# Supplementary material for: Path to Actinorhodin: Regio- and Stereoselective Ketone Reduction by a Type II Polyketide Ketoreductase Revealed in Atomistic Detail
Source: JACS Au. 2022 Apr 7;2(4):972–84. doi: 10.1021/jacsau.2c00086 (PMC9088766; doi:10.1021/jacsau.2c00086)
Supplement: Supplementary file 2 — au2c00086_si_002.zip [file au2c00086_si_002.zip]

Archive with 95 entries (87 files):
- SI_files/
- __MACOSX/._SI_files
- SI_files/.DS_Store
- SI_files/Docking_Models/
- __MACOSX/SI_files/._Docking_Models
- SI_files/Libraries/
- __MACOSX/SI_files/._Libraries
- SI_files/BUDE_input_files/
- __MACOSX/SI_files/._BUDE_input_files
- SI_files/Series_II_starting_structures/
- __MACOSX/SI_files/._Series_II_starting_structures
- SI_files/Series_IA_starting_structures/
- __MACOSX/SI_files/._Series_IA_starting_structures
- SI_files/Binding_Models_chosen_from_seriesI_for_NMR_comparison/
- __MACOSX/SI_files/._Binding_Models_chosen_from_seriesI_for_NMR_comparison
- SI_files/Series_IB_starting_structures/
- __MACOSX/SI_files/._Series_IB_starting_structures
- SI_files/Docking_Models/M9.pdb
- SI_files/Docking_Models/M8.pdb
- SI_files/Docking_Models/M20.pdb
- SI_files/Docking_Models/M18.pdb
- SI_files/Docking_Models/M19.pdb
- SI_files/Docking_Models/M17.pdb
- SI_files/Docking_Models/M1.pdb
- SI_files/Docking_Models/M16.pdb
- SI_files/Docking_Models/M14.pdb
- SI_files/Docking_Models/M3.pdb
- SI_files/Docking_Models/M2.pdb
- SI_files/Docking_Models/M15.pdb
- SI_files/Docking_Models/M11.pdb
- SI_files/Docking_Models/M6.pdb
- SI_files/Docking_Models/M7.pdb
- SI_files/Docking_Models/M10.pdb
- SI_files/Docking_Models/M12.pdb
- SI_files/Docking_Models/M5.pdb
- SI_files/Docking_Models/M4.pdb
- SI_files/Docking_Models/M13.pdb
- SI_files/Libraries/RR_fragment.lib
- SI_files/Libraries/RS_fragment.lib
- SI_files/Libraries/README_nomenclature_for_octaketide_residues
- SI_files/Libraries/PP.lib
- SI_files/Libraries/2.frcmod
- SI_files/Libraries/SS_fragment.lib
- SI_files/Libraries/SR_fragment.lib
- SI_files/BUDE_input_files/.DS_Store
- SI_files/BUDE_input_files/budeOpenCLKernel.cl
- SI_files/BUDE_input_files/receptor_surface_points.bsrf
- SI_files/BUDE_input_files/trasformations_library.bltr
- SI_files/BUDE_input_files/receptor.mol2
- SI_files/BUDE_input_files/ligand_surface_points.xyz
- SI_files/BUDE_input_files/ligand_surface_points.bsrf
- SI_files/BUDE_input_files/ligand.mol2
- SI_files/BUDE_input_files/receptor_surface_points.xyz
- SI_files/BUDE_input_files/monte-carlo_evolutions.bemc
- SI_files/BUDE_input_files/forcefield.bhff
- SI_files/Series_II_starting_structures/SOHax.top
- SI_files/Series_II_starting_structures/SOHeq.rst
- SI_files/Series_II_starting_structures/ROHax.top
- SI_files/Series_II_starting_structures/ROHeq.rst
- SI_files/Series_II_starting_structures/README_nomenclature_for_octaketide_residues
- SI_files/Series_II_starting_structures/SOHax.rst
- SI_files/Series_II_starting_structures/SOHeq.top
- SI_files/Series_II_starting_structures/ROHax.rst
- SI_files/Series_II_starting_structures/ROHeq.top
- SI_files/Series_II_starting_structures/ROHeq.pdb
- SI_files/Series_II_starting_structures/SOHeq.pdb
- SI_files/Series_II_starting_structures/ROHax.pdb
- SI_files/Series_II_starting_structures/SOHax.pdb
- SI_files/Series_IA_starting_structures/M9-M12.pdb
- SI_files/Series_IA_starting_structures/M5-M8.rst
- SI_files/Series_IA_starting_structures/M4,M1-M3.pdb
- SI_files/Series_IA_starting_structures/M5-M8.top
- SI_files/Series_IA_starting_structures/M17-M20.pdb
- SI_files/Series_IA_starting_structures/M13-M16.pdb
- SI_files/Series_IA_starting_structures/M17-M20.top
- SI_files/Series_IA_starting_structures/M13-M16.top
- SI_files/Series_IA_starting_structures/M4,M1-M3.top
- SI_files/Series_IA_starting_structures/M9-M12.rst
- SI_files/Series_IA_starting_structures/M5-M8.pdb
- SI_files/Series_IA_starting_structures/M13-M16.rst
- SI_files/Series_IA_starting_structures/M17-M20.rst
- SI_files/Series_IA_starting_structures/M9-M12.top
- SI_files/Series_IA_starting_structures/M4,M1-M3.rst
- SI_files/Binding_Models_chosen_from_seriesI_for_NMR_comparison/M14_16IB.pdb
- SI_files/Binding_Models_chosen_from_seriesI_for_NMR_comparison/M17_1IA.pdb
- SI_files/Binding_Models_chosen_from_seriesI_for_NMR_comparison/M10_14IB.pdb
- SI_files/Series_IB_starting_structures/M14,M14,M14,M14.rst
- SI_files/Series_IB_starting_structures/M17,M17,M17,M17.pdb
- SI_files/Series_IB_starting_structures/M14,M14,M14,M14.top
- SI_files/Series_IB_starting_structures/M10,M10,M10,M10.pdb
- SI_files/Series_IB_starting_structures/M17,M17,M17,M17.rst
- SI_files/Series_IB_starting_structures/M10,M10,M10,M10.top
- SI_files/Series_IB_starting_structures/M14,M14,M14,M14.pdb
- SI_files/Series_IB_starting_structures/M17,M17,M17,M17.top
- SI_files/Series_IB_starting_structures/M10,M10,M10,M10.rst
