# Supplementary material for: Path to Actinorhodin: Regio- and Stereoselective Ketone Reduction by a Type II Polyketide Ketoreductase Revealed in Atomistic Detail
Source: JACS Au. 2022 Apr 7;2(4):972–84. doi: 10.1021/jacsau.2c00086 (PMC9088766; doi:10.1021/jacsau.2c00086)
Supplement: Supplementary file 2 — au2c00086_si_002.zip [file au2c00086_si_002.zip › SI_files/Docking_Models/M9.pdb]

ATOM      1  N   MET A   1       8.275  31.643 -21.698  1.00  0.00           N1+
ATOM      2  H1  MET A   1       8.020  31.031 -20.936  1.00  0.00           H  
ATOM      3  H2  MET A   1       8.835  31.062 -22.305  1.00  0.00           H  
ATOM      4  H3  MET A   1       8.770  32.451 -21.348  1.00  0.00           H  
ATOM      5  CA  MET A   1       7.011  32.084 -22.318  1.00  0.00           C  
ATOM      6  HA  MET A   1       6.601  32.829 -21.636  1.00  0.00           H  
ATOM      7  CB  MET A   1       7.320  32.856 -23.692  1.00  0.00           C  
ATOM      8  HB2 MET A   1       7.980  33.706 -23.515  1.00  0.00           H  
ATOM      9  HB3 MET A   1       7.823  32.220 -24.421  1.00  0.00           H  
ATOM     10  CG  MET A   1       6.037  33.303 -24.337  1.00  0.00           C  
ATOM     11  HG2 MET A   1       5.484  32.406 -24.615  1.00  0.00           H  
ATOM     12  HG3 MET A   1       5.558  33.964 -23.615  1.00  0.00           H  
ATOM     13  SD  MET A   1       6.064  34.205 -25.894  1.00  0.00           S  
ATOM     14  CE  MET A   1       7.271  35.509 -25.421  1.00  0.00           C  
ATOM     15  HE1 MET A   1       7.016  35.862 -24.422  1.00  0.00           H  
ATOM     16  HE2 MET A   1       8.287  35.114 -25.405  1.00  0.00           H  
ATOM     17  HE3 MET A   1       7.174  36.327 -26.135  1.00  0.00           H  
ATOM     18  C   MET A   1       6.018  30.938 -22.462  1.00  0.00           C  
ATOM     19  O   MET A   1       6.304  29.966 -23.209  1.00  0.00           O  
ATOM     20  N   ALA A   2       4.809  31.105 -21.900  1.00  0.00           N  
ATOM     21  H   ALA A   2       4.500  31.943 -21.429  1.00  0.00           H  
ATOM     22  CA  ALA A   2       3.788  30.024 -21.842  1.00  0.00           C  
ATOM     23  HA  ALA A   2       4.242  29.088 -22.170  1.00  0.00           H  
ATOM     24  CB  ALA A   2       3.384  29.797 -20.369  1.00  0.00           C  
ATOM     25  HB1 ALA A   2       2.437  29.263 -20.281  1.00  0.00           H  
ATOM     26  HB2 ALA A   2       4.169  29.189 -19.919  1.00  0.00           H  
ATOM     27  HB3 ALA A   2       3.377  30.703 -19.762  1.00  0.00           H  
ATOM     28  C   ALA A   2       2.659  30.439 -22.783  1.00  0.00           C  
ATOM     29  O   ALA A   2       1.552  30.707 -22.331  1.00  0.00           O  
ATOM     30  N   THR A   3       2.983  30.362 -24.066  1.00  0.00           N  
ATOM     31  H   THR A   3       3.893  29.959 -24.240  1.00  0.00           H  
ATOM     32  CA  THR A   3       2.042  30.617 -25.244  1.00  0.00           C  
ATOM     33  HA  THR A   3       1.768  31.672 -25.214  1.00  0.00           H  
ATOM     34  CB  THR A   3       2.752  30.379 -26.602  1.00  0.00           C  
ATOM     35  HB  THR A   3       2.077  30.441 -27.456  1.00  0.00           H  
ATOM     36  CG2 THR A   3       3.890  31.305 -26.948  1.00  0.00           C  
ATOM     37 HG21 THR A   3       4.177  31.147 -27.988  1.00  0.00           H  
ATOM     38 HG22 THR A   3       3.485  32.300 -26.767  1.00  0.00           H  
ATOM     39 HG23 THR A   3       4.828  31.288 -26.393  1.00  0.00           H  
ATOM     40  OG1 THR A   3       3.309  29.069 -26.691  1.00  0.00           O  
ATOM     41  HG1 THR A   3       2.960  28.737 -27.521  1.00  0.00           H  
ATOM     42  C   THR A   3       0.894  29.677 -25.190  1.00  0.00           C  
ATOM     43  O   THR A   3       0.986  28.507 -24.706  1.00  0.00           O  
ATOM     44  N   GLN A   4      -0.278  30.180 -25.638  1.00  0.00           N  
ATOM     45  H   GLN A   4      -0.240  31.098 -26.058  1.00  0.00           H  
ATOM     46  CA  GLN A   4      -1.503  29.460 -25.799  1.00  0.00           C  
ATOM     47  HA  GLN A   4      -1.682  29.008 -24.823  1.00  0.00           H  
ATOM     48  CB  GLN A   4      -2.655  30.384 -26.149  1.00  0.00           C  
ATOM     49  HB2 GLN A   4      -2.538  30.787 -27.155  1.00  0.00           H  
ATOM     50  HB3 GLN A   4      -3.499  29.695 -26.193  1.00  0.00           H  
ATOM     51  CG  GLN A   4      -2.986  31.460 -25.051  1.00  0.00           C  
ATOM     52  HG2 GLN A   4      -3.056  30.945 -24.092  1.00  0.00           H  
ATOM     53  HG3 GLN A   4      -2.190  32.200 -24.974  1.00  0.00           H  
ATOM     54  CD  GLN A   4      -4.317  32.144 -25.313  1.00  0.00           C  
ATOM     55  OE1 GLN A   4      -5.091  31.766 -26.106  1.00  0.00           O  
ATOM     56  NE2 GLN A   4      -4.553  33.313 -24.691  1.00  0.00           N  
ATOM     57 HE21 GLN A   4      -4.095  33.605 -23.840  1.00  0.00           H  
ATOM     58 HE22 GLN A   4      -5.236  33.896 -25.152  1.00  0.00           H  
ATOM     59  C   GLN A   4      -1.461  28.341 -26.860  1.00  0.00           C  
ATOM     60  O   GLN A   4      -2.251  27.393 -26.764  1.00  0.00           O  
ATOM     61  N   ASP A   5      -0.572  28.389 -27.857  1.00  0.00           N  
ATOM     62  H   ASP A   5       0.007  29.216 -27.896  1.00  0.00           H  
ATOM     63  CA  ASP A   5      -0.278  27.309 -28.782  1.00  0.00           C  
ATOM     64  HA  ASP A   5      -1.148  26.701 -29.029  1.00  0.00           H  
ATOM     65  CB  ASP A   5       0.213  27.841 -30.124  1.00  0.00           C  
ATOM     66  HB2 ASP A   5       0.489  27.018 -30.781  1.00  0.00           H  
ATOM     67  HB3 ASP A   5      -0.559  28.434 -30.614  1.00  0.00           H  
ATOM     68  CG  ASP A   5       1.494  28.593 -30.141  1.00  0.00           C  
ATOM     69  OD1 ASP A   5       1.829  29.286 -31.137  1.00  0.00           O  
ATOM     70  OD2 ASP A   5       2.178  28.663 -29.104  1.00  0.00           O  
ATOM     71  C   ASP A   5       0.644  26.198 -28.253  1.00  0.00           C  
ATOM     72  O   ASP A   5       0.639  25.161 -28.911  1.00  0.00           O  
ATOM     73  N   SER A   6       1.303  26.337 -27.083  1.00  0.00           N  
ATOM     74  H   SER A   6       1.391  27.272 -26.714  1.00  0.00           H  
ATOM     75  CA  SER A   6       2.383  25.490 -26.555  1.00  0.00           C  
ATOM     76  HA  SER A   6       3.147  25.466 -27.332  1.00  0.00           H  
ATOM     77  CB  SER A   6       2.917  25.998 -25.242  1.00  0.00           C  
ATOM     78  HB2 SER A   6       3.724  25.300 -25.018  1.00  0.00           H  
ATOM     79  HB3 SER A   6       3.237  27.040 -25.284  1.00  0.00           H  
ATOM     80  OG  SER A   6       1.954  26.096 -24.257  1.00  0.00           O  
ATOM     81  HG  SER A   6       1.513  26.943 -24.351  1.00  0.00           H  
ATOM     82  C   SER A   6       1.902  24.105 -26.272  1.00  0.00           C  
ATOM     83  O   SER A   6       0.727  23.779 -26.466  1.00  0.00           O  
ATOM     84  N   GLU A   7       2.810  23.168 -26.024  1.00  0.00           N  
ATOM     85  H   GLU A   7       3.762  23.481 -25.889  1.00  0.00           H  
ATOM     86  CA  GLU A   7       2.490  21.668 -25.841  1.00  0.00           C  
ATOM     87  HA  GLU A   7       1.752  21.407 -26.600  1.00  0.00           H  
ATOM     88  CB  GLU A   7       3.681  20.713 -26.066  1.00  0.00           C  
ATOM     89  HB2 GLU A   7       4.454  20.928 -25.328  1.00  0.00           H  
ATOM     90  HB3 GLU A   7       3.300  19.708 -26.250  1.00  0.00           H  
ATOM     91  CG  GLU A   7       4.462  21.002 -27.387  1.00  0.00           C  
ATOM     92  HG2 GLU A   7       5.341  21.621 -27.209  1.00  0.00           H  
ATOM     93  HG3 GLU A   7       4.936  20.020 -27.400  1.00  0.00           H  
ATOM     94  CD  GLU A   7       3.677  21.462 -28.678  1.00  0.00           C  
ATOM     95  OE1 GLU A   7       2.668  20.789 -29.050  1.00  0.00           O  
ATOM     96  OE2 GLU A   7       4.014  22.519 -29.279  1.00  0.00           O  
ATOM     97  C   GLU A   7       1.918  21.364 -24.434  1.00  0.00           C  
ATOM     98  O   GLU A   7       2.201  22.044 -23.464  1.00  0.00           O  
ATOM     99  N   VAL A   8       1.077  20.353 -24.288  1.00  0.00           N  
ATOM    100  H   VAL A   8       0.753  19.867 -25.111  1.00  0.00           H  
ATOM    101  CA  VAL A   8       0.309  20.038 -23.090  1.00  0.00           C  
ATOM    102  HA  VAL A   8       0.625  20.676 -22.264  1.00  0.00           H  
ATOM    103  CB  VAL A   8      -1.214  20.350 -23.311  1.00  0.00           C  
ATOM    104  HB  VAL A   8      -1.481  19.828 -24.230  1.00  0.00           H  
ATOM    105  CG1 VAL A   8      -2.179  19.957 -22.119  1.00  0.00           C  
ATOM    106 HG11 VAL A   8      -3.206  19.997 -22.482  1.00  0.00           H  
ATOM    107 HG12 VAL A   8      -2.000  18.927 -21.813  1.00  0.00           H  
ATOM    108 HG13 VAL A   8      -1.950  20.656 -21.314  1.00  0.00           H  
ATOM    109  CG2 VAL A   8      -1.421  21.806 -23.717  1.00  0.00           C  
ATOM    110 HG21 VAL A   8      -2.431  21.822 -24.126  1.00  0.00           H  
ATOM    111 HG22 VAL A   8      -1.326  22.453 -22.845  1.00  0.00           H  
ATOM    112 HG23 VAL A   8      -0.757  22.060 -24.543  1.00  0.00           H  
ATOM    113  C   VAL A   8       0.509  18.645 -22.567  1.00  0.00           C  
ATOM    114  O   VAL A   8       0.406  17.675 -23.312  1.00  0.00           O  
ATOM    115  N   ALA A   9       0.505  18.531 -21.220  1.00  0.00           N  
ATOM    116  H   ALA A   9       0.274  19.357 -20.687  1.00  0.00           H  
ATOM    117  CA  ALA A   9       0.982  17.355 -20.544  1.00  0.00           C  
ATOM    118  HA  ALA A   9       0.937  16.489 -21.206  1.00  0.00           H  
ATOM    119  CB  ALA A   9       2.345  17.735 -20.115  1.00  0.00           C  
ATOM    120  HB1 ALA A   9       2.994  17.897 -20.976  1.00  0.00           H  
ATOM    121  HB2 ALA A   9       2.364  18.697 -19.602  1.00  0.00           H  
ATOM    122  HB3 ALA A   9       2.946  17.031 -19.540  1.00  0.00           H  
ATOM    123  C   ALA A   9       0.152  17.027 -19.250  1.00  0.00           C  
ATOM    124  O   ALA A   9      -0.405  17.932 -18.629  1.00  0.00           O  
ATOM    125  N   LEU A  10       0.111  15.759 -18.905  1.00  0.00           N  
ATOM    126  H   LEU A  10       0.624  15.093 -19.466  1.00  0.00           H  
ATOM    127  CA  LEU A  10      -0.665  15.127 -17.853  1.00  0.00           C  
ATOM    128  HA  LEU A  10      -0.960  15.848 -17.092  1.00  0.00           H  
ATOM    129  CB  LEU A  10      -1.991  14.512 -18.443  1.00  0.00           C  
ATOM    130  HB2 LEU A  10      -2.545  15.254 -19.020  1.00  0.00           H  
ATOM    131  HB3 LEU A  10      -1.744  13.723 -19.151  1.00  0.00           H  
ATOM    132  CG  LEU A  10      -2.888  13.893 -17.329  1.00  0.00           C  
ATOM    133  HG  LEU A  10      -2.320  13.142 -16.778  1.00  0.00           H  
ATOM    134  CD1 LEU A  10      -3.424  15.030 -16.449  1.00  0.00           C  
ATOM    135 HD11 LEU A  10      -4.305  14.656 -15.926  1.00  0.00           H  
ATOM    136 HD12 LEU A  10      -2.661  15.340 -15.735  1.00  0.00           H  
ATOM    137 HD13 LEU A  10      -3.744  15.885 -17.044  1.00  0.00           H  
ATOM    138  CD2 LEU A  10      -4.120  13.219 -18.015  1.00  0.00           C  
ATOM    139 HD21 LEU A  10      -3.896  12.872 -19.023  1.00  0.00           H  
ATOM    140 HD22 LEU A  10      -4.330  12.311 -17.449  1.00  0.00           H  
ATOM    141 HD23 LEU A  10      -5.013  13.843 -17.966  1.00  0.00           H  
ATOM    142  C   LEU A  10       0.192  14.022 -17.122  1.00  0.00           C  
ATOM    143  O   LEU A  10       0.904  13.180 -17.691  1.00  0.00           O  
ATOM    144  N   VAL A  11       0.181  14.088 -15.787  1.00  0.00           N  
ATOM    145  H   VAL A  11      -0.304  14.803 -15.264  1.00  0.00           H  
ATOM    146  CA  VAL A  11       1.081  13.341 -14.885  1.00  0.00           C  
ATOM    147  HA  VAL A  11       1.497  12.540 -15.496  1.00  0.00           H  
ATOM    148  CB  VAL A  11       2.368  14.151 -14.440  1.00  0.00           C  
ATOM    149  HB  VAL A  11       2.099  14.989 -13.797  1.00  0.00           H  
ATOM    150  CG1 VAL A  11       3.464  13.362 -13.640  1.00  0.00           C  
ATOM    151 HG11 VAL A  11       4.353  13.970 -13.475  1.00  0.00           H  
ATOM    152 HG12 VAL A  11       3.101  12.945 -12.701  1.00  0.00           H  
ATOM    153 HG13 VAL A  11       3.760  12.545 -14.297  1.00  0.00           H  
ATOM    154  CG2 VAL A  11       3.126  14.711 -15.677  1.00  0.00           C  
ATOM    155 HG21 VAL A  11       3.894  15.333 -15.217  1.00  0.00           H  
ATOM    156 HG22 VAL A  11       3.655  13.984 -16.293  1.00  0.00           H  
ATOM    157 HG23 VAL A  11       2.572  15.463 -16.239  1.00  0.00           H  
ATOM    158  C   VAL A  11       0.238  12.815 -13.662  1.00  0.00           C  
ATOM    159  O   VAL A  11      -0.391  13.559 -12.941  1.00  0.00           O  
ATOM    160  N   THR A  12       0.205  11.500 -13.358  1.00  0.00           N  
ATOM    161  H   THR A  12       0.743  10.936 -13.999  1.00  0.00           H  
ATOM    162  CA  THR A  12      -0.300  10.723 -12.197  1.00  0.00           C  
ATOM    163  HA  THR A  12      -1.107  11.306 -11.753  1.00  0.00           H  
ATOM    164  CB  THR A  12      -0.775   9.328 -12.579  1.00  0.00           C  
ATOM    165  HB  THR A  12      -1.287   8.940 -11.698  1.00  0.00           H  
ATOM    166  CG2 THR A  12      -1.726   9.391 -13.823  1.00  0.00           C  
ATOM    167 HG21 THR A  12      -2.788   9.389 -13.577  1.00  0.00           H  
ATOM    168 HG22 THR A  12      -1.491  10.140 -14.578  1.00  0.00           H  
ATOM    169 HG23 THR A  12      -1.597   8.449 -14.357  1.00  0.00           H  
ATOM    170  OG1 THR A  12       0.339   8.558 -12.875  1.00  0.00           O  
ATOM    171  HG1 THR A  12       0.079   7.843 -13.460  1.00  0.00           H  
ATOM    172  C   THR A  12       0.563  10.559 -10.980  1.00  0.00           C  
ATOM    173  O   THR A  12       1.801  10.681 -11.040  1.00  0.00           O  
ATOM    174  N   GLY A  13      -0.006  10.399  -9.782  1.00  0.00           N  
ATOM    175  H   GLY A  13      -1.014  10.487  -9.792  1.00  0.00           H  
ATOM    176  CA  GLY A  13       0.698  10.460  -8.446  1.00  0.00           C  
ATOM    177  HA2 GLY A  13      -0.123  10.713  -7.775  1.00  0.00           H  
ATOM    178  HA3 GLY A  13       1.132   9.482  -8.236  1.00  0.00           H  
ATOM    179  C   GLY A  13       1.790  11.522  -8.241  1.00  0.00           C  
ATOM    180  O   GLY A  13       2.911  11.121  -7.860  1.00  0.00           O  
ATOM    181  N   ALA A  14       1.501  12.766  -8.583  1.00  0.00           N  
ATOM    182  H   ALA A  14       0.536  12.949  -8.821  1.00  0.00           H  
ATOM    183  CA  ALA A  14       2.505  13.798  -8.630  1.00  0.00           C  
ATOM    184  HA  ALA A  14       3.417  13.465  -9.127  1.00  0.00           H  
ATOM    185  CB  ALA A  14       1.935  14.877  -9.574  1.00  0.00           C  
ATOM    186  HB1 ALA A  14       1.860  14.524 -10.603  1.00  0.00           H  
ATOM    187  HB2 ALA A  14       0.882  15.018  -9.327  1.00  0.00           H  
ATOM    188  HB3 ALA A  14       2.530  15.788  -9.526  1.00  0.00           H  
ATOM    189  C   ALA A  14       2.881  14.375  -7.291  1.00  0.00           C  
ATOM    190  O   ALA A  14       3.683  15.311  -7.238  1.00  0.00           O  
ATOM    191  N   THR A  15       2.412  13.816  -6.153  1.00  0.00           N  
ATOM    192  H   THR A  15       1.872  12.964  -6.203  1.00  0.00           H  
ATOM    193  CA  THR A  15       2.814  14.333  -4.808  1.00  0.00           C  
ATOM    194  HA  THR A  15       3.328  15.290  -4.903  1.00  0.00           H  
ATOM    195  CB  THR A  15       1.570  14.370  -3.890  1.00  0.00           C  
ATOM    196  HB  THR A  15       1.823  14.568  -2.849  1.00  0.00           H  
ATOM    197  CG2 THR A  15       0.619  15.517  -4.361  1.00  0.00           C  
ATOM    198 HG21 THR A  15       0.330  15.488  -5.411  1.00  0.00           H  
ATOM    199 HG22 THR A  15      -0.285  15.437  -3.758  1.00  0.00           H  
ATOM    200 HG23 THR A  15       1.057  16.511  -4.276  1.00  0.00           H  
ATOM    201  OG1 THR A  15       0.777  13.228  -3.938  1.00  0.00           O  
ATOM    202  HG1 THR A  15       1.252  12.559  -3.439  1.00  0.00           H  
ATOM    203  C   THR A  15       3.993  13.572  -4.163  1.00  0.00           C  
ATOM    204  O   THR A  15       4.567  13.937  -3.117  1.00  0.00           O  
ATOM    205  N   SER A  16       4.596  12.553  -4.806  1.00  0.00           N  
ATOM    206  H   SER A  16       4.171  12.284  -5.681  1.00  0.00           H  
ATOM    207  CA  SER A  16       5.991  12.021  -4.622  1.00  0.00           C  
ATOM    208  HA  SER A  16       6.275  12.341  -3.620  1.00  0.00           H  
ATOM    209  CB  SER A  16       5.849  10.574  -4.388  1.00  0.00           C  
ATOM    210  HB2 SER A  16       5.039  10.369  -3.688  1.00  0.00           H  
ATOM    211  HB3 SER A  16       5.538  10.020  -5.274  1.00  0.00           H  
ATOM    212  OG  SER A  16       7.000  10.036  -3.808  1.00  0.00           O  
ATOM    213  HG  SER A  16       6.832   9.092  -3.853  1.00  0.00           H  
ATOM    214  C   SER A  16       7.040  12.323  -5.679  1.00  0.00           C  
ATOM    215  O   SER A  16       6.753  12.875  -6.745  1.00  0.00           O  
ATOM    216  N   GLY A  17       8.349  12.206  -5.284  1.00  0.00           N  
ATOM    217  H   GLY A  17       8.576  11.586  -4.520  1.00  0.00           H  
ATOM    218  CA  GLY A  17       9.444  13.026  -5.876  1.00  0.00           C  
ATOM    219  HA2 GLY A  17       9.284  14.096  -5.737  1.00  0.00           H  
ATOM    220  HA3 GLY A  17      10.199  12.709  -5.158  1.00  0.00           H  
ATOM    221  C   GLY A  17       9.946  12.569  -7.244  1.00  0.00           C  
ATOM    222  O   GLY A  17      10.525  13.450  -7.844  1.00  0.00           O  
ATOM    223  N   ILE A  18       9.777  11.303  -7.678  1.00  0.00           N  
ATOM    224  H   ILE A  18       9.146  10.785  -7.084  1.00  0.00           H  
ATOM    225  CA  ILE A  18       9.898  11.070  -9.151  1.00  0.00           C  
ATOM    226  HA  ILE A  18      10.793  11.616  -9.451  1.00  0.00           H  
ATOM    227  CB  ILE A  18       9.985   9.571  -9.563  1.00  0.00           C  
ATOM    228  HB  ILE A  18       9.187   9.114  -8.978  1.00  0.00           H  
ATOM    229  CG2 ILE A  18       9.861   9.325 -11.064  1.00  0.00           C  
ATOM    230 HG21 ILE A  18      10.237   8.338 -11.334  1.00  0.00           H  
ATOM    231 HG22 ILE A  18       8.838   9.460 -11.414  1.00  0.00           H  
ATOM    232 HG23 ILE A  18      10.524  10.051 -11.535  1.00  0.00           H  
ATOM    233  CG1 ILE A  18      11.343   9.018  -9.145  1.00  0.00           C  
ATOM    234 HG12 ILE A  18      12.124   8.920  -9.900  1.00  0.00           H  
ATOM    235 HG13 ILE A  18      11.739   9.622  -8.329  1.00  0.00           H  
ATOM    236  CD1 ILE A  18      11.075   7.656  -8.453  1.00  0.00           C  
ATOM    237 HD11 ILE A  18      10.749   7.720  -7.414  1.00  0.00           H  
ATOM    238 HD12 ILE A  18      10.343   7.092  -9.032  1.00  0.00           H  
ATOM    239 HD13 ILE A  18      11.955   7.012  -8.442  1.00  0.00           H  
ATOM    240  C   ILE A  18       8.775  11.798  -9.983  1.00  0.00           C  
ATOM    241  O   ILE A  18       9.101  12.638 -10.801  1.00  0.00           O  
ATOM    242  N   GLY A  19       7.504  11.674  -9.757  1.00  0.00           N  
ATOM    243  H   GLY A  19       7.219  10.988  -9.071  1.00  0.00           H  
ATOM    244  CA  GLY A  19       6.494  12.387 -10.540  1.00  0.00           C  
ATOM    245  HA2 GLY A  19       6.525  12.110 -11.593  1.00  0.00           H  
ATOM    246  HA3 GLY A  19       5.472  12.222 -10.197  1.00  0.00           H  
ATOM    247  C   GLY A  19       6.688  13.889 -10.504  1.00  0.00           C  
ATOM    248  O   GLY A  19       6.624  14.519 -11.588  1.00  0.00           O  
ATOM    249  N   LEU A  20       7.059  14.467  -9.353  1.00  0.00           N  
ATOM    250  H   LEU A  20       6.934  13.960  -8.488  1.00  0.00           H  
ATOM    251  CA  LEU A  20       7.302  15.916  -9.174  1.00  0.00           C  
ATOM    252  HA  LEU A  20       6.410  16.477  -9.452  1.00  0.00           H  
ATOM    253  CB  LEU A  20       7.554  16.233  -7.729  1.00  0.00           C  
ATOM    254  HB2 LEU A  20       6.678  16.004  -7.122  1.00  0.00           H  
ATOM    255  HB3 LEU A  20       8.271  15.491  -7.380  1.00  0.00           H  
ATOM    256  CG  LEU A  20       7.879  17.653  -7.382  1.00  0.00           C  
ATOM    257  HG  LEU A  20       8.832  17.940  -7.824  1.00  0.00           H  
ATOM    258  CD1 LEU A  20       6.691  18.539  -7.835  1.00  0.00           C  
ATOM    259 HD11 LEU A  20       6.984  18.864  -8.834  1.00  0.00           H  
ATOM    260 HD12 LEU A  20       5.785  17.937  -7.776  1.00  0.00           H  
ATOM    261 HD13 LEU A  20       6.713  19.417  -7.189  1.00  0.00           H  
ATOM    262  CD2 LEU A  20       7.957  17.720  -5.790  1.00  0.00           C  
ATOM    263 HD21 LEU A  20       8.750  17.083  -5.398  1.00  0.00           H  
ATOM    264 HD22 LEU A  20       8.162  18.788  -5.726  1.00  0.00           H  
ATOM    265 HD23 LEU A  20       7.029  17.340  -5.362  1.00  0.00           H  
ATOM    266  C   LEU A  20       8.552  16.400 -10.015  1.00  0.00           C  
ATOM    267  O   LEU A  20       8.451  17.478 -10.612  1.00  0.00           O  
ATOM    268  N   GLU A  21       9.655  15.663  -9.923  1.00  0.00           N  
ATOM    269  H   GLU A  21       9.583  14.804  -9.397  1.00  0.00           H  
ATOM    270  CA  GLU A  21      10.865  15.971 -10.641  1.00  0.00           C  
ATOM    271  HA  GLU A  21      11.268  16.906 -10.252  1.00  0.00           H  
ATOM    272  CB  GLU A  21      12.049  14.981 -10.335  1.00  0.00           C  
ATOM    273  HB2 GLU A  21      12.252  15.041  -9.266  1.00  0.00           H  
ATOM    274  HB3 GLU A  21      11.750  13.957 -10.562  1.00  0.00           H  
ATOM    275  CG  GLU A  21      13.268  15.380 -11.140  1.00  0.00           C  
ATOM    276  HG2 GLU A  21      13.992  14.566 -11.206  1.00  0.00           H  
ATOM    277  HG3 GLU A  21      12.947  15.515 -12.173  1.00  0.00           H  
ATOM    278  CD  GLU A  21      13.970  16.667 -10.580  1.00  0.00           C  
ATOM    279  OE1 GLU A  21      13.568  17.167  -9.508  1.00  0.00           O  
ATOM    280  OE2 GLU A  21      14.997  17.117 -11.117  1.00  0.00           O  
ATOM    281  C   GLU A  21      10.572  16.127 -12.134  1.00  0.00           C  
ATOM    282  O   GLU A  21      11.114  16.968 -12.796  1.00  0.00           O  
ATOM    283  N   ILE A  22       9.818  15.188 -12.725  1.00  0.00           N  
ATOM    284  H   ILE A  22       9.361  14.561 -12.078  1.00  0.00           H  
ATOM    285  CA  ILE A  22       9.489  15.246 -14.106  1.00  0.00           C  
ATOM    286  HA  ILE A  22      10.306  15.522 -14.774  1.00  0.00           H  
ATOM    287  CB  ILE A  22       8.860  13.850 -14.481  1.00  0.00           C  
ATOM    288  HB  ILE A  22       8.119  13.653 -13.706  1.00  0.00           H  
ATOM    289  CG2 ILE A  22       8.037  13.793 -15.810  1.00  0.00           C  
ATOM    290 HG21 ILE A  22       7.268  14.557 -15.931  1.00  0.00           H  
ATOM    291 HG22 ILE A  22       8.591  13.986 -16.728  1.00  0.00           H  
ATOM    292 HG23 ILE A  22       7.518  12.845 -15.942  1.00  0.00           H  
ATOM    293  CG1 ILE A  22       9.989  12.793 -14.453  1.00  0.00           C  
ATOM    294 HG12 ILE A  22      10.581  12.819 -15.367  1.00  0.00           H  
ATOM    295 HG13 ILE A  22      10.562  12.795 -13.525  1.00  0.00           H  
ATOM    296  CD1 ILE A  22       9.343  11.362 -14.273  1.00  0.00           C  
ATOM    297 HD11 ILE A  22      10.083  10.578 -14.435  1.00  0.00           H  
ATOM    298 HD12 ILE A  22       8.957  11.247 -13.261  1.00  0.00           H  
ATOM    299 HD13 ILE A  22       8.531  11.121 -14.961  1.00  0.00           H  
ATOM    300  C   ILE A  22       8.458  16.409 -14.371  1.00  0.00           C  
ATOM    301  O   ILE A  22       8.580  16.976 -15.437  1.00  0.00           O  
ATOM    302  N   ALA A  23       7.566  16.745 -13.466  1.00  0.00           N  
ATOM    303  H   ALA A  23       7.391  16.157 -12.665  1.00  0.00           H  
ATOM    304  CA  ALA A  23       6.644  17.889 -13.606  1.00  0.00           C  
ATOM    305  HA  ALA A  23       6.165  17.866 -14.585  1.00  0.00           H  
ATOM    306  CB  ALA A  23       5.548  17.782 -12.530  1.00  0.00           C  
ATOM    307  HB1 ALA A  23       4.892  18.653 -12.532  1.00  0.00           H  
ATOM    308  HB2 ALA A  23       4.890  16.950 -12.783  1.00  0.00           H  
ATOM    309  HB3 ALA A  23       6.018  17.677 -11.552  1.00  0.00           H  
ATOM    310  C   ALA A  23       7.399  19.211 -13.532  1.00  0.00           C  
ATOM    311  O   ALA A  23       6.938  20.129 -14.230  1.00  0.00           O  
ATOM    312  N   ARG A  24       8.498  19.371 -12.769  1.00  0.00           N  
ATOM    313  H   ARG A  24       8.827  18.608 -12.194  1.00  0.00           H  
ATOM    314  CA  ARG A  24       9.486  20.532 -12.925  1.00  0.00           C  
ATOM    315  HA  ARG A  24       8.977  21.465 -13.171  1.00  0.00           H  
ATOM    316  CB  ARG A  24      10.457  20.779 -11.757  1.00  0.00           C  
ATOM    317  HB2 ARG A  24      11.179  19.977 -11.606  1.00  0.00           H  
ATOM    318  HB3 ARG A  24      11.003  21.696 -11.981  1.00  0.00           H  
ATOM    319  CG  ARG A  24       9.815  21.004 -10.382  1.00  0.00           C  
ATOM    320  HG2 ARG A  24       9.179  21.865 -10.592  1.00  0.00           H  
ATOM    321  HG3 ARG A  24       9.110  20.202 -10.164  1.00  0.00           H  
ATOM    322  CD  ARG A  24      10.809  21.287  -9.177  1.00  0.00           C  
ATOM    323  HD2 ARG A  24      11.485  22.105  -9.429  1.00  0.00           H  
ATOM    324  HD3 ARG A  24      10.266  21.637  -8.299  1.00  0.00           H  
ATOM    325  NE  ARG A  24      11.616  20.136  -8.838  1.00  0.00           N  
ATOM    326  HE  ARG A  24      12.095  19.637  -9.574  1.00  0.00           H  
ATOM    327  CZ  ARG A  24      11.621  19.596  -7.674  1.00  0.00           C  
ATOM    328  NH1 ARG A  24      11.246  20.211  -6.531  1.00  0.00           N  
ATOM    329 HH11 ARG A  24      11.130  21.211  -6.442  1.00  0.00           H  
ATOM    330 HH12 ARG A  24      11.299  19.674  -5.677  1.00  0.00           H  
ATOM    331  NH2 ARG A  24      11.945  18.356  -7.552  1.00  0.00           N  
ATOM    332 HH21 ARG A  24      12.560  17.968  -8.254  1.00  0.00           H  
ATOM    333 HH22 ARG A  24      11.801  17.903  -6.660  1.00  0.00           H  
ATOM    334  C   ARG A  24      10.271  20.432 -14.229  1.00  0.00           C  
ATOM    335  O   ARG A  24      10.367  21.416 -15.021  1.00  0.00           O  
ATOM    336  N   ARG A  25      10.768  19.256 -14.629  1.00  0.00           N  
ATOM    337  H   ARG A  25      10.642  18.508 -13.963  1.00  0.00           H  
ATOM    338  CA  ARG A  25      11.568  19.114 -15.846  1.00  0.00           C  
ATOM    339  HA  ARG A  25      12.346  19.864 -15.709  1.00  0.00           H  
ATOM    340  CB  ARG A  25      12.326  17.789 -15.860  1.00  0.00           C  
ATOM    341  HB2 ARG A  25      12.987  17.685 -15.001  1.00  0.00           H  
ATOM    342  HB3 ARG A  25      11.663  16.923 -15.852  1.00  0.00           H  
ATOM    343  CG  ARG A  25      13.156  17.615 -17.222  1.00  0.00           C  
ATOM    344  HG2 ARG A  25      13.541  16.597 -17.185  1.00  0.00           H  
ATOM    345  HG3 ARG A  25      12.587  17.796 -18.134  1.00  0.00           H  
ATOM    346  CD  ARG A  25      14.343  18.579 -17.276  1.00  0.00           C  
ATOM    347  HD2 ARG A  25      13.858  19.548 -17.401  1.00  0.00           H  
ATOM    348  HD3 ARG A  25      14.941  18.495 -16.370  1.00  0.00           H  
ATOM    349  NE  ARG A  25      15.050  18.375 -18.535  1.00  0.00           N  
ATOM    350  HE  ARG A  25      14.558  18.761 -19.328  1.00  0.00           H  
ATOM    351  CZ  ARG A  25      16.175  17.748 -18.782  1.00  0.00           C  
ATOM    352  NH1 ARG A  25      16.786  17.043 -17.894  1.00  0.00           N  
ATOM    353 HH11 ARG A  25      16.274  16.639 -17.123  1.00  0.00           H  
ATOM    354 HH12 ARG A  25      17.686  16.636 -18.108  1.00  0.00           H  
ATOM    355  NH2 ARG A  25      16.682  17.741 -19.998  1.00  0.00           N  
ATOM    356 HH21 ARG A  25      16.148  18.084 -20.784  1.00  0.00           H  
ATOM    357 HH22 ARG A  25      17.410  17.085 -20.243  1.00  0.00           H  
ATOM    358  C   ARG A  25      10.797  19.471 -17.155  1.00  0.00           C  
ATOM    359  O   ARG A  25      11.307  20.097 -18.038  1.00  0.00           O  
ATOM    360  N   LEU A  26       9.508  19.074 -17.237  1.00  0.00           N  
ATOM    361  H   LEU A  26       9.343  18.352 -16.551  1.00  0.00           H  
ATOM    362  CA  LEU A  26       8.720  19.387 -18.398  1.00  0.00           C  
ATOM    363  HA  LEU A  26       9.238  19.134 -19.323  1.00  0.00           H  
ATOM    364  CB  LEU A  26       7.344  18.640 -18.423  1.00  0.00           C  
ATOM    365  HB2 LEU A  26       6.768  18.761 -17.506  1.00  0.00           H  
ATOM    366  HB3 LEU A  26       6.741  19.062 -19.227  1.00  0.00           H  
ATOM    367  CG  LEU A  26       7.388  17.149 -18.633  1.00  0.00           C  
ATOM    368  HG  LEU A  26       7.934  16.777 -17.767  1.00  0.00           H  
ATOM    369  CD1 LEU A  26       5.975  16.536 -18.557  1.00  0.00           C  
ATOM    370 HD11 LEU A  26       5.436  17.037 -19.361  1.00  0.00           H  
ATOM    371 HD12 LEU A  26       5.923  15.451 -18.661  1.00  0.00           H  
ATOM    372 HD13 LEU A  26       5.500  16.933 -17.660  1.00  0.00           H  
ATOM    373  CD2 LEU A  26       8.056  16.631 -19.854  1.00  0.00           C  
ATOM    374 HD21 LEU A  26       8.915  17.226 -20.166  1.00  0.00           H  
ATOM    375 HD22 LEU A  26       8.453  15.629 -19.695  1.00  0.00           H  
ATOM    376 HD23 LEU A  26       7.321  16.404 -20.625  1.00  0.00           H  
ATOM    377  C   LEU A  26       8.452  20.863 -18.575  1.00  0.00           C  
ATOM    378  O   LEU A  26       8.172  21.314 -19.730  1.00  0.00           O  
ATOM    379  N   GLY A  27       8.501  21.716 -17.564  1.00  0.00           N  
ATOM    380  H   GLY A  27       8.626  21.356 -16.628  1.00  0.00           H  
ATOM    381  CA  GLY A  27       8.365  23.163 -17.657  1.00  0.00           C  
ATOM    382  HA2 GLY A  27       7.560  23.415 -18.347  1.00  0.00           H  
ATOM    383  HA3 GLY A  27       8.339  23.746 -16.736  1.00  0.00           H  
ATOM    384  C   GLY A  27       9.635  23.870 -18.255  1.00  0.00           C  
ATOM    385  O   GLY A  27       9.409  24.744 -19.085  1.00  0.00           O  
ATOM    386  N   LYS A  28      10.843  23.313 -18.001  1.00  0.00           N  
ATOM    387  H   LYS A  28      10.834  22.388 -17.594  1.00  0.00           H  
ATOM    388  CA  LYS A  28      12.075  23.734 -18.718  1.00  0.00           C  
ATOM    389  HA  LYS A  28      12.252  24.809 -18.680  1.00  0.00           H  
ATOM    390  CB  LYS A  28      13.364  23.133 -18.063  1.00  0.00           C  
ATOM    391  HB2 LYS A  28      13.331  22.045 -18.004  1.00  0.00           H  
ATOM    392  HB3 LYS A  28      14.272  23.308 -18.641  1.00  0.00           H  
ATOM    393  CG  LYS A  28      13.587  23.633 -16.595  1.00  0.00           C  
ATOM    394  HG2 LYS A  28      13.659  24.719 -16.661  1.00  0.00           H  
ATOM    395  HG3 LYS A  28      12.746  23.399 -15.943  1.00  0.00           H  
ATOM    396  CD  LYS A  28      14.872  23.159 -15.960  1.00  0.00           C  
ATOM    397  HD2 LYS A  28      14.794  23.363 -14.892  1.00  0.00           H  
ATOM    398  HD3 LYS A  28      15.018  22.096 -16.151  1.00  0.00           H  
ATOM    399  CE  LYS A  28      16.057  23.988 -16.546  1.00  0.00           C  
ATOM    400  HE2 LYS A  28      16.149  23.734 -17.602  1.00  0.00           H  
ATOM    401  HE3 LYS A  28      15.849  25.052 -16.438  1.00  0.00           H  
ATOM    402  NZ  LYS A  28      17.355  23.616 -15.870  1.00  0.00           N1+
ATOM    403  HZ1 LYS A  28      17.102  23.405 -14.916  1.00  0.00           H  
ATOM    404  HZ2 LYS A  28      17.709  22.759 -16.273  1.00  0.00           H  
ATOM    405  HZ3 LYS A  28      18.023  24.370 -15.829  1.00  0.00           H  
ATOM    406  C   LYS A  28      12.088  23.345 -20.182  1.00  0.00           C  
ATOM    407  O   LYS A  28      12.386  24.156 -21.052  1.00  0.00           O  
ATOM    408  N   GLU A  29      11.634  22.120 -20.523  1.00  0.00           N  
ATOM    409  H   GLU A  29      11.492  21.528 -19.716  1.00  0.00           H  
ATOM    410  CA  GLU A  29      11.254  21.611 -21.875  1.00  0.00           C  
ATOM    411  HA  GLU A  29      12.013  21.827 -22.627  1.00  0.00           H  
ATOM    412  CB  GLU A  29      11.115  20.067 -22.008  1.00  0.00           C  
ATOM    413  HB2 GLU A  29      10.208  19.837 -21.450  1.00  0.00           H  
ATOM    414  HB3 GLU A  29      10.881  19.916 -23.062  1.00  0.00           H  
ATOM    415  CG  GLU A  29      12.193  19.126 -21.611  1.00  0.00           C  
ATOM    416  HG2 GLU A  29      12.264  19.133 -20.523  1.00  0.00           H  
ATOM    417  HG3 GLU A  29      11.883  18.131 -21.931  1.00  0.00           H  
ATOM    418  CD  GLU A  29      13.609  19.345 -22.139  1.00  0.00           C  
ATOM    419  OE1 GLU A  29      13.731  19.846 -23.296  1.00  0.00           O  
ATOM    420  OE2 GLU A  29      14.585  19.103 -21.421  1.00  0.00           O  
ATOM    421  C   GLU A  29      10.065  22.392 -22.490  1.00  0.00           C  
ATOM    422  O   GLU A  29       9.925  22.355 -23.704  1.00  0.00           O  
ATOM    423  N   GLY A  30       9.336  23.239 -21.778  1.00  0.00           N  
ATOM    424  H   GLY A  30       9.356  23.179 -20.771  1.00  0.00           H  
ATOM    425  CA  GLY A  30       8.383  24.230 -22.235  1.00  0.00           C  
ATOM    426  HA2 GLY A  30       8.657  25.199 -21.820  1.00  0.00           H  
ATOM    427  HA3 GLY A  30       8.588  24.316 -23.302  1.00  0.00           H  
ATOM    428  C   GLY A  30       6.882  23.980 -22.142  1.00  0.00           C  
ATOM    429  O   GLY A  30       6.122  24.780 -22.642  1.00  0.00           O  
ATOM    430  N   LEU A  31       6.489  22.847 -21.532  1.00  0.00           N  
ATOM    431  H   LEU A  31       7.145  22.259 -21.035  1.00  0.00           H  
ATOM    432  CA  LEU A  31       5.118  22.302 -21.680  1.00  0.00           C  
ATOM    433  HA  LEU A  31       4.804  22.539 -22.697  1.00  0.00           H  
ATOM    434  CB  LEU A  31       5.040  20.744 -21.617  1.00  0.00           C  
ATOM    435  HB2 LEU A  31       5.149  20.377 -20.597  1.00  0.00           H  
ATOM    436  HB3 LEU A  31       4.064  20.399 -21.962  1.00  0.00           H  
ATOM    437  CG  LEU A  31       5.884  19.993 -22.706  1.00  0.00           C  
ATOM    438  HG  LEU A  31       5.975  20.587 -23.615  1.00  0.00           H  
ATOM    439  CD1 LEU A  31       7.326  19.807 -22.268  1.00  0.00           C  
ATOM    440 HD11 LEU A  31       7.886  20.714 -22.495  1.00  0.00           H  
ATOM    441 HD12 LEU A  31       7.344  19.512 -21.219  1.00  0.00           H  
ATOM    442 HD13 LEU A  31       7.756  18.982 -22.838  1.00  0.00           H  
ATOM    443  CD2 LEU A  31       5.257  18.639 -22.959  1.00  0.00           C  
ATOM    444 HD21 LEU A  31       5.810  18.205 -23.793  1.00  0.00           H  
ATOM    445 HD22 LEU A  31       5.323  18.048 -22.046  1.00  0.00           H  
ATOM    446 HD23 LEU A  31       4.213  18.720 -23.259  1.00  0.00           H  
ATOM    447  C   LEU A  31       4.242  22.959 -20.640  1.00  0.00           C  
ATOM    448  O   LEU A  31       4.680  23.586 -19.685  1.00  0.00           O  
ATOM    449  N   ARG A  32       2.923  22.798 -20.655  1.00  0.00           N  
ATOM    450  H   ARG A  32       2.649  22.285 -21.480  1.00  0.00           H  
ATOM    451  CA  ARG A  32       1.872  23.113 -19.707  1.00  0.00           C  
ATOM    452  HA  ARG A  32       2.379  23.801 -19.029  1.00  0.00           H  
ATOM    453  CB  ARG A  32       0.686  23.855 -20.444  1.00  0.00           C  
ATOM    454  HB2 ARG A  32       0.436  23.235 -21.304  1.00  0.00           H  
ATOM    455  HB3 ARG A  32      -0.190  23.794 -19.798  1.00  0.00           H  
ATOM    456  CG  ARG A  32       1.151  25.188 -20.962  1.00  0.00           C  
ATOM    457  HG2 ARG A  32       1.640  25.694 -20.130  1.00  0.00           H  
ATOM    458  HG3 ARG A  32       1.838  24.969 -21.779  1.00  0.00           H  
ATOM    459  CD  ARG A  32       0.019  26.053 -21.485  1.00  0.00           C  
ATOM    460  HD2 ARG A  32      -0.828  25.934 -20.809  1.00  0.00           H  
ATOM    461  HD3 ARG A  32       0.276  27.108 -21.579  1.00  0.00           H  
ATOM    462  NE  ARG A  32      -0.285  25.520 -22.860  1.00  0.00           N  
ATOM    463  HE  ARG A  32       0.534  25.174 -23.340  1.00  0.00           H  
ATOM    464  CZ  ARG A  32      -1.415  25.655 -23.589  1.00  0.00           C  
ATOM    465  NH1 ARG A  32      -2.393  26.433 -23.218  1.00  0.00           N  
ATOM    466 HH11 ARG A  32      -2.415  26.884 -22.314  1.00  0.00           H  
ATOM    467 HH12 ARG A  32      -3.261  26.338 -23.725  1.00  0.00           H  
ATOM    468  NH2 ARG A  32      -1.440  25.183 -24.793  1.00  0.00           N  
ATOM    469 HH21 ARG A  32      -0.610  24.771 -25.195  1.00  0.00           H  
ATOM    470 HH22 ARG A  32      -2.227  25.440 -25.371  1.00  0.00           H  
ATOM    471  C   ARG A  32       1.368  21.854 -19.107  1.00  0.00           C  
ATOM    472  O   ARG A  32       1.059  20.910 -19.848  1.00  0.00           O  
ATOM    473  N   VAL A  33       1.421  21.769 -17.795  1.00  0.00           N  
ATOM    474  H   VAL A  33       1.648  22.564 -17.215  1.00  0.00           H  
ATOM    475  CA  VAL A  33       1.457  20.510 -17.147  1.00  0.00           C  
ATOM    476  HA  VAL A  33       1.316  19.735 -17.901  1.00  0.00           H  
ATOM    477  CB  VAL A  33       2.835  20.237 -16.547  1.00  0.00           C  
ATOM    478  HB  VAL A  33       2.723  20.749 -15.591  1.00  0.00           H  
ATOM    479  CG1 VAL A  33       2.991  18.762 -16.271  1.00  0.00           C  
ATOM    480 HG11 VAL A  33       2.035  18.420 -15.872  1.00  0.00           H  
ATOM    481 HG12 VAL A  33       3.063  18.151 -17.170  1.00  0.00           H  
ATOM    482 HG13 VAL A  33       3.665  18.579 -15.434  1.00  0.00           H  
ATOM    483  CG2 VAL A  33       4.041  20.829 -17.382  1.00  0.00           C  
ATOM    484 HG21 VAL A  33       3.925  21.896 -17.570  1.00  0.00           H  
ATOM    485 HG22 VAL A  33       4.957  20.695 -16.805  1.00  0.00           H  
ATOM    486 HG23 VAL A  33       4.110  20.285 -18.324  1.00  0.00           H  
ATOM    487  C   VAL A  33       0.273  20.467 -16.153  1.00  0.00           C  
ATOM    488  O   VAL A  33       0.375  21.077 -15.105  1.00  0.00           O  
ATOM    489  N   PHE A  34      -0.741  19.583 -16.445  1.00  0.00           N  
ATOM    490  H   PHE A  34      -0.670  18.991 -17.260  1.00  0.00           H  
ATOM    491  CA  PHE A  34      -1.758  19.235 -15.479  1.00  0.00           C  
ATOM    492  HA  PHE A  34      -1.905  20.116 -14.855  1.00  0.00           H  
ATOM    493  CB  PHE A  34      -3.070  18.968 -16.180  1.00  0.00           C  
ATOM    494  HB2 PHE A  34      -3.137  19.728 -16.958  1.00  0.00           H  
ATOM    495  HB3 PHE A  34      -2.993  17.977 -16.629  1.00  0.00           H  
ATOM    496  CG  PHE A  34      -4.277  19.011 -15.290  1.00  0.00           C  
ATOM    497  CD1 PHE A  34      -4.529  17.933 -14.436  1.00  0.00           C  
ATOM    498  HD1 PHE A  34      -3.738  17.201 -14.374  1.00  0.00           H  
ATOM    499  CE1 PHE A  34      -5.607  18.086 -13.503  1.00  0.00           C  
ATOM    500  HE1 PHE A  34      -5.718  17.237 -12.845  1.00  0.00           H  
ATOM    501  CZ  PHE A  34      -6.484  19.170 -13.598  1.00  0.00           C  
ATOM    502  HZ  PHE A  34      -7.338  19.330 -12.957  1.00  0.00           H  
ATOM    503  CE2 PHE A  34      -6.155  20.239 -14.440  1.00  0.00           C  
ATOM    504  HE2 PHE A  34      -6.857  21.044 -14.602  1.00  0.00           H  
ATOM    505  CD2 PHE A  34      -5.093  20.155 -15.303  1.00  0.00           C  
ATOM    506  HD2 PHE A  34      -4.969  20.952 -16.022  1.00  0.00           H  
ATOM    507  C   PHE A  34      -1.298  18.142 -14.535  1.00  0.00           C  
ATOM    508  O   PHE A  34      -0.827  17.172 -15.128  1.00  0.00           O  
ATOM    509  N   VAL A  35      -1.357  18.246 -13.196  1.00  0.00           N  
ATOM    510  H   VAL A  35      -1.632  19.161 -12.868  1.00  0.00           H  
ATOM    511  CA  VAL A  35      -0.883  17.218 -12.239  1.00  0.00           C  
ATOM    512  HA  VAL A  35      -0.503  16.355 -12.787  1.00  0.00           H  
ATOM    513  CB  VAL A  35       0.160  17.783 -11.311  1.00  0.00           C  
ATOM    514  HB  VAL A  35       0.416  17.131 -10.476  1.00  0.00           H  
ATOM    515  CG1 VAL A  35       1.522  17.988 -12.098  1.00  0.00           C  
ATOM    516 HG11 VAL A  35       1.400  18.904 -12.676  1.00  0.00           H  
ATOM    517 HG12 VAL A  35       2.391  18.162 -11.464  1.00  0.00           H  
ATOM    518 HG13 VAL A  35       1.659  17.228 -12.869  1.00  0.00           H  
ATOM    519  CG2 VAL A  35      -0.136  19.186 -10.722  1.00  0.00           C  
ATOM    520 HG21 VAL A  35       0.809  19.569 -10.341  1.00  0.00           H  
ATOM    521 HG22 VAL A  35      -0.504  19.893 -11.465  1.00  0.00           H  
ATOM    522 HG23 VAL A  35      -0.792  19.082  -9.858  1.00  0.00           H  
ATOM    523  C   VAL A  35      -2.029  16.629 -11.421  1.00  0.00           C  
ATOM    524  O   VAL A  35      -3.123  17.203 -11.333  1.00  0.00           O  
ATOM    525  N   CYS A  36      -1.899  15.368 -10.971  1.00  0.00           N  
ATOM    526  H   CYS A  36      -1.089  14.844 -11.267  1.00  0.00           H  
ATOM    527  CA  CYS A  36      -2.955  14.757 -10.268  1.00  0.00           C  
ATOM    528  HA  CYS A  36      -3.339  15.561  -9.640  1.00  0.00           H  
ATOM    529  CB  CYS A  36      -3.973  14.180 -11.338  1.00  0.00           C  
ATOM    530  HB2 CYS A  36      -4.984  14.056 -10.951  1.00  0.00           H  
ATOM    531  HB3 CYS A  36      -4.071  15.027 -12.015  1.00  0.00           H  
ATOM    532  SG  CYS A  36      -3.319  12.782 -12.199  1.00  0.00           S  
ATOM    533  HG  CYS A  36      -2.158  13.415 -12.389  1.00  0.00           H  
ATOM    534  C   CYS A  36      -2.470  13.623  -9.397  1.00  0.00           C  
ATOM    535  O   CYS A  36      -1.404  13.009  -9.550  1.00  0.00           O  
ATOM    536  N   ALA A  37      -3.265  13.436  -8.344  1.00  0.00           N  
ATOM    537  H   ALA A  37      -3.996  14.132  -8.305  1.00  0.00           H  
ATOM    538  CA  ALA A  37      -2.908  12.585  -7.166  1.00  0.00           C  
ATOM    539  HA  ALA A  37      -2.495  11.646  -7.532  1.00  0.00           H  
ATOM    540  CB  ALA A  37      -1.843  13.289  -6.297  1.00  0.00           C  
ATOM    541  HB1 ALA A  37      -2.166  13.899  -5.452  1.00  0.00           H  
ATOM    542  HB2 ALA A  37      -1.151  12.598  -5.815  1.00  0.00           H  
ATOM    543  HB3 ALA A  37      -1.291  13.996  -6.917  1.00  0.00           H  
ATOM    544  C   ALA A  37      -4.058  12.157  -6.222  1.00  0.00           C  
ATOM    545  O   ALA A  37      -5.166  12.550  -6.502  1.00  0.00           O  
ATOM    546  N   ARG A  38      -3.786  11.428  -5.173  1.00  0.00           N  
ATOM    547  H   ARG A  38      -2.793  11.255  -5.101  1.00  0.00           H  
ATOM    548  CA  ARG A  38      -4.867  10.857  -4.240  1.00  0.00           C  
ATOM    549  HA  ARG A  38      -5.797  10.918  -4.808  1.00  0.00           H  
ATOM    550  CB  ARG A  38      -4.627   9.348  -3.944  1.00  0.00           C  
ATOM    551  HB2 ARG A  38      -5.526   9.044  -3.408  1.00  0.00           H  
ATOM    552  HB3 ARG A  38      -4.686   8.822  -4.897  1.00  0.00           H  
ATOM    553  CG  ARG A  38      -3.394   8.982  -3.062  1.00  0.00           C  
ATOM    554  HG2 ARG A  38      -2.564   9.652  -3.285  1.00  0.00           H  
ATOM    555  HG3 ARG A  38      -3.722   9.217  -2.049  1.00  0.00           H  
ATOM    556  CD  ARG A  38      -3.039   7.531  -3.230  1.00  0.00           C  
ATOM    557  HD2 ARG A  38      -3.760   6.856  -2.771  1.00  0.00           H  
ATOM    558  HD3 ARG A  38      -3.057   7.303  -4.296  1.00  0.00           H  
ATOM    559  NE  ARG A  38      -1.735   7.332  -2.570  1.00  0.00           N  
ATOM    560  HE  ARG A  38      -1.285   8.205  -2.332  1.00  0.00           H  
ATOM    561  CZ  ARG A  38      -1.234   6.280  -2.005  1.00  0.00           C  
ATOM    562  NH1 ARG A  38      -1.900   5.156  -2.055  1.00  0.00           N  
ATOM    563 HH11 ARG A  38      -2.622   5.062  -2.756  1.00  0.00           H  
ATOM    564 HH12 ARG A  38      -1.553   4.276  -1.699  1.00  0.00           H  
ATOM    565  NH2 ARG A  38       0.033   6.353  -1.583  1.00  0.00           N  
ATOM    566 HH21 ARG A  38       0.563   7.201  -1.724  1.00  0.00           H  
ATOM    567 HH22 ARG A  38       0.523   5.514  -1.306  1.00  0.00           H  
ATOM    568  C   ARG A  38      -5.076  11.620  -2.986  1.00  0.00           C  
ATOM    569  O   ARG A  38      -5.955  11.295  -2.179  1.00  0.00           O  
ATOM    570  N   GLY A  39      -4.323  12.710  -2.809  1.00  0.00           N  
ATOM    571  H   GLY A  39      -3.438  12.772  -3.292  1.00  0.00           H  
ATOM    572  CA  GLY A  39      -4.557  13.711  -1.688  1.00  0.00           C  
ATOM    573  HA2 GLY A  39      -5.433  13.398  -1.119  1.00  0.00           H  
ATOM    574  HA3 GLY A  39      -3.800  13.653  -0.906  1.00  0.00           H  
ATOM    575  C   GLY A  39      -4.618  15.177  -2.172  1.00  0.00           C  
ATOM    576  O   GLY A  39      -3.662  15.588  -2.923  1.00  0.00           O  
ATOM    577  N   GLU A  40      -5.671  15.887  -1.894  1.00  0.00           N  
ATOM    578  H   GLU A  40      -6.366  15.451  -1.306  1.00  0.00           H  
ATOM    579  CA  GLU A  40      -6.052  17.221  -2.516  1.00  0.00           C  
ATOM    580  HA  GLU A  40      -6.059  17.283  -3.603  1.00  0.00           H  
ATOM    581  CB  GLU A  40      -7.534  17.452  -2.220  1.00  0.00           C  
ATOM    582  HB2 GLU A  40      -8.127  16.564  -2.436  1.00  0.00           H  
ATOM    583  HB3 GLU A  40      -7.712  17.740  -1.183  1.00  0.00           H  
ATOM    584  CG  GLU A  40      -8.268  18.498  -3.139  1.00  0.00           C  
ATOM    585  HG2 GLU A  40      -7.997  18.238  -4.163  1.00  0.00           H  
ATOM    586  HG3 GLU A  40      -9.327  18.256  -3.054  1.00  0.00           H  
ATOM    587  CD  GLU A  40      -7.970  19.933  -2.833  1.00  0.00           C  
ATOM    588  OE1 GLU A  40      -7.738  20.706  -3.755  1.00  0.00           O  
ATOM    589  OE2 GLU A  40      -7.960  20.274  -1.584  1.00  0.00           O  
ATOM    590  C   GLU A  40      -5.127  18.464  -2.083  1.00  0.00           C  
ATOM    591  O   GLU A  40      -4.631  19.259  -2.842  1.00  0.00           O  
ATOM    592  N   GLU A  41      -4.841  18.466  -0.777  1.00  0.00           N  
ATOM    593  H   GLU A  41      -5.240  17.704  -0.248  1.00  0.00           H  
ATOM    594  CA  GLU A  41      -3.871  19.400  -0.219  1.00  0.00           C  
ATOM    595  HA  GLU A  41      -4.079  20.373  -0.664  1.00  0.00           H  
ATOM    596  CB  GLU A  41      -4.118  19.505   1.302  1.00  0.00           C  
ATOM    597  HB2 GLU A  41      -5.181  19.606   1.518  1.00  0.00           H  
ATOM    598  HB3 GLU A  41      -3.880  18.539   1.748  1.00  0.00           H  
ATOM    599  CG  GLU A  41      -3.331  20.561   2.152  1.00  0.00           C  
ATOM    600  HG2 GLU A  41      -3.719  20.422   3.161  1.00  0.00           H  
ATOM    601  HG3 GLU A  41      -2.243  20.512   2.152  1.00  0.00           H  
ATOM    602  CD  GLU A  41      -3.552  21.958   1.679  1.00  0.00           C  
ATOM    603  OE1 GLU A  41      -4.375  22.176   0.770  1.00  0.00           O  
ATOM    604  OE2 GLU A  41      -2.931  22.813   2.334  1.00  0.00           O  
ATOM    605  C   GLU A  41      -2.411  19.146  -0.562  1.00  0.00           C  
ATOM    606  O   GLU A  41      -1.667  20.067  -0.774  1.00  0.00           O  
ATOM    607  N   GLY A  42      -1.996  17.821  -0.661  1.00  0.00           N  
ATOM    608  H   GLY A  42      -2.713  17.119  -0.553  1.00  0.00           H  
ATOM    609  CA  GLY A  42      -0.657  17.445  -1.107  1.00  0.00           C  
ATOM    610  HA2 GLY A  42       0.110  17.869  -0.457  1.00  0.00           H  
ATOM    611  HA3 GLY A  42      -0.496  16.368  -1.158  1.00  0.00           H  
ATOM    612  C   GLY A  42      -0.494  17.905  -2.546  1.00  0.00           C  
ATOM    613  O   GLY A  42       0.508  18.541  -2.806  1.00  0.00           O  
ATOM    614  N   LEU A  43      -1.542  17.938  -3.306  1.00  0.00           N  
ATOM    615  H   LEU A  43      -2.387  17.489  -2.983  1.00  0.00           H  
ATOM    616  CA  LEU A  43      -1.574  18.544  -4.651  1.00  0.00           C  
ATOM    617  HA  LEU A  43      -0.773  18.140  -5.270  1.00  0.00           H  
ATOM    618  CB  LEU A  43      -2.884  17.915  -5.341  1.00  0.00           C  
ATOM    619  HB2 LEU A  43      -2.938  16.832  -5.236  1.00  0.00           H  
ATOM    620  HB3 LEU A  43      -3.783  18.354  -4.905  1.00  0.00           H  
ATOM    621  CG  LEU A  43      -3.010  18.169  -6.845  1.00  0.00           C  
ATOM    622  HG  LEU A  43      -2.856  19.197  -7.173  1.00  0.00           H  
ATOM    623  CD1 LEU A  43      -2.076  17.242  -7.664  1.00  0.00           C  
ATOM    624 HD11 LEU A  43      -2.270  17.406  -8.724  1.00  0.00           H  
ATOM    625 HD12 LEU A  43      -1.027  17.509  -7.537  1.00  0.00           H  
ATOM    626 HD13 LEU A  43      -2.304  16.185  -7.522  1.00  0.00           H  
ATOM    627  CD2 LEU A  43      -4.423  17.870  -7.263  1.00  0.00           C  
ATOM    628 HD21 LEU A  43      -4.675  16.876  -6.894  1.00  0.00           H  
ATOM    629 HD22 LEU A  43      -5.162  18.483  -6.747  1.00  0.00           H  
ATOM    630 HD23 LEU A  43      -4.555  17.914  -8.343  1.00  0.00           H  
ATOM    631  C   LEU A  43      -1.416  20.106  -4.588  1.00  0.00           C  
ATOM    632  O   LEU A  43      -0.581  20.618  -5.317  1.00  0.00           O  
ATOM    633  N   ARG A  44      -2.113  20.754  -3.666  1.00  0.00           N  
ATOM    634  H   ARG A  44      -2.775  20.179  -3.164  1.00  0.00           H  
ATOM    635  CA  ARG A  44      -2.036  22.227  -3.529  1.00  0.00           C  
ATOM    636  HA  ARG A  44      -2.095  22.603  -4.550  1.00  0.00           H  
ATOM    637  CB  ARG A  44      -3.210  22.805  -2.661  1.00  0.00           C  
ATOM    638  HB2 ARG A  44      -4.133  22.370  -3.045  1.00  0.00           H  
ATOM    639  HB3 ARG A  44      -2.951  22.540  -1.636  1.00  0.00           H  
ATOM    640  CG  ARG A  44      -3.263  24.293  -2.627  1.00  0.00           C  
ATOM    641  HG2 ARG A  44      -2.297  24.623  -2.244  1.00  0.00           H  
ATOM    642  HG3 ARG A  44      -3.576  24.648  -3.609  1.00  0.00           H  
ATOM    643  CD  ARG A  44      -4.346  24.647  -1.604  1.00  0.00           C  
ATOM    644  HD2 ARG A  44      -4.247  23.964  -0.760  1.00  0.00           H  
ATOM    645  HD3 ARG A  44      -4.189  25.664  -1.248  1.00  0.00           H  
ATOM    646  NE  ARG A  44      -5.712  24.560  -2.139  1.00  0.00           N  
ATOM    647  HE  ARG A  44      -6.149  25.342  -2.605  1.00  0.00           H  
ATOM    648  CZ  ARG A  44      -6.486  23.459  -2.111  1.00  0.00           C  
ATOM    649  NH1 ARG A  44      -6.122  22.402  -1.408  1.00  0.00           N  
ATOM    650 HH11 ARG A  44      -5.282  22.536  -0.861  1.00  0.00           H  
ATOM    651 HH12 ARG A  44      -6.708  21.579  -1.397  1.00  0.00           H  
ATOM    652  NH2 ARG A  44      -7.645  23.318  -2.713  1.00  0.00           N  
ATOM    653 HH21 ARG A  44      -7.988  23.938  -3.432  1.00  0.00           H  
ATOM    654 HH22 ARG A  44      -7.979  22.368  -2.792  1.00  0.00           H  
ATOM    655  C   ARG A  44      -0.628  22.646  -3.032  1.00  0.00           C  
ATOM    656  O   ARG A  44       0.021  23.510  -3.659  1.00  0.00           O  
ATOM    657  N   THR A  45      -0.078  21.910  -2.106  1.00  0.00           N  
ATOM    658  H   THR A  45      -0.627  21.143  -1.744  1.00  0.00           H  
ATOM    659  CA  THR A  45       1.209  22.184  -1.449  1.00  0.00           C  
ATOM    660  HA  THR A  45       1.200  23.222  -1.115  1.00  0.00           H  
ATOM    661  CB  THR A  45       1.250  21.291  -0.257  1.00  0.00           C  
ATOM    662  HB  THR A  45       1.252  20.249  -0.575  1.00  0.00           H  
ATOM    663  CG2 THR A  45       2.439  21.566   0.657  1.00  0.00           C  
ATOM    664 HG21 THR A  45       3.227  20.835   0.481  1.00  0.00           H  
ATOM    665 HG22 THR A  45       2.774  22.566   0.382  1.00  0.00           H  
ATOM    666 HG23 THR A  45       2.158  21.412   1.698  1.00  0.00           H  
ATOM    667  OG1 THR A  45       0.074  21.525   0.543  1.00  0.00           O  
ATOM    668  HG1 THR A  45      -0.620  20.995   0.142  1.00  0.00           H  
ATOM    669  C   THR A  45       2.361  22.070  -2.366  1.00  0.00           C  
ATOM    670  O   THR A  45       3.236  22.824  -2.390  1.00  0.00           O  
ATOM    671  N   THR A  46       2.234  21.084  -3.352  1.00  0.00           N  
ATOM    672  H   THR A  46       1.337  20.621  -3.404  1.00  0.00           H  
ATOM    673  CA  THR A  46       3.170  20.795  -4.391  1.00  0.00           C  
ATOM    674  HA  THR A  46       4.194  20.975  -4.064  1.00  0.00           H  
ATOM    675  CB  THR A  46       3.073  19.388  -4.959  1.00  0.00           C  
ATOM    676  HB  THR A  46       2.102  19.318  -5.446  1.00  0.00           H  
ATOM    677  CG2 THR A  46       4.174  19.035  -5.980  1.00  0.00           C  
ATOM    678 HG21 THR A  46       5.148  19.196  -5.516  1.00  0.00           H  
ATOM    679 HG22 THR A  46       3.965  18.026  -6.336  1.00  0.00           H  
ATOM    680 HG23 THR A  46       4.058  19.644  -6.875  1.00  0.00           H  
ATOM    681  OG1 THR A  46       3.173  18.469  -3.902  1.00  0.00           O  
ATOM    682  HG1 THR A  46       2.316  18.351  -3.488  1.00  0.00           H  
ATOM    683  C   THR A  46       2.999  21.863  -5.526  1.00  0.00           C  
ATOM    684  O   THR A  46       4.024  22.310  -5.990  1.00  0.00           O  
ATOM    685  N   LEU A  47       1.784  22.253  -5.888  1.00  0.00           N  
ATOM    686  H   LEU A  47       0.989  21.816  -5.444  1.00  0.00           H  
ATOM    687  CA  LEU A  47       1.536  23.202  -6.928  1.00  0.00           C  
ATOM    688  HA  LEU A  47       1.985  22.853  -7.858  1.00  0.00           H  
ATOM    689  CB  LEU A  47       0.009  23.415  -7.013  1.00  0.00           C  
ATOM    690  HB2 LEU A  47      -0.421  23.192  -6.036  1.00  0.00           H  
ATOM    691  HB3 LEU A  47      -0.271  24.445  -7.236  1.00  0.00           H  
ATOM    692  CG  LEU A  47      -0.736  22.631  -8.147  1.00  0.00           C  
ATOM    693  HG  LEU A  47      -0.363  21.608  -8.155  1.00  0.00           H  
ATOM    694  CD1 LEU A  47      -2.220  22.512  -7.890  1.00  0.00           C  
ATOM    695 HD11 LEU A  47      -2.627  23.524  -7.890  1.00  0.00           H  
ATOM    696 HD12 LEU A  47      -2.638  22.067  -8.793  1.00  0.00           H  
ATOM    697 HD13 LEU A  47      -2.363  21.797  -7.081  1.00  0.00           H  
ATOM    698  CD2 LEU A  47      -0.458  23.148  -9.542  1.00  0.00           C  
ATOM    699 HD21 LEU A  47      -1.051  22.639 -10.302  1.00  0.00           H  
ATOM    700 HD22 LEU A  47      -0.601  24.229  -9.582  1.00  0.00           H  
ATOM    701 HD23 LEU A  47       0.606  23.000  -9.733  1.00  0.00           H  
ATOM    702  C   LEU A  47       2.226  24.493  -6.531  1.00  0.00           C  
ATOM    703  O   LEU A  47       2.637  25.202  -7.446  1.00  0.00           O  
ATOM    704  N   LYS A  48       2.351  24.835  -5.193  1.00  0.00           N  
ATOM    705  H   LYS A  48       1.884  24.267  -4.500  1.00  0.00           H  
ATOM    706  CA  LYS A  48       3.135  26.042  -4.836  1.00  0.00           C  
ATOM    707  HA  LYS A  48       2.823  26.881  -5.457  1.00  0.00           H  
ATOM    708  CB  LYS A  48       2.874  26.479  -3.386  1.00  0.00           C  
ATOM    709  HB2 LYS A  48       3.218  25.630  -2.795  1.00  0.00           H  
ATOM    710  HB3 LYS A  48       3.537  27.318  -3.180  1.00  0.00           H  
ATOM    711  CG  LYS A  48       1.379  26.729  -3.067  1.00  0.00           C  
ATOM    712  HG2 LYS A  48       1.119  27.466  -3.827  1.00  0.00           H  
ATOM    713  HG3 LYS A  48       0.730  25.897  -3.345  1.00  0.00           H  
ATOM    714  CD  LYS A  48       1.238  27.105  -1.591  1.00  0.00           C  
ATOM    715  HD2 LYS A  48       1.525  26.234  -1.002  1.00  0.00           H  
ATOM    716  HD3 LYS A  48       1.967  27.896  -1.410  1.00  0.00           H  
ATOM    717  CE  LYS A  48      -0.187  27.528  -1.277  1.00  0.00           C  
ATOM    718  HE2 LYS A  48      -0.514  28.296  -1.978  1.00  0.00           H  
ATOM    719  HE3 LYS A  48      -0.861  26.683  -1.421  1.00  0.00           H  
ATOM    720  NZ  LYS A  48      -0.183  27.952   0.192  1.00  0.00           N1+
ATOM    721  HZ1 LYS A  48       0.377  28.777   0.348  1.00  0.00           H  
ATOM    722  HZ2 LYS A  48      -1.093  28.062   0.618  1.00  0.00           H  
ATOM    723  HZ3 LYS A  48       0.211  27.241   0.793  1.00  0.00           H  
ATOM    724  C   LYS A  48       4.681  25.926  -4.984  1.00  0.00           C  
ATOM    725  O   LYS A  48       5.307  26.903  -5.287  1.00  0.00           O  
ATOM    726  N   GLU A  49       5.208  24.763  -4.702  1.00  0.00           N  
ATOM    727  H   GLU A  49       4.573  24.101  -4.279  1.00  0.00           H  
ATOM    728  CA  GLU A  49       6.605  24.475  -5.086  1.00  0.00           C  
ATOM    729  HA  GLU A  49       7.136  25.288  -4.592  1.00  0.00           H  
ATOM    730  CB  GLU A  49       7.018  23.121  -4.477  1.00  0.00           C  
ATOM    731  HB2 GLU A  49       7.026  23.174  -3.388  1.00  0.00           H  
ATOM    732  HB3 GLU A  49       6.201  22.426  -4.668  1.00  0.00           H  
ATOM    733  CG  GLU A  49       8.242  22.416  -5.186  1.00  0.00           C  
ATOM    734  HG2 GLU A  49       8.240  21.376  -4.859  1.00  0.00           H  
ATOM    735  HG3 GLU A  49       8.061  22.318  -6.257  1.00  0.00           H  
ATOM    736  CD  GLU A  49       9.604  23.138  -4.960  1.00  0.00           C  
ATOM    737  OE1 GLU A  49      10.511  22.702  -5.721  1.00  0.00           O  
ATOM    738  OE2 GLU A  49       9.691  24.145  -4.224  1.00  0.00           O  
ATOM    739  C   GLU A  49       6.737  24.582  -6.660  1.00  0.00           C  
ATOM    740  O   GLU A  49       7.755  25.159  -7.056  1.00  0.00           O  
ATOM    741  N   LEU A  50       5.874  23.973  -7.463  1.00  0.00           N  
ATOM    742  H   LEU A  50       5.214  23.345  -7.027  1.00  0.00           H  
ATOM    743  CA  LEU A  50       6.033  24.004  -8.936  1.00  0.00           C  
ATOM    744  HA  LEU A  50       7.014  23.612  -9.205  1.00  0.00           H  
ATOM    745  CB  LEU A  50       4.889  23.156  -9.477  1.00  0.00           C  
ATOM    746  HB2 LEU A  50       3.950  23.354  -8.960  1.00  0.00           H  
ATOM    747  HB3 LEU A  50       4.686  23.408 -10.517  1.00  0.00           H  
ATOM    748  CG  LEU A  50       5.174  21.646  -9.561  1.00  0.00           C  
ATOM    749  HG  LEU A  50       5.822  21.335  -8.742  1.00  0.00           H  
ATOM    750  CD1 LEU A  50       3.880  20.671  -9.541  1.00  0.00           C  
ATOM    751 HD11 LEU A  50       3.294  20.625 -10.458  1.00  0.00           H  
ATOM    752 HD12 LEU A  50       4.244  19.653  -9.407  1.00  0.00           H  
ATOM    753 HD13 LEU A  50       3.343  21.033  -8.664  1.00  0.00           H  
ATOM    754  CD2 LEU A  50       5.934  21.268 -10.864  1.00  0.00           C  
ATOM    755 HD21 LEU A  50       6.130  20.196 -10.853  1.00  0.00           H  
ATOM    756 HD22 LEU A  50       5.265  21.546 -11.678  1.00  0.00           H  
ATOM    757 HD23 LEU A  50       6.883  21.803 -10.904  1.00  0.00           H  
ATOM    758  C   LEU A  50       6.083  25.452  -9.447  1.00  0.00           C  
ATOM    759  O   LEU A  50       6.907  25.760 -10.335  1.00  0.00           O  
ATOM    760  N   ARG A  51       5.133  26.263  -8.925  1.00  0.00           N  
ATOM    761  H   ARG A  51       4.336  25.849  -8.461  1.00  0.00           H  
ATOM    762  CA  ARG A  51       4.957  27.617  -9.397  1.00  0.00           C  
ATOM    763  HA  ARG A  51       5.065  27.637 -10.482  1.00  0.00           H  
ATOM    764  CB  ARG A  51       3.596  28.323  -8.997  1.00  0.00           C  
ATOM    765  HB2 ARG A  51       3.527  28.069  -7.940  1.00  0.00           H  
ATOM    766  HB3 ARG A  51       3.600  29.413  -9.020  1.00  0.00           H  
ATOM    767  CG  ARG A  51       2.411  27.735  -9.789  1.00  0.00           C  
ATOM    768  HG2 ARG A  51       2.533  28.057 -10.824  1.00  0.00           H  
ATOM    769  HG3 ARG A  51       2.452  26.646  -9.777  1.00  0.00           H  
ATOM    770  CD  ARG A  51       1.027  28.165  -9.283  1.00  0.00           C  
ATOM    771  HD2 ARG A  51       0.971  27.829  -8.247  1.00  0.00           H  
ATOM    772  HD3 ARG A  51       0.915  29.248  -9.308  1.00  0.00           H  
ATOM    773  NE  ARG A  51      -0.008  27.456 -10.100  1.00  0.00           N  
ATOM    774  HE  ARG A  51       0.163  27.350 -11.090  1.00  0.00           H  
ATOM    775  CZ  ARG A  51      -1.206  27.280  -9.631  1.00  0.00           C  
ATOM    776  NH1 ARG A  51      -1.727  27.447  -8.431  1.00  0.00           N  
ATOM    777 HH11 ARG A  51      -1.104  27.735  -7.691  1.00  0.00           H  
ATOM    778 HH12 ARG A  51      -2.591  26.959  -8.237  1.00  0.00           H  
ATOM    779  NH2 ARG A  51      -2.088  26.966 -10.505  1.00  0.00           N  
ATOM    780 HH21 ARG A  51      -1.745  26.863 -11.448  1.00  0.00           H  
ATOM    781 HH22 ARG A  51      -3.061  27.069 -10.254  1.00  0.00           H  
ATOM    782  C   ARG A  51       6.104  28.520  -9.000  1.00  0.00           C  
ATOM    783  O   ARG A  51       6.558  29.343  -9.754  1.00  0.00           O  
ATOM    784  N   GLU A  52       6.746  28.379  -7.851  1.00  0.00           N  
ATOM    785  H   GLU A  52       6.367  27.582  -7.359  1.00  0.00           H  
ATOM    786  CA  GLU A  52       8.027  28.870  -7.381  1.00  0.00           C  
ATOM    787  HA  GLU A  52       7.842  29.937  -7.504  1.00  0.00           H  
ATOM    788  CB  GLU A  52       8.234  28.567  -5.858  1.00  0.00           C  
ATOM    789  HB2 GLU A  52       7.415  29.029  -5.307  1.00  0.00           H  
ATOM    790  HB3 GLU A  52       8.226  27.499  -5.640  1.00  0.00           H  
ATOM    791  CG  GLU A  52       9.601  29.048  -5.331  1.00  0.00           C  
ATOM    792  HG2 GLU A  52       9.863  28.473  -4.443  1.00  0.00           H  
ATOM    793  HG3 GLU A  52      10.469  28.923  -5.980  1.00  0.00           H  
ATOM    794  CD  GLU A  52       9.595  30.445  -4.878  1.00  0.00           C  
ATOM    795  OE1 GLU A  52      10.585  30.827  -4.233  1.00  0.00           O  
ATOM    796  OE2 GLU A  52       8.695  31.238  -5.173  1.00  0.00           O  
ATOM    797  C   GLU A  52       9.275  28.467  -8.263  1.00  0.00           C  
ATOM    798  O   GLU A  52      10.084  29.431  -8.511  1.00  0.00           O  
ATOM    799  N   ALA A  53       9.394  27.271  -8.789  1.00  0.00           N  
ATOM    800  H   ALA A  53       8.772  26.561  -8.430  1.00  0.00           H  
ATOM    801  CA  ALA A  53      10.221  26.884  -9.922  1.00  0.00           C  
ATOM    802  HA  ALA A  53      11.226  27.269  -9.745  1.00  0.00           H  
ATOM    803  CB  ALA A  53      10.319  25.354  -9.879  1.00  0.00           C  
ATOM    804  HB1 ALA A  53      10.504  24.861  -8.926  1.00  0.00           H  
ATOM    805  HB2 ALA A  53       9.383  24.905 -10.213  1.00  0.00           H  
ATOM    806  HB3 ALA A  53      11.142  25.113 -10.551  1.00  0.00           H  
ATOM    807  C   ALA A  53       9.859  27.344 -11.395  1.00  0.00           C  
ATOM    808  O   ALA A  53      10.612  27.260 -12.354  1.00  0.00           O  
ATOM    809  N   GLY A  54       8.682  27.968 -11.570  1.00  0.00           N  
ATOM    810  H   GLY A  54       8.122  28.079 -10.737  1.00  0.00           H  
ATOM    811  CA  GLY A  54       8.269  28.589 -12.763  1.00  0.00           C  
ATOM    812  HA2 GLY A  54       7.683  29.429 -12.390  1.00  0.00           H  
ATOM    813  HA3 GLY A  54       9.086  28.967 -13.378  1.00  0.00           H  
ATOM    814  C   GLY A  54       7.152  27.802 -13.631  1.00  0.00           C  
ATOM    815  O   GLY A  54       6.651  28.414 -14.553  1.00  0.00           O  
ATOM    816  N   VAL A  55       6.799  26.572 -13.321  1.00  0.00           N  
ATOM    817  H   VAL A  55       7.179  26.166 -12.478  1.00  0.00           H  
ATOM    818  CA  VAL A  55       6.013  25.712 -14.194  1.00  0.00           C  
ATOM    819  HA  VAL A  55       6.523  25.650 -15.154  1.00  0.00           H  
ATOM    820  CB  VAL A  55       5.967  24.275 -13.632  1.00  0.00           C  
ATOM    821  HB  VAL A  55       5.528  24.222 -12.636  1.00  0.00           H  
ATOM    822  CG1 VAL A  55       5.214  23.272 -14.584  1.00  0.00           C  
ATOM    823 HG11 VAL A  55       5.463  22.252 -14.290  1.00  0.00           H  
ATOM    824 HG12 VAL A  55       4.141  23.455 -14.635  1.00  0.00           H  
ATOM    825 HG13 VAL A  55       5.410  23.459 -15.640  1.00  0.00           H  
ATOM    826  CG2 VAL A  55       7.416  23.709 -13.615  1.00  0.00           C  
ATOM    827 HG21 VAL A  55       7.942  24.381 -12.939  1.00  0.00           H  
ATOM    828 HG22 VAL A  55       7.445  22.741 -13.113  1.00  0.00           H  
ATOM    829 HG23 VAL A  55       7.845  23.694 -14.617  1.00  0.00           H  
ATOM    830  C   VAL A  55       4.668  26.303 -14.415  1.00  0.00           C  
ATOM    831  O   VAL A  55       4.048  26.697 -13.454  1.00  0.00           O  
ATOM    832  N   GLU A  56       4.084  26.307 -15.647  1.00  0.00           N  
ATOM    833  H   GLU A  56       4.554  25.974 -16.477  1.00  0.00           H  
ATOM    834  CA  GLU A  56       2.716  26.558 -15.897  1.00  0.00           C  
ATOM    835  HA  GLU A  56       2.341  27.334 -15.229  1.00  0.00           H  
ATOM    836  CB  GLU A  56       2.598  27.085 -17.339  1.00  0.00           C  
ATOM    837  HB2 GLU A  56       3.119  28.040 -17.400  1.00  0.00           H  
ATOM    838  HB3 GLU A  56       3.135  26.391 -17.986  1.00  0.00           H  
ATOM    839  CG  GLU A  56       1.224  27.187 -17.765  1.00  0.00           C  
ATOM    840  HG2 GLU A  56       1.107  27.608 -18.764  1.00  0.00           H  
ATOM    841  HG3 GLU A  56       0.827  26.186 -17.931  1.00  0.00           H  
ATOM    842  CD  GLU A  56       0.270  27.893 -16.848  1.00  0.00           C  
ATOM    843  OE1 GLU A  56       0.359  29.107 -16.712  1.00  0.00           O  
ATOM    844  OE2 GLU A  56      -0.642  27.203 -16.239  1.00  0.00           O  
ATOM    845  C   GLU A  56       1.823  25.295 -15.661  1.00  0.00           C  
ATOM    846  O   GLU A  56       2.000  24.289 -16.343  1.00  0.00           O  
ATOM    847  N   ALA A  57       1.113  25.292 -14.520  1.00  0.00           N  
ATOM    848  H   ALA A  57       1.130  26.214 -14.107  1.00  0.00           H  
ATOM    849  CA  ALA A  57       0.413  24.116 -14.027  1.00  0.00           C  
ATOM    850  HA  ALA A  57       0.179  23.398 -14.813  1.00  0.00           H  
ATOM    851  CB  ALA A  57       1.403  23.315 -13.032  1.00  0.00           C  
ATOM    852  HB1 ALA A  57       1.982  23.976 -12.388  1.00  0.00           H  
ATOM    853  HB2 ALA A  57       0.881  22.660 -12.335  1.00  0.00           H  
ATOM    854  HB3 ALA A  57       2.096  22.706 -13.612  1.00  0.00           H  
ATOM    855  C   ALA A  57      -0.855  24.419 -13.200  1.00  0.00           C  
ATOM    856  O   ALA A  57      -0.929  25.473 -12.566  1.00  0.00           O  
ATOM    857  N   ASP A  58      -1.797  23.413 -13.078  1.00  0.00           N  
ATOM    858  H   ASP A  58      -1.742  22.521 -13.550  1.00  0.00           H  
ATOM    859  CA  ASP A  58      -2.994  23.448 -12.226  1.00  0.00           C  
ATOM    860  HA  ASP A  58      -2.730  23.964 -11.303  1.00  0.00           H  
ATOM    861  CB  ASP A  58      -4.043  24.223 -12.993  1.00  0.00           C  
ATOM    862  HB2 ASP A  58      -3.571  25.031 -13.552  1.00  0.00           H  
ATOM    863  HB3 ASP A  58      -4.396  23.603 -13.816  1.00  0.00           H  
ATOM    864  CG  ASP A  58      -5.184  24.756 -12.199  1.00  0.00           C  
ATOM    865  OD1 ASP A  58      -5.554  24.266 -11.093  1.00  0.00           O  
ATOM    866  OD2 ASP A  58      -5.899  25.632 -12.723  1.00  0.00           O  
ATOM    867  C   ASP A  58      -3.329  21.996 -11.976  1.00  0.00           C  
ATOM    868  O   ASP A  58      -2.728  21.157 -12.667  1.00  0.00           O  
ATOM    869  N   GLY A  59      -4.188  21.568 -11.024  1.00  0.00           N  
ATOM    870  H   GLY A  59      -4.576  22.309 -10.457  1.00  0.00           H  
ATOM    871  CA  GLY A  59      -4.571  20.164 -10.939  1.00  0.00           C  
ATOM    872  HA2 GLY A  59      -4.359  19.648 -11.876  1.00  0.00           H  
ATOM    873  HA3 GLY A  59      -3.863  19.628 -10.307  1.00  0.00           H  
ATOM    874  C   GLY A  59      -6.042  19.819 -10.442  1.00  0.00           C  
ATOM    875  O   GLY A  59      -6.898  20.697 -10.102  1.00  0.00           O  
ATOM    876  N   ARG A  60      -6.274  18.480 -10.301  1.00  0.00           N  
ATOM    877  H   ARG A  60      -5.479  17.932 -10.598  1.00  0.00           H  
ATOM    878  CA  ARG A  60      -7.526  17.857  -9.849  1.00  0.00           C  
ATOM    879  HA  ARG A  60      -8.026  18.479  -9.108  1.00  0.00           H  
ATOM    880  CB  ARG A  60      -8.477  17.611 -10.999  1.00  0.00           C  
ATOM    881  HB2 ARG A  60      -8.564  18.576 -11.500  1.00  0.00           H  
ATOM    882  HB3 ARG A  60      -8.149  16.810 -11.660  1.00  0.00           H  
ATOM    883  CG  ARG A  60      -9.952  17.163 -10.523  1.00  0.00           C  
ATOM    884  HG2 ARG A  60      -9.875  16.155 -10.114  1.00  0.00           H  
ATOM    885  HG3 ARG A  60     -10.263  17.918  -9.800  1.00  0.00           H  
ATOM    886  CD  ARG A  60     -11.058  17.082 -11.513  1.00  0.00           C  
ATOM    887  HD2 ARG A  60     -11.415  18.073 -11.791  1.00  0.00           H  
ATOM    888  HD3 ARG A  60     -10.707  16.516 -12.376  1.00  0.00           H  
ATOM    889  NE  ARG A  60     -12.096  16.291 -10.907  1.00  0.00           N  
ATOM    890  HE  ARG A  60     -11.812  15.373 -10.597  1.00  0.00           H  
ATOM    891  CZ  ARG A  60     -13.416  16.479 -10.854  1.00  0.00           C  
ATOM    892  NH1 ARG A  60     -14.063  17.514 -11.342  1.00  0.00           N  
ATOM    893 HH11 ARG A  60     -13.648  18.161 -11.998  1.00  0.00           H  
ATOM    894 HH12 ARG A  60     -15.062  17.507 -11.193  1.00  0.00           H  
ATOM    895  NH2 ARG A  60     -14.176  15.723 -10.118  1.00  0.00           N  
ATOM    896 HH21 ARG A  60     -13.722  14.938  -9.674  1.00  0.00           H  
ATOM    897 HH22 ARG A  60     -15.162  15.899  -9.987  1.00  0.00           H  
ATOM    898  C   ARG A  60      -7.087  16.564  -9.089  1.00  0.00           C  
ATOM    899  O   ARG A  60      -5.999  16.132  -9.367  1.00  0.00           O  
ATOM    900  N   THR A  61      -7.832  15.963  -8.132  1.00  0.00           N  
ATOM    901  H   THR A  61      -8.778  16.299  -8.027  1.00  0.00           H  
ATOM    902  CA  THR A  61      -7.564  14.713  -7.526  1.00  0.00           C  
ATOM    903  HA  THR A  61      -6.499  14.639  -7.311  1.00  0.00           H  
ATOM    904  CB  THR A  61      -8.408  14.469  -6.262  1.00  0.00           C  
ATOM    905  HB  THR A  61      -8.361  13.428  -5.942  1.00  0.00           H  
ATOM    906  CG2 THR A  61      -7.782  15.255  -5.105  1.00  0.00           C  
ATOM    907 HG21 THR A  61      -7.292  16.159  -5.467  1.00  0.00           H  
ATOM    908 HG22 THR A  61      -8.581  15.523  -4.414  1.00  0.00           H  
ATOM    909 HG23 THR A  61      -7.152  14.700  -4.410  1.00  0.00           H  
ATOM    910  OG1 THR A  61      -9.740  14.766  -6.567  1.00  0.00           O  
ATOM    911  HG1 THR A  61     -10.134  15.179  -5.795  1.00  0.00           H  
ATOM    912  C   THR A  61      -7.708  13.639  -8.601  1.00  0.00           C  
ATOM    913  O   THR A  61      -8.566  13.765  -9.470  1.00  0.00           O  
ATOM    914  N   CYS A  62      -6.901  12.571  -8.489  1.00  0.00           N  
ATOM    915  H   CYS A  62      -6.248  12.550  -7.719  1.00  0.00           H  
ATOM    916  CA  CYS A  62      -7.133  11.360  -9.235  1.00  0.00           C  
ATOM    917  HA  CYS A  62      -8.221  11.291  -9.211  1.00  0.00           H  
ATOM    918  CB  CYS A  62      -6.561  11.415 -10.599  1.00  0.00           C  
ATOM    919  HB2 CYS A  62      -6.962  12.212 -11.224  1.00  0.00           H  
ATOM    920  HB3 CYS A  62      -5.473  11.424 -10.521  1.00  0.00           H  
ATOM    921  SG  CYS A  62      -7.205   9.977 -11.533  1.00  0.00           S  
ATOM    922  HG  CYS A  62      -8.321  10.578 -11.958  1.00  0.00           H  
ATOM    923  C   CYS A  62      -6.641  10.157  -8.449  1.00  0.00           C  
ATOM    924  O   CYS A  62      -5.440   9.963  -8.309  1.00  0.00           O  
ATOM    925  N   ASP A  63      -7.519   9.152  -8.069  1.00  0.00           N  
ATOM    926  H   ASP A  63      -8.491   9.295  -8.302  1.00  0.00           H  
ATOM    927  CA  ASP A  63      -7.079   7.796  -7.746  1.00  0.00           C  
ATOM    928  HA  ASP A  63      -6.056   7.857  -7.372  1.00  0.00           H  
ATOM    929  CB  ASP A  63      -8.064   7.241  -6.716  1.00  0.00           C  
ATOM    930  HB2 ASP A  63      -7.914   7.909  -5.868  1.00  0.00           H  
ATOM    931  HB3 ASP A  63      -9.102   7.338  -7.031  1.00  0.00           H  
ATOM    932  CG  ASP A  63      -7.702   5.842  -6.183  1.00  0.00           C  
ATOM    933  OD1 ASP A  63      -6.848   5.150  -6.801  1.00  0.00           O  
ATOM    934  OD2 ASP A  63      -8.196   5.433  -5.152  1.00  0.00           O  
ATOM    935  C   ASP A  63      -7.008   6.933  -9.039  1.00  0.00           C  
ATOM    936  O   ASP A  63      -8.045   6.830  -9.708  1.00  0.00           O  
ATOM    937  N   VAL A  64      -5.838   6.408  -9.439  1.00  0.00           N  
ATOM    938  H   VAL A  64      -5.028   6.459  -8.838  1.00  0.00           H  
ATOM    939  CA  VAL A  64      -5.773   5.566 -10.650  1.00  0.00           C  
ATOM    940  HA  VAL A  64      -6.208   6.133 -11.473  1.00  0.00           H  
ATOM    941  CB  VAL A  64      -4.321   5.064 -10.986  1.00  0.00           C  
ATOM    942  HB  VAL A  64      -4.302   4.413 -11.860  1.00  0.00           H  
ATOM    943  CG1 VAL A  64      -3.519   6.417 -11.234  1.00  0.00           C  
ATOM    944 HG11 VAL A  64      -3.588   7.047 -10.347  1.00  0.00           H  
ATOM    945 HG12 VAL A  64      -2.453   6.294 -11.420  1.00  0.00           H  
ATOM    946 HG13 VAL A  64      -3.935   6.860 -12.139  1.00  0.00           H  
ATOM    947  CG2 VAL A  64      -3.644   4.303  -9.893  1.00  0.00           C  
ATOM    948 HG21 VAL A  64      -4.342   3.485  -9.723  1.00  0.00           H  
ATOM    949 HG22 VAL A  64      -2.785   3.777 -10.313  1.00  0.00           H  
ATOM    950 HG23 VAL A  64      -3.462   4.970  -9.050  1.00  0.00           H  
ATOM    951  C   VAL A  64      -6.719   4.366 -10.610  1.00  0.00           C  
ATOM    952  O   VAL A  64      -6.694   3.637 -11.611  1.00  0.00           O  
ATOM    953  N   ARG A  65      -7.378   4.074  -9.530  1.00  0.00           N  
ATOM    954  H   ARG A  65      -7.502   4.647  -8.707  1.00  0.00           H  
ATOM    955  CA  ARG A  65      -8.099   2.820  -9.354  1.00  0.00           C  
ATOM    956  HA  ARG A  65      -7.580   2.094  -9.980  1.00  0.00           H  
ATOM    957  CB  ARG A  65      -7.901   2.211  -7.918  1.00  0.00           C  
ATOM    958  HB2 ARG A  65      -8.313   2.967  -7.250  1.00  0.00           H  
ATOM    959  HB3 ARG A  65      -8.536   1.327  -7.859  1.00  0.00           H  
ATOM    960  CG  ARG A  65      -6.393   1.925  -7.705  1.00  0.00           C  
ATOM    961  HG2 ARG A  65      -5.936   1.340  -8.504  1.00  0.00           H  
ATOM    962  HG3 ARG A  65      -5.857   2.874  -7.734  1.00  0.00           H  
ATOM    963  CD  ARG A  65      -6.192   1.437  -6.293  1.00  0.00           C  
ATOM    964  HD2 ARG A  65      -6.811   0.551  -6.155  1.00  0.00           H  
ATOM    965  HD3 ARG A  65      -5.141   1.158  -6.210  1.00  0.00           H  
ATOM    966  NE  ARG A  65      -6.495   2.585  -5.346  1.00  0.00           N  
ATOM    967  HE  ARG A  65      -6.714   3.496  -5.723  1.00  0.00           H  
ATOM    968  CZ  ARG A  65      -6.706   2.404  -4.084  1.00  0.00           C  
ATOM    969  NH1 ARG A  65      -6.563   1.232  -3.469  1.00  0.00           N  
ATOM    970 HH11 ARG A  65      -6.257   0.439  -4.013  1.00  0.00           H  
ATOM    971 HH12 ARG A  65      -6.848   1.213  -2.501  1.00  0.00           H  
ATOM    972  NH2 ARG A  65      -6.997   3.469  -3.375  1.00  0.00           N  
ATOM    973 HH21 ARG A  65      -7.408   4.192  -3.946  1.00  0.00           H  
ATOM    974 HH22 ARG A  65      -7.432   3.292  -2.482  1.00  0.00           H  
ATOM    975  C   ARG A  65      -9.570   2.889  -9.776  1.00  0.00           C  
ATOM    976  O   ARG A  65     -10.316   1.973  -9.615  1.00  0.00           O  
ATOM    977  N   SER A  66      -9.924   4.062 -10.248  1.00  0.00           N  
ATOM    978  H   SER A  66      -9.232   4.793 -10.323  1.00  0.00           H  
ATOM    979  CA  SER A  66     -11.362   4.468 -10.465  1.00  0.00           C  
ATOM    980  HA  SER A  66     -11.913   3.527 -10.493  1.00  0.00           H  
ATOM    981  CB  SER A  66     -11.947   5.215  -9.256  1.00  0.00           C  
ATOM    982  HB2 SER A  66     -11.680   4.621  -8.382  1.00  0.00           H  
ATOM    983  HB3 SER A  66     -11.533   6.223  -9.214  1.00  0.00           H  
ATOM    984  OG  SER A  66     -13.334   5.275  -9.371  1.00  0.00           O  
ATOM    985  HG  SER A  66     -13.579   6.024  -8.822  1.00  0.00           H  
ATOM    986  C   SER A  66     -11.645   5.235 -11.754  1.00  0.00           C  
ATOM    987  O   SER A  66     -11.318   6.426 -11.815  1.00  0.00           O  
ATOM    988  N   VAL A  67     -12.360   4.568 -12.733  1.00  0.00           N  
ATOM    989  H   VAL A  67     -12.610   3.621 -12.481  1.00  0.00           H  
ATOM    990  CA  VAL A  67     -12.599   5.145 -14.067  1.00  0.00           C  
ATOM    991  HA  VAL A  67     -11.599   5.357 -14.443  1.00  0.00           H  
ATOM    992  CB  VAL A  67     -13.219   4.106 -15.008  1.00  0.00           C  
ATOM    993  HB  VAL A  67     -14.126   3.757 -14.517  1.00  0.00           H  
ATOM    994  CG1 VAL A  67     -13.632   4.754 -16.379  1.00  0.00           C  
ATOM    995 HG11 VAL A  67     -14.563   5.313 -16.293  1.00  0.00           H  
ATOM    996 HG12 VAL A  67     -12.868   5.464 -16.698  1.00  0.00           H  
ATOM    997 HG13 VAL A  67     -14.038   4.041 -17.098  1.00  0.00           H  
ATOM    998  CG2 VAL A  67     -12.498   2.805 -15.192  1.00  0.00           C  
ATOM    999 HG21 VAL A  67     -11.512   2.904 -15.647  1.00  0.00           H  
ATOM   1000 HG22 VAL A  67     -12.362   2.308 -14.232  1.00  0.00           H  
ATOM   1001 HG23 VAL A  67     -13.053   2.169 -15.883  1.00  0.00           H  
ATOM   1002  C   VAL A  67     -13.354   6.510 -14.035  1.00  0.00           C  
ATOM   1003  O   VAL A  67     -12.906   7.401 -14.738  1.00  0.00           O  
ATOM   1004  N   PRO A  68     -14.440   6.711 -13.187  1.00  0.00           N  
ATOM   1005  CD  PRO A  68     -15.235   5.766 -12.493  1.00  0.00           C  
ATOM   1006  HD2 PRO A  68     -14.793   5.606 -11.509  1.00  0.00           H  
ATOM   1007  HD3 PRO A  68     -15.280   4.793 -12.983  1.00  0.00           H  
ATOM   1008  CG  PRO A  68     -16.602   6.424 -12.436  1.00  0.00           C  
ATOM   1009  HG2 PRO A  68     -17.203   5.935 -11.669  1.00  0.00           H  
ATOM   1010  HG3 PRO A  68     -17.153   6.405 -13.376  1.00  0.00           H  
ATOM   1011  CB  PRO A  68     -16.193   7.889 -12.146  1.00  0.00           C  
ATOM   1012  HB2 PRO A  68     -15.963   8.046 -11.092  1.00  0.00           H  
ATOM   1013  HB3 PRO A  68     -16.951   8.631 -12.402  1.00  0.00           H  
ATOM   1014  CA  PRO A  68     -15.018   8.081 -13.025  1.00  0.00           C  
ATOM   1015  HA  PRO A  68     -15.435   8.361 -13.992  1.00  0.00           H  
ATOM   1016  C   PRO A  68     -14.047   9.145 -12.454  1.00  0.00           C  
ATOM   1017  O   PRO A  68     -14.069  10.358 -12.774  1.00  0.00           O  
ATOM   1018  N   GLU A  69     -13.079   8.778 -11.642  1.00  0.00           N  
ATOM   1019  H   GLU A  69     -12.989   7.800 -11.407  1.00  0.00           H  
ATOM   1020  CA  GLU A  69     -11.962   9.658 -11.219  1.00  0.00           C  
ATOM   1021  HA  GLU A  69     -12.369  10.644 -10.992  1.00  0.00           H  
ATOM   1022  CB  GLU A  69     -11.164   9.055  -9.925  1.00  0.00           C  
ATOM   1023  HB2 GLU A  69     -10.589   8.165 -10.187  1.00  0.00           H  
ATOM   1024  HB3 GLU A  69     -10.666   9.886  -9.426  1.00  0.00           H  
ATOM   1025  CG  GLU A  69     -12.173   8.650  -8.829  1.00  0.00           C  
ATOM   1026  HG2 GLU A  69     -12.880   7.897  -9.178  1.00  0.00           H  
ATOM   1027  HG3 GLU A  69     -11.675   8.228  -7.956  1.00  0.00           H  
ATOM   1028  CD  GLU A  69     -13.037   9.794  -8.304  1.00  0.00           C  
ATOM   1029  OE1 GLU A  69     -12.581  10.877  -7.959  1.00  0.00           O  
ATOM   1030  OE2 GLU A  69     -14.251   9.543  -8.079  1.00  0.00           O  
ATOM   1031  C   GLU A  69     -11.026   9.989 -12.392  1.00  0.00           C  
ATOM   1032  O   GLU A  69     -10.390  11.029 -12.424  1.00  0.00           O  
ATOM   1033  N   ILE A  70     -10.885   9.097 -13.357  1.00  0.00           N  
ATOM   1034  H   ILE A  70     -11.391   8.241 -13.177  1.00  0.00           H  
ATOM   1035  CA  ILE A  70     -10.025   9.238 -14.558  1.00  0.00           C  
ATOM   1036  HA  ILE A  70      -9.106   9.766 -14.304  1.00  0.00           H  
ATOM   1037  CB  ILE A  70      -9.594   7.867 -15.043  1.00  0.00           C  
ATOM   1038  HB  ILE A  70     -10.460   7.261 -15.307  1.00  0.00           H  
ATOM   1039  CG2 ILE A  70      -8.838   7.995 -16.432  1.00  0.00           C  
ATOM   1040 HG21 ILE A  70      -7.971   8.608 -16.187  1.00  0.00           H  
ATOM   1041 HG22 ILE A  70      -8.535   7.013 -16.796  1.00  0.00           H  
ATOM   1042 HG23 ILE A  70      -9.475   8.414 -17.211  1.00  0.00           H  
ATOM   1043  CG1 ILE A  70      -8.664   7.201 -14.052  1.00  0.00           C  
ATOM   1044 HG12 ILE A  70      -7.806   7.869 -13.976  1.00  0.00           H  
ATOM   1045 HG13 ILE A  70      -9.173   7.099 -13.093  1.00  0.00           H  
ATOM   1046  CD1 ILE A  70      -8.197   5.767 -14.231  1.00  0.00           C  
ATOM   1047 HD11 ILE A  70      -8.967   5.034 -13.988  1.00  0.00           H  
ATOM   1048 HD12 ILE A  70      -7.597   5.550 -15.115  1.00  0.00           H  
ATOM   1049 HD13 ILE A  70      -7.501   5.575 -13.414  1.00  0.00           H  
ATOM   1050  C   ILE A  70     -10.714  10.002 -15.697  1.00  0.00           C  
ATOM   1051  O   ILE A  70     -10.057  10.860 -16.315  1.00  0.00           O  
ATOM   1052  N   GLU A  71     -12.073   9.817 -15.854  1.00  0.00           N  
ATOM   1053  H   GLU A  71     -12.512   9.084 -15.315  1.00  0.00           H  
ATOM   1054  CA  GLU A  71     -12.966  10.418 -16.818  1.00  0.00           C  
ATOM   1055  HA  GLU A  71     -12.645  10.101 -17.810  1.00  0.00           H  
ATOM   1056  CB  GLU A  71     -14.366   9.836 -16.661  1.00  0.00           C  
ATOM   1057  HB2 GLU A  71     -14.226   8.766 -16.504  1.00  0.00           H  
ATOM   1058  HB3 GLU A  71     -14.916  10.292 -15.838  1.00  0.00           H  
ATOM   1059  CG  GLU A  71     -15.090  10.021 -17.937  1.00  0.00           C  
ATOM   1060  HG2 GLU A  71     -15.179  11.088 -18.134  1.00  0.00           H  
ATOM   1061  HG3 GLU A  71     -14.473   9.630 -18.745  1.00  0.00           H  
ATOM   1062  CD  GLU A  71     -16.382   9.198 -17.862  1.00  0.00           C  
ATOM   1063  OE1 GLU A  71     -17.300   9.807 -17.245  1.00  0.00           O  
ATOM   1064  OE2 GLU A  71     -16.666   8.124 -18.433  1.00  0.00           O  
ATOM   1065  C   GLU A  71     -12.935  12.024 -16.788  1.00  0.00           C  
ATOM   1066  O   GLU A  71     -12.457  12.660 -17.764  1.00  0.00           O  
ATOM   1067  N   ALA A  72     -13.347  12.624 -15.630  1.00  0.00           N  
ATOM   1068  H   ALA A  72     -13.582  11.997 -14.875  1.00  0.00           H  
ATOM   1069  CA  ALA A  72     -13.331  14.031 -15.309  1.00  0.00           C  
ATOM   1070  HA  ALA A  72     -13.769  14.603 -16.126  1.00  0.00           H  
ATOM   1071  CB  ALA A  72     -14.271  14.126 -14.150  1.00  0.00           C  
ATOM   1072  HB1 ALA A  72     -13.707  13.702 -13.319  1.00  0.00           H  
ATOM   1073  HB2 ALA A  72     -14.486  15.149 -13.841  1.00  0.00           H  
ATOM   1074  HB3 ALA A  72     -15.194  13.554 -14.251  1.00  0.00           H  
ATOM   1075  C   ALA A  72     -11.953  14.559 -15.150  1.00  0.00           C  
ATOM   1076  O   ALA A  72     -11.699  15.723 -15.238  1.00  0.00           O  
ATOM   1077  N   LEU A  73     -10.960  13.716 -14.919  1.00  0.00           N  
ATOM   1078  H   LEU A  73     -11.227  12.745 -14.853  1.00  0.00           H  
ATOM   1079  CA  LEU A  73      -9.554  14.156 -14.950  1.00  0.00           C  
ATOM   1080  HA  LEU A  73      -9.422  15.030 -14.313  1.00  0.00           H  
ATOM   1081  CB  LEU A  73      -8.539  13.161 -14.349  1.00  0.00           C  
ATOM   1082  HB2 LEU A  73      -8.802  13.015 -13.302  1.00  0.00           H  
ATOM   1083  HB3 LEU A  73      -8.747  12.176 -14.767  1.00  0.00           H  
ATOM   1084  CG  LEU A  73      -7.014  13.621 -14.512  1.00  0.00           C  
ATOM   1085  HG  LEU A  73      -6.865  13.994 -15.525  1.00  0.00           H  
ATOM   1086  CD1 LEU A  73      -6.770  14.784 -13.486  1.00  0.00           C  
ATOM   1087 HD11 LEU A  73      -7.491  15.573 -13.699  1.00  0.00           H  
ATOM   1088 HD12 LEU A  73      -6.748  14.419 -12.458  1.00  0.00           H  
ATOM   1089 HD13 LEU A  73      -5.765  15.136 -13.714  1.00  0.00           H  
ATOM   1090  CD2 LEU A  73      -6.161  12.397 -14.225  1.00  0.00           C  
ATOM   1091 HD21 LEU A  73      -6.413  11.656 -14.983  1.00  0.00           H  
ATOM   1092 HD22 LEU A  73      -5.105  12.667 -14.258  1.00  0.00           H  
ATOM   1093 HD23 LEU A  73      -6.397  11.920 -13.273  1.00  0.00           H  
ATOM   1094  C   LEU A  73      -9.145  14.512 -16.365  1.00  0.00           C  
ATOM   1095  O   LEU A  73      -8.442  15.525 -16.633  1.00  0.00           O  
ATOM   1096  N   VAL A  74      -9.596  13.715 -17.326  1.00  0.00           N  
ATOM   1097  H   VAL A  74      -9.970  12.798 -17.128  1.00  0.00           H  
ATOM   1098  CA  VAL A  74      -9.223  13.896 -18.747  1.00  0.00           C  
ATOM   1099  HA  VAL A  74      -8.185  14.203 -18.872  1.00  0.00           H  
ATOM   1100  CB  VAL A  74      -9.527  12.571 -19.551  1.00  0.00           C  
ATOM   1101  HB  VAL A  74     -10.469  12.203 -19.144  1.00  0.00           H  
ATOM   1102  CG1 VAL A  74      -9.531  12.713 -21.102  1.00  0.00           C  
ATOM   1103 HG11 VAL A  74      -8.691  13.349 -21.384  1.00  0.00           H  
ATOM   1104 HG12 VAL A  74      -9.572  11.723 -21.557  1.00  0.00           H  
ATOM   1105 HG13 VAL A  74     -10.500  13.166 -21.311  1.00  0.00           H  
ATOM   1106  CG2 VAL A  74      -8.279  11.671 -19.212  1.00  0.00           C  
ATOM   1107 HG21 VAL A  74      -8.445  11.252 -18.219  1.00  0.00           H  
ATOM   1108 HG22 VAL A  74      -8.247  10.820 -19.891  1.00  0.00           H  
ATOM   1109 HG23 VAL A  74      -7.418  12.320 -19.372  1.00  0.00           H  
ATOM   1110  C   VAL A  74      -9.998  15.067 -19.321  1.00  0.00           C  
ATOM   1111  O   VAL A  74      -9.350  15.875 -19.981  1.00  0.00           O  
ATOM   1112  N   ALA A  75     -11.267  15.224 -18.985  1.00  0.00           N  
ATOM   1113  H   ALA A  75     -11.780  14.535 -18.453  1.00  0.00           H  
ATOM   1114  CA  ALA A  75     -12.127  16.367 -19.342  1.00  0.00           C  
ATOM   1115  HA  ALA A  75     -12.039  16.417 -20.426  1.00  0.00           H  
ATOM   1116  CB  ALA A  75     -13.485  15.946 -18.904  1.00  0.00           C  
ATOM   1117  HB1 ALA A  75     -14.165  16.736 -19.221  1.00  0.00           H  
ATOM   1118  HB2 ALA A  75     -13.939  15.077 -19.380  1.00  0.00           H  
ATOM   1119  HB3 ALA A  75     -13.547  15.888 -17.818  1.00  0.00           H  
ATOM   1120  C   ALA A  75     -11.633  17.671 -18.700  1.00  0.00           C  
ATOM   1121  O   ALA A  75     -11.883  18.715 -19.312  1.00  0.00           O  
ATOM   1122  N   ALA A  76     -10.992  17.612 -17.513  1.00  0.00           N  
ATOM   1123  H   ALA A  76     -10.838  16.729 -17.050  1.00  0.00           H  
ATOM   1124  CA  ALA A  76     -10.529  18.823 -16.833  1.00  0.00           C  
ATOM   1125  HA  ALA A  76     -11.296  19.591 -16.930  1.00  0.00           H  
ATOM   1126  CB  ALA A  76     -10.191  18.626 -15.342  1.00  0.00           C  
ATOM   1127  HB1 ALA A  76     -11.063  18.394 -14.730  1.00  0.00           H  
ATOM   1128  HB2 ALA A  76      -9.369  17.911 -15.298  1.00  0.00           H  
ATOM   1129  HB3 ALA A  76      -9.712  19.533 -14.973  1.00  0.00           H  
ATOM   1130  C   ALA A  76      -9.269  19.415 -17.566  1.00  0.00           C  
ATOM   1131  O   ALA A  76      -9.212  20.552 -18.002  1.00  0.00           O  
ATOM   1132  N   VAL A  77      -8.210  18.583 -17.822  1.00  0.00           N  
ATOM   1133  H   VAL A  77      -8.233  17.704 -17.325  1.00  0.00           H  
ATOM   1134  CA  VAL A  77      -6.959  18.984 -18.550  1.00  0.00           C  
ATOM   1135  HA  VAL A  77      -6.625  19.885 -18.038  1.00  0.00           H  
ATOM   1136  CB  VAL A  77      -5.738  18.020 -18.495  1.00  0.00           C  
ATOM   1137  HB  VAL A  77      -5.382  17.900 -17.471  1.00  0.00           H  
ATOM   1138  CG1 VAL A  77      -6.145  16.692 -19.258  1.00  0.00           C  
ATOM   1139 HG11 VAL A  77      -6.387  16.883 -20.304  1.00  0.00           H  
ATOM   1140 HG12 VAL A  77      -5.295  16.016 -19.165  1.00  0.00           H  
ATOM   1141 HG13 VAL A  77      -6.992  16.183 -18.798  1.00  0.00           H  
ATOM   1142  CG2 VAL A  77      -4.511  18.562 -19.343  1.00  0.00           C  
ATOM   1143 HG21 VAL A  77      -3.756  17.784 -19.225  1.00  0.00           H  
ATOM   1144 HG22 VAL A  77      -4.743  18.677 -20.401  1.00  0.00           H  
ATOM   1145 HG23 VAL A  77      -4.234  19.483 -18.829  1.00  0.00           H  
ATOM   1146  C   VAL A  77      -7.277  19.495 -19.956  1.00  0.00           C  
ATOM   1147  O   VAL A  77      -6.729  20.520 -20.421  1.00  0.00           O  
ATOM   1148  N   VAL A  78      -8.277  18.911 -20.708  1.00  0.00           N  
ATOM   1149  H   VAL A  78      -8.704  18.014 -20.525  1.00  0.00           H  
ATOM   1150  CA  VAL A  78      -8.568  19.432 -22.071  1.00  0.00           C  
ATOM   1151  HA  VAL A  78      -7.543  19.602 -22.400  1.00  0.00           H  
ATOM   1152  CB  VAL A  78      -9.310  18.531 -23.036  1.00  0.00           C  
ATOM   1153  HB  VAL A  78      -9.322  18.988 -24.026  1.00  0.00           H  
ATOM   1154  CG1 VAL A  78      -8.457  17.324 -23.388  1.00  0.00           C  
ATOM   1155 HG11 VAL A  78      -8.928  16.876 -24.264  1.00  0.00           H  
ATOM   1156 HG12 VAL A  78      -7.490  17.751 -23.654  1.00  0.00           H  
ATOM   1157 HG13 VAL A  78      -8.423  16.635 -22.544  1.00  0.00           H  
ATOM   1158  CG2 VAL A  78     -10.670  17.991 -22.455  1.00  0.00           C  
ATOM   1159 HG21 VAL A  78     -11.330  18.816 -22.184  1.00  0.00           H  
ATOM   1160 HG22 VAL A  78     -11.148  17.300 -23.150  1.00  0.00           H  
ATOM   1161 HG23 VAL A  78     -10.523  17.358 -21.580  1.00  0.00           H  
ATOM   1162  C   VAL A  78      -9.207  20.820 -22.016  1.00  0.00           C  
ATOM   1163  O   VAL A  78      -8.883  21.646 -22.848  1.00  0.00           O  
ATOM   1164  N   GLU A  79     -10.086  21.077 -21.064  1.00  0.00           N  
ATOM   1165  H   GLU A  79     -10.253  20.370 -20.363  1.00  0.00           H  
ATOM   1166  CA  GLU A  79     -10.730  22.329 -20.807  1.00  0.00           C  
ATOM   1167  HA  GLU A  79     -11.129  22.548 -21.797  1.00  0.00           H  
ATOM   1168  CB  GLU A  79     -11.920  22.212 -19.829  1.00  0.00           C  
ATOM   1169  HB2 GLU A  79     -12.420  21.253 -19.967  1.00  0.00           H  
ATOM   1170  HB3 GLU A  79     -11.413  22.294 -18.868  1.00  0.00           H  
ATOM   1171  CG  GLU A  79     -12.960  23.333 -20.022  1.00  0.00           C  
ATOM   1172  HG2 GLU A  79     -13.593  23.455 -19.144  1.00  0.00           H  
ATOM   1173  HG3 GLU A  79     -12.335  24.205 -20.215  1.00  0.00           H  
ATOM   1174  CD  GLU A  79     -13.912  23.076 -21.140  1.00  0.00           C  
ATOM   1175  OE1 GLU A  79     -13.615  22.409 -22.153  1.00  0.00           O  
ATOM   1176  OE2 GLU A  79     -15.085  23.456 -21.022  1.00  0.00           O  
ATOM   1177  C   GLU A  79      -9.675  23.457 -20.520  1.00  0.00           C  
ATOM   1178  O   GLU A  79      -9.786  24.571 -21.049  1.00  0.00           O  
ATOM   1179  N   ARG A  80      -8.689  23.001 -19.646  1.00  0.00           N  
ATOM   1180  H   ARG A  80      -8.768  22.078 -19.243  1.00  0.00           H  
ATOM   1181  CA  ARG A  80      -7.756  23.938 -18.986  1.00  0.00           C  
ATOM   1182  HA  ARG A  80      -8.277  24.849 -18.695  1.00  0.00           H  
ATOM   1183  CB  ARG A  80      -7.279  23.351 -17.647  1.00  0.00           C  
ATOM   1184  HB2 ARG A  80      -8.154  23.191 -17.017  1.00  0.00           H  
ATOM   1185  HB3 ARG A  80      -6.655  22.479 -17.841  1.00  0.00           H  
ATOM   1186  CG  ARG A  80      -6.224  24.209 -17.005  1.00  0.00           C  
ATOM   1187  HG2 ARG A  80      -5.749  23.734 -16.147  1.00  0.00           H  
ATOM   1188  HG3 ARG A  80      -5.444  24.390 -17.744  1.00  0.00           H  
ATOM   1189  CD  ARG A  80      -6.855  25.494 -16.471  1.00  0.00           C  
ATOM   1190  HD2 ARG A  80      -7.356  26.107 -17.220  1.00  0.00           H  
ATOM   1191  HD3 ARG A  80      -7.703  25.242 -15.833  1.00  0.00           H  
ATOM   1192  NE  ARG A  80      -5.947  26.184 -15.611  1.00  0.00           N  
ATOM   1193  HE  ARG A  80      -5.853  25.849 -14.662  1.00  0.00           H  
ATOM   1194  CZ  ARG A  80      -5.047  27.089 -15.914  1.00  0.00           C  
ATOM   1195  NH1 ARG A  80      -4.812  27.497 -17.124  1.00  0.00           N  
ATOM   1196 HH11 ARG A  80      -5.374  27.104 -17.867  1.00  0.00           H  
ATOM   1197 HH12 ARG A  80      -3.999  28.091 -17.198  1.00  0.00           H  
ATOM   1198  NH2 ARG A  80      -4.440  27.594 -14.900  1.00  0.00           N  
ATOM   1199 HH21 ARG A  80      -4.551  27.288 -13.945  1.00  0.00           H  
ATOM   1200 HH22 ARG A  80      -3.662  28.212 -15.079  1.00  0.00           H  
ATOM   1201  C   ARG A  80      -6.604  24.310 -19.962  1.00  0.00           C  
ATOM   1202  O   ARG A  80      -6.131  25.424 -19.941  1.00  0.00           O  
ATOM   1203  N   TYR A  81      -6.167  23.383 -20.827  1.00  0.00           N  
ATOM   1204  H   TYR A  81      -6.433  22.424 -20.655  1.00  0.00           H  
ATOM   1205  CA  TYR A  81      -4.991  23.704 -21.680  1.00  0.00           C  
ATOM   1206  HA  TYR A  81      -4.817  24.779 -21.688  1.00  0.00           H  
ATOM   1207  CB  TYR A  81      -3.749  23.097 -21.096  1.00  0.00           C  
ATOM   1208  HB2 TYR A  81      -3.782  22.008 -21.075  1.00  0.00           H  
ATOM   1209  HB3 TYR A  81      -2.970  23.445 -21.773  1.00  0.00           H  
ATOM   1210  CG  TYR A  81      -3.273  23.584 -19.783  1.00  0.00           C  
ATOM   1211  CD1 TYR A  81      -2.978  24.926 -19.568  1.00  0.00           C  
ATOM   1212  HD1 TYR A  81      -2.913  25.625 -20.388  1.00  0.00           H  
ATOM   1213  CE1 TYR A  81      -2.444  25.360 -18.373  1.00  0.00           C  
ATOM   1214  HE1 TYR A  81      -2.077  26.362 -18.207  1.00  0.00           H  
ATOM   1215  CZ  TYR A  81      -2.384  24.462 -17.267  1.00  0.00           C  
ATOM   1216  OH  TYR A  81      -1.998  24.904 -16.061  1.00  0.00           O  
ATOM   1217  HH  TYR A  81      -1.703  25.815 -16.125  1.00  0.00           H  
ATOM   1218  CE2 TYR A  81      -2.756  23.124 -17.441  1.00  0.00           C  
ATOM   1219  HE2 TYR A  81      -2.734  22.293 -16.751  1.00  0.00           H  
ATOM   1220  CD2 TYR A  81      -3.192  22.661 -18.744  1.00  0.00           C  
ATOM   1221  HD2 TYR A  81      -3.315  21.608 -18.947  1.00  0.00           H  
ATOM   1222  C   TYR A  81      -5.027  23.366 -23.143  1.00  0.00           C  
ATOM   1223  O   TYR A  81      -4.305  23.846 -24.014  1.00  0.00           O  
ATOM   1224  N   GLY A  82      -6.011  22.541 -23.514  1.00  0.00           N  
ATOM   1225  H   GLY A  82      -6.594  22.154 -22.785  1.00  0.00           H  
ATOM   1226  CA  GLY A  82      -6.278  21.937 -24.848  1.00  0.00           C  
ATOM   1227  HA2 GLY A  82      -7.345  21.904 -25.067  1.00  0.00           H  
ATOM   1228  HA3 GLY A  82      -5.628  22.490 -25.526  1.00  0.00           H  
ATOM   1229  C   GLY A  82      -5.775  20.464 -24.889  1.00  0.00           C  
ATOM   1230  O   GLY A  82      -5.410  19.834 -23.861  1.00  0.00           O  
ATOM   1231  N   PRO A  83      -5.689  19.870 -26.122  1.00  0.00           N  
ATOM   1232  CD  PRO A  83      -6.141  20.455 -27.308  1.00  0.00           C  
ATOM   1233  HD2 PRO A  83      -5.615  21.391 -27.497  1.00  0.00           H  
ATOM   1234  HD3 PRO A  83      -7.226  20.537 -27.238  1.00  0.00           H  
ATOM   1235  CG  PRO A  83      -5.796  19.355 -28.378  1.00  0.00           C  
ATOM   1236  HG2 PRO A  83      -4.798  19.491 -28.792  1.00  0.00           H  
ATOM   1237  HG3 PRO A  83      -6.481  19.248 -29.220  1.00  0.00           H  
ATOM   1238  CB  PRO A  83      -5.798  18.048 -27.634  1.00  0.00           C  
ATOM   1239  HB2 PRO A  83      -5.193  17.244 -28.053  1.00  0.00           H  
ATOM   1240  HB3 PRO A  83      -6.828  17.791 -27.388  1.00  0.00           H  
ATOM   1241  CA  PRO A  83      -5.388  18.439 -26.256  1.00  0.00           C  
ATOM   1242  HA  PRO A  83      -6.075  17.993 -25.538  1.00  0.00           H  
ATOM   1243  C   PRO A  83      -3.981  17.977 -25.884  1.00  0.00           C  
ATOM   1244  O   PRO A  83      -3.031  18.545 -26.453  1.00  0.00           O  
ATOM   1245  N   VAL A  84      -3.830  16.866 -25.120  1.00  0.00           N  
ATOM   1246  H   VAL A  84      -4.605  16.221 -25.061  1.00  0.00           H  
ATOM   1247  CA  VAL A  84      -2.551  16.575 -24.431  1.00  0.00           C  
ATOM   1248  HA  VAL A  84      -2.069  17.525 -24.199  1.00  0.00           H  
ATOM   1249  CB  VAL A  84      -2.731  15.874 -23.084  1.00  0.00           C  
ATOM   1250  HB  VAL A  84      -1.932  16.306 -22.482  1.00  0.00           H  
ATOM   1251  CG1 VAL A  84      -3.984  16.192 -22.314  1.00  0.00           C  
ATOM   1252 HG11 VAL A  84      -4.053  17.278 -22.369  1.00  0.00           H  
ATOM   1253 HG12 VAL A  84      -4.844  15.762 -22.829  1.00  0.00           H  
ATOM   1254 HG13 VAL A  84      -3.863  15.853 -21.286  1.00  0.00           H  
ATOM   1255  CG2 VAL A  84      -2.539  14.381 -22.962  1.00  0.00           C  
ATOM   1256 HG21 VAL A  84      -2.620  14.027 -21.934  1.00  0.00           H  
ATOM   1257 HG22 VAL A  84      -3.328  13.870 -23.513  1.00  0.00           H  
ATOM   1258 HG23 VAL A  84      -1.538  14.079 -23.266  1.00  0.00           H  
ATOM   1259  C   VAL A  84      -1.535  15.799 -25.298  1.00  0.00           C  
ATOM   1260  O   VAL A  84      -1.821  14.765 -25.883  1.00  0.00           O  
ATOM   1261  N   ASP A  85      -0.364  16.417 -25.573  1.00  0.00           N  
ATOM   1262  H   ASP A  85      -0.033  17.214 -25.049  1.00  0.00           H  
ATOM   1263  CA  ASP A  85       0.706  15.851 -26.380  1.00  0.00           C  
ATOM   1264  HA  ASP A  85       0.387  15.353 -27.295  1.00  0.00           H  
ATOM   1265  CB  ASP A  85       1.627  16.996 -26.765  1.00  0.00           C  
ATOM   1266  HB2 ASP A  85       1.949  17.460 -25.831  1.00  0.00           H  
ATOM   1267  HB3 ASP A  85       2.493  16.647 -27.328  1.00  0.00           H  
ATOM   1268  CG  ASP A  85       1.010  18.106 -27.566  1.00  0.00           C  
ATOM   1269  OD1 ASP A  85       1.055  18.029 -28.820  1.00  0.00           O  
ATOM   1270  OD2 ASP A  85       0.564  19.132 -27.006  1.00  0.00           O  
ATOM   1271  C   ASP A  85       1.446  14.726 -25.702  1.00  0.00           C  
ATOM   1272  O   ASP A  85       1.929  13.866 -26.425  1.00  0.00           O  
ATOM   1273  N   VAL A  86       1.473  14.757 -24.348  1.00  0.00           N  
ATOM   1274  H   VAL A  86       0.951  15.560 -24.029  1.00  0.00           H  
ATOM   1275  CA  VAL A  86       2.242  13.897 -23.392  1.00  0.00           C  
ATOM   1276  HA  VAL A  86       2.561  12.995 -23.913  1.00  0.00           H  
ATOM   1277  CB  VAL A  86       3.563  14.601 -22.920  1.00  0.00           C  
ATOM   1278  HB  VAL A  86       3.276  15.421 -22.263  1.00  0.00           H  
ATOM   1279  CG1 VAL A  86       4.353  13.708 -21.913  1.00  0.00           C  
ATOM   1280 HG11 VAL A  86       5.258  14.279 -21.709  1.00  0.00           H  
ATOM   1281 HG12 VAL A  86       3.861  13.719 -20.942  1.00  0.00           H  
ATOM   1282 HG13 VAL A  86       4.517  12.676 -22.222  1.00  0.00           H  
ATOM   1283  CG2 VAL A  86       4.439  15.056 -24.109  1.00  0.00           C  
ATOM   1284 HG21 VAL A  86       5.432  15.355 -23.776  1.00  0.00           H  
ATOM   1285 HG22 VAL A  86       4.686  14.155 -24.671  1.00  0.00           H  
ATOM   1286 HG23 VAL A  86       3.978  15.839 -24.712  1.00  0.00           H  
ATOM   1287  C   VAL A  86       1.387  13.501 -22.150  1.00  0.00           C  
ATOM   1288  O   VAL A  86       0.778  14.354 -21.539  1.00  0.00           O  
ATOM   1289  N   LEU A  87       1.524  12.207 -21.819  1.00  0.00           N  
ATOM   1290  H   LEU A  87       2.041  11.611 -22.449  1.00  0.00           H  
ATOM   1291  CA  LEU A  87       1.061  11.532 -20.585  1.00  0.00           C  
ATOM   1292  HA  LEU A  87       0.775  12.292 -19.857  1.00  0.00           H  
ATOM   1293  CB  LEU A  87      -0.189  10.630 -20.765  1.00  0.00           C  
ATOM   1294  HB2 LEU A  87      -1.048  11.301 -20.776  1.00  0.00           H  
ATOM   1295  HB3 LEU A  87      -0.076  10.116 -21.721  1.00  0.00           H  
ATOM   1296  CG  LEU A  87      -0.461   9.511 -19.768  1.00  0.00           C  
ATOM   1297  HG  LEU A  87       0.453   8.951 -19.569  1.00  0.00           H  
ATOM   1298  CD1 LEU A  87      -0.890  10.030 -18.354  1.00  0.00           C  
ATOM   1299 HD11 LEU A  87      -1.794  10.637 -18.390  1.00  0.00           H  
ATOM   1300 HD12 LEU A  87      -0.971   9.151 -17.713  1.00  0.00           H  
ATOM   1301 HD13 LEU A  87       0.031  10.582 -18.165  1.00  0.00           H  
ATOM   1302  CD2 LEU A  87      -1.521   8.530 -20.223  1.00  0.00           C  
ATOM   1303 HD21 LEU A  87      -2.388   8.948 -20.735  1.00  0.00           H  
ATOM   1304 HD22 LEU A  87      -1.119   7.871 -20.991  1.00  0.00           H  
ATOM   1305 HD23 LEU A  87      -1.913   7.976 -19.371  1.00  0.00           H  
ATOM   1306  C   LEU A  87       2.302  10.837 -19.990  1.00  0.00           C  
ATOM   1307  O   LEU A  87       2.911   9.963 -20.671  1.00  0.00           O  
ATOM   1308  N   VAL A  88       2.621  11.118 -18.736  1.00  0.00           N  
ATOM   1309  H   VAL A  88       2.084  11.764 -18.175  1.00  0.00           H  
ATOM   1310  CA  VAL A  88       3.546  10.137 -18.065  1.00  0.00           C  
ATOM   1311  HA  VAL A  88       3.809   9.329 -18.747  1.00  0.00           H  
ATOM   1312  CB  VAL A  88       4.748  10.913 -17.554  1.00  0.00           C  
ATOM   1313  HB  VAL A  88       4.289  11.734 -17.005  1.00  0.00           H  
ATOM   1314  CG1 VAL A  88       5.639  10.188 -16.577  1.00  0.00           C  
ATOM   1315 HG11 VAL A  88       6.253  10.902 -16.028  1.00  0.00           H  
ATOM   1316 HG12 VAL A  88       5.055   9.612 -15.858  1.00  0.00           H  
ATOM   1317 HG13 VAL A  88       6.218   9.464 -17.150  1.00  0.00           H  
ATOM   1318  CG2 VAL A  88       5.628  11.561 -18.677  1.00  0.00           C  
ATOM   1319 HG21 VAL A  88       6.218  10.806 -19.197  1.00  0.00           H  
ATOM   1320 HG22 VAL A  88       5.072  12.252 -19.309  1.00  0.00           H  
ATOM   1321 HG23 VAL A  88       6.393  12.197 -18.232  1.00  0.00           H  
ATOM   1322  C   VAL A  88       2.719   9.411 -16.901  1.00  0.00           C  
ATOM   1323  O   VAL A  88       2.190  10.071 -15.994  1.00  0.00           O  
ATOM   1324  N   ASN A  89       2.622   8.055 -16.930  1.00  0.00           N  
ATOM   1325  H   ASN A  89       3.025   7.669 -17.772  1.00  0.00           H  
ATOM   1326  CA  ASN A  89       2.027   7.196 -15.981  1.00  0.00           C  
ATOM   1327  HA  ASN A  89       1.259   7.746 -15.437  1.00  0.00           H  
ATOM   1328  CB  ASN A  89       1.553   5.932 -16.736  1.00  0.00           C  
ATOM   1329  HB2 ASN A  89       2.461   5.422 -17.061  1.00  0.00           H  
ATOM   1330  HB3 ASN A  89       1.227   5.329 -15.889  1.00  0.00           H  
ATOM   1331  CG  ASN A  89       0.450   6.237 -17.701  1.00  0.00           C  
ATOM   1332  OD1 ASN A  89      -0.599   6.660 -17.290  1.00  0.00           O  
ATOM   1333  ND2 ASN A  89       0.620   6.030 -18.975  1.00  0.00           N  
ATOM   1334 HD21 ASN A  89       1.344   5.476 -19.412  1.00  0.00           H  
ATOM   1335 HD22 ASN A  89      -0.216   6.332 -19.455  1.00  0.00           H  
ATOM   1336  C   ASN A  89       3.078   6.844 -14.932  1.00  0.00           C  
ATOM   1337  O   ASN A  89       3.748   5.878 -14.953  1.00  0.00           O  
ATOM   1338  N   ASN A  90       3.323   7.727 -13.962  1.00  0.00           N  
ATOM   1339  H   ASN A  90       2.738   8.549 -14.015  1.00  0.00           H  
ATOM   1340  CA  ASN A  90       4.252   7.583 -12.828  1.00  0.00           C  
ATOM   1341  HA  ASN A  90       5.182   7.087 -13.101  1.00  0.00           H  
ATOM   1342  CB  ASN A  90       4.632   9.017 -12.415  1.00  0.00           C  
ATOM   1343  HB2 ASN A  90       5.278   9.582 -13.088  1.00  0.00           H  
ATOM   1344  HB3 ASN A  90       3.635   9.454 -12.347  1.00  0.00           H  
ATOM   1345  CG  ASN A  90       5.208   9.096 -10.993  1.00  0.00           C  
ATOM   1346  OD1 ASN A  90       6.318   8.655 -10.641  1.00  0.00           O  
ATOM   1347  ND2 ASN A  90       4.454   9.645 -10.068  1.00  0.00           N  
ATOM   1348 HD21 ASN A  90       4.647   9.470  -9.092  1.00  0.00           H  
ATOM   1349 HD22 ASN A  90       3.618  10.101 -10.408  1.00  0.00           H  
ATOM   1350  C   ASN A  90       3.645   6.725 -11.661  1.00  0.00           C  
ATOM   1351  O   ASN A  90       4.451   6.009 -11.065  1.00  0.00           O  
ATOM   1352  N   ALA A  91       2.378   6.848 -11.334  1.00  0.00           N  
ATOM   1353  H   ALA A  91       1.749   7.370 -11.928  1.00  0.00           H  
ATOM   1354  CA  ALA A  91       1.765   6.258 -10.078  1.00  0.00           C  
ATOM   1355  HA  ALA A  91       2.217   6.746  -9.214  1.00  0.00           H  
ATOM   1356  CB  ALA A  91       0.266   6.666 -10.001  1.00  0.00           C  
ATOM   1357  HB1 ALA A  91      -0.116   6.487 -11.006  1.00  0.00           H  
ATOM   1358  HB2 ALA A  91      -0.208   6.025  -9.258  1.00  0.00           H  
ATOM   1359  HB3 ALA A  91       0.140   7.727  -9.785  1.00  0.00           H  
ATOM   1360  C   ALA A  91       2.005   4.812  -9.992  1.00  0.00           C  
ATOM   1361  O   ALA A  91       1.854   4.112 -10.964  1.00  0.00           O  
ATOM   1362  N   GLY A  92       2.310   4.333  -8.783  1.00  0.00           N  
ATOM   1363  H   GLY A  92       2.653   4.888  -8.012  1.00  0.00           H  
ATOM   1364  CA  GLY A  92       2.458   2.921  -8.494  1.00  0.00           C  
ATOM   1365  HA2 GLY A  92       1.554   2.446  -8.876  1.00  0.00           H  
ATOM   1366  HA3 GLY A  92       3.324   2.469  -8.979  1.00  0.00           H  
ATOM   1367  C   GLY A  92       2.523   2.687  -7.066  1.00  0.00           C  
ATOM   1368  O   GLY A  92       2.535   3.738  -6.317  1.00  0.00           O  
ATOM   1369  N   ARG A  93       2.674   1.452  -6.633  1.00  0.00           N  
ATOM   1370  H   ARG A  93       2.822   0.769  -7.363  1.00  0.00           H  
ATOM   1371  CA  ARG A  93       2.766   0.965  -5.242  1.00  0.00           C  
ATOM   1372  HA  ARG A  93       3.399   1.650  -4.681  1.00  0.00           H  
ATOM   1373  CB  ARG A  93       1.366   0.966  -4.697  1.00  0.00           C  
ATOM   1374  HB2 ARG A  93       0.959   1.964  -4.854  1.00  0.00           H  
ATOM   1375  HB3 ARG A  93       0.687   0.413  -5.348  1.00  0.00           H  
ATOM   1376  CG  ARG A  93       1.245   0.815  -3.197  1.00  0.00           C  
ATOM   1377  HG2 ARG A  93       1.504  -0.198  -2.885  1.00  0.00           H  
ATOM   1378  HG3 ARG A  93       1.945   1.533  -2.772  1.00  0.00           H  
ATOM   1379  CD  ARG A  93      -0.123   0.986  -2.622  1.00  0.00           C  
ATOM   1380  HD2 ARG A  93       0.001   1.163  -1.554  1.00  0.00           H  
ATOM   1381  HD3 ARG A  93      -0.534   1.887  -3.080  1.00  0.00           H  
ATOM   1382  NE  ARG A  93      -1.014  -0.168  -2.805  1.00  0.00           N  
ATOM   1383  HE  ARG A  93      -1.867   0.081  -3.288  1.00  0.00           H  
ATOM   1384  CZ  ARG A  93      -1.004  -1.297  -2.148  1.00  0.00           C  
ATOM   1385  NH1 ARG A  93      -0.014  -1.760  -1.359  1.00  0.00           N  
ATOM   1386 HH11 ARG A  93       0.821  -1.213  -1.508  1.00  0.00           H  
ATOM   1387 HH12 ARG A  93      -0.001  -2.650  -0.881  1.00  0.00           H  
ATOM   1388  NH2 ARG A  93      -2.074  -2.047  -2.151  1.00  0.00           N  
ATOM   1389 HH21 ARG A  93      -2.859  -1.786  -2.729  1.00  0.00           H  
ATOM   1390 HH22 ARG A  93      -2.222  -2.825  -1.524  1.00  0.00           H  
ATOM   1391  C   ARG A  93       3.324  -0.418  -5.048  1.00  0.00           C  
ATOM   1392  O   ARG A  93       2.869  -1.345  -5.712  1.00  0.00           O  
ATOM   1393  N   PRO A  94       4.126  -0.725  -3.968  1.00  0.00           N  
ATOM   1394  CD  PRO A  94       4.690   0.219  -3.039  1.00  0.00           C  
ATOM   1395  HD2 PRO A  94       4.015   0.260  -2.185  1.00  0.00           H  
ATOM   1396  HD3 PRO A  94       4.805   1.161  -3.576  1.00  0.00           H  
ATOM   1397  CG  PRO A  94       6.009  -0.380  -2.721  1.00  0.00           C  
ATOM   1398  HG2 PRO A  94       6.312  -0.033  -1.733  1.00  0.00           H  
ATOM   1399  HG3 PRO A  94       6.775  -0.083  -3.437  1.00  0.00           H  
ATOM   1400  CB  PRO A  94       5.803  -1.868  -2.766  1.00  0.00           C  
ATOM   1401  HB2 PRO A  94       5.525  -2.170  -1.756  1.00  0.00           H  
ATOM   1402  HB3 PRO A  94       6.686  -2.382  -3.146  1.00  0.00           H  
ATOM   1403  CA  PRO A  94       4.612  -2.107  -3.768  1.00  0.00           C  
ATOM   1404  HA  PRO A  94       4.976  -2.480  -4.725  1.00  0.00           H  
ATOM   1405  C   PRO A  94       3.550  -3.037  -3.083  1.00  0.00           C  
ATOM   1406  O   PRO A  94       2.624  -2.574  -2.440  1.00  0.00           O  
ATOM   1407  N   GLY A  95       3.770  -4.353  -3.133  1.00  0.00           N  
ATOM   1408  H   GLY A  95       4.538  -4.621  -3.732  1.00  0.00           H  
ATOM   1409  CA  GLY A  95       3.105  -5.328  -2.354  1.00  0.00           C  
ATOM   1410  HA2 GLY A  95       3.067  -5.037  -1.304  1.00  0.00           H  
ATOM   1411  HA3 GLY A  95       2.044  -5.352  -2.605  1.00  0.00           H  
ATOM   1412  C   GLY A  95       3.772  -6.689  -2.513  1.00  0.00           C  
ATOM   1413  O   GLY A  95       4.094  -6.963  -3.654  1.00  0.00           O  
ATOM   1414  N   GLY A  96       3.893  -7.461  -1.467  1.00  0.00           N  
ATOM   1415  H   GLY A  96       3.519  -7.218  -0.561  1.00  0.00           H  
ATOM   1416  CA  GLY A  96       4.588  -8.758  -1.493  1.00  0.00           C  
ATOM   1417  HA2 GLY A  96       4.043  -9.359  -2.221  1.00  0.00           H  
ATOM   1418  HA3 GLY A  96       5.629  -8.607  -1.780  1.00  0.00           H  
ATOM   1419  C   GLY A  96       4.459  -9.573  -0.153  1.00  0.00           C  
ATOM   1420  O   GLY A  96       3.691  -9.269   0.765  1.00  0.00           O  
ATOM   1421  N   GLY A  97       5.312 -10.574   0.002  1.00  0.00           N  
ATOM   1422  H   GLY A  97       6.066 -10.578  -0.672  1.00  0.00           H  
ATOM   1423  CA  GLY A  97       5.379 -11.535   1.095  1.00  0.00           C  
ATOM   1424  HA2 GLY A  97       6.017 -11.196   1.911  1.00  0.00           H  
ATOM   1425  HA3 GLY A  97       4.412 -11.750   1.550  1.00  0.00           H  
ATOM   1426  C   GLY A  97       5.860 -12.872   0.619  1.00  0.00           C  
ATOM   1427  O   GLY A  97       6.057 -13.060  -0.569  1.00  0.00           O  
ATOM   1428  N   ALA A  98       5.719 -13.957   1.444  1.00  0.00           N  
ATOM   1429  H   ALA A  98       5.517 -13.820   2.425  1.00  0.00           H  
ATOM   1430  CA  ALA A  98       5.671 -15.400   1.027  1.00  0.00           C  
ATOM   1431  HA  ALA A  98       6.628 -15.609   0.548  1.00  0.00           H  
ATOM   1432  CB  ALA A  98       5.594 -16.273   2.276  1.00  0.00           C  
ATOM   1433  HB1 ALA A  98       6.385 -15.935   2.946  1.00  0.00           H  
ATOM   1434  HB2 ALA A  98       4.569 -16.199   2.641  1.00  0.00           H  
ATOM   1435  HB3 ALA A  98       5.689 -17.332   2.038  1.00  0.00           H  
ATOM   1436  C   ALA A  98       4.498 -15.618   0.071  1.00  0.00           C  
ATOM   1437  O   ALA A  98       3.357 -15.520   0.487  1.00  0.00           O  
ATOM   1438  N   THR A  99       4.738 -15.956  -1.201  1.00  0.00           N  
ATOM   1439  H   THR A  99       5.632 -15.756  -1.627  1.00  0.00           H  
ATOM   1440  CA  THR A  99       3.647 -16.045  -2.175  1.00  0.00           C  
ATOM   1441  HA  THR A  99       3.325 -15.004  -2.175  1.00  0.00           H  
ATOM   1442  CB  THR A  99       4.252 -16.320  -3.568  1.00  0.00           C  
ATOM   1443  HB  THR A  99       4.739 -17.295  -3.544  1.00  0.00           H  
ATOM   1444  CG2 THR A  99       3.254 -16.275  -4.729  1.00  0.00           C  
ATOM   1445 HG21 THR A  99       2.804 -15.286  -4.803  1.00  0.00           H  
ATOM   1446 HG22 THR A  99       3.786 -16.368  -5.676  1.00  0.00           H  
ATOM   1447 HG23 THR A  99       2.544 -17.091  -4.598  1.00  0.00           H  
ATOM   1448  OG1 THR A  99       5.120 -15.218  -3.873  1.00  0.00           O  
ATOM   1449  HG1 THR A  99       6.041 -15.451  -3.741  1.00  0.00           H  
ATOM   1450  C   THR A  99       2.530 -16.985  -1.776  1.00  0.00           C  
ATOM   1451  O   THR A  99       1.360 -16.662  -1.986  1.00  0.00           O  
ATOM   1452  N   ALA A 100       2.861 -18.156  -1.161  1.00  0.00           N  
ATOM   1453  H   ALA A 100       3.809 -18.183  -0.818  1.00  0.00           H  
ATOM   1454  CA  ALA A 100       1.923 -19.252  -0.846  1.00  0.00           C  
ATOM   1455  HA  ALA A 100       1.444 -19.414  -1.811  1.00  0.00           H  
ATOM   1456  CB  ALA A 100       2.785 -20.375  -0.394  1.00  0.00           C  
ATOM   1457  HB1 ALA A 100       2.212 -21.300  -0.325  1.00  0.00           H  
ATOM   1458  HB2 ALA A 100       3.510 -20.670  -1.153  1.00  0.00           H  
ATOM   1459  HB3 ALA A 100       3.356 -20.046   0.475  1.00  0.00           H  
ATOM   1460  C   ALA A 100       0.823 -18.762   0.147  1.00  0.00           C  
ATOM   1461  O   ALA A 100      -0.335 -19.214   0.107  1.00  0.00           O  
ATOM   1462  N   GLU A 101       1.146 -17.716   0.918  1.00  0.00           N  
ATOM   1463  H   GLU A 101       2.064 -17.336   0.741  1.00  0.00           H  
ATOM   1464  CA  GLU A 101       0.349 -17.060   1.961  1.00  0.00           C  
ATOM   1465  HA  GLU A 101      -0.410 -17.741   2.344  1.00  0.00           H  
ATOM   1466  CB  GLU A 101       1.392 -16.724   3.130  1.00  0.00           C  
ATOM   1467  HB2 GLU A 101       2.098 -16.022   2.687  1.00  0.00           H  
ATOM   1468  HB3 GLU A 101       0.763 -16.362   3.944  1.00  0.00           H  
ATOM   1469  CG  GLU A 101       2.235 -17.922   3.554  1.00  0.00           C  
ATOM   1470  HG2 GLU A 101       2.867 -18.286   2.743  1.00  0.00           H  
ATOM   1471  HG3 GLU A 101       2.918 -17.561   4.322  1.00  0.00           H  
ATOM   1472  CD  GLU A 101       1.464 -19.202   3.958  1.00  0.00           C  
ATOM   1473  OE1 GLU A 101       0.314 -19.212   4.389  1.00  0.00           O  
ATOM   1474  OE2 GLU A 101       2.107 -20.238   3.920  1.00  0.00           O  
ATOM   1475  C   GLU A 101      -0.509 -15.866   1.449  1.00  0.00           C  
ATOM   1476  O   GLU A 101      -1.220 -15.278   2.247  1.00  0.00           O  
ATOM   1477  N   LEU A 102      -0.437 -15.452   0.155  1.00  0.00           N  
ATOM   1478  H   LEU A 102       0.195 -15.983  -0.427  1.00  0.00           H  
ATOM   1479  CA  LEU A 102      -0.701 -14.076  -0.207  1.00  0.00           C  
ATOM   1480  HA  LEU A 102      -0.472 -13.297   0.520  1.00  0.00           H  
ATOM   1481  CB  LEU A 102       0.409 -13.783  -1.339  1.00  0.00           C  
ATOM   1482  HB2 LEU A 102       1.398 -14.068  -0.979  1.00  0.00           H  
ATOM   1483  HB3 LEU A 102       0.217 -14.424  -2.200  1.00  0.00           H  
ATOM   1484  CG  LEU A 102       0.471 -12.358  -1.855  1.00  0.00           C  
ATOM   1485  HG  LEU A 102      -0.031 -11.763  -1.093  1.00  0.00           H  
ATOM   1486  CD1 LEU A 102       1.864 -11.940  -2.006  1.00  0.00           C  
ATOM   1487 HD11 LEU A 102       2.285 -11.684  -1.035  1.00  0.00           H  
ATOM   1488 HD12 LEU A 102       2.474 -12.675  -2.533  1.00  0.00           H  
ATOM   1489 HD13 LEU A 102       1.910 -11.129  -2.733  1.00  0.00           H  
ATOM   1490  CD2 LEU A 102      -0.315 -12.072  -3.111  1.00  0.00           C  
ATOM   1491 HD21 LEU A 102      -0.099 -11.025  -3.322  1.00  0.00           H  
ATOM   1492 HD22 LEU A 102      -0.017 -12.751  -3.911  1.00  0.00           H  
ATOM   1493 HD23 LEU A 102      -1.363 -12.271  -2.889  1.00  0.00           H  
ATOM   1494  C   LEU A 102      -2.154 -13.958  -0.653  1.00  0.00           C  
ATOM   1495  O   LEU A 102      -2.623 -14.547  -1.642  1.00  0.00           O  
ATOM   1496  N   ALA A 103      -2.922 -13.041   0.003  1.00  0.00           N  
ATOM   1497  H   ALA A 103      -2.458 -12.533   0.743  1.00  0.00           H  
ATOM   1498  CA  ALA A 103      -4.348 -12.706  -0.289  1.00  0.00           C  
ATOM   1499  HA  ALA A 103      -4.864 -13.590   0.089  1.00  0.00           H  
ATOM   1500  CB  ALA A 103      -4.801 -11.657   0.704  1.00  0.00           C  
ATOM   1501  HB1 ALA A 103      -4.582 -11.940   1.734  1.00  0.00           H  
ATOM   1502  HB2 ALA A 103      -4.205 -10.755   0.559  1.00  0.00           H  
ATOM   1503  HB3 ALA A 103      -5.849 -11.383   0.586  1.00  0.00           H  
ATOM   1504  C   ALA A 103      -4.639 -12.212  -1.750  1.00  0.00           C  
ATOM   1505  O   ALA A 103      -3.953 -11.344  -2.262  1.00  0.00           O  
ATOM   1506  N   ASP A 104      -5.825 -12.590  -2.279  1.00  0.00           N  
ATOM   1507  H   ASP A 104      -6.480 -13.149  -1.750  1.00  0.00           H  
ATOM   1508  CA  ASP A 104      -6.377 -11.957  -3.504  1.00  0.00           C  
ATOM   1509  HA  ASP A 104      -5.715 -12.141  -4.350  1.00  0.00           H  
ATOM   1510  CB  ASP A 104      -7.764 -12.476  -3.699  1.00  0.00           C  
ATOM   1511  HB2 ASP A 104      -8.313 -12.186  -2.803  1.00  0.00           H  
ATOM   1512  HB3 ASP A 104      -8.327 -11.954  -4.473  1.00  0.00           H  
ATOM   1513  CG  ASP A 104      -7.902 -14.037  -3.932  1.00  0.00           C  
ATOM   1514  OD1 ASP A 104      -6.975 -14.814  -3.595  1.00  0.00           O  
ATOM   1515  OD2 ASP A 104      -8.994 -14.366  -4.430  1.00  0.00           O  
ATOM   1516  C   ASP A 104      -6.470 -10.451  -3.378  1.00  0.00           C  
ATOM   1517  O   ASP A 104      -6.014  -9.798  -4.307  1.00  0.00           O  
ATOM   1518  N   GLU A 105      -6.928  -9.872  -2.269  1.00  0.00           N  
ATOM   1519  H   GLU A 105      -7.283 -10.510  -1.571  1.00  0.00           H  
ATOM   1520  CA  GLU A 105      -6.958  -8.461  -2.061  1.00  0.00           C  
ATOM   1521  HA  GLU A 105      -7.511  -7.979  -2.869  1.00  0.00           H  
ATOM   1522  CB  GLU A 105      -7.596  -8.152  -0.695  1.00  0.00           C  
ATOM   1523  HB2 GLU A 105      -7.100  -8.729   0.086  1.00  0.00           H  
ATOM   1524  HB3 GLU A 105      -7.441  -7.102  -0.444  1.00  0.00           H  
ATOM   1525  CG  GLU A 105      -9.146  -8.441  -0.625  1.00  0.00           C  
ATOM   1526  HG2 GLU A 105      -9.379  -8.108   0.386  1.00  0.00           H  
ATOM   1527  HG3 GLU A 105      -9.635  -7.869  -1.413  1.00  0.00           H  
ATOM   1528  CD  GLU A 105      -9.567  -9.890  -0.846  1.00  0.00           C  
ATOM   1529  OE1 GLU A 105      -8.757 -10.777  -0.421  1.00  0.00           O  
ATOM   1530  OE2 GLU A 105     -10.557 -10.182  -1.578  1.00  0.00           O  
ATOM   1531  C   GLU A 105      -5.580  -7.736  -2.050  1.00  0.00           C  
ATOM   1532  O   GLU A 105      -5.532  -6.586  -2.594  1.00  0.00           O  
ATOM   1533  N   LEU A 106      -4.501  -8.400  -1.635  1.00  0.00           N  
ATOM   1534  H   LEU A 106      -4.599  -9.386  -1.437  1.00  0.00           H  
ATOM   1535  CA  LEU A 106      -3.200  -7.821  -1.844  1.00  0.00           C  
ATOM   1536  HA  LEU A 106      -3.178  -6.804  -1.453  1.00  0.00           H  
ATOM   1537  CB  LEU A 106      -2.239  -8.574  -0.896  1.00  0.00           C  
ATOM   1538  HB2 LEU A 106      -2.532  -8.427   0.144  1.00  0.00           H  
ATOM   1539  HB3 LEU A 106      -2.380  -9.625  -1.145  1.00  0.00           H  
ATOM   1540  CG  LEU A 106      -0.761  -8.144  -1.014  1.00  0.00           C  
ATOM   1541  HG  LEU A 106      -0.354  -8.472  -1.970  1.00  0.00           H  
ATOM   1542  CD1 LEU A 106      -0.424  -6.677  -0.947  1.00  0.00           C  
ATOM   1543 HD11 LEU A 106      -1.004  -6.271  -0.117  1.00  0.00           H  
ATOM   1544 HD12 LEU A 106       0.653  -6.670  -0.778  1.00  0.00           H  
ATOM   1545 HD13 LEU A 106      -0.599  -6.268  -1.942  1.00  0.00           H  
ATOM   1546  CD2 LEU A 106      -0.002  -8.956   0.121  1.00  0.00           C  
ATOM   1547 HD21 LEU A 106       1.063  -8.980  -0.109  1.00  0.00           H  
ATOM   1548 HD22 LEU A 106      -0.149  -8.341   1.009  1.00  0.00           H  
ATOM   1549 HD23 LEU A 106      -0.528  -9.897   0.284  1.00  0.00           H  
ATOM   1550  C   LEU A 106      -2.803  -7.851  -3.353  1.00  0.00           C  
ATOM   1551  O   LEU A 106      -2.289  -6.851  -3.876  1.00  0.00           O  
ATOM   1552  N   TRP A 107      -3.024  -8.931  -4.052  1.00  0.00           N  
ATOM   1553  H   TRP A 107      -3.554  -9.661  -3.598  1.00  0.00           H  
ATOM   1554  CA  TRP A 107      -2.709  -9.067  -5.458  1.00  0.00           C  
ATOM   1555  HA  TRP A 107      -1.673  -8.787  -5.643  1.00  0.00           H  
ATOM   1556  CB  TRP A 107      -2.959 -10.513  -5.862  1.00  0.00           C  
ATOM   1557  HB2 TRP A 107      -2.422 -11.164  -5.172  1.00  0.00           H  
ATOM   1558  HB3 TRP A 107      -3.997 -10.815  -5.719  1.00  0.00           H  
ATOM   1559  CG  TRP A 107      -2.524 -10.860  -7.243  1.00  0.00           C  
ATOM   1560  CD1 TRP A 107      -3.294 -10.622  -8.368  1.00  0.00           C  
ATOM   1561  HD1 TRP A 107      -4.295 -10.221  -8.320  1.00  0.00           H  
ATOM   1562  NE1 TRP A 107      -2.588 -11.042  -9.393  1.00  0.00           N  
ATOM   1563  HE1 TRP A 107      -2.827 -10.957 -10.370  1.00  0.00           H  
ATOM   1564  CE2 TRP A 107      -1.368 -11.552  -9.114  1.00  0.00           C  
ATOM   1565  CZ2 TRP A 107      -0.270 -12.099  -9.780  1.00  0.00           C  
ATOM   1566  HZ2 TRP A 107      -0.296 -12.098 -10.861  1.00  0.00           H  
ATOM   1567  CH2 TRP A 107       0.795 -12.621  -9.118  1.00  0.00           C  
ATOM   1568  HH2 TRP A 107       1.572 -13.102  -9.695  1.00  0.00           H  
ATOM   1569  CZ3 TRP A 107       0.962 -12.509  -7.738  1.00  0.00           C  
ATOM   1570  HZ3 TRP A 107       1.823 -12.892  -7.210  1.00  0.00           H  
ATOM   1571  CE3 TRP A 107      -0.165 -11.954  -7.046  1.00  0.00           C  
ATOM   1572  HE3 TRP A 107      -0.140 -11.800  -5.977  1.00  0.00           H  
ATOM   1573  CD2 TRP A 107      -1.317 -11.476  -7.699  1.00  0.00           C  
ATOM   1574  C   TRP A 107      -3.572  -8.122  -6.237  1.00  0.00           C  
ATOM   1575  O   TRP A 107      -2.962  -7.261  -6.939  1.00  0.00           O  
ATOM   1576  N   LEU A 108      -4.907  -8.222  -6.152  1.00  0.00           N  
ATOM   1577  H   LEU A 108      -5.204  -8.906  -5.472  1.00  0.00           H  
ATOM   1578  CA  LEU A 108      -5.799  -7.360  -7.016  1.00  0.00           C  
ATOM   1579  HA  LEU A 108      -5.689  -7.731  -8.034  1.00  0.00           H  
ATOM   1580  CB  LEU A 108      -7.232  -7.660  -6.733  1.00  0.00           C  
ATOM   1581  HB2 LEU A 108      -7.357  -7.663  -5.650  1.00  0.00           H  
ATOM   1582  HB3 LEU A 108      -7.896  -6.904  -7.151  1.00  0.00           H  
ATOM   1583  CG  LEU A 108      -7.810  -9.067  -7.231  1.00  0.00           C  
ATOM   1584  HG  LEU A 108      -6.992  -9.752  -7.006  1.00  0.00           H  
ATOM   1585  CD1 LEU A 108      -8.947  -9.466  -6.276  1.00  0.00           C  
ATOM   1586 HD11 LEU A 108      -9.503  -8.562  -6.030  1.00  0.00           H  
ATOM   1587 HD12 LEU A 108      -9.438 -10.392  -6.579  1.00  0.00           H  
ATOM   1588 HD13 LEU A 108      -8.574  -9.827  -5.317  1.00  0.00           H  
ATOM   1589  CD2 LEU A 108      -8.308  -9.076  -8.647  1.00  0.00           C  
ATOM   1590 HD21 LEU A 108      -9.293  -8.615  -8.713  1.00  0.00           H  
ATOM   1591 HD22 LEU A 108      -7.587  -8.680  -9.361  1.00  0.00           H  
ATOM   1592 HD23 LEU A 108      -8.495 -10.125  -8.875  1.00  0.00           H  
ATOM   1593  C   LEU A 108      -5.471  -5.874  -6.874  1.00  0.00           C  
ATOM   1594  O   LEU A 108      -5.393  -5.244  -7.910  1.00  0.00           O  
ATOM   1595  N   ASP A 109      -5.369  -5.235  -5.734  1.00  0.00           N  
ATOM   1596  H   ASP A 109      -5.569  -5.777  -4.906  1.00  0.00           H  
ATOM   1597  CA  ASP A 109      -5.238  -3.777  -5.713  1.00  0.00           C  
ATOM   1598  HA  ASP A 109      -5.993  -3.204  -6.251  1.00  0.00           H  
ATOM   1599  CB  ASP A 109      -5.391  -3.411  -4.253  1.00  0.00           C  
ATOM   1600  HB2 ASP A 109      -6.349  -3.861  -3.989  1.00  0.00           H  
ATOM   1601  HB3 ASP A 109      -4.676  -3.924  -3.610  1.00  0.00           H  
ATOM   1602  CG  ASP A 109      -5.253  -1.929  -4.141  1.00  0.00           C  
ATOM   1603  OD1 ASP A 109      -6.288  -1.258  -4.449  1.00  0.00           O  
ATOM   1604  OD2 ASP A 109      -4.246  -1.352  -3.644  1.00  0.00           O  
ATOM   1605  C   ASP A 109      -3.882  -3.387  -6.241  1.00  0.00           C  
ATOM   1606  O   ASP A 109      -3.869  -2.344  -6.898  1.00  0.00           O  
ATOM   1607  N   VAL A 110      -2.795  -4.022  -5.900  1.00  0.00           N  
ATOM   1608  H   VAL A 110      -2.949  -4.887  -5.402  1.00  0.00           H  
ATOM   1609  CA  VAL A 110      -1.440  -3.872  -6.484  1.00  0.00           C  
ATOM   1610  HA  VAL A 110      -1.079  -2.895  -6.162  1.00  0.00           H  
ATOM   1611  CB  VAL A 110      -0.493  -4.884  -5.969  1.00  0.00           C  
ATOM   1612  HB  VAL A 110      -0.973  -5.854  -6.099  1.00  0.00           H  
ATOM   1613  CG1 VAL A 110       0.876  -4.953  -6.612  1.00  0.00           C  
ATOM   1614 HG11 VAL A 110       1.398  -4.038  -6.331  1.00  0.00           H  
ATOM   1615 HG12 VAL A 110       1.416  -5.831  -6.259  1.00  0.00           H  
ATOM   1616 HG13 VAL A 110       0.747  -5.114  -7.682  1.00  0.00           H  
ATOM   1617  CG2 VAL A 110      -0.306  -4.742  -4.475  1.00  0.00           C  
ATOM   1618 HG21 VAL A 110      -1.208  -4.698  -3.866  1.00  0.00           H  
ATOM   1619 HG22 VAL A 110       0.357  -5.512  -4.081  1.00  0.00           H  
ATOM   1620 HG23 VAL A 110       0.283  -3.835  -4.340  1.00  0.00           H  
ATOM   1621  C   VAL A 110      -1.468  -3.862  -8.010  1.00  0.00           C  
ATOM   1622  O   VAL A 110      -0.873  -2.971  -8.687  1.00  0.00           O  
ATOM   1623  N   VAL A 111      -2.243  -4.773  -8.579  1.00  0.00           N  
ATOM   1624  H   VAL A 111      -2.746  -5.369  -7.938  1.00  0.00           H  
ATOM   1625  CA  VAL A 111      -2.500  -4.854 -10.053  1.00  0.00           C  
ATOM   1626  HA  VAL A 111      -1.536  -4.851 -10.562  1.00  0.00           H  
ATOM   1627  CB  VAL A 111      -3.163  -6.195 -10.402  1.00  0.00           C  
ATOM   1628  HB  VAL A 111      -3.948  -6.298  -9.652  1.00  0.00           H  
ATOM   1629  CG1 VAL A 111      -3.717  -6.362 -11.807  1.00  0.00           C  
ATOM   1630 HG11 VAL A 111      -4.649  -5.799 -11.847  1.00  0.00           H  
ATOM   1631 HG12 VAL A 111      -2.965  -6.006 -12.511  1.00  0.00           H  
ATOM   1632 HG13 VAL A 111      -4.048  -7.383 -11.998  1.00  0.00           H  
ATOM   1633  CG2 VAL A 111      -2.100  -7.255 -10.104  1.00  0.00           C  
ATOM   1634 HG21 VAL A 111      -2.663  -8.186 -10.166  1.00  0.00           H  
ATOM   1635 HG22 VAL A 111      -1.367  -7.259 -10.911  1.00  0.00           H  
ATOM   1636 HG23 VAL A 111      -1.539  -7.143  -9.176  1.00  0.00           H  
ATOM   1637  C   VAL A 111      -3.434  -3.743 -10.588  1.00  0.00           C  
ATOM   1638  O   VAL A 111      -3.222  -3.250 -11.656  1.00  0.00           O  
ATOM   1639  N   GLU A 112      -4.445  -3.390  -9.810  1.00  0.00           N  
ATOM   1640  H   GLU A 112      -4.581  -3.953  -8.982  1.00  0.00           H  
ATOM   1641  CA  GLU A 112      -5.363  -2.260 -10.032  1.00  0.00           C  
ATOM   1642  HA  GLU A 112      -5.921  -2.477 -10.943  1.00  0.00           H  
ATOM   1643  CB  GLU A 112      -6.403  -2.175  -8.938  1.00  0.00           C  
ATOM   1644  HB2 GLU A 112      -6.730  -3.205  -8.795  1.00  0.00           H  
ATOM   1645  HB3 GLU A 112      -5.908  -1.838  -8.028  1.00  0.00           H  
ATOM   1646  CG  GLU A 112      -7.587  -1.273  -9.326  1.00  0.00           C  
ATOM   1647  HG2 GLU A 112      -7.963  -0.776  -8.432  1.00  0.00           H  
ATOM   1648  HG3 GLU A 112      -7.248  -0.407  -9.895  1.00  0.00           H  
ATOM   1649  CD  GLU A 112      -8.800  -1.962 -10.012  1.00  0.00           C  
ATOM   1650  OE1 GLU A 112      -8.627  -3.022 -10.639  1.00  0.00           O  
ATOM   1651  OE2 GLU A 112      -9.891  -1.367  -9.983  1.00  0.00           O  
ATOM   1652  C   GLU A 112      -4.620  -0.914 -10.112  1.00  0.00           C  
ATOM   1653  O   GLU A 112      -4.931  -0.070 -10.948  1.00  0.00           O  
ATOM   1654  N   THR A 113      -3.526  -0.770  -9.391  1.00  0.00           N  
ATOM   1655  H   THR A 113      -3.342  -1.549  -8.777  1.00  0.00           H  
ATOM   1656  CA  THR A 113      -2.623   0.378  -9.231  1.00  0.00           C  
ATOM   1657  HA  THR A 113      -3.218   1.262  -9.460  1.00  0.00           H  
ATOM   1658  CB  THR A 113      -1.996   0.486  -7.837  1.00  0.00           C  
ATOM   1659  HB  THR A 113      -1.201  -0.254  -7.749  1.00  0.00           H  
ATOM   1660  CG2 THR A 113      -1.419   1.905  -7.556  1.00  0.00           C  
ATOM   1661 HG21 THR A 113      -2.263   2.592  -7.577  1.00  0.00           H  
ATOM   1662 HG22 THR A 113      -0.939   1.984  -6.581  1.00  0.00           H  
ATOM   1663 HG23 THR A 113      -0.579   2.127  -8.216  1.00  0.00           H  
ATOM   1664  OG1 THR A 113      -2.845   0.280  -6.694  1.00  0.00           O  
ATOM   1665  HG1 THR A 113      -3.185  -0.614  -6.778  1.00  0.00           H  
ATOM   1666  C   THR A 113      -1.456   0.403 -10.208  1.00  0.00           C  
ATOM   1667  O   THR A 113      -1.458   1.291 -11.053  1.00  0.00           O  
ATOM   1668  N   ASN A 114      -0.508  -0.550 -10.128  1.00  0.00           N  
ATOM   1669  H   ASN A 114      -0.727  -1.308  -9.497  1.00  0.00           H  
ATOM   1670  CA  ASN A 114       0.585  -0.558 -11.065  1.00  0.00           C  
ATOM   1671  HA  ASN A 114       1.104   0.400 -11.083  1.00  0.00           H  
ATOM   1672  CB  ASN A 114       1.628  -1.568 -10.584  1.00  0.00           C  
ATOM   1673  HB2 ASN A 114       1.271  -2.583 -10.417  1.00  0.00           H  
ATOM   1674  HB3 ASN A 114       2.335  -1.650 -11.408  1.00  0.00           H  
ATOM   1675  CG  ASN A 114       2.289  -1.236  -9.251  1.00  0.00           C  
ATOM   1676  OD1 ASN A 114       3.097  -0.308  -9.133  1.00  0.00           O  
ATOM   1677  ND2 ASN A 114       1.881  -1.934  -8.239  1.00  0.00           N  
ATOM   1678 HD21 ASN A 114       1.058  -2.495  -8.405  1.00  0.00           H  
ATOM   1679 HD22 ASN A 114       2.287  -1.794  -7.325  1.00  0.00           H  
ATOM   1680  C   ASN A 114       0.218  -0.896 -12.506  1.00  0.00           C  
ATOM   1681  O   ASN A 114       0.923  -0.349 -13.348  1.00  0.00           O  
ATOM   1682  N   LEU A 115      -0.740  -1.747 -12.787  1.00  0.00           N  
ATOM   1683  H   LEU A 115      -1.285  -2.198 -12.067  1.00  0.00           H  
ATOM   1684  CA  LEU A 115      -1.027  -2.183 -14.174  1.00  0.00           C  
ATOM   1685  HA  LEU A 115      -0.287  -1.802 -14.878  1.00  0.00           H  
ATOM   1686  CB  LEU A 115      -1.039  -3.758 -14.284  1.00  0.00           C  
ATOM   1687  HB2 LEU A 115      -0.064  -4.161 -14.011  1.00  0.00           H  
ATOM   1688  HB3 LEU A 115      -1.783  -4.014 -13.529  1.00  0.00           H  
ATOM   1689  CG  LEU A 115      -1.657  -4.317 -15.564  1.00  0.00           C  
ATOM   1690  HG  LEU A 115      -2.624  -3.888 -15.826  1.00  0.00           H  
ATOM   1691  CD1 LEU A 115      -0.642  -4.152 -16.667  1.00  0.00           C  
ATOM   1692 HD11 LEU A 115      -0.995  -4.607 -17.592  1.00  0.00           H  
ATOM   1693 HD12 LEU A 115      -0.496  -3.085 -16.835  1.00  0.00           H  
ATOM   1694 HD13 LEU A 115       0.350  -4.515 -16.399  1.00  0.00           H  
ATOM   1695  CD2 LEU A 115      -1.886  -5.857 -15.325  1.00  0.00           C  
ATOM   1696 HD21 LEU A 115      -2.108  -6.275 -16.308  1.00  0.00           H  
ATOM   1697 HD22 LEU A 115      -0.959  -6.274 -14.931  1.00  0.00           H  
ATOM   1698 HD23 LEU A 115      -2.765  -6.021 -14.703  1.00  0.00           H  
ATOM   1699  C   LEU A 115      -2.345  -1.636 -14.715  1.00  0.00           C  
ATOM   1700  O   LEU A 115      -2.352  -0.944 -15.711  1.00  0.00           O  
ATOM   1701  N   THR A 116      -3.557  -2.002 -14.169  1.00  0.00           N  
ATOM   1702  H   THR A 116      -3.545  -2.633 -13.380  1.00  0.00           H  
ATOM   1703  CA  THR A 116      -4.830  -1.635 -14.819  1.00  0.00           C  
ATOM   1704  HA  THR A 116      -4.914  -1.873 -15.880  1.00  0.00           H  
ATOM   1705  CB  THR A 116      -5.957  -2.374 -14.038  1.00  0.00           C  
ATOM   1706  HB  THR A 116      -5.929  -2.234 -12.957  1.00  0.00           H  
ATOM   1707  CG2 THR A 116      -7.333  -1.975 -14.535  1.00  0.00           C  
ATOM   1708 HG21 THR A 116      -8.168  -2.498 -14.069  1.00  0.00           H  
ATOM   1709 HG22 THR A 116      -7.416  -0.935 -14.220  1.00  0.00           H  
ATOM   1710 HG23 THR A 116      -7.352  -1.883 -15.621  1.00  0.00           H  
ATOM   1711  OG1 THR A 116      -5.852  -3.790 -14.197  1.00  0.00           O  
ATOM   1712  HG1 THR A 116      -6.306  -4.143 -13.427  1.00  0.00           H  
ATOM   1713  C   THR A 116      -5.125  -0.125 -14.855  1.00  0.00           C  
ATOM   1714  O   THR A 116      -5.785   0.311 -15.787  1.00  0.00           O  
ATOM   1715  N   GLY A 117      -4.582   0.665 -13.915  1.00  0.00           N  
ATOM   1716  H   GLY A 117      -4.377   0.147 -13.073  1.00  0.00           H  
ATOM   1717  CA  GLY A 117      -4.494   2.120 -13.863  1.00  0.00           C  
ATOM   1718  HA2 GLY A 117      -5.467   2.600 -13.966  1.00  0.00           H  
ATOM   1719  HA3 GLY A 117      -4.112   2.410 -12.883  1.00  0.00           H  
ATOM   1720  C   GLY A 117      -3.668   2.826 -14.926  1.00  0.00           C  
ATOM   1721  O   GLY A 117      -4.127   3.786 -15.417  1.00  0.00           O  
ATOM   1722  N   VAL A 118      -2.516   2.312 -15.342  1.00  0.00           N  
ATOM   1723  H   VAL A 118      -2.164   1.436 -14.983  1.00  0.00           H  
ATOM   1724  CA  VAL A 118      -1.802   2.709 -16.569  1.00  0.00           C  
ATOM   1725  HA  VAL A 118      -1.610   3.781 -16.523  1.00  0.00           H  
ATOM   1726  CB  VAL A 118      -0.434   2.021 -16.827  1.00  0.00           C  
ATOM   1727  HB  VAL A 118      -0.608   0.973 -17.065  1.00  0.00           H  
ATOM   1728  CG1 VAL A 118       0.333   2.566 -18.091  1.00  0.00           C  
ATOM   1729 HG11 VAL A 118       1.320   2.131 -18.252  1.00  0.00           H  
ATOM   1730 HG12 VAL A 118      -0.195   2.349 -19.019  1.00  0.00           H  
ATOM   1731 HG13 VAL A 118       0.195   3.646 -18.134  1.00  0.00           H  
ATOM   1732  CG2 VAL A 118       0.455   2.238 -15.602  1.00  0.00           C  
ATOM   1733 HG21 VAL A 118       0.038   1.790 -14.701  1.00  0.00           H  
ATOM   1734 HG22 VAL A 118       1.473   1.879 -15.755  1.00  0.00           H  
ATOM   1735 HG23 VAL A 118       0.564   3.303 -15.396  1.00  0.00           H  
ATOM   1736  C   VAL A 118      -2.743   2.545 -17.745  1.00  0.00           C  
ATOM   1737  O   VAL A 118      -2.978   3.542 -18.464  1.00  0.00           O  
ATOM   1738  N   PHE A 119      -3.288   1.343 -18.011  1.00  0.00           N  
ATOM   1739  H   PHE A 119      -3.057   0.573 -17.400  1.00  0.00           H  
ATOM   1740  CA  PHE A 119      -4.211   1.034 -19.093  1.00  0.00           C  
ATOM   1741  HA  PHE A 119      -3.683   1.183 -20.034  1.00  0.00           H  
ATOM   1742  CB  PHE A 119      -4.552  -0.507 -19.124  1.00  0.00           C  
ATOM   1743  HB2 PHE A 119      -3.764  -0.929 -19.747  1.00  0.00           H  
ATOM   1744  HB3 PHE A 119      -4.655  -0.923 -18.121  1.00  0.00           H  
ATOM   1745  CG  PHE A 119      -5.933  -0.834 -19.776  1.00  0.00           C  
ATOM   1746  CD1 PHE A 119      -6.070  -0.750 -21.151  1.00  0.00           C  
ATOM   1747  HD1 PHE A 119      -5.188  -0.398 -21.664  1.00  0.00           H  
ATOM   1748  CE1 PHE A 119      -7.371  -0.873 -21.782  1.00  0.00           C  
ATOM   1749  HE1 PHE A 119      -7.381  -0.779 -22.858  1.00  0.00           H  
ATOM   1750  CZ  PHE A 119      -8.483  -1.088 -21.004  1.00  0.00           C  
ATOM   1751  HZ  PHE A 119      -9.403  -1.373 -21.492  1.00  0.00           H  
ATOM   1752  CE2 PHE A 119      -8.314  -1.312 -19.618  1.00  0.00           C  
ATOM   1753  HE2 PHE A 119      -9.172  -1.578 -19.018  1.00  0.00           H  
ATOM   1754  CD2 PHE A 119      -7.064  -1.184 -19.022  1.00  0.00           C  
ATOM   1755  HD2 PHE A 119      -7.034  -1.352 -17.955  1.00  0.00           H  
ATOM   1756  C   PHE A 119      -5.458   1.944 -19.154  1.00  0.00           C  
ATOM   1757  O   PHE A 119      -5.627   2.483 -20.189  1.00  0.00           O  
ATOM   1758  N   ARG A 120      -6.250   2.125 -18.056  1.00  0.00           N  
ATOM   1759  H   ARG A 120      -6.017   1.560 -17.253  1.00  0.00           H  
ATOM   1760  CA  ARG A 120      -7.440   3.022 -18.006  1.00  0.00           C  
ATOM   1761  HA  ARG A 120      -8.140   2.795 -18.810  1.00  0.00           H  
ATOM   1762  CB  ARG A 120      -8.069   2.838 -16.624  1.00  0.00           C  
ATOM   1763  HB2 ARG A 120      -7.232   2.973 -15.939  1.00  0.00           H  
ATOM   1764  HB3 ARG A 120      -8.768   3.668 -16.517  1.00  0.00           H  
ATOM   1765  CG  ARG A 120      -8.791   1.524 -16.331  1.00  0.00           C  
ATOM   1766  HG2 ARG A 120      -9.601   1.387 -17.049  1.00  0.00           H  
ATOM   1767  HG3 ARG A 120      -8.027   0.782 -16.566  1.00  0.00           H  
ATOM   1768  CD  ARG A 120      -9.306   1.420 -14.916  1.00  0.00           C  
ATOM   1769  HD2 ARG A 120      -8.396   1.285 -14.331  1.00  0.00           H  
ATOM   1770  HD3 ARG A 120      -9.828   2.361 -14.745  1.00  0.00           H  
ATOM   1771  NE  ARG A 120     -10.259   0.306 -14.758  1.00  0.00           N  
ATOM   1772  HE  ARG A 120     -10.742  -0.002 -15.589  1.00  0.00           H  
ATOM   1773  CZ  ARG A 120     -10.442  -0.419 -13.635  1.00  0.00           C  
ATOM   1774  NH1 ARG A 120      -9.677  -0.244 -12.534  1.00  0.00           N  
ATOM   1775 HH11 ARG A 120      -8.859   0.345 -12.591  1.00  0.00           H  
ATOM   1776 HH12 ARG A 120      -9.860  -0.736 -11.671  1.00  0.00           H  
ATOM   1777  NH2 ARG A 120     -11.450  -1.276 -13.556  1.00  0.00           N  
ATOM   1778 HH21 ARG A 120     -12.042  -1.292 -14.373  1.00  0.00           H  
ATOM   1779 HH22 ARG A 120     -11.563  -1.893 -12.764  1.00  0.00           H  
ATOM   1780  C   ARG A 120      -7.121   4.443 -18.346  1.00  0.00           C  
ATOM   1781  O   ARG A 120      -7.775   5.120 -19.097  1.00  0.00           O  
ATOM   1782  N   VAL A 121      -6.027   5.042 -17.790  1.00  0.00           N  
ATOM   1783  H   VAL A 121      -5.302   4.537 -17.301  1.00  0.00           H  
ATOM   1784  CA  VAL A 121      -5.609   6.470 -18.058  1.00  0.00           C  
ATOM   1785  HA  VAL A 121      -6.488   7.107 -17.954  1.00  0.00           H  
ATOM   1786  CB  VAL A 121      -4.644   6.916 -16.921  1.00  0.00           C  
ATOM   1787  HB  VAL A 121      -3.768   6.285 -17.069  1.00  0.00           H  
ATOM   1788  CG1 VAL A 121      -4.184   8.328 -17.101  1.00  0.00           C  
ATOM   1789 HG11 VAL A 121      -5.089   8.934 -17.162  1.00  0.00           H  
ATOM   1790 HG12 VAL A 121      -3.708   8.581 -16.153  1.00  0.00           H  
ATOM   1791 HG13 VAL A 121      -3.515   8.473 -17.948  1.00  0.00           H  
ATOM   1792  CG2 VAL A 121      -5.259   6.800 -15.521  1.00  0.00           C  
ATOM   1793 HG21 VAL A 121      -6.121   7.461 -15.424  1.00  0.00           H  
ATOM   1794 HG22 VAL A 121      -5.496   5.753 -15.331  1.00  0.00           H  
ATOM   1795 HG23 VAL A 121      -4.549   7.101 -14.751  1.00  0.00           H  
ATOM   1796  C   VAL A 121      -5.088   6.682 -19.523  1.00  0.00           C  
ATOM   1797  O   VAL A 121      -5.596   7.550 -20.228  1.00  0.00           O  
ATOM   1798  N   THR A 122      -4.083   5.945 -19.997  1.00  0.00           N  
ATOM   1799  H   THR A 122      -3.564   5.343 -19.373  1.00  0.00           H  
ATOM   1800  CA  THR A 122      -3.658   5.967 -21.430  1.00  0.00           C  
ATOM   1801  HA  THR A 122      -3.278   6.931 -21.767  1.00  0.00           H  
ATOM   1802  CB  THR A 122      -2.472   4.963 -21.614  1.00  0.00           C  
ATOM   1803  HB  THR A 122      -2.814   3.969 -21.328  1.00  0.00           H  
ATOM   1804  CG2 THR A 122      -1.869   5.004 -23.033  1.00  0.00           C  
ATOM   1805 HG21 THR A 122      -2.604   4.480 -23.646  1.00  0.00           H  
ATOM   1806 HG22 THR A 122      -1.784   6.032 -23.384  1.00  0.00           H  
ATOM   1807 HG23 THR A 122      -0.991   4.363 -22.958  1.00  0.00           H  
ATOM   1808  OG1 THR A 122      -1.508   5.147 -20.636  1.00  0.00           O  
ATOM   1809  HG1 THR A 122      -1.891   4.758 -19.847  1.00  0.00           H  
ATOM   1810  C   THR A 122      -4.762   5.518 -22.409  1.00  0.00           C  
ATOM   1811  O   THR A 122      -4.778   6.088 -23.497  1.00  0.00           O  
ATOM   1812  N   LYS A 123      -5.684   4.630 -22.031  1.00  0.00           N  
ATOM   1813  H   LYS A 123      -5.488   4.150 -21.163  1.00  0.00           H  
ATOM   1814  CA  LYS A 123      -6.975   4.398 -22.779  1.00  0.00           C  
ATOM   1815  HA  LYS A 123      -6.890   4.124 -23.831  1.00  0.00           H  
ATOM   1816  CB  LYS A 123      -7.763   3.341 -22.012  1.00  0.00           C  
ATOM   1817  HB2 LYS A 123      -7.135   2.452 -22.075  1.00  0.00           H  
ATOM   1818  HB3 LYS A 123      -7.925   3.620 -20.971  1.00  0.00           H  
ATOM   1819  CG  LYS A 123      -9.148   3.050 -22.766  1.00  0.00           C  
ATOM   1820  HG2 LYS A 123      -9.668   3.998 -22.624  1.00  0.00           H  
ATOM   1821  HG3 LYS A 123      -8.939   2.813 -23.810  1.00  0.00           H  
ATOM   1822  CD  LYS A 123     -10.069   2.063 -22.073  1.00  0.00           C  
ATOM   1823  HD2 LYS A 123      -9.716   1.111 -22.468  1.00  0.00           H  
ATOM   1824  HD3 LYS A 123      -9.950   2.097 -20.990  1.00  0.00           H  
ATOM   1825  CE  LYS A 123     -11.512   2.229 -22.434  1.00  0.00           C  
ATOM   1826  HE2 LYS A 123     -11.957   3.184 -22.153  1.00  0.00           H  
ATOM   1827  HE3 LYS A 123     -11.704   2.266 -23.507  1.00  0.00           H  
ATOM   1828  NZ  LYS A 123     -12.250   1.140 -21.846  1.00  0.00           N1+
ATOM   1829  HZ1 LYS A 123     -13.255   1.216 -21.903  1.00  0.00           H  
ATOM   1830  HZ2 LYS A 123     -12.108   0.297 -22.385  1.00  0.00           H  
ATOM   1831  HZ3 LYS A 123     -11.911   1.080 -20.897  1.00  0.00           H  
ATOM   1832  C   LYS A 123      -7.798   5.707 -22.923  1.00  0.00           C  
ATOM   1833  O   LYS A 123      -8.088   6.023 -24.079  1.00  0.00           O  
ATOM   1834  N   GLN A 124      -8.106   6.353 -21.826  1.00  0.00           N  
ATOM   1835  H   GLN A 124      -7.738   5.881 -21.012  1.00  0.00           H  
ATOM   1836  CA  GLN A 124      -9.004   7.541 -21.735  1.00  0.00           C  
ATOM   1837  HA  GLN A 124      -9.904   7.319 -22.308  1.00  0.00           H  
ATOM   1838  CB  GLN A 124      -9.575   7.686 -20.316  1.00  0.00           C  
ATOM   1839  HB2 GLN A 124     -10.035   6.794 -19.890  1.00  0.00           H  
ATOM   1840  HB3 GLN A 124      -8.791   8.073 -19.666  1.00  0.00           H  
ATOM   1841  CG  GLN A 124     -10.732   8.717 -20.235  1.00  0.00           C  
ATOM   1842  HG2 GLN A 124     -10.709   8.877 -19.157  1.00  0.00           H  
ATOM   1843  HG3 GLN A 124     -10.586   9.624 -20.822  1.00  0.00           H  
ATOM   1844  CD  GLN A 124     -12.104   8.315 -20.601  1.00  0.00           C  
ATOM   1845  OE1 GLN A 124     -12.506   7.188 -20.598  1.00  0.00           O  
ATOM   1846  NE2 GLN A 124     -12.917   9.188 -21.056  1.00  0.00           N  
ATOM   1847 HE21 GLN A 124     -12.902  10.192 -20.947  1.00  0.00           H  
ATOM   1848 HE22 GLN A 124     -13.801   8.866 -21.422  1.00  0.00           H  
ATOM   1849  C   GLN A 124      -8.380   8.782 -22.383  1.00  0.00           C  
ATOM   1850  O   GLN A 124      -9.058   9.519 -23.077  1.00  0.00           O  
ATOM   1851  N   VAL A 125      -7.059   8.968 -22.210  1.00  0.00           N  
ATOM   1852  H   VAL A 125      -6.568   8.367 -21.565  1.00  0.00           H  
ATOM   1853  CA  VAL A 125      -6.196   9.823 -22.987  1.00  0.00           C  
ATOM   1854  HA  VAL A 125      -6.633  10.807 -22.819  1.00  0.00           H  
ATOM   1855  CB  VAL A 125      -4.713   9.888 -22.535  1.00  0.00           C  
ATOM   1856  HB  VAL A 125      -4.306   8.904 -22.309  1.00  0.00           H  
ATOM   1857  CG1 VAL A 125      -3.715  10.512 -23.573  1.00  0.00           C  
ATOM   1858 HG11 VAL A 125      -2.848  10.160 -23.015  1.00  0.00           H  
ATOM   1859 HG12 VAL A 125      -3.782  10.042 -24.555  1.00  0.00           H  
ATOM   1860 HG13 VAL A 125      -3.872  11.589 -23.636  1.00  0.00           H  
ATOM   1861  CG2 VAL A 125      -4.766  10.825 -21.307  1.00  0.00           C  
ATOM   1862 HG21 VAL A 125      -5.282  10.414 -20.439  1.00  0.00           H  
ATOM   1863 HG22 VAL A 125      -3.815  11.003 -20.806  1.00  0.00           H  
ATOM   1864 HG23 VAL A 125      -5.064  11.846 -21.545  1.00  0.00           H  
ATOM   1865  C   VAL A 125      -6.361   9.574 -24.466  1.00  0.00           C  
ATOM   1866  O   VAL A 125      -6.670  10.545 -25.194  1.00  0.00           O  
ATOM   1867  N   LEU A 126      -6.105   8.385 -24.958  1.00  0.00           N  
ATOM   1868  H   LEU A 126      -5.683   7.662 -24.394  1.00  0.00           H  
ATOM   1869  CA  LEU A 126      -6.386   8.114 -26.407  1.00  0.00           C  
ATOM   1870  HA  LEU A 126      -5.898   8.926 -26.947  1.00  0.00           H  
ATOM   1871  CB  LEU A 126      -5.837   6.701 -26.971  1.00  0.00           C  
ATOM   1872  HB2 LEU A 126      -6.362   5.892 -26.464  1.00  0.00           H  
ATOM   1873  HB3 LEU A 126      -6.217   6.493 -27.971  1.00  0.00           H  
ATOM   1874  CG  LEU A 126      -4.296   6.440 -26.875  1.00  0.00           C  
ATOM   1875  HG  LEU A 126      -3.898   6.687 -25.891  1.00  0.00           H  
ATOM   1876  CD1 LEU A 126      -3.907   5.005 -27.189  1.00  0.00           C  
ATOM   1877 HD11 LEU A 126      -2.828   4.896 -27.081  1.00  0.00           H  
ATOM   1878 HD12 LEU A 126      -4.312   4.304 -26.460  1.00  0.00           H  
ATOM   1879 HD13 LEU A 126      -4.264   4.828 -28.204  1.00  0.00           H  
ATOM   1880  CD2 LEU A 126      -3.577   7.401 -27.800  1.00  0.00           C  
ATOM   1881 HD21 LEU A 126      -2.531   7.119 -27.920  1.00  0.00           H  
ATOM   1882 HD22 LEU A 126      -4.064   7.228 -28.760  1.00  0.00           H  
ATOM   1883 HD23 LEU A 126      -3.721   8.394 -27.372  1.00  0.00           H  
ATOM   1884  C   LEU A 126      -7.881   8.323 -26.791  1.00  0.00           C  
ATOM   1885  O   LEU A 126      -8.196   8.746 -27.888  1.00  0.00           O  
ATOM   1886  N   LYS A 127      -8.824   7.882 -25.987  1.00  0.00           N  
ATOM   1887  H   LYS A 127      -8.568   7.320 -25.187  1.00  0.00           H  
ATOM   1888  CA  LYS A 127     -10.244   7.909 -26.391  1.00  0.00           C  
ATOM   1889  HA  LYS A 127     -10.529   7.595 -27.396  1.00  0.00           H  
ATOM   1890  CB  LYS A 127     -10.910   6.876 -25.405  1.00  0.00           C  
ATOM   1891  HB2 LYS A 127     -10.433   5.918 -25.613  1.00  0.00           H  
ATOM   1892  HB3 LYS A 127     -10.558   7.032 -24.386  1.00  0.00           H  
ATOM   1893  CG  LYS A 127     -12.457   6.822 -25.465  1.00  0.00           C  
ATOM   1894  HG2 LYS A 127     -12.768   6.265 -24.582  1.00  0.00           H  
ATOM   1895  HG3 LYS A 127     -12.878   7.824 -25.543  1.00  0.00           H  
ATOM   1896  CD  LYS A 127     -12.922   5.989 -26.613  1.00  0.00           C  
ATOM   1897  HD2 LYS A 127     -12.296   6.258 -27.464  1.00  0.00           H  
ATOM   1898  HD3 LYS A 127     -12.876   4.902 -26.551  1.00  0.00           H  
ATOM   1899  CE  LYS A 127     -14.399   6.421 -26.849  1.00  0.00           C  
ATOM   1900  HE2 LYS A 127     -14.964   5.834 -26.125  1.00  0.00           H  
ATOM   1901  HE3 LYS A 127     -14.536   7.498 -26.754  1.00  0.00           H  
ATOM   1902  NZ  LYS A 127     -14.805   6.244 -28.298  1.00  0.00           N1+
ATOM   1903  HZ1 LYS A 127     -15.770   6.519 -28.420  1.00  0.00           H  
ATOM   1904  HZ2 LYS A 127     -14.191   6.716 -28.946  1.00  0.00           H  
ATOM   1905  HZ3 LYS A 127     -14.749   5.284 -28.607  1.00  0.00           H  
ATOM   1906  C   LYS A 127     -10.823   9.337 -26.348  1.00  0.00           C  
ATOM   1907  O   LYS A 127     -11.684   9.649 -27.195  1.00  0.00           O  
ATOM   1908  N   ALA A 128     -10.457  10.232 -25.398  1.00  0.00           N  
ATOM   1909  H   ALA A 128      -9.660  10.080 -24.797  1.00  0.00           H  
ATOM   1910  CA  ALA A 128     -11.100  11.555 -25.244  1.00  0.00           C  
ATOM   1911  HA  ALA A 128     -11.528  11.933 -26.173  1.00  0.00           H  
ATOM   1912  CB  ALA A 128     -12.240  11.330 -24.286  1.00  0.00           C  
ATOM   1913  HB1 ALA A 128     -12.629  12.260 -23.871  1.00  0.00           H  
ATOM   1914  HB2 ALA A 128     -13.077  10.828 -24.772  1.00  0.00           H  
ATOM   1915  HB3 ALA A 128     -11.972  10.689 -23.446  1.00  0.00           H  
ATOM   1916  C   ALA A 128     -10.230  12.736 -24.791  1.00  0.00           C  
ATOM   1917  O   ALA A 128     -10.655  13.874 -24.657  1.00  0.00           O  
ATOM   1918  N   GLY A 129      -8.927  12.476 -24.527  1.00  0.00           N  
ATOM   1919  H   GLY A 129      -8.618  11.550 -24.788  1.00  0.00           H  
ATOM   1920  CA  GLY A 129      -7.901  13.427 -24.197  1.00  0.00           C  
ATOM   1921  HA2 GLY A 129      -8.331  14.246 -23.621  1.00  0.00           H  
ATOM   1922  HA3 GLY A 129      -7.082  12.929 -23.678  1.00  0.00           H  
ATOM   1923  C   GLY A 129      -7.138  14.055 -25.451  1.00  0.00           C  
ATOM   1924  O   GLY A 129      -5.969  14.520 -25.325  1.00  0.00           O  
ATOM   1925  N   GLY A 130      -7.745  13.917 -26.619  1.00  0.00           N  
ATOM   1926  H   GLY A 130      -8.473  13.232 -26.763  1.00  0.00           H  
ATOM   1927  CA  GLY A 130      -7.397  14.621 -27.865  1.00  0.00           C  
ATOM   1928  HA2 GLY A 130      -8.216  14.512 -28.575  1.00  0.00           H  
ATOM   1929  HA3 GLY A 130      -7.452  15.679 -27.609  1.00  0.00           H  
ATOM   1930  C   GLY A 130      -6.120  14.203 -28.584  1.00  0.00           C  
ATOM   1931  O   GLY A 130      -5.998  14.688 -29.662  1.00  0.00           O  
ATOM   1932  N   MET A 131      -5.335  13.301 -28.091  1.00  0.00           N  
ATOM   1933  H   MET A 131      -5.541  12.963 -27.162  1.00  0.00           H  
ATOM   1934  CA  MET A 131      -3.974  12.847 -28.606  1.00  0.00           C  
ATOM   1935  HA  MET A 131      -3.409  13.744 -28.864  1.00  0.00           H  
ATOM   1936  CB  MET A 131      -3.266  12.092 -27.466  1.00  0.00           C  
ATOM   1937  HB2 MET A 131      -3.180  12.685 -26.554  1.00  0.00           H  
ATOM   1938  HB3 MET A 131      -3.806  11.195 -27.168  1.00  0.00           H  
ATOM   1939  CG  MET A 131      -1.898  11.547 -27.970  1.00  0.00           C  
ATOM   1940  HG2 MET A 131      -2.047  10.995 -28.898  1.00  0.00           H  
ATOM   1941  HG3 MET A 131      -1.273  12.420 -28.159  1.00  0.00           H  
ATOM   1942  SD  MET A 131      -1.037  10.412 -26.886  1.00  0.00           S  
ATOM   1943  CE  MET A 131      -0.673  11.503 -25.507  1.00  0.00           C  
ATOM   1944  HE1 MET A 131       0.016  12.298 -25.793  1.00  0.00           H  
ATOM   1945  HE2 MET A 131      -1.606  11.969 -25.190  1.00  0.00           H  
ATOM   1946  HE3 MET A 131      -0.169  10.996 -24.685  1.00  0.00           H  
ATOM   1947  C   MET A 131      -4.263  12.063 -29.871  1.00  0.00           C  
ATOM   1948  O   MET A 131      -3.499  12.136 -30.819  1.00  0.00           O  
ATOM   1949  N   LEU A 132      -5.198  11.077 -29.851  1.00  0.00           N  
ATOM   1950  H   LEU A 132      -5.881  11.210 -29.119  1.00  0.00           H  
ATOM   1951  CA  LEU A 132      -5.515  10.265 -30.977  1.00  0.00           C  
ATOM   1952  HA  LEU A 132      -4.598  10.135 -31.552  1.00  0.00           H  
ATOM   1953  CB  LEU A 132      -6.104   8.863 -30.517  1.00  0.00           C  
ATOM   1954  HB2 LEU A 132      -5.703   8.515 -29.565  1.00  0.00           H  
ATOM   1955  HB3 LEU A 132      -7.172   9.000 -30.344  1.00  0.00           H  
ATOM   1956  CG  LEU A 132      -5.968   7.788 -31.702  1.00  0.00           C  
ATOM   1957  HG  LEU A 132      -6.138   8.150 -32.716  1.00  0.00           H  
ATOM   1958  CD1 LEU A 132      -4.551   7.286 -31.792  1.00  0.00           C  
ATOM   1959 HD11 LEU A 132      -4.651   6.452 -32.485  1.00  0.00           H  
ATOM   1960 HD12 LEU A 132      -3.936   7.979 -32.366  1.00  0.00           H  
ATOM   1961 HD13 LEU A 132      -4.046   6.937 -30.891  1.00  0.00           H  
ATOM   1962  CD2 LEU A 132      -6.852   6.652 -31.341  1.00  0.00           C  
ATOM   1963 HD21 LEU A 132      -6.730   5.805 -32.016  1.00  0.00           H  
ATOM   1964 HD22 LEU A 132      -6.513   6.373 -30.344  1.00  0.00           H  
ATOM   1965 HD23 LEU A 132      -7.904   6.937 -31.328  1.00  0.00           H  
ATOM   1966  C   LEU A 132      -6.380  10.909 -32.059  1.00  0.00           C  
ATOM   1967  O   LEU A 132      -6.265  10.716 -33.266  1.00  0.00           O  
ATOM   1968  N   GLU A 133      -7.240  11.836 -31.556  1.00  0.00           N  
ATOM   1969  H   GLU A 133      -7.191  12.000 -30.560  1.00  0.00           H  
ATOM   1970  CA  GLU A 133      -8.038  12.777 -32.367  1.00  0.00           C  
ATOM   1971  HA  GLU A 133      -8.526  12.230 -33.173  1.00  0.00           H  
ATOM   1972  CB  GLU A 133      -9.161  13.440 -31.536  1.00  0.00           C  
ATOM   1973  HB2 GLU A 133      -9.357  12.601 -30.868  1.00  0.00           H  
ATOM   1974  HB3 GLU A 133      -8.676  14.244 -30.983  1.00  0.00           H  
ATOM   1975  CG  GLU A 133     -10.256  13.934 -32.472  1.00  0.00           C  
ATOM   1976  HG2 GLU A 133     -10.900  14.364 -31.705  1.00  0.00           H  
ATOM   1977  HG3 GLU A 133      -9.770  14.707 -33.069  1.00  0.00           H  
ATOM   1978  CD  GLU A 133     -11.016  12.825 -33.087  1.00  0.00           C  
ATOM   1979  OE1 GLU A 133     -11.849  13.312 -33.928  1.00  0.00           O  
ATOM   1980  OE2 GLU A 133     -10.978  11.661 -32.635  1.00  0.00           O  
ATOM   1981  C   GLU A 133      -7.131  13.780 -33.053  1.00  0.00           C  
ATOM   1982  O   GLU A 133      -7.422  14.112 -34.137  1.00  0.00           O  
ATOM   1983  N   ARG A 134      -6.022  14.280 -32.437  1.00  0.00           N  
ATOM   1984  H   ARG A 134      -5.944  14.175 -31.436  1.00  0.00           H  
ATOM   1985  CA  ARG A 134      -5.016  15.106 -33.090  1.00  0.00           C  
ATOM   1986  HA  ARG A 134      -5.472  15.821 -33.775  1.00  0.00           H  
ATOM   1987  CB  ARG A 134      -4.226  15.967 -32.120  1.00  0.00           C  
ATOM   1988  HB2 ARG A 134      -4.942  16.534 -31.526  1.00  0.00           H  
ATOM   1989  HB3 ARG A 134      -3.713  15.363 -31.371  1.00  0.00           H  
ATOM   1990  CG  ARG A 134      -3.211  16.761 -32.833  1.00  0.00           C  
ATOM   1991  HG2 ARG A 134      -2.452  16.086 -33.230  1.00  0.00           H  
ATOM   1992  HG3 ARG A 134      -3.675  17.384 -33.597  1.00  0.00           H  
ATOM   1993  CD  ARG A 134      -2.328  17.520 -31.796  1.00  0.00           C  
ATOM   1994  HD2 ARG A 134      -1.638  18.204 -32.289  1.00  0.00           H  
ATOM   1995  HD3 ARG A 134      -3.048  18.198 -31.337  1.00  0.00           H  
ATOM   1996  NE  ARG A 134      -1.697  16.695 -30.774  1.00  0.00           N  
ATOM   1997  HE  ARG A 134      -1.182  15.992 -31.285  1.00  0.00           H  
ATOM   1998  CZ  ARG A 134      -1.866  16.707 -29.482  1.00  0.00           C  
ATOM   1999  NH1 ARG A 134      -1.580  15.669 -28.832  1.00  0.00           N  
ATOM   2000 HH11 ARG A 134      -0.958  15.001 -29.265  1.00  0.00           H  
ATOM   2001 HH12 ARG A 134      -1.739  15.568 -27.839  1.00  0.00           H  
ATOM   2002  NH2 ARG A 134      -2.311  17.765 -28.899  1.00  0.00           N  
ATOM   2003 HH21 ARG A 134      -2.406  18.640 -29.395  1.00  0.00           H  
ATOM   2004 HH22 ARG A 134      -2.557  17.833 -27.922  1.00  0.00           H  
ATOM   2005  C   ARG A 134      -4.251  14.139 -34.030  1.00  0.00           C  
ATOM   2006  O   ARG A 134      -4.028  14.487 -35.165  1.00  0.00           O  
ATOM   2007  N   GLY A 135      -3.882  12.975 -33.512  1.00  0.00           N  
ATOM   2008  H   GLY A 135      -4.038  12.816 -32.526  1.00  0.00           H  
ATOM   2009  CA  GLY A 135      -3.222  11.942 -34.271  1.00  0.00           C  
ATOM   2010  HA2 GLY A 135      -3.611  10.936 -34.117  1.00  0.00           H  
ATOM   2011  HA3 GLY A 135      -3.283  12.066 -35.353  1.00  0.00           H  
ATOM   2012  C   GLY A 135      -1.797  11.821 -33.898  1.00  0.00           C  
ATOM   2013  O   GLY A 135      -1.103  10.946 -34.481  1.00  0.00           O  
ATOM   2014  N   THR A 136      -1.356  12.640 -32.960  1.00  0.00           N  
ATOM   2015  H   THR A 136      -2.042  13.072 -32.357  1.00  0.00           H  
ATOM   2016  CA  THR A 136       0.021  12.811 -32.544  1.00  0.00           C  
ATOM   2017  HA  THR A 136       0.564  11.938 -32.905  1.00  0.00           H  
ATOM   2018  CB  THR A 136       0.627  14.040 -33.218  1.00  0.00           C  
ATOM   2019  HB  THR A 136       1.681  14.140 -32.958  1.00  0.00           H  
ATOM   2020  CG2 THR A 136       0.432  14.071 -34.757  1.00  0.00           C  
ATOM   2021 HG21 THR A 136       0.781  13.155 -35.233  1.00  0.00           H  
ATOM   2022 HG22 THR A 136      -0.564  14.336 -35.109  1.00  0.00           H  
ATOM   2023 HG23 THR A 136       1.051  14.869 -35.166  1.00  0.00           H  
ATOM   2024  OG1 THR A 136      -0.025  15.245 -32.767  1.00  0.00           O  
ATOM   2025  HG1 THR A 136       0.452  15.943 -33.223  1.00  0.00           H  
ATOM   2026  C   THR A 136       0.216  12.908 -31.030  1.00  0.00           C  
ATOM   2027  O   THR A 136      -0.718  13.504 -30.420  1.00  0.00           O  
ATOM   2028  N   GLY A 137       1.388  12.383 -30.502  1.00  0.00           N  
ATOM   2029  H   GLY A 137       2.043  12.084 -31.210  1.00  0.00           H  
ATOM   2030  CA  GLY A 137       1.652  12.411 -29.028  1.00  0.00           C  
ATOM   2031  HA2 GLY A 137       1.757  13.440 -28.682  1.00  0.00           H  
ATOM   2032  HA3 GLY A 137       0.791  11.945 -28.547  1.00  0.00           H  
ATOM   2033  C   GLY A 137       2.845  11.522 -28.634  1.00  0.00           C  
ATOM   2034  O   GLY A 137       3.406  10.692 -29.337  1.00  0.00           O  
ATOM   2035  N   ARG A 138       3.258  11.547 -27.342  1.00  0.00           N  
ATOM   2036  H   ARG A 138       2.677  12.119 -26.746  1.00  0.00           H  
ATOM   2037  CA  ARG A 138       4.215  10.662 -26.718  1.00  0.00           C  
ATOM   2038  HA  ARG A 138       4.335   9.873 -27.460  1.00  0.00           H  
ATOM   2039  CB  ARG A 138       5.606  11.347 -26.464  1.00  0.00           C  
ATOM   2040  HB2 ARG A 138       5.419  12.189 -25.798  1.00  0.00           H  
ATOM   2041  HB3 ARG A 138       6.261  10.594 -26.024  1.00  0.00           H  
ATOM   2042  CG  ARG A 138       6.295  12.009 -27.731  1.00  0.00           C  
ATOM   2043  HG2 ARG A 138       5.580  12.432 -28.437  1.00  0.00           H  
ATOM   2044  HG3 ARG A 138       7.031  12.746 -27.410  1.00  0.00           H  
ATOM   2045  CD  ARG A 138       6.869  10.792 -28.425  1.00  0.00           C  
ATOM   2046  HD2 ARG A 138       7.623  10.219 -27.885  1.00  0.00           H  
ATOM   2047  HD3 ARG A 138       6.068  10.075 -28.605  1.00  0.00           H  
ATOM   2048  NE  ARG A 138       7.443  11.232 -29.703  1.00  0.00           N  
ATOM   2049  HE  ARG A 138       8.428  11.452 -29.712  1.00  0.00           H  
ATOM   2050  CZ  ARG A 138       6.880  11.585 -30.852  1.00  0.00           C  
ATOM   2051  NH1 ARG A 138       5.613  11.310 -31.092  1.00  0.00           N  
ATOM   2052 HH11 ARG A 138       5.048  10.820 -30.414  1.00  0.00           H  
ATOM   2053 HH12 ARG A 138       5.139  11.816 -31.826  1.00  0.00           H  
ATOM   2054  NH2 ARG A 138       7.617  12.250 -31.664  1.00  0.00           N  
ATOM   2055 HH21 ARG A 138       8.530  12.558 -31.364  1.00  0.00           H  
ATOM   2056 HH22 ARG A 138       7.364  12.396 -32.630  1.00  0.00           H  
ATOM   2057  C   ARG A 138       3.708  10.067 -25.399  1.00  0.00           C  
ATOM   2058  O   ARG A 138       3.240  10.893 -24.618  1.00  0.00           O  
ATOM   2059  N   ILE A 139       3.957   8.814 -25.161  1.00  0.00           N  
ATOM   2060  H   ILE A 139       4.427   8.306 -25.895  1.00  0.00           H  
ATOM   2061  CA  ILE A 139       3.505   8.114 -23.913  1.00  0.00           C  
ATOM   2062  HA  ILE A 139       3.409   8.915 -23.181  1.00  0.00           H  
ATOM   2063  CB  ILE A 139       2.143   7.317 -24.148  1.00  0.00           C  
ATOM   2064  HB  ILE A 139       2.553   6.597 -24.856  1.00  0.00           H  
ATOM   2065  CG2 ILE A 139       1.702   6.473 -23.017  1.00  0.00           C  
ATOM   2066 HG21 ILE A 139       0.861   5.855 -23.337  1.00  0.00           H  
ATOM   2067 HG22 ILE A 139       2.473   5.872 -22.535  1.00  0.00           H  
ATOM   2068 HG23 ILE A 139       1.345   7.290 -22.392  1.00  0.00           H  
ATOM   2069  CG1 ILE A 139       0.947   8.021 -24.840  1.00  0.00           C  
ATOM   2070 HG12 ILE A 139       0.334   8.663 -24.208  1.00  0.00           H  
ATOM   2071 HG13 ILE A 139       1.353   8.734 -25.557  1.00  0.00           H  
ATOM   2072  CD1 ILE A 139       0.058   7.064 -25.680  1.00  0.00           C  
ATOM   2073 HD11 ILE A 139      -0.517   7.749 -26.303  1.00  0.00           H  
ATOM   2074 HD12 ILE A 139       0.719   6.589 -26.406  1.00  0.00           H  
ATOM   2075 HD13 ILE A 139      -0.561   6.407 -25.069  1.00  0.00           H  
ATOM   2076  C   ILE A 139       4.592   7.303 -23.233  1.00  0.00           C  
ATOM   2077  O   ILE A 139       5.255   6.458 -23.828  1.00  0.00           O  
ATOM   2078  N   VAL A 140       4.854   7.611 -21.917  1.00  0.00           N  
ATOM   2079  H   VAL A 140       4.266   8.315 -21.492  1.00  0.00           H  
ATOM   2080  CA  VAL A 140       5.895   7.069 -21.108  1.00  0.00           C  
ATOM   2081  HA  VAL A 140       6.295   6.244 -21.695  1.00  0.00           H  
ATOM   2082  CB  VAL A 140       7.122   8.033 -20.873  1.00  0.00           C  
ATOM   2083  HB  VAL A 140       6.989   8.694 -20.016  1.00  0.00           H  
ATOM   2084  CG1 VAL A 140       8.386   7.145 -20.600  1.00  0.00           C  
ATOM   2085 HG11 VAL A 140       8.557   6.552 -21.498  1.00  0.00           H  
ATOM   2086 HG12 VAL A 140       9.272   7.754 -20.413  1.00  0.00           H  
ATOM   2087 HG13 VAL A 140       8.230   6.553 -19.699  1.00  0.00           H  
ATOM   2088  CG2 VAL A 140       7.438   8.924 -21.991  1.00  0.00           C  
ATOM   2089 HG21 VAL A 140       6.670   9.697 -21.987  1.00  0.00           H  
ATOM   2090 HG22 VAL A 140       8.468   9.280 -21.983  1.00  0.00           H  
ATOM   2091 HG23 VAL A 140       7.412   8.337 -22.910  1.00  0.00           H  
ATOM   2092  C   VAL A 140       5.356   6.519 -19.795  1.00  0.00           C  
ATOM   2093  O   VAL A 140       4.994   7.283 -18.839  1.00  0.00           O  
ATOM   2094  N   ASN A 141       5.454   5.220 -19.631  1.00  0.00           N  
ATOM   2095  H   ASN A 141       5.910   4.709 -20.373  1.00  0.00           H  
ATOM   2096  CA  ASN A 141       5.045   4.560 -18.408  1.00  0.00           C  
ATOM   2097  HA  ASN A 141       4.210   5.077 -17.933  1.00  0.00           H  
ATOM   2098  CB  ASN A 141       4.500   3.197 -18.802  1.00  0.00           C  
ATOM   2099  HB2 ASN A 141       5.316   2.576 -19.171  1.00  0.00           H  
ATOM   2100  HB3 ASN A 141       4.115   2.672 -17.927  1.00  0.00           H  
ATOM   2101  CG  ASN A 141       3.423   3.398 -19.906  1.00  0.00           C  
ATOM   2102  OD1 ASN A 141       2.534   4.201 -19.678  1.00  0.00           O  
ATOM   2103  ND2 ASN A 141       3.471   2.820 -21.080  1.00  0.00           N  
ATOM   2104 HD21 ASN A 141       2.657   3.031 -21.640  1.00  0.00           H  
ATOM   2105 HD22 ASN A 141       4.164   2.135 -21.347  1.00  0.00           H  
ATOM   2106  C   ASN A 141       6.292   4.448 -17.496  1.00  0.00           C  
ATOM   2107  O   ASN A 141       7.313   3.917 -17.987  1.00  0.00           O  
ATOM   2108  N   ILE A 142       6.239   4.748 -16.203  1.00  0.00           N  
ATOM   2109  H   ILE A 142       5.462   5.250 -15.797  1.00  0.00           H  
ATOM   2110  CA  ILE A 142       7.441   4.659 -15.365  1.00  0.00           C  
ATOM   2111  HA  ILE A 142       8.391   4.681 -15.900  1.00  0.00           H  
ATOM   2112  CB  ILE A 142       7.450   5.732 -14.245  1.00  0.00           C  
ATOM   2113  HB  ILE A 142       6.519   5.552 -13.707  1.00  0.00           H  
ATOM   2114  CG2 ILE A 142       8.662   5.474 -13.280  1.00  0.00           C  
ATOM   2115 HG21 ILE A 142       8.691   4.470 -12.859  1.00  0.00           H  
ATOM   2116 HG22 ILE A 142       9.545   5.473 -13.919  1.00  0.00           H  
ATOM   2117 HG23 ILE A 142       8.742   6.295 -12.566  1.00  0.00           H  
ATOM   2118  CG1 ILE A 142       7.372   7.192 -14.698  1.00  0.00           C  
ATOM   2119 HG12 ILE A 142       6.416   7.263 -15.217  1.00  0.00           H  
ATOM   2120 HG13 ILE A 142       7.467   7.818 -13.810  1.00  0.00           H  
ATOM   2121  CD1 ILE A 142       8.412   7.647 -15.729  1.00  0.00           C  
ATOM   2122 HD11 ILE A 142       8.383   6.955 -16.571  1.00  0.00           H  
ATOM   2123 HD12 ILE A 142       8.191   8.678 -16.005  1.00  0.00           H  
ATOM   2124 HD13 ILE A 142       9.428   7.595 -15.339  1.00  0.00           H  
ATOM   2125  C   ILE A 142       7.398   3.267 -14.748  1.00  0.00           C  
ATOM   2126  O   ILE A 142       6.626   2.886 -13.839  1.00  0.00           O  
ATOM   2127  N   ALA A 143       8.086   2.263 -15.328  1.00  0.00           N  
ATOM   2128  H   ALA A 143       8.795   2.434 -16.028  1.00  0.00           H  
ATOM   2129  CA  ALA A 143       8.019   0.822 -14.986  1.00  0.00           C  
ATOM   2130  HA  ALA A 143       6.995   0.470 -14.863  1.00  0.00           H  
ATOM   2131  CB  ALA A 143       8.411  -0.064 -16.207  1.00  0.00           C  
ATOM   2132  HB1 ALA A 143       7.760   0.277 -17.012  1.00  0.00           H  
ATOM   2133  HB2 ALA A 143       9.465   0.030 -16.469  1.00  0.00           H  
ATOM   2134  HB3 ALA A 143       8.067  -1.073 -15.978  1.00  0.00           H  
ATOM   2135  C   ALA A 143       8.878   0.434 -13.712  1.00  0.00           C  
ATOM   2136  O   ALA A 143       8.741   1.011 -12.643  1.00  0.00           O  
ATOM   2137  N   SER A 144       9.574  -0.745 -13.655  1.00  0.00           N  
ATOM   2138  H   SER A 144       9.620  -1.268 -14.518  1.00  0.00           H  
ATOM   2139  CA  SER A 144      10.390  -1.186 -12.508  1.00  0.00           C  
ATOM   2140  HA  SER A 144      10.846  -0.370 -11.948  1.00  0.00           H  
ATOM   2141  CB  SER A 144       9.530  -2.011 -11.494  1.00  0.00           C  
ATOM   2142  HB2 SER A 144       8.637  -1.433 -11.257  1.00  0.00           H  
ATOM   2143  HB3 SER A 144       9.194  -2.951 -11.934  1.00  0.00           H  
ATOM   2144  OG  SER A 144      10.236  -2.391 -10.324  1.00  0.00           O  
ATOM   2145  HG  SER A 144       9.888  -1.861  -9.604  1.00  0.00           H  
ATOM   2146  C   SER A 144      11.511  -2.169 -13.057  1.00  0.00           C  
ATOM   2147  O   SER A 144      11.364  -2.633 -14.227  1.00  0.00           O  
ATOM   2148  N   THR A 145      12.497  -2.543 -12.212  1.00  0.00           N  
ATOM   2149  H   THR A 145      12.497  -2.252 -11.245  1.00  0.00           H  
ATOM   2150  CA  THR A 145      13.308  -3.712 -12.385  1.00  0.00           C  
ATOM   2151  HA  THR A 145      13.967  -3.674 -13.253  1.00  0.00           H  
ATOM   2152  CB  THR A 145      14.335  -3.868 -11.190  1.00  0.00           C  
ATOM   2153  HB  THR A 145      14.758  -4.865 -11.321  1.00  0.00           H  
ATOM   2154  CG2 THR A 145      15.557  -3.006 -11.328  1.00  0.00           C  
ATOM   2155 HG21 THR A 145      15.336  -2.067 -11.838  1.00  0.00           H  
ATOM   2156 HG22 THR A 145      15.973  -2.816 -10.339  1.00  0.00           H  
ATOM   2157 HG23 THR A 145      16.365  -3.530 -11.838  1.00  0.00           H  
ATOM   2158  OG1 THR A 145      13.733  -3.717 -10.019  1.00  0.00           O  
ATOM   2159  HG1 THR A 145      14.336  -4.109  -9.382  1.00  0.00           H  
ATOM   2160  C   THR A 145      12.412  -4.983 -12.388  1.00  0.00           C  
ATOM   2161  O   THR A 145      12.570  -5.871 -13.225  1.00  0.00           O  
ATOM   2162  N   GLY A 146      11.412  -4.973 -11.581  1.00  0.00           N  
ATOM   2163  H   GLY A 146      11.282  -4.065 -11.156  1.00  0.00           H  
ATOM   2164  CA  GLY A 146      10.180  -5.856 -11.540  1.00  0.00           C  
ATOM   2165  HA2 GLY A 146      10.450  -6.872 -11.251  1.00  0.00           H  
ATOM   2166  HA3 GLY A 146       9.537  -5.391 -10.792  1.00  0.00           H  
ATOM   2167  C   GLY A 146       9.333  -5.890 -12.839  1.00  0.00           C  
ATOM   2168  O   GLY A 146       8.350  -6.658 -12.947  1.00  0.00           O  
ATOM   2169  N   GLY A 147       9.790  -5.186 -13.913  1.00  0.00           N  
ATOM   2170  H   GLY A 147      10.605  -4.602 -13.799  1.00  0.00           H  
ATOM   2171  CA  GLY A 147       9.199  -5.402 -15.239  1.00  0.00           C  
ATOM   2172  HA2 GLY A 147       8.135  -5.630 -15.173  1.00  0.00           H  
ATOM   2173  HA3 GLY A 147       9.429  -4.457 -15.731  1.00  0.00           H  
ATOM   2174  C   GLY A 147       9.973  -6.451 -16.026  1.00  0.00           C  
ATOM   2175  O   GLY A 147       9.452  -6.853 -17.078  1.00  0.00           O  
ATOM   2176  N   LYS A 148      11.203  -6.874 -15.580  1.00  0.00           N  
ATOM   2177  H   LYS A 148      11.418  -6.590 -14.636  1.00  0.00           H  
ATOM   2178  CA  LYS A 148      12.094  -7.758 -16.362  1.00  0.00           C  
ATOM   2179  HA  LYS A 148      11.451  -8.315 -17.044  1.00  0.00           H  
ATOM   2180  CB  LYS A 148      13.133  -6.860 -17.111  1.00  0.00           C  
ATOM   2181  HB2 LYS A 148      13.338  -6.022 -16.445  1.00  0.00           H  
ATOM   2182  HB3 LYS A 148      14.024  -7.427 -17.383  1.00  0.00           H  
ATOM   2183  CG  LYS A 148      12.617  -6.415 -18.498  1.00  0.00           C  
ATOM   2184  HG2 LYS A 148      12.338  -7.288 -19.090  1.00  0.00           H  
ATOM   2185  HG3 LYS A 148      11.827  -5.685 -18.326  1.00  0.00           H  
ATOM   2186  CD  LYS A 148      13.583  -5.650 -19.444  1.00  0.00           C  
ATOM   2187  HD2 LYS A 148      14.521  -6.191 -19.554  1.00  0.00           H  
ATOM   2188  HD3 LYS A 148      13.177  -5.639 -20.456  1.00  0.00           H  
ATOM   2189  CE  LYS A 148      13.866  -4.209 -18.941  1.00  0.00           C  
ATOM   2190  HE2 LYS A 148      12.936  -3.640 -18.937  1.00  0.00           H  
ATOM   2191  HE3 LYS A 148      14.245  -4.143 -17.921  1.00  0.00           H  
ATOM   2192  NZ  LYS A 148      14.905  -3.585 -19.820  1.00  0.00           N1+
ATOM   2193  HZ1 LYS A 148      15.566  -3.029 -19.297  1.00  0.00           H  
ATOM   2194  HZ2 LYS A 148      15.505  -4.272 -20.256  1.00  0.00           H  
ATOM   2195  HZ3 LYS A 148      14.535  -3.051 -20.594  1.00  0.00           H  
ATOM   2196  C   LYS A 148      12.764  -8.809 -15.430  1.00  0.00           C  
ATOM   2197  O   LYS A 148      12.781  -9.983 -15.726  1.00  0.00           O  
ATOM   2198  N   GLN A 149      13.303  -8.300 -14.347  1.00  0.00           N  
ATOM   2199  H   GLN A 149      13.258  -7.291 -14.329  1.00  0.00           H  
ATOM   2200  CA  GLN A 149      13.515  -9.082 -13.156  1.00  0.00           C  
ATOM   2201  HA  GLN A 149      14.022 -10.027 -13.353  1.00  0.00           H  
ATOM   2202  CB  GLN A 149      14.511  -8.453 -12.147  1.00  0.00           C  
ATOM   2203  HB2 GLN A 149      14.230  -7.424 -11.919  1.00  0.00           H  
ATOM   2204  HB3 GLN A 149      14.533  -9.081 -11.257  1.00  0.00           H  
ATOM   2205  CG  GLN A 149      16.023  -8.203 -12.655  1.00  0.00           C  
ATOM   2206  HG2 GLN A 149      16.629  -9.109 -12.626  1.00  0.00           H  
ATOM   2207  HG3 GLN A 149      16.085  -7.898 -13.700  1.00  0.00           H  
ATOM   2208  CD  GLN A 149      16.739  -7.101 -11.866  1.00  0.00           C  
ATOM   2209  OE1 GLN A 149      17.114  -6.051 -12.391  1.00  0.00           O  
ATOM   2210  NE2 GLN A 149      16.636  -7.184 -10.539  1.00  0.00           N  
ATOM   2211 HE21 GLN A 149      16.350  -8.075 -10.160  1.00  0.00           H  
ATOM   2212 HE22 GLN A 149      17.038  -6.422 -10.011  1.00  0.00           H  
ATOM   2213  C   GLN A 149      12.156  -9.460 -12.473  1.00  0.00           C  
ATOM   2214  O   GLN A 149      11.209  -8.753 -12.557  1.00  0.00           O  
ATOM   2215  N   GLY A 150      12.103 -10.617 -11.796  1.00  0.00           N  
ATOM   2216  H   GLY A 150      12.862 -11.275 -11.894  1.00  0.00           H  
ATOM   2217  CA  GLY A 150      11.200 -10.783 -10.651  1.00  0.00           C  
ATOM   2218  HA2 GLY A 150      10.262 -10.236 -10.733  1.00  0.00           H  
ATOM   2219  HA3 GLY A 150      10.909 -11.833 -10.628  1.00  0.00           H  
ATOM   2220  C   GLY A 150      11.877 -10.269  -9.356  1.00  0.00           C  
ATOM   2221  O   GLY A 150      12.907 -10.761  -8.926  1.00  0.00           O  
ATOM   2222  N   VAL A 151      11.278  -9.315  -8.674  1.00  0.00           N  
ATOM   2223  H   VAL A 151      10.334  -9.105  -8.960  1.00  0.00           H  
ATOM   2224  CA  VAL A 151      11.747  -8.928  -7.298  1.00  0.00           C  
ATOM   2225  HA  VAL A 151      12.827  -8.827  -7.193  1.00  0.00           H  
ATOM   2226  CB  VAL A 151      11.068  -7.565  -6.953  1.00  0.00           C  
ATOM   2227  HB  VAL A 151       9.984  -7.644  -7.036  1.00  0.00           H  
ATOM   2228  CG1 VAL A 151      11.399  -7.108  -5.552  1.00  0.00           C  
ATOM   2229 HG11 VAL A 151      10.817  -6.212  -5.332  1.00  0.00           H  
ATOM   2230 HG12 VAL A 151      11.053  -7.882  -4.867  1.00  0.00           H  
ATOM   2231 HG13 VAL A 151      12.470  -6.954  -5.426  1.00  0.00           H  
ATOM   2232  CG2 VAL A 151      11.564  -6.505  -7.988  1.00  0.00           C  
ATOM   2233 HG21 VAL A 151      11.007  -5.569  -7.944  1.00  0.00           H  
ATOM   2234 HG22 VAL A 151      12.586  -6.336  -7.645  1.00  0.00           H  
ATOM   2235 HG23 VAL A 151      11.536  -6.941  -8.987  1.00  0.00           H  
ATOM   2236  C   VAL A 151      11.249 -10.048  -6.352  1.00  0.00           C  
ATOM   2237  O   VAL A 151      10.009 -10.191  -6.371  1.00  0.00           O  
ATOM   2238  N   VAL A 152      12.143 -10.784  -5.677  1.00  0.00           N  
ATOM   2239  H   VAL A 152      13.110 -10.511  -5.776  1.00  0.00           H  
ATOM   2240  CA  VAL A 152      11.777 -11.991  -4.852  1.00  0.00           C  
ATOM   2241  HA  VAL A 152      11.165 -12.556  -5.557  1.00  0.00           H  
ATOM   2242  CB  VAL A 152      13.067 -12.926  -4.602  1.00  0.00           C  
ATOM   2243  HB  VAL A 152      13.627 -13.085  -5.523  1.00  0.00           H  
ATOM   2244  CG1 VAL A 152      14.017 -12.206  -3.711  1.00  0.00           C  
ATOM   2245 HG11 VAL A 152      14.832 -12.856  -3.391  1.00  0.00           H  
ATOM   2246 HG12 VAL A 152      14.444 -11.383  -4.284  1.00  0.00           H  
ATOM   2247 HG13 VAL A 152      13.522 -11.782  -2.838  1.00  0.00           H  
ATOM   2248  CG2 VAL A 152      12.712 -14.333  -4.045  1.00  0.00           C  
ATOM   2249 HG21 VAL A 152      11.856 -14.663  -4.632  1.00  0.00           H  
ATOM   2250 HG22 VAL A 152      13.563 -15.013  -4.088  1.00  0.00           H  
ATOM   2251 HG23 VAL A 152      12.465 -14.133  -3.002  1.00  0.00           H  
ATOM   2252  C   VAL A 152      11.120 -11.545  -3.497  1.00  0.00           C  
ATOM   2253  O   VAL A 152      11.312 -10.462  -3.021  1.00  0.00           O  
ATOM   2254  N   HIE A 153      10.064 -12.211  -3.210  1.00  0.00           N  
ATOM   2255  H   HIE A 153       9.881 -13.087  -3.679  1.00  0.00           H  
ATOM   2256  CA  HIE A 153       9.060 -11.883  -2.172  1.00  0.00           C  
ATOM   2257  HA  HIE A 153       8.239 -12.582  -2.325  1.00  0.00           H  
ATOM   2258  CB  HIE A 153       9.631 -11.947  -0.715  1.00  0.00           C  
ATOM   2259  HB2 HIE A 153      10.402 -11.178  -0.674  1.00  0.00           H  
ATOM   2260  HB3 HIE A 153       8.865 -11.520  -0.069  1.00  0.00           H  
ATOM   2261  CG  HIE A 153      10.168 -13.250  -0.215  1.00  0.00           C  
ATOM   2262  ND1 HIE A 153      10.914 -13.454   0.919  1.00  0.00           N  
ATOM   2263  CE1 HIE A 153      10.912 -14.793   1.145  1.00  0.00           C  
ATOM   2264  HE1 HIE A 153      11.375 -15.298   1.980  1.00  0.00           H  
ATOM   2265  NE2 HIE A 153      10.264 -15.426   0.160  1.00  0.00           N  
ATOM   2266  HE2 HIE A 153      10.255 -16.435   0.102  1.00  0.00           H  
ATOM   2267  CD2 HIE A 153       9.736 -14.474  -0.680  1.00  0.00           C  
ATOM   2268  HD2 HIE A 153       8.911 -14.544  -1.373  1.00  0.00           H  
ATOM   2269  C   HIE A 153       8.310 -10.569  -2.444  1.00  0.00           C  
ATOM   2270  O   HIE A 153       7.740  -9.909  -1.589  1.00  0.00           O  
ATOM   2271  N   ALA A 154       8.214 -10.187  -3.731  1.00  0.00           N  
ATOM   2272  H   ALA A 154       8.668 -10.774  -4.415  1.00  0.00           H  
ATOM   2273  CA  ALA A 154       7.317  -9.159  -4.217  1.00  0.00           C  
ATOM   2274  HA  ALA A 154       6.533  -9.092  -3.462  1.00  0.00           H  
ATOM   2275  CB  ALA A 154       8.059  -7.860  -4.313  1.00  0.00           C  
ATOM   2276  HB1 ALA A 154       8.389  -7.458  -3.356  1.00  0.00           H  
ATOM   2277  HB2 ALA A 154       8.928  -7.997  -4.958  1.00  0.00           H  
ATOM   2278  HB3 ALA A 154       7.337  -7.135  -4.686  1.00  0.00           H  
ATOM   2279  C   ALA A 154       6.694  -9.603  -5.559  1.00  0.00           C  
ATOM   2280  O   ALA A 154       6.819  -9.031  -6.636  1.00  0.00           O  
ATOM   2281  N   ALA A 155       5.986 -10.702  -5.504  1.00  0.00           N  
ATOM   2282  H   ALA A 155       5.897 -11.147  -4.602  1.00  0.00           H  
ATOM   2283  CA  ALA A 155       5.363 -11.355  -6.629  1.00  0.00           C  
ATOM   2284  HA  ALA A 155       6.090 -11.531  -7.423  1.00  0.00           H  
ATOM   2285  CB  ALA A 155       4.897 -12.784  -6.287  1.00  0.00           C  
ATOM   2286  HB1 ALA A 155       4.553 -13.295  -7.186  1.00  0.00           H  
ATOM   2287  HB2 ALA A 155       5.663 -13.337  -5.744  1.00  0.00           H  
ATOM   2288  HB3 ALA A 155       4.020 -12.730  -5.642  1.00  0.00           H  
ATOM   2289  C   ALA A 155       4.228 -10.606  -7.393  1.00  0.00           C  
ATOM   2290  O   ALA A 155       4.363 -10.602  -8.616  1.00  0.00           O  
ATOM   2291  N   PRO A 156       3.324  -9.907  -6.697  1.00  0.00           N  
ATOM   2292  CD  PRO A 156       3.032  -9.777  -5.264  1.00  0.00           C  
ATOM   2293  HD2 PRO A 156       3.915  -9.334  -4.803  1.00  0.00           H  
ATOM   2294  HD3 PRO A 156       2.925 -10.783  -4.860  1.00  0.00           H  
ATOM   2295  CG  PRO A 156       1.789  -8.904  -5.093  1.00  0.00           C  
ATOM   2296  HG2 PRO A 156       2.161  -7.891  -4.943  1.00  0.00           H  
ATOM   2297  HG3 PRO A 156       1.066  -9.251  -4.356  1.00  0.00           H  
ATOM   2298  CB  PRO A 156       1.185  -8.883  -6.519  1.00  0.00           C  
ATOM   2299  HB2 PRO A 156       0.859  -7.898  -6.849  1.00  0.00           H  
ATOM   2300  HB3 PRO A 156       0.281  -9.471  -6.682  1.00  0.00           H  
ATOM   2301  CA  PRO A 156       2.300  -9.209  -7.476  1.00  0.00           C  
ATOM   2302  HA  PRO A 156       1.831  -9.896  -8.181  1.00  0.00           H  
ATOM   2303  C   PRO A 156       2.830  -7.918  -8.158  1.00  0.00           C  
ATOM   2304  O   PRO A 156       2.312  -7.578  -9.140  1.00  0.00           O  
ATOM   2305  N   TYR A 157       3.692  -7.220  -7.434  1.00  0.00           N  
ATOM   2306  H   TYR A 157       3.974  -7.652  -6.566  1.00  0.00           H  
ATOM   2307  CA  TYR A 157       4.377  -6.034  -7.909  1.00  0.00           C  
ATOM   2308  HA  TYR A 157       3.732  -5.179  -8.111  1.00  0.00           H  
ATOM   2309  CB  TYR A 157       5.316  -5.522  -6.777  1.00  0.00           C  
ATOM   2310  HB2 TYR A 157       4.652  -5.297  -5.943  1.00  0.00           H  
ATOM   2311  HB3 TYR A 157       6.036  -6.297  -6.516  1.00  0.00           H  
ATOM   2312  CG  TYR A 157       6.072  -4.321  -7.287  1.00  0.00           C  
ATOM   2313  CD1 TYR A 157       5.418  -3.093  -7.512  1.00  0.00           C  
ATOM   2314  HD1 TYR A 157       4.357  -2.985  -7.339  1.00  0.00           H  
ATOM   2315  CE1 TYR A 157       6.144  -1.951  -8.017  1.00  0.00           C  
ATOM   2316  HE1 TYR A 157       5.619  -1.049  -8.293  1.00  0.00           H  
ATOM   2317  CZ  TYR A 157       7.495  -2.101  -8.257  1.00  0.00           C  
ATOM   2318  OH  TYR A 157       8.149  -1.044  -8.843  1.00  0.00           O  
ATOM   2319  HH  TYR A 157       7.972  -0.228  -8.370  1.00  0.00           H  
ATOM   2320  CE2 TYR A 157       8.186  -3.231  -7.960  1.00  0.00           C  
ATOM   2321  HE2 TYR A 157       9.264  -3.248  -8.035  1.00  0.00           H  
ATOM   2322  CD2 TYR A 157       7.445  -4.415  -7.608  1.00  0.00           C  
ATOM   2323  HD2 TYR A 157       8.002  -5.319  -7.410  1.00  0.00           H  
ATOM   2324  C   TYR A 157       5.185  -6.394  -9.183  1.00  0.00           C  
ATOM   2325  O   TYR A 157       5.057  -5.694 -10.172  1.00  0.00           O  
ATOM   2326  N   SER A 158       5.920  -7.515  -9.182  1.00  0.00           N  
ATOM   2327  H   SER A 158       6.202  -7.936  -8.309  1.00  0.00           H  
ATOM   2328  CA  SER A 158       6.664  -7.992 -10.378  1.00  0.00           C  
ATOM   2329  HA  SER A 158       7.139  -7.063 -10.695  1.00  0.00           H  
ATOM   2330  CB  SER A 158       7.687  -9.098 -10.008  1.00  0.00           C  
ATOM   2331  HB2 SER A 158       7.252 -10.020  -9.622  1.00  0.00           H  
ATOM   2332  HB3 SER A 158       8.235  -9.426 -10.891  1.00  0.00           H  
ATOM   2333  OG  SER A 158       8.572  -8.725  -8.870  1.00  0.00           O  
ATOM   2334  HG  SER A 158       8.242  -8.999  -8.011  1.00  0.00           H  
ATOM   2335  C   SER A 158       5.662  -8.427 -11.447  1.00  0.00           C  
ATOM   2336  O   SER A 158       5.866  -8.060 -12.561  1.00  0.00           O  
ATOM   2337  N   ALA A 159       4.549  -9.098 -11.134  1.00  0.00           N  
ATOM   2338  H   ALA A 159       4.372  -9.379 -10.182  1.00  0.00           H  
ATOM   2339  CA  ALA A 159       3.654  -9.507 -12.212  1.00  0.00           C  
ATOM   2340  HA  ALA A 159       4.199 -10.093 -12.952  1.00  0.00           H  
ATOM   2341  CB  ALA A 159       2.729 -10.580 -11.600  1.00  0.00           C  
ATOM   2342  HB1 ALA A 159       1.837 -10.106 -11.190  1.00  0.00           H  
ATOM   2343  HB2 ALA A 159       2.469 -11.271 -12.402  1.00  0.00           H  
ATOM   2344  HB3 ALA A 159       3.276 -11.154 -10.853  1.00  0.00           H  
ATOM   2345  C   ALA A 159       2.890  -8.395 -12.942  1.00  0.00           C  
ATOM   2346  O   ALA A 159       2.671  -8.393 -14.157  1.00  0.00           O  
ATOM   2347  N   SER A 160       2.524  -7.367 -12.190  1.00  0.00           N  
ATOM   2348  H   SER A 160       2.865  -7.535 -11.254  1.00  0.00           H  
ATOM   2349  CA  SER A 160       1.827  -6.177 -12.675  1.00  0.00           C  
ATOM   2350  HA  SER A 160       1.090  -6.564 -13.379  1.00  0.00           H  
ATOM   2351  CB  SER A 160       1.068  -5.487 -11.551  1.00  0.00           C  
ATOM   2352  HB2 SER A 160       0.660  -4.559 -11.952  1.00  0.00           H  
ATOM   2353  HB3 SER A 160       0.279  -6.087 -11.100  1.00  0.00           H  
ATOM   2354  OG  SER A 160       1.872  -5.107 -10.434  1.00  0.00           O  
ATOM   2355  HG  SER A 160       1.984  -5.843  -9.829  1.00  0.00           H  
ATOM   2356  C   SER A 160       2.737  -5.159 -13.394  1.00  0.00           C  
ATOM   2357  O   SER A 160       2.330  -4.826 -14.490  1.00  0.00           O  
ATOM   2358  N   LYS A 161       3.843  -4.714 -12.806  1.00  0.00           N  
ATOM   2359  H   LYS A 161       3.973  -4.910 -11.824  1.00  0.00           H  
ATOM   2360  CA  LYS A 161       4.826  -3.999 -13.647  1.00  0.00           C  
ATOM   2361  HA  LYS A 161       4.467  -3.066 -14.081  1.00  0.00           H  
ATOM   2362  CB  LYS A 161       6.074  -3.559 -12.911  1.00  0.00           C  
ATOM   2363  HB2 LYS A 161       6.555  -4.466 -12.541  1.00  0.00           H  
ATOM   2364  HB3 LYS A 161       6.757  -3.190 -13.675  1.00  0.00           H  
ATOM   2365  CG  LYS A 161       5.783  -2.618 -11.786  1.00  0.00           C  
ATOM   2366  HG2 LYS A 161       4.808  -2.827 -11.346  1.00  0.00           H  
ATOM   2367  HG3 LYS A 161       6.583  -2.771 -11.062  1.00  0.00           H  
ATOM   2368  CD  LYS A 161       5.881  -1.240 -12.353  1.00  0.00           C  
ATOM   2369  HD2 LYS A 161       6.853  -1.168 -12.840  1.00  0.00           H  
ATOM   2370  HD3 LYS A 161       5.106  -1.129 -13.112  1.00  0.00           H  
ATOM   2371  CE  LYS A 161       5.650  -0.143 -11.275  1.00  0.00           C  
ATOM   2372  HE2 LYS A 161       4.623  -0.235 -10.922  1.00  0.00           H  
ATOM   2373  HE3 LYS A 161       6.261  -0.501 -10.446  1.00  0.00           H  
ATOM   2374  NZ  LYS A 161       6.001   1.238 -11.639  1.00  0.00           N1+
ATOM   2375  HZ1 LYS A 161       5.411   1.533 -12.404  1.00  0.00           H  
ATOM   2376  HZ2 LYS A 161       5.850   1.927 -10.916  1.00  0.00           H  
ATOM   2377  HZ3 LYS A 161       6.924   1.364 -12.031  1.00  0.00           H  
ATOM   2378  C   LYS A 161       5.226  -4.756 -14.919  1.00  0.00           C  
ATOM   2379  O   LYS A 161       5.497  -4.167 -15.949  1.00  0.00           O  
ATOM   2380  N   HID A 162       5.263  -6.094 -14.899  1.00  0.00           N  
ATOM   2381  H   HID A 162       5.042  -6.499 -14.001  1.00  0.00           H  
ATOM   2382  CA  HID A 162       5.518  -6.984 -16.090  1.00  0.00           C  
ATOM   2383  HA  HID A 162       6.513  -6.733 -16.458  1.00  0.00           H  
ATOM   2384  CB  HID A 162       5.649  -8.431 -15.802  1.00  0.00           C  
ATOM   2385  HB2 HID A 162       5.245  -8.638 -14.812  1.00  0.00           H  
ATOM   2386  HB3 HID A 162       5.224  -9.045 -16.596  1.00  0.00           H  
ATOM   2387  CG  HID A 162       7.109  -8.929 -15.784  1.00  0.00           C  
ATOM   2388  ND1 HID A 162       7.958  -8.761 -14.744  1.00  0.00           N  
ATOM   2389  HD1 HID A 162       7.784  -8.206 -13.919  1.00  0.00           H  
ATOM   2390  CE1 HID A 162       9.100  -9.357 -15.021  1.00  0.00           C  
ATOM   2391  HE1 HID A 162       9.971  -9.465 -14.391  1.00  0.00           H  
ATOM   2392  NE2 HID A 162       8.999 -10.000 -16.210  1.00  0.00           N  
ATOM   2393  CD2 HID A 162       7.703  -9.717 -16.704  1.00  0.00           C  
ATOM   2394  HD2 HID A 162       7.261 -10.073 -17.624  1.00  0.00           H  
ATOM   2395  C   HID A 162       4.502  -6.727 -17.170  1.00  0.00           C  
ATOM   2396  O   HID A 162       4.819  -6.518 -18.329  1.00  0.00           O  
ATOM   2397  N   GLY A 163       3.242  -6.702 -16.756  1.00  0.00           N  
ATOM   2398  H   GLY A 163       3.057  -6.940 -15.791  1.00  0.00           H  
ATOM   2399  CA  GLY A 163       2.078  -6.374 -17.546  1.00  0.00           C  
ATOM   2400  HA2 GLY A 163       1.921  -7.114 -18.330  1.00  0.00           H  
ATOM   2401  HA3 GLY A 163       1.164  -6.489 -16.962  1.00  0.00           H  
ATOM   2402  C   GLY A 163       2.187  -4.892 -18.111  1.00  0.00           C  
ATOM   2403  O   GLY A 163       1.781  -4.666 -19.274  1.00  0.00           O  
ATOM   2404  N   VAL A 164       2.780  -3.890 -17.507  1.00  0.00           N  
ATOM   2405  H   VAL A 164       3.103  -4.063 -16.565  1.00  0.00           H  
ATOM   2406  CA  VAL A 164       3.083  -2.536 -18.096  1.00  0.00           C  
ATOM   2407  HA  VAL A 164       2.153  -2.210 -18.562  1.00  0.00           H  
ATOM   2408  CB  VAL A 164       3.469  -1.556 -16.997  1.00  0.00           C  
ATOM   2409  HB  VAL A 164       4.442  -1.820 -16.585  1.00  0.00           H  
ATOM   2410  CG1 VAL A 164       3.594  -0.156 -17.571  1.00  0.00           C  
ATOM   2411 HG11 VAL A 164       2.938  -0.076 -18.437  1.00  0.00           H  
ATOM   2412 HG12 VAL A 164       3.252   0.469 -16.746  1.00  0.00           H  
ATOM   2413 HG13 VAL A 164       4.602   0.077 -17.916  1.00  0.00           H  
ATOM   2414  CG2 VAL A 164       2.347  -1.598 -15.949  1.00  0.00           C  
ATOM   2415 HG21 VAL A 164       2.273  -0.690 -15.352  1.00  0.00           H  
ATOM   2416 HG22 VAL A 164       1.425  -1.812 -16.490  1.00  0.00           H  
ATOM   2417 HG23 VAL A 164       2.528  -2.447 -15.290  1.00  0.00           H  
ATOM   2418  C   VAL A 164       4.181  -2.650 -19.205  1.00  0.00           C  
ATOM   2419  O   VAL A 164       4.074  -1.875 -20.200  1.00  0.00           O  
ATOM   2420  N   VAL A 165       5.122  -3.565 -19.122  1.00  0.00           N  
ATOM   2421  H   VAL A 165       5.260  -4.076 -18.262  1.00  0.00           H  
ATOM   2422  CA  VAL A 165       6.036  -3.844 -20.253  1.00  0.00           C  
ATOM   2423  HA  VAL A 165       6.384  -2.892 -20.654  1.00  0.00           H  
ATOM   2424  CB  VAL A 165       7.198  -4.720 -19.834  1.00  0.00           C  
ATOM   2425  HB  VAL A 165       6.890  -5.718 -19.525  1.00  0.00           H  
ATOM   2426  CG1 VAL A 165       8.188  -5.030 -20.993  1.00  0.00           C  
ATOM   2427 HG11 VAL A 165       7.741  -5.641 -21.776  1.00  0.00           H  
ATOM   2428 HG12 VAL A 165       8.592  -4.177 -21.538  1.00  0.00           H  
ATOM   2429 HG13 VAL A 165       9.100  -5.555 -20.708  1.00  0.00           H  
ATOM   2430  CG2 VAL A 165       8.016  -4.124 -18.628  1.00  0.00           C  
ATOM   2431 HG21 VAL A 165       8.228  -3.054 -18.651  1.00  0.00           H  
ATOM   2432 HG22 VAL A 165       7.464  -4.164 -17.689  1.00  0.00           H  
ATOM   2433 HG23 VAL A 165       8.977  -4.611 -18.465  1.00  0.00           H  
ATOM   2434  C   VAL A 165       5.273  -4.441 -21.362  1.00  0.00           C  
ATOM   2435  O   VAL A 165       5.509  -4.067 -22.484  1.00  0.00           O  
ATOM   2436  N   GLY A 166       4.253  -5.326 -21.126  1.00  0.00           N  
ATOM   2437  H   GLY A 166       4.053  -5.518 -20.155  1.00  0.00           H  
ATOM   2438  CA  GLY A 166       3.391  -5.850 -22.149  1.00  0.00           C  
ATOM   2439  HA2 GLY A 166       3.917  -6.429 -22.908  1.00  0.00           H  
ATOM   2440  HA3 GLY A 166       2.744  -6.595 -21.688  1.00  0.00           H  
ATOM   2441  C   GLY A 166       2.591  -4.794 -22.910  1.00  0.00           C  
ATOM   2442  O   GLY A 166       2.731  -4.613 -24.142  1.00  0.00           O  
ATOM   2443  N   PHE A 167       1.948  -3.862 -22.223  1.00  0.00           N  
ATOM   2444  H   PHE A 167       1.928  -4.042 -21.230  1.00  0.00           H  
ATOM   2445  CA  PHE A 167       1.103  -2.816 -22.813  1.00  0.00           C  
ATOM   2446  HA  PHE A 167       0.463  -3.087 -23.651  1.00  0.00           H  
ATOM   2447  CB  PHE A 167       0.270  -2.169 -21.719  1.00  0.00           C  
ATOM   2448  HB2 PHE A 167      -0.432  -2.938 -21.394  1.00  0.00           H  
ATOM   2449  HB3 PHE A 167       0.945  -1.945 -20.893  1.00  0.00           H  
ATOM   2450  CG  PHE A 167      -0.523  -0.987 -22.093  1.00  0.00           C  
ATOM   2451  CD1 PHE A 167      -1.695  -1.102 -22.854  1.00  0.00           C  
ATOM   2452  HD1 PHE A 167      -2.079  -2.081 -23.098  1.00  0.00           H  
ATOM   2453  CE1 PHE A 167      -2.567   0.058 -23.022  1.00  0.00           C  
ATOM   2454  HE1 PHE A 167      -3.516  -0.002 -23.534  1.00  0.00           H  
ATOM   2455  CZ  PHE A 167      -2.227   1.278 -22.477  1.00  0.00           C  
ATOM   2456  HZ  PHE A 167      -2.818   2.163 -22.663  1.00  0.00           H  
ATOM   2457  CE2 PHE A 167      -0.968   1.402 -21.795  1.00  0.00           C  
ATOM   2458  HE2 PHE A 167      -0.661   2.378 -21.450  1.00  0.00           H  
ATOM   2459  CD2 PHE A 167      -0.205   0.260 -21.519  1.00  0.00           C  
ATOM   2460  HD2 PHE A 167       0.614   0.312 -20.818  1.00  0.00           H  
ATOM   2461  C   PHE A 167       2.039  -1.800 -23.524  1.00  0.00           C  
ATOM   2462  O   PHE A 167       1.693  -1.391 -24.605  1.00  0.00           O  
ATOM   2463  N   THR A 168       3.260  -1.505 -22.991  1.00  0.00           N  
ATOM   2464  H   THR A 168       3.477  -1.994 -22.134  1.00  0.00           H  
ATOM   2465  CA  THR A 168       4.166  -0.602 -23.683  1.00  0.00           C  
ATOM   2466  HA  THR A 168       3.579   0.299 -23.860  1.00  0.00           H  
ATOM   2467  CB  THR A 168       5.337  -0.388 -22.730  1.00  0.00           C  
ATOM   2468  HB  THR A 168       5.833  -1.339 -22.533  1.00  0.00           H  
ATOM   2469  CG2 THR A 168       6.524   0.360 -23.366  1.00  0.00           C  
ATOM   2470 HG21 THR A 168       6.020   1.168 -23.896  1.00  0.00           H  
ATOM   2471 HG22 THR A 168       7.305   0.645 -22.661  1.00  0.00           H  
ATOM   2472 HG23 THR A 168       7.053  -0.286 -24.068  1.00  0.00           H  
ATOM   2473  OG1 THR A 168       4.915   0.294 -21.622  1.00  0.00           O  
ATOM   2474  HG1 THR A 168       4.719  -0.383 -20.970  1.00  0.00           H  
ATOM   2475  C   THR A 168       4.682  -1.157 -25.029  1.00  0.00           C  
ATOM   2476  O   THR A 168       4.819  -0.379 -26.025  1.00  0.00           O  
ATOM   2477  N   LYS A 169       4.857  -2.462 -25.162  1.00  0.00           N  
ATOM   2478  H   LYS A 169       4.763  -3.094 -24.379  1.00  0.00           H  
ATOM   2479  CA  LYS A 169       5.074  -3.089 -26.433  1.00  0.00           C  
ATOM   2480  HA  LYS A 169       5.709  -2.458 -27.055  1.00  0.00           H  
ATOM   2481  CB  LYS A 169       5.771  -4.443 -26.330  1.00  0.00           C  
ATOM   2482  HB2 LYS A 169       5.157  -5.000 -25.622  1.00  0.00           H  
ATOM   2483  HB3 LYS A 169       5.720  -4.915 -27.311  1.00  0.00           H  
ATOM   2484  CG  LYS A 169       7.269  -4.337 -25.826  1.00  0.00           C  
ATOM   2485  HG2 LYS A 169       7.737  -3.595 -26.473  1.00  0.00           H  
ATOM   2486  HG3 LYS A 169       7.314  -3.967 -24.802  1.00  0.00           H  
ATOM   2487  CD  LYS A 169       8.012  -5.682 -25.836  1.00  0.00           C  
ATOM   2488  HD2 LYS A 169       7.423  -6.480 -25.384  1.00  0.00           H  
ATOM   2489  HD3 LYS A 169       8.234  -5.863 -26.887  1.00  0.00           H  
ATOM   2490  CE  LYS A 169       9.324  -5.526 -25.093  1.00  0.00           C  
ATOM   2491  HE2 LYS A 169       9.832  -4.611 -25.397  1.00  0.00           H  
ATOM   2492  HE3 LYS A 169       9.086  -5.387 -24.038  1.00  0.00           H  
ATOM   2493  NZ  LYS A 169      10.195  -6.677 -25.264  1.00  0.00           N1+
ATOM   2494  HZ1 LYS A 169       9.745  -7.579 -25.190  1.00  0.00           H  
ATOM   2495  HZ2 LYS A 169      10.628  -6.680 -26.176  1.00  0.00           H  
ATOM   2496  HZ3 LYS A 169      11.031  -6.634 -24.697  1.00  0.00           H  
ATOM   2497  C   LYS A 169       3.816  -3.098 -27.313  1.00  0.00           C  
ATOM   2498  O   LYS A 169       3.879  -2.773 -28.515  1.00  0.00           O  
ATOM   2499  N   ALA A 170       2.689  -3.572 -26.839  1.00  0.00           N  
ATOM   2500  H   ALA A 170       2.723  -3.938 -25.899  1.00  0.00           H  
ATOM   2501  CA  ALA A 170       1.523  -3.927 -27.636  1.00  0.00           C  
ATOM   2502  HA  ALA A 170       1.843  -4.422 -28.554  1.00  0.00           H  
ATOM   2503  CB  ALA A 170       0.577  -4.762 -26.800  1.00  0.00           C  
ATOM   2504  HB1 ALA A 170       1.044  -5.713 -26.547  1.00  0.00           H  
ATOM   2505  HB2 ALA A 170       0.385  -4.215 -25.877  1.00  0.00           H  
ATOM   2506  HB3 ALA A 170      -0.372  -4.868 -27.326  1.00  0.00           H  
ATOM   2507  C   ALA A 170       0.770  -2.624 -28.105  1.00  0.00           C  
ATOM   2508  O   ALA A 170       0.335  -2.498 -29.223  1.00  0.00           O  
ATOM   2509  N   LEU A 171       0.731  -1.583 -27.242  1.00  0.00           N  
ATOM   2510  H   LEU A 171       1.194  -1.621 -26.346  1.00  0.00           H  
ATOM   2511  CA  LEU A 171       0.145  -0.280 -27.612  1.00  0.00           C  
ATOM   2512  HA  LEU A 171      -0.720  -0.387 -28.267  1.00  0.00           H  
ATOM   2513  CB  LEU A 171      -0.391   0.390 -26.379  1.00  0.00           C  
ATOM   2514  HB2 LEU A 171      -1.172  -0.288 -26.035  1.00  0.00           H  
ATOM   2515  HB3 LEU A 171       0.385   0.603 -25.644  1.00  0.00           H  
ATOM   2516  CG  LEU A 171      -1.081   1.781 -26.726  1.00  0.00           C  
ATOM   2517  HG  LEU A 171      -0.591   2.247 -27.580  1.00  0.00           H  
ATOM   2518  CD1 LEU A 171      -2.558   1.595 -26.841  1.00  0.00           C  
ATOM   2519 HD11 LEU A 171      -3.046   2.555 -27.007  1.00  0.00           H  
ATOM   2520 HD12 LEU A 171      -2.824   0.952 -27.681  1.00  0.00           H  
ATOM   2521 HD13 LEU A 171      -2.884   1.307 -25.843  1.00  0.00           H  
ATOM   2522  CD2 LEU A 171      -0.944   2.743 -25.533  1.00  0.00           C  
ATOM   2523 HD21 LEU A 171      -1.632   3.588 -25.526  1.00  0.00           H  
ATOM   2524 HD22 LEU A 171      -1.083   2.190 -24.604  1.00  0.00           H  
ATOM   2525 HD23 LEU A 171       0.077   3.123 -25.576  1.00  0.00           H  
ATOM   2526  C   LEU A 171       1.084   0.524 -28.534  1.00  0.00           C  
ATOM   2527  O   LEU A 171       0.674   1.180 -29.497  1.00  0.00           O  
ATOM   2528  N   GLY A 172       2.389   0.355 -28.370  1.00  0.00           N  
ATOM   2529  H   GLY A 172       2.625  -0.305 -27.643  1.00  0.00           H  
ATOM   2530  CA  GLY A 172       3.431   0.864 -29.309  1.00  0.00           C  
ATOM   2531  HA2 GLY A 172       3.247   1.915 -29.532  1.00  0.00           H  
ATOM   2532  HA3 GLY A 172       4.478   0.766 -29.024  1.00  0.00           H  
ATOM   2533  C   GLY A 172       3.372   0.248 -30.687  1.00  0.00           C  
ATOM   2534  O   GLY A 172       3.411   1.061 -31.597  1.00  0.00           O  
ATOM   2535  N   LEU A 173       3.187  -1.040 -30.893  1.00  0.00           N  
ATOM   2536  H   LEU A 173       3.221  -1.639 -30.081  1.00  0.00           H  
ATOM   2537  CA  LEU A 173       3.071  -1.648 -32.199  1.00  0.00           C  
ATOM   2538  HA  LEU A 173       3.811  -1.190 -32.857  1.00  0.00           H  
ATOM   2539  CB  LEU A 173       3.552  -3.098 -32.231  1.00  0.00           C  
ATOM   2540  HB2 LEU A 173       2.768  -3.717 -31.794  1.00  0.00           H  
ATOM   2541  HB3 LEU A 173       3.542  -3.463 -33.258  1.00  0.00           H  
ATOM   2542  CG  LEU A 173       5.013  -3.430 -31.822  1.00  0.00           C  
ATOM   2543  HG  LEU A 173       4.977  -3.401 -30.733  1.00  0.00           H  
ATOM   2544  CD1 LEU A 173       5.353  -4.881 -32.280  1.00  0.00           C  
ATOM   2545 HD11 LEU A 173       4.494  -5.513 -32.052  1.00  0.00           H  
ATOM   2546 HD12 LEU A 173       5.611  -4.818 -33.338  1.00  0.00           H  
ATOM   2547 HD13 LEU A 173       6.271  -5.163 -31.764  1.00  0.00           H  
ATOM   2548  CD2 LEU A 173       6.055  -2.524 -32.338  1.00  0.00           C  
ATOM   2549 HD21 LEU A 173       5.890  -1.515 -31.962  1.00  0.00           H  
ATOM   2550 HD22 LEU A 173       6.971  -2.823 -31.827  1.00  0.00           H  
ATOM   2551 HD23 LEU A 173       6.235  -2.642 -33.407  1.00  0.00           H  
ATOM   2552  C   LEU A 173       1.780  -1.396 -32.915  1.00  0.00           C  
ATOM   2553  O   LEU A 173       1.760  -1.302 -34.139  1.00  0.00           O  
ATOM   2554  N   GLU A 174       0.767  -1.078 -32.147  1.00  0.00           N  
ATOM   2555  H   GLU A 174       0.954  -0.924 -31.166  1.00  0.00           H  
ATOM   2556  CA  GLU A 174      -0.613  -0.733 -32.638  1.00  0.00           C  
ATOM   2557  HA  GLU A 174      -0.860  -1.350 -33.501  1.00  0.00           H  
ATOM   2558  CB  GLU A 174      -1.651  -1.197 -31.574  1.00  0.00           C  
ATOM   2559  HB2 GLU A 174      -1.578  -2.278 -31.459  1.00  0.00           H  
ATOM   2560  HB3 GLU A 174      -1.480  -0.847 -30.556  1.00  0.00           H  
ATOM   2561  CG  GLU A 174      -3.139  -0.876 -32.021  1.00  0.00           C  
ATOM   2562  HG2 GLU A 174      -3.268   0.172 -32.289  1.00  0.00           H  
ATOM   2563  HG3 GLU A 174      -3.316  -1.448 -32.932  1.00  0.00           H  
ATOM   2564  CD  GLU A 174      -4.083  -1.173 -30.851  1.00  0.00           C  
ATOM   2565  OE1 GLU A 174      -3.955  -2.302 -30.291  1.00  0.00           O  
ATOM   2566  OE2 GLU A 174      -5.032  -0.368 -30.512  1.00  0.00           O  
ATOM   2567  C   GLU A 174      -0.739   0.739 -33.101  1.00  0.00           C  
ATOM   2568  O   GLU A 174      -1.626   1.084 -33.878  1.00  0.00           O  
ATOM   2569  N   LEU A 175       0.202   1.538 -32.683  1.00  0.00           N  
ATOM   2570  H   LEU A 175       0.915   1.101 -32.116  1.00  0.00           H  
ATOM   2571  CA  LEU A 175       0.266   2.965 -32.964  1.00  0.00           C  
ATOM   2572  HA  LEU A 175      -0.598   3.320 -33.526  1.00  0.00           H  
ATOM   2573  CB  LEU A 175       0.144   3.721 -31.660  1.00  0.00           C  
ATOM   2574  HB2 LEU A 175       1.046   3.500 -31.088  1.00  0.00           H  
ATOM   2575  HB3 LEU A 175       0.153   4.788 -31.881  1.00  0.00           H  
ATOM   2576  CG  LEU A 175      -1.138   3.519 -30.848  1.00  0.00           C  
ATOM   2577  HG  LEU A 175      -1.230   2.460 -30.609  1.00  0.00           H  
ATOM   2578  CD1 LEU A 175      -0.890   4.304 -29.514  1.00  0.00           C  
ATOM   2579 HD11 LEU A 175       0.084   4.117 -29.062  1.00  0.00           H  
ATOM   2580 HD12 LEU A 175      -0.950   5.345 -29.829  1.00  0.00           H  
ATOM   2581 HD13 LEU A 175      -1.755   4.236 -28.853  1.00  0.00           H  
ATOM   2582  CD2 LEU A 175      -2.384   4.165 -31.512  1.00  0.00           C  
ATOM   2583 HD21 LEU A 175      -3.180   4.123 -30.768  1.00  0.00           H  
ATOM   2584 HD22 LEU A 175      -2.207   5.228 -31.676  1.00  0.00           H  
ATOM   2585 HD23 LEU A 175      -2.640   3.522 -32.354  1.00  0.00           H  
ATOM   2586  C   LEU A 175       1.471   3.405 -33.761  1.00  0.00           C  
ATOM   2587  O   LEU A 175       1.608   4.616 -34.003  1.00  0.00           O  
ATOM   2588  N   ALA A 176       2.332   2.553 -34.260  1.00  0.00           N  
ATOM   2589  H   ALA A 176       2.095   1.594 -34.047  1.00  0.00           H  
ATOM   2590  CA  ALA A 176       3.542   2.865 -34.968  1.00  0.00           C  
ATOM   2591  HA  ALA A 176       4.077   3.563 -34.324  1.00  0.00           H  
ATOM   2592  CB  ALA A 176       4.476   1.596 -34.966  1.00  0.00           C  
ATOM   2593  HB1 ALA A 176       5.465   2.012 -35.158  1.00  0.00           H  
ATOM   2594  HB2 ALA A 176       4.510   1.050 -34.023  1.00  0.00           H  
ATOM   2595  HB3 ALA A 176       4.301   0.871 -35.761  1.00  0.00           H  
ATOM   2596  C   ALA A 176       3.371   3.608 -36.288  1.00  0.00           C  
ATOM   2597  O   ALA A 176       3.955   4.638 -36.461  1.00  0.00           O  
ATOM   2598  N   ARG A 177       2.401   3.222 -37.158  1.00  0.00           N  
ATOM   2599  H   ARG A 177       1.993   2.368 -36.809  1.00  0.00           H  
ATOM   2600  CA  ARG A 177       1.968   3.910 -38.390  1.00  0.00           C  
ATOM   2601  HA  ARG A 177       2.974   4.183 -38.711  1.00  0.00           H  
ATOM   2602  CB  ARG A 177       1.223   3.013 -39.439  1.00  0.00           C  
ATOM   2603  HB2 ARG A 177       1.732   2.051 -39.388  1.00  0.00           H  
ATOM   2604  HB3 ARG A 177       0.211   2.743 -39.139  1.00  0.00           H  
ATOM   2605  CG  ARG A 177       1.333   3.503 -40.892  1.00  0.00           C  
ATOM   2606  HG2 ARG A 177       0.944   2.779 -41.608  1.00  0.00           H  
ATOM   2607  HG3 ARG A 177       0.627   4.313 -41.076  1.00  0.00           H  
ATOM   2608  CD  ARG A 177       2.717   4.017 -41.248  1.00  0.00           C  
ATOM   2609  HD2 ARG A 177       2.876   4.980 -40.764  1.00  0.00           H  
ATOM   2610  HD3 ARG A 177       3.495   3.332 -40.908  1.00  0.00           H  
ATOM   2611  NE  ARG A 177       2.844   4.267 -42.671  1.00  0.00           N  
ATOM   2612  HE  ARG A 177       2.463   5.140 -43.008  1.00  0.00           H  
ATOM   2613  CZ  ARG A 177       3.493   3.591 -43.580  1.00  0.00           C  
ATOM   2614  NH1 ARG A 177       3.955   2.433 -43.325  1.00  0.00           N  
ATOM   2615 HH11 ARG A 177       3.837   2.187 -42.352  1.00  0.00           H  
ATOM   2616 HH12 ARG A 177       4.551   1.966 -43.992  1.00  0.00           H  
ATOM   2617  NH2 ARG A 177       3.698   4.016 -44.792  1.00  0.00           N  
ATOM   2618 HH21 ARG A 177       3.299   4.913 -45.027  1.00  0.00           H  
ATOM   2619 HH22 ARG A 177       4.109   3.390 -45.470  1.00  0.00           H  
ATOM   2620  C   ARG A 177       1.287   5.229 -38.013  1.00  0.00           C  
ATOM   2621  O   ARG A 177       1.440   6.119 -38.784  1.00  0.00           O  
ATOM   2622  N   THR A 178       0.646   5.333 -36.833  1.00  0.00           N  
ATOM   2623  H   THR A 178       0.674   4.492 -36.274  1.00  0.00           H  
ATOM   2624  CA  THR A 178      -0.026   6.604 -36.383  1.00  0.00           C  
ATOM   2625  HA  THR A 178      -0.566   7.125 -37.174  1.00  0.00           H  
ATOM   2626  CB  THR A 178      -1.121   6.179 -35.358  1.00  0.00           C  
ATOM   2627  HB  THR A 178      -0.676   5.611 -34.540  1.00  0.00           H  
ATOM   2628  CG2 THR A 178      -1.950   7.303 -34.705  1.00  0.00           C  
ATOM   2629 HG21 THR A 178      -2.525   7.829 -35.467  1.00  0.00           H  
ATOM   2630 HG22 THR A 178      -2.689   7.037 -33.950  1.00  0.00           H  
ATOM   2631 HG23 THR A 178      -1.203   8.047 -34.430  1.00  0.00           H  
ATOM   2632  OG1 THR A 178      -2.055   5.378 -36.005  1.00  0.00           O  
ATOM   2633  HG1 THR A 178      -1.547   4.649 -36.371  1.00  0.00           H  
ATOM   2634  C   THR A 178       0.989   7.578 -35.841  1.00  0.00           C  
ATOM   2635  O   THR A 178       0.789   8.805 -35.786  1.00  0.00           O  
ATOM   2636  N   GLY A 179       2.195   7.154 -35.512  1.00  0.00           N  
ATOM   2637  H   GLY A 179       2.488   6.192 -35.613  1.00  0.00           H  
ATOM   2638  CA  GLY A 179       3.296   8.017 -35.022  1.00  0.00           C  
ATOM   2639  HA2 GLY A 179       4.210   7.463 -35.233  1.00  0.00           H  
ATOM   2640  HA3 GLY A 179       3.393   8.939 -35.597  1.00  0.00           H  
ATOM   2641  C   GLY A 179       3.348   8.387 -33.576  1.00  0.00           C  
ATOM   2642  O   GLY A 179       4.356   8.888 -33.115  1.00  0.00           O  
ATOM   2643  N   ILE A 180       2.292   8.010 -32.785  1.00  0.00           N  
ATOM   2644  H   ILE A 180       1.420   7.643 -33.138  1.00  0.00           H  
ATOM   2645  CA  ILE A 180       2.416   8.069 -31.264  1.00  0.00           C  
ATOM   2646  HA  ILE A 180       2.918   9.013 -31.054  1.00  0.00           H  
ATOM   2647  CB  ILE A 180       0.952   8.004 -30.728  1.00  0.00           C  
ATOM   2648  HB  ILE A 180       0.548   6.994 -30.812  1.00  0.00           H  
ATOM   2649  CG2 ILE A 180       0.997   8.133 -29.196  1.00  0.00           C  
ATOM   2650 HG21 ILE A 180      -0.011   8.279 -28.808  1.00  0.00           H  
ATOM   2651 HG22 ILE A 180       1.429   7.179 -28.894  1.00  0.00           H  
ATOM   2652 HG23 ILE A 180       1.693   8.872 -28.801  1.00  0.00           H  
ATOM   2653  CG1 ILE A 180      -0.039   9.108 -31.206  1.00  0.00           C  
ATOM   2654 HG12 ILE A 180      -0.030   9.920 -30.478  1.00  0.00           H  
ATOM   2655 HG13 ILE A 180       0.209   9.517 -32.186  1.00  0.00           H  
ATOM   2656  CD1 ILE A 180      -1.418   8.592 -31.413  1.00  0.00           C  
ATOM   2657 HD11 ILE A 180      -2.066   9.340 -31.869  1.00  0.00           H  
ATOM   2658 HD12 ILE A 180      -1.440   7.690 -32.025  1.00  0.00           H  
ATOM   2659 HD13 ILE A 180      -1.888   8.188 -30.515  1.00  0.00           H  
ATOM   2660  C   ILE A 180       3.251   6.903 -30.740  1.00  0.00           C  
ATOM   2661  O   ILE A 180       3.030   5.707 -31.044  1.00  0.00           O  
ATOM   2662  N   THR A 181       4.295   7.261 -29.894  1.00  0.00           N  
ATOM   2663  H   THR A 181       4.466   8.236 -29.692  1.00  0.00           H  
ATOM   2664  CA  THR A 181       5.316   6.335 -29.379  1.00  0.00           C  
ATOM   2665  HA  THR A 181       5.159   5.469 -30.023  1.00  0.00           H  
ATOM   2666  CB  THR A 181       6.800   6.836 -29.641  1.00  0.00           C  
ATOM   2667  HB  THR A 181       7.433   6.008 -29.319  1.00  0.00           H  
ATOM   2668  CG2 THR A 181       7.089   7.512 -30.987  1.00  0.00           C  
ATOM   2669 HG21 THR A 181       8.166   7.669 -31.047  1.00  0.00           H  
ATOM   2670 HG22 THR A 181       6.729   6.855 -31.779  1.00  0.00           H  
ATOM   2671 HG23 THR A 181       6.637   8.501 -31.063  1.00  0.00           H  
ATOM   2672  OG1 THR A 181       7.176   7.870 -28.675  1.00  0.00           O  
ATOM   2673  HG1 THR A 181       8.117   8.051 -28.732  1.00  0.00           H  
ATOM   2674  C   THR A 181       5.030   5.916 -27.929  1.00  0.00           C  
ATOM   2675  O   THR A 181       4.638   6.802 -27.057  1.00  0.00           O  
ATOM   2676  N   VAL A 182       5.139   4.619 -27.660  1.00  0.00           N  
ATOM   2677  H   VAL A 182       5.610   3.985 -28.291  1.00  0.00           H  
ATOM   2678  CA  VAL A 182       4.836   4.128 -26.258  1.00  0.00           C  
ATOM   2679  HA  VAL A 182       4.590   4.984 -25.631  1.00  0.00           H  
ATOM   2680  CB  VAL A 182       3.579   3.246 -26.300  1.00  0.00           C  
ATOM   2681  HB  VAL A 182       3.867   2.307 -26.772  1.00  0.00           H  
ATOM   2682  CG1 VAL A 182       3.063   3.046 -24.899  1.00  0.00           C  
ATOM   2683 HG11 VAL A 182       2.341   2.229 -24.917  1.00  0.00           H  
ATOM   2684 HG12 VAL A 182       3.853   2.721 -24.224  1.00  0.00           H  
ATOM   2685 HG13 VAL A 182       2.588   3.967 -24.563  1.00  0.00           H  
ATOM   2686  CG2 VAL A 182       2.428   3.969 -27.094  1.00  0.00           C  
ATOM   2687 HG21 VAL A 182       1.559   3.333 -27.261  1.00  0.00           H  
ATOM   2688 HG22 VAL A 182       2.121   4.739 -26.385  1.00  0.00           H  
ATOM   2689 HG23 VAL A 182       2.755   4.300 -28.079  1.00  0.00           H  
ATOM   2690  C   VAL A 182       6.074   3.460 -25.710  1.00  0.00           C  
ATOM   2691  O   VAL A 182       6.507   2.450 -26.275  1.00  0.00           O  
ATOM   2692  N   ASN A 183       6.720   4.034 -24.708  1.00  0.00           N  
ATOM   2693  H   ASN A 183       6.194   4.819 -24.352  1.00  0.00           H  
ATOM   2694  CA  ASN A 183       7.938   3.629 -24.152  1.00  0.00           C  
ATOM   2695  HA  ASN A 183       8.166   2.638 -24.545  1.00  0.00           H  
ATOM   2696  CB  ASN A 183       9.103   4.589 -24.656  1.00  0.00           C  
ATOM   2697  HB2 ASN A 183       8.853   5.623 -24.417  1.00  0.00           H  
ATOM   2698  HB3 ASN A 183      10.014   4.302 -24.133  1.00  0.00           H  
ATOM   2699  CG  ASN A 183       9.319   4.387 -26.162  1.00  0.00           C  
ATOM   2700  OD1 ASN A 183       9.511   3.261 -26.599  1.00  0.00           O  
ATOM   2701  ND2 ASN A 183       9.245   5.473 -26.895  1.00  0.00           N  
ATOM   2702 HD21 ASN A 183       8.959   6.377 -26.543  1.00  0.00           H  
ATOM   2703 HD22 ASN A 183       9.304   5.305 -27.888  1.00  0.00           H  
ATOM   2704  C   ASN A 183       7.781   3.483 -22.577  1.00  0.00           C  
ATOM   2705  O   ASN A 183       6.847   3.988 -21.955  1.00  0.00           O  
ATOM   2706  N   ALA A 184       8.778   2.849 -21.949  1.00  0.00           N  
ATOM   2707  H   ALA A 184       9.526   2.406 -22.463  1.00  0.00           H  
ATOM   2708  CA  ALA A 184       8.849   2.791 -20.453  1.00  0.00           C  
ATOM   2709  HA  ALA A 184       8.217   3.616 -20.125  1.00  0.00           H  
ATOM   2710  CB  ALA A 184       8.218   1.487 -19.953  1.00  0.00           C  
ATOM   2711  HB1 ALA A 184       8.300   1.490 -18.866  1.00  0.00           H  
ATOM   2712  HB2 ALA A 184       7.167   1.350 -20.208  1.00  0.00           H  
ATOM   2713  HB3 ALA A 184       8.648   0.630 -20.471  1.00  0.00           H  
ATOM   2714  C   ALA A 184      10.264   3.003 -20.032  1.00  0.00           C  
ATOM   2715  O   ALA A 184      11.222   2.710 -20.770  1.00  0.00           O  
ATOM   2716  N   VAL A 185      10.415   3.398 -18.774  1.00  0.00           N  
ATOM   2717  H   VAL A 185       9.592   3.465 -18.192  1.00  0.00           H  
ATOM   2718  CA  VAL A 185      11.712   3.638 -18.095  1.00  0.00           C  
ATOM   2719  HA  VAL A 185      12.546   3.238 -18.674  1.00  0.00           H  
ATOM   2720  CB  VAL A 185      11.973   5.125 -17.992  1.00  0.00           C  
ATOM   2721  HB  VAL A 185      11.189   5.587 -17.392  1.00  0.00           H  
ATOM   2722  CG1 VAL A 185      13.324   5.440 -17.271  1.00  0.00           C  
ATOM   2723 HG11 VAL A 185      13.730   6.447 -17.357  1.00  0.00           H  
ATOM   2724 HG12 VAL A 185      13.080   5.182 -16.240  1.00  0.00           H  
ATOM   2725 HG13 VAL A 185      14.079   4.710 -17.563  1.00  0.00           H  
ATOM   2726  CG2 VAL A 185      11.960   5.852 -19.356  1.00  0.00           C  
ATOM   2727 HG21 VAL A 185      12.281   6.891 -19.279  1.00  0.00           H  
ATOM   2728 HG22 VAL A 185      12.611   5.408 -20.109  1.00  0.00           H  
ATOM   2729 HG23 VAL A 185      10.943   5.903 -19.743  1.00  0.00           H  
ATOM   2730  C   VAL A 185      11.630   2.912 -16.743  1.00  0.00           C  
ATOM   2731  O   VAL A 185      10.667   3.118 -15.979  1.00  0.00           O  
ATOM   2732  N   CYS A 186      12.641   2.120 -16.446  1.00  0.00           N  
ATOM   2733  H   CYS A 186      13.360   2.120 -17.156  1.00  0.00           H  
ATOM   2734  CA  CYS A 186      12.710   1.000 -15.536  1.00  0.00           C  
ATOM   2735  HA  CYS A 186      11.766   1.032 -14.993  1.00  0.00           H  
ATOM   2736  CB  CYS A 186      12.866  -0.255 -16.255  1.00  0.00           C  
ATOM   2737  HB2 CYS A 186      13.863  -0.287 -16.694  1.00  0.00           H  
ATOM   2738  HB3 CYS A 186      12.832  -1.200 -15.712  1.00  0.00           H  
ATOM   2739  SG  CYS A 186      11.754  -0.425 -17.710  1.00  0.00           S  
ATOM   2740  HG  CYS A 186      12.637  -0.071 -18.647  1.00  0.00           H  
ATOM   2741  C   CYS A 186      13.857   1.198 -14.574  1.00  0.00           C  
ATOM   2742  O   CYS A 186      15.018   0.737 -14.828  1.00  0.00           O  
ATOM   2743  N   PRO A 187      13.632   2.070 -13.559  1.00  0.00           N  
ATOM   2744  CD  PRO A 187      12.354   2.725 -13.302  1.00  0.00           C  
ATOM   2745  HD2 PRO A 187      11.507   2.041 -13.334  1.00  0.00           H  
ATOM   2746  HD3 PRO A 187      12.205   3.481 -14.073  1.00  0.00           H  
ATOM   2747  CG  PRO A 187      12.436   3.480 -12.027  1.00  0.00           C  
ATOM   2748  HG2 PRO A 187      11.999   2.826 -11.274  1.00  0.00           H  
ATOM   2749  HG3 PRO A 187      12.031   4.493 -12.001  1.00  0.00           H  
ATOM   2750  CB  PRO A 187      14.004   3.518 -11.726  1.00  0.00           C  
ATOM   2751  HB2 PRO A 187      14.218   3.559 -10.658  1.00  0.00           H  
ATOM   2752  HB3 PRO A 187      14.296   4.407 -12.284  1.00  0.00           H  
ATOM   2753  CA  PRO A 187      14.519   2.315 -12.439  1.00  0.00           C  
ATOM   2754  HA  PRO A 187      15.505   2.602 -12.800  1.00  0.00           H  
ATOM   2755  C   PRO A 187      14.523   1.053 -11.509  1.00  0.00           C  
ATOM   2756  O   PRO A 187      13.602   0.221 -11.481  1.00  0.00           O  
ATOM   2757  N   GLY A 188      15.503   1.013 -10.604  1.00  0.00           N  
ATOM   2758  H   GLY A 188      16.225   1.720 -10.588  1.00  0.00           H  
ATOM   2759  CA  GLY A 188      15.499   0.043  -9.443  1.00  0.00           C  
ATOM   2760  HA2 GLY A 188      14.465  -0.272  -9.304  1.00  0.00           H  
ATOM   2761  HA3 GLY A 188      16.163  -0.785  -9.689  1.00  0.00           H  
ATOM   2762  C   GLY A 188      15.974   0.573  -8.090  1.00  0.00           C  
ATOM   2763  O   GLY A 188      15.746  -0.115  -7.082  1.00  0.00           O  
ATOM   2764  N   PHE A 189      16.655   1.717  -8.046  1.00  0.00           N  
ATOM   2765  H   PHE A 189      16.946   1.988  -8.975  1.00  0.00           H  
ATOM   2766  CA  PHE A 189      17.482   2.129  -6.914  1.00  0.00           C  
ATOM   2767  HA  PHE A 189      17.133   1.697  -5.976  1.00  0.00           H  
ATOM   2768  CB  PHE A 189      18.922   1.468  -7.132  1.00  0.00           C  
ATOM   2769  HB2 PHE A 189      19.093   1.623  -8.198  1.00  0.00           H  
ATOM   2770  HB3 PHE A 189      19.718   2.010  -6.622  1.00  0.00           H  
ATOM   2771  CG  PHE A 189      19.128   0.011  -6.727  1.00  0.00           C  
ATOM   2772  CD1 PHE A 189      20.036  -0.214  -5.670  1.00  0.00           C  
ATOM   2773  HD1 PHE A 189      20.306   0.526  -4.931  1.00  0.00           H  
ATOM   2774  CE1 PHE A 189      20.378  -1.506  -5.277  1.00  0.00           C  
ATOM   2775  HE1 PHE A 189      21.016  -1.604  -4.412  1.00  0.00           H  
ATOM   2776  CZ  PHE A 189      19.835  -2.562  -6.003  1.00  0.00           C  
ATOM   2777  HZ  PHE A 189      20.063  -3.567  -5.682  1.00  0.00           H  
ATOM   2778  CE2 PHE A 189      19.145  -2.304  -7.213  1.00  0.00           C  
ATOM   2779  HE2 PHE A 189      18.869  -3.157  -7.816  1.00  0.00           H  
ATOM   2780  CD2 PHE A 189      18.751  -1.036  -7.577  1.00  0.00           C  
ATOM   2781  HD2 PHE A 189      18.141  -0.785  -8.431  1.00  0.00           H  
ATOM   2782  C   PHE A 189      17.526   3.635  -6.917  1.00  0.00           C  
ATOM   2783  O   PHE A 189      18.559   4.270  -6.641  1.00  0.00           O  
ATOM   2784  N   VAL A 190      16.462   4.369  -7.215  1.00  0.00           N  
ATOM   2785  H   VAL A 190      15.549   3.996  -7.436  1.00  0.00           H  
ATOM   2786  CA  VAL A 190      16.403   5.840  -6.971  1.00  0.00           C  
ATOM   2787  HA  VAL A 190      17.283   6.274  -7.445  1.00  0.00           H  
ATOM   2788  CB  VAL A 190      15.244   6.561  -7.666  1.00  0.00           C  
ATOM   2789  HB  VAL A 190      14.316   6.101  -7.327  1.00  0.00           H  
ATOM   2790  CG1 VAL A 190      15.341   8.029  -7.479  1.00  0.00           C  
ATOM   2791 HG11 VAL A 190      14.565   8.454  -8.115  1.00  0.00           H  
ATOM   2792 HG12 VAL A 190      15.193   8.473  -6.495  1.00  0.00           H  
ATOM   2793 HG13 VAL A 190      16.342   8.373  -7.739  1.00  0.00           H  
ATOM   2794  CG2 VAL A 190      15.229   6.244  -9.153  1.00  0.00           C  
ATOM   2795 HG21 VAL A 190      16.094   6.650  -9.678  1.00  0.00           H  
ATOM   2796 HG22 VAL A 190      15.172   5.161  -9.257  1.00  0.00           H  
ATOM   2797 HG23 VAL A 190      14.369   6.721  -9.625  1.00  0.00           H  
ATOM   2798  C   VAL A 190      16.306   6.151  -5.431  1.00  0.00           C  
ATOM   2799  O   VAL A 190      15.542   5.508  -4.721  1.00  0.00           O  
ATOM   2800  N   GLU A 191      17.079   7.035  -4.875  1.00  0.00           N  
ATOM   2801  H   GLU A 191      17.782   7.491  -5.441  1.00  0.00           H  
ATOM   2802  CA  GLU A 191      16.999   7.551  -3.536  1.00  0.00           C  
ATOM   2803  HA  GLU A 191      17.145   6.723  -2.841  1.00  0.00           H  
ATOM   2804  CB  GLU A 191      18.269   8.394  -3.353  1.00  0.00           C  
ATOM   2805  HB2 GLU A 191      19.154   7.787  -3.542  1.00  0.00           H  
ATOM   2806  HB3 GLU A 191      18.280   9.291  -3.972  1.00  0.00           H  
ATOM   2807  CG  GLU A 191      18.536   8.879  -1.912  1.00  0.00           C  
ATOM   2808  HG2 GLU A 191      19.252   9.701  -1.903  1.00  0.00           H  
ATOM   2809  HG3 GLU A 191      17.628   9.280  -1.461  1.00  0.00           H  
ATOM   2810  CD  GLU A 191      19.098   7.785  -0.989  1.00  0.00           C  
ATOM   2811  OE1 GLU A 191      20.181   8.008  -0.396  1.00  0.00           O  
ATOM   2812  OE2 GLU A 191      18.317   6.910  -0.566  1.00  0.00           O  
ATOM   2813  C   GLU A 191      15.692   8.292  -3.188  1.00  0.00           C  
ATOM   2814  O   GLU A 191      15.535   9.475  -3.473  1.00  0.00           O  
ATOM   2815  N   THR A 192      14.723   7.535  -2.730  1.00  0.00           N  
ATOM   2816  H   THR A 192      14.851   6.539  -2.616  1.00  0.00           H  
ATOM   2817  CA  THR A 192      13.347   7.975  -2.272  1.00  0.00           C  
ATOM   2818  HA  THR A 192      13.394   9.063  -2.333  1.00  0.00           H  
ATOM   2819  CB  THR A 192      12.266   7.482  -3.354  1.00  0.00           C  
ATOM   2820  HB  THR A 192      11.301   7.933  -3.123  1.00  0.00           H  
ATOM   2821  CG2 THR A 192      12.658   7.888  -4.743  1.00  0.00           C  
ATOM   2822 HG21 THR A 192      12.682   8.978  -4.759  1.00  0.00           H  
ATOM   2823 HG22 THR A 192      13.499   7.223  -4.939  1.00  0.00           H  
ATOM   2824 HG23 THR A 192      11.796   7.685  -5.379  1.00  0.00           H  
ATOM   2825  OG1 THR A 192      12.064   6.108  -3.265  1.00  0.00           O  
ATOM   2826  HG1 THR A 192      11.167   6.033  -3.597  1.00  0.00           H  
ATOM   2827  C   THR A 192      12.916   7.563  -0.887  1.00  0.00           C  
ATOM   2828  O   THR A 192      13.701   6.954  -0.189  1.00  0.00           O  
ATOM   2829  N   PRO A 193      11.752   7.967  -0.378  1.00  0.00           N  
ATOM   2830  CD  PRO A 193      11.065   9.293  -0.693  1.00  0.00           C  
ATOM   2831  HD2 PRO A 193      10.409   9.092  -1.539  1.00  0.00           H  
ATOM   2832  HD3 PRO A 193      11.827  10.051  -0.868  1.00  0.00           H  
ATOM   2833  CG  PRO A 193      10.109   9.606   0.419  1.00  0.00           C  
ATOM   2834  HG2 PRO A 193       9.163   9.995   0.039  1.00  0.00           H  
ATOM   2835  HG3 PRO A 193      10.651  10.235   1.126  1.00  0.00           H  
ATOM   2836  CB  PRO A 193       9.907   8.187   0.986  1.00  0.00           C  
ATOM   2837  HB2 PRO A 193       9.213   7.621   0.365  1.00  0.00           H  
ATOM   2838  HB3 PRO A 193       9.462   8.151   1.981  1.00  0.00           H  
ATOM   2839  CA  PRO A 193      11.249   7.447   0.904  1.00  0.00           C  
ATOM   2840  HA  PRO A 193      11.928   7.716   1.715  1.00  0.00           H  
ATOM   2841  C   PRO A 193      11.097   5.911   0.889  1.00  0.00           C  
ATOM   2842  O   PRO A 193      11.256   5.233   1.887  1.00  0.00           O  
ATOM   2843  N   MET A 194      10.763   5.260  -0.226  1.00  0.00           N  
ATOM   2844  H   MET A 194      10.579   5.833  -1.037  1.00  0.00           H  
ATOM   2845  CA  MET A 194      10.744   3.760  -0.345  1.00  0.00           C  
ATOM   2846  HA  MET A 194      10.137   3.360   0.467  1.00  0.00           H  
ATOM   2847  CB  MET A 194      10.056   3.379  -1.647  1.00  0.00           C  
ATOM   2848  HB2 MET A 194       9.008   3.679  -1.661  1.00  0.00           H  
ATOM   2849  HB3 MET A 194      10.506   3.849  -2.521  1.00  0.00           H  
ATOM   2850  CG  MET A 194      10.005   1.815  -1.694  1.00  0.00           C  
ATOM   2851  HG2 MET A 194      10.687   1.268  -1.042  1.00  0.00           H  
ATOM   2852  HG3 MET A 194       9.052   1.508  -1.263  1.00  0.00           H  
ATOM   2853  SD  MET A 194      10.027   0.938  -3.265  1.00  0.00           S  
ATOM   2854  CE  MET A 194      11.688   1.060  -3.746  1.00  0.00           C  
ATOM   2855  HE1 MET A 194      11.962   2.063  -3.421  1.00  0.00           H  
ATOM   2856  HE2 MET A 194      12.270   0.325  -3.191  1.00  0.00           H  
ATOM   2857  HE3 MET A 194      11.699   0.951  -4.831  1.00  0.00           H  
ATOM   2858  C   MET A 194      12.211   3.239  -0.223  1.00  0.00           C  
ATOM   2859  O   MET A 194      12.437   2.276   0.432  1.00  0.00           O  
ATOM   2860  N   ALA A 195      13.207   3.992  -0.705  1.00  0.00           N  
ATOM   2861  H   ALA A 195      13.038   4.750  -1.351  1.00  0.00           H  
ATOM   2862  CA  ALA A 195      14.588   3.600  -0.510  1.00  0.00           C  
ATOM   2863  HA  ALA A 195      14.601   2.616  -0.978  1.00  0.00           H  
ATOM   2864  CB  ALA A 195      15.575   4.528  -1.217  1.00  0.00           C  
ATOM   2865  HB1 ALA A 195      16.590   4.168  -1.379  1.00  0.00           H  
ATOM   2866  HB2 ALA A 195      15.208   4.750  -2.218  1.00  0.00           H  
ATOM   2867  HB3 ALA A 195      15.559   5.427  -0.599  1.00  0.00           H  
ATOM   2868  C   ALA A 195      14.926   3.496   0.998  1.00  0.00           C  
ATOM   2869  O   ALA A 195      15.591   2.600   1.510  1.00  0.00           O  
ATOM   2870  N   ALA A 196      14.529   4.525   1.672  1.00  0.00           N  
ATOM   2871  H   ALA A 196      13.923   5.242   1.301  1.00  0.00           H  
ATOM   2872  CA  ALA A 196      14.744   4.720   3.133  1.00  0.00           C  
ATOM   2873  HA  ALA A 196      15.809   4.557   3.294  1.00  0.00           H  
ATOM   2874  CB  ALA A 196      14.435   6.151   3.577  1.00  0.00           C  
ATOM   2875  HB1 ALA A 196      14.542   6.197   4.660  1.00  0.00           H  
ATOM   2876  HB2 ALA A 196      15.213   6.782   3.147  1.00  0.00           H  
ATOM   2877  HB3 ALA A 196      13.475   6.369   3.108  1.00  0.00           H  
ATOM   2878  C   ALA A 196      13.922   3.694   3.930  1.00  0.00           C  
ATOM   2879  O   ALA A 196      14.434   3.119   4.864  1.00  0.00           O  
ATOM   2880  N   SER A 197      12.721   3.283   3.428  1.00  0.00           N  
ATOM   2881  H   SER A 197      12.304   3.738   2.629  1.00  0.00           H  
ATOM   2882  CA  SER A 197      11.884   2.157   3.849  1.00  0.00           C  
ATOM   2883  HA  SER A 197      11.830   2.177   4.937  1.00  0.00           H  
ATOM   2884  CB  SER A 197      10.425   2.452   3.324  1.00  0.00           C  
ATOM   2885  HB2 SER A 197      10.347   2.366   2.241  1.00  0.00           H  
ATOM   2886  HB3 SER A 197       9.767   1.724   3.801  1.00  0.00           H  
ATOM   2887  OG  SER A 197      10.020   3.739   3.784  1.00  0.00           O  
ATOM   2888  HG  SER A 197      10.379   4.442   3.239  1.00  0.00           H  
ATOM   2889  C   SER A 197      12.432   0.755   3.508  1.00  0.00           C  
ATOM   2890  O   SER A 197      12.121  -0.178   4.262  1.00  0.00           O  
ATOM   2891  N   VAL A 198      13.216   0.494   2.491  1.00  0.00           N  
ATOM   2892  H   VAL A 198      13.356   1.253   1.841  1.00  0.00           H  
ATOM   2893  CA  VAL A 198      13.914  -0.805   2.243  1.00  0.00           C  
ATOM   2894  HA  VAL A 198      13.117  -1.538   2.361  1.00  0.00           H  
ATOM   2895  CB  VAL A 198      14.262  -0.921   0.790  1.00  0.00           C  
ATOM   2896  HB  VAL A 198      14.839  -0.047   0.490  1.00  0.00           H  
ATOM   2897  CG1 VAL A 198      15.310  -2.039   0.493  1.00  0.00           C  
ATOM   2898 HG11 VAL A 198      16.239  -1.480   0.608  1.00  0.00           H  
ATOM   2899 HG12 VAL A 198      15.055  -2.870   1.151  1.00  0.00           H  
ATOM   2900 HG13 VAL A 198      15.264  -2.340  -0.554  1.00  0.00           H  
ATOM   2901  CG2 VAL A 198      13.014  -1.153  -0.097  1.00  0.00           C  
ATOM   2902 HG21 VAL A 198      12.484  -2.037   0.258  1.00  0.00           H  
ATOM   2903 HG22 VAL A 198      12.394  -0.264   0.016  1.00  0.00           H  
ATOM   2904 HG23 VAL A 198      13.169  -1.200  -1.175  1.00  0.00           H  
ATOM   2905  C   VAL A 198      15.056  -0.943   3.300  1.00  0.00           C  
ATOM   2906  O   VAL A 198      15.108  -1.985   3.937  1.00  0.00           O  
ATOM   2907  N   ARG A 199      15.847   0.095   3.501  1.00  0.00           N  
ATOM   2908  H   ARG A 199      15.494   0.971   3.143  1.00  0.00           H  
ATOM   2909  CA  ARG A 199      16.907   0.096   4.596  1.00  0.00           C  
ATOM   2910  HA  ARG A 199      17.664  -0.681   4.482  1.00  0.00           H  
ATOM   2911  CB  ARG A 199      17.706   1.430   4.516  1.00  0.00           C  
ATOM   2912  HB2 ARG A 199      17.062   2.310   4.528  1.00  0.00           H  
ATOM   2913  HB3 ARG A 199      18.238   1.410   5.467  1.00  0.00           H  
ATOM   2914  CG  ARG A 199      18.563   1.519   3.247  1.00  0.00           C  
ATOM   2915  HG2 ARG A 199      19.160   0.614   3.132  1.00  0.00           H  
ATOM   2916  HG3 ARG A 199      17.913   1.427   2.378  1.00  0.00           H  
ATOM   2917  CD  ARG A 199      19.514   2.714   3.185  1.00  0.00           C  
ATOM   2918  HD2 ARG A 199      20.213   2.603   4.014  1.00  0.00           H  
ATOM   2919  HD3 ARG A 199      20.106   2.615   2.274  1.00  0.00           H  
ATOM   2920  NE  ARG A 199      18.923   4.066   3.258  1.00  0.00           N  
ATOM   2921  HE  ARG A 199      19.119   4.500   4.149  1.00  0.00           H  
ATOM   2922  CZ  ARG A 199      18.727   4.893   2.215  1.00  0.00           C  
ATOM   2923  NH1 ARG A 199      18.714   4.554   0.987  1.00  0.00           N  
ATOM   2924 HH11 ARG A 199      19.089   3.666   0.685  1.00  0.00           H  
ATOM   2925 HH12 ARG A 199      18.726   5.309   0.317  1.00  0.00           H  
ATOM   2926  NH2 ARG A 199      18.735   6.191   2.340  1.00  0.00           N  
ATOM   2927 HH21 ARG A 199      18.987   6.675   3.190  1.00  0.00           H  
ATOM   2928 HH22 ARG A 199      18.593   6.803   1.549  1.00  0.00           H  
ATOM   2929  C   ARG A 199      16.312  -0.090   5.924  1.00  0.00           C  
ATOM   2930  O   ARG A 199      16.831  -0.784   6.807  1.00  0.00           O  
ATOM   2931  N   GLU A 200      15.230   0.571   6.197  1.00  0.00           N  
ATOM   2932  H   GLU A 200      14.811   1.167   5.498  1.00  0.00           H  
ATOM   2933  CA  GLU A 200      14.575   0.551   7.522  1.00  0.00           C  
ATOM   2934  HA  GLU A 200      15.293   0.869   8.278  1.00  0.00           H  
ATOM   2935  CB  GLU A 200      13.416   1.547   7.374  1.00  0.00           C  
ATOM   2936  HB2 GLU A 200      13.891   2.525   7.318  1.00  0.00           H  
ATOM   2937  HB3 GLU A 200      13.080   1.362   6.354  1.00  0.00           H  
ATOM   2938  CG  GLU A 200      12.172   1.367   8.260  1.00  0.00           C  
ATOM   2939  HG2 GLU A 200      11.356   0.888   7.718  1.00  0.00           H  
ATOM   2940  HG3 GLU A 200      12.329   0.760   9.152  1.00  0.00           H  
ATOM   2941  CD  GLU A 200      11.748   2.728   8.789  1.00  0.00           C  
ATOM   2942  OE1 GLU A 200      10.684   3.236   8.408  1.00  0.00           O  
ATOM   2943  OE2 GLU A 200      12.553   3.267   9.632  1.00  0.00           O  
ATOM   2944  C   GLU A 200      14.059  -0.902   7.806  1.00  0.00           C  
ATOM   2945  O   GLU A 200      14.447  -1.539   8.807  1.00  0.00           O  
ATOM   2946  N   HIE A 201      13.245  -1.545   6.899  1.00  0.00           N  
ATOM   2947  H   HIE A 201      12.978  -1.001   6.091  1.00  0.00           H  
ATOM   2948  CA  HIE A 201      12.851  -2.937   6.939  1.00  0.00           C  
ATOM   2949  HA  HIE A 201      12.156  -3.022   7.775  1.00  0.00           H  
ATOM   2950  CB  HIE A 201      12.141  -3.323   5.683  1.00  0.00           C  
ATOM   2951  HB2 HIE A 201      11.217  -2.744   5.703  1.00  0.00           H  
ATOM   2952  HB3 HIE A 201      12.629  -3.096   4.735  1.00  0.00           H  
ATOM   2953  CG  HIE A 201      11.792  -4.840   5.534  1.00  0.00           C  
ATOM   2954  ND1 HIE A 201      12.602  -5.854   4.935  1.00  0.00           N  
ATOM   2955  CE1 HIE A 201      11.821  -6.957   4.995  1.00  0.00           C  
ATOM   2956  HE1 HIE A 201      12.130  -7.889   4.546  1.00  0.00           H  
ATOM   2957  NE2 HIE A 201      10.652  -6.702   5.592  1.00  0.00           N  
ATOM   2958  HE2 HIE A 201       9.939  -7.367   5.851  1.00  0.00           H  
ATOM   2959  CD2 HIE A 201      10.598  -5.354   5.928  1.00  0.00           C  
ATOM   2960  HD2 HIE A 201       9.780  -4.784   6.344  1.00  0.00           H  
ATOM   2961  C   HIE A 201      14.129  -3.860   7.134  1.00  0.00           C  
ATOM   2962  O   HIE A 201      14.258  -4.674   8.079  1.00  0.00           O  
ATOM   2963  N   TYR A 202      15.121  -3.724   6.253  1.00  0.00           N  
ATOM   2964  H   TYR A 202      14.966  -3.099   5.475  1.00  0.00           H  
ATOM   2965  CA  TYR A 202      16.362  -4.552   6.354  1.00  0.00           C  
ATOM   2966  HA  TYR A 202      16.152  -5.608   6.189  1.00  0.00           H  
ATOM   2967  CB  TYR A 202      17.330  -4.026   5.253  1.00  0.00           C  
ATOM   2968  HB2 TYR A 202      16.793  -4.066   4.306  1.00  0.00           H  
ATOM   2969  HB3 TYR A 202      17.630  -2.982   5.348  1.00  0.00           H  
ATOM   2970  CG  TYR A 202      18.644  -4.767   5.135  1.00  0.00           C  
ATOM   2971  CD1 TYR A 202      19.778  -4.575   5.977  1.00  0.00           C  
ATOM   2972  HD1 TYR A 202      19.786  -3.807   6.737  1.00  0.00           H  
ATOM   2973  CE1 TYR A 202      21.006  -5.231   5.802  1.00  0.00           C  
ATOM   2974  HE1 TYR A 202      21.786  -5.206   6.548  1.00  0.00           H  
ATOM   2975  CZ  TYR A 202      21.100  -6.232   4.766  1.00  0.00           C  
ATOM   2976  OH  TYR A 202      22.327  -6.841   4.564  1.00  0.00           O  
ATOM   2977  HH  TYR A 202      22.639  -6.991   3.668  1.00  0.00           H  
ATOM   2978  CE2 TYR A 202      20.101  -6.279   3.889  1.00  0.00           C  
ATOM   2979  HE2 TYR A 202      20.182  -6.965   3.058  1.00  0.00           H  
ATOM   2980  CD2 TYR A 202      18.802  -5.652   4.084  1.00  0.00           C  
ATOM   2981  HD2 TYR A 202      18.009  -5.694   3.353  1.00  0.00           H  
ATOM   2982  C   TYR A 202      17.130  -4.368   7.750  1.00  0.00           C  
ATOM   2983  O   TYR A 202      17.642  -5.345   8.278  1.00  0.00           O  
ATOM   2984  N   SER A 203      17.160  -3.149   8.408  1.00  0.00           N  
ATOM   2985  H   SER A 203      16.797  -2.379   7.865  1.00  0.00           H  
ATOM   2986  CA  SER A 203      17.627  -2.939   9.762  1.00  0.00           C  
ATOM   2987  HA  SER A 203      18.611  -3.405   9.821  1.00  0.00           H  
ATOM   2988  CB  SER A 203      17.869  -1.478  10.118  1.00  0.00           C  
ATOM   2989  HB2 SER A 203      16.945  -0.946  10.349  1.00  0.00           H  
ATOM   2990  HB3 SER A 203      18.533  -1.569  10.978  1.00  0.00           H  
ATOM   2991  OG  SER A 203      18.581  -0.866   9.001  1.00  0.00           O  
ATOM   2992  HG  SER A 203      18.005  -0.960   8.239  1.00  0.00           H  
ATOM   2993  C   SER A 203      16.668  -3.453  10.869  1.00  0.00           C  
ATOM   2994  O   SER A 203      17.073  -3.514  12.051  1.00  0.00           O  
ATOM   2995  N   ASP A 204      15.462  -3.864  10.523  1.00  0.00           N  
ATOM   2996  H   ASP A 204      15.214  -3.803   9.546  1.00  0.00           H  
ATOM   2997  CA  ASP A 204      14.579  -4.604  11.337  1.00  0.00           C  
ATOM   2998  HA  ASP A 204      14.705  -4.404  12.401  1.00  0.00           H  
ATOM   2999  CB  ASP A 204      13.120  -4.398  11.022  1.00  0.00           C  
ATOM   3000  HB2 ASP A 204      12.975  -4.411   9.943  1.00  0.00           H  
ATOM   3001  HB3 ASP A 204      12.564  -5.205  11.501  1.00  0.00           H  
ATOM   3002  CG  ASP A 204      12.454  -3.051  11.516  1.00  0.00           C  
ATOM   3003  OD1 ASP A 204      11.231  -2.829  11.186  1.00  0.00           O  
ATOM   3004  OD2 ASP A 204      13.185  -2.339  12.255  1.00  0.00           O  
ATOM   3005  C   ASP A 204      14.975  -6.107  11.319  1.00  0.00           C  
ATOM   3006  O   ASP A 204      15.179  -6.731  12.389  1.00  0.00           O  
ATOM   3007  N   ILE A 205      15.084  -6.702  10.126  1.00  0.00           N  
ATOM   3008  H   ILE A 205      14.937  -6.114   9.319  1.00  0.00           H  
ATOM   3009  CA  ILE A 205      15.428  -8.067   9.815  1.00  0.00           C  
ATOM   3010  HA  ILE A 205      14.763  -8.627  10.474  1.00  0.00           H  
ATOM   3011  CB  ILE A 205      15.209  -8.507   8.360  1.00  0.00           C  
ATOM   3012  HB  ILE A 205      15.726  -7.882   7.632  1.00  0.00           H  
ATOM   3013  CG2 ILE A 205      15.825  -9.945   8.113  1.00  0.00           C  
ATOM   3014 HG21 ILE A 205      15.289 -10.602   8.797  1.00  0.00           H  
ATOM   3015 HG22 ILE A 205      15.707 -10.266   7.077  1.00  0.00           H  
ATOM   3016 HG23 ILE A 205      16.908  -9.914   8.240  1.00  0.00           H  
ATOM   3017  CG1 ILE A 205      13.715  -8.391   7.949  1.00  0.00           C  
ATOM   3018 HG12 ILE A 205      13.386  -7.353   8.002  1.00  0.00           H  
ATOM   3019 HG13 ILE A 205      13.497  -8.737   6.939  1.00  0.00           H  
ATOM   3020  CD1 ILE A 205      12.728  -9.237   8.848  1.00  0.00           C  
ATOM   3021 HD11 ILE A 205      12.470  -8.676   9.746  1.00  0.00           H  
ATOM   3022 HD12 ILE A 205      11.763  -9.287   8.343  1.00  0.00           H  
ATOM   3023 HD13 ILE A 205      13.141 -10.228   9.034  1.00  0.00           H  
ATOM   3024  C   ILE A 205      16.845  -8.381  10.380  1.00  0.00           C  
ATOM   3025  O   ILE A 205      17.025  -9.172  11.262  1.00  0.00           O  
ATOM   3026  N   TRP A 206      17.838  -7.543  10.047  1.00  0.00           N  
ATOM   3027  H   TRP A 206      17.565  -6.677   9.605  1.00  0.00           H  
ATOM   3028  CA  TRP A 206      19.224  -7.637  10.473  1.00  0.00           C  
ATOM   3029  HA  TRP A 206      19.358  -8.658  10.831  1.00  0.00           H  
ATOM   3030  CB  TRP A 206      20.148  -7.579   9.252  1.00  0.00           C  
ATOM   3031  HB2 TRP A 206      20.028  -6.554   8.899  1.00  0.00           H  
ATOM   3032  HB3 TRP A 206      21.118  -7.659   9.743  1.00  0.00           H  
ATOM   3033  CG  TRP A 206      20.053  -8.639   8.177  1.00  0.00           C  
ATOM   3034  CD1 TRP A 206      19.323  -8.545   7.101  1.00  0.00           C  
ATOM   3035  HD1 TRP A 206      18.671  -7.736   6.806  1.00  0.00           H  
ATOM   3036  NE1 TRP A 206      19.666  -9.567   6.272  1.00  0.00           N  
ATOM   3037  HE1 TRP A 206      19.340  -9.601   5.317  1.00  0.00           H  
ATOM   3038  CE2 TRP A 206      20.436 -10.551   6.812  1.00  0.00           C  
ATOM   3039  CZ2 TRP A 206      20.878 -11.820   6.347  1.00  0.00           C  
ATOM   3040  HZ2 TRP A 206      20.661 -12.109   5.329  1.00  0.00           H  
ATOM   3041  CH2 TRP A 206      21.635 -12.618   7.175  1.00  0.00           C  
ATOM   3042  HH2 TRP A 206      21.880 -13.632   6.899  1.00  0.00           H  
ATOM   3043  CZ3 TRP A 206      22.032 -12.057   8.439  1.00  0.00           C  
ATOM   3044  HZ3 TRP A 206      22.657 -12.607   9.126  1.00  0.00           H  
ATOM   3045  CE3 TRP A 206      21.702 -10.737   8.828  1.00  0.00           C  
ATOM   3046  HE3 TRP A 206      21.864 -10.421   9.848  1.00  0.00           H  
ATOM   3047  CD2 TRP A 206      20.783  -9.952   8.043  1.00  0.00           C  
ATOM   3048  C   TRP A 206      19.669  -6.695  11.632  1.00  0.00           C  
ATOM   3049  O   TRP A 206      19.137  -5.603  11.729  1.00  0.00           O  
ATOM   3050  N   GLU A 207      20.489  -7.128  12.565  1.00  0.00           N  
ATOM   3051  H   GLU A 207      20.721  -8.104  12.453  1.00  0.00           H  
ATOM   3052  CA  GLU A 207      21.008  -6.419  13.722  1.00  0.00           C  
ATOM   3053  HA  GLU A 207      20.173  -5.799  14.050  1.00  0.00           H  
ATOM   3054  CB  GLU A 207      21.307  -7.451  14.832  1.00  0.00           C  
ATOM   3055  HB2 GLU A 207      21.834  -8.183  14.220  1.00  0.00           H  
ATOM   3056  HB3 GLU A 207      22.043  -6.988  15.489  1.00  0.00           H  
ATOM   3057  CG  GLU A 207      20.101  -8.054  15.523  1.00  0.00           C  
ATOM   3058  HG2 GLU A 207      19.517  -7.231  15.936  1.00  0.00           H  
ATOM   3059  HG3 GLU A 207      19.553  -8.628  14.775  1.00  0.00           H  
ATOM   3060  CD  GLU A 207      20.345  -9.201  16.521  1.00  0.00           C  
ATOM   3061  OE1 GLU A 207      19.593 -10.230  16.376  1.00  0.00           O  
ATOM   3062  OE2 GLU A 207      21.291  -9.046  17.329  1.00  0.00           O  
ATOM   3063  C   GLU A 207      22.141  -5.512  13.306  1.00  0.00           C  
ATOM   3064  O   GLU A 207      23.343  -5.713  13.394  1.00  0.00           O  
ATOM   3065  N   VAL A 208      21.738  -4.392  12.613  1.00  0.00           N  
ATOM   3066  H   VAL A 208      20.737  -4.280  12.519  1.00  0.00           H  
ATOM   3067  CA  VAL A 208      22.559  -3.272  11.910  1.00  0.00           C  
ATOM   3068  HA  VAL A 208      23.528  -3.220  12.406  1.00  0.00           H  
ATOM   3069  CB  VAL A 208      22.852  -3.646  10.346  1.00  0.00           C  
ATOM   3070  HB  VAL A 208      23.541  -2.905   9.939  1.00  0.00           H  
ATOM   3071  CG1 VAL A 208      23.458  -5.021  10.054  1.00  0.00           C  
ATOM   3072 HG11 VAL A 208      24.426  -5.142  10.542  1.00  0.00           H  
ATOM   3073 HG12 VAL A 208      22.881  -5.890  10.369  1.00  0.00           H  
ATOM   3074 HG13 VAL A 208      23.662  -4.912   8.988  1.00  0.00           H  
ATOM   3075  CG2 VAL A 208      21.565  -3.475   9.446  1.00  0.00           C  
ATOM   3076 HG21 VAL A 208      20.843  -4.271   9.630  1.00  0.00           H  
ATOM   3077 HG22 VAL A 208      21.132  -2.475   9.481  1.00  0.00           H  
ATOM   3078 HG23 VAL A 208      21.946  -3.582   8.430  1.00  0.00           H  
ATOM   3079  C   VAL A 208      22.008  -1.904  12.062  1.00  0.00           C  
ATOM   3080  O   VAL A 208      20.794  -1.772  12.210  1.00  0.00           O  
ATOM   3081  N   SER A 209      22.863  -0.913  11.863  1.00  0.00           N  
ATOM   3082  H   SER A 209      23.813  -1.256  11.818  1.00  0.00           H  
ATOM   3083  CA  SER A 209      22.560   0.503  11.608  1.00  0.00           C  
ATOM   3084  HA  SER A 209      21.895   0.898  12.375  1.00  0.00           H  
ATOM   3085  CB  SER A 209      23.903   1.244  11.631  1.00  0.00           C  
ATOM   3086  HB2 SER A 209      24.265   1.255  12.659  1.00  0.00           H  
ATOM   3087  HB3 SER A 209      24.580   0.684  10.987  1.00  0.00           H  
ATOM   3088  OG  SER A 209      23.662   2.617  11.399  1.00  0.00           O  
ATOM   3089  HG  SER A 209      24.377   3.152  11.752  1.00  0.00           H  
ATOM   3090  C   SER A 209      21.942   0.757  10.213  1.00  0.00           C  
ATOM   3091  O   SER A 209      22.346   0.210   9.226  1.00  0.00           O  
ATOM   3092  N   THR A 210      20.924   1.672  10.079  1.00  0.00           N  
ATOM   3093  H   THR A 210      20.442   2.058  10.877  1.00  0.00           H  
ATOM   3094  CA  THR A 210      20.432   2.143   8.778  1.00  0.00           C  
ATOM   3095  HA  THR A 210      19.947   1.269   8.344  1.00  0.00           H  
ATOM   3096  CB  THR A 210      19.221   3.137   8.876  1.00  0.00           C  
ATOM   3097  HB  THR A 210      18.937   3.443   7.869  1.00  0.00           H  
ATOM   3098  CG2 THR A 210      18.023   2.445   9.441  1.00  0.00           C  
ATOM   3099 HG21 THR A 210      17.227   3.087   9.817  1.00  0.00           H  
ATOM   3100 HG22 THR A 210      17.579   1.644   8.848  1.00  0.00           H  
ATOM   3101 HG23 THR A 210      18.320   1.808  10.274  1.00  0.00           H  
ATOM   3102  OG1 THR A 210      19.507   4.354   9.643  1.00  0.00           O  
ATOM   3103  HG1 THR A 210      19.036   5.038   9.163  1.00  0.00           H  
ATOM   3104  C   THR A 210      21.546   2.786   7.934  1.00  0.00           C  
ATOM   3105  O   THR A 210      21.390   2.768   6.738  1.00  0.00           O  
ATOM   3106  N   GLU A 211      22.576   3.438   8.535  1.00  0.00           N  
ATOM   3107  H   GLU A 211      22.486   3.716   9.502  1.00  0.00           H  
ATOM   3108  CA  GLU A 211      23.823   3.856   7.882  1.00  0.00           C  
ATOM   3109  HA  GLU A 211      23.505   4.425   7.008  1.00  0.00           H  
ATOM   3110  CB  GLU A 211      24.611   4.735   8.884  1.00  0.00           C  
ATOM   3111  HB2 GLU A 211      23.901   5.353   9.434  1.00  0.00           H  
ATOM   3112  HB3 GLU A 211      25.177   4.113   9.576  1.00  0.00           H  
ATOM   3113  CG  GLU A 211      25.648   5.656   8.259  1.00  0.00           C  
ATOM   3114  HG2 GLU A 211      26.234   6.164   9.026  1.00  0.00           H  
ATOM   3115  HG3 GLU A 211      26.296   5.030   7.646  1.00  0.00           H  
ATOM   3116  CD  GLU A 211      25.226   6.805   7.409  1.00  0.00           C  
ATOM   3117  OE1 GLU A 211      25.810   7.059   6.311  1.00  0.00           O  
ATOM   3118  OE2 GLU A 211      24.076   7.293   7.601  1.00  0.00           O  
ATOM   3119  C   GLU A 211      24.679   2.676   7.387  1.00  0.00           C  
ATOM   3120  O   GLU A 211      25.432   2.802   6.428  1.00  0.00           O  
ATOM   3121  N   GLU A 212      24.607   1.491   8.078  1.00  0.00           N  
ATOM   3122  H   GLU A 212      24.115   1.506   8.961  1.00  0.00           H  
ATOM   3123  CA  GLU A 212      25.255   0.195   7.623  1.00  0.00           C  
ATOM   3124  HA  GLU A 212      26.192   0.488   7.148  1.00  0.00           H  
ATOM   3125  CB  GLU A 212      25.672  -0.773   8.789  1.00  0.00           C  
ATOM   3126  HB2 GLU A 212      26.371  -0.193   9.391  1.00  0.00           H  
ATOM   3127  HB3 GLU A 212      24.833  -1.021   9.438  1.00  0.00           H  
ATOM   3128  CG  GLU A 212      26.234  -2.098   8.347  1.00  0.00           C  
ATOM   3129  HG2 GLU A 212      26.380  -2.791   9.176  1.00  0.00           H  
ATOM   3130  HG3 GLU A 212      25.459  -2.667   7.834  1.00  0.00           H  
ATOM   3131  CD  GLU A 212      27.507  -2.026   7.462  1.00  0.00           C  
ATOM   3132  OE1 GLU A 212      28.147  -0.939   7.465  1.00  0.00           O  
ATOM   3133  OE2 GLU A 212      27.855  -3.045   6.780  1.00  0.00           O  
ATOM   3134  C   GLU A 212      24.317  -0.485   6.569  1.00  0.00           C  
ATOM   3135  O   GLU A 212      24.785  -0.871   5.534  1.00  0.00           O  
ATOM   3136  N   ALA A 213      22.983  -0.538   6.703  1.00  0.00           N  
ATOM   3137  H   ALA A 213      22.631  -0.274   7.613  1.00  0.00           H  
ATOM   3138  CA  ALA A 213      22.075  -0.922   5.652  1.00  0.00           C  
ATOM   3139  HA  ALA A 213      22.319  -1.943   5.360  1.00  0.00           H  
ATOM   3140  CB  ALA A 213      20.624  -0.790   6.167  1.00  0.00           C  
ATOM   3141  HB1 ALA A 213      20.610  -1.302   7.129  1.00  0.00           H  
ATOM   3142  HB2 ALA A 213      20.365   0.268   6.129  1.00  0.00           H  
ATOM   3143  HB3 ALA A 213      19.880  -1.212   5.492  1.00  0.00           H  
ATOM   3144  C   ALA A 213      22.225  -0.098   4.324  1.00  0.00           C  
ATOM   3145  O   ALA A 213      21.863  -0.564   3.249  1.00  0.00           O  
ATOM   3146  N   PHE A 214      22.703   1.118   4.395  1.00  0.00           N  
ATOM   3147  H   PHE A 214      22.980   1.516   5.281  1.00  0.00           H  
ATOM   3148  CA  PHE A 214      22.903   1.969   3.235  1.00  0.00           C  
ATOM   3149  HA  PHE A 214      22.045   2.110   2.577  1.00  0.00           H  
ATOM   3150  CB  PHE A 214      23.374   3.426   3.700  1.00  0.00           C  
ATOM   3151  HB2 PHE A 214      22.680   3.903   4.393  1.00  0.00           H  
ATOM   3152  HB3 PHE A 214      24.311   3.417   4.256  1.00  0.00           H  
ATOM   3153  CG  PHE A 214      23.497   4.370   2.513  1.00  0.00           C  
ATOM   3154  CD1 PHE A 214      24.683   4.752   1.851  1.00  0.00           C  
ATOM   3155  HD1 PHE A 214      25.629   4.297   2.104  1.00  0.00           H  
ATOM   3156  CE1 PHE A 214      24.656   5.700   0.811  1.00  0.00           C  
ATOM   3157  HE1 PHE A 214      25.572   5.787   0.244  1.00  0.00           H  
ATOM   3158  CZ  PHE A 214      23.488   6.352   0.430  1.00  0.00           C  
ATOM   3159  HZ  PHE A 214      23.376   7.009  -0.420  1.00  0.00           H  
ATOM   3160  CE2 PHE A 214      22.323   6.027   1.152  1.00  0.00           C  
ATOM   3161  HE2 PHE A 214      21.397   6.421   0.758  1.00  0.00           H  
ATOM   3162  CD2 PHE A 214      22.351   5.125   2.160  1.00  0.00           C  
ATOM   3163  HD2 PHE A 214      21.419   4.815   2.609  1.00  0.00           H  
ATOM   3164  C   PHE A 214      24.174   1.491   2.425  1.00  0.00           C  
ATOM   3165  O   PHE A 214      24.200   1.513   1.189  1.00  0.00           O  
ATOM   3166  N   ASP A 215      25.182   0.988   3.137  1.00  0.00           N  
ATOM   3167  H   ASP A 215      25.075   0.916   4.139  1.00  0.00           H  
ATOM   3168  CA  ASP A 215      26.406   0.399   2.577  1.00  0.00           C  
ATOM   3169  HA  ASP A 215      26.800   1.090   1.832  1.00  0.00           H  
ATOM   3170  CB  ASP A 215      27.479   0.291   3.797  1.00  0.00           C  
ATOM   3171  HB2 ASP A 215      27.364   1.120   4.496  1.00  0.00           H  
ATOM   3172  HB3 ASP A 215      27.336  -0.659   4.313  1.00  0.00           H  
ATOM   3173  CG  ASP A 215      28.926   0.487   3.267  1.00  0.00           C  
ATOM   3174  OD1 ASP A 215      29.111   0.607   2.040  1.00  0.00           O  
ATOM   3175  OD2 ASP A 215      29.890   0.509   4.070  1.00  0.00           O  
ATOM   3176  C   ASP A 215      26.036  -0.984   1.969  1.00  0.00           C  
ATOM   3177  O   ASP A 215      26.447  -1.290   0.877  1.00  0.00           O  
ATOM   3178  N   ARG A 216      25.256  -1.789   2.686  1.00  0.00           N  
ATOM   3179  H   ARG A 216      25.048  -1.441   3.611  1.00  0.00           H  
ATOM   3180  CA  ARG A 216      24.762  -3.123   2.329  1.00  0.00           C  
ATOM   3181  HA  ARG A 216      25.668  -3.728   2.283  1.00  0.00           H  
ATOM   3182  CB  ARG A 216      23.821  -3.650   3.433  1.00  0.00           C  
ATOM   3183  HB2 ARG A 216      22.961  -3.000   3.590  1.00  0.00           H  
ATOM   3184  HB3 ARG A 216      23.268  -4.551   3.163  1.00  0.00           H  
ATOM   3185  CG  ARG A 216      24.573  -3.804   4.806  1.00  0.00           C  
ATOM   3186  HG2 ARG A 216      25.288  -3.005   5.000  1.00  0.00           H  
ATOM   3187  HG3 ARG A 216      23.849  -3.812   5.621  1.00  0.00           H  
ATOM   3188  CD  ARG A 216      25.350  -5.106   4.691  1.00  0.00           C  
ATOM   3189  HD2 ARG A 216      24.653  -5.938   4.588  1.00  0.00           H  
ATOM   3190  HD3 ARG A 216      25.945  -5.216   3.784  1.00  0.00           H  
ATOM   3191  NE  ARG A 216      26.200  -5.261   5.894  1.00  0.00           N  
ATOM   3192  HE  ARG A 216      26.532  -4.400   6.303  1.00  0.00           H  
ATOM   3193  CZ  ARG A 216      26.369  -6.156   6.747  1.00  0.00           C  
ATOM   3194  NH1 ARG A 216      25.745  -7.279   6.623  1.00  0.00           N  
ATOM   3195 HH11 ARG A 216      25.197  -7.401   5.784  1.00  0.00           H  
ATOM   3196 HH12 ARG A 216      25.887  -7.929   7.384  1.00  0.00           H  
ATOM   3197  NH2 ARG A 216      27.071  -5.953   7.835  1.00  0.00           N  
ATOM   3198 HH21 ARG A 216      27.449  -5.052   8.091  1.00  0.00           H  
ATOM   3199 HH22 ARG A 216      27.167  -6.634   8.576  1.00  0.00           H  
ATOM   3200  C   ARG A 216      23.989  -3.056   0.948  1.00  0.00           C  
ATOM   3201  O   ARG A 216      24.219  -3.881   0.012  1.00  0.00           O  
ATOM   3202  N   ILE A 217      23.105  -2.102   0.839  1.00  0.00           N  
ATOM   3203  H   ILE A 217      22.916  -1.575   1.679  1.00  0.00           H  
ATOM   3204  CA  ILE A 217      22.364  -1.984  -0.483  1.00  0.00           C  
ATOM   3205  HA  ILE A 217      22.292  -2.991  -0.893  1.00  0.00           H  
ATOM   3206  CB  ILE A 217      20.939  -1.488  -0.191  1.00  0.00           C  
ATOM   3207  HB  ILE A 217      21.104  -0.514   0.272  1.00  0.00           H  
ATOM   3208  CG2 ILE A 217      20.046  -1.438  -1.478  1.00  0.00           C  
ATOM   3209 HG21 ILE A 217      18.978  -1.522  -1.277  1.00  0.00           H  
ATOM   3210 HG22 ILE A 217      20.322  -0.512  -1.984  1.00  0.00           H  
ATOM   3211 HG23 ILE A 217      20.342  -2.169  -2.230  1.00  0.00           H  
ATOM   3212  CG1 ILE A 217      20.163  -2.345   0.887  1.00  0.00           C  
ATOM   3213 HG12 ILE A 217      20.640  -2.298   1.865  1.00  0.00           H  
ATOM   3214 HG13 ILE A 217      19.237  -1.813   1.104  1.00  0.00           H  
ATOM   3215  CD1 ILE A 217      19.730  -3.754   0.499  1.00  0.00           C  
ATOM   3216 HD11 ILE A 217      19.027  -4.155   1.230  1.00  0.00           H  
ATOM   3217 HD12 ILE A 217      19.233  -3.721  -0.470  1.00  0.00           H  
ATOM   3218 HD13 ILE A 217      20.661  -4.318   0.450  1.00  0.00           H  
ATOM   3219  C   ILE A 217      23.140  -1.201  -1.560  1.00  0.00           C  
ATOM   3220  O   ILE A 217      23.137  -1.621  -2.691  1.00  0.00           O  
ATOM   3221  N   THR A 218      23.926  -0.130  -1.257  1.00  0.00           N  
ATOM   3222  H   THR A 218      24.161   0.148  -0.316  1.00  0.00           H  
ATOM   3223  CA  THR A 218      24.763   0.530  -2.293  1.00  0.00           C  
ATOM   3224  HA  THR A 218      24.314   0.794  -3.249  1.00  0.00           H  
ATOM   3225  CB  THR A 218      25.438   1.827  -1.782  1.00  0.00           C  
ATOM   3226  HB  THR A 218      26.132   2.145  -2.559  1.00  0.00           H  
ATOM   3227  CG2 THR A 218      24.392   2.973  -1.604  1.00  0.00           C  
ATOM   3228 HG21 THR A 218      23.659   2.873  -0.804  1.00  0.00           H  
ATOM   3229 HG22 THR A 218      24.825   3.948  -1.381  1.00  0.00           H  
ATOM   3230 HG23 THR A 218      23.862   2.985  -2.556  1.00  0.00           H  
ATOM   3231  OG1 THR A 218      26.141   1.714  -0.507  1.00  0.00           O  
ATOM   3232  HG1 THR A 218      25.386   1.565   0.066  1.00  0.00           H  
ATOM   3233  C   THR A 218      25.914  -0.367  -2.835  1.00  0.00           C  
ATOM   3234  O   THR A 218      25.998  -0.520  -4.045  1.00  0.00           O  
ATOM   3235  N   ALA A 219      26.578  -1.216  -1.952  1.00  0.00           N  
ATOM   3236  H   ALA A 219      26.648  -1.044  -0.960  1.00  0.00           H  
ATOM   3237  CA  ALA A 219      27.355  -2.393  -2.433  1.00  0.00           C  
ATOM   3238  HA  ALA A 219      28.271  -2.122  -2.956  1.00  0.00           H  
ATOM   3239  CB  ALA A 219      27.767  -3.179  -1.212  1.00  0.00           C  
ATOM   3240  HB1 ALA A 219      28.550  -2.596  -0.726  1.00  0.00           H  
ATOM   3241  HB2 ALA A 219      26.965  -3.482  -0.539  1.00  0.00           H  
ATOM   3242  HB3 ALA A 219      28.262  -4.106  -1.498  1.00  0.00           H  
ATOM   3243  C   ALA A 219      26.559  -3.273  -3.387  1.00  0.00           C  
ATOM   3244  O   ALA A 219      27.219  -3.874  -4.194  1.00  0.00           O  
ATOM   3245  N   ARG A 220      25.185  -3.450  -3.393  1.00  0.00           N  
ATOM   3246  H   ARG A 220      24.627  -2.988  -2.690  1.00  0.00           H  
ATOM   3247  CA  ARG A 220      24.534  -4.319  -4.417  1.00  0.00           C  
ATOM   3248  HA  ARG A 220      25.055  -5.244  -4.664  1.00  0.00           H  
ATOM   3249  CB  ARG A 220      23.051  -4.673  -3.987  1.00  0.00           C  
ATOM   3250  HB2 ARG A 220      22.543  -3.813  -3.549  1.00  0.00           H  
ATOM   3251  HB3 ARG A 220      22.384  -4.936  -4.808  1.00  0.00           H  
ATOM   3252  CG  ARG A 220      22.964  -5.809  -2.923  1.00  0.00           C  
ATOM   3253  HG2 ARG A 220      23.676  -6.610  -3.120  1.00  0.00           H  
ATOM   3254  HG3 ARG A 220      23.137  -5.564  -1.875  1.00  0.00           H  
ATOM   3255  CD  ARG A 220      21.520  -6.388  -2.898  1.00  0.00           C  
ATOM   3256  HD2 ARG A 220      20.746  -5.627  -2.990  1.00  0.00           H  
ATOM   3257  HD3 ARG A 220      21.506  -7.104  -3.720  1.00  0.00           H  
ATOM   3258  NE  ARG A 220      21.212  -7.285  -1.718  1.00  0.00           N  
ATOM   3259  HE  ARG A 220      22.059  -7.676  -1.329  1.00  0.00           H  
ATOM   3260  CZ  ARG A 220      19.978  -7.795  -1.352  1.00  0.00           C  
ATOM   3261  NH1 ARG A 220      19.842  -8.308  -0.205  1.00  0.00           N  
ATOM   3262 HH11 ARG A 220      20.569  -8.505   0.467  1.00  0.00           H  
ATOM   3263 HH12 ARG A 220      18.943  -8.746  -0.056  1.00  0.00           H  
ATOM   3264  NH2 ARG A 220      18.925  -7.664  -2.119  1.00  0.00           N  
ATOM   3265 HH21 ARG A 220      18.925  -7.198  -3.015  1.00  0.00           H  
ATOM   3266 HH22 ARG A 220      18.052  -8.096  -1.850  1.00  0.00           H  
ATOM   3267  C   ARG A 220      24.291  -3.743  -5.785  1.00  0.00           C  
ATOM   3268  O   ARG A 220      24.247  -4.463  -6.718  1.00  0.00           O  
ATOM   3269  N   VAL A 221      24.495  -2.434  -5.963  1.00  0.00           N  
ATOM   3270  H   VAL A 221      24.745  -1.891  -5.150  1.00  0.00           H  
ATOM   3271  CA  VAL A 221      24.180  -1.815  -7.285  1.00  0.00           C  
ATOM   3272  HA  VAL A 221      23.523  -2.382  -7.945  1.00  0.00           H  
ATOM   3273  CB  VAL A 221      23.300  -0.573  -7.085  1.00  0.00           C  
ATOM   3274  HB  VAL A 221      22.322  -1.049  -7.009  1.00  0.00           H  
ATOM   3275  CG1 VAL A 221      23.465   0.202  -5.771  1.00  0.00           C  
ATOM   3276 HG11 VAL A 221      22.687   0.963  -5.833  1.00  0.00           H  
ATOM   3277 HG12 VAL A 221      23.329  -0.400  -4.872  1.00  0.00           H  
ATOM   3278 HG13 VAL A 221      24.408   0.715  -5.584  1.00  0.00           H  
ATOM   3279  CG2 VAL A 221      23.326   0.476  -8.278  1.00  0.00           C  
ATOM   3280 HG21 VAL A 221      24.292   0.982  -8.291  1.00  0.00           H  
ATOM   3281 HG22 VAL A 221      23.136   0.038  -9.258  1.00  0.00           H  
ATOM   3282 HG23 VAL A 221      22.527   1.203  -8.135  1.00  0.00           H  
ATOM   3283  C   VAL A 221      25.471  -1.532  -7.972  1.00  0.00           C  
ATOM   3284  O   VAL A 221      26.338  -0.888  -7.341  1.00  0.00           O  
ATOM   3285  N   PRO A 222      25.622  -1.944  -9.246  1.00  0.00           N  
ATOM   3286  CD  PRO A 222      24.740  -2.751 -10.114  1.00  0.00           C  
ATOM   3287  HD2 PRO A 222      23.910  -2.191 -10.543  1.00  0.00           H  
ATOM   3288  HD3 PRO A 222      24.272  -3.491  -9.465  1.00  0.00           H  
ATOM   3289  CG  PRO A 222      25.545  -3.323 -11.279  1.00  0.00           C  
ATOM   3290  HG2 PRO A 222      25.007  -3.258 -12.223  1.00  0.00           H  
ATOM   3291  HG3 PRO A 222      25.948  -4.314 -11.070  1.00  0.00           H  
ATOM   3292  CB  PRO A 222      26.727  -2.339 -11.325  1.00  0.00           C  
ATOM   3293  HB2 PRO A 222      26.466  -1.471 -11.928  1.00  0.00           H  
ATOM   3294  HB3 PRO A 222      27.692  -2.702 -11.679  1.00  0.00           H  
ATOM   3295  CA  PRO A 222      26.890  -1.848  -9.933  1.00  0.00           C  
ATOM   3296  HA  PRO A 222      27.602  -2.492  -9.416  1.00  0.00           H  
ATOM   3297  C   PRO A 222      27.556  -0.457  -9.780  1.00  0.00           C  
ATOM   3298  O   PRO A 222      28.781  -0.446  -9.568  1.00  0.00           O  
ATOM   3299  N   ILE A 223      26.890   0.707  -9.957  1.00  0.00           N  
ATOM   3300  H   ILE A 223      25.934   0.684 -10.283  1.00  0.00           H  
ATOM   3301  CA  ILE A 223      27.510   2.009  -9.919  1.00  0.00           C  
ATOM   3302  HA  ILE A 223      28.524   1.952 -10.311  1.00  0.00           H  
ATOM   3303  CB  ILE A 223      26.722   3.068 -10.716  1.00  0.00           C  
ATOM   3304  HB  ILE A 223      27.261   4.001 -10.551  1.00  0.00           H  
ATOM   3305  CG2 ILE A 223      26.688   2.739 -12.234  1.00  0.00           C  
ATOM   3306 HG21 ILE A 223      26.049   1.881 -12.445  1.00  0.00           H  
ATOM   3307 HG22 ILE A 223      26.365   3.617 -12.795  1.00  0.00           H  
ATOM   3308 HG23 ILE A 223      27.703   2.513 -12.561  1.00  0.00           H  
ATOM   3309  CG1 ILE A 223      25.320   3.374 -10.171  1.00  0.00           C  
ATOM   3310 HG12 ILE A 223      24.662   2.536 -10.405  1.00  0.00           H  
ATOM   3311 HG13 ILE A 223      25.432   3.413  -9.088  1.00  0.00           H  
ATOM   3312  CD1 ILE A 223      24.644   4.638 -10.736  1.00  0.00           C  
ATOM   3313 HD11 ILE A 223      24.335   4.553 -11.778  1.00  0.00           H  
ATOM   3314 HD12 ILE A 223      23.667   4.709 -10.260  1.00  0.00           H  
ATOM   3315 HD13 ILE A 223      25.318   5.467 -10.525  1.00  0.00           H  
ATOM   3316  C   ILE A 223      27.780   2.600  -8.451  1.00  0.00           C  
ATOM   3317  O   ILE A 223      28.106   3.791  -8.205  1.00  0.00           O  
ATOM   3318  N   GLY A 224      27.626   1.725  -7.405  1.00  0.00           N  
ATOM   3319  H   GLY A 224      27.506   0.781  -7.741  1.00  0.00           H  
ATOM   3320  CA  GLY A 224      28.006   1.916  -5.943  1.00  0.00           C  
ATOM   3321  HA2 GLY A 224      27.707   1.014  -5.407  1.00  0.00           H  
ATOM   3322  HA3 GLY A 224      29.096   1.926  -5.919  1.00  0.00           H  
ATOM   3323  C   GLY A 224      27.303   3.107  -5.265  1.00  0.00           C  
ATOM   3324  O   GLY A 224      27.700   3.540  -4.172  1.00  0.00           O  
ATOM   3325  N   ARG A 225      26.221   3.599  -5.907  1.00  0.00           N  
ATOM   3326  H   ARG A 225      25.943   3.156  -6.771  1.00  0.00           H  
ATOM   3327  CA  ARG A 225      25.316   4.606  -5.345  1.00  0.00           C  
ATOM   3328  HA  ARG A 225      25.412   4.510  -4.263  1.00  0.00           H  
ATOM   3329  CB  ARG A 225      25.956   6.005  -5.688  1.00  0.00           C  
ATOM   3330  HB2 ARG A 225      25.345   6.691  -5.100  1.00  0.00           H  
ATOM   3331  HB3 ARG A 225      26.964   6.181  -5.313  1.00  0.00           H  
ATOM   3332  CG  ARG A 225      25.716   6.325  -7.209  1.00  0.00           C  
ATOM   3333  HG2 ARG A 225      26.596   5.933  -7.720  1.00  0.00           H  
ATOM   3334  HG3 ARG A 225      24.843   5.839  -7.647  1.00  0.00           H  
ATOM   3335  CD  ARG A 225      25.700   7.822  -7.445  1.00  0.00           C  
ATOM   3336  HD2 ARG A 225      24.768   8.184  -7.011  1.00  0.00           H  
ATOM   3337  HD3 ARG A 225      26.593   8.263  -7.001  1.00  0.00           H  
ATOM   3338  NE  ARG A 225      25.730   8.064  -8.903  1.00  0.00           N  
ATOM   3339  HE  ARG A 225      26.615   7.807  -9.316  1.00  0.00           H  
ATOM   3340  CZ  ARG A 225      24.715   8.383  -9.645  1.00  0.00           C  
ATOM   3341  NH1 ARG A 225      23.540   8.483  -9.269  1.00  0.00           N  
ATOM   3342 HH11 ARG A 225      23.269   8.324  -8.310  1.00  0.00           H  
ATOM   3343 HH12 ARG A 225      22.853   8.807  -9.936  1.00  0.00           H  
ATOM   3344  NH2 ARG A 225      24.851   8.563 -10.920  1.00  0.00           N  
ATOM   3345 HH21 ARG A 225      25.734   8.255 -11.302  1.00  0.00           H  
ATOM   3346 HH22 ARG A 225      24.140   9.039 -11.457  1.00  0.00           H  
ATOM   3347  C   ARG A 225      23.890   4.534  -5.752  1.00  0.00           C  
ATOM   3348  O   ARG A 225      23.623   3.817  -6.730  1.00  0.00           O  
ATOM   3349  N   TYR A 226      22.986   5.244  -5.104  1.00  0.00           N  
ATOM   3350  H   TYR A 226      23.191   5.745  -4.250  1.00  0.00           H  
ATOM   3351  CA  TYR A 226      21.610   5.364  -5.532  1.00  0.00           C  
ATOM   3352  HA  TYR A 226      21.177   4.449  -5.935  1.00  0.00           H  
ATOM   3353  CB  TYR A 226      20.604   5.634  -4.362  1.00  0.00           C  
ATOM   3354  HB2 TYR A 226      20.849   6.515  -3.769  1.00  0.00           H  
ATOM   3355  HB3 TYR A 226      19.631   5.749  -4.839  1.00  0.00           H  
ATOM   3356  CG  TYR A 226      20.436   4.557  -3.325  1.00  0.00           C  
ATOM   3357  CD1 TYR A 226      19.651   3.445  -3.626  1.00  0.00           C  
ATOM   3358  HD1 TYR A 226      19.008   3.387  -4.492  1.00  0.00           H  
ATOM   3359  CE1 TYR A 226      19.591   2.360  -2.721  1.00  0.00           C  
ATOM   3360  HE1 TYR A 226      18.838   1.594  -2.823  1.00  0.00           H  
ATOM   3361  CZ  TYR A 226      20.212   2.432  -1.454  1.00  0.00           C  
ATOM   3362  OH  TYR A 226      20.054   1.505  -0.519  1.00  0.00           O  
ATOM   3363  HH  TYR A 226      19.160   1.155  -0.543  1.00  0.00           H  
ATOM   3364  CE2 TYR A 226      21.026   3.626  -1.178  1.00  0.00           C  
ATOM   3365  HE2 TYR A 226      21.548   3.597  -0.233  1.00  0.00           H  
ATOM   3366  CD2 TYR A 226      21.201   4.673  -2.110  1.00  0.00           C  
ATOM   3367  HD2 TYR A 226      21.957   5.435  -1.991  1.00  0.00           H  
ATOM   3368  C   TYR A 226      21.510   6.398  -6.675  1.00  0.00           C  
ATOM   3369  O   TYR A 226      22.276   7.416  -6.761  1.00  0.00           O  
ATOM   3370  N   VAL A 227      20.460   6.190  -7.537  1.00  0.00           N  
ATOM   3371  H   VAL A 227      19.925   5.343  -7.419  1.00  0.00           H  
ATOM   3372  CA  VAL A 227      20.051   6.989  -8.668  1.00  0.00           C  
ATOM   3373  HA  VAL A 227      20.971   7.373  -9.107  1.00  0.00           H  
ATOM   3374  CB  VAL A 227      19.352   6.083  -9.745  1.00  0.00           C  
ATOM   3375  HB  VAL A 227      18.441   5.690  -9.295  1.00  0.00           H  
ATOM   3376  CG1 VAL A 227      18.969   6.757 -11.053  1.00  0.00           C  
ATOM   3377 HG11 VAL A 227      18.397   7.672 -10.898  1.00  0.00           H  
ATOM   3378 HG12 VAL A 227      19.827   7.101 -11.630  1.00  0.00           H  
ATOM   3379 HG13 VAL A 227      18.414   6.042 -11.660  1.00  0.00           H  
ATOM   3380  CG2 VAL A 227      20.402   5.043 -10.171  1.00  0.00           C  
ATOM   3381 HG21 VAL A 227      21.168   5.570 -10.741  1.00  0.00           H  
ATOM   3382 HG22 VAL A 227      20.975   4.543  -9.390  1.00  0.00           H  
ATOM   3383 HG23 VAL A 227      19.865   4.352 -10.820  1.00  0.00           H  
ATOM   3384  C   VAL A 227      19.311   8.249  -8.192  1.00  0.00           C  
ATOM   3385  O   VAL A 227      18.620   8.274  -7.138  1.00  0.00           O  
ATOM   3386  N   GLN A 228      19.545   9.390  -8.828  1.00  0.00           N  
ATOM   3387  H   GLN A 228      20.230   9.301  -9.565  1.00  0.00           H  
ATOM   3388  CA  GLN A 228      18.793  10.613  -8.684  1.00  0.00           C  
ATOM   3389  HA  GLN A 228      18.516  10.751  -7.638  1.00  0.00           H  
ATOM   3390  CB  GLN A 228      19.578  11.854  -9.132  1.00  0.00           C  
ATOM   3391  HB2 GLN A 228      20.045  11.675 -10.101  1.00  0.00           H  
ATOM   3392  HB3 GLN A 228      18.845  12.654  -9.237  1.00  0.00           H  
ATOM   3393  CG  GLN A 228      20.723  12.278  -8.161  1.00  0.00           C  
ATOM   3394  HG2 GLN A 228      20.309  12.763  -7.277  1.00  0.00           H  
ATOM   3395  HG3 GLN A 228      21.282  11.394  -7.854  1.00  0.00           H  
ATOM   3396  CD  GLN A 228      21.813  13.165  -8.745  1.00  0.00           C  
ATOM   3397  OE1 GLN A 228      22.374  12.833  -9.791  1.00  0.00           O  
ATOM   3398  NE2 GLN A 228      22.084  14.316  -8.174  1.00  0.00           N  
ATOM   3399 HE21 GLN A 228      21.569  14.500  -7.325  1.00  0.00           H  
ATOM   3400 HE22 GLN A 228      22.752  14.902  -8.655  1.00  0.00           H  
ATOM   3401  C   GLN A 228      17.458  10.495  -9.347  1.00  0.00           C  
ATOM   3402  O   GLN A 228      17.394  10.049 -10.484  1.00  0.00           O  
ATOM   3403  N   PRO A 229      16.345  11.063  -8.865  1.00  0.00           N  
ATOM   3404  CD  PRO A 229      16.316  11.953  -7.659  1.00  0.00           C  
ATOM   3405  HD2 PRO A 229      17.108  12.693  -7.548  1.00  0.00           H  
ATOM   3406  HD3 PRO A 229      16.301  11.356  -6.747  1.00  0.00           H  
ATOM   3407  CG  PRO A 229      14.986  12.645  -7.847  1.00  0.00           C  
ATOM   3408  HG2 PRO A 229      15.130  13.603  -8.348  1.00  0.00           H  
ATOM   3409  HG3 PRO A 229      14.511  12.784  -6.876  1.00  0.00           H  
ATOM   3410  CB  PRO A 229      14.017  11.718  -8.715  1.00  0.00           C  
ATOM   3411  HB2 PRO A 229      13.103  12.234  -9.011  1.00  0.00           H  
ATOM   3412  HB3 PRO A 229      13.766  10.983  -7.951  1.00  0.00           H  
ATOM   3413  CA  PRO A 229      15.135  11.251  -9.664  1.00  0.00           C  
ATOM   3414  HA  PRO A 229      14.761  10.270  -9.957  1.00  0.00           H  
ATOM   3415  C   PRO A 229      15.367  12.057 -10.961  1.00  0.00           C  
ATOM   3416  O   PRO A 229      14.800  11.757 -11.998  1.00  0.00           O  
ATOM   3417  N   SER A 230      16.305  13.004 -10.922  1.00  0.00           N  
ATOM   3418  H   SER A 230      16.581  13.361 -10.019  1.00  0.00           H  
ATOM   3419  CA  SER A 230      16.737  13.831 -11.989  1.00  0.00           C  
ATOM   3420  HA  SER A 230      15.840  14.339 -12.339  1.00  0.00           H  
ATOM   3421  CB  SER A 230      17.727  14.936 -11.611  1.00  0.00           C  
ATOM   3422  HB2 SER A 230      18.601  14.530 -11.101  1.00  0.00           H  
ATOM   3423  HB3 SER A 230      17.862  15.578 -12.481  1.00  0.00           H  
ATOM   3424  OG  SER A 230      17.183  15.713 -10.596  1.00  0.00           O  
ATOM   3425  HG  SER A 230      16.462  16.241 -10.945  1.00  0.00           H  
ATOM   3426  C   SER A 230      17.389  13.060 -13.101  1.00  0.00           C  
ATOM   3427  O   SER A 230      17.365  13.518 -14.277  1.00  0.00           O  
ATOM   3428  N   GLU A 231      18.016  11.890 -12.794  1.00  0.00           N  
ATOM   3429  H   GLU A 231      17.927  11.521 -11.859  1.00  0.00           H  
ATOM   3430  CA  GLU A 231      18.677  11.126 -13.934  1.00  0.00           C  
ATOM   3431  HA  GLU A 231      19.205  11.789 -14.619  1.00  0.00           H  
ATOM   3432  CB  GLU A 231      19.798  10.187 -13.407  1.00  0.00           C  
ATOM   3433  HB2 GLU A 231      19.534   9.329 -12.789  1.00  0.00           H  
ATOM   3434  HB3 GLU A 231      20.283   9.702 -14.255  1.00  0.00           H  
ATOM   3435  CG  GLU A 231      20.993  11.033 -12.776  1.00  0.00           C  
ATOM   3436  HG2 GLU A 231      21.570  11.500 -13.574  1.00  0.00           H  
ATOM   3437  HG3 GLU A 231      20.595  11.913 -12.272  1.00  0.00           H  
ATOM   3438  CD  GLU A 231      21.920  10.259 -11.835  1.00  0.00           C  
ATOM   3439  OE1 GLU A 231      23.159  10.546 -11.847  1.00  0.00           O  
ATOM   3440  OE2 GLU A 231      21.490   9.490 -10.953  1.00  0.00           O  
ATOM   3441  C   GLU A 231      17.606  10.301 -14.641  1.00  0.00           C  
ATOM   3442  O   GLU A 231      17.710  10.016 -15.807  1.00  0.00           O  
ATOM   3443  N   VAL A 232      16.572   9.880 -13.903  1.00  0.00           N  
ATOM   3444  H   VAL A 232      16.604  10.037 -12.905  1.00  0.00           H  
ATOM   3445  CA  VAL A 232      15.323   9.323 -14.456  1.00  0.00           C  
ATOM   3446  HA  VAL A 232      15.613   8.652 -15.263  1.00  0.00           H  
ATOM   3447  CB  VAL A 232      14.479   8.633 -13.410  1.00  0.00           C  
ATOM   3448  HB  VAL A 232      13.987   9.346 -12.747  1.00  0.00           H  
ATOM   3449  CG1 VAL A 232      13.297   7.914 -14.138  1.00  0.00           C  
ATOM   3450 HG11 VAL A 232      12.538   8.630 -14.456  1.00  0.00           H  
ATOM   3451 HG12 VAL A 232      13.658   7.513 -15.085  1.00  0.00           H  
ATOM   3452 HG13 VAL A 232      12.918   7.098 -13.524  1.00  0.00           H  
ATOM   3453  CG2 VAL A 232      15.365   7.712 -12.540  1.00  0.00           C  
ATOM   3454 HG21 VAL A 232      15.976   8.370 -11.921  1.00  0.00           H  
ATOM   3455 HG22 VAL A 232      14.745   7.042 -11.944  1.00  0.00           H  
ATOM   3456 HG23 VAL A 232      15.935   7.099 -13.238  1.00  0.00           H  
ATOM   3457  C   VAL A 232      14.428  10.313 -15.257  1.00  0.00           C  
ATOM   3458  O   VAL A 232      14.022  10.091 -16.411  1.00  0.00           O  
ATOM   3459  N   ALA A 233      14.364  11.554 -14.724  1.00  0.00           N  
ATOM   3460  H   ALA A 233      14.557  11.735 -13.750  1.00  0.00           H  
ATOM   3461  CA  ALA A 233      13.662  12.667 -15.351  1.00  0.00           C  
ATOM   3462  HA  ALA A 233      12.727  12.286 -15.760  1.00  0.00           H  
ATOM   3463  CB  ALA A 233      13.442  13.815 -14.301  1.00  0.00           C  
ATOM   3464  HB1 ALA A 233      12.614  14.461 -14.595  1.00  0.00           H  
ATOM   3465  HB2 ALA A 233      13.169  13.302 -13.379  1.00  0.00           H  
ATOM   3466  HB3 ALA A 233      14.340  14.413 -14.150  1.00  0.00           H  
ATOM   3467  C   ALA A 233      14.355  13.271 -16.595  1.00  0.00           C  
ATOM   3468  O   ALA A 233      13.694  13.926 -17.392  1.00  0.00           O  
ATOM   3469  N   GLU A 234      15.688  13.066 -16.792  1.00  0.00           N  
ATOM   3470  H   GLU A 234      16.162  12.613 -16.023  1.00  0.00           H  
ATOM   3471  CA  GLU A 234      16.320  13.289 -18.068  1.00  0.00           C  
ATOM   3472  HA  GLU A 234      16.026  14.292 -18.381  1.00  0.00           H  
ATOM   3473  CB  GLU A 234      17.854  13.326 -17.932  1.00  0.00           C  
ATOM   3474  HB2 GLU A 234      18.090  13.867 -17.014  1.00  0.00           H  
ATOM   3475  HB3 GLU A 234      18.147  12.322 -17.628  1.00  0.00           H  
ATOM   3476  CG  GLU A 234      18.556  13.761 -19.238  1.00  0.00           C  
ATOM   3477  HG2 GLU A 234      19.513  13.281 -19.034  1.00  0.00           H  
ATOM   3478  HG3 GLU A 234      18.141  13.226 -20.092  1.00  0.00           H  
ATOM   3479  CD  GLU A 234      18.815  15.201 -19.425  1.00  0.00           C  
ATOM   3480  OE1 GLU A 234      18.594  15.627 -20.578  1.00  0.00           O  
ATOM   3481  OE2 GLU A 234      19.251  15.924 -18.523  1.00  0.00           O  
ATOM   3482  C   GLU A 234      15.853  12.318 -19.150  1.00  0.00           C  
ATOM   3483  O   GLU A 234      15.498  12.738 -20.227  1.00  0.00           O  
ATOM   3484  N   MET A 235      15.700  11.017 -18.835  1.00  0.00           N  
ATOM   3485  H   MET A 235      15.987  10.656 -17.937  1.00  0.00           H  
ATOM   3486  CA  MET A 235      15.397  10.058 -19.913  1.00  0.00           C  
ATOM   3487  HA  MET A 235      16.190  10.198 -20.647  1.00  0.00           H  
ATOM   3488  CB  MET A 235      15.600   8.580 -19.429  1.00  0.00           C  
ATOM   3489  HB2 MET A 235      16.638   8.459 -19.121  1.00  0.00           H  
ATOM   3490  HB3 MET A 235      14.981   8.341 -18.563  1.00  0.00           H  
ATOM   3491  CG  MET A 235      15.445   7.545 -20.558  1.00  0.00           C  
ATOM   3492  HG2 MET A 235      14.613   7.742 -21.236  1.00  0.00           H  
ATOM   3493  HG3 MET A 235      16.280   7.678 -21.245  1.00  0.00           H  
ATOM   3494  SD  MET A 235      15.665   5.857 -20.077  1.00  0.00           S  
ATOM   3495  CE  MET A 235      17.449   5.495 -19.855  1.00  0.00           C  
ATOM   3496  HE1 MET A 235      17.823   6.180 -19.094  1.00  0.00           H  
ATOM   3497  HE2 MET A 235      17.627   4.464 -19.552  1.00  0.00           H  
ATOM   3498  HE3 MET A 235      17.944   5.684 -20.807  1.00  0.00           H  
ATOM   3499  C   MET A 235      13.918  10.216 -20.373  1.00  0.00           C  
ATOM   3500  O   MET A 235      13.646   9.986 -21.553  1.00  0.00           O  
ATOM   3501  N   VAL A 236      12.970  10.558 -19.510  1.00  0.00           N  
ATOM   3502  H   VAL A 236      13.209  10.556 -18.529  1.00  0.00           H  
ATOM   3503  CA  VAL A 236      11.611  10.892 -19.837  1.00  0.00           C  
ATOM   3504  HA  VAL A 236      11.322  10.027 -20.433  1.00  0.00           H  
ATOM   3505  CB  VAL A 236      10.734  10.868 -18.550  1.00  0.00           C  
ATOM   3506  HB  VAL A 236      11.118  11.554 -17.794  1.00  0.00           H  
ATOM   3507  CG1 VAL A 236       9.247  11.139 -18.706  1.00  0.00           C  
ATOM   3508 HG11 VAL A 236       8.987  12.123 -19.095  1.00  0.00           H  
ATOM   3509 HG12 VAL A 236       8.894  10.489 -19.506  1.00  0.00           H  
ATOM   3510 HG13 VAL A 236       8.751  10.900 -17.765  1.00  0.00           H  
ATOM   3511  CG2 VAL A 236      10.916   9.517 -17.861  1.00  0.00           C  
ATOM   3512 HG21 VAL A 236      10.564   9.548 -16.830  1.00  0.00           H  
ATOM   3513 HG22 VAL A 236      10.390   8.674 -18.306  1.00  0.00           H  
ATOM   3514 HG23 VAL A 236      11.937   9.146 -17.774  1.00  0.00           H  
ATOM   3515  C   VAL A 236      11.485  12.179 -20.633  1.00  0.00           C  
ATOM   3516  O   VAL A 236      10.680  12.228 -21.562  1.00  0.00           O  
ATOM   3517  N   ALA A 237      12.323  13.136 -20.335  1.00  0.00           N  
ATOM   3518  H   ALA A 237      12.848  13.036 -19.478  1.00  0.00           H  
ATOM   3519  CA  ALA A 237      12.569  14.398 -21.060  1.00  0.00           C  
ATOM   3520  HA  ALA A 237      11.632  14.942 -21.176  1.00  0.00           H  
ATOM   3521  CB  ALA A 237      13.416  15.422 -20.266  1.00  0.00           C  
ATOM   3522  HB1 ALA A 237      14.311  15.002 -19.807  1.00  0.00           H  
ATOM   3523  HB2 ALA A 237      13.802  16.118 -21.011  1.00  0.00           H  
ATOM   3524  HB3 ALA A 237      12.871  15.895 -19.449  1.00  0.00           H  
ATOM   3525  C   ALA A 237      13.185  14.219 -22.378  1.00  0.00           C  
ATOM   3526  O   ALA A 237      12.764  14.867 -23.392  1.00  0.00           O  
ATOM   3527  N   TYR A 238      14.068  13.214 -22.557  1.00  0.00           N  
ATOM   3528  H   TYR A 238      14.544  12.737 -21.804  1.00  0.00           H  
ATOM   3529  CA  TYR A 238      14.628  12.810 -23.856  1.00  0.00           C  
ATOM   3530  HA  TYR A 238      14.823  13.719 -24.425  1.00  0.00           H  
ATOM   3531  CB  TYR A 238      15.930  12.093 -23.656  1.00  0.00           C  
ATOM   3532  HB2 TYR A 238      16.653  12.848 -23.348  1.00  0.00           H  
ATOM   3533  HB3 TYR A 238      15.800  11.523 -22.736  1.00  0.00           H  
ATOM   3534  CG  TYR A 238      16.410  11.170 -24.695  1.00  0.00           C  
ATOM   3535  CD1 TYR A 238      16.983  11.688 -25.849  1.00  0.00           C  
ATOM   3536  HD1 TYR A 238      17.270  12.729 -25.882  1.00  0.00           H  
ATOM   3537  CE1 TYR A 238      17.172  10.849 -26.935  1.00  0.00           C  
ATOM   3538  HE1 TYR A 238      17.605  11.304 -27.815  1.00  0.00           H  
ATOM   3539  CZ  TYR A 238      16.759   9.532 -26.969  1.00  0.00           C  
ATOM   3540  OH  TYR A 238      16.952   8.715 -28.030  1.00  0.00           O  
ATOM   3541  HH  TYR A 238      17.314   9.143 -28.810  1.00  0.00           H  
ATOM   3542  CE2 TYR A 238      16.287   8.958 -25.771  1.00  0.00           C  
ATOM   3543  HE2 TYR A 238      15.981   7.932 -25.637  1.00  0.00           H  
ATOM   3544  CD2 TYR A 238      16.102   9.813 -24.614  1.00  0.00           C  
ATOM   3545  HD2 TYR A 238      15.716   9.302 -23.744  1.00  0.00           H  
ATOM   3546  C   TYR A 238      13.650  12.072 -24.755  1.00  0.00           C  
ATOM   3547  O   TYR A 238      13.620  12.376 -25.983  1.00  0.00           O  
ATOM   3548  N   LEU A 239      12.872  11.150 -24.204  1.00  0.00           N  
ATOM   3549  H   LEU A 239      13.108  10.904 -23.253  1.00  0.00           H  
ATOM   3550  CA  LEU A 239      11.805  10.468 -25.029  1.00  0.00           C  
ATOM   3551  HA  LEU A 239      12.387  10.085 -25.868  1.00  0.00           H  
ATOM   3552  CB  LEU A 239      11.296   9.255 -24.206  1.00  0.00           C  
ATOM   3553  HB2 LEU A 239      11.073   9.659 -23.219  1.00  0.00           H  
ATOM   3554  HB3 LEU A 239      10.356   8.881 -24.612  1.00  0.00           H  
ATOM   3555  CG  LEU A 239      12.183   7.992 -24.093  1.00  0.00           C  
ATOM   3556  HG  LEU A 239      13.187   8.241 -23.748  1.00  0.00           H  
ATOM   3557  CD1 LEU A 239      11.687   6.982 -23.074  1.00  0.00           C  
ATOM   3558 HD11 LEU A 239      12.481   6.252 -22.916  1.00  0.00           H  
ATOM   3559 HD12 LEU A 239      11.650   7.436 -22.083  1.00  0.00           H  
ATOM   3560 HD13 LEU A 239      10.740   6.521 -23.357  1.00  0.00           H  
ATOM   3561  CD2 LEU A 239      12.106   7.428 -25.499  1.00  0.00           C  
ATOM   3562 HD21 LEU A 239      11.090   7.318 -25.879  1.00  0.00           H  
ATOM   3563 HD22 LEU A 239      12.615   8.010 -26.267  1.00  0.00           H  
ATOM   3564 HD23 LEU A 239      12.591   6.452 -25.538  1.00  0.00           H  
ATOM   3565  C   LEU A 239      10.677  11.338 -25.484  1.00  0.00           C  
ATOM   3566  O   LEU A 239      10.175  11.098 -26.565  1.00  0.00           O  
ATOM   3567  N   ILE A 240      10.188  12.422 -24.750  1.00  0.00           N  
ATOM   3568  H   ILE A 240      10.676  12.643 -23.894  1.00  0.00           H  
ATOM   3569  CA  ILE A 240       9.187  13.338 -25.141  1.00  0.00           C  
ATOM   3570  HA  ILE A 240       8.563  12.744 -25.810  1.00  0.00           H  
ATOM   3571  CB  ILE A 240       8.325  13.868 -24.007  1.00  0.00           C  
ATOM   3572  HB  ILE A 240       7.483  14.458 -24.368  1.00  0.00           H  
ATOM   3573  CG2 ILE A 240       7.642  12.821 -23.134  1.00  0.00           C  
ATOM   3574 HG21 ILE A 240       6.894  12.188 -23.611  1.00  0.00           H  
ATOM   3575 HG22 ILE A 240       8.382  12.197 -22.632  1.00  0.00           H  
ATOM   3576 HG23 ILE A 240       7.216  13.393 -22.310  1.00  0.00           H  
ATOM   3577  CG1 ILE A 240       9.155  14.798 -23.073  1.00  0.00           C  
ATOM   3578 HG12 ILE A 240       8.989  14.656 -22.004  1.00  0.00           H  
ATOM   3579 HG13 ILE A 240      10.212  14.537 -23.111  1.00  0.00           H  
ATOM   3580  CD1 ILE A 240       8.931  16.280 -23.448  1.00  0.00           C  
ATOM   3581 HD11 ILE A 240       9.098  16.542 -24.493  1.00  0.00           H  
ATOM   3582 HD12 ILE A 240       7.941  16.562 -23.091  1.00  0.00           H  
ATOM   3583 HD13 ILE A 240       9.678  16.783 -22.833  1.00  0.00           H  
ATOM   3584  C   ILE A 240       9.828  14.427 -25.948  1.00  0.00           C  
ATOM   3585  O   ILE A 240       9.075  15.159 -26.593  1.00  0.00           O  
ATOM   3586  N   GLY A 241      11.163  14.419 -26.179  1.00  0.00           N  
ATOM   3587  H   GLY A 241      11.735  13.667 -25.820  1.00  0.00           H  
ATOM   3588  CA  GLY A 241      11.859  15.457 -26.910  1.00  0.00           C  
ATOM   3589  HA2 GLY A 241      11.389  16.431 -26.781  1.00  0.00           H  
ATOM   3590  HA3 GLY A 241      12.874  15.589 -26.535  1.00  0.00           H  
ATOM   3591  C   GLY A 241      12.022  15.237 -28.420  1.00  0.00           C  
ATOM   3592  O   GLY A 241      11.461  14.297 -28.945  1.00  0.00           O  
ATOM   3593  N   PRO A 242      12.794  16.084 -29.122  1.00  0.00           N  
ATOM   3594  CD  PRO A 242      13.583  17.233 -28.601  1.00  0.00           C  
ATOM   3595  HD2 PRO A 242      14.165  16.893 -27.744  1.00  0.00           H  
ATOM   3596  HD3 PRO A 242      12.860  18.009 -28.347  1.00  0.00           H  
ATOM   3597  CG  PRO A 242      14.515  17.590 -29.784  1.00  0.00           C  
ATOM   3598  HG2 PRO A 242      15.467  17.061 -29.752  1.00  0.00           H  
ATOM   3599  HG3 PRO A 242      14.677  18.668 -29.748  1.00  0.00           H  
ATOM   3600  CB  PRO A 242      13.708  17.179 -31.001  1.00  0.00           C  
ATOM   3601  HB2 PRO A 242      14.322  17.009 -31.885  1.00  0.00           H  
ATOM   3602  HB3 PRO A 242      12.960  17.950 -31.183  1.00  0.00           H  
ATOM   3603  CA  PRO A 242      13.039  15.882 -30.598  1.00  0.00           C  
ATOM   3604  HA  PRO A 242      12.082  15.798 -31.113  1.00  0.00           H  
ATOM   3605  C   PRO A 242      13.910  14.687 -30.854  1.00  0.00           C  
ATOM   3606  O   PRO A 242      14.820  14.467 -30.020  1.00  0.00           O  
ATOM   3607  N   GLY A 243      13.759  13.994 -31.961  1.00  0.00           N  
ATOM   3608  H   GLY A 243      12.929  14.241 -32.480  1.00  0.00           H  
ATOM   3609  CA  GLY A 243      14.723  13.065 -32.455  1.00  0.00           C  
ATOM   3610  HA2 GLY A 243      14.608  13.015 -33.538  1.00  0.00           H  
ATOM   3611  HA3 GLY A 243      15.699  13.394 -32.099  1.00  0.00           H  
ATOM   3612  C   GLY A 243      14.472  11.714 -31.884  1.00  0.00           C  
ATOM   3613  O   GLY A 243      15.160  10.727 -32.234  1.00  0.00           O  
ATOM   3614  N   ALA A 244      13.596  11.494 -30.883  1.00  0.00           N  
ATOM   3615  H   ALA A 244      13.201  12.333 -30.483  1.00  0.00           H  
ATOM   3616  CA  ALA A 244      13.209  10.157 -30.356  1.00  0.00           C  
ATOM   3617  HA  ALA A 244      14.037   9.493 -30.605  1.00  0.00           H  
ATOM   3618  CB  ALA A 244      13.139  10.205 -28.759  1.00  0.00           C  
ATOM   3619  HB1 ALA A 244      14.154  10.310 -28.376  1.00  0.00           H  
ATOM   3620  HB2 ALA A 244      12.434  10.975 -28.444  1.00  0.00           H  
ATOM   3621  HB3 ALA A 244      12.728   9.275 -28.366  1.00  0.00           H  
ATOM   3622  C   ALA A 244      11.954   9.544 -30.961  1.00  0.00           C  
ATOM   3623  O   ALA A 244      11.438   8.501 -30.626  1.00  0.00           O  
ATOM   3624  N   ALA A 245      11.618  10.091 -32.117  1.00  0.00           N  
ATOM   3625  H   ALA A 245      12.120  10.944 -32.321  1.00  0.00           H  
ATOM   3626  CA  ALA A 245      10.811   9.414 -33.182  1.00  0.00           C  
ATOM   3627  HA  ALA A 245       9.774   9.348 -32.852  1.00  0.00           H  
ATOM   3628  CB  ALA A 245      10.730  10.445 -34.419  1.00  0.00           C  
ATOM   3629  HB1 ALA A 245      11.648  10.535 -34.999  1.00  0.00           H  
ATOM   3630  HB2 ALA A 245      10.023  10.192 -35.208  1.00  0.00           H  
ATOM   3631  HB3 ALA A 245      10.575  11.459 -34.050  1.00  0.00           H  
ATOM   3632  C   ALA A 245      11.180   7.946 -33.516  1.00  0.00           C  
ATOM   3633  O   ALA A 245      10.401   7.001 -33.669  1.00  0.00           O  
ATOM   3634  N   ALA A 246      12.482   7.799 -33.623  1.00  0.00           N  
ATOM   3635  H   ALA A 246      13.058   8.613 -33.461  1.00  0.00           H  
ATOM   3636  CA  ALA A 246      13.129   6.482 -33.794  1.00  0.00           C  
ATOM   3637  HA  ALA A 246      12.734   5.923 -34.642  1.00  0.00           H  
ATOM   3638  CB  ALA A 246      14.575   6.941 -33.976  1.00  0.00           C  
ATOM   3639  HB1 ALA A 246      15.056   5.998 -34.237  1.00  0.00           H  
ATOM   3640  HB2 ALA A 246      14.633   7.600 -34.843  1.00  0.00           H  
ATOM   3641  HB3 ALA A 246      15.010   7.288 -33.038  1.00  0.00           H  
ATOM   3642  C   ALA A 246      13.038   5.441 -32.655  1.00  0.00           C  
ATOM   3643  O   ALA A 246      13.477   4.264 -32.773  1.00  0.00           O  
ATOM   3644  N   VAL A 247      12.449   5.850 -31.509  1.00  0.00           N  
ATOM   3645  H   VAL A 247      12.155   6.815 -31.505  1.00  0.00           H  
ATOM   3646  CA  VAL A 247      12.295   5.115 -30.202  1.00  0.00           C  
ATOM   3647  HA  VAL A 247      12.818   4.169 -30.342  1.00  0.00           H  
ATOM   3648  CB  VAL A 247      12.988   5.838 -29.079  1.00  0.00           C  
ATOM   3649  HB  VAL A 247      12.529   6.822 -28.986  1.00  0.00           H  
ATOM   3650  CG1 VAL A 247      12.965   4.921 -27.769  1.00  0.00           C  
ATOM   3651 HG11 VAL A 247      11.960   5.051 -27.366  1.00  0.00           H  
ATOM   3652 HG12 VAL A 247      13.072   3.865 -28.015  1.00  0.00           H  
ATOM   3653 HG13 VAL A 247      13.644   5.287 -26.999  1.00  0.00           H  
ATOM   3654  CG2 VAL A 247      14.466   6.207 -29.326  1.00  0.00           C  
ATOM   3655 HG21 VAL A 247      14.462   7.043 -30.026  1.00  0.00           H  
ATOM   3656 HG22 VAL A 247      14.946   6.586 -28.425  1.00  0.00           H  
ATOM   3657 HG23 VAL A 247      15.090   5.448 -29.797  1.00  0.00           H  
ATOM   3658  C   VAL A 247      10.773   4.919 -29.933  1.00  0.00           C  
ATOM   3659  O   VAL A 247      10.009   5.817 -29.514  1.00  0.00           O  
ATOM   3660  N   THR A 248      10.284   3.725 -29.969  1.00  0.00           N  
ATOM   3661  H   THR A 248      10.961   3.001 -30.164  1.00  0.00           H  
ATOM   3662  CA  THR A 248       8.927   3.265 -29.614  1.00  0.00           C  
ATOM   3663  HA  THR A 248       8.686   3.841 -28.720  1.00  0.00           H  
ATOM   3664  CB  THR A 248       7.945   3.714 -30.742  1.00  0.00           C  
ATOM   3665  HB  THR A 248       8.100   4.782 -30.892  1.00  0.00           H  
ATOM   3666  CG2 THR A 248       8.125   3.060 -32.101  1.00  0.00           C  
ATOM   3667 HG21 THR A 248       8.188   1.977 -31.995  1.00  0.00           H  
ATOM   3668 HG22 THR A 248       7.248   3.375 -32.666  1.00  0.00           H  
ATOM   3669 HG23 THR A 248       9.018   3.382 -32.637  1.00  0.00           H  
ATOM   3670  OG1 THR A 248       6.609   3.501 -30.207  1.00  0.00           O  
ATOM   3671  HG1 THR A 248       5.995   3.568 -30.941  1.00  0.00           H  
ATOM   3672  C   THR A 248       8.829   1.764 -29.301  1.00  0.00           C  
ATOM   3673  O   THR A 248       9.684   0.990 -29.821  1.00  0.00           O  
ATOM   3674  N   ALA A 249       7.913   1.370 -28.438  1.00  0.00           N  
ATOM   3675  H   ALA A 249       7.358   2.056 -27.948  1.00  0.00           H  
ATOM   3676  CA  ALA A 249       7.748  -0.052 -28.054  1.00  0.00           C  
ATOM   3677  HA  ALA A 249       6.915  -0.279 -27.389  1.00  0.00           H  
ATOM   3678  CB  ALA A 249       7.483  -0.881 -29.299  1.00  0.00           C  
ATOM   3679  HB1 ALA A 249       6.722  -1.653 -29.190  1.00  0.00           H  
ATOM   3680  HB2 ALA A 249       7.045  -0.245 -30.068  1.00  0.00           H  
ATOM   3681  HB3 ALA A 249       8.427  -1.263 -29.689  1.00  0.00           H  
ATOM   3682  C   ALA A 249       8.954  -0.658 -27.205  1.00  0.00           C  
ATOM   3683  O   ALA A 249       9.153  -1.865 -27.037  1.00  0.00           O  
ATOM   3684  N   GLN A 250       9.726   0.265 -26.547  1.00  0.00           N  
ATOM   3685  H   GLN A 250       9.420   1.221 -26.669  1.00  0.00           H  
ATOM   3686  CA  GLN A 250      10.948  -0.003 -25.722  1.00  0.00           C  
ATOM   3687  HA  GLN A 250      11.208  -1.054 -25.849  1.00  0.00           H  
ATOM   3688  CB  GLN A 250      12.156   0.789 -26.278  1.00  0.00           C  
ATOM   3689  HB2 GLN A 250      11.967   1.851 -26.122  1.00  0.00           H  
ATOM   3690  HB3 GLN A 250      13.073   0.434 -25.808  1.00  0.00           H  
ATOM   3691  CG  GLN A 250      12.330   0.614 -27.837  1.00  0.00           C  
ATOM   3692  HG2 GLN A 250      11.451   1.092 -28.268  1.00  0.00           H  
ATOM   3693  HG3 GLN A 250      13.269   1.088 -28.122  1.00  0.00           H  
ATOM   3694  CD  GLN A 250      12.399  -0.827 -28.333  1.00  0.00           C  
ATOM   3695  OE1 GLN A 250      13.034  -1.627 -27.664  1.00  0.00           O  
ATOM   3696  NE2 GLN A 250      11.746  -1.203 -29.409  1.00  0.00           N  
ATOM   3697 HE21 GLN A 250      11.111  -0.634 -29.950  1.00  0.00           H  
ATOM   3698 HE22 GLN A 250      12.055  -2.074 -29.818  1.00  0.00           H  
ATOM   3699  C   GLN A 250      10.857   0.283 -24.208  1.00  0.00           C  
ATOM   3700  O   GLN A 250      10.120   1.143 -23.765  1.00  0.00           O  
ATOM   3701  N   ALA A 251      11.568  -0.514 -23.444  1.00  0.00           N  
ATOM   3702  H   ALA A 251      12.288  -1.065 -23.888  1.00  0.00           H  
ATOM   3703  CA  ALA A 251      11.571  -0.465 -21.998  1.00  0.00           C  
ATOM   3704  HA  ALA A 251      11.123   0.392 -21.495  1.00  0.00           H  
ATOM   3705  CB  ALA A 251      10.926  -1.779 -21.434  1.00  0.00           C  
ATOM   3706  HB1 ALA A 251       9.855  -1.734 -21.632  1.00  0.00           H  
ATOM   3707  HB2 ALA A 251      11.323  -2.627 -21.992  1.00  0.00           H  
ATOM   3708  HB3 ALA A 251      11.076  -2.019 -20.381  1.00  0.00           H  
ATOM   3709  C   ALA A 251      13.051  -0.334 -21.574  1.00  0.00           C  
ATOM   3710  O   ALA A 251      13.831  -1.282 -21.646  1.00  0.00           O  
ATOM   3711  N   LEU A 252      13.424   0.843 -21.097  1.00  0.00           N  
ATOM   3712  H   LEU A 252      12.733   1.560 -20.928  1.00  0.00           H  
ATOM   3713  CA  LEU A 252      14.758   1.274 -20.860  1.00  0.00           C  
ATOM   3714  HA  LEU A 252      15.363   0.830 -21.650  1.00  0.00           H  
ATOM   3715  CB  LEU A 252      14.908   2.725 -21.287  1.00  0.00           C  
ATOM   3716  HB2 LEU A 252      14.017   3.283 -21.003  1.00  0.00           H  
ATOM   3717  HB3 LEU A 252      15.848   3.035 -20.828  1.00  0.00           H  
ATOM   3718  CG  LEU A 252      14.996   3.014 -22.834  1.00  0.00           C  
ATOM   3719  HG  LEU A 252      15.739   2.304 -23.198  1.00  0.00           H  
ATOM   3720  CD1 LEU A 252      13.611   2.990 -23.483  1.00  0.00           C  
ATOM   3721 HD11 LEU A 252      12.922   3.564 -22.862  1.00  0.00           H  
ATOM   3722 HD12 LEU A 252      13.625   3.420 -24.484  1.00  0.00           H  
ATOM   3723 HD13 LEU A 252      13.227   1.989 -23.676  1.00  0.00           H  
ATOM   3724  CD2 LEU A 252      15.443   4.491 -23.052  1.00  0.00           C  
ATOM   3725 HD21 LEU A 252      16.434   4.703 -22.651  1.00  0.00           H  
ATOM   3726 HD22 LEU A 252      15.573   4.659 -24.122  1.00  0.00           H  
ATOM   3727 HD23 LEU A 252      14.737   5.214 -22.645  1.00  0.00           H  
ATOM   3728  C   LEU A 252      15.209   1.132 -19.413  1.00  0.00           C  
ATOM   3729  O   LEU A 252      14.463   1.308 -18.412  1.00  0.00           O  
ATOM   3730  N   ASN A 253      16.465   0.708 -19.155  1.00  0.00           N  
ATOM   3731  H   ASN A 253      17.160   0.612 -19.881  1.00  0.00           H  
ATOM   3732  CA  ASN A 253      17.027   0.596 -17.745  1.00  0.00           C  
ATOM   3733  HA  ASN A 253      16.176   0.418 -17.088  1.00  0.00           H  
ATOM   3734  CB  ASN A 253      18.080  -0.603 -17.704  1.00  0.00           C  
ATOM   3735  HB2 ASN A 253      18.855  -0.373 -18.434  1.00  0.00           H  
ATOM   3736  HB3 ASN A 253      18.572  -0.760 -16.743  1.00  0.00           H  
ATOM   3737  CG  ASN A 253      17.414  -1.884 -18.039  1.00  0.00           C  
ATOM   3738  OD1 ASN A 253      16.192  -2.073 -17.904  1.00  0.00           O  
ATOM   3739  ND2 ASN A 253      18.135  -2.870 -18.526  1.00  0.00           N  
ATOM   3740 HD21 ASN A 253      17.585  -3.694 -18.720  1.00  0.00           H  
ATOM   3741 HD22 ASN A 253      19.136  -2.764 -18.616  1.00  0.00           H  
ATOM   3742  C   ASN A 253      17.714   1.890 -17.190  1.00  0.00           C  
ATOM   3743  O   ASN A 253      18.532   2.484 -17.895  1.00  0.00           O  
ATOM   3744  N   VAL A 254      17.430   2.310 -15.938  1.00  0.00           N  
ATOM   3745  H   VAL A 254      16.655   1.907 -15.430  1.00  0.00           H  
ATOM   3746  CA  VAL A 254      18.260   3.285 -15.206  1.00  0.00           C  
ATOM   3747  HA  VAL A 254      19.271   3.449 -15.580  1.00  0.00           H  
ATOM   3748  CB  VAL A 254      17.670   4.698 -15.142  1.00  0.00           C  
ATOM   3749  HB  VAL A 254      17.761   5.140 -14.149  1.00  0.00           H  
ATOM   3750  CG1 VAL A 254      18.523   5.534 -16.158  1.00  0.00           C  
ATOM   3751 HG11 VAL A 254      18.231   6.583 -16.157  1.00  0.00           H  
ATOM   3752 HG12 VAL A 254      19.538   5.549 -15.762  1.00  0.00           H  
ATOM   3753 HG13 VAL A 254      18.464   5.082 -17.148  1.00  0.00           H  
ATOM   3754  CG2 VAL A 254      16.216   4.709 -15.549  1.00  0.00           C  
ATOM   3755 HG21 VAL A 254      16.098   4.308 -16.555  1.00  0.00           H  
ATOM   3756 HG22 VAL A 254      15.744   4.029 -14.839  1.00  0.00           H  
ATOM   3757 HG23 VAL A 254      15.773   5.697 -15.423  1.00  0.00           H  
ATOM   3758  C   VAL A 254      18.580   2.594 -13.839  1.00  0.00           C  
ATOM   3759  O   VAL A 254      18.756   3.265 -12.819  1.00  0.00           O  
ATOM   3760  N   CYS A 255      18.690   1.286 -13.724  1.00  0.00           N  
ATOM   3761  H   CYS A 255      18.759   0.837 -14.626  1.00  0.00           H  
ATOM   3762  CA  CYS A 255      18.834   0.640 -12.423  1.00  0.00           C  
ATOM   3763  HA  CYS A 255      18.153   1.075 -11.691  1.00  0.00           H  
ATOM   3764  CB  CYS A 255      18.282  -0.808 -12.484  1.00  0.00           C  
ATOM   3765  HB2 CYS A 255      18.487  -1.311 -11.539  1.00  0.00           H  
ATOM   3766  HB3 CYS A 255      17.212  -0.772 -12.691  1.00  0.00           H  
ATOM   3767  SG  CYS A 255      19.055  -1.742 -13.854  1.00  0.00           S  
ATOM   3768  HG  CYS A 255      18.192  -2.763 -13.839  1.00  0.00           H  
ATOM   3769  C   CYS A 255      20.241   0.729 -11.886  1.00  0.00           C  
ATOM   3770  O   CYS A 255      20.509   0.078 -10.875  1.00  0.00           O  
ATOM   3771  N   GLY A 256      21.148   1.511 -12.421  1.00  0.00           N  
ATOM   3772  H   GLY A 256      20.957   2.131 -13.195  1.00  0.00           H  
ATOM   3773  CA  GLY A 256      22.559   1.618 -11.973  1.00  0.00           C  
ATOM   3774  HA2 GLY A 256      23.050   2.571 -12.168  1.00  0.00           H  
ATOM   3775  HA3 GLY A 256      22.482   1.445 -10.900  1.00  0.00           H  
ATOM   3776  C   GLY A 256      23.391   0.509 -12.611  1.00  0.00           C  
ATOM   3777  O   GLY A 256      24.319  -0.034 -12.009  1.00  0.00           O  
ATOM   3778  N   GLY A 257      23.022   0.176 -13.868  1.00  0.00           N  
ATOM   3779  H   GLY A 257      22.247   0.628 -14.333  1.00  0.00           H  
ATOM   3780  CA  GLY A 257      23.732  -0.890 -14.620  1.00  0.00           C  
ATOM   3781  HA2 GLY A 257      23.622  -0.732 -15.692  1.00  0.00           H  
ATOM   3782  HA3 GLY A 257      24.767  -0.901 -14.282  1.00  0.00           H  
ATOM   3783  C   GLY A 257      23.224  -2.315 -14.397  1.00  0.00           C  
ATOM   3784  O   GLY A 257      23.713  -3.158 -15.144  1.00  0.00           O  
ATOM   3785  N   LEU A 258      22.504  -2.659 -13.295  1.00  0.00           N  
ATOM   3786  H   LEU A 258      22.248  -1.943 -12.630  1.00  0.00           H  
ATOM   3787  CA  LEU A 258      22.073  -4.034 -12.926  1.00  0.00           C  
ATOM   3788  HA  LEU A 258      22.957  -4.611 -12.653  1.00  0.00           H  
ATOM   3789  CB  LEU A 258      21.204  -3.913 -11.640  1.00  0.00           C  
ATOM   3790  HB2 LEU A 258      21.802  -3.347 -10.927  1.00  0.00           H  
ATOM   3791  HB3 LEU A 258      20.404  -3.211 -11.869  1.00  0.00           H  
ATOM   3792  CG  LEU A 258      20.748  -5.264 -11.055  1.00  0.00           C  
ATOM   3793  HG  LEU A 258      20.242  -5.872 -11.805  1.00  0.00           H  
ATOM   3794  CD1 LEU A 258      21.916  -6.051 -10.422  1.00  0.00           C  
ATOM   3795 HD11 LEU A 258      21.641  -7.060 -10.114  1.00  0.00           H  
ATOM   3796 HD12 LEU A 258      22.761  -6.172 -11.101  1.00  0.00           H  
ATOM   3797 HD13 LEU A 258      22.326  -5.508  -9.572  1.00  0.00           H  
ATOM   3798  CD2 LEU A 258      19.845  -5.120  -9.824  1.00  0.00           C  
ATOM   3799 HD21 LEU A 258      20.249  -4.453  -9.063  1.00  0.00           H  
ATOM   3800 HD22 LEU A 258      18.827  -4.888 -10.135  1.00  0.00           H  
ATOM   3801 HD23 LEU A 258      19.740  -6.086  -9.329  1.00  0.00           H  
ATOM   3802  C   LEU A 258      21.352  -4.917 -13.973  1.00  0.00           C  
ATOM   3803  O   LEU A 258      21.478  -6.111 -14.042  1.00  0.00           O  
ATOM   3804  N   GLY A 259      20.699  -4.261 -14.918  1.00  0.00           N  
ATOM   3805  H   GLY A 259      20.666  -3.262 -14.778  1.00  0.00           H  
ATOM   3806  CA  GLY A 259      19.976  -4.877 -16.075  1.00  0.00           C  
ATOM   3807  HA2 GLY A 259      19.416  -5.669 -15.578  1.00  0.00           H  
ATOM   3808  HA3 GLY A 259      19.397  -4.043 -16.470  1.00  0.00           H  
ATOM   3809  C   GLY A 259      20.934  -5.518 -17.131  1.00  0.00           C  
ATOM   3810  O   GLY A 259      21.857  -4.922 -17.635  1.00  0.00           O  
ATOM   3811  N   ASN A 260      20.697  -6.801 -17.425  1.00  0.00           N  
ATOM   3812  H   ASN A 260      20.003  -7.280 -16.871  1.00  0.00           H  
ATOM   3813  CA  ASN A 260      21.331  -7.549 -18.553  1.00  0.00           C  
ATOM   3814  HA  ASN A 260      22.224  -6.990 -18.832  1.00  0.00           H  
ATOM   3815  CB  ASN A 260      21.801  -8.980 -18.256  1.00  0.00           C  
ATOM   3816  HB2 ASN A 260      20.943  -9.638 -18.393  1.00  0.00           H  
ATOM   3817  HB3 ASN A 260      22.548  -9.354 -18.955  1.00  0.00           H  
ATOM   3818  CG  ASN A 260      22.361  -9.219 -16.956  1.00  0.00           C  
ATOM   3819  OD1 ASN A 260      23.133  -8.411 -16.451  1.00  0.00           O  
ATOM   3820  ND2 ASN A 260      22.077 -10.360 -16.299  1.00  0.00           N  
ATOM   3821 HD21 ASN A 260      21.722 -11.159 -16.806  1.00  0.00           H  
ATOM   3822 HD22 ASN A 260      22.537 -10.440 -15.403  1.00  0.00           H  
ATOM   3823  C   ASN A 260      20.390  -7.609 -19.824  1.00  0.00           C  
ATOM   3824  O   ASN A 260      20.900  -8.181 -20.886  1.00  0.00           O  
ATOM   3825  N   TYR A 261      19.127  -7.044 -19.788  1.00  0.00           N  
ATOM   3826  H   TYR A 261      18.871  -6.469 -18.999  1.00  0.00           H  
ATOM   3827  CA  TYR A 261      18.296  -6.779 -20.928  1.00  0.00           C  
ATOM   3828  HA  TYR A 261      18.976  -6.465 -21.719  1.00  0.00           H  
ATOM   3829  CB  TYR A 261      17.617  -8.053 -21.396  1.00  0.00           C  
ATOM   3830  HB2 TYR A 261      17.322  -8.037 -22.445  1.00  0.00           H  
ATOM   3831  HB3 TYR A 261      18.312  -8.890 -21.336  1.00  0.00           H  
ATOM   3832  CG  TYR A 261      16.374  -8.303 -20.654  1.00  0.00           C  
ATOM   3833  CD1 TYR A 261      16.521  -8.869 -19.377  1.00  0.00           C  
ATOM   3834  HD1 TYR A 261      17.518  -8.999 -18.984  1.00  0.00           H  
ATOM   3835  CE1 TYR A 261      15.408  -9.469 -18.788  1.00  0.00           C  
ATOM   3836  HE1 TYR A 261      15.461  -9.946 -17.821  1.00  0.00           H  
ATOM   3837  CZ  TYR A 261      14.195  -9.463 -19.398  1.00  0.00           C  
ATOM   3838  OH  TYR A 261      13.114 -10.021 -18.929  1.00  0.00           O  
ATOM   3839  HH  TYR A 261      12.265  -9.646 -19.176  1.00  0.00           H  
ATOM   3840  CE2 TYR A 261      14.018  -8.891 -20.717  1.00  0.00           C  
ATOM   3841  HE2 TYR A 261      13.046  -8.846 -21.186  1.00  0.00           H  
ATOM   3842  CD2 TYR A 261      15.118  -8.363 -21.375  1.00  0.00           C  
ATOM   3843  HD2 TYR A 261      15.085  -7.970 -22.380  1.00  0.00           H  
ATOM   3844  C   TYR A 261      17.372  -5.593 -20.716  1.00  0.00           C  
ATOM   3845  O   TYR A 261      16.775  -5.126 -21.665  1.00  0.00           O  
ATOM   3846  OXT TYR A 261      17.179  -5.175 -19.561  1.00  0.00           O  
ATOM   3847  C6N NDP A 262      10.200   1.464  -9.507  1.00  0.00           C  
ATOM   3848  H26 NDP A 262       9.536   0.888 -10.135  1.00  0.00           H  
ATOM   3849  C5N NDP A 262      11.410   0.940  -9.069  1.00  0.00           C  
ATOM   3850  H25 NDP A 262      11.801   0.032  -9.502  1.00  0.00           H  
ATOM   3851  C4N NDP A 262      12.356   1.826  -8.264  1.00  0.00           C  
ATOM   3852  H23 NDP A 262      12.843   1.140  -7.572  1.00  0.00           H  
ATOM   3853  H24 NDP A 262      13.085   2.178  -8.993  1.00  0.00           H  
ATOM   3854  C3N NDP A 262      11.693   2.987  -7.616  1.00  0.00           C  
ATOM   3855  C7N NDP A 262      12.398   3.710  -6.634  1.00  0.00           C  
ATOM   3856  O7N NDP A 262      13.522   3.318  -6.258  1.00  0.00           O  
ATOM   3857  N7N NDP A 262      11.978   4.706  -6.025  1.00  0.00           N  
ATOM   3858  H21 NDP A 262      12.518   5.039  -5.238  1.00  0.00           H  
ATOM   3859  H22 NDP A 262      11.054   5.080  -6.181  1.00  0.00           H  
ATOM   3860  C2N NDP A 262      10.504   3.447  -8.175  1.00  0.00           C  
ATOM   3861  H20 NDP A 262      10.113   4.420  -7.919  1.00  0.00           H  
ATOM   3862  N1N NDP A 262       9.824   2.736  -9.121  1.00  0.00           N  
ATOM   3863  C1D NDP A 262       8.595   3.379  -9.655  1.00  0.00           C  
ATOM   3864  H19 NDP A 262       8.541   2.893 -10.630  1.00  0.00           H  
ATOM   3865  C2D NDP A 262       7.405   3.102  -8.708  1.00  0.00           C  
ATOM   3866  H17 NDP A 262       7.672   3.277  -7.665  1.00  0.00           H  
ATOM   3867  O2D NDP A 262       6.859   1.773  -8.745  1.00  0.00           O  
ATOM   3868  H18 NDP A 262       6.168   1.647  -8.090  1.00  0.00           H  
ATOM   3869  C3D NDP A 262       6.343   4.110  -9.011  1.00  0.00           C  
ATOM   3870  H15 NDP A 262       5.839   4.247  -8.054  1.00  0.00           H  
ATOM   3871  O3D NDP A 262       5.491   3.707 -10.115  1.00  0.00           O  
ATOM   3872  H16 NDP A 262       5.122   4.461 -10.580  1.00  0.00           H  
ATOM   3873  C4D NDP A 262       7.314   5.216  -9.427  1.00  0.00           C  
ATOM   3874  H14 NDP A 262       6.731   5.817 -10.124  1.00  0.00           H  
ATOM   3875  O4D NDP A 262       8.564   4.778  -9.965  1.00  0.00           O  
ATOM   3876  C5D NDP A 262       7.519   6.298  -8.356  1.00  0.00           C  
ATOM   3877  H13 NDP A 262       6.640   6.725  -7.872  1.00  0.00           H  
ATOM   3878  H12 NDP A 262       7.897   7.238  -8.756  1.00  0.00           H  
ATOM   3879  O5D NDP A 262       8.420   5.916  -7.349  1.00  0.00           O  
ATOM   3880  PN  NDP A 262       8.226   6.609  -5.898  1.00  0.00           P  
ATOM   3881  O2N NDP A 262       8.060   8.046  -6.174  1.00  0.00           O  
ATOM   3882  O1N NDP A 262       9.246   6.071  -4.961  1.00  0.00           O  
ATOM   3883  O3  NDP A 262       6.949   5.921  -5.540  1.00  0.00           O  
ATOM   3884  PA  NDP A 262       6.135   6.348  -4.248  1.00  0.00           P  
ATOM   3885  O1A NDP A 262       5.919   5.136  -3.369  1.00  0.00           O  
ATOM   3886  O2A NDP A 262       6.612   7.612  -3.670  1.00  0.00           O  
ATOM   3887  O5B NDP A 262       4.725   6.573  -4.731  1.00  0.00           O  
ATOM   3888  C5B NDP A 262       4.548   7.160  -6.045  1.00  0.00           C  
ATOM   3889  H2  NDP A 262       5.360   7.825  -6.339  1.00  0.00           H  
ATOM   3890  H1  NDP A 262       4.651   6.393  -6.812  1.00  0.00           H  
ATOM   3891  C4B NDP A 262       3.293   7.963  -6.246  1.00  0.00           C  
ATOM   3892  H3  NDP A 262       3.472   8.694  -7.034  1.00  0.00           H  
ATOM   3893  O4B NDP A 262       2.276   7.067  -6.460  1.00  0.00           O  
ATOM   3894  C3B NDP A 262       2.917   8.706  -4.955  1.00  0.00           C  
ATOM   3895  H4  NDP A 262       3.686   8.686  -4.182  1.00  0.00           H  
ATOM   3896  O3B NDP A 262       2.738  10.060  -5.216  1.00  0.00           O  
ATOM   3897  H5  NDP A 262       2.446  10.511  -4.421  1.00  0.00           H  
ATOM   3898  C2B NDP A 262       1.617   8.066  -4.507  1.00  0.00           C  
ATOM   3899  H6  NDP A 262       1.816   7.157  -3.941  1.00  0.00           H  
ATOM   3900  O2B NDP A 262       0.691   8.947  -3.848  1.00  0.00           O  
ATOM   3901  P2B NDP A 262       0.998   9.670  -2.449  1.00  0.00           P  
ATOM   3902  O1X NDP A 262       1.703  10.863  -2.887  1.00  0.00           O  
ATOM   3903  O2X NDP A 262       1.819   8.685  -1.737  1.00  0.00           O  
ATOM   3904  O3X NDP A 262      -0.296   9.949  -1.835  1.00  0.00           O  
ATOM   3905  C1B NDP A 262       1.109   7.623  -5.842  1.00  0.00           C  
ATOM   3906  H7  NDP A 262       0.812   8.527  -6.374  1.00  0.00           H  
ATOM   3907  N9A NDP A 262      -0.017   6.682  -5.767  1.00  0.00           N  
ATOM   3908  C8A NDP A 262      -0.018   5.416  -5.283  1.00  0.00           C  
ATOM   3909  H8  NDP A 262       0.919   5.048  -4.893  1.00  0.00           H  
ATOM   3910  N7A NDP A 262      -1.190   4.885  -5.232  1.00  0.00           N  
ATOM   3911  C5A NDP A 262      -1.992   5.733  -6.006  1.00  0.00           C  
ATOM   3912  C6A NDP A 262      -3.336   5.736  -6.489  1.00  0.00           C  
ATOM   3913  N6A NDP A 262      -4.116   4.709  -6.367  1.00  0.00           N  
ATOM   3914  H10 NDP A 262      -5.059   4.915  -6.663  1.00  0.00           H  
ATOM   3915  H9  NDP A 262      -3.969   4.044  -5.620  1.00  0.00           H  
ATOM   3916  N1A NDP A 262      -3.841   6.766  -7.167  1.00  0.00           N  
ATOM   3917  C2A NDP A 262      -2.996   7.758  -7.481  1.00  0.00           C  
ATOM   3918  H11 NDP A 262      -3.379   8.485  -8.181  1.00  0.00           H  
ATOM   3919  N3A NDP A 262      -1.706   7.865  -7.094  1.00  0.00           N  
ATOM   3920  C4A NDP A 262      -1.286   6.819  -6.324  1.00  0.00           C  
ATOM      1  N   MET B   1     -16.977  22.061  23.987  1.00  0.00           N1+
ATOM      2  CA  MET B   1     -15.560  21.851  24.226  1.00  0.00           C  
ATOM      3  C   MET B   1     -15.180  20.488  23.700  1.00  0.00           C  
ATOM      4  O   MET B   1     -15.726  19.467  24.129  1.00  0.00           O  
ATOM      5  CB  MET B   1     -15.242  22.008  25.731  1.00  0.00           C  
ATOM      6  CG  MET B   1     -13.781  21.779  26.140  1.00  0.00           C  
ATOM      7  SD  MET B   1     -13.313  20.030  26.243  1.00  0.00           S  
ATOM      8  CE  MET B   1     -11.579  20.179  26.665  1.00  0.00           C  
ATOM      9  HT1 MET B   1     -17.326  22.972  24.357  1.00  0.00           H  
ATOM     10  HT2 MET B   1     -17.505  21.294  24.456  1.00  0.00           H  
ATOM     11  HT3 MET B   1     -17.157  22.007  22.961  1.00  0.00           H  
ATOM     12  HA  MET B   1     -15.016  22.595  23.663  1.00  0.00           H  
ATOM     13  HB1 MET B   1     -15.514  23.006  26.038  1.00  0.00           H  
ATOM     14  HB2 MET B   1     -15.854  21.306  26.279  1.00  0.00           H  
ATOM     15  HG1 MET B   1     -13.141  22.261  25.416  1.00  0.00           H  
ATOM     16  HG2 MET B   1     -13.620  22.237  27.105  1.00  0.00           H  
ATOM     17  HE1 MET B   1     -11.486  20.758  27.571  1.00  0.00           H  
ATOM     18  HE2 MET B   1     -11.056  20.673  25.859  1.00  0.00           H  
ATOM     19  HE3 MET B   1     -11.159  19.196  26.819  1.00  0.00           H  
ATOM     20  N   ALA B   2     -14.284  20.465  22.759  1.00  0.00           N  
ATOM     21  CA  ALA B   2     -13.864  19.232  22.160  1.00  0.00           C  
ATOM     22  C   ALA B   2     -12.373  19.065  22.287  1.00  0.00           C  
ATOM     23  O   ALA B   2     -11.614  20.033  22.166  1.00  0.00           O  
ATOM     24  CB  ALA B   2     -14.278  19.182  20.698  1.00  0.00           C  
ATOM     25  HN  ALA B   2     -13.868  21.307  22.458  1.00  0.00           H  
ATOM     26  HA  ALA B   2     -14.355  18.421  22.680  1.00  0.00           H  
ATOM     27  HB1 ALA B   2     -13.796  19.982  20.156  1.00  0.00           H  
ATOM     28  HB2 ALA B   2     -15.349  19.303  20.636  1.00  0.00           H  
ATOM     29  HB3 ALA B   2     -13.997  18.233  20.268  1.00  0.00           H  
ATOM     30  N   THR B   3     -11.959  17.867  22.558  1.00  0.00           N  
ATOM     31  CA  THR B   3     -10.563  17.539  22.626  1.00  0.00           C  
ATOM     32  C   THR B   3     -10.118  17.106  21.223  1.00  0.00           C  
ATOM     33  O   THR B   3      -9.936  15.923  20.942  1.00  0.00           O  
ATOM     34  CB  THR B   3     -10.330  16.398  23.647  1.00  0.00           C  
ATOM     35  OG1 THR B   3     -11.047  16.702  24.866  1.00  0.00           O  
ATOM     36  CG2 THR B   3      -8.841  16.255  23.974  1.00  0.00           C  
ATOM     37  HN  THR B   3     -12.623  17.166  22.739  1.00  0.00           H  
ATOM     38  HA  THR B   3     -10.017  18.420  22.930  1.00  0.00           H  
ATOM     39  HB  THR B   3     -10.699  15.471  23.234  1.00  0.00           H  
ATOM     40  HG1 THR B   3     -11.994  16.646  24.671  1.00  0.00           H  
ATOM     41 HG21 THR B   3      -8.469  17.188  24.371  1.00  0.00           H  
ATOM     42 HG22 THR B   3      -8.302  16.003  23.073  1.00  0.00           H  
ATOM     43 HG23 THR B   3      -8.703  15.473  24.705  1.00  0.00           H  
ATOM     44  N   LEU B   4     -10.074  18.065  20.330  1.00  0.00           N  
ATOM     45  CA  LEU B   4      -9.731  17.814  18.968  1.00  0.00           C  
ATOM     46  C   LEU B   4      -8.293  18.261  18.768  1.00  0.00           C  
ATOM     47  O   LEU B   4      -7.819  19.156  19.486  1.00  0.00           O  
ATOM     48  CB  LEU B   4     -10.684  18.588  18.047  1.00  0.00           C  
ATOM     49  CG  LEU B   4     -10.769  18.103  16.611  1.00  0.00           C  
ATOM     50  CD1 LEU B   4     -11.319  16.686  16.573  1.00  0.00           C  
ATOM     51  CD2 LEU B   4     -11.643  19.026  15.792  1.00  0.00           C  
ATOM     52  HN  LEU B   4     -10.251  18.988  20.608  1.00  0.00           H  
ATOM     53  HA  LEU B   4      -9.820  16.756  18.778  1.00  0.00           H  
ATOM     54  HB1 LEU B   4     -11.682  18.526  18.450  1.00  0.00           H  
ATOM     55  HB2 LEU B   4     -10.374  19.622  18.027  1.00  0.00           H  
ATOM     56  HG  LEU B   4      -9.775  18.105  16.193  1.00  0.00           H  
ATOM     57 HD11 LEU B   4     -11.365  16.348  15.548  1.00  0.00           H  
ATOM     58 HD12 LEU B   4     -12.309  16.672  17.004  1.00  0.00           H  
ATOM     59 HD13 LEU B   4     -10.668  16.035  17.137  1.00  0.00           H  
ATOM     60 HD21 LEU B   4     -11.714  18.660  14.777  1.00  0.00           H  
ATOM     61 HD22 LEU B   4     -11.212  20.016  15.785  1.00  0.00           H  
ATOM     62 HD23 LEU B   4     -12.631  19.067  16.229  1.00  0.00           H  
ATOM     63  N   LEU B   5      -7.605  17.661  17.834  1.00  0.00           N  
ATOM     64  CA  LEU B   5      -6.203  17.953  17.632  1.00  0.00           C  
ATOM     65  C   LEU B   5      -6.005  19.228  16.843  1.00  0.00           C  
ATOM     66  O   LEU B   5      -6.477  19.354  15.715  1.00  0.00           O  
ATOM     67  CB  LEU B   5      -5.507  16.788  16.927  1.00  0.00           C  
ATOM     68  CG  LEU B   5      -5.529  15.451  17.654  1.00  0.00           C  
ATOM     69  CD1 LEU B   5      -4.713  14.428  16.890  1.00  0.00           C  
ATOM     70  CD2 LEU B   5      -5.017  15.598  19.074  1.00  0.00           C  
ATOM     71  HN  LEU B   5      -8.036  17.016  17.230  1.00  0.00           H  
ATOM     72  HA  LEU B   5      -5.750  18.075  18.604  1.00  0.00           H  
ATOM     73  HB1 LEU B   5      -6.001  16.647  15.977  1.00  0.00           H  
ATOM     74  HB2 LEU B   5      -4.478  17.045  16.725  1.00  0.00           H  
ATOM     75  HG  LEU B   5      -6.547  15.093  17.693  1.00  0.00           H  
ATOM     76 HD11 LEU B   5      -4.727  13.485  17.416  1.00  0.00           H  
ATOM     77 HD12 LEU B   5      -3.696  14.781  16.798  1.00  0.00           H  
ATOM     78 HD13 LEU B   5      -5.136  14.296  15.903  1.00  0.00           H  
ATOM     79 HD21 LEU B   5      -3.993  15.942  19.049  1.00  0.00           H  
ATOM     80 HD22 LEU B   5      -5.064  14.641  19.572  1.00  0.00           H  
ATOM     81 HD23 LEU B   5      -5.623  16.316  19.608  1.00  0.00           H  
ATOM     82  N   THR B   6      -5.337  20.171  17.435  1.00  0.00           N  
ATOM     83  CA  THR B   6      -5.024  21.387  16.761  1.00  0.00           C  
ATOM     84  C   THR B   6      -3.672  21.243  16.052  1.00  0.00           C  
ATOM     85  O   THR B   6      -3.077  20.137  16.051  1.00  0.00           O  
ATOM     86  CB  THR B   6      -5.007  22.599  17.730  1.00  0.00           C  
ATOM     87  OG1 THR B   6      -4.025  22.409  18.777  1.00  0.00           O  
ATOM     88  CG2 THR B   6      -6.383  22.814  18.350  1.00  0.00           C  
ATOM     89  HN  THR B   6      -5.035  20.048  18.364  1.00  0.00           H  
ATOM     90  HA  THR B   6      -5.790  21.545  16.016  1.00  0.00           H  
ATOM     91  HB  THR B   6      -4.738  23.481  17.164  1.00  0.00           H  
ATOM     92  HG1 THR B   6      -4.255  21.611  19.286  1.00  0.00           H  
ATOM     93 HG21 THR B   6      -6.682  21.921  18.880  1.00  0.00           H  
ATOM     94 HG22 THR B   6      -7.097  23.040  17.572  1.00  0.00           H  
ATOM     95 HG23 THR B   6      -6.340  23.645  19.039  1.00  0.00           H  
ATOM     96  N   THR B   7      -3.161  22.327  15.506  1.00  0.00           N  
ATOM     97  CA  THR B   7      -1.890  22.318  14.830  1.00  0.00           C  
ATOM     98  C   THR B   7      -0.757  22.042  15.845  1.00  0.00           C  
ATOM     99  O   THR B   7       0.209  21.320  15.550  1.00  0.00           O  
ATOM    100  CB  THR B   7      -1.683  23.668  14.114  1.00  0.00           C  
ATOM    101  OG1 THR B   7      -2.833  23.921  13.290  1.00  0.00           O  
ATOM    102  CG2 THR B   7      -0.443  23.645  13.236  1.00  0.00           C  
ATOM    103  HN  THR B   7      -3.639  23.186  15.527  1.00  0.00           H  
ATOM    104  HA  THR B   7      -1.911  21.527  14.094  1.00  0.00           H  
ATOM    105  HB  THR B   7      -1.593  24.448  14.856  1.00  0.00           H  
ATOM    106  HG1 THR B   7      -2.655  24.690  12.726  1.00  0.00           H  
ATOM    107 HG21 THR B   7      -0.547  22.882  12.479  1.00  0.00           H  
ATOM    108 HG22 THR B   7       0.421  23.427  13.845  1.00  0.00           H  
ATOM    109 HG23 THR B   7      -0.316  24.605  12.763  1.00  0.00           H  
ATOM    110  N   ASP B   8      -0.921  22.562  17.062  1.00  0.00           N  
ATOM    111  CA  ASP B   8       0.070  22.356  18.116  1.00  0.00           C  
ATOM    112  C   ASP B   8       0.057  20.902  18.579  1.00  0.00           C  
ATOM    113  O   ASP B   8       1.116  20.294  18.793  1.00  0.00           O  
ATOM    114  CB  ASP B   8      -0.187  23.290  19.299  1.00  0.00           C  
ATOM    115  CG  ASP B   8       0.841  23.147  20.399  1.00  0.00           C  
ATOM    116  OD1 ASP B   8       1.951  23.733  20.276  1.00  0.00           O  
ATOM    117  OD2 ASP B   8       0.564  22.433  21.390  1.00  0.00           O  
ATOM    118  HN  ASP B   8      -1.724  23.095  17.256  1.00  0.00           H  
ATOM    119  HA  ASP B   8       1.039  22.576  17.694  1.00  0.00           H  
ATOM    120  HB1 ASP B   8      -0.166  24.311  18.949  1.00  0.00           H  
ATOM    121  HB2 ASP B   8      -1.162  23.080  19.710  1.00  0.00           H  
ATOM    122  N   ASP B   9      -1.152  20.334  18.675  1.00  0.00           N  
ATOM    123  CA  ASP B   9      -1.327  18.927  19.086  1.00  0.00           C  
ATOM    124  C   ASP B   9      -0.660  18.019  18.094  1.00  0.00           C  
ATOM    125  O   ASP B   9       0.080  17.097  18.467  1.00  0.00           O  
ATOM    126  CB  ASP B   9      -2.807  18.511  19.186  1.00  0.00           C  
ATOM    127  CG  ASP B   9      -3.606  19.195  20.271  1.00  0.00           C  
ATOM    128  OD1 ASP B   9      -3.558  18.754  21.433  1.00  0.00           O  
ATOM    129  OD2 ASP B   9      -4.326  20.153  19.964  1.00  0.00           O  
ATOM    130  HN  ASP B   9      -1.939  20.877  18.461  1.00  0.00           H  
ATOM    131  HA  ASP B   9      -0.860  18.798  20.051  1.00  0.00           H  
ATOM    132  HB1 ASP B   9      -3.292  18.729  18.247  1.00  0.00           H  
ATOM    133  HB2 ASP B   9      -2.834  17.445  19.360  1.00  0.00           H  
ATOM    134  N   LEU B  10      -0.916  18.296  16.820  1.00  0.00           N  
ATOM    135  CA  LEU B  10      -0.351  17.537  15.722  1.00  0.00           C  
ATOM    136  C   LEU B  10       1.169  17.590  15.760  1.00  0.00           C  
ATOM    137  O   LEU B  10       1.834  16.575  15.591  1.00  0.00           O  
ATOM    138  CB  LEU B  10      -0.841  18.093  14.390  1.00  0.00           C  
ATOM    139  CG  LEU B  10      -0.369  17.343  13.144  1.00  0.00           C  
ATOM    140  CD1 LEU B  10      -0.966  15.939  13.080  1.00  0.00           C  
ATOM    141  CD2 LEU B  10      -0.693  18.133  11.899  1.00  0.00           C  
ATOM    142  HN  LEU B  10      -1.531  19.037  16.617  1.00  0.00           H  
ATOM    143  HA  LEU B  10      -0.679  16.511  15.811  1.00  0.00           H  
ATOM    144  HB1 LEU B  10      -1.921  18.095  14.400  1.00  0.00           H  
ATOM    145  HB2 LEU B  10      -0.496  19.113  14.311  1.00  0.00           H  
ATOM    146  HG  LEU B  10       0.704  17.232  13.207  1.00  0.00           H  
ATOM    147 HD11 LEU B  10      -0.603  15.430  12.200  1.00  0.00           H  
ATOM    148 HD12 LEU B  10      -2.042  16.010  13.037  1.00  0.00           H  
ATOM    149 HD13 LEU B  10      -0.680  15.389  13.965  1.00  0.00           H  
ATOM    150 HD21 LEU B  10      -1.763  18.266  11.826  1.00  0.00           H  
ATOM    151 HD22 LEU B  10      -0.339  17.598  11.028  1.00  0.00           H  
ATOM    152 HD23 LEU B  10      -0.213  19.100  11.954  1.00  0.00           H  
ATOM    153  N   ARG B  11       1.712  18.781  16.008  1.00  0.00           N  
ATOM    154  CA  ARG B  11       3.158  18.969  16.075  1.00  0.00           C  
ATOM    155  C   ARG B  11       3.783  18.070  17.107  1.00  0.00           C  
ATOM    156  O   ARG B  11       4.760  17.397  16.821  1.00  0.00           O  
ATOM    157  CB  ARG B  11       3.518  20.425  16.367  1.00  0.00           C  
ATOM    158  CG  ARG B  11       5.017  20.660  16.523  1.00  0.00           C  
ATOM    159  CD  ARG B  11       5.344  22.121  16.673  1.00  0.00           C  
ATOM    160  NE  ARG B  11       4.676  22.751  17.820  1.00  0.00           N  
ATOM    161  CZ  ARG B  11       4.944  23.986  18.233  1.00  0.00           C  
ATOM    162  NH1 ARG B  11       6.016  24.611  17.755  1.00  0.00           N  
ATOM    163  NH2 ARG B  11       4.188  24.562  19.158  1.00  0.00           N  
ATOM    164  HN  ARG B  11       1.116  19.553  16.128  1.00  0.00           H  
ATOM    165  HA  ARG B  11       3.574  18.699  15.114  1.00  0.00           H  
ATOM    166  HB1 ARG B  11       3.146  21.062  15.579  1.00  0.00           H  
ATOM    167  HB2 ARG B  11       3.036  20.703  17.293  1.00  0.00           H  
ATOM    168  HG1 ARG B  11       5.362  20.146  17.408  1.00  0.00           H  
ATOM    169  HG2 ARG B  11       5.524  20.273  15.651  1.00  0.00           H  
ATOM    170  HD1 ARG B  11       6.410  22.222  16.812  1.00  0.00           H  
ATOM    171  HD2 ARG B  11       5.052  22.633  15.767  1.00  0.00           H  
ATOM    172  HE  ARG B  11       3.956  22.233  18.244  1.00  0.00           H  
ATOM    173 HH11 ARG B  11       6.641  24.162  17.109  1.00  0.00           H  
ATOM    174 HH12 ARG B  11       6.234  25.574  17.968  1.00  0.00           H  
ATOM    175 HH21 ARG B  11       3.387  24.111  19.588  1.00  0.00           H  
ATOM    176 HH22 ARG B  11       4.378  25.489  19.503  1.00  0.00           H  
ATOM    177  N   ARG B  12       3.188  18.027  18.293  1.00  0.00           N  
ATOM    178  CA  ARG B  12       3.731  17.212  19.368  1.00  0.00           C  
ATOM    179  C   ARG B  12       3.704  15.735  18.985  1.00  0.00           C  
ATOM    180  O   ARG B  12       4.624  15.002  19.307  1.00  0.00           O  
ATOM    181  CB  ARG B  12       2.986  17.436  20.673  1.00  0.00           C  
ATOM    182  CG  ARG B  12       2.899  18.887  21.104  1.00  0.00           C  
ATOM    183  CD  ARG B  12       2.193  19.021  22.444  1.00  0.00           C  
ATOM    184  NE  ARG B  12       0.958  18.223  22.490  1.00  0.00           N  
ATOM    185  CZ  ARG B  12      -0.291  18.700  22.364  1.00  0.00           C  
ATOM    186  NH1 ARG B  12      -0.518  19.998  22.087  1.00  0.00           N  
ATOM    187  NH2 ARG B  12      -1.318  17.871  22.471  1.00  0.00           N  
ATOM    188  HN  ARG B  12       2.370  18.553  18.434  1.00  0.00           H  
ATOM    189  HA  ARG B  12       4.763  17.502  19.497  1.00  0.00           H  
ATOM    190  HB1 ARG B  12       1.977  17.065  20.559  1.00  0.00           H  
ATOM    191  HB2 ARG B  12       3.481  16.879  21.454  1.00  0.00           H  
ATOM    192  HG1 ARG B  12       3.898  19.289  21.188  1.00  0.00           H  
ATOM    193  HG2 ARG B  12       2.346  19.434  20.352  1.00  0.00           H  
ATOM    194  HD1 ARG B  12       2.863  18.680  23.220  1.00  0.00           H  
ATOM    195  HD2 ARG B  12       1.949  20.060  22.606  1.00  0.00           H  
ATOM    196  HE  ARG B  12       1.103  17.258  22.638  1.00  0.00           H  
ATOM    197 HH11 ARG B  12       0.201  20.694  21.947  1.00  0.00           H  
ATOM    198 HH12 ARG B  12      -1.453  20.356  22.021  1.00  0.00           H  
ATOM    199 HH21 ARG B  12      -1.255  16.887  22.661  1.00  0.00           H  
ATOM    200 HH22 ARG B  12      -2.257  18.216  22.310  1.00  0.00           H  
ATOM    201  N   ALA B  13       2.669  15.327  18.243  1.00  0.00           N  
ATOM    202  CA  ALA B  13       2.555  13.949  17.774  1.00  0.00           C  
ATOM    203  C   ALA B  13       3.688  13.625  16.823  1.00  0.00           C  
ATOM    204  O   ALA B  13       4.322  12.587  16.958  1.00  0.00           O  
ATOM    205  CB  ALA B  13       1.219  13.692  17.089  1.00  0.00           C  
ATOM    206  HN  ALA B  13       1.973  15.972  17.995  1.00  0.00           H  
ATOM    207  HA  ALA B  13       2.635  13.306  18.637  1.00  0.00           H  
ATOM    208  HB1 ALA B  13       1.203  12.667  16.741  1.00  0.00           H  
ATOM    209  HB2 ALA B  13       1.123  14.354  16.240  1.00  0.00           H  
ATOM    210  HB3 ALA B  13       0.405  13.857  17.783  1.00  0.00           H  
ATOM    211  N   LEU B  14       3.960  14.542  15.891  1.00  0.00           N  
ATOM    212  CA  LEU B  14       5.027  14.391  14.930  1.00  0.00           C  
ATOM    213  C   LEU B  14       6.405  14.407  15.594  1.00  0.00           C  
ATOM    214  O   LEU B  14       7.381  13.909  15.032  1.00  0.00           O  
ATOM    215  CB  LEU B  14       4.926  15.469  13.847  1.00  0.00           C  
ATOM    216  CG  LEU B  14       4.066  15.149  12.604  1.00  0.00           C  
ATOM    217  CD1 LEU B  14       4.652  13.983  11.831  1.00  0.00           C  
ATOM    218  CD2 LEU B  14       2.619  14.854  12.964  1.00  0.00           C  
ATOM    219  HN  LEU B  14       3.428  15.362  15.807  1.00  0.00           H  
ATOM    220  HA  LEU B  14       4.889  13.429  14.459  1.00  0.00           H  
ATOM    221  HB1 LEU B  14       4.535  16.363  14.310  1.00  0.00           H  
ATOM    222  HB2 LEU B  14       5.927  15.697  13.527  1.00  0.00           H  
ATOM    223  HG  LEU B  14       4.089  16.007  11.950  1.00  0.00           H  
ATOM    224 HD11 LEU B  14       5.642  14.241  11.480  1.00  0.00           H  
ATOM    225 HD12 LEU B  14       4.015  13.756  10.989  1.00  0.00           H  
ATOM    226 HD13 LEU B  14       4.709  13.117  12.477  1.00  0.00           H  
ATOM    227 HD21 LEU B  14       2.066  14.597  12.071  1.00  0.00           H  
ATOM    228 HD22 LEU B  14       2.182  15.731  13.421  1.00  0.00           H  
ATOM    229 HD23 LEU B  14       2.583  14.031  13.662  1.00  0.00           H  
ATOM    230  N   VAL B  15       6.486  15.001  16.763  1.00  0.00           N  
ATOM    231  CA  VAL B  15       7.703  14.957  17.547  1.00  0.00           C  
ATOM    232  C   VAL B  15       7.830  13.553  18.131  1.00  0.00           C  
ATOM    233  O   VAL B  15       8.833  12.885  17.933  1.00  0.00           O  
ATOM    234  CB  VAL B  15       7.691  16.012  18.699  1.00  0.00           C  
ATOM    235  CG1 VAL B  15       8.938  15.897  19.565  1.00  0.00           C  
ATOM    236  CG2 VAL B  15       7.593  17.421  18.134  1.00  0.00           C  
ATOM    237  HN  VAL B  15       5.697  15.482  17.093  1.00  0.00           H  
ATOM    238  HA  VAL B  15       8.543  15.142  16.892  1.00  0.00           H  
ATOM    239  HB  VAL B  15       6.827  15.832  19.320  1.00  0.00           H  
ATOM    240 HG11 VAL B  15       9.810  16.051  18.947  1.00  0.00           H  
ATOM    241 HG12 VAL B  15       8.980  14.917  20.017  1.00  0.00           H  
ATOM    242 HG13 VAL B  15       8.915  16.652  20.336  1.00  0.00           H  
ATOM    243 HG21 VAL B  15       7.590  18.136  18.941  1.00  0.00           H  
ATOM    244 HG22 VAL B  15       6.677  17.510  17.570  1.00  0.00           H  
ATOM    245 HG23 VAL B  15       8.435  17.607  17.484  1.00  0.00           H  
ATOM    246  N   GLU B  16       6.787  13.123  18.829  1.00  0.00           N  
ATOM    247  CA  GLU B  16       6.728  11.813  19.464  1.00  0.00           C  
ATOM    248  C   GLU B  16       6.965  10.649  18.492  1.00  0.00           C  
ATOM    249  O   GLU B  16       7.658   9.679  18.846  1.00  0.00           O  
ATOM    250  CB  GLU B  16       5.393  11.617  20.136  1.00  0.00           C  
ATOM    251  CG  GLU B  16       5.078  12.625  21.212  1.00  0.00           C  
ATOM    252  CD  GLU B  16       3.815  12.265  21.925  1.00  0.00           C  
ATOM    253  OE1 GLU B  16       3.676  11.124  22.419  1.00  0.00           O  
ATOM    254  OE2 GLU B  16       2.920  13.118  22.003  1.00  0.00           O  
ATOM    255  HN  GLU B  16       6.013  13.720  18.939  1.00  0.00           H  
ATOM    256  HA  GLU B  16       7.489  11.786  20.230  1.00  0.00           H  
ATOM    257  HB1 GLU B  16       4.622  11.677  19.381  1.00  0.00           H  
ATOM    258  HB2 GLU B  16       5.373  10.630  20.576  1.00  0.00           H  
ATOM    259  HG1 GLU B  16       5.907  12.682  21.898  1.00  0.00           H  
ATOM    260  HG2 GLU B  16       4.950  13.584  20.733  1.00  0.00           H  
ATOM    261  N   CYS B  17       6.391  10.730  17.297  1.00  0.00           N  
ATOM    262  CA  CYS B  17       6.535   9.682  16.310  1.00  0.00           C  
ATOM    263  C   CYS B  17       7.991   9.511  15.879  1.00  0.00           C  
ATOM    264  O   CYS B  17       8.462   8.384  15.698  1.00  0.00           O  
ATOM    265  HN  CYS B  17       5.846  11.512  17.051  1.00  0.00           H  
ATOM    266  HA  CYS B  17       6.218   8.767  16.785  1.00  0.00           H  
ATOM    267  CB  CYS B  17       5.614   9.954  15.118  1.00  0.00           C  
ATOM    268  SG  CYS B  17       3.887   9.853  15.662  1.00  0.00           S  
ATOM    269  HB1 CYS B  17       5.813  10.950  14.723  1.00  0.00           H  
ATOM    270  HB2 CYS B  17       5.796   9.212  14.341  1.00  0.00           H  
ATOM    271  HG  CYS B  17       3.642   8.628  16.149  1.00  0.00           H  
ATOM    272  N   ALA B  18       8.697  10.623  15.738  1.00  0.00           N  
ATOM    273  CA  ALA B  18      10.096  10.595  15.387  1.00  0.00           C  
ATOM    274  C   ALA B  18      10.913  10.197  16.604  1.00  0.00           C  
ATOM    275  O   ALA B  18      11.709   9.256  16.554  1.00  0.00           O  
ATOM    276  CB  ALA B  18      10.543  11.956  14.861  1.00  0.00           C  
ATOM    277  HN  ALA B  18       8.249  11.486  15.868  1.00  0.00           H  
ATOM    278  HA  ALA B  18      10.232   9.857  14.611  1.00  0.00           H  
ATOM    279  HB1 ALA B  18       9.978  12.207  13.974  1.00  0.00           H  
ATOM    280  HB2 ALA B  18      11.593  11.926  14.617  1.00  0.00           H  
ATOM    281  HB3 ALA B  18      10.364  12.707  15.616  1.00  0.00           H  
ATOM    282  N   GLY B  19      10.672  10.886  17.701  1.00  0.00           N  
ATOM    283  CA  GLY B  19      11.362  10.626  18.935  1.00  0.00           C  
ATOM    284  C   GLY B  19      12.802  11.048  18.851  1.00  0.00           C  
ATOM    285  O   GLY B  19      13.108  12.238  18.703  1.00  0.00           O  
ATOM    286  HN  GLY B  19      10.008  11.610  17.673  1.00  0.00           H  
ATOM    287  HA1 GLY B  19      10.874  11.172  19.730  1.00  0.00           H  
ATOM    288  HA2 GLY B  19      11.320   9.569  19.151  1.00  0.00           H  
ATOM    289  N   GLU B  20      13.682  10.094  18.881  1.00  0.00           N  
ATOM    290  CA  GLU B  20      15.070  10.376  18.782  1.00  0.00           C  
ATOM    291  C   GLU B  20      15.587   9.814  17.492  1.00  0.00           C  
ATOM    292  O   GLU B  20      15.673   8.592  17.302  1.00  0.00           O  
ATOM    293  CB  GLU B  20      15.861   9.872  19.998  1.00  0.00           C  
ATOM    294  CG  GLU B  20      15.666   8.411  20.339  1.00  0.00           C  
ATOM    295  CD  GLU B  20      16.571   7.969  21.439  1.00  0.00           C  
ATOM    296  OE1 GLU B  20      16.217   8.142  22.608  1.00  0.00           O  
ATOM    297  OE2 GLU B  20      17.648   7.407  21.152  1.00  0.00           O  
ATOM    298  HN  GLU B  20      13.390   9.155  18.906  1.00  0.00           H  
ATOM    299  HA  GLU B  20      15.156  11.450  18.726  1.00  0.00           H  
ATOM    300  HB1 GLU B  20      16.912  10.019  19.799  1.00  0.00           H  
ATOM    301  HB2 GLU B  20      15.588  10.466  20.858  1.00  0.00           H  
ATOM    302  HG1 GLU B  20      14.644   8.266  20.656  1.00  0.00           H  
ATOM    303  HG2 GLU B  20      15.865   7.816  19.462  1.00  0.00           H  
ATOM    304  N   THR B  21      15.842  10.693  16.587  1.00  0.00           N  
ATOM    305  CA  THR B  21      16.318  10.357  15.298  1.00  0.00           C  
ATOM    306  C   THR B  21      16.750  11.669  14.637  1.00  0.00           C  
ATOM    307  O   THR B  21      17.003  12.652  15.354  1.00  0.00           O  
ATOM    308  CB  THR B  21      15.207   9.598  14.470  1.00  0.00           C  
ATOM    309  OG1 THR B  21      15.730   9.129  13.217  1.00  0.00           O  
ATOM    310  CG2 THR B  21      13.976  10.476  14.213  1.00  0.00           C  
ATOM    311  HN  THR B  21      15.714  11.646  16.781  1.00  0.00           H  
ATOM    312  HA  THR B  21      17.183   9.722  15.419  1.00  0.00           H  
ATOM    313  HB  THR B  21      14.910   8.748  15.072  1.00  0.00           H  
ATOM    314  HG1 THR B  21      15.008   8.783  12.676  1.00  0.00           H  
ATOM    315 HG21 THR B  21      14.280  11.368  13.684  1.00  0.00           H  
ATOM    316 HG22 THR B  21      13.519  10.750  15.151  1.00  0.00           H  
ATOM    317 HG23 THR B  21      13.262   9.930  13.612  1.00  0.00           H  
ATOM    318  N   ASP B  22      16.815  11.711  13.332  1.00  0.00           N  
ATOM    319  CA  ASP B  22      17.183  12.926  12.627  1.00  0.00           C  
ATOM    320  C   ASP B  22      15.979  13.834  12.485  1.00  0.00           C  
ATOM    321  O   ASP B  22      15.167  13.686  11.565  1.00  0.00           O  
ATOM    322  CB  ASP B  22      17.775  12.610  11.266  1.00  0.00           C  
ATOM    323  CG  ASP B  22      18.167  13.845  10.492  1.00  0.00           C  
ATOM    324  OD1 ASP B  22      18.854  14.732  11.057  1.00  0.00           O  
ATOM    325  OD2 ASP B  22      17.842  13.930   9.287  1.00  0.00           O  
ATOM    326  HN  ASP B  22      16.594  10.897  12.829  1.00  0.00           H  
ATOM    327  HA  ASP B  22      17.924  13.438  13.222  1.00  0.00           H  
ATOM    328  HB1 ASP B  22      18.643  11.985  11.393  1.00  0.00           H  
ATOM    329  HB2 ASP B  22      17.027  12.078  10.698  1.00  0.00           H  
ATOM    330  N   GLY B  23      15.838  14.725  13.425  1.00  0.00           N  
ATOM    331  CA  GLY B  23      14.704  15.586  13.445  1.00  0.00           C  
ATOM    332  C   GLY B  23      14.979  16.924  12.821  1.00  0.00           C  
ATOM    333  O   GLY B  23      16.001  17.560  13.110  1.00  0.00           O  
ATOM    334  HN  GLY B  23      16.528  14.796  14.118  1.00  0.00           H  
ATOM    335  HA1 GLY B  23      13.924  15.092  12.885  1.00  0.00           H  
ATOM    336  HA2 GLY B  23      14.376  15.726  14.464  1.00  0.00           H  
ATOM    337  N   THR B  24      14.099  17.335  11.956  1.00  0.00           N  
ATOM    338  CA  THR B  24      14.177  18.613  11.294  1.00  0.00           C  
ATOM    339  C   THR B  24      13.535  19.724  12.160  1.00  0.00           C  
ATOM    340  O   THR B  24      13.335  19.549  13.383  1.00  0.00           O  
ATOM    341  CB  THR B  24      13.446  18.508   9.944  1.00  0.00           C  
ATOM    342  OG1 THR B  24      12.176  17.878  10.157  1.00  0.00           O  
ATOM    343  CG2 THR B  24      14.252  17.689   8.948  1.00  0.00           C  
ATOM    344  HN  THR B  24      13.340  16.765  11.710  1.00  0.00           H  
ATOM    345  HA  THR B  24      15.213  18.854  11.106  1.00  0.00           H  
ATOM    346  HB  THR B  24      13.262  19.491   9.539  1.00  0.00           H  
ATOM    347  HG1 THR B  24      11.502  18.562  10.092  1.00  0.00           H  
ATOM    348 HG21 THR B  24      13.736  17.673   8.001  1.00  0.00           H  
ATOM    349 HG22 THR B  24      14.345  16.676   9.311  1.00  0.00           H  
ATOM    350 HG23 THR B  24      15.232  18.121   8.816  1.00  0.00           H  
ATOM    351  N   ASP B  25      13.210  20.849  11.558  1.00  0.00           N  
ATOM    352  CA  ASP B  25      12.498  21.885  12.261  1.00  0.00           C  
ATOM    353  C   ASP B  25      11.034  21.704  11.981  1.00  0.00           C  
ATOM    354  O   ASP B  25      10.646  21.397  10.842  1.00  0.00           O  
ATOM    355  CB  ASP B  25      12.942  23.291  11.857  1.00  0.00           C  
ATOM    356  CG  ASP B  25      12.228  24.357  12.664  1.00  0.00           C  
ATOM    357  OD1 ASP B  25      12.690  24.686  13.776  1.00  0.00           O  
ATOM    358  OD2 ASP B  25      11.180  24.860  12.220  1.00  0.00           O  
ATOM    359  HN  ASP B  25      13.450  20.999  10.614  1.00  0.00           H  
ATOM    360  HA  ASP B  25      12.669  21.732  13.318  1.00  0.00           H  
ATOM    361  HB1 ASP B  25      14.007  23.395  12.013  1.00  0.00           H  
ATOM    362  HB2 ASP B  25      12.720  23.458  10.814  1.00  0.00           H  
ATOM    363  N   LEU B  26      10.235  21.866  12.984  1.00  0.00           N  
ATOM    364  CA  LEU B  26       8.823  21.630  12.876  1.00  0.00           C  
ATOM    365  C   LEU B  26       8.107  22.789  13.562  1.00  0.00           C  
ATOM    366  O   LEU B  26       6.950  22.692  13.953  1.00  0.00           O  
ATOM    367  CB  LEU B  26       8.517  20.310  13.601  1.00  0.00           C  
ATOM    368  CG  LEU B  26       7.269  19.552  13.171  1.00  0.00           C  
ATOM    369  CD1 LEU B  26       7.436  19.047  11.740  1.00  0.00           C  
ATOM    370  CD2 LEU B  26       7.011  18.396  14.117  1.00  0.00           C  
ATOM    371  HN  LEU B  26      10.582  22.171  13.853  1.00  0.00           H  
ATOM    372  HA  LEU B  26       8.540  21.548  11.837  1.00  0.00           H  
ATOM    373  HB1 LEU B  26       9.362  19.653  13.457  1.00  0.00           H  
ATOM    374  HB2 LEU B  26       8.434  20.517  14.658  1.00  0.00           H  
ATOM    375  HG  LEU B  26       6.418  20.217  13.196  1.00  0.00           H  
ATOM    376 HD11 LEU B  26       6.550  18.511  11.433  1.00  0.00           H  
ATOM    377 HD12 LEU B  26       8.294  18.390  11.697  1.00  0.00           H  
ATOM    378 HD13 LEU B  26       7.605  19.888  11.081  1.00  0.00           H  
ATOM    379 HD21 LEU B  26       7.860  17.730  14.104  1.00  0.00           H  
ATOM    380 HD22 LEU B  26       6.129  17.859  13.799  1.00  0.00           H  
ATOM    381 HD23 LEU B  26       6.867  18.772  15.119  1.00  0.00           H  
ATOM    382  N   SER B  27       8.806  23.897  13.663  1.00  0.00           N  
ATOM    383  CA  SER B  27       8.322  25.039  14.385  1.00  0.00           C  
ATOM    384  C   SER B  27       7.435  25.905  13.510  1.00  0.00           C  
ATOM    385  O   SER B  27       7.772  26.190  12.356  1.00  0.00           O  
ATOM    386  CB  SER B  27       9.514  25.851  14.915  1.00  0.00           C  
ATOM    387  OG  SER B  27       9.100  26.960  15.693  1.00  0.00           O  
ATOM    388  HN  SER B  27       9.675  23.975  13.208  1.00  0.00           H  
ATOM    389  HA  SER B  27       7.751  24.688  15.230  1.00  0.00           H  
ATOM    390  HB1 SER B  27      10.134  25.216  15.531  1.00  0.00           H  
ATOM    391  HB2 SER B  27      10.094  26.208  14.076  1.00  0.00           H  
ATOM    392  HG  SER B  27       9.166  26.694  16.625  1.00  0.00           H  
ATOM    393  N   GLY B  28       6.301  26.295  14.061  1.00  0.00           N  
ATOM    394  CA  GLY B  28       5.396  27.191  13.388  1.00  0.00           C  
ATOM    395  C   GLY B  28       4.756  26.589  12.164  1.00  0.00           C  
ATOM    396  O   GLY B  28       3.944  25.668  12.260  1.00  0.00           O  
ATOM    397  HN  GLY B  28       6.064  25.958  14.949  1.00  0.00           H  
ATOM    398  HA1 GLY B  28       4.617  27.484  14.076  1.00  0.00           H  
ATOM    399  HA2 GLY B  28       5.946  28.073  13.099  1.00  0.00           H  
ATOM    400  N   ASP B  29       5.145  27.076  11.019  1.00  0.00           N  
ATOM    401  CA  ASP B  29       4.555  26.648   9.775  1.00  0.00           C  
ATOM    402  C   ASP B  29       5.169  25.386   9.233  1.00  0.00           C  
ATOM    403  O   ASP B  29       6.017  25.407   8.349  1.00  0.00           O  
ATOM    404  CB  ASP B  29       4.537  27.763   8.726  1.00  0.00           C  
ATOM    405  CG  ASP B  29       3.503  28.808   9.025  1.00  0.00           C  
ATOM    406  OD1 ASP B  29       2.343  28.671   8.583  1.00  0.00           O  
ATOM    407  OD2 ASP B  29       3.841  29.807   9.694  1.00  0.00           O  
ATOM    408  HN  ASP B  29       5.864  27.741  11.014  1.00  0.00           H  
ATOM    409  HA  ASP B  29       3.528  26.410  10.011  1.00  0.00           H  
ATOM    410  HB1 ASP B  29       5.500  28.250   8.700  1.00  0.00           H  
ATOM    411  HB2 ASP B  29       4.326  27.333   7.760  1.00  0.00           H  
ATOM    412  N   PHE B  30       4.792  24.292   9.836  1.00  0.00           N  
ATOM    413  CA  PHE B  30       5.209  22.971   9.389  1.00  0.00           C  
ATOM    414  C   PHE B  30       4.009  22.287   8.744  1.00  0.00           C  
ATOM    415  O   PHE B  30       4.118  21.227   8.146  1.00  0.00           O  
ATOM    416  CB  PHE B  30       5.678  22.114  10.596  1.00  0.00           C  
ATOM    417  CG  PHE B  30       4.546  21.651  11.504  1.00  0.00           C  
ATOM    418  CD1 PHE B  30       3.985  22.527  12.428  1.00  0.00           C  
ATOM    419  CD2 PHE B  30       4.073  20.357  11.448  1.00  0.00           C  
ATOM    420  CE1 PHE B  30       2.980  22.115  13.274  1.00  0.00           C  
ATOM    421  CE2 PHE B  30       3.070  19.938  12.300  1.00  0.00           C  
ATOM    422  CZ  PHE B  30       2.444  20.797  13.101  1.00  0.00           C  
ATOM    423  HN  PHE B  30       4.243  24.395  10.646  1.00  0.00           H  
ATOM    424  HA  PHE B  30       6.015  23.064   8.676  1.00  0.00           H  
ATOM    425  HB1 PHE B  30       6.183  21.233  10.226  1.00  0.00           H  
ATOM    426  HB2 PHE B  30       6.375  22.688  11.188  1.00  0.00           H  
ATOM    427  HD1 PHE B  30       4.339  23.546  12.473  1.00  0.00           H  
ATOM    428  HD2 PHE B  30       4.508  19.670  10.734  1.00  0.00           H  
ATOM    429  HE1 PHE B  30       2.549  22.801  13.989  1.00  0.00           H  
ATOM    430  HE2 PHE B  30       2.707  18.921  12.251  1.00  0.00           H  
ATOM    431  HZ  PHE B  30       1.624  20.464  13.719  1.00  0.00           H  
ATOM    432  N   LEU B  31       2.868  22.941   8.851  1.00  0.00           N  
ATOM    433  CA  LEU B  31       1.595  22.367   8.480  1.00  0.00           C  
ATOM    434  C   LEU B  31       1.478  22.203   6.966  1.00  0.00           C  
ATOM    435  O   LEU B  31       0.828  21.277   6.476  1.00  0.00           O  
ATOM    436  CB  LEU B  31       0.460  23.247   9.030  1.00  0.00           C  
ATOM    437  CG  LEU B  31      -0.923  22.615   9.065  1.00  0.00           C  
ATOM    438  CD1 LEU B  31      -0.939  21.444  10.035  1.00  0.00           C  
ATOM    439  CD2 LEU B  31      -1.983  23.642   9.442  1.00  0.00           C  
ATOM    440  HN  LEU B  31       2.891  23.866   9.174  1.00  0.00           H  
ATOM    441  HA  LEU B  31       1.522  21.392   8.936  1.00  0.00           H  
ATOM    442  HB1 LEU B  31       0.715  23.537  10.040  1.00  0.00           H  
ATOM    443  HB2 LEU B  31       0.405  24.145   8.430  1.00  0.00           H  
ATOM    444  HG  LEU B  31      -1.155  22.226   8.084  1.00  0.00           H  
ATOM    445 HD11 LEU B  31      -0.653  21.789  11.018  1.00  0.00           H  
ATOM    446 HD12 LEU B  31      -0.238  20.694   9.698  1.00  0.00           H  
ATOM    447 HD13 LEU B  31      -1.932  21.019  10.072  1.00  0.00           H  
ATOM    448 HD21 LEU B  31      -2.952  23.164   9.459  1.00  0.00           H  
ATOM    449 HD22 LEU B  31      -1.994  24.448   8.722  1.00  0.00           H  
ATOM    450 HD23 LEU B  31      -1.765  24.035  10.425  1.00  0.00           H  
ATOM    451  N   ASP B  32       2.144  23.087   6.246  1.00  0.00           N  
ATOM    452  CA  ASP B  32       2.153  23.088   4.775  1.00  0.00           C  
ATOM    453  C   ASP B  32       3.498  22.527   4.258  1.00  0.00           C  
ATOM    454  O   ASP B  32       3.817  22.574   3.066  1.00  0.00           O  
ATOM    455  CB  ASP B  32       1.912  24.533   4.282  1.00  0.00           C  
ATOM    456  CG  ASP B  32       1.787  24.687   2.776  1.00  0.00           C  
ATOM    457  OD1 ASP B  32       0.798  24.169   2.193  1.00  0.00           O  
ATOM    458  OD2 ASP B  32       2.690  25.280   2.145  1.00  0.00           O  
ATOM    459  HN  ASP B  32       2.638  23.787   6.720  1.00  0.00           H  
ATOM    460  HA  ASP B  32       1.348  22.456   4.437  1.00  0.00           H  
ATOM    461  HB1 ASP B  32       0.999  24.904   4.725  1.00  0.00           H  
ATOM    462  HB2 ASP B  32       2.731  25.149   4.620  1.00  0.00           H  
ATOM    463  N   LEU B  33       4.273  21.971   5.173  1.00  0.00           N  
ATOM    464  CA  LEU B  33       5.548  21.376   4.827  1.00  0.00           C  
ATOM    465  C   LEU B  33       5.280  19.921   4.430  1.00  0.00           C  
ATOM    466  O   LEU B  33       4.186  19.421   4.652  1.00  0.00           O  
ATOM    467  CB  LEU B  33       6.528  21.480   6.013  1.00  0.00           C  
ATOM    468  CG  LEU B  33       7.986  21.069   5.755  1.00  0.00           C  
ATOM    469  CD1 LEU B  33       8.602  21.933   4.666  1.00  0.00           C  
ATOM    470  CD2 LEU B  33       8.794  21.178   7.034  1.00  0.00           C  
ATOM    471  HN  LEU B  33       3.960  21.915   6.099  1.00  0.00           H  
ATOM    472  HA  LEU B  33       5.938  21.908   3.969  1.00  0.00           H  
ATOM    473  HB1 LEU B  33       6.523  22.503   6.358  1.00  0.00           H  
ATOM    474  HB2 LEU B  33       6.146  20.857   6.809  1.00  0.00           H  
ATOM    475  HG  LEU B  33       8.007  20.040   5.428  1.00  0.00           H  
ATOM    476 HD11 LEU B  33       8.042  21.812   3.752  1.00  0.00           H  
ATOM    477 HD12 LEU B  33       9.625  21.626   4.509  1.00  0.00           H  
ATOM    478 HD13 LEU B  33       8.576  22.966   4.973  1.00  0.00           H  
ATOM    479 HD21 LEU B  33       8.377  20.516   7.779  1.00  0.00           H  
ATOM    480 HD22 LEU B  33       8.764  22.194   7.398  1.00  0.00           H  
ATOM    481 HD23 LEU B  33       9.817  20.897   6.840  1.00  0.00           H  
ATOM    482  N   ARG B  34       6.245  19.243   3.862  1.00  0.00           N  
ATOM    483  CA  ARG B  34       5.984  17.918   3.343  1.00  0.00           C  
ATOM    484  C   ARG B  34       6.703  16.875   4.185  1.00  0.00           C  
ATOM    485  O   ARG B  34       7.765  17.154   4.759  1.00  0.00           O  
ATOM    486  CB  ARG B  34       6.418  17.852   1.872  1.00  0.00           C  
ATOM    487  CG  ARG B  34       5.895  19.034   1.064  1.00  0.00           C  
ATOM    488  CD  ARG B  34       6.385  19.032  -0.364  1.00  0.00           C  
ATOM    489  NE  ARG B  34       5.741  18.020  -1.205  1.00  0.00           N  
ATOM    490  CZ  ARG B  34       6.133  17.724  -2.448  1.00  0.00           C  
ATOM    491  NH1 ARG B  34       7.251  18.251  -2.921  1.00  0.00           N  
ATOM    492  NH2 ARG B  34       5.427  16.904  -3.208  1.00  0.00           N  
ATOM    493  HN  ARG B  34       7.157  19.597   3.803  1.00  0.00           H  
ATOM    494  HA  ARG B  34       4.920  17.742   3.397  1.00  0.00           H  
ATOM    495  HB1 ARG B  34       7.497  17.855   1.820  1.00  0.00           H  
ATOM    496  HB2 ARG B  34       6.041  16.945   1.422  1.00  0.00           H  
ATOM    497  HG1 ARG B  34       4.816  19.007   1.062  1.00  0.00           H  
ATOM    498  HG2 ARG B  34       6.231  19.940   1.549  1.00  0.00           H  
ATOM    499  HD1 ARG B  34       6.201  20.004  -0.796  1.00  0.00           H  
ATOM    500  HD2 ARG B  34       7.450  18.850  -0.349  1.00  0.00           H  
ATOM    501  HE  ARG B  34       4.935  17.606  -0.793  1.00  0.00           H  
ATOM    502 HH11 ARG B  34       7.816  18.870  -2.374  1.00  0.00           H  
ATOM    503 HH12 ARG B  34       7.593  18.052  -3.848  1.00  0.00           H  
ATOM    504 HH21 ARG B  34       4.575  16.468  -2.893  1.00  0.00           H  
ATOM    505 HH22 ARG B  34       5.702  16.695  -4.156  1.00  0.00           H  
ATOM    506  N   PHE B  35       6.119  15.681   4.277  1.00  0.00           N  
ATOM    507  CA  PHE B  35       6.690  14.566   5.053  1.00  0.00           C  
ATOM    508  C   PHE B  35       8.086  14.176   4.593  1.00  0.00           C  
ATOM    509  O   PHE B  35       8.903  13.719   5.394  1.00  0.00           O  
ATOM    510  CB  PHE B  35       5.765  13.339   5.077  1.00  0.00           C  
ATOM    511  CG  PHE B  35       4.585  13.455   6.014  1.00  0.00           C  
ATOM    512  CD1 PHE B  35       4.728  13.139   7.354  1.00  0.00           C  
ATOM    513  CD2 PHE B  35       3.347  13.868   5.564  1.00  0.00           C  
ATOM    514  CE1 PHE B  35       3.662  13.230   8.222  1.00  0.00           C  
ATOM    515  CE2 PHE B  35       2.273  13.962   6.429  1.00  0.00           C  
ATOM    516  CZ  PHE B  35       2.432  13.644   7.760  1.00  0.00           C  
ATOM    517  HN  PHE B  35       5.249  15.576   3.826  1.00  0.00           H  
ATOM    518  HA  PHE B  35       6.791  14.929   6.066  1.00  0.00           H  
ATOM    519  HB1 PHE B  35       5.378  13.176   4.083  1.00  0.00           H  
ATOM    520  HB2 PHE B  35       6.347  12.478   5.369  1.00  0.00           H  
ATOM    521  HD1 PHE B  35       5.691  12.814   7.720  1.00  0.00           H  
ATOM    522  HD2 PHE B  35       3.220  14.119   4.521  1.00  0.00           H  
ATOM    523  HE1 PHE B  35       3.791  12.978   9.263  1.00  0.00           H  
ATOM    524  HE2 PHE B  35       1.310  14.286   6.063  1.00  0.00           H  
ATOM    525  HZ  PHE B  35       1.596  13.714   8.439  1.00  0.00           H  
ATOM    526  N   GLU B  36       8.369  14.390   3.327  1.00  0.00           N  
ATOM    527  CA  GLU B  36       9.684  14.096   2.775  1.00  0.00           C  
ATOM    528  C   GLU B  36      10.747  15.014   3.391  1.00  0.00           C  
ATOM    529  O   GLU B  36      11.863  14.588   3.673  1.00  0.00           O  
ATOM    530  CB  GLU B  36       9.682  14.240   1.251  1.00  0.00           C  
ATOM    531  CG  GLU B  36       9.223  15.600   0.764  1.00  0.00           C  
ATOM    532  CD  GLU B  36       9.403  15.763  -0.706  1.00  0.00           C  
ATOM    533  OE1 GLU B  36       8.503  15.339  -1.481  1.00  0.00           O  
ATOM    534  OE2 GLU B  36      10.423  16.310  -1.123  1.00  0.00           O  
ATOM    535  HN  GLU B  36       7.671  14.752   2.741  1.00  0.00           H  
ATOM    536  HA  GLU B  36       9.922  13.073   3.030  1.00  0.00           H  
ATOM    537  HB1 GLU B  36      10.685  14.074   0.883  1.00  0.00           H  
ATOM    538  HB2 GLU B  36       9.026  13.493   0.830  1.00  0.00           H  
ATOM    539  HG1 GLU B  36       8.175  15.719   1.000  1.00  0.00           H  
ATOM    540  HG2 GLU B  36       9.788  16.366   1.274  1.00  0.00           H  
ATOM    541  N   ASP B  37      10.363  16.255   3.651  1.00  0.00           N  
ATOM    542  CA  ASP B  37      11.283  17.256   4.176  1.00  0.00           C  
ATOM    543  C   ASP B  37      11.554  17.000   5.627  1.00  0.00           C  
ATOM    544  O   ASP B  37      12.629  17.309   6.129  1.00  0.00           O  
ATOM    545  CB  ASP B  37      10.730  18.677   4.013  1.00  0.00           C  
ATOM    546  CG  ASP B  37      10.443  19.039   2.587  1.00  0.00           C  
ATOM    547  OD1 ASP B  37      11.383  19.337   1.851  1.00  0.00           O  
ATOM    548  OD2 ASP B  37       9.263  19.021   2.174  1.00  0.00           O  
ATOM    549  HN  ASP B  37       9.428  16.506   3.490  1.00  0.00           H  
ATOM    550  HA  ASP B  37      12.212  17.181   3.630  1.00  0.00           H  
ATOM    551  HB1 ASP B  37       9.805  18.761   4.564  1.00  0.00           H  
ATOM    552  HB2 ASP B  37      11.447  19.382   4.407  1.00  0.00           H  
ATOM    553  N   ILE B  38      10.595  16.403   6.301  1.00  0.00           N  
ATOM    554  CA  ILE B  38      10.739  16.119   7.717  1.00  0.00           C  
ATOM    555  C   ILE B  38      11.264  14.702   7.976  1.00  0.00           C  
ATOM    556  O   ILE B  38      11.245  14.222   9.107  1.00  0.00           O  
ATOM    557  CB  ILE B  38       9.451  16.420   8.538  1.00  0.00           C  
ATOM    558  CG1 ILE B  38       8.242  15.626   8.005  1.00  0.00           C  
ATOM    559  CG2 ILE B  38       9.159  17.910   8.520  1.00  0.00           C  
ATOM    560  CD1 ILE B  38       6.946  15.845   8.772  1.00  0.00           C  
ATOM    561  HN  ILE B  38       9.769  16.160   5.833  1.00  0.00           H  
ATOM    562  HA  ILE B  38      11.518  16.787   8.059  1.00  0.00           H  
ATOM    563  HB  ILE B  38       9.637  16.137   9.563  1.00  0.00           H  
ATOM    564 HG11 ILE B  38       8.059  15.907   6.979  1.00  0.00           H  
ATOM    565 HG12 ILE B  38       8.478  14.571   8.037  1.00  0.00           H  
ATOM    566 HG21 ILE B  38       8.250  18.103   9.068  1.00  0.00           H  
ATOM    567 HG22 ILE B  38       9.025  18.237   7.497  1.00  0.00           H  
ATOM    568 HG23 ILE B  38       9.977  18.445   8.978  1.00  0.00           H  
ATOM    569 HD11 ILE B  38       7.086  15.565   9.805  1.00  0.00           H  
ATOM    570 HD12 ILE B  38       6.165  15.241   8.335  1.00  0.00           H  
ATOM    571 HD13 ILE B  38       6.670  16.888   8.716  1.00  0.00           H  
ATOM    572  N   GLY B  39      11.780  14.079   6.929  1.00  0.00           N  
ATOM    573  CA  GLY B  39      12.423  12.780   7.045  1.00  0.00           C  
ATOM    574  C   GLY B  39      11.485  11.624   7.355  1.00  0.00           C  
ATOM    575  O   GLY B  39      11.868  10.676   8.056  1.00  0.00           O  
ATOM    576  HN  GLY B  39      11.722  14.510   6.050  1.00  0.00           H  
ATOM    577  HA1 GLY B  39      12.921  12.571   6.111  1.00  0.00           H  
ATOM    578  HA2 GLY B  39      13.170  12.841   7.823  1.00  0.00           H  
ATOM    579  N   TYR B  40      10.287  11.669   6.841  1.00  0.00           N  
ATOM    580  CA  TYR B  40       9.345  10.604   7.076  1.00  0.00           C  
ATOM    581  C   TYR B  40       9.223   9.659   5.905  1.00  0.00           C  
ATOM    582  O   TYR B  40       8.954  10.069   4.769  1.00  0.00           O  
ATOM    583  CB  TYR B  40       7.972  11.131   7.517  1.00  0.00           C  
ATOM    584  CG  TYR B  40       7.894  11.403   8.995  1.00  0.00           C  
ATOM    585  CD1 TYR B  40       8.519  12.497   9.563  1.00  0.00           C  
ATOM    586  CD2 TYR B  40       7.213  10.534   9.827  1.00  0.00           C  
ATOM    587  CE1 TYR B  40       8.466  12.722  10.918  1.00  0.00           C  
ATOM    588  CE2 TYR B  40       7.158  10.742  11.182  1.00  0.00           C  
ATOM    589  CZ  TYR B  40       7.785  11.837  11.723  1.00  0.00           C  
ATOM    590  OH  TYR B  40       7.746  12.024  13.078  1.00  0.00           O  
ATOM    591  HN  TYR B  40      10.025  12.432   6.279  1.00  0.00           H  
ATOM    592  HA  TYR B  40       9.750  10.029   7.897  1.00  0.00           H  
ATOM    593  HB1 TYR B  40       7.766  12.053   6.991  1.00  0.00           H  
ATOM    594  HB2 TYR B  40       7.211  10.405   7.268  1.00  0.00           H  
ATOM    595  HD1 TYR B  40       9.050  13.187   8.925  1.00  0.00           H  
ATOM    596  HD2 TYR B  40       6.718   9.677   9.394  1.00  0.00           H  
ATOM    597  HE1 TYR B  40       8.962  13.586  11.335  1.00  0.00           H  
ATOM    598  HE2 TYR B  40       6.624  10.051  11.815  1.00  0.00           H  
ATOM    599  HH  TYR B  40       7.657  12.958  13.310  1.00  0.00           H  
ATOM    600  N   ASP B  41       9.472   8.392   6.187  1.00  0.00           N  
ATOM    601  CA  ASP B  41       9.267   7.315   5.225  1.00  0.00           C  
ATOM    602  C   ASP B  41       7.796   6.969   5.212  1.00  0.00           C  
ATOM    603  O   ASP B  41       7.040   7.419   6.089  1.00  0.00           O  
ATOM    604  CB  ASP B  41      10.049   6.036   5.609  1.00  0.00           C  
ATOM    605  CG  ASP B  41      11.548   6.141   5.516  1.00  0.00           C  
ATOM    606  OD1 ASP B  41      12.095   6.129   4.391  1.00  0.00           O  
ATOM    607  OD2 ASP B  41      12.218   6.246   6.565  1.00  0.00           O  
ATOM    608  HN  ASP B  41       9.807   8.184   7.081  1.00  0.00           H  
ATOM    609  HA  ASP B  41       9.583   7.653   4.246  1.00  0.00           H  
ATOM    610  HB1 ASP B  41       9.818   5.763   6.628  1.00  0.00           H  
ATOM    611  HB2 ASP B  41       9.724   5.235   4.960  1.00  0.00           H  
ATOM    612  N   SER B  42       7.392   6.138   4.284  1.00  0.00           N  
ATOM    613  CA  SER B  42       6.013   5.707   4.200  1.00  0.00           C  
ATOM    614  C   SER B  42       5.664   4.892   5.435  1.00  0.00           C  
ATOM    615  O   SER B  42       4.657   5.151   6.098  1.00  0.00           O  
ATOM    616  CB  SER B  42       5.826   4.882   2.963  1.00  0.00           C  
ATOM    617  OG  SER B  42       6.840   3.850   2.952  1.00  0.00           O  
ATOM    618  HN  SER B  42       8.035   5.773   3.642  1.00  0.00           H  
ATOM    619  HA  SER B  42       5.377   6.578   4.155  1.00  0.00           H  
ATOM    620  HB1 SER B  42       4.847   4.423   2.980  1.00  0.00           H  
ATOM    621  HB2 SER B  42       5.944   5.495   2.083  1.00  0.00           H  
ATOM    622  HG  SER B  42       7.792   4.294   2.948  1.00  0.00           H  
ATOM    623  N   LEU B  43       6.541   3.932   5.756  1.00  0.00           N  
ATOM    624  CA  LEU B  43       6.414   3.110   6.953  1.00  0.00           C  
ATOM    625  C   LEU B  43       6.339   3.960   8.187  1.00  0.00           C  
ATOM    626  O   LEU B  43       5.554   3.686   9.076  1.00  0.00           O  
ATOM    627  CB  LEU B  43       7.570   2.116   7.072  1.00  0.00           C  
ATOM    628  CG  LEU B  43       7.285   0.702   6.585  1.00  0.00           C  
ATOM    629  CD1 LEU B  43       8.552  -0.137   6.631  1.00  0.00           C  
ATOM    630  CD2 LEU B  43       6.208   0.077   7.465  1.00  0.00           C  
ATOM    631  HN  LEU B  43       7.292   3.769   5.140  1.00  0.00           H  
ATOM    632  HA  LEU B  43       5.493   2.552   6.866  1.00  0.00           H  
ATOM    633  HB1 LEU B  43       8.403   2.510   6.509  1.00  0.00           H  
ATOM    634  HB2 LEU B  43       7.862   2.058   8.110  1.00  0.00           H  
ATOM    635  HG  LEU B  43       6.915   0.730   5.570  1.00  0.00           H  
ATOM    636 HD11 LEU B  43       8.947  -0.147   7.637  1.00  0.00           H  
ATOM    637 HD12 LEU B  43       9.288   0.282   5.962  1.00  0.00           H  
ATOM    638 HD13 LEU B  43       8.325  -1.150   6.329  1.00  0.00           H  
ATOM    639 HD21 LEU B  43       5.306   0.666   7.391  1.00  0.00           H  
ATOM    640 HD22 LEU B  43       6.535   0.080   8.496  1.00  0.00           H  
ATOM    641 HD23 LEU B  43       6.007  -0.933   7.144  1.00  0.00           H  
ATOM    642  N   ALA B  44       7.116   5.031   8.200  1.00  0.00           N  
ATOM    643  CA  ALA B  44       7.147   5.941   9.324  1.00  0.00           C  
ATOM    644  C   ALA B  44       5.794   6.619   9.502  1.00  0.00           C  
ATOM    645  O   ALA B  44       5.368   6.863  10.619  1.00  0.00           O  
ATOM    646  CB  ALA B  44       8.252   6.968   9.162  1.00  0.00           C  
ATOM    647  HN  ALA B  44       7.676   5.203   7.414  1.00  0.00           H  
ATOM    648  HA  ALA B  44       7.349   5.356  10.210  1.00  0.00           H  
ATOM    649  HB1 ALA B  44       8.057   7.576   8.292  1.00  0.00           H  
ATOM    650  HB2 ALA B  44       9.199   6.462   9.039  1.00  0.00           H  
ATOM    651  HB3 ALA B  44       8.291   7.597  10.039  1.00  0.00           H  
ATOM    652  N   LEU B  45       5.104   6.890   8.405  1.00  0.00           N  
ATOM    653  CA  LEU B  45       3.797   7.497   8.472  1.00  0.00           C  
ATOM    654  C   LEU B  45       2.737   6.474   8.896  1.00  0.00           C  
ATOM    655  O   LEU B  45       1.846   6.798   9.663  1.00  0.00           O  
ATOM    656  CB  LEU B  45       3.450   8.169   7.157  1.00  0.00           C  
ATOM    657  CG  LEU B  45       2.139   8.976   7.107  1.00  0.00           C  
ATOM    658  CD1 LEU B  45       1.795   9.609   8.453  1.00  0.00           C  
ATOM    659  CD2 LEU B  45       2.361  10.085   6.180  1.00  0.00           C  
ATOM    660  HN  LEU B  45       5.494   6.682   7.525  1.00  0.00           H  
ATOM    661  HA  LEU B  45       3.845   8.273   9.226  1.00  0.00           H  
ATOM    662  HB1 LEU B  45       4.263   8.831   6.895  1.00  0.00           H  
ATOM    663  HB2 LEU B  45       3.393   7.396   6.404  1.00  0.00           H  
ATOM    664  HG  LEU B  45       1.317   8.388   6.728  1.00  0.00           H  
ATOM    665 HD11 LEU B  45       2.582  10.275   8.771  1.00  0.00           H  
ATOM    666 HD12 LEU B  45       1.661   8.821   9.179  1.00  0.00           H  
ATOM    667 HD13 LEU B  45       0.864  10.148   8.349  1.00  0.00           H  
ATOM    668 HD21 LEU B  45       1.475  10.693   6.108  1.00  0.00           H  
ATOM    669 HD22 LEU B  45       2.702   9.713   5.226  1.00  0.00           H  
ATOM    670 HD23 LEU B  45       3.135  10.635   6.697  1.00  0.00           H  
ATOM    671  N   MET B  46       2.871   5.231   8.436  1.00  0.00           N  
ATOM    672  CA  MET B  46       1.937   4.139   8.841  1.00  0.00           C  
ATOM    673  C   MET B  46       2.033   4.004  10.339  1.00  0.00           C  
ATOM    674  O   MET B  46       1.037   3.955  11.060  1.00  0.00           O  
ATOM    675  CB  MET B  46       2.355   2.789   8.226  1.00  0.00           C  
ATOM    676  CG  MET B  46       2.733   2.882   6.800  1.00  0.00           C  
ATOM    677  SD  MET B  46       3.024   1.288   6.029  1.00  0.00           S  
ATOM    678  CE  MET B  46       3.442   1.821   4.381  1.00  0.00           C  
ATOM    679  HN  MET B  46       3.602   5.050   7.804  1.00  0.00           H  
ATOM    680  HA  MET B  46       0.933   4.397   8.546  1.00  0.00           H  
ATOM    681  HB1 MET B  46       3.210   2.396   8.752  1.00  0.00           H  
ATOM    682  HB2 MET B  46       1.541   2.083   8.301  1.00  0.00           H  
ATOM    683  HG1 MET B  46       1.987   3.448   6.270  1.00  0.00           H  
ATOM    684  HG2 MET B  46       3.665   3.432   6.827  1.00  0.00           H  
ATOM    685  HE1 MET B  46       3.652   0.956   3.766  1.00  0.00           H  
ATOM    686  HE2 MET B  46       4.317   2.452   4.423  1.00  0.00           H  
ATOM    687  HE3 MET B  46       2.623   2.377   3.952  1.00  0.00           H  
ATOM    688  N   GLU B  47       3.267   3.994  10.765  1.00  0.00           N  
ATOM    689  CA  GLU B  47       3.684   3.931  12.123  1.00  0.00           C  
ATOM    690  C   GLU B  47       3.062   5.109  12.914  1.00  0.00           C  
ATOM    691  O   GLU B  47       2.387   4.896  13.904  1.00  0.00           O  
ATOM    692  CB  GLU B  47       5.185   4.025  12.069  1.00  0.00           C  
ATOM    693  CG  GLU B  47       5.921   3.731  13.351  1.00  0.00           C  
ATOM    694  CD  GLU B  47       5.675   2.349  13.883  1.00  0.00           C  
ATOM    695  OE1 GLU B  47       5.898   1.374  13.139  1.00  0.00           O  
ATOM    696  OE2 GLU B  47       5.205   2.219  15.018  1.00  0.00           O  
ATOM    697  HN  GLU B  47       3.980   4.012  10.088  1.00  0.00           H  
ATOM    698  HA  GLU B  47       3.407   2.983  12.559  1.00  0.00           H  
ATOM    699  HB1 GLU B  47       5.485   3.380  11.254  1.00  0.00           H  
ATOM    700  HB2 GLU B  47       5.423   5.035  11.759  1.00  0.00           H  
ATOM    701  HG1 GLU B  47       6.981   3.852  13.188  1.00  0.00           H  
ATOM    702  HG2 GLU B  47       5.581   4.444  14.083  1.00  0.00           H  
ATOM    703  N   THR B  48       3.275   6.329  12.415  1.00  0.00           N  
ATOM    704  CA  THR B  48       2.711   7.571  12.980  1.00  0.00           C  
ATOM    705  C   THR B  48       1.176   7.458  13.123  1.00  0.00           C  
ATOM    706  O   THR B  48       0.620   7.700  14.201  1.00  0.00           O  
ATOM    707  CB  THR B  48       3.069   8.764  12.037  1.00  0.00           C  
ATOM    708  OG1 THR B  48       4.490   8.941  11.994  1.00  0.00           O  
ATOM    709  CG2 THR B  48       2.402  10.086  12.446  1.00  0.00           C  
ATOM    710  HN  THR B  48       3.850   6.407  11.624  1.00  0.00           H  
ATOM    711  HA  THR B  48       3.160   7.747  13.947  1.00  0.00           H  
ATOM    712  HB  THR B  48       2.733   8.493  11.047  1.00  0.00           H  
ATOM    713  HG1 THR B  48       4.890   8.188  11.538  1.00  0.00           H  
ATOM    714 HG21 THR B  48       2.690  10.840  11.721  1.00  0.00           H  
ATOM    715 HG22 THR B  48       2.700  10.387  13.440  1.00  0.00           H  
ATOM    716 HG23 THR B  48       1.329   9.969  12.403  1.00  0.00           H  
ATOM    717  N   ALA B  49       0.517   7.061  12.043  1.00  0.00           N  
ATOM    718  CA  ALA B  49      -0.932   6.948  11.996  1.00  0.00           C  
ATOM    719  C   ALA B  49      -1.442   5.945  13.037  1.00  0.00           C  
ATOM    720  O   ALA B  49      -2.307   6.275  13.848  1.00  0.00           O  
ATOM    721  CB  ALA B  49      -1.388   6.539  10.600  1.00  0.00           C  
ATOM    722  HN  ALA B  49       1.048   6.820  11.252  1.00  0.00           H  
ATOM    723  HA  ALA B  49      -1.322   7.938  12.201  1.00  0.00           H  
ATOM    724  HB1 ALA B  49      -2.467   6.519  10.567  1.00  0.00           H  
ATOM    725  HB2 ALA B  49      -1.005   5.556  10.372  1.00  0.00           H  
ATOM    726  HB3 ALA B  49      -1.016   7.246   9.874  1.00  0.00           H  
ATOM    727  N   ALA B  50      -0.857   4.745  13.043  1.00  0.00           N  
ATOM    728  CA  ALA B  50      -1.246   3.681  13.979  1.00  0.00           C  
ATOM    729  C   ALA B  50      -0.959   4.089  15.425  1.00  0.00           C  
ATOM    730  O   ALA B  50      -1.718   3.766  16.353  1.00  0.00           O  
ATOM    731  CB  ALA B  50      -0.521   2.382  13.638  1.00  0.00           C  
ATOM    732  HN  ALA B  50      -0.147   4.550  12.389  1.00  0.00           H  
ATOM    733  HA  ALA B  50      -2.309   3.520  13.869  1.00  0.00           H  
ATOM    734  HB1 ALA B  50       0.542   2.533  13.755  1.00  0.00           H  
ATOM    735  HB2 ALA B  50      -0.735   2.113  12.613  1.00  0.00           H  
ATOM    736  HB3 ALA B  50      -0.850   1.593  14.297  1.00  0.00           H  
ATOM    737  N   ARG B  51       0.113   4.840  15.601  1.00  0.00           N  
ATOM    738  CA  ARG B  51       0.537   5.335  16.902  1.00  0.00           C  
ATOM    739  C   ARG B  51      -0.547   6.293  17.435  1.00  0.00           C  
ATOM    740  O   ARG B  51      -0.790   6.389  18.640  1.00  0.00           O  
ATOM    741  CB  ARG B  51       1.892   6.056  16.719  1.00  0.00           C  
ATOM    742  CG  ARG B  51       2.850   6.042  17.901  1.00  0.00           C  
ATOM    743  CD  ARG B  51       2.452   6.954  19.047  1.00  0.00           C  
ATOM    744  NE  ARG B  51       3.445   6.862  20.119  1.00  0.00           N  
ATOM    745  CZ  ARG B  51       3.846   7.850  20.911  1.00  0.00           C  
ATOM    746  NH1 ARG B  51       3.262   9.032  20.848  1.00  0.00           N  
ATOM    747  NH2 ARG B  51       4.826   7.639  21.777  1.00  0.00           N  
ATOM    748  HN  ARG B  51       0.662   5.057  14.813  1.00  0.00           H  
ATOM    749  HA  ARG B  51       0.658   4.492  17.568  1.00  0.00           H  
ATOM    750  HB1 ARG B  51       2.406   5.591  15.893  1.00  0.00           H  
ATOM    751  HB2 ARG B  51       1.702   7.086  16.451  1.00  0.00           H  
ATOM    752  HG1 ARG B  51       2.914   5.033  18.281  1.00  0.00           H  
ATOM    753  HG2 ARG B  51       3.828   6.335  17.546  1.00  0.00           H  
ATOM    754  HD1 ARG B  51       2.418   7.975  18.697  1.00  0.00           H  
ATOM    755  HD2 ARG B  51       1.485   6.667  19.434  1.00  0.00           H  
ATOM    756  HE  ARG B  51       3.833   5.956  20.213  1.00  0.00           H  
ATOM    757 HH11 ARG B  51       2.517   9.207  20.209  1.00  0.00           H  
ATOM    758 HH12 ARG B  51       3.518   9.800  21.458  1.00  0.00           H  
ATOM    759 HH21 ARG B  51       5.291   6.743  21.846  1.00  0.00           H  
ATOM    760 HH22 ARG B  51       5.154   8.344  22.420  1.00  0.00           H  
ATOM    761  N   LEU B  52      -1.217   6.972  16.518  1.00  0.00           N  
ATOM    762  CA  LEU B  52      -2.300   7.867  16.870  1.00  0.00           C  
ATOM    763  C   LEU B  52      -3.599   7.083  17.068  1.00  0.00           C  
ATOM    764  O   LEU B  52      -4.404   7.423  17.951  1.00  0.00           O  
ATOM    765  CB  LEU B  52      -2.477   8.964  15.808  1.00  0.00           C  
ATOM    766  CG  LEU B  52      -1.258   9.866  15.576  1.00  0.00           C  
ATOM    767  CD1 LEU B  52      -1.546  10.898  14.500  1.00  0.00           C  
ATOM    768  CD2 LEU B  52      -0.820  10.544  16.872  1.00  0.00           C  
ATOM    769  HN  LEU B  52      -0.962   6.870  15.574  1.00  0.00           H  
ATOM    770  HA  LEU B  52      -2.040   8.331  17.811  1.00  0.00           H  
ATOM    771  HB1 LEU B  52      -2.725   8.484  14.871  1.00  0.00           H  
ATOM    772  HB2 LEU B  52      -3.306   9.589  16.108  1.00  0.00           H  
ATOM    773  HG  LEU B  52      -0.441   9.255  15.220  1.00  0.00           H  
ATOM    774 HD11 LEU B  52      -0.686  11.535  14.364  1.00  0.00           H  
ATOM    775 HD12 LEU B  52      -2.396  11.495  14.796  1.00  0.00           H  
ATOM    776 HD13 LEU B  52      -1.768  10.386  13.574  1.00  0.00           H  
ATOM    777 HD21 LEU B  52      -0.552   9.792  17.599  1.00  0.00           H  
ATOM    778 HD22 LEU B  52      -1.627  11.149  17.256  1.00  0.00           H  
ATOM    779 HD23 LEU B  52       0.040  11.169  16.673  1.00  0.00           H  
ATOM    780  N   GLU B  53      -3.798   6.028  16.258  1.00  0.00           N  
ATOM    781  CA  GLU B  53      -4.982   5.157  16.367  1.00  0.00           C  
ATOM    782  C   GLU B  53      -5.077   4.578  17.768  1.00  0.00           C  
ATOM    783  O   GLU B  53      -6.117   4.685  18.414  1.00  0.00           O  
ATOM    784  CB  GLU B  53      -4.953   3.997  15.358  1.00  0.00           C  
ATOM    785  CG  GLU B  53      -4.902   4.396  13.896  1.00  0.00           C  
ATOM    786  CD  GLU B  53      -4.923   3.185  12.989  1.00  0.00           C  
ATOM    787  OE1 GLU B  53      -3.919   2.463  12.917  1.00  0.00           O  
ATOM    788  OE2 GLU B  53      -5.965   2.905  12.371  1.00  0.00           O  
ATOM    789  HN  GLU B  53      -3.143   5.849  15.543  1.00  0.00           H  
ATOM    790  HA  GLU B  53      -5.860   5.765  16.190  1.00  0.00           H  
ATOM    791  HB1 GLU B  53      -4.092   3.380  15.565  1.00  0.00           H  
ATOM    792  HB2 GLU B  53      -5.841   3.404  15.511  1.00  0.00           H  
ATOM    793  HG1 GLU B  53      -5.763   5.011  13.675  1.00  0.00           H  
ATOM    794  HG2 GLU B  53      -3.996   4.955  13.712  1.00  0.00           H  
ATOM    795  N   SER B  54      -3.972   4.005  18.248  1.00  0.00           N  
ATOM    796  CA  SER B  54      -3.917   3.386  19.572  1.00  0.00           C  
ATOM    797  C   SER B  54      -4.136   4.426  20.695  1.00  0.00           C  
ATOM    798  O   SER B  54      -4.658   4.106  21.760  1.00  0.00           O  
ATOM    799  CB  SER B  54      -2.558   2.699  19.755  1.00  0.00           C  
ATOM    800  OG  SER B  54      -2.275   1.813  18.672  1.00  0.00           O  
ATOM    801  HN  SER B  54      -3.166   3.987  17.680  1.00  0.00           H  
ATOM    802  HA  SER B  54      -4.692   2.635  19.622  1.00  0.00           H  
ATOM    803  HB1 SER B  54      -1.781   3.449  19.802  1.00  0.00           H  
ATOM    804  HB2 SER B  54      -2.552   2.132  20.675  1.00  0.00           H  
ATOM    805  HG  SER B  54      -3.084   1.660  18.172  1.00  0.00           H  
ATOM    806  N   ARG B  55      -3.767   5.660  20.422  1.00  0.00           N  
ATOM    807  CA  ARG B  55      -3.839   6.729  21.406  1.00  0.00           C  
ATOM    808  C   ARG B  55      -5.244   7.345  21.511  1.00  0.00           C  
ATOM    809  O   ARG B  55      -5.710   7.640  22.608  1.00  0.00           O  
ATOM    810  CB  ARG B  55      -2.784   7.802  21.070  1.00  0.00           C  
ATOM    811  CG  ARG B  55      -2.751   9.016  21.995  1.00  0.00           C  
ATOM    812  CD  ARG B  55      -1.602   9.932  21.600  1.00  0.00           C  
ATOM    813  NE  ARG B  55      -1.562  11.192  22.354  1.00  0.00           N  
ATOM    814  CZ  ARG B  55      -0.466  11.938  22.516  1.00  0.00           C  
ATOM    815  NH1 ARG B  55       0.741  11.390  22.343  1.00  0.00           N  
ATOM    816  NH2 ARG B  55      -0.569  13.188  22.971  1.00  0.00           N  
ATOM    817  HN  ARG B  55      -3.432   5.859  19.522  1.00  0.00           H  
ATOM    818  HA  ARG B  55      -3.583   6.299  22.364  1.00  0.00           H  
ATOM    819  HB1 ARG B  55      -1.804   7.347  21.094  1.00  0.00           H  
ATOM    820  HB2 ARG B  55      -2.964   8.151  20.063  1.00  0.00           H  
ATOM    821  HG1 ARG B  55      -3.683   9.556  21.908  1.00  0.00           H  
ATOM    822  HG2 ARG B  55      -2.603   8.689  23.015  1.00  0.00           H  
ATOM    823  HD1 ARG B  55      -0.669   9.412  21.764  1.00  0.00           H  
ATOM    824  HD2 ARG B  55      -1.690  10.160  20.547  1.00  0.00           H  
ATOM    825  HE  ARG B  55      -2.430  11.529  22.684  1.00  0.00           H  
ATOM    826 HH11 ARG B  55       0.859  10.418  22.116  1.00  0.00           H  
ATOM    827 HH12 ARG B  55       1.602  11.914  22.426  1.00  0.00           H  
ATOM    828 HH21 ARG B  55      -1.450  13.614  23.210  1.00  0.00           H  
ATOM    829 HH22 ARG B  55       0.232  13.783  23.089  1.00  0.00           H  
ATOM    830  N   TYR B  56      -5.912   7.541  20.390  1.00  0.00           N  
ATOM    831  CA  TYR B  56      -7.210   8.213  20.422  1.00  0.00           C  
ATOM    832  C   TYR B  56      -8.401   7.290  20.175  1.00  0.00           C  
ATOM    833  O   TYR B  56      -9.541   7.663  20.465  1.00  0.00           O  
ATOM    834  CB  TYR B  56      -7.231   9.415  19.467  1.00  0.00           C  
ATOM    835  CG  TYR B  56      -6.226  10.483  19.844  1.00  0.00           C  
ATOM    836  CD1 TYR B  56      -6.429  11.284  20.960  1.00  0.00           C  
ATOM    837  CD2 TYR B  56      -5.076  10.682  19.096  1.00  0.00           C  
ATOM    838  CE1 TYR B  56      -5.514  12.251  21.323  1.00  0.00           C  
ATOM    839  CE2 TYR B  56      -4.155  11.651  19.451  1.00  0.00           C  
ATOM    840  CZ  TYR B  56      -4.380  12.430  20.565  1.00  0.00           C  
ATOM    841  OH  TYR B  56      -3.459  13.396  20.924  1.00  0.00           O  
ATOM    842  HN  TYR B  56      -5.523   7.265  19.530  1.00  0.00           H  
ATOM    843  HA  TYR B  56      -7.314   8.599  21.426  1.00  0.00           H  
ATOM    844  HB1 TYR B  56      -6.997   9.076  18.470  1.00  0.00           H  
ATOM    845  HB2 TYR B  56      -8.217   9.856  19.476  1.00  0.00           H  
ATOM    846  HD1 TYR B  56      -7.322  11.139  21.551  1.00  0.00           H  
ATOM    847  HD2 TYR B  56      -4.906  10.071  18.224  1.00  0.00           H  
ATOM    848  HE1 TYR B  56      -5.689  12.862  22.194  1.00  0.00           H  
ATOM    849  HE2 TYR B  56      -3.262  11.791  18.860  1.00  0.00           H  
ATOM    850  HH  TYR B  56      -3.249  13.907  20.135  1.00  0.00           H  
ATOM    851  N   GLY B  57      -8.148   6.102  19.666  1.00  0.00           N  
ATOM    852  CA  GLY B  57      -9.232   5.176  19.390  1.00  0.00           C  
ATOM    853  C   GLY B  57      -9.869   5.434  18.041  1.00  0.00           C  
ATOM    854  O   GLY B  57     -11.098   5.559  17.933  1.00  0.00           O  
ATOM    855  HN  GLY B  57      -7.226   5.826  19.478  1.00  0.00           H  
ATOM    856  HA1 GLY B  57      -8.851   4.165  19.415  1.00  0.00           H  
ATOM    857  HA2 GLY B  57      -9.983   5.287  20.158  1.00  0.00           H  
ATOM    858  N   VAL B  58      -9.035   5.521  17.015  1.00  0.00           N  
ATOM    859  CA  VAL B  58      -9.493   5.776  15.648  1.00  0.00           C  
ATOM    860  C   VAL B  58      -8.996   4.666  14.719  1.00  0.00           C  
ATOM    861  O   VAL B  58      -8.339   3.730  15.183  1.00  0.00           O  
ATOM    862  CB  VAL B  58      -9.020   7.169  15.096  1.00  0.00           C  
ATOM    863  CG1 VAL B  58      -9.557   8.311  15.928  1.00  0.00           C  
ATOM    864  CG2 VAL B  58      -7.500   7.253  15.045  1.00  0.00           C  
ATOM    865  HN  VAL B  58      -8.078   5.368  17.166  1.00  0.00           H  
ATOM    866  HA  VAL B  58     -10.576   5.749  15.659  1.00  0.00           H  
ATOM    867  HB  VAL B  58      -9.397   7.279  14.089  1.00  0.00           H  
ATOM    868 HG11 VAL B  58     -10.637   8.273  15.953  1.00  0.00           H  
ATOM    869 HG12 VAL B  58      -9.224   9.242  15.488  1.00  0.00           H  
ATOM    870 HG13 VAL B  58      -9.156   8.225  16.928  1.00  0.00           H  
ATOM    871 HG21 VAL B  58      -7.210   8.216  14.653  1.00  0.00           H  
ATOM    872 HG22 VAL B  58      -7.128   6.471  14.402  1.00  0.00           H  
ATOM    873 HG23 VAL B  58      -7.100   7.128  16.040  1.00  0.00           H  
ATOM    874  N   SER B  59      -9.303   4.751  13.437  1.00  0.00           N  
ATOM    875  CA  SER B  59      -8.808   3.800  12.462  1.00  0.00           C  
ATOM    876  C   SER B  59      -8.610   4.449  11.087  1.00  0.00           C  
ATOM    877  O   SER B  59      -9.564   4.917  10.452  1.00  0.00           O  
ATOM    878  CB  SER B  59      -9.732   2.581  12.366  1.00  0.00           C  
ATOM    879  OG  SER B  59      -9.841   1.935  13.633  1.00  0.00           O  
ATOM    880  HN  SER B  59      -9.927   5.444  13.122  1.00  0.00           H  
ATOM    881  HA  SER B  59      -7.840   3.472  12.807  1.00  0.00           H  
ATOM    882  HB1 SER B  59     -10.715   2.894  12.047  1.00  0.00           H  
ATOM    883  HB2 SER B  59      -9.327   1.880  11.651  1.00  0.00           H  
ATOM    884  HG  SER B  59      -9.204   2.388  14.206  1.00  0.00           H  
ATOM    885  N   ILE B  60      -7.366   4.502  10.658  1.00  0.00           N  
ATOM    886  CA  ILE B  60      -7.004   5.036   9.363  1.00  0.00           C  
ATOM    887  C   ILE B  60      -6.331   3.926   8.552  1.00  0.00           C  
ATOM    888  O   ILE B  60      -5.291   3.386   8.969  1.00  0.00           O  
ATOM    889  CB  ILE B  60      -6.043   6.295   9.431  1.00  0.00           C  
ATOM    890  CG1 ILE B  60      -6.715   7.536  10.069  1.00  0.00           C  
ATOM    891  CG2 ILE B  60      -5.511   6.660   8.048  1.00  0.00           C  
ATOM    892  CD1 ILE B  60      -6.951   7.459  11.558  1.00  0.00           C  
ATOM    893  HN  ILE B  60      -6.662   4.117  11.235  1.00  0.00           H  
ATOM    894  HA  ILE B  60      -7.922   5.312   8.865  1.00  0.00           H  
ATOM    895  HB  ILE B  60      -5.191   6.010  10.033  1.00  0.00           H  
ATOM    896 HG11 ILE B  60      -6.084   8.394   9.898  1.00  0.00           H  
ATOM    897 HG12 ILE B  60      -7.671   7.694   9.588  1.00  0.00           H  
ATOM    898 HG21 ILE B  60      -6.339   6.907   7.401  1.00  0.00           H  
ATOM    899 HG22 ILE B  60      -4.972   5.818   7.637  1.00  0.00           H  
ATOM    900 HG23 ILE B  60      -4.847   7.508   8.126  1.00  0.00           H  
ATOM    901 HD11 ILE B  60      -7.607   6.629  11.778  1.00  0.00           H  
ATOM    902 HD12 ILE B  60      -7.400   8.377  11.903  1.00  0.00           H  
ATOM    903 HD13 ILE B  60      -6.008   7.306  12.062  1.00  0.00           H  
ATOM    904  N   PRO B  61      -6.947   3.520   7.421  1.00  0.00           N  
ATOM    905  CA  PRO B  61      -6.389   2.485   6.541  1.00  0.00           C  
ATOM    906  C   PRO B  61      -5.001   2.865   6.002  1.00  0.00           C  
ATOM    907  O   PRO B  61      -4.728   4.046   5.716  1.00  0.00           O  
ATOM    908  CB  PRO B  61      -7.408   2.389   5.402  1.00  0.00           C  
ATOM    909  CG  PRO B  61      -8.666   2.938   5.978  1.00  0.00           C  
ATOM    910  CD  PRO B  61      -8.239   4.013   6.928  1.00  0.00           C  
ATOM    911  HA  PRO B  61      -6.318   1.536   7.053  1.00  0.00           H  
ATOM    912  HB1 PRO B  61      -7.063   2.979   4.565  1.00  0.00           H  
ATOM    913  HB2 PRO B  61      -7.529   1.360   5.099  1.00  0.00           H  
ATOM    914  HG1 PRO B  61      -9.281   3.353   5.191  1.00  0.00           H  
ATOM    915  HG2 PRO B  61      -9.201   2.162   6.511  1.00  0.00           H  
ATOM    916  HD1 PRO B  61      -8.113   4.954   6.414  1.00  0.00           H  
ATOM    917  HD2 PRO B  61      -8.947   4.102   7.739  1.00  0.00           H  
ATOM    918  N   ASP B  62      -4.163   1.850   5.839  1.00  0.00           N  
ATOM    919  CA  ASP B  62      -2.744   1.972   5.450  1.00  0.00           C  
ATOM    920  C   ASP B  62      -2.541   2.873   4.249  1.00  0.00           C  
ATOM    921  O   ASP B  62      -1.777   3.848   4.302  1.00  0.00           O  
ATOM    922  CB  ASP B  62      -2.168   0.598   5.088  1.00  0.00           C  
ATOM    923  CG  ASP B  62      -2.342  -0.427   6.161  1.00  0.00           C  
ATOM    924  OD1 ASP B  62      -3.412  -1.075   6.194  1.00  0.00           O  
ATOM    925  OD2 ASP B  62      -1.418  -0.641   6.951  1.00  0.00           O  
ATOM    926  HN  ASP B  62      -4.499   0.940   6.001  1.00  0.00           H  
ATOM    927  HA  ASP B  62      -2.183   2.355   6.290  1.00  0.00           H  
ATOM    928  HB1 ASP B  62      -2.671   0.238   4.202  1.00  0.00           H  
ATOM    929  HB2 ASP B  62      -1.116   0.706   4.872  1.00  0.00           H  
ATOM    930  N   ASP B  63      -3.248   2.575   3.173  1.00  0.00           N  
ATOM    931  CA  ASP B  63      -3.055   3.289   1.914  1.00  0.00           C  
ATOM    932  C   ASP B  63      -3.586   4.715   1.983  1.00  0.00           C  
ATOM    933  O   ASP B  63      -3.200   5.550   1.182  1.00  0.00           O  
ATOM    934  CB  ASP B  63      -3.684   2.547   0.717  1.00  0.00           C  
ATOM    935  CG  ASP B  63      -5.195   2.616   0.667  1.00  0.00           C  
ATOM    936  OD1 ASP B  63      -5.864   1.865   1.404  1.00  0.00           O  
ATOM    937  OD2 ASP B  63      -5.738   3.402  -0.132  1.00  0.00           O  
ATOM    938  HN  ASP B  63      -3.920   1.863   3.227  1.00  0.00           H  
ATOM    939  HA  ASP B  63      -1.988   3.342   1.755  1.00  0.00           H  
ATOM    940  HB1 ASP B  63      -3.309   2.981  -0.197  1.00  0.00           H  
ATOM    941  HB2 ASP B  63      -3.394   1.506   0.765  1.00  0.00           H  
ATOM    942  N   VAL B  64      -4.428   5.000   2.963  1.00  0.00           N  
ATOM    943  CA  VAL B  64      -5.011   6.326   3.103  1.00  0.00           C  
ATOM    944  C   VAL B  64      -3.977   7.291   3.679  1.00  0.00           C  
ATOM    945  O   VAL B  64      -3.892   8.443   3.265  1.00  0.00           O  
ATOM    946  CB  VAL B  64      -6.297   6.309   3.982  1.00  0.00           C  
ATOM    947  CG1 VAL B  64      -6.894   7.706   4.115  1.00  0.00           C  
ATOM    948  CG2 VAL B  64      -7.324   5.361   3.388  1.00  0.00           C  
ATOM    949  HN  VAL B  64      -4.649   4.309   3.624  1.00  0.00           H  
ATOM    950  HA  VAL B  64      -5.272   6.659   2.108  1.00  0.00           H  
ATOM    951  HB  VAL B  64      -6.037   5.952   4.968  1.00  0.00           H  
ATOM    952 HG11 VAL B  64      -6.169   8.363   4.576  1.00  0.00           H  
ATOM    953 HG12 VAL B  64      -7.780   7.654   4.728  1.00  0.00           H  
ATOM    954 HG13 VAL B  64      -7.146   8.081   3.132  1.00  0.00           H  
ATOM    955 HG21 VAL B  64      -8.210   5.364   4.005  1.00  0.00           H  
ATOM    956 HG22 VAL B  64      -6.917   4.362   3.352  1.00  0.00           H  
ATOM    957 HG23 VAL B  64      -7.576   5.688   2.390  1.00  0.00           H  
ATOM    958  N   ALA B  65      -3.150   6.790   4.586  1.00  0.00           N  
ATOM    959  CA  ALA B  65      -2.115   7.599   5.200  1.00  0.00           C  
ATOM    960  C   ALA B  65      -1.022   7.914   4.184  1.00  0.00           C  
ATOM    961  O   ALA B  65      -0.322   8.908   4.295  1.00  0.00           O  
ATOM    962  CB  ALA B  65      -1.534   6.877   6.396  1.00  0.00           C  
ATOM    963  HN  ALA B  65      -3.219   5.854   4.863  1.00  0.00           H  
ATOM    964  HA  ALA B  65      -2.563   8.523   5.536  1.00  0.00           H  
ATOM    965  HB1 ALA B  65      -1.059   5.964   6.066  1.00  0.00           H  
ATOM    966  HB2 ALA B  65      -2.330   6.644   7.088  1.00  0.00           H  
ATOM    967  HB3 ALA B  65      -0.807   7.519   6.870  1.00  0.00           H  
ATOM    968  N   GLY B  66      -0.924   7.071   3.169  1.00  0.00           N  
ATOM    969  CA  GLY B  66       0.068   7.256   2.137  1.00  0.00           C  
ATOM    970  C   GLY B  66      -0.391   8.228   1.063  1.00  0.00           C  
ATOM    971  O   GLY B  66       0.357   8.532   0.128  1.00  0.00           O  
ATOM    972  HN  GLY B  66      -1.546   6.314   3.133  1.00  0.00           H  
ATOM    973  HA1 GLY B  66       0.984   7.619   2.580  1.00  0.00           H  
ATOM    974  HA2 GLY B  66       0.263   6.299   1.677  1.00  0.00           H  
ATOM    975  N   ARG B  67      -1.614   8.725   1.199  1.00  0.00           N  
ATOM    976  CA  ARG B  67      -2.177   9.647   0.235  1.00  0.00           C  
ATOM    977  C   ARG B  67      -1.821  11.080   0.585  1.00  0.00           C  
ATOM    978  O   ARG B  67      -1.944  11.979  -0.258  1.00  0.00           O  
ATOM    979  CB  ARG B  67      -3.701   9.513   0.172  1.00  0.00           C  
ATOM    980  CG  ARG B  67      -4.197   8.131  -0.185  1.00  0.00           C  
ATOM    981  CD  ARG B  67      -5.708   8.050  -0.114  1.00  0.00           C  
ATOM    982  NE  ARG B  67      -6.202   6.673  -0.267  1.00  0.00           N  
ATOM    983  CZ  ARG B  67      -7.494   6.301  -0.181  1.00  0.00           C  
ATOM    984  NH1 ARG B  67      -8.447   7.206   0.052  1.00  0.00           N  
ATOM    985  NH2 ARG B  67      -7.820   5.025  -0.287  1.00  0.00           N  
ATOM    986  HN  ARG B  67      -2.158   8.463   1.972  1.00  0.00           H  
ATOM    987  HA  ARG B  67      -1.771   9.403  -0.735  1.00  0.00           H  
ATOM    988  HB1 ARG B  67      -4.112   9.772   1.138  1.00  0.00           H  
ATOM    989  HB2 ARG B  67      -4.074  10.208  -0.564  1.00  0.00           H  
ATOM    990  HG1 ARG B  67      -3.881   7.894  -1.190  1.00  0.00           H  
ATOM    991  HG2 ARG B  67      -3.772   7.418   0.508  1.00  0.00           H  
ATOM    992  HD1 ARG B  67      -6.024   8.431   0.846  1.00  0.00           H  
ATOM    993  HD2 ARG B  67      -6.128   8.663  -0.896  1.00  0.00           H  
ATOM    994  HE  ARG B  67      -5.500   5.999  -0.431  1.00  0.00           H  
ATOM    995 HH11 ARG B  67      -8.252   8.188   0.185  1.00  0.00           H  
ATOM    996 HH12 ARG B  67      -9.422   6.956   0.097  1.00  0.00           H  
ATOM    997 HH21 ARG B  67      -7.096   4.327  -0.424  1.00  0.00           H  
ATOM    998 HH22 ARG B  67      -8.765   4.679  -0.219  1.00  0.00           H  
ATOM    999  N   VAL B  68      -1.362  11.301   1.801  1.00  0.00           N  
ATOM   1000  CA  VAL B  68      -1.086  12.653   2.238  1.00  0.00           C  
ATOM   1001  C   VAL B  68       0.334  13.084   1.860  1.00  0.00           C  
ATOM   1002  O   VAL B  68       1.086  12.309   1.255  1.00  0.00           O  
ATOM   1003  CB  VAL B  68      -1.378  12.878   3.754  1.00  0.00           C  
ATOM   1004  CG1 VAL B  68      -2.800  12.479   4.071  1.00  0.00           C  
ATOM   1005  CG2 VAL B  68      -0.411  12.127   4.653  1.00  0.00           C  
ATOM   1006  HN  VAL B  68      -1.168  10.544   2.393  1.00  0.00           H  
ATOM   1007  HA  VAL B  68      -1.772  13.265   1.668  1.00  0.00           H  
ATOM   1008  HB  VAL B  68      -1.299  13.937   3.963  1.00  0.00           H  
ATOM   1009 HG11 VAL B  68      -3.479  13.087   3.492  1.00  0.00           H  
ATOM   1010 HG12 VAL B  68      -2.994  12.624   5.124  1.00  0.00           H  
ATOM   1011 HG13 VAL B  68      -2.945  11.438   3.822  1.00  0.00           H  
ATOM   1012 HG21 VAL B  68      -0.453  11.069   4.444  1.00  0.00           H  
ATOM   1013 HG22 VAL B  68      -0.705  12.290   5.681  1.00  0.00           H  
ATOM   1014 HG23 VAL B  68       0.591  12.497   4.498  1.00  0.00           H  
ATOM   1015  N   ASP B  69       0.685  14.302   2.167  1.00  0.00           N  
ATOM   1016  CA  ASP B  69       2.018  14.840   1.864  1.00  0.00           C  
ATOM   1017  C   ASP B  69       2.395  15.831   2.908  1.00  0.00           C  
ATOM   1018  O   ASP B  69       3.537  15.902   3.344  1.00  0.00           O
[truncated: 20,984 more chars]
