# Supplementary material for: Path to Actinorhodin: Regio- and Stereoselective Ketone Reduction by a Type II Polyketide Ketoreductase Revealed in Atomistic Detail
Source: JACS Au. 2022 Apr 7;2(4):972–84. doi: 10.1021/jacsau.2c00086 (PMC9088766; doi:10.1021/jacsau.2c00086)
Supplement: Supplementary file 2 — au2c00086_si_002.zip [file au2c00086_si_002.zip › SI_files/Docking_Models/M8.pdb]

ATOM      1  N   MET A   1     -29.994 -26.683   6.723  1.00  0.00           N1+
ATOM      2  H1  MET A   1     -29.344 -25.919   6.843  1.00  0.00           H  
ATOM      3  H2  MET A   1     -30.229 -26.655   5.741  1.00  0.00           H  
ATOM      4  H3  MET A   1     -30.792 -26.563   7.330  1.00  0.00           H  
ATOM      5  CA  MET A   1     -29.272 -27.909   7.114  1.00  0.00           C  
ATOM      6  HA  MET A   1     -29.240 -27.888   8.203  1.00  0.00           H  
ATOM      7  CB  MET A   1     -30.140 -29.200   6.716  1.00  0.00           C  
ATOM      8  HB2 MET A   1     -31.122 -29.164   7.188  1.00  0.00           H  
ATOM      9  HB3 MET A   1     -30.315 -29.268   5.642  1.00  0.00           H  
ATOM     10  CG  MET A   1     -29.409 -30.457   7.102  1.00  0.00           C  
ATOM     11  HG2 MET A   1     -28.504 -30.506   6.497  1.00  0.00           H  
ATOM     12  HG3 MET A   1     -29.268 -30.396   8.182  1.00  0.00           H  
ATOM     13  SD  MET A   1     -30.139 -32.071   6.787  1.00  0.00           S  
ATOM     14  CE  MET A   1     -31.779 -31.774   7.564  1.00  0.00           C  
ATOM     15  HE1 MET A   1     -31.618 -31.262   8.513  1.00  0.00           H  
ATOM     16  HE2 MET A   1     -32.405 -31.148   6.929  1.00  0.00           H  
ATOM     17  HE3 MET A   1     -32.242 -32.744   7.747  1.00  0.00           H  
ATOM     18  C   MET A   1     -27.849 -27.928   6.571  1.00  0.00           C  
ATOM     19  O   MET A   1     -27.665 -27.950   5.326  1.00  0.00           O  
ATOM     20  N   ALA A   2     -26.858 -28.082   7.465  1.00  0.00           N  
ATOM     21  H   ALA A   2     -26.989 -28.225   8.456  1.00  0.00           H  
ATOM     22  CA  ALA A   2     -25.418 -27.985   7.101  1.00  0.00           C  
ATOM     23  HA  ALA A   2     -25.334 -27.624   6.076  1.00  0.00           H  
ATOM     24  CB  ALA A   2     -24.753 -26.903   7.980  1.00  0.00           C  
ATOM     25  HB1 ALA A   2     -23.667 -26.999   7.995  1.00  0.00           H  
ATOM     26  HB2 ALA A   2     -25.011 -25.940   7.539  1.00  0.00           H  
ATOM     27  HB3 ALA A   2     -25.152 -26.842   8.992  1.00  0.00           H  
ATOM     28  C   ALA A   2     -24.840 -29.393   7.230  1.00  0.00           C  
ATOM     29  O   ALA A   2     -24.003 -29.635   8.093  1.00  0.00           O  
ATOM     30  N   THR A   3     -25.248 -30.223   6.280  1.00  0.00           N  
ATOM     31  H   THR A   3     -25.808 -29.787   5.562  1.00  0.00           H  
ATOM     32  CA  THR A   3     -24.772 -31.662   6.085  1.00  0.00           C  
ATOM     33  HA  THR A   3     -25.111 -32.233   6.949  1.00  0.00           H  
ATOM     34  CB  THR A   3     -25.423 -32.313   4.837  1.00  0.00           C  
ATOM     35  HB  THR A   3     -25.017 -33.297   4.605  1.00  0.00           H  
ATOM     36  CG2 THR A   3     -26.916 -32.515   4.873  1.00  0.00           C  
ATOM     37 HG21 THR A   3     -27.215 -33.133   4.027  1.00  0.00           H  
ATOM     38 HG22 THR A   3     -27.093 -32.997   5.834  1.00  0.00           H  
ATOM     39 HG23 THR A   3     -27.606 -31.671   4.861  1.00  0.00           H  
ATOM     40  OG1 THR A   3     -25.188 -31.551   3.654  1.00  0.00           O  
ATOM     41  HG1 THR A   3     -24.836 -32.200   3.040  1.00  0.00           H  
ATOM     42  C   THR A   3     -23.304 -31.687   5.864  1.00  0.00           C  
ATOM     43  O   THR A   3     -22.678 -30.739   5.296  1.00  0.00           O  
ATOM     44  N   GLN A   4     -22.667 -32.767   6.370  1.00  0.00           N  
ATOM     45  H   GLN A   4     -23.255 -33.494   6.752  1.00  0.00           H  
ATOM     46  CA  GLN A   4     -21.285 -33.092   6.203  1.00  0.00           C  
ATOM     47  HA  GLN A   4     -20.754 -32.201   6.538  1.00  0.00           H  
ATOM     48  CB  GLN A   4     -20.879 -34.277   7.059  1.00  0.00           C  
ATOM     49  HB2 GLN A   4     -21.336 -35.196   6.692  1.00  0.00           H  
ATOM     50  HB3 GLN A   4     -19.813 -34.361   6.848  1.00  0.00           H  
ATOM     51  CG  GLN A   4     -21.032 -34.047   8.607  1.00  0.00           C  
ATOM     52  HG2 GLN A   4     -20.561 -33.094   8.850  1.00  0.00           H  
ATOM     53  HG3 GLN A   4     -22.082 -33.981   8.893  1.00  0.00           H  
ATOM     54  CD  GLN A   4     -20.336 -35.131   9.412  1.00  0.00           C  
ATOM     55  OE1 GLN A   4     -19.602 -35.912   8.941  1.00  0.00           O  
ATOM     56  NE2 GLN A   4     -20.685 -35.275  10.703  1.00  0.00           N  
ATOM     57 HE21 GLN A   4     -21.103 -34.544  11.262  1.00  0.00           H  
ATOM     58 HE22 GLN A   4     -20.500 -36.192  11.082  1.00  0.00           H  
ATOM     59  C   GLN A   4     -20.864 -33.398   4.750  1.00  0.00           C  
ATOM     60  O   GLN A   4     -19.682 -33.233   4.421  1.00  0.00           O  
ATOM     61  N   ASP A   5     -21.767 -33.818   3.860  1.00  0.00           N  
ATOM     62  H   ASP A   5     -22.700 -33.975   4.214  1.00  0.00           H  
ATOM     63  CA  ASP A   5     -21.557 -33.927   2.427  1.00  0.00           C  
ATOM     64  HA  ASP A   5     -20.541 -34.218   2.159  1.00  0.00           H  
ATOM     65  CB  ASP A   5     -22.441 -35.007   1.814  1.00  0.00           C  
ATOM     66  HB2 ASP A   5     -22.317 -35.031   0.732  1.00  0.00           H  
ATOM     67  HB3 ASP A   5     -22.191 -35.990   2.214  1.00  0.00           H  
ATOM     68  CG  ASP A   5     -23.912 -34.812   1.876  1.00  0.00           C  
ATOM     69  OD1 ASP A   5     -24.705 -35.761   1.642  1.00  0.00           O  
ATOM     70  OD2 ASP A   5     -24.371 -33.739   2.309  1.00  0.00           O  
ATOM     71  C   ASP A   5     -21.645 -32.616   1.629  1.00  0.00           C  
ATOM     72  O   ASP A   5     -21.172 -32.663   0.497  1.00  0.00           O  
ATOM     73  N   SER A   6     -22.102 -31.481   2.200  1.00  0.00           N  
ATOM     74  H   SER A   6     -22.629 -31.578   3.056  1.00  0.00           H  
ATOM     75  CA  SER A   6     -22.464 -30.222   1.532  1.00  0.00           C  
ATOM     76  HA  SER A   6     -23.194 -30.492   0.769  1.00  0.00           H  
ATOM     77  CB  SER A   6     -22.997 -29.197   2.497  1.00  0.00           C  
ATOM     78  HB2 SER A   6     -23.257 -28.360   1.848  1.00  0.00           H  
ATOM     79  HB3 SER A   6     -23.832 -29.563   3.095  1.00  0.00           H  
ATOM     80  OG  SER A   6     -22.113 -28.883   3.510  1.00  0.00           O  
ATOM     81  HG  SER A   6     -22.219 -29.528   4.213  1.00  0.00           H  
ATOM     82  C   SER A   6     -21.276 -29.580   0.896  1.00  0.00           C  
ATOM     83  O   SER A   6     -20.153 -30.088   0.969  1.00  0.00           O  
ATOM     84  N   GLU A   7     -21.487 -28.574   0.055  1.00  0.00           N  
ATOM     85  H   GLU A   7     -22.426 -28.202   0.017  1.00  0.00           H  
ATOM     86  CA  GLU A   7     -20.384 -27.889  -0.782  1.00  0.00           C  
ATOM     87  HA  GLU A   7     -19.737 -28.681  -1.162  1.00  0.00           H  
ATOM     88  CB  GLU A   7     -20.886 -27.123  -2.023  1.00  0.00           C  
ATOM     89  HB2 GLU A   7     -21.539 -26.312  -1.701  1.00  0.00           H  
ATOM     90  HB3 GLU A   7     -20.052 -26.975  -2.710  1.00  0.00           H  
ATOM     91  CG  GLU A   7     -21.876 -27.953  -2.901  1.00  0.00           C  
ATOM     92  HG2 GLU A   7     -22.915 -27.716  -2.670  1.00  0.00           H  
ATOM     93  HG3 GLU A   7     -21.739 -27.316  -3.776  1.00  0.00           H  
ATOM     94  CD  GLU A   7     -21.656 -29.507  -3.076  1.00  0.00           C  
ATOM     95  OE1 GLU A   7     -20.508 -29.926  -3.417  1.00  0.00           O  
ATOM     96  OE2 GLU A   7     -22.592 -30.311  -2.813  1.00  0.00           O  
ATOM     97  C   GLU A   7     -19.547 -26.896   0.062  1.00  0.00           C  
ATOM     98  O   GLU A   7     -20.013 -26.323   1.032  1.00  0.00           O  
ATOM     99  N   VAL A   8     -18.282 -26.684  -0.263  1.00  0.00           N  
ATOM    100  H   VAL A   8     -17.866 -27.247  -0.991  1.00  0.00           H  
ATOM    101  CA  VAL A   8     -17.306 -25.933   0.516  1.00  0.00           C  
ATOM    102  HA  VAL A   8     -17.797 -25.441   1.357  1.00  0.00           H  
ATOM    103  CB  VAL A   8     -16.243 -26.900   1.152  1.00  0.00           C  
ATOM    104  HB  VAL A   8     -15.869 -27.497   0.320  1.00  0.00           H  
ATOM    105  CG1 VAL A   8     -15.063 -26.203   1.943  1.00  0.00           C  
ATOM    106 HG11 VAL A   8     -14.284 -26.946   2.121  1.00  0.00           H  
ATOM    107 HG12 VAL A   8     -14.610 -25.422   1.335  1.00  0.00           H  
ATOM    108 HG13 VAL A   8     -15.517 -25.793   2.845  1.00  0.00           H  
ATOM    109  CG2 VAL A   8     -16.917 -27.965   2.011  1.00  0.00           C  
ATOM    110 HG21 VAL A   8     -16.146 -28.725   2.138  1.00  0.00           H  
ATOM    111 HG22 VAL A   8     -17.223 -27.535   2.965  1.00  0.00           H  
ATOM    112 HG23 VAL A   8     -17.721 -28.443   1.452  1.00  0.00           H  
ATOM    113  C   VAL A   8     -16.644 -24.809  -0.225  1.00  0.00           C  
ATOM    114  O   VAL A   8     -16.138 -24.997  -1.328  1.00  0.00           O  
ATOM    115  N   ALA A   9     -16.389 -23.705   0.513  1.00  0.00           N  
ATOM    116  H   ALA A   9     -16.569 -23.761   1.505  1.00  0.00           H  
ATOM    117  CA  ALA A   9     -16.053 -22.441  -0.082  1.00  0.00           C  
ATOM    118  HA  ALA A   9     -15.640 -22.586  -1.081  1.00  0.00           H  
ATOM    119  CB  ALA A   9     -17.328 -21.693  -0.043  1.00  0.00           C  
ATOM    120  HB1 ALA A   9     -18.075 -22.161  -0.684  1.00  0.00           H  
ATOM    121  HB2 ALA A   9     -17.792 -21.719   0.944  1.00  0.00           H  
ATOM    122  HB3 ALA A   9     -17.364 -20.668  -0.409  1.00  0.00           H  
ATOM    123  C   ALA A   9     -15.005 -21.636   0.769  1.00  0.00           C  
ATOM    124  O   ALA A   9     -14.945 -21.797   1.988  1.00  0.00           O  
ATOM    125  N   LEU A  10     -14.236 -20.809   0.094  1.00  0.00           N  
ATOM    126  H   LEU A  10     -14.380 -20.727  -0.903  1.00  0.00           H  
ATOM    127  CA  LEU A  10     -13.102 -20.033   0.564  1.00  0.00           C  
ATOM    128  HA  LEU A  10     -13.141 -19.891   1.643  1.00  0.00           H  
ATOM    129  CB  LEU A  10     -11.753 -20.785   0.247  1.00  0.00           C  
ATOM    130  HB2 LEU A  10     -11.777 -21.808   0.622  1.00  0.00           H  
ATOM    131  HB3 LEU A  10     -11.631 -20.875  -0.831  1.00  0.00           H  
ATOM    132  CG  LEU A  10     -10.517 -20.017   0.806  1.00  0.00           C  
ATOM    133  HG  LEU A  10     -10.505 -19.003   0.405  1.00  0.00           H  
ATOM    134  CD1 LEU A  10     -10.564 -20.073   2.339  1.00  0.00           C  
ATOM    135 HD11 LEU A  10      -9.558 -19.872   2.709  1.00  0.00           H  
ATOM    136 HD12 LEU A  10     -11.264 -19.328   2.718  1.00  0.00           H  
ATOM    137 HD13 LEU A  10     -10.846 -21.062   2.699  1.00  0.00           H  
ATOM    138  CD2 LEU A  10      -9.228 -20.777   0.355  1.00  0.00           C  
ATOM    139 HD21 LEU A  10      -9.368 -21.313  -0.583  1.00  0.00           H  
ATOM    140 HD22 LEU A  10      -8.483 -20.014   0.131  1.00  0.00           H  
ATOM    141 HD23 LEU A  10      -8.819 -21.403   1.149  1.00  0.00           H  
ATOM    142  C   LEU A  10     -13.111 -18.594  -0.084  1.00  0.00           C  
ATOM    143  O   LEU A  10     -13.326 -18.353  -1.282  1.00  0.00           O  
ATOM    144  N   VAL A  11     -12.950 -17.585   0.777  1.00  0.00           N  
ATOM    145  H   VAL A  11     -12.861 -17.706   1.776  1.00  0.00           H  
ATOM    146  CA  VAL A  11     -13.165 -16.156   0.471  1.00  0.00           C  
ATOM    147  HA  VAL A  11     -13.162 -16.093  -0.617  1.00  0.00           H  
ATOM    148  CB  VAL A  11     -14.607 -15.623   0.853  1.00  0.00           C  
ATOM    149  HB  VAL A  11     -14.747 -15.614   1.933  1.00  0.00           H  
ATOM    150  CG1 VAL A  11     -14.976 -14.171   0.385  1.00  0.00           C  
ATOM    151 HG11 VAL A  11     -16.019 -13.936   0.596  1.00  0.00           H  
ATOM    152 HG12 VAL A  11     -14.317 -13.402   0.790  1.00  0.00           H  
ATOM    153 HG13 VAL A  11     -14.872 -14.188  -0.700  1.00  0.00           H  
ATOM    154  CG2 VAL A  11     -15.713 -16.519   0.227  1.00  0.00           C  
ATOM    155 HG21 VAL A  11     -16.621 -16.111   0.670  1.00  0.00           H  
ATOM    156 HG22 VAL A  11     -15.845 -16.445  -0.853  1.00  0.00           H  
ATOM    157 HG23 VAL A  11     -15.740 -17.536   0.617  1.00  0.00           H  
ATOM    158  C   VAL A  11     -12.009 -15.322   1.144  1.00  0.00           C  
ATOM    159  O   VAL A  11     -11.789 -15.364   2.335  1.00  0.00           O  
ATOM    160  N   THR A  12     -11.227 -14.503   0.408  1.00  0.00           N  
ATOM    161  H   THR A  12     -11.458 -14.520  -0.574  1.00  0.00           H  
ATOM    162  CA  THR A  12     -10.224 -13.461   0.744  1.00  0.00           C  
ATOM    163  HA  THR A  12      -9.808 -13.722   1.716  1.00  0.00           H  
ATOM    164  CB  THR A  12      -9.129 -13.332  -0.306  1.00  0.00           C  
ATOM    165  HB  THR A  12      -8.371 -12.686   0.138  1.00  0.00           H  
ATOM    166  CG2 THR A  12      -8.550 -14.740  -0.675  1.00  0.00           C  
ATOM    167 HG21 THR A  12      -7.634 -15.002  -0.145  1.00  0.00           H  
ATOM    168 HG22 THR A  12      -9.257 -15.569  -0.687  1.00  0.00           H  
ATOM    169 HG23 THR A  12      -8.222 -14.677  -1.713  1.00  0.00           H  
ATOM    170  OG1 THR A  12      -9.677 -12.737  -1.432  1.00  0.00           O  
ATOM    171  HG1 THR A  12      -9.157 -12.983  -2.201  1.00  0.00           H  
ATOM    172  C   THR A  12     -10.679 -12.064   1.056  1.00  0.00           C  
ATOM    173  O   THR A  12     -11.780 -11.636   0.661  1.00  0.00           O  
ATOM    174  N   GLY A  13      -9.952 -11.299   1.874  1.00  0.00           N  
ATOM    175  H   GLY A  13      -9.166 -11.778   2.292  1.00  0.00           H  
ATOM    176  CA  GLY A  13     -10.380  -9.980   2.475  1.00  0.00           C  
ATOM    177  HA2 GLY A  13      -9.742  -9.921   3.357  1.00  0.00           H  
ATOM    178  HA3 GLY A  13     -10.181  -9.187   1.753  1.00  0.00           H  
ATOM    179  C   GLY A  13     -11.832  -9.832   2.959  1.00  0.00           C  
ATOM    180  O   GLY A  13     -12.490  -8.872   2.503  1.00  0.00           O  
ATOM    181  N   ALA A  14     -12.313 -10.786   3.737  1.00  0.00           N  
ATOM    182  H   ALA A  14     -11.646 -11.469   4.069  1.00  0.00           H  
ATOM    183  CA  ALA A  14     -13.711 -10.860   4.079  1.00  0.00           C  
ATOM    184  HA  ALA A  14     -14.357 -10.707   3.214  1.00  0.00           H  
ATOM    185  CB  ALA A  14     -13.955 -12.330   4.476  1.00  0.00           C  
ATOM    186  HB1 ALA A  14     -13.847 -13.008   3.629  1.00  0.00           H  
ATOM    187  HB2 ALA A  14     -13.124 -12.652   5.104  1.00  0.00           H  
ATOM    188  HB3 ALA A  14     -14.935 -12.450   4.937  1.00  0.00           H  
ATOM    189  C   ALA A  14     -14.146  -9.912   5.165  1.00  0.00           C  
ATOM    190  O   ALA A  14     -15.310  -9.950   5.573  1.00  0.00           O  
ATOM    191  N   THR A  15     -13.294  -8.970   5.629  1.00  0.00           N  
ATOM    192  H   THR A  15     -12.392  -8.855   5.189  1.00  0.00           H  
ATOM    193  CA  THR A  15     -13.718  -7.979   6.667  1.00  0.00           C  
ATOM    194  HA  THR A  15     -14.675  -8.267   7.102  1.00  0.00           H  
ATOM    195  CB  THR A  15     -12.577  -7.812   7.697  1.00  0.00           C  
ATOM    196  HB  THR A  15     -12.747  -6.978   8.379  1.00  0.00           H  
ATOM    197  CG2 THR A  15     -12.476  -9.106   8.567  1.00  0.00           C  
ATOM    198 HG21 THR A  15     -12.369 -10.038   8.012  1.00  0.00           H  
ATOM    199 HG22 THR A  15     -11.598  -8.986   9.201  1.00  0.00           H  
ATOM    200 HG23 THR A  15     -13.365  -9.301   9.166  1.00  0.00           H  
ATOM    201  OG1 THR A  15     -11.308  -7.672   7.144  1.00  0.00           O  
ATOM    202  HG1 THR A  15     -11.270  -6.776   6.802  1.00  0.00           H  
ATOM    203  C   THR A  15     -14.192  -6.626   6.094  1.00  0.00           C  
ATOM    204  O   THR A  15     -14.718  -5.727   6.782  1.00  0.00           O  
ATOM    205  N   SER A  16     -14.231  -6.410   4.765  1.00  0.00           N  
ATOM    206  H   SER A  16     -13.857  -7.155   4.196  1.00  0.00           H  
ATOM    207  CA  SER A  16     -15.074  -5.428   3.999  1.00  0.00           C  
ATOM    208  HA  SER A  16     -15.341  -4.667   4.731  1.00  0.00           H  
ATOM    209  CB  SER A  16     -14.140  -4.650   3.166  1.00  0.00           C  
ATOM    210  HB2 SER A  16     -13.259  -4.358   3.736  1.00  0.00           H  
ATOM    211  HB3 SER A  16     -13.707  -5.226   2.348  1.00  0.00           H  
ATOM    212  OG  SER A  16     -14.721  -3.461   2.722  1.00  0.00           O  
ATOM    213  HG  SER A  16     -14.078  -3.141   2.087  1.00  0.00           H  
ATOM    214  C   SER A  16     -16.256  -5.941   3.194  1.00  0.00           C  
ATOM    215  O   SER A  16     -16.467  -7.148   3.041  1.00  0.00           O  
ATOM    216  N   GLY A  17     -17.222  -5.019   2.880  1.00  0.00           N  
ATOM    217  H   GLY A  17     -16.967  -4.044   2.823  1.00  0.00           H  
ATOM    218  CA  GLY A  17     -18.657  -5.384   2.708  1.00  0.00           C  
ATOM    219  HA2 GLY A  17     -19.084  -5.827   3.608  1.00  0.00           H  
ATOM    220  HA3 GLY A  17     -19.010  -4.355   2.648  1.00  0.00           H  
ATOM    221  C   GLY A  17     -19.019  -6.032   1.374  1.00  0.00           C  
ATOM    222  O   GLY A  17     -20.060  -6.652   1.426  1.00  0.00           O  
ATOM    223  N   ILE A  18     -18.255  -5.871   0.274  1.00  0.00           N  
ATOM    224  H   ILE A  18     -17.368  -5.442   0.494  1.00  0.00           H  
ATOM    225  CA  ILE A  18     -18.437  -6.866  -0.829  1.00  0.00           C  
ATOM    226  HA  ILE A  18     -19.516  -6.964  -0.946  1.00  0.00           H  
ATOM    227  CB  ILE A  18     -17.756  -6.473  -2.173  1.00  0.00           C  
ATOM    228  HB  ILE A  18     -16.764  -6.150  -1.855  1.00  0.00           H  
ATOM    229  CG2 ILE A  18     -17.731  -7.589  -3.213  1.00  0.00           C  
ATOM    230 HG21 ILE A  18     -17.547  -7.192  -4.212  1.00  0.00           H  
ATOM    231 HG22 ILE A  18     -17.005  -8.362  -2.962  1.00  0.00           H  
ATOM    232 HG23 ILE A  18     -18.740  -8.001  -3.223  1.00  0.00           H  
ATOM    233  CG1 ILE A  18     -18.523  -5.314  -2.800  1.00  0.00           C  
ATOM    234 HG12 ILE A  18     -19.224  -5.526  -3.608  1.00  0.00           H  
ATOM    235 HG13 ILE A  18     -19.063  -4.780  -2.018  1.00  0.00           H  
ATOM    236  CD1 ILE A  18     -17.466  -4.271  -3.248  1.00  0.00           C  
ATOM    237 HD11 ILE A  18     -17.084  -3.628  -2.455  1.00  0.00           H  
ATOM    238 HD12 ILE A  18     -16.636  -4.783  -3.736  1.00  0.00           H  
ATOM    239 HD13 ILE A  18     -17.845  -3.595  -4.015  1.00  0.00           H  
ATOM    240  C   ILE A  18     -18.017  -8.327  -0.414  1.00  0.00           C  
ATOM    241  O   ILE A  18     -18.857  -9.207  -0.432  1.00  0.00           O  
ATOM    242  N   GLY A  19     -16.864  -8.639   0.092  1.00  0.00           N  
ATOM    243  H   GLY A  19     -16.160  -7.915   0.125  1.00  0.00           H  
ATOM    244  CA  GLY A  19     -16.523 -10.007   0.486  1.00  0.00           C  
ATOM    245  HA2 GLY A  19     -16.547 -10.692  -0.361  1.00  0.00           H  
ATOM    246  HA3 GLY A  19     -15.538 -10.101   0.945  1.00  0.00           H  
ATOM    247  C   GLY A  19     -17.492 -10.574   1.502  1.00  0.00           C  
ATOM    248  O   GLY A  19     -17.933 -11.735   1.314  1.00  0.00           O  
ATOM    249  N   LEU A  20     -17.950  -9.777   2.477  1.00  0.00           N  
ATOM    250  H   LEU A  20     -17.450  -8.925   2.688  1.00  0.00           H  
ATOM    251  CA  LEU A  20     -18.910 -10.188   3.526  1.00  0.00           C  
ATOM    252  HA  LEU A  20     -18.514 -11.042   4.075  1.00  0.00           H  
ATOM    253  CB  LEU A  20     -19.087  -9.094   4.537  1.00  0.00           C  
ATOM    254  HB2 LEU A  20     -18.152  -8.890   5.058  1.00  0.00           H  
ATOM    255  HB3 LEU A  20     -19.231  -8.178   3.964  1.00  0.00           H  
ATOM    256  CG  LEU A  20     -20.076  -9.325   5.637  1.00  0.00           C  
ATOM    257  HG  LEU A  20     -21.084  -9.393   5.229  1.00  0.00           H  
ATOM    258  CD1 LEU A  20     -19.635 -10.589   6.417  1.00  0.00           C  
ATOM    259 HD11 LEU A  20     -20.194 -11.392   5.936  1.00  0.00           H  
ATOM    260 HD12 LEU A  20     -18.550 -10.659   6.352  1.00  0.00           H  
ATOM    261 HD13 LEU A  20     -20.037 -10.472   7.424  1.00  0.00           H  
ATOM    262  CD2 LEU A  20     -19.952  -8.077   6.622  1.00  0.00           C  
ATOM    263 HD21 LEU A  20     -20.210  -7.143   6.124  1.00  0.00           H  
ATOM    264 HD22 LEU A  20     -20.692  -8.423   7.344  1.00  0.00           H  
ATOM    265 HD23 LEU A  20     -18.917  -7.968   6.946  1.00  0.00           H  
ATOM    266  C   LEU A  20     -20.327 -10.530   2.909  1.00  0.00           C  
ATOM    267  O   LEU A  20     -20.911 -11.527   3.347  1.00  0.00           O  
ATOM    268  N   GLU A  21     -20.830  -9.652   2.046  1.00  0.00           N  
ATOM    269  H   GLU A  21     -20.231  -8.883   1.782  1.00  0.00           H  
ATOM    270  CA  GLU A  21     -22.100  -9.834   1.393  1.00  0.00           C  
ATOM    271  HA  GLU A  21     -22.886  -9.781   2.147  1.00  0.00           H  
ATOM    272  CB  GLU A  21     -22.503  -8.641   0.451  1.00  0.00           C  
ATOM    273  HB2 GLU A  21     -22.553  -7.744   1.069  1.00  0.00           H  
ATOM    274  HB3 GLU A  21     -21.733  -8.482  -0.305  1.00  0.00           H  
ATOM    275  CG  GLU A  21     -23.843  -8.928  -0.193  1.00  0.00           C  
ATOM    276  HG2 GLU A  21     -24.012  -8.302  -1.070  1.00  0.00           H  
ATOM    277  HG3 GLU A  21     -23.796  -9.935  -0.609  1.00  0.00           H  
ATOM    278  CD  GLU A  21     -25.043  -8.772   0.806  1.00  0.00           C  
ATOM    279  OE1 GLU A  21     -24.829  -8.331   1.956  1.00  0.00           O  
ATOM    280  OE2 GLU A  21     -26.213  -8.956   0.431  1.00  0.00           O  
ATOM    281  C   GLU A  21     -22.153 -11.199   0.703  1.00  0.00           C  
ATOM    282  O   GLU A  21     -23.151 -11.864   0.703  1.00  0.00           O  
ATOM    283  N   ILE A  22     -21.103 -11.559  -0.050  1.00  0.00           N  
ATOM    284  H   ILE A  22     -20.293 -10.965   0.063  1.00  0.00           H  
ATOM    285  CA  ILE A  22     -21.056 -12.806  -0.729  1.00  0.00           C  
ATOM    286  HA  ILE A  22     -21.977 -13.104  -1.233  1.00  0.00           H  
ATOM    287  CB  ILE A  22     -19.832 -12.738  -1.720  1.00  0.00           C  
ATOM    288  HB  ILE A  22     -19.002 -12.360  -1.122  1.00  0.00           H  
ATOM    289  CG2 ILE A  22     -19.306 -14.104  -2.270  1.00  0.00           C  
ATOM    290 HG21 ILE A  22     -19.099 -14.874  -1.526  1.00  0.00           H  
ATOM    291 HG22 ILE A  22     -19.999 -14.672  -2.891  1.00  0.00           H  
ATOM    292 HG23 ILE A  22     -18.381 -14.001  -2.836  1.00  0.00           H  
ATOM    293  CG1 ILE A  22     -20.192 -11.754  -2.858  1.00  0.00           C  
ATOM    294 HG12 ILE A  22     -20.826 -12.227  -3.607  1.00  0.00           H  
ATOM    295 HG13 ILE A  22     -20.537 -10.784  -2.500  1.00  0.00           H  
ATOM    296  CD1 ILE A  22     -18.856 -11.243  -3.531  1.00  0.00           C  
ATOM    297 HD11 ILE A  22     -19.069 -10.698  -4.451  1.00  0.00           H  
ATOM    298 HD12 ILE A  22     -18.332 -10.564  -2.859  1.00  0.00           H  
ATOM    299 HD13 ILE A  22     -18.150 -12.019  -3.827  1.00  0.00           H  
ATOM    300  C   ILE A  22     -20.868 -13.981   0.306  1.00  0.00           C  
ATOM    301  O   ILE A  22     -21.426 -15.019   0.016  1.00  0.00           O  
ATOM    302  N   ALA A  23     -20.183 -13.808   1.414  1.00  0.00           N  
ATOM    303  H   ALA A  23     -19.606 -12.990   1.546  1.00  0.00           H  
ATOM    304  CA  ALA A  23     -20.058 -14.830   2.471  1.00  0.00           C  
ATOM    305  HA  ALA A  23     -19.786 -15.790   2.033  1.00  0.00           H  
ATOM    306  CB  ALA A  23     -18.939 -14.409   3.442  1.00  0.00           C  
ATOM    307  HB1 ALA A  23     -18.867 -15.085   4.294  1.00  0.00           H  
ATOM    308  HB2 ALA A  23     -17.979 -14.512   2.936  1.00  0.00           H  
ATOM    309  HB3 ALA A  23     -19.134 -13.396   3.792  1.00  0.00           H  
ATOM    310  C   ALA A  23     -21.388 -15.046   3.182  1.00  0.00           C  
ATOM    311  O   ALA A  23     -21.602 -16.205   3.575  1.00  0.00           O  
ATOM    312  N   ARG A  24     -22.279 -14.051   3.363  1.00  0.00           N  
ATOM    313  H   ARG A  24     -22.057 -13.115   3.053  1.00  0.00           H  
ATOM    314  CA  ARG A  24     -23.748 -14.276   3.736  1.00  0.00           C  
ATOM    315  HA  ARG A  24     -23.866 -15.108   4.431  1.00  0.00           H  
ATOM    316  CB  ARG A  24     -24.522 -13.058   4.271  1.00  0.00           C  
ATOM    317  HB2 ARG A  24     -24.665 -12.267   3.534  1.00  0.00           H  
ATOM    318  HB3 ARG A  24     -25.502 -13.414   4.588  1.00  0.00           H  
ATOM    319  CG  ARG A  24     -23.917 -12.359   5.495  1.00  0.00           C  
ATOM    320  HG2 ARG A  24     -23.886 -13.185   6.207  1.00  0.00           H  
ATOM    321  HG3 ARG A  24     -22.868 -12.127   5.312  1.00  0.00           H  
ATOM    322  CD  ARG A  24     -24.725 -11.118   6.069  1.00  0.00           C  
ATOM    323  HD2 ARG A  24     -25.763 -11.396   6.254  1.00  0.00           H  
ATOM    324  HD3 ARG A  24     -24.340 -10.823   7.045  1.00  0.00           H  
ATOM    325  NE  ARG A  24     -24.723  -9.987   5.169  1.00  0.00           N  
ATOM    326  HE  ARG A  24     -24.954 -10.132   4.196  1.00  0.00           H  
ATOM    327  CZ  ARG A  24     -24.271  -8.830   5.492  1.00  0.00           C  
ATOM    328  NH1 ARG A  24     -24.132  -8.375   6.756  1.00  0.00           N  
ATOM    329 HH11 ARG A  24     -24.564  -8.807   7.560  1.00  0.00           H  
ATOM    330 HH12 ARG A  24     -23.765  -7.441   6.874  1.00  0.00           H  
ATOM    331  NH2 ARG A  24     -23.851  -8.035   4.569  1.00  0.00           N  
ATOM    332 HH21 ARG A  24     -24.250  -8.145   3.648  1.00  0.00           H  
ATOM    333 HH22 ARG A  24     -23.361  -7.194   4.842  1.00  0.00           H  
ATOM    334  C   ARG A  24     -24.528 -14.914   2.591  1.00  0.00           C  
ATOM    335  O   ARG A  24     -25.252 -15.937   2.774  1.00  0.00           O  
ATOM    336  N   ARG A  25     -24.360 -14.482   1.337  1.00  0.00           N  
ATOM    337  H   ARG A  25     -23.757 -13.677   1.255  1.00  0.00           H  
ATOM    338  CA  ARG A  25     -25.118 -15.027   0.209  1.00  0.00           C  
ATOM    339  HA  ARG A  25     -26.150 -14.926   0.545  1.00  0.00           H  
ATOM    340  CB  ARG A  25     -25.031 -14.113  -1.011  1.00  0.00           C  
ATOM    341  HB2 ARG A  25     -25.402 -13.111  -0.801  1.00  0.00           H  
ATOM    342  HB3 ARG A  25     -24.012 -13.999  -1.382  1.00  0.00           H  
ATOM    343  CG  ARG A  25     -25.817 -14.745  -2.259  1.00  0.00           C  
ATOM    344  HG2 ARG A  25     -25.580 -14.090  -3.097  1.00  0.00           H  
ATOM    345  HG3 ARG A  25     -25.572 -15.784  -2.479  1.00  0.00           H  
ATOM    346  CD  ARG A  25     -27.331 -14.715  -2.035  1.00  0.00           C  
ATOM    347  HD2 ARG A  25     -27.471 -15.458  -1.250  1.00  0.00           H  
ATOM    348  HD3 ARG A  25     -27.653 -13.711  -1.760  1.00  0.00           H  
ATOM    349  NE  ARG A  25     -27.984 -15.304  -3.199  1.00  0.00           N  
ATOM    350  HE  ARG A  25     -27.897 -16.310  -3.229  1.00  0.00           H  
ATOM    351  CZ  ARG A  25     -28.612 -14.732  -4.197  1.00  0.00           C  
ATOM    352  NH1 ARG A  25     -28.612 -13.457  -4.378  1.00  0.00           N  
ATOM    353 HH11 ARG A  25     -27.860 -12.890  -4.013  1.00  0.00           H  
ATOM    354 HH12 ARG A  25     -29.167 -13.054  -5.119  1.00  0.00           H  
ATOM    355  NH2 ARG A  25     -29.200 -15.463  -5.122  1.00  0.00           N  
ATOM    356 HH21 ARG A  25     -29.053 -16.462  -5.164  1.00  0.00           H  
ATOM    357 HH22 ARG A  25     -29.483 -15.046  -5.997  1.00  0.00           H  
ATOM    358  C   ARG A  25     -24.857 -16.543  -0.055  1.00  0.00           C  
ATOM    359  O   ARG A  25     -25.743 -17.297  -0.330  1.00  0.00           O  
ATOM    360  N   LEU A  26     -23.585 -16.979   0.077  1.00  0.00           N  
ATOM    361  H   LEU A  26     -22.960 -16.186   0.041  1.00  0.00           H  
ATOM    362  CA  LEU A  26     -23.264 -18.367  -0.122  1.00  0.00           C  
ATOM    363  HA  LEU A  26     -23.688 -18.754  -1.049  1.00  0.00           H  
ATOM    364  CB  LEU A  26     -21.723 -18.637  -0.172  1.00  0.00           C  
ATOM    365  HB2 LEU A  26     -21.182 -18.221   0.678  1.00  0.00           H  
ATOM    366  HB3 LEU A  26     -21.565 -19.715  -0.144  1.00  0.00           H  
ATOM    367  CG  LEU A  26     -20.982 -18.109  -1.371  1.00  0.00           C  
ATOM    368  HG  LEU A  26     -21.111 -17.029  -1.306  1.00  0.00           H  
ATOM    369  CD1 LEU A  26     -19.468 -18.377  -1.252  1.00  0.00           C  
ATOM    370 HD11 LEU A  26     -19.406 -19.463  -1.192  1.00  0.00           H  
ATOM    371 HD12 LEU A  26     -18.853 -17.990  -2.065  1.00  0.00           H  
ATOM    372 HD13 LEU A  26     -19.163 -18.058  -0.256  1.00  0.00           H  
ATOM    373  CD2 LEU A  26     -21.428 -18.543  -2.720  1.00  0.00           C  
ATOM    374 HD21 LEU A  26     -22.506 -18.688  -2.796  1.00  0.00           H  
ATOM    375 HD22 LEU A  26     -21.192 -17.796  -3.476  1.00  0.00           H  
ATOM    376 HD23 LEU A  26     -20.804 -19.359  -3.085  1.00  0.00           H  
ATOM    377  C   LEU A  26     -23.866 -19.288   0.913  1.00  0.00           C  
ATOM    378  O   LEU A  26     -24.041 -20.515   0.633  1.00  0.00           O  
ATOM    379  N   GLY A  27     -24.226 -18.861   2.115  1.00  0.00           N  
ATOM    380  H   GLY A  27     -24.003 -17.913   2.381  1.00  0.00           H  
ATOM    381  CA  GLY A  27     -24.910 -19.647   3.132  1.00  0.00           C  
ATOM    382  HA2 GLY A  27     -24.476 -20.645   3.181  1.00  0.00           H  
ATOM    383  HA3 GLY A  27     -25.074 -19.202   4.114  1.00  0.00           H  
ATOM    384  C   GLY A  27     -26.429 -19.891   2.814  1.00  0.00           C  
ATOM    385  O   GLY A  27     -26.832 -21.032   3.011  1.00  0.00           O  
ATOM    386  N   LYS A  28     -27.093 -18.922   2.139  1.00  0.00           N  
ATOM    387  H   LYS A  28     -26.528 -18.189   1.733  1.00  0.00           H  
ATOM    388  CA  LYS A  28     -28.444 -19.146   1.559  1.00  0.00           C  
ATOM    389  HA  LYS A  28     -29.167 -19.527   2.280  1.00  0.00           H  
ATOM    390  CB  LYS A  28     -29.095 -17.810   1.067  1.00  0.00           C  
ATOM    391  HB2 LYS A  28     -28.470 -17.286   0.343  1.00  0.00           H  
ATOM    392  HB3 LYS A  28     -30.023 -17.952   0.513  1.00  0.00           H  
ATOM    393  CG  LYS A  28     -29.343 -16.793   2.232  1.00  0.00           C  
ATOM    394  HG2 LYS A  28     -30.000 -17.304   2.936  1.00  0.00           H  
ATOM    395  HG3 LYS A  28     -28.427 -16.537   2.764  1.00  0.00           H  
ATOM    396  CD  LYS A  28     -30.062 -15.531   1.819  1.00  0.00           C  
ATOM    397  HD2 LYS A  28     -29.958 -14.821   2.640  1.00  0.00           H  
ATOM    398  HD3 LYS A  28     -29.635 -15.137   0.897  1.00  0.00           H  
ATOM    399  CE  LYS A  28     -31.576 -15.857   1.625  1.00  0.00           C  
ATOM    400  HE2 LYS A  28     -31.664 -16.528   0.771  1.00  0.00           H  
ATOM    401  HE3 LYS A  28     -31.964 -16.342   2.520  1.00  0.00           H  
ATOM    402  NZ  LYS A  28     -32.355 -14.604   1.305  1.00  0.00           N1+
ATOM    403  HZ1 LYS A  28     -31.897 -13.870   1.826  1.00  0.00           H  
ATOM    404  HZ2 LYS A  28     -32.242 -14.379   0.326  1.00  0.00           H  
ATOM    405  HZ3 LYS A  28     -33.312 -14.627   1.624  1.00  0.00           H  
ATOM    406  C   LYS A  28     -28.450 -20.110   0.390  1.00  0.00           C  
ATOM    407  O   LYS A  28     -29.259 -21.029   0.330  1.00  0.00           O  
ATOM    408  N   GLU A  29     -27.459 -20.017  -0.522  1.00  0.00           N  
ATOM    409  H   GLU A  29     -26.907 -19.179  -0.401  1.00  0.00           H  
ATOM    410  CA  GLU A  29     -27.059 -21.007  -1.567  1.00  0.00           C  
ATOM    411  HA  GLU A  29     -27.911 -21.367  -2.143  1.00  0.00           H  
ATOM    412  CB  GLU A  29     -26.127 -20.472  -2.692  1.00  0.00           C  
ATOM    413  HB2 GLU A  29     -25.172 -20.320  -2.190  1.00  0.00           H  
ATOM    414  HB3 GLU A  29     -26.000 -21.328  -3.355  1.00  0.00           H  
ATOM    415  CG  GLU A  29     -26.455 -19.274  -3.505  1.00  0.00           C  
ATOM    416  HG2 GLU A  29     -26.365 -18.395  -2.866  1.00  0.00           H  
ATOM    417  HG3 GLU A  29     -25.705 -19.206  -4.294  1.00  0.00           H  
ATOM    418  CD  GLU A  29     -27.822 -19.179  -4.179  1.00  0.00           C  
ATOM    419  OE1 GLU A  29     -28.357 -20.259  -4.571  1.00  0.00           O  
ATOM    420  OE2 GLU A  29     -28.399 -18.091  -4.266  1.00  0.00           O  
ATOM    421  C   GLU A  29     -26.583 -22.350  -0.959  1.00  0.00           C  
ATOM    422  O   GLU A  29     -26.618 -23.343  -1.671  1.00  0.00           O  
ATOM    423  N   GLY A  30     -26.337 -22.489   0.336  1.00  0.00           N  
ATOM    424  H   GLY A  30     -26.179 -21.665   0.897  1.00  0.00           H  
ATOM    425  CA  GLY A  30     -26.147 -23.703   1.104  1.00  0.00           C  
ATOM    426  HA2 GLY A  30     -26.840 -23.700   1.944  1.00  0.00           H  
ATOM    427  HA3 GLY A  30     -26.514 -24.488   0.443  1.00  0.00           H  
ATOM    428  C   GLY A  30     -24.755 -24.160   1.523  1.00  0.00           C  
ATOM    429  O   GLY A  30     -24.628 -25.238   2.060  1.00  0.00           O  
ATOM    430  N   LEU A  31     -23.730 -23.338   1.231  1.00  0.00           N  
ATOM    431  H   LEU A  31     -23.885 -22.403   0.880  1.00  0.00           H  
ATOM    432  CA  LEU A  31     -22.319 -23.796   1.248  1.00  0.00           C  
ATOM    433  HA  LEU A  31     -22.330 -24.832   0.912  1.00  0.00           H  
ATOM    434  CB  LEU A  31     -21.402 -23.075   0.210  1.00  0.00           C  
ATOM    435  HB2 LEU A  31     -21.150 -22.064   0.530  1.00  0.00           H  
ATOM    436  HB3 LEU A  31     -20.455 -23.606   0.106  1.00  0.00           H  
ATOM    437  CG  LEU A  31     -21.849 -23.225  -1.287  1.00  0.00           C  
ATOM    438  HG  LEU A  31     -22.374 -24.166  -1.450  1.00  0.00           H  
ATOM    439  CD1 LEU A  31     -22.882 -22.181  -1.671  1.00  0.00           C  
ATOM    440 HD11 LEU A  31     -23.869 -22.529  -1.368  1.00  0.00           H  
ATOM    441 HD12 LEU A  31     -22.589 -21.219  -1.250  1.00  0.00           H  
ATOM    442 HD13 LEU A  31     -22.872 -22.069  -2.756  1.00  0.00           H  
ATOM    443  CD2 LEU A  31     -20.632 -23.079  -2.175  1.00  0.00           C  
ATOM    444 HD21 LEU A  31     -20.973 -23.298  -3.187  1.00  0.00           H  
ATOM    445 HD22 LEU A  31     -20.238 -22.069  -2.063  1.00  0.00           H  
ATOM    446 HD23 LEU A  31     -19.853 -23.798  -1.924  1.00  0.00           H  
ATOM    447  C   LEU A  31     -21.802 -23.654   2.659  1.00  0.00           C  
ATOM    448  O   LEU A  31     -22.370 -23.003   3.526  1.00  0.00           O  
ATOM    449  N   ARG A  32     -20.623 -24.158   3.011  1.00  0.00           N  
ATOM    450  H   ARG A  32     -20.235 -24.689   2.245  1.00  0.00           H  
ATOM    451  CA  ARG A  32     -19.789 -24.009   4.187  1.00  0.00           C  
ATOM    452  HA  ARG A  32     -20.486 -23.573   4.904  1.00  0.00           H  
ATOM    453  CB  ARG A  32     -19.311 -25.429   4.693  1.00  0.00           C  
ATOM    454  HB2 ARG A  32     -18.890 -25.929   3.821  1.00  0.00           H  
ATOM    455  HB3 ARG A  32     -18.461 -25.272   5.356  1.00  0.00           H  
ATOM    456  CG  ARG A  32     -20.491 -26.238   5.155  1.00  0.00           C  
ATOM    457  HG2 ARG A  32     -21.053 -25.607   5.843  1.00  0.00           H  
ATOM    458  HG3 ARG A  32     -21.057 -26.484   4.257  1.00  0.00           H  
ATOM    459  CD  ARG A  32     -20.095 -27.524   5.859  1.00  0.00           C  
ATOM    460  HD2 ARG A  32     -19.233 -27.305   6.489  1.00  0.00           H  
ATOM    461  HD3 ARG A  32     -20.892 -27.965   6.457  1.00  0.00           H  
ATOM    462  NE  ARG A  32     -19.748 -28.488   4.755  1.00  0.00           N  
ATOM    463  HE  ARG A  32     -20.307 -28.357   3.924  1.00  0.00           H  
ATOM    464  CZ  ARG A  32     -18.987 -29.604   4.815  1.00  0.00           C  
ATOM    465  NH1 ARG A  32     -18.545 -30.085   5.944  1.00  0.00           N  
ATOM    466 HH11 ARG A  32     -18.643 -29.591   6.819  1.00  0.00           H  
ATOM    467 HH12 ARG A  32     -17.845 -30.810   5.880  1.00  0.00           H  
ATOM    468  NH2 ARG A  32     -18.880 -30.343   3.759  1.00  0.00           N  
ATOM    469 HH21 ARG A  32     -19.402 -30.115   2.925  1.00  0.00           H  
ATOM    470 HH22 ARG A  32     -18.448 -31.248   3.873  1.00  0.00           H  
ATOM    471  C   ARG A  32     -18.605 -23.186   3.840  1.00  0.00           C  
ATOM    472  O   ARG A  32     -17.942 -23.471   2.832  1.00  0.00           O  
ATOM    473  N   VAL A  33     -18.418 -22.099   4.557  1.00  0.00           N  
ATOM    474  H   VAL A  33     -18.955 -21.908   5.391  1.00  0.00           H  
ATOM    475  CA  VAL A  33     -17.675 -21.008   4.045  1.00  0.00           C  
ATOM    476  HA  VAL A  33     -17.245 -21.307   3.089  1.00  0.00           H  
ATOM    477  CB  VAL A  33     -18.585 -19.823   3.720  1.00  0.00           C  
ATOM    478  HB  VAL A  33     -18.635 -19.356   4.704  1.00  0.00           H  
ATOM    479  CG1 VAL A  33     -17.877 -18.874   2.786  1.00  0.00           C  
ATOM    480 HG11 VAL A  33     -16.844 -18.817   3.129  1.00  0.00           H  
ATOM    481 HG12 VAL A  33     -17.733 -19.270   1.781  1.00  0.00           H  
ATOM    482 HG13 VAL A  33     -18.219 -17.848   2.922  1.00  0.00           H  
ATOM    483  CG2 VAL A  33     -20.023 -20.228   3.199  1.00  0.00           C  
ATOM    484 HG21 VAL A  33     -20.531 -20.907   3.883  1.00  0.00           H  
ATOM    485 HG22 VAL A  33     -20.628 -19.324   3.126  1.00  0.00           H  
ATOM    486 HG23 VAL A  33     -19.919 -20.690   2.217  1.00  0.00           H  
ATOM    487  C   VAL A  33     -16.530 -20.718   5.044  1.00  0.00           C  
ATOM    488  O   VAL A  33     -16.797 -20.130   6.075  1.00  0.00           O  
ATOM    489  N   PHE A  34     -15.252 -20.980   4.604  1.00  0.00           N  
ATOM    490  H   PHE A  34     -15.106 -21.319   3.665  1.00  0.00           H  
ATOM    491  CA  PHE A  34     -14.085 -20.503   5.310  1.00  0.00           C  
ATOM    492  HA  PHE A  34     -14.352 -20.476   6.366  1.00  0.00           H  
ATOM    493  CB  PHE A  34     -12.951 -21.492   5.166  1.00  0.00           C  
ATOM    494  HB2 PHE A  34     -13.417 -22.473   5.258  1.00  0.00           H  
ATOM    495  HB3 PHE A  34     -12.542 -21.362   4.164  1.00  0.00           H  
ATOM    496  CG  PHE A  34     -11.849 -21.333   6.171  1.00  0.00           C  
ATOM    497  CD1 PHE A  34     -10.936 -20.285   6.016  1.00  0.00           C  
ATOM    498  HD1 PHE A  34     -11.187 -19.567   5.250  1.00  0.00           H  
ATOM    499  CE1 PHE A  34      -9.994 -20.086   7.078  1.00  0.00           C  
ATOM    500  HE1 PHE A  34      -9.349 -19.235   6.916  1.00  0.00           H  
ATOM    501  CZ  PHE A  34      -9.867 -21.026   8.104  1.00  0.00           C  
ATOM    502  HZ  PHE A  34      -9.155 -20.963   8.914  1.00  0.00           H  
ATOM    503  CE2 PHE A  34     -10.837 -22.028   8.233  1.00  0.00           C  
ATOM    504  HE2 PHE A  34     -10.713 -22.820   8.957  1.00  0.00           H  
ATOM    505  CD2 PHE A  34     -11.793 -22.210   7.268  1.00  0.00           C  
ATOM    506  HD2 PHE A  34     -12.429 -23.080   7.352  1.00  0.00           H  
ATOM    507  C   PHE A  34     -13.741 -19.073   4.942  1.00  0.00           C  
ATOM    508  O   PHE A  34     -13.690 -18.896   3.725  1.00  0.00           O  
ATOM    509  N   VAL A  35     -13.560 -18.098   5.850  1.00  0.00           N  
ATOM    510  H   VAL A  35     -13.781 -18.373   6.796  1.00  0.00           H  
ATOM    511  CA  VAL A  35     -13.262 -16.681   5.532  1.00  0.00           C  
ATOM    512  HA  VAL A  35     -13.187 -16.557   4.451  1.00  0.00           H  
ATOM    513  CB  VAL A  35     -14.301 -15.764   6.120  1.00  0.00           C  
ATOM    514  HB  VAL A  35     -14.043 -14.706   6.072  1.00  0.00           H  
ATOM    515  CG1 VAL A  35     -15.652 -15.889   5.298  1.00  0.00           C  
ATOM    516 HG11 VAL A  35     -16.129 -16.808   5.641  1.00  0.00           H  
ATOM    517 HG12 VAL A  35     -16.377 -15.099   5.494  1.00  0.00           H  
ATOM    518 HG13 VAL A  35     -15.463 -16.090   4.243  1.00  0.00           H  
ATOM    519  CG2 VAL A  35     -14.732 -16.065   7.579  1.00  0.00           C  
ATOM    520 HG21 VAL A  35     -15.670 -15.535   7.741  1.00  0.00           H  
ATOM    521 HG22 VAL A  35     -14.914 -17.123   7.761  1.00  0.00           H  
ATOM    522 HG23 VAL A  35     -14.010 -15.623   8.265  1.00  0.00           H  
ATOM    523  C   VAL A  35     -11.878 -16.265   6.022  1.00  0.00           C  
ATOM    524  O   VAL A  35     -11.269 -16.925   6.876  1.00  0.00           O  
ATOM    525  N   CYS A  36     -11.240 -15.287   5.355  1.00  0.00           N  
ATOM    526  H   CYS A  36     -11.669 -14.935   4.512  1.00  0.00           H  
ATOM    527  CA  CYS A  36      -9.934 -14.913   5.728  1.00  0.00           C  
ATOM    528  HA  CYS A  36      -9.963 -14.951   6.817  1.00  0.00           H  
ATOM    529  CB  CYS A  36      -8.929 -15.925   5.036  1.00  0.00           C  
ATOM    530  HB2 CYS A  36      -7.969 -16.000   5.546  1.00  0.00           H  
ATOM    531  HB3 CYS A  36      -9.402 -16.880   5.260  1.00  0.00           H  
ATOM    532  SG  CYS A  36      -8.836 -15.687   3.287  1.00  0.00           S  
ATOM    533  HG  CYS A  36     -10.168 -15.624   3.203  1.00  0.00           H  
ATOM    534  C   CYS A  36      -9.600 -13.512   5.279  1.00  0.00           C  
ATOM    535  O   CYS A  36     -10.173 -12.897   4.367  1.00  0.00           O  
ATOM    536  N   ALA A  37      -8.691 -12.944   6.071  1.00  0.00           N  
ATOM    537  H   ALA A  37      -8.456 -13.541   6.851  1.00  0.00           H  
ATOM    538  CA  ALA A  37      -8.361 -11.485   6.054  1.00  0.00           C  
ATOM    539  HA  ALA A  37      -8.246 -11.169   5.018  1.00  0.00           H  
ATOM    540  CB  ALA A  37      -9.502 -10.667   6.698  1.00  0.00           C  
ATOM    541  HB1 ALA A  37      -9.445 -10.421   7.759  1.00  0.00           H  
ATOM    542  HB2 ALA A  37      -9.633  -9.681   6.251  1.00  0.00           H  
ATOM    543  HB3 ALA A  37     -10.429 -11.235   6.624  1.00  0.00           H  
ATOM    544  C   ALA A  37      -7.042 -11.045   6.737  1.00  0.00           C  
ATOM    545  O   ALA A  37      -6.376 -11.917   7.245  1.00  0.00           O  
ATOM    546  N   ARG A  38      -6.726  -9.778   6.759  1.00  0.00           N  
ATOM    547  H   ARG A  38      -7.445  -9.219   6.323  1.00  0.00           H  
ATOM    548  CA  ARG A  38      -5.389  -9.254   7.309  1.00  0.00           C  
ATOM    549  HA  ARG A  38      -4.731 -10.123   7.342  1.00  0.00           H  
ATOM    550  CB  ARG A  38      -4.729  -8.236   6.333  1.00  0.00           C  
ATOM    551  HB2 ARG A  38      -3.744  -8.064   6.767  1.00  0.00           H  
ATOM    552  HB3 ARG A  38      -4.530  -8.769   5.403  1.00  0.00           H  
ATOM    553  CG  ARG A  38      -5.429  -6.853   6.166  1.00  0.00           C  
ATOM    554  HG2 ARG A  38      -6.511  -6.974   6.207  1.00  0.00           H  
ATOM    555  HG3 ARG A  38      -5.142  -6.307   7.065  1.00  0.00           H  
ATOM    556  CD  ARG A  38      -4.962  -6.176   4.907  1.00  0.00           C  
ATOM    557  HD2 ARG A  38      -3.934  -5.820   4.967  1.00  0.00           H  
ATOM    558  HD3 ARG A  38      -4.974  -6.914   4.105  1.00  0.00           H  
ATOM    559  NE  ARG A  38      -5.842  -5.010   4.698  1.00  0.00           N  
ATOM    560  HE  ARG A  38      -6.654  -5.027   5.299  1.00  0.00           H  
ATOM    561  CZ  ARG A  38      -5.608  -3.878   4.115  1.00  0.00           C  
ATOM    562  NH1 ARG A  38      -4.455  -3.694   3.527  1.00  0.00           N  
ATOM    563 HH11 ARG A  38      -3.905  -4.509   3.295  1.00  0.00           H  
ATOM    564 HH12 ARG A  38      -4.216  -2.869   2.995  1.00  0.00           H  
ATOM    565  NH2 ARG A  38      -6.639  -3.039   3.967  1.00  0.00           N  
ATOM    566 HH21 ARG A  38      -7.557  -3.305   4.293  1.00  0.00           H  
ATOM    567 HH22 ARG A  38      -6.552  -2.232   3.365  1.00  0.00           H  
ATOM    568  C   ARG A  38      -5.452  -8.707   8.687  1.00  0.00           C  
ATOM    569  O   ARG A  38      -4.434  -8.305   9.262  1.00  0.00           O  
ATOM    570  N   GLY A  39      -6.641  -8.739   9.296  1.00  0.00           N  
ATOM    571  H   GLY A  39      -7.476  -8.766   8.728  1.00  0.00           H  
ATOM    572  CA  GLY A  39      -6.831  -8.416  10.770  1.00  0.00           C  
ATOM    573  HA2 GLY A  39      -5.855  -8.203  11.208  1.00  0.00           H  
ATOM    574  HA3 GLY A  39      -7.317  -7.453  10.930  1.00  0.00           H  
ATOM    575  C   GLY A  39      -7.642  -9.483  11.537  1.00  0.00           C  
ATOM    576  O   GLY A  39      -8.763  -9.847  11.029  1.00  0.00           O  
ATOM    577  N   GLU A  40      -7.114 -10.038  12.587  1.00  0.00           N  
ATOM    578  H   GLU A  40      -6.219  -9.678  12.885  1.00  0.00           H  
ATOM    579  CA  GLU A  40      -7.608 -11.291  13.293  1.00  0.00           C  
ATOM    580  HA  GLU A  40      -7.789 -12.172  12.679  1.00  0.00           H  
ATOM    581  CB  GLU A  40      -6.463 -11.799  14.169  1.00  0.00           C  
ATOM    582  HB2 GLU A  40      -5.521 -11.820  13.622  1.00  0.00           H  
ATOM    583  HB3 GLU A  40      -6.325 -11.195  15.066  1.00  0.00           H  
ATOM    584  CG  GLU A  40      -6.550 -13.306  14.616  1.00  0.00           C  
ATOM    585  HG2 GLU A  40      -6.778 -13.873  13.713  1.00  0.00           H  
ATOM    586  HG3 GLU A  40      -5.529 -13.583  14.878  1.00  0.00           H  
ATOM    587  CD  GLU A  40      -7.530 -13.588  15.712  1.00  0.00           C  
ATOM    588  OE1 GLU A  40      -8.271 -14.559  15.617  1.00  0.00           O  
ATOM    589  OE2 GLU A  40      -7.547 -12.761  16.708  1.00  0.00           O  
ATOM    590  C   GLU A  40      -8.986 -11.119  14.104  1.00  0.00           C  
ATOM    591  O   GLU A  40      -9.935 -11.860  14.029  1.00  0.00           O  
ATOM    592  N   GLU A  41      -9.041  -9.976  14.795  1.00  0.00           N  
ATOM    593  H   GLU A  41      -8.223  -9.388  14.719  1.00  0.00           H  
ATOM    594  CA  GLU A  41     -10.271  -9.546  15.447  1.00  0.00           C  
ATOM    595  HA  GLU A  41     -10.688 -10.424  15.941  1.00  0.00           H  
ATOM    596  CB  GLU A  41      -9.909  -8.509  16.533  1.00  0.00           C  
ATOM    597  HB2 GLU A  41      -9.052  -8.841  17.119  1.00  0.00           H  
ATOM    598  HB3 GLU A  41      -9.521  -7.622  16.033  1.00  0.00           H  
ATOM    599  CG  GLU A  41     -11.013  -7.985  17.515  1.00  0.00           C  
ATOM    600  HG2 GLU A  41     -10.474  -7.300  18.168  1.00  0.00           H  
ATOM    601  HG3 GLU A  41     -11.889  -7.497  17.089  1.00  0.00           H  
ATOM    602  CD  GLU A  41     -11.653  -9.082  18.297  1.00  0.00           C  
ATOM    603  OE1 GLU A  41     -11.217 -10.244  18.196  1.00  0.00           O  
ATOM    604  OE2 GLU A  41     -12.538  -8.690  19.078  1.00  0.00           O  
ATOM    605  C   GLU A  41     -11.393  -9.074  14.534  1.00  0.00           C  
ATOM    606  O   GLU A  41     -12.538  -9.337  14.790  1.00  0.00           O  
ATOM    607  N   GLY A  42     -11.034  -8.374  13.385  1.00  0.00           N  
ATOM    608  H   GLY A  42     -10.044  -8.280  13.210  1.00  0.00           H  
ATOM    609  CA  GLY A  42     -12.003  -7.979  12.367  1.00  0.00           C  
ATOM    610  HA2 GLY A  42     -12.776  -7.335  12.786  1.00  0.00           H  
ATOM    611  HA3 GLY A  42     -11.561  -7.463  11.514  1.00  0.00           H  
ATOM    612  C   GLY A  42     -12.590  -9.243  11.761  1.00  0.00           C  
ATOM    613  O   GLY A  42     -13.801  -9.305  11.694  1.00  0.00           O  
ATOM    614  N   LEU A  43     -11.846 -10.301  11.700  1.00  0.00           N  
ATOM    615  H   LEU A  43     -10.857 -10.208  11.881  1.00  0.00           H  
ATOM    616  CA  LEU A  43     -12.337 -11.641  11.324  1.00  0.00           C  
ATOM    617  HA  LEU A  43     -12.870 -11.600  10.375  1.00  0.00           H  
ATOM    618  CB  LEU A  43     -11.008 -12.458  10.931  1.00  0.00           C  
ATOM    619  HB2 LEU A  43     -10.362 -11.909  10.246  1.00  0.00           H  
ATOM    620  HB3 LEU A  43     -10.439 -12.700  11.829  1.00  0.00           H  
ATOM    621  CG  LEU A  43     -11.253 -13.803  10.243  1.00  0.00           C  
ATOM    622  HG  LEU A  43     -11.983 -14.459  10.718  1.00  0.00           H  
ATOM    623  CD1 LEU A  43     -11.641 -13.624   8.754  1.00  0.00           C  
ATOM    624 HD11 LEU A  43     -11.718 -14.611   8.297  1.00  0.00           H  
ATOM    625 HD12 LEU A  43     -12.637 -13.197   8.643  1.00  0.00           H  
ATOM    626 HD13 LEU A  43     -10.860 -13.133   8.172  1.00  0.00           H  
ATOM    627  CD2 LEU A  43      -9.979 -14.600  10.287  1.00  0.00           C  
ATOM    628 HD21 LEU A  43      -9.180 -13.970   9.896  1.00  0.00           H  
ATOM    629 HD22 LEU A  43      -9.625 -14.790  11.299  1.00  0.00           H  
ATOM    630 HD23 LEU A  43     -10.045 -15.522   9.709  1.00  0.00           H  
ATOM    631  C   LEU A  43     -13.304 -12.231  12.413  1.00  0.00           C  
ATOM    632  O   LEU A  43     -14.377 -12.675  12.033  1.00  0.00           O  
ATOM    633  N   ARG A  44     -12.947 -12.102  13.682  1.00  0.00           N  
ATOM    634  H   ARG A  44     -12.017 -11.732  13.818  1.00  0.00           H  
ATOM    635  CA  ARG A  44     -13.789 -12.628  14.782  1.00  0.00           C  
ATOM    636  HA  ARG A  44     -14.088 -13.622  14.450  1.00  0.00           H  
ATOM    637  CB  ARG A  44     -13.006 -12.713  16.141  1.00  0.00           C  
ATOM    638  HB2 ARG A  44     -12.060 -13.212  15.931  1.00  0.00           H  
ATOM    639  HB3 ARG A  44     -12.933 -11.681  16.482  1.00  0.00           H  
ATOM    640  CG  ARG A  44     -13.763 -13.382  17.235  1.00  0.00           C  
ATOM    641  HG2 ARG A  44     -14.688 -12.819  17.355  1.00  0.00           H  
ATOM    642  HG3 ARG A  44     -13.834 -14.445  17.003  1.00  0.00           H  
ATOM    643  CD  ARG A  44     -12.912 -13.206  18.496  1.00  0.00           C  
ATOM    644  HD2 ARG A  44     -12.506 -12.196  18.489  1.00  0.00           H  
ATOM    645  HD3 ARG A  44     -13.543 -13.321  19.377  1.00  0.00           H  
ATOM    646  NE  ARG A  44     -11.808 -14.171  18.601  1.00  0.00           N  
ATOM    647  HE  ARG A  44     -11.935 -15.076  19.029  1.00  0.00           H  
ATOM    648  CZ  ARG A  44     -10.567 -13.982  18.116  1.00  0.00           C  
ATOM    649  NH1 ARG A  44     -10.198 -12.798  17.663  1.00  0.00           N  
ATOM    650 HH11 ARG A  44     -10.889 -12.071  17.788  1.00  0.00           H  
ATOM    651 HH12 ARG A  44      -9.265 -12.669  17.297  1.00  0.00           H  
ATOM    652  NH2 ARG A  44      -9.615 -14.886  18.068  1.00  0.00           N  
ATOM    653 HH21 ARG A  44      -9.767 -15.876  18.194  1.00  0.00           H  
ATOM    654 HH22 ARG A  44      -8.835 -14.661  17.467  1.00  0.00           H  
ATOM    655  C   ARG A  44     -15.113 -11.825  14.875  1.00  0.00           C  
ATOM    656  O   ARG A  44     -16.207 -12.429  14.873  1.00  0.00           O  
ATOM    657  N   THR A  45     -15.040 -10.533  14.717  1.00  0.00           N  
ATOM    658  H   THR A  45     -14.119 -10.138  14.591  1.00  0.00           H  
ATOM    659  CA  THR A  45     -16.163  -9.591  14.847  1.00  0.00           C  
ATOM    660  HA  THR A  45     -16.670  -9.804  15.789  1.00  0.00           H  
ATOM    661  CB  THR A  45     -15.545  -8.238  14.923  1.00  0.00           C  
ATOM    662  HB  THR A  45     -15.028  -8.014  13.990  1.00  0.00           H  
ATOM    663  CG2 THR A  45     -16.551  -7.138  15.245  1.00  0.00           C  
ATOM    664 HG21 THR A  45     -16.833  -6.607  14.337  1.00  0.00           H  
ATOM    665 HG22 THR A  45     -17.409  -7.662  15.666  1.00  0.00           H  
ATOM    666 HG23 THR A  45     -16.088  -6.374  15.869  1.00  0.00           H  
ATOM    667  OG1 THR A  45     -14.584  -8.221  15.997  1.00  0.00           O  
ATOM    668  HG1 THR A  45     -13.779  -8.593  15.628  1.00  0.00           H  
ATOM    669  C   THR A  45     -17.185  -9.764  13.796  1.00  0.00           C  
ATOM    670  O   THR A  45     -18.322  -9.748  14.001  1.00  0.00           O  
ATOM    671  N   THR A  46     -16.685 -10.143  12.544  1.00  0.00           N  
ATOM    672  H   THR A  46     -15.699 -10.359  12.507  1.00  0.00           H  
ATOM    673  CA  THR A  46     -17.451 -10.425  11.372  1.00  0.00           C  
ATOM    674  HA  THR A  46     -18.351  -9.811  11.330  1.00  0.00           H  
ATOM    675  CB  THR A  46     -16.690 -10.274  10.065  1.00  0.00           C  
ATOM    676  HB  THR A  46     -15.915 -11.039  10.069  1.00  0.00           H  
ATOM    677  CG2 THR A  46     -17.555 -10.441   8.799  1.00  0.00           C  
ATOM    678 HG21 THR A  46     -18.384  -9.734   8.845  1.00  0.00           H  
ATOM    679 HG22 THR A  46     -16.886 -10.352   7.943  1.00  0.00           H  
ATOM    680 HG23 THR A  46     -17.915 -11.466   8.730  1.00  0.00           H  
ATOM    681  OG1 THR A  46     -16.126  -8.988  10.019  1.00  0.00           O  
ATOM    682  HG1 THR A  46     -15.293  -8.978  10.495  1.00  0.00           H  
ATOM    683  C   THR A  46     -18.048 -11.868  11.502  1.00  0.00           C  
ATOM    684  O   THR A  46     -19.205 -11.995  11.168  1.00  0.00           O  
ATOM    685  N   LEU A  47     -17.302 -12.848  11.995  1.00  0.00           N  
ATOM    686  H   LEU A  47     -16.344 -12.645  12.241  1.00  0.00           H  
ATOM    687  CA  LEU A  47     -17.757 -14.198  12.127  1.00  0.00           C  
ATOM    688  HA  LEU A  47     -18.072 -14.575  11.153  1.00  0.00           H  
ATOM    689  CB  LEU A  47     -16.618 -15.014  12.774  1.00  0.00           C  
ATOM    690  HB2 LEU A  47     -16.004 -14.334  13.364  1.00  0.00           H  
ATOM    691  HB3 LEU A  47     -16.975 -15.775  13.470  1.00  0.00           H  
ATOM    692  CG  LEU A  47     -15.737 -15.866  11.799  1.00  0.00           C  
ATOM    693  HG  LEU A  47     -15.493 -15.250  10.934  1.00  0.00           H  
ATOM    694  CD1 LEU A  47     -14.406 -16.247  12.404  1.00  0.00           C  
ATOM    695 HD11 LEU A  47     -14.616 -16.879  13.268  1.00  0.00           H  
ATOM    696 HD12 LEU A  47     -13.946 -16.931  11.691  1.00  0.00           H  
ATOM    697 HD13 LEU A  47     -13.786 -15.352  12.439  1.00  0.00           H  
ATOM    698  CD2 LEU A  47     -16.444 -17.073  11.219  1.00  0.00           C  
ATOM    699 HD21 LEU A  47     -15.783 -17.690  10.610  1.00  0.00           H  
ATOM    700 HD22 LEU A  47     -16.915 -17.654  12.012  1.00  0.00           H  
ATOM    701 HD23 LEU A  47     -17.272 -16.699  10.615  1.00  0.00           H  
ATOM    702  C   LEU A  47     -18.972 -14.175  13.034  1.00  0.00           C  
ATOM    703  O   LEU A  47     -19.825 -15.037  12.834  1.00  0.00           O  
ATOM    704  N   LYS A  48     -19.072 -13.231  14.044  1.00  0.00           N  
ATOM    705  H   LYS A  48     -18.280 -12.632  14.229  1.00  0.00           H  
ATOM    706  CA  LYS A  48     -20.325 -13.161  14.834  1.00  0.00           C  
ATOM    707  HA  LYS A  48     -20.608 -14.160  15.164  1.00  0.00           H  
ATOM    708  CB  LYS A  48     -20.140 -12.336  16.117  1.00  0.00           C  
ATOM    709  HB2 LYS A  48     -19.883 -11.343  15.750  1.00  0.00           H  
ATOM    710  HB3 LYS A  48     -21.115 -12.271  16.599  1.00  0.00           H  
ATOM    711  CG  LYS A  48     -18.991 -12.840  17.026  1.00  0.00           C  
ATOM    712  HG2 LYS A  48     -19.282 -13.880  17.181  1.00  0.00           H  
ATOM    713  HG3 LYS A  48     -18.043 -12.960  16.501  1.00  0.00           H  
ATOM    714  CD  LYS A  48     -18.870 -11.916  18.238  1.00  0.00           C  
ATOM    715  HD2 LYS A  48     -18.554 -10.939  17.875  1.00  0.00           H  
ATOM    716  HD3 LYS A  48     -19.877 -11.820  18.646  1.00  0.00           H  
ATOM    717  CE  LYS A  48     -17.873 -12.473  19.241  1.00  0.00           C  
ATOM    718  HE2 LYS A  48     -18.117 -13.508  19.477  1.00  0.00           H  
ATOM    719  HE3 LYS A  48     -16.878 -12.492  18.797  1.00  0.00           H  
ATOM    720  NZ  LYS A  48     -17.899 -11.514  20.432  1.00  0.00           N1+
ATOM    721  HZ1 LYS A  48     -18.788 -11.525  20.910  1.00  0.00           H  
ATOM    722  HZ2 LYS A  48     -17.144 -11.620  21.096  1.00  0.00           H  
ATOM    723  HZ3 LYS A  48     -17.756 -10.553  20.151  1.00  0.00           H  
ATOM    724  C   LYS A  48     -21.564 -12.563  14.106  1.00  0.00           C  
ATOM    725  O   LYS A  48     -22.655 -12.973  14.389  1.00  0.00           O  
ATOM    726  N   GLU A  49     -21.332 -11.590  13.263  1.00  0.00           N  
ATOM    727  H   GLU A  49     -20.388 -11.231  13.279  1.00  0.00           H  
ATOM    728  CA  GLU A  49     -22.388 -11.161  12.324  1.00  0.00           C  
ATOM    729  HA  GLU A  49     -23.199 -10.915  13.009  1.00  0.00           H  
ATOM    730  CB  GLU A  49     -21.912  -9.896  11.585  1.00  0.00           C  
ATOM    731  HB2 GLU A  49     -21.794  -9.065  12.281  1.00  0.00           H  
ATOM    732  HB3 GLU A  49     -20.886 -10.081  11.270  1.00  0.00           H  
ATOM    733  CG  GLU A  49     -22.646  -9.607  10.215  1.00  0.00           C  
ATOM    734  HG2 GLU A  49     -22.035  -8.881   9.677  1.00  0.00           H  
ATOM    735  HG3 GLU A  49     -22.593 -10.478   9.560  1.00  0.00           H  
ATOM    736  CD  GLU A  49     -24.133  -9.173  10.374  1.00  0.00           C  
ATOM    737  OE1 GLU A  49     -24.756  -9.183   9.277  1.00  0.00           O  
ATOM    738  OE2 GLU A  49     -24.647  -9.016  11.503  1.00  0.00           O  
ATOM    739  C   GLU A  49     -22.778 -12.384  11.397  1.00  0.00           C  
ATOM    740  O   GLU A  49     -23.990 -12.519  11.199  1.00  0.00           O  
ATOM    741  N   LEU A  50     -21.846 -13.107  10.788  1.00  0.00           N  
ATOM    742  H   LEU A  50     -20.897 -12.764  10.845  1.00  0.00           H  
ATOM    743  CA  LEU A  50     -22.202 -14.205   9.860  1.00  0.00           C  
ATOM    744  HA  LEU A  50     -22.841 -13.818   9.065  1.00  0.00           H  
ATOM    745  CB  LEU A  50     -20.871 -14.735   9.341  1.00  0.00           C  
ATOM    746  HB2 LEU A  50     -20.127 -14.822  10.132  1.00  0.00           H  
ATOM    747  HB3 LEU A  50     -20.986 -15.749   8.961  1.00  0.00           H  
ATOM    748  CG  LEU A  50     -20.302 -13.995   8.117  1.00  0.00           C  
ATOM    749  HG  LEU A  50     -20.555 -12.937   8.161  1.00  0.00           H  
ATOM    750  CD1 LEU A  50     -18.699 -14.092   7.904  1.00  0.00           C  
ATOM    751 HD11 LEU A  50     -18.317 -15.040   7.525  1.00  0.00           H  
ATOM    752 HD12 LEU A  50     -18.430 -13.371   7.132  1.00  0.00           H  
ATOM    753 HD13 LEU A  50     -18.326 -13.800   8.886  1.00  0.00           H  
ATOM    754  CD2 LEU A  50     -20.911 -14.518   6.785  1.00  0.00           C  
ATOM    755 HD21 LEU A  50     -20.492 -13.940   5.962  1.00  0.00           H  
ATOM    756 HD22 LEU A  50     -20.622 -15.567   6.729  1.00  0.00           H  
ATOM    757 HD23 LEU A  50     -21.993 -14.385   6.799  1.00  0.00           H  
ATOM    758  C   LEU A  50     -23.099 -15.238  10.557  1.00  0.00           C  
ATOM    759  O   LEU A  50     -24.074 -15.720   9.941  1.00  0.00           O  
ATOM    760  N   ARG A  51     -22.677 -15.604  11.790  1.00  0.00           N  
ATOM    761  H   ARG A  51     -21.727 -15.395  12.066  1.00  0.00           H  
ATOM    762  CA  ARG A  51     -23.331 -16.661  12.527  1.00  0.00           C  
ATOM    763  HA  ARG A  51     -23.584 -17.473  11.844  1.00  0.00           H  
ATOM    764  CB  ARG A  51     -22.528 -17.250  13.760  1.00  0.00           C  
ATOM    765  HB2 ARG A  51     -22.184 -16.338  14.246  1.00  0.00           H  
ATOM    766  HB3 ARG A  51     -23.125 -17.759  14.517  1.00  0.00           H  
ATOM    767  CG  ARG A  51     -21.339 -18.112  13.288  1.00  0.00           C  
ATOM    768  HG2 ARG A  51     -21.760 -19.015  12.845  1.00  0.00           H  
ATOM    769  HG3 ARG A  51     -20.782 -17.592  12.510  1.00  0.00           H  
ATOM    770  CD  ARG A  51     -20.353 -18.503  14.398  1.00  0.00           C  
ATOM    771  HD2 ARG A  51     -19.979 -17.565  14.808  1.00  0.00           H  
ATOM    772  HD3 ARG A  51     -20.850 -19.061  15.191  1.00  0.00           H  
ATOM    773  NE  ARG A  51     -19.227 -19.265  13.772  1.00  0.00           N  
ATOM    774  HE  ARG A  51     -19.451 -19.918  13.034  1.00  0.00           H  
ATOM    775  CZ  ARG A  51     -18.072 -19.332  14.363  1.00  0.00           C  
ATOM    776  NH1 ARG A  51     -17.561 -18.691  15.396  1.00  0.00           N  
ATOM    777 HH11 ARG A  51     -18.129 -17.976  15.826  1.00  0.00           H  
ATOM    778 HH12 ARG A  51     -16.554 -18.689  15.479  1.00  0.00           H  
ATOM    779  NH2 ARG A  51     -17.294 -20.251  13.927  1.00  0.00           N  
ATOM    780 HH21 ARG A  51     -17.656 -20.795  13.158  1.00  0.00           H  
ATOM    781 HH22 ARG A  51     -16.508 -20.518  14.502  1.00  0.00           H  
ATOM    782  C   ARG A  51     -24.714 -16.267  12.996  1.00  0.00           C  
ATOM    783  O   ARG A  51     -25.642 -17.035  12.959  1.00  0.00           O  
ATOM    784  N   GLU A  52     -25.008 -15.030  13.362  1.00  0.00           N  
ATOM    785  H   GLU A  52     -24.193 -14.447  13.232  1.00  0.00           H  
ATOM    786  CA  GLU A  52     -26.269 -14.335  13.535  1.00  0.00           C  
ATOM    787  HA  GLU A  52     -26.711 -14.993  14.283  1.00  0.00           H  
ATOM    788  CB  GLU A  52     -26.062 -12.919  14.170  1.00  0.00           C  
ATOM    789  HB2 GLU A  52     -25.556 -13.048  15.127  1.00  0.00           H  
ATOM    790  HB3 GLU A  52     -25.447 -12.268  13.548  1.00  0.00           H  
ATOM    791  CG  GLU A  52     -27.382 -12.139  14.339  1.00  0.00           C  
ATOM    792  HG2 GLU A  52     -27.162 -11.072  14.377  1.00  0.00           H  
ATOM    793  HG3 GLU A  52     -28.125 -12.218  13.545  1.00  0.00           H  
ATOM    794  CD  GLU A  52     -28.069 -12.418  15.606  1.00  0.00           C  
ATOM    795  OE1 GLU A  52     -29.005 -11.663  15.913  1.00  0.00           O  
ATOM    796  OE2 GLU A  52     -27.794 -13.394  16.313  1.00  0.00           O  
ATOM    797  C   GLU A  52     -27.210 -14.308  12.265  1.00  0.00           C  
ATOM    798  O   GLU A  52     -28.438 -14.592  12.508  1.00  0.00           O  
ATOM    799  N   ALA A  53     -26.736 -14.128  11.055  1.00  0.00           N  
ATOM    800  H   ALA A  53     -25.785 -13.792  10.994  1.00  0.00           H  
ATOM    801  CA  ALA A  53     -27.372 -14.485   9.796  1.00  0.00           C  
ATOM    802  HA  ALA A  53     -28.388 -14.090   9.816  1.00  0.00           H  
ATOM    803  CB  ALA A  53     -26.619 -13.718   8.703  1.00  0.00           C  
ATOM    804  HB1 ALA A  53     -26.371 -12.669   8.864  1.00  0.00           H  
ATOM    805  HB2 ALA A  53     -25.647 -14.177   8.519  1.00  0.00           H  
ATOM    806  HB3 ALA A  53     -27.265 -13.781   7.828  1.00  0.00           H  
ATOM    807  C   ALA A  53     -27.528 -16.000   9.359  1.00  0.00           C  
ATOM    808  O   ALA A  53     -28.242 -16.390   8.447  1.00  0.00           O  
ATOM    809  N   GLY A  54     -26.915 -16.923  10.118  1.00  0.00           N  
ATOM    810  H   GLY A  54     -26.393 -16.562  10.904  1.00  0.00           H  
ATOM    811  CA  GLY A  54     -27.077 -18.315   9.983  1.00  0.00           C  
ATOM    812  HA2 GLY A  54     -26.993 -18.655  11.015  1.00  0.00           H  
ATOM    813  HA3 GLY A  54     -28.045 -18.617   9.584  1.00  0.00           H  
ATOM    814  C   GLY A  54     -25.847 -19.117   9.300  1.00  0.00           C  
ATOM    815  O   GLY A  54     -25.893 -20.329   9.354  1.00  0.00           O  
ATOM    816  N   VAL A  55     -24.845 -18.469   8.743  1.00  0.00           N  
ATOM    817  H   VAL A  55     -24.821 -17.462   8.830  1.00  0.00           H  
ATOM    818  CA  VAL A  55     -23.851 -19.099   7.887  1.00  0.00           C  
ATOM    819  HA  VAL A  55     -24.376 -19.603   7.076  1.00  0.00           H  
ATOM    820  CB  VAL A  55     -22.956 -18.029   7.225  1.00  0.00           C  
ATOM    821  HB  VAL A  55     -22.423 -17.414   7.950  1.00  0.00           H  
ATOM    822  CG1 VAL A  55     -21.923 -18.643   6.207  1.00  0.00           C  
ATOM    823 HG11 VAL A  55     -21.536 -17.845   5.574  1.00  0.00           H  
ATOM    824 HG12 VAL A  55     -21.140 -19.225   6.692  1.00  0.00           H  
ATOM    825 HG13 VAL A  55     -22.336 -19.469   5.628  1.00  0.00           H  
ATOM    826  CG2 VAL A  55     -23.848 -17.139   6.313  1.00  0.00           C  
ATOM    827 HG21 VAL A  55     -24.553 -16.689   7.011  1.00  0.00           H  
ATOM    828 HG22 VAL A  55     -23.278 -16.296   5.922  1.00  0.00           H  
ATOM    829 HG23 VAL A  55     -24.337 -17.732   5.540  1.00  0.00           H  
ATOM    830  C   VAL A  55     -23.087 -20.115   8.655  1.00  0.00           C  
ATOM    831  O   VAL A  55     -22.651 -19.808   9.740  1.00  0.00           O  
ATOM    832  N   GLU A  56     -22.779 -21.331   8.120  1.00  0.00           N  
ATOM    833  H   GLU A  56     -23.105 -21.628   7.212  1.00  0.00           H  
ATOM    834  CA  GLU A  56     -21.816 -22.226   8.638  1.00  0.00           C  
ATOM    835  HA  GLU A  56     -21.831 -22.215   9.728  1.00  0.00           H  
ATOM    836  CB  GLU A  56     -22.206 -23.643   8.178  1.00  0.00           C  
ATOM    837  HB2 GLU A  56     -23.164 -23.900   8.632  1.00  0.00           H  
ATOM    838  HB3 GLU A  56     -22.367 -23.605   7.101  1.00  0.00           H  
ATOM    839  CG  GLU A  56     -21.183 -24.611   8.486  1.00  0.00           C  
ATOM    840  HG2 GLU A  56     -21.454 -25.633   8.220  1.00  0.00           H  
ATOM    841  HG3 GLU A  56     -20.335 -24.458   7.819  1.00  0.00           H  
ATOM    842  CD  GLU A  56     -20.645 -24.622   9.887  1.00  0.00           C  
ATOM    843  OE1 GLU A  56     -21.356 -25.026  10.797  1.00  0.00           O  
ATOM    844  OE2 GLU A  56     -19.430 -24.224  10.095  1.00  0.00           O  
ATOM    845  C   GLU A  56     -20.359 -21.853   8.207  1.00  0.00           C  
ATOM    846  O   GLU A  56     -20.057 -21.856   7.016  1.00  0.00           O  
ATOM    847  N   ALA A  57     -19.608 -21.263   9.152  1.00  0.00           N  
ATOM    848  H   ALA A  57     -20.063 -21.350  10.050  1.00  0.00           H  
ATOM    849  CA  ALA A  57     -18.321 -20.645   8.870  1.00  0.00           C  
ATOM    850  HA  ALA A  57     -17.850 -21.035   7.967  1.00  0.00           H  
ATOM    851  CB  ALA A  57     -18.568 -19.080   8.550  1.00  0.00           C  
ATOM    852  HB1 ALA A  57     -19.316 -18.628   9.201  1.00  0.00           H  
ATOM    853  HB2 ALA A  57     -17.683 -18.462   8.697  1.00  0.00           H  
ATOM    854  HB3 ALA A  57     -18.895 -18.962   7.517  1.00  0.00           H  
ATOM    855  C   ALA A  57     -17.318 -20.679  10.043  1.00  0.00           C  
ATOM    856  O   ALA A  57     -17.737 -20.691  11.201  1.00  0.00           O  
ATOM    857  N   ASP A  58     -15.975 -20.532   9.742  1.00  0.00           N  
ATOM    858  H   ASP A  58     -15.604 -20.473   8.804  1.00  0.00           H  
ATOM    859  CA  ASP A  58     -14.882 -20.394  10.713  1.00  0.00           C  
ATOM    860  HA  ASP A  58     -15.250 -19.792  11.545  1.00  0.00           H  
ATOM    861  CB  ASP A  58     -14.540 -21.793  11.175  1.00  0.00           C  
ATOM    862  HB2 ASP A  58     -15.447 -22.394  11.239  1.00  0.00           H  
ATOM    863  HB3 ASP A  58     -14.027 -22.308  10.363  1.00  0.00           H  
ATOM    864  CG  ASP A  58     -13.770 -21.903  12.445  1.00  0.00           C  
ATOM    865  OD1 ASP A  58     -13.043 -20.974  12.902  1.00  0.00           O  
ATOM    866  OD2 ASP A  58     -13.725 -23.015  13.005  1.00  0.00           O  
ATOM    867  C   ASP A  58     -13.783 -19.684   9.958  1.00  0.00           C  
ATOM    868  O   ASP A  58     -13.924 -19.588   8.727  1.00  0.00           O  
ATOM    869  N   GLY A  59     -12.705 -19.114  10.541  1.00  0.00           N  
ATOM    870  H   GLY A  59     -12.705 -19.173  11.549  1.00  0.00           H  
ATOM    871  CA  GLY A  59     -11.616 -18.577   9.734  1.00  0.00           C  
ATOM    872  HA2 GLY A  59     -11.644 -18.985   8.723  1.00  0.00           H  
ATOM    873  HA3 GLY A  59     -11.823 -17.537   9.484  1.00  0.00           H  
ATOM    874  C   GLY A  59     -10.139 -18.662  10.320  1.00  0.00           C  
ATOM    875  O   GLY A  59      -9.857 -19.160  11.457  1.00  0.00           O  
ATOM    876  N   ARG A  60      -9.203 -18.045   9.540  1.00  0.00           N  
ATOM    877  H   ARG A  60      -9.607 -17.689   8.686  1.00  0.00           H  
ATOM    878  CA  ARG A  60      -7.764 -17.946   9.823  1.00  0.00           C  
ATOM    879  HA  ARG A  60      -7.582 -17.862  10.894  1.00  0.00           H  
ATOM    880  CB  ARG A  60      -7.004 -19.142   9.293  1.00  0.00           C  
ATOM    881  HB2 ARG A  60      -7.525 -20.007   9.704  1.00  0.00           H  
ATOM    882  HB3 ARG A  60      -6.936 -19.156   8.206  1.00  0.00           H  
ATOM    883  CG  ARG A  60      -5.472 -19.198   9.795  1.00  0.00           C  
ATOM    884  HG2 ARG A  60      -4.933 -18.390   9.301  1.00  0.00           H  
ATOM    885  HG3 ARG A  60      -5.521 -19.108  10.880  1.00  0.00           H  
ATOM    886  CD  ARG A  60      -4.651 -20.410   9.534  1.00  0.00           C  
ATOM    887  HD2 ARG A  60      -4.931 -21.229  10.196  1.00  0.00           H  
ATOM    888  HD3 ARG A  60      -4.757 -20.679   8.483  1.00  0.00           H  
ATOM    889  NE  ARG A  60      -3.277 -20.023   9.715  1.00  0.00           N  
ATOM    890  HE  ARG A  60      -2.972 -19.244   9.150  1.00  0.00           H  
ATOM    891  CZ  ARG A  60      -2.277 -20.632  10.355  1.00  0.00           C  
ATOM    892  NH1 ARG A  60      -2.370 -21.759  11.024  1.00  0.00           N  
ATOM    893 HH11 ARG A  60      -3.156 -22.387  10.936  1.00  0.00           H  
ATOM    894 HH12 ARG A  60      -1.517 -22.067  11.470  1.00  0.00           H  
ATOM    895  NH2 ARG A  60      -1.134 -20.040  10.539  1.00  0.00           N  
ATOM    896 HH21 ARG A  60      -1.023 -19.143  10.088  1.00  0.00           H  
ATOM    897 HH22 ARG A  60      -0.394 -20.439  11.098  1.00  0.00           H  
ATOM    898  C   ARG A  60      -7.321 -16.578   9.210  1.00  0.00           C  
ATOM    899  O   ARG A  60      -8.028 -16.135   8.344  1.00  0.00           O  
ATOM    900  N   THR A  61      -6.243 -15.877   9.633  1.00  0.00           N  
ATOM    901  H   THR A  61      -5.626 -16.353  10.275  1.00  0.00           H  
ATOM    902  CA  THR A  61      -5.703 -14.723   9.018  1.00  0.00           C  
ATOM    903  HA  THR A  61      -6.516 -14.065   8.714  1.00  0.00           H  
ATOM    904  CB  THR A  61      -4.693 -13.986   9.916  1.00  0.00           C  
ATOM    905  HB  THR A  61      -4.124 -13.245   9.355  1.00  0.00           H  
ATOM    906  CG2 THR A  61      -5.475 -13.168  10.950  1.00  0.00           C  
ATOM    907 HG21 THR A  61      -6.421 -13.651  11.195  1.00  0.00           H  
ATOM    908 HG22 THR A  61      -4.860 -13.091  11.847  1.00  0.00           H  
ATOM    909 HG23 THR A  61      -5.599 -12.104  10.752  1.00  0.00           H  
ATOM    910  OG1 THR A  61      -3.793 -14.929  10.421  1.00  0.00           O  
ATOM    911  HG1 THR A  61      -3.581 -14.680  11.323  1.00  0.00           H  
ATOM    912  C   THR A  61      -5.154 -15.140   7.656  1.00  0.00           C  
ATOM    913  O   THR A  61      -4.633 -16.244   7.527  1.00  0.00           O  
ATOM    914  N   CYS A  62      -5.229 -14.224   6.677  1.00  0.00           N  
ATOM    915  H   CYS A  62      -5.651 -13.332   6.894  1.00  0.00           H  
ATOM    916  CA  CYS A  62      -4.487 -14.359   5.449  1.00  0.00           C  
ATOM    917  HA  CYS A  62      -3.544 -14.774   5.806  1.00  0.00           H  
ATOM    918  CB  CYS A  62      -5.183 -15.205   4.455  1.00  0.00           C  
ATOM    919  HB2 CYS A  62      -5.370 -16.227   4.785  1.00  0.00           H  
ATOM    920  HB3 CYS A  62      -6.079 -14.682   4.118  1.00  0.00           H  
ATOM    921  SG  CYS A  62      -4.002 -15.561   3.100  1.00  0.00           S  
ATOM    922  HG  CYS A  62      -3.463 -16.643   3.670  1.00  0.00           H  
ATOM    923  C   CYS A  62      -4.133 -12.988   4.897  1.00  0.00           C  
ATOM    924  O   CYS A  62      -5.004 -12.277   4.412  1.00  0.00           O  
ATOM    925  N   ASP A  63      -2.808 -12.613   4.731  1.00  0.00           N  
ATOM    926  H   ASP A  63      -2.112 -13.276   5.040  1.00  0.00           H  
ATOM    927  CA  ASP A  63      -2.393 -11.559   3.808  1.00  0.00           C  
ATOM    928  HA  ASP A  63      -3.221 -10.856   3.710  1.00  0.00           H  
ATOM    929  CB  ASP A  63      -1.131 -10.923   4.393  1.00  0.00           C  
ATOM    930  HB2 ASP A  63      -1.497 -10.498   5.328  1.00  0.00           H  
ATOM    931  HB3 ASP A  63      -0.367 -11.659   4.644  1.00  0.00           H  
ATOM    932  CG  ASP A  63      -0.599  -9.719   3.595  1.00  0.00           C  
ATOM    933  OD1 ASP A  63      -1.019  -9.523   2.422  1.00  0.00           O  
ATOM    934  OD2 ASP A  63       0.178  -8.939   4.109  1.00  0.00           O  
ATOM    935  C   ASP A  63      -2.167 -12.149   2.385  1.00  0.00           C  
ATOM    936  O   ASP A  63      -1.346 -13.070   2.280  1.00  0.00           O  
ATOM    937  N   VAL A  64      -2.909 -11.723   1.350  1.00  0.00           N  
ATOM    938  H   VAL A  64      -3.523 -10.929   1.459  1.00  0.00           H  
ATOM    939  CA  VAL A  64      -2.678 -12.261  -0.005  1.00  0.00           C  
ATOM    940  HA  VAL A  64      -2.740 -13.348   0.053  1.00  0.00           H  
ATOM    941  CB  VAL A  64      -3.657 -11.675  -1.087  1.00  0.00           C  
ATOM    942  HB  VAL A  64      -3.444 -12.056  -2.086  1.00  0.00           H  
ATOM    943  CG1 VAL A  64      -5.089 -12.138  -0.567  1.00  0.00           C  
ATOM    944 HG11 VAL A  64      -5.248 -11.759   0.443  1.00  0.00           H  
ATOM    945 HG12 VAL A  64      -5.933 -11.771  -1.150  1.00  0.00           H  
ATOM    946 HG13 VAL A  64      -5.112 -13.224  -0.653  1.00  0.00           H  
ATOM    947  CG2 VAL A  64      -3.653 -10.186  -1.206  1.00  0.00           C  
ATOM    948 HG21 VAL A  64      -2.607  -9.982  -1.432  1.00  0.00           H  
ATOM    949 HG22 VAL A  64      -4.139  -9.909  -2.143  1.00  0.00           H  
ATOM    950 HG23 VAL A  64      -4.045  -9.750  -0.288  1.00  0.00           H  
ATOM    951  C   VAL A  64      -1.239 -12.092  -0.491  1.00  0.00           C  
ATOM    952  O   VAL A  64      -1.006 -12.534  -1.624  1.00  0.00           O  
ATOM    953  N   ARG A  65      -0.382 -11.398   0.195  1.00  0.00           N  
ATOM    954  H   ARG A  65      -0.474 -11.067   1.144  1.00  0.00           H  
ATOM    955  CA  ARG A  65       0.919 -11.002  -0.329  1.00  0.00           C  
ATOM    956  HA  ARG A  65       0.794 -10.941  -1.410  1.00  0.00           H  
ATOM    957  CB  ARG A  65       1.287  -9.518   0.040  1.00  0.00           C  
ATOM    958  HB2 ARG A  65       1.314  -9.514   1.129  1.00  0.00           H  
ATOM    959  HB3 ARG A  65       2.300  -9.345  -0.322  1.00  0.00           H  
ATOM    960  CG  ARG A  65       0.222  -8.576  -0.576  1.00  0.00           C  
ATOM    961  HG2 ARG A  65       0.047  -8.741  -1.640  1.00  0.00           H  
ATOM    962  HG3 ARG A  65      -0.740  -8.799  -0.114  1.00  0.00           H  
ATOM    963  CD  ARG A  65       0.518  -7.165  -0.137  1.00  0.00           C  
ATOM    964  HD2 ARG A  65       1.530  -6.921  -0.459  1.00  0.00           H  
ATOM    965  HD3 ARG A  65      -0.190  -6.524  -0.662  1.00  0.00           H  
ATOM    966  NE  ARG A  65       0.282  -7.073   1.360  1.00  0.00           N  
ATOM    967  HE  ARG A  65      -0.083  -7.874   1.856  1.00  0.00           H  
ATOM    968  CZ  ARG A  65       0.733  -6.094   2.074  1.00  0.00           C  
ATOM    969  NH1 ARG A  65       1.335  -5.022   1.565  1.00  0.00           N  
ATOM    970 HH11 ARG A  65       1.434  -4.958   0.562  1.00  0.00           H  
ATOM    971 HH12 ARG A  65       1.718  -4.378   2.242  1.00  0.00           H  
ATOM    972  NH2 ARG A  65       0.497  -6.147   3.363  1.00  0.00           N  
ATOM    973 HH21 ARG A  65       0.366  -7.097   3.678  1.00  0.00           H  
ATOM    974 HH22 ARG A  65       1.080  -5.554   3.937  1.00  0.00           H  
ATOM    975  C   ARG A  65       2.042 -11.993  -0.007  1.00  0.00           C  
ATOM    976  O   ARG A  65       3.179 -11.772  -0.290  1.00  0.00           O  
ATOM    977  N   SER A  66       1.634 -13.044   0.666  1.00  0.00           N  
ATOM    978  H   SER A  66       0.654 -13.138   0.889  1.00  0.00           H  
ATOM    979  CA  SER A  66       2.576 -14.014   1.338  1.00  0.00           C  
ATOM    980  HA  SER A  66       3.538 -13.846   0.853  1.00  0.00           H  
ATOM    981  CB  SER A  66       2.827 -13.657   2.812  1.00  0.00           C  
ATOM    982  HB2 SER A  66       3.050 -12.591   2.825  1.00  0.00           H  
ATOM    983  HB3 SER A  66       1.944 -13.902   3.403  1.00  0.00           H  
ATOM    984  OG  SER A  66       3.928 -14.368   3.283  1.00  0.00           O  
ATOM    985  HG  SER A  66       3.803 -14.383   4.235  1.00  0.00           H  
ATOM    986  C   SER A  66       2.214 -15.490   1.202  1.00  0.00           C  
ATOM    987  O   SER A  66       1.289 -15.937   1.891  1.00  0.00           O  
ATOM    988  N   VAL A  67       3.029 -16.261   0.391  1.00  0.00           N  
ATOM    989  H   VAL A  67       3.784 -15.742  -0.036  1.00  0.00           H  
ATOM    990  CA  VAL A  67       2.727 -17.668   0.077  1.00  0.00           C  
ATOM    991  HA  VAL A  67       1.730 -17.629  -0.360  1.00  0.00           H  
ATOM    992  CB  VAL A  67       3.670 -18.200  -1.008  1.00  0.00           C  
ATOM    993  HB  VAL A  67       4.681 -18.046  -0.631  1.00  0.00           H  
ATOM    994  CG1 VAL A  67       3.469 -19.742  -1.232  1.00  0.00           C  
ATOM    995 HG11 VAL A  67       3.951 -20.326  -0.449  1.00  0.00           H  
ATOM    996 HG12 VAL A  67       2.407 -19.986  -1.197  1.00  0.00           H  
ATOM    997 HG13 VAL A  67       4.090 -20.155  -2.027  1.00  0.00           H  
ATOM    998  CG2 VAL A  67       3.751 -17.446  -2.301  1.00  0.00           C  
ATOM    999 HG21 VAL A  67       2.816 -17.424  -2.861  1.00  0.00           H  
ATOM   1000 HG22 VAL A  67       4.043 -16.412  -2.119  1.00  0.00           H  
ATOM   1001 HG23 VAL A  67       4.458 -17.936  -2.970  1.00  0.00           H  
ATOM   1002  C   VAL A  67       2.619 -18.583   1.335  1.00  0.00           C  
ATOM   1003  O   VAL A  67       1.666 -19.345   1.379  1.00  0.00           O  
ATOM   1004  N   PRO A  68       3.529 -18.477   2.383  1.00  0.00           N  
ATOM   1005  CD  PRO A  68       4.798 -17.847   2.420  1.00  0.00           C  
ATOM   1006  HD2 PRO A  68       4.657 -16.816   2.745  1.00  0.00           H  
ATOM   1007  HD3 PRO A  68       5.293 -17.810   1.450  1.00  0.00           H  
ATOM   1008  CG  PRO A  68       5.583 -18.685   3.413  1.00  0.00           C  
ATOM   1009  HG2 PRO A  68       6.454 -18.122   3.747  1.00  0.00           H  
ATOM   1010  HG3 PRO A  68       5.918 -19.648   3.027  1.00  0.00           H  
ATOM   1011  CB  PRO A  68       4.492 -18.946   4.481  1.00  0.00           C  
ATOM   1012  HB2 PRO A  68       4.365 -18.094   5.149  1.00  0.00           H  
ATOM   1013  HB3 PRO A  68       4.683 -19.806   5.123  1.00  0.00           H  
ATOM   1014  CA  PRO A  68       3.290 -19.217   3.660  1.00  0.00           C  
ATOM   1015  HA  PRO A  68       3.348 -20.279   3.422  1.00  0.00           H  
ATOM   1016  C   PRO A  68       1.990 -18.836   4.412  1.00  0.00           C  
ATOM   1017  O   PRO A  68       1.307 -19.645   5.086  1.00  0.00           O  
ATOM   1018  N   GLU A  69       1.500 -17.620   4.296  1.00  0.00           N  
ATOM   1019  H   GLU A  69       1.988 -16.955   3.713  1.00  0.00           H  
ATOM   1020  CA  GLU A  69       0.158 -17.209   4.775  1.00  0.00           C  
ATOM   1021  HA  GLU A  69      -0.006 -17.651   5.759  1.00  0.00           H  
ATOM   1022  CB  GLU A  69       0.005 -15.582   4.846  1.00  0.00           C  
ATOM   1023  HB2 GLU A  69      -0.027 -15.138   3.850  1.00  0.00           H  
ATOM   1024  HB3 GLU A  69      -0.787 -15.354   5.559  1.00  0.00           H  
ATOM   1025  CG  GLU A  69       1.215 -14.974   5.587  1.00  0.00           C  
ATOM   1026  HG2 GLU A  69       2.160 -15.209   5.096  1.00  0.00           H  
ATOM   1027  HG3 GLU A  69       1.154 -13.887   5.639  1.00  0.00           H  
ATOM   1028  CD  GLU A  69       1.386 -15.450   7.027  1.00  0.00           C  
ATOM   1029  OE1 GLU A  69       0.471 -15.476   7.840  1.00  0.00           O  
ATOM   1030  OE2 GLU A  69       2.560 -15.681   7.423  1.00  0.00           O  
ATOM   1031  C   GLU A  69      -0.962 -17.875   3.962  1.00  0.00           C  
ATOM   1032  O   GLU A  69      -2.057 -18.098   4.451  1.00  0.00           O  
ATOM   1033  N   ILE A  70      -0.733 -18.166   2.693  1.00  0.00           N  
ATOM   1034  H   ILE A  70       0.175 -17.855   2.378  1.00  0.00           H  
ATOM   1035  CA  ILE A  70      -1.691 -18.801   1.754  1.00  0.00           C  
ATOM   1036  HA  ILE A  70      -2.703 -18.448   1.953  1.00  0.00           H  
ATOM   1037  CB  ILE A  70      -1.375 -18.375   0.334  1.00  0.00           C  
ATOM   1038  HB  ILE A  70      -0.366 -18.679   0.055  1.00  0.00           H  
ATOM   1039  CG2 ILE A  70      -2.267 -19.196  -0.690  1.00  0.00           C  
ATOM   1040 HG21 ILE A  70      -3.283 -18.911  -0.419  1.00  0.00           H  
ATOM   1041 HG22 ILE A  70      -2.038 -18.907  -1.716  1.00  0.00           H  
ATOM   1042 HG23 ILE A  70      -2.075 -20.268  -0.637  1.00  0.00           H  
ATOM   1043  CG1 ILE A  70      -1.646 -16.900   0.129  1.00  0.00           C  
ATOM   1044 HG12 ILE A  70      -2.708 -16.776   0.339  1.00  0.00           H  
ATOM   1045 HG13 ILE A  70      -1.034 -16.323   0.822  1.00  0.00           H  
ATOM   1046  CD1 ILE A  70      -1.282 -16.192  -1.164  1.00  0.00           C  
ATOM   1047 HD11 ILE A  70      -0.213 -16.000  -1.260  1.00  0.00           H  
ATOM   1048 HD12 ILE A  70      -1.786 -16.528  -2.070  1.00  0.00           H  
ATOM   1049 HD13 ILE A  70      -1.640 -15.168  -1.055  1.00  0.00           H  
ATOM   1050  C   ILE A  70      -1.694 -20.333   1.853  1.00  0.00           C  
ATOM   1051  O   ILE A  70      -2.790 -20.922   1.850  1.00  0.00           O  
ATOM   1052  N   GLU A  71      -0.489 -20.954   2.115  1.00  0.00           N  
ATOM   1053  H   GLU A  71       0.347 -20.389   2.081  1.00  0.00           H  
ATOM   1054  CA  GLU A  71      -0.210 -22.362   2.277  1.00  0.00           C  
ATOM   1055  HA  GLU A  71      -0.445 -22.857   1.335  1.00  0.00           H  
ATOM   1056  CB  GLU A  71       1.287 -22.576   2.463  1.00  0.00           C  
ATOM   1057  HB2 GLU A  71       1.772 -21.909   1.750  1.00  0.00           H  
ATOM   1058  HB3 GLU A  71       1.612 -22.375   3.484  1.00  0.00           H  
ATOM   1059  CG  GLU A  71       1.608 -23.968   2.081  1.00  0.00           C  
ATOM   1060  HG2 GLU A  71       1.076 -24.643   2.749  1.00  0.00           H  
ATOM   1061  HG3 GLU A  71       1.194 -24.159   1.091  1.00  0.00           H  
ATOM   1062  CD  GLU A  71       3.135 -24.090   2.007  1.00  0.00           C  
ATOM   1063  OE1 GLU A  71       3.653 -24.277   3.143  1.00  0.00           O  
ATOM   1064  OE2 GLU A  71       3.871 -24.172   1.002  1.00  0.00           O  
ATOM   1065  C   GLU A  71      -1.101 -23.052   3.423  1.00  0.00           C  
ATOM   1066  O   GLU A  71      -1.979 -23.899   3.109  1.00  0.00           O  
ATOM   1067  N   ALA A  72      -0.921 -22.595   4.699  1.00  0.00           N  
ATOM   1068  H   ALA A  72      -0.280 -21.820   4.797  1.00  0.00           H  
ATOM   1069  CA  ALA A  72      -1.650 -22.972   5.885  1.00  0.00           C  
ATOM   1070  HA  ALA A  72      -1.712 -24.059   5.952  1.00  0.00           H  
ATOM   1071  CB  ALA A  72      -0.759 -22.512   6.994  1.00  0.00           C  
ATOM   1072  HB1 ALA A  72      -0.880 -21.428   6.995  1.00  0.00           H  
ATOM   1073  HB2 ALA A  72      -1.091 -22.825   7.984  1.00  0.00           H  
ATOM   1074  HB3 ALA A  72       0.301 -22.727   6.859  1.00  0.00           H  
ATOM   1075  C   ALA A  72      -3.056 -22.497   5.860  1.00  0.00           C  
ATOM   1076  O   ALA A  72      -3.909 -22.983   6.541  1.00  0.00           O  
ATOM   1077  N   LEU A  73      -3.391 -21.509   5.046  1.00  0.00           N  
ATOM   1078  H   LEU A  73      -2.634 -21.133   4.494  1.00  0.00           H  
ATOM   1079  CA  LEU A  73      -4.799 -21.131   4.833  1.00  0.00           C  
ATOM   1080  HA  LEU A  73      -5.291 -20.971   5.792  1.00  0.00           H  
ATOM   1081  CB  LEU A  73      -5.017 -19.776   4.128  1.00  0.00           C  
ATOM   1082  HB2 LEU A  73      -4.572 -19.003   4.755  1.00  0.00           H  
ATOM   1083  HB3 LEU A  73      -4.370 -19.746   3.251  1.00  0.00           H  
ATOM   1084  CG  LEU A  73      -6.553 -19.458   3.807  1.00  0.00           C  
ATOM   1085  HG  LEU A  73      -7.021 -20.356   3.403  1.00  0.00           H  
ATOM   1086  CD1 LEU A  73      -7.240 -19.077   5.167  1.00  0.00           C  
ATOM   1087 HD11 LEU A  73      -7.099 -19.910   5.855  1.00  0.00           H  
ATOM   1088 HD12 LEU A  73      -6.916 -18.099   5.523  1.00  0.00           H  
ATOM   1089 HD13 LEU A  73      -8.296 -18.984   4.916  1.00  0.00           H  
ATOM   1090  CD2 LEU A  73      -6.557 -18.314   2.807  1.00  0.00           C  
ATOM   1091 HD21 LEU A  73      -6.054 -18.680   1.912  1.00  0.00           H  
ATOM   1092 HD22 LEU A  73      -7.583 -18.010   2.599  1.00  0.00           H  
ATOM   1093 HD23 LEU A  73      -5.969 -17.455   3.132  1.00  0.00           H  
ATOM   1094  C   LEU A  73      -5.530 -22.224   4.080  1.00  0.00           C  
ATOM   1095  O   LEU A  73      -6.698 -22.590   4.383  1.00  0.00           O  
ATOM   1096  N   VAL A  74      -4.860 -22.808   3.094  1.00  0.00           N  
ATOM   1097  H   VAL A  74      -4.026 -22.398   2.699  1.00  0.00           H  
ATOM   1098  CA  VAL A  74      -5.467 -23.842   2.226  1.00  0.00           C  
ATOM   1099  HA  VAL A  74      -6.512 -23.634   1.995  1.00  0.00           H  
ATOM   1100  CB  VAL A  74      -4.612 -24.001   0.909  1.00  0.00           C  
ATOM   1101  HB  VAL A  74      -3.574 -23.919   1.233  1.00  0.00           H  
ATOM   1102  CG1 VAL A  74      -4.904 -25.280   0.069  1.00  0.00           C  
ATOM   1103 HG11 VAL A  74      -5.984 -25.429   0.047  1.00  0.00           H  
ATOM   1104 HG12 VAL A  74      -4.398 -25.206  -0.894  1.00  0.00           H  
ATOM   1105 HG13 VAL A  74      -4.375 -26.064   0.612  1.00  0.00           H  
ATOM   1106  CG2 VAL A  74      -5.111 -22.794   0.027  1.00  0.00           C  
ATOM   1107 HG21 VAL A  74      -4.607 -21.899   0.392  1.00  0.00           H  
ATOM   1108 HG22 VAL A  74      -4.773 -22.926  -1.000  1.00  0.00           H  
ATOM   1109 HG23 VAL A  74      -6.199 -22.844   0.081  1.00  0.00           H  
ATOM   1110  C   VAL A  74      -5.540 -25.152   2.986  1.00  0.00           C  
ATOM   1111  O   VAL A  74      -6.607 -25.756   2.925  1.00  0.00           O  
ATOM   1112  N   ALA A  75      -4.525 -25.504   3.758  1.00  0.00           N  
ATOM   1113  H   ALA A  75      -3.652 -24.996   3.777  1.00  0.00           H  
ATOM   1114  CA  ALA A  75      -4.481 -26.669   4.661  1.00  0.00           C  
ATOM   1115  HA  ALA A  75      -4.734 -27.502   4.007  1.00  0.00           H  
ATOM   1116  CB  ALA A  75      -3.066 -26.718   5.116  1.00  0.00           C  
ATOM   1117  HB1 ALA A  75      -2.974 -27.614   5.729  1.00  0.00           H  
ATOM   1118  HB2 ALA A  75      -2.286 -26.891   4.375  1.00  0.00           H  
ATOM   1119  HB3 ALA A  75      -2.830 -25.868   5.757  1.00  0.00           H  
ATOM   1120  C   ALA A  75      -5.506 -26.545   5.796  1.00  0.00           C  
ATOM   1121  O   ALA A  75      -5.950 -27.604   6.255  1.00  0.00           O  
ATOM   1122  N   ALA A  76      -5.838 -25.316   6.245  1.00  0.00           N  
ATOM   1123  H   ALA A  76      -5.422 -24.487   5.845  1.00  0.00           H  
ATOM   1124  CA  ALA A  76      -6.782 -25.132   7.350  1.00  0.00           C  
ATOM   1125  HA  ALA A  76      -6.575 -25.884   8.111  1.00  0.00           H  
ATOM   1126  CB  ALA A  76      -6.745 -23.732   7.993  1.00  0.00           C  
ATOM   1127  HB1 ALA A  76      -5.810 -23.523   8.513  1.00  0.00           H  
ATOM   1128  HB2 ALA A  76      -7.033 -23.023   7.218  1.00  0.00           H  
ATOM   1129  HB3 ALA A  76      -7.581 -23.649   8.688  1.00  0.00           H  
ATOM   1130  C   ALA A  76      -8.250 -25.434   6.871  1.00  0.00           C  
ATOM   1131  O   ALA A  76      -8.974 -26.265   7.392  1.00  0.00           O  
ATOM   1132  N   VAL A  77      -8.714 -24.804   5.745  1.00  0.00           N  
ATOM   1133  H   VAL A  77      -8.149 -24.027   5.433  1.00  0.00           H  
ATOM   1134  CA  VAL A  77     -10.070 -25.020   5.137  1.00  0.00           C  
ATOM   1135  HA  VAL A  77     -10.763 -24.883   5.967  1.00  0.00           H  
ATOM   1136  CB  VAL A  77     -10.553 -24.017   4.049  1.00  0.00           C  
ATOM   1137  HB  VAL A  77     -10.639 -23.010   4.457  1.00  0.00           H  
ATOM   1138  CG1 VAL A  77      -9.604 -24.187   2.791  1.00  0.00           C  
ATOM   1139 HG11 VAL A  77      -9.654 -25.195   2.379  1.00  0.00           H  
ATOM   1140 HG12 VAL A  77      -9.930 -23.445   2.062  1.00  0.00           H  
ATOM   1141 HG13 VAL A  77      -8.562 -23.960   3.014  1.00  0.00           H  
ATOM   1142  CG2 VAL A  77     -11.983 -24.400   3.477  1.00  0.00           C  
ATOM   1143 HG21 VAL A  77     -12.171 -23.632   2.726  1.00  0.00           H  
ATOM   1144 HG22 VAL A  77     -12.002 -25.380   3.001  1.00  0.00           H  
ATOM   1145 HG23 VAL A  77     -12.639 -24.296   4.342  1.00  0.00           H  
ATOM   1146  C   VAL A  77     -10.281 -26.486   4.762  1.00  0.00           C  
ATOM   1147  O   VAL A  77     -11.356 -27.079   5.009  1.00  0.00           O  
ATOM   1148  N   VAL A  78      -9.242 -27.239   4.251  1.00  0.00           N  
ATOM   1149  H   VAL A  78      -8.377 -26.873   3.880  1.00  0.00           H  
ATOM   1150  CA  VAL A  78      -9.475 -28.665   3.897  1.00  0.00           C  
ATOM   1151  HA  VAL A  78     -10.463 -28.560   3.450  1.00  0.00           H  
ATOM   1152  CB  VAL A  78      -8.509 -29.331   2.940  1.00  0.00           C  
ATOM   1153  HB  VAL A  78      -8.886 -30.317   2.667  1.00  0.00           H  
ATOM   1154  CG1 VAL A  78      -8.612 -28.694   1.564  1.00  0.00           C  
ATOM   1155 HG11 VAL A  78      -8.103 -29.378   0.884  1.00  0.00           H  
ATOM   1156 HG12 VAL A  78      -9.682 -28.681   1.358  1.00  0.00           H  
ATOM   1157 HG13 VAL A  78      -8.148 -27.708   1.575  1.00  0.00           H  
ATOM   1158  CG2 VAL A  78      -7.007 -29.215   3.398  1.00  0.00           C  
ATOM   1159 HG21 VAL A  78      -6.868 -29.658   4.385  1.00  0.00           H  
ATOM   1160 HG22 VAL A  78      -6.335 -29.650   2.659  1.00  0.00           H  
ATOM   1161 HG23 VAL A  78      -6.663 -28.180   3.429  1.00  0.00           H  
ATOM   1162  C   VAL A  78      -9.689 -29.524   5.144  1.00  0.00           C  
ATOM   1163  O   VAL A  78     -10.522 -30.410   5.108  1.00  0.00           O  
ATOM   1164  N   GLU A  79      -8.965 -29.273   6.221  1.00  0.00           N  
ATOM   1165  H   GLU A  79      -8.345 -28.476   6.204  1.00  0.00           H  
ATOM   1166  CA  GLU A  79      -9.073 -29.913   7.495  1.00  0.00           C  
ATOM   1167  HA  GLU A  79      -9.000 -30.957   7.194  1.00  0.00           H  
ATOM   1168  CB  GLU A  79      -7.885 -29.605   8.433  1.00  0.00           C  
ATOM   1169  HB2 GLU A  79      -6.971 -29.493   7.849  1.00  0.00           H  
ATOM   1170  HB3 GLU A  79      -8.214 -28.673   8.893  1.00  0.00           H  
ATOM   1171  CG  GLU A  79      -7.657 -30.709   9.485  1.00  0.00           C  
ATOM   1172  HG2 GLU A  79      -7.074 -30.348  10.332  1.00  0.00           H  
ATOM   1173  HG3 GLU A  79      -8.674 -30.986   9.761  1.00  0.00           H  
ATOM   1174  CD  GLU A  79      -6.886 -31.875   8.967  1.00  0.00           C  
ATOM   1175  OE1 GLU A  79      -6.914 -32.238   7.772  1.00  0.00           O  
ATOM   1176  OE2 GLU A  79      -6.103 -32.457   9.730  1.00  0.00           O  
ATOM   1177  C   GLU A  79     -10.517 -29.747   8.090  1.00  0.00           C  
ATOM   1178  O   GLU A  79     -11.103 -30.712   8.598  1.00  0.00           O  
ATOM   1179  N   ARG A  80     -10.965 -28.435   7.942  1.00  0.00           N  
ATOM   1180  H   ARG A  80     -10.343 -27.736   7.561  1.00  0.00           H  
ATOM   1181  CA  ARG A  80     -12.152 -27.943   8.671  1.00  0.00           C  
ATOM   1182  HA  ARG A  80     -12.172 -28.351   9.682  1.00  0.00           H  
ATOM   1183  CB  ARG A  80     -12.041 -26.426   8.897  1.00  0.00           C  
ATOM   1184  HB2 ARG A  80     -11.140 -26.235   9.480  1.00  0.00           H  
ATOM   1185  HB3 ARG A  80     -12.114 -25.915   7.937  1.00  0.00           H  
ATOM   1186  CG  ARG A  80     -13.290 -25.860   9.515  1.00  0.00           C  
ATOM   1187  HG2 ARG A  80     -13.305 -24.770   9.528  1.00  0.00           H  
ATOM   1188  HG3 ARG A  80     -14.138 -26.185   8.914  1.00  0.00           H  
ATOM   1189  CD  ARG A  80     -13.387 -26.294  10.976  1.00  0.00           C  
ATOM   1190  HD2 ARG A  80     -13.409 -27.371  11.136  1.00  0.00           H  
ATOM   1191  HD3 ARG A  80     -12.458 -26.044  11.490  1.00  0.00           H  
ATOM   1192  NE  ARG A  80     -14.392 -25.544  11.662  1.00  0.00           N  
ATOM   1193  HE  ARG A  80     -14.155 -24.610  11.966  1.00  0.00           H  
ATOM   1194  CZ  ARG A  80     -15.670 -25.805  11.795  1.00  0.00           C  
ATOM   1195  NH1 ARG A  80     -16.256 -26.836  11.266  1.00  0.00           N  
ATOM   1196 HH11 ARG A  80     -15.683 -27.480  10.738  1.00  0.00           H  
ATOM   1197 HH12 ARG A  80     -17.262 -26.814  11.349  1.00  0.00           H  
ATOM   1198  NH2 ARG A  80     -16.304 -24.980  12.550  1.00  0.00           N  
ATOM   1199 HH21 ARG A  80     -15.911 -24.142  12.953  1.00  0.00           H  
ATOM   1200 HH22 ARG A  80     -17.309 -25.067  12.600  1.00  0.00           H  
ATOM   1201  C   ARG A  80     -13.446 -28.381   7.929  1.00  0.00           C  
ATOM   1202  O   ARG A  80     -14.438 -28.666   8.561  1.00  0.00           O  
ATOM   1203  N   TYR A  81     -13.429 -28.451   6.590  1.00  0.00           N  
ATOM   1204  H   TYR A  81     -12.665 -27.997   6.109  1.00  0.00           H  
ATOM   1205  CA  TYR A  81     -14.697 -28.760   5.876  1.00  0.00           C  
ATOM   1206  HA  TYR A  81     -15.425 -29.178   6.572  1.00  0.00           H  
ATOM   1207  CB  TYR A  81     -15.316 -27.497   5.354  1.00  0.00           C  
ATOM   1208  HB2 TYR A  81     -14.697 -27.002   4.607  1.00  0.00           H  
ATOM   1209  HB3 TYR A  81     -16.246 -27.849   4.910  1.00  0.00           H  
ATOM   1210  CG  TYR A  81     -15.789 -26.486   6.325  1.00  0.00           C  
ATOM   1211  CD1 TYR A  81     -16.730 -26.798   7.300  1.00  0.00           C  
ATOM   1212  HD1 TYR A  81     -17.278 -27.728   7.275  1.00  0.00           H  
ATOM   1213  CE1 TYR A  81     -17.239 -25.831   8.141  1.00  0.00           C  
ATOM   1214  HE1 TYR A  81     -18.062 -25.998   8.820  1.00  0.00           H  
ATOM   1215  CZ  TYR A  81     -16.647 -24.534   8.155  1.00  0.00           C  
ATOM   1216  OH  TYR A  81     -17.036 -23.626   9.061  1.00  0.00           O  
ATOM   1217  HH  TYR A  81     -17.783 -23.961   9.562  1.00  0.00           H  
ATOM   1218  CE2 TYR A  81     -15.639 -24.224   7.234  1.00  0.00           C  
ATOM   1219  HE2 TYR A  81     -15.110 -23.299   7.056  1.00  0.00           H  
ATOM   1220  CD2 TYR A  81     -15.210 -25.221   6.273  1.00  0.00           C  
ATOM   1221  HD2 TYR A  81     -14.567 -24.956   5.447  1.00  0.00           H  
ATOM   1222  C   TYR A  81     -14.691 -29.767   4.762  1.00  0.00           C  
ATOM   1223  O   TYR A  81     -15.672 -30.356   4.315  1.00  0.00           O  
ATOM   1224  N   GLY A  82     -13.481 -30.106   4.306  1.00  0.00           N  
ATOM   1225  H   GLY A  82     -12.686 -29.610   4.684  1.00  0.00           H  
ATOM   1226  CA  GLY A  82     -13.121 -30.990   3.164  1.00  0.00           C  
ATOM   1227  HA2 GLY A  82     -12.249 -31.603   3.392  1.00  0.00           H  
ATOM   1228  HA3 GLY A  82     -14.055 -31.492   2.911  1.00  0.00           H  
ATOM   1229  C   GLY A  82     -12.746 -30.140   1.914  1.00  0.00           C  
ATOM   1230  O   GLY A  82     -12.563 -28.895   1.961  1.00  0.00           O  
ATOM   1231  N   PRO A  83     -12.670 -30.799   0.714  1.00  0.00           N  
ATOM   1232  CD  PRO A  83     -12.779 -32.185   0.572  1.00  0.00           C  
ATOM   1233  HD2 PRO A  83     -13.748 -32.531   0.931  1.00  0.00           H  
ATOM   1234  HD3 PRO A  83     -11.914 -32.632   1.063  1.00  0.00           H  
ATOM   1235  CG  PRO A  83     -12.620 -32.377  -0.982  1.00  0.00           C  
ATOM   1236  HG2 PRO A  83     -13.580 -32.334  -1.495  1.00  0.00           H  
ATOM   1237  HG3 PRO A  83     -12.113 -33.280  -1.322  1.00  0.00           H  
ATOM   1238  CB  PRO A  83     -11.807 -31.204  -1.456  1.00  0.00           C  
ATOM   1239  HB2 PRO A  83     -11.932 -30.909  -2.497  1.00  0.00           H  
ATOM   1240  HB3 PRO A  83     -10.779 -31.336  -1.119  1.00  0.00           H  
ATOM   1241  CA  PRO A  83     -12.164 -30.128  -0.489  1.00  0.00           C  
ATOM   1242  HA  PRO A  83     -11.252 -29.658  -0.122  1.00  0.00           H  
ATOM   1243  C   PRO A  83     -13.028 -29.024  -1.097  1.00  0.00           C  
ATOM   1244  O   PRO A  83     -14.203 -29.320  -1.382  1.00  0.00           O  
ATOM   1245  N   VAL A  84     -12.444 -27.860  -1.475  1.00  0.00           N  
ATOM   1246  H   VAL A  84     -11.444 -27.855  -1.618  1.00  0.00           H  
ATOM   1247  CA  VAL A  84     -13.250 -26.642  -1.724  1.00  0.00           C  
ATOM   1248  HA  VAL A  84     -14.131 -26.683  -1.083  1.00  0.00           H  
ATOM   1249  CB  VAL A  84     -12.531 -25.348  -1.338  1.00  0.00           C  
ATOM   1250  HB  VAL A  84     -13.342 -24.730  -0.954  1.00  0.00           H  
ATOM   1251  CG1 VAL A  84     -11.556 -25.426  -0.195  1.00  0.00           C  
ATOM   1252 HG11 VAL A  84     -12.094 -25.990   0.566  1.00  0.00           H  
ATOM   1253 HG12 VAL A  84     -10.683 -26.003  -0.502  1.00  0.00           H  
ATOM   1254 HG13 VAL A  84     -11.328 -24.416   0.145  1.00  0.00           H  
ATOM   1255  CG2 VAL A  84     -11.865 -24.495  -2.391  1.00  0.00           C  
ATOM   1256 HG21 VAL A  84     -11.461 -23.565  -1.990  1.00  0.00           H  
ATOM   1257 HG22 VAL A  84     -11.012 -25.032  -2.804  1.00  0.00           H  
ATOM   1258 HG23 VAL A  84     -12.574 -24.167  -3.150  1.00  0.00           H  
ATOM   1259  C   VAL A  84     -13.794 -26.534  -3.164  1.00  0.00           C  
ATOM   1260  O   VAL A  84     -13.080 -26.645  -4.150  1.00  0.00           O  
ATOM   1261  N   ASP A  85     -15.138 -26.527  -3.315  1.00  0.00           N  
ATOM   1262  H   ASP A  85     -15.770 -26.336  -2.551  1.00  0.00           H  
ATOM   1263  CA  ASP A  85     -15.833 -26.443  -4.590  1.00  0.00           C  
ATOM   1264  HA  ASP A  85     -15.427 -27.070  -5.384  1.00  0.00           H  
ATOM   1265  CB  ASP A  85     -17.270 -26.868  -4.343  1.00  0.00           C  
ATOM   1266  HB2 ASP A  85     -17.656 -26.210  -3.564  1.00  0.00           H  
ATOM   1267  HB3 ASP A  85     -17.878 -26.779  -5.244  1.00  0.00           H  
ATOM   1268  CG  ASP A  85     -17.472 -28.261  -3.821  1.00  0.00           C  
ATOM   1269  OD1 ASP A  85     -17.645 -29.188  -4.653  1.00  0.00           O  
ATOM   1270  OD2 ASP A  85     -17.579 -28.478  -2.594  1.00  0.00           O  
ATOM   1271  C   ASP A  85     -15.742 -25.087  -5.243  1.00  0.00           C  
ATOM   1272  O   ASP A  85     -15.779 -25.056  -6.465  1.00  0.00           O  
ATOM   1273  N   VAL A  86     -15.590 -24.031  -4.409  1.00  0.00           N  
ATOM   1274  H   VAL A  86     -15.547 -24.367  -3.458  1.00  0.00           H  
ATOM   1275  CA  VAL A  86     -15.627 -22.564  -4.715  1.00  0.00           C  
ATOM   1276  HA  VAL A  86     -15.477 -22.427  -5.785  1.00  0.00           H  
ATOM   1277  CB  VAL A  86     -17.037 -21.947  -4.404  1.00  0.00           C  
ATOM   1278  HB  VAL A  86     -17.150 -21.927  -3.320  1.00  0.00           H  
ATOM   1279  CG1 VAL A  86     -17.066 -20.418  -4.710  1.00  0.00           C  
ATOM   1280 HG11 VAL A  86     -18.097 -20.128  -4.507  1.00  0.00           H  
ATOM   1281 HG12 VAL A  86     -16.527 -19.873  -3.936  1.00  0.00           H  
ATOM   1282 HG13 VAL A  86     -16.687 -20.122  -5.688  1.00  0.00           H  
ATOM   1283  CG2 VAL A  86     -18.177 -22.708  -5.118  1.00  0.00           C  
ATOM   1284 HG21 VAL A  86     -19.115 -22.157  -5.061  1.00  0.00           H  
ATOM   1285 HG22 VAL A  86     -17.973 -22.635  -6.186  1.00  0.00           H  
ATOM   1286 HG23 VAL A  86     -18.303 -23.731  -4.763  1.00  0.00           H  
ATOM   1287  C   VAL A  86     -14.529 -21.779  -3.934  1.00  0.00           C  
ATOM   1288  O   VAL A  86     -14.400 -21.948  -2.740  1.00  0.00           O  
ATOM   1289  N   LEU A  87     -13.895 -20.877  -4.700  1.00  0.00           N  
ATOM   1290  H   LEU A  87     -14.090 -20.879  -5.690  1.00  0.00           H  
ATOM   1291  CA  LEU A  87     -12.973 -19.805  -4.263  1.00  0.00           C  
ATOM   1292  HA  LEU A  87     -13.044 -19.701  -3.180  1.00  0.00           H  
ATOM   1293  CB  LEU A  87     -11.473 -20.073  -4.562  1.00  0.00           C  
ATOM   1294  HB2 LEU A  87     -11.126 -20.753  -3.784  1.00  0.00           H  
ATOM   1295  HB3 LEU A  87     -11.423 -20.539  -5.547  1.00  0.00           H  
ATOM   1296  CG  LEU A  87     -10.502 -18.903  -4.653  1.00  0.00           C  
ATOM   1297  HG  LEU A  87     -10.928 -18.102  -5.257  1.00  0.00           H  
ATOM   1298  CD1 LEU A  87     -10.228 -18.215  -3.272  1.00  0.00           C  
ATOM   1299 HD11 LEU A  87      -9.812 -18.905  -2.538  1.00  0.00           H  
ATOM   1300 HD12 LEU A  87      -9.595 -17.351  -3.477  1.00  0.00           H  
ATOM   1301 HD13 LEU A  87     -11.263 -17.922  -3.097  1.00  0.00           H  
ATOM   1302  CD2 LEU A  87      -9.156 -19.269  -5.242  1.00  0.00           C  
ATOM   1303 HD21 LEU A  87      -8.736 -20.230  -4.945  1.00  0.00           H  
ATOM   1304 HD22 LEU A  87      -9.241 -19.400  -6.321  1.00  0.00           H  
ATOM   1305 HD23 LEU A  87      -8.411 -18.520  -4.977  1.00  0.00           H  
ATOM   1306  C   LEU A  87     -13.541 -18.493  -4.840  1.00  0.00           C  
ATOM   1307  O   LEU A  87     -13.669 -18.369  -6.093  1.00  0.00           O  
ATOM   1308  N   VAL A  88     -13.781 -17.503  -3.995  1.00  0.00           N  
ATOM   1309  H   VAL A  88     -13.606 -17.586  -3.004  1.00  0.00           H  
ATOM   1310  CA  VAL A  88     -13.922 -16.138  -4.616  1.00  0.00           C  
ATOM   1311  HA  VAL A  88     -13.799 -16.194  -5.697  1.00  0.00           H  
ATOM   1312  CB  VAL A  88     -15.267 -15.574  -4.188  1.00  0.00           C  
ATOM   1313  HB  VAL A  88     -15.253 -15.713  -3.107  1.00  0.00           H  
ATOM   1314  CG1 VAL A  88     -15.475 -14.100  -4.429  1.00  0.00           C  
ATOM   1315 HG11 VAL A  88     -16.293 -13.731  -3.811  1.00  0.00           H  
ATOM   1316 HG12 VAL A  88     -14.578 -13.528  -4.192  1.00  0.00           H  
ATOM   1317 HG13 VAL A  88     -15.644 -13.973  -5.498  1.00  0.00           H  
ATOM   1318  CG2 VAL A  88     -16.505 -16.368  -4.727  1.00  0.00           C  
ATOM   1319 HG21 VAL A  88     -16.659 -16.182  -5.789  1.00  0.00           H  
ATOM   1320 HG22 VAL A  88     -16.507 -17.414  -4.420  1.00  0.00           H  
ATOM   1321 HG23 VAL A  88     -17.421 -15.981  -4.280  1.00  0.00           H  
ATOM   1322  C   VAL A  88     -12.680 -15.252  -4.127  1.00  0.00           C  
ATOM   1323  O   VAL A  88     -12.470 -15.068  -2.918  1.00  0.00           O  
ATOM   1324  N   ASN A  89     -11.869 -14.704  -5.070  1.00  0.00           N  
ATOM   1325  H   ASN A  89     -12.113 -15.015  -6.000  1.00  0.00           H  
ATOM   1326  CA  ASN A  89     -10.778 -13.827  -4.889  1.00  0.00           C  
ATOM   1327  HA  ASN A  89     -10.362 -13.979  -3.893  1.00  0.00           H  
ATOM   1328  CB  ASN A  89      -9.807 -14.050  -6.074  1.00  0.00           C  
ATOM   1329  HB2 ASN A  89     -10.329 -13.684  -6.959  1.00  0.00           H  
ATOM   1330  HB3 ASN A  89      -9.091 -13.254  -5.869  1.00  0.00           H  
ATOM   1331  CG  ASN A  89      -9.194 -15.415  -6.047  1.00  0.00           C  
ATOM   1332  OD1 ASN A  89      -8.495 -15.734  -5.120  1.00  0.00           O  
ATOM   1333  ND2 ASN A  89      -9.402 -16.245  -7.028  1.00  0.00           N  
ATOM   1334 HD21 ASN A  89      -9.764 -16.026  -7.945  1.00  0.00           H  
ATOM   1335 HD22 ASN A  89      -8.940 -17.115  -6.804  1.00  0.00           H  
ATOM   1336  C   ASN A  89     -11.311 -12.398  -4.880  1.00  0.00           C  
ATOM   1337  O   ASN A  89     -11.346 -11.691  -5.819  1.00  0.00           O  
ATOM   1338  N   ASN A  90     -11.855 -11.934  -3.754  1.00  0.00           N  
ATOM   1339  H   ASN A  90     -11.822 -12.597  -2.993  1.00  0.00           H  
ATOM   1340  CA  ASN A  90     -12.387 -10.583  -3.501  1.00  0.00           C  
ATOM   1341  HA  ASN A  90     -12.928 -10.175  -4.353  1.00  0.00           H  
ATOM   1342  CB  ASN A  90     -13.420 -10.746  -2.371  1.00  0.00           C  
ATOM   1343  HB2 ASN A  90     -14.356 -11.252  -2.611  1.00  0.00           H  
ATOM   1344  HB3 ASN A  90     -12.821 -11.317  -1.662  1.00  0.00           H  
ATOM   1345  CG  ASN A  90     -13.740  -9.423  -1.660  1.00  0.00           C  
ATOM   1346  OD1 ASN A  90     -14.372  -8.473  -2.158  1.00  0.00           O  
ATOM   1347  ND2 ASN A  90     -13.281  -9.271  -0.438  1.00  0.00           N  
ATOM   1348 HD21 ASN A  90     -13.209  -8.346  -0.039  1.00  0.00           H  
ATOM   1349 HD22 ASN A  90     -12.883 -10.101  -0.021  1.00  0.00           H  
ATOM   1350  C   ASN A  90     -11.255  -9.542  -3.183  1.00  0.00           C  
ATOM   1351  O   ASN A  90     -11.452  -8.407  -3.619  1.00  0.00           O  
ATOM   1352  N   ALA A  91     -10.225  -9.885  -2.442  1.00  0.00           N  
ATOM   1353  H   ALA A  91     -10.070 -10.855  -2.207  1.00  0.00           H  
ATOM   1354  CA  ALA A  91      -9.221  -8.898  -1.878  1.00  0.00           C  
ATOM   1355  HA  ALA A  91      -9.738  -8.249  -1.170  1.00  0.00           H  
ATOM   1356  CB  ALA A  91      -8.188  -9.664  -1.003  1.00  0.00           C  
ATOM   1357  HB1 ALA A  91      -7.916 -10.534  -1.602  1.00  0.00           H  
ATOM   1358  HB2 ALA A  91      -7.343  -8.997  -0.837  1.00  0.00           H  
ATOM   1359  HB3 ALA A  91      -8.627 -10.030  -0.075  1.00  0.00           H  
ATOM   1360  C   ALA A  91      -8.625  -8.075  -2.937  1.00  0.00           C  
ATOM   1361  O   ALA A  91      -8.258  -8.583  -3.969  1.00  0.00           O  
ATOM   1362  N   GLY A  92      -8.448  -6.780  -2.652  1.00  0.00           N  
ATOM   1363  H   GLY A  92      -8.924  -6.282  -1.914  1.00  0.00           H  
ATOM   1364  CA  GLY A  92      -7.766  -5.853  -3.532  1.00  0.00           C  
ATOM   1365  HA2 GLY A  92      -6.813  -6.324  -3.775  1.00  0.00           H  
ATOM   1366  HA3 GLY A  92      -8.307  -5.657  -4.457  1.00  0.00           H  
ATOM   1367  C   GLY A  92      -7.492  -4.602  -2.854  1.00  0.00           C  
ATOM   1368  O   GLY A  92      -7.965  -4.487  -1.659  1.00  0.00           O  
ATOM   1369  N   ARG A  93      -6.887  -3.640  -3.521  1.00  0.00           N  
ATOM   1370  H   ARG A  93      -6.744  -3.838  -4.501  1.00  0.00           H  
ATOM   1371  CA  ARG A  93      -6.504  -2.293  -3.055  1.00  0.00           C  
ATOM   1372  HA  ARG A  93      -7.321  -1.892  -2.456  1.00  0.00           H  
ATOM   1373  CB  ARG A  93      -5.267  -2.466  -2.220  1.00  0.00           C  
ATOM   1374  HB2 ARG A  93      -5.492  -3.215  -1.461  1.00  0.00           H  
ATOM   1375  HB3 ARG A  93      -4.497  -3.015  -2.763  1.00  0.00           H  
ATOM   1376  CG  ARG A  93      -4.874  -1.276  -1.374  1.00  0.00           C  
ATOM   1377  HG2 ARG A  93      -4.497  -0.463  -1.995  1.00  0.00           H  
ATOM   1378  HG3 ARG A  93      -5.783  -0.969  -0.858  1.00  0.00           H  
ATOM   1379  CD  ARG A  93      -3.751  -1.490  -0.411  1.00  0.00           C  
ATOM   1380  HD2 ARG A  93      -3.799  -0.681   0.317  1.00  0.00           H  
ATOM   1381  HD3 ARG A  93      -3.963  -2.432   0.097  1.00  0.00           H  
ATOM   1382  NE  ARG A  93      -2.414  -1.493  -1.020  1.00  0.00           N  
ATOM   1383  HE  ARG A  93      -1.910  -2.348  -0.830  1.00  0.00           H  
ATOM   1384  CZ  ARG A  93      -1.719  -0.464  -1.425  1.00  0.00           C  
ATOM   1385  NH1 ARG A  93      -2.177   0.787  -1.631  1.00  0.00           N  
ATOM   1386 HH11 ARG A  93      -3.187   0.781  -1.633  1.00  0.00           H  
ATOM   1387 HH12 ARG A  93      -1.639   1.569  -1.975  1.00  0.00           H  
ATOM   1388  NH2 ARG A  93      -0.426  -0.585  -1.573  1.00  0.00           N  
ATOM   1389 HH21 ARG A  93       0.002  -1.492  -1.457  1.00  0.00           H  
ATOM   1390 HH22 ARG A  93       0.206   0.194  -1.692  1.00  0.00           H  
ATOM   1391  C   ARG A  93      -6.191  -1.276  -4.119  1.00  0.00           C  
ATOM   1392  O   ARG A  93      -5.405  -1.571  -5.015  1.00  0.00           O  
ATOM   1393  N   PRO A  94      -6.537   0.051  -3.969  1.00  0.00           N  
ATOM   1394  CD  PRO A  94      -7.385   0.592  -2.939  1.00  0.00           C  
ATOM   1395  HD2 PRO A  94      -6.727   0.953  -2.148  1.00  0.00           H  
ATOM   1396  HD3 PRO A  94      -8.066  -0.204  -2.638  1.00  0.00           H  
ATOM   1397  CG  PRO A  94      -8.109   1.677  -3.645  1.00  0.00           C  
ATOM   1398  HG2 PRO A  94      -8.409   2.423  -2.907  1.00  0.00           H  
ATOM   1399  HG3 PRO A  94      -9.006   1.312  -4.144  1.00  0.00           H  
ATOM   1400  CB  PRO A  94      -7.140   2.227  -4.652  1.00  0.00           C  
ATOM   1401  HB2 PRO A  94      -6.603   3.035  -4.154  1.00  0.00           H  
ATOM   1402  HB3 PRO A  94      -7.647   2.541  -5.565  1.00  0.00           H  
ATOM   1403  CA  PRO A  94      -6.164   1.041  -5.001  1.00  0.00           C  
ATOM   1404  HA  PRO A  94      -6.399   0.618  -5.977  1.00  0.00           H  
ATOM   1405  C   PRO A  94      -4.684   1.543  -4.864  1.00  0.00           C  
ATOM   1406  O   PRO A  94      -4.076   1.440  -3.812  1.00  0.00           O  
ATOM   1407  N   GLY A  95      -4.161   2.193  -5.906  1.00  0.00           N  
ATOM   1408  H   GLY A  95      -4.737   2.175  -6.735  1.00  0.00           H  
ATOM   1409  CA  GLY A  95      -2.972   2.959  -5.885  1.00  0.00           C  
ATOM   1410  HA2 GLY A  95      -2.950   3.632  -5.027  1.00  0.00           H  
ATOM   1411  HA3 GLY A  95      -2.115   2.319  -5.673  1.00  0.00           H  
ATOM   1412  C   GLY A  95      -2.811   3.736  -7.186  1.00  0.00           C  
ATOM   1413  O   GLY A  95      -3.090   3.105  -8.188  1.00  0.00           O  
ATOM   1414  N   GLY A  96      -2.346   4.955  -7.142  1.00  0.00           N  
ATOM   1415  H   GLY A  96      -2.040   5.394  -6.285  1.00  0.00           H  
ATOM   1416  CA  GLY A  96      -2.224   5.820  -8.327  1.00  0.00           C  
ATOM   1417  HA2 GLY A  96      -1.549   5.288  -8.998  1.00  0.00           H  
ATOM   1418  HA3 GLY A  96      -3.209   5.973  -8.768  1.00  0.00           H  
ATOM   1419  C   GLY A  96      -1.487   7.181  -8.045  1.00  0.00           C  
ATOM   1420  O   GLY A  96      -0.885   7.433  -6.996  1.00  0.00           O  
ATOM   1421  N   GLY A  97      -1.631   8.121  -8.967  1.00  0.00           N  
ATOM   1422  H   GLY A  97      -2.348   7.918  -9.650  1.00  0.00           H  
ATOM   1423  CA  GLY A  97      -1.012   9.439  -9.009  1.00  0.00           C  
ATOM   1424  HA2 GLY A  97      -1.609  10.197  -8.502  1.00  0.00           H  
ATOM   1425  HA3 GLY A  97      -0.030   9.478  -8.538  1.00  0.00           H  
ATOM   1426  C   GLY A  97      -0.754   9.878 -10.418  1.00  0.00           C  
ATOM   1427  O   GLY A  97      -0.983   9.118 -11.344  1.00  0.00           O  
ATOM   1428  N   ALA A  98       0.066  10.954 -10.636  1.00  0.00           N  
ATOM   1429  H   ALA A  98       0.298  11.572  -9.872  1.00  0.00           H  
ATOM   1430  CA  ALA A  98       0.828  11.259 -11.896  1.00  0.00           C  
ATOM   1431  HA  ALA A  98       0.081  11.389 -12.678  1.00  0.00           H  
ATOM   1432  CB  ALA A  98       1.541  12.598 -11.728  1.00  0.00           C  
ATOM   1433  HB1 ALA A  98       0.797  13.308 -11.367  1.00  0.00           H  
ATOM   1434  HB2 ALA A  98       2.402  12.411 -11.085  1.00  0.00           H  
ATOM   1435  HB3 ALA A  98       2.002  12.932 -12.657  1.00  0.00           H  
ATOM   1436  C   ALA A  98       1.784  10.108 -12.208  1.00  0.00           C  
ATOM   1437  O   ALA A  98       2.735   9.900 -11.476  1.00  0.00           O  
ATOM   1438  N   THR A  99       1.588   9.368 -13.306  1.00  0.00           N  
ATOM   1439  H   THR A  99       0.679   9.328 -13.744  1.00  0.00           H  
ATOM   1440  CA  THR A  99       2.404   8.180 -13.568  1.00  0.00           C  
ATOM   1441  HA  THR A  99       2.107   7.571 -12.714  1.00  0.00           H  
ATOM   1442  CB  THR A  99       1.855   7.474 -14.825  1.00  0.00           C  
ATOM   1443  HB  THR A  99       1.982   8.141 -15.677  1.00  0.00           H  
ATOM   1444  CG2 THR A  99       2.494   6.118 -15.139  1.00  0.00           C  
ATOM   1445 HG21 THR A  99       2.321   5.419 -14.321  1.00  0.00           H  
ATOM   1446 HG22 THR A  99       1.970   5.647 -15.971  1.00  0.00           H  
ATOM   1447 HG23 THR A  99       3.543   6.285 -15.383  1.00  0.00           H  
ATOM   1448  OG1 THR A  99       0.496   7.108 -14.541  1.00  0.00           O  
ATOM   1449  HG1 THR A  99      -0.123   7.711 -14.958  1.00  0.00           H  
ATOM   1450  C   THR A  99       3.895   8.438 -13.590  1.00  0.00           C  
ATOM   1451  O   THR A  99       4.660   7.627 -13.067  1.00  0.00           O  
ATOM   1452  N   ALA A 100       4.341   9.590 -14.166  1.00  0.00           N  
ATOM   1453  H   ALA A 100       3.618  10.278 -14.317  1.00  0.00           H  
ATOM   1454  CA  ALA A 100       5.756   9.931 -14.414  1.00  0.00           C  
ATOM   1455  HA  ALA A 100       6.105   9.044 -14.942  1.00  0.00           H  
ATOM   1456  CB  ALA A 100       5.713  11.162 -15.246  1.00  0.00           C  
ATOM   1457  HB1 ALA A 100       6.698  11.390 -15.654  1.00  0.00           H  
ATOM   1458  HB2 ALA A 100       5.165  11.012 -16.177  1.00  0.00           H  
ATOM   1459  HB3 ALA A 100       5.184  11.937 -14.691  1.00  0.00           H  
ATOM   1460  C   ALA A 100       6.543  10.015 -13.068  1.00  0.00           C  
ATOM   1461  O   ALA A 100       7.742   9.693 -12.997  1.00  0.00           O  
ATOM   1462  N   GLU A 101       5.818  10.283 -11.976  1.00  0.00           N  
ATOM   1463  H   GLU A 101       4.826  10.367 -12.144  1.00  0.00           H  
ATOM   1464  CA  GLU A 101       6.270  10.461 -10.591  1.00  0.00           C  
ATOM   1465  HA  GLU A 101       7.322  10.744 -10.569  1.00  0.00           H  
ATOM   1466  CB  GLU A 101       5.389  11.671 -10.018  1.00  0.00           C  
ATOM   1467  HB2 GLU A 101       4.361  11.309 -10.044  1.00  0.00           H  
ATOM   1468  HB3 GLU A 101       5.829  11.874  -9.042  1.00  0.00           H  
ATOM   1469  CG  GLU A 101       5.398  12.905 -10.914  1.00  0.00           C  
ATOM   1470  HG2 GLU A 101       4.957  12.706 -11.891  1.00  0.00           H  
ATOM   1471  HG3 GLU A 101       4.744  13.635 -10.438  1.00  0.00           H  
ATOM   1472  CD  GLU A 101       6.787  13.470 -11.299  1.00  0.00           C  
ATOM   1473  OE1 GLU A 101       7.806  13.319 -10.631  1.00  0.00           O  
ATOM   1474  OE2 GLU A 101       6.809  14.185 -12.287  1.00  0.00           O  
ATOM   1475  C   GLU A 101       6.263   9.153  -9.747  1.00  0.00           C  
ATOM   1476  O   GLU A 101       6.647   9.206  -8.590  1.00  0.00           O  
ATOM   1477  N   LEU A 102       5.797   7.984 -10.265  1.00  0.00           N  
ATOM   1478  H   LEU A 102       5.478   8.040 -11.222  1.00  0.00           H  
ATOM   1479  CA  LEU A 102       5.220   6.966  -9.414  1.00  0.00           C  
ATOM   1480  HA  LEU A 102       4.711   7.280  -8.503  1.00  0.00           H  
ATOM   1481  CB  LEU A 102       3.982   6.423 -10.293  1.00  0.00           C  
ATOM   1482  HB2 LEU A 102       3.367   7.257 -10.632  1.00  0.00           H  
ATOM   1483  HB3 LEU A 102       4.367   5.958 -11.200  1.00  0.00           H  
ATOM   1484  CG  LEU A 102       3.086   5.402  -9.618  1.00  0.00           C  
ATOM   1485  HG  LEU A 102       3.288   5.514  -8.553  1.00  0.00           H  
ATOM   1486  CD1 LEU A 102       1.684   5.691  -9.915  1.00  0.00           C  
ATOM   1487 HD11 LEU A 102       1.333   6.515  -9.295  1.00  0.00           H  
ATOM   1488 HD12 LEU A 102       1.502   5.872 -10.974  1.00  0.00           H  
ATOM   1489 HD13 LEU A 102       1.105   4.775  -9.797  1.00  0.00           H  
ATOM   1490  CD2 LEU A 102       3.406   3.954  -9.895  1.00  0.00           C  
ATOM   1491 HD21 LEU A 102       2.631   3.406  -9.359  1.00  0.00           H  
ATOM   1492 HD22 LEU A 102       3.414   3.762 -10.968  1.00  0.00           H  
ATOM   1493 HD23 LEU A 102       4.414   3.768  -9.524  1.00  0.00           H  
ATOM   1494  C   LEU A 102       6.298   5.941  -9.079  1.00  0.00           C  
ATOM   1495  O   LEU A 102       6.866   5.233  -9.928  1.00  0.00           O  
ATOM   1496  N   ALA A 103       6.531   5.710  -7.754  1.00  0.00           N  
ATOM   1497  H   ALA A 103       5.975   6.258  -7.112  1.00  0.00           H  
ATOM   1498  CA  ALA A 103       7.491   4.720  -7.181  1.00  0.00           C  
ATOM   1499  HA  ALA A 103       8.450   5.194  -7.393  1.00  0.00           H  
ATOM   1500  CB  ALA A 103       7.438   4.828  -5.673  1.00  0.00           C  
ATOM   1501  HB1 ALA A 103       7.555   5.855  -5.326  1.00  0.00           H  
ATOM   1502  HB2 ALA A 103       6.436   4.561  -5.335  1.00  0.00           H  
ATOM   1503  HB3 ALA A 103       8.142   4.162  -5.173  1.00  0.00           H  
ATOM   1504  C   ALA A 103       7.258   3.228  -7.614  1.00  0.00           C  
ATOM   1505  O   ALA A 103       6.147   2.729  -7.555  1.00  0.00           O  
ATOM   1506  N   ASP A 104       8.372   2.477  -7.776  1.00  0.00           N  
ATOM   1507  H   ASP A 104       9.292   2.864  -7.616  1.00  0.00           H  
ATOM   1508  CA  ASP A 104       8.314   0.997  -7.873  1.00  0.00           C  
ATOM   1509  HA  ASP A 104       7.745   0.702  -8.754  1.00  0.00           H  
ATOM   1510  CB  ASP A 104       9.717   0.485  -7.860  1.00  0.00           C  
ATOM   1511  HB2 ASP A 104      10.141   0.819  -6.913  1.00  0.00           H  
ATOM   1512  HB3 ASP A 104       9.792  -0.598  -7.756  1.00  0.00           H  
ATOM   1513  CG  ASP A 104      10.643   0.950  -9.058  1.00  0.00           C  
ATOM   1514  OD1 ASP A 104      10.343   1.962  -9.738  1.00  0.00           O  
ATOM   1515  OD2 ASP A 104      11.657   0.241  -9.201  1.00  0.00           O  
ATOM   1516  C   ASP A 104       7.594   0.374  -6.695  1.00  0.00           C  
ATOM   1517  O   ASP A 104       6.731  -0.452  -6.959  1.00  0.00           O  
ATOM   1518  N   GLU A 105       7.816   0.783  -5.447  1.00  0.00           N  
ATOM   1519  H   GLU A 105       8.554   1.466  -5.347  1.00  0.00           H  
ATOM   1520  CA  GLU A 105       7.107   0.294  -4.309  1.00  0.00           C  
ATOM   1521  HA  GLU A 105       7.191  -0.792  -4.259  1.00  0.00           H  
ATOM   1522  CB  GLU A 105       7.661   0.950  -3.032  1.00  0.00           C  
ATOM   1523  HB2 GLU A 105       7.672   2.035  -3.146  1.00  0.00           H  
ATOM   1524  HB3 GLU A 105       7.000   0.738  -2.191  1.00  0.00           H  
ATOM   1525  CG  GLU A 105       9.112   0.472  -2.637  1.00  0.00           C  
ATOM   1526  HG2 GLU A 105       9.268   1.013  -1.704  1.00  0.00           H  
ATOM   1527  HG3 GLU A 105       9.097  -0.613  -2.534  1.00  0.00           H  
ATOM   1528  CD  GLU A 105      10.214   0.775  -3.647  1.00  0.00           C  
ATOM   1529  OE1 GLU A 105      10.083   1.855  -4.309  1.00  0.00           O  
ATOM   1530  OE2 GLU A 105      11.090  -0.090  -3.942  1.00  0.00           O  
ATOM   1531  C   GLU A 105       5.573   0.566  -4.284  1.00  0.00           C  
ATOM   1532  O   GLU A 105       4.835  -0.360  -3.816  1.00  0.00           O  
ATOM   1533  N   LEU A 106       5.097   1.653  -4.891  1.00  0.00           N  
ATOM   1534  H   LEU A 106       5.740   2.212  -5.434  1.00  0.00           H  
ATOM   1535  CA  LEU A 106       3.676   1.785  -5.075  1.00  0.00           C  
ATOM   1536  HA  LEU A 106       3.162   1.640  -4.125  1.00  0.00           H  
ATOM   1537  CB  LEU A 106       3.420   3.279  -5.379  1.00  0.00           C  
ATOM   1538  HB2 LEU A 106       3.730   3.900  -4.538  1.00  0.00           H  
ATOM   1539  HB3 LEU A 106       4.071   3.499  -6.225  1.00  0.00           H  
ATOM   1540  CG  LEU A 106       1.946   3.625  -5.678  1.00  0.00           C  
ATOM   1541  HG  LEU A 106       1.651   3.200  -6.637  1.00  0.00           H  
ATOM   1542  CD1 LEU A 106       0.882   3.158  -4.718  1.00  0.00           C  
ATOM   1543 HD11 LEU A 106       1.260   3.375  -3.719  1.00  0.00           H  
ATOM   1544 HD12 LEU A 106       0.009   3.748  -4.998  1.00  0.00           H  
ATOM   1545 HD13 LEU A 106       0.665   2.120  -4.969  1.00  0.00           H  
ATOM   1546  CD2 LEU A 106       1.916   5.206  -5.837  1.00  0.00           C  
ATOM   1547 HD21 LEU A 106       1.014   5.493  -6.377  1.00  0.00           H  
ATOM   1548 HD22 LEU A 106       1.830   5.559  -4.810  1.00  0.00           H  
ATOM   1549 HD23 LEU A 106       2.884   5.533  -6.217  1.00  0.00           H  
ATOM   1550  C   LEU A 106       3.150   0.788  -6.155  1.00  0.00           C  
ATOM   1551  O   LEU A 106       2.109   0.147  -5.949  1.00  0.00           O  
ATOM   1552  N   TRP A 107       3.819   0.636  -7.265  1.00  0.00           N  
ATOM   1553  H   TRP A 107       4.718   1.094  -7.317  1.00  0.00           H  
ATOM   1554  CA  TRP A 107       3.434  -0.268  -8.328  1.00  0.00           C  
ATOM   1555  HA  TRP A 107       2.397  -0.095  -8.615  1.00  0.00           H  
ATOM   1556  CB  TRP A 107       4.367  -0.037  -9.508  1.00  0.00           C  
ATOM   1557  HB2 TRP A 107       4.371   1.027  -9.745  1.00  0.00           H  
ATOM   1558  HB3 TRP A 107       5.411  -0.233  -9.263  1.00  0.00           H  
ATOM   1559  CG  TRP A 107       3.999  -0.774 -10.749  1.00  0.00           C  
ATOM   1560  CD1 TRP A 107       4.350  -2.091 -10.986  1.00  0.00           C  
ATOM   1561  HD1 TRP A 107       4.970  -2.664 -10.313  1.00  0.00           H  
ATOM   1562  NE1 TRP A 107       3.847  -2.401 -12.160  1.00  0.00           N  
ATOM   1563  HE1 TRP A 107       3.862  -3.306 -12.606  1.00  0.00           H  
ATOM   1564  CE2 TRP A 107       3.151  -1.429 -12.790  1.00  0.00           C  
ATOM   1565  CZ2 TRP A 107       2.443  -1.232 -13.978  1.00  0.00           C  
ATOM   1566  HZ2 TRP A 107       2.312  -2.089 -14.623  1.00  0.00           H  
ATOM   1567  CH2 TRP A 107       1.936  -0.023 -14.329  1.00  0.00           C  
ATOM   1568  HH2 TRP A 107       1.471   0.077 -15.299  1.00  0.00           H  
ATOM   1569  CZ3 TRP A 107       1.932   1.078 -13.472  1.00  0.00           C  
ATOM   1570  HZ3 TRP A 107       1.500   2.033 -13.732  1.00  0.00           H  
ATOM   1571  CE3 TRP A 107       2.663   0.886 -12.252  1.00  0.00           C  
ATOM   1572  HE3 TRP A 107       2.710   1.663 -11.504  1.00  0.00           H  
ATOM   1573  CD2 TRP A 107       3.268  -0.335 -11.896  1.00  0.00           C  
ATOM   1574  C   TRP A 107       3.528  -1.675  -7.821  1.00  0.00           C  
ATOM   1575  O   TRP A 107       2.457  -2.351  -7.856  1.00  0.00           O  
ATOM   1576  N   LEU A 108       4.700  -2.135  -7.360  1.00  0.00           N  
ATOM   1577  H   LEU A 108       5.413  -1.420  -7.326  1.00  0.00           H  
ATOM   1578  CA  LEU A 108       4.852  -3.582  -6.952  1.00  0.00           C  
ATOM   1579  HA  LEU A 108       4.818  -4.163  -7.873  1.00  0.00           H  
ATOM   1580  CB  LEU A 108       6.242  -3.839  -6.478  1.00  0.00           C  
ATOM   1581  HB2 LEU A 108       6.500  -3.045  -5.778  1.00  0.00           H  
ATOM   1582  HB3 LEU A 108       6.324  -4.792  -5.958  1.00  0.00           H  
ATOM   1583  CG  LEU A 108       7.412  -3.840  -7.570  1.00  0.00           C  
ATOM   1584  HG  LEU A 108       7.137  -3.004  -8.213  1.00  0.00           H  
ATOM   1585  CD1 LEU A 108       8.706  -3.399  -6.864  1.00  0.00           C  
ATOM   1586 HD11 LEU A 108       8.712  -3.854  -5.874  1.00  0.00           H  
ATOM   1587 HD12 LEU A 108       9.571  -3.428  -7.528  1.00  0.00           H  
ATOM   1588 HD13 LEU A 108       8.727  -2.326  -6.672  1.00  0.00           H  
ATOM   1589  CD2 LEU A 108       7.630  -5.156  -8.257  1.00  0.00           C  
ATOM   1590 HD21 LEU A 108       8.188  -5.839  -7.615  1.00  0.00           H  
ATOM   1591 HD22 LEU A 108       6.718  -5.586  -8.669  1.00  0.00           H  
ATOM   1592 HD23 LEU A 108       8.321  -4.941  -9.071  1.00  0.00           H  
ATOM   1593  C   LEU A 108       3.796  -4.004  -5.931  1.00  0.00           C  
ATOM   1594  O   LEU A 108       3.244  -5.065  -6.141  1.00  0.00           O  
ATOM   1595  N   ASP A 109       3.526  -3.357  -4.823  1.00  0.00           N  
ATOM   1596  H   ASP A 109       4.102  -2.550  -4.633  1.00  0.00           H  
ATOM   1597  CA  ASP A 109       2.631  -3.944  -3.824  1.00  0.00           C  
ATOM   1598  HA  ASP A 109       2.871  -4.948  -3.473  1.00  0.00           H  
ATOM   1599  CB  ASP A 109       2.766  -3.033  -2.623  1.00  0.00           C  
ATOM   1600  HB2 ASP A 109       3.840  -3.033  -2.438  1.00  0.00           H  
ATOM   1601  HB3 ASP A 109       2.541  -1.992  -2.855  1.00  0.00           H  
ATOM   1602  CG  ASP A 109       1.865  -3.557  -1.554  1.00  0.00           C  
ATOM   1603  OD1 ASP A 109       2.317  -4.545  -0.894  1.00  0.00           O  
ATOM   1604  OD2 ASP A 109       0.788  -2.997  -1.206  1.00  0.00           O  
ATOM   1605  C   ASP A 109       1.221  -3.952  -4.355  1.00  0.00           C  
ATOM   1606  O   ASP A 109       0.554  -4.933  -4.019  1.00  0.00           O  
ATOM   1607  N   VAL A 110       0.712  -2.932  -4.990  1.00  0.00           N  
ATOM   1608  H   VAL A 110       1.378  -2.217  -5.245  1.00  0.00           H  
ATOM   1609  CA  VAL A 110      -0.575  -2.877  -5.725  1.00  0.00           C  
ATOM   1610  HA  VAL A 110      -1.357  -2.913  -4.967  1.00  0.00           H  
ATOM   1611  CB  VAL A 110      -0.739  -1.611  -6.470  1.00  0.00           C  
ATOM   1612  HB  VAL A 110       0.165  -1.479  -7.065  1.00  0.00           H  
ATOM   1613  CG1 VAL A 110      -1.928  -1.496  -7.402  1.00  0.00           C  
ATOM   1614 HG11 VAL A 110      -2.816  -1.466  -6.770  1.00  0.00           H  
ATOM   1615 HG12 VAL A 110      -1.850  -0.592  -8.004  1.00  0.00           H  
ATOM   1616 HG13 VAL A 110      -1.884  -2.316  -8.118  1.00  0.00           H  
ATOM   1617  CG2 VAL A 110      -0.761  -0.426  -5.530  1.00  0.00           C  
ATOM   1618 HG21 VAL A 110       0.049  -0.356  -4.805  1.00  0.00           H  
ATOM   1619 HG22 VAL A 110      -0.838   0.514  -6.076  1.00  0.00           H  
ATOM   1620 HG23 VAL A 110      -1.721  -0.479  -5.018  1.00  0.00           H  
ATOM   1621  C   VAL A 110      -0.772  -4.088  -6.634  1.00  0.00           C  
ATOM   1622  O   VAL A 110      -1.843  -4.765  -6.627  1.00  0.00           O  
ATOM   1623  N   VAL A 111       0.283  -4.452  -7.346  1.00  0.00           N  
ATOM   1624  H   VAL A 111       1.113  -3.897  -7.199  1.00  0.00           H  
ATOM   1625  CA  VAL A 111       0.332  -5.679  -8.206  1.00  0.00           C  
ATOM   1626  HA  VAL A 111      -0.540  -5.666  -8.859  1.00  0.00           H  
ATOM   1627  CB  VAL A 111       1.559  -5.629  -9.129  1.00  0.00           C  
ATOM   1628  HB  VAL A 111       2.371  -5.332  -8.466  1.00  0.00           H  
ATOM   1629  CG1 VAL A 111       1.910  -6.889  -9.901  1.00  0.00           C  
ATOM   1630 HG11 VAL A 111       2.373  -7.575  -9.192  1.00  0.00           H  
ATOM   1631 HG12 VAL A 111       0.995  -7.279 -10.347  1.00  0.00           H  
ATOM   1632 HG13 VAL A 111       2.710  -6.719 -10.622  1.00  0.00           H  
ATOM   1633  CG2 VAL A 111       1.293  -4.460 -10.082  1.00  0.00           C  
ATOM   1634 HG21 VAL A 111       2.255  -4.329 -10.578  1.00  0.00           H  
ATOM   1635 HG22 VAL A 111       0.574  -4.776 -10.838  1.00  0.00           H  
ATOM   1636 HG23 VAL A 111       0.898  -3.546  -9.641  1.00  0.00           H  
ATOM   1637  C   VAL A 111       0.430  -7.000  -7.407  1.00  0.00           C  
ATOM   1638  O   VAL A 111      -0.163  -7.967  -7.782  1.00  0.00           O  
ATOM   1639  N   GLU A 112       1.187  -6.984  -6.321  1.00  0.00           N  
ATOM   1640  H   GLU A 112       1.721  -6.140  -6.168  1.00  0.00           H  
ATOM   1641  CA  GLU A 112       1.305  -8.062  -5.325  1.00  0.00           C  
ATOM   1642  HA  GLU A 112       1.756  -8.916  -5.831  1.00  0.00           H  
ATOM   1643  CB  GLU A 112       2.275  -7.691  -4.227  1.00  0.00           C  
ATOM   1644  HB2 GLU A 112       3.124  -7.253  -4.752  1.00  0.00           H  
ATOM   1645  HB3 GLU A 112       1.811  -6.919  -3.614  1.00  0.00           H  
ATOM   1646  CG  GLU A 112       2.714  -8.909  -3.397  1.00  0.00           C  
ATOM   1647  HG2 GLU A 112       2.883  -8.596  -2.367  1.00  0.00           H  
ATOM   1648  HG3 GLU A 112       1.884  -9.600  -3.251  1.00  0.00           H  
ATOM   1649  CD  GLU A 112       3.996  -9.653  -3.866  1.00  0.00           C  
ATOM   1650  OE1 GLU A 112       4.338  -9.590  -5.060  1.00  0.00           O  
ATOM   1651  OE2 GLU A 112       4.582 -10.367  -3.034  1.00  0.00           O  
ATOM   1652  C   GLU A 112      -0.051  -8.415  -4.687  1.00  0.00           C  
ATOM   1653  O   GLU A 112      -0.367  -9.584  -4.484  1.00  0.00           O  
ATOM   1654  N   THR A 113      -0.934  -7.448  -4.540  1.00  0.00           N  
ATOM   1655  H   THR A 113      -0.578  -6.536  -4.786  1.00  0.00           H  
ATOM   1656  CA  THR A 113      -2.282  -7.455  -3.954  1.00  0.00           C  
ATOM   1657  HA  THR A 113      -2.299  -8.289  -3.252  1.00  0.00           H  
ATOM   1658  CB  THR A 113      -2.663  -6.145  -3.256  1.00  0.00           C  
ATOM   1659  HB  THR A 113      -2.909  -5.401  -4.014  1.00  0.00           H  
ATOM   1660  CG2 THR A 113      -3.870  -6.320  -2.289  1.00  0.00           C  
ATOM   1661 HG21 THR A 113      -3.545  -7.009  -1.510  1.00  0.00           H  
ATOM   1662 HG22 THR A 113      -4.173  -5.387  -1.812  1.00  0.00           H  
ATOM   1663 HG23 THR A 113      -4.779  -6.577  -2.833  1.00  0.00           H  
ATOM   1664  OG1 THR A 113      -1.687  -5.521  -2.404  1.00  0.00           O  
ATOM   1665  HG1 THR A 113      -0.933  -5.329  -2.966  1.00  0.00           H  
ATOM   1666  C   THR A 113      -3.400  -7.731  -4.949  1.00  0.00           C  
ATOM   1667  O   THR A 113      -3.998  -8.795  -4.831  1.00  0.00           O  
ATOM   1668  N   ASN A 114      -3.659  -6.831  -5.917  1.00  0.00           N  
ATOM   1669  H   ASN A 114      -2.978  -6.089  -5.992  1.00  0.00           H  
ATOM   1670  CA  ASN A 114      -4.693  -7.092  -6.884  1.00  0.00           C  
ATOM   1671  HA  ASN A 114      -5.644  -7.317  -6.402  1.00  0.00           H  
ATOM   1672  CB  ASN A 114      -4.943  -5.812  -7.683  1.00  0.00           C  
ATOM   1673  HB2 ASN A 114      -4.074  -5.375  -8.173  1.00  0.00           H  
ATOM   1674  HB3 ASN A 114      -5.601  -6.117  -8.496  1.00  0.00           H  
ATOM   1675  CG  ASN A 114      -5.482  -4.637  -6.877  1.00  0.00           C  
ATOM   1676  OD1 ASN A 114      -6.638  -4.618  -6.438  1.00  0.00           O  
ATOM   1677  ND2 ASN A 114      -4.624  -3.704  -6.611  1.00  0.00           N  
ATOM   1678 HD21 ASN A 114      -3.661  -3.932  -6.812  1.00  0.00           H  
ATOM   1679 HD22 ASN A 114      -4.907  -2.878  -6.103  1.00  0.00           H  
ATOM   1680  C   ASN A 114      -4.408  -8.223  -7.866  1.00  0.00           C  
ATOM   1681  O   ASN A 114      -5.408  -8.828  -8.243  1.00  0.00           O  
ATOM   1682  N   LEU A 115      -3.194  -8.469  -8.296  1.00  0.00           N  
ATOM   1683  H   LEU A 115      -2.396  -7.935  -7.982  1.00  0.00           H  
ATOM   1684  CA  LEU A 115      -2.915  -9.479  -9.342  1.00  0.00           C  
ATOM   1685  HA  LEU A 115      -3.834  -9.885  -9.767  1.00  0.00           H  
ATOM   1686  CB  LEU A 115      -2.068  -8.858 -10.522  1.00  0.00           C  
ATOM   1687  HB2 LEU A 115      -2.620  -8.045 -10.993  1.00  0.00           H  
ATOM   1688  HB3 LEU A 115      -1.207  -8.471  -9.977  1.00  0.00           H  
ATOM   1689  CG  LEU A 115      -1.434  -9.871 -11.473  1.00  0.00           C  
ATOM   1690  HG  LEU A 115      -0.901 -10.684 -10.980  1.00  0.00           H  
ATOM   1691  CD1 LEU A 115      -2.520 -10.374 -12.389  1.00  0.00           C  
ATOM   1692 HD11 LEU A 115      -2.112 -11.042 -13.147  1.00  0.00           H  
ATOM   1693 HD12 LEU A 115      -3.242 -10.925 -11.788  1.00  0.00           H  
ATOM   1694 HD13 LEU A 115      -3.108  -9.576 -12.841  1.00  0.00           H  
ATOM   1695  CD2 LEU A 115      -0.377  -9.086 -12.337  1.00  0.00           C  
ATOM   1696 HD21 LEU A 115      -0.105  -9.760 -13.150  1.00  0.00           H  
ATOM   1697 HD22 LEU A 115      -0.864  -8.192 -12.726  1.00  0.00           H  
ATOM   1698 HD23 LEU A 115       0.528  -8.901 -11.760  1.00  0.00           H  
ATOM   1699  C   LEU A 115      -2.195 -10.714  -8.810  1.00  0.00           C  
ATOM   1700  O   LEU A 115      -2.704 -11.810  -8.921  1.00  0.00           O  
ATOM   1701  N   THR A 116      -0.915 -10.641  -8.302  1.00  0.00           N  
ATOM   1702  H   THR A 116      -0.472  -9.734  -8.275  1.00  0.00           H  
ATOM   1703  CA  THR A 116      -0.150 -11.861  -7.979  1.00  0.00           C  
ATOM   1704  HA  THR A 116      -0.101 -12.619  -8.760  1.00  0.00           H  
ATOM   1705  CB  THR A 116       1.294 -11.398  -7.623  1.00  0.00           C  
ATOM   1706  HB  THR A 116       1.348 -10.604  -6.878  1.00  0.00           H  
ATOM   1707  CG2 THR A 116       2.149 -12.557  -7.146  1.00  0.00           C  
ATOM   1708 HG21 THR A 116       3.190 -12.314  -6.934  1.00  0.00           H  
ATOM   1709 HG22 THR A 116       1.699 -12.817  -6.189  1.00  0.00           H  
ATOM   1710 HG23 THR A 116       1.962 -13.456  -7.734  1.00  0.00           H  
ATOM   1711  OG1 THR A 116       1.951 -10.838  -8.761  1.00  0.00           O  
ATOM   1712  HG1 THR A 116       2.627 -10.270  -8.381  1.00  0.00           H  
ATOM   1713  C   THR A 116      -0.728 -12.699  -6.824  1.00  0.00           C  
ATOM   1714  O   THR A 116      -0.548 -13.908  -6.843  1.00  0.00           O  
ATOM   1715  N   GLY A 117      -1.473 -12.088  -5.888  1.00  0.00           N  
ATOM   1716  H   GLY A 117      -1.244 -11.107  -5.819  1.00  0.00           H  
ATOM   1717  CA  GLY A 117      -2.326 -12.667  -4.858  1.00  0.00           C  
ATOM   1718  HA2 GLY A 117      -1.794 -13.382  -4.230  1.00  0.00           H  
ATOM   1719  HA3 GLY A 117      -2.662 -11.869  -4.195  1.00  0.00           H  
ATOM   1720  C   GLY A 117      -3.543 -13.465  -5.299  1.00  0.00           C  
ATOM   1721  O   GLY A 117      -3.751 -14.480  -4.751  1.00  0.00           O  
ATOM   1722  N   VAL A 118      -4.278 -13.064  -6.330  1.00  0.00           N  
ATOM   1723  H   VAL A 118      -4.045 -12.236  -6.859  1.00  0.00           H  
ATOM   1724  CA  VAL A 118      -5.258 -13.898  -7.050  1.00  0.00           C  
ATOM   1725  HA  VAL A 118      -5.991 -14.265  -6.332  1.00  0.00           H  
ATOM   1726  CB  VAL A 118      -6.056 -13.202  -8.186  1.00  0.00           C  
ATOM   1727  HB  VAL A 118      -5.378 -12.989  -9.011  1.00  0.00           H  
ATOM   1728  CG1 VAL A 118      -7.165 -14.109  -8.843  1.00  0.00           C  
ATOM   1729 HG11 VAL A 118      -7.770 -13.616  -9.604  1.00  0.00           H  
ATOM   1730 HG12 VAL A 118      -6.740 -14.963  -9.370  1.00  0.00           H  
ATOM   1731 HG13 VAL A 118      -7.641 -14.691  -8.054  1.00  0.00           H  
ATOM   1732  CG2 VAL A 118      -6.738 -11.962  -7.608  1.00  0.00           C  
ATOM   1733 HG21 VAL A 118      -6.022 -11.232  -7.230  1.00  0.00           H  
ATOM   1734 HG22 VAL A 118      -7.409 -11.483  -8.322  1.00  0.00           H  
ATOM   1735 HG23 VAL A 118      -7.375 -12.235  -6.768  1.00  0.00           H  
ATOM   1736  C   VAL A 118      -4.555 -15.147  -7.542  1.00  0.00           C  
ATOM   1737  O   VAL A 118      -5.001 -16.261  -7.187  1.00  0.00           O  
ATOM   1738  N   PHE A 119      -3.490 -15.045  -8.359  1.00  0.00           N  
ATOM   1739  H   PHE A 119      -3.179 -14.119  -8.617  1.00  0.00           H  
ATOM   1740  CA  PHE A 119      -2.710 -16.146  -8.903  1.00  0.00           C  
ATOM   1741  HA  PHE A 119      -3.361 -16.724  -9.558  1.00  0.00           H  
ATOM   1742  CB  PHE A 119      -1.598 -15.619  -9.891  1.00  0.00           C  
ATOM   1743  HB2 PHE A 119      -2.111 -15.579 -10.852  1.00  0.00           H  
ATOM   1744  HB3 PHE A 119      -1.146 -14.691  -9.541  1.00  0.00           H  
ATOM   1745  CG  PHE A 119      -0.368 -16.573 -10.023  1.00  0.00           C  
ATOM   1746  CD1 PHE A 119      -0.493 -17.745 -10.748  1.00  0.00           C  
ATOM   1747  HD1 PHE A 119      -1.488 -17.928 -11.127  1.00  0.00           H  
ATOM   1748  CE1 PHE A 119       0.563 -18.741 -10.751  1.00  0.00           C  
ATOM   1749  HE1 PHE A 119       0.368 -19.629 -11.333  1.00  0.00           H  
ATOM   1750  CZ  PHE A 119       1.710 -18.511 -10.031  1.00  0.00           C  
ATOM   1751  HZ  PHE A 119       2.558 -19.158 -10.198  1.00  0.00           H  
ATOM   1752  CE2 PHE A 119       1.887 -17.253  -9.409  1.00  0.00           C  
ATOM   1753  HE2 PHE A 119       2.827 -17.031  -8.925  1.00  0.00           H  
ATOM   1754  CD2 PHE A 119       0.865 -16.309  -9.406  1.00  0.00           C  
ATOM   1755  HD2 PHE A 119       1.082 -15.386  -8.888  1.00  0.00           H  
ATOM   1756  C   PHE A 119      -2.177 -17.140  -7.847  1.00  0.00           C  
ATOM   1757  O   PHE A 119      -2.475 -18.266  -8.032  1.00  0.00           O  
ATOM   1758  N   ARG A 120      -1.464 -16.703  -6.767  1.00  0.00           N  
ATOM   1759  H   ARG A 120      -1.238 -15.719  -6.764  1.00  0.00           H  
ATOM   1760  CA  ARG A 120      -0.956 -17.578  -5.673  1.00  0.00           C  
ATOM   1761  HA  ARG A 120      -0.366 -18.405  -6.070  1.00  0.00           H  
ATOM   1762  CB  ARG A 120      -0.140 -16.684  -4.739  1.00  0.00           C  
ATOM   1763  HB2 ARG A 120      -0.811 -15.851  -4.528  1.00  0.00           H  
ATOM   1764  HB3 ARG A 120       0.005 -17.275  -3.834  1.00  0.00           H  
ATOM   1765  CG  ARG A 120       1.211 -16.169  -5.233  1.00  0.00           C  
ATOM   1766  HG2 ARG A 120       1.855 -17.016  -5.474  1.00  0.00           H  
ATOM   1767  HG3 ARG A 120       0.946 -15.690  -6.176  1.00  0.00           H  
ATOM   1768  CD  ARG A 120       1.893 -15.236  -4.263  1.00  0.00           C  
ATOM   1769  HD2 ARG A 120       1.295 -14.328  -4.330  1.00  0.00           H  
ATOM   1770  HD3 ARG A 120       1.841 -15.752  -3.304  1.00  0.00           H  
ATOM   1771  NE  ARG A 120       3.309 -15.017  -4.613  1.00  0.00           N  
ATOM   1772  HE  ARG A 120       3.759 -15.734  -5.162  1.00  0.00           H  
ATOM   1773  CZ  ARG A 120       4.011 -13.889  -4.380  1.00  0.00           C  
ATOM   1774  NH1 ARG A 120       3.437 -12.779  -3.863  1.00  0.00           N  
ATOM   1775 HH11 ARG A 120       2.432 -12.739  -3.774  1.00  0.00           H  
ATOM   1776 HH12 ARG A 120       3.977 -11.960  -3.622  1.00  0.00           H  
ATOM   1777  NH2 ARG A 120       5.322 -13.871  -4.577  1.00  0.00           N  
ATOM   1778 HH21 ARG A 120       5.706 -14.757  -4.872  1.00  0.00           H  
ATOM   1779 HH22 ARG A 120       5.861 -13.021  -4.493  1.00  0.00           H  
ATOM   1780  C   ARG A 120      -2.037 -18.351  -4.987  1.00  0.00           C  
ATOM   1781  O   ARG A 120      -1.968 -19.525  -4.728  1.00  0.00           O  
ATOM   1782  N   VAL A 121      -3.190 -17.719  -4.618  1.00  0.00           N  
ATOM   1783  H   VAL A 121      -3.449 -16.797  -4.940  1.00  0.00           H  
ATOM   1784  CA  VAL A 121      -4.347 -18.394  -3.919  1.00  0.00           C  
ATOM   1785  HA  VAL A 121      -3.949 -18.978  -3.088  1.00  0.00           H  
ATOM   1786  CB  VAL A 121      -5.228 -17.294  -3.260  1.00  0.00           C  
ATOM   1787  HB  VAL A 121      -5.634 -16.748  -4.112  1.00  0.00           H  
ATOM   1788  CG1 VAL A 121      -6.399 -17.877  -2.534  1.00  0.00           C  
ATOM   1789 HG11 VAL A 121      -5.986 -18.586  -1.815  1.00  0.00           H  
ATOM   1790 HG12 VAL A 121      -6.797 -17.046  -1.950  1.00  0.00           H  
ATOM   1791 HG13 VAL A 121      -7.152 -18.318  -3.186  1.00  0.00           H  
ATOM   1792  CG2 VAL A 121      -4.458 -16.410  -2.272  1.00  0.00           C  
ATOM   1793 HG21 VAL A 121      -4.088 -17.002  -1.435  1.00  0.00           H  
ATOM   1794 HG22 VAL A 121      -3.668 -15.889  -2.813  1.00  0.00           H  
ATOM   1795 HG23 VAL A 121      -5.101 -15.640  -1.846  1.00  0.00           H  
ATOM   1796  C   VAL A 121      -5.101 -19.414  -4.846  1.00  0.00           C  
ATOM   1797  O   VAL A 121      -5.249 -20.575  -4.475  1.00  0.00           O  
ATOM   1798  N   THR A 122      -5.602 -19.020  -6.016  1.00  0.00           N  
ATOM   1799  H   THR A 122      -5.618 -18.037  -6.251  1.00  0.00           H  
ATOM   1800  CA  THR A 122      -6.168 -19.969  -7.023  1.00  0.00           C  
ATOM   1801  HA  THR A 122      -7.052 -20.506  -6.681  1.00  0.00           H  
ATOM   1802  CB  THR A 122      -6.634 -19.151  -8.273  1.00  0.00           C  
ATOM   1803  HB  THR A 122      -5.771 -18.624  -8.681  1.00  0.00           H  
ATOM   1804  CG2 THR A 122      -7.355 -20.021  -9.322  1.00  0.00           C  
ATOM   1805 HG21 THR A 122      -6.549 -20.578  -9.801  1.00  0.00           H  
ATOM   1806 HG22 THR A 122      -8.032 -20.725  -8.837  1.00  0.00           H  
ATOM   1807 HG23 THR A 122      -7.726 -19.296 -10.047  1.00  0.00           H  
ATOM   1808  OG1 THR A 122      -7.394 -18.056  -7.896  1.00  0.00           O  
ATOM   1809  HG1 THR A 122      -6.755 -17.427  -7.555  1.00  0.00           H  
ATOM   1810  C   THR A 122      -5.148 -21.005  -7.539  1.00  0.00           C  
ATOM   1811  O   THR A 122      -5.596 -22.120  -7.790  1.00  0.00           O  
ATOM   1812  N   LYS A 123      -3.849 -20.702  -7.608  1.00  0.00           N  
ATOM   1813  H   LYS A 123      -3.630 -19.722  -7.492  1.00  0.00           H  
ATOM   1814  CA  LYS A 123      -2.759 -21.735  -7.762  1.00  0.00           C  
ATOM   1815  HA  LYS A 123      -2.830 -22.398  -8.624  1.00  0.00           H  
ATOM   1816  CB  LYS A 123      -1.425 -20.995  -7.762  1.00  0.00           C  
ATOM   1817  HB2 LYS A 123      -1.474 -20.373  -8.656  1.00  0.00           H  
ATOM   1818  HB3 LYS A 123      -1.296 -20.376  -6.874  1.00  0.00           H  
ATOM   1819  CG  LYS A 123      -0.226 -22.046  -7.927  1.00  0.00           C  
ATOM   1820  HG2 LYS A 123      -0.288 -22.587  -6.983  1.00  0.00           H  
ATOM   1821  HG3 LYS A 123      -0.418 -22.666  -8.804  1.00  0.00           H  
ATOM   1822  CD  LYS A 123       1.169 -21.452  -7.875  1.00  0.00           C  
ATOM   1823  HD2 LYS A 123       1.336 -21.179  -8.918  1.00  0.00           H  
ATOM   1824  HD3 LYS A 123       1.205 -20.570  -7.237  1.00  0.00           H  
ATOM   1825  CE  LYS A 123       2.224 -22.428  -7.458  1.00  0.00           C  
ATOM   1826  HE2 LYS A 123       2.117 -22.830  -6.450  1.00  0.00           H  
ATOM   1827  HE3 LYS A 123       2.212 -23.366  -8.014  1.00  0.00           H  
ATOM   1828  NZ  LYS A 123       3.509 -21.791  -7.608  1.00  0.00           N1+
ATOM   1829  HZ1 LYS A 123       4.293 -22.300  -7.227  1.00  0.00           H  
ATOM   1830  HZ2 LYS A 123       3.771 -21.770  -8.583  1.00  0.00           H  
ATOM   1831  HZ3 LYS A 123       3.394 -20.877  -7.196  1.00  0.00           H  
ATOM   1832  C   LYS A 123      -2.805 -22.793  -6.625  1.00  0.00           C  
ATOM   1833  O   LYS A 123      -2.899 -23.964  -6.999  1.00  0.00           O  
ATOM   1834  N   GLN A 124      -2.745 -22.359  -5.391  1.00  0.00           N  
ATOM   1835  H   GLN A 124      -2.680 -21.351  -5.363  1.00  0.00           H  
ATOM   1836  CA  GLN A 124      -2.631 -23.210  -4.171  1.00  0.00           C  
ATOM   1837  HA  GLN A 124      -1.845 -23.943  -4.352  1.00  0.00           H  
ATOM   1838  CB  GLN A 124      -2.036 -22.410  -3.001  1.00  0.00           C  
ATOM   1839  HB2 GLN A 124      -1.112 -21.870  -3.210  1.00  0.00           H  
ATOM   1840  HB3 GLN A 124      -2.804 -21.741  -2.614  1.00  0.00           H  
ATOM   1841  CG  GLN A 124      -1.624 -23.309  -1.806  1.00  0.00           C  
ATOM   1842  HG2 GLN A 124      -1.577 -22.528  -1.046  1.00  0.00           H  
ATOM   1843  HG3 GLN A 124      -2.318 -24.116  -1.571  1.00  0.00           H  
ATOM   1844  CD  GLN A 124      -0.320 -24.000  -1.819  1.00  0.00           C  
ATOM   1845  OE1 GLN A 124       0.624 -23.660  -2.471  1.00  0.00           O  
ATOM   1846  NE2 GLN A 124      -0.183 -25.100  -1.185  1.00  0.00           N  
ATOM   1847 HE21 GLN A 124      -0.723 -25.463  -0.411  1.00  0.00           H  
ATOM   1848 HE22 GLN A 124       0.673 -25.619  -1.317  1.00  0.00           H  
ATOM   1849  C   GLN A 124      -3.911 -24.011  -3.909  1.00  0.00           C  
ATOM   1850  O   GLN A 124      -3.846 -25.178  -3.564  1.00  0.00           O  
ATOM   1851  N   VAL A 125      -5.082 -23.394  -4.147  1.00  0.00           N  
ATOM   1852  H   VAL A 125      -5.073 -22.407  -4.358  1.00  0.00           H  
ATOM   1853  CA  VAL A 125      -6.370 -24.018  -4.323  1.00  0.00           C  
ATOM   1854  HA  VAL A 125      -6.517 -24.519  -3.365  1.00  0.00           H  
ATOM   1855  CB  VAL A 125      -7.571 -23.059  -4.535  1.00  0.00           C  
ATOM   1856  HB  VAL A 125      -7.344 -22.263  -5.243  1.00  0.00           H  
ATOM   1857  CG1 VAL A 125      -8.882 -23.726  -5.082  1.00  0.00           C  
ATOM   1858 HG11 VAL A 125      -9.332 -22.759  -5.304  1.00  0.00           H  
ATOM   1859 HG12 VAL A 125      -8.711 -24.310  -5.987  1.00  0.00           H  
ATOM   1860 HG13 VAL A 125      -9.344 -24.330  -4.300  1.00  0.00           H  
ATOM   1861  CG2 VAL A 125      -7.861 -22.546  -3.107  1.00  0.00           C  
ATOM   1862 HG21 VAL A 125      -7.088 -21.902  -2.686  1.00  0.00           H  
ATOM   1863 HG22 VAL A 125      -8.675 -21.827  -3.018  1.00  0.00           H  
ATOM   1864 HG23 VAL A 125      -8.200 -23.321  -2.421  1.00  0.00           H  
ATOM   1865  C   VAL A 125      -6.307 -25.134  -5.337  1.00  0.00           C  
ATOM   1866  O   VAL A 125      -6.679 -26.275  -4.980  1.00  0.00           O  
ATOM   1867  N   LEU A 126      -5.945 -24.871  -6.571  1.00  0.00           N  
ATOM   1868  H   LEU A 126      -5.824 -23.922  -6.892  1.00  0.00           H  
ATOM   1869  CA  LEU A 126      -5.770 -26.002  -7.541  1.00  0.00           C  
ATOM   1870  HA  LEU A 126      -6.690 -26.582  -7.469  1.00  0.00           H  
ATOM   1871  CB  LEU A 126      -5.540 -25.568  -9.082  1.00  0.00           C  
ATOM   1872  HB2 LEU A 126      -4.595 -25.031  -9.160  1.00  0.00           H  
ATOM   1873  HB3 LEU A 126      -5.253 -26.419  -9.700  1.00  0.00           H  
ATOM   1874  CG  LEU A 126      -6.662 -24.715  -9.763  1.00  0.00           C  
ATOM   1875  HG  LEU A 126      -6.987 -23.887  -9.134  1.00  0.00           H  
ATOM   1876  CD1 LEU A 126      -6.252 -24.145 -11.111  1.00  0.00           C  
ATOM   1877 HD11 LEU A 126      -7.073 -23.550 -11.510  1.00  0.00           H  
ATOM   1878 HD12 LEU A 126      -5.434 -23.432 -11.019  1.00  0.00           H  
ATOM   1879 HD13 LEU A 126      -6.004 -25.013 -11.724  1.00  0.00           H  
ATOM   1880  CD2 LEU A 126      -7.909 -25.566  -9.902  1.00  0.00           C  
ATOM   1881 HD21 LEU A 126      -8.640 -25.084 -10.550  1.00  0.00           H  
ATOM   1882 HD22 LEU A 126      -7.547 -26.447 -10.432  1.00  0.00           H  
ATOM   1883 HD23 LEU A 126      -8.266 -25.742  -8.887  1.00  0.00           H  
ATOM   1884  C   LEU A 126      -4.697 -27.037  -7.088  1.00  0.00           C  
ATOM   1885  O   LEU A 126      -4.820 -28.222  -7.341  1.00  0.00           O  
ATOM   1886  N   LYS A 127      -3.564 -26.613  -6.573  1.00  0.00           N  
ATOM   1887  H   LYS A 127      -3.359 -25.624  -6.579  1.00  0.00           H  
ATOM   1888  CA  LYS A 127      -2.458 -27.550  -6.290  1.00  0.00           C  
ATOM   1889  HA  LYS A 127      -2.194 -28.315  -7.019  1.00  0.00           H  
ATOM   1890  CB  LYS A 127      -1.208 -26.596  -6.184  1.00  0.00           C  
ATOM   1891  HB2 LYS A 127      -1.115 -26.121  -7.160  1.00  0.00           H  
ATOM   1892  HB3 LYS A 127      -1.441 -25.718  -5.581  1.00  0.00           H  
ATOM   1893  CG  LYS A 127       0.095 -27.281  -5.702  1.00  0.00           C  
ATOM   1894  HG2 LYS A 127       0.779 -26.472  -5.449  1.00  0.00           H  
ATOM   1895  HG3 LYS A 127      -0.109 -27.976  -4.887  1.00  0.00           H  
ATOM   1896  CD  LYS A 127       0.770 -28.002  -6.822  1.00  0.00           C  
ATOM   1897  HD2 LYS A 127      -0.015 -28.520  -7.373  1.00  0.00           H  
ATOM   1898  HD3 LYS A 127       1.328 -27.441  -7.571  1.00  0.00           H  
ATOM   1899  CE  LYS A 127       1.727 -29.015  -6.128  1.00  0.00           C  
ATOM   1900  HE2 LYS A 127       2.615 -28.425  -5.901  1.00  0.00           H  
ATOM   1901  HE3 LYS A 127       1.271 -29.486  -5.257  1.00  0.00           H  
ATOM   1902  NZ  LYS A 127       1.955 -30.242  -6.987  1.00  0.00           N1+
ATOM   1903  HZ1 LYS A 127       2.589 -30.875  -6.520  1.00  0.00           H  
ATOM   1904  HZ2 LYS A 127       1.099 -30.699  -7.267  1.00  0.00           H  
ATOM   1905  HZ3 LYS A 127       2.384 -30.025  -7.875  1.00  0.00           H  
ATOM   1906  C   LYS A 127      -2.745 -28.409  -5.043  1.00  0.00           C  
ATOM   1907  O   LYS A 127      -2.319 -29.582  -5.026  1.00  0.00           O  
ATOM   1908  N   ALA A 128      -3.399 -27.915  -3.964  1.00  0.00           N  
ATOM   1909  H   ALA A 128      -3.893 -27.035  -3.993  1.00  0.00           H  
ATOM   1910  CA  ALA A 128      -3.560 -28.669  -2.701  1.00  0.00           C  
ATOM   1911  HA  ALA A 128      -3.541 -29.749  -2.843  1.00  0.00           H  
ATOM   1912  CB  ALA A 128      -2.358 -28.305  -1.869  1.00  0.00           C  
ATOM   1913  HB1 ALA A 128      -2.481 -28.568  -0.818  1.00  0.00           H  
ATOM   1914  HB2 ALA A 128      -1.461 -28.817  -2.219  1.00  0.00           H  
ATOM   1915  HB3 ALA A 128      -2.115 -27.243  -1.911  1.00  0.00           H  
ATOM   1916  C   ALA A 128      -4.857 -28.476  -1.902  1.00  0.00           C  
ATOM   1917  O   ALA A 128      -5.101 -29.068  -0.861  1.00  0.00           O  
ATOM   1918  N   GLY A 129      -5.759 -27.594  -2.395  1.00  0.00           N  
ATOM   1919  H   GLY A 129      -5.551 -27.247  -3.320  1.00  0.00           H  
ATOM   1920  CA  GLY A 129      -7.078 -27.326  -1.889  1.00  0.00           C  
ATOM   1921  HA2 GLY A 129      -7.084 -27.430  -0.805  1.00  0.00           H  
ATOM   1922  HA3 GLY A 129      -7.414 -26.344  -2.222  1.00  0.00           H  
ATOM   1923  C   GLY A 129      -8.227 -28.264  -2.479  1.00  0.00           C  
ATOM   1924  O   GLY A 129      -9.430 -27.875  -2.494  1.00  0.00           O  
ATOM   1925  N   GLY A 130      -7.814 -29.375  -3.068  1.00  0.00           N  
ATOM   1926  H   GLY A 130      -6.860 -29.490  -3.379  1.00  0.00           H  
ATOM   1927  CA  GLY A 130      -8.659 -30.519  -3.450  1.00  0.00           C  
ATOM   1928  HA2 GLY A 130      -8.021 -31.376  -3.664  1.00  0.00           H  
ATOM   1929  HA3 GLY A 130      -9.150 -30.821  -2.525  1.00  0.00           H  
ATOM   1930  C   GLY A 130      -9.592 -30.346  -4.642  1.00  0.00           C  
ATOM   1931  O   GLY A 130     -10.108 -31.356  -4.996  1.00  0.00           O  
ATOM   1932  N   MET A 131      -9.686 -29.216  -5.265  1.00  0.00           N  
ATOM   1933  H   MET A 131      -9.201 -28.425  -4.866  1.00  0.00           H  
ATOM   1934  CA  MET A 131     -10.641 -28.830  -6.389  1.00  0.00           C  
ATOM   1935  HA  MET A 131     -11.631 -29.196  -6.112  1.00  0.00           H  
ATOM   1936  CB  MET A 131     -10.659 -27.294  -6.486  1.00  0.00           C  
ATOM   1937  HB2 MET A 131     -10.922 -26.812  -5.543  1.00  0.00           H  
ATOM   1938  HB3 MET A 131      -9.683 -26.886  -6.746  1.00  0.00           H  
ATOM   1939  CG  MET A 131     -11.569 -26.856  -7.670  1.00  0.00           C  
ATOM   1940  HG2 MET A 131     -11.277 -27.395  -8.571  1.00  0.00           H  
ATOM   1941  HG3 MET A 131     -12.586 -27.131  -7.391  1.00  0.00           H  
ATOM   1942  SD  MET A 131     -11.515 -25.125  -8.127  1.00  0.00           S  
ATOM   1943  CE  MET A 131     -12.213 -24.384  -6.646  1.00  0.00           C  
ATOM   1944  HE1 MET A 131     -13.255 -24.672  -6.505  1.00  0.00           H  
ATOM   1945  HE2 MET A 131     -11.647 -24.746  -5.789  1.00  0.00           H  
ATOM   1946  HE3 MET A 131     -12.241 -23.296  -6.689  1.00  0.00           H  
ATOM   1947  C   MET A 131     -10.155 -29.589  -7.607  1.00  0.00           C  
ATOM   1948  O   MET A 131     -10.962 -30.036  -8.405  1.00  0.00           O  
ATOM   1949  N   LEU A 132      -8.844 -29.527  -7.958  1.00  0.00           N  
ATOM   1950  H   LEU A 132      -8.246 -29.308  -7.174  1.00  0.00           H  
ATOM   1951  CA  LEU A 132      -8.300 -30.177  -9.103  1.00  0.00           C  
ATOM   1952  HA  LEU A 132      -9.071 -30.175  -9.874  1.00  0.00           H  
ATOM   1953  CB  LEU A 132      -6.988 -29.435  -9.606  1.00  0.00           C  
ATOM   1954  HB2 LEU A 132      -6.998 -28.361  -9.418  1.00  0.00           H  
ATOM   1955  HB3 LEU A 132      -6.153 -29.819  -9.020  1.00  0.00           H  
ATOM   1956  CG  LEU A 132      -6.686 -29.817 -11.136  1.00  0.00           C  
ATOM   1957  HG  LEU A 132      -6.884 -30.848 -11.433  1.00  0.00           H  
ATOM   1958  CD1 LEU A 132      -7.602 -29.054 -12.055  1.00  0.00           C  
ATOM   1959 HD11 LEU A 132      -7.165 -29.261 -13.032  1.00  0.00           H  
ATOM   1960 HD12 LEU A 132      -8.568 -29.553 -12.134  1.00  0.00           H  
ATOM   1961 HD13 LEU A 132      -7.704 -27.974 -11.938  1.00  0.00           H  
ATOM   1962  CD2 LEU A 132      -5.288 -29.400 -11.404  1.00  0.00           C  
ATOM   1963 HD21 LEU A 132      -5.025 -29.492 -12.458  1.00  0.00           H  
ATOM   1964 HD22 LEU A 132      -5.277 -28.348 -11.119  1.00  0.00           H  
ATOM   1965 HD23 LEU A 132      -4.568 -29.969 -10.816  1.00  0.00           H  
ATOM   1966  C   LEU A 132      -8.084 -31.685  -8.992  1.00  0.00           C  
ATOM   1967  O   LEU A 132      -8.245 -32.492  -9.902  1.00  0.00           O  
ATOM   1968  N   GLU A 133      -7.802 -32.079  -7.721  1.00  0.00           N  
ATOM   1969  H   GLU A 133      -7.791 -31.354  -7.017  1.00  0.00           H  
ATOM   1970  CA  GLU A 133      -7.764 -33.481  -7.259  1.00  0.00           C  
ATOM   1971  HA  GLU A 133      -7.177 -34.074  -7.960  1.00  0.00           H  
ATOM   1972  CB  GLU A 133      -7.075 -33.612  -5.881  1.00  0.00           C  
ATOM   1973  HB2 GLU A 133      -6.364 -32.794  -5.999  1.00  0.00           H  
ATOM   1974  HB3 GLU A 133      -7.834 -33.336  -5.149  1.00  0.00           H  
ATOM   1975  CG  GLU A 133      -6.567 -35.037  -5.705  1.00  0.00           C  
ATOM   1976  HG2 GLU A 133      -6.157 -34.907  -4.703  1.00  0.00           H  
ATOM   1977  HG3 GLU A 133      -7.472 -35.646  -5.694  1.00  0.00           H  
ATOM   1978  CD  GLU A 133      -5.423 -35.342  -6.590  1.00  0.00           C  
ATOM   1979  OE1 GLU A 133      -5.114 -36.577  -6.456  1.00  0.00           O  
ATOM   1980  OE2 GLU A 133      -4.761 -34.445  -7.155  1.00  0.00           O  
ATOM   1981  C   GLU A 133      -9.155 -34.083  -7.290  1.00  0.00           C  
ATOM   1982  O   GLU A 133      -9.247 -35.205  -7.608  1.00  0.00           O  
ATOM   1983  N   ARG A 134     -10.259 -33.352  -6.961  1.00  0.00           N  
ATOM   1984  H   ARG A 134     -10.126 -32.488  -6.455  1.00  0.00           H  
ATOM   1985  CA  ARG A 134     -11.632 -33.805  -7.133  1.00  0.00           C  
ATOM   1986  HA  ARG A 134     -11.737 -34.860  -6.878  1.00  0.00           H  
ATOM   1987  CB  ARG A 134     -12.616 -33.099  -6.218  1.00  0.00           C  
ATOM   1988  HB2 ARG A 134     -12.246 -33.197  -5.198  1.00  0.00           H  
ATOM   1989  HB3 ARG A 134     -12.609 -32.020  -6.376  1.00  0.00           H  
ATOM   1990  CG  ARG A 134     -13.987 -33.581  -6.454  1.00  0.00           C  
ATOM   1991  HG2 ARG A 134     -14.307 -33.261  -7.446  1.00  0.00           H  
ATOM   1992  HG3 ARG A 134     -14.048 -34.659  -6.308  1.00  0.00           H  
ATOM   1993  CD  ARG A 134     -14.984 -32.734  -5.604  1.00  0.00           C  
ATOM   1994  HD2 ARG A 134     -15.996 -33.134  -5.666  1.00  0.00           H  
ATOM   1995  HD3 ARG A 134     -14.689 -32.991  -4.586  1.00  0.00           H  
ATOM   1996  NE  ARG A 134     -14.917 -31.291  -5.795  1.00  0.00           N  
ATOM   1997  HE  ARG A 134     -15.035 -31.152  -6.788  1.00  0.00           H  
ATOM   1998  CZ  ARG A 134     -14.601 -30.358  -4.941  1.00  0.00           C  
ATOM   1999  NH1 ARG A 134     -14.185 -29.258  -5.386  1.00  0.00           N  
ATOM   2000 HH11 ARG A 134     -14.400 -29.027  -6.346  1.00  0.00           H  
ATOM   2001 HH12 ARG A 134     -13.858 -28.504  -4.798  1.00  0.00           H  
ATOM   2002  NH2 ARG A 134     -14.723 -30.572  -3.678  1.00  0.00           N  
ATOM   2003 HH21 ARG A 134     -15.187 -31.396  -3.324  1.00  0.00           H  
ATOM   2004 HH22 ARG A 134     -14.418 -29.944  -2.948  1.00  0.00           H  
ATOM   2005  C   ARG A 134     -11.875 -33.777  -8.664  1.00  0.00           C  
ATOM   2006  O   ARG A 134     -12.408 -34.725  -9.186  1.00  0.00           O  
ATOM   2007  N   GLY A 135     -11.478 -32.686  -9.308  1.00  0.00           N  
ATOM   2008  H   GLY A 135     -11.124 -31.910  -8.766  1.00  0.00           H  
ATOM   2009  CA  GLY A 135     -11.573 -32.530 -10.738  1.00  0.00           C  
ATOM   2010  HA2 GLY A 135     -10.684 -32.121 -11.217  1.00  0.00           H  
ATOM   2011  HA3 GLY A 135     -11.742 -33.458 -11.285  1.00  0.00           H  
ATOM   2012  C   GLY A 135     -12.636 -31.573 -11.109  1.00  0.00           C  
ATOM   2013  O   GLY A 135     -12.820 -31.336 -12.333  1.00  0.00           O  
ATOM   2014  N   THR A 136     -13.313 -31.021 -10.118  1.00  0.00           N  
ATOM   2015  H   THR A 136     -12.893 -31.038  -9.200  1.00  0.00           H  
ATOM   2016  CA  THR A 136     -14.488 -30.182 -10.240  1.00  0.00           C  
ATOM   2017  HA  THR A 136     -14.517 -29.838 -11.273  1.00  0.00           H  
ATOM   2018  CB  THR A 136     -15.751 -31.006  -9.996  1.00  0.00           C  
ATOM   2019  HB  THR A 136     -16.642 -30.396 -10.146  1.00  0.00           H  
ATOM   2020  CG2 THR A 136     -15.823 -32.307 -10.837  1.00  0.00           C  
ATOM   2021 HG21 THR A 136     -15.683 -32.116 -11.901  1.00  0.00           H  
ATOM   2022 HG22 THR A 136     -15.190 -33.130 -10.505  1.00  0.00           H  
ATOM   2023 HG23 THR A 136     -16.826 -32.724 -10.742  1.00  0.00           H  
ATOM   2024  OG1 THR A 136     -15.799 -31.478  -8.633  1.00  0.00           O  
ATOM   2025  HG1 THR A 136     -16.636 -31.947  -8.586  1.00  0.00           H  
ATOM   2026  C   THR A 136     -14.489 -28.959  -9.322  1.00  0.00           C  
ATOM   2027  O   THR A 136     -13.951 -29.151  -8.193  1.00  0.00           O  
ATOM   2028  N   GLY A 137     -15.102 -27.806  -9.795  1.00  0.00           N  
ATOM   2029  H   GLY A 137     -15.583 -27.945 -10.672  1.00  0.00           H  
ATOM   2030  CA  GLY A 137     -15.128 -26.553  -8.976  1.00  0.00           C  
ATOM   2031  HA2 GLY A 137     -15.723 -26.703  -8.075  1.00  0.00           H  
ATOM   2032  HA3 GLY A 137     -14.095 -26.335  -8.705  1.00  0.00           H  
ATOM   2033  C   GLY A 137     -15.580 -25.332  -9.796  1.00  0.00           C  
ATOM   2034  O   GLY A 137     -15.695 -25.266 -11.013  1.00  0.00           O  
ATOM   2035  N   ARG A 138     -15.754 -24.155  -9.143  1.00  0.00           N  
ATOM   2036  H   ARG A 138     -15.498 -24.197  -8.167  1.00  0.00           H  
ATOM   2037  CA  ARG A 138     -15.981 -22.857  -9.736  1.00  0.00           C  
ATOM   2038  HA  ARG A 138     -15.758 -23.029 -10.788  1.00  0.00           H  
ATOM   2039  CB  ARG A 138     -17.469 -22.373  -9.596  1.00  0.00           C  
ATOM   2040  HB2 ARG A 138     -17.676 -22.313  -8.528  1.00  0.00           H  
ATOM   2041  HB3 ARG A 138     -17.542 -21.407 -10.098  1.00  0.00           H  
ATOM   2042  CG  ARG A 138     -18.577 -23.367 -10.144  1.00  0.00           C  
ATOM   2043  HG2 ARG A 138     -18.313 -24.418 -10.015  1.00  0.00           H  
ATOM   2044  HG3 ARG A 138     -19.541 -23.135  -9.691  1.00  0.00           H  
ATOM   2045  CD  ARG A 138     -18.492 -23.114 -11.633  1.00  0.00           C  
ATOM   2046  HD2 ARG A 138     -18.731 -22.110 -11.983  1.00  0.00           H  
ATOM   2047  HD3 ARG A 138     -17.465 -23.273 -11.963  1.00  0.00           H  
ATOM   2048  NE  ARG A 138     -19.386 -24.067 -12.304  1.00  0.00           N  
ATOM   2049  HE  ARG A 138     -20.323 -23.751 -12.507  1.00  0.00           H  
ATOM   2050  CZ  ARG A 138     -19.272 -25.366 -12.548  1.00  0.00           C  
ATOM   2051  NH1 ARG A 138     -18.107 -25.973 -12.434  1.00  0.00           N  
ATOM   2052 HH11 ARG A 138     -17.278 -25.462 -12.166  1.00  0.00           H  
ATOM   2053 HH12 ARG A 138     -18.091 -26.979 -12.349  1.00  0.00           H  
ATOM   2054  NH2 ARG A 138     -20.357 -25.987 -12.835  1.00  0.00           N  
ATOM   2055 HH21 ARG A 138     -21.239 -25.500 -12.762  1.00  0.00           H  
ATOM   2056 HH22 ARG A 138     -20.363 -26.917 -13.226  1.00  0.00           H  
ATOM   2057  C   ARG A 138     -15.053 -21.773  -9.175  1.00  0.00           C  
ATOM   2058  O   ARG A 138     -15.001 -21.736  -7.947  1.00  0.00           O  
ATOM   2059  N   ILE A 139     -14.547 -20.914 -10.008  1.00  0.00           N  
ATOM   2060  H   ILE A 139     -14.766 -21.057 -10.982  1.00  0.00           H  
ATOM   2061  CA  ILE A 139     -13.618 -19.814  -9.584  1.00  0.00           C  
ATOM   2062  HA  ILE A 139     -13.869 -19.646  -8.538  1.00  0.00           H  
ATOM   2063  CB  ILE A 139     -12.091 -20.221  -9.802  1.00  0.00           C  
ATOM   2064  HB  ILE A 139     -12.140 -20.274 -10.889  1.00  0.00           H  
ATOM   2065  CG2 ILE A 139     -11.108 -19.144  -9.556  1.00  0.00           C  
ATOM   2066 HG21 ILE A 139     -10.122 -19.475  -9.885  1.00  0.00           H  
ATOM   2067 HG22 ILE A 139     -11.355 -18.165  -9.966  1.00  0.00           H  
ATOM   2068 HG23 ILE A 139     -11.167 -19.178  -8.468  1.00  0.00           H  
ATOM   2069  CG1 ILE A 139     -11.577 -21.593  -9.293  1.00  0.00           C  
ATOM   2070 HG12 ILE A 139     -11.328 -21.652  -8.234  1.00  0.00           H  
ATOM   2071 HG13 ILE A 139     -12.401 -22.303  -9.369  1.00  0.00           H  
ATOM   2072  CD1 ILE A 139     -10.441 -22.198 -10.162  1.00  0.00           C  
ATOM   2073 HD11 ILE A 139     -10.423 -23.241  -9.847  1.00  0.00           H  
ATOM   2074 HD12 ILE A 139     -10.834 -22.268 -11.176  1.00  0.00           H  
ATOM   2075 HD13 ILE A 139      -9.486 -21.689 -10.033  1.00  0.00           H  
ATOM   2076  C   ILE A 139     -13.984 -18.450 -10.137  1.00  0.00           C  
ATOM   2077  O   ILE A 139     -14.160 -18.249 -11.336  1.00  0.00           O  
ATOM   2078  N   VAL A 140     -14.182 -17.447  -9.214  1.00  0.00           N  
ATOM   2079  H   VAL A 140     -14.016 -17.686  -8.246  1.00  0.00           H  
ATOM   2080  CA  VAL A 140     -14.638 -16.124  -9.482  1.00  0.00           C  
ATOM   2081  HA  VAL A 140     -14.606 -16.038 -10.567  1.00  0.00           H  
ATOM   2082  CB  VAL A 140     -16.144 -15.851  -9.098  1.00  0.00           C  
ATOM   2083  HB  VAL A 140     -16.270 -15.536  -8.061  1.00  0.00           H  
ATOM   2084  CG1 VAL A 140     -16.673 -14.694 -10.015  1.00  0.00           C  
ATOM   2085 HG11 VAL A 140     -16.620 -15.055 -11.043  1.00  0.00           H  
ATOM   2086 HG12 VAL A 140     -17.710 -14.444  -9.789  1.00  0.00           H  
ATOM   2087 HG13 VAL A 140     -16.096 -13.788  -9.832  1.00  0.00           H  
ATOM   2088  CG2 VAL A 140     -17.045 -16.993  -9.258  1.00  0.00           C  
ATOM   2089 HG21 VAL A 140     -16.827 -17.668  -8.431  1.00  0.00           H  
ATOM   2090 HG22 VAL A 140     -18.091 -16.706  -9.370  1.00  0.00           H  
ATOM   2091 HG23 VAL A 140     -16.836 -17.457 -10.222  1.00  0.00           H  
ATOM   2092  C   VAL A 140     -13.709 -15.079  -8.881  1.00  0.00           C  
ATOM   2093  O   VAL A 140     -13.687 -14.832  -7.629  1.00  0.00           O  
ATOM   2094  N   ASN A 141     -13.064 -14.320  -9.737  1.00  0.00           N  
ATOM   2095  H   ASN A 141     -13.270 -14.474 -10.714  1.00  0.00           H  
ATOM   2096  CA  ASN A 141     -12.195 -13.241  -9.316  1.00  0.00           C  
ATOM   2097  HA  ASN A 141     -11.716 -13.461  -8.362  1.00  0.00           H  
ATOM   2098  CB  ASN A 141     -11.061 -13.165 -10.325  1.00  0.00           C  
ATOM   2099  HB2 ASN A 141     -11.453 -12.824 -11.283  1.00  0.00           H  
ATOM   2100  HB3 ASN A 141     -10.334 -12.409 -10.028  1.00  0.00           H  
ATOM   2101  CG  ASN A 141     -10.433 -14.582 -10.466  1.00  0.00           C  
ATOM   2102  OD1 ASN A 141     -10.098 -15.147  -9.439  1.00  0.00           O  
ATOM   2103  ND2 ASN A 141     -10.325 -15.218 -11.606  1.00  0.00           N  
ATOM   2104 HD21 ASN A 141      -9.843 -16.100 -11.502  1.00  0.00           H  
ATOM   2105 HD22 ASN A 141     -10.566 -14.820 -12.502  1.00  0.00           H  
ATOM   2106  C   ASN A 141     -13.040 -11.943  -9.290  1.00  0.00           C  
ATOM   2107  O   ASN A 141     -13.668 -11.649 -10.332  1.00  0.00           O  
ATOM   2108  N   ILE A 142     -12.975 -11.089  -8.274  1.00  0.00           N  
ATOM   2109  H   ILE A 142     -12.546 -11.332  -7.392  1.00  0.00           H  
ATOM   2110  CA  ILE A 142     -13.806  -9.879  -8.261  1.00  0.00           C  
ATOM   2111  HA  ILE A 142     -14.681  -9.901  -8.911  1.00  0.00           H  
ATOM   2112  CB  ILE A 142     -14.236  -9.484  -6.824  1.00  0.00           C  
ATOM   2113  HB  ILE A 142     -13.291  -9.381  -6.290  1.00  0.00           H  
ATOM   2114  CG2 ILE A 142     -14.965  -8.094  -6.857  1.00  0.00           C  
ATOM   2115 HG21 ILE A 142     -14.386  -7.298  -7.323  1.00  0.00           H  
ATOM   2116 HG22 ILE A 142     -15.787  -8.215  -7.562  1.00  0.00           H  
ATOM   2117 HG23 ILE A 142     -15.375  -7.872  -5.871  1.00  0.00           H  
ATOM   2118  CG1 ILE A 142     -15.026 -10.533  -6.036  1.00  0.00           C  
ATOM   2119 HG12 ILE A 142     -14.345 -11.380  -5.956  1.00  0.00           H  
ATOM   2120 HG13 ILE A 142     -15.318 -10.081  -5.088  1.00  0.00           H  
ATOM   2121  CD1 ILE A 142     -16.279 -11.100  -6.713  1.00  0.00           C  
ATOM   2122 HD11 ILE A 142     -15.999 -11.457  -7.704  1.00  0.00           H  
ATOM   2123 HD12 ILE A 142     -16.693 -11.877  -6.070  1.00  0.00           H  
ATOM   2124 HD13 ILE A 142     -17.038 -10.336  -6.879  1.00  0.00           H  
ATOM   2125  C   ILE A 142     -12.930  -8.785  -8.857  1.00  0.00           C  
ATOM   2126  O   ILE A 142     -11.955  -8.232  -8.299  1.00  0.00           O  
ATOM   2127  N   ALA A 143     -13.039  -8.490 -10.169  1.00  0.00           N  
ATOM   2128  H   ALA A 143     -13.818  -8.811 -10.727  1.00  0.00           H  
ATOM   2129  CA  ALA A 143     -12.155  -7.599 -10.958  1.00  0.00           C  
ATOM   2130  HA  ALA A 143     -11.098  -7.783 -10.765  1.00  0.00           H  
ATOM   2131  CB  ALA A 143     -12.172  -7.986 -12.468  1.00  0.00           C  
ATOM   2132  HB1 ALA A 143     -11.931  -9.049 -12.481  1.00  0.00           H  
ATOM   2133  HB2 ALA A 143     -13.134  -7.782 -12.940  1.00  0.00           H  
ATOM   2134  HB3 ALA A 143     -11.309  -7.497 -12.921  1.00  0.00           H  
ATOM   2135  C   ALA A 143     -12.477  -6.059 -10.769  1.00  0.00           C  
ATOM   2136  O   ALA A 143     -12.525  -5.543  -9.662  1.00  0.00           O  
ATOM   2137  N   SER A 144     -12.408  -5.183 -11.821  1.00  0.00           N  
ATOM   2138  H   SER A 144     -12.285  -5.602 -12.732  1.00  0.00           H  
ATOM   2139  CA  SER A 144     -12.684  -3.737 -11.730  1.00  0.00           C  
ATOM   2140  HA  SER A 144     -13.425  -3.473 -10.976  1.00  0.00           H  
ATOM   2141  CB  SER A 144     -11.382  -2.939 -11.390  1.00  0.00           C  
ATOM   2142  HB2 SER A 144     -10.921  -3.397 -10.516  1.00  0.00           H  
ATOM   2143  HB3 SER A 144     -10.657  -3.001 -12.203  1.00  0.00           H  
ATOM   2144  OG  SER A 144     -11.597  -1.549 -11.204  1.00  0.00           O  
ATOM   2145  HG  SER A 144     -11.494  -1.375 -10.266  1.00  0.00           H  
ATOM   2146  C   SER A 144     -13.159  -3.241 -13.164  1.00  0.00           C  
ATOM   2147  O   SER A 144     -12.951  -4.010 -14.149  1.00  0.00           O  
ATOM   2148  N   THR A 145     -13.655  -1.989 -13.271  1.00  0.00           N  
ATOM   2149  H   THR A 145     -13.676  -1.365 -12.477  1.00  0.00           H  
ATOM   2150  CA  THR A 145     -13.719  -1.248 -14.496  1.00  0.00           C  
ATOM   2151  HA  THR A 145     -14.408  -1.661 -15.232  1.00  0.00           H  
ATOM   2152  CB  THR A 145     -14.317   0.197 -14.250  1.00  0.00           C  
ATOM   2153  HB  THR A 145     -14.147   0.727 -15.189  1.00  0.00           H  
ATOM   2154  CG2 THR A 145     -15.817   0.223 -14.162  1.00  0.00           C  
ATOM   2155 HG21 THR A 145     -16.213  -0.695 -13.727  1.00  0.00           H  
ATOM   2156 HG22 THR A 145     -16.125   1.089 -13.577  1.00  0.00           H  
ATOM   2157 HG23 THR A 145     -16.274   0.407 -15.134  1.00  0.00           H  
ATOM   2158  OG1 THR A 145     -13.735   0.787 -13.216  1.00  0.00           O  
ATOM   2159  HG1 THR A 145     -13.933   1.720 -13.324  1.00  0.00           H  
ATOM   2160  C   THR A 145     -12.289  -1.059 -15.076  1.00  0.00           C  
ATOM   2161  O   THR A 145     -12.057  -1.245 -16.270  1.00  0.00           O  
ATOM   2162  N   GLY A 146     -11.351  -0.861 -14.220  1.00  0.00           N  
ATOM   2163  H   GLY A 146     -11.675  -0.995 -13.272  1.00  0.00           H  
ATOM   2164  CA  GLY A 146      -9.846  -0.957 -14.378  1.00  0.00           C  
ATOM   2165  HA2 GLY A 146      -9.480  -0.156 -15.019  1.00  0.00           H  
ATOM   2166  HA3 GLY A 146      -9.460  -0.857 -13.363  1.00  0.00           H  
ATOM   2167  C   GLY A 146      -9.309  -2.321 -14.885  1.00  0.00           C  
ATOM   2168  O   GLY A 146      -8.094  -2.478 -15.142  1.00  0.00           O  
ATOM   2169  N   GLY A 147     -10.220  -3.283 -15.203  1.00  0.00           N  
ATOM   2170  H   GLY A 147     -11.196  -3.109 -15.012  1.00  0.00           H  
ATOM   2171  CA  GLY A 147      -9.800  -4.476 -15.948  1.00  0.00           C  
ATOM   2172  HA2 GLY A 147      -8.786  -4.777 -15.687  1.00  0.00           H  
ATOM   2173  HA3 GLY A 147     -10.572  -5.189 -15.659  1.00  0.00           H  
ATOM   2174  C   GLY A 147      -9.985  -4.286 -17.448  1.00  0.00           C  
ATOM   2175  O   GLY A 147      -9.484  -5.149 -18.184  1.00  0.00           O  
ATOM   2176  N   LYS A 148     -10.713  -3.218 -17.919  1.00  0.00           N  
ATOM   2177  H   LYS A 148     -10.912  -2.515 -17.222  1.00  0.00           H  
ATOM   2178  CA  LYS A 148     -11.083  -3.048 -19.340  1.00  0.00           C  
ATOM   2179  HA  LYS A 148     -10.345  -3.605 -19.917  1.00  0.00           H  
ATOM   2180  CB  LYS A 148     -12.536  -3.596 -19.532  1.00  0.00           C  
ATOM   2181  HB2 LYS A 148     -13.066  -3.365 -18.608  1.00  0.00           H  
ATOM   2182  HB3 LYS A 148     -13.006  -3.170 -20.419  1.00  0.00           H  
ATOM   2183  CG  LYS A 148     -12.545  -5.103 -19.873  1.00  0.00           C  
ATOM   2184  HG2 LYS A 148     -11.925  -5.291 -20.751  1.00  0.00           H  
ATOM   2185  HG3 LYS A 148     -12.261  -5.637 -18.967  1.00  0.00           H  
ATOM   2186  CD  LYS A 148     -13.893  -5.775 -20.251  1.00  0.00           C  
ATOM   2187  HD2 LYS A 148     -14.394  -5.215 -21.039  1.00  0.00           H  
ATOM   2188  HD3 LYS A 148     -13.705  -6.746 -20.712  1.00  0.00           H  
ATOM   2189  CE  LYS A 148     -14.836  -5.912 -19.027  1.00  0.00           C  
ATOM   2190  HE2 LYS A 148     -14.373  -6.565 -18.287  1.00  0.00           H  
ATOM   2191  HE3 LYS A 148     -15.043  -4.982 -18.498  1.00  0.00           H  
ATOM   2192  NZ  LYS A 148     -16.160  -6.437 -19.492  1.00  0.00           N1+
ATOM   2193  HZ1 LYS A 148     -16.935  -5.996 -19.019  1.00  0.00           H  
ATOM   2194  HZ2 LYS A 148     -16.347  -6.211 -20.459  1.00  0.00           H  
ATOM   2195  HZ3 LYS A 148     -16.251  -7.442 -19.450  1.00  0.00           H  
ATOM   2196  C   LYS A 148     -10.939  -1.557 -19.760  1.00  0.00           C  
ATOM   2197  O   LYS A 148     -10.359  -1.250 -20.778  1.00  0.00           O  
ATOM   2198  N   GLN A 149     -11.508  -0.709 -18.937  1.00  0.00           N  
ATOM   2199  H   GLN A 149     -12.014  -1.171 -18.194  1.00  0.00           H  
ATOM   2200  CA  GLN A 149     -11.093   0.668 -18.844  1.00  0.00           C  
ATOM   2201  HA  GLN A 149     -11.029   1.158 -19.816  1.00  0.00           H  
ATOM   2202  CB  GLN A 149     -12.117   1.599 -18.144  1.00  0.00           C  
ATOM   2203  HB2 GLN A 149     -12.409   1.191 -17.175  1.00  0.00           H  
ATOM   2204  HB3 GLN A 149     -11.670   2.588 -18.057  1.00  0.00           H  
ATOM   2205  CG  GLN A 149     -13.577   1.736 -18.819  1.00  0.00           C  
ATOM   2206  HG2 GLN A 149     -13.585   2.428 -19.661  1.00  0.00           H  
ATOM   2207  HG3 GLN A 149     -13.941   0.807 -19.259  1.00  0.00           H  
ATOM   2208  CD  GLN A 149     -14.656   2.161 -17.817  1.00  0.00           C  
ATOM   2209  OE1 GLN A 149     -15.609   1.435 -17.525  1.00  0.00           O  
ATOM   2210  NE2 GLN A 149     -14.339   3.192 -17.032  1.00  0.00           N  
ATOM   2211 HE21 GLN A 149     -13.566   3.769 -17.331  1.00  0.00           H  
ATOM   2212 HE22 GLN A 149     -15.010   3.433 -16.317  1.00  0.00           H  
ATOM   2213  C   GLN A 149      -9.666   0.790 -18.209  1.00  0.00           C  
ATOM   2214  O   GLN A 149      -9.275  -0.001 -17.419  1.00  0.00           O  
ATOM   2215  N   GLY A 150      -8.900   1.820 -18.599  1.00  0.00           N  
ATOM   2216  H   GLY A 150      -9.187   2.366 -19.398  1.00  0.00           H  
ATOM   2217  CA  GLY A 150      -7.900   2.405 -17.698  1.00  0.00           C  
ATOM   2218  HA2 GLY A 150      -7.430   1.691 -17.022  1.00  0.00           H  
ATOM   2219  HA3 GLY A 150      -7.087   2.773 -18.323  1.00  0.00           H  
ATOM   2220  C   GLY A 150      -8.557   3.475 -16.791  1.00  0.00           C  
ATOM   2221  O   GLY A 150      -9.084   4.475 -17.248  1.00  0.00           O  
ATOM   2222  N   VAL A 151      -8.481   3.320 -15.485  1.00  0.00           N  
ATOM   2223  H   VAL A 151      -7.852   2.596 -15.170  1.00  0.00           H  
ATOM   2224  CA  VAL A 151      -8.885   4.422 -14.544  1.00  0.00           C  
ATOM   2225  HA  VAL A 151      -9.820   4.921 -14.798  1.00  0.00           H  
ATOM   2226  CB  VAL A 151      -9.011   3.785 -13.124  1.00  0.00           C  
ATOM   2227  HB  VAL A 151      -8.081   3.291 -12.842  1.00  0.00           H  
ATOM   2228  CG1 VAL A 151      -9.335   4.816 -12.069  1.00  0.00           C  
ATOM   2229 HG11 VAL A 151      -9.307   4.333 -11.091  1.00  0.00           H  
ATOM   2230 HG12 VAL A 151      -8.533   5.554 -12.078  1.00  0.00           H  
ATOM   2231 HG13 VAL A 151     -10.289   5.303 -12.269  1.00  0.00           H  
ATOM   2232  CG2 VAL A 151     -10.142   2.708 -13.180  1.00  0.00           C  
ATOM   2233 HG21 VAL A 151     -10.180   2.081 -12.290  1.00  0.00           H  
ATOM   2234 HG22 VAL A 151     -11.032   3.337 -13.219  1.00  0.00           H  
ATOM   2235 HG23 VAL A 151     -10.023   2.112 -14.085  1.00  0.00           H  
ATOM   2236  C   VAL A 151      -7.733   5.456 -14.585  1.00  0.00           C  
ATOM   2237  O   VAL A 151      -6.630   4.974 -14.252  1.00  0.00           O  
ATOM   2238  N   VAL A 152      -7.980   6.699 -15.019  1.00  0.00           N  
ATOM   2239  H   VAL A 152      -8.944   6.912 -15.233  1.00  0.00           H  
ATOM   2240  CA  VAL A 152      -6.907   7.734 -15.242  1.00  0.00           C  
ATOM   2241  HA  VAL A 152      -6.194   7.176 -15.850  1.00  0.00           H  
ATOM   2242  CB  VAL A 152      -7.435   8.905 -16.216  1.00  0.00           C  
ATOM   2243  HB  VAL A 152      -7.943   8.496 -17.090  1.00  0.00           H  
ATOM   2244  CG1 VAL A 152      -8.487   9.683 -15.508  1.00  0.00           C  
ATOM   2245 HG11 VAL A 152      -8.766  10.577 -16.067  1.00  0.00           H  
ATOM   2246 HG12 VAL A 152      -9.367   9.046 -15.426  1.00  0.00           H  
ATOM   2247 HG13 VAL A 152      -8.183   9.962 -14.499  1.00  0.00           H  
ATOM   2248  CG2 VAL A 152      -6.301   9.826 -16.749  1.00  0.00           C  
ATOM   2249 HG21 VAL A 152      -5.495   9.149 -17.031  1.00  0.00           H  
ATOM   2250 HG22 VAL A 152      -6.645  10.464 -17.562  1.00  0.00           H  
ATOM   2251 HG23 VAL A 152      -6.057  10.445 -15.885  1.00  0.00           H  
ATOM   2252  C   VAL A 152      -6.413   8.311 -13.867  1.00  0.00           C  
ATOM   2253  O   VAL A 152      -7.091   8.275 -12.879  1.00  0.00           O  
ATOM   2254  N   HIE A 153      -5.137   8.384 -13.786  1.00  0.00           N  
ATOM   2255  H   HIE A 153      -4.577   8.335 -14.625  1.00  0.00           H  
ATOM   2256  CA  HIE A 153      -4.336   8.618 -12.562  1.00  0.00           C  
ATOM   2257  HA  HIE A 153      -3.298   8.463 -12.855  1.00  0.00           H  
ATOM   2258  CB  HIE A 153      -4.569  10.031 -11.928  1.00  0.00           C  
ATOM   2259  HB2 HIE A 153      -5.619  10.045 -11.636  1.00  0.00           H  
ATOM   2260  HB3 HIE A 153      -4.074  10.015 -10.958  1.00  0.00           H  
ATOM   2261  CG  HIE A 153      -4.238  11.241 -12.742  1.00  0.00           C  
ATOM   2262  ND1 HIE A 153      -4.586  12.540 -12.467  1.00  0.00           N  
ATOM   2263  CE1 HIE A 153      -3.828  13.322 -13.277  1.00  0.00           C  
ATOM   2264  HE1 HIE A 153      -3.821  14.402 -13.296  1.00  0.00           H  
ATOM   2265  NE2 HIE A 153      -3.087  12.561 -14.091  1.00  0.00           N  
ATOM   2266  HE2 HIE A 153      -2.542  12.968 -14.838  1.00  0.00           H  
ATOM   2267  CD2 HIE A 153      -3.283  11.246 -13.736  1.00  0.00           C  
ATOM   2268  HD2 HIE A 153      -2.659  10.383 -13.909  1.00  0.00           H  
ATOM   2269  C   HIE A 153      -4.463   7.489 -11.526  1.00  0.00           C  
ATOM   2270  O   HIE A 153      -4.227   7.615 -10.334  1.00  0.00           O  
ATOM   2271  N   ALA A 154      -4.772   6.268 -12.001  1.00  0.00           N  
ATOM   2272  H   ALA A 154      -4.927   6.194 -12.996  1.00  0.00           H  
ATOM   2273  CA  ALA A 154      -4.653   5.040 -11.245  1.00  0.00           C  
ATOM   2274  HA  ALA A 154      -3.933   5.263 -10.458  1.00  0.00           H  
ATOM   2275  CB  ALA A 154      -5.985   4.694 -10.650  1.00  0.00           C  
ATOM   2276  HB1 ALA A 154      -6.341   5.403  -9.903  1.00  0.00           H  
ATOM   2277  HB2 ALA A 154      -6.722   4.624 -11.451  1.00  0.00           H  
ATOM   2278  HB3 ALA A 154      -5.831   3.765 -10.102  1.00  0.00           H  
ATOM   2279  C   ALA A 154      -4.086   3.923 -12.151  1.00  0.00           C  
ATOM   2280  O   ALA A 154      -4.650   2.876 -12.444  1.00  0.00           O  
ATOM   2281  N   ALA A 155      -2.896   4.160 -12.642  1.00  0.00           N  
ATOM   2282  H   ALA A 155      -2.454   5.029 -12.378  1.00  0.00           H  
ATOM   2283  CA  ALA A 155      -2.185   3.309 -13.563  1.00  0.00           C  
ATOM   2284  HA  ALA A 155      -2.804   3.078 -14.431  1.00  0.00           H  
ATOM   2285  CB  ALA A 155      -0.977   4.024 -14.201  1.00  0.00           C  
ATOM   2286  HB1 ALA A 155      -0.542   3.404 -14.985  1.00  0.00           H  
ATOM   2287  HB2 ALA A 155      -1.236   5.026 -14.539  1.00  0.00           H  
ATOM   2288  HB3 ALA A 155      -0.188   4.128 -13.456  1.00  0.00           H  
ATOM   2289  C   ALA A 155      -1.757   1.886 -13.087  1.00  0.00           C  
ATOM   2290  O   ALA A 155      -2.043   0.986 -13.876  1.00  0.00           O  
ATOM   2291  N   PRO A 156      -1.288   1.727 -11.845  1.00  0.00           N  
ATOM   2292  CD  PRO A 156      -0.914   2.664 -10.778  1.00  0.00           C  
ATOM   2293  HD2 PRO A 156      -1.821   3.203 -10.502  1.00  0.00           H  
ATOM   2294  HD3 PRO A 156      -0.224   3.390 -11.208  1.00  0.00           H  
ATOM   2295  CG  PRO A 156      -0.332   1.870  -9.608  1.00  0.00           C  
ATOM   2296  HG2 PRO A 156      -1.168   1.689  -8.933  1.00  0.00           H  
ATOM   2297  HG3 PRO A 156       0.559   2.295  -9.148  1.00  0.00           H  
ATOM   2298  CB  PRO A 156      -0.043   0.487 -10.242  1.00  0.00           C  
ATOM   2299  HB2 PRO A 156      -0.353  -0.357  -9.627  1.00  0.00           H  
ATOM   2300  HB3 PRO A 156       1.001   0.238 -10.432  1.00  0.00           H  
ATOM   2301  CA  PRO A 156      -0.927   0.363 -11.455  1.00  0.00           C  
ATOM   2302  HA  PRO A 156      -0.265  -0.078 -12.201  1.00  0.00           H  
ATOM   2303  C   PRO A 156      -2.161  -0.527 -11.144  1.00  0.00           C  
ATOM   2304  O   PRO A 156      -2.054  -1.671 -11.313  1.00  0.00           O  
ATOM   2305  N   TYR A 157      -3.151   0.092 -10.520  1.00  0.00           N  
ATOM   2306  H   TYR A 157      -3.029   1.087 -10.401  1.00  0.00           H  
ATOM   2307  CA  TYR A 157      -4.427  -0.522 -10.214  1.00  0.00           C  
ATOM   2308  HA  TYR A 157      -4.384  -1.343  -9.498  1.00  0.00           H  
ATOM   2309  CB  TYR A 157      -5.323   0.534  -9.502  1.00  0.00           C  
ATOM   2310  HB2 TYR A 157      -4.777   0.800  -8.597  1.00  0.00           H  
ATOM   2311  HB3 TYR A 157      -5.464   1.397 -10.152  1.00  0.00           H  
ATOM   2312  CG  TYR A 157      -6.672  -0.084  -9.232  1.00  0.00           C  
ATOM   2313  CD1 TYR A 157      -6.826  -1.096  -8.263  1.00  0.00           C  
ATOM   2314  HD1 TYR A 157      -5.981  -1.464  -7.699  1.00  0.00           H  
ATOM   2315  CE1 TYR A 157      -8.117  -1.697  -8.021  1.00  0.00           C  
ATOM   2316  HE1 TYR A 157      -8.209  -2.546  -7.360  1.00  0.00           H  
ATOM   2317  CZ  TYR A 157      -9.190  -1.238  -8.758  1.00  0.00           C  
ATOM   2318  OH  TYR A 157     -10.387  -1.895  -8.600  1.00  0.00           O  
ATOM   2319  HH  TYR A 157     -10.615  -1.969  -7.671  1.00  0.00           H  
ATOM   2320  CE2 TYR A 157      -9.110  -0.198  -9.627  1.00  0.00           C  
ATOM   2321  HE2 TYR A 157     -10.004   0.213 -10.073  1.00  0.00           H  
ATOM   2322  CD2 TYR A 157      -7.805   0.295  -9.987  1.00  0.00           C  
ATOM   2323  HD2 TYR A 157      -7.749   1.098 -10.707  1.00  0.00           H  
ATOM   2324  C   TYR A 157      -5.082  -1.009 -11.533  1.00  0.00           C  
ATOM   2325  O   TYR A 157      -5.494  -2.155 -11.591  1.00  0.00           O  
ATOM   2326  N   SER A 158      -5.085  -0.187 -12.591  1.00  0.00           N  
ATOM   2327  H   SER A 158      -4.967   0.807 -12.461  1.00  0.00           H  
ATOM   2328  CA  SER A 158      -5.612  -0.588 -13.922  1.00  0.00           C  
ATOM   2329  HA  SER A 158      -6.553  -1.053 -13.627  1.00  0.00           H  
ATOM   2330  CB  SER A 158      -5.809   0.640 -14.850  1.00  0.00           C  
ATOM   2331  HB2 SER A 158      -4.895   1.173 -15.113  1.00  0.00           H  
ATOM   2332  HB3 SER A 158      -6.210   0.333 -15.815  1.00  0.00           H  
ATOM   2333  OG  SER A 158      -6.584   1.740 -14.213  1.00  0.00           O  
ATOM   2334  HG  SER A 158      -6.041   2.395 -13.768  1.00  0.00           H  
ATOM   2335  C   SER A 158      -4.697  -1.656 -14.519  1.00  0.00           C  
ATOM   2336  O   SER A 158      -5.221  -2.607 -15.008  1.00  0.00           O  
ATOM   2337  N   ALA A 159      -3.367  -1.585 -14.405  1.00  0.00           N  
ATOM   2338  H   ALA A 159      -2.934  -0.788 -13.962  1.00  0.00           H  
ATOM   2339  CA  ALA A 159      -2.555  -2.626 -15.027  1.00  0.00           C  
ATOM   2340  HA  ALA A 159      -2.794  -2.707 -16.087  1.00  0.00           H  
ATOM   2341  CB  ALA A 159      -1.122  -2.058 -15.083  1.00  0.00           C  
ATOM   2342  HB1 ALA A 159      -0.581  -2.334 -14.178  1.00  0.00           H  
ATOM   2343  HB2 ALA A 159      -0.645  -2.485 -15.966  1.00  0.00           H  
ATOM   2344  HB3 ALA A 159      -1.159  -0.980 -15.234  1.00  0.00           H  
ATOM   2345  C   ALA A 159      -2.626  -4.027 -14.407  1.00  0.00           C  
ATOM   2346  O   ALA A 159      -2.617  -5.072 -15.064  1.00  0.00           O  
ATOM   2347  N   SER A 160      -2.773  -4.061 -13.090  1.00  0.00           N  
ATOM   2348  H   SER A 160      -2.833  -3.107 -12.764  1.00  0.00           H  
ATOM   2349  CA  SER A 160      -2.908  -5.278 -12.291  1.00  0.00           C  
ATOM   2350  HA  SER A 160      -2.187  -5.968 -12.727  1.00  0.00           H  
ATOM   2351  CB  SER A 160      -2.494  -5.035 -10.847  1.00  0.00           C  
ATOM   2352  HB2 SER A 160      -2.715  -5.944 -10.285  1.00  0.00           H  
ATOM   2353  HB3 SER A 160      -1.451  -4.749 -10.714  1.00  0.00           H  
ATOM   2354  OG  SER A 160      -3.209  -3.989 -10.188  1.00  0.00           O  
ATOM   2355  HG  SER A 160      -2.818  -3.135 -10.383  1.00  0.00           H  
ATOM   2356  C   SER A 160      -4.315  -5.911 -12.333  1.00  0.00           C  
ATOM   2357  O   SER A 160      -4.312  -7.093 -12.616  1.00  0.00           O  
ATOM   2358  N   LYS A 161      -5.390  -5.179 -12.058  1.00  0.00           N  
ATOM   2359  H   LYS A 161      -5.253  -4.266 -11.648  1.00  0.00           H  
ATOM   2360  CA  LYS A 161      -6.710  -5.738 -12.415  1.00  0.00           C  
ATOM   2361  HA  LYS A 161      -6.978  -6.654 -11.888  1.00  0.00           H  
ATOM   2362  CB  LYS A 161      -7.879  -4.827 -12.105  1.00  0.00           C  
ATOM   2363  HB2 LYS A 161      -7.735  -3.922 -12.696  1.00  0.00           H  
ATOM   2364  HB3 LYS A 161      -8.753  -5.299 -12.553  1.00  0.00           H  
ATOM   2365  CG  LYS A 161      -7.988  -4.497 -10.651  1.00  0.00           C  
ATOM   2366  HG2 LYS A 161      -7.005  -4.477 -10.181  1.00  0.00           H  
ATOM   2367  HG3 LYS A 161      -8.467  -3.519 -10.607  1.00  0.00           H  
ATOM   2368  CD  LYS A 161      -8.895  -5.523 -10.054  1.00  0.00           C  
ATOM   2369  HD2 LYS A 161      -9.809  -5.520 -10.648  1.00  0.00           H  
ATOM   2370  HD3 LYS A 161      -8.420  -6.498 -10.157  1.00  0.00           H  
ATOM   2371  CE  LYS A 161      -9.146  -5.274  -8.539  1.00  0.00           C  
ATOM   2372  HE2 LYS A 161      -8.195  -5.397  -8.021  1.00  0.00           H  
ATOM   2373  HE3 LYS A 161      -9.342  -4.202  -8.509  1.00  0.00           H  
ATOM   2374  NZ  LYS A 161     -10.236  -6.034  -7.907  1.00  0.00           N1+
ATOM   2375  HZ1 LYS A 161     -10.014  -7.018  -7.950  1.00  0.00           H  
ATOM   2376  HZ2 LYS A 161     -10.381  -5.845  -6.925  1.00  0.00           H  
ATOM   2377  HZ3 LYS A 161     -11.124  -6.002  -8.387  1.00  0.00           H  
ATOM   2378  C   LYS A 161      -6.811  -6.220 -13.867  1.00  0.00           C  
ATOM   2379  O   LYS A 161      -7.500  -7.175 -14.172  1.00  0.00           O  
ATOM   2380  N   HID A 162      -6.115  -5.583 -14.817  1.00  0.00           N  
ATOM   2381  H   HID A 162      -5.586  -4.792 -14.479  1.00  0.00           H  
ATOM   2382  CA  HID A 162      -6.013  -6.003 -16.262  1.00  0.00           C  
ATOM   2383  HA  HID A 162      -7.025  -5.978 -16.666  1.00  0.00           H  
ATOM   2384  CB  HID A 162      -5.298  -5.067 -17.160  1.00  0.00           C  
ATOM   2385  HB2 HID A 162      -4.711  -4.372 -16.561  1.00  0.00           H  
ATOM   2386  HB3 HID A 162      -4.725  -5.592 -17.924  1.00  0.00           H  
ATOM   2387  CG  HID A 162      -6.236  -4.202 -18.027  1.00  0.00           C  
ATOM   2388  ND1 HID A 162      -6.884  -3.101 -17.582  1.00  0.00           N  
ATOM   2389  HD1 HID A 162      -6.924  -2.781 -16.626  1.00  0.00           H  
ATOM   2390  CE1 HID A 162      -7.547  -2.558 -18.583  1.00  0.00           C  
ATOM   2391  HE1 HID A 162      -8.122  -1.644 -18.591  1.00  0.00           H  
ATOM   2392  NE2 HID A 162      -7.283  -3.241 -19.724  1.00  0.00           N  
ATOM   2393  CD2 HID A 162      -6.431  -4.311 -19.358  1.00  0.00           C  
ATOM   2394  HD2 HID A 162      -6.002  -5.058 -20.010  1.00  0.00           H  
ATOM   2395  C   HID A 162      -5.462  -7.399 -16.370  1.00  0.00           C  
ATOM   2396  O   HID A 162      -6.001  -8.264 -17.039  1.00  0.00           O  
ATOM   2397  N   GLY A 163      -4.372  -7.626 -15.648  1.00  0.00           N  
ATOM   2398  H   GLY A 163      -3.954  -6.843 -15.165  1.00  0.00           H  
ATOM   2399  CA  GLY A 163      -3.696  -8.891 -15.476  1.00  0.00           C  
ATOM   2400  HA2 GLY A 163      -3.276  -9.237 -16.420  1.00  0.00           H  
ATOM   2401  HA3 GLY A 163      -2.794  -8.774 -14.875  1.00  0.00           H  
ATOM   2402  C   GLY A 163      -4.668  -9.957 -14.807  1.00  0.00           C  
ATOM   2403  O   GLY A 163      -4.618 -11.143 -15.208  1.00  0.00           O  
ATOM   2404  N   VAL A 164      -5.617  -9.683 -13.945  1.00  0.00           N  
ATOM   2405  H   VAL A 164      -5.658  -8.730 -13.611  1.00  0.00           H  
ATOM   2406  CA  VAL A 164      -6.684 -10.627 -13.451  1.00  0.00           C  
ATOM   2407  HA  VAL A 164      -6.155 -11.537 -13.169  1.00  0.00           H  
ATOM   2408  CB  VAL A 164      -7.379 -10.045 -12.228  1.00  0.00           C  
ATOM   2409  HB  VAL A 164      -7.985  -9.187 -12.515  1.00  0.00           H  
ATOM   2410  CG1 VAL A 164      -8.322 -11.074 -11.629  1.00  0.00           C  
ATOM   2411 HG11 VAL A 164      -7.943 -12.069 -11.862  1.00  0.00           H  
ATOM   2412 HG12 VAL A 164      -8.260 -10.858 -10.563  1.00  0.00           H  
ATOM   2413 HG13 VAL A 164      -9.332 -11.018 -12.035  1.00  0.00           H  
ATOM   2414  CG2 VAL A 164      -6.279  -9.688 -11.219  1.00  0.00           C  
ATOM   2415 HG21 VAL A 164      -6.625  -9.663 -10.186  1.00  0.00           H  
ATOM   2416 HG22 VAL A 164      -5.475 -10.409 -11.367  1.00  0.00           H  
ATOM   2417 HG23 VAL A 164      -5.877  -8.710 -11.485  1.00  0.00           H  
ATOM   2418  C   VAL A 164      -7.689 -10.973 -14.600  1.00  0.00           C  
ATOM   2419  O   VAL A 164      -8.160 -12.147 -14.615  1.00  0.00           O  
ATOM   2420  N   VAL A 165      -7.962 -10.091 -15.536  1.00  0.00           N  
ATOM   2421  H   VAL A 165      -7.679  -9.128 -15.426  1.00  0.00           H  
ATOM   2422  CA  VAL A 165      -8.728 -10.457 -16.749  1.00  0.00           C  
ATOM   2423  HA  VAL A 165      -9.588 -11.053 -16.443  1.00  0.00           H  
ATOM   2424  CB  VAL A 165      -9.158  -9.236 -17.533  1.00  0.00           C  
ATOM   2425  HB  VAL A 165      -8.319  -8.675 -17.943  1.00  0.00           H  
ATOM   2426  CG1 VAL A 165      -9.975  -9.578 -18.812  1.00  0.00           C  
ATOM   2427 HG11 VAL A 165      -9.384 -10.106 -19.561  1.00  0.00           H  
ATOM   2428 HG12 VAL A 165     -10.848 -10.218 -18.684  1.00  0.00           H  
ATOM   2429 HG13 VAL A 165     -10.406  -8.727 -19.340  1.00  0.00           H  
ATOM   2430  CG2 VAL A 165      -9.989  -8.212 -16.673  1.00  0.00           C  
ATOM   2431 HG21 VAL A 165     -10.747  -8.623 -16.006  1.00  0.00           H  
ATOM   2432 HG22 VAL A 165      -9.377  -7.696 -15.934  1.00  0.00           H  
ATOM   2433 HG23 VAL A 165     -10.499  -7.453 -17.265  1.00  0.00           H  
ATOM   2434  C   VAL A 165      -7.929 -11.382 -17.571  1.00  0.00           C  
ATOM   2435  O   VAL A 165      -8.485 -12.327 -18.072  1.00  0.00           O  
ATOM   2436  N   GLY A 166      -6.571 -11.234 -17.688  1.00  0.00           N  
ATOM   2437  H   GLY A 166      -6.164 -10.473 -17.163  1.00  0.00           H  
ATOM   2438  CA  GLY A 166      -5.717 -12.166 -18.371  1.00  0.00           C  
ATOM   2439  HA2 GLY A 166      -5.947 -12.273 -19.431  1.00  0.00           H  
ATOM   2440  HA3 GLY A 166      -4.712 -11.745 -18.386  1.00  0.00           H  
ATOM   2441  C   GLY A 166      -5.733 -13.582 -17.796  1.00  0.00           C  
ATOM   2442  O   GLY A 166      -6.120 -14.567 -18.466  1.00  0.00           O  
ATOM   2443  N   PHE A 167      -5.607 -13.742 -16.487  1.00  0.00           N  
ATOM   2444  H   PHE A 167      -5.353 -12.892 -16.005  1.00  0.00           H  
ATOM   2445  CA  PHE A 167      -5.556 -15.038 -15.800  1.00  0.00           C  
ATOM   2446  HA  PHE A 167      -4.997 -15.845 -16.271  1.00  0.00           H  
ATOM   2447  CB  PHE A 167      -5.061 -14.832 -14.379  1.00  0.00           C  
ATOM   2448  HB2 PHE A 167      -4.018 -14.531 -14.473  1.00  0.00           H  
ATOM   2449  HB3 PHE A 167      -5.626 -13.999 -13.961  1.00  0.00           H  
ATOM   2450  CG  PHE A 167      -5.096 -15.999 -13.482  1.00  0.00           C  
ATOM   2451  CD1 PHE A 167      -4.170 -17.044 -13.604  1.00  0.00           C  
ATOM   2452  HD1 PHE A 167      -3.356 -16.956 -14.308  1.00  0.00           H  
ATOM   2453  CE1 PHE A 167      -4.098 -18.073 -12.570  1.00  0.00           C  
ATOM   2454  HE1 PHE A 167      -3.352 -18.854 -12.582  1.00  0.00           H  
ATOM   2455  CZ  PHE A 167      -4.964 -18.054 -11.497  1.00  0.00           C  
ATOM   2456  HZ  PHE A 167      -4.979 -18.852 -10.770  1.00  0.00           H  
ATOM   2457  CE2 PHE A 167      -5.979 -17.037 -11.448  1.00  0.00           C  
ATOM   2458  HE2 PHE A 167      -6.713 -17.077 -10.657  1.00  0.00           H  
ATOM   2459  CD2 PHE A 167      -5.954 -15.979 -12.364  1.00  0.00           C  
ATOM   2460  HD2 PHE A 167      -6.562 -15.102 -12.196  1.00  0.00           H  
ATOM   2461  C   PHE A 167      -6.982 -15.652 -15.848  1.00  0.00           C  
ATOM   2462  O   PHE A 167      -7.069 -16.831 -16.090  1.00  0.00           O  
ATOM   2463  N   THR A 168      -8.079 -14.846 -15.755  1.00  0.00           N  
ATOM   2464  H   THR A 168      -7.873 -13.862 -15.659  1.00  0.00           H  
ATOM   2465  CA  THR A 168      -9.416 -15.408 -15.860  1.00  0.00           C  
ATOM   2466  HA  THR A 168      -9.442 -16.205 -15.118  1.00  0.00           H  
ATOM   2467  CB  THR A 168     -10.368 -14.258 -15.551  1.00  0.00           C  
ATOM   2468  HB  THR A 168     -10.237 -13.461 -16.284  1.00  0.00           H  
ATOM   2469  CG2 THR A 168     -11.847 -14.585 -15.834  1.00  0.00           C  
ATOM   2470 HG21 THR A 168     -11.941 -15.581 -15.401  1.00  0.00           H  
ATOM   2471 HG22 THR A 168     -12.549 -13.829 -15.485  1.00  0.00           H  
ATOM   2472 HG23 THR A 168     -12.035 -14.616 -16.908  1.00  0.00           H  
ATOM   2473  OG1 THR A 168     -10.231 -13.881 -14.244  1.00  0.00           O  
ATOM   2474  HG1 THR A 168      -9.611 -13.148 -14.257  1.00  0.00           H  
ATOM   2475  C   THR A 168      -9.733 -15.989 -17.256  1.00  0.00           C  
ATOM   2476  O   THR A 168     -10.408 -17.061 -17.358  1.00  0.00           O  
ATOM   2477  N   LYS A 169      -9.191 -15.428 -18.324  1.00  0.00           N  
ATOM   2478  H   LYS A 169      -8.660 -14.570 -18.264  1.00  0.00           H  
ATOM   2479  CA  LYS A 169      -9.211 -16.045 -19.618  1.00  0.00           C  
ATOM   2480  HA  LYS A 169     -10.166 -16.545 -19.777  1.00  0.00           H  
ATOM   2481  CB  LYS A 169      -9.041 -15.054 -20.766  1.00  0.00           C  
ATOM   2482  HB2 LYS A 169      -8.131 -14.511 -20.511  1.00  0.00           H  
ATOM   2483  HB3 LYS A 169      -8.881 -15.629 -21.678  1.00  0.00           H  
ATOM   2484  CG  LYS A 169     -10.269 -14.066 -20.923  1.00  0.00           C  
ATOM   2485  HG2 LYS A 169     -11.150 -14.707 -20.959  1.00  0.00           H  
ATOM   2486  HG3 LYS A 169     -10.362 -13.412 -20.056  1.00  0.00           H  
ATOM   2487  CD  LYS A 169     -10.159 -13.147 -22.151  1.00  0.00           C  
ATOM   2488  HD2 LYS A 169      -9.175 -12.685 -22.230  1.00  0.00           H  
ATOM   2489  HD3 LYS A 169     -10.393 -13.792 -22.997  1.00  0.00           H  
ATOM   2490  CE  LYS A 169     -11.226 -12.074 -22.061  1.00  0.00           C  
ATOM   2491  HE2 LYS A 169     -12.185 -12.508 -21.779  1.00  0.00           H  
ATOM   2492  HE3 LYS A 169     -10.955 -11.414 -21.236  1.00  0.00           H  
ATOM   2493  NZ  LYS A 169     -11.349 -11.314 -23.294  1.00  0.00           N1+
ATOM   2494  HZ1 LYS A 169     -10.478 -11.041 -23.726  1.00  0.00           H  
ATOM   2495  HZ2 LYS A 169     -11.835 -11.841 -24.006  1.00  0.00           H  
ATOM   2496  HZ3 LYS A 169     -11.985 -10.532 -23.220  1.00  0.00           H  
ATOM   2497  C   LYS A 169      -8.287 -17.268 -19.707  1.00  0.00           C  
ATOM   2498  O   LYS A 169      -8.684 -18.328 -20.228  1.00  0.00           O  
ATOM   2499  N   ALA A 170      -7.029 -17.166 -19.350  1.00  0.00           N  
ATOM   2500  H   ALA A 170      -6.727 -16.250 -19.051  1.00  0.00           H  
ATOM   2501  CA  ALA A 170      -5.983 -18.128 -19.666  1.00  0.00           C  
ATOM   2502  HA  ALA A 170      -6.110 -18.486 -20.689  1.00  0.00           H  
ATOM   2503  CB  ALA A 170      -4.629 -17.502 -19.410  1.00  0.00           C  
ATOM   2504  HB1 ALA A 170      -4.466 -16.674 -20.098  1.00  0.00           H  
ATOM   2505  HB2 ALA A 170      -4.635 -17.110 -18.393  1.00  0.00           H  
ATOM   2506  HB3 ALA A 170      -3.859 -18.272 -19.463  1.00  0.00           H  
ATOM   2507  C   ALA A 170      -6.130 -19.407 -18.756  1.00  0.00           C  
ATOM   2508  O   ALA A 170      -5.995 -20.525 -19.188  1.00  0.00           O  
ATOM   2509  N   LEU A 171      -6.539 -19.220 -17.481  1.00  0.00           N  
ATOM   2510  H   LEU A 171      -6.776 -18.303 -17.130  1.00  0.00           H  
ATOM   2511  CA  LEU A 171      -6.811 -20.349 -16.571  1.00  0.00           C  
ATOM   2512  HA  LEU A 171      -6.128 -21.184 -16.733  1.00  0.00           H  
ATOM   2513  CB  LEU A 171      -6.555 -19.918 -15.155  1.00  0.00           C  
ATOM   2514  HB2 LEU A 171      -5.492 -19.677 -15.146  1.00  0.00           H  
ATOM   2515  HB3 LEU A 171      -7.210 -19.107 -14.837  1.00  0.00           H  
ATOM   2516  CG  LEU A 171      -6.785 -21.114 -14.131  1.00  0.00           C  
ATOM   2517  HG  LEU A 171      -7.564 -21.782 -14.495  1.00  0.00           H  
ATOM   2518  CD1 LEU A 171      -5.476 -21.753 -13.802  1.00  0.00           C  
ATOM   2519 HD11 LEU A 171      -5.614 -22.526 -13.046  1.00  0.00           H  
ATOM   2520 HD12 LEU A 171      -5.026 -22.233 -14.671  1.00  0.00           H  
ATOM   2521 HD13 LEU A 171      -4.909 -20.981 -13.283  1.00  0.00           H  
ATOM   2522  CD2 LEU A 171      -7.251 -20.557 -12.774  1.00  0.00           C  
ATOM   2523 HD21 LEU A 171      -7.137 -21.230 -11.924  1.00  0.00           H  
ATOM   2524 HD22 LEU A 171      -6.706 -19.640 -12.553  1.00  0.00           H  
ATOM   2525 HD23 LEU A 171      -8.309 -20.326 -12.898  1.00  0.00           H  
ATOM   2526  C   LEU A 171      -8.154 -21.032 -16.898  1.00  0.00           C  
ATOM   2527  O   LEU A 171      -8.305 -22.258 -16.869  1.00  0.00           O  
ATOM   2528  N   GLY A 172      -9.122 -20.269 -17.388  1.00  0.00           N  
ATOM   2529  H   GLY A 172      -8.858 -19.300 -17.498  1.00  0.00           H  
ATOM   2530  CA  GLY A 172     -10.393 -20.787 -17.971  1.00  0.00           C  
ATOM   2531  HA2 GLY A 172     -10.841 -21.515 -17.296  1.00  0.00           H  
ATOM   2532  HA3 GLY A 172     -11.168 -20.071 -18.244  1.00  0.00           H  
ATOM   2533  C   GLY A 172     -10.205 -21.612 -19.223  1.00  0.00           C  
ATOM   2534  O   GLY A 172     -10.806 -22.674 -19.213  1.00  0.00           O  
ATOM   2535  N   LEU A 173      -9.384 -21.269 -20.194  1.00  0.00           N  
ATOM   2536  H   LEU A 173      -8.973 -20.349 -20.138  1.00  0.00           H  
ATOM   2537  CA  LEU A 173      -9.143 -22.065 -21.376  1.00  0.00           C  
ATOM   2538  HA  LEU A 173     -10.096 -22.470 -21.717  1.00  0.00           H  
ATOM   2539  CB  LEU A 173      -8.761 -21.228 -22.596  1.00  0.00           C  
ATOM   2540  HB2 LEU A 173      -7.714 -20.942 -22.488  1.00  0.00           H  
ATOM   2541  HB3 LEU A 173      -8.700 -21.871 -23.474  1.00  0.00           H  
ATOM   2542  CG  LEU A 173      -9.735 -20.133 -23.108  1.00  0.00           C  
ATOM   2543  HG  LEU A 173      -9.567 -19.309 -22.415  1.00  0.00           H  
ATOM   2544  CD1 LEU A 173      -9.296 -19.689 -24.537  1.00  0.00           C  
ATOM   2545 HD11 LEU A 173      -8.210 -19.593 -24.538  1.00  0.00           H  
ATOM   2546 HD12 LEU A 173      -9.693 -20.434 -25.228  1.00  0.00           H  
ATOM   2547 HD13 LEU A 173      -9.832 -18.765 -24.754  1.00  0.00           H  
ATOM   2548  CD2 LEU A 173     -11.162 -20.499 -23.154  1.00  0.00           C  
ATOM   2549 HD21 LEU A 173     -11.518 -20.733 -22.151  1.00  0.00           H  
ATOM   2550 HD22 LEU A 173     -11.687 -19.573 -23.385  1.00  0.00           H  
ATOM   2551 HD23 LEU A 173     -11.398 -21.205 -23.951  1.00  0.00           H  
ATOM   2552  C   LEU A 173      -8.310 -23.292 -21.167  1.00  0.00           C  
ATOM   2553  O   LEU A 173      -8.517 -24.301 -21.837  1.00  0.00           O  
ATOM   2554  N   GLU A 174      -7.534 -23.270 -20.112  1.00  0.00           N  
ATOM   2555  H   GLU A 174      -7.634 -22.492 -19.475  1.00  0.00           H  
ATOM   2556  CA  GLU A 174      -6.646 -24.401 -19.669  1.00  0.00           C  
ATOM   2557  HA  GLU A 174      -6.229 -24.903 -20.541  1.00  0.00           H  
ATOM   2558  CB  GLU A 174      -5.384 -23.803 -18.979  1.00  0.00           C  
ATOM   2559  HB2 GLU A 174      -4.843 -23.193 -19.702  1.00  0.00           H  
ATOM   2560  HB3 GLU A 174      -5.572 -23.092 -18.174  1.00  0.00           H  
ATOM   2561  CG  GLU A 174      -4.387 -24.935 -18.488  1.00  0.00           C  
ATOM   2562  HG2 GLU A 174      -4.885 -25.674 -17.861  1.00  0.00           H  
ATOM   2563  HG3 GLU A 174      -4.060 -25.465 -19.382  1.00  0.00           H  
ATOM   2564  CD  GLU A 174      -3.279 -24.291 -17.649  1.00  0.00           C  
ATOM   2565  OE1 GLU A 174      -2.695 -23.286 -18.155  1.00  0.00           O  
ATOM   2566  OE2 GLU A 174      -2.880 -24.796 -16.532  1.00  0.00           O  
ATOM   2567  C   GLU A 174      -7.403 -25.483 -18.861  1.00  0.00           C  
ATOM   2568  O   GLU A 174      -6.964 -26.627 -18.769  1.00  0.00           O  
ATOM   2569  N   LEU A 175      -8.557 -25.114 -18.379  1.00  0.00           N  
ATOM   2570  H   LEU A 175      -8.832 -24.168 -18.602  1.00  0.00           H  
ATOM   2571  CA  LEU A 175      -9.422 -25.952 -17.562  1.00  0.00           C  
ATOM   2572  HA  LEU A 175      -8.977 -26.922 -17.341  1.00  0.00           H  
ATOM   2573  CB  LEU A 175      -9.546 -25.326 -16.191  1.00  0.00           C  
ATOM   2574  HB2 LEU A 175     -10.093 -24.392 -16.325  1.00  0.00           H  
ATOM   2575  HB3 LEU A 175     -10.162 -25.979 -15.572  1.00  0.00           H  
ATOM   2576  CG  LEU A 175      -8.260 -25.149 -15.380  1.00  0.00           C  
ATOM   2577  HG  LEU A 175      -7.576 -24.523 -15.953  1.00  0.00           H  
ATOM   2578  CD1 LEU A 175      -8.702 -24.354 -14.103  1.00  0.00           C  
ATOM   2579 HD11 LEU A 175      -9.344 -23.499 -14.312  1.00  0.00           H  
ATOM   2580 HD12 LEU A 175      -9.260 -25.098 -13.535  1.00  0.00           H  
ATOM   2581 HD13 LEU A 175      -7.855 -24.177 -13.440  1.00  0.00           H  
ATOM   2582  CD2 LEU A 175      -7.670 -26.495 -14.877  1.00  0.00           C  
ATOM   2583 HD21 LEU A 175      -6.882 -26.235 -14.169  1.00  0.00           H  
ATOM   2584 HD22 LEU A 175      -8.415 -27.028 -14.287  1.00  0.00           H  
ATOM   2585 HD23 LEU A 175      -7.228 -26.972 -15.752  1.00  0.00           H  
ATOM   2586  C   LEU A 175     -10.771 -26.259 -18.167  1.00  0.00           C  
ATOM   2587  O   LEU A 175     -11.574 -26.937 -17.505  1.00  0.00           O  
ATOM   2588  N   ALA A 176     -11.094 -25.895 -19.384  1.00  0.00           N  
ATOM   2589  H   ALA A 176     -10.349 -25.396 -19.848  1.00  0.00           H  
ATOM   2590  CA  ALA A 176     -12.366 -26.071 -20.027  1.00  0.00           C  
ATOM   2591  HA  ALA A 176     -13.096 -25.654 -19.334  1.00  0.00           H  
ATOM   2592  CB  ALA A 176     -12.453 -25.096 -21.261  1.00  0.00           C  
ATOM   2593  HB1 ALA A 176     -13.525 -25.011 -21.438  1.00  0.00           H  
ATOM   2594  HB2 ALA A 176     -12.053 -24.096 -21.088  1.00  0.00           H  
ATOM   2595  HB3 ALA A 176     -12.027 -25.464 -22.194  1.00  0.00           H  
ATOM   2596  C   ALA A 176     -12.812 -27.513 -20.240  1.00  0.00           C  
ATOM   2597  O   ALA A 176     -13.878 -27.864 -19.825  1.00  0.00           O  
ATOM   2598  N   ARG A 177     -11.922 -28.434 -20.692  1.00  0.00           N  
ATOM   2599  H   ARG A 177     -11.072 -27.950 -20.939  1.00  0.00           H  
ATOM   2600  CA  ARG A 177     -12.109 -29.895 -20.797  1.00  0.00           C  
ATOM   2601  HA  ARG A 177     -13.136 -29.839 -21.160  1.00  0.00           H  
ATOM   2602  CB  ARG A 177     -11.154 -30.628 -21.801  1.00  0.00           C  
ATOM   2603  HB2 ARG A 177     -11.048 -29.935 -22.635  1.00  0.00           H  
ATOM   2604  HB3 ARG A 177     -10.126 -30.705 -21.447  1.00  0.00           H  
ATOM   2605  CG  ARG A 177     -11.715 -31.940 -22.375  1.00  0.00           C  
ATOM   2606  HG2 ARG A 177     -11.101 -32.339 -23.183  1.00  0.00           H  
ATOM   2607  HG3 ARG A 177     -11.594 -32.753 -21.659  1.00  0.00           H  
ATOM   2608  CD  ARG A 177     -13.191 -31.858 -22.725  1.00  0.00           C  
ATOM   2609  HD2 ARG A 177     -13.776 -31.847 -21.805  1.00  0.00           H  
ATOM   2610  HD3 ARG A 177     -13.417 -30.949 -23.283  1.00  0.00           H  
ATOM   2611  NE  ARG A 177     -13.632 -33.030 -23.457  1.00  0.00           N  
ATOM   2612  HE  ARG A 177     -13.836 -33.852 -22.905  1.00  0.00           H  
ATOM   2613  CZ  ARG A 177     -13.932 -33.157 -24.721  1.00  0.00           C  
ATOM   2614  NH1 ARG A 177     -13.652 -32.236 -25.553  1.00  0.00           N  
ATOM   2615 HH11 ARG A 177     -13.284 -31.414 -25.094  1.00  0.00           H  
ATOM   2616 HH12 ARG A 177     -13.988 -32.290 -26.503  1.00  0.00           H  
ATOM   2617  NH2 ARG A 177     -14.503 -34.209 -25.229  1.00  0.00           N  
ATOM   2618 HH21 ARG A 177     -14.691 -34.970 -24.592  1.00  0.00           H  
ATOM   2619 HH22 ARG A 177     -14.601 -34.281 -26.232  1.00  0.00           H  
ATOM   2620  C   ARG A 177     -12.205 -30.488 -19.389  1.00  0.00           C  
ATOM   2621  O   ARG A 177     -12.922 -31.429 -19.280  1.00  0.00           O  
ATOM   2622  N   THR A 178     -11.564 -29.887 -18.368  1.00  0.00           N  
ATOM   2623  H   THR A 178     -11.053 -29.058 -18.635  1.00  0.00           H  
ATOM   2624  CA  THR A 178     -11.631 -30.398 -16.952  1.00  0.00           C  
ATOM   2625  HA  THR A 178     -11.577 -31.484 -16.868  1.00  0.00           H  
ATOM   2626  CB  THR A 178     -10.349 -29.872 -16.238  1.00  0.00           C  
ATOM   2627  HB  THR A 178     -10.295 -28.786 -16.304  1.00  0.00           H  
ATOM   2628  CG2 THR A 178     -10.178 -30.226 -14.747  1.00  0.00           C  
ATOM   2629 HG21 THR A 178     -10.093 -31.306 -14.630  1.00  0.00           H  
ATOM   2630 HG22 THR A 178      -9.315 -29.831 -14.211  1.00  0.00           H  
ATOM   2631 HG23 THR A 178     -11.161 -30.027 -14.321  1.00  0.00           H  
ATOM   2632  OG1 THR A 178      -9.232 -30.416 -16.863  1.00  0.00           O  
ATOM   2633  HG1 THR A 178      -9.310 -30.156 -17.784  1.00  0.00           H  
ATOM   2634  C   THR A 178     -12.923 -29.980 -16.298  1.00  0.00           C  
ATOM   2635  O   THR A 178     -13.414 -30.578 -15.323  1.00  0.00           O  
ATOM   2636  N   GLY A 179     -13.647 -29.014 -16.833  1.00  0.00           N  
ATOM   2637  H   GLY A 179     -13.384 -28.533 -17.681  1.00  0.00           H  
ATOM   2638  CA  GLY A 179     -14.958 -28.550 -16.319  1.00  0.00           C  
ATOM   2639  HA2 GLY A 179     -15.446 -28.073 -17.169  1.00  0.00           H  
ATOM   2640  HA3 GLY A 179     -15.618 -29.375 -16.050  1.00  0.00           H  
ATOM   2641  C   GLY A 179     -14.997 -27.563 -15.198  1.00  0.00           C  
ATOM   2642  O   GLY A 179     -16.039 -26.998 -14.926  1.00  0.00           O  
ATOM   2643  N   ILE A 180     -13.807 -27.227 -14.606  1.00  0.00           N  
ATOM   2644  H   ILE A 180     -12.935 -27.710 -14.767  1.00  0.00           H  
ATOM   2645  CA  ILE A 180     -13.727 -26.010 -13.685  1.00  0.00           C  
ATOM   2646  HA  ILE A 180     -14.625 -26.058 -13.069  1.00  0.00           H  
ATOM   2647  CB  ILE A 180     -12.402 -26.189 -12.880  1.00  0.00           C  
ATOM   2648  HB  ILE A 180     -11.533 -25.971 -13.502  1.00  0.00           H  
ATOM   2649  CG2 ILE A 180     -12.293 -25.030 -11.875  1.00  0.00           C  
ATOM   2650 HG21 ILE A 180     -11.482 -25.224 -11.173  1.00  0.00           H  
ATOM   2651 HG22 ILE A 180     -12.093 -24.177 -12.523  1.00  0.00           H  
ATOM   2652 HG23 ILE A 180     -13.215 -24.757 -11.361  1.00  0.00           H  
ATOM   2653  CG1 ILE A 180     -12.246 -27.487 -12.031  1.00  0.00           C  
ATOM   2654 HG12 ILE A 180     -12.590 -27.281 -11.017  1.00  0.00           H  
ATOM   2655 HG13 ILE A 180     -12.811 -28.331 -12.425  1.00  0.00           H  
ATOM   2656  CD1 ILE A 180     -10.852 -28.006 -12.026  1.00  0.00           C  
ATOM   2657 HD11 ILE A 180     -10.785 -28.979 -11.540  1.00  0.00           H  
ATOM   2658 HD12 ILE A 180     -10.432 -28.086 -13.029  1.00  0.00           H  
ATOM   2659 HD13 ILE A 180     -10.118 -27.322 -11.599  1.00  0.00           H  
ATOM   2660  C   ILE A 180     -13.714 -24.715 -14.495  1.00  0.00           C  
ATOM   2661  O   ILE A 180     -12.927 -24.507 -15.447  1.00  0.00           O  
ATOM   2662  N   THR A 181     -14.654 -23.769 -14.102  1.00  0.00           N  
ATOM   2663  H   THR A 181     -15.295 -23.978 -13.351  1.00  0.00           H  
ATOM   2664  CA  THR A 181     -14.927 -22.509 -14.814  1.00  0.00           C  
ATOM   2665  HA  THR A 181     -14.419 -22.688 -15.761  1.00  0.00           H  
ATOM   2666  CB  THR A 181     -16.465 -22.305 -15.151  1.00  0.00           C  
ATOM   2667  HB  THR A 181     -16.496 -21.408 -15.770  1.00  0.00           H  
ATOM   2668  CG2 THR A 181     -17.260 -23.540 -15.592  1.00  0.00           C  
ATOM   2669 HG21 THR A 181     -18.246 -23.197 -15.905  1.00  0.00           H  
ATOM   2670 HG22 THR A 181     -16.718 -24.017 -16.409  1.00  0.00           H  
ATOM   2671 HG23 THR A 181     -17.431 -24.241 -14.775  1.00  0.00           H  
ATOM   2672  OG1 THR A 181     -17.200 -21.857 -13.967  1.00  0.00           O  
ATOM   2673  HG1 THR A 181     -18.086 -21.579 -14.211  1.00  0.00           H  
ATOM   2674  C   THR A 181     -14.258 -21.308 -14.127  1.00  0.00           C  
ATOM   2675  O   THR A 181     -14.290 -21.195 -12.829  1.00  0.00           O  
ATOM   2676  N   VAL A 182     -13.609 -20.464 -14.923  1.00  0.00           N  
ATOM   2677  H   VAL A 182     -13.745 -20.469 -15.925  1.00  0.00           H  
ATOM   2678  CA  VAL A 182     -12.894 -19.275 -14.311  1.00  0.00           C  
ATOM   2679  HA  VAL A 182     -13.065 -19.277 -13.235  1.00  0.00           H  
ATOM   2680  CB  VAL A 182     -11.381 -19.448 -14.510  1.00  0.00           C  
ATOM   2681  HB  VAL A 182     -11.178 -19.269 -15.565  1.00  0.00           H  
ATOM   2682  CG1 VAL A 182     -10.647 -18.483 -13.616  1.00  0.00           C  
ATOM   2683 HG11 VAL A 182      -9.609 -18.436 -13.946  1.00  0.00           H  
ATOM   2684 HG12 VAL A 182     -11.031 -17.468 -13.721  1.00  0.00           H  
ATOM   2685 HG13 VAL A 182     -10.705 -18.839 -12.588  1.00  0.00           H  
ATOM   2686  CG2 VAL A 182     -10.930 -20.889 -14.065  1.00  0.00           C  
ATOM   2687 HG21 VAL A 182      -9.889 -21.104 -14.305  1.00  0.00           H  
ATOM   2688 HG22 VAL A 182     -10.992 -20.814 -12.979  1.00  0.00           H  
ATOM   2689 HG23 VAL A 182     -11.519 -21.669 -14.546  1.00  0.00           H  
ATOM   2690  C   VAL A 182     -13.482 -18.015 -14.897  1.00  0.00           C  
ATOM   2691  O   VAL A 182     -13.374 -17.813 -16.111  1.00  0.00           O  
ATOM   2692  N   ASN A 183     -14.187 -17.213 -14.115  1.00  0.00           N  
ATOM   2693  H   ASN A 183     -14.125 -17.515 -13.153  1.00  0.00           H  
ATOM   2694  CA  ASN A 183     -14.899 -16.074 -14.502  1.00  0.00           C  
ATOM   2695  HA  ASN A 183     -14.607 -15.835 -15.525  1.00  0.00           H  
ATOM   2696  CB  ASN A 183     -16.455 -16.403 -14.546  1.00  0.00           C  
ATOM   2697  HB2 ASN A 183     -16.774 -16.791 -13.579  1.00  0.00           H  
ATOM   2698  HB3 ASN A 183     -16.982 -15.474 -14.760  1.00  0.00           H  
ATOM   2699  CG  ASN A 183     -16.738 -17.397 -15.681  1.00  0.00           C  
ATOM   2700  OD1 ASN A 183     -16.349 -17.147 -16.814  1.00  0.00           O  
ATOM   2701  ND2 ASN A 183     -17.367 -18.494 -15.329  1.00  0.00           N  
ATOM   2702 HD21 ASN A 183     -17.569 -18.750 -14.373  1.00  0.00           H  
ATOM   2703 HD22 ASN A 183     -17.465 -19.169 -16.073  1.00  0.00           H  
ATOM   2704  C   ASN A 183     -14.468 -14.843 -13.593  1.00  0.00           C  
ATOM   2705  O   ASN A 183     -13.879 -14.985 -12.522  1.00  0.00           O  
ATOM   2706  N   ALA A 184     -14.863 -13.637 -14.020  1.00  0.00           N  
ATOM   2707  H   ALA A 184     -15.315 -13.518 -14.915  1.00  0.00           H  
ATOM   2708  CA  ALA A 184     -14.679 -12.410 -13.179  1.00  0.00           C  
ATOM   2709  HA  ALA A 184     -14.556 -12.798 -12.168  1.00  0.00           H  
ATOM   2710  CB  ALA A 184     -13.380 -11.700 -13.573  1.00  0.00           C  
ATOM   2711  HB1 ALA A 184     -13.296 -10.816 -12.941  1.00  0.00           H  
ATOM   2712  HB2 ALA A 184     -12.470 -12.287 -13.447  1.00  0.00           H  
ATOM   2713  HB3 ALA A 184     -13.345 -11.533 -14.649  1.00  0.00           H  
ATOM   2714  C   ALA A 184     -15.908 -11.571 -13.282  1.00  0.00           C  
ATOM   2715  O   ALA A 184     -16.647 -11.606 -14.281  1.00  0.00           O  
ATOM   2716  N   VAL A 185     -16.069 -10.702 -12.293  1.00  0.00           N  
ATOM   2717  H   VAL A 185     -15.341 -10.629 -11.597  1.00  0.00           H  
ATOM   2718  CA  VAL A 185     -17.179  -9.723 -12.177  1.00  0.00           C  
ATOM   2719  HA  VAL A 185     -17.735  -9.638 -13.112  1.00  0.00           H  
ATOM   2720  CB  VAL A 185     -18.185 -10.204 -11.154  1.00  0.00           C  
ATOM   2721  HB  VAL A 185     -17.701 -10.278 -10.181  1.00  0.00           H  
ATOM   2722  CG1 VAL A 185     -19.374  -9.203 -10.979  1.00  0.00           C  
ATOM   2723 HG11 VAL A 185     -20.268  -9.553 -10.464  1.00  0.00           H  
ATOM   2724 HG12 VAL A 185     -18.887  -8.385 -10.449  1.00  0.00           H  
ATOM   2725 HG13 VAL A 185     -19.646  -8.778 -11.946  1.00  0.00           H  
ATOM   2726  CG2 VAL A 185     -18.760 -11.605 -11.462  1.00  0.00           C  
ATOM   2727 HG21 VAL A 185     -19.578 -11.877 -10.794  1.00  0.00           H  
ATOM   2728 HG22 VAL A 185     -19.166 -11.714 -12.468  1.00  0.00           H  
ATOM   2729 HG23 VAL A 185     -17.999 -12.367 -11.295  1.00  0.00           H  
ATOM   2730  C   VAL A 185     -16.527  -8.373 -11.842  1.00  0.00           C  
ATOM   2731  O   VAL A 185     -15.733  -8.280 -10.886  1.00  0.00           O  
ATOM   2732  N   CYS A 186     -16.895  -7.348 -12.587  1.00  0.00           N  
ATOM   2733  H   CYS A 186     -17.591  -7.596 -13.276  1.00  0.00           H  
ATOM   2734  CA  CYS A 186     -16.218  -6.100 -12.852  1.00  0.00           C  
ATOM   2735  HA  CYS A 186     -15.376  -6.095 -12.161  1.00  0.00           H  
ATOM   2736  CB  CYS A 186     -15.769  -6.028 -14.235  1.00  0.00           C  
ATOM   2737  HB2 CYS A 186     -16.640  -5.929 -14.883  1.00  0.00           H  
ATOM   2738  HB3 CYS A 186     -15.153  -5.191 -14.562  1.00  0.00           H  
ATOM   2739  SG  CYS A 186     -14.960  -7.566 -14.838  1.00  0.00           S  
ATOM   2740  HG  CYS A 186     -16.016  -8.081 -15.473  1.00  0.00           H  
ATOM   2741  C   CYS A 186     -17.140  -4.946 -12.542  1.00  0.00           C  
ATOM   2742  O   CYS A 186     -17.889  -4.439 -13.440  1.00  0.00           O  
ATOM   2743  N   PRO A 187     -17.282  -4.643 -11.226  1.00  0.00           N  
ATOM   2744  CD  PRO A 187     -16.541  -5.286 -10.147  1.00  0.00           C  
ATOM   2745  HD2 PRO A 187     -15.473  -5.364 -10.346  1.00  0.00           H  
ATOM   2746  HD3 PRO A 187     -16.935  -6.295 -10.025  1.00  0.00           H  
ATOM   2747  CG  PRO A 187     -16.838  -4.596  -8.867  1.00  0.00           C  
ATOM   2748  HG2 PRO A 187     -16.016  -3.897  -8.716  1.00  0.00           H  
ATOM   2749  HG3 PRO A 187     -17.047  -5.206  -7.987  1.00  0.00           H  
ATOM   2750  CB  PRO A 187     -18.116  -3.705  -9.221  1.00  0.00           C  
ATOM   2751  HB2 PRO A 187     -18.165  -2.796  -8.621  1.00  0.00           H  
ATOM   2752  HB3 PRO A 187     -18.918  -4.419  -9.035  1.00  0.00           H  
ATOM   2753  CA  PRO A 187     -17.992  -3.498 -10.692  1.00  0.00           C  
ATOM   2754  HA  PRO A 187     -19.016  -3.488 -11.062  1.00  0.00           H  
ATOM   2755  C   PRO A 187     -17.181  -2.198 -11.023  1.00  0.00           C  
ATOM   2756  O   PRO A 187     -15.964  -2.194 -11.265  1.00  0.00           O  
ATOM   2757  N   GLY A 188     -17.845  -1.052 -10.854  1.00  0.00           N  
ATOM   2758  H   GLY A 188     -18.824  -1.050 -10.604  1.00  0.00           H  
ATOM   2759  CA  GLY A 188     -17.153   0.294 -10.836  1.00  0.00           C  
ATOM   2760  HA2 GLY A 188     -16.106   0.102 -10.603  1.00  0.00           H  
ATOM   2761  HA3 GLY A 188     -17.290   0.760 -11.811  1.00  0.00           H  
ATOM   2762  C   GLY A 188     -17.643   1.316  -9.810  1.00  0.00           C  
ATOM   2763  O   GLY A 188     -16.939   2.318  -9.604  1.00  0.00           O  
ATOM   2764  N   PHE A 189     -18.820   1.123  -9.218  1.00  0.00           N  
ATOM   2765  H   PHE A 189     -19.339   0.399  -9.694  1.00  0.00           H  
ATOM   2766  CA  PHE A 189     -19.569   2.178  -8.536  1.00  0.00           C  
ATOM   2767  HA  PHE A 189     -18.914   2.957  -8.147  1.00  0.00           H  
ATOM   2768  CB  PHE A 189     -20.436   2.922  -9.654  1.00  0.00           C  
ATOM   2769  HB2 PHE A 189     -20.812   2.092 -10.253  1.00  0.00           H  
ATOM   2770  HB3 PHE A 189     -21.317   3.416  -9.247  1.00  0.00           H  
ATOM   2771  CG  PHE A 189     -19.761   3.987 -10.516  1.00  0.00           C  
ATOM   2772  CD1 PHE A 189     -20.243   5.304 -10.361  1.00  0.00           C  
ATOM   2773  HD1 PHE A 189     -20.763   5.663  -9.484  1.00  0.00           H  
ATOM   2774  CE1 PHE A 189     -19.772   6.343 -11.161  1.00  0.00           C  
ATOM   2775  HE1 PHE A 189     -20.126   7.337 -10.935  1.00  0.00           H  
ATOM   2776  CZ  PHE A 189     -18.853   6.020 -12.154  1.00  0.00           C  
ATOM   2777  HZ  PHE A 189     -18.452   6.823 -12.754  1.00  0.00           H  
ATOM   2778  CE2 PHE A 189     -18.591   4.661 -12.458  1.00  0.00           C  
ATOM   2779  HE2 PHE A 189     -17.985   4.457 -13.328  1.00  0.00           H  
ATOM   2780  CD2 PHE A 189     -19.002   3.634 -11.638  1.00  0.00           C  
ATOM   2781  HD2 PHE A 189     -18.752   2.591 -11.759  1.00  0.00           H  
ATOM   2782  C   PHE A 189     -20.421   1.512  -7.486  1.00  0.00           C  
ATOM   2783  O   PHE A 189     -21.582   1.883  -7.239  1.00  0.00           O  
ATOM   2784  N   VAL A 190     -19.978   0.491  -6.764  1.00  0.00           N  
ATOM   2785  H   VAL A 190     -19.051   0.096  -6.835  1.00  0.00           H  
ATOM   2786  CA  VAL A 190     -20.691  -0.009  -5.552  1.00  0.00           C  
ATOM   2787  HA  VAL A 190     -21.723  -0.199  -5.848  1.00  0.00           H  
ATOM   2788  CB  VAL A 190     -20.219  -1.375  -5.046  1.00  0.00           C  
ATOM   2789  HB  VAL A 190     -19.153  -1.299  -4.833  1.00  0.00           H  
ATOM   2790  CG1 VAL A 190     -21.067  -1.851  -3.927  1.00  0.00           C  
ATOM   2791 HG11 VAL A 190     -20.743  -2.873  -3.732  1.00  0.00           H  
ATOM   2792 HG12 VAL A 190     -21.046  -1.345  -2.962  1.00  0.00           H  
ATOM   2793 HG13 VAL A 190     -22.120  -1.781  -4.201  1.00  0.00           H  
ATOM   2794  CG2 VAL A 190     -20.244  -2.402  -6.168  1.00  0.00           C  
ATOM   2795 HG21 VAL A 190     -21.255  -2.625  -6.510  1.00  0.00           H  
ATOM   2796 HG22 VAL A 190     -19.625  -2.016  -6.978  1.00  0.00           H  
ATOM   2797 HG23 VAL A 190     -19.856  -3.354  -5.807  1.00  0.00           H  
ATOM   2798  C   VAL A 190     -20.562   1.015  -4.363  1.00  0.00           C  
ATOM   2799  O   VAL A 190     -19.481   1.533  -4.112  1.00  0.00           O  
ATOM   2800  N   GLU A 191     -21.603   1.380  -3.677  1.00  0.00           N  
ATOM   2801  H   GLU A 191     -22.512   1.032  -3.949  1.00  0.00           H  
ATOM   2802  CA  GLU A 191     -21.627   2.160  -2.470  1.00  0.00           C  
ATOM   2803  HA  GLU A 191     -21.202   3.140  -2.687  1.00  0.00           H  
ATOM   2804  CB  GLU A 191     -23.110   2.466  -2.217  1.00  0.00           C  
ATOM   2805  HB2 GLU A 191     -23.542   2.971  -3.080  1.00  0.00           H  
ATOM   2806  HB3 GLU A 191     -23.692   1.580  -1.961  1.00  0.00           H  
ATOM   2807  CG  GLU A 191     -23.391   3.488  -1.095  1.00  0.00           C  
ATOM   2808  HG2 GLU A 191     -24.428   3.430  -0.764  1.00  0.00           H  
ATOM   2809  HG3 GLU A 191     -22.792   3.270  -0.211  1.00  0.00           H  
ATOM   2810  CD  GLU A 191     -23.135   4.945  -1.512  1.00  0.00           C  
ATOM   2811  OE1 GLU A 191     -24.070   5.772  -1.384  1.00  0.00           O  
ATOM   2812  OE2 GLU A 191     -21.954   5.338  -1.595  1.00  0.00           O  
ATOM   2813  C   GLU A 191     -20.896   1.537  -1.263  1.00  0.00           C  
ATOM   2814  O   GLU A 191     -21.446   0.712  -0.541  1.00  0.00           O  
ATOM   2815  N   THR A 192     -19.618   1.822  -1.173  1.00  0.00           N  
ATOM   2816  H   THR A 192     -19.169   2.417  -1.855  1.00  0.00           H  
ATOM   2817  CA  THR A 192     -18.651   1.392  -0.089  1.00  0.00           C  
ATOM   2818  HA  THR A 192     -19.287   0.873   0.629  1.00  0.00           H  
ATOM   2819  CB  THR A 192     -17.640   0.306  -0.706  1.00  0.00           C  
ATOM   2820  HB  THR A 192     -17.052  -0.131   0.101  1.00  0.00           H  
ATOM   2821  CG2 THR A 192     -18.381  -0.797  -1.402  1.00  0.00           C  
ATOM   2822 HG21 THR A 192     -18.993  -1.292  -0.648  1.00  0.00           H  
ATOM   2823 HG22 THR A 192     -18.746  -0.289  -2.294  1.00  0.00           H  
ATOM   2824 HG23 THR A 192     -17.646  -1.571  -1.621  1.00  0.00           H  
ATOM   2825  OG1 THR A 192     -16.717   0.911  -1.553  1.00  0.00           O  
ATOM   2826  HG1 THR A 192     -15.979   0.301  -1.485  1.00  0.00           H  
ATOM   2827  C   THR A 192     -17.876   2.477   0.615  1.00  0.00           C  
ATOM   2828  O   THR A 192     -18.098   3.636   0.325  1.00  0.00           O  
ATOM   2829  N   PRO A 193     -17.057   2.194   1.629  1.00  0.00           N  
ATOM   2830  CD  PRO A 193     -17.250   1.054   2.625  1.00  0.00           C  
ATOM   2831  HD2 PRO A 193     -16.717   0.202   2.204  1.00  0.00           H  
ATOM   2832  HD3 PRO A 193     -18.317   0.900   2.781  1.00  0.00           H  
ATOM   2833  CG  PRO A 193     -16.470   1.373   3.865  1.00  0.00           C  
ATOM   2834  HG2 PRO A 193     -15.950   0.494   4.250  1.00  0.00           H  
ATOM   2835  HG3 PRO A 193     -17.160   1.873   4.545  1.00  0.00           H  
ATOM   2836  CB  PRO A 193     -15.455   2.372   3.276  1.00  0.00           C  
ATOM   2837  HB2 PRO A 193     -14.661   1.844   2.748  1.00  0.00           H  
ATOM   2838  HB3 PRO A 193     -14.926   2.975   4.014  1.00  0.00           H  
ATOM   2839  CA  PRO A 193     -16.178   3.217   2.219  1.00  0.00           C  
ATOM   2840  HA  PRO A 193     -16.772   4.020   2.658  1.00  0.00           H  
ATOM   2841  C   PRO A 193     -15.223   3.835   1.176  1.00  0.00           C  
ATOM   2842  O   PRO A 193     -14.847   4.990   1.244  1.00  0.00           O  
ATOM   2843  N   MET A 194     -14.751   3.114   0.158  1.00  0.00           N  
ATOM   2844  H   MET A 194     -15.023   2.141   0.139  1.00  0.00           H  
ATOM   2845  CA  MET A 194     -13.940   3.691  -0.970  1.00  0.00           C  
ATOM   2846  HA  MET A 194     -13.106   4.248  -0.543  1.00  0.00           H  
ATOM   2847  CB  MET A 194     -13.347   2.550  -1.783  1.00  0.00           C  
ATOM   2848  HB2 MET A 194     -12.643   1.955  -1.202  1.00  0.00           H  
ATOM   2849  HB3 MET A 194     -14.098   1.847  -2.142  1.00  0.00           H  
ATOM   2850  CG  MET A 194     -12.465   3.200  -2.903  1.00  0.00           C  
ATOM   2851  HG2 MET A 194     -12.642   4.249  -3.140  1.00  0.00           H  
ATOM   2852  HG3 MET A 194     -11.448   3.268  -2.516  1.00  0.00           H  
ATOM   2853  SD  MET A 194     -12.230   2.377  -4.485  1.00  0.00           S  
ATOM   2854  CE  MET A 194     -13.741   2.657  -5.288  1.00  0.00           C  
ATOM   2855  HE1 MET A 194     -14.465   2.575  -4.478  1.00  0.00           H  
ATOM   2856  HE2 MET A 194     -13.747   3.673  -5.681  1.00  0.00           H  
ATOM   2857  HE3 MET A 194     -13.844   1.863  -6.027  1.00  0.00           H  
ATOM   2858  C   MET A 194     -14.857   4.651  -1.793  1.00  0.00           C  
ATOM   2859  O   MET A 194     -14.431   5.696  -2.159  1.00  0.00           O  
ATOM   2860  N   ALA A 195     -16.158   4.359  -1.910  1.00  0.00           N  
ATOM   2861  H   ALA A 195     -16.520   3.439  -1.704  1.00  0.00           H  
ATOM   2862  CA  ALA A 195     -17.064   5.281  -2.566  1.00  0.00           C  
ATOM   2863  HA  ALA A 195     -16.607   5.366  -3.553  1.00  0.00           H  
ATOM   2864  CB  ALA A 195     -18.484   4.732  -2.692  1.00  0.00           C  
ATOM   2865  HB1 ALA A 195     -19.153   5.202  -3.411  1.00  0.00           H  
ATOM   2866  HB2 ALA A 195     -18.441   3.690  -3.010  1.00  0.00           H  
ATOM   2867  HB3 ALA A 195     -18.870   4.801  -1.675  1.00  0.00           H  
ATOM   2868  C   ALA A 195     -17.075   6.653  -1.847  1.00  0.00           C  
ATOM   2869  O   ALA A 195     -17.069   7.743  -2.409  1.00  0.00           O  
ATOM   2870  N   ALA A 196     -17.208   6.545  -0.565  1.00  0.00           N  
ATOM   2871  H   ALA A 196     -17.146   5.670  -0.064  1.00  0.00           H  
ATOM   2872  CA  ALA A 196     -17.285   7.691   0.382  1.00  0.00           C  
ATOM   2873  HA  ALA A 196     -18.058   8.347  -0.019  1.00  0.00           H  
ATOM   2874  CB  ALA A 196     -17.741   7.259   1.777  1.00  0.00           C  
ATOM   2875  HB1 ALA A 196     -17.702   8.131   2.429  1.00  0.00           H  
ATOM   2876  HB2 ALA A 196     -18.788   6.970   1.684  1.00  0.00           H  
ATOM   2877  HB3 ALA A 196     -17.130   6.382   1.992  1.00  0.00           H  
ATOM   2878  C   ALA A 196     -15.936   8.426   0.434  1.00  0.00           C  
ATOM   2879  O   ALA A 196     -15.918   9.637   0.409  1.00  0.00           O  
ATOM   2880  N   SER A 197     -14.789   7.705   0.270  1.00  0.00           N  
ATOM   2881  H   SER A 197     -14.802   6.696   0.257  1.00  0.00           H  
ATOM   2882  CA  SER A 197     -13.427   8.185   0.028  1.00  0.00           C  
ATOM   2883  HA  SER A 197     -13.239   9.004   0.722  1.00  0.00           H  
ATOM   2884  CB  SER A 197     -12.450   7.017   0.444  1.00  0.00           C  
ATOM   2885  HB2 SER A 197     -12.492   6.175  -0.247  1.00  0.00           H  
ATOM   2886  HB3 SER A 197     -11.444   7.437   0.454  1.00  0.00           H  
ATOM   2887  OG  SER A 197     -12.746   6.620   1.780  1.00  0.00           O  
ATOM   2888  HG  SER A 197     -13.502   6.030   1.819  1.00  0.00           H  
ATOM   2889  C   SER A 197     -13.170   8.788  -1.369  1.00  0.00           C  
ATOM   2890  O   SER A 197     -12.301   9.666  -1.461  1.00  0.00           O  
ATOM   2891  N   VAL A 198     -13.822   8.446  -2.453  1.00  0.00           N  
ATOM   2892  H   VAL A 198     -14.441   7.654  -2.361  1.00  0.00           H  
ATOM   2893  CA  VAL A 198     -13.733   9.139  -3.775  1.00  0.00           C  
ATOM   2894  HA  VAL A 198     -12.658   9.221  -3.937  1.00  0.00           H  
ATOM   2895  CB  VAL A 198     -14.163   8.203  -4.865  1.00  0.00           C  
ATOM   2896  HB  VAL A 198     -15.157   7.821  -4.635  1.00  0.00           H  
ATOM   2897  CG1 VAL A 198     -14.469   8.926  -6.214  1.00  0.00           C  
ATOM   2898 HG11 VAL A 198     -15.525   9.161  -6.082  1.00  0.00           H  
ATOM   2899 HG12 VAL A 198     -13.715   9.707  -6.313  1.00  0.00           H  
ATOM   2900 HG13 VAL A 198     -14.416   8.223  -7.047  1.00  0.00           H  
ATOM   2901  CG2 VAL A 198     -13.128   7.081  -5.119  1.00  0.00           C  
ATOM   2902 HG21 VAL A 198     -12.160   7.531  -5.340  1.00  0.00           H  
ATOM   2903 HG22 VAL A 198     -13.079   6.501  -4.197  1.00  0.00           H  
ATOM   2904 HG23 VAL A 198     -13.383   6.325  -5.862  1.00  0.00           H  
ATOM   2905  C   VAL A 198     -14.456  10.517  -3.642  1.00  0.00           C  
ATOM   2906  O   VAL A 198     -13.845  11.509  -4.013  1.00  0.00           O  
ATOM   2907  N   ARG A 199     -15.645  10.544  -3.069  1.00  0.00           N  
ATOM   2908  H   ARG A 199     -15.877   9.716  -2.539  1.00  0.00           H  
ATOM   2909  CA  ARG A 199     -16.370  11.854  -2.785  1.00  0.00           C  
ATOM   2910  HA  ARG A 199     -16.593  12.441  -3.677  1.00  0.00           H  
ATOM   2911  CB  ARG A 199     -17.765  11.530  -2.175  1.00  0.00           C  
ATOM   2912  HB2 ARG A 199     -17.706  10.865  -1.313  1.00  0.00           H  
ATOM   2913  HB3 ARG A 199     -18.062  12.511  -1.804  1.00  0.00           H  
ATOM   2914  CG  ARG A 199     -18.703  10.864  -3.191  1.00  0.00           C  
ATOM   2915  HG2 ARG A 199     -18.724  11.440  -4.117  1.00  0.00           H  
ATOM   2916  HG3 ARG A 199     -18.237   9.947  -3.549  1.00  0.00           H  
ATOM   2917  CD  ARG A 199     -20.147  10.682  -2.724  1.00  0.00           C  
ATOM   2918  HD2 ARG A 199     -20.549  11.681  -2.550  1.00  0.00           H  
ATOM   2919  HD3 ARG A 199     -20.712  10.268  -3.559  1.00  0.00           H  
ATOM   2920  NE  ARG A 199     -20.378   9.875  -1.508  1.00  0.00           N  
ATOM   2921  HE  ARG A 199     -20.650  10.460  -0.731  1.00  0.00           H  
ATOM   2922  CZ  ARG A 199     -20.810   8.601  -1.484  1.00  0.00           C  
ATOM   2923  NH1 ARG A 199     -20.789   7.788  -2.465  1.00  0.00           N  
ATOM   2924 HH11 ARG A 199     -20.662   8.114  -3.413  1.00  0.00           H  
ATOM   2925 HH12 ARG A 199     -21.302   6.928  -2.341  1.00  0.00           H  
ATOM   2926  NH2 ARG A 199     -21.502   8.115  -0.491  1.00  0.00           N  
ATOM   2927 HH21 ARG A 199     -21.853   8.669   0.276  1.00  0.00           H  
ATOM   2928 HH22 ARG A 199     -21.827   7.159  -0.487  1.00  0.00           H  
ATOM   2929  C   ARG A 199     -15.589  12.722  -1.897  1.00  0.00           C  
ATOM   2930  O   ARG A 199     -15.519  13.949  -2.040  1.00  0.00           O  
ATOM   2931  N   GLU A 200     -15.011  12.173  -0.874  1.00  0.00           N  
ATOM   2932  H   GLU A 200     -15.085  11.177  -0.725  1.00  0.00           H  
ATOM   2933  CA  GLU A 200     -14.270  12.938   0.151  1.00  0.00           C  
ATOM   2934  HA  GLU A 200     -14.931  13.693   0.578  1.00  0.00           H  
ATOM   2935  CB  GLU A 200     -13.869  11.875   1.184  1.00  0.00           C  
ATOM   2936  HB2 GLU A 200     -14.801  11.592   1.673  1.00  0.00           H  
ATOM   2937  HB3 GLU A 200     -13.635  11.017   0.555  1.00  0.00           H  
ATOM   2938  CG  GLU A 200     -12.616  12.117   2.042  1.00  0.00           C  
ATOM   2939  HG2 GLU A 200     -11.757  11.560   1.667  1.00  0.00           H  
ATOM   2940  HG3 GLU A 200     -12.292  13.156   2.096  1.00  0.00           H  
ATOM   2941  CD  GLU A 200     -12.926  11.733   3.480  1.00  0.00           C  
ATOM   2942  OE1 GLU A 200     -12.373  10.749   3.991  1.00  0.00           O  
ATOM   2943  OE2 GLU A 200     -13.767  12.494   4.085  1.00  0.00           O  
ATOM   2944  C   GLU A 200     -13.016  13.596  -0.520  1.00  0.00           C  
ATOM   2945  O   GLU A 200     -12.852  14.833  -0.504  1.00  0.00           O  
ATOM   2946  N   HIE A 201     -12.121  12.829  -1.234  1.00  0.00           N  
ATOM   2947  H   HIE A 201     -12.308  11.836  -1.243  1.00  0.00           H  
ATOM   2948  CA  HIE A 201     -11.036  13.321  -2.055  1.00  0.00           C  
ATOM   2949  HA  HIE A 201     -10.296  13.715  -1.358  1.00  0.00           H  
ATOM   2950  CB  HIE A 201     -10.415  12.209  -2.835  1.00  0.00           C  
ATOM   2951  HB2 HIE A 201      -9.960  11.567  -2.081  1.00  0.00           H  
ATOM   2952  HB3 HIE A 201     -11.076  11.574  -3.425  1.00  0.00           H  
ATOM   2953  CG  HIE A 201      -9.326  12.629  -3.876  1.00  0.00           C  
ATOM   2954  ND1 HIE A 201      -9.533  12.966  -5.249  1.00  0.00           N  
ATOM   2955  CE1 HIE A 201      -8.280  13.178  -5.714  1.00  0.00           C  
ATOM   2956  HE1 HIE A 201      -8.095  13.381  -6.758  1.00  0.00           H  
ATOM   2957  NE2 HIE A 201      -7.365  13.028  -4.750  1.00  0.00           N  
ATOM   2958  HE2 HIE A 201      -6.377  13.227  -4.808  1.00  0.00           H  
ATOM   2959  CD2 HIE A 201      -8.002  12.659  -3.572  1.00  0.00           C  
ATOM   2960  HD2 HIE A 201      -7.574  12.376  -2.621  1.00  0.00           H  
ATOM   2961  C   HIE A 201     -11.568  14.439  -3.050  1.00  0.00           C  
ATOM   2962  O   HIE A 201     -11.101  15.601  -3.100  1.00  0.00           O  
ATOM   2963  N   TYR A 202     -12.588  14.113  -3.846  1.00  0.00           N  
ATOM   2964  H   TYR A 202     -12.908  13.155  -3.819  1.00  0.00           H  
ATOM   2965  CA  TYR A 202     -13.155  15.098  -4.817  1.00  0.00           C  
ATOM   2966  HA  TYR A 202     -12.432  15.357  -5.590  1.00  0.00           H  
ATOM   2967  CB  TYR A 202     -14.397  14.414  -5.460  1.00  0.00           C  
ATOM   2968  HB2 TYR A 202     -14.064  13.461  -5.870  1.00  0.00           H  
ATOM   2969  HB3 TYR A 202     -15.197  14.144  -4.770  1.00  0.00           H  
ATOM   2970  CG  TYR A 202     -15.102  15.220  -6.530  1.00  0.00           C  
ATOM   2971  CD1 TYR A 202     -16.027  16.277  -6.290  1.00  0.00           C  
ATOM   2972  HD1 TYR A 202     -16.342  16.527  -5.287  1.00  0.00           H  
ATOM   2973  CE1 TYR A 202     -16.715  16.963  -7.304  1.00  0.00           C  
ATOM   2974  HE1 TYR A 202     -17.270  17.870  -7.113  1.00  0.00           H  
ATOM   2975  CZ  TYR A 202     -16.397  16.645  -8.676  1.00  0.00           C  
ATOM   2976  OH  TYR A 202     -17.113  17.288  -9.671  1.00  0.00           O  
ATOM   2977  HH  TYR A 202     -17.417  16.790 -10.433  1.00  0.00           H  
ATOM   2978  CE2 TYR A 202     -15.667  15.553  -8.881  1.00  0.00           C  
ATOM   2979  HE2 TYR A 202     -15.480  15.248  -9.901  1.00  0.00           H  
ATOM   2980  CD2 TYR A 202     -14.902  14.866  -7.852  1.00  0.00           C  
ATOM   2981  HD2 TYR A 202     -14.325  13.973  -8.040  1.00  0.00           H  
ATOM   2982  C   TYR A 202     -13.694  16.436  -4.116  1.00  0.00           C  
ATOM   2983  O   TYR A 202     -13.516  17.510  -4.671  1.00  0.00           O  
ATOM   2984  N   SER A 203     -14.286  16.412  -2.863  1.00  0.00           N  
ATOM   2985  H   SER A 203     -14.478  15.483  -2.517  1.00  0.00           H  
ATOM   2986  CA  SER A 203     -14.596  17.576  -2.061  1.00  0.00           C  
ATOM   2987  HA  SER A 203     -15.151  18.255  -2.708  1.00  0.00           H  
ATOM   2988  CB  SER A 203     -15.537  17.297  -0.895  1.00  0.00           C  
ATOM   2989  HB2 SER A 203     -15.026  16.841  -0.047  1.00  0.00           H  
ATOM   2990  HB3 SER A 203     -15.917  18.295  -0.677  1.00  0.00           H  
ATOM   2991  OG  SER A 203     -16.616  16.451  -1.396  1.00  0.00           O  
ATOM   2992  HG  SER A 203     -16.195  15.651  -1.718  1.00  0.00           H  
ATOM   2993  C   SER A 203     -13.367  18.264  -1.408  1.00  0.00           C  
ATOM   2994  O   SER A 203     -13.503  19.389  -0.880  1.00  0.00           O  
ATOM   2995  N   ASP A 204     -12.193  17.662  -1.476  1.00  0.00           N  
ATOM   2996  H   ASP A 204     -12.158  16.764  -1.937  1.00  0.00           H  
ATOM   2997  CA  ASP A 204     -10.946  18.256  -1.189  1.00  0.00           C  
ATOM   2998  HA  ASP A 204     -11.009  19.052  -0.446  1.00  0.00           H  
ATOM   2999  CB  ASP A 204      -9.892  17.291  -0.709  1.00  0.00           C  
ATOM   3000  HB2 ASP A 204      -9.917  16.390  -1.321  1.00  0.00           H  
ATOM   3001  HB3 ASP A 204      -8.927  17.793  -0.790  1.00  0.00           H  
ATOM   3002  CG  ASP A 204      -9.999  16.783   0.784  1.00  0.00           C  
ATOM   3003  OD1 ASP A 204      -9.152  15.901   1.181  1.00  0.00           O  
ATOM   3004  OD2 ASP A 204     -10.887  17.352   1.475  1.00  0.00           O  
ATOM   3005  C   ASP A 204     -10.464  19.091  -2.408  1.00  0.00           C  
ATOM   3006  O   ASP A 204     -10.144  20.298  -2.273  1.00  0.00           O  
ATOM   3007  N   ILE A 205     -10.400  18.474  -3.592  1.00  0.00           N  
ATOM   3008  H   ILE A 205     -10.710  17.513  -3.612  1.00  0.00           H  
ATOM   3009  CA  ILE A 205      -9.990  18.996  -4.873  1.00  0.00           C  
ATOM   3010  HA  ILE A 205      -9.043  19.479  -4.631  1.00  0.00           H  
ATOM   3011  CB  ILE A 205      -9.775  17.962  -5.988  1.00  0.00           C  
ATOM   3012  HB  ILE A 205     -10.645  17.332  -6.173  1.00  0.00           H  
ATOM   3013  CG2 ILE A 205      -9.543  18.684  -7.380  1.00  0.00           C  
ATOM   3014 HG21 ILE A 205      -8.646  19.287  -7.237  1.00  0.00           H  
ATOM   3015 HG22 ILE A 205      -9.417  17.968  -8.193  1.00  0.00           H  
ATOM   3016 HG23 ILE A 205     -10.439  19.233  -7.670  1.00  0.00           H  
ATOM   3017  CG1 ILE A 205      -8.658  16.949  -5.618  1.00  0.00           C  
ATOM   3018 HG12 ILE A 205      -8.940  16.379  -4.733  1.00  0.00           H  
ATOM   3019 HG13 ILE A 205      -8.432  16.222  -6.398  1.00  0.00           H  
ATOM   3020  CD1 ILE A 205      -7.255  17.611  -5.318  1.00  0.00           C  
ATOM   3021 HD11 ILE A 205      -7.218  17.951  -4.282  1.00  0.00           H  
ATOM   3022 HD12 ILE A 205      -6.499  16.826  -5.313  1.00  0.00           H  
ATOM   3023 HD13 ILE A 205      -7.035  18.382  -6.056  1.00  0.00           H  
ATOM   3024  C   ILE A 205     -10.915  20.186  -5.262  1.00  0.00           C  
ATOM   3025  O   ILE A 205     -10.512  21.312  -5.352  1.00  0.00           O  
ATOM   3026  N   TRP A 206     -12.239  19.973  -5.227  1.00  0.00           N  
ATOM   3027  H   TRP A 206     -12.543  19.118  -4.783  1.00  0.00           H  
ATOM   3028  CA  TRP A 206     -13.277  20.942  -5.533  1.00  0.00           C  
ATOM   3029  HA  TRP A 206     -12.785  21.741  -6.088  1.00  0.00           H  
ATOM   3030  CB  TRP A 206     -14.247  20.356  -6.565  1.00  0.00           C  
ATOM   3031  HB2 TRP A 206     -14.751  19.565  -6.010  1.00  0.00           H  
ATOM   3032  HB3 TRP A 206     -14.938  21.192  -6.673  1.00  0.00           H  
ATOM   3033  CG  TRP A 206     -13.745  19.954  -7.936  1.00  0.00           C  
ATOM   3034  CD1 TRP A 206     -13.343  18.757  -8.259  1.00  0.00           C  
ATOM   3035  HD1 TRP A 206     -13.282  17.881  -7.630  1.00  0.00           H  
ATOM   3036  NE1 TRP A 206     -13.191  18.718  -9.610  1.00  0.00           N  
ATOM   3037  HE1 TRP A 206     -13.037  17.847 -10.095  1.00  0.00           H  
ATOM   3038  CE2 TRP A 206     -13.221  19.916 -10.256  1.00  0.00           C  
ATOM   3039  CZ2 TRP A 206     -12.965  20.315 -11.597  1.00  0.00           C  
ATOM   3040  HZ2 TRP A 206     -12.773  19.557 -12.342  1.00  0.00           H  
ATOM   3041  CH2 TRP A 206     -13.045  21.648 -11.932  1.00  0.00           C  
ATOM   3042  HH2 TRP A 206     -12.738  21.995 -12.907  1.00  0.00           H  
ATOM   3043  CZ3 TRP A 206     -13.499  22.553 -10.910  1.00  0.00           C  
ATOM   3044  HZ3 TRP A 206     -13.623  23.607 -11.108  1.00  0.00           H  
ATOM   3045  CE3 TRP A 206     -13.885  22.119  -9.620  1.00  0.00           C  
ATOM   3046  HE3 TRP A 206     -14.047  22.844  -8.835  1.00  0.00           H  
ATOM   3047  CD2 TRP A 206     -13.659  20.756  -9.210  1.00  0.00           C  
ATOM   3048  C   TRP A 206     -13.992  21.612  -4.322  1.00  0.00           C  
ATOM   3049  O   TRP A 206     -14.129  20.966  -3.298  1.00  0.00           O  
ATOM   3050  N   GLU A 207     -14.306  22.890  -4.358  1.00  0.00           N  
ATOM   3051  H   GLU A 207     -13.986  23.343  -5.202  1.00  0.00           H  
ATOM   3052  CA  GLU A 207     -14.957  23.696  -3.339  1.00  0.00           C  
ATOM   3053  HA  GLU A 207     -14.554  23.315  -2.401  1.00  0.00           H  
ATOM   3054  CB  GLU A 207     -14.490  25.160  -3.506  1.00  0.00           C  
ATOM   3055  HB2 GLU A 207     -14.617  25.238  -4.585  1.00  0.00           H  
ATOM   3056  HB3 GLU A 207     -15.258  25.779  -3.042  1.00  0.00           H  
ATOM   3057  CG  GLU A 207     -13.066  25.456  -3.079  1.00  0.00           C  
ATOM   3058  HG2 GLU A 207     -12.970  25.157  -2.036  1.00  0.00           H  
ATOM   3059  HG3 GLU A 207     -12.407  24.896  -3.744  1.00  0.00           H  
ATOM   3060  CD  GLU A 207     -12.507  26.861  -3.375  1.00  0.00           C  
ATOM   3061  OE1 GLU A 207     -11.347  26.890  -3.921  1.00  0.00           O  
ATOM   3062  OE2 GLU A 207     -13.262  27.828  -3.114  1.00  0.00           O  
ATOM   3063  C   GLU A 207     -16.446  23.446  -3.357  1.00  0.00           C  
ATOM   3064  O   GLU A 207     -17.321  24.121  -3.878  1.00  0.00           O  
ATOM   3065  N   VAL A 208     -16.815  22.224  -2.838  1.00  0.00           N  
ATOM   3066  H   VAL A 208     -16.060  21.672  -2.456  1.00  0.00           H  
ATOM   3067  CA  VAL A 208     -18.201  21.520  -2.766  1.00  0.00           C  
ATOM   3068  HA  VAL A 208     -18.963  22.299  -2.777  1.00  0.00           H  
ATOM   3069  CB  VAL A 208     -18.463  20.591  -4.086  1.00  0.00           C  
ATOM   3070  HB  VAL A 208     -19.492  20.233  -4.056  1.00  0.00           H  
ATOM   3071  CG1 VAL A 208     -18.262  21.244  -5.456  1.00  0.00           C  
ATOM   3072 HG11 VAL A 208     -18.930  22.095  -5.593  1.00  0.00           H  
ATOM   3073 HG12 VAL A 208     -17.269  21.637  -5.673  1.00  0.00           H  
ATOM   3074 HG13 VAL A 208     -18.640  20.449  -6.099  1.00  0.00           H  
ATOM   3075  CG2 VAL A 208     -17.615  19.258  -4.048  1.00  0.00           C  
ATOM   3076 HG21 VAL A 208     -16.560  19.453  -4.241  1.00  0.00           H  
ATOM   3077 HG22 VAL A 208     -17.792  18.648  -3.163  1.00  0.00           H  
ATOM   3078 HG23 VAL A 208     -18.016  18.675  -4.877  1.00  0.00           H  
ATOM   3079  C   VAL A 208     -18.463  20.784  -1.506  1.00  0.00           C  
ATOM   3080  O   VAL A 208     -17.508  20.319  -0.886  1.00  0.00           O  
ATOM   3081  N   SER A 209     -19.737  20.546  -1.232  1.00  0.00           N  
ATOM   3082  H   SER A 209     -20.345  21.073  -1.844  1.00  0.00           H  
ATOM   3083  CA  SER A 209     -20.288  19.576  -0.274  1.00  0.00           C  
ATOM   3084  HA  SER A 209     -19.842  19.712   0.711  1.00  0.00           H  
ATOM   3085  CB  SER A 209     -21.799  19.834  -0.218  1.00  0.00           C  
ATOM   3086  HB2 SER A 209     -21.960  20.789   0.284  1.00  0.00           H  
ATOM   3087  HB3 SER A 209     -22.148  19.874  -1.249  1.00  0.00           H  
ATOM   3088  OG  SER A 209     -22.375  18.929   0.701  1.00  0.00           O  
ATOM   3089  HG  SER A 209     -23.207  19.268   1.038  1.00  0.00           H  
ATOM   3090  C   SER A 209     -20.110  18.105  -0.719  1.00  0.00           C  
ATOM   3091  O   SER A 209     -20.288  17.754  -1.851  1.00  0.00           O  
ATOM   3092  N   THR A 210     -19.780  17.151   0.215  1.00  0.00           N  
ATOM   3093  H   THR A 210     -19.477  17.394   1.147  1.00  0.00           H  
ATOM   3094  CA  THR A 210     -19.810  15.709  -0.064  1.00  0.00           C  
ATOM   3095  HA  THR A 210     -18.996  15.557  -0.773  1.00  0.00           H  
ATOM   3096  CB  THR A 210     -19.331  14.817   1.135  1.00  0.00           C  
ATOM   3097  HB  THR A 210     -19.403  13.770   0.844  1.00  0.00           H  
ATOM   3098  CG2 THR A 210     -17.883  15.059   1.418  1.00  0.00           C  
ATOM   3099 HG21 THR A 210     -17.518  14.721   2.388  1.00  0.00           H  
ATOM   3100 HG22 THR A 210     -17.165  14.767   0.651  1.00  0.00           H  
ATOM   3101 HG23 THR A 210     -17.668  16.126   1.366  1.00  0.00           H  
ATOM   3102  OG1 THR A 210     -20.118  14.989   2.360  1.00  0.00           O  
ATOM   3103  HG1 THR A 210     -20.166  14.102   2.724  1.00  0.00           H  
ATOM   3104  C   THR A 210     -21.201  15.235  -0.521  1.00  0.00           C  
ATOM   3105  O   THR A 210     -21.230  14.241  -1.204  1.00  0.00           O  
ATOM   3106  N   GLU A 211     -22.323  15.851  -0.064  1.00  0.00           N  
ATOM   3107  H   GLU A 211     -22.263  16.444   0.752  1.00  0.00           H  
ATOM   3108  CA  GLU A 211     -23.675  15.685  -0.613  1.00  0.00           C  
ATOM   3109  HA  GLU A 211     -23.842  14.608  -0.626  1.00  0.00           H  
ATOM   3110  CB  GLU A 211     -24.662  16.410   0.335  1.00  0.00           C  
ATOM   3111  HB2 GLU A 211     -24.331  16.256   1.362  1.00  0.00           H  
ATOM   3112  HB3 GLU A 211     -24.698  17.475   0.111  1.00  0.00           H  
ATOM   3113  CG  GLU A 211     -26.109  15.948   0.236  1.00  0.00           C  
ATOM   3114  HG2 GLU A 211     -26.761  16.569   0.850  1.00  0.00           H  
ATOM   3115  HG3 GLU A 211     -26.393  16.029  -0.813  1.00  0.00           H  
ATOM   3116  CD  GLU A 211     -26.501  14.582   0.686  1.00  0.00           C  
ATOM   3117  OE1 GLU A 211     -27.277  13.859  -0.011  1.00  0.00           O  
ATOM   3118  OE2 GLU A 211     -25.784  14.020   1.562  1.00  0.00           O  
ATOM   3119  C   GLU A 211     -23.816  16.199  -2.058  1.00  0.00           C  
ATOM   3120  O   GLU A 211     -24.643  15.715  -2.821  1.00  0.00           O  
ATOM   3121  N   GLU A 212     -23.017  17.244  -2.452  1.00  0.00           N  
ATOM   3122  H   GLU A 212     -22.493  17.718  -1.729  1.00  0.00           H  
ATOM   3123  CA  GLU A 212     -22.917  17.753  -3.880  1.00  0.00           C  
ATOM   3124  HA  GLU A 212     -23.919  17.649  -4.297  1.00  0.00           H  
ATOM   3125  CB  GLU A 212     -22.574  19.281  -4.009  1.00  0.00           C  
ATOM   3126  HB2 GLU A 212     -23.383  19.789  -3.483  1.00  0.00           H  
ATOM   3127  HB3 GLU A 212     -21.653  19.541  -3.488  1.00  0.00           H  
ATOM   3128  CG  GLU A 212     -22.386  19.776  -5.418  1.00  0.00           C  
ATOM   3129  HG2 GLU A 212     -22.015  20.800  -5.459  1.00  0.00           H  
ATOM   3130  HG3 GLU A 212     -21.507  19.300  -5.854  1.00  0.00           H  
ATOM   3131  CD  GLU A 212     -23.605  19.596  -6.362  1.00  0.00           C  
ATOM   3132  OE1 GLU A 212     -24.723  19.381  -5.820  1.00  0.00           O  
ATOM   3133  OE2 GLU A 212     -23.438  19.673  -7.623  1.00  0.00           O  
ATOM   3134  C   GLU A 212     -21.920  16.835  -4.665  1.00  0.00           C  
ATOM   3135  O   GLU A 212     -22.245  16.399  -5.734  1.00  0.00           O  
ATOM   3136  N   ALA A 213     -20.766  16.392  -4.141  1.00  0.00           N  
ATOM   3137  H   ALA A 213     -20.489  16.833  -3.275  1.00  0.00           H  
ATOM   3138  CA  ALA A 213     -19.954  15.354  -4.724  1.00  0.00           C  
ATOM   3139  HA  ALA A 213     -19.645  15.692  -5.713  1.00  0.00           H  
ATOM   3140  CB  ALA A 213     -18.750  15.076  -3.797  1.00  0.00           C  
ATOM   3141  HB1 ALA A 213     -18.326  16.054  -3.571  1.00  0.00           H  
ATOM   3142  HB2 ALA A 213     -19.113  14.456  -2.976  1.00  0.00           H  
ATOM   3143  HB3 ALA A 213     -18.000  14.420  -4.238  1.00  0.00           H  
ATOM   3144  C   ALA A 213     -20.712  14.007  -5.000  1.00  0.00           C  
ATOM   3145  O   ALA A 213     -20.311  13.222  -5.853  1.00  0.00           O  
ATOM   3146  N   PHE A 214     -21.756  13.717  -4.267  1.00  0.00           N  
ATOM   3147  H   PHE A 214     -22.076  14.349  -3.546  1.00  0.00           H  
ATOM   3148  CA  PHE A 214     -22.546  12.510  -4.439  1.00  0.00           C  
ATOM   3149  HA  PHE A 214     -22.004  11.565  -4.430  1.00  0.00           H  
ATOM   3150  CB  PHE A 214     -23.659  12.417  -3.294  1.00  0.00           C  
ATOM   3151  HB2 PHE A 214     -23.245  12.446  -2.286  1.00  0.00           H  
ATOM   3152  HB3 PHE A 214     -24.353  13.257  -3.300  1.00  0.00           H  
ATOM   3153  CG  PHE A 214     -24.440  11.113  -3.389  1.00  0.00           C  
ATOM   3154  CD1 PHE A 214     -25.723  10.931  -3.947  1.00  0.00           C  
ATOM   3155  HD1 PHE A 214     -26.225  11.740  -4.456  1.00  0.00           H  
ATOM   3156  CE1 PHE A 214     -26.360   9.678  -3.896  1.00  0.00           C  
ATOM   3157  HE1 PHE A 214     -27.246   9.587  -4.508  1.00  0.00           H  
ATOM   3158  CZ  PHE A 214     -25.798   8.584  -3.245  1.00  0.00           C  
ATOM   3159  HZ  PHE A 214     -26.181   7.574  -3.256  1.00  0.00           H  
ATOM   3160  CE2 PHE A 214     -24.555   8.796  -2.619  1.00  0.00           C  
ATOM   3161  HE2 PHE A 214     -24.056   7.914  -2.246  1.00  0.00           H  
ATOM   3162  CD2 PHE A 214     -23.948  10.005  -2.656  1.00  0.00           C  
ATOM   3163  HD2 PHE A 214     -22.944  10.097  -2.269  1.00  0.00           H  
ATOM   3164  C   PHE A 214     -23.455  12.637  -5.727  1.00  0.00           C  
ATOM   3165  O   PHE A 214     -23.663  11.672  -6.471  1.00  0.00           O  
ATOM   3166  N   ASP A 215     -23.918  13.854  -6.013  1.00  0.00           N  
ATOM   3167  H   ASP A 215     -23.649  14.623  -5.418  1.00  0.00           H  
ATOM   3168  CA  ASP A 215     -24.693  14.207  -7.212  1.00  0.00           C  
ATOM   3169  HA  ASP A 215     -25.499  13.480  -7.315  1.00  0.00           H  
ATOM   3170  CB  ASP A 215     -25.352  15.669  -6.933  1.00  0.00           C  
ATOM   3171  HB2 ASP A 215     -25.607  15.792  -5.880  1.00  0.00           H  
ATOM   3172  HB3 ASP A 215     -24.647  16.442  -7.242  1.00  0.00           H  
ATOM   3173  CG  ASP A 215     -26.732  15.785  -7.636  1.00  0.00           C  
ATOM   3174  OD1 ASP A 215     -27.124  14.851  -8.363  1.00  0.00           O  
ATOM   3175  OD2 ASP A 215     -27.430  16.817  -7.480  1.00  0.00           O  
ATOM   3176  C   ASP A 215     -23.723  14.198  -8.428  1.00  0.00           C  
ATOM   3177  O   ASP A 215     -24.052  13.659  -9.455  1.00  0.00           O  
ATOM   3178  N   ARG A 216     -22.540  14.788  -8.283  1.00  0.00           N  
ATOM   3179  H   ARG A 216     -22.426  15.266  -7.400  1.00  0.00           H  
ATOM   3180  CA  ARG A 216     -21.459  14.902  -9.267  1.00  0.00           C  
ATOM   3181  HA  ARG A 216     -21.889  15.527 -10.050  1.00  0.00           H  
ATOM   3182  CB  ARG A 216     -20.238  15.600  -8.633  1.00  0.00           C  
ATOM   3183  HB2 ARG A 216     -19.855  15.061  -7.767  1.00  0.00           H  
ATOM   3184  HB3 ARG A 216     -19.330  15.560  -9.236  1.00  0.00           H  
ATOM   3185  CG  ARG A 216     -20.584  17.066  -8.179  1.00  0.00           C  
ATOM   3186  HG2 ARG A 216     -21.583  17.162  -7.752  1.00  0.00           H  
ATOM   3187  HG3 ARG A 216     -19.865  17.397  -7.429  1.00  0.00           H  
ATOM   3188  CD  ARG A 216     -20.540  17.898  -9.451  1.00  0.00           C  
ATOM   3189  HD2 ARG A 216     -19.527  17.895  -9.853  1.00  0.00           H  
ATOM   3190  HD3 ARG A 216     -21.102  17.493 -10.293  1.00  0.00           H  
ATOM   3191  NE  ARG A 216     -20.991  19.273  -9.136  1.00  0.00           N  
ATOM   3192  HE  ARG A 216     -21.675  19.346  -8.397  1.00  0.00           H  
ATOM   3193  CZ  ARG A 216     -20.527  20.418  -9.315  1.00  0.00           C  
ATOM   3194  NH1 ARG A 216     -19.419  20.562  -9.961  1.00  0.00           N  
ATOM   3195 HH11 ARG A 216     -19.017  19.725 -10.359  1.00  0.00           H  
ATOM   3196 HH12 ARG A 216     -19.078  21.511 -10.011  1.00  0.00           H  
ATOM   3197  NH2 ARG A 216     -21.065  21.478  -8.762  1.00  0.00           N  
ATOM   3198 HH21 ARG A 216     -21.830  21.432  -8.104  1.00  0.00           H  
ATOM   3199 HH22 ARG A 216     -20.672  22.406  -8.829  1.00  0.00           H  
ATOM   3200  C   ARG A 216     -21.049  13.460  -9.780  1.00  0.00           C  
ATOM   3201  O   ARG A 216     -20.925  13.199 -11.016  1.00  0.00           O  
ATOM   3202  N   ILE A 217     -20.848  12.564  -8.852  1.00  0.00           N  
ATOM   3203  H   ILE A 217     -20.858  12.902  -7.900  1.00  0.00           H  
ATOM   3204  CA  ILE A 217     -20.484  11.160  -9.304  1.00  0.00           C  
ATOM   3205  HA  ILE A 217     -19.937  11.263 -10.241  1.00  0.00           H  
ATOM   3206  CB  ILE A 217     -19.530  10.553  -8.263  1.00  0.00           C  
ATOM   3207  HB  ILE A 217     -20.128  10.546  -7.351  1.00  0.00           H  
ATOM   3208  CG2 ILE A 217     -18.998   9.141  -8.688  1.00  0.00           C  
ATOM   3209 HG21 ILE A 217     -18.039   8.879  -8.241  1.00  0.00           H  
ATOM   3210 HG22 ILE A 217     -19.799   8.445  -8.438  1.00  0.00           H  
ATOM   3211 HG23 ILE A 217     -18.954   9.011  -9.769  1.00  0.00           H  
ATOM   3212  CG1 ILE A 217     -18.271  11.451  -7.937  1.00  0.00           C  
ATOM   3213 HG12 ILE A 217     -18.554  12.400  -7.482  1.00  0.00           H  
ATOM   3214 HG13 ILE A 217     -17.760  10.984  -7.096  1.00  0.00           H  
ATOM   3215  CD1 ILE A 217     -17.204  11.600  -9.015  1.00  0.00           C  
ATOM   3216 HD11 ILE A 217     -16.301  12.053  -8.604  1.00  0.00           H  
ATOM   3217 HD12 ILE A 217     -16.946  10.614  -9.402  1.00  0.00           H  
ATOM   3218 HD13 ILE A 217     -17.677  12.216  -9.780  1.00  0.00           H  
ATOM   3219  C   ILE A 217     -21.702  10.295  -9.681  1.00  0.00           C  
ATOM   3220  O   ILE A 217     -21.632   9.599 -10.665  1.00  0.00           O  
ATOM   3221  N   THR A 218     -22.891  10.385  -9.021  1.00  0.00           N  
ATOM   3222  H   THR A 218     -23.104  11.096  -8.338  1.00  0.00           H  
ATOM   3223  CA  THR A 218     -24.088   9.634  -9.483  1.00  0.00           C  
ATOM   3224  HA  THR A 218     -23.994   8.574  -9.715  1.00  0.00           H  
ATOM   3225  CB  THR A 218     -25.278   9.736  -8.497  1.00  0.00           C  
ATOM   3226  HB  THR A 218     -26.135   9.281  -8.992  1.00  0.00           H  
ATOM   3227  CG2 THR A 218     -25.006   8.909  -7.200  1.00  0.00           C  
ATOM   3228 HG21 THR A 218     -24.231   9.266  -6.522  1.00  0.00           H  
ATOM   3229 HG22 THR A 218     -25.861   8.828  -6.529  1.00  0.00           H  
ATOM   3230 HG23 THR A 218     -24.707   7.932  -7.579  1.00  0.00           H  
ATOM   3231  OG1 THR A 218     -25.620  11.085  -8.056  1.00  0.00           O  
ATOM   3232  HG1 THR A 218     -24.832  11.278  -7.542  1.00  0.00           H  
ATOM   3233  C   THR A 218     -24.633  10.109 -10.862  1.00  0.00           C  
ATOM   3234  O   THR A 218     -24.791   9.268 -11.735  1.00  0.00           O  
ATOM   3235  N   ALA A 219     -24.600  11.468 -11.167  1.00  0.00           N  
ATOM   3236  H   ALA A 219     -24.611  12.196 -10.467  1.00  0.00           H  
ATOM   3237  CA  ALA A 219     -24.675  11.957 -12.572  1.00  0.00           C  
ATOM   3238  HA  ALA A 219     -25.655  11.818 -13.027  1.00  0.00           H  
ATOM   3239  CB  ALA A 219     -24.419  13.444 -12.536  1.00  0.00           C  
ATOM   3240  HB1 ALA A 219     -25.315  13.896 -12.110  1.00  0.00           H  
ATOM   3241  HB2 ALA A 219     -23.495  13.764 -12.054  1.00  0.00           H  
ATOM   3242  HB3 ALA A 219     -24.368  13.852 -13.545  1.00  0.00           H  
ATOM   3243  C   ALA A 219     -23.673  11.268 -13.489  1.00  0.00           C  
ATOM   3244  O   ALA A 219     -24.009  11.191 -14.641  1.00  0.00           O  
ATOM   3245  N   ARG A 220     -22.439  10.755 -13.124  1.00  0.00           N  
ATOM   3246  H   ARG A 220     -22.128  10.857 -12.169  1.00  0.00           H  
ATOM   3247  CA  ARG A 220     -21.573  10.068 -14.127  1.00  0.00           C  
ATOM   3248  HA  ARG A 220     -21.540  10.517 -15.120  1.00  0.00           H  
ATOM   3249  CB  ARG A 220     -20.092   9.929 -13.583  1.00  0.00           C  
ATOM   3250  HB2 ARG A 220     -20.074   9.666 -12.525  1.00  0.00           H  
ATOM   3251  HB3 ARG A 220     -19.512   9.120 -14.029  1.00  0.00           H  
ATOM   3252  CG  ARG A 220     -19.255  11.238 -13.712  1.00  0.00           C  
ATOM   3253  HG2 ARG A 220     -19.440  11.752 -14.655  1.00  0.00           H  
ATOM   3254  HG3 ARG A 220     -19.383  12.021 -12.965  1.00  0.00           H  
ATOM   3255  CD  ARG A 220     -17.741  10.901 -13.588  1.00  0.00           C  
ATOM   3256  HD2 ARG A 220     -17.524  10.153 -12.826  1.00  0.00           H  
ATOM   3257  HD3 ARG A 220     -17.458  10.576 -14.590  1.00  0.00           H  
ATOM   3258  NE  ARG A 220     -16.834  12.098 -13.397  1.00  0.00           N  
ATOM   3259  HE  ARG A 220     -17.270  12.942 -13.743  1.00  0.00           H  
ATOM   3260  CZ  ARG A 220     -15.483  12.087 -13.092  1.00  0.00           C  
ATOM   3261  NH1 ARG A 220     -14.931  13.158 -12.711  1.00  0.00           N  
ATOM   3262 HH11 ARG A 220     -15.333  14.083 -12.705  1.00  0.00           H  
ATOM   3263 HH12 ARG A 220     -13.928  13.087 -12.608  1.00  0.00           H  
ATOM   3264  NH2 ARG A 220     -14.789  10.977 -13.086  1.00  0.00           N  
ATOM   3265 HH21 ARG A 220     -15.168  10.065 -13.300  1.00  0.00           H  
ATOM   3266 HH22 ARG A 220     -13.794  11.008 -12.916  1.00  0.00           H  
ATOM   3267  C   ARG A 220     -21.877   8.633 -14.462  1.00  0.00           C  
ATOM   3268  O   ARG A 220     -21.582   8.210 -15.522  1.00  0.00           O  
ATOM   3269  N   VAL A 221     -22.779   7.989 -13.715  1.00  0.00           N  
ATOM   3270  H   VAL A 221     -23.166   8.487 -12.926  1.00  0.00           H  
ATOM   3271  CA  VAL A 221     -23.039   6.540 -13.965  1.00  0.00           C  
ATOM   3272  HA  VAL A 221     -22.281   5.999 -14.531  1.00  0.00           H  
ATOM   3273  CB  VAL A 221     -22.954   5.758 -12.647  1.00  0.00           C  
ATOM   3274  HB  VAL A 221     -21.875   5.614 -12.586  1.00  0.00           H  
ATOM   3275  CG1 VAL A 221     -23.325   6.506 -11.360  1.00  0.00           C  
ATOM   3276 HG11 VAL A 221     -23.101   5.780 -10.578  1.00  0.00           H  
ATOM   3277 HG12 VAL A 221     -22.760   7.423 -11.192  1.00  0.00           H  
ATOM   3278 HG13 VAL A 221     -24.358   6.824 -11.221  1.00  0.00           H  
ATOM   3279  CG2 VAL A 221     -23.712   4.361 -12.637  1.00  0.00           C  
ATOM   3280 HG21 VAL A 221     -24.788   4.536 -12.634  1.00  0.00           H  
ATOM   3281 HG22 VAL A 221     -23.455   3.711 -13.474  1.00  0.00           H  
ATOM   3282 HG23 VAL A 221     -23.422   3.802 -11.747  1.00  0.00           H  
ATOM   3283  C   VAL A 221     -24.360   6.427 -14.646  1.00  0.00           C  
ATOM   3284  O   VAL A 221     -25.338   7.001 -14.118  1.00  0.00           O  
ATOM   3285  N   PRO A 222     -24.441   5.682 -15.765  1.00  0.00           N  
ATOM   3286  CD  PRO A 222     -23.396   4.991 -16.547  1.00  0.00           C  
ATOM   3287  HD2 PRO A 222     -23.071   4.046 -16.112  1.00  0.00           H  
ATOM   3288  HD3 PRO A 222     -22.516   5.633 -16.509  1.00  0.00           H  
ATOM   3289  CG  PRO A 222     -23.918   4.684 -17.949  1.00  0.00           C  
ATOM   3290  HG2 PRO A 222     -23.640   3.684 -18.282  1.00  0.00           H  
ATOM   3291  HG3 PRO A 222     -23.686   5.468 -18.669  1.00  0.00           H  
ATOM   3292  CB  PRO A 222     -25.437   4.708 -17.704  1.00  0.00           C  
ATOM   3293  HB2 PRO A 222     -25.775   3.732 -17.361  1.00  0.00           H  
ATOM   3294  HB3 PRO A 222     -26.090   5.009 -18.523  1.00  0.00           H  
ATOM   3295  CA  PRO A 222     -25.641   5.645 -16.570  1.00  0.00           C  
ATOM   3296  HA  PRO A 222     -25.810   6.646 -16.969  1.00  0.00           H  
ATOM   3297  C   PRO A 222     -26.925   5.421 -15.731  1.00  0.00           C  
ATOM   3298  O   PRO A 222     -27.916   6.106 -16.035  1.00  0.00           O  
ATOM   3299  N   ILE A 223     -27.028   4.470 -14.773  1.00  0.00           N  
ATOM   3300  H   ILE A 223     -26.269   3.816 -14.644  1.00  0.00           H  
ATOM   3301  CA  ILE A 223     -28.241   4.176 -14.050  1.00  0.00           C  
ATOM   3302  HA  ILE A 223     -29.106   4.331 -14.694  1.00  0.00           H  
ATOM   3303  CB  ILE A 223     -28.273   2.736 -13.500  1.00  0.00           C  
ATOM   3304  HB  ILE A 223     -29.202   2.674 -12.933  1.00  0.00           H  
ATOM   3305  CG2 ILE A 223     -28.281   1.683 -14.642  1.00  0.00           C  
ATOM   3306 HG21 ILE A 223     -27.317   1.633 -15.149  1.00  0.00           H  
ATOM   3307 HG22 ILE A 223     -28.567   0.709 -14.244  1.00  0.00           H  
ATOM   3308 HG23 ILE A 223     -29.046   1.965 -15.366  1.00  0.00           H  
ATOM   3309  CG1 ILE A 223     -27.200   2.424 -12.448  1.00  0.00           C  
ATOM   3310 HG12 ILE A 223     -26.234   2.338 -12.948  1.00  0.00           H  
ATOM   3311 HG13 ILE A 223     -27.161   3.301 -11.803  1.00  0.00           H  
ATOM   3312  CD1 ILE A 223     -27.403   1.120 -11.653  1.00  0.00           C  
ATOM   3313 HD11 ILE A 223     -27.248   0.211 -12.233  1.00  0.00           H  
ATOM   3314 HD12 ILE A 223     -26.564   1.042 -10.962  1.00  0.00           H  
ATOM   3315 HD13 ILE A 223     -28.381   1.200 -11.179  1.00  0.00           H  
ATOM   3316  C   ILE A 223     -28.578   5.173 -12.838  1.00  0.00           C  
ATOM   3317  O   ILE A 223     -29.458   4.966 -11.962  1.00  0.00           O  
ATOM   3318  N   GLY A 224     -27.829   6.321 -12.768  1.00  0.00           N  
ATOM   3319  H   GLY A 224     -27.266   6.434 -13.597  1.00  0.00           H  
ATOM   3320  CA  GLY A 224     -28.041   7.541 -11.882  1.00  0.00           C  
ATOM   3321  HA2 GLY A 224     -27.230   8.240 -12.088  1.00  0.00           H  
ATOM   3322  HA3 GLY A 224     -28.947   8.022 -12.253  1.00  0.00           H  
ATOM   3323  C   GLY A 224     -28.008   7.231 -10.373  1.00  0.00           C  
ATOM   3324  O   GLY A 224     -28.417   8.060  -9.546  1.00  0.00           O  
ATOM   3325  N   ARG A 225     -27.467   6.043 -10.025  1.00  0.00           N  
ATOM   3326  H   ARG A 225     -27.119   5.448 -10.763  1.00  0.00           H  
ATOM   3327  CA  ARG A 225     -27.183   5.639  -8.646  1.00  0.00           C  
ATOM   3328  HA  ARG A 225     -27.058   6.570  -8.091  1.00  0.00           H  
ATOM   3329  CB  ARG A 225     -28.519   5.012  -8.091  1.00  0.00           C  
ATOM   3330  HB2 ARG A 225     -28.301   4.900  -7.029  1.00  0.00           H  
ATOM   3331  HB3 ARG A 225     -29.397   5.658  -8.102  1.00  0.00           H  
ATOM   3332  CG  ARG A 225     -28.707   3.575  -8.702  1.00  0.00           C  
ATOM   3333  HG2 ARG A 225     -29.297   3.730  -9.606  1.00  0.00           H  
ATOM   3334  HG3 ARG A 225     -27.783   3.079  -8.998  1.00  0.00           H  
ATOM   3335  CD  ARG A 225     -29.538   2.707  -7.778  1.00  0.00           C  
ATOM   3336  HD2 ARG A 225     -28.900   2.483  -6.923  1.00  0.00           H  
ATOM   3337  HD3 ARG A 225     -30.454   3.237  -7.517  1.00  0.00           H  
ATOM   3338  NE  ARG A 225     -29.899   1.470  -8.502  1.00  0.00           N  
ATOM   3339  HE  ARG A 225     -30.552   1.641  -9.253  1.00  0.00           H  
ATOM   3340  CZ  ARG A 225     -29.335   0.310  -8.361  1.00  0.00           C  
ATOM   3341  NH1 ARG A 225     -28.362   0.055  -7.640  1.00  0.00           N  
ATOM   3342 HH11 ARG A 225     -27.916   0.762  -7.073  1.00  0.00           H  
ATOM   3343 HH12 ARG A 225     -28.062  -0.907  -7.568  1.00  0.00           H  
ATOM   3344  NH2 ARG A 225     -29.725  -0.711  -9.056  1.00  0.00           N  
ATOM   3345 HH21 ARG A 225     -30.344  -0.492  -9.823  1.00  0.00           H  
ATOM   3346 HH22 ARG A 225     -29.469  -1.650  -8.789  1.00  0.00           H  
ATOM   3347  C   ARG A 225     -26.019   4.743  -8.431  1.00  0.00           C  
ATOM   3348  O   ARG A 225     -25.548   4.187  -9.436  1.00  0.00           O  
ATOM   3349  N   TYR A 226     -25.563   4.542  -7.208  1.00  0.00           N  
ATOM   3350  H   TYR A 226     -25.883   5.070  -6.409  1.00  0.00           H  
ATOM   3351  CA  TYR A 226     -24.547   3.563  -6.888  1.00  0.00           C  
ATOM   3352  HA  TYR A 226     -23.750   3.477  -7.626  1.00  0.00           H  
ATOM   3353  CB  TYR A 226     -23.695   3.925  -5.625  1.00  0.00           C  
ATOM   3354  HB2 TYR A 226     -24.291   4.095  -4.729  1.00  0.00           H  
ATOM   3355  HB3 TYR A 226     -23.017   3.083  -5.484  1.00  0.00           H  
ATOM   3356  CG  TYR A 226     -22.826   5.152  -5.699  1.00  0.00           C  
ATOM   3357  CD1 TYR A 226     -21.616   5.083  -6.388  1.00  0.00           C  
ATOM   3358  HD1 TYR A 226     -21.173   4.157  -6.723  1.00  0.00           H  
ATOM   3359  CE1 TYR A 226     -20.852   6.256  -6.586  1.00  0.00           C  
ATOM   3360  HE1 TYR A 226     -19.827   6.200  -6.920  1.00  0.00           H  
ATOM   3361  CZ  TYR A 226     -21.227   7.480  -5.989  1.00  0.00           C  
ATOM   3362  OH  TYR A 226     -20.462   8.563  -6.022  1.00  0.00           O  
ATOM   3363  HH  TYR A 226     -19.535   8.320  -5.963  1.00  0.00           H  
ATOM   3364  CE2 TYR A 226     -22.509   7.505  -5.268  1.00  0.00           C  
ATOM   3365  HE2 TYR A 226     -22.793   8.481  -4.903  1.00  0.00           H  
ATOM   3366  CD2 TYR A 226     -23.352   6.378  -5.155  1.00  0.00           C  
ATOM   3367  HD2 TYR A 226     -24.374   6.449  -4.814  1.00  0.00           H  
ATOM   3368  C   TYR A 226     -25.185   2.158  -6.813  1.00  0.00           C  
ATOM   3369  O   TYR A 226     -26.383   1.959  -6.419  1.00  0.00           O  
ATOM   3370  N   VAL A 227     -24.324   1.128  -7.107  1.00  0.00           N  
ATOM   3371  H   VAL A 227     -23.405   1.374  -7.443  1.00  0.00           H  
ATOM   3372  CA  VAL A 227     -24.576  -0.293  -7.080  1.00  0.00           C  
ATOM   3373  HA  VAL A 227     -25.609  -0.416  -7.405  1.00  0.00           H  
ATOM   3374  CB  VAL A 227     -23.659  -1.025  -8.124  1.00  0.00           C  
ATOM   3375  HB  VAL A 227     -22.627  -0.885  -7.802  1.00  0.00           H  
ATOM   3376  CG1 VAL A 227     -23.890  -2.517  -8.302  1.00  0.00           C  
ATOM   3377 HG11 VAL A 227     -23.889  -3.055  -7.353  1.00  0.00           H  
ATOM   3378 HG12 VAL A 227     -24.869  -2.757  -8.717  1.00  0.00           H  
ATOM   3379 HG13 VAL A 227     -23.129  -2.906  -8.978  1.00  0.00           H  
ATOM   3380  CG2 VAL A 227     -24.026  -0.438  -9.496  1.00  0.00           C  
ATOM   3381 HG21 VAL A 227     -25.026  -0.794  -9.745  1.00  0.00           H  
ATOM   3382 HG22 VAL A 227     -24.120   0.644  -9.584  1.00  0.00           H  
ATOM   3383 HG23 VAL A 227     -23.298  -0.863 -10.188  1.00  0.00           H  
ATOM   3384  C   VAL A 227     -24.578  -0.807  -5.631  1.00  0.00           C  
ATOM   3385  O   VAL A 227     -23.870  -0.290  -4.726  1.00  0.00           O  
ATOM   3386  N   GLN A 228     -25.479  -1.721  -5.292  1.00  0.00           N  
ATOM   3387  H   GLN A 228     -26.102  -1.964  -6.049  1.00  0.00           H  
ATOM   3388  CA  GLN A 228     -25.497  -2.484  -4.068  1.00  0.00           C  
ATOM   3389  HA  GLN A 228     -25.195  -1.847  -3.236  1.00  0.00           H  
ATOM   3390  CB  GLN A 228     -26.883  -3.059  -3.742  1.00  0.00           C  
ATOM   3391  HB2 GLN A 228     -27.310  -3.536  -4.625  1.00  0.00           H  
ATOM   3392  HB3 GLN A 228     -26.723  -3.817  -2.975  1.00  0.00           H  
ATOM   3393  CG  GLN A 228     -27.924  -2.001  -3.264  1.00  0.00           C  
ATOM   3394  HG2 GLN A 228     -27.719  -1.706  -2.235  1.00  0.00           H  
ATOM   3395  HG3 GLN A 228     -27.866  -1.122  -3.906  1.00  0.00           H  
ATOM   3396  CD  GLN A 228     -29.390  -2.393  -3.382  1.00  0.00           C  
ATOM   3397  OE1 GLN A 228     -29.823  -2.820  -4.453  1.00  0.00           O  
ATOM   3398  NE2 GLN A 228     -30.158  -2.351  -2.317  1.00  0.00           N  
ATOM   3399 HE21 GLN A 228     -29.710  -1.990  -1.486  1.00  0.00           H  
ATOM   3400 HE22 GLN A 228     -31.096  -2.706  -2.434  1.00  0.00           H  
ATOM   3401  C   GLN A 228     -24.420  -3.521  -4.074  1.00  0.00           C  
ATOM   3402  O   GLN A 228     -24.286  -4.236  -5.057  1.00  0.00           O  
ATOM   3403  N   PRO A 229     -23.737  -3.877  -2.978  1.00  0.00           N  
ATOM   3404  CD  PRO A 229     -24.024  -3.349  -1.605  1.00  0.00           C  
ATOM   3405  HD2 PRO A 229     -25.066  -3.257  -1.299  1.00  0.00           H  
ATOM   3406  HD3 PRO A 229     -23.560  -2.372  -1.470  1.00  0.00           H  
ATOM   3407  CG  PRO A 229     -23.323  -4.379  -0.751  1.00  0.00           C  
ATOM   3408  HG2 PRO A 229     -24.031  -5.143  -0.428  1.00  0.00           H  
ATOM   3409  HG3 PRO A 229     -22.868  -3.886   0.108  1.00  0.00           H  
ATOM   3410  CB  PRO A 229     -22.140  -5.054  -1.586  1.00  0.00           C  
ATOM   3411  HB2 PRO A 229     -21.704  -5.911  -1.072  1.00  0.00           H  
ATOM   3412  HB3 PRO A 229     -21.427  -4.231  -1.553  1.00  0.00           H  
ATOM   3413  CA  PRO A 229     -22.948  -5.106  -2.895  1.00  0.00           C  
ATOM   3414  HA  PRO A 229     -22.149  -5.052  -3.634  1.00  0.00           H  
ATOM   3415  C   PRO A 229     -23.759  -6.385  -3.194  1.00  0.00           C  
ATOM   3416  O   PRO A 229     -23.273  -7.304  -3.832  1.00  0.00           O  
ATOM   3417  N   SER A 230     -25.044  -6.382  -2.837  1.00  0.00           N  
ATOM   3418  H   SER A 230     -25.339  -5.719  -2.135  1.00  0.00           H  
ATOM   3419  CA  SER A 230     -26.000  -7.406  -3.053  1.00  0.00           C  
ATOM   3420  HA  SER A 230     -25.581  -8.294  -2.583  1.00  0.00           H  
ATOM   3421  CB  SER A 230     -27.366  -7.186  -2.397  1.00  0.00           C  
ATOM   3422  HB2 SER A 230     -27.799  -6.229  -2.689  1.00  0.00           H  
ATOM   3423  HB3 SER A 230     -27.948  -8.099  -2.518  1.00  0.00           H  
ATOM   3424  OG  SER A 230     -27.192  -6.976  -1.035  1.00  0.00           O  
ATOM   3425  HG  SER A 230     -26.929  -7.797  -0.613  1.00  0.00           H  
ATOM   3426  C   SER A 230     -26.280  -7.647  -4.509  1.00  0.00           C  
ATOM   3427  O   SER A 230     -26.674  -8.785  -4.889  1.00  0.00           O  
ATOM   3428  N   GLU A 231     -26.124  -6.609  -5.377  1.00  0.00           N  
ATOM   3429  H   GLU A 231     -25.718  -5.749  -5.040  1.00  0.00           H  
ATOM   3430  CA  GLU A 231     -26.419  -6.872  -6.849  1.00  0.00           C  
ATOM   3431  HA  GLU A 231     -27.312  -7.482  -6.984  1.00  0.00           H  
ATOM   3432  CB  GLU A 231     -26.765  -5.555  -7.598  1.00  0.00           C  
ATOM   3433  HB2 GLU A 231     -25.995  -4.796  -7.736  1.00  0.00           H  
ATOM   3434  HB3 GLU A 231     -27.025  -5.791  -8.630  1.00  0.00           H  
ATOM   3435  CG  GLU A 231     -28.125  -4.933  -7.045  1.00  0.00           C  
ATOM   3436  HG2 GLU A 231     -28.969  -5.520  -7.405  1.00  0.00           H  
ATOM   3437  HG3 GLU A 231     -28.200  -5.107  -5.972  1.00  0.00           H  
ATOM   3438  CD  GLU A 231     -28.342  -3.448  -7.356  1.00  0.00           C  
ATOM   3439  OE1 GLU A 231     -29.526  -3.058  -7.606  1.00  0.00           O  
ATOM   3440  OE2 GLU A 231     -27.445  -2.595  -7.210  1.00  0.00           O  
ATOM   3441  C   GLU A 231     -25.184  -7.511  -7.478  1.00  0.00           C  
ATOM   3442  O   GLU A 231     -25.280  -8.249  -8.424  1.00  0.00           O  
ATOM   3443  N   VAL A 232     -23.995  -7.186  -6.956  1.00  0.00           N  
ATOM   3444  H   VAL A 232     -23.966  -6.463  -6.251  1.00  0.00           H  
ATOM   3445  CA  VAL A 232     -22.736  -7.901  -7.237  1.00  0.00           C  
ATOM   3446  HA  VAL A 232     -22.727  -8.105  -8.307  1.00  0.00           H  
ATOM   3447  CB  VAL A 232     -21.516  -7.133  -6.788  1.00  0.00           C  
ATOM   3448  HB  VAL A 232     -21.400  -7.147  -5.704  1.00  0.00           H  
ATOM   3449  CG1 VAL A 232     -20.249  -7.883  -7.315  1.00  0.00           C  
ATOM   3450 HG11 VAL A 232     -20.052  -8.781  -6.727  1.00  0.00           H  
ATOM   3451 HG12 VAL A 232     -20.465  -8.287  -8.303  1.00  0.00           H  
ATOM   3452 HG13 VAL A 232     -19.407  -7.196  -7.384  1.00  0.00           H  
ATOM   3453  CG2 VAL A 232     -21.629  -5.656  -7.231  1.00  0.00           C  
ATOM   3454 HG21 VAL A 232     -22.404  -5.209  -6.609  1.00  0.00           H  
ATOM   3455 HG22 VAL A 232     -20.668  -5.153  -7.122  1.00  0.00           H  
ATOM   3456 HG23 VAL A 232     -21.868  -5.680  -8.294  1.00  0.00           H  
ATOM   3457  C   VAL A 232     -22.643  -9.359  -6.700  1.00  0.00           C  
ATOM   3458  O   VAL A 232     -22.349 -10.336  -7.412  1.00  0.00           O  
ATOM   3459  N   ALA A 233     -23.186  -9.532  -5.474  1.00  0.00           N  
ATOM   3460  H   ALA A 233     -23.307  -8.769  -4.823  1.00  0.00           H  
ATOM   3461  CA  ALA A 233     -23.295 -10.826  -4.813  1.00  0.00           C  
ATOM   3462  HA  ALA A 233     -22.371 -11.374  -4.995  1.00  0.00           H  
ATOM   3463  CB  ALA A 233     -23.586 -10.618  -3.283  1.00  0.00           C  
ATOM   3464  HB1 ALA A 233     -23.291 -11.495  -2.706  1.00  0.00           H  
ATOM   3465  HB2 ALA A 233     -22.952  -9.782  -2.988  1.00  0.00           H  
ATOM   3466  HB3 ALA A 233     -24.633 -10.386  -3.091  1.00  0.00           H  
ATOM   3467  C   ALA A 233     -24.372 -11.775  -5.389  1.00  0.00           C  
ATOM   3468  O   ALA A 233     -24.291 -12.978  -5.170  1.00  0.00           O  
ATOM   3469  N   GLU A 234     -25.394 -11.266  -6.133  1.00  0.00           N  
ATOM   3470  H   GLU A 234     -25.433 -10.257  -6.158  1.00  0.00           H  
ATOM   3471  CA  GLU A 234     -26.218 -12.094  -6.976  1.00  0.00           C  
ATOM   3472  HA  GLU A 234     -26.561 -12.918  -6.350  1.00  0.00           H  
ATOM   3473  CB  GLU A 234     -27.491 -11.347  -7.419  1.00  0.00           C  
ATOM   3474  HB2 GLU A 234     -27.850 -10.773  -6.564  1.00  0.00           H  
ATOM   3475  HB3 GLU A 234     -27.147 -10.530  -8.052  1.00  0.00           H  
ATOM   3476  CG  GLU A 234     -28.492 -12.265  -8.157  1.00  0.00           C  
ATOM   3477  HG2 GLU A 234     -28.997 -11.478  -8.717  1.00  0.00           H  
ATOM   3478  HG3 GLU A 234     -27.979 -12.868  -8.905  1.00  0.00           H  
ATOM   3479  CD  GLU A 234     -29.513 -12.952  -7.342  1.00  0.00           C  
ATOM   3480  OE1 GLU A 234     -29.722 -14.141  -7.660  1.00  0.00           O  
ATOM   3481  OE2 GLU A 234     -30.138 -12.387  -6.440  1.00  0.00           O  
ATOM   3482  C   GLU A 234     -25.458 -12.701  -8.153  1.00  0.00           C  
ATOM   3483  O   GLU A 234     -25.543 -13.885  -8.382  1.00  0.00           O  
ATOM   3484  N   MET A 235     -24.583 -11.932  -8.829  1.00  0.00           N  
ATOM   3485  H   MET A 235     -24.498 -10.943  -8.644  1.00  0.00           H  
ATOM   3486  CA  MET A 235     -23.964 -12.471 -10.055  1.00  0.00           C  
ATOM   3487  HA  MET A 235     -24.801 -12.768 -10.686  1.00  0.00           H  
ATOM   3488  CB  MET A 235     -23.264 -11.337 -10.881  1.00  0.00           C  
ATOM   3489  HB2 MET A 235     -24.016 -10.597 -11.154  1.00  0.00           H  
ATOM   3490  HB3 MET A 235     -22.500 -10.816 -10.304  1.00  0.00           H  
ATOM   3491  CG  MET A 235     -22.735 -11.819 -12.244  1.00  0.00           C  
ATOM   3492  HG2 MET A 235     -22.247 -12.794 -12.217  1.00  0.00           H  
ATOM   3493  HG3 MET A 235     -23.596 -12.058 -12.868  1.00  0.00           H  
ATOM   3494  SD  MET A 235     -21.936 -10.585 -13.228  1.00  0.00           S  
ATOM   3495  CE  MET A 235     -23.188  -9.482 -13.992  1.00  0.00           C  
ATOM   3496  HE1 MET A 235     -23.761  -9.037 -13.179  1.00  0.00           H  
ATOM   3497  HE2 MET A 235     -22.734  -8.703 -14.603  1.00  0.00           H  
ATOM   3498  HE3 MET A 235     -23.835 -10.101 -14.614  1.00  0.00           H  
ATOM   3499  C   MET A 235     -22.889 -13.536  -9.691  1.00  0.00           C  
ATOM   3500  O   MET A 235     -22.705 -14.472 -10.471  1.00  0.00           O  
ATOM   3501  N   VAL A 236     -22.166 -13.422  -8.583  1.00  0.00           N  
ATOM   3502  H   VAL A 236     -22.225 -12.550  -8.075  1.00  0.00           H  
ATOM   3503  CA  VAL A 236     -21.266 -14.411  -8.056  1.00  0.00           C  
ATOM   3504  HA  VAL A 236     -20.643 -14.609  -8.927  1.00  0.00           H  
ATOM   3505  CB  VAL A 236     -20.345 -13.769  -6.977  1.00  0.00           C  
ATOM   3506  HB  VAL A 236     -20.928 -13.324  -6.170  1.00  0.00           H  
ATOM   3507  CG1 VAL A 236     -19.281 -14.651  -6.345  1.00  0.00           C  
ATOM   3508 HG11 VAL A 236     -19.653 -15.511  -5.790  1.00  0.00           H  
ATOM   3509 HG12 VAL A 236     -18.749 -15.133  -7.164  1.00  0.00           H  
ATOM   3510 HG13 VAL A 236     -18.608 -14.018  -5.764  1.00  0.00           H  
ATOM   3511  CG2 VAL A 236     -19.668 -12.541  -7.582  1.00  0.00           C  
ATOM   3512 HG21 VAL A 236     -19.247 -11.899  -6.807  1.00  0.00           H  
ATOM   3513 HG22 VAL A 236     -18.838 -12.732  -8.261  1.00  0.00           H  
ATOM   3514 HG23 VAL A 236     -20.301 -11.867  -8.159  1.00  0.00           H  
ATOM   3515  C   VAL A 236     -21.971 -15.669  -7.581  1.00  0.00           C  
ATOM   3516  O   VAL A 236     -21.461 -16.763  -7.821  1.00  0.00           O  
ATOM   3517  N   ALA A 237     -23.142 -15.511  -7.024  1.00  0.00           N  
ATOM   3518  H   ALA A 237     -23.401 -14.570  -6.764  1.00  0.00           H  
ATOM   3519  CA  ALA A 237     -24.131 -16.543  -6.658  1.00  0.00           C  
ATOM   3520  HA  ALA A 237     -23.664 -17.281  -6.005  1.00  0.00           H  
ATOM   3521  CB  ALA A 237     -25.275 -16.022  -5.755  1.00  0.00           C  
ATOM   3522  HB1 ALA A 237     -25.725 -15.090  -6.095  1.00  0.00           H  
ATOM   3523  HB2 ALA A 237     -26.077 -16.754  -5.852  1.00  0.00           H  
ATOM   3524  HB3 ALA A 237     -24.964 -15.830  -4.728  1.00  0.00           H  
ATOM   3525  C   ALA A 237     -24.730 -17.229  -7.806  1.00  0.00           C  
ATOM   3526  O   ALA A 237     -24.875 -18.496  -7.810  1.00  0.00           O  
ATOM   3527  N   TYR A 238     -24.944 -16.536  -8.944  1.00  0.00           N  
ATOM   3528  H   TYR A 238     -24.974 -15.528  -8.996  1.00  0.00           H  
ATOM   3529  CA  TYR A 238     -25.372 -17.130 -10.220  1.00  0.00           C  
ATOM   3530  HA  TYR A 238     -26.106 -17.903  -9.992  1.00  0.00           H  
ATOM   3531  CB  TYR A 238     -26.035 -16.091 -11.075  1.00  0.00           C  
ATOM   3532  HB2 TYR A 238     -27.000 -15.882 -10.613  1.00  0.00           H  
ATOM   3533  HB3 TYR A 238     -25.489 -15.169 -10.874  1.00  0.00           H  
ATOM   3534  CG  TYR A 238     -26.080 -16.280 -12.532  1.00  0.00           C  
ATOM   3535  CD1 TYR A 238     -26.998 -17.172 -13.072  1.00  0.00           C  
ATOM   3536  HD1 TYR A 238     -27.804 -17.545 -12.457  1.00  0.00           H  
ATOM   3537  CE1 TYR A 238     -26.854 -17.561 -14.394  1.00  0.00           C  
ATOM   3538  HE1 TYR A 238     -27.583 -18.270 -14.761  1.00  0.00           H  
ATOM   3539  CZ  TYR A 238     -25.803 -17.169 -15.199  1.00  0.00           C  
ATOM   3540  OH  TYR A 238     -25.671 -17.547 -16.492  1.00  0.00           O  
ATOM   3541  HH  TYR A 238     -26.313 -18.195 -16.791  1.00  0.00           H  
ATOM   3542  CE2 TYR A 238     -24.933 -16.174 -14.709  1.00  0.00           C  
ATOM   3543  HE2 TYR A 238     -24.105 -15.736 -15.245  1.00  0.00           H  
ATOM   3544  CD2 TYR A 238     -25.079 -15.735 -13.335  1.00  0.00           C  
ATOM   3545  HD2 TYR A 238     -24.360 -14.989 -13.030  1.00  0.00           H  
ATOM   3546  C   TYR A 238     -24.289 -17.918 -10.937  1.00  0.00           C  
ATOM   3547  O   TYR A 238     -24.602 -19.029 -11.456  1.00  0.00           O  
ATOM   3548  N   LEU A 239     -23.067 -17.403 -10.976  1.00  0.00           N  
ATOM   3549  H   LEU A 239     -22.995 -16.447 -10.659  1.00  0.00           H  
ATOM   3550  CA  LEU A 239     -21.930 -18.197 -11.578  1.00  0.00           C  
ATOM   3551  HA  LEU A 239     -22.323 -18.431 -12.567  1.00  0.00           H  
ATOM   3552  CB  LEU A 239     -20.735 -17.223 -11.754  1.00  0.00           C  
ATOM   3553  HB2 LEU A 239     -20.630 -16.729 -10.789  1.00  0.00           H  
ATOM   3554  HB3 LEU A 239     -19.811 -17.773 -11.928  1.00  0.00           H  
ATOM   3555  CG  LEU A 239     -20.771 -16.183 -12.900  1.00  0.00           C  
ATOM   3556  HG  LEU A 239     -21.689 -15.595 -12.875  1.00  0.00           H  
ATOM   3557  CD1 LEU A 239     -19.669 -15.141 -12.819  1.00  0.00           C  
ATOM   3558 HD11 LEU A 239     -19.910 -14.347 -13.526  1.00  0.00           H  
ATOM   3559 HD12 LEU A 239     -19.745 -14.587 -11.883  1.00  0.00           H  
ATOM   3560 HD13 LEU A 239     -18.675 -15.559 -12.977  1.00  0.00           H  
ATOM   3561  CD2 LEU A 239     -20.600 -17.060 -14.126  1.00  0.00           C  
ATOM   3562 HD21 LEU A 239     -19.752 -17.743 -14.069  1.00  0.00           H  
ATOM   3563 HD22 LEU A 239     -21.445 -17.706 -14.362  1.00  0.00           H  
ATOM   3564 HD23 LEU A 239     -20.479 -16.442 -15.016  1.00  0.00           H  
ATOM   3565  C   LEU A 239     -21.530 -19.430 -10.831  1.00  0.00           C  
ATOM   3566  O   LEU A 239     -21.136 -20.381 -11.476  1.00  0.00           O  
ATOM   3567  N   ILE A 240     -21.607 -19.555  -9.441  1.00  0.00           N  
ATOM   3568  H   ILE A 240     -22.011 -18.776  -8.941  1.00  0.00           H  
ATOM   3569  CA  ILE A 240     -21.328 -20.705  -8.670  1.00  0.00           C  
ATOM   3570  HA  ILE A 240     -20.584 -21.226  -9.273  1.00  0.00           H  
ATOM   3571  CB  ILE A 240     -20.741 -20.426  -7.296  1.00  0.00           C  
ATOM   3572  HB  ILE A 240     -20.413 -21.336  -6.793  1.00  0.00           H  
ATOM   3573  CG2 ILE A 240     -19.485 -19.562  -7.263  1.00  0.00           C  
ATOM   3574 HG21 ILE A 240     -18.589 -19.970  -7.732  1.00  0.00           H  
ATOM   3575 HG22 ILE A 240     -19.690 -18.570  -7.666  1.00  0.00           H  
ATOM   3576 HG23 ILE A 240     -19.325 -19.359  -6.204  1.00  0.00           H  
ATOM   3577  CG1 ILE A 240     -21.800 -19.761  -6.368  1.00  0.00           C  
ATOM   3578 HG12 ILE A 240     -21.436 -18.932  -5.760  1.00  0.00           H  
ATOM   3579 HG13 ILE A 240     -22.541 -19.220  -6.957  1.00  0.00           H  
ATOM   3580  CD1 ILE A 240     -22.470 -20.821  -5.465  1.00  0.00           C  
ATOM   3581 HD11 ILE A 240     -22.897 -21.685  -5.973  1.00  0.00           H  
ATOM   3582 HD12 ILE A 240     -21.751 -21.093  -4.692  1.00  0.00           H  
ATOM   3583 HD13 ILE A 240     -23.275 -20.247  -5.003  1.00  0.00           H  
ATOM   3584  C   ILE A 240     -22.563 -21.554  -8.617  1.00  0.00           C  
ATOM   3585  O   ILE A 240     -22.426 -22.712  -8.220  1.00  0.00           O  
ATOM   3586  N   GLY A 241     -23.698 -21.159  -9.244  1.00  0.00           N  
ATOM   3587  H   GLY A 241     -23.715 -20.293  -9.764  1.00  0.00           H  
ATOM   3588  CA  GLY A 241     -24.940 -21.902  -9.202  1.00  0.00           C  
ATOM   3589  HA2 GLY A 241     -25.059 -22.444  -8.264  1.00  0.00           H  
ATOM   3590  HA3 GLY A 241     -25.800 -21.233  -9.245  1.00  0.00           H  
ATOM   3591  C   GLY A 241     -25.169 -22.914 -10.333  1.00  0.00           C  
ATOM   3592  O   GLY A 241     -24.269 -23.139 -11.116  1.00  0.00           O  
ATOM   3593  N   PRO A 242     -26.366 -23.515 -10.436  1.00  0.00           N  
ATOM   3594  CD  PRO A 242     -27.568 -23.290  -9.589  1.00  0.00           C  
ATOM   3595  HD2 PRO A 242     -27.746 -22.217  -9.519  1.00  0.00           H  
ATOM   3596  HD3 PRO A 242     -27.353 -23.752  -8.625  1.00  0.00           H  
ATOM   3597  CG  PRO A 242     -28.701 -23.978 -10.389  1.00  0.00           C  
ATOM   3598  HG2 PRO A 242     -29.199 -23.305 -11.086  1.00  0.00           H  
ATOM   3599  HG3 PRO A 242     -29.413 -24.368  -9.662  1.00  0.00           H  
ATOM   3600  CB  PRO A 242     -27.981 -25.089 -11.129  1.00  0.00           C  
ATOM   3601  HB2 PRO A 242     -28.523 -25.441 -12.007  1.00  0.00           H  
ATOM   3602  HB3 PRO A 242     -27.804 -25.901 -10.424  1.00  0.00           H  
ATOM   3603  CA  PRO A 242     -26.668 -24.474 -11.562  1.00  0.00           C  
ATOM   3604  HA  PRO A 242     -25.902 -25.248 -11.591  1.00  0.00           H  
ATOM   3605  C   PRO A 242     -26.779 -23.760 -12.879  1.00  0.00           C  
ATOM   3606  O   PRO A 242     -27.297 -22.619 -12.856  1.00  0.00           O  
ATOM   3607  N   GLY A 243     -26.435 -24.377 -13.987  1.00  0.00           N  
ATOM   3608  H   GLY A 243     -25.954 -25.250 -13.829  1.00  0.00           H  
ATOM   3609  CA  GLY A 243     -26.801 -23.930 -15.292  1.00  0.00           C  
ATOM   3610  HA2 GLY A 243     -26.831 -24.805 -15.943  1.00  0.00           H  
ATOM   3611  HA3 GLY A 243     -27.738 -23.383 -15.194  1.00  0.00           H  
ATOM   3612  C   GLY A 243     -25.781 -22.980 -15.813  1.00  0.00           C  
ATOM   3613  O   GLY A 243     -25.867 -22.513 -16.973  1.00  0.00           O  
ATOM   3614  N   ALA A 244     -24.795 -22.473 -15.046  1.00  0.00           N  
ATOM   3615  H   ALA A 244     -24.865 -22.709 -14.067  1.00  0.00           H  
ATOM   3616  CA  ALA A 244     -23.676 -21.622 -15.535  1.00  0.00           C  
ATOM   3617  HA  ALA A 244     -24.038 -21.161 -16.454  1.00  0.00           H  
ATOM   3618  CB  ALA A 244     -23.419 -20.424 -14.508  1.00  0.00           C  
ATOM   3619  HB1 ALA A 244     -24.263 -19.737 -14.565  1.00  0.00           H  
ATOM   3620  HB2 ALA A 244     -23.207 -20.828 -13.517  1.00  0.00           H  
ATOM   3621  HB3 ALA A 244     -22.520 -19.872 -14.779  1.00  0.00           H  
ATOM   3622  C   ALA A 244     -22.390 -22.355 -15.886  1.00  0.00           C  
ATOM   3623  O   ALA A 244     -21.350 -21.843 -16.236  1.00  0.00           O  
ATOM   3624  N   ALA A 245     -22.570 -23.651 -16.079  1.00  0.00           N  
ATOM   3625  H   ALA A 245     -23.476 -23.981 -15.778  1.00  0.00           H  
ATOM   3626  CA  ALA A 245     -21.685 -24.523 -16.915  1.00  0.00           C  
ATOM   3627  HA  ALA A 245     -20.743 -24.679 -16.388  1.00  0.00           H  
ATOM   3628  CB  ALA A 245     -22.350 -25.992 -16.905  1.00  0.00           C  
ATOM   3629  HB1 ALA A 245     -23.241 -26.093 -17.524  1.00  0.00           H  
ATOM   3630  HB2 ALA A 245     -21.738 -26.798 -17.310  1.00  0.00           H  
ATOM   3631  HB3 ALA A 245     -22.718 -26.229 -15.907  1.00  0.00           H  
ATOM   3632  C   ALA A 245     -21.243 -23.962 -18.290  1.00  0.00           C  
ATOM   3633  O   ALA A 245     -20.107 -23.988 -18.774  1.00  0.00           O  
ATOM   3634  N   ALA A 246     -22.258 -23.422 -18.928  1.00  0.00           N  
ATOM   3635  H   ALA A 246     -23.153 -23.417 -18.460  1.00  0.00           H  
ATOM   3636  CA  ALA A 246     -22.105 -22.682 -20.198  1.00  0.00           C  
ATOM   3637  HA  ALA A 246     -21.595 -23.262 -20.967  1.00  0.00           H  
ATOM   3638  CB  ALA A 246     -23.579 -22.413 -20.503  1.00  0.00           C  
ATOM   3639  HB1 ALA A 246     -23.504 -21.985 -21.503  1.00  0.00           H  
ATOM   3640  HB2 ALA A 246     -24.105 -23.365 -20.583  1.00  0.00           H  
ATOM   3641  HB3 ALA A 246     -23.995 -21.651 -19.844  1.00  0.00           H  
ATOM   3642  C   ALA A 246     -21.306 -21.359 -20.211  1.00  0.00           C  
ATOM   3643  O   ALA A 246     -21.050 -20.731 -21.275  1.00  0.00           O  
ATOM   3644  N   VAL A 247     -20.877 -20.900 -19.014  1.00  0.00           N  
ATOM   3645  H   VAL A 247     -21.156 -21.460 -18.222  1.00  0.00           H  
ATOM   3646  CA  VAL A 247     -20.168 -19.612 -18.687  1.00  0.00           C  
ATOM   3647  HA  VAL A 247     -20.109 -19.070 -19.630  1.00  0.00           H  
ATOM   3648  CB  VAL A 247     -20.975 -18.763 -17.742  1.00  0.00           C  
ATOM   3649  HB  VAL A 247     -21.114 -19.333 -16.823  1.00  0.00           H  
ATOM   3650  CG1 VAL A 247     -20.275 -17.334 -17.589  1.00  0.00           C  
ATOM   3651 HG11 VAL A 247     -19.456 -17.508 -16.891  1.00  0.00           H  
ATOM   3652 HG12 VAL A 247     -19.827 -17.002 -18.525  1.00  0.00           H  
ATOM   3653 HG13 VAL A 247     -20.928 -16.607 -17.106  1.00  0.00           H  
ATOM   3654  CG2 VAL A 247     -22.435 -18.491 -18.162  1.00  0.00           C  
ATOM   3655 HG21 VAL A 247     -22.983 -19.418 -17.993  1.00  0.00           H  
ATOM   3656 HG22 VAL A 247     -22.911 -17.752 -17.519  1.00  0.00           H  
ATOM   3657 HG23 VAL A 247     -22.608 -18.248 -19.210  1.00  0.00           H  
ATOM   3658  C   VAL A 247     -18.762 -19.964 -18.116  1.00  0.00           C  
ATOM   3659  O   VAL A 247     -18.556 -20.370 -16.950  1.00  0.00           O  
ATOM   3660  N   THR A 248     -17.716 -19.662 -18.808  1.00  0.00           N  
ATOM   3661  H   THR A 248     -17.913 -19.197 -19.683  1.00  0.00           H  
ATOM   3662  CA  THR A 248     -16.292 -19.757 -18.430  1.00  0.00           C  
ATOM   3663  HA  THR A 248     -16.278 -19.422 -17.393  1.00  0.00           H  
ATOM   3664  CB  THR A 248     -15.880 -21.264 -18.444  1.00  0.00           C  
ATOM   3665  HB  THR A 248     -16.607 -21.798 -17.833  1.00  0.00           H  
ATOM   3666  CG2 THR A 248     -15.867 -21.953 -19.796  1.00  0.00           C  
ATOM   3667 HG21 THR A 248     -15.318 -21.354 -20.523  1.00  0.00           H  
ATOM   3668 HG22 THR A 248     -15.390 -22.914 -19.601  1.00  0.00           H  
ATOM   3669 HG23 THR A 248     -16.857 -22.136 -20.215  1.00  0.00           H  
ATOM   3670  OG1 THR A 248     -14.581 -21.321 -17.789  1.00  0.00           O  
ATOM   3671  HG1 THR A 248     -14.212 -22.188 -17.967  1.00  0.00           H  
ATOM   3672  C   THR A 248     -15.354 -18.876 -19.270  1.00  0.00           C  
ATOM   3673  O   THR A 248     -15.717 -18.566 -20.441  1.00  0.00           O  
ATOM   3674  N   ALA A 249     -14.260 -18.415 -18.696  1.00  0.00           N  
ATOM   3675  H   ALA A 249     -14.102 -18.580 -17.712  1.00  0.00           H  
ATOM   3676  CA  ALA A 249     -13.299 -17.542 -19.410  1.00  0.00           C  
ATOM   3677  HA  ALA A 249     -12.392 -17.276 -18.868  1.00  0.00           H  
ATOM   3678  CB  ALA A 249     -12.806 -18.254 -20.659  1.00  0.00           C  
ATOM   3679  HB1 ALA A 249     -11.742 -18.145 -20.866  1.00  0.00           H  
ATOM   3680  HB2 ALA A 249     -12.896 -19.331 -20.517  1.00  0.00           H  
ATOM   3681  HB3 ALA A 249     -13.437 -17.982 -21.506  1.00  0.00           H  
ATOM   3682  C   ALA A 249     -13.851 -16.087 -19.759  1.00  0.00           C  
ATOM   3683  O   ALA A 249     -13.339 -15.324 -20.584  1.00  0.00           O  
ATOM   3684  N   GLN A 250     -14.898 -15.659 -18.983  1.00  0.00           N  
ATOM   3685  H   GLN A 250     -15.179 -16.318 -18.269  1.00  0.00           H  
ATOM   3686  CA  GLN A 250     -15.650 -14.369 -19.111  1.00  0.00           C  
ATOM   3687  HA  GLN A 250     -15.314 -13.881 -20.027  1.00  0.00           H  
ATOM   3688  CB  GLN A 250     -17.158 -14.645 -19.322  1.00  0.00           C  
ATOM   3689  HB2 GLN A 250     -17.554 -15.084 -18.407  1.00  0.00           H  
ATOM   3690  HB3 GLN A 250     -17.660 -13.723 -19.618  1.00  0.00           H  
ATOM   3691  CG  GLN A 250     -17.428 -15.711 -20.455  1.00  0.00           C  
ATOM   3692  HG2 GLN A 250     -17.018 -16.640 -20.061  1.00  0.00           H  
ATOM   3693  HG3 GLN A 250     -18.503 -15.746 -20.629  1.00  0.00           H  
ATOM   3694  CD  GLN A 250     -16.775 -15.417 -21.802  1.00  0.00           C  
ATOM   3695  OE1 GLN A 250     -16.774 -14.260 -22.191  1.00  0.00           O  
ATOM   3696  NE2 GLN A 250     -16.182 -16.368 -22.487  1.00  0.00           N  
ATOM   3697 HE21 GLN A 250     -16.040 -17.321 -22.183  1.00  0.00           H  
ATOM   3698 HE22 GLN A 250     -16.024 -16.162 -23.463  1.00  0.00           H  
ATOM   3699  C   GLN A 250     -15.516 -13.353 -17.957  1.00  0.00           C  
ATOM   3700  O   GLN A 250     -15.308 -13.712 -16.814  1.00  0.00           O  
ATOM   3701  N   ALA A 251     -15.566 -12.091 -18.314  1.00  0.00           N  
ATOM   3702  H   ALA A 251     -15.927 -11.880 -19.233  1.00  0.00           H  
ATOM   3703  CA  ALA A 251     -15.391 -10.980 -17.403  1.00  0.00           C  
ATOM   3704  HA  ALA A 251     -15.413 -11.166 -16.329  1.00  0.00           H  
ATOM   3705  CB  ALA A 251     -14.066 -10.221 -17.760  1.00  0.00           C  
ATOM   3706  HB1 ALA A 251     -13.231 -10.855 -17.464  1.00  0.00           H  
ATOM   3707  HB2 ALA A 251     -14.015 -10.104 -18.843  1.00  0.00           H  
ATOM   3708  HB3 ALA A 251     -13.912  -9.224 -17.346  1.00  0.00           H  
ATOM   3709  C   ALA A 251     -16.630 -10.074 -17.585  1.00  0.00           C  
ATOM   3710  O   ALA A 251     -16.773  -9.367 -18.581  1.00  0.00           O  
ATOM   3711  N   LEU A 252     -17.508 -10.073 -16.595  1.00  0.00           N  
ATOM   3712  H   LEU A 252     -17.300 -10.562 -15.736  1.00  0.00           H  
ATOM   3713  CA  LEU A 252     -18.814  -9.511 -16.625  1.00  0.00           C  
ATOM   3714  HA  LEU A 252     -19.187  -9.669 -17.638  1.00  0.00           H  
ATOM   3715  CB  LEU A 252     -19.784 -10.438 -15.911  1.00  0.00           C  
ATOM   3716  HB2 LEU A 252     -19.307 -10.850 -15.022  1.00  0.00           H  
ATOM   3717  HB3 LEU A 252     -20.666  -9.816 -15.751  1.00  0.00           H  
ATOM   3718  CG  LEU A 252     -20.231 -11.741 -16.676  1.00  0.00           C  
ATOM   3719  HG  LEU A 252     -20.515 -11.386 -17.667  1.00  0.00           H  
ATOM   3720  CD1 LEU A 252     -19.162 -12.831 -16.589  1.00  0.00           C  
ATOM   3721 HD11 LEU A 252     -18.814 -12.900 -15.558  1.00  0.00           H  
ATOM   3722 HD12 LEU A 252     -19.547 -13.803 -16.897  1.00  0.00           H  
ATOM   3723 HD13 LEU A 252     -18.329 -12.693 -17.277  1.00  0.00           H  
ATOM   3724  CD2 LEU A 252     -21.432 -12.388 -15.922  1.00  0.00           C  
ATOM   3725 HD21 LEU A 252     -22.312 -11.745 -15.885  1.00  0.00           H  
ATOM   3726 HD22 LEU A 252     -21.781 -13.245 -16.499  1.00  0.00           H  
ATOM   3727 HD23 LEU A 252     -21.181 -12.699 -14.909  1.00  0.00           H  
ATOM   3728  C   LEU A 252     -18.907  -8.122 -16.011  1.00  0.00           C  
ATOM   3729  O   LEU A 252     -18.243  -7.739 -15.010  1.00  0.00           O  
ATOM   3730  N   ASN A 253     -19.682  -7.191 -16.606  1.00  0.00           N  
ATOM   3731  H   ASN A 253     -20.309  -7.418 -17.365  1.00  0.00           H  
ATOM   3732  CA  ASN A 253     -19.889  -5.796 -16.032  1.00  0.00           C  
ATOM   3733  HA  ASN A 253     -18.995  -5.566 -15.453  1.00  0.00           H  
ATOM   3734  CB  ASN A 253     -20.107  -4.771 -17.235  1.00  0.00           C  
ATOM   3735  HB2 ASN A 253     -20.977  -5.114 -17.794  1.00  0.00           H  
ATOM   3736  HB3 ASN A 253     -20.295  -3.737 -16.941  1.00  0.00           H  
ATOM   3737  CG  ASN A 253     -18.909  -4.739 -18.107  1.00  0.00           C  
ATOM   3738  OD1 ASN A 253     -17.775  -5.071 -17.720  1.00  0.00           O  
ATOM   3739  ND2 ASN A 253     -19.042  -4.364 -19.361  1.00  0.00           N  
ATOM   3740 HD21 ASN A 253     -18.167  -4.379 -19.866  1.00  0.00           H  
ATOM   3741 HD22 ASN A 253     -19.941  -4.054 -19.701  1.00  0.00           H  
ATOM   3742  C   ASN A 253     -21.081  -5.654 -15.025  1.00  0.00           C  
ATOM   3743  O   ASN A 253     -22.180  -6.123 -15.326  1.00  0.00           O  
ATOM   3744  N   VAL A 254     -20.896  -4.985 -13.865  1.00  0.00           N  
ATOM   3745  H   VAL A 254     -19.964  -4.738 -13.564  1.00  0.00           H  
ATOM   3746  CA  VAL A 254     -22.009  -4.498 -13.028  1.00  0.00           C  
ATOM   3747  HA  VAL A 254     -22.988  -4.433 -13.503  1.00  0.00           H  
ATOM   3748  CB  VAL A 254     -22.275  -5.340 -11.776  1.00  0.00           C  
ATOM   3749  HB  VAL A 254     -22.450  -4.725 -10.893  1.00  0.00           H  
ATOM   3750  CG1 VAL A 254     -23.578  -6.148 -12.107  1.00  0.00           C  
ATOM   3751 HG11 VAL A 254     -23.904  -6.747 -11.257  1.00  0.00           H  
ATOM   3752 HG12 VAL A 254     -24.372  -5.411 -12.221  1.00  0.00           H  
ATOM   3753 HG13 VAL A 254     -23.424  -6.743 -13.007  1.00  0.00           H  
ATOM   3754  CG2 VAL A 254     -21.133  -6.286 -11.492  1.00  0.00           C  
ATOM   3755 HG21 VAL A 254     -20.960  -6.943 -12.345  1.00  0.00           H  
ATOM   3756 HG22 VAL A 254     -20.274  -5.626 -11.374  1.00  0.00           H  
ATOM   3757 HG23 VAL A 254     -21.283  -6.824 -10.556  1.00  0.00           H  
ATOM   3758  C   VAL A 254     -21.707  -2.980 -12.804  1.00  0.00           C  
ATOM   3759  O   VAL A 254     -22.073  -2.410 -11.772  1.00  0.00           O  
ATOM   3760  N   CYS A 255     -21.074  -2.251 -13.701  1.00  0.00           N  
ATOM   3761  H   CYS A 255     -21.016  -2.724 -14.591  1.00  0.00           H  
ATOM   3762  CA  CYS A 255     -20.661  -0.880 -13.421  1.00  0.00           C  
ATOM   3763  HA  CYS A 255     -20.229  -0.796 -12.424  1.00  0.00           H  
ATOM   3764  CB  CYS A 255     -19.428  -0.509 -14.286  1.00  0.00           C  
ATOM   3765  HB2 CYS A 255     -19.192   0.546 -14.143  1.00  0.00           H  
ATOM   3766  HB3 CYS A 255     -18.590  -1.145 -14.001  1.00  0.00           H  
ATOM   3767  SG  CYS A 255     -19.756  -0.826 -16.057  1.00  0.00           S  
ATOM   3768  HG  CYS A 255     -18.487  -0.723 -16.462  1.00  0.00           H  
ATOM   3769  C   CYS A 255     -21.800   0.103 -13.538  1.00  0.00           C  
ATOM   3770  O   CYS A 255     -21.527   1.303 -13.482  1.00  0.00           O  
ATOM   3771  N   GLY A 256     -23.050  -0.281 -13.634  1.00  0.00           N  
ATOM   3772  H   GLY A 256     -23.337  -1.248 -13.596  1.00  0.00           H  
ATOM   3773  CA  GLY A 256     -24.215   0.626 -13.794  1.00  0.00           C  
ATOM   3774  HA2 GLY A 256     -25.165   0.252 -13.413  1.00  0.00           H  
ATOM   3775  HA3 GLY A 256     -23.906   1.510 -13.238  1.00  0.00           H  
ATOM   3776  C   GLY A 256     -24.394   0.985 -15.267  1.00  0.00           C  
ATOM   3777  O   GLY A 256     -24.784   2.099 -15.620  1.00  0.00           O  
ATOM   3778  N   GLY A 257     -24.085  -0.006 -16.133  1.00  0.00           N  
ATOM   3779  H   GLY A 257     -23.753  -0.906 -15.816  1.00  0.00           H  
ATOM   3780  CA  GLY A 257     -24.202   0.193 -17.600  1.00  0.00           C  
ATOM   3781  HA2 GLY A 257     -24.348  -0.765 -18.099  1.00  0.00           H  
ATOM   3782  HA3 GLY A 257     -25.007   0.905 -17.774  1.00  0.00           H  
ATOM   3783  C   GLY A 257     -22.979   0.793 -18.292  1.00  0.00           C  
ATOM   3784  O   GLY A 257     -23.033   0.800 -19.518  1.00  0.00           O  
ATOM   3785  N   LEU A 258     -22.040   1.503 -17.608  1.00  0.00           N  
ATOM   3786  H   LEU A 258     -22.122   1.589 -16.605  1.00  0.00           H  
ATOM   3787  CA  LEU A 258     -20.887   2.229 -18.203  1.00  0.00           C  
ATOM   3788  HA  LEU A 258     -21.269   3.082 -18.765  1.00  0.00           H  
ATOM   3789  CB  LEU A 258     -20.051   2.808 -17.026  1.00  0.00           C  
ATOM   3790  HB2 LEU A 258     -20.753   3.366 -16.406  1.00  0.00           H  
ATOM   3791  HB3 LEU A 258     -19.800   1.968 -16.378  1.00  0.00           H  
ATOM   3792  CG  LEU A 258     -18.859   3.682 -17.464  1.00  0.00           C  
ATOM   3793  HG  LEU A 258     -18.216   3.153 -18.168  1.00  0.00           H  
ATOM   3794  CD1 LEU A 258     -19.312   5.033 -18.058  1.00  0.00           C  
ATOM   3795 HD11 LEU A 258     -18.495   5.613 -18.487  1.00  0.00           H  
ATOM   3796 HD12 LEU A 258     -20.043   4.918 -18.859  1.00  0.00           H  
ATOM   3797 HD13 LEU A 258     -19.826   5.628 -17.304  1.00  0.00           H  
ATOM   3798  CD2 LEU A 258     -18.015   4.193 -16.290  1.00  0.00           C  
ATOM   3799 HD21 LEU A 258     -18.604   4.659 -15.501  1.00  0.00           H  
ATOM   3800 HD22 LEU A 258     -17.340   3.408 -15.948  1.00  0.00           H  
ATOM   3801 HD23 LEU A 258     -17.335   4.971 -16.637  1.00  0.00           H  
ATOM   3802  C   LEU A 258     -19.959   1.501 -19.206  1.00  0.00           C  
ATOM   3803  O   LEU A 258     -19.427   2.041 -20.139  1.00  0.00           O  
ATOM   3804  N   GLY A 259     -19.906   0.186 -19.079  1.00  0.00           N  
ATOM   3805  H   GLY A 259     -20.400  -0.171 -18.274  1.00  0.00           H  
ATOM   3806  CA  GLY A 259     -19.136  -0.750 -19.958  1.00  0.00           C  
ATOM   3807  HA2 GLY A 259     -18.173  -0.244 -20.017  1.00  0.00           H  
ATOM   3808  HA3 GLY A 259     -19.163  -1.685 -19.398  1.00  0.00           H  
ATOM   3809  C   GLY A 259     -19.733  -0.877 -21.398  1.00  0.00           C  
ATOM   3810  O   GLY A 259     -20.891  -1.145 -21.613  1.00  0.00           O  
ATOM   3811  N   ASN A 260     -18.883  -0.628 -22.401  1.00  0.00           N  
ATOM   3812  H   ASN A 260     -17.970  -0.275 -22.154  1.00  0.00           H  
ATOM   3813  CA  ASN A 260     -19.163  -0.900 -23.843  1.00  0.00           C  
ATOM   3814  HA  ASN A 260     -20.245  -0.989 -23.938  1.00  0.00           H  
ATOM   3815  CB  ASN A 260     -18.736   0.181 -24.846  1.00  0.00           C  
ATOM   3816  HB2 ASN A 260     -17.688   0.004 -25.088  1.00  0.00           H  
ATOM   3817  HB3 ASN A 260     -19.251   0.123 -25.805  1.00  0.00           H  
ATOM   3818  CG  ASN A 260     -18.888   1.546 -24.428  1.00  0.00           C  
ATOM   3819  OD1 ASN A 260     -19.894   1.906 -23.827  1.00  0.00           O  
ATOM   3820  ND2 ASN A 260     -17.942   2.455 -24.736  1.00  0.00           N  
ATOM   3821 HD21 ASN A 260     -17.287   2.267 -25.483  1.00  0.00           H  
ATOM   3822 HD22 ASN A 260     -18.154   3.388 -24.414  1.00  0.00           H  
ATOM   3823  C   ASN A 260     -18.529  -2.270 -24.319  1.00  0.00           C  
ATOM   3824  O   ASN A 260     -18.792  -2.624 -25.552  1.00  0.00           O  
ATOM   3825  N   TYR A 261     -17.783  -3.039 -23.442  1.00  0.00           N  
ATOM   3826  H   TYR A 261     -17.771  -2.791 -22.464  1.00  0.00           H  
ATOM   3827  CA  TYR A 261     -17.398  -4.406 -23.648  1.00  0.00           C  
ATOM   3828  HA  TYR A 261     -18.243  -4.876 -24.149  1.00  0.00           H  
ATOM   3829  CB  TYR A 261     -16.212  -4.487 -24.590  1.00  0.00           C  
ATOM   3830  HB2 TYR A 261     -16.124  -5.441 -25.109  1.00  0.00           H  
ATOM   3831  HB3 TYR A 261     -16.327  -3.764 -25.397  1.00  0.00           H  
ATOM   3832  CG  TYR A 261     -14.941  -4.326 -23.870  1.00  0.00           C  
ATOM   3833  CD1 TYR A 261     -14.577  -3.008 -23.550  1.00  0.00           C  
ATOM   3834  HD1 TYR A 261     -15.278  -2.214 -23.761  1.00  0.00           H  
ATOM   3835  CE1 TYR A 261     -13.247  -2.752 -23.217  1.00  0.00           C  
ATOM   3836  HE1 TYR A 261     -12.896  -1.757 -22.987  1.00  0.00           H  
ATOM   3837  CZ  TYR A 261     -12.330  -3.752 -23.147  1.00  0.00           C  
ATOM   3838  OH  TYR A 261     -11.066  -3.596 -22.869  1.00  0.00           O  
ATOM   3839  HH  TYR A 261     -10.600  -4.322 -22.448  1.00  0.00           H  
ATOM   3840  CE2 TYR A 261     -12.679  -5.118 -23.478  1.00  0.00           C  
ATOM   3841  HE2 TYR A 261     -11.964  -5.922 -23.382  1.00  0.00           H  
ATOM   3842  CD2 TYR A 261     -13.969  -5.401 -23.899  1.00  0.00           C  
ATOM   3843  HD2 TYR A 261     -14.296  -6.379 -24.218  1.00  0.00           H  
ATOM   3844  C   TYR A 261     -17.244  -5.173 -22.346  1.00  0.00           C  
ATOM   3845  O   TYR A 261     -17.136  -6.382 -22.375  1.00  0.00           O  
ATOM   3846  OXT TYR A 261     -17.148  -4.541 -21.279  1.00  0.00           O  
ATOM   3847  C6N NDP A 262     -13.538  -2.669  -7.963  1.00  0.00           C  
ATOM   3848  H26 NDP A 262     -12.764  -3.185  -8.513  1.00  0.00           H  
ATOM   3849  C5N NDP A 262     -14.196  -1.572  -8.503  1.00  0.00           C  
ATOM   3850  H25 NDP A 262     -14.089  -1.332  -9.550  1.00  0.00           H  
ATOM   3851  C4N NDP A 262     -15.346  -0.937  -7.727  1.00  0.00           C  
ATOM   3852  H23 NDP A 262     -15.281   0.123  -7.968  1.00  0.00           H  
ATOM   3853  H24 NDP A 262     -16.244  -1.355  -8.182  1.00  0.00           H  
ATOM   3854  C3N NDP A 262     -15.333  -1.240  -6.272  1.00  0.00           C  
ATOM   3855  C7N NDP A 262     -16.171  -0.497  -5.417  1.00  0.00           C  
ATOM   3856  O7N NDP A 262     -16.838   0.456  -5.871  1.00  0.00           O  
ATOM   3857  N7N NDP A 262     -16.276  -0.651  -4.191  1.00  0.00           N  
ATOM   3858  H21 NDP A 262     -16.793   0.045  -3.671  1.00  0.00           H  
ATOM   3859  H22 NDP A 262     -15.734  -1.338  -3.688  1.00  0.00           H  
ATOM   3860  C2N NDP A 262     -14.676  -2.395  -5.858  1.00  0.00           C  
ATOM   3861  H20 NDP A 262     -14.842  -2.802  -4.872  1.00  0.00           H  
ATOM   3862  N1N NDP A 262     -13.860  -3.104  -6.692  1.00  0.00           N  
ATOM   3863  C1D NDP A 262     -13.265  -4.339  -6.118  1.00  0.00           C  
ATOM   3864  H19 NDP A 262     -13.095  -4.905  -7.035  1.00  0.00           H  
ATOM   3865  C2D NDP A 262     -11.995  -3.983  -5.311  1.00  0.00           C  
ATOM   3866  H17 NDP A 262     -12.164  -3.132  -4.651  1.00  0.00           H  
ATOM   3867  O2D NDP A 262     -10.828  -3.645  -6.080  1.00  0.00           O  
ATOM   3868  H18 NDP A 262     -10.095  -3.371  -5.523  1.00  0.00           H  
ATOM   3869  C3D NDP A 262     -11.703  -5.130  -4.399  1.00  0.00           C  
ATOM   3870  H15 NDP A 262     -11.224  -4.660  -3.541  1.00  0.00           H  
ATOM   3871  O3D NDP A 262     -10.934  -6.177  -5.048  1.00  0.00           O  
ATOM   3872  H16 NDP A 262     -11.102  -7.040  -4.663  1.00  0.00           H  
ATOM   3873  C4D NDP A 262     -13.165  -5.541  -4.216  1.00  0.00           C  
ATOM   3874  H14 NDP A 262     -13.105  -6.608  -4.004  1.00  0.00           H  
ATOM   3875  O4D NDP A 262     -14.040  -5.228  -5.303  1.00  0.00           O  
ATOM   3876  C5D NDP A 262     -13.769  -5.104  -2.874  1.00  0.00           C  
ATOM   3877  H13 NDP A 262     -13.204  -5.296  -1.961  1.00  0.00           H  
ATOM   3878  H12 NDP A 262     -14.648  -5.680  -2.586  1.00  0.00           H  
ATOM   3879  O5D NDP A 262     -14.168  -3.758  -2.858  1.00  0.00           O  
ATOM   3880  PN  NDP A 262     -14.178  -3.020  -1.416  1.00  0.00           P  
ATOM   3881  O2N NDP A 262     -14.857  -3.957  -0.505  1.00  0.00           O  
ATOM   3882  O1N NDP A 262     -14.600  -1.607  -1.595  1.00  0.00           O  
ATOM   3883  O3  NDP A 262     -12.696  -2.975  -1.227  1.00  0.00           O  
ATOM   3884  PA  NDP A 262     -12.070  -2.507   0.152  1.00  0.00           P  
ATOM   3885  O1A NDP A 262     -11.111  -1.364  -0.096  1.00  0.00           O  
ATOM   3886  O2A NDP A 262     -13.068  -2.422   1.227  1.00  0.00           O  
ATOM   3887  O5B NDP A 262     -11.091  -3.591   0.525  1.00  0.00           O  
ATOM   3888  C5B NDP A 262     -11.447  -4.959   0.208  1.00  0.00           C  
ATOM   3889  H2  NDP A 262     -12.522  -5.142   0.209  1.00  0.00           H  
ATOM   3890  H1  NDP A 262     -11.226  -5.169  -0.838  1.00  0.00           H  
ATOM   3891  C4B NDP A 262     -10.870  -6.018   1.107  1.00  0.00           C  
ATOM   3892  H3  NDP A 262     -11.525  -6.889   1.082  1.00  0.00           H  
ATOM   3893  O4B NDP A 262      -9.572  -6.215   0.707  1.00  0.00           O  
ATOM   3894  C3B NDP A 262     -10.778  -5.505   2.552  1.00  0.00           C  
ATOM   3895  H4  NDP A 262     -11.296  -4.562   2.731  1.00  0.00           H  
ATOM   3896  O3B NDP A 262     -11.400  -6.398   3.418  1.00  0.00           O  
ATOM   3897  H5  NDP A 262     -11.289  -6.106   4.325  1.00  0.00           H  
ATOM   3898  C2B NDP A 262      -9.291  -5.422   2.837  1.00  0.00           C  
ATOM   3899  H6  NDP A 262      -8.884  -4.482   2.465  1.00  0.00           H  
ATOM   3900  O2B NDP A 262      -8.907  -5.702   4.195  1.00  0.00           O  
ATOM   3901  P2B NDP A 262      -9.356  -4.803   5.446  1.00  0.00           P  
ATOM   3902  O1X NDP A 262     -10.648  -5.383   5.772  1.00  0.00           O  
ATOM   3903  O2X NDP A 262      -9.403  -3.449   4.885  1.00  0.00           O  
ATOM   3904  O3X NDP A 262      -8.348  -5.003   6.482  1.00  0.00           O  
ATOM   3905  C1B NDP A 262      -8.819  -6.483   1.896  1.00  0.00           C  
ATOM   3906  H7  NDP A 262      -9.137  -7.435   2.321  1.00  0.00           H  
ATOM   3907  N9A NDP A 262      -7.365  -6.481   1.679  1.00  0.00           N  
ATOM   3908  C8A NDP A 262      -6.611  -5.530   1.077  1.00  0.00           C  
ATOM   3909  H8  NDP A 262      -7.134  -4.658   0.715  1.00  0.00           H  
ATOM   3910  N7A NDP A 262      -5.345  -5.752   1.152  1.00  0.00           N  
ATOM   3911  C5A NDP A 262      -5.248  -7.085   1.572  1.00  0.00           C  
ATOM   3912  C6A NDP A 262      -4.203  -8.040   1.764  1.00  0.00           C  
ATOM   3913  N6A NDP A 262      -2.984  -7.814   1.391  1.00  0.00           N  
ATOM   3914  H10 NDP A 262      -2.355  -8.542   1.696  1.00  0.00           H  
ATOM   3915  H9  NDP A 262      -2.641  -6.865   1.320  1.00  0.00           H  
ATOM   3916  N1A NDP A 262      -4.438  -9.253   2.265  1.00  0.00           N  
ATOM   3917  C2A NDP A 262      -5.719  -9.585   2.473  1.00  0.00           C  
ATOM   3918  H11 NDP A 262      -5.894 -10.625   2.702  1.00  0.00           H  
ATOM   3919  N3A NDP A 262      -6.792  -8.778   2.320  1.00  0.00           N  
ATOM   3920  C4A NDP A 262      -6.466  -7.522   1.895  1.00  0.00           C  
ATOM      1  N   MET B   1       5.540  26.402  24.380  1.00  0.00           N1+
ATOM      2  CA  MET B   1       4.701  26.059  23.246  1.00  0.00           C  
ATOM      3  C   MET B   1       5.448  25.080  22.372  1.00  0.00           C  
ATOM      4  O   MET B   1       6.540  25.376  21.877  1.00  0.00           O  
ATOM      5  CB  MET B   1       4.291  27.337  22.477  1.00  0.00           C  
ATOM      6  CG  MET B   1       3.427  27.125  21.227  1.00  0.00           C  
ATOM      7  SD  MET B   1       4.359  26.573  19.774  1.00  0.00           S  
ATOM      8  CE  MET B   1       3.033  26.380  18.587  1.00  0.00           C  
ATOM      9  HT1 MET B   1       5.106  27.106  25.015  1.00  0.00           H  
ATOM     10  HT2 MET B   1       6.435  26.797  24.017  1.00  0.00           H  
ATOM     11  HT3 MET B   1       5.756  25.532  24.915  1.00  0.00           H  
ATOM     12  HA  MET B   1       3.817  25.568  23.625  1.00  0.00           H  
ATOM     13  HB1 MET B   1       3.745  27.981  23.147  1.00  0.00           H  
ATOM     14  HB2 MET B   1       5.193  27.850  22.173  1.00  0.00           H  
ATOM     15  HG1 MET B   1       2.674  26.384  21.451  1.00  0.00           H  
ATOM     16  HG2 MET B   1       2.936  28.057  20.988  1.00  0.00           H  
ATOM     17  HE1 MET B   1       2.504  27.317  18.494  1.00  0.00           H  
ATOM     18  HE2 MET B   1       2.356  25.610  18.928  1.00  0.00           H  
ATOM     19  HE3 MET B   1       3.444  26.100  17.628  1.00  0.00           H  
ATOM     20  N   ALA B   2       4.894  23.917  22.209  1.00  0.00           N  
ATOM     21  CA  ALA B   2       5.523  22.894  21.426  1.00  0.00           C  
ATOM     22  C   ALA B   2       4.607  22.437  20.322  1.00  0.00           C  
ATOM     23  O   ALA B   2       3.390  22.327  20.512  1.00  0.00           O  
ATOM     24  CB  ALA B   2       5.919  21.718  22.304  1.00  0.00           C  
ATOM     25  HN  ALA B   2       4.014  23.732  22.616  1.00  0.00           H  
ATOM     26  HA  ALA B   2       6.420  23.310  20.989  1.00  0.00           H  
ATOM     27  HB1 ALA B   2       5.037  21.283  22.748  1.00  0.00           H  
ATOM     28  HB2 ALA B   2       6.574  22.073  23.085  1.00  0.00           H  
ATOM     29  HB3 ALA B   2       6.431  20.974  21.714  1.00  0.00           H  
ATOM     30  N   THR B   3       5.171  22.204  19.178  1.00  0.00           N  
ATOM     31  CA  THR B   3       4.440  21.684  18.058  1.00  0.00           C  
ATOM     32  C   THR B   3       4.516  20.152  18.124  1.00  0.00           C  
ATOM     33  O   THR B   3       5.257  19.512  17.381  1.00  0.00           O  
ATOM     34  CB  THR B   3       5.049  22.202  16.732  1.00  0.00           C  
ATOM     35  OG1 THR B   3       5.263  23.628  16.837  1.00  0.00           O  
ATOM     36  CG2 THR B   3       4.107  21.930  15.557  1.00  0.00           C  
ATOM     37  HN  THR B   3       6.126  22.408  19.072  1.00  0.00           H  
ATOM     38  HA  THR B   3       3.411  22.005  18.139  1.00  0.00           H  
ATOM     39  HB  THR B   3       5.994  21.708  16.559  1.00  0.00           H  
ATOM     40  HG1 THR B   3       5.968  23.772  17.486  1.00  0.00           H  
ATOM     41 HG21 THR B   3       3.157  22.411  15.739  1.00  0.00           H  
ATOM     42 HG22 THR B   3       3.962  20.865  15.456  1.00  0.00           H  
ATOM     43 HG23 THR B   3       4.539  22.322  14.647  1.00  0.00           H  
ATOM     44  N   LEU B   4       3.839  19.602  19.102  1.00  0.00           N  
ATOM     45  CA  LEU B   4       3.852  18.193  19.331  1.00  0.00           C  
ATOM     46  C   LEU B   4       2.546  17.631  18.796  1.00  0.00           C  
ATOM     47  O   LEU B   4       1.537  18.351  18.747  1.00  0.00           O  
ATOM     48  CB  LEU B   4       3.999  17.917  20.834  1.00  0.00           C  
ATOM     49  CG  LEU B   4       4.480  16.529  21.216  1.00  0.00           C  
ATOM     50  CD1 LEU B   4       5.884  16.300  20.678  1.00  0.00           C  
ATOM     51  CD2 LEU B   4       4.460  16.357  22.718  1.00  0.00           C  
ATOM     52  HN  LEU B   4       3.281  20.166  19.678  1.00  0.00           H  
ATOM     53  HA  LEU B   4       4.686  17.764  18.798  1.00  0.00           H  
ATOM     54  HB1 LEU B   4       4.713  18.612  21.246  1.00  0.00           H  
ATOM     55  HB2 LEU B   4       3.040  18.073  21.305  1.00  0.00           H  
ATOM     56  HG  LEU B   4       3.813  15.806  20.775  1.00  0.00           H  
ATOM     57 HD11 LEU B   4       6.212  15.306  20.947  1.00  0.00           H  
ATOM     58 HD12 LEU B   4       6.556  17.030  21.104  1.00  0.00           H  
ATOM     59 HD13 LEU B   4       5.875  16.397  19.603  1.00  0.00           H  
ATOM     60 HD21 LEU B   4       4.824  15.374  22.981  1.00  0.00           H  
ATOM     61 HD22 LEU B   4       3.449  16.471  23.079  1.00  0.00           H  
ATOM     62 HD23 LEU B   4       5.091  17.108  23.174  1.00  0.00           H  
ATOM     63  N   LEU B   5       2.551  16.387  18.395  1.00  0.00           N  
ATOM     64  CA  LEU B   5       1.382  15.793  17.785  1.00  0.00           C  
ATOM     65  C   LEU B   5       0.366  15.367  18.821  1.00  0.00           C  
ATOM     66  O   LEU B   5       0.658  14.559  19.700  1.00  0.00           O  
ATOM     67  CB  LEU B   5       1.777  14.598  16.917  1.00  0.00           C  
ATOM     68  CG  LEU B   5       2.719  14.888  15.758  1.00  0.00           C  
ATOM     69  CD1 LEU B   5       2.932  13.637  14.932  1.00  0.00           C  
ATOM     70  CD2 LEU B   5       2.188  16.019  14.899  1.00  0.00           C  
ATOM     71  HN  LEU B   5       3.345  15.822  18.525  1.00  0.00           H  
ATOM     72  HA  LEU B   5       0.931  16.536  17.145  1.00  0.00           H  
ATOM     73  HB1 LEU B   5       2.268  13.883  17.561  1.00  0.00           H  
ATOM     74  HB2 LEU B   5       0.891  14.125  16.521  1.00  0.00           H  
ATOM     75  HG  LEU B   5       3.679  15.184  16.156  1.00  0.00           H  
ATOM     76 HD11 LEU B   5       3.595  13.854  14.107  1.00  0.00           H  
ATOM     77 HD12 LEU B   5       1.979  13.293  14.555  1.00  0.00           H  
ATOM     78 HD13 LEU B   5       3.370  12.866  15.552  1.00  0.00           H  
ATOM     79 HD21 LEU B   5       1.233  15.730  14.482  1.00  0.00           H  
ATOM     80 HD22 LEU B   5       2.885  16.218  14.099  1.00  0.00           H  
ATOM     81 HD23 LEU B   5       2.061  16.907  15.501  1.00  0.00           H  
ATOM     82  N   THR B   6      -0.806  15.921  18.736  1.00  0.00           N  
ATOM     83  CA  THR B   6      -1.865  15.541  19.612  1.00  0.00           C  
ATOM     84  C   THR B   6      -2.660  14.391  18.981  1.00  0.00           C  
ATOM     85  O   THR B   6      -2.273  13.877  17.902  1.00  0.00           O  
ATOM     86  CB  THR B   6      -2.800  16.735  19.942  1.00  0.00           C  
ATOM     87  OG1 THR B   6      -3.394  17.273  18.736  1.00  0.00           O  
ATOM     88  CG2 THR B   6      -2.036  17.834  20.672  1.00  0.00           C  
ATOM     89  HN  THR B   6      -0.973  16.611  18.055  1.00  0.00           H  
ATOM     90  HA  THR B   6      -1.412  15.187  20.526  1.00  0.00           H  
ATOM     91  HB  THR B   6      -3.593  16.376  20.583  1.00  0.00           H  
ATOM     92  HG1 THR B   6      -2.686  17.591  18.148  1.00  0.00           H  
ATOM     93 HG21 THR B   6      -1.212  18.168  20.058  1.00  0.00           H  
ATOM     94 HG22 THR B   6      -1.666  17.451  21.612  1.00  0.00           H  
ATOM     95 HG23 THR B   6      -2.699  18.663  20.867  1.00  0.00           H  
ATOM     96  N   THR B   7      -3.767  14.020  19.590  1.00  0.00           N  
ATOM     97  CA  THR B   7      -4.604  12.965  19.082  1.00  0.00           C  
ATOM     98  C   THR B   7      -5.239  13.398  17.741  1.00  0.00           C  
ATOM     99  O   THR B   7      -5.371  12.595  16.802  1.00  0.00           O  
ATOM    100  CB  THR B   7      -5.684  12.622  20.128  1.00  0.00           C  
ATOM    101  OG1 THR B   7      -5.030  12.360  21.380  1.00  0.00           O  
ATOM    102  CG2 THR B   7      -6.480  11.393  19.719  1.00  0.00           C  
ATOM    103  HN  THR B   7      -4.057  14.443  20.429  1.00  0.00           H  
ATOM    104  HA  THR B   7      -3.982  12.097  18.919  1.00  0.00           H  
ATOM    105  HB  THR B   7      -6.346  13.469  20.238  1.00  0.00           H  
ATOM    106  HG1 THR B   7      -5.679  12.004  22.007  1.00  0.00           H  
ATOM    107 HG21 THR B   7      -5.819  10.543  19.636  1.00  0.00           H  
ATOM    108 HG22 THR B   7      -6.951  11.575  18.765  1.00  0.00           H  
ATOM    109 HG23 THR B   7      -7.236  11.189  20.460  1.00  0.00           H  
ATOM    110  N   ASP B   8      -5.563  14.688  17.635  1.00  0.00           N  
ATOM    111  CA  ASP B   8      -6.152  15.225  16.410  1.00  0.00           C  
ATOM    112  C   ASP B   8      -5.118  15.245  15.289  1.00  0.00           C  
ATOM    113  O   ASP B   8      -5.422  14.896  14.138  1.00  0.00           O  
ATOM    114  CB  ASP B   8      -6.708  16.630  16.642  1.00  0.00           C  
ATOM    115  CG  ASP B   8      -7.371  17.213  15.414  1.00  0.00           C  
ATOM    116  OD1 ASP B   8      -8.554  16.873  15.140  1.00  0.00           O  
ATOM    117  OD2 ASP B   8      -6.715  18.002  14.695  1.00  0.00           O  
ATOM    118  HN  ASP B   8      -5.402  15.290  18.394  1.00  0.00           H  
ATOM    119  HA  ASP B   8      -6.959  14.567  16.126  1.00  0.00           H  
ATOM    120  HB1 ASP B   8      -7.441  16.590  17.433  1.00  0.00           H  
ATOM    121  HB2 ASP B   8      -5.904  17.285  16.941  1.00  0.00           H  
ATOM    122  N   ASP B   9      -3.878  15.601  15.648  1.00  0.00           N  
ATOM    123  CA  ASP B   9      -2.763  15.644  14.681  1.00  0.00           C  
ATOM    124  C   ASP B   9      -2.519  14.272  14.122  1.00  0.00           C  
ATOM    125  O   ASP B   9      -2.384  14.092  12.903  1.00  0.00           O  
ATOM    126  CB  ASP B   9      -1.446  16.141  15.306  1.00  0.00           C  
ATOM    127  CG  ASP B   9      -1.442  17.580  15.764  1.00  0.00           C  
ATOM    128  OD1 ASP B   9      -1.217  18.482  14.938  1.00  0.00           O  
ATOM    129  OD2 ASP B   9      -1.620  17.823  16.965  1.00  0.00           O  
ATOM    130  HN  ASP B   9      -3.715  15.835  16.585  1.00  0.00           H  
ATOM    131  HA  ASP B   9      -3.042  16.307  13.875  1.00  0.00           H  
ATOM    132  HB1 ASP B   9      -1.220  15.531  16.168  1.00  0.00           H  
ATOM    133  HB2 ASP B   9      -0.667  16.014  14.568  1.00  0.00           H  
ATOM    134  N   LEU B  10      -2.478  13.298  15.026  1.00  0.00           N  
ATOM    135  CA  LEU B  10      -2.264  11.908  14.674  1.00  0.00           C  
ATOM    136  C   LEU B  10      -3.355  11.421  13.731  1.00  0.00           C  
ATOM    137  O   LEU B  10      -3.074  10.757  12.741  1.00  0.00           O  
ATOM    138  CB  LEU B  10      -2.260  11.042  15.927  1.00  0.00           C  
ATOM    139  CG  LEU B  10      -1.981   9.556  15.705  1.00  0.00           C  
ATOM    140  CD1 LEU B  10      -0.553   9.323  15.217  1.00  0.00           C  
ATOM    141  CD2 LEU B  10      -2.264   8.772  16.964  1.00  0.00           C  
ATOM    142  HN  LEU B  10      -2.577  13.537  15.975  1.00  0.00           H  
ATOM    143  HA  LEU B  10      -1.302  11.822  14.188  1.00  0.00           H  
ATOM    144  HB1 LEU B  10      -1.515  11.432  16.606  1.00  0.00           H  
ATOM    145  HB2 LEU B  10      -3.229  11.130  16.393  1.00  0.00           H  
ATOM    146  HG  LEU B  10      -2.646   9.203  14.929  1.00  0.00           H  
ATOM    147 HD11 LEU B  10      -0.393   8.267  15.055  1.00  0.00           H  
ATOM    148 HD12 LEU B  10       0.141   9.682  15.961  1.00  0.00           H  
ATOM    149 HD13 LEU B  10      -0.399   9.862  14.294  1.00  0.00           H  
ATOM    150 HD21 LEU B  10      -1.617   9.120  17.757  1.00  0.00           H  
ATOM    151 HD22 LEU B  10      -2.079   7.721  16.787  1.00  0.00           H  
ATOM    152 HD23 LEU B  10      -3.296   8.917  17.253  1.00  0.00           H  
ATOM    153  N   ARG B  11      -4.601  11.779  14.036  1.00  0.00           N  
ATOM    154  CA  ARG B  11      -5.739  11.381  13.212  1.00  0.00           C  
ATOM    155  C   ARG B  11      -5.575  11.837  11.788  1.00  0.00           C  
ATOM    156  O   ARG B  11      -5.750  11.053  10.870  1.00  0.00           O  
ATOM    157  CB  ARG B  11      -7.053  11.915  13.781  1.00  0.00           C  
ATOM    158  CG  ARG B  11      -8.266  11.591  12.915  1.00  0.00           C  
ATOM    159  CD  ARG B  11      -9.554  12.012  13.571  1.00  0.00           C  
ATOM    160  NE  ARG B  11      -9.604  13.447  13.886  1.00  0.00           N  
ATOM    161  CZ  ARG B  11     -10.701  14.061  14.319  1.00  0.00           C  
ATOM    162  NH1 ARG B  11     -11.868  13.426  14.251  1.00  0.00           N  
ATOM    163  NH2 ARG B  11     -10.641  15.312  14.751  1.00  0.00           N  
ATOM    164  HN  ARG B  11      -4.753  12.308  14.849  1.00  0.00           H  
ATOM    165  HA  ARG B  11      -5.784  10.301  13.204  1.00  0.00           H  
ATOM    166  HB1 ARG B  11      -7.215  11.516  14.771  1.00  0.00           H  
ATOM    167  HB2 ARG B  11      -6.967  12.990  13.852  1.00  0.00           H  
ATOM    168  HG1 ARG B  11      -8.178  12.121  11.978  1.00  0.00           H  
ATOM    169  HG2 ARG B  11      -8.294  10.527  12.736  1.00  0.00           H  
ATOM    170  HD1 ARG B  11     -10.370  11.788  12.901  1.00  0.00           H  
ATOM    171  HD2 ARG B  11      -9.674  11.444  14.483  1.00  0.00           H  
ATOM    172  HE  ARG B  11      -8.755  13.937  13.822  1.00  0.00           H  
ATOM    173 HH11 ARG B  11     -11.943  12.505  13.858  1.00  0.00           H  
ATOM    174 HH12 ARG B  11     -12.723  13.805  14.632  1.00  0.00           H  
ATOM    175 HH21 ARG B  11      -9.784  15.856  14.780  1.00  0.00           H  
ATOM    176 HH22 ARG B  11     -11.458  15.809  15.068  1.00  0.00           H  
ATOM    177  N   ARG B  12      -5.194  13.097  11.610  1.00  0.00           N  
ATOM    178  CA  ARG B  12      -5.035  13.643  10.272  1.00  0.00           C  
ATOM    179  C   ARG B  12      -3.932  12.905   9.519  1.00  0.00           C  
ATOM    180  O   ARG B  12      -4.055  12.668   8.329  1.00  0.00           O  
ATOM    181  CB  ARG B  12      -4.748  15.135  10.306  1.00  0.00           C  
ATOM    182  CG  ARG B  12      -5.756  15.950  11.092  1.00  0.00           C  
ATOM    183  CD  ARG B  12      -5.433  17.434  11.029  1.00  0.00           C  
ATOM    184  NE  ARG B  12      -4.007  17.691  11.280  1.00  0.00           N  
ATOM    185  CZ  ARG B  12      -3.482  18.149  12.428  1.00  0.00           C  
ATOM    186  NH1 ARG B  12      -4.246  18.338  13.520  1.00  0.00           N  
ATOM    187  NH2 ARG B  12      -2.180  18.380  12.502  1.00  0.00           N  
ATOM    188  HN  ARG B  12      -5.016  13.655  12.398  1.00  0.00           H  
ATOM    189  HA  ARG B  12      -5.964  13.475   9.747  1.00  0.00           H  
ATOM    190  HB1 ARG B  12      -3.778  15.287  10.757  1.00  0.00           H  
ATOM    191  HB2 ARG B  12      -4.728  15.507   9.292  1.00  0.00           H  
ATOM    192  HG1 ARG B  12      -6.741  15.783  10.680  1.00  0.00           H  
ATOM    193  HG2 ARG B  12      -5.731  15.622  12.123  1.00  0.00           H  
ATOM    194  HD1 ARG B  12      -5.690  17.798  10.044  1.00  0.00           H  
ATOM    195  HD2 ARG B  12      -6.022  17.951  11.771  1.00  0.00           H  
ATOM    196  HE  ARG B  12      -3.418  17.508  10.509  1.00  0.00           H  
ATOM    197 HH11 ARG B  12      -5.238  18.150  13.571  1.00  0.00           H  
ATOM    198 HH12 ARG B  12      -3.856  18.706  14.367  1.00  0.00           H  
ATOM    199 HH21 ARG B  12      -1.523  18.257  11.752  1.00  0.00           H  
ATOM    200 HH22 ARG B  12      -1.771  18.661  13.385  1.00  0.00           H  
ATOM    201  N   ALA B  13      -2.885  12.494  10.242  1.00  0.00           N  
ATOM    202  CA  ALA B  13      -1.789  11.736   9.646  1.00  0.00           C  
ATOM    203  C   ALA B  13      -2.290  10.397   9.147  1.00  0.00           C  
ATOM    204  O   ALA B  13      -1.986  10.009   8.027  1.00  0.00           O  
ATOM    205  CB  ALA B  13      -0.646  11.524  10.630  1.00  0.00           C  
ATOM    206  HN  ALA B  13      -2.857  12.694  11.202  1.00  0.00           H  
ATOM    207  HA  ALA B  13      -1.424  12.303   8.804  1.00  0.00           H  
ATOM    208  HB1 ALA B  13       0.122  10.937  10.143  1.00  0.00           H  
ATOM    209  HB2 ALA B  13      -1.013  10.979  11.488  1.00  0.00           H  
ATOM    210  HB3 ALA B  13      -0.238  12.475  10.941  1.00  0.00           H  
ATOM    211  N   LEU B  14      -3.092   9.719   9.972  1.00  0.00           N  
ATOM    212  CA  LEU B  14      -3.671   8.441   9.629  1.00  0.00           C  
ATOM    213  C   LEU B  14      -4.669   8.555   8.474  1.00  0.00           C  
ATOM    214  O   LEU B  14      -4.955   7.572   7.790  1.00  0.00           O  
ATOM    215  CB  LEU B  14      -4.324   7.804  10.858  1.00  0.00           C  
ATOM    216  CG  LEU B  14      -3.436   6.907  11.749  1.00  0.00           C  
ATOM    217  CD1 LEU B  14      -2.961   5.689  10.980  1.00  0.00           C  
ATOM    218  CD2 LEU B  14      -2.241   7.658  12.316  1.00  0.00           C  
ATOM    219  HN  LEU B  14      -3.311  10.057  10.866  1.00  0.00           H  
ATOM    220  HA  LEU B  14      -2.858   7.804   9.313  1.00  0.00           H  
ATOM    221  HB1 LEU B  14      -4.721   8.601  11.469  1.00  0.00           H  
ATOM    222  HB2 LEU B  14      -5.163   7.228  10.513  1.00  0.00           H  
ATOM    223  HG  LEU B  14      -4.037   6.550  12.571  1.00  0.00           H  
ATOM    224 HD11 LEU B  14      -3.812   5.097  10.675  1.00  0.00           H  
ATOM    225 HD12 LEU B  14      -2.314   5.098  11.612  1.00  0.00           H  
ATOM    226 HD13 LEU B  14      -2.408   6.009  10.108  1.00  0.00           H  
ATOM    227 HD21 LEU B  14      -1.629   6.983  12.898  1.00  0.00           H  
ATOM    228 HD22 LEU B  14      -2.595   8.462  12.946  1.00  0.00           H  
ATOM    229 HD23 LEU B  14      -1.659   8.069  11.504  1.00  0.00           H  
ATOM    230  N   VAL B  15      -5.212   9.736   8.282  1.00  0.00           N  
ATOM    231  CA  VAL B  15      -6.061   9.996   7.138  1.00  0.00           C  
ATOM    232  C   VAL B  15      -5.166  10.088   5.905  1.00  0.00           C  
ATOM    233  O   VAL B  15      -5.367   9.374   4.935  1.00  0.00           O  
ATOM    234  CB  VAL B  15      -6.872  11.321   7.306  1.00  0.00           C  
ATOM    235  CG1 VAL B  15      -7.694  11.624   6.061  1.00  0.00           C  
ATOM    236  CG2 VAL B  15      -7.791  11.236   8.514  1.00  0.00           C  
ATOM    237  HN  VAL B  15      -5.030  10.440   8.940  1.00  0.00           H  
ATOM    238  HA  VAL B  15      -6.742   9.165   7.016  1.00  0.00           H  
ATOM    239  HB  VAL B  15      -6.177  12.131   7.461  1.00  0.00           H  
ATOM    240 HG11 VAL B  15      -8.377  10.806   5.883  1.00  0.00           H  
ATOM    241 HG12 VAL B  15      -7.040  11.746   5.211  1.00  0.00           H  
ATOM    242 HG13 VAL B  15      -8.263  12.529   6.214  1.00  0.00           H  
ATOM    243 HG21 VAL B  15      -8.346  12.155   8.613  1.00  0.00           H  
ATOM    244 HG22 VAL B  15      -7.195  11.079   9.399  1.00  0.00           H  
ATOM    245 HG23 VAL B  15      -8.475  10.409   8.390  1.00  0.00           H  
ATOM    246  N   GLU B  16      -4.170  10.962   5.981  1.00  0.00           N  
ATOM    247  CA  GLU B  16      -3.217  11.192   4.903  1.00  0.00           C  
ATOM    248  C   GLU B  16      -2.492   9.919   4.445  1.00  0.00           C  
ATOM    249  O   GLU B  16      -2.289   9.725   3.233  1.00  0.00           O  
ATOM    250  CB  GLU B  16      -2.188  12.210   5.323  1.00  0.00           C  
ATOM    251  CG  GLU B  16      -2.752  13.560   5.686  1.00  0.00           C  
ATOM    252  CD  GLU B  16      -1.656  14.544   5.938  1.00  0.00           C  
ATOM    253  OE1 GLU B  16      -0.762  14.721   5.080  1.00  0.00           O  
ATOM    254  OE2 GLU B  16      -1.656  15.163   7.011  1.00  0.00           O  
ATOM    255  HN  GLU B  16      -4.072  11.497   6.800  1.00  0.00           H  
ATOM    256  HA  GLU B  16      -3.763  11.601   4.066  1.00  0.00           H  
ATOM    257  HB1 GLU B  16      -1.660  11.821   6.183  1.00  0.00           H  
ATOM    258  HB2 GLU B  16      -1.485  12.339   4.513  1.00  0.00           H  
ATOM    259  HG1 GLU B  16      -3.401  13.897   4.894  1.00  0.00           H  
ATOM    260  HG2 GLU B  16      -3.330  13.440   6.589  1.00  0.00           H  
ATOM    261  N   CYS B  17      -2.094   9.074   5.388  1.00  0.00           N  
ATOM    262  CA  CYS B  17      -1.388   7.852   5.069  1.00  0.00           C  
ATOM    263  C   CYS B  17      -2.248   6.907   4.233  1.00  0.00           C  
ATOM    264  O   CYS B  17      -1.751   6.270   3.299  1.00  0.00           O  
ATOM    265  HN  CYS B  17      -2.268   9.261   6.339  1.00  0.00           H  
ATOM    266  HA  CYS B  17      -0.532   8.138   4.476  1.00  0.00           H  
ATOM    267  CB  CYS B  17      -0.887   7.185   6.352  1.00  0.00           C  
ATOM    268  SG  CYS B  17       0.352   8.253   7.136  1.00  0.00           S  
ATOM    269  HB1 CYS B  17      -1.723   7.035   7.035  1.00  0.00           H  
ATOM    270  HB2 CYS B  17      -0.437   6.222   6.110  1.00  0.00           H  
ATOM    271  HG  CYS B  17       1.380   8.438   6.296  1.00  0.00           H  
ATOM    272  N   ALA B  18      -3.530   6.837   4.556  1.00  0.00           N  
ATOM    273  CA  ALA B  18      -4.459   6.023   3.811  1.00  0.00           C  
ATOM    274  C   ALA B  18      -4.798   6.715   2.502  1.00  0.00           C  
ATOM    275  O   ALA B  18      -4.667   6.131   1.423  1.00  0.00           O  
ATOM    276  CB  ALA B  18      -5.722   5.769   4.628  1.00  0.00           C  
ATOM    277  HN  ALA B  18      -3.850   7.348   5.330  1.00  0.00           H  
ATOM    278  HA  ALA B  18      -3.982   5.078   3.600  1.00  0.00           H  
ATOM    279  HB1 ALA B  18      -5.468   5.243   5.538  1.00  0.00           H  
ATOM    280  HB2 ALA B  18      -6.415   5.172   4.054  1.00  0.00           H  
ATOM    281  HB3 ALA B  18      -6.180   6.713   4.884  1.00  0.00           H  
ATOM    282  N   GLY B  19      -5.184   7.970   2.606  1.00  0.00           N  
ATOM    283  CA  GLY B  19      -5.536   8.760   1.457  1.00  0.00           C  
ATOM    284  C   GLY B  19      -6.831   8.293   0.854  1.00  0.00           C  
ATOM    285  O   GLY B  19      -7.893   8.380   1.484  1.00  0.00           O  
ATOM    286  HN  GLY B  19      -5.246   8.378   3.498  1.00  0.00           H  
ATOM    287  HA1 GLY B  19      -5.633   9.793   1.760  1.00  0.00           H  
ATOM    288  HA2 GLY B  19      -4.756   8.677   0.716  1.00  0.00           H  
ATOM    289  N   GLU B  20      -6.753   7.748  -0.322  1.00  0.00           N  
ATOM    290  CA  GLU B  20      -7.910   7.248  -0.975  1.00  0.00           C  
ATOM    291  C   GLU B  20      -7.796   5.757  -1.086  1.00  0.00           C  
ATOM    292  O   GLU B  20      -6.965   5.222  -1.834  1.00  0.00           O  
ATOM    293  CB  GLU B  20      -8.155   7.919  -2.334  1.00  0.00           C  
ATOM    294  CG  GLU B  20      -6.984   7.892  -3.291  1.00  0.00           C  
ATOM    295  CD  GLU B  20      -7.346   8.435  -4.632  1.00  0.00           C  
ATOM    296  OE1 GLU B  20      -7.285   9.655  -4.818  1.00  0.00           O  
ATOM    297  OE2 GLU B  20      -7.670   7.646  -5.543  1.00  0.00           O  
ATOM    298  HN  GLU B  20      -5.875   7.615  -0.746  1.00  0.00           H  
ATOM    299  HA  GLU B  20      -8.741   7.463  -0.321  1.00  0.00           H  
ATOM    300  HB1 GLU B  20      -8.977   7.411  -2.816  1.00  0.00           H  
ATOM    301  HB2 GLU B  20      -8.438   8.948  -2.166  1.00  0.00           H  
ATOM    302  HG1 GLU B  20      -6.189   8.496  -2.880  1.00  0.00           H  
ATOM    303  HG2 GLU B  20      -6.648   6.873  -3.407  1.00  0.00           H  
ATOM    304  N   THR B  21      -8.561   5.099  -0.287  1.00  0.00           N  
ATOM    305  CA  THR B  21      -8.582   3.686  -0.228  1.00  0.00           C  
ATOM    306  C   THR B  21      -9.793   3.302   0.626  1.00  0.00           C  
ATOM    307  O   THR B  21     -10.713   4.125   0.774  1.00  0.00           O  
ATOM    308  CB  THR B  21      -7.225   3.128   0.357  1.00  0.00           C  
ATOM    309  OG1 THR B  21      -7.185   1.694   0.285  1.00  0.00           O  
ATOM    310  CG2 THR B  21      -6.994   3.573   1.807  1.00  0.00           C  
ATOM    311  HN  THR B  21      -9.170   5.580   0.315  1.00  0.00           H  
ATOM    312  HA  THR B  21      -8.727   3.316  -1.232  1.00  0.00           H  
ATOM    313  HB  THR B  21      -6.438   3.539  -0.263  1.00  0.00           H  
ATOM    314  HG1 THR B  21      -6.409   1.370   0.760  1.00  0.00           H  
ATOM    315 HG21 THR B  21      -7.821   3.238   2.417  1.00  0.00           H  
ATOM    316 HG22 THR B  21      -6.924   4.649   1.853  1.00  0.00           H  
ATOM    317 HG23 THR B  21      -6.077   3.137   2.177  1.00  0.00           H  
ATOM    318  N   ASP B  22      -9.802   2.124   1.191  1.00  0.00           N  
ATOM    319  CA  ASP B  22     -10.897   1.697   2.044  1.00  0.00           C  
ATOM    320  C   ASP B  22     -10.712   2.243   3.445  1.00  0.00           C  
ATOM    321  O   ASP B  22      -9.998   1.665   4.272  1.00  0.00           O  
ATOM    322  CB  ASP B  22     -11.009   0.184   2.074  1.00  0.00           C  
ATOM    323  CG  ASP B  22     -12.131  -0.308   2.955  1.00  0.00           C  
ATOM    324  OD1 ASP B  22     -13.274   0.200   2.834  1.00  0.00           O  
ATOM    325  OD2 ASP B  22     -11.907  -1.248   3.749  1.00  0.00           O  
ATOM    326  HN  ASP B  22      -9.037   1.528   1.036  1.00  0.00           H  
ATOM    327  HA  ASP B  22     -11.808   2.109   1.638  1.00  0.00           H  
ATOM    328  HB1 ASP B  22     -11.165  -0.179   1.071  1.00  0.00           H  
ATOM    329  HB2 ASP B  22     -10.079  -0.207   2.460  1.00  0.00           H  
ATOM    330  N   GLY B  23     -11.305   3.379   3.683  1.00  0.00           N  
ATOM    331  CA  GLY B  23     -11.144   4.032   4.938  1.00  0.00           C  
ATOM    332  C   GLY B  23     -12.267   3.744   5.892  1.00  0.00           C  
ATOM    333  O   GLY B  23     -13.446   3.818   5.523  1.00  0.00           O  
ATOM    334  HN  GLY B  23     -11.869   3.775   2.986  1.00  0.00           H  
ATOM    335  HA1 GLY B  23     -10.220   3.670   5.365  1.00  0.00           H  
ATOM    336  HA2 GLY B  23     -11.069   5.098   4.782  1.00  0.00           H  
ATOM    337  N   THR B  24     -11.912   3.393   7.093  1.00  0.00           N  
ATOM    338  CA  THR B  24     -12.853   3.124   8.151  1.00  0.00           C  
ATOM    339  C   THR B  24     -13.255   4.431   8.879  1.00  0.00           C  
ATOM    340  O   THR B  24     -13.053   5.547   8.351  1.00  0.00           O  
ATOM    341  CB  THR B  24     -12.204   2.145   9.144  1.00  0.00           C  
ATOM    342  OG1 THR B  24     -10.883   2.611   9.451  1.00  0.00           O  
ATOM    343  CG2 THR B  24     -12.120   0.745   8.556  1.00  0.00           C  
ATOM    344  HN  THR B  24     -10.963   3.284   7.319  1.00  0.00           H  
ATOM    345  HA  THR B  24     -13.734   2.658   7.734  1.00  0.00           H  
ATOM    346  HB  THR B  24     -12.765   2.118  10.065  1.00  0.00           H  
ATOM    347  HG1 THR B  24     -10.907   2.977  10.340  1.00  0.00           H  
ATOM    348 HG21 THR B  24     -11.704   0.075   9.292  1.00  0.00           H  
ATOM    349 HG22 THR B  24     -11.472   0.759   7.693  1.00  0.00           H  
ATOM    350 HG23 THR B  24     -13.102   0.401   8.272  1.00  0.00           H  
ATOM    351  N   ASP B  25     -13.812   4.315  10.066  1.00  0.00           N  
ATOM    352  CA  ASP B  25     -14.102   5.479  10.863  1.00  0.00           C  
ATOM    353  C   ASP B  25     -12.946   5.695  11.797  1.00  0.00           C  
ATOM    354  O   ASP B  25     -12.399   4.729  12.351  1.00  0.00           O  
ATOM    355  CB  ASP B  25     -15.402   5.347  11.655  1.00  0.00           C  
ATOM    356  CG  ASP B  25     -15.719   6.613  12.426  1.00  0.00           C  
ATOM    357  OD1 ASP B  25     -16.331   7.536  11.851  1.00  0.00           O  
ATOM    358  OD2 ASP B  25     -15.335   6.724  13.606  1.00  0.00           O  
ATOM    359  HN  ASP B  25     -14.037   3.427  10.429  1.00  0.00           H  
ATOM    360  HA  ASP B  25     -14.163   6.323  10.189  1.00  0.00           H  
ATOM    361  HB1 ASP B  25     -16.220   5.140  10.981  1.00  0.00           H  
ATOM    362  HB2 ASP B  25     -15.316   4.538  12.366  1.00  0.00           H  
ATOM    363  N   LEU B  26     -12.561   6.918  11.960  1.00  0.00           N  
ATOM    364  CA  LEU B  26     -11.410   7.254  12.748  1.00  0.00           C  
ATOM    365  C   LEU B  26     -11.786   8.438  13.632  1.00  0.00           C  
ATOM    366  O   LEU B  26     -10.936   9.169  14.128  1.00  0.00           O  
ATOM    367  CB  LEU B  26     -10.284   7.648  11.780  1.00  0.00           C  
ATOM    368  CG  LEU B  26      -8.852   7.495  12.276  1.00  0.00           C  
ATOM    369  CD1 LEU B  26      -8.532   6.017  12.485  1.00  0.00           C  
ATOM    370  CD2 LEU B  26      -7.889   8.115  11.284  1.00  0.00           C  
ATOM    371  HN  LEU B  26     -13.066   7.657  11.548  1.00  0.00           H  
ATOM    372  HA  LEU B  26     -11.102   6.402  13.336  1.00  0.00           H  
ATOM    373  HB1 LEU B  26     -10.386   7.041  10.893  1.00  0.00           H  
ATOM    374  HB2 LEU B  26     -10.429   8.680  11.495  1.00  0.00           H  
ATOM    375  HG  LEU B  26      -8.745   8.000  13.225  1.00  0.00           H  
ATOM    376 HD11 LEU B  26      -7.517   5.907  12.840  1.00  0.00           H  
ATOM    377 HD12 LEU B  26      -8.648   5.496  11.545  1.00  0.00           H  
ATOM    378 HD13 LEU B  26      -9.221   5.598  13.205  1.00  0.00           H  
ATOM    379 HD21 LEU B  26      -7.995   7.622  10.331  1.00  0.00           H  
ATOM    380 HD22 LEU B  26      -6.876   7.994  11.640  1.00  0.00           H  
ATOM    381 HD23 LEU B  26      -8.112   9.165  11.169  1.00  0.00           H  
ATOM    382  N   SER B  27     -13.073   8.587  13.851  1.00  0.00           N  
ATOM    383  CA  SER B  27     -13.599   9.716  14.563  1.00  0.00           C  
ATOM    384  C   SER B  27     -13.566   9.484  16.061  1.00  0.00           C  
ATOM    385  O   SER B  27     -13.946   8.411  16.543  1.00  0.00           O  
ATOM    386  CB  SER B  27     -15.035   9.994  14.091  1.00  0.00           C  
ATOM    387  OG  SER B  27     -15.589  11.140  14.713  1.00  0.00           O  
ATOM    388  HN  SER B  27     -13.707   7.895  13.554  1.00  0.00           H  
ATOM    389  HA  SER B  27     -12.994  10.577  14.325  1.00  0.00           H  
ATOM    390  HB1 SER B  27     -15.037  10.152  13.024  1.00  0.00           H  
ATOM    391  HB2 SER B  27     -15.650   9.137  14.325  1.00  0.00           H  
ATOM    392  HG  SER B  27     -15.489  11.878  14.089  1.00  0.00           H  
ATOM    393  N   GLY B  28     -13.092  10.483  16.781  1.00  0.00           N  
ATOM    394  CA  GLY B  28     -13.079  10.446  18.221  1.00  0.00           C  
ATOM    395  C   GLY B  28     -12.140   9.412  18.786  1.00  0.00           C  
ATOM    396  O   GLY B  28     -10.920   9.530  18.670  1.00  0.00           O  
ATOM    397  HN  GLY B  28     -12.730  11.268  16.322  1.00  0.00           H  
ATOM    398  HA1 GLY B  28     -12.787  11.416  18.594  1.00  0.00           H  
ATOM    399  HA2 GLY B  28     -14.080  10.236  18.564  1.00  0.00           H  
ATOM    400  N   ASP B  29     -12.703   8.383  19.358  1.00  0.00           N  
ATOM    401  CA  ASP B  29     -11.923   7.361  20.010  1.00  0.00           C  
ATOM    402  C   ASP B  29     -11.409   6.313  19.059  1.00  0.00           C  
ATOM    403  O   ASP B  29     -11.965   5.229  18.930  1.00  0.00           O  
ATOM    404  CB  ASP B  29     -12.661   6.735  21.196  1.00  0.00           C  
ATOM    405  CG  ASP B  29     -12.716   7.653  22.381  1.00  0.00           C  
ATOM    406  OD1 ASP B  29     -11.793   7.628  23.222  1.00  0.00           O  
ATOM    407  OD2 ASP B  29     -13.704   8.407  22.506  1.00  0.00           O  
ATOM    408  HN  ASP B  29     -13.679   8.308  19.329  1.00  0.00           H  
ATOM    409  HA  ASP B  29     -11.053   7.869  20.402  1.00  0.00           H  
ATOM    410  HB1 ASP B  29     -13.676   6.506  20.909  1.00  0.00           H  
ATOM    411  HB2 ASP B  29     -12.156   5.826  21.485  1.00  0.00           H  
ATOM    412  N   PHE B  30     -10.390   6.685  18.335  1.00  0.00           N  
ATOM    413  CA  PHE B  30      -9.703   5.775  17.430  1.00  0.00           C  
ATOM    414  C   PHE B  30      -8.348   5.433  18.038  1.00  0.00           C  
ATOM    415  O   PHE B  30      -7.629   4.569  17.561  1.00  0.00           O  
ATOM    416  CB  PHE B  30      -9.471   6.455  16.052  1.00  0.00           C  
ATOM    417  CG  PHE B  30      -8.401   7.539  16.070  1.00  0.00           C  
ATOM    418  CD1 PHE B  30      -8.692   8.803  16.572  1.00  0.00           C  
ATOM    419  CD2 PHE B  30      -7.138   7.300  15.570  1.00  0.00           C  
ATOM    420  CE1 PHE B  30      -7.743   9.801  16.569  1.00  0.00           C  
ATOM    421  CE2 PHE B  30      -6.186   8.301  15.559  1.00  0.00           C  
ATOM    422  CZ  PHE B  30      -6.414   9.474  16.145  1.00  0.00           C  
ATOM    423  HN  PHE B  30     -10.127   7.631  18.388  1.00  0.00           H  
ATOM    424  HA  PHE B  30     -10.291   4.879  17.296  1.00  0.00           H  
ATOM    425  HB1 PHE B  30      -9.165   5.703  15.338  1.00  0.00           H  
ATOM    426  HB2 PHE B  30     -10.396   6.897  15.715  1.00  0.00           H  
ATOM    427  HD1 PHE B  30      -9.674   8.999  16.976  1.00  0.00           H  
ATOM    428  HD2 PHE B  30      -6.907   6.319  15.176  1.00  0.00           H  
ATOM    429  HE1 PHE B  30      -7.976  10.782  16.960  1.00  0.00           H  
ATOM    430  HE2 PHE B  30      -5.199   8.105  15.163  1.00  0.00           H  
ATOM    431  HZ  PHE B  30      -5.638  10.224  16.177  1.00  0.00           H  
ATOM    432  N   LEU B  31      -8.037   6.110  19.127  1.00  0.00           N  
ATOM    433  CA  LEU B  31      -6.725   6.069  19.730  1.00  0.00           C  
ATOM    434  C   LEU B  31      -6.449   4.711  20.371  1.00  0.00           C  
ATOM    435  O   LEU B  31      -5.306   4.247  20.410  1.00  0.00           O  
ATOM    436  CB  LEU B  31      -6.603   7.203  20.762  1.00  0.00           C  
ATOM    437  CG  LEU B  31      -5.193   7.548  21.218  1.00  0.00           C  
ATOM    438  CD1 LEU B  31      -4.388   8.100  20.053  1.00  0.00           C  
ATOM    439  CD2 LEU B  31      -5.221   8.540  22.373  1.00  0.00           C  
ATOM    440  HN  LEU B  31      -8.736   6.645  19.558  1.00  0.00           H  
ATOM    441  HA  LEU B  31      -5.995   6.236  18.954  1.00  0.00           H  
ATOM    442  HB1 LEU B  31      -7.040   8.097  20.338  1.00  0.00           H  
ATOM    443  HB2 LEU B  31      -7.182   6.932  21.634  1.00  0.00           H  
ATOM    444  HG  LEU B  31      -4.703   6.644  21.553  1.00  0.00           H  
ATOM    445 HD11 LEU B  31      -4.884   8.973  19.656  1.00  0.00           H  
ATOM    446 HD12 LEU B  31      -4.314   7.346  19.283  1.00  0.00           H  
ATOM    447 HD13 LEU B  31      -3.396   8.366  20.393  1.00  0.00           H  
ATOM    448 HD21 LEU B  31      -4.207   8.765  22.673  1.00  0.00           H  
ATOM    449 HD22 LEU B  31      -5.758   8.122  23.212  1.00  0.00           H  
ATOM    450 HD23 LEU B  31      -5.704   9.451  22.049  1.00  0.00           H  
ATOM    451  N   ASP B  32      -7.510   4.075  20.833  1.00  0.00           N  
ATOM    452  CA  ASP B  32      -7.442   2.756  21.480  1.00  0.00           C  
ATOM    453  C   ASP B  32      -7.941   1.666  20.504  1.00  0.00           C  
ATOM    454  O   ASP B  32      -8.134   0.499  20.861  1.00  0.00           O  
ATOM    455  CB  ASP B  32      -8.293   2.796  22.771  1.00  0.00           C  
ATOM    456  CG  ASP B  32      -8.241   1.535  23.616  1.00  0.00           C  
ATOM    457  OD1 ASP B  32      -7.154   1.220  24.169  1.00  0.00           O  
ATOM    458  OD2 ASP B  32      -9.260   0.816  23.703  1.00  0.00           O  
ATOM    459  HN  ASP B  32      -8.380   4.517  20.756  1.00  0.00           H  
ATOM    460  HA  ASP B  32      -6.413   2.563  21.736  1.00  0.00           H  
ATOM    461  HB1 ASP B  32      -7.952   3.616  23.387  1.00  0.00           H  
ATOM    462  HB2 ASP B  32      -9.320   2.980  22.495  1.00  0.00           H  
ATOM    463  N   LEU B  33      -8.121   2.058  19.256  1.00  0.00           N  
ATOM    464  CA  LEU B  33      -8.555   1.136  18.225  1.00  0.00           C  
ATOM    465  C   LEU B  33      -7.302   0.476  17.645  1.00  0.00           C  
ATOM    466  O   LEU B  33      -6.196   0.923  17.919  1.00  0.00           O  
ATOM    467  CB  LEU B  33      -9.368   1.881  17.146  1.00  0.00           C  
ATOM    468  CG  LEU B  33     -10.065   1.024  16.079  1.00  0.00           C  
ATOM    469  CD1 LEU B  33     -11.059   0.069  16.722  1.00  0.00           C  
ATOM    470  CD2 LEU B  33     -10.767   1.913  15.071  1.00  0.00           C  
ATOM    471  HN  LEU B  33      -7.912   2.982  19.006  1.00  0.00           H  
ATOM    472  HA  LEU B  33      -9.165   0.378  18.698  1.00  0.00           H  
ATOM    473  HB1 LEU B  33     -10.120   2.473  17.647  1.00  0.00           H  
ATOM    474  HB2 LEU B  33      -8.695   2.557  16.639  1.00  0.00           H  
ATOM    475  HG  LEU B  33      -9.322   0.441  15.556  1.00  0.00           H  
ATOM    476 HD11 LEU B  33     -10.539  -0.584  17.405  1.00  0.00           H  
ATOM    477 HD12 LEU B  33     -11.537  -0.516  15.952  1.00  0.00           H  
ATOM    478 HD13 LEU B  33     -11.802   0.637  17.261  1.00  0.00           H  
ATOM    479 HD21 LEU B  33     -10.040   2.545  14.582  1.00  0.00           H  
ATOM    480 HD22 LEU B  33     -11.498   2.529  15.575  1.00  0.00           H  
ATOM    481 HD23 LEU B  33     -11.262   1.302  14.333  1.00  0.00           H  
ATOM    482  N   ARG B  34      -7.450  -0.558  16.857  1.00  0.00           N  
ATOM    483  CA  ARG B  34      -6.288  -1.294  16.409  1.00  0.00           C  
ATOM    484  C   ARG B  34      -6.075  -1.080  14.918  1.00  0.00           C  
ATOM    485  O   ARG B  34      -7.040  -0.864  14.171  1.00  0.00           O  
ATOM    486  CB  ARG B  34      -6.466  -2.781  16.746  1.00  0.00           C  
ATOM    487  CG  ARG B  34      -6.916  -2.995  18.186  1.00  0.00           C  
ATOM    488  CD  ARG B  34      -7.180  -4.446  18.509  1.00  0.00           C  
ATOM    489  NE  ARG B  34      -5.963  -5.250  18.645  1.00  0.00           N  
ATOM    490  CZ  ARG B  34      -5.958  -6.582  18.761  1.00  0.00           C  
ATOM    491  NH1 ARG B  34      -7.085  -7.255  18.600  1.00  0.00           N  
ATOM    492  NH2 ARG B  34      -4.840  -7.238  19.023  1.00  0.00           N  
ATOM    493  HN  ARG B  34      -8.332  -0.836  16.532  1.00  0.00           H  
ATOM    494  HA  ARG B  34      -5.429  -0.919  16.945  1.00  0.00           H  
ATOM    495  HB1 ARG B  34      -7.211  -3.208  16.090  1.00  0.00           H  
ATOM    496  HB2 ARG B  34      -5.529  -3.301  16.607  1.00  0.00           H  
ATOM    497  HG1 ARG B  34      -6.150  -2.625  18.851  1.00  0.00           H  
ATOM    498  HG2 ARG B  34      -7.826  -2.432  18.335  1.00  0.00           H  
ATOM    499  HD1 ARG B  34      -7.733  -4.501  19.435  1.00  0.00           H  
ATOM    500  HD2 ARG B  34      -7.786  -4.859  17.715  1.00  0.00           H  
ATOM    501  HE  ARG B  34      -5.128  -4.711  18.708  1.00  0.00           H  
ATOM    502 HH11 ARG B  34      -7.950  -6.794  18.395  1.00  0.00           H  
ATOM    503 HH12 ARG B  34      -7.131  -8.258  18.669  1.00  0.00           H  
ATOM    504 HH21 ARG B  34      -3.953  -6.775  19.143  1.00  0.00           H  
ATOM    505 HH22 ARG B  34      -4.831  -8.241  19.137  1.00  0.00           H  
ATOM    506  N   PHE B  35      -4.815  -1.120  14.487  1.00  0.00           N  
ATOM    507  CA  PHE B  35      -4.446  -0.933  13.072  1.00  0.00           C  
ATOM    508  C   PHE B  35      -5.105  -1.944  12.147  1.00  0.00           C  
ATOM    509  O   PHE B  35      -5.381  -1.640  10.985  1.00  0.00           O  
ATOM    510  CB  PHE B  35      -2.923  -0.922  12.866  1.00  0.00           C  
ATOM    511  CG  PHE B  35      -2.239   0.363  13.268  1.00  0.00           C  
ATOM    512  CD1 PHE B  35      -2.177   1.425  12.382  1.00  0.00           C  
ATOM    513  CD2 PHE B  35      -1.658   0.510  14.512  1.00  0.00           C  
ATOM    514  CE1 PHE B  35      -1.551   2.602  12.728  1.00  0.00           C  
ATOM    515  CE2 PHE B  35      -1.028   1.688  14.866  1.00  0.00           C  
ATOM    516  CZ  PHE B  35      -0.976   2.736  13.974  1.00  0.00           C  
ATOM    517  HN  PHE B  35      -4.116  -1.246  15.169  1.00  0.00           H  
ATOM    518  HA  PHE B  35      -4.828   0.037  12.790  1.00  0.00           H  
ATOM    519  HB1 PHE B  35      -2.488  -1.721  13.447  1.00  0.00           H  
ATOM    520  HB2 PHE B  35      -2.718  -1.103  11.821  1.00  0.00           H  
ATOM    521  HD1 PHE B  35      -2.627   1.324  11.406  1.00  0.00           H  
ATOM    522  HD2 PHE B  35      -1.699  -0.309  15.215  1.00  0.00           H  
ATOM    523  HE1 PHE B  35      -1.511   3.419  12.024  1.00  0.00           H  
ATOM    524  HE2 PHE B  35      -0.578   1.788  15.843  1.00  0.00           H  
ATOM    525  HZ  PHE B  35      -0.483   3.657  14.244  1.00  0.00           H  
ATOM    526  N   GLU B  36      -5.391  -3.118  12.666  1.00  0.00           N  
ATOM    527  CA  GLU B  36      -6.059  -4.155  11.894  1.00  0.00           C  
ATOM    528  C   GLU B  36      -7.487  -3.727  11.534  1.00  0.00           C  
ATOM    529  O   GLU B  36      -7.965  -3.984  10.434  1.00  0.00           O  
ATOM    530  CB  GLU B  36      -6.085  -5.478  12.663  1.00  0.00           C  
ATOM    531  CG  GLU B  36      -6.723  -5.379  14.034  1.00  0.00           C  
ATOM    532  CD  GLU B  36      -6.891  -6.713  14.677  1.00  0.00           C  
ATOM    533  OE1 GLU B  36      -5.923  -7.206  15.319  1.00  0.00           O  
ATOM    534  OE2 GLU B  36      -7.969  -7.295  14.566  1.00  0.00           O  
ATOM    535  HN  GLU B  36      -5.140  -3.296  13.597  1.00  0.00           H  
ATOM    536  HA  GLU B  36      -5.499  -4.292  10.980  1.00  0.00           H  
ATOM    537  HB1 GLU B  36      -6.639  -6.206  12.088  1.00  0.00           H  
ATOM    538  HB2 GLU B  36      -5.071  -5.829  12.789  1.00  0.00           H  
ATOM    539  HG1 GLU B  36      -6.097  -4.766  14.666  1.00  0.00           H  
ATOM    540  HG2 GLU B  36      -7.692  -4.912  13.938  1.00  0.00           H  
ATOM    541  N   ASP B  37      -8.129  -3.018  12.450  1.00  0.00           N  
ATOM    542  CA  ASP B  37      -9.514  -2.597  12.273  1.00  0.00           C  
ATOM    543  C   ASP B  37      -9.591  -1.465  11.295  1.00  0.00           C  
ATOM    544  O   ASP B  37     -10.582  -1.309  10.590  1.00  0.00           O  
ATOM    545  CB  ASP B  37     -10.148  -2.158  13.598  1.00  0.00           C  
ATOM    546  CG  ASP B  37     -10.139  -3.233  14.643  1.00  0.00           C  
ATOM    547  OD1 ASP B  37     -10.966  -4.142  14.566  1.00  0.00           O  
ATOM    548  OD2 ASP B  37      -9.289  -3.192  15.559  1.00  0.00           O  
ATOM    549  HN  ASP B  37      -7.657  -2.763  13.272  1.00  0.00           H  
ATOM    550  HA  ASP B  37     -10.075  -3.434  11.881  1.00  0.00           H  
ATOM    551  HB1 ASP B  37      -9.598  -1.316  13.991  1.00  0.00           H  
ATOM    552  HB2 ASP B  37     -11.173  -1.865  13.419  1.00  0.00           H  
ATOM    553  N   ILE B  38      -8.531  -0.688  11.222  1.00  0.00           N  
ATOM    554  CA  ILE B  38      -8.498   0.450  10.322  1.00  0.00           C  
ATOM    555  C   ILE B  38      -7.853   0.108   8.974  1.00  0.00           C  
ATOM    556  O   ILE B  38      -7.550   0.995   8.179  1.00  0.00           O  
ATOM    557  CB  ILE B  38      -7.867   1.721  10.962  1.00  0.00           C  
ATOM    558  CG1 ILE B  38      -6.432   1.452  11.457  1.00  0.00           C  
ATOM    559  CG2 ILE B  38      -8.738   2.216  12.102  1.00  0.00           C  
ATOM    560  CD1 ILE B  38      -5.733   2.655  12.074  1.00  0.00           C  
ATOM    561  HN  ILE B  38      -7.762  -0.882  11.797  1.00  0.00           H  
ATOM    562  HA  ILE B  38      -9.536   0.665  10.103  1.00  0.00           H  
ATOM    563  HB  ILE B  38      -7.843   2.495  10.210  1.00  0.00           H  
ATOM    564 HG11 ILE B  38      -6.456   0.675  12.207  1.00  0.00           H  
ATOM    565 HG12 ILE B  38      -5.836   1.108  10.623  1.00  0.00           H  
ATOM    566 HG21 ILE B  38      -8.278   3.080  12.556  1.00  0.00           H  
ATOM    567 HG22 ILE B  38      -8.830   1.439  12.849  1.00  0.00           H  
ATOM    568 HG23 ILE B  38      -9.713   2.485  11.723  1.00  0.00           H  
ATOM    569 HD11 ILE B  38      -5.680   3.453  11.349  1.00  0.00           H  
ATOM    570 HD12 ILE B  38      -4.736   2.374  12.377  1.00  0.00           H  
ATOM    571 HD13 ILE B  38      -6.292   2.988  12.937  1.00  0.00           H  
ATOM    572  N   GLY B  39      -7.707  -1.182   8.717  1.00  0.00           N  
ATOM    573  CA  GLY B  39      -7.220  -1.660   7.433  1.00  0.00           C  
ATOM    574  C   GLY B  39      -5.753  -1.370   7.153  1.00  0.00           C  
ATOM    575  O   GLY B  39      -5.370  -1.139   5.997  1.00  0.00           O  
ATOM    576  HN  GLY B  39      -7.932  -1.829   9.418  1.00  0.00           H  
ATOM    577  HA1 GLY B  39      -7.365  -2.730   7.400  1.00  0.00           H  
ATOM    578  HA2 GLY B  39      -7.819  -1.211   6.655  1.00  0.00           H  
ATOM    579  N   TYR B  40      -4.932  -1.396   8.166  1.00  0.00           N  
ATOM    580  CA  TYR B  40      -3.526  -1.146   7.979  1.00  0.00           C  
ATOM    581  C   TYR B  40      -2.699  -2.410   7.974  1.00  0.00           C  
ATOM    582  O   TYR B  40      -2.751  -3.220   8.909  1.00  0.00           O  
ATOM    583  CB  TYR B  40      -2.979  -0.123   8.985  1.00  0.00           C  
ATOM    584  CG  TYR B  40      -3.196   1.302   8.552  1.00  0.00           C  
ATOM    585  CD1 TYR B  40      -4.446   1.890   8.601  1.00  0.00           C  
ATOM    586  CD2 TYR B  40      -2.141   2.047   8.060  1.00  0.00           C  
ATOM    587  CE1 TYR B  40      -4.640   3.183   8.176  1.00  0.00           C  
ATOM    588  CE2 TYR B  40      -2.322   3.336   7.626  1.00  0.00           C  
ATOM    589  CZ  TYR B  40      -3.572   3.900   7.686  1.00  0.00           C  
ATOM    590  OH  TYR B  40      -3.749   5.177   7.228  1.00  0.00           O  
ATOM    591  HN  TYR B  40      -5.273  -1.597   9.065  1.00  0.00           H  
ATOM    592  HA  TYR B  40      -3.432  -0.712   6.993  1.00  0.00           H  
ATOM    593  HB1 TYR B  40      -3.475  -0.268   9.935  1.00  0.00           H  
ATOM    594  HB2 TYR B  40      -1.917  -0.278   9.114  1.00  0.00           H  
ATOM    595  HD1 TYR B  40      -5.278   1.321   8.988  1.00  0.00           H  
ATOM    596  HD2 TYR B  40      -1.159   1.598   8.018  1.00  0.00           H  
ATOM    597  HE1 TYR B  40      -5.627   3.619   8.228  1.00  0.00           H  
ATOM    598  HE2 TYR B  40      -1.487   3.901   7.242  1.00  0.00           H  
ATOM    599  HH  TYR B  40      -4.373   5.673   7.775  1.00  0.00           H  
ATOM    600  N   ASP B  41      -1.972  -2.594   6.886  1.00  0.00           N  
ATOM    601  CA  ASP B  41      -1.006  -3.678   6.757  1.00  0.00           C  
ATOM    602  C   ASP B  41       0.261  -3.267   7.471  1.00  0.00           C  
ATOM    603  O   ASP B  41       0.415  -2.091   7.846  1.00  0.00           O  
ATOM    604  CB  ASP B  41      -0.643  -3.961   5.280  1.00  0.00           C  
ATOM    605  CG  ASP B  41      -1.750  -4.543   4.441  1.00  0.00           C  
ATOM    606  OD1 ASP B  41      -2.062  -5.746   4.588  1.00  0.00           O  
ATOM    607  OD2 ASP B  41      -2.342  -3.812   3.620  1.00  0.00           O  
ATOM    608  HN  ASP B  41      -2.099  -1.969   6.145  1.00  0.00           H  
ATOM    609  HA  ASP B  41      -1.418  -4.572   7.207  1.00  0.00           H  
ATOM    610  HB1 ASP B  41      -0.338  -3.042   4.799  1.00  0.00           H  
ATOM    611  HB2 ASP B  41       0.192  -4.647   5.263  1.00  0.00           H  
ATOM    612  N   SER B  42       1.187  -4.182   7.609  1.00  0.00           N  
ATOM    613  CA  SER B  42       2.454  -3.890   8.244  1.00  0.00           C  
ATOM    614  C   SER B  42       3.221  -2.886   7.397  1.00  0.00           C  
ATOM    615  O   SER B  42       3.695  -1.867   7.904  1.00  0.00           O  
ATOM    616  CB  SER B  42       3.241  -5.157   8.386  1.00  0.00           C  
ATOM    617  OG  SER B  42       3.285  -5.808   7.095  1.00  0.00           O  
ATOM    618  HN  SER B  42       1.038  -5.083   7.257  1.00  0.00           H  
ATOM    619  HA  SER B  42       2.268  -3.467   9.220  1.00  0.00           H  
ATOM    620  HB1 SER B  42       4.248  -4.923   8.704  1.00  0.00           H  
ATOM    621  HB2 SER B  42       2.762  -5.818   9.092  1.00  0.00           H  
ATOM    622  HG  SER B  42       2.308  -6.024   6.777  1.00  0.00           H  
ATOM    623  N   LEU B  43       3.291  -3.171   6.091  1.00  0.00           N  
ATOM    624  CA  LEU B  43       3.910  -2.281   5.117  1.00  0.00           C  
ATOM    625  C   LEU B  43       3.287  -0.917   5.158  1.00  0.00           C  
ATOM    626  O   LEU B  43       3.981   0.079   5.085  1.00  0.00           O  
ATOM    627  CB  LEU B  43       3.822  -2.855   3.702  1.00  0.00           C  
ATOM    628  CG  LEU B  43       5.064  -3.578   3.199  1.00  0.00           C  
ATOM    629  CD1 LEU B  43       4.791  -4.214   1.845  1.00  0.00           C  
ATOM    630  CD2 LEU B  43       6.214  -2.583   3.090  1.00  0.00           C  
ATOM    631  HN  LEU B  43       2.921  -4.032   5.786  1.00  0.00           H  
ATOM    632  HA  LEU B  43       4.954  -2.187   5.383  1.00  0.00           H  
ATOM    633  HB1 LEU B  43       2.991  -3.543   3.676  1.00  0.00           H  
ATOM    634  HB2 LEU B  43       3.610  -2.045   3.020  1.00  0.00           H  
ATOM    635  HG  LEU B  43       5.351  -4.349   3.900  1.00  0.00           H  
ATOM    636 HD11 LEU B  43       4.474  -3.456   1.143  1.00  0.00           H  
ATOM    637 HD12 LEU B  43       4.014  -4.956   1.944  1.00  0.00           H  
ATOM    638 HD13 LEU B  43       5.694  -4.682   1.478  1.00  0.00           H  
ATOM    639 HD21 LEU B  43       6.416  -2.170   4.068  1.00  0.00           H  
ATOM    640 HD22 LEU B  43       5.934  -1.775   2.429  1.00  0.00           H  
ATOM    641 HD23 LEU B  43       7.098  -3.077   2.717  1.00  0.00           H  
ATOM    642  N   ALA B  44       1.977  -0.885   5.342  1.00  0.00           N  
ATOM    643  CA  ALA B  44       1.243   0.359   5.403  1.00  0.00           C  
ATOM    644  C   ALA B  44       1.679   1.181   6.609  1.00  0.00           C  
ATOM    645  O   ALA B  44       1.740   2.397   6.538  1.00  0.00           O  
ATOM    646  CB  ALA B  44      -0.253   0.106   5.431  1.00  0.00           C  
ATOM    647  HN  ALA B  44       1.506  -1.738   5.447  1.00  0.00           H  
ATOM    648  HA  ALA B  44       1.479   0.921   4.510  1.00  0.00           H  
ATOM    649  HB1 ALA B  44      -0.513  -0.435   6.327  1.00  0.00           H  
ATOM    650  HB2 ALA B  44      -0.537  -0.476   4.565  1.00  0.00           H  
ATOM    651  HB3 ALA B  44      -0.779   1.051   5.417  1.00  0.00           H  
ATOM    652  N   LEU B  45       2.016   0.517   7.704  1.00  0.00           N  
ATOM    653  CA  LEU B  45       2.477   1.204   8.885  1.00  0.00           C  
ATOM    654  C   LEU B  45       3.926   1.676   8.716  1.00  0.00           C  
ATOM    655  O   LEU B  45       4.270   2.765   9.144  1.00  0.00           O  
ATOM    656  CB  LEU B  45       2.300   0.334  10.115  1.00  0.00           C  
ATOM    657  CG  LEU B  45       2.626   0.973  11.479  1.00  0.00           C  
ATOM    658  CD1 LEU B  45       2.339   2.472  11.502  1.00  0.00           C  
ATOM    659  CD2 LEU B  45       1.720   0.370  12.454  1.00  0.00           C  
ATOM    660  HN  LEU B  45       1.942  -0.464   7.716  1.00  0.00           H  
ATOM    661  HA  LEU B  45       1.847   2.075   9.014  1.00  0.00           H  
ATOM    662  HB1 LEU B  45       1.274  -0.005  10.140  1.00  0.00           H  
ATOM    663  HB2 LEU B  45       2.935  -0.531   9.995  1.00  0.00           H  
ATOM    664  HG  LEU B  45       3.637   0.762  11.792  1.00  0.00           H  
ATOM    665 HD11 LEU B  45       1.299   2.662  11.287  1.00  0.00           H  
ATOM    666 HD12 LEU B  45       2.963   2.953  10.762  1.00  0.00           H  
ATOM    667 HD13 LEU B  45       2.599   2.855  12.478  1.00  0.00           H  
ATOM    668 HD21 LEU B  45       1.897   0.784  13.433  1.00  0.00           H  
ATOM    669 HD22 LEU B  45       1.801  -0.706  12.427  1.00  0.00           H  
ATOM    670 HD23 LEU B  45       0.762   0.710  12.087  1.00  0.00           H  
ATOM    671  N   MET B  46       4.754   0.875   8.045  1.00  0.00           N  
ATOM    672  CA  MET B  46       6.166   1.267   7.760  1.00  0.00           C  
ATOM    673  C   MET B  46       6.121   2.537   6.949  1.00  0.00           C  
ATOM    674  O   MET B  46       6.808   3.519   7.227  1.00  0.00           O  
ATOM    675  CB  MET B  46       6.882   0.200   6.911  1.00  0.00           C  
ATOM    676  CG  MET B  46       6.625  -1.185   7.364  1.00  0.00           C  
ATOM    677  SD  MET B  46       7.613  -2.414   6.509  1.00  0.00           S  
ATOM    678  CE  MET B  46       7.024  -3.890   7.315  1.00  0.00           C  
ATOM    679  HN  MET B  46       4.411   0.004   7.748  1.00  0.00           H  
ATOM    680  HA  MET B  46       6.688   1.428   8.689  1.00  0.00           H  
ATOM    681  HB1 MET B  46       6.548   0.261   5.887  1.00  0.00           H  
ATOM    682  HB2 MET B  46       7.950   0.359   6.942  1.00  0.00           H  
ATOM    683  HG1 MET B  46       6.760  -1.240   8.430  1.00  0.00           H  
ATOM    684  HG2 MET B  46       5.584  -1.337   7.113  1.00  0.00           H  
ATOM    685  HE1 MET B  46       7.534  -4.751   6.904  1.00  0.00           H  
ATOM    686  HE2 MET B  46       5.962  -3.987   7.145  1.00  0.00           H  
ATOM    687  HE3 MET B  46       7.211  -3.832   8.376  1.00  0.00           H  
ATOM    688  N   GLU B  47       5.253   2.481   5.975  1.00  0.00           N  
ATOM    689  CA  GLU B  47       4.942   3.532   5.069  1.00  0.00           C  
ATOM    690  C   GLU B  47       4.483   4.782   5.860  1.00  0.00           C  
ATOM    691  O   GLU B  47       5.053   5.847   5.711  1.00  0.00           O  
ATOM    692  CB  GLU B  47       3.840   2.981   4.205  1.00  0.00           C  
ATOM    693  CG  GLU B  47       3.479   3.788   2.985  1.00  0.00           C  
ATOM    694  CD  GLU B  47       4.619   3.970   2.025  1.00  0.00           C  
ATOM    695  OE1 GLU B  47       5.205   2.958   1.594  1.00  0.00           O  
ATOM    696  OE2 GLU B  47       4.979   5.116   1.735  1.00  0.00           O  
ATOM    697  HN  GLU B  47       4.782   1.628   5.837  1.00  0.00           H  
ATOM    698  HA  GLU B  47       5.795   3.759   4.447  1.00  0.00           H  
ATOM    699  HB1 GLU B  47       4.139   1.969   3.966  1.00  0.00           H  
ATOM    700  HB2 GLU B  47       2.963   2.897   4.834  1.00  0.00           H  
ATOM    701  HG1 GLU B  47       2.667   3.301   2.464  1.00  0.00           H  
ATOM    702  HG2 GLU B  47       3.162   4.758   3.328  1.00  0.00           H  
ATOM    703  N   THR B  48       3.481   4.595   6.723  1.00  0.00           N  
ATOM    704  CA  THR B  48       2.946   5.641   7.618  1.00  0.00           C  
ATOM    705  C   THR B  48       4.081   6.278   8.452  1.00  0.00           C  
ATOM    706  O   THR B  48       4.235   7.505   8.478  1.00  0.00           O  
ATOM    707  CB  THR B  48       1.886   4.998   8.570  1.00  0.00           C  
ATOM    708  OG1 THR B  48       0.779   4.508   7.803  1.00  0.00           O  
ATOM    709  CG2 THR B  48       1.373   5.962   9.650  1.00  0.00           C  
ATOM    710  HN  THR B  48       3.068   3.706   6.760  1.00  0.00           H  
ATOM    711  HA  THR B  48       2.460   6.396   7.018  1.00  0.00           H  
ATOM    712  HB  THR B  48       2.365   4.156   9.048  1.00  0.00           H  
ATOM    713  HG1 THR B  48       1.069   3.752   7.274  1.00  0.00           H  
ATOM    714 HG21 THR B  48       0.667   5.419  10.269  1.00  0.00           H  
ATOM    715 HG22 THR B  48       0.900   6.829   9.212  1.00  0.00           H  
ATOM    716 HG23 THR B  48       2.201   6.270  10.272  1.00  0.00           H  
ATOM    717  N   ALA B  49       4.877   5.435   9.094  1.00  0.00           N  
ATOM    718  CA  ALA B  49       5.962   5.872   9.958  1.00  0.00           C  
ATOM    719  C   ALA B  49       6.985   6.708   9.180  1.00  0.00           C  
ATOM    720  O   ALA B  49       7.304   7.829   9.576  1.00  0.00           O  
ATOM    721  CB  ALA B  49       6.643   4.671  10.605  1.00  0.00           C  
ATOM    722  HN  ALA B  49       4.724   4.474   8.957  1.00  0.00           H  
ATOM    723  HA  ALA B  49       5.507   6.465  10.743  1.00  0.00           H  
ATOM    724  HB1 ALA B  49       7.405   5.017  11.288  1.00  0.00           H  
ATOM    725  HB2 ALA B  49       7.099   4.063   9.840  1.00  0.00           H  
ATOM    726  HB3 ALA B  49       5.913   4.085  11.142  1.00  0.00           H  
ATOM    727  N   ALA B  50       7.446   6.178   8.045  1.00  0.00           N  
ATOM    728  CA  ALA B  50       8.435   6.861   7.198  1.00  0.00           C  
ATOM    729  C   ALA B  50       7.868   8.165   6.635  1.00  0.00           C  
ATOM    730  O   ALA B  50       8.579   9.174   6.497  1.00  0.00           O  
ATOM    731  CB  ALA B  50       8.887   5.943   6.066  1.00  0.00           C  
ATOM    732  HN  ALA B  50       7.129   5.289   7.764  1.00  0.00           H  
ATOM    733  HA  ALA B  50       9.291   7.092   7.816  1.00  0.00           H  
ATOM    734  HB1 ALA B  50       8.039   5.715   5.439  1.00  0.00           H  
ATOM    735  HB2 ALA B  50       9.281   5.028   6.484  1.00  0.00           H  
ATOM    736  HB3 ALA B  50       9.650   6.433   5.479  1.00  0.00           H  
ATOM    737  N   ARG B  51       6.577   8.152   6.358  1.00  0.00           N  
ATOM    738  CA  ARG B  51       5.861   9.302   5.828  1.00  0.00           C  
ATOM    739  C   ARG B  51       5.893  10.423   6.885  1.00  0.00           C  
ATOM    740  O   ARG B  51       5.930  11.613   6.565  1.00  0.00           O  
ATOM    741  CB  ARG B  51       4.415   8.858   5.513  1.00  0.00           C  
ATOM    742  CG  ARG B  51       3.703   9.574   4.374  1.00  0.00           C  
ATOM    743  CD  ARG B  51       3.263  10.991   4.697  1.00  0.00           C  
ATOM    744  NE  ARG B  51       2.588  11.575   3.536  1.00  0.00           N  
ATOM    745  CZ  ARG B  51       1.558  12.414   3.560  1.00  0.00           C  
ATOM    746  NH1 ARG B  51       1.113  12.887   4.708  1.00  0.00           N  
ATOM    747  NH2 ARG B  51       0.990  12.785   2.423  1.00  0.00           N  
ATOM    748  HN  ARG B  51       6.082   7.312   6.500  1.00  0.00           H  
ATOM    749  HA  ARG B  51       6.353   9.623   4.920  1.00  0.00           H  
ATOM    750  HB1 ARG B  51       4.437   7.811   5.259  1.00  0.00           H  
ATOM    751  HB2 ARG B  51       3.817   8.969   6.407  1.00  0.00           H  
ATOM    752  HG1 ARG B  51       4.367   9.615   3.523  1.00  0.00           H  
ATOM    753  HG2 ARG B  51       2.834   8.993   4.101  1.00  0.00           H  
ATOM    754  HD1 ARG B  51       2.567  10.970   5.524  1.00  0.00           H  
ATOM    755  HD2 ARG B  51       4.118  11.599   4.953  1.00  0.00           H  
ATOM    756  HE  ARG B  51       2.969  11.273   2.673  1.00  0.00           H  
ATOM    757 HH11 ARG B  51       1.534  12.626   5.574  1.00  0.00           H  
ATOM    758 HH12 ARG B  51       0.351  13.554   4.765  1.00  0.00           H  
ATOM    759 HH21 ARG B  51       1.311  12.437   1.528  1.00  0.00           H  
ATOM    760 HH22 ARG B  51       0.221  13.438   2.379  1.00  0.00           H  
ATOM    761  N   LEU B  52       5.912  10.025   8.147  1.00  0.00           N  
ATOM    762  CA  LEU B  52       5.998  10.968   9.243  1.00  0.00           C  
ATOM    763  C   LEU B  52       7.450  11.387   9.478  1.00  0.00           C  
ATOM    764  O   LEU B  52       7.716  12.554   9.810  1.00  0.00           O  
ATOM    765  CB  LEU B  52       5.383  10.381  10.524  1.00  0.00           C  
ATOM    766  CG  LEU B  52       3.901   9.991  10.431  1.00  0.00           C  
ATOM    767  CD1 LEU B  52       3.412   9.413  11.747  1.00  0.00           C  
ATOM    768  CD2 LEU B  52       3.044  11.183  10.011  1.00  0.00           C  
ATOM    769  HN  LEU B  52       5.858   9.063   8.340  1.00  0.00           H  
ATOM    770  HA  LEU B  52       5.436  11.846   8.957  1.00  0.00           H  
ATOM    771  HB1 LEU B  52       5.948   9.498  10.792  1.00  0.00           H  
ATOM    772  HB2 LEU B  52       5.490  11.113  11.312  1.00  0.00           H  
ATOM    773  HG  LEU B  52       3.796   9.217   9.685  1.00  0.00           H  
ATOM    774 HD11 LEU B  52       2.365   9.164  11.670  1.00  0.00           H  
ATOM    775 HD12 LEU B  52       3.553  10.142  12.532  1.00  0.00           H  
ATOM    776 HD13 LEU B  52       3.980   8.523  11.973  1.00  0.00           H  
ATOM    777 HD21 LEU B  52       3.365  11.533   9.041  1.00  0.00           H  
ATOM    778 HD22 LEU B  52       3.146  11.976  10.736  1.00  0.00           H  
ATOM    779 HD23 LEU B  52       2.010  10.874   9.954  1.00  0.00           H  
ATOM    780  N   GLU B  53       8.390  10.443   9.292  1.00  0.00           N  
ATOM    781  CA  GLU B  53       9.830  10.719   9.436  1.00  0.00           C  
ATOM    782  C   GLU B  53      10.242  11.847   8.507  1.00  0.00           C  
ATOM    783  O   GLU B  53      10.851  12.819   8.944  1.00  0.00           O  
ATOM    784  CB  GLU B  53      10.698   9.487   9.128  1.00  0.00           C  
ATOM    785  CG  GLU B  53      10.449   8.271   9.999  1.00  0.00           C  
ATOM    786  CD  GLU B  53      11.383   7.134   9.644  1.00  0.00           C  
ATOM    787  OE1 GLU B  53      11.214   6.518   8.582  1.00  0.00           O  
ATOM    788  OE2 GLU B  53      12.336   6.871  10.398  1.00  0.00           O  
ATOM    789  HN  GLU B  53       8.103   9.524   9.081  1.00  0.00           H  
ATOM    790  HA  GLU B  53      10.008  11.036  10.456  1.00  0.00           H  
ATOM    791  HB1 GLU B  53      10.538   9.199   8.100  1.00  0.00           H  
ATOM    792  HB2 GLU B  53      11.732   9.773   9.243  1.00  0.00           H  
ATOM    793  HG1 GLU B  53      10.612   8.544  11.031  1.00  0.00           H  
ATOM    794  HG2 GLU B  53       9.429   7.940   9.863  1.00  0.00           H  
ATOM    795  N   SER B  54       9.867  11.729   7.232  1.00  0.00           N  
ATOM    796  CA  SER B  54      10.209  12.725   6.215  1.00  0.00           C  
ATOM    797  C   SER B  54       9.554  14.091   6.517  1.00  0.00           C  
ATOM    798  O   SER B  54      10.091  15.141   6.170  1.00  0.00           O  
ATOM    799  CB  SER B  54       9.756  12.221   4.839  1.00  0.00           C  
ATOM    800  OG  SER B  54      10.255  10.909   4.578  1.00  0.00           O  
ATOM    801  HN  SER B  54       9.353  10.932   6.963  1.00  0.00           H  
ATOM    802  HA  SER B  54      11.284  12.836   6.205  1.00  0.00           H  
ATOM    803  HB1 SER B  54       8.676  12.195   4.805  1.00  0.00           H  
ATOM    804  HB2 SER B  54      10.114  12.887   4.066  1.00  0.00           H  
ATOM    805  HG  SER B  54      10.949  10.704   5.213  1.00  0.00           H  
ATOM    806  N   ARG B  55       8.422  14.056   7.190  1.00  0.00           N  
ATOM    807  CA  ARG B  55       7.651  15.255   7.479  1.00  0.00           C  
ATOM    808  C   ARG B  55       8.173  16.014   8.711  1.00  0.00           C  
ATOM    809  O   ARG B  55       8.226  17.240   8.706  1.00  0.00           O  
ATOM    810  CB  ARG B  55       6.166  14.878   7.645  1.00  0.00           C  
ATOM    811  CG  ARG B  55       5.221  16.027   7.985  1.00  0.00           C  
ATOM    812  CD  ARG B  55       3.786  15.521   8.018  1.00  0.00           C  
ATOM    813  NE  ARG B  55       2.811  16.527   8.460  1.00  0.00           N  
ATOM    814  CZ  ARG B  55       1.508  16.491   8.171  1.00  0.00           C  
ATOM    815  NH1 ARG B  55       1.078  15.761   7.136  1.00  0.00           N  
ATOM    816  NH2 ARG B  55       0.655  17.277   8.828  1.00  0.00           N  
ATOM    817  HN  ARG B  55       8.093  13.188   7.504  1.00  0.00           H  
ATOM    818  HA  ARG B  55       7.736  15.904   6.619  1.00  0.00           H  
ATOM    819  HB1 ARG B  55       5.816  14.430   6.726  1.00  0.00           H  
ATOM    820  HB2 ARG B  55       6.089  14.136   8.426  1.00  0.00           H  
ATOM    821  HG1 ARG B  55       5.479  16.426   8.956  1.00  0.00           H  
ATOM    822  HG2 ARG B  55       5.303  16.798   7.232  1.00  0.00           H  
ATOM    823  HD1 ARG B  55       3.508  15.195   7.026  1.00  0.00           H  
ATOM    824  HD2 ARG B  55       3.736  14.673   8.686  1.00  0.00           H  
ATOM    825  HE  ARG B  55       3.151  17.221   9.075  1.00  0.00           H  
ATOM    826 HH11 ARG B  55       1.709  15.249   6.544  1.00  0.00           H  
ATOM    827 HH12 ARG B  55       0.101  15.675   6.890  1.00  0.00           H  
ATOM    828 HH21 ARG B  55       0.944  17.918   9.549  1.00  0.00           H  
ATOM    829 HH22 ARG B  55      -0.334  17.264   8.649  1.00  0.00           H  
ATOM    830  N   TYR B  56       8.549  15.300   9.755  1.00  0.00           N  
ATOM    831  CA  TYR B  56       8.960  15.970  10.988  1.00  0.00           C  
ATOM    832  C   TYR B  56      10.461  15.916  11.262  1.00  0.00           C  
ATOM    833  O   TYR B  56      10.965  16.678  12.090  1.00  0.00           O  
ATOM    834  CB  TYR B  56       8.156  15.453  12.189  1.00  0.00           C  
ATOM    835  CG  TYR B  56       6.672  15.729  12.066  1.00  0.00           C  
ATOM    836  CD1 TYR B  56       6.179  17.020  12.209  1.00  0.00           C  
ATOM    837  CD2 TYR B  56       5.773  14.710  11.799  1.00  0.00           C  
ATOM    838  CE1 TYR B  56       4.831  17.287  12.085  1.00  0.00           C  
ATOM    839  CE2 TYR B  56       4.420  14.969  11.677  1.00  0.00           C  
ATOM    840  CZ  TYR B  56       3.956  16.259  11.820  1.00  0.00           C  
ATOM    841  OH  TYR B  56       2.605  16.521  11.694  1.00  0.00           O  
ATOM    842  HN  TYR B  56       8.523  14.317   9.715  1.00  0.00           H  
ATOM    843  HA  TYR B  56       8.703  17.011  10.853  1.00  0.00           H  
ATOM    844  HB1 TYR B  56       8.290  14.385  12.268  1.00  0.00           H  
ATOM    845  HB2 TYR B  56       8.519  15.930  13.088  1.00  0.00           H  
ATOM    846  HD1 TYR B  56       6.870  17.823  12.418  1.00  0.00           H  
ATOM    847  HD2 TYR B  56       6.140  13.702  11.690  1.00  0.00           H  
ATOM    848  HE1 TYR B  56       4.467  18.297  12.198  1.00  0.00           H  
ATOM    849  HE2 TYR B  56       3.731  14.165  11.464  1.00  0.00           H  
ATOM    850  HH  TYR B  56       2.131  15.881  12.236  1.00  0.00           H  
ATOM    851  N   GLY B  57      11.169  15.044  10.573  1.00  0.00           N  
ATOM    852  CA  GLY B  57      12.600  14.925  10.790  1.00  0.00           C  
ATOM    853  C   GLY B  57      12.922  14.014  11.955  1.00  0.00           C  
ATOM    854  O   GLY B  57      13.687  14.384  12.858  1.00  0.00           O  
ATOM    855  HN  GLY B  57      10.740  14.476   9.898  1.00  0.00           H  
ATOM    856  HA1 GLY B  57      13.064  14.535   9.896  1.00  0.00           H  
ATOM    857  HA2 GLY B  57      13.000  15.907  10.994  1.00  0.00           H  
ATOM    858  N   VAL B  58      12.335  12.826  11.939  1.00  0.00           N  
ATOM    859  CA  VAL B  58      12.537  11.835  12.997  1.00  0.00           C  
ATOM    860  C   VAL B  58      13.042  10.523  12.389  1.00  0.00           C  
ATOM    861  O   VAL B  58      13.239  10.450  11.173  1.00  0.00           O  
ATOM    862  CB  VAL B  58      11.234  11.556  13.829  1.00  0.00           C  
ATOM    863  CG1 VAL B  58      10.739  12.803  14.526  1.00  0.00           C  
ATOM    864  CG2 VAL B  58      10.125  10.998  12.946  1.00  0.00           C  
ATOM    865  HN  VAL B  58      11.777  12.582  11.170  1.00  0.00           H  
ATOM    866  HA  VAL B  58      13.304  12.217  13.659  1.00  0.00           H  
ATOM    867  HB  VAL B  58      11.466  10.818  14.584  1.00  0.00           H  
ATOM    868 HG11 VAL B  58      11.511  13.195  15.172  1.00  0.00           H  
ATOM    869 HG12 VAL B  58       9.860  12.547  15.102  1.00  0.00           H  
ATOM    870 HG13 VAL B  58      10.473  13.533  13.774  1.00  0.00           H  
ATOM    871 HG21 VAL B  58       9.250  10.809  13.550  1.00  0.00           H  
ATOM    872 HG22 VAL B  58      10.465  10.077  12.498  1.00  0.00           H  
ATOM    873 HG23 VAL B  58       9.889  11.712  12.172  1.00  0.00           H  
ATOM    874  N   SER B  59      13.257   9.507  13.206  1.00  0.00           N  
ATOM    875  CA  SER B  59      13.650   8.200  12.722  1.00  0.00           C  
ATOM    876  C   SER B  59      13.115   7.078  13.619  1.00  0.00           C  
ATOM    877  O   SER B  59      13.470   6.974  14.801  1.00  0.00           O  
ATOM    878  CB  SER B  59      15.173   8.104  12.571  1.00  0.00           C  
ATOM    879  OG  SER B  59      15.650   9.099  11.668  1.00  0.00           O  
ATOM    880  HN  SER B  59      13.204   9.636  14.181  1.00  0.00           H  
ATOM    881  HA  SER B  59      13.201   8.077  11.748  1.00  0.00           H  
ATOM    882  HB1 SER B  59      15.643   8.252  13.533  1.00  0.00           H  
ATOM    883  HB2 SER B  59      15.435   7.130  12.188  1.00  0.00           H  
ATOM    884  HG  SER B  59      14.854   9.511  11.300  1.00  0.00           H  
ATOM    885  N   ILE B  60      12.240   6.270  13.058  1.00  0.00           N  
ATOM    886  CA  ILE B  60      11.670   5.130  13.744  1.00  0.00           C  
ATOM    887  C   ILE B  60      12.047   3.863  12.973  1.00  0.00           C  
ATOM    888  O   ILE B  60      11.696   3.721  11.788  1.00  0.00           O  
ATOM    889  CB  ILE B  60      10.095   5.199  13.907  1.00  0.00           C  
ATOM    890  CG1 ILE B  60       9.632   6.347  14.838  1.00  0.00           C  
ATOM    891  CG2 ILE B  60       9.534   3.873  14.417  1.00  0.00           C  
ATOM    892  CD1 ILE B  60       9.775   7.741  14.278  1.00  0.00           C  
ATOM    893  HN  ILE B  60      12.001   6.433  12.113  1.00  0.00           H  
ATOM    894  HA  ILE B  60      12.131   5.084  14.720  1.00  0.00           H  
ATOM    895  HB  ILE B  60       9.681   5.358  12.922  1.00  0.00           H  
ATOM    896 HG11 ILE B  60       8.586   6.207  15.061  1.00  0.00           H  
ATOM    897 HG12 ILE B  60      10.203   6.297  15.756  1.00  0.00           H  
ATOM    898 HG21 ILE B  60       9.961   3.655  15.384  1.00  0.00           H  
ATOM    899 HG22 ILE B  60       9.790   3.085  13.724  1.00  0.00           H  
ATOM    900 HG23 ILE B  60       8.460   3.943  14.503  1.00  0.00           H  
ATOM    901 HD11 ILE B  60      10.815   7.941  14.066  1.00  0.00           H  
ATOM    902 HD12 ILE B  60       9.405   8.460  14.992  1.00  0.00           H  
ATOM    903 HD13 ILE B  60       9.208   7.818  13.361  1.00  0.00           H  
ATOM    904  N   PRO B  61      12.822   2.957  13.605  1.00  0.00           N  
ATOM    905  CA  PRO B  61      13.228   1.688  12.985  1.00  0.00           C  
ATOM    906  C   PRO B  61      12.022   0.822  12.590  1.00  0.00           C  
ATOM    907  O   PRO B  61      10.996   0.794  13.296  1.00  0.00           O  
ATOM    908  CB  PRO B  61      14.059   1.002  14.073  1.00  0.00           C  
ATOM    909  CG  PRO B  61      14.503   2.112  14.960  1.00  0.00           C  
ATOM    910  CD  PRO B  61      13.384   3.107  14.953  1.00  0.00           C  
ATOM    911  HA  PRO B  61      13.837   1.862  12.110  1.00  0.00           H  
ATOM    912  HB1 PRO B  61      13.438   0.294  14.602  1.00  0.00           H  
ATOM    913  HB2 PRO B  61      14.900   0.491  13.629  1.00  0.00           H  
ATOM    914  HG1 PRO B  61      14.668   1.738  15.962  1.00  0.00           H  
ATOM    915  HG2 PRO B  61      15.405   2.563  14.569  1.00  0.00           H  
ATOM    916  HD1 PRO B  61      12.645   2.861  15.700  1.00  0.00           H  
ATOM    917  HD2 PRO B  61      13.769   4.105  15.098  1.00  0.00           H  
ATOM    918  N   ASP B  62      12.183   0.103  11.488  1.00  0.00           N  
ATOM    919  CA  ASP B  62      11.135  -0.712  10.841  1.00  0.00           C  
ATOM    920  C   ASP B  62      10.405  -1.611  11.819  1.00  0.00           C  
ATOM    921  O   ASP B  62       9.172  -1.565  11.934  1.00  0.00           O  
ATOM    922  CB  ASP B  62      11.747  -1.616   9.765  1.00  0.00           C  
ATOM    923  CG  ASP B  62      12.551  -0.876   8.747  1.00  0.00           C  
ATOM    924  OD1 ASP B  62      13.756  -0.649   8.995  1.00  0.00           O  
ATOM    925  OD2 ASP B  62      12.027  -0.554   7.676  1.00  0.00           O  
ATOM    926  HN  ASP B  62      13.063   0.115  11.049  1.00  0.00           H  
ATOM    927  HA  ASP B  62      10.429  -0.053  10.359  1.00  0.00           H  
ATOM    928  HB1 ASP B  62      12.398  -2.330  10.246  1.00  0.00           H  
ATOM    929  HB2 ASP B  62      10.952  -2.151   9.265  1.00  0.00           H  
ATOM    930  N   ASP B  63      11.164  -2.407  12.554  1.00  0.00           N  
ATOM    931  CA  ASP B  63      10.579  -3.405  13.445  1.00  0.00           C  
ATOM    932  C   ASP B  63       9.915  -2.765  14.656  1.00  0.00           C  
ATOM    933  O   ASP B  63       9.086  -3.388  15.299  1.00  0.00           O  
ATOM    934  CB  ASP B  63      11.610  -4.458  13.900  1.00  0.00           C  
ATOM    935  CG  ASP B  63      12.607  -3.951  14.921  1.00  0.00           C  
ATOM    936  OD1 ASP B  63      13.573  -3.263  14.539  1.00  0.00           O  
ATOM    937  OD2 ASP B  63      12.455  -4.260  16.118  1.00  0.00           O  
ATOM    938  HN  ASP B  63      12.139  -2.317  12.502  1.00  0.00           H  
ATOM    939  HA  ASP B  63       9.812  -3.908  12.875  1.00  0.00           H  
ATOM    940  HB1 ASP B  63      11.084  -5.289  14.346  1.00  0.00           H  
ATOM    941  HB2 ASP B  63      12.158  -4.803  13.034  1.00  0.00           H  
ATOM    942  N   VAL B  64      10.241  -1.513  14.934  1.00  0.00           N  
ATOM    943  CA  VAL B  64       9.681  -0.818  16.083  1.00  0.00           C  
ATOM    944  C   VAL B  64       8.241  -0.403  15.789  1.00  0.00           C  
ATOM    945  O   VAL B  64       7.372  -0.486  16.652  1.00  0.00           O  
ATOM    946  CB  VAL B  64      10.536   0.417  16.495  1.00  0.00           C  
ATOM    947  CG1 VAL B  64       9.935   1.129  17.701  1.00  0.00           C  
ATOM    948  CG2 VAL B  64      11.960  -0.014  16.803  1.00  0.00           C  
ATOM    949  HN  VAL B  64      10.858  -1.034  14.341  1.00  0.00           H  
ATOM    950  HA  VAL B  64       9.671  -1.525  16.902  1.00  0.00           H  
ATOM    951  HB  VAL B  64      10.565   1.109  15.666  1.00  0.00           H  
ATOM    952 HG11 VAL B  64       8.937   1.467  17.457  1.00  0.00           H  
ATOM    953 HG12 VAL B  64      10.554   1.976  17.956  1.00  0.00           H  
ATOM    954 HG13 VAL B  64       9.889   0.442  18.535  1.00  0.00           H  
ATOM    955 HG21 VAL B  64      12.539   0.852  17.091  1.00  0.00           H  
ATOM    956 HG22 VAL B  64      12.401  -0.463  15.928  1.00  0.00           H  
ATOM    957 HG23 VAL B  64      11.949  -0.728  17.613  1.00  0.00           H  
ATOM    958  N   ALA B  65       7.984  -0.020  14.546  1.00  0.00           N  
ATOM    959  CA  ALA B  65       6.655   0.387  14.134  1.00  0.00           C  
ATOM    960  C   ALA B  65       5.724  -0.820  14.096  1.00  0.00           C  
ATOM    961  O   ALA B  65       4.519  -0.695  14.237  1.00  0.00           O  
ATOM    962  CB  ALA B  65       6.714   1.054  12.778  1.00  0.00           C  
ATOM    963  HN  ALA B  65       8.694  -0.005  13.871  1.00  0.00           H  
ATOM    964  HA  ALA B  65       6.281   1.099  14.856  1.00  0.00           H  
ATOM    965  HB1 ALA B  65       7.061   0.341  12.043  1.00  0.00           H  
ATOM    966  HB2 ALA B  65       7.396   1.890  12.825  1.00  0.00           H  
ATOM    967  HB3 ALA B  65       5.724   1.399  12.517  1.00  0.00           H  
ATOM    968  N   GLY B  66       6.316  -1.994  13.948  1.00  0.00           N  
ATOM    969  CA  GLY B  66       5.549  -3.217  13.897  1.00  0.00           C  
ATOM    970  C   GLY B  66       5.220  -3.749  15.282  1.00  0.00           C  
ATOM    971  O   GLY B  66       4.532  -4.766  15.418  1.00  0.00           O  
ATOM    972  HN  GLY B  66       7.294  -2.015  13.875  1.00  0.00           H  
ATOM    973  HA1 GLY B  66       4.632  -3.043  13.353  1.00  0.00           H  
ATOM    974  HA2 GLY B  66       6.128  -3.960  13.370  1.00  0.00           H  
ATOM    975  N   ARG B  67       5.699  -3.060  16.310  1.00  0.00           N  
ATOM    976  CA  ARG B  67       5.473  -3.471  17.680  1.00  0.00           C  
ATOM    977  C   ARG B  67       4.176  -2.890  18.211  1.00  0.00           C  
ATOM    978  O   ARG B  67       3.655  -3.354  19.234  1.00  0.00           O  
ATOM    979  CB  ARG B  67       6.626  -3.027  18.584  1.00  0.00           C  
ATOM    980  CG  ARG B  67       7.983  -3.551  18.177  1.00  0.00           C  
ATOM    981  CD  ARG B  67       9.082  -2.978  19.048  1.00  0.00           C  
ATOM    982  NE  ARG B  67      10.424  -3.319  18.551  1.00  0.00           N  
ATOM    983  CZ  ARG B  67      11.581  -2.889  19.093  1.00  0.00           C  
ATOM    984  NH1 ARG B  67      11.574  -2.096  20.167  1.00  0.00           N  
ATOM    985  NH2 ARG B  67      12.732  -3.220  18.534  1.00  0.00           N  
ATOM    986  HN  ARG B  67       6.226  -2.249  16.144  1.00  0.00           H  
ATOM    987  HA  ARG B  67       5.417  -4.549  17.699  1.00  0.00           H  
ATOM    988  HB1 ARG B  67       6.674  -1.948  18.580  1.00  0.00           H  
ATOM    989  HB2 ARG B  67       6.420  -3.364  19.588  1.00  0.00           H  
ATOM    990  HG1 ARG B  67       7.987  -4.627  18.272  1.00  0.00           H  
ATOM    991  HG2 ARG B  67       8.168  -3.277  17.148  1.00  0.00           H  
ATOM    992  HD1 ARG B  67       8.977  -1.903  19.063  1.00  0.00           H  
ATOM    993  HD2 ARG B  67       8.970  -3.362  20.050  1.00  0.00           H  
ATOM    994  HE  ARG B  67      10.434  -3.898  17.753  1.00  0.00           H  
ATOM    995 HH11 ARG B  67      10.725  -1.777  20.609  1.00  0.00           H  
ATOM    996 HH12 ARG B  67      12.426  -1.781  20.603  1.00  0.00           H  
ATOM    997 HH21 ARG B  67      12.742  -3.789  17.693  1.00  0.00           H  
ATOM    998 HH22 ARG B  67      13.630  -2.921  18.880  1.00  0.00           H  
ATOM    999  N   VAL B  68       3.638  -1.903  17.522  1.00  0.00           N  
ATOM   1000  CA  VAL B  68       2.450  -1.238  18.014  1.00  0.00           C  
ATOM   1001  C   VAL B  68       1.177  -1.958  17.559  1.00  0.00           C  
ATOM   1002  O   VAL B  68       1.247  -2.977  16.860  1.00  0.00           O  
ATOM   1003  CB  VAL B  68       2.412   0.283  17.669  1.00  0.00           C  
ATOM   1004  CG1 VAL B  68       3.667   0.958  18.172  1.00  0.00           C  
ATOM   1005  CG2 VAL B  68       2.240   0.541  16.182  1.00  0.00           C  
ATOM   1006  HN  VAL B  68       4.020  -1.649  16.655  1.00  0.00           H  
ATOM   1007  HA  VAL B  68       2.511  -1.338  19.089  1.00  0.00           H  
ATOM   1008  HB  VAL B  68       1.584   0.733  18.199  1.00  0.00           H  
ATOM   1009 HG11 VAL B  68       3.727   0.846  19.245  1.00  0.00           H  
ATOM   1010 HG12 VAL B  68       3.642   2.009  17.920  1.00  0.00           H  
ATOM   1011 HG13 VAL B  68       4.530   0.501  17.712  1.00  0.00           H  
ATOM   1012 HG21 VAL B  68       3.043   0.078  15.628  1.00  0.00           H  
ATOM   1013 HG22 VAL B  68       2.273   1.609  16.015  1.00  0.00           H  
ATOM   1014 HG23 VAL B  68       1.288   0.151  15.853  1.00  0.00           H  
ATOM   1015  N   ASP B  69       0.041  -1.473  17.976  1.00  0.00           N  
ATOM   1016  CA  ASP B  69      -1.253  -2.066  17.611  1.00  0.00           C  
ATOM   1017  C   ASP B  69      -2.281  -0.993  17.540  1.00  0.00           C  
ATOM   1018  O   ASP B  69      -3.144  -0.985  16.671  1.00  0.00           O
[truncated: 20,984 more chars]
