# Supplementary material for: Path to Actinorhodin: Regio- and Stereoselective Ketone Reduction by a Type II Polyketide Ketoreductase Revealed in Atomistic Detail
Source: JACS Au. 2022 Apr 7;2(4):972–84. doi: 10.1021/jacsau.2c00086 (PMC9088766; doi:10.1021/jacsau.2c00086)
Supplement: Supplementary file 2 — au2c00086_si_002.zip [file au2c00086_si_002.zip › SI_files/Docking_Models/M20.pdb]

ATOM      1  N   MET A   1      -5.241  14.112 -24.667  1.00  0.00           N1+
ATOM      2  H1  MET A   1      -5.076  13.707 -23.756  1.00  0.00           H  
ATOM      3  H2  MET A   1      -4.552  13.671 -25.260  1.00  0.00           H  
ATOM      4  H3  MET A   1      -5.151  15.116 -24.626  1.00  0.00           H  
ATOM      5  CA  MET A   1      -6.628  13.766 -25.032  1.00  0.00           C  
ATOM      6  HA  MET A   1      -7.254  14.432 -24.439  1.00  0.00           H  
ATOM      7  CB  MET A   1      -6.896  14.147 -26.568  1.00  0.00           C  
ATOM      8  HB2 MET A   1      -6.705  15.206 -26.741  1.00  0.00           H  
ATOM      9  HB3 MET A   1      -6.247  13.599 -27.251  1.00  0.00           H  
ATOM     10  CG  MET A   1      -8.306  13.790 -26.953  1.00  0.00           C  
ATOM     11  HG2 MET A   1      -8.395  12.706 -26.893  1.00  0.00           H  
ATOM     12  HG3 MET A   1      -8.948  14.368 -26.288  1.00  0.00           H  
ATOM     13  SD  MET A   1      -8.906  14.108 -28.620  1.00  0.00           S  
ATOM     14  CE  MET A   1      -8.417  15.877 -28.742  1.00  0.00           C  
ATOM     15  HE1 MET A   1      -8.683  16.368 -27.807  1.00  0.00           H  
ATOM     16  HE2 MET A   1      -7.343  15.976 -28.898  1.00  0.00           H  
ATOM     17  HE3 MET A   1      -8.980  16.322 -29.563  1.00  0.00           H  
ATOM     18  C   MET A   1      -6.964  12.322 -24.684  1.00  0.00           C  
ATOM     19  O   MET A   1      -6.345  11.389 -25.260  1.00  0.00           O  
ATOM     20  N   ALA A   2      -8.026  12.118 -23.886  1.00  0.00           N  
ATOM     21  H   ALA A   2      -8.636  12.844 -23.538  1.00  0.00           H  
ATOM     22  CA  ALA A   2      -8.393  10.777 -23.355  1.00  0.00           C  
ATOM     23  HA  ALA A   2      -7.593  10.073 -23.584  1.00  0.00           H  
ATOM     24  CB  ALA A   2      -8.454  10.852 -21.813  1.00  0.00           C  
ATOM     25  HB1 ALA A   2      -9.013  10.020 -21.385  1.00  0.00           H  
ATOM     26  HB2 ALA A   2      -7.425  10.800 -21.456  1.00  0.00           H  
ATOM     27  HB3 ALA A   2      -8.816  11.804 -21.425  1.00  0.00           H  
ATOM     28  C   ALA A   2      -9.690  10.372 -24.051  1.00  0.00           C  
ATOM     29  O   ALA A   2     -10.726  10.265 -23.404  1.00  0.00           O  
ATOM     30  N   THR A   3      -9.530  10.061 -25.330  1.00  0.00           N  
ATOM     31  H   THR A   3      -8.568  10.050 -25.636  1.00  0.00           H  
ATOM     32  CA  THR A   3     -10.617   9.527 -26.263  1.00  0.00           C  
ATOM     33  HA  THR A   3     -11.354  10.321 -26.385  1.00  0.00           H  
ATOM     34  CB  THR A   3     -10.055   9.220 -27.675  1.00  0.00           C  
ATOM     35  HB  THR A   3     -10.777   8.731 -28.328  1.00  0.00           H  
ATOM     36  CG2 THR A   3      -9.547  10.391 -28.477  1.00  0.00           C  
ATOM     37 HG21 THR A   3      -9.351  10.068 -29.499  1.00  0.00           H  
ATOM     38 HG22 THR A   3     -10.351  11.123 -28.411  1.00  0.00           H  
ATOM     39 HG23 THR A   3      -8.654  10.941 -28.181  1.00  0.00           H  
ATOM     40  OG1 THR A   3      -8.957   8.310 -27.627  1.00  0.00           O  
ATOM     41  HG1 THR A   3      -9.205   7.630 -28.256  1.00  0.00           H  
ATOM     42  C   THR A   3     -11.162   8.252 -25.733  1.00  0.00           C  
ATOM     43  O   THR A   3     -10.466   7.436 -25.054  1.00  0.00           O  
ATOM     44  N   GLN A   4     -12.478   8.050 -25.970  1.00  0.00           N  
ATOM     45  H   GLN A   4     -12.934   8.725 -26.567  1.00  0.00           H  
ATOM     46  CA  GLN A   4     -13.222   6.866 -25.669  1.00  0.00           C  
ATOM     47  HA  GLN A   4     -13.041   6.695 -24.608  1.00  0.00           H  
ATOM     48  CB  GLN A   4     -14.707   7.061 -25.906  1.00  0.00           C  
ATOM     49  HB2 GLN A   4     -14.922   7.155 -26.970  1.00  0.00           H  
ATOM     50  HB3 GLN A   4     -15.120   6.101 -25.595  1.00  0.00           H  
ATOM     51  CG  GLN A   4     -15.372   8.168 -25.007  1.00  0.00           C  
ATOM     52  HG2 GLN A   4     -15.069   7.985 -23.976  1.00  0.00           H  
ATOM     53  HG3 GLN A   4     -15.022   9.162 -25.286  1.00  0.00           H  
ATOM     54  CD  GLN A   4     -16.889   8.109 -25.067  1.00  0.00           C  
ATOM     55  OE1 GLN A   4     -17.481   7.220 -25.547  1.00  0.00           O  
ATOM     56  NE2 GLN A   4     -17.574   9.193 -24.662  1.00  0.00           N  
ATOM     57 HE21 GLN A   4     -17.209   9.892 -24.030  1.00  0.00           H  
ATOM     58 HE22 GLN A   4     -18.503   9.264 -25.050  1.00  0.00           H  
ATOM     59  C   GLN A   4     -12.783   5.611 -26.452  1.00  0.00           C  
ATOM     60  O   GLN A   4     -13.008   4.494 -25.968  1.00  0.00           O  
ATOM     61  N   ASP A   5     -12.156   5.732 -27.625  1.00  0.00           N  
ATOM     62  H   ASP A   5     -12.050   6.673 -27.977  1.00  0.00           H  
ATOM     63  CA  ASP A   5     -11.500   4.658 -28.350  1.00  0.00           C  
ATOM     64  HA  ASP A   5     -11.999   3.695 -28.242  1.00  0.00           H  
ATOM     65  CB  ASP A   5     -11.493   4.921 -29.852  1.00  0.00           C  
ATOM     66  HB2 ASP A   5     -10.942   4.138 -30.372  1.00  0.00           H  
ATOM     67  HB3 ASP A   5     -12.508   4.953 -30.247  1.00  0.00           H  
ATOM     68  CG  ASP A   5     -10.738   6.102 -30.341  1.00  0.00           C  
ATOM     69  OD1 ASP A   5     -10.900   6.540 -31.511  1.00  0.00           O  
ATOM     70  OD2 ASP A   5     -10.047   6.763 -29.545  1.00  0.00           O  
ATOM     71  C   ASP A   5     -10.104   4.258 -27.848  1.00  0.00           C  
ATOM     72  O   ASP A   5      -9.695   3.173 -28.254  1.00  0.00           O  
ATOM     73  N   SER A   6      -9.450   5.006 -26.934  1.00  0.00           N  
ATOM     74  H   SER A   6      -9.773   5.953 -26.800  1.00  0.00           H  
ATOM     75  CA  SER A   6      -8.041   4.899 -26.526  1.00  0.00           C  
ATOM     76  HA  SER A   6      -7.461   4.971 -27.446  1.00  0.00           H  
ATOM     77  CB  SER A   6      -7.656   5.952 -25.522  1.00  0.00           C  
ATOM     78  HB2 SER A   6      -6.593   5.766 -25.366  1.00  0.00           H  
ATOM     79  HB3 SER A   6      -7.878   6.966 -25.857  1.00  0.00           H  
ATOM     80  OG  SER A   6      -8.418   5.921 -24.371  1.00  0.00           O  
ATOM     81  HG  SER A   6      -9.217   6.429 -24.526  1.00  0.00           H  
ATOM     82  C   SER A   6      -7.765   3.596 -25.852  1.00  0.00           C  
ATOM     83  O   SER A   6      -8.657   2.760 -25.676  1.00  0.00           O  
ATOM     84  N   GLU A   7      -6.498   3.255 -25.649  1.00  0.00           N  
ATOM     85  H   GLU A   7      -5.801   3.967 -25.822  1.00  0.00           H  
ATOM     86  CA  GLU A   7      -6.039   1.892 -25.086  1.00  0.00           C  
ATOM     87  HA  GLU A   7      -6.652   1.128 -25.566  1.00  0.00           H  
ATOM     88  CB  GLU A   7      -4.576   1.515 -25.396  1.00  0.00           C  
ATOM     89  HB2 GLU A   7      -3.914   2.247 -24.934  1.00  0.00           H  
ATOM     90  HB3 GLU A   7      -4.452   0.439 -25.267  1.00  0.00           H  
ATOM     91  CG  GLU A   7      -4.197   1.699 -26.900  1.00  0.00           C  
ATOM     92  HG2 GLU A   7      -3.705   2.655 -27.078  1.00  0.00           H  
ATOM     93  HG3 GLU A   7      -3.319   1.057 -26.826  1.00  0.00           H  
ATOM     94  CD  GLU A   7      -5.260   1.373 -28.022  1.00  0.00           C  
ATOM     95  OE1 GLU A   7      -5.864   0.258 -27.984  1.00  0.00           O  
ATOM     96  OE2 GLU A   7      -5.545   2.240 -28.893  1.00  0.00           O  
ATOM     97  C   GLU A   7      -6.218   1.809 -23.549  1.00  0.00           C  
ATOM     98  O   GLU A   7      -6.175   2.800 -22.842  1.00  0.00           O  
ATOM     99  N   VAL A   8      -6.451   0.631 -22.992  1.00  0.00           N  
ATOM    100  H   VAL A   8      -6.603  -0.168 -23.590  1.00  0.00           H  
ATOM    101  CA  VAL A   8      -6.820   0.393 -21.603  1.00  0.00           C  
ATOM    102  HA  VAL A   8      -6.747   1.320 -21.032  1.00  0.00           H  
ATOM    103  CB  VAL A   8      -8.323  -0.053 -21.498  1.00  0.00           C  
ATOM    104  HB  VAL A   8      -8.420  -0.887 -22.194  1.00  0.00           H  
ATOM    105  CG1 VAL A   8      -8.827  -0.443 -20.050  1.00  0.00           C  
ATOM    106 HG11 VAL A   8      -9.786  -0.954 -20.147  1.00  0.00           H  
ATOM    107 HG12 VAL A   8      -8.144  -1.156 -19.591  1.00  0.00           H  
ATOM    108 HG13 VAL A   8      -8.862   0.491 -19.490  1.00  0.00           H  
ATOM    109  CG2 VAL A   8      -9.246   0.982 -22.133  1.00  0.00           C  
ATOM    110 HG21 VAL A   8     -10.184   0.444 -22.273  1.00  0.00           H  
ATOM    111 HG22 VAL A   8      -9.364   1.836 -21.465  1.00  0.00           H  
ATOM    112 HG23 VAL A   8      -8.893   1.234 -23.133  1.00  0.00           H  
ATOM    113  C   VAL A   8      -5.918  -0.556 -20.869  1.00  0.00           C  
ATOM    114  O   VAL A   8      -5.639  -1.652 -21.348  1.00  0.00           O  
ATOM    115  N   ALA A   9      -5.700  -0.253 -19.569  1.00  0.00           N  
ATOM    116  H   ALA A   9      -6.229   0.514 -19.179  1.00  0.00           H  
ATOM    117  CA  ALA A   9      -4.641  -0.853 -18.805  1.00  0.00           C  
ATOM    118  HA  ALA A   9      -4.351  -1.810 -19.240  1.00  0.00           H  
ATOM    119  CB  ALA A   9      -3.583   0.179 -18.816  1.00  0.00           C  
ATOM    120  HB1 ALA A   9      -3.201   0.336 -19.825  1.00  0.00           H  
ATOM    121  HB2 ALA A   9      -3.961   1.162 -18.535  1.00  0.00           H  
ATOM    122  HB3 ALA A   9      -2.653   0.004 -18.275  1.00  0.00           H  
ATOM    123  C   ALA A   9      -5.047  -1.100 -17.306  1.00  0.00           C  
ATOM    124  O   ALA A   9      -5.886  -0.378 -16.768  1.00  0.00           O  
ATOM    125  N   LEU A  10      -4.436  -2.098 -16.707  1.00  0.00           N  
ATOM    126  H   LEU A  10      -3.742  -2.617 -17.228  1.00  0.00           H  
ATOM    127  CA  LEU A  10      -4.680  -2.654 -15.388  1.00  0.00           C  
ATOM    128  HA  LEU A  10      -5.186  -1.935 -14.744  1.00  0.00           H  
ATOM    129  CB  LEU A  10      -5.615  -3.919 -15.489  1.00  0.00           C  
ATOM    130  HB2 LEU A  10      -6.522  -3.692 -16.052  1.00  0.00           H  
ATOM    131  HB3 LEU A  10      -5.111  -4.700 -16.057  1.00  0.00           H  
ATOM    132  CG  LEU A  10      -5.963  -4.497 -14.084  1.00  0.00           C  
ATOM    133  HG  LEU A  10      -5.042  -4.732 -13.549  1.00  0.00           H  
ATOM    134  CD1 LEU A  10      -6.862  -3.491 -13.354  1.00  0.00           C  
ATOM    135 HD11 LEU A  10      -7.386  -4.028 -12.563  1.00  0.00           H  
ATOM    136 HD12 LEU A  10      -6.257  -2.688 -12.932  1.00  0.00           H  
ATOM    137 HD13 LEU A  10      -7.621  -3.073 -14.015  1.00  0.00           H  
ATOM    138  CD2 LEU A  10      -6.800  -5.801 -14.289  1.00  0.00           C  
ATOM    139 HD21 LEU A  10      -6.564  -6.303 -15.226  1.00  0.00           H  
ATOM    140 HD22 LEU A  10      -6.480  -6.497 -13.513  1.00  0.00           H  
ATOM    141 HD23 LEU A  10      -7.868  -5.632 -14.150  1.00  0.00           H  
ATOM    142  C   LEU A  10      -3.318  -3.016 -14.680  1.00  0.00           C  
ATOM    143  O   LEU A  10      -2.367  -3.603 -15.220  1.00  0.00           O  
ATOM    144  N   VAL A  11      -3.193  -2.566 -13.428  1.00  0.00           N  
ATOM    145  H   VAL A  11      -3.890  -2.004 -12.960  1.00  0.00           H  
ATOM    146  CA  VAL A  11      -1.942  -2.551 -12.643  1.00  0.00           C  
ATOM    147  HA  VAL A  11      -1.274  -3.242 -13.158  1.00  0.00           H  
ATOM    148  CB  VAL A  11      -1.152  -1.180 -12.708  1.00  0.00           C  
ATOM    149  HB  VAL A  11      -1.705  -0.386 -12.207  1.00  0.00           H  
ATOM    150  CG1 VAL A  11       0.277  -1.149 -12.060  1.00  0.00           C  
ATOM    151 HG11 VAL A  11       0.782  -0.203 -12.251  1.00  0.00           H  
ATOM    152 HG12 VAL A  11       0.277  -1.380 -10.995  1.00  0.00           H  
ATOM    153 HG13 VAL A  11       0.843  -1.918 -12.586  1.00  0.00           H  
ATOM    154  CG2 VAL A  11      -0.912  -0.748 -14.183  1.00  0.00           C  
ATOM    155 HG21 VAL A  11      -0.483   0.246 -14.067  1.00  0.00           H  
ATOM    156 HG22 VAL A  11      -0.181  -1.329 -14.746  1.00  0.00           H  
ATOM    157 HG23 VAL A  11      -1.822  -0.509 -14.734  1.00  0.00           H  
ATOM    158  C   VAL A  11      -2.273  -2.994 -11.167  1.00  0.00           C  
ATOM    159  O   VAL A  11      -3.086  -2.410 -10.483  1.00  0.00           O  
ATOM    160  N   THR A  12      -1.638  -4.041 -10.598  1.00  0.00           N  
ATOM    161  H   THR A  12      -0.981  -4.486 -11.222  1.00  0.00           H  
ATOM    162  CA  THR A  12      -1.564  -4.573  -9.214  1.00  0.00           C  
ATOM    163  HA  THR A  12      -2.488  -4.286  -8.714  1.00  0.00           H  
ATOM    164  CB  THR A  12      -1.360  -6.082  -9.168  1.00  0.00           C  
ATOM    165  HB  THR A  12      -1.512  -6.367  -8.127  1.00  0.00           H  
ATOM    166  CG2 THR A  12      -2.372  -6.803 -10.123  1.00  0.00           C  
ATOM    167 HG21 THR A  12      -3.265  -7.183  -9.625  1.00  0.00           H  
ATOM    168 HG22 THR A  12      -2.618  -6.289 -11.051  1.00  0.00           H  
ATOM    169 HG23 THR A  12      -1.878  -7.713 -10.464  1.00  0.00           H  
ATOM    170  OG1 THR A  12      -0.061  -6.355  -9.565  1.00  0.00           O  
ATOM    171  HG1 THR A  12      -0.019  -7.251  -9.906  1.00  0.00           H  
ATOM    172  C   THR A  12      -0.583  -3.983  -8.242  1.00  0.00           C  
ATOM    173  O   THR A  12       0.429  -3.371  -8.631  1.00  0.00           O  
ATOM    174  N   GLY A  13      -0.854  -4.004  -6.934  1.00  0.00           N  
ATOM    175  H   GLY A  13      -1.774  -4.360  -6.712  1.00  0.00           H  
ATOM    176  CA  GLY A  13      -0.105  -3.254  -5.857  1.00  0.00           C  
ATOM    177  HA2 GLY A  13      -0.857  -3.186  -5.071  1.00  0.00           H  
ATOM    178  HA3 GLY A  13       0.765  -3.842  -5.564  1.00  0.00           H  
ATOM    179  C   GLY A  13       0.366  -1.821  -6.155  1.00  0.00           C  
ATOM    180  O   GLY A  13       1.580  -1.573  -5.989  1.00  0.00           O  
ATOM    181  N   ALA A  14      -0.520  -0.983  -6.664  1.00  0.00           N  
ATOM    182  H   ALA A  14      -1.477  -1.308  -6.688  1.00  0.00           H  
ATOM    183  CA  ALA A  14      -0.143   0.311  -7.172  1.00  0.00           C  
ATOM    184  HA  ALA A  14       0.747   0.267  -7.799  1.00  0.00           H  
ATOM    185  CB  ALA A  14      -1.271   0.709  -8.147  1.00  0.00           C  
ATOM    186  HB1 ALA A  14      -1.296   0.069  -9.029  1.00  0.00           H  
ATOM    187  HB2 ALA A  14      -2.224   0.456  -7.681  1.00  0.00           H  
ATOM    188  HB3 ALA A  14      -1.181   1.755  -8.438  1.00  0.00           H  
ATOM    189  C   ALA A  14       0.075   1.364  -6.118  1.00  0.00           C  
ATOM    190  O   ALA A  14       0.334   2.521  -6.460  1.00  0.00           O  
ATOM    191  N   THR A  15       0.074   1.027  -4.808  1.00  0.00           N  
ATOM    192  H   THR A  15       0.003   0.054  -4.545  1.00  0.00           H  
ATOM    193  CA  THR A  15       0.345   2.041  -3.742  1.00  0.00           C  
ATOM    194  HA  THR A  15       0.325   3.049  -4.158  1.00  0.00           H  
ATOM    195  CB  THR A  15      -0.642   1.818  -2.573  1.00  0.00           C  
ATOM    196  HB  THR A  15      -0.388   2.406  -1.691  1.00  0.00           H  
ATOM    197  CG2 THR A  15      -2.075   2.254  -3.020  1.00  0.00           C  
ATOM    198 HG21 THR A  15      -2.443   1.793  -3.936  1.00  0.00           H  
ATOM    199 HG22 THR A  15      -2.749   1.981  -2.208  1.00  0.00           H  
ATOM    200 HG23 THR A  15      -2.156   3.315  -3.254  1.00  0.00           H  
ATOM    201  OG1 THR A  15      -0.795   0.490  -2.184  1.00  0.00           O  
ATOM    202  HG1 THR A  15      -0.001   0.270  -1.692  1.00  0.00           H  
ATOM    203  C   THR A  15       1.813   2.084  -3.267  1.00  0.00           C  
ATOM    204  O   THR A  15       2.268   2.952  -2.495  1.00  0.00           O  
ATOM    205  N   SER A  16       2.744   1.278  -3.814  1.00  0.00           N  
ATOM    206  H   SER A  16       2.393   0.606  -4.481  1.00  0.00           H  
ATOM    207  CA  SER A  16       4.234   1.471  -3.876  1.00  0.00           C  
ATOM    208  HA  SER A  16       4.454   2.164  -3.064  1.00  0.00           H  
ATOM    209  CB  SER A  16       4.829   0.244  -3.319  1.00  0.00           C  
ATOM    210  HB2 SER A  16       4.308  -0.067  -2.414  1.00  0.00           H  
ATOM    211  HB3 SER A  16       4.712  -0.626  -3.965  1.00  0.00           H  
ATOM    212  OG  SER A  16       6.159   0.446  -2.945  1.00  0.00           O  
ATOM    213  HG  SER A  16       6.457  -0.445  -2.750  1.00  0.00           H  
ATOM    214  C   SER A  16       4.873   1.859  -5.199  1.00  0.00           C  
ATOM    215  O   SER A  16       4.228   1.891  -6.251  1.00  0.00           O  
ATOM    216  N   GLY A  17       6.116   2.433  -5.126  1.00  0.00           N  
ATOM    217  H   GLY A  17       6.704   2.228  -4.331  1.00  0.00           H  
ATOM    218  CA  GLY A  17       6.606   3.423  -6.128  1.00  0.00           C  
ATOM    219  HA2 GLY A  17       5.975   4.311  -6.178  1.00  0.00           H  
ATOM    220  HA3 GLY A  17       7.503   3.687  -5.569  1.00  0.00           H  
ATOM    221  C   GLY A  17       7.091   2.837  -7.452  1.00  0.00           C  
ATOM    222  O   GLY A  17       7.101   3.657  -8.346  1.00  0.00           O  
ATOM    223  N   ILE A  18       7.493   1.554  -7.559  1.00  0.00           N  
ATOM    224  H   ILE A  18       7.264   1.021  -6.733  1.00  0.00           H  
ATOM    225  CA  ILE A  18       7.527   0.967  -8.934  1.00  0.00           C  
ATOM    226  HA  ILE A  18       8.008   1.724  -9.553  1.00  0.00           H  
ATOM    227  CB  ILE A  18       8.265  -0.400  -9.035  1.00  0.00           C  
ATOM    228  HB  ILE A  18       7.861  -0.956  -8.189  1.00  0.00           H  
ATOM    229  CG2 ILE A  18       8.088  -1.111 -10.373  1.00  0.00           C  
ATOM    230 HG21 ILE A  18       8.852  -1.875 -10.518  1.00  0.00           H  
ATOM    231 HG22 ILE A  18       7.090  -1.536 -10.479  1.00  0.00           H  
ATOM    232 HG23 ILE A  18       8.262  -0.350 -11.134  1.00  0.00           H  
ATOM    233  CG1 ILE A  18       9.763  -0.172  -8.862  1.00  0.00           C  
ATOM    234 HG12 ILE A  18      10.395  -0.148  -9.750  1.00  0.00           H  
ATOM    235 HG13 ILE A  18       9.921   0.757  -8.313  1.00  0.00           H  
ATOM    236  CD1 ILE A  18      10.264  -1.242  -7.858  1.00  0.00           C  
ATOM    237 HD11 ILE A  18      10.078  -1.016  -6.808  1.00  0.00           H  
ATOM    238 HD12 ILE A  18       9.823  -2.208  -8.108  1.00  0.00           H  
ATOM    239 HD13 ILE A  18      11.338  -1.416  -7.933  1.00  0.00           H  
ATOM    240  C   ILE A  18       6.099   0.863  -9.594  1.00  0.00           C  
ATOM    241  O   ILE A  18       5.882   1.475 -10.623  1.00  0.00           O  
ATOM    242  N   GLY A  19       5.080   0.284  -9.039  1.00  0.00           N  
ATOM    243  H   GLY A  19       5.243  -0.218  -8.177  1.00  0.00           H  
ATOM    244  CA  GLY A  19       3.763   0.231  -9.677  1.00  0.00           C  
ATOM    245  HA2 GLY A  19       3.792  -0.308 -10.624  1.00  0.00           H  
ATOM    246  HA3 GLY A  19       2.995  -0.242  -9.064  1.00  0.00           H  
ATOM    247  C   GLY A  19       3.222   1.607 -10.002  1.00  0.00           C  
ATOM    248  O   GLY A  19       2.732   1.795 -11.142  1.00  0.00           O  
ATOM    249  N   LEU A  20       3.412   2.602  -9.125  1.00  0.00           N  
ATOM    250  H   LEU A  20       3.652   2.375  -8.170  1.00  0.00           H  
ATOM    251  CA  LEU A  20       2.956   3.997  -9.315  1.00  0.00           C  
ATOM    252  HA  LEU A  20       1.878   4.015  -9.474  1.00  0.00           H  
ATOM    253  CB  LEU A  20       3.203   4.807  -8.076  1.00  0.00           C  
ATOM    254  HB2 LEU A  20       2.626   4.421  -7.237  1.00  0.00           H  
ATOM    255  HB3 LEU A  20       4.225   4.581  -7.771  1.00  0.00           H  
ATOM    256  CG  LEU A  20       2.853   6.262  -8.123  1.00  0.00           C  
ATOM    257  HG  LEU A  20       3.492   6.780  -8.838  1.00  0.00           H  
ATOM    258  CD1 LEU A  20       1.341   6.379  -8.440  1.00  0.00           C  
ATOM    259 HD11 LEU A  20       1.317   6.483  -9.525  1.00  0.00           H  
ATOM    260 HD12 LEU A  20       0.846   5.498  -8.035  1.00  0.00           H  
ATOM    261 HD13 LEU A  20       1.022   7.332  -8.017  1.00  0.00           H  
ATOM    262  CD2 LEU A  20       3.087   6.827  -6.650  1.00  0.00           C  
ATOM    263 HD21 LEU A  20       4.129   6.738  -6.344  1.00  0.00           H  
ATOM    264 HD22 LEU A  20       2.764   7.847  -6.862  1.00  0.00           H  
ATOM    265 HD23 LEU A  20       2.513   6.236  -5.936  1.00  0.00           H  
ATOM    266  C   LEU A  20       3.709   4.691 -10.522  1.00  0.00           C  
ATOM    267  O   LEU A  20       3.034   5.391 -11.285  1.00  0.00           O  
ATOM    268  N   GLU A  21       5.032   4.558 -10.556  1.00  0.00           N  
ATOM    269  H   GLU A  21       5.444   3.950  -9.862  1.00  0.00           H  
ATOM    270  CA  GLU A  21       5.849   5.120 -11.599  1.00  0.00           C  
ATOM    271  HA  GLU A  21       5.803   6.207 -11.525  1.00  0.00           H  
ATOM    272  CB  GLU A  21       7.389   4.869 -11.399  1.00  0.00           C  
ATOM    273  HB2 GLU A  21       7.670   5.325 -10.450  1.00  0.00           H  
ATOM    274  HB3 GLU A  21       7.589   3.799 -11.327  1.00  0.00           H  
ATOM    275  CG  GLU A  21       8.161   5.487 -12.546  1.00  0.00           C  
ATOM    276  HG2 GLU A  21       9.170   5.080 -12.619  1.00  0.00           H  
ATOM    277  HG3 GLU A  21       7.689   5.158 -13.472  1.00  0.00           H  
ATOM    278  CD  GLU A  21       8.229   7.053 -12.457  1.00  0.00           C  
ATOM    279  OE1 GLU A  21       7.774   7.630 -11.446  1.00  0.00           O  
ATOM    280  OE2 GLU A  21       8.842   7.713 -13.313  1.00  0.00           O  
ATOM    281  C   GLU A  21       5.335   4.684 -12.973  1.00  0.00           C  
ATOM    282  O   GLU A  21       5.324   5.436 -13.907  1.00  0.00           O  
ATOM    283  N   ILE A  22       5.053   3.385 -13.150  1.00  0.00           N  
ATOM    284  H   ILE A  22       5.033   2.848 -12.294  1.00  0.00           H  
ATOM    285  CA  ILE A  22       4.567   2.882 -14.387  1.00  0.00           C  
ATOM    286  HA  ILE A  22       5.064   3.265 -15.279  1.00  0.00           H  
ATOM    287  CB  ILE A  22       4.638   1.309 -14.296  1.00  0.00           C  
ATOM    288  HB  ILE A  22       4.183   1.058 -13.338  1.00  0.00           H  
ATOM    289  CG2 ILE A  22       3.783   0.514 -15.338  1.00  0.00           C  
ATOM    290 HG21 ILE A  22       2.735   0.804 -15.420  1.00  0.00           H  
ATOM    291 HG22 ILE A  22       4.061   0.640 -16.384  1.00  0.00           H  
ATOM    292 HG23 ILE A  22       3.767  -0.556 -15.137  1.00  0.00           H  
ATOM    293  CG1 ILE A  22       6.128   0.895 -14.331  1.00  0.00           C  
ATOM    294 HG12 ILE A  22       6.517   0.896 -15.348  1.00  0.00           H  
ATOM    295 HG13 ILE A  22       6.741   1.416 -13.596  1.00  0.00           H  
ATOM    296  CD1 ILE A  22       6.269  -0.550 -13.704  1.00  0.00           C  
ATOM    297 HD11 ILE A  22       7.267  -0.953 -13.879  1.00  0.00           H  
ATOM    298 HD12 ILE A  22       6.114  -0.509 -12.627  1.00  0.00           H  
ATOM    299 HD13 ILE A  22       5.592  -1.306 -14.103  1.00  0.00           H  
ATOM    300  C   ILE A  22       3.083   3.358 -14.622  1.00  0.00           C  
ATOM    301  O   ILE A  22       2.787   3.576 -15.779  1.00  0.00           O  
ATOM    302  N   ALA A  23       2.258   3.537 -13.615  1.00  0.00           N  
ATOM    303  H   ALA A  23       2.486   3.198 -12.691  1.00  0.00           H  
ATOM    304  CA  ALA A  23       0.894   4.081 -13.755  1.00  0.00           C  
ATOM    305  HA  ALA A  23       0.366   3.565 -14.558  1.00  0.00           H  
ATOM    306  CB  ALA A  23       0.124   3.844 -12.443  1.00  0.00           C  
ATOM    307  HB1 ALA A  23      -0.862   4.309 -12.462  1.00  0.00           H  
ATOM    308  HB2 ALA A  23      -0.084   2.779 -12.346  1.00  0.00           H  
ATOM    309  HB3 ALA A  23       0.704   4.246 -11.612  1.00  0.00           H  
ATOM    310  C   ALA A  23       0.930   5.553 -14.146  1.00  0.00           C  
ATOM    311  O   ALA A  23       0.006   5.934 -14.883  1.00  0.00           O  
ATOM    312  N   ARG A  24       1.906   6.385 -13.730  1.00  0.00           N  
ATOM    313  H   ARG A  24       2.627   6.044 -13.109  1.00  0.00           H  
ATOM    314  CA  ARG A  24       2.193   7.750 -14.364  1.00  0.00           C  
ATOM    315  HA  ARG A  24       1.276   8.258 -14.664  1.00  0.00           H  
ATOM    316  CB  ARG A  24       3.066   8.723 -13.551  1.00  0.00           C  
ATOM    317  HB2 ARG A  24       4.095   8.389 -13.421  1.00  0.00           H  
ATOM    318  HB3 ARG A  24       3.076   9.671 -14.088  1.00  0.00           H  
ATOM    319  CG  ARG A  24       2.570   9.052 -12.137  1.00  0.00           C  
ATOM    320  HG2 ARG A  24       1.581   9.456 -12.356  1.00  0.00           H  
ATOM    321  HG3 ARG A  24       2.366   8.133 -11.589  1.00  0.00           H  
ATOM    322  CD  ARG A  24       3.451  10.076 -11.302  1.00  0.00           C  
ATOM    323  HD2 ARG A  24       3.618  10.988 -11.877  1.00  0.00           H  
ATOM    324  HD3 ARG A  24       2.920  10.407 -10.409  1.00  0.00           H  
ATOM    325  NE  ARG A  24       4.743   9.537 -10.943  1.00  0.00           N  
ATOM    326  HE  ARG A  24       5.307   9.094 -11.655  1.00  0.00           H  
ATOM    327  CZ  ARG A  24       5.149   9.426  -9.731  1.00  0.00           C  
ATOM    328  NH1 ARG A  24       4.672  10.133  -8.683  1.00  0.00           N  
ATOM    329 HH11 ARG A  24       4.106  10.964  -8.777  1.00  0.00           H  
ATOM    330 HH12 ARG A  24       5.080   9.952  -7.777  1.00  0.00           H  
ATOM    331  NH2 ARG A  24       6.037   8.540  -9.439  1.00  0.00           N  
ATOM    332 HH21 ARG A  24       6.670   8.260 -10.175  1.00  0.00           H  
ATOM    333 HH22 ARG A  24       6.238   8.358  -8.465  1.00  0.00           H  
ATOM    334  C   ARG A  24       2.763   7.609 -15.772  1.00  0.00           C  
ATOM    335  O   ARG A  24       2.280   8.254 -16.749  1.00  0.00           O  
ATOM    336  N   ARG A  25       3.706   6.696 -16.030  1.00  0.00           N  
ATOM    337  H   ARG A  25       4.035   6.202 -15.214  1.00  0.00           H  
ATOM    338  CA  ARG A  25       4.319   6.551 -17.351  1.00  0.00           C  
ATOM    339  HA  ARG A  25       4.656   7.564 -17.570  1.00  0.00           H  
ATOM    340  CB  ARG A  25       5.608   5.737 -17.277  1.00  0.00           C  
ATOM    341  HB2 ARG A  25       6.340   6.185 -16.607  1.00  0.00           H  
ATOM    342  HB3 ARG A  25       5.445   4.717 -16.926  1.00  0.00           H  
ATOM    343  CG  ARG A  25       6.244   5.534 -18.736  1.00  0.00           C  
ATOM    344  HG2 ARG A  25       7.069   4.839 -18.586  1.00  0.00           H  
ATOM    345  HG3 ARG A  25       5.550   5.175 -19.495  1.00  0.00           H  
ATOM    346  CD  ARG A  25       6.812   6.847 -19.282  1.00  0.00           C  
ATOM    347  HD2 ARG A  25       5.913   7.431 -19.480  1.00  0.00           H  
ATOM    348  HD3 ARG A  25       7.485   7.299 -18.555  1.00  0.00           H  
ATOM    349  NE  ARG A  25       7.369   6.597 -20.606  1.00  0.00           N  
ATOM    350  HE  ARG A  25       6.658   6.481 -21.314  1.00  0.00           H  
ATOM    351  CZ  ARG A  25       8.616   6.465 -20.989  1.00  0.00           C  
ATOM    352  NH1 ARG A  25       9.594   6.388 -20.155  1.00  0.00           N  
ATOM    353 HH11 ARG A  25       9.436   6.054 -19.215  1.00  0.00           H  
ATOM    354 HH12 ARG A  25      10.544   6.358 -20.496  1.00  0.00           H  
ATOM    355  NH2 ARG A  25       8.910   6.312 -22.265  1.00  0.00           N  
ATOM    356 HH21 ARG A  25       8.184   6.143 -22.947  1.00  0.00           H  
ATOM    357 HH22 ARG A  25       9.825   5.988 -22.541  1.00  0.00           H  
ATOM    358  C   ARG A  25       3.316   6.138 -18.473  1.00  0.00           C  
ATOM    359  O   ARG A  25       3.352   6.626 -19.564  1.00  0.00           O  
ATOM    360  N   LEU A  26       2.373   5.226 -18.147  1.00  0.00           N  
ATOM    361  H   LEU A  26       2.658   4.744 -17.307  1.00  0.00           H  
ATOM    362  CA  LEU A  26       1.393   4.812 -19.115  1.00  0.00           C  
ATOM    363  HA  LEU A  26       1.850   4.540 -20.068  1.00  0.00           H  
ATOM    364  CB  LEU A  26       0.548   3.581 -18.642  1.00  0.00           C  
ATOM    365  HB2 LEU A  26       0.103   3.714 -17.657  1.00  0.00           H  
ATOM    366  HB3 LEU A  26      -0.277   3.446 -19.341  1.00  0.00           H  
ATOM    367  CG  LEU A  26       1.270   2.264 -18.543  1.00  0.00           C  
ATOM    368  HG  LEU A  26       2.030   2.436 -17.782  1.00  0.00           H  
ATOM    369  CD1 LEU A  26       0.342   1.161 -17.994  1.00  0.00           C  
ATOM    370 HD11 LEU A  26      -0.465   1.121 -18.725  1.00  0.00           H  
ATOM    371 HD12 LEU A  26       0.800   0.182 -17.855  1.00  0.00           H  
ATOM    372 HD13 LEU A  26      -0.150   1.567 -17.109  1.00  0.00           H  
ATOM    373  CD2 LEU A  26       1.947   1.741 -19.757  1.00  0.00           C  
ATOM    374 HD21 LEU A  26       2.373   2.521 -20.389  1.00  0.00           H  
ATOM    375 HD22 LEU A  26       2.789   1.100 -19.498  1.00  0.00           H  
ATOM    376 HD23 LEU A  26       1.319   1.003 -20.258  1.00  0.00           H  
ATOM    377  C   LEU A  26       0.435   5.907 -19.522  1.00  0.00           C  
ATOM    378  O   LEU A  26      -0.167   5.829 -20.639  1.00  0.00           O  
ATOM    379  N   GLY A  27       0.197   6.959 -18.754  1.00  0.00           N  
ATOM    380  H   GLY A  27       0.594   6.983 -17.826  1.00  0.00           H  
ATOM    381  CA  GLY A  27      -0.622   8.110 -19.109  1.00  0.00           C  
ATOM    382  HA2 GLY A  27      -1.528   7.777 -19.614  1.00  0.00           H  
ATOM    383  HA3 GLY A  27      -0.808   8.872 -18.352  1.00  0.00           H  
ATOM    384  C   GLY A  27       0.072   9.075 -20.136  1.00  0.00           C  
ATOM    385  O   GLY A  27      -0.644   9.478 -21.046  1.00  0.00           O  
ATOM    386  N   LYS A  28       1.421   9.188 -20.080  1.00  0.00           N  
ATOM    387  H   LYS A  28       1.904   8.515 -19.501  1.00  0.00           H  
ATOM    388  CA  LYS A  28       2.204   9.857 -21.152  1.00  0.00           C  
ATOM    389  HA  LYS A  28       1.851  10.863 -21.382  1.00  0.00           H  
ATOM    390  CB  LYS A  28       3.693  10.088 -20.727  1.00  0.00           C  
ATOM    391  HB2 LYS A  28       4.190   9.160 -20.438  1.00  0.00           H  
ATOM    392  HB3 LYS A  28       4.329  10.449 -21.536  1.00  0.00           H  
ATOM    393  CG  LYS A  28       3.831  11.047 -19.497  1.00  0.00           C  
ATOM    394  HG2 LYS A  28       3.369  11.986 -19.802  1.00  0.00           H  
ATOM    395  HG3 LYS A  28       3.292  10.684 -18.623  1.00  0.00           H  
ATOM    396  CD  LYS A  28       5.255  11.377 -19.117  1.00  0.00           C  
ATOM    397  HD2 LYS A  28       5.222  11.838 -18.129  1.00  0.00           H  
ATOM    398  HD3 LYS A  28       5.865  10.474 -19.114  1.00  0.00           H  
ATOM    399  CE  LYS A  28       5.819  12.415 -20.137  1.00  0.00           C  
ATOM    400  HE2 LYS A  28       5.889  11.922 -21.107  1.00  0.00           H  
ATOM    401  HE3 LYS A  28       5.144  13.268 -20.204  1.00  0.00           H  
ATOM    402  NZ  LYS A  28       7.210  12.850 -19.743  1.00  0.00           N1+
ATOM    403  HZ1 LYS A  28       7.208  12.848 -18.733  1.00  0.00           H  
ATOM    404  HZ2 LYS A  28       7.876  12.149 -20.034  1.00  0.00           H  
ATOM    405  HZ3 LYS A  28       7.437  13.791 -20.026  1.00  0.00           H  
ATOM    406  C   LYS A  28       2.219   9.093 -22.460  1.00  0.00           C  
ATOM    407  O   LYS A  28       1.984   9.653 -23.525  1.00  0.00           O  
ATOM    408  N   GLU A  29       2.365   7.752 -22.416  1.00  0.00           N  
ATOM    409  H   GLU A  29       2.623   7.426 -21.495  1.00  0.00           H  
ATOM    410  CA  GLU A  29       2.109   6.751 -23.495  1.00  0.00           C  
ATOM    411  HA  GLU A  29       2.574   7.034 -24.440  1.00  0.00           H  
ATOM    412  CB  GLU A  29       2.707   5.333 -23.267  1.00  0.00           C  
ATOM    413  HB2 GLU A  29       2.095   4.918 -22.466  1.00  0.00           H  
ATOM    414  HB3 GLU A  29       2.444   4.790 -24.175  1.00  0.00           H  
ATOM    415  CG  GLU A  29       4.142   5.106 -22.964  1.00  0.00           C  
ATOM    416  HG2 GLU A  29       4.336   5.467 -21.953  1.00  0.00           H  
ATOM    417  HG3 GLU A  29       4.307   4.028 -22.983  1.00  0.00           H  
ATOM    418  CD  GLU A  29       5.205   5.737 -23.860  1.00  0.00           C  
ATOM    419  OE1 GLU A  29       4.929   5.871 -25.089  1.00  0.00           O  
ATOM    420  OE2 GLU A  29       6.259   6.159 -23.373  1.00  0.00           O  
ATOM    421  C   GLU A  29       0.626   6.730 -23.944  1.00  0.00           C  
ATOM    422  O   GLU A  29       0.370   6.277 -25.050  1.00  0.00           O  
ATOM    423  N   GLY A  30      -0.324   7.357 -23.265  1.00  0.00           N  
ATOM    424  H   GLY A  30      -0.153   7.615 -22.304  1.00  0.00           H  
ATOM    425  CA  GLY A  30      -1.682   7.662 -23.666  1.00  0.00           C  
ATOM    426  HA2 GLY A  30      -1.854   8.730 -23.542  1.00  0.00           H  
ATOM    427  HA3 GLY A  30      -1.677   7.504 -24.744  1.00  0.00           H  
ATOM    428  C   GLY A  30      -2.858   6.839 -23.154  1.00  0.00           C  
ATOM    429  O   GLY A  30      -3.963   7.050 -23.604  1.00  0.00           O  
ATOM    430  N   LEU A  31      -2.585   5.886 -22.244  1.00  0.00           N  
ATOM    431  H   LEU A  31      -1.673   5.810 -21.815  1.00  0.00           H  
ATOM    432  CA  LEU A  31      -3.538   4.793 -21.931  1.00  0.00           C  
ATOM    433  HA  LEU A  31      -4.050   4.558 -22.864  1.00  0.00           H  
ATOM    434  CB  LEU A  31      -2.857   3.447 -21.530  1.00  0.00           C  
ATOM    435  HB2 LEU A  31      -2.460   3.484 -20.515  1.00  0.00           H  
ATOM    436  HB3 LEU A  31      -3.584   2.634 -21.543  1.00  0.00           H  
ATOM    437  CG  LEU A  31      -1.898   2.839 -22.614  1.00  0.00           C  
ATOM    438  HG  LEU A  31      -2.215   3.114 -23.620  1.00  0.00           H  
ATOM    439  CD1 LEU A  31      -0.500   3.423 -22.519  1.00  0.00           C  
ATOM    440 HD11 LEU A  31      -0.473   4.369 -23.060  1.00  0.00           H  
ATOM    441 HD12 LEU A  31      -0.214   3.492 -21.469  1.00  0.00           H  
ATOM    442 HD13 LEU A  31       0.196   2.731 -22.993  1.00  0.00           H  
ATOM    443  CD2 LEU A  31      -1.830   1.339 -22.417  1.00  0.00           C  
ATOM    444 HD21 LEU A  31      -1.246   0.955 -23.253  1.00  0.00           H  
ATOM    445 HD22 LEU A  31      -1.379   1.135 -21.447  1.00  0.00           H  
ATOM    446 HD23 LEU A  31      -2.815   0.876 -22.459  1.00  0.00           H  
ATOM    447  C   LEU A  31      -4.484   5.293 -20.866  1.00  0.00           C  
ATOM    448  O   LEU A  31      -4.283   6.300 -20.201  1.00  0.00           O  
ATOM    449  N   ARG A  32      -5.558   4.590 -20.519  1.00  0.00           N  
ATOM    450  H   ARG A  32      -5.654   3.789 -21.126  1.00  0.00           H  
ATOM    451  CA  ARG A  32      -6.505   4.696 -19.426  1.00  0.00           C  
ATOM    452  HA  ARG A  32      -6.307   5.701 -19.054  1.00  0.00           H  
ATOM    453  CB  ARG A  32      -7.982   4.606 -19.983  1.00  0.00           C  
ATOM    454  HB2 ARG A  32      -8.011   3.713 -20.607  1.00  0.00           H  
ATOM    455  HB3 ARG A  32      -8.636   4.374 -19.142  1.00  0.00           H  
ATOM    456  CG  ARG A  32      -8.276   5.787 -20.865  1.00  0.00           C  
ATOM    457  HG2 ARG A  32      -7.989   6.676 -20.304  1.00  0.00           H  
ATOM    458  HG3 ARG A  32      -7.675   5.648 -21.764  1.00  0.00           H  
ATOM    459  CD  ARG A  32      -9.739   5.890 -21.259  1.00  0.00           C  
ATOM    460  HD2 ARG A  32     -10.336   5.630 -20.384  1.00  0.00           H  
ATOM    461  HD3 ARG A  32     -10.029   6.872 -21.630  1.00  0.00           H  
ATOM    462  NE  ARG A  32      -9.919   4.894 -22.374  1.00  0.00           N  
ATOM    463  HE  ARG A  32      -9.102   4.803 -22.960  1.00  0.00           H  
ATOM    464  CZ  ARG A  32     -11.058   4.312 -22.811  1.00  0.00           C  
ATOM    465  NH1 ARG A  32     -12.235   4.672 -22.378  1.00  0.00           N  
ATOM    466 HH11 ARG A  32     -12.356   5.317 -21.611  1.00  0.00           H  
ATOM    467 HH12 ARG A  32     -13.008   4.070 -22.623  1.00  0.00           H  
ATOM    468  NH2 ARG A  32     -11.005   3.538 -23.846  1.00  0.00           N  
ATOM    469 HH21 ARG A  32     -10.136   3.419 -24.347  1.00  0.00           H  
ATOM    470 HH22 ARG A  32     -11.884   3.250 -24.251  1.00  0.00           H  
ATOM    471  C   ARG A  32      -6.270   3.584 -18.473  1.00  0.00           C  
ATOM    472  O   ARG A  32      -6.181   2.425 -18.901  1.00  0.00           O  
ATOM    473  N   VAL A  33      -6.020   3.926 -17.227  1.00  0.00           N  
ATOM    474  H   VAL A  33      -6.130   4.875 -16.899  1.00  0.00           H  
ATOM    475  CA  VAL A  33      -5.310   3.059 -16.362  1.00  0.00           C  
ATOM    476  HA  VAL A  33      -5.156   2.111 -16.880  1.00  0.00           H  
ATOM    477  CB  VAL A  33      -3.905   3.590 -16.079  1.00  0.00           C  
ATOM    478  HB  VAL A  33      -4.128   4.266 -15.253  1.00  0.00           H  
ATOM    479  CG1 VAL A  33      -3.033   2.478 -15.551  1.00  0.00           C  
ATOM    480 HG11 VAL A  33      -3.652   1.900 -14.866  1.00  0.00           H  
ATOM    481 HG12 VAL A  33      -2.790   1.718 -16.293  1.00  0.00           H  
ATOM    482 HG13 VAL A  33      -2.255   2.859 -14.889  1.00  0.00           H  
ATOM    483  CG2 VAL A  33      -3.240   4.359 -17.291  1.00  0.00           C  
ATOM    484 HG21 VAL A  33      -3.873   5.166 -17.662  1.00  0.00           H  
ATOM    485 HG22 VAL A  33      -2.308   4.806 -16.945  1.00  0.00           H  
ATOM    486 HG23 VAL A  33      -3.038   3.643 -18.088  1.00  0.00           H  
ATOM    487  C   VAL A  33      -6.197   2.816 -15.118  1.00  0.00           C  
ATOM    488  O   VAL A  33      -6.268   3.693 -14.278  1.00  0.00           O  
ATOM    489  N   PHE A  34      -6.694   1.542 -14.959  1.00  0.00           N  
ATOM    490  H   PHE A  34      -6.451   0.824 -15.626  1.00  0.00           H  
ATOM    491  CA  PHE A  34      -7.293   1.101 -13.721  1.00  0.00           C  
ATOM    492  HA  PHE A  34      -7.764   1.978 -13.277  1.00  0.00           H  
ATOM    493  CB  PHE A  34      -8.396   0.106 -14.003  1.00  0.00           C  
ATOM    494  HB2 PHE A  34      -8.912   0.495 -14.880  1.00  0.00           H  
ATOM    495  HB3 PHE A  34      -7.912  -0.842 -14.242  1.00  0.00           H  
ATOM    496  CG  PHE A  34      -9.357  -0.104 -12.871  1.00  0.00           C  
ATOM    497  CD1 PHE A  34      -8.957  -0.877 -11.777  1.00  0.00           C  
ATOM    498  HD1 PHE A  34      -7.912  -1.149 -11.763  1.00  0.00           H  
ATOM    499  CE1 PHE A  34      -9.852  -0.926 -10.658  1.00  0.00           C  
ATOM    500  HE1 PHE A  34      -9.463  -1.503  -9.832  1.00  0.00           H  
ATOM    501  CZ  PHE A  34     -11.143  -0.401 -10.755  1.00  0.00           C  
ATOM    502  HZ  PHE A  34     -11.883  -0.436  -9.970  1.00  0.00           H  
ATOM    503  CE2 PHE A  34     -11.471   0.401 -11.855  1.00  0.00           C  
ATOM    504  HE2 PHE A  34     -12.485   0.742 -12.001  1.00  0.00           H  
ATOM    505  CD2 PHE A  34     -10.614   0.523 -12.918  1.00  0.00           C  
ATOM    506  HD2 PHE A  34     -10.974   1.042 -13.794  1.00  0.00           H  
ATOM    507  C   PHE A  34      -6.256   0.644 -12.715  1.00  0.00           C  
ATOM    508  O   PHE A  34      -5.457  -0.162 -13.193  1.00  0.00           O  
ATOM    509  N   VAL A  35      -6.191   1.108 -11.455  1.00  0.00           N  
ATOM    510  H   VAL A  35      -6.825   1.871 -11.266  1.00  0.00           H  
ATOM    511  CA  VAL A  35      -5.170   0.717 -10.454  1.00  0.00           C  
ATOM    512  HA  VAL A  35      -4.496  -0.023 -10.889  1.00  0.00           H  
ATOM    513  CB  VAL A  35      -4.416   1.919  -9.952  1.00  0.00           C  
ATOM    514  HB  VAL A  35      -3.779   1.721  -9.090  1.00  0.00           H  
ATOM    515  CG1 VAL A  35      -3.425   2.438 -11.078  1.00  0.00           C  
ATOM    516 HG11 VAL A  35      -4.039   2.998 -11.784  1.00  0.00           H  
ATOM    517 HG12 VAL A  35      -2.673   3.146 -10.729  1.00  0.00           H  
ATOM    518 HG13 VAL A  35      -3.040   1.617 -11.683  1.00  0.00           H  
ATOM    519  CG2 VAL A  35      -5.269   3.169  -9.612  1.00  0.00           C  
ATOM    520 HG21 VAL A  35      -4.581   4.012  -9.566  1.00  0.00           H  
ATOM    521 HG22 VAL A  35      -6.018   3.394 -10.370  1.00  0.00           H  
ATOM    522 HG23 VAL A  35      -5.683   3.059  -8.610  1.00  0.00           H  
ATOM    523  C   VAL A  35      -5.785  -0.029  -9.274  1.00  0.00           C  
ATOM    524  O   VAL A  35      -7.000   0.022  -9.038  1.00  0.00           O  
ATOM    525  N   CYS A  36      -5.016  -0.917  -8.619  1.00  0.00           N  
ATOM    526  H   CYS A  36      -4.097  -1.110  -8.992  1.00  0.00           H  
ATOM    527  CA  CYS A  36      -5.556  -1.679  -7.565  1.00  0.00           C  
ATOM    528  HA  CYS A  36      -6.196  -0.967  -7.043  1.00  0.00           H  
ATOM    529  CB  CYS A  36      -6.300  -2.924  -8.205  1.00  0.00           C  
ATOM    530  HB2 CYS A  36      -7.074  -3.344  -7.563  1.00  0.00           H  
ATOM    531  HB3 CYS A  36      -6.873  -2.443  -8.998  1.00  0.00           H  
ATOM    532  SG  CYS A  36      -5.172  -4.098  -8.893  1.00  0.00           S  
ATOM    533  HG  CYS A  36      -4.487  -3.120  -9.492  1.00  0.00           H  
ATOM    534  C   CYS A  36      -4.487  -2.181  -6.626  1.00  0.00           C  
ATOM    535  O   CYS A  36      -3.285  -2.299  -6.909  1.00  0.00           O  
ATOM    536  N   ALA A  37      -4.959  -2.365  -5.394  1.00  0.00           N  
ATOM    537  H   ALA A  37      -5.922  -2.069  -5.319  1.00  0.00           H  
ATOM    538  CA  ALA A  37      -4.097  -2.588  -4.192  1.00  0.00           C  
ATOM    539  HA  ALA A  37      -3.336  -3.325  -4.446  1.00  0.00           H  
ATOM    540  CB  ALA A  37      -3.397  -1.275  -3.779  1.00  0.00           C  
ATOM    541  HB1 ALA A  37      -3.864  -0.639  -3.026  1.00  0.00           H  
ATOM    542  HB2 ALA A  37      -2.406  -1.428  -3.351  1.00  0.00           H  
ATOM    543  HB3 ALA A  37      -3.330  -0.622  -4.649  1.00  0.00           H  
ATOM    544  C   ALA A  37      -4.777  -3.162  -2.924  1.00  0.00           C  
ATOM    545  O   ALA A  37      -5.964  -3.380  -2.995  1.00  0.00           O  
ATOM    546  N   ARG A  38      -4.062  -3.355  -1.848  1.00  0.00           N  
ATOM    547  H   ARG A  38      -3.107  -3.060  -1.991  1.00  0.00           H  
ATOM    548  CA  ARG A  38      -4.616  -4.024  -0.579  1.00  0.00           C  
ATOM    549  HA  ARG A  38      -5.525  -4.537  -0.897  1.00  0.00           H  
ATOM    550  CB  ARG A  38      -3.652  -5.124  -0.045  1.00  0.00           C  
ATOM    551  HB2 ARG A  38      -4.223  -5.605   0.749  1.00  0.00           H  
ATOM    552  HB3 ARG A  38      -3.571  -5.883  -0.824  1.00  0.00           H  
ATOM    553  CG  ARG A  38      -2.295  -4.648   0.560  1.00  0.00           C  
ATOM    554  HG2 ARG A  38      -1.919  -3.790   0.004  1.00  0.00           H  
ATOM    555  HG3 ARG A  38      -2.567  -4.285   1.550  1.00  0.00           H  
ATOM    556  CD  ARG A  38      -1.315  -5.788   0.613  1.00  0.00           C  
ATOM    557  HD2 ARG A  38      -1.565  -6.534   1.367  1.00  0.00           H  
ATOM    558  HD3 ARG A  38      -1.355  -6.309  -0.344  1.00  0.00           H  
ATOM    559  NE  ARG A  38      -0.004  -5.207   0.955  1.00  0.00           N  
ATOM    560  HE  ARG A  38       0.002  -4.199   0.888  1.00  0.00           H  
ATOM    561  CZ  ARG A  38       1.003  -5.724   1.584  1.00  0.00           C  
ATOM    562  NH1 ARG A  38       0.953  -6.983   1.934  1.00  0.00           N  
ATOM    563 HH11 ARG A  38       0.282  -7.579   1.470  1.00  0.00           H  
ATOM    564 HH12 ARG A  38       1.718  -7.481   2.368  1.00  0.00           H  
ATOM    565  NH2 ARG A  38       2.124  -4.997   1.653  1.00  0.00           N  
ATOM    566 HH21 ARG A  38       2.164  -4.089   1.213  1.00  0.00           H  
ATOM    567 HH22 ARG A  38       2.984  -5.423   1.968  1.00  0.00           H  
ATOM    568  C   ARG A  38      -5.006  -3.086   0.502  1.00  0.00           C  
ATOM    569  O   ARG A  38      -5.516  -3.496   1.551  1.00  0.00           O  
ATOM    570  N   GLY A  39      -4.848  -1.782   0.257  1.00  0.00           N  
ATOM    571  H   GLY A  39      -4.167  -1.498  -0.433  1.00  0.00           H  
ATOM    572  CA  GLY A  39      -5.389  -0.691   1.168  1.00  0.00           C  
ATOM    573  HA2 GLY A  39      -5.931  -1.161   1.989  1.00  0.00           H  
ATOM    574  HA3 GLY A  39      -4.605  -0.186   1.732  1.00  0.00           H  
ATOM    575  C   GLY A  39      -6.200   0.391   0.421  1.00  0.00           C  
ATOM    576  O   GLY A  39      -5.657   0.924  -0.612  1.00  0.00           O  
ATOM    577  N   GLU A  40      -7.420   0.633   0.799  1.00  0.00           N  
ATOM    578  H   GLU A  40      -7.745   0.141   1.618  1.00  0.00           H  
ATOM    579  CA  GLU A  40      -8.464   1.426   0.029  1.00  0.00           C  
ATOM    580  HA  GLU A  40      -8.635   1.151  -1.012  1.00  0.00           H  
ATOM    581  CB  GLU A  40      -9.828   1.082   0.628  1.00  0.00           C  
ATOM    582  HB2 GLU A  40      -9.948   0.006   0.756  1.00  0.00           H  
ATOM    583  HB3 GLU A  40      -9.992   1.562   1.594  1.00  0.00           H  
ATOM    584  CG  GLU A  40     -11.079   1.389  -0.276  1.00  0.00           C  
ATOM    585  HG2 GLU A  40     -10.846   0.976  -1.258  1.00  0.00           H  
ATOM    586  HG3 GLU A  40     -11.875   0.758   0.118  1.00  0.00           H  
ATOM    587  CD  GLU A  40     -11.465   2.833  -0.357  1.00  0.00           C  
ATOM    588  OE1 GLU A  40     -11.746   3.317  -1.448  1.00  0.00           O  
ATOM    589  OE2 GLU A  40     -11.464   3.502   0.751  1.00  0.00           O  
ATOM    590  C   GLU A  40      -8.198   3.010  -0.049  1.00  0.00           C  
ATOM    591  O   GLU A  40      -8.239   3.674  -1.055  1.00  0.00           O  
ATOM    592  N   GLU A  41      -7.788   3.524   1.115  1.00  0.00           N  
ATOM    593  H   GLU A  41      -7.706   2.861   1.873  1.00  0.00           H  
ATOM    594  CA  GLU A  41      -7.319   4.900   1.210  1.00  0.00           C  
ATOM    595  HA  GLU A  41      -8.019   5.510   0.638  1.00  0.00           H  
ATOM    596  CB  GLU A  41      -7.395   5.339   2.688  1.00  0.00           C  
ATOM    597  HB2 GLU A  41      -8.342   5.038   3.136  1.00  0.00           H  
ATOM    598  HB3 GLU A  41      -6.672   4.748   3.251  1.00  0.00           H  
ATOM    599  CG  GLU A  41      -7.108   6.830   3.079  1.00  0.00           C  
ATOM    600  HG2 GLU A  41      -7.255   6.848   4.158  1.00  0.00           H  
ATOM    601  HG3 GLU A  41      -6.137   7.251   2.819  1.00  0.00           H  
ATOM    602  CD  GLU A  41      -8.024   7.789   2.396  1.00  0.00           C  
ATOM    603  OE1 GLU A  41      -8.957   7.354   1.696  1.00  0.00           O  
ATOM    604  OE2 GLU A  41      -7.810   8.979   2.685  1.00  0.00           O  
ATOM    605  C   GLU A  41      -5.969   5.202   0.575  1.00  0.00           C  
ATOM    606  O   GLU A  41      -5.786   6.242  -0.001  1.00  0.00           O  
ATOM    607  N   GLY A  42      -4.989   4.216   0.653  1.00  0.00           N  
ATOM    608  H   GLY A  42      -5.266   3.343   1.078  1.00  0.00           H  
ATOM    609  CA  GLY A  42      -3.700   4.330  -0.023  1.00  0.00           C  
ATOM    610  HA2 GLY A  42      -3.154   5.212   0.313  1.00  0.00           H  
ATOM    611  HA3 GLY A  42      -3.053   3.463   0.112  1.00  0.00           H  
ATOM    612  C   GLY A  42      -3.956   4.363  -1.521  1.00  0.00           C  
ATOM    613  O   GLY A  42      -3.419   5.255  -2.147  1.00  0.00           O  
ATOM    614  N   LEU A  43      -4.978   3.719  -1.987  1.00  0.00           N  
ATOM    615  H   LEU A  43      -5.459   3.072  -1.379  1.00  0.00           H  
ATOM    616  CA  LEU A  43      -5.461   3.821  -3.377  1.00  0.00           C  
ATOM    617  HA  LEU A  43      -4.649   3.632  -4.079  1.00  0.00           H  
ATOM    618  CB  LEU A  43      -6.388   2.522  -3.575  1.00  0.00           C  
ATOM    619  HB2 LEU A  43      -5.906   1.604  -3.238  1.00  0.00           H  
ATOM    620  HB3 LEU A  43      -7.325   2.644  -3.030  1.00  0.00           H  
ATOM    621  CG  LEU A  43      -6.805   2.236  -5.020  1.00  0.00           C  
ATOM    622  HG  LEU A  43      -7.201   3.082  -5.581  1.00  0.00           H  
ATOM    623  CD1 LEU A  43      -5.652   1.596  -5.834  1.00  0.00           C  
ATOM    624 HD11 LEU A  43      -6.031   1.337  -6.823  1.00  0.00           H  
ATOM    625 HD12 LEU A  43      -4.850   2.308  -6.030  1.00  0.00           H  
ATOM    626 HD13 LEU A  43      -5.329   0.638  -5.424  1.00  0.00           H  
ATOM    627  CD2 LEU A  43      -7.944   1.256  -5.002  1.00  0.00           C  
ATOM    628 HD21 LEU A  43      -7.644   0.409  -4.385  1.00  0.00           H  
ATOM    629 HD22 LEU A  43      -8.816   1.619  -4.458  1.00  0.00           H  
ATOM    630 HD23 LEU A  43      -8.215   0.914  -6.001  1.00  0.00           H  
ATOM    631  C   LEU A  43      -6.060   5.242  -3.680  1.00  0.00           C  
ATOM    632  O   LEU A  43      -5.667   5.817  -4.684  1.00  0.00           O  
ATOM    633  N   ARG A  44      -6.861   5.775  -2.769  1.00  0.00           N  
ATOM    634  H   ARG A  44      -7.101   5.153  -2.011  1.00  0.00           H  
ATOM    635  CA  ARG A  44      -7.478   7.107  -2.964  1.00  0.00           C  
ATOM    636  HA  ARG A  44      -7.835   7.099  -3.993  1.00  0.00           H  
ATOM    637  CB  ARG A  44      -8.668   7.362  -1.971  1.00  0.00           C  
ATOM    638  HB2 ARG A  44      -9.312   6.483  -2.015  1.00  0.00           H  
ATOM    639  HB3 ARG A  44      -8.190   7.552  -1.010  1.00  0.00           H  
ATOM    640  CG  ARG A  44      -9.418   8.621  -2.234  1.00  0.00           C  
ATOM    641  HG2 ARG A  44      -8.688   9.428  -2.179  1.00  0.00           H  
ATOM    642  HG3 ARG A  44      -9.982   8.498  -3.159  1.00  0.00           H  
ATOM    643  CD  ARG A  44     -10.403   8.768  -1.070  1.00  0.00           C  
ATOM    644  HD2 ARG A  44      -9.887   8.479  -0.155  1.00  0.00           H  
ATOM    645  HD3 ARG A  44     -10.707   9.811  -0.983  1.00  0.00           H  
ATOM    646  NE  ARG A  44     -11.617   7.954  -1.220  1.00  0.00           N  
ATOM    647  HE  ARG A  44     -12.428   8.297  -1.714  1.00  0.00           H  
ATOM    648  CZ  ARG A  44     -11.763   6.693  -0.773  1.00  0.00           C  
ATOM    649  NH1 ARG A  44     -10.855   6.154   0.021  1.00  0.00           N  
ATOM    650 HH11 ARG A  44     -10.121   6.789   0.303  1.00  0.00           H  
ATOM    651 HH12 ARG A  44     -10.973   5.205   0.347  1.00  0.00           H  
ATOM    652  NH2 ARG A  44     -12.780   5.900  -1.026  1.00  0.00           N  
ATOM    653 HH21 ARG A  44     -13.463   6.069  -1.749  1.00  0.00           H  
ATOM    654 HH22 ARG A  44     -12.628   4.923  -0.821  1.00  0.00           H  
ATOM    655  C   ARG A  44      -6.391   8.213  -2.930  1.00  0.00           C  
ATOM    656  O   ARG A  44      -6.315   9.040  -3.863  1.00  0.00           O  
ATOM    657  N   THR A  45      -5.446   8.093  -2.038  1.00  0.00           N  
ATOM    658  H   THR A  45      -5.515   7.313  -1.400  1.00  0.00           H  
ATOM    659  CA  THR A  45      -4.375   9.071  -1.792  1.00  0.00           C  
ATOM    660  HA  THR A  45      -4.836  10.054  -1.689  1.00  0.00           H  
ATOM    661  CB  THR A  45      -3.767   8.681  -0.489  1.00  0.00           C  
ATOM    662  HB  THR A  45      -3.308   7.697  -0.575  1.00  0.00           H  
ATOM    663  CG2 THR A  45      -2.749   9.694   0.023  1.00  0.00           C  
ATOM    664 HG21 THR A  45      -1.737   9.352  -0.187  1.00  0.00           H  
ATOM    665 HG22 THR A  45      -2.968  10.609  -0.527  1.00  0.00           H  
ATOM    666 HG23 THR A  45      -2.791   9.754   1.110  1.00  0.00           H  
ATOM    667  OG1 THR A  45      -4.802   8.620   0.512  1.00  0.00           O  
ATOM    668  HG1 THR A  45      -5.204   7.753   0.413  1.00  0.00           H  
ATOM    669  C   THR A  45      -3.432   9.189  -2.922  1.00  0.00           C  
ATOM    670  O   THR A  45      -3.032  10.198  -3.318  1.00  0.00           O  
ATOM    671  N   THR A  46      -3.195   7.998  -3.619  1.00  0.00           N  
ATOM    672  H   THR A  46      -3.761   7.206  -3.350  1.00  0.00           H  
ATOM    673  CA  THR A  46      -2.372   7.839  -4.775  1.00  0.00           C  
ATOM    674  HA  THR A  46      -1.525   8.525  -4.756  1.00  0.00           H  
ATOM    675  CB  THR A  46      -1.856   6.426  -4.997  1.00  0.00           C  
ATOM    676  HB  THR A  46      -2.729   5.808  -5.202  1.00  0.00           H  
ATOM    677  CG2 THR A  46      -0.856   6.287  -6.163  1.00  0.00           C  
ATOM    678 HG21 THR A  46      -0.028   6.977  -5.999  1.00  0.00           H  
ATOM    679 HG22 THR A  46      -0.602   5.230  -6.239  1.00  0.00           H  
ATOM    680 HG23 THR A  46      -1.358   6.491  -7.108  1.00  0.00           H  
ATOM    681  OG1 THR A  46      -1.200   5.998  -3.831  1.00  0.00           O  
ATOM    682  HG1 THR A  46      -1.839   5.657  -3.202  1.00  0.00           H  
ATOM    683  C   THR A  46      -3.169   8.340  -6.028  1.00  0.00           C  
ATOM    684  O   THR A  46      -2.548   9.019  -6.815  1.00  0.00           O  
ATOM    685  N   LEU A  47      -4.458   8.049  -6.149  1.00  0.00           N  
ATOM    686  H   LEU A  47      -4.887   7.470  -5.442  1.00  0.00           H  
ATOM    687  CA  LEU A  47      -5.255   8.444  -7.269  1.00  0.00           C  
ATOM    688  HA  LEU A  47      -4.813   8.059  -8.188  1.00  0.00           H  
ATOM    689  CB  LEU A  47      -6.696   7.951  -7.014  1.00  0.00           C  
ATOM    690  HB2 LEU A  47      -6.843   7.870  -5.938  1.00  0.00           H  
ATOM    691  HB3 LEU A  47      -7.458   8.646  -7.369  1.00  0.00           H  
ATOM    692  CG  LEU A  47      -7.112   6.627  -7.740  1.00  0.00           C  
ATOM    693  HG  LEU A  47      -6.301   5.908  -7.629  1.00  0.00           H  
ATOM    694  CD1 LEU A  47      -8.315   5.971  -7.104  1.00  0.00           C  
ATOM    695 HD11 LEU A  47      -9.151   6.663  -7.213  1.00  0.00           H  
ATOM    696 HD12 LEU A  47      -8.579   5.144  -7.763  1.00  0.00           H  
ATOM    697 HD13 LEU A  47      -7.999   5.540  -6.155  1.00  0.00           H  
ATOM    698  CD2 LEU A  47      -7.289   6.771  -9.237  1.00  0.00           C  
ATOM    699 HD21 LEU A  47      -7.657   5.856  -9.703  1.00  0.00           H  
ATOM    700 HD22 LEU A  47      -7.933   7.621  -9.463  1.00  0.00           H  
ATOM    701 HD23 LEU A  47      -6.316   7.038  -9.651  1.00  0.00           H  
ATOM    702  C   LEU A  47      -5.219   9.959  -7.332  1.00  0.00           C  
ATOM    703  O   LEU A  47      -5.314  10.466  -8.447  1.00  0.00           O  
ATOM    704  N   LYS A  48      -5.108  10.704  -6.168  1.00  0.00           N  
ATOM    705  H   LYS A  48      -5.158  10.227  -5.279  1.00  0.00           H  
ATOM    706  CA  LYS A  48      -4.955  12.175  -6.274  1.00  0.00           C  
ATOM    707  HA  LYS A  48      -5.704  12.574  -6.959  1.00  0.00           H  
ATOM    708  CB  LYS A  48      -5.211  12.870  -4.928  1.00  0.00           C  
ATOM    709  HB2 LYS A  48      -4.434  12.467  -4.279  1.00  0.00           H  
ATOM    710  HB3 LYS A  48      -5.009  13.931  -5.072  1.00  0.00           H  
ATOM    711  CG  LYS A  48      -6.592  12.544  -4.307  1.00  0.00           C  
ATOM    712  HG2 LYS A  48      -7.264  12.836  -5.115  1.00  0.00           H  
ATOM    713  HG3 LYS A  48      -6.795  11.475  -4.237  1.00  0.00           H  
ATOM    714  CD  LYS A  48      -6.711  13.246  -2.953  1.00  0.00           C  
ATOM    715  HD2 LYS A  48      -5.973  12.800  -2.287  1.00  0.00           H  
ATOM    716  HD3 LYS A  48      -6.430  14.286  -3.127  1.00  0.00           H  
ATOM    717  CE  LYS A  48      -8.114  13.095  -2.390  1.00  0.00           C  
ATOM    718  HE2 LYS A  48      -8.851  13.403  -3.132  1.00  0.00           H  
ATOM    719  HE3 LYS A  48      -8.316  12.044  -2.184  1.00  0.00           H  
ATOM    720  NZ  LYS A  48      -8.130  13.898  -1.089  1.00  0.00           N1+
ATOM    721  HZ1 LYS A  48      -8.016  14.888  -1.251  1.00  0.00           H  
ATOM    722  HZ2 LYS A  48      -8.922  13.733  -0.482  1.00  0.00           H  
ATOM    723  HZ3 LYS A  48      -7.375  13.637  -0.471  1.00  0.00           H  
ATOM    724  C   LYS A  48      -3.574  12.688  -6.774  1.00  0.00           C  
ATOM    725  O   LYS A  48      -3.531  13.699  -7.419  1.00  0.00           O  
ATOM    726  N   GLU A  49      -2.525  12.003  -6.397  1.00  0.00           N  
ATOM    727  H   GLU A  49      -2.711  11.294  -5.702  1.00  0.00           H  
ATOM    728  CA  GLU A  49      -1.220  12.236  -7.047  1.00  0.00           C  
ATOM    729  HA  GLU A  49      -1.083  13.304  -6.880  1.00  0.00           H  
ATOM    730  CB  GLU A  49      -0.140  11.436  -6.293  1.00  0.00           C  
ATOM    731  HB2 GLU A  49      -0.024  11.810  -5.276  1.00  0.00           H  
ATOM    732  HB3 GLU A  49      -0.544  10.438  -6.127  1.00  0.00           H  
ATOM    733  CG  GLU A  49       1.173  11.143  -7.122  1.00  0.00           C  
ATOM    734  HG2 GLU A  49       1.708  10.351  -6.596  1.00  0.00           H  
ATOM    735  HG3 GLU A  49       0.930  10.662  -8.070  1.00  0.00           H  
ATOM    736  CD  GLU A  49       2.043  12.405  -7.396  1.00  0.00           C  
ATOM    737  OE1 GLU A  49       2.946  12.191  -8.250  1.00  0.00           O  
ATOM    738  OE2 GLU A  49       1.731  13.523  -6.929  1.00  0.00           O  
ATOM    739  C   GLU A  49      -1.351  11.914  -8.592  1.00  0.00           C  
ATOM    740  O   GLU A  49      -0.788  12.721  -9.339  1.00  0.00           O  
ATOM    741  N   LEU A  50      -1.912  10.787  -9.012  1.00  0.00           N  
ATOM    742  H   LEU A  50      -2.134  10.099  -8.305  1.00  0.00           H  
ATOM    743  CA  LEU A  50      -1.972  10.441 -10.451  1.00  0.00           C  
ATOM    744  HA  LEU A  50      -0.964  10.442 -10.868  1.00  0.00           H  
ATOM    745  CB  LEU A  50      -2.630   9.068 -10.504  1.00  0.00           C  
ATOM    746  HB2 LEU A  50      -3.478   8.993  -9.823  1.00  0.00           H  
ATOM    747  HB3 LEU A  50      -3.056   8.887 -11.490  1.00  0.00           H  
ATOM    748  CG  LEU A  50      -1.673   7.874 -10.341  1.00  0.00           C  
ATOM    749  HG  LEU A  50      -0.860   8.128  -9.663  1.00  0.00           H  
ATOM    750  CD1 LEU A  50      -2.333   6.497  -9.799  1.00  0.00           C  
ATOM    751 HD11 LEU A  50      -2.935   5.935 -10.512  1.00  0.00           H  
ATOM    752 HD12 LEU A  50      -1.515   5.821  -9.551  1.00  0.00           H  
ATOM    753 HD13 LEU A  50      -2.864   6.840  -8.911  1.00  0.00           H  
ATOM    754  CD2 LEU A  50      -0.994   7.485 -11.684  1.00  0.00           C  
ATOM    755 HD21 LEU A  50      -0.311   6.656 -11.500  1.00  0.00           H  
ATOM    756 HD22 LEU A  50      -1.809   7.195 -12.347  1.00  0.00           H  
ATOM    757 HD23 LEU A  50      -0.427   8.334 -12.069  1.00  0.00           H  
ATOM    758  C   LEU A  50      -2.681  11.547 -11.247  1.00  0.00           C  
ATOM    759  O   LEU A  50      -2.220  11.895 -12.356  1.00  0.00           O  
ATOM    760  N   ARG A  51      -3.829  11.992 -10.686  1.00  0.00           N  
ATOM    761  H   ARG A  51      -4.269  11.438  -9.963  1.00  0.00           H  
ATOM    762  CA  ARG A  51      -4.685  12.934 -11.369  1.00  0.00           C  
ATOM    763  HA  ARG A  51      -4.736  12.673 -12.427  1.00  0.00           H  
ATOM    764  CB  ARG A  51      -6.157  13.078 -10.799  1.00  0.00           C  
ATOM    765  HB2 ARG A  51      -5.965  13.147  -9.729  1.00  0.00           H  
ATOM    766  HB3 ARG A  51      -6.675  14.005 -11.048  1.00  0.00           H  
ATOM    767  CG  ARG A  51      -7.007  11.835 -11.133  1.00  0.00           C  
ATOM    768  HG2 ARG A  51      -7.183  11.853 -12.209  1.00  0.00           H  
ATOM    769  HG3 ARG A  51      -6.451  10.926 -10.906  1.00  0.00           H  
ATOM    770  CD  ARG A  51      -8.354  11.765 -10.400  1.00  0.00           C  
ATOM    771  HD2 ARG A  51      -8.114  11.764  -9.336  1.00  0.00           H  
ATOM    772  HD3 ARG A  51      -8.970  12.636 -10.620  1.00  0.00           H  
ATOM    773  NE  ARG A  51      -9.018  10.476 -10.769  1.00  0.00           N  
ATOM    774  HE  ARG A  51      -8.942  10.163 -11.727  1.00  0.00           H  
ATOM    775  CZ  ARG A  51      -9.920   9.957  -9.991  1.00  0.00           C  
ATOM    776  NH1 ARG A  51     -10.303  10.236  -8.761  1.00  0.00           N  
ATOM    777 HH11 ARG A  51      -9.806  10.968  -8.274  1.00  0.00           H  
ATOM    778 HH12 ARG A  51     -10.799   9.510  -8.262  1.00  0.00           H  
ATOM    779  NH2 ARG A  51     -10.646   9.053 -10.534  1.00  0.00           N  
ATOM    780 HH21 ARG A  51     -10.415   8.829 -11.491  1.00  0.00           H  
ATOM    781 HH22 ARG A  51     -11.511   8.802 -10.076  1.00  0.00           H  
ATOM    782  C   ARG A  51      -4.068  14.311 -11.465  1.00  0.00           C  
ATOM    783  O   ARG A  51      -4.158  14.982 -12.461  1.00  0.00           O  
ATOM    784  N   GLU A  52      -3.300  14.806 -10.508  1.00  0.00           N  
ATOM    785  H   GLU A  52      -3.189  14.111  -9.784  1.00  0.00           H  
ATOM    786  CA  GLU A  52      -2.360  15.911 -10.482  1.00  0.00           C  
ATOM    787  HA  GLU A  52      -3.044  16.707 -10.774  1.00  0.00           H  
ATOM    788  CB  GLU A  52      -1.846  16.194  -9.030  1.00  0.00           C  
ATOM    789  HB2 GLU A  52      -2.711  16.406  -8.402  1.00  0.00           H  
ATOM    790  HB3 GLU A  52      -1.317  15.343  -8.601  1.00  0.00           H  
ATOM    791  CG  GLU A  52      -0.820  17.344  -8.971  1.00  0.00           C  
ATOM    792  HG2 GLU A  52      -0.208  17.229  -8.076  1.00  0.00           H  
ATOM    793  HG3 GLU A  52      -0.085  17.412  -9.774  1.00  0.00           H  
ATOM    794  CD  GLU A  52      -1.434  18.670  -8.830  1.00  0.00           C  
ATOM    795  OE1 GLU A  52      -0.675  19.610  -8.545  1.00  0.00           O  
ATOM    796  OE2 GLU A  52      -2.632  18.878  -9.050  1.00  0.00           O  
ATOM    797  C   GLU A  52      -1.191  15.833 -11.543  1.00  0.00           C  
ATOM    798  O   GLU A  52      -0.976  16.927 -12.179  1.00  0.00           O  
ATOM    799  N   ALA A  53      -0.583  14.705 -11.824  1.00  0.00           N  
ATOM    800  H   ALA A  53      -0.742  13.941 -11.182  1.00  0.00           H  
ATOM    801  CA  ALA A  53       0.181  14.388 -13.021  1.00  0.00           C  
ATOM    802  HA  ALA A  53       0.894  15.197 -13.182  1.00  0.00           H  
ATOM    803  CB  ALA A  53       1.000  13.135 -12.688  1.00  0.00           C  
ATOM    804  HB1 ALA A  53       1.515  13.076 -11.729  1.00  0.00           H  
ATOM    805  HB2 ALA A  53       0.357  12.254 -12.678  1.00  0.00           H  
ATOM    806  HB3 ALA A  53       1.748  13.077 -13.477  1.00  0.00           H  
ATOM    807  C   ALA A  53      -0.536  14.187 -14.420  1.00  0.00           C  
ATOM    808  O   ALA A  53       0.040  14.149 -15.496  1.00  0.00           O  
ATOM    809  N   GLY A  54      -1.879  14.168 -14.422  1.00  0.00           N  
ATOM    810  H   GLY A  54      -2.317  14.273 -13.518  1.00  0.00           H  
ATOM    811  CA  GLY A  54      -2.683  14.167 -15.578  1.00  0.00           C  
ATOM    812  HA2 GLY A  54      -3.547  14.747 -15.254  1.00  0.00           H  
ATOM    813  HA3 GLY A  54      -2.228  14.653 -16.441  1.00  0.00           H  
ATOM    814  C   GLY A  54      -3.389  12.760 -15.959  1.00  0.00           C  
ATOM    815  O   GLY A  54      -4.230  12.795 -16.834  1.00  0.00           O  
ATOM    816  N   VAL A  55      -3.072  11.652 -15.323  1.00  0.00           N  
ATOM    817  H   VAL A  55      -2.442  11.717 -14.535  1.00  0.00           H  
ATOM    818  CA  VAL A  55      -3.454  10.322 -15.776  1.00  0.00           C  
ATOM    819  HA  VAL A  55      -3.099  10.199 -16.798  1.00  0.00           H  
ATOM    820  CB  VAL A  55      -2.740   9.242 -14.935  1.00  0.00           C  
ATOM    821  HB  VAL A  55      -2.973   9.308 -13.872  1.00  0.00           H  
ATOM    822  CG1 VAL A  55      -3.037   7.781 -15.441  1.00  0.00           C  
ATOM    823 HG11 VAL A  55      -2.297   7.103 -15.013  1.00  0.00           H  
ATOM    824 HG12 VAL A  55      -4.063   7.466 -15.261  1.00  0.00           H  
ATOM    825 HG13 VAL A  55      -3.085   7.708 -16.528  1.00  0.00           H  
ATOM    826  CG2 VAL A  55      -1.207   9.379 -15.161  1.00  0.00           C  
ATOM    827 HG21 VAL A  55      -0.986  10.379 -14.791  1.00  0.00           H  
ATOM    828 HG22 VAL A  55      -0.659   8.715 -14.493  1.00  0.00           H  
ATOM    829 HG23 VAL A  55      -0.950   9.249 -16.212  1.00  0.00           H  
ATOM    830  C   VAL A  55      -4.934  10.190 -15.774  1.00  0.00           C  
ATOM    831  O   VAL A  55      -5.542  10.550 -14.792  1.00  0.00           O  
ATOM    832  N   GLU A  56      -5.596   9.577 -16.795  1.00  0.00           N  
ATOM    833  H   GLU A  56      -5.132   9.245 -17.628  1.00  0.00           H  
ATOM    834  CA  GLU A  56      -6.938   9.136 -16.744  1.00  0.00           C  
ATOM    835  HA  GLU A  56      -7.552   9.839 -16.180  1.00  0.00           H  
ATOM    836  CB  GLU A  56      -7.471   9.104 -18.189  1.00  0.00           C  
ATOM    837  HB2 GLU A  56      -7.480  10.125 -18.574  1.00  0.00           H  
ATOM    838  HB3 GLU A  56      -6.753   8.547 -18.791  1.00  0.00           H  
ATOM    839  CG  GLU A  56      -8.768   8.481 -18.272  1.00  0.00           C  
ATOM    840  HG2 GLU A  56      -9.195   8.492 -19.276  1.00  0.00           H  
ATOM    841  HG3 GLU A  56      -8.658   7.407 -18.123  1.00  0.00           H  
ATOM    842  CD  GLU A  56      -9.822   8.953 -17.314  1.00  0.00           C  
ATOM    843  OE1 GLU A  56     -10.305  10.069 -17.458  1.00  0.00           O  
ATOM    844  OE2 GLU A  56     -10.211   8.158 -16.368  1.00  0.00           O  
ATOM    845  C   GLU A  56      -7.085   7.747 -16.038  1.00  0.00           C  
ATOM    846  O   GLU A  56      -6.537   6.759 -16.519  1.00  0.00           O  
ATOM    847  N   ALA A  57      -7.560   7.783 -14.782  1.00  0.00           N  
ATOM    848  H   ALA A  57      -7.933   8.702 -14.586  1.00  0.00           H  
ATOM    849  CA  ALA A  57      -7.548   6.628 -13.897  1.00  0.00           C  
ATOM    850  HA  ALA A  57      -7.507   5.680 -14.435  1.00  0.00           H  
ATOM    851  CB  ALA A  57      -6.182   6.661 -13.035  1.00  0.00           C  
ATOM    852  HB1 ALA A  57      -5.912   7.665 -12.707  1.00  0.00           H  
ATOM    853  HB2 ALA A  57      -6.237   6.088 -12.110  1.00  0.00           H  
ATOM    854  HB3 ALA A  57      -5.360   6.262 -13.630  1.00  0.00           H  
ATOM    855  C   ALA A  57      -8.694   6.596 -12.863  1.00  0.00           C  
ATOM    856  O   ALA A  57      -9.182   7.653 -12.463  1.00  0.00           O  
ATOM    857  N   ASP A  58      -9.020   5.371 -12.305  1.00  0.00           N  
ATOM    858  H   ASP A  58      -8.605   4.492 -12.580  1.00  0.00           H  
ATOM    859  CA  ASP A  58      -9.972   5.147 -11.210  1.00  0.00           C  
ATOM    860  HA  ASP A  58      -9.874   5.976 -10.508  1.00  0.00           H  
ATOM    861  CB  ASP A  58     -11.350   5.135 -11.835  1.00  0.00           C  
ATOM    862  HB2 ASP A  58     -11.393   5.859 -12.649  1.00  0.00           H  
ATOM    863  HB3 ASP A  58     -11.464   4.209 -12.398  1.00  0.00           H  
ATOM    864  CG  ASP A  58     -12.499   5.342 -10.911  1.00  0.00           C  
ATOM    865  OD1 ASP A  58     -12.450   5.097  -9.671  1.00  0.00           O  
ATOM    866  OD2 ASP A  58     -13.603   5.630 -11.411  1.00  0.00           O  
ATOM    867  C   ASP A  58      -9.542   3.839 -10.588  1.00  0.00           C  
ATOM    868  O   ASP A  58      -8.705   3.170 -11.218  1.00  0.00           O  
ATOM    869  N   GLY A  59      -9.968   3.392  -9.386  1.00  0.00           N  
ATOM    870  H   GLY A  59     -10.588   4.030  -8.907  1.00  0.00           H  
ATOM    871  CA  GLY A  59      -9.622   2.055  -8.920  1.00  0.00           C  
ATOM    872  HA2 GLY A  59      -9.307   1.424  -9.752  1.00  0.00           H  
ATOM    873  HA3 GLY A  59      -8.672   2.086  -8.386  1.00  0.00           H  
ATOM    874  C   GLY A  59     -10.676   1.283  -8.013  1.00  0.00           C  
ATOM    875  O   GLY A  59     -11.797   1.772  -7.660  1.00  0.00           O  
ATOM    876  N   ARG A  60     -10.223   0.083  -7.545  1.00  0.00           N  
ATOM    877  H   ARG A  60      -9.307  -0.136  -7.909  1.00  0.00           H  
ATOM    878  CA  ARG A  60     -10.960  -0.847  -6.676  1.00  0.00           C  
ATOM    879  HA  ARG A  60     -11.600  -0.306  -5.980  1.00  0.00           H  
ATOM    880  CB  ARG A  60     -11.814  -1.805  -7.477  1.00  0.00           C  
ATOM    881  HB2 ARG A  60     -12.411  -1.167  -8.130  1.00  0.00           H  
ATOM    882  HB3 ARG A  60     -11.229  -2.547  -8.019  1.00  0.00           H  
ATOM    883  CG  ARG A  60     -12.825  -2.672  -6.568  1.00  0.00           C  
ATOM    884  HG2 ARG A  60     -12.227  -3.378  -5.992  1.00  0.00           H  
ATOM    885  HG3 ARG A  60     -13.366  -1.943  -5.964  1.00  0.00           H  
ATOM    886  CD  ARG A  60     -13.872  -3.507  -7.214  1.00  0.00           C  
ATOM    887  HD2 ARG A  60     -14.689  -2.894  -7.594  1.00  0.00           H  
ATOM    888  HD3 ARG A  60     -13.405  -4.099  -8.001  1.00  0.00           H  
ATOM    889  NE  ARG A  60     -14.324  -4.443  -6.219  1.00  0.00           N  
ATOM    890  HE  ARG A  60     -13.601  -5.014  -5.806  1.00  0.00           H  
ATOM    891  CZ  ARG A  60     -15.556  -4.827  -5.880  1.00  0.00           C  
ATOM    892  NH1 ARG A  60     -16.672  -4.363  -6.396  1.00  0.00           N  
ATOM    893 HH11 ARG A  60     -16.701  -3.830  -7.253  1.00  0.00           H  
ATOM    894 HH12 ARG A  60     -17.520  -4.749  -6.006  1.00  0.00           H  
ATOM    895  NH2 ARG A  60     -15.767  -5.576  -4.838  1.00  0.00           N  
ATOM    896 HH21 ARG A  60     -14.942  -5.922  -4.369  1.00  0.00           H  
ATOM    897 HH22 ARG A  60     -16.692  -5.806  -4.506  1.00  0.00           H  
ATOM    898  C   ARG A  60      -9.867  -1.538  -5.798  1.00  0.00           C  
ATOM    899  O   ARG A  60      -8.750  -1.528  -6.242  1.00  0.00           O  
ATOM    900  N   THR A  61     -10.111  -2.083  -4.583  1.00  0.00           N  
ATOM    901  H   THR A  61     -11.082  -2.166  -4.319  1.00  0.00           H  
ATOM    902  CA  THR A  61      -9.208  -2.856  -3.817  1.00  0.00           C  
ATOM    903  HA  THR A  61      -8.219  -2.402  -3.863  1.00  0.00           H  
ATOM    904  CB  THR A  61      -9.670  -3.046  -2.361  1.00  0.00           C  
ATOM    905  HB  THR A  61      -9.093  -3.820  -1.855  1.00  0.00           H  
ATOM    906  CG2 THR A  61      -9.355  -1.762  -1.585  1.00  0.00           C  
ATOM    907 HG21 THR A  61      -9.405  -0.890  -2.236  1.00  0.00           H  
ATOM    908 HG22 THR A  61     -10.093  -1.667  -0.788  1.00  0.00           H  
ATOM    909 HG23 THR A  61      -8.456  -1.762  -0.969  1.00  0.00           H  
ATOM    910  OG1 THR A  61     -11.008  -3.449  -2.381  1.00  0.00           O  
ATOM    911  HG1 THR A  61     -11.452  -3.033  -1.638  1.00  0.00           H  
ATOM    912  C   THR A  61      -8.955  -4.156  -4.577  1.00  0.00           C  
ATOM    913  O   THR A  61      -9.870  -4.673  -5.212  1.00  0.00           O  
ATOM    914  N   CYS A  62      -7.730  -4.693  -4.450  1.00  0.00           N  
ATOM    915  H   CYS A  62      -7.056  -4.203  -3.879  1.00  0.00           H  
ATOM    916  CA  CYS A  62      -7.448  -6.048  -4.847  1.00  0.00           C  
ATOM    917  HA  CYS A  62      -8.359  -6.563  -4.540  1.00  0.00           H  
ATOM    918  CB  CYS A  62      -7.145  -6.166  -6.291  1.00  0.00           C  
ATOM    919  HB2 CYS A  62      -7.952  -5.841  -6.948  1.00  0.00           H  
ATOM    920  HB3 CYS A  62      -6.193  -5.672  -6.489  1.00  0.00           H  
ATOM    921  SG  CYS A  62      -7.137  -7.947  -6.717  1.00  0.00           S  
ATOM    922  HG  CYS A  62      -8.447  -8.034  -6.967  1.00  0.00           H  
ATOM    923  C   CYS A  62      -6.348  -6.633  -3.976  1.00  0.00           C  
ATOM    924  O   CYS A  62      -5.194  -6.246  -4.102  1.00  0.00           O  
ATOM    925  N   ASP A  63      -6.587  -7.751  -3.191  1.00  0.00           N  
ATOM    926  H   ASP A  63      -7.531  -8.111  -3.199  1.00  0.00           H  
ATOM    927  CA  ASP A  63      -5.519  -8.626  -2.713  1.00  0.00           C  
ATOM    928  HA  ASP A  63      -4.612  -8.028  -2.626  1.00  0.00           H  
ATOM    929  CB  ASP A  63      -5.984  -9.212  -1.379  1.00  0.00           C  
ATOM    930  HB2 ASP A  63      -6.067  -8.324  -0.752  1.00  0.00           H  
ATOM    931  HB3 ASP A  63      -6.973  -9.665  -1.440  1.00  0.00           H  
ATOM    932  CG  ASP A  63      -4.936 -10.094  -0.674  1.00  0.00           C  
ATOM    933  OD1 ASP A  63      -3.940 -10.507  -1.327  1.00  0.00           O  
ATOM    934  OD2 ASP A  63      -5.045 -10.346   0.509  1.00  0.00           O  
ATOM    935  C   ASP A  63      -5.207  -9.720  -3.776  1.00  0.00           C  
ATOM    936  O   ASP A  63      -6.143 -10.448  -4.130  1.00  0.00           O  
ATOM    937  N   VAL A  64      -3.988  -9.791  -4.335  1.00  0.00           N  
ATOM    938  H   VAL A  64      -3.232  -9.224  -3.978  1.00  0.00           H  
ATOM    939  CA  VAL A  64      -3.680 -10.844  -5.323  1.00  0.00           C  
ATOM    940  HA  VAL A  64      -4.431 -10.790  -6.111  1.00  0.00           H  
ATOM    941  CB  VAL A  64      -2.218 -10.757  -5.897  1.00  0.00           C  
ATOM    942  HB  VAL A  64      -2.000 -11.566  -6.594  1.00  0.00           H  
ATOM    943  CG1 VAL A  64      -2.196  -9.334  -6.611  1.00  0.00           C  
ATOM    944 HG11 VAL A  64      -2.446  -8.560  -5.886  1.00  0.00           H  
ATOM    945 HG12 VAL A  64      -1.232  -9.041  -7.027  1.00  0.00           H  
ATOM    946 HG13 VAL A  64      -2.881  -9.402  -7.456  1.00  0.00           H  
ATOM    947  CG2 VAL A  64      -1.131 -10.792  -4.873  1.00  0.00           C  
ATOM    948 HG21 VAL A  64      -1.329 -11.738  -4.370  1.00  0.00           H  
ATOM    949 HG22 VAL A  64      -0.186 -11.002  -5.375  1.00  0.00           H  
ATOM    950 HG23 VAL A  64      -1.186  -9.894  -4.258  1.00  0.00           H  
ATOM    951  C   VAL A  64      -3.927 -12.259  -4.802  1.00  0.00           C  
ATOM    952  O   VAL A  64      -3.682 -13.171  -5.604  1.00  0.00           O  
ATOM    953  N   ARG A  65      -4.228 -12.466  -3.555  1.00  0.00           N  
ATOM    954  H   ARG A  65      -4.506 -11.784  -2.865  1.00  0.00           H  
ATOM    955  CA  ARG A  65      -4.236 -13.792  -2.950  1.00  0.00           C  
ATOM    956  HA  ARG A  65      -3.516 -14.380  -3.521  1.00  0.00           H  
ATOM    957  CB  ARG A  65      -3.596 -13.800  -1.514  1.00  0.00           C  
ATOM    958  HB2 ARG A  65      -4.232 -13.130  -0.936  1.00  0.00           H  
ATOM    959  HB3 ARG A  65      -3.721 -14.807  -1.118  1.00  0.00           H  
ATOM    960  CG  ARG A  65      -2.120 -13.340  -1.627  1.00  0.00           C  
ATOM    961  HG2 ARG A  65      -1.544 -13.884  -2.376  1.00  0.00           H  
ATOM    962  HG3 ARG A  65      -2.110 -12.310  -1.985  1.00  0.00           H  
ATOM    963  CD  ARG A  65      -1.538 -13.250  -0.241  1.00  0.00           C  
ATOM    964  HD2 ARG A  65      -1.637 -14.228   0.228  1.00  0.00           H  
ATOM    965  HD3 ARG A  65      -0.480 -13.017  -0.365  1.00  0.00           H  
ATOM    966  NE  ARG A  65      -2.231 -12.115   0.493  1.00  0.00           N  
ATOM    967  HE  ARG A  65      -2.902 -11.542   0.002  1.00  0.00           H  
ATOM    968  CZ  ARG A  65      -2.172 -11.983   1.778  1.00  0.00           C  
ATOM    969  NH1 ARG A  65      -1.413 -12.739   2.567  1.00  0.00           N  
ATOM    970 HH11 ARG A  65      -0.837 -13.450   2.140  1.00  0.00           H  
ATOM    971 HH12 ARG A  65      -1.532 -12.588   3.558  1.00  0.00           H  
ATOM    972  NH2 ARG A  65      -2.844 -10.984   2.299  1.00  0.00           N  
ATOM    973 HH21 ARG A  65      -3.618 -10.711   1.711  1.00  0.00           H  
ATOM    974 HH22 ARG A  65      -3.028 -11.054   3.290  1.00  0.00           H  
ATOM    975  C   ARG A  65      -5.602 -14.485  -2.998  1.00  0.00           C  
ATOM    976  O   ARG A  65      -5.795 -15.536  -2.471  1.00  0.00           O  
ATOM    977  N   SER A  66      -6.527 -13.773  -3.600  1.00  0.00           N  
ATOM    978  H   SER A  66      -6.282 -12.877  -3.995  1.00  0.00           H  
ATOM    979  CA  SER A  66      -8.000 -14.103  -3.533  1.00  0.00           C  
ATOM    980  HA  SER A  66      -8.034 -15.149  -3.228  1.00  0.00           H  
ATOM    981  CB  SER A  66      -8.715 -13.352  -2.399  1.00  0.00           C  
ATOM    982  HB2 SER A  66      -8.091 -13.485  -1.515  1.00  0.00           H  
ATOM    983  HB3 SER A  66      -8.829 -12.302  -2.670  1.00  0.00           H  
ATOM    984  OG  SER A  66      -9.965 -13.924  -2.176  1.00  0.00           O  
ATOM    985  HG  SER A  66     -10.467 -13.224  -1.751  1.00  0.00           H  
ATOM    986  C   SER A  66      -8.771 -13.953  -4.841  1.00  0.00           C  
ATOM    987  O   SER A  66      -9.061 -12.814  -5.227  1.00  0.00           O  
ATOM    988  N   VAL A  67      -9.197 -15.118  -5.453  1.00  0.00           N  
ATOM    989  H   VAL A  67      -8.932 -15.958  -4.955  1.00  0.00           H  
ATOM    990  CA  VAL A  67      -9.846 -15.125  -6.775  1.00  0.00           C  
ATOM    991  HA  VAL A  67      -9.122 -14.631  -7.423  1.00  0.00           H  
ATOM    992  CB  VAL A  67     -10.007 -16.557  -7.297  1.00  0.00           C  
ATOM    993  HB  VAL A  67     -10.570 -17.095  -6.534  1.00  0.00           H  
ATOM    994  CG1 VAL A  67     -10.845 -16.588  -8.626  1.00  0.00           C  
ATOM    995 HG11 VAL A  67     -11.912 -16.481  -8.429  1.00  0.00           H  
ATOM    996 HG12 VAL A  67     -10.558 -15.753  -9.264  1.00  0.00           H  
ATOM    997 HG13 VAL A  67     -10.948 -17.585  -9.057  1.00  0.00           H  
ATOM    998  CG2 VAL A  67      -8.783 -17.418  -7.380  1.00  0.00           C  
ATOM    999 HG21 VAL A  67      -8.028 -17.050  -8.076  1.00  0.00           H  
ATOM   1000 HG22 VAL A  67      -8.309 -17.498  -6.402  1.00  0.00           H  
ATOM   1001 HG23 VAL A  67      -9.049 -18.403  -7.764  1.00  0.00           H  
ATOM   1002  C   VAL A  67     -11.149 -14.270  -6.840  1.00  0.00           C  
ATOM   1003  O   VAL A  67     -11.270 -13.528  -7.801  1.00  0.00           O  
ATOM   1004  N   PRO A  68     -12.085 -14.306  -5.810  1.00  0.00           N  
ATOM   1005  CD  PRO A  68     -12.241 -15.245  -4.760  1.00  0.00           C  
ATOM   1006  HD2 PRO A  68     -11.658 -14.900  -3.906  1.00  0.00           H  
ATOM   1007  HD3 PRO A  68     -11.878 -16.241  -5.011  1.00  0.00           H  
ATOM   1008  CG  PRO A  68     -13.737 -15.246  -4.503  1.00  0.00           C  
ATOM   1009  HG2 PRO A  68     -13.932 -15.691  -3.527  1.00  0.00           H  
ATOM   1010  HG3 PRO A  68     -14.324 -15.778  -5.252  1.00  0.00           H  
ATOM   1011  CB  PRO A  68     -14.043 -13.733  -4.633  1.00  0.00           C  
ATOM   1012  HB2 PRO A  68     -13.787 -13.187  -3.726  1.00  0.00           H  
ATOM   1013  HB3 PRO A  68     -15.088 -13.499  -4.841  1.00  0.00           H  
ATOM   1014  CA  PRO A  68     -13.220 -13.333  -5.797  1.00  0.00           C  
ATOM   1015  HA  PRO A  68     -13.836 -13.560  -6.667  1.00  0.00           H  
ATOM   1016  C   PRO A  68     -12.812 -11.841  -5.718  1.00  0.00           C  
ATOM   1017  O   PRO A  68     -13.448 -10.909  -6.267  1.00  0.00           O  
ATOM   1018  N   GLU A  69     -11.693 -11.500  -5.114  1.00  0.00           N  
ATOM   1019  H   GLU A  69     -11.119 -12.228  -4.712  1.00  0.00           H  
ATOM   1020  CA  GLU A  69     -11.087 -10.148  -5.173  1.00  0.00           C  
ATOM   1021  HA  GLU A  69     -11.883  -9.410  -5.061  1.00  0.00           H  
ATOM   1022  CB  GLU A  69      -9.944  -9.938  -4.022  1.00  0.00           C  
ATOM   1023  HB2 GLU A  69      -9.053 -10.531  -4.228  1.00  0.00           H  
ATOM   1024  HB3 GLU A  69      -9.845  -8.867  -3.845  1.00  0.00           H  
ATOM   1025  CG  GLU A  69     -10.494 -10.385  -2.651  1.00  0.00           C  
ATOM   1026  HG2 GLU A  69     -10.794 -11.433  -2.649  1.00  0.00           H  
ATOM   1027  HG3 GLU A  69      -9.752 -10.273  -1.860  1.00  0.00           H  
ATOM   1028  CD  GLU A  69     -11.726  -9.617  -2.176  1.00  0.00           C  
ATOM   1029  OE1 GLU A  69     -11.802  -8.396  -2.188  1.00  0.00           O  
ATOM   1030  OE2 GLU A  69     -12.636 -10.281  -1.610  1.00  0.00           O  
ATOM   1031  C   GLU A  69     -10.576  -9.817  -6.583  1.00  0.00           C  
ATOM   1032  O   GLU A  69     -10.521  -8.668  -6.987  1.00  0.00           O  
ATOM   1033  N   ILE A  70     -10.147 -10.807  -7.348  1.00  0.00           N  
ATOM   1034  H   ILE A  70     -10.158 -11.700  -6.874  1.00  0.00           H  
ATOM   1035  CA  ILE A  70      -9.615 -10.681  -8.727  1.00  0.00           C  
ATOM   1036  HA  ILE A  70      -9.035  -9.763  -8.824  1.00  0.00           H  
ATOM   1037  CB  ILE A  70      -8.647 -11.813  -9.008  1.00  0.00           C  
ATOM   1038  HB  ILE A  70      -9.145 -12.778  -8.918  1.00  0.00           H  
ATOM   1039  CG2 ILE A  70      -8.222 -11.797 -10.537  1.00  0.00           C  
ATOM   1040 HG21 ILE A  70      -7.729 -10.832 -10.648  1.00  0.00           H  
ATOM   1041 HG22 ILE A  70      -7.536 -12.616 -10.753  1.00  0.00           H  
ATOM   1042 HG23 ILE A  70      -9.073 -11.943 -11.203  1.00  0.00           H  
ATOM   1043  CG1 ILE A  70      -7.397 -11.691  -8.163  1.00  0.00           C  
ATOM   1044 HG12 ILE A  70      -6.959 -10.733  -8.443  1.00  0.00           H  
ATOM   1045 HG13 ILE A  70      -7.673 -11.708  -7.109  1.00  0.00           H  
ATOM   1046  CD1 ILE A  70      -6.330 -12.772  -8.152  1.00  0.00           C  
ATOM   1047 HD11 ILE A  70      -6.621 -13.653  -7.579  1.00  0.00           H  
ATOM   1048 HD12 ILE A  70      -5.814 -12.966  -9.092  1.00  0.00           H  
ATOM   1049 HD13 ILE A  70      -5.531 -12.396  -7.512  1.00  0.00           H  
ATOM   1050  C   ILE A  70     -10.720 -10.660  -9.791  1.00  0.00           C  
ATOM   1051  O   ILE A  70     -10.633  -9.832 -10.717  1.00  0.00           O  
ATOM   1052  N   GLU A  71     -11.835 -11.443  -9.565  1.00  0.00           N  
ATOM   1053  H   GLU A  71     -11.801 -12.094  -8.794  1.00  0.00           H  
ATOM   1054  CA  GLU A  71     -13.018 -11.596 -10.379  1.00  0.00           C  
ATOM   1055  HA  GLU A  71     -12.710 -12.027 -11.332  1.00  0.00           H  
ATOM   1056  CB  GLU A  71     -13.939 -12.642  -9.763  1.00  0.00           C  
ATOM   1057  HB2 GLU A  71     -13.289 -13.449  -9.428  1.00  0.00           H  
ATOM   1058  HB3 GLU A  71     -14.534 -12.240  -8.943  1.00  0.00           H  
ATOM   1059  CG  GLU A  71     -14.816 -13.173 -10.829  1.00  0.00           C  
ATOM   1060  HG2 GLU A  71     -15.426 -12.357 -11.215  1.00  0.00           H  
ATOM   1061  HG3 GLU A  71     -14.193 -13.486 -11.666  1.00  0.00           H  
ATOM   1062  CD  GLU A  71     -15.540 -14.402 -10.267  1.00  0.00           C  
ATOM   1063  OE1 GLU A  71     -16.552 -14.088  -9.582  1.00  0.00           O  
ATOM   1064  OE2 GLU A  71     -15.346 -15.611 -10.514  1.00  0.00           O  
ATOM   1065  C   GLU A  71     -13.752 -10.201 -10.691  1.00  0.00           C  
ATOM   1066  O   GLU A  71     -13.760  -9.747 -11.866  1.00  0.00           O  
ATOM   1067  N   ALA A  72     -14.253  -9.518  -9.618  1.00  0.00           N  
ATOM   1068  H   ALA A  72     -14.065  -9.929  -8.715  1.00  0.00           H  
ATOM   1069  CA  ALA A  72     -14.869  -8.214  -9.609  1.00  0.00           C  
ATOM   1070  HA  ALA A  72     -15.624  -8.155 -10.393  1.00  0.00           H  
ATOM   1071  CB  ALA A  72     -15.589  -8.186  -8.299  1.00  0.00           C  
ATOM   1072  HB1 ALA A  72     -14.793  -8.060  -7.565  1.00  0.00           H  
ATOM   1073  HB2 ALA A  72     -16.224  -7.311  -8.165  1.00  0.00           H  
ATOM   1074  HB3 ALA A  72     -16.132  -9.097  -8.048  1.00  0.00           H  
ATOM   1075  C   ALA A  72     -13.901  -7.130  -9.911  1.00  0.00           C  
ATOM   1076  O   ALA A  72     -14.245  -6.053 -10.298  1.00  0.00           O  
ATOM   1077  N   LEU A  73     -12.606  -7.358  -9.764  1.00  0.00           N  
ATOM   1078  H   LEU A  73     -12.369  -8.282  -9.434  1.00  0.00           H  
ATOM   1079  CA  LEU A  73     -11.595  -6.394 -10.234  1.00  0.00           C  
ATOM   1080  HA  LEU A  73     -11.818  -5.402  -9.845  1.00  0.00           H  
ATOM   1081  CB  LEU A  73     -10.164  -6.634  -9.711  1.00  0.00           C  
ATOM   1082  HB2 LEU A  73     -10.194  -6.558  -8.624  1.00  0.00           H  
ATOM   1083  HB3 LEU A  73      -9.928  -7.689  -9.850  1.00  0.00           H  
ATOM   1084  CG  LEU A  73      -9.076  -5.641 -10.338  1.00  0.00           C  
ATOM   1085  HG  LEU A  73      -9.250  -5.562 -11.412  1.00  0.00           H  
ATOM   1086  CD1 LEU A  73      -9.290  -4.237  -9.669  1.00  0.00           C  
ATOM   1087 HD11 LEU A  73     -10.320  -3.933  -9.855  1.00  0.00           H  
ATOM   1088 HD12 LEU A  73      -8.969  -4.233  -8.627  1.00  0.00           H  
ATOM   1089 HD13 LEU A  73      -8.611  -3.577 -10.207  1.00  0.00           H  
ATOM   1090  CD2 LEU A  73      -7.715  -6.239 -10.025  1.00  0.00           C  
ATOM   1091 HD21 LEU A  73      -7.675  -7.206 -10.527  1.00  0.00           H  
ATOM   1092 HD22 LEU A  73      -6.928  -5.570 -10.374  1.00  0.00           H  
ATOM   1093 HD23 LEU A  73      -7.575  -6.463  -8.967  1.00  0.00           H  
ATOM   1094  C   LEU A  73     -11.585  -6.338 -11.748  1.00  0.00           C  
ATOM   1095  O   LEU A  73     -11.489  -5.255 -12.385  1.00  0.00           O  
ATOM   1096  N   VAL A  74     -11.717  -7.499 -12.380  1.00  0.00           N  
ATOM   1097  H   VAL A  74     -11.581  -8.382 -11.909  1.00  0.00           H  
ATOM   1098  CA  VAL A  74     -11.655  -7.610 -13.855  1.00  0.00           C  
ATOM   1099  HA  VAL A  74     -10.913  -6.943 -14.294  1.00  0.00           H  
ATOM   1100  CB  VAL A  74     -11.388  -9.111 -14.265  1.00  0.00           C  
ATOM   1101  HB  VAL A  74     -11.982  -9.704 -13.570  1.00  0.00           H  
ATOM   1102  CG1 VAL A  74     -11.652  -9.455 -15.762  1.00  0.00           C  
ATOM   1103 HG11 VAL A  74     -11.259  -8.638 -16.369  1.00  0.00           H  
ATOM   1104 HG12 VAL A  74     -11.273 -10.454 -15.977  1.00  0.00           H  
ATOM   1105 HG13 VAL A  74     -12.737  -9.542 -15.813  1.00  0.00           H  
ATOM   1106  CG2 VAL A  74      -9.831  -9.249 -14.068  1.00  0.00           C  
ATOM   1107 HG21 VAL A  74      -9.653  -9.381 -13.000  1.00  0.00           H  
ATOM   1108 HG22 VAL A  74      -9.482 -10.165 -14.542  1.00  0.00           H  
ATOM   1109 HG23 VAL A  74      -9.411  -8.375 -14.567  1.00  0.00           H  
ATOM   1110  C   VAL A  74     -12.959  -7.109 -14.449  1.00  0.00           C  
ATOM   1111  O   VAL A  74     -12.861  -6.341 -15.401  1.00  0.00           O  
ATOM   1112  N   ALA A  75     -14.096  -7.415 -13.848  1.00  0.00           N  
ATOM   1113  H   ALA A  75     -14.149  -8.062 -13.074  1.00  0.00           H  
ATOM   1114  CA  ALA A  75     -15.434  -6.910 -14.209  1.00  0.00           C  
ATOM   1115  HA  ALA A  75     -15.515  -7.153 -15.267  1.00  0.00           H  
ATOM   1116  CB  ALA A  75     -16.361  -7.716 -13.371  1.00  0.00           C  
ATOM   1117  HB1 ALA A  75     -17.368  -7.425 -13.665  1.00  0.00           H  
ATOM   1118  HB2 ALA A  75     -16.401  -8.793 -13.527  1.00  0.00           H  
ATOM   1119  HB3 ALA A  75     -16.252  -7.467 -12.315  1.00  0.00           H  
ATOM   1120  C   ALA A  75     -15.545  -5.394 -13.995  1.00  0.00           C  
ATOM   1121  O   ALA A  75     -16.336  -4.791 -14.728  1.00  0.00           O  
ATOM   1122  N   ALA A  76     -14.812  -4.817 -13.018  1.00  0.00           N  
ATOM   1123  H   ALA A  76     -14.200  -5.369 -12.435  1.00  0.00           H  
ATOM   1124  CA  ALA A  76     -14.901  -3.382 -12.740  1.00  0.00           C  
ATOM   1125  HA  ALA A  76     -15.946  -3.082 -12.801  1.00  0.00           H  
ATOM   1126  CB  ALA A  76     -14.328  -2.962 -11.372  1.00  0.00           C  
ATOM   1127  HB1 ALA A  76     -14.901  -3.349 -10.529  1.00  0.00           H  
ATOM   1128  HB2 ALA A  76     -13.267  -3.211 -11.387  1.00  0.00           H  
ATOM   1129  HB3 ALA A  76     -14.297  -1.873 -11.331  1.00  0.00           H  
ATOM   1130  C   ALA A  76     -14.176  -2.560 -13.870  1.00  0.00           C  
ATOM   1131  O   ALA A  76     -14.722  -1.695 -14.532  1.00  0.00           O  
ATOM   1132  N   VAL A  77     -12.890  -2.897 -14.202  1.00  0.00           N  
ATOM   1133  H   VAL A  77     -12.430  -3.510 -13.543  1.00  0.00           H  
ATOM   1134  CA  VAL A  77     -12.083  -2.241 -15.285  1.00  0.00           C  
ATOM   1135  HA  VAL A  77     -12.157  -1.176 -15.070  1.00  0.00           H  
ATOM   1136  CB  VAL A  77     -10.553  -2.529 -15.335  1.00  0.00           C  
ATOM   1137  HB  VAL A  77     -10.059  -2.175 -14.431  1.00  0.00           H  
ATOM   1138  CG1 VAL A  77     -10.370  -4.065 -15.681  1.00  0.00           C  
ATOM   1139 HG11 VAL A  77     -10.802  -4.317 -16.650  1.00  0.00           H  
ATOM   1140 HG12 VAL A  77      -9.297  -4.254 -15.665  1.00  0.00           H  
ATOM   1141 HG13 VAL A  77     -10.808  -4.722 -14.930  1.00  0.00           H  
ATOM   1142  CG2 VAL A  77      -9.849  -1.798 -16.555  1.00  0.00           C  
ATOM   1143 HG21 VAL A  77      -8.806  -2.107 -16.469  1.00  0.00           H  
ATOM   1144 HG22 VAL A  77     -10.238  -2.114 -17.523  1.00  0.00           H  
ATOM   1145 HG23 VAL A  77      -9.983  -0.739 -16.329  1.00  0.00           H  
ATOM   1146  C   VAL A  77     -12.778  -2.359 -16.642  1.00  0.00           C  
ATOM   1147  O   VAL A  77     -12.846  -1.389 -17.430  1.00  0.00           O  
ATOM   1148  N   VAL A  78     -13.463  -3.507 -16.984  1.00  0.00           N  
ATOM   1149  H   VAL A  78     -13.385  -4.401 -16.519  1.00  0.00           H  
ATOM   1150  CA  VAL A  78     -14.133  -3.593 -18.310  1.00  0.00           C  
ATOM   1151  HA  VAL A  78     -13.363  -3.110 -18.910  1.00  0.00           H  
ATOM   1152  CB  VAL A  78     -14.470  -4.966 -18.853  1.00  0.00           C  
ATOM   1153  HB  VAL A  78     -14.820  -4.876 -19.881  1.00  0.00           H  
ATOM   1154  CG1 VAL A  78     -13.196  -5.740 -19.147  1.00  0.00           C  
ATOM   1155 HG11 VAL A  78     -13.501  -6.584 -19.766  1.00  0.00           H  
ATOM   1156 HG12 VAL A  78     -12.591  -5.043 -19.727  1.00  0.00           H  
ATOM   1157 HG13 VAL A  78     -12.734  -6.063 -18.214  1.00  0.00           H  
ATOM   1158  CG2 VAL A  78     -15.325  -5.832 -17.853  1.00  0.00           C  
ATOM   1159 HG21 VAL A  78     -16.258  -5.327 -17.604  1.00  0.00           H  
ATOM   1160 HG22 VAL A  78     -15.498  -6.833 -18.249  1.00  0.00           H  
ATOM   1161 HG23 VAL A  78     -14.787  -6.049 -16.930  1.00  0.00           H  
ATOM   1162  C   VAL A  78     -15.344  -2.662 -18.387  1.00  0.00           C  
ATOM   1163  O   VAL A  78     -15.559  -2.067 -19.426  1.00  0.00           O  
ATOM   1164  N   GLU A  79     -16.114  -2.531 -17.321  1.00  0.00           N  
ATOM   1165  H   GLU A  79     -15.835  -2.998 -16.470  1.00  0.00           H  
ATOM   1166  CA  GLU A  79     -17.238  -1.658 -17.177  1.00  0.00           C  
ATOM   1167  HA  GLU A  79     -17.813  -1.936 -18.060  1.00  0.00           H  
ATOM   1168  CB  GLU A  79     -18.097  -1.973 -15.933  1.00  0.00           C  
ATOM   1169  HB2 GLU A  79     -18.092  -3.046 -15.740  1.00  0.00           H  
ATOM   1170  HB3 GLU A  79     -17.576  -1.400 -15.166  1.00  0.00           H  
ATOM   1171  CG  GLU A  79     -19.561  -1.514 -16.090  1.00  0.00           C  
ATOM   1172  HG2 GLU A  79     -20.061  -1.417 -15.126  1.00  0.00           H  
ATOM   1173  HG3 GLU A  79     -19.455  -0.561 -16.608  1.00  0.00           H  
ATOM   1174  CD  GLU A  79     -20.406  -2.471 -16.857  1.00  0.00           C  
ATOM   1175  OE1 GLU A  79     -19.955  -3.218 -17.752  1.00  0.00           O  
ATOM   1176  OE2 GLU A  79     -21.593  -2.610 -16.533  1.00  0.00           O  
ATOM   1177  C   GLU A  79     -16.822  -0.161 -17.401  1.00  0.00           C  
ATOM   1178  O   GLU A  79     -17.514   0.586 -18.106  1.00  0.00           O  
ATOM   1179  N   ARG A  80     -15.637   0.130 -16.725  1.00  0.00           N  
ATOM   1180  H   ARG A  80     -15.217  -0.572 -16.132  1.00  0.00           H  
ATOM   1181  CA  ARG A  80     -15.190   1.524 -16.526  1.00  0.00           C  
ATOM   1182  HA  ARG A  80     -16.042   2.168 -16.309  1.00  0.00           H  
ATOM   1183  CB  ARG A  80     -14.329   1.625 -15.255  1.00  0.00           C  
ATOM   1184  HB2 ARG A  80     -14.936   1.304 -14.409  1.00  0.00           H  
ATOM   1185  HB3 ARG A  80     -13.395   1.087 -15.413  1.00  0.00           H  
ATOM   1186  CG  ARG A  80     -13.739   2.999 -15.087  1.00  0.00           C  
ATOM   1187  HG2 ARG A  80     -12.994   3.050 -14.295  1.00  0.00           H  
ATOM   1188  HG3 ARG A  80     -13.238   3.263 -16.018  1.00  0.00           H  
ATOM   1189  CD  ARG A  80     -14.834   3.988 -14.692  1.00  0.00           C  
ATOM   1190  HD2 ARG A  80     -15.655   4.075 -15.403  1.00  0.00           H  
ATOM   1191  HD3 ARG A  80     -15.373   3.603 -13.826  1.00  0.00           H  
ATOM   1192  NE  ARG A  80     -14.266   5.220 -14.246  1.00  0.00           N  
ATOM   1193  HE  ARG A  80     -13.907   5.257 -13.303  1.00  0.00           H  
ATOM   1194  CZ  ARG A  80     -13.951   6.285 -14.944  1.00  0.00           C  
ATOM   1195  NH1 ARG A  80     -14.091   6.372 -16.232  1.00  0.00           N  
ATOM   1196 HH11 ARG A  80     -14.485   5.576 -16.714  1.00  0.00           H  
ATOM   1197 HH12 ARG A  80     -13.675   7.203 -16.627  1.00  0.00           H  
ATOM   1198  NH2 ARG A  80     -13.537   7.278 -14.240  1.00  0.00           N  
ATOM   1199 HH21 ARG A  80     -13.370   7.253 -13.245  1.00  0.00           H  
ATOM   1200 HH22 ARG A  80     -13.177   8.083 -14.731  1.00  0.00           H  
ATOM   1201  C   ARG A  80     -14.485   2.040 -17.812  1.00  0.00           C  
ATOM   1202  O   ARG A  80     -14.601   3.199 -18.140  1.00  0.00           O  
ATOM   1203  N   TYR A  81     -13.770   1.176 -18.547  1.00  0.00           N  
ATOM   1204  H   TYR A  81     -13.524   0.294 -18.120  1.00  0.00           H  
ATOM   1205  CA  TYR A  81     -13.006   1.694 -19.713  1.00  0.00           C  
ATOM   1206  HA  TYR A  81     -13.367   2.686 -19.986  1.00  0.00           H  
ATOM   1207  CB  TYR A  81     -11.563   1.878 -19.343  1.00  0.00           C  
ATOM   1208  HB2 TYR A  81     -11.070   0.940 -19.089  1.00  0.00           H  
ATOM   1209  HB3 TYR A  81     -11.134   2.304 -20.249  1.00  0.00           H  
ATOM   1210  CG  TYR A  81     -11.218   2.889 -18.319  1.00  0.00           C  
ATOM   1211  CD1 TYR A  81     -11.573   4.225 -18.467  1.00  0.00           C  
ATOM   1212  HD1 TYR A  81     -11.951   4.606 -19.404  1.00  0.00           H  
ATOM   1213  CE1 TYR A  81     -11.167   5.180 -17.559  1.00  0.00           C  
ATOM   1214  HE1 TYR A  81     -11.304   6.241 -17.700  1.00  0.00           H  
ATOM   1215  CZ  TYR A  81     -10.550   4.768 -16.341  1.00  0.00           C  
ATOM   1216  OH  TYR A  81     -10.275   5.670 -15.387  1.00  0.00           O  
ATOM   1217  HH  TYR A  81     -10.459   6.555 -15.710  1.00  0.00           H  
ATOM   1218  CE2 TYR A  81     -10.258   3.414 -16.136  1.00  0.00           C  
ATOM   1219  HE2 TYR A  81      -9.758   2.920 -15.316  1.00  0.00           H  
ATOM   1220  CD2 TYR A  81     -10.579   2.445 -17.164  1.00  0.00           C  
ATOM   1221  HD2 TYR A  81     -10.209   1.432 -17.108  1.00  0.00           H  
ATOM   1222  C   TYR A  81     -13.058   0.954 -21.019  1.00  0.00           C  
ATOM   1223  O   TYR A  81     -12.765   1.411 -22.121  1.00  0.00           O  
ATOM   1224  N   GLY A  82     -13.567  -0.280 -20.955  1.00  0.00           N  
ATOM   1225  H   GLY A  82     -13.800  -0.641 -20.040  1.00  0.00           H  
ATOM   1226  CA  GLY A  82     -13.677  -1.308 -22.025  1.00  0.00           C  
ATOM   1227  HA2 GLY A  82     -14.617  -1.855 -21.960  1.00  0.00           H  
ATOM   1228  HA3 GLY A  82     -13.459  -0.761 -22.943  1.00  0.00           H  
ATOM   1229  C   GLY A  82     -12.543  -2.366 -21.884  1.00  0.00           C  
ATOM   1230  O   GLY A  82     -11.798  -2.442 -20.871  1.00  0.00           O  
ATOM   1231  N   PRO A  83     -12.338  -3.204 -22.949  1.00  0.00           N  
ATOM   1232  CD  PRO A  83     -13.158  -3.251 -24.080  1.00  0.00           C  
ATOM   1233  HD2 PRO A  83     -13.169  -2.284 -24.583  1.00  0.00           H  
ATOM   1234  HD3 PRO A  83     -14.133  -3.620 -23.761  1.00  0.00           H  
ATOM   1235  CG  PRO A  83     -12.466  -4.364 -24.950  1.00  0.00           C  
ATOM   1236  HG2 PRO A  83     -11.713  -3.947 -25.618  1.00  0.00           H  
ATOM   1237  HG3 PRO A  83     -13.116  -4.998 -25.554  1.00  0.00           H  
ATOM   1238  CB  PRO A  83     -11.753  -5.259 -23.975  1.00  0.00           C  
ATOM   1239  HB2 PRO A  83     -10.895  -5.814 -24.355  1.00  0.00           H  
ATOM   1240  HB3 PRO A  83     -12.496  -5.843 -23.433  1.00  0.00           H  
ATOM   1241  CA  PRO A  83     -11.412  -4.339 -22.854  1.00  0.00           C  
ATOM   1242  HA  PRO A  83     -11.708  -4.798 -21.911  1.00  0.00           H  
ATOM   1243  C   PRO A  83      -9.920  -4.025 -22.755  1.00  0.00           C  
ATOM   1244  O   PRO A  83      -9.434  -3.306 -23.647  1.00  0.00           O  
ATOM   1245  N   VAL A  84      -9.165  -4.682 -21.839  1.00  0.00           N  
ATOM   1246  H   VAL A  84      -9.526  -5.545 -21.458  1.00  0.00           H  
ATOM   1247  CA  VAL A  84      -7.827  -4.182 -21.445  1.00  0.00           C  
ATOM   1248  HA  VAL A  84      -7.831  -3.096 -21.542  1.00  0.00           H  
ATOM   1249  CB  VAL A  84      -7.483  -4.455 -19.980  1.00  0.00           C  
ATOM   1250  HB  VAL A  84      -6.919  -3.567 -19.698  1.00  0.00           H  
ATOM   1251  CG1 VAL A  84      -8.630  -4.486 -19.006  1.00  0.00           C  
ATOM   1252 HG11 VAL A  84      -9.214  -3.604 -19.266  1.00  0.00           H  
ATOM   1253 HG12 VAL A  84      -9.238  -5.372 -19.191  1.00  0.00           H  
ATOM   1254 HG13 VAL A  84      -8.235  -4.417 -17.993  1.00  0.00           H  
ATOM   1255  CG2 VAL A  84      -6.591  -5.613 -19.603  1.00  0.00           C  
ATOM   1256 HG21 VAL A  84      -6.365  -5.644 -18.537  1.00  0.00           H  
ATOM   1257 HG22 VAL A  84      -7.102  -6.550 -19.822  1.00  0.00           H  
ATOM   1258 HG23 VAL A  84      -5.613  -5.536 -20.076  1.00  0.00           H  
ATOM   1259  C   VAL A  84      -6.681  -4.672 -22.356  1.00  0.00           C  
ATOM   1260  O   VAL A  84      -6.510  -5.852 -22.625  1.00  0.00           O  
ATOM   1261  N   ASP A  85      -5.990  -3.729 -23.035  1.00  0.00           N  
ATOM   1262  H   ASP A  85      -6.017  -2.750 -22.787  1.00  0.00           H  
ATOM   1263  CA  ASP A  85      -4.889  -3.998 -23.947  1.00  0.00           C  
ATOM   1264  HA  ASP A  85      -5.043  -4.833 -24.630  1.00  0.00           H  
ATOM   1265  CB  ASP A  85      -4.681  -2.743 -24.777  1.00  0.00           C  
ATOM   1266  HB2 ASP A  85      -4.506  -1.932 -24.070  1.00  0.00           H  
ATOM   1267  HB3 ASP A  85      -3.830  -2.842 -25.452  1.00  0.00           H  
ATOM   1268  CG  ASP A  85      -5.846  -2.296 -25.612  1.00  0.00           C  
ATOM   1269  OD1 ASP A  85      -5.925  -2.717 -26.795  1.00  0.00           O  
ATOM   1270  OD2 ASP A  85      -6.653  -1.442 -25.184  1.00  0.00           O  
ATOM   1271  C   ASP A  85      -3.625  -4.443 -23.257  1.00  0.00           C  
ATOM   1272  O   ASP A  85      -2.885  -5.188 -23.882  1.00  0.00           O  
ATOM   1273  N   VAL A  86      -3.449  -4.001 -21.988  1.00  0.00           N  
ATOM   1274  H   VAL A  86      -4.245  -3.441 -21.723  1.00  0.00           H  
ATOM   1275  CA  VAL A  86      -2.251  -4.123 -21.096  1.00  0.00           C  
ATOM   1276  HA  VAL A  86      -1.608  -4.914 -21.482  1.00  0.00           H  
ATOM   1277  CB  VAL A  86      -1.377  -2.819 -21.123  1.00  0.00           C  
ATOM   1278  HB  VAL A  86      -1.937  -2.044 -20.600  1.00  0.00           H  
ATOM   1279  CG1 VAL A  86      -0.140  -2.946 -20.181  1.00  0.00           C  
ATOM   1280 HG11 VAL A  86       0.402  -2.013 -20.331  1.00  0.00           H  
ATOM   1281 HG12 VAL A  86      -0.453  -2.856 -19.142  1.00  0.00           H  
ATOM   1282 HG13 VAL A  86       0.456  -3.851 -20.301  1.00  0.00           H  
ATOM   1283  CG2 VAL A  86      -0.979  -2.413 -22.560  1.00  0.00           C  
ATOM   1284 HG21 VAL A  86      -0.216  -1.636 -22.553  1.00  0.00           H  
ATOM   1285 HG22 VAL A  86      -0.405  -3.246 -22.966  1.00  0.00           H  
ATOM   1286 HG23 VAL A  86      -1.829  -2.120 -23.178  1.00  0.00           H  
ATOM   1287  C   VAL A  86      -2.652  -4.454 -19.626  1.00  0.00           C  
ATOM   1288  O   VAL A  86      -3.513  -3.802 -19.074  1.00  0.00           O  
ATOM   1289  N   LEU A  87      -1.876  -5.404 -19.079  1.00  0.00           N  
ATOM   1290  H   LEU A  87      -1.221  -5.881 -19.680  1.00  0.00           H  
ATOM   1291  CA  LEU A  87      -1.804  -5.808 -17.657  1.00  0.00           C  
ATOM   1292  HA  LEU A  87      -2.325  -5.063 -17.054  1.00  0.00           H  
ATOM   1293  CB  LEU A  87      -2.486  -7.164 -17.330  1.00  0.00           C  
ATOM   1294  HB2 LEU A  87      -3.554  -6.959 -17.266  1.00  0.00           H  
ATOM   1295  HB3 LEU A  87      -2.261  -7.841 -18.155  1.00  0.00           H  
ATOM   1296  CG  LEU A  87      -2.066  -7.938 -16.087  1.00  0.00           C  
ATOM   1297  HG  LEU A  87      -0.979  -7.969 -16.009  1.00  0.00           H  
ATOM   1298  CD1 LEU A  87      -2.511  -7.254 -14.750  1.00  0.00           C  
ATOM   1299 HD11 LEU A  87      -3.591  -7.131 -14.685  1.00  0.00           H  
ATOM   1300 HD12 LEU A  87      -2.083  -7.849 -13.942  1.00  0.00           H  
ATOM   1301 HD13 LEU A  87      -1.948  -6.335 -14.914  1.00  0.00           H  
ATOM   1302  CD2 LEU A  87      -2.578  -9.363 -16.051  1.00  0.00           C  
ATOM   1303 HD21 LEU A  87      -3.595  -9.527 -16.407  1.00  0.00           H  
ATOM   1304 HD22 LEU A  87      -2.009  -9.985 -16.741  1.00  0.00           H  
ATOM   1305 HD23 LEU A  87      -2.550  -9.748 -15.032  1.00  0.00           H  
ATOM   1306  C   LEU A  87      -0.320  -5.697 -17.257  1.00  0.00           C  
ATOM   1307  O   LEU A  87       0.543  -6.389 -17.872  1.00  0.00           O  
ATOM   1308  N   VAL A  88      -0.020  -4.947 -16.208  1.00  0.00           N  
ATOM   1309  H   VAL A  88      -0.725  -4.456 -15.678  1.00  0.00           H  
ATOM   1310  CA  VAL A  88       1.335  -5.192 -15.600  1.00  0.00           C  
ATOM   1311  HA  VAL A  88       1.865  -5.974 -16.143  1.00  0.00           H  
ATOM   1312  CB  VAL A  88       2.076  -3.865 -15.575  1.00  0.00           C  
ATOM   1313  HB  VAL A  88       1.353  -3.194 -15.111  1.00  0.00           H  
ATOM   1314  CG1 VAL A  88       3.318  -3.815 -14.721  1.00  0.00           C  
ATOM   1315 HG11 VAL A  88       3.580  -2.780 -14.502  1.00  0.00           H  
ATOM   1316 HG12 VAL A  88       3.173  -4.340 -13.777  1.00  0.00           H  
ATOM   1317 HG13 VAL A  88       4.096  -4.358 -15.257  1.00  0.00           H  
ATOM   1318  CG2 VAL A  88       2.394  -3.273 -16.990  1.00  0.00           C  
ATOM   1319 HG21 VAL A  88       3.202  -3.822 -17.473  1.00  0.00           H  
ATOM   1320 HG22 VAL A  88       1.502  -3.108 -17.594  1.00  0.00           H  
ATOM   1321 HG23 VAL A  88       2.812  -2.271 -16.891  1.00  0.00           H  
ATOM   1322  C   VAL A  88       1.106  -5.816 -14.142  1.00  0.00           C  
ATOM   1323  O   VAL A  88       0.444  -5.206 -13.289  1.00  0.00           O  
ATOM   1324  N   ASN A  89       1.663  -7.025 -13.864  1.00  0.00           N  
ATOM   1325  H   ASN A  89       2.093  -7.435 -14.681  1.00  0.00           H  
ATOM   1326  CA  ASN A  89       1.673  -7.728 -12.641  1.00  0.00           C  
ATOM   1327  HA  ASN A  89       0.810  -7.422 -12.049  1.00  0.00           H  
ATOM   1328  CB  ASN A  89       1.768  -9.236 -12.976  1.00  0.00           C  
ATOM   1329  HB2 ASN A  89       2.761  -9.383 -13.403  1.00  0.00           H  
ATOM   1330  HB3 ASN A  89       1.876  -9.636 -11.969  1.00  0.00           H  
ATOM   1331  CG  ASN A  89       0.543  -9.732 -13.679  1.00  0.00           C  
ATOM   1332  OD1 ASN A  89      -0.520  -9.693 -13.117  1.00  0.00           O  
ATOM   1333  ND2 ASN A  89       0.632 -10.217 -14.884  1.00  0.00           N  
ATOM   1334 HD21 ASN A  89       1.472 -10.513 -15.362  1.00  0.00           H  
ATOM   1335 HD22 ASN A  89      -0.299 -10.457 -15.193  1.00  0.00           H  
ATOM   1336  C   ASN A  89       2.885  -7.269 -11.837  1.00  0.00           C  
ATOM   1337  O   ASN A  89       3.925  -7.816 -11.823  1.00  0.00           O  
ATOM   1338  N   ASN A  90       2.798  -6.121 -11.163  1.00  0.00           N  
ATOM   1339  H   ASN A  90       1.891  -5.683 -11.238  1.00  0.00           H  
ATOM   1340  CA  ASN A  90       3.816  -5.510 -10.289  1.00  0.00           C  
ATOM   1341  HA  ASN A  90       4.828  -5.621 -10.677  1.00  0.00           H  
ATOM   1342  CB  ASN A  90       3.515  -4.000 -10.290  1.00  0.00           C  
ATOM   1343  HB2 ASN A  90       3.725  -3.444 -11.204  1.00  0.00           H  
ATOM   1344  HB3 ASN A  90       2.448  -4.030 -10.069  1.00  0.00           H  
ATOM   1345  CG  ASN A  90       4.156  -3.264  -9.105  1.00  0.00           C  
ATOM   1346  OD1 ASN A  90       5.376  -3.063  -8.955  1.00  0.00           O  
ATOM   1347  ND2 ASN A  90       3.352  -2.839  -8.155  1.00  0.00           N  
ATOM   1348 HD21 ASN A  90       3.724  -2.615  -7.244  1.00  0.00           H  
ATOM   1349 HD22 ASN A  90       2.366  -2.906  -8.364  1.00  0.00           H  
ATOM   1350  C   ASN A  90       3.841  -6.153  -8.857  1.00  0.00           C  
ATOM   1351  O   ASN A  90       4.958  -6.244  -8.345  1.00  0.00           O  
ATOM   1352  N   ALA A  91       2.720  -6.489  -8.259  1.00  0.00           N  
ATOM   1353  H   ALA A  91       1.851  -6.488  -8.773  1.00  0.00           H  
ATOM   1354  CA  ALA A  91       2.623  -6.878  -6.796  1.00  0.00           C  
ATOM   1355  HA  ALA A  91       2.892  -6.011  -6.191  1.00  0.00           H  
ATOM   1356  CB  ALA A  91       1.134  -7.144  -6.435  1.00  0.00           C  
ATOM   1357  HB1 ALA A  91       0.761  -7.760  -7.255  1.00  0.00           H  
ATOM   1358  HB2 ALA A  91       1.118  -7.672  -5.482  1.00  0.00           H  
ATOM   1359  HB3 ALA A  91       0.545  -6.227  -6.420  1.00  0.00           H  
ATOM   1360  C   ALA A  91       3.531  -7.987  -6.475  1.00  0.00           C  
ATOM   1361  O   ALA A  91       3.613  -8.939  -7.212  1.00  0.00           O  
ATOM   1362  N   GLY A  92       4.175  -7.905  -5.306  1.00  0.00           N  
ATOM   1363  H   GLY A  92       4.305  -7.055  -4.777  1.00  0.00           H  
ATOM   1364  CA  GLY A  92       5.013  -8.963  -4.778  1.00  0.00           C  
ATOM   1365  HA2 GLY A  92       4.404  -9.867  -4.816  1.00  0.00           H  
ATOM   1366  HA3 GLY A  92       5.921  -9.126  -5.358  1.00  0.00           H  
ATOM   1367  C   GLY A  92       5.357  -8.709  -3.394  1.00  0.00           C  
ATOM   1368  O   GLY A  92       4.960  -7.582  -2.906  1.00  0.00           O  
ATOM   1369  N   ARG A  93       6.131  -9.571  -2.765  1.00  0.00           N  
ATOM   1370  H   ARG A  93       6.495 -10.309  -3.351  1.00  0.00           H  
ATOM   1371  CA  ARG A  93       6.615  -9.533  -1.372  1.00  0.00           C  
ATOM   1372  HA  ARG A  93       6.910  -8.510  -1.140  1.00  0.00           H  
ATOM   1373  CB  ARG A  93       5.464  -9.964  -0.508  1.00  0.00           C  
ATOM   1374  HB2 ARG A  93       4.614  -9.331  -0.762  1.00  0.00           H  
ATOM   1375  HB3 ARG A  93       5.056 -10.919  -0.841  1.00  0.00           H  
ATOM   1376  CG  ARG A  93       5.617  -9.697   0.972  1.00  0.00           C  
ATOM   1377  HG2 ARG A  93       6.363 -10.359   1.413  1.00  0.00           H  
ATOM   1378  HG3 ARG A  93       5.937  -8.659   1.052  1.00  0.00           H  
ATOM   1379  CD  ARG A  93       4.415  -9.960   1.821  1.00  0.00           C  
ATOM   1380  HD2 ARG A  93       4.571  -9.438   2.764  1.00  0.00           H  
ATOM   1381  HD3 ARG A  93       3.572  -9.501   1.302  1.00  0.00           H  
ATOM   1382  NE  ARG A  93       4.166 -11.379   2.107  1.00  0.00           N  
ATOM   1383  HE  ARG A  93       3.246 -11.673   1.811  1.00  0.00           H  
ATOM   1384  CZ  ARG A  93       4.795 -12.144   2.960  1.00  0.00           C  
ATOM   1385  NH1 ARG A  93       5.974 -11.884   3.558  1.00  0.00           N  
ATOM   1386 HH11 ARG A  93       6.423 -11.105   3.096  1.00  0.00           H  
ATOM   1387 HH12 ARG A  93       6.469 -12.495   4.192  1.00  0.00           H  
ATOM   1388  NH2 ARG A  93       4.220 -13.240   3.380  1.00  0.00           N  
ATOM   1389 HH21 ARG A  93       3.340 -13.523   2.973  1.00  0.00           H  
ATOM   1390 HH22 ARG A  93       4.539 -13.781   4.170  1.00  0.00           H  
ATOM   1391  C   ARG A  93       7.784 -10.420  -1.040  1.00  0.00           C  
ATOM   1392  O   ARG A  93       7.746 -11.604  -1.363  1.00  0.00           O  
ATOM   1393  N   PRO A  94       8.762 -10.019  -0.153  1.00  0.00           N  
ATOM   1394  CD  PRO A  94       8.918  -8.695   0.390  1.00  0.00           C  
ATOM   1395  HD2 PRO A  94       8.417  -8.691   1.357  1.00  0.00           H  
ATOM   1396  HD3 PRO A  94       8.504  -8.001  -0.342  1.00  0.00           H  
ATOM   1397  CG  PRO A  94      10.392  -8.551   0.488  1.00  0.00           C  
ATOM   1398  HG2 PRO A  94      10.612  -7.830   1.276  1.00  0.00           H  
ATOM   1399  HG3 PRO A  94      10.829  -8.186  -0.441  1.00  0.00           H  
ATOM   1400  CB  PRO A  94      10.915  -9.923   0.805  1.00  0.00           C  
ATOM   1401  HB2 PRO A  94      10.942  -9.998   1.893  1.00  0.00           H  
ATOM   1402  HB3 PRO A  94      11.882 -10.101   0.333  1.00  0.00           H  
ATOM   1403  CA  PRO A  94       9.868 -10.933   0.202  1.00  0.00           C  
ATOM   1404  HA  PRO A  94      10.244 -11.383  -0.716  1.00  0.00           H  
ATOM   1405  C   PRO A  94       9.472 -11.975   1.306  1.00  0.00           C  
ATOM   1406  O   PRO A  94       8.525 -11.781   2.049  1.00  0.00           O  
ATOM   1407  N   GLY A  95      10.284 -13.021   1.477  1.00  0.00           N  
ATOM   1408  H   GLY A  95      11.005 -13.102   0.775  1.00  0.00           H  
ATOM   1409  CA  GLY A  95      10.265 -13.904   2.581  1.00  0.00           C  
ATOM   1410  HA2 GLY A  95      10.223 -13.358   3.525  1.00  0.00           H  
ATOM   1411  HA3 GLY A  95       9.322 -14.450   2.612  1.00  0.00           H  
ATOM   1412  C   GLY A  95      11.474 -14.831   2.547  1.00  0.00           C  
ATOM   1413  O   GLY A  95      11.744 -15.269   1.445  1.00  0.00           O  
ATOM   1414  N   GLY A  96      12.077 -15.127   3.667  1.00  0.00           N  
ATOM   1415  H   GLY A  96      11.748 -14.807   4.567  1.00  0.00           H  
ATOM   1416  CA  GLY A  96      13.297 -15.948   3.739  1.00  0.00           C  
ATOM   1417  HA2 GLY A  96      13.018 -16.911   3.310  1.00  0.00           H  
ATOM   1418  HA3 GLY A  96      14.096 -15.462   3.178  1.00  0.00           H  
ATOM   1419  C   GLY A  96      13.739 -16.299   5.208  1.00  0.00           C  
ATOM   1420  O   GLY A  96      13.039 -16.092   6.204  1.00  0.00           O  
ATOM   1421  N   GLY A  97      14.978 -16.745   5.350  1.00  0.00           N  
ATOM   1422  H   GLY A  97      15.552 -16.630   4.527  1.00  0.00           H  
ATOM   1423  CA  GLY A  97      15.629 -17.212   6.567  1.00  0.00           C  
ATOM   1424  HA2 GLY A  97      16.124 -16.407   7.111  1.00  0.00           H  
ATOM   1425  HA3 GLY A  97      14.947 -17.671   7.282  1.00  0.00           H  
ATOM   1426  C   GLY A  97      16.625 -18.292   6.274  1.00  0.00           C  
ATOM   1427  O   GLY A  97      16.739 -18.724   5.140  1.00  0.00           O  
ATOM   1428  N   ALA A  98      17.122 -19.033   7.315  1.00  0.00           N  
ATOM   1429  H   ALA A  98      17.002 -18.709   8.264  1.00  0.00           H  
ATOM   1430  CA  ALA A  98      17.716 -20.411   7.231  1.00  0.00           C  
ATOM   1431  HA  ALA A  98      18.588 -20.326   6.583  1.00  0.00           H  
ATOM   1432  CB  ALA A  98      18.219 -20.817   8.613  1.00  0.00           C  
ATOM   1433  HB1 ALA A  98      18.830 -19.993   8.980  1.00  0.00           H  
ATOM   1434  HB2 ALA A  98      17.336 -21.080   9.197  1.00  0.00           H  
ATOM   1435  HB3 ALA A  98      18.777 -21.753   8.584  1.00  0.00           H  
ATOM   1436  C   ALA A  98      16.680 -21.382   6.662  1.00  0.00           C  
ATOM   1437  O   ALA A  98      15.692 -21.658   7.319  1.00  0.00           O  
ATOM   1438  N   THR A  99      16.892 -21.948   5.469  1.00  0.00           N  
ATOM   1439  H   THR A  99      17.522 -21.524   4.803  1.00  0.00           H  
ATOM   1440  CA  THR A  99      15.864 -22.779   4.837  1.00  0.00           C  
ATOM   1441  HA  THR A  99      15.088 -22.025   4.701  1.00  0.00           H  
ATOM   1442  CB  THR A  99      16.348 -23.172   3.426  1.00  0.00           C  
ATOM   1443  HB  THR A  99      17.239 -23.791   3.529  1.00  0.00           H  
ATOM   1444  CG2 THR A  99      15.314 -23.904   2.565  1.00  0.00           C  
ATOM   1445 HG21 THR A  99      14.442 -23.272   2.401  1.00  0.00           H  
ATOM   1446 HG22 THR A  99      15.704 -24.041   1.556  1.00  0.00           H  
ATOM   1447 HG23 THR A  99      15.101 -24.865   3.035  1.00  0.00           H  
ATOM   1448  OG1 THR A  99      16.541 -21.952   2.693  1.00  0.00           O  
ATOM   1449  HG1 THR A  99      17.470 -21.721   2.637  1.00  0.00           H  
ATOM   1450  C   THR A  99      15.388 -23.937   5.686  1.00  0.00           C  
ATOM   1451  O   THR A  99      14.190 -24.221   5.711  1.00  0.00           O  
ATOM   1452  N   ALA A 100      16.310 -24.614   6.428  1.00  0.00           N  
ATOM   1453  H   ALA A 100      17.191 -24.131   6.524  1.00  0.00           H  
ATOM   1454  CA  ALA A 100      16.055 -25.855   7.187  1.00  0.00           C  
ATOM   1455  HA  ALA A 100      15.595 -26.485   6.426  1.00  0.00           H  
ATOM   1456  CB  ALA A 100      17.396 -26.314   7.633  1.00  0.00           C  
ATOM   1457  HB1 ALA A 100      17.347 -27.327   8.032  1.00  0.00           H  
ATOM   1458  HB2 ALA A 100      18.073 -26.484   6.796  1.00  0.00           H  
ATOM   1459  HB3 ALA A 100      17.844 -25.530   8.245  1.00  0.00           H  
ATOM   1460  C   ALA A 100      14.987 -25.607   8.299  1.00  0.00           C  
ATOM   1461  O   ALA A 100      14.189 -26.498   8.642  1.00  0.00           O  
ATOM   1462  N   GLU A 101      14.866 -24.346   8.731  1.00  0.00           N  
ATOM   1463  H   GLU A 101      15.462 -23.684   8.257  1.00  0.00           H  
ATOM   1464  CA  GLU A 101      13.989 -23.812   9.780  1.00  0.00           C  
ATOM   1465  HA  GLU A 101      13.700 -24.603  10.472  1.00  0.00           H  
ATOM   1466  CB  GLU A 101      14.882 -22.733  10.558  1.00  0.00           C  
ATOM   1467  HB2 GLU A 101      15.107 -21.966   9.817  1.00  0.00           H  
ATOM   1468  HB3 GLU A 101      14.263 -22.448  11.409  1.00  0.00           H  
ATOM   1469  CG  GLU A 101      16.239 -23.272  10.998  1.00  0.00           C  
ATOM   1470  HG2 GLU A 101      16.861 -23.557  10.149  1.00  0.00           H  
ATOM   1471  HG3 GLU A 101      16.757 -22.444  11.479  1.00  0.00           H  
ATOM   1472  CD  GLU A 101      16.227 -24.573  11.836  1.00  0.00           C  
ATOM   1473  OE1 GLU A 101      15.284 -24.941  12.532  1.00  0.00           O  
ATOM   1474  OE2 GLU A 101      17.276 -25.196  11.856  1.00  0.00           O  
ATOM   1475  C   GLU A 101      12.610 -23.310   9.260  1.00  0.00           C  
ATOM   1476  O   GLU A 101      11.809 -22.871  10.070  1.00  0.00           O  
ATOM   1477  N   LEU A 102      12.315 -23.312   7.932  1.00  0.00           N  
ATOM   1478  H   LEU A 102      13.046 -23.671   7.334  1.00  0.00           H  
ATOM   1479  CA  LEU A 102      11.385 -22.356   7.370  1.00  0.00           C  
ATOM   1480  HA  LEU A 102      11.303 -21.376   7.840  1.00  0.00           H  
ATOM   1481  CB  LEU A 102      12.071 -21.972   5.963  1.00  0.00           C  
ATOM   1482  HB2 LEU A 102      13.112 -21.688   6.117  1.00  0.00           H  
ATOM   1483  HB3 LEU A 102      12.102 -22.859   5.329  1.00  0.00           H  
ATOM   1484  CG  LEU A 102      11.383 -20.882   5.164  1.00  0.00           C  
ATOM   1485  HG  LEU A 102      10.757 -20.359   5.887  1.00  0.00           H  
ATOM   1486  CD1 LEU A 102      12.377 -19.978   4.588  1.00  0.00           C  
ATOM   1487 HD11 LEU A 102      12.743 -19.290   5.350  1.00  0.00           H  
ATOM   1488 HD12 LEU A 102      13.193 -20.504   4.091  1.00  0.00           H  
ATOM   1489 HD13 LEU A 102      11.941 -19.483   3.721  1.00  0.00           H  
ATOM   1490  CD2 LEU A 102      10.407 -21.347   4.112  1.00  0.00           C  
ATOM   1491 HD21 LEU A 102      10.069 -20.424   3.641  1.00  0.00           H  
ATOM   1492 HD22 LEU A 102      10.889 -22.039   3.421  1.00  0.00           H  
ATOM   1493 HD23 LEU A 102       9.616 -21.895   4.623  1.00  0.00           H  
ATOM   1494  C   LEU A 102      10.008 -23.006   7.284  1.00  0.00           C  
ATOM   1495  O   LEU A 102       9.758 -24.003   6.587  1.00  0.00           O  
ATOM   1496  N   ALA A 103       8.984 -22.353   7.906  1.00  0.00           N  
ATOM   1497  H   ALA A 103       9.239 -21.500   8.385  1.00  0.00           H  
ATOM   1498  CA  ALA A 103       7.547 -22.760   7.914  1.00  0.00           C  
ATOM   1499  HA  ALA A 103       7.566 -23.621   8.583  1.00  0.00           H  
ATOM   1500  CB  ALA A 103       6.777 -21.759   8.749  1.00  0.00           C  
ATOM   1501  HB1 ALA A 103       7.229 -21.600   9.728  1.00  0.00           H  
ATOM   1502  HB2 ALA A 103       6.848 -20.779   8.277  1.00  0.00           H  
ATOM   1503  HB3 ALA A 103       5.719 -22.006   8.840  1.00  0.00           H  
ATOM   1504  C   ALA A 103       6.878 -22.898   6.501  1.00  0.00           C  
ATOM   1505  O   ALA A 103       6.998 -22.016   5.667  1.00  0.00           O  
ATOM   1506  N   ASP A 104       5.959 -23.883   6.373  1.00  0.00           N  
ATOM   1507  H   ASP A 104       5.721 -24.481   7.152  1.00  0.00           H  
ATOM   1508  CA  ASP A 104       5.026 -23.942   5.220  1.00  0.00           C  
ATOM   1509  HA  ASP A 104       5.585 -24.070   4.293  1.00  0.00           H  
ATOM   1510  CB  ASP A 104       4.042 -25.033   5.487  1.00  0.00           C  
ATOM   1511  HB2 ASP A 104       3.537 -24.750   6.411  1.00  0.00           H  
ATOM   1512  HB3 ASP A 104       3.206 -25.057   4.787  1.00  0.00           H  
ATOM   1513  CG  ASP A 104       4.636 -26.495   5.624  1.00  0.00           C  
ATOM   1514  OD1 ASP A 104       5.854 -26.665   5.874  1.00  0.00           O  
ATOM   1515  OD2 ASP A 104       3.780 -27.389   5.492  1.00  0.00           O  
ATOM   1516  C   ASP A 104       4.243 -22.657   5.051  1.00  0.00           C  
ATOM   1517  O   ASP A 104       4.214 -22.182   3.923  1.00  0.00           O  
ATOM   1518  N   GLU A 105       3.706 -22.025   6.093  1.00  0.00           N  
ATOM   1519  H   GLU A 105       3.788 -22.513   6.974  1.00  0.00           H  
ATOM   1520  CA  GLU A 105       3.033 -20.770   6.005  1.00  0.00           C  
ATOM   1521  HA  GLU A 105       2.223 -20.835   5.279  1.00  0.00           H  
ATOM   1522  CB  GLU A 105       2.501 -20.369   7.392  1.00  0.00           C  
ATOM   1523  HB2 GLU A 105       3.304 -20.419   8.128  1.00  0.00           H  
ATOM   1524  HB3 GLU A 105       2.167 -19.332   7.374  1.00  0.00           H  
ATOM   1525  CG  GLU A 105       1.298 -21.254   7.903  1.00  0.00           C  
ATOM   1526  HG2 GLU A 105       1.062 -20.767   8.849  1.00  0.00           H  
ATOM   1527  HG3 GLU A 105       0.502 -21.209   7.160  1.00  0.00           H  
ATOM   1528  CD  GLU A 105       1.594 -22.737   8.099  1.00  0.00           C  
ATOM   1529  OE1 GLU A 105       2.774 -23.025   8.483  1.00  0.00           O  
ATOM   1530  OE2 GLU A 105       0.780 -23.626   7.713  1.00  0.00           O  
ATOM   1531  C   GLU A 105       3.890 -19.561   5.524  1.00  0.00           C  
ATOM   1532  O   GLU A 105       3.316 -18.721   4.759  1.00  0.00           O  
ATOM   1533  N   LEU A 106       5.197 -19.547   5.786  1.00  0.00           N  
ATOM   1534  H   LEU A 106       5.605 -20.372   6.202  1.00  0.00           H  
ATOM   1535  CA  LEU A 106       6.027 -18.562   5.145  1.00  0.00           C  
ATOM   1536  HA  LEU A 106       5.611 -17.566   5.299  1.00  0.00           H  
ATOM   1537  CB  LEU A 106       7.340 -18.514   5.960  1.00  0.00           C  
ATOM   1538  HB2 LEU A 106       7.144 -18.201   6.987  1.00  0.00           H  
ATOM   1539  HB3 LEU A 106       7.687 -19.546   5.977  1.00  0.00           H  
ATOM   1540  CG  LEU A 106       8.407 -17.554   5.393  1.00  0.00           C  
ATOM   1541  HG  LEU A 106       8.800 -17.946   4.455  1.00  0.00           H  
ATOM   1542  CD1 LEU A 106       8.010 -16.136   5.069  1.00  0.00           C  
ATOM   1543 HD11 LEU A 106       7.415 -15.789   5.913  1.00  0.00           H  
ATOM   1544 HD12 LEU A 106       8.965 -15.622   4.959  1.00  0.00           H  
ATOM   1545 HD13 LEU A 106       7.540 -16.158   4.085  1.00  0.00           H  
ATOM   1546  CD2 LEU A 106       9.596 -17.586   6.447  1.00  0.00           C  
ATOM   1547 HD21 LEU A 106      10.506 -17.223   5.970  1.00  0.00           H  
ATOM   1548 HD22 LEU A 106       9.285 -16.858   7.196  1.00  0.00           H  
ATOM   1549 HD23 LEU A 106       9.607 -18.565   6.926  1.00  0.00           H  
ATOM   1550  C   LEU A 106       6.200 -18.869   3.625  1.00  0.00           C  
ATOM   1551  O   LEU A 106       6.106 -17.952   2.795  1.00  0.00           O  
ATOM   1552  N   TRP A 107       6.436 -20.094   3.242  1.00  0.00           N  
ATOM   1553  H   TRP A 107       6.378 -20.808   3.955  1.00  0.00           H  
ATOM   1554  CA  TRP A 107       6.599 -20.497   1.862  1.00  0.00           C  
ATOM   1555  HA  TRP A 107       7.346 -19.873   1.371  1.00  0.00           H  
ATOM   1556  CB  TRP A 107       7.021 -21.959   1.842  1.00  0.00           C  
ATOM   1557  HB2 TRP A 107       7.884 -22.082   2.496  1.00  0.00           H  
ATOM   1558  HB3 TRP A 107       6.279 -22.616   2.297  1.00  0.00           H  
ATOM   1559  CG  TRP A 107       7.393 -22.483   0.498  1.00  0.00           C  
ATOM   1560  CD1 TRP A 107       6.471 -22.943  -0.424  1.00  0.00           C  
ATOM   1561  HD1 TRP A 107       5.414 -23.012  -0.214  1.00  0.00           H  
ATOM   1562  NE1 TRP A 107       7.158 -23.308  -1.483  1.00  0.00           N  
ATOM   1563  HE1 TRP A 107       6.788 -23.629  -2.366  1.00  0.00           H  
ATOM   1564  CE2 TRP A 107       8.498 -23.141  -1.416  1.00  0.00           C  
ATOM   1565  CZ2 TRP A 107       9.632 -23.342  -2.205  1.00  0.00           C  
ATOM   1566  HZ2 TRP A 107       9.473 -23.674  -3.221  1.00  0.00           H  
ATOM   1567  CH2 TRP A 107      10.889 -23.137  -1.735  1.00  0.00           C  
ATOM   1568  HH2 TRP A 107      11.723 -23.390  -2.374  1.00  0.00           H  
ATOM   1569  CZ3 TRP A 107      11.152 -22.559  -0.494  1.00  0.00           C  
ATOM   1570  HZ3 TRP A 107      12.149 -22.362  -0.128  1.00  0.00           H  
ATOM   1571  CE3 TRP A 107       9.992 -22.356   0.326  1.00  0.00           C  
ATOM   1572  HE3 TRP A 107      10.073 -21.895   1.300  1.00  0.00           H  
ATOM   1573  CD2 TRP A 107       8.681 -22.633  -0.105  1.00  0.00           C  
ATOM   1574  C   TRP A 107       5.302 -20.289   1.143  1.00  0.00           C  
ATOM   1575  O   TRP A 107       5.336 -19.503   0.149  1.00  0.00           O  
ATOM   1576  N   LEU A 108       4.198 -20.916   1.575  1.00  0.00           N  
ATOM   1577  H   LEU A 108       4.350 -21.424   2.435  1.00  0.00           H  
ATOM   1578  CA  LEU A 108       2.904 -20.816   0.801  1.00  0.00           C  
ATOM   1579  HA  LEU A 108       3.050 -21.391  -0.113  1.00  0.00           H  
ATOM   1580  CB  LEU A 108       1.835 -21.597   1.487  1.00  0.00           C  
ATOM   1581  HB2 LEU A 108       1.861 -21.329   2.543  1.00  0.00           H  
ATOM   1582  HB3 LEU A 108       0.845 -21.358   1.099  1.00  0.00           H  
ATOM   1583  CG  LEU A 108       1.940 -23.194   1.450  1.00  0.00           C  
ATOM   1584  HG  LEU A 108       3.006 -23.365   1.602  1.00  0.00           H  
ATOM   1585  CD1 LEU A 108       1.258 -23.733   2.719  1.00  0.00           C  
ATOM   1586 HD11 LEU A 108       0.374 -23.123   2.902  1.00  0.00           H  
ATOM   1587 HD12 LEU A 108       1.234 -24.823   2.745  1.00  0.00           H  
ATOM   1588 HD13 LEU A 108       1.873 -23.596   3.608  1.00  0.00           H  
ATOM   1589  CD2 LEU A 108       1.335 -23.835   0.236  1.00  0.00           C  
ATOM   1590 HD21 LEU A 108       0.249 -23.880   0.322  1.00  0.00           H  
ATOM   1591 HD22 LEU A 108       1.685 -23.405  -0.702  1.00  0.00           H  
ATOM   1592 HD23 LEU A 108       1.643 -24.880   0.284  1.00  0.00           H  
ATOM   1593  C   LEU A 108       2.499 -19.365   0.545  1.00  0.00           C  
ATOM   1594  O   LEU A 108       2.139 -19.102  -0.584  1.00  0.00           O  
ATOM   1595  N   ASP A 109       2.425 -18.435   1.467  1.00  0.00           N  
ATOM   1596  H   ASP A 109       2.612 -18.736   2.412  1.00  0.00           H  
ATOM   1597  CA  ASP A 109       1.848 -17.127   1.152  1.00  0.00           C  
ATOM   1598  HA  ASP A 109       0.850 -17.119   0.711  1.00  0.00           H  
ATOM   1599  CB  ASP A 109       1.721 -16.444   2.496  1.00  0.00           C  
ATOM   1600  HB2 ASP A 109       1.134 -17.155   3.077  1.00  0.00           H  
ATOM   1601  HB3 ASP A 109       2.668 -16.386   3.033  1.00  0.00           H  
ATOM   1602  CG  ASP A 109       1.149 -15.084   2.261  1.00  0.00           C  
ATOM   1603  OD1 ASP A 109      -0.110 -15.044   2.087  1.00  0.00           O  
ATOM   1604  OD2 ASP A 109       1.813 -14.015   2.361  1.00  0.00           O  
ATOM   1605  C   ASP A 109       2.777 -16.375   0.235  1.00  0.00           C  
ATOM   1606  O   ASP A 109       2.209 -15.675  -0.606  1.00  0.00           O  
ATOM   1607  N   VAL A 110       4.068 -16.354   0.420  1.00  0.00           N  
ATOM   1608  H   VAL A 110       4.408 -17.010   1.109  1.00  0.00           H  
ATOM   1609  CA  VAL A 110       5.103 -15.824  -0.501  1.00  0.00           C  
ATOM   1610  HA  VAL A 110       4.992 -14.740  -0.488  1.00  0.00           H  
ATOM   1611  CB  VAL A 110       6.473 -16.133  -0.038  1.00  0.00           C  
ATOM   1612  HB  VAL A 110       6.502 -17.205   0.158  1.00  0.00           H  
ATOM   1613  CG1 VAL A 110       7.619 -15.802  -0.973  1.00  0.00           C  
ATOM   1614 HG11 VAL A 110       7.673 -14.714  -1.025  1.00  0.00           H  
ATOM   1615 HG12 VAL A 110       8.550 -16.218  -0.591  1.00  0.00           H  
ATOM   1616 HG13 VAL A 110       7.450 -16.314  -1.919  1.00  0.00           H  
ATOM   1617  CG2 VAL A 110       6.754 -15.486   1.299  1.00  0.00           C  
ATOM   1618 HG21 VAL A 110       6.024 -15.650   2.091  1.00  0.00           H  
ATOM   1619 HG22 VAL A 110       7.747 -15.745   1.667  1.00  0.00           H  
ATOM   1620 HG23 VAL A 110       6.852 -14.421   1.093  1.00  0.00           H  
ATOM   1621  C   VAL A 110       4.884 -16.283  -1.940  1.00  0.00           C  
ATOM   1622  O   VAL A 110       4.895 -15.471  -2.912  1.00  0.00           O  
ATOM   1623  N   VAL A 111       4.574 -17.561  -2.097  1.00  0.00           N  
ATOM   1624  H   VAL A 111       4.499 -18.093  -1.242  1.00  0.00           H  
ATOM   1625  CA  VAL A 111       4.205 -18.179  -3.412  1.00  0.00           C  
ATOM   1626  HA  VAL A 111       4.979 -17.919  -4.133  1.00  0.00           H  
ATOM   1627  CB  VAL A 111       4.223 -19.711  -3.299  1.00  0.00           C  
ATOM   1628  HB  VAL A 111       3.683 -19.910  -2.373  1.00  0.00           H  
ATOM   1629  CG1 VAL A 111       3.647 -20.509  -4.456  1.00  0.00           C  
ATOM   1630 HG11 VAL A 111       2.562 -20.436  -4.379  1.00  0.00           H  
ATOM   1631 HG12 VAL A 111       4.045 -20.096  -5.383  1.00  0.00           H  
ATOM   1632 HG13 VAL A 111       3.821 -21.579  -4.343  1.00  0.00           H  
ATOM   1633  CG2 VAL A 111       5.691 -20.076  -3.061  1.00  0.00           C  
ATOM   1634 HG21 VAL A 111       5.637 -21.130  -2.787  1.00  0.00           H  
ATOM   1635 HG22 VAL A 111       6.231 -20.009  -4.006  1.00  0.00           H  
ATOM   1636 HG23 VAL A 111       6.241 -19.465  -2.346  1.00  0.00           H  
ATOM   1637  C   VAL A 111       2.797 -17.787  -3.916  1.00  0.00           C  
ATOM   1638  O   VAL A 111       2.614 -17.595  -5.081  1.00  0.00           O  
ATOM   1639  N   GLU A 112       1.845 -17.683  -3.002  1.00  0.00           N  
ATOM   1640  H   GLU A 112       2.097 -17.974  -2.068  1.00  0.00           H  
ATOM   1641  CA  GLU A 112       0.481 -17.174  -3.218  1.00  0.00           C  
ATOM   1642  HA  GLU A 112      -0.015 -17.867  -3.897  1.00  0.00           H  
ATOM   1643  CB  GLU A 112      -0.330 -17.216  -1.943  1.00  0.00           C  
ATOM   1644  HB2 GLU A 112      -0.107 -18.192  -1.513  1.00  0.00           H  
ATOM   1645  HB3 GLU A 112       0.054 -16.446  -1.274  1.00  0.00           H  
ATOM   1646  CG  GLU A 112      -1.839 -17.064  -2.203  1.00  0.00           C  
ATOM   1647  HG2 GLU A 112      -2.292 -16.532  -1.366  1.00  0.00           H  
ATOM   1648  HG3 GLU A 112      -2.025 -16.350  -3.005  1.00  0.00           H  
ATOM   1649  CD  GLU A 112      -2.651 -18.373  -2.408  1.00  0.00           C  
ATOM   1650  OE1 GLU A 112      -2.073 -19.393  -2.824  1.00  0.00           O  
ATOM   1651  OE2 GLU A 112      -3.880 -18.319  -2.233  1.00  0.00           O  
ATOM   1652  C   GLU A 112       0.477 -15.731  -3.757  1.00  0.00           C  
ATOM   1653  O   GLU A 112      -0.300 -15.392  -4.646  1.00  0.00           O  
ATOM   1654  N   THR A 113       1.449 -14.928  -3.377  1.00  0.00           N  
ATOM   1655  H   THR A 113       2.057 -15.332  -2.679  1.00  0.00           H  
ATOM   1656  CA  THR A 113       1.709 -13.515  -3.688  1.00  0.00           C  
ATOM   1657  HA  THR A 113       0.741 -13.081  -3.939  1.00  0.00           H  
ATOM   1658  CB  THR A 113       2.376 -12.740  -2.545  1.00  0.00           C  
ATOM   1659  HB  THR A 113       3.431 -13.009  -2.506  1.00  0.00           H  
ATOM   1660  CG2 THR A 113       2.238 -11.199  -2.717  1.00  0.00           C  
ATOM   1661 HG21 THR A 113       1.173 -10.976  -2.670  1.00  0.00           H  
ATOM   1662 HG22 THR A 113       2.738 -10.636  -1.930  1.00  0.00           H  
ATOM   1663 HG23 THR A 113       2.781 -10.849  -3.596  1.00  0.00           H  
ATOM   1664  OG1 THR A 113       1.877 -12.936  -1.211  1.00  0.00           O  
ATOM   1665  HG1 THR A 113       1.996 -13.869  -1.021  1.00  0.00           H  
ATOM   1666  C   THR A 113       2.592 -13.290  -4.906  1.00  0.00           C  
ATOM   1667  O   THR A 113       2.062 -12.784  -5.890  1.00  0.00           O  
ATOM   1668  N   ASN A 114       3.881 -13.678  -4.869  1.00  0.00           N  
ATOM   1669  H   ASN A 114       4.129 -14.230  -4.060  1.00  0.00           H  
ATOM   1670  CA  ASN A 114       4.720 -13.499  -6.024  1.00  0.00           C  
ATOM   1671  HA  ASN A 114       4.713 -12.466  -6.369  1.00  0.00           H  
ATOM   1672  CB  ASN A 114       6.168 -13.775  -5.619  1.00  0.00           C  
ATOM   1673  HB2 ASN A 114       6.362 -14.745  -5.162  1.00  0.00           H  
ATOM   1674  HB3 ASN A 114       6.721 -13.791  -6.558  1.00  0.00           H  
ATOM   1675  CG  ASN A 114       6.751 -12.814  -4.590  1.00  0.00           C  
ATOM   1676  OD1 ASN A 114       7.027 -11.642  -4.872  1.00  0.00           O  
ATOM   1677  ND2 ASN A 114       6.854 -13.281  -3.388  1.00  0.00           N  
ATOM   1678 HD21 ASN A 114       6.383 -14.160  -3.223  1.00  0.00           H  
ATOM   1679 HD22 ASN A 114       7.254 -12.716  -2.652  1.00  0.00           H  
ATOM   1680  C   ASN A 114       4.382 -14.375  -7.227  1.00  0.00           C  
ATOM   1681  O   ASN A 114       4.631 -13.859  -8.312  1.00  0.00           O  
ATOM   1682  N   LEU A 115       3.919 -15.593  -7.080  1.00  0.00           N  
ATOM   1683  H   LEU A 115       3.748 -15.995  -6.169  1.00  0.00           H  
ATOM   1684  CA  LEU A 115       3.704 -16.501  -8.229  1.00  0.00           C  
ATOM   1685  HA  LEU A 115       4.080 -16.072  -9.159  1.00  0.00           H  
ATOM   1686  CB  LEU A 115       4.430 -17.885  -8.005  1.00  0.00           C  
ATOM   1687  HB2 LEU A 115       5.505 -17.734  -7.905  1.00  0.00           H  
ATOM   1688  HB3 LEU A 115       3.999 -18.194  -7.053  1.00  0.00           H  
ATOM   1689  CG  LEU A 115       4.001 -19.008  -8.947  1.00  0.00           C  
ATOM   1690  HG  LEU A 115       2.921 -19.131  -9.043  1.00  0.00           H  
ATOM   1691  CD1 LEU A 115       4.668 -18.765 -10.276  1.00  0.00           C  
ATOM   1692 HD11 LEU A 115       4.463 -19.579 -10.970  1.00  0.00           H  
ATOM   1693 HD12 LEU A 115       4.266 -17.841 -10.693  1.00  0.00           H  
ATOM   1694 HD13 LEU A 115       5.738 -18.574 -10.194  1.00  0.00           H  
ATOM   1695  CD2 LEU A 115       4.564 -20.350  -8.345  1.00  0.00           C  
ATOM   1696 HD21 LEU A 115       4.448 -21.095  -9.133  1.00  0.00           H  
ATOM   1697 HD22 LEU A 115       5.618 -20.194  -8.115  1.00  0.00           H  
ATOM   1698 HD23 LEU A 115       3.954 -20.678  -7.504  1.00  0.00           H  
ATOM   1699  C   LEU A 115       2.230 -16.756  -8.528  1.00  0.00           C  
ATOM   1700  O   LEU A 115       1.770 -16.465  -9.613  1.00  0.00           O  
ATOM   1701  N   THR A 116       1.416 -17.420  -7.635  1.00  0.00           N  
ATOM   1702  H   THR A 116       1.825 -17.719  -6.761  1.00  0.00           H  
ATOM   1703  CA  THR A 116       0.053 -17.842  -8.010  1.00  0.00           C  
ATOM   1704  HA  THR A 116      -0.039 -18.398  -8.944  1.00  0.00           H  
ATOM   1705  CB  THR A 116      -0.479 -18.719  -6.838  1.00  0.00           C  
ATOM   1706  HB  THR A 116      -0.388 -18.265  -5.851  1.00  0.00           H  
ATOM   1707  CG2 THR A 116      -1.929 -19.111  -7.049  1.00  0.00           C  
ATOM   1708 HG21 THR A 116      -2.349 -19.774  -6.293  1.00  0.00           H  
ATOM   1709 HG22 THR A 116      -2.457 -18.164  -6.947  1.00  0.00           H  
ATOM   1710 HG23 THR A 116      -2.124 -19.365  -8.091  1.00  0.00           H  
ATOM   1711  OG1 THR A 116       0.267 -19.932  -6.721  1.00  0.00           O  
ATOM   1712  HG1 THR A 116       0.135 -20.197  -5.807  1.00  0.00           H  
ATOM   1713  C   THR A 116      -0.927 -16.687  -8.284  1.00  0.00           C  
ATOM   1714  O   THR A 116      -1.826 -16.873  -9.092  1.00  0.00           O  
ATOM   1715  N   GLY A 117      -0.715 -15.501  -7.693  1.00  0.00           N  
ATOM   1716  H   GLY A 117      -0.184 -15.605  -6.840  1.00  0.00           H  
ATOM   1717  CA  GLY A 117      -1.324 -14.205  -7.966  1.00  0.00           C  
ATOM   1718  HA2 GLY A 117      -2.412 -14.239  -7.922  1.00  0.00           H  
ATOM   1719  HA3 GLY A 117      -1.008 -13.502  -7.195  1.00  0.00           H  
ATOM   1720  C   GLY A 117      -1.073 -13.568  -9.324  1.00  0.00           C  
ATOM   1721  O   GLY A 117      -1.991 -13.089  -9.874  1.00  0.00           O  
ATOM   1722  N   VAL A 118       0.123 -13.642  -9.897  1.00  0.00           N  
ATOM   1723  H   VAL A 118       0.891 -14.133  -9.463  1.00  0.00           H  
ATOM   1724  CA  VAL A 118       0.403 -13.365 -11.317  1.00  0.00           C  
ATOM   1725  HA  VAL A 118       0.066 -12.354 -11.544  1.00  0.00           H  
ATOM   1726  CB  VAL A 118       1.890 -13.449 -11.758  1.00  0.00           C  
ATOM   1727  HB  VAL A 118       2.208 -14.490 -11.724  1.00  0.00           H  
ATOM   1728  CG1 VAL A 118       2.141 -13.035 -13.258  1.00  0.00           C  
ATOM   1729 HG11 VAL A 118       3.187 -13.036 -13.565  1.00  0.00           H  
ATOM   1730 HG12 VAL A 118       1.670 -13.722 -13.960  1.00  0.00           H  
ATOM   1731 HG13 VAL A 118       1.501 -12.183 -13.489  1.00  0.00           H  
ATOM   1732  CG2 VAL A 118       2.712 -12.520 -10.865  1.00  0.00           C  
ATOM   1733 HG21 VAL A 118       2.674 -12.812  -9.816  1.00  0.00           H  
ATOM   1734 HG22 VAL A 118       3.751 -12.440 -11.188  1.00  0.00           H  
ATOM   1735 HG23 VAL A 118       2.325 -11.502 -10.917  1.00  0.00           H  
ATOM   1736  C   VAL A 118      -0.483 -14.257 -12.163  1.00  0.00           C  
ATOM   1737  O   VAL A 118      -1.252 -13.719 -12.991  1.00  0.00           O  
ATOM   1738  N   PHE A 119      -0.419 -15.595 -12.030  1.00  0.00           N  
ATOM   1739  H   PHE A 119       0.225 -15.972 -11.350  1.00  0.00           H  
ATOM   1740  CA  PHE A 119      -1.209 -16.574 -12.761  1.00  0.00           C  
ATOM   1741  HA  PHE A 119      -0.938 -16.503 -13.813  1.00  0.00           H  
ATOM   1742  CB  PHE A 119      -0.776 -18.045 -12.386  1.00  0.00           C  
ATOM   1743  HB2 PHE A 119       0.034 -18.256 -13.085  1.00  0.00           H  
ATOM   1744  HB3 PHE A 119      -0.543 -18.145 -11.326  1.00  0.00           H  
ATOM   1745  CG  PHE A 119      -1.903 -19.106 -12.593  1.00  0.00           C  
ATOM   1746  CD1 PHE A 119      -2.233 -19.504 -13.877  1.00  0.00           C  
ATOM   1747  HD1 PHE A 119      -1.697 -18.980 -14.655  1.00  0.00           H  
ATOM   1748  CE1 PHE A 119      -3.385 -20.350 -14.126  1.00  0.00           C  
ATOM   1749  HE1 PHE A 119      -3.572 -20.594 -15.161  1.00  0.00           H  
ATOM   1750  CZ  PHE A 119      -4.154 -20.773 -13.070  1.00  0.00           C  
ATOM   1751  HZ  PHE A 119      -4.880 -21.553 -13.244  1.00  0.00           H  
ATOM   1752  CE2 PHE A 119      -3.729 -20.479 -11.753  1.00  0.00           C  
ATOM   1753  HE2 PHE A 119      -4.274 -20.892 -10.918  1.00  0.00           H  
ATOM   1754  CD2 PHE A 119      -2.627 -19.660 -11.526  1.00  0.00           C  
ATOM   1755  HD2 PHE A 119      -2.389 -19.473 -10.489  1.00  0.00           H  
ATOM   1756  C   PHE A 119      -2.736 -16.345 -12.698  1.00  0.00           C  
ATOM   1757  O   PHE A 119      -3.268 -16.265 -13.748  1.00  0.00           O  
ATOM   1758  N   ARG A 120      -3.376 -16.199 -11.500  1.00  0.00           N  
ATOM   1759  H   ARG A 120      -2.803 -16.343 -10.681  1.00  0.00           H  
ATOM   1760  CA  ARG A 120      -4.832 -15.923 -11.343  1.00  0.00           C  
ATOM   1761  HA  ARG A 120      -5.433 -16.654 -11.883  1.00  0.00           H  
ATOM   1762  CB  ARG A 120      -5.121 -15.935  -9.841  1.00  0.00           C  
ATOM   1763  HB2 ARG A 120      -4.371 -15.259  -9.429  1.00  0.00           H  
ATOM   1764  HB3 ARG A 120      -6.111 -15.491  -9.738  1.00  0.00           H  
ATOM   1765  CG  ARG A 120      -5.087 -17.277  -9.112  1.00  0.00           C  
ATOM   1766  HG2 ARG A 120      -5.816 -17.953  -9.562  1.00  0.00           H  
ATOM   1767  HG3 ARG A 120      -4.098 -17.657  -9.370  1.00  0.00           H  
ATOM   1768  CD  ARG A 120      -5.310 -17.162  -7.624  1.00  0.00           C  
ATOM   1769  HD2 ARG A 120      -4.382 -16.716  -7.268  1.00  0.00           H  
ATOM   1770  HD3 ARG A 120      -6.191 -16.529  -7.527  1.00  0.00           H  
ATOM   1771  NE  ARG A 120      -5.590 -18.472  -7.007  1.00  0.00           N  
ATOM   1772  HE  ARG A 120      -5.967 -19.189  -7.609  1.00  0.00           H  
ATOM   1773  CZ  ARG A 120      -5.265 -18.834  -5.748  1.00  0.00           C  
ATOM   1774  NH1 ARG A 120      -4.545 -18.031  -4.933  1.00  0.00           N  
ATOM   1775 HH11 ARG A 120      -4.121 -17.196  -5.312  1.00  0.00           H  
ATOM   1776 HH12 ARG A 120      -4.364 -18.271  -3.969  1.00  0.00           H  
ATOM   1777  NH2 ARG A 120      -5.724 -19.972  -5.246  1.00  0.00           N  
ATOM   1778 HH21 ARG A 120      -6.333 -20.481  -5.869  1.00  0.00           H  
ATOM   1779 HH22 ARG A 120      -5.430 -20.310  -4.341  1.00  0.00           H  
ATOM   1780  C   ARG A 120      -5.274 -14.675 -12.038  1.00  0.00           C  
ATOM   1781  O   ARG A 120      -6.258 -14.598 -12.727  1.00  0.00           O  
ATOM   1782  N   VAL A 121      -4.538 -13.532 -11.908  1.00  0.00           N  
ATOM   1783  H   VAL A 121      -3.605 -13.509 -11.521  1.00  0.00           H  
ATOM   1784  CA  VAL A 121      -4.886 -12.214 -12.560  1.00  0.00           C  
ATOM   1785  HA  VAL A 121      -5.942 -12.012 -12.376  1.00  0.00           H  
ATOM   1786  CB  VAL A 121      -4.118 -11.084 -11.817  1.00  0.00           C  
ATOM   1787  HB  VAL A 121      -3.073 -11.295 -12.044  1.00  0.00           H  
ATOM   1788  CG1 VAL A 121      -4.412  -9.735 -12.394  1.00  0.00           C  
ATOM   1789 HG11 VAL A 121      -5.496  -9.619 -12.353  1.00  0.00           H  
ATOM   1790 HG12 VAL A 121      -4.001  -9.033 -11.668  1.00  0.00           H  
ATOM   1791 HG13 VAL A 121      -4.004  -9.579 -13.392  1.00  0.00           H  
ATOM   1792  CG2 VAL A 121      -4.425 -11.026 -10.315  1.00  0.00           C  
ATOM   1793 HG21 VAL A 121      -5.477 -10.798 -10.147  1.00  0.00           H  
ATOM   1794 HG22 VAL A 121      -4.109 -11.965  -9.860  1.00  0.00           H  
ATOM   1795 HG23 VAL A 121      -3.855 -10.237  -9.825  1.00  0.00           H  
ATOM   1796  C   VAL A 121      -4.715 -12.248 -14.121  1.00  0.00           C  
ATOM   1797  O   VAL A 121      -5.659 -11.933 -14.842  1.00  0.00           O  
ATOM   1798  N   THR A 122      -3.549 -12.592 -14.666  1.00  0.00           N  
ATOM   1799  H   THR A 122      -2.733 -12.701 -14.079  1.00  0.00           H  
ATOM   1800  CA  THR A 122      -3.367 -12.821 -16.132  1.00  0.00           C  
ATOM   1801  HA  THR A 122      -3.538 -11.936 -16.745  1.00  0.00           H  
ATOM   1802  CB  THR A 122      -1.879 -13.230 -16.392  1.00  0.00           C  
ATOM   1803  HB  THR A 122      -1.668 -14.140 -15.831  1.00  0.00           H  
ATOM   1804  CG2 THR A 122      -1.550 -13.363 -17.893  1.00  0.00           C  
ATOM   1805 HG21 THR A 122      -2.016 -14.306 -18.182  1.00  0.00           H  
ATOM   1806 HG22 THR A 122      -2.009 -12.553 -18.460  1.00  0.00           H  
ATOM   1807 HG23 THR A 122      -0.471 -13.515 -17.907  1.00  0.00           H  
ATOM   1808  OG1 THR A 122      -1.006 -12.372 -15.745  1.00  0.00           O  
ATOM   1809  HG1 THR A 122      -1.056 -12.631 -14.822  1.00  0.00           H  
ATOM   1810  C   THR A 122      -4.236 -13.966 -16.692  1.00  0.00           C  
ATOM   1811  O   THR A 122      -4.656 -13.811 -17.835  1.00  0.00           O  
ATOM   1812  N   LYS A 123      -4.568 -15.005 -15.921  1.00  0.00           N  
ATOM   1813  H   LYS A 123      -4.061 -15.072 -15.049  1.00  0.00           H  
ATOM   1814  CA  LYS A 123      -5.674 -15.975 -16.260  1.00  0.00           C  
ATOM   1815  HA  LYS A 123      -5.601 -16.486 -17.220  1.00  0.00           H  
ATOM   1816  CB  LYS A 123      -5.762 -16.984 -15.119  1.00  0.00           C  
ATOM   1817  HB2 LYS A 123      -4.800 -17.495 -15.151  1.00  0.00           H  
ATOM   1818  HB3 LYS A 123      -5.907 -16.503 -14.152  1.00  0.00           H  
ATOM   1819  CG  LYS A 123      -6.923 -18.046 -15.429  1.00  0.00           C  
ATOM   1820  HG2 LYS A 123      -7.809 -17.415 -15.362  1.00  0.00           H  
ATOM   1821  HG3 LYS A 123      -6.758 -18.471 -16.419  1.00  0.00           H  
ATOM   1822  CD  LYS A 123      -7.168 -19.074 -14.340  1.00  0.00           C  
ATOM   1823  HD2 LYS A 123      -6.456 -19.856 -14.605  1.00  0.00           H  
ATOM   1824  HD3 LYS A 123      -6.947 -18.671 -13.352  1.00  0.00           H  
ATOM   1825  CE  LYS A 123      -8.548 -19.652 -14.359  1.00  0.00           C  
ATOM   1826  HE2 LYS A 123      -9.356 -18.943 -14.179  1.00  0.00           H  
ATOM   1827  HE3 LYS A 123      -8.866 -20.023 -15.334  1.00  0.00           H  
ATOM   1828  NZ  LYS A 123      -8.599 -20.722 -13.393  1.00  0.00           N1+
ATOM   1829  HZ1 LYS A 123      -9.518 -21.101 -13.213  1.00  0.00           H  
ATOM   1830  HZ2 LYS A 123      -8.141 -21.542 -13.763  1.00  0.00           H  
ATOM   1831  HZ3 LYS A 123      -8.158 -20.346 -12.566  1.00  0.00           H  
ATOM   1832  C   LYS A 123      -7.033 -15.249 -16.463  1.00  0.00           C  
ATOM   1833  O   LYS A 123      -7.579 -15.447 -17.551  1.00  0.00           O  
ATOM   1834  N   GLN A 124      -7.472 -14.500 -15.482  1.00  0.00           N  
ATOM   1835  H   GLN A 124      -6.826 -14.504 -14.706  1.00  0.00           H  
ATOM   1836  CA  GLN A 124      -8.808 -13.839 -15.420  1.00  0.00           C  
ATOM   1837  HA  GLN A 124      -9.557 -14.583 -15.692  1.00  0.00           H  
ATOM   1838  CB  GLN A 124      -9.199 -13.534 -13.966  1.00  0.00           C  
ATOM   1839  HB2 GLN A 124      -9.121 -14.365 -13.264  1.00  0.00           H  
ATOM   1840  HB3 GLN A 124      -8.620 -12.676 -13.625  1.00  0.00           H  
ATOM   1841  CG  GLN A 124     -10.686 -13.120 -13.816  1.00  0.00           C  
ATOM   1842  HG2 GLN A 124     -10.609 -12.652 -12.834  1.00  0.00           H  
ATOM   1843  HG3 GLN A 124     -11.065 -12.459 -14.595  1.00  0.00           H  
ATOM   1844  CD  GLN A 124     -11.735 -14.157 -13.738  1.00  0.00           C  
ATOM   1845  OE1 GLN A 124     -11.548 -15.290 -13.401  1.00  0.00           O  
ATOM   1846  NE2 GLN A 124     -12.914 -13.892 -14.148  1.00  0.00           N  
ATOM   1847 HE21 GLN A 124     -13.367 -12.995 -14.256  1.00  0.00           H  
ATOM   1848 HE22 GLN A 124     -13.577 -14.652 -14.208  1.00  0.00           H  
ATOM   1849  C   GLN A 124      -8.936 -12.707 -16.445  1.00  0.00           C  
ATOM   1850  O   GLN A 124      -9.964 -12.572 -17.087  1.00  0.00           O  
ATOM   1851  N   VAL A 125      -7.854 -11.935 -16.648  1.00  0.00           N  
ATOM   1852  H   VAL A 125      -7.060 -12.048 -16.035  1.00  0.00           H  
ATOM   1853  CA  VAL A 125      -7.606 -11.070 -17.774  1.00  0.00           C  
ATOM   1854  HA  VAL A 125      -8.434 -10.364 -17.710  1.00  0.00           H  
ATOM   1855  CB  VAL A 125      -6.290 -10.249 -17.728  1.00  0.00           C  
ATOM   1856  HB  VAL A 125      -5.439 -10.850 -17.412  1.00  0.00           H  
ATOM   1857  CG1 VAL A 125      -5.847  -9.602 -19.088  1.00  0.00           C  
ATOM   1858 HG11 VAL A 125      -4.855  -9.367 -18.701  1.00  0.00           H  
ATOM   1859 HG12 VAL A 125      -5.803 -10.325 -19.902  1.00  0.00           H  
ATOM   1860 HG13 VAL A 125      -6.504  -8.767 -19.331  1.00  0.00           H  
ATOM   1861  CG2 VAL A 125      -6.630  -9.104 -16.747  1.00  0.00           C  
ATOM   1862 HG21 VAL A 125      -6.776  -9.416 -15.713  1.00  0.00           H  
ATOM   1863 HG22 VAL A 125      -5.825  -8.398 -16.546  1.00  0.00           H  
ATOM   1864 HG23 VAL A 125      -7.405  -8.430 -17.110  1.00  0.00           H  
ATOM   1865  C   VAL A 125      -7.815 -11.794 -19.081  1.00  0.00           C  
ATOM   1866  O   VAL A 125      -8.636 -11.313 -19.895  1.00  0.00           O  
ATOM   1867  N   LEU A 126      -7.087 -12.848 -19.364  1.00  0.00           N  
ATOM   1868  H   LEU A 126      -6.305 -13.118 -18.785  1.00  0.00           H  
ATOM   1869  CA  LEU A 126      -7.381 -13.632 -20.609  1.00  0.00           C  
ATOM   1870  HA  LEU A 126      -7.410 -12.892 -21.409  1.00  0.00           H  
ATOM   1871  CB  LEU A 126      -6.300 -14.774 -20.986  1.00  0.00           C  
ATOM   1872  HB2 LEU A 126      -6.310 -15.538 -20.209  1.00  0.00           H  
ATOM   1873  HB3 LEU A 126      -6.657 -15.412 -21.795  1.00  0.00           H  
ATOM   1874  CG  LEU A 126      -4.823 -14.314 -21.224  1.00  0.00           C  
ATOM   1875  HG  LEU A 126      -4.472 -13.640 -20.443  1.00  0.00           H  
ATOM   1876  CD1 LEU A 126      -3.840 -15.469 -21.320  1.00  0.00           C  
ATOM   1877 HD11 LEU A 126      -2.836 -15.071 -21.464  1.00  0.00           H  
ATOM   1878 HD12 LEU A 126      -3.769 -16.023 -20.385  1.00  0.00           H  
ATOM   1879 HD13 LEU A 126      -4.192 -16.075 -22.156  1.00  0.00           H  
ATOM   1880  CD2 LEU A 126      -4.769 -13.463 -22.477  1.00  0.00           C  
ATOM   1881 HD21 LEU A 126      -3.740 -13.296 -22.791  1.00  0.00           H  
ATOM   1882 HD22 LEU A 126      -5.230 -14.105 -23.229  1.00  0.00           H  
ATOM   1883 HD23 LEU A 126      -5.315 -12.549 -22.242  1.00  0.00           H  
ATOM   1884  C   LEU A 126      -8.830 -14.204 -20.644  1.00  0.00           C  
ATOM   1885  O   LEU A 126      -9.442 -14.303 -21.692  1.00  0.00           O  
ATOM   1886  N   LYS A 127      -9.341 -14.741 -19.558  1.00  0.00           N  
ATOM   1887  H   LYS A 127      -8.752 -14.873 -18.749  1.00  0.00           H  
ATOM   1888  CA  LYS A 127     -10.641 -15.442 -19.595  1.00  0.00           C  
ATOM   1889  HA  LYS A 127     -10.863 -16.131 -20.409  1.00  0.00           H  
ATOM   1890  CB  LYS A 127     -10.606 -16.313 -18.282  1.00  0.00           C  
ATOM   1891  HB2 LYS A 127      -9.760 -16.991 -18.398  1.00  0.00           H  
ATOM   1892  HB3 LYS A 127     -10.247 -15.726 -17.437  1.00  0.00           H  
ATOM   1893  CG  LYS A 127     -11.934 -17.035 -17.943  1.00  0.00           C  
ATOM   1894  HG2 LYS A 127     -11.831 -17.379 -16.915  1.00  0.00           H  
ATOM   1895  HG3 LYS A 127     -12.788 -16.381 -18.120  1.00  0.00           H  
ATOM   1896  CD  LYS A 127     -12.085 -18.287 -18.741  1.00  0.00           C  
ATOM   1897  HD2 LYS A 127     -11.773 -18.045 -19.758  1.00  0.00           H  
ATOM   1898  HD3 LYS A 127     -11.519 -19.177 -18.469  1.00  0.00           H  
ATOM   1899  CE  LYS A 127     -13.606 -18.616 -18.688  1.00  0.00           C  
ATOM   1900  HE2 LYS A 127     -13.729 -19.141 -17.741  1.00  0.00           H  
ATOM   1901  HE3 LYS A 127     -14.226 -17.725 -18.787  1.00  0.00           H  
ATOM   1902  NZ  LYS A 127     -14.055 -19.372 -19.922  1.00  0.00           N1+
ATOM   1903  HZ1 LYS A 127     -15.040 -19.584 -19.855  1.00  0.00           H  
ATOM   1904  HZ2 LYS A 127     -13.825 -18.901 -20.785  1.00  0.00           H  
ATOM   1905  HZ3 LYS A 127     -13.587 -20.261 -20.030  1.00  0.00           H  
ATOM   1906  C   LYS A 127     -11.819 -14.455 -19.706  1.00  0.00           C  
ATOM   1907  O   LYS A 127     -12.822 -14.807 -20.358  1.00  0.00           O  
ATOM   1908  N   ALA A 128     -11.809 -13.251 -19.083  1.00  0.00           N  
ATOM   1909  H   ALA A 128     -10.968 -12.862 -18.681  1.00  0.00           H  
ATOM   1910  CA  ALA A 128     -12.980 -12.348 -19.052  1.00  0.00           C  
ATOM   1911  HA  ALA A 128     -13.648 -12.483 -19.903  1.00  0.00           H  
ATOM   1912  CB  ALA A 128     -13.746 -12.738 -17.815  1.00  0.00           C  
ATOM   1913  HB1 ALA A 128     -14.476 -11.984 -17.519  1.00  0.00           H  
ATOM   1914  HB2 ALA A 128     -14.296 -13.668 -17.964  1.00  0.00           H  
ATOM   1915  HB3 ALA A 128     -13.103 -12.922 -16.954  1.00  0.00           H  
ATOM   1916  C   ALA A 128     -12.728 -10.833 -19.084  1.00  0.00           C  
ATOM   1917  O   ALA A 128     -13.624 -10.002 -19.087  1.00  0.00           O  
ATOM   1918  N   GLY A 129     -11.438 -10.423 -19.104  1.00  0.00           N  
ATOM   1919  H   GLY A 129     -10.761 -11.161 -19.236  1.00  0.00           H  
ATOM   1920  CA  GLY A 129     -10.957  -9.076 -19.243  1.00  0.00           C  
ATOM   1921  HA2 GLY A 129     -11.649  -8.386 -18.761  1.00  0.00           H  
ATOM   1922  HA3 GLY A 129      -9.942  -8.998 -18.852  1.00  0.00           H  
ATOM   1923  C   GLY A 129     -10.747  -8.589 -20.749  1.00  0.00           C  
ATOM   1924  O   GLY A 129      -9.935  -7.657 -21.017  1.00  0.00           O  
ATOM   1925  N   GLY A 130     -11.355  -9.313 -21.675  1.00  0.00           N  
ATOM   1926  H   GLY A 130     -11.680 -10.251 -21.489  1.00  0.00           H  
ATOM   1927  CA  GLY A 130     -11.541  -8.936 -23.086  1.00  0.00           C  
ATOM   1928  HA2 GLY A 130     -12.290  -9.590 -23.532  1.00  0.00           H  
ATOM   1929  HA3 GLY A 130     -12.061  -7.979 -23.050  1.00  0.00           H  
ATOM   1930  C   GLY A 130     -10.320  -8.966 -23.997  1.00  0.00           C  
ATOM   1931  O   GLY A 130     -10.578  -8.821 -25.148  1.00  0.00           O  
ATOM   1932  N   MET A 131      -9.145  -9.256 -23.539  1.00  0.00           N  
ATOM   1933  H   MET A 131      -9.050  -9.354 -22.538  1.00  0.00           H  
ATOM   1934  CA  MET A 131      -7.808  -9.219 -24.270  1.00  0.00           C  
ATOM   1935  HA  MET A 131      -7.776  -8.289 -24.840  1.00  0.00           H  
ATOM   1936  CB  MET A 131      -6.691  -9.223 -23.211  1.00  0.00           C  
ATOM   1937  HB2 MET A 131      -6.786  -8.407 -22.492  1.00  0.00           H  
ATOM   1938  HB3 MET A 131      -6.698 -10.130 -22.608  1.00  0.00           H  
ATOM   1939  CG  MET A 131      -5.303  -9.257 -23.914  1.00  0.00           C  
ATOM   1940  HG2 MET A 131      -5.285 -10.070 -24.640  1.00  0.00           H  
ATOM   1941  HG3 MET A 131      -5.199  -8.303 -24.429  1.00  0.00           H  
ATOM   1942  SD  MET A 131      -3.879  -9.539 -22.866  1.00  0.00           S  
ATOM   1943  CE  MET A 131      -3.911  -8.039 -21.878  1.00  0.00           C  
ATOM   1944  HE1 MET A 131      -3.725  -7.152 -22.485  1.00  0.00           H  
ATOM   1945  HE2 MET A 131      -4.905  -7.943 -21.443  1.00  0.00           H  
ATOM   1946  HE3 MET A 131      -3.128  -8.013 -21.120  1.00  0.00           H  
ATOM   1947  C   MET A 131      -7.844 -10.389 -25.232  1.00  0.00           C  
ATOM   1948  O   MET A 131      -7.331 -10.285 -26.334  1.00  0.00           O  
ATOM   1949  N   LEU A 132      -8.185 -11.623 -24.777  1.00  0.00           N  
ATOM   1950  H   LEU A 132      -8.753 -11.582 -23.943  1.00  0.00           H  
ATOM   1951  CA  LEU A 132      -8.215 -12.788 -25.596  1.00  0.00           C  
ATOM   1952  HA  LEU A 132      -7.425 -12.681 -26.340  1.00  0.00           H  
ATOM   1953  CB  LEU A 132      -8.003 -14.099 -24.724  1.00  0.00           C  
ATOM   1954  HB2 LEU A 132      -7.370 -13.942 -23.850  1.00  0.00           H  
ATOM   1955  HB3 LEU A 132      -8.976 -14.384 -24.324  1.00  0.00           H  
ATOM   1956  CG  LEU A 132      -7.519 -15.314 -25.656  1.00  0.00           C  
ATOM   1957  HG  LEU A 132      -7.966 -15.380 -26.649  1.00  0.00           H  
ATOM   1958  CD1 LEU A 132      -6.058 -15.167 -25.989  1.00  0.00           C  
ATOM   1959 HD11 LEU A 132      -5.833 -16.130 -26.447  1.00  0.00           H  
ATOM   1960 HD12 LEU A 132      -5.924 -14.485 -26.829  1.00  0.00           H  
ATOM   1961 HD13 LEU A 132      -5.340 -14.982 -25.189  1.00  0.00           H  
ATOM   1962  CD2 LEU A 132      -7.703 -16.552 -24.860  1.00  0.00           C  
ATOM   1963 HD21 LEU A 132      -7.277 -17.426 -25.353  1.00  0.00           H  
ATOM   1964 HD22 LEU A 132      -7.151 -16.349 -23.942  1.00  0.00           H  
ATOM   1965 HD23 LEU A 132      -8.753 -16.752 -24.645  1.00  0.00           H  
ATOM   1966  C   LEU A 132      -9.409 -12.928 -26.538  1.00  0.00           C  
ATOM   1967  O   LEU A 132      -9.366 -13.405 -27.669  1.00  0.00           O  
ATOM   1968  N   GLU A 133     -10.536 -12.352 -26.041  1.00  0.00           N  
ATOM   1969  H   GLU A 133     -10.449 -11.893 -25.145  1.00  0.00           H  
ATOM   1970  CA  GLU A 133     -11.780 -12.129 -26.806  1.00  0.00           C  
ATOM   1971  HA  GLU A 133     -12.044 -13.044 -27.334  1.00  0.00           H  
ATOM   1972  CB  GLU A 133     -12.970 -11.791 -25.878  1.00  0.00           C  
ATOM   1973  HB2 GLU A 133     -12.659 -12.392 -25.023  1.00  0.00           H  
ATOM   1974  HB3 GLU A 133     -12.862 -10.733 -25.642  1.00  0.00           H  
ATOM   1975  CG  GLU A 133     -14.275 -12.113 -26.595  1.00  0.00           C  
ATOM   1976  HG2 GLU A 133     -14.944 -11.791 -25.797  1.00  0.00           H  
ATOM   1977  HG3 GLU A 133     -14.294 -11.425 -27.440  1.00  0.00           H  
ATOM   1978  CD  GLU A 133     -14.485 -13.568 -26.758  1.00  0.00           C  
ATOM   1979  OE1 GLU A 133     -15.546 -13.757 -27.447  1.00  0.00           O  
ATOM   1980  OE2 GLU A 133     -13.841 -14.411 -26.098  1.00  0.00           O  
ATOM   1981  C   GLU A 133     -11.553 -11.091 -27.888  1.00  0.00           C  
ATOM   1982  O   GLU A 133     -12.098 -11.254 -28.910  1.00  0.00           O  
ATOM   1983  N   ARG A 134     -10.749 -10.008 -27.684  1.00  0.00           N  
ATOM   1984  H   ARG A 134     -10.507  -9.765 -26.734  1.00  0.00           H  
ATOM   1985  CA  ARG A 134     -10.347  -9.070 -28.722  1.00  0.00           C  
ATOM   1986  HA  ARG A 134     -11.170  -8.857 -29.405  1.00  0.00           H  
ATOM   1987  CB  ARG A 134      -9.950  -7.709 -28.179  1.00  0.00           C  
ATOM   1988  HB2 ARG A 134     -10.769  -7.351 -27.557  1.00  0.00           H  
ATOM   1989  HB3 ARG A 134      -9.123  -7.783 -27.472  1.00  0.00           H  
ATOM   1990  CG  ARG A 134      -9.533  -6.812 -29.270  1.00  0.00           C  
ATOM   1991  HG2 ARG A 134      -8.600  -7.185 -29.694  1.00  0.00           H  
ATOM   1992  HG3 ARG A 134     -10.328  -6.705 -30.007  1.00  0.00           H  
ATOM   1993  CD  ARG A 134      -8.997  -5.479 -28.665  1.00  0.00           C  
ATOM   1994  HD2 ARG A 134      -8.783  -4.748 -29.445  1.00  0.00           H  
ATOM   1995  HD3 ARG A 134      -9.890  -5.069 -28.193  1.00  0.00           H  
ATOM   1996  NE  ARG A 134      -7.928  -5.610 -27.684  1.00  0.00           N  
ATOM   1997  HE  ARG A 134      -7.208  -6.144 -28.149  1.00  0.00           H  
ATOM   1998  CZ  ARG A 134      -7.920  -5.286 -26.421  1.00  0.00           C  
ATOM   1999  NH1 ARG A 134      -7.097  -5.857 -25.663  1.00  0.00           N  
ATOM   2000 HH11 ARG A 134      -6.290  -6.293 -26.088  1.00  0.00           H  
ATOM   2001 HH12 ARG A 134      -7.064  -5.715 -24.663  1.00  0.00           H  
ATOM   2002  NH2 ARG A 134      -8.739  -4.397 -25.979  1.00  0.00           N  
ATOM   2003 HH21 ARG A 134      -9.301  -3.838 -26.606  1.00  0.00           H  
ATOM   2004 HH22 ARG A 134      -8.865  -4.151 -25.007  1.00  0.00           H  
ATOM   2005  C   ARG A 134      -9.339  -9.852 -29.602  1.00  0.00           C  
ATOM   2006  O   ARG A 134      -9.450  -9.799 -30.802  1.00  0.00           O  
ATOM   2007  N   GLY A 135      -8.398 -10.535 -28.962  1.00  0.00           N  
ATOM   2008  H   GLY A 135      -8.336 -10.443 -27.957  1.00  0.00           H  
ATOM   2009  CA  GLY A 135      -7.426 -11.364 -29.630  1.00  0.00           C  
ATOM   2010  HA2 GLY A 135      -7.266 -12.343 -29.178  1.00  0.00           H  
ATOM   2011  HA3 GLY A 135      -7.672 -11.607 -30.664  1.00  0.00           H  
ATOM   2012  C   GLY A 135      -6.082 -10.750 -29.605  1.00  0.00           C  
ATOM   2013  O   GLY A 135      -5.133 -11.377 -30.148  1.00  0.00           O  
ATOM   2014  N   THR A 136      -5.971  -9.583 -28.997  1.00  0.00           N  
ATOM   2015  H   THR A 136      -6.699  -9.326 -28.346  1.00  0.00           H  
ATOM   2016  CA  THR A 136      -4.802  -8.728 -28.980  1.00  0.00           C  
ATOM   2017  HA  THR A 136      -3.959  -9.351 -29.276  1.00  0.00           H  
ATOM   2018  CB  THR A 136      -4.944  -7.621 -30.023  1.00  0.00           C  
ATOM   2019  HB  THR A 136      -4.041  -7.010 -30.059  1.00  0.00           H  
ATOM   2020  CG2 THR A 136      -5.319  -8.137 -31.437  1.00  0.00           C  
ATOM   2021 HG21 THR A 136      -4.638  -8.914 -31.785  1.00  0.00           H  
ATOM   2022 HG22 THR A 136      -6.356  -8.439 -31.578  1.00  0.00           H  
ATOM   2023 HG23 THR A 136      -5.211  -7.314 -32.144  1.00  0.00           H  
ATOM   2024  OG1 THR A 136      -6.029  -6.734 -29.684  1.00  0.00           O  
ATOM   2025  HG1 THR A 136      -6.003  -6.071 -30.378  1.00  0.00           H  
ATOM   2026  C   THR A 136      -4.491  -8.110 -27.616  1.00  0.00           C  
ATOM   2027  O   THR A 136      -5.513  -7.815 -26.930  1.00  0.00           O  
ATOM   2028  N   GLY A 137      -3.155  -7.903 -27.298  1.00  0.00           N  
ATOM   2029  H   GLY A 137      -2.531  -8.091 -28.069  1.00  0.00           H  
ATOM   2030  CA  GLY A 137      -2.756  -7.327 -25.975  1.00  0.00           C  
ATOM   2031  HA2 GLY A 137      -3.112  -6.300 -25.887  1.00  0.00           H  
ATOM   2032  HA3 GLY A 137      -3.224  -7.947 -25.210  1.00  0.00           H  
ATOM   2033  C   GLY A 137      -1.246  -7.462 -25.714  1.00  0.00           C  
ATOM   2034  O   GLY A 137      -0.449  -8.143 -26.346  1.00  0.00           O  
ATOM   2035  N   ARG A 138      -0.737  -6.879 -24.599  1.00  0.00           N  
ATOM   2036  H   ARG A 138      -1.441  -6.460 -24.009  1.00  0.00           H  
ATOM   2037  CA  ARG A 138       0.595  -7.042 -24.063  1.00  0.00           C  
ATOM   2038  HA  ARG A 138       0.983  -7.887 -24.631  1.00  0.00           H  
ATOM   2039  CB  ARG A 138       1.511  -5.790 -24.310  1.00  0.00           C  
ATOM   2040  HB2 ARG A 138       1.030  -4.951 -23.808  1.00  0.00           H  
ATOM   2041  HB3 ARG A 138       2.494  -6.024 -23.900  1.00  0.00           H  
ATOM   2042  CG  ARG A 138       1.639  -5.310 -25.817  1.00  0.00           C  
ATOM   2043  HG2 ARG A 138       0.727  -5.463 -26.395  1.00  0.00           H  
ATOM   2044  HG3 ARG A 138       1.968  -4.271 -25.849  1.00  0.00           H  
ATOM   2045  CD  ARG A 138       2.632  -6.313 -26.363  1.00  0.00           C  
ATOM   2046  HD2 ARG A 138       3.628  -6.321 -25.921  1.00  0.00           H  
ATOM   2047  HD3 ARG A 138       2.254  -7.320 -26.186  1.00  0.00           H  
ATOM   2048  NE  ARG A 138       2.763  -6.075 -27.806  1.00  0.00           N  
ATOM   2049  HE  ARG A 138       3.515  -5.471 -28.105  1.00  0.00           H  
ATOM   2050  CZ  ARG A 138       1.962  -6.356 -28.827  1.00  0.00           C  
ATOM   2051  NH1 ARG A 138       0.961  -7.201 -28.683  1.00  0.00           N  
ATOM   2052 HH11 ARG A 138       0.787  -7.657 -27.800  1.00  0.00           H  
ATOM   2053 HH12 ARG A 138       0.215  -7.189 -29.364  1.00  0.00           H  
ATOM   2054  NH2 ARG A 138       2.186  -5.717 -29.916  1.00  0.00           N  
ATOM   2055 HH21 ARG A 138       2.872  -4.975 -29.923  1.00  0.00           H  
ATOM   2056 HH22 ARG A 138       1.776  -5.987 -30.798  1.00  0.00           H  
ATOM   2057  C   ARG A 138       0.601  -7.372 -22.566  1.00  0.00           C  
ATOM   2058  O   ARG A 138      -0.103  -6.633 -21.881  1.00  0.00           O  
ATOM   2059  N   ILE A 139       1.443  -8.266 -22.142  1.00  0.00           N  
ATOM   2060  H   ILE A 139       2.004  -8.720 -22.849  1.00  0.00           H  
ATOM   2061  CA  ILE A 139       1.538  -8.684 -20.704  1.00  0.00           C  
ATOM   2062  HA  ILE A 139       1.164  -7.821 -20.154  1.00  0.00           H  
ATOM   2063  CB  ILE A 139       0.703 -10.013 -20.424  1.00  0.00           C  
ATOM   2064  HB  ILE A 139       1.315 -10.667 -21.046  1.00  0.00           H  
ATOM   2065  CG2 ILE A 139       0.861 -10.586 -19.069  1.00  0.00           C  
ATOM   2066 HG21 ILE A 139       0.383 -11.566 -19.035  1.00  0.00           H  
ATOM   2067 HG22 ILE A 139       1.879 -10.627 -18.680  1.00  0.00           H  
ATOM   2068 HG23 ILE A 139       0.238  -9.852 -18.558  1.00  0.00           H  
ATOM   2069  CG1 ILE A 139      -0.760 -10.128 -20.927  1.00  0.00           C  
ATOM   2070 HG12 ILE A 139      -1.520  -9.650 -20.310  1.00  0.00           H  
ATOM   2071 HG13 ILE A 139      -0.835  -9.560 -21.855  1.00  0.00           H  
ATOM   2072  CD1 ILE A 139      -1.182 -11.574 -21.304  1.00  0.00           C  
ATOM   2073 HD11 ILE A 139      -2.086 -11.419 -21.892  1.00  0.00           H  
ATOM   2074 HD12 ILE A 139      -0.470 -11.916 -22.056  1.00  0.00           H  
ATOM   2075 HD13 ILE A 139      -1.333 -12.216 -20.435  1.00  0.00           H  
ATOM   2076  C   ILE A 139       2.955  -8.712 -20.162  1.00  0.00           C  
ATOM   2077  O   ILE A 139       3.861  -9.330 -20.715  1.00  0.00           O  
ATOM   2078  N   VAL A 140       3.200  -7.945 -19.046  1.00  0.00           N  
ATOM   2079  H   VAL A 140       2.405  -7.466 -18.644  1.00  0.00           H  
ATOM   2080  CA  VAL A 140       4.463  -7.724 -18.427  1.00  0.00           C  
ATOM   2081  HA  VAL A 140       5.133  -8.434 -18.910  1.00  0.00           H  
ATOM   2082  CB  VAL A 140       5.103  -6.309 -18.709  1.00  0.00           C  
ATOM   2083  HB  VAL A 140       4.778  -5.545 -18.002  1.00  0.00           H  
ATOM   2084  CG1 VAL A 140       6.660  -6.448 -18.580  1.00  0.00           C  
ATOM   2085 HG11 VAL A 140       6.980  -7.151 -19.349  1.00  0.00           H  
ATOM   2086 HG12 VAL A 140       7.164  -5.496 -18.749  1.00  0.00           H  
ATOM   2087 HG13 VAL A 140       6.918  -6.752 -17.565  1.00  0.00           H  
ATOM   2088  CG2 VAL A 140       4.814  -5.747 -20.029  1.00  0.00           C  
ATOM   2089 HG21 VAL A 140       3.778  -5.411 -19.995  1.00  0.00           H  
ATOM   2090 HG22 VAL A 140       5.542  -5.002 -20.351  1.00  0.00           H  
ATOM   2091 HG23 VAL A 140       4.958  -6.534 -20.771  1.00  0.00           H  
ATOM   2092  C   VAL A 140       4.420  -8.031 -16.936  1.00  0.00           C  
ATOM   2093  O   VAL A 140       3.859  -7.246 -16.100  1.00  0.00           O  
ATOM   2094  N   ASN A 141       5.144  -9.050 -16.536  1.00  0.00           N  
ATOM   2095  H   ASN A 141       5.693  -9.514 -17.245  1.00  0.00           H  
ATOM   2096  CA  ASN A 141       5.254  -9.423 -15.140  1.00  0.00           C  
ATOM   2097  HA  ASN A 141       4.340  -9.194 -14.592  1.00  0.00           H  
ATOM   2098  CB  ASN A 141       5.380 -10.937 -15.095  1.00  0.00           C  
ATOM   2099  HB2 ASN A 141       6.340 -11.231 -15.519  1.00  0.00           H  
ATOM   2100  HB3 ASN A 141       5.403 -11.288 -14.063  1.00  0.00           H  
ATOM   2101  CG  ASN A 141       4.210 -11.552 -15.915  1.00  0.00           C  
ATOM   2102  OD1 ASN A 141       3.082 -11.176 -15.645  1.00  0.00           O  
ATOM   2103  ND2 ASN A 141       4.381 -12.377 -16.918  1.00  0.00           N  
ATOM   2104 HD21 ASN A 141       3.502 -12.710 -17.289  1.00  0.00           H  
ATOM   2105 HD22 ASN A 141       5.277 -12.748 -17.201  1.00  0.00           H  
ATOM   2106  C   ASN A 141       6.506  -8.716 -14.564  1.00  0.00           C  
ATOM   2107  O   ASN A 141       7.587  -8.883 -15.172  1.00  0.00           O  
ATOM   2108  N   ILE A 142       6.477  -8.097 -13.389  1.00  0.00           N  
ATOM   2109  H   ILE A 142       5.612  -7.877 -12.917  1.00  0.00           H  
ATOM   2110  CA  ILE A 142       7.670  -7.412 -12.877  1.00  0.00           C  
ATOM   2111  HA  ILE A 142       8.420  -7.149 -13.623  1.00  0.00           H  
ATOM   2112  CB  ILE A 142       7.306  -6.156 -12.040  1.00  0.00           C  
ATOM   2113  HB  ILE A 142       6.648  -6.545 -11.263  1.00  0.00           H  
ATOM   2114  CG2 ILE A 142       8.603  -5.574 -11.376  1.00  0.00           C  
ATOM   2115 HG21 ILE A 142       9.159  -6.294 -10.775  1.00  0.00           H  
ATOM   2116 HG22 ILE A 142       9.293  -5.390 -12.199  1.00  0.00           H  
ATOM   2117 HG23 ILE A 142       8.371  -4.625 -10.889  1.00  0.00           H  
ATOM   2118  CG1 ILE A 142       6.486  -5.077 -12.753  1.00  0.00           C  
ATOM   2119 HG12 ILE A 142       5.556  -5.577 -13.021  1.00  0.00           H  
ATOM   2120 HG13 ILE A 142       6.381  -4.237 -12.066  1.00  0.00           H  
ATOM   2121  CD1 ILE A 142       7.047  -4.554 -14.081  1.00  0.00           C  
ATOM   2122 HD11 ILE A 142       7.247  -5.410 -14.727  1.00  0.00           H  
ATOM   2123 HD12 ILE A 142       6.330  -3.849 -14.501  1.00  0.00           H  
ATOM   2124 HD13 ILE A 142       8.005  -4.051 -13.953  1.00  0.00           H  
ATOM   2125  C   ILE A 142       8.372  -8.435 -11.993  1.00  0.00           C  
ATOM   2126  O   ILE A 142       7.994  -8.818 -10.863  1.00  0.00           O  
ATOM   2127  N   ALA A 143       9.377  -9.174 -12.505  1.00  0.00           N  
ATOM   2128  H   ALA A 143       9.826  -8.935 -13.379  1.00  0.00           H  
ATOM   2129  CA  ALA A 143      10.047 -10.332 -11.866  1.00  0.00           C  
ATOM   2130  HA  ALA A 143       9.338 -11.031 -11.423  1.00  0.00           H  
ATOM   2131  CB  ALA A 143      10.659 -11.287 -12.935  1.00  0.00           C  
ATOM   2132  HB1 ALA A 143       9.830 -11.512 -13.606  1.00  0.00           H  
ATOM   2133  HB2 ALA A 143      11.499 -10.837 -13.464  1.00  0.00           H  
ATOM   2134  HB3 ALA A 143      10.869 -12.227 -12.424  1.00  0.00           H  
ATOM   2135  C   ALA A 143      11.138  -9.918 -10.793  1.00  0.00           C  
ATOM   2136  O   ALA A 143      10.877  -9.164  -9.867  1.00  0.00           O  
ATOM   2137  N   SER A 144      12.312 -10.613 -10.668  1.00  0.00           N  
ATOM   2138  H   SER A 144      12.495 -11.298 -11.388  1.00  0.00           H  
ATOM   2139  CA  SER A 144      13.375 -10.301  -9.693  1.00  0.00           C  
ATOM   2140  HA  SER A 144      13.453  -9.242  -9.446  1.00  0.00           H  
ATOM   2141  CB  SER A 144      13.145 -11.068  -8.350  1.00  0.00           C  
ATOM   2142  HB2 SER A 144      12.122 -10.883  -8.024  1.00  0.00           H  
ATOM   2143  HB3 SER A 144      13.246 -12.145  -8.487  1.00  0.00           H  
ATOM   2144  OG  SER A 144      14.086 -10.743  -7.339  1.00  0.00           O  
ATOM   2145  HG  SER A 144      13.620 -10.223  -6.681  1.00  0.00           H  
ATOM   2146  C   SER A 144      14.752 -10.828 -10.287  1.00  0.00           C  
ATOM   2147  O   SER A 144      14.699 -11.636 -11.262  1.00  0.00           O  
ATOM   2148  N   THR A 145      15.893 -10.476  -9.655  1.00  0.00           N  
ATOM   2149  H   THR A 145      15.873  -9.939  -8.801  1.00  0.00           H  
ATOM   2150  CA  THR A 145      17.134 -11.182  -9.778  1.00  0.00           C  
ATOM   2151  HA  THR A 145      17.582 -11.129 -10.771  1.00  0.00           H  
ATOM   2152  CB  THR A 145      18.250 -10.523  -8.870  1.00  0.00           C  
ATOM   2153  HB  THR A 145      19.077 -11.234  -8.892  1.00  0.00           H  
ATOM   2154  CG2 THR A 145      18.887  -9.307  -9.482  1.00  0.00           C  
ATOM   2155 HG21 THR A 145      18.184  -8.752 -10.104  1.00  0.00           H  
ATOM   2156 HG22 THR A 145      19.281  -8.673  -8.689  1.00  0.00           H  
ATOM   2157 HG23 THR A 145      19.776  -9.565 -10.057  1.00  0.00           H  
ATOM   2158  OG1 THR A 145      17.800 -10.299  -7.643  1.00  0.00           O  
ATOM   2159  HG1 THR A 145      18.590 -10.188  -7.109  1.00  0.00           H  
ATOM   2160  C   THR A 145      16.959 -12.650  -9.295  1.00  0.00           C  
ATOM   2161  O   THR A 145      17.415 -13.591  -9.943  1.00  0.00           O  
ATOM   2162  N   GLY A 146      16.183 -12.826  -8.286  1.00  0.00           N  
ATOM   2163  H   GLY A 146      15.691 -11.978  -8.039  1.00  0.00           H  
ATOM   2164  CA  GLY A 146      15.536 -14.092  -7.758  1.00  0.00           C  
ATOM   2165  HA2 GLY A 146      16.291 -14.758  -7.341  1.00  0.00           H  
ATOM   2166  HA3 GLY A 146      14.849 -13.743  -6.987  1.00  0.00           H  
ATOM   2167  C   GLY A 146      14.654 -14.868  -8.770  1.00  0.00           C  
ATOM   2168  O   GLY A 146      14.151 -15.974  -8.469  1.00  0.00           O  
ATOM   2169  N   GLY A 147      14.584 -14.393 -10.045  1.00  0.00           N  
ATOM   2170  H   GLY A 147      15.030 -13.513 -10.260  1.00  0.00           H  
ATOM   2171  CA  GLY A 147      14.007 -15.225 -11.109  1.00  0.00           C  
ATOM   2172  HA2 GLY A 147      13.198 -15.851 -10.735  1.00  0.00           H  
ATOM   2173  HA3 GLY A 147      13.697 -14.466 -11.827  1.00  0.00           H  
ATOM   2174  C   GLY A 147      15.083 -16.027 -11.829  1.00  0.00           C  
ATOM   2175  O   GLY A 147      14.691 -16.906 -12.611  1.00  0.00           O  
ATOM   2176  N   LYS A 148      16.411 -15.733 -11.624  1.00  0.00           N  
ATOM   2177  H   LYS A 148      16.581 -15.117 -10.842  1.00  0.00           H  
ATOM   2178  CA  LYS A 148      17.511 -16.343 -12.401  1.00  0.00           C  
ATOM   2179  HA  LYS A 148      17.131 -17.295 -12.772  1.00  0.00           H  
ATOM   2180  CB  LYS A 148      17.894 -15.358 -13.555  1.00  0.00           C  
ATOM   2181  HB2 LYS A 148      17.757 -14.356 -13.149  1.00  0.00           H  
ATOM   2182  HB3 LYS A 148      18.906 -15.545 -13.916  1.00  0.00           H  
ATOM   2183  CG  LYS A 148      17.062 -15.611 -14.831  1.00  0.00           C  
ATOM   2184  HG2 LYS A 148      17.161 -16.652 -15.142  1.00  0.00           H  
ATOM   2185  HG3 LYS A 148      16.047 -15.271 -14.623  1.00  0.00           H  
ATOM   2186  CD  LYS A 148      17.420 -14.829 -16.124  1.00  0.00           C  
ATOM   2187  HD2 LYS A 148      18.481 -14.925 -16.349  1.00  0.00           H  
ATOM   2188  HD3 LYS A 148      16.936 -15.294 -16.984  1.00  0.00           H  
ATOM   2189  CE  LYS A 148      17.043 -13.328 -16.017  1.00  0.00           C  
ATOM   2190  HE2 LYS A 148      15.963 -13.235 -15.901  1.00  0.00           H  
ATOM   2191  HE3 LYS A 148      17.468 -12.805 -15.160  1.00  0.00           H  
ATOM   2192  NZ  LYS A 148      17.542 -12.615 -17.237  1.00  0.00           N1+
ATOM   2193  HZ1 LYS A 148      17.917 -11.703 -17.021  1.00  0.00           H  
ATOM   2194  HZ2 LYS A 148      18.337 -13.077 -17.656  1.00  0.00           H  
ATOM   2195  HZ3 LYS A 148      16.869 -12.547 -17.987  1.00  0.00           H  
ATOM   2196  C   LYS A 148      18.710 -16.678 -11.469  1.00  0.00           C  
ATOM   2197  O   LYS A 148      19.247 -17.762 -11.509  1.00  0.00           O  
ATOM   2198  N   GLN A 149      19.071 -15.691 -10.683  1.00  0.00           N  
ATOM   2199  H   GLN A 149      18.553 -14.843 -10.863  1.00  0.00           H  
ATOM   2200  CA  GLN A 149      19.776 -15.913  -9.446  1.00  0.00           C  
ATOM   2201  HA  GLN A 149      20.642 -16.564  -9.562  1.00  0.00           H  
ATOM   2202  CB  GLN A 149      20.469 -14.651  -8.869  1.00  0.00           C  
ATOM   2203  HB2 GLN A 149      19.762 -13.823  -8.796  1.00  0.00           H  
ATOM   2204  HB3 GLN A 149      20.897 -14.912  -7.902  1.00  0.00           H  
ATOM   2205  CG  GLN A 149      21.603 -13.947  -9.777  1.00  0.00           C  
ATOM   2206  HG2 GLN A 149      22.565 -14.454  -9.712  1.00  0.00           H  
ATOM   2207  HG3 GLN A 149      21.382 -13.972 -10.844  1.00  0.00           H  
ATOM   2208  CD  GLN A 149      21.799 -12.465  -9.437  1.00  0.00           C  
ATOM   2209  OE1 GLN A 149      21.559 -11.565 -10.244  1.00  0.00           O  
ATOM   2210  NE2 GLN A 149      21.913 -12.183  -8.137  1.00  0.00           N  
ATOM   2211 HE21 GLN A 149      22.136 -12.953  -7.523  1.00  0.00           H  
ATOM   2212 HE22 GLN A 149      21.966 -11.204  -7.895  1.00  0.00           H  
ATOM   2213  C   GLN A 149      18.857 -16.610  -8.385  1.00  0.00           C  
ATOM   2214  O   GLN A 149      17.686 -16.433  -8.376  1.00  0.00           O  
ATOM   2215  N   GLY A 150      19.446 -17.419  -7.491  1.00  0.00           N  
ATOM   2216  H   GLY A 150      20.408 -17.688  -7.636  1.00  0.00           H  
ATOM   2217  CA  GLY A 150      18.881 -17.603  -6.149  1.00  0.00           C  
ATOM   2218  HA2 GLY A 150      17.794 -17.558  -6.107  1.00  0.00           H  
ATOM   2219  HA3 GLY A 150      19.131 -18.617  -5.837  1.00  0.00           H  
ATOM   2220  C   GLY A 150      19.387 -16.489  -5.198  1.00  0.00           C  
ATOM   2221  O   GLY A 150      20.570 -16.343  -4.945  1.00  0.00           O  
ATOM   2222  N   VAL A 151      18.496 -15.725  -4.602  1.00  0.00           N  
ATOM   2223  H   VAL A 151      17.537 -16.032  -4.682  1.00  0.00           H  
ATOM   2224  CA  VAL A 151      18.890 -14.784  -3.496  1.00  0.00           C  
ATOM   2225  HA  VAL A 151      19.795 -14.208  -3.686  1.00  0.00           H  
ATOM   2226  CB  VAL A 151      17.692 -13.805  -3.283  1.00  0.00           C  
ATOM   2227  HB  VAL A 151      16.776 -14.358  -3.077  1.00  0.00           H  
ATOM   2228  CG1 VAL A 151      17.936 -12.855  -2.134  1.00  0.00           C  
ATOM   2229 HG11 VAL A 151      17.031 -12.271  -1.967  1.00  0.00           H  
ATOM   2230 HG12 VAL A 151      18.089 -13.459  -1.240  1.00  0.00           H  
ATOM   2231 HG13 VAL A 151      18.811 -12.230  -2.313  1.00  0.00           H  
ATOM   2232  CG2 VAL A 151      17.491 -12.997  -4.606  1.00  0.00           C  
ATOM   2233 HG21 VAL A 151      16.566 -12.421  -4.619  1.00  0.00           H  
ATOM   2234 HG22 VAL A 151      18.342 -12.316  -4.570  1.00  0.00           H  
ATOM   2235 HG23 VAL A 151      17.550 -13.680  -5.453  1.00  0.00           H  
ATOM   2236  C   VAL A 151      19.108 -15.670  -2.245  1.00  0.00           C  
ATOM   2237  O   VAL A 151      18.093 -16.325  -1.926  1.00  0.00           O  
ATOM   2238  N   VAL A 152      20.319 -15.718  -1.676  1.00  0.00           N  
ATOM   2239  H   VAL A 152      21.019 -15.103  -2.067  1.00  0.00           H  
ATOM   2240  CA  VAL A 152      20.678 -16.659  -0.554  1.00  0.00           C  
ATOM   2241  HA  VAL A 152      20.327 -17.611  -0.952  1.00  0.00           H  
ATOM   2242  CB  VAL A 152      22.277 -16.835  -0.444  1.00  0.00           C  
ATOM   2243  HB  VAL A 152      22.726 -17.008  -1.422  1.00  0.00           H  
ATOM   2244  CG1 VAL A 152      22.872 -15.550   0.014  1.00  0.00           C  
ATOM   2245 HG11 VAL A 152      23.931 -15.663   0.249  1.00  0.00           H  
ATOM   2246 HG12 VAL A 152      22.781 -14.836  -0.805  1.00  0.00           H  
ATOM   2247 HG13 VAL A 152      22.347 -15.137   0.875  1.00  0.00           H  
ATOM   2248  CG2 VAL A 152      22.708 -18.022   0.463  1.00  0.00           C  
ATOM   2249 HG21 VAL A 152      22.047 -18.843   0.189  1.00  0.00           H  
ATOM   2250 HG22 VAL A 152      23.767 -18.253   0.351  1.00  0.00           H  
ATOM   2251 HG23 VAL A 152      22.526 -17.645   1.470  1.00  0.00           H  
ATOM   2252  C   VAL A 152      20.062 -16.152   0.799  1.00  0.00           C  
ATOM   2253  O   VAL A 152      19.772 -15.003   0.978  1.00  0.00           O  
ATOM   2254  N   HIE A 153      19.496 -17.084   1.470  1.00  0.00           N  
ATOM   2255  H   HIE A 153      19.695 -18.051   1.253  1.00  0.00           H  
ATOM   2256  CA  HIE A 153      18.594 -16.920   2.634  1.00  0.00           C  
ATOM   2257  HA  HIE A 153      18.193 -17.913   2.838  1.00  0.00           H  
ATOM   2258  CB  HIE A 153      19.302 -16.297   3.884  1.00  0.00           C  
ATOM   2259  HB2 HIE A 153      19.613 -15.300   3.572  1.00  0.00           H  
ATOM   2260  HB3 HIE A 153      18.512 -16.065   4.597  1.00  0.00           H  
ATOM   2261  CG  HIE A 153      20.452 -17.034   4.494  1.00  0.00           C  
ATOM   2262  ND1 HIE A 153      21.339 -16.553   5.424  1.00  0.00           N  
ATOM   2263  CE1 HIE A 153      22.003 -17.630   5.917  1.00  0.00           C  
ATOM   2264  HE1 HIE A 153      22.751 -17.616   6.696  1.00  0.00           H  
ATOM   2265  NE2 HIE A 153      21.619 -18.741   5.276  1.00  0.00           N  
ATOM   2266  HE2 HIE A 153      22.084 -19.623   5.433  1.00  0.00           H  
ATOM   2267  CD2 HIE A 153      20.601 -18.402   4.415  1.00  0.00           C  
ATOM   2268  HD2 HIE A 153      19.830 -19.019   3.979  1.00  0.00           H  
ATOM   2269  C   HIE A 153      17.282 -16.198   2.291  1.00  0.00           C  
ATOM   2270  O   HIE A 153      16.577 -15.621   3.104  1.00  0.00           O  
ATOM   2271  N   ALA A 154      16.856 -16.296   1.017  1.00  0.00           N  
ATOM   2272  H   ALA A 154      17.447 -16.809   0.379  1.00  0.00           H  
ATOM   2273  CA  ALA A 154      15.526 -15.944   0.567  1.00  0.00           C  
ATOM   2274  HA  ALA A 154      14.905 -15.995   1.462  1.00  0.00           H  
ATOM   2275  CB  ALA A 154      15.541 -14.547   0.023  1.00  0.00           C  
ATOM   2276  HB1 ALA A 154      15.756 -13.778   0.764  1.00  0.00           H  
ATOM   2277  HB2 ALA A 154      16.283 -14.488  -0.775  1.00  0.00           H  
ATOM   2278  HB3 ALA A 154      14.521 -14.346  -0.301  1.00  0.00           H  
ATOM   2279  C   ALA A 154      15.028 -16.989  -0.457  1.00  0.00           C  
ATOM   2280  O   ALA A 154      14.731 -16.769  -1.625  1.00  0.00           O  
ATOM   2281  N   ALA A 155      14.942 -18.213  -0.001  1.00  0.00           N  
ATOM   2282  H   ALA A 155      15.188 -18.362   0.967  1.00  0.00           H  
ATOM   2283  CA  ALA A 155      14.572 -19.371  -0.776  1.00  0.00           C  
ATOM   2284  HA  ALA A 155      15.189 -19.450  -1.671  1.00  0.00           H  
ATOM   2285  CB  ALA A 155      14.889 -20.688  -0.040  1.00  0.00           C  
ATOM   2286  HB1 ALA A 155      14.722 -21.540  -0.700  1.00  0.00           H  
ATOM   2287  HB2 ALA A 155      15.886 -20.673   0.398  1.00  0.00           H  
ATOM   2288  HB3 ALA A 155      14.180 -20.822   0.777  1.00  0.00           H  
ATOM   2289  C   ALA A 155      13.132 -19.441  -1.372  1.00  0.00           C  
ATOM   2290  O   ALA A 155      13.095 -19.746  -2.564  1.00  0.00           O  
ATOM   2291  N   PRO A 156      12.098 -19.020  -0.634  1.00  0.00           N  
ATOM   2292  CD  PRO A 156      11.960 -18.606   0.768  1.00  0.00           C  
ATOM   2293  HD2 PRO A 156      12.575 -17.714   0.893  1.00  0.00           H  
ATOM   2294  HD3 PRO A 156      12.396 -19.390   1.385  1.00  0.00           H  
ATOM   2295  CG  PRO A 156      10.483 -18.337   1.057  1.00  0.00           C  
ATOM   2296  HG2 PRO A 156      10.343 -17.268   0.897  1.00  0.00           H  
ATOM   2297  HG3 PRO A 156      10.111 -18.721   2.006  1.00  0.00           H  
ATOM   2298  CB  PRO A 156       9.771 -19.002  -0.146  1.00  0.00           C  
ATOM   2299  HB2 PRO A 156       8.976 -18.397  -0.583  1.00  0.00           H  
ATOM   2300  HB3 PRO A 156       9.244 -19.937   0.045  1.00  0.00           H  
ATOM   2301  CA  PRO A 156      10.778 -19.092  -1.262  1.00  0.00           C  
ATOM   2302  HA  PRO A 156      10.610 -20.089  -1.670  1.00  0.00           H  
ATOM   2303  C   PRO A 156      10.540 -17.967  -2.306  1.00  0.00           C  
ATOM   2304  O   PRO A 156       9.806 -18.190  -3.177  1.00  0.00           O  
ATOM   2305  N   TYR A 157      11.047 -16.788  -1.980  1.00  0.00           N  
ATOM   2306  H   TYR A 157      11.606 -16.778  -1.139  1.00  0.00           H  
ATOM   2307  CA  TYR A 157      11.020 -15.626  -2.845  1.00  0.00           C  
ATOM   2308  HA  TYR A 157      10.026 -15.229  -3.053  1.00  0.00           H  
ATOM   2309  CB  TYR A 157      11.734 -14.451  -2.112  1.00  0.00           C  
ATOM   2310  HB2 TYR A 157      11.152 -14.292  -1.205  1.00  0.00           H  
ATOM   2311  HB3 TYR A 157      12.762 -14.729  -1.884  1.00  0.00           H  
ATOM   2312  CG  TYR A 157      11.757 -13.256  -3.032  1.00  0.00           C  
ATOM   2313  CD1 TYR A 157      10.575 -12.552  -3.337  1.00  0.00           C  
ATOM   2314  HD1 TYR A 157       9.621 -12.858  -2.932  1.00  0.00           H  
ATOM   2315  CE1 TYR A 157      10.600 -11.418  -4.231  1.00  0.00           C  
ATOM   2316  HE1 TYR A 157       9.679 -10.953  -4.549  1.00  0.00           H  
ATOM   2317  CZ  TYR A 157      11.818 -11.043  -4.763  1.00  0.00           C  
ATOM   2318  OH  TYR A 157      11.811 -10.037  -5.699  1.00  0.00           O  
ATOM   2319  HH  TYR A 157      11.328  -9.274  -5.376  1.00  0.00           H  
ATOM   2320  CE2 TYR A 157      12.995 -11.626  -4.419  1.00  0.00           C  
ATOM   2321  HE2 TYR A 157      13.932 -11.206  -4.754  1.00  0.00           H  
ATOM   2322  CD2 TYR A 157      12.957 -12.848  -3.657  1.00  0.00           C  
ATOM   2323  HD2 TYR A 157      13.897 -13.325  -3.420  1.00  0.00           H  
ATOM   2324  C   TYR A 157      11.737 -15.970  -4.176  1.00  0.00           C  
ATOM   2325  O   TYR A 157      11.169 -15.722  -5.225  1.00  0.00           O  
ATOM   2326  N   SER A 158      12.911 -16.615  -4.126  1.00  0.00           N  
ATOM   2327  H   SER A 158      13.465 -16.595  -3.282  1.00  0.00           H  
ATOM   2328  CA  SER A 158      13.637 -17.064  -5.343  1.00  0.00           C  
ATOM   2329  HA  SER A 158      13.569 -16.163  -5.953  1.00  0.00           H  
ATOM   2330  CB  SER A 158      15.101 -17.464  -5.017  1.00  0.00           C  
ATOM   2331  HB2 SER A 158      15.209 -18.322  -4.353  1.00  0.00           H  
ATOM   2332  HB3 SER A 158      15.624 -17.775  -5.921  1.00  0.00           H  
ATOM   2333  OG  SER A 158      15.834 -16.429  -4.238  1.00  0.00           O  
ATOM   2334  HG  SER A 158      15.784 -16.548  -3.286  1.00  0.00           H  
ATOM   2335  C   SER A 158      12.840 -18.180  -6.016  1.00  0.00           C  
ATOM   2336  O   SER A 158      12.704 -18.113  -7.197  1.00  0.00           O  
ATOM   2337  N   ALA A 159      12.229 -19.133  -5.305  1.00  0.00           N  
ATOM   2338  H   ALA A 159      12.327 -19.164  -4.301  1.00  0.00           H  
ATOM   2339  CA  ALA A 159      11.511 -20.186  -6.017  1.00  0.00           C  
ATOM   2340  HA  ALA A 159      12.173 -20.675  -6.732  1.00  0.00           H  
ATOM   2341  CB  ALA A 159      11.293 -21.312  -4.987  1.00  0.00           C  
ATOM   2342  HB1 ALA A 159      10.342 -21.164  -4.476  1.00  0.00           H  
ATOM   2343  HB2 ALA A 159      11.296 -22.253  -5.537  1.00  0.00           H  
ATOM   2344  HB3 ALA A 159      12.135 -21.348  -4.296  1.00  0.00           H  
ATOM   2345  C   ALA A 159      10.226 -19.778  -6.749  1.00  0.00           C  
ATOM   2346  O   ALA A 159       9.883 -20.232  -7.844  1.00  0.00           O  
ATOM   2347  N   SER A 160       9.511 -18.831  -6.159  1.00  0.00           N  
ATOM   2348  H   SER A 160      10.004 -18.550  -5.324  1.00  0.00           H  
ATOM   2349  CA  SER A 160       8.277 -18.255  -6.692  1.00  0.00           C  
ATOM   2350  HA  SER A 160       7.733 -19.108  -7.095  1.00  0.00           H  
ATOM   2351  CB  SER A 160       7.428 -17.651  -5.583  1.00  0.00           C  
ATOM   2352  HB2 SER A 160       6.580 -17.151  -6.054  1.00  0.00           H  
ATOM   2353  HB3 SER A 160       7.082 -18.365  -4.836  1.00  0.00           H  
ATOM   2354  OG  SER A 160       8.085 -16.651  -4.804  1.00  0.00           O  
ATOM   2355  HG  SER A 160       8.608 -17.052  -4.107  1.00  0.00           H  
ATOM   2356  C   SER A 160       8.496 -17.212  -7.809  1.00  0.00           C  
ATOM   2357  O   SER A 160       7.846 -17.428  -8.815  1.00  0.00           O  
ATOM   2358  N   LYS A 161       9.319 -16.186  -7.620  1.00  0.00           N  
ATOM   2359  H   LYS A 161       9.648 -16.006  -6.682  1.00  0.00           H  
ATOM   2360  CA  LYS A 161       9.730 -15.409  -8.807  1.00  0.00           C  
ATOM   2361  HA  LYS A 161       8.919 -14.894  -9.322  1.00  0.00           H  
ATOM   2362  CB  LYS A 161      10.699 -14.283  -8.512  1.00  0.00           C  
ATOM   2363  HB2 LYS A 161      11.595 -14.742  -8.094  1.00  0.00           H  
ATOM   2364  HB3 LYS A 161      11.023 -13.905  -9.481  1.00  0.00           H  
ATOM   2365  CG  LYS A 161      10.136 -13.266  -7.570  1.00  0.00           C  
ATOM   2366  HG2 LYS A 161       9.441 -13.728  -6.868  1.00  0.00           H  
ATOM   2367  HG3 LYS A 161      10.995 -12.840  -7.052  1.00  0.00           H  
ATOM   2368  CD  LYS A 161       9.495 -12.217  -8.417  1.00  0.00           C  
ATOM   2369  HD2 LYS A 161      10.247 -11.887  -9.134  1.00  0.00           H  
ATOM   2370  HD3 LYS A 161       8.674 -12.677  -8.965  1.00  0.00           H  
ATOM   2371  CE  LYS A 161       8.905 -11.055  -7.566  1.00  0.00           C  
ATOM   2372  HE2 LYS A 161       8.099 -11.465  -6.959  1.00  0.00           H  
ATOM   2373  HE3 LYS A 161       9.711 -10.854  -6.860  1.00  0.00           H  
ATOM   2374  NZ  LYS A 161       8.508  -9.834  -8.284  1.00  0.00           N1+
ATOM   2375  HZ1 LYS A 161       7.759 -10.061  -8.923  1.00  0.00           H  
ATOM   2376  HZ2 LYS A 161       8.138  -9.094  -7.705  1.00  0.00           H  
ATOM   2377  HZ3 LYS A 161       9.202  -9.452  -8.911  1.00  0.00           H  
ATOM   2378  C   LYS A 161      10.281 -16.265  -9.954  1.00  0.00           C  
ATOM   2379  O   LYS A 161      10.109 -15.954 -11.117  1.00  0.00           O  
ATOM   2380  N   HID A 162      10.953 -17.387  -9.667  1.00  0.00           N  
ATOM   2381  H   HID A 162      11.065 -17.559  -8.678  1.00  0.00           H  
ATOM   2382  CA  HID A 162      11.451 -18.395 -10.673  1.00  0.00           C  
ATOM   2383  HA  HID A 162      12.152 -17.868 -11.320  1.00  0.00           H  
ATOM   2384  CB  HID A 162      12.290 -19.489 -10.133  1.00  0.00           C  
ATOM   2385  HB2 HID A 162      12.159 -19.543  -9.053  1.00  0.00           H  
ATOM   2386  HB3 HID A 162      12.114 -20.432 -10.652  1.00  0.00           H  
ATOM   2387  CG  HID A 162      13.800 -19.289 -10.375  1.00  0.00           C  
ATOM   2388  ND1 HID A 162      14.588 -18.474  -9.636  1.00  0.00           N  
ATOM   2389  HD1 HID A 162      14.275 -17.828  -8.928  1.00  0.00           H  
ATOM   2390  CE1 HID A 162      15.832 -18.581 -10.058  1.00  0.00           C  
ATOM   2391  HE1 HID A 162      16.720 -18.115  -9.656  1.00  0.00           H  
ATOM   2392  NE2 HID A 162      15.903 -19.529 -11.025  1.00  0.00           N  
ATOM   2393  CD2 HID A 162      14.578 -19.985 -11.230  1.00  0.00           C  
ATOM   2394  HD2 HID A 162      14.250 -20.752 -11.917  1.00  0.00           H  
ATOM   2395  C   HID A 162      10.310 -18.929 -11.496  1.00  0.00           C  
ATOM   2396  O   HID A 162      10.343 -18.962 -12.714  1.00  0.00           O  
ATOM   2397  N   GLY A 163       9.253 -19.320 -10.796  1.00  0.00           N  
ATOM   2398  H   GLY A 163       9.325 -19.314  -9.789  1.00  0.00           H  
ATOM   2399  CA  GLY A 163       7.985 -19.770 -11.323  1.00  0.00           C  
ATOM   2400  HA2 GLY A 163       8.103 -20.703 -11.873  1.00  0.00           H  
ATOM   2401  HA3 GLY A 163       7.317 -20.083 -10.520  1.00  0.00           H  
ATOM   2402  C   GLY A 163       7.304 -18.626 -12.192  1.00  0.00           C  
ATOM   2403  O   GLY A 163       6.699 -18.953 -13.239  1.00  0.00           O  
ATOM   2404  N   VAL A 164       7.419 -17.338 -11.975  1.00  0.00           N  
ATOM   2405  H   VAL A 164       7.899 -17.067 -11.127  1.00  0.00           H  
ATOM   2406  CA  VAL A 164       6.964 -16.228 -12.888  1.00  0.00           C  
ATOM   2407  HA  VAL A 164       5.942 -16.484 -13.166  1.00  0.00           H  
ATOM   2408  CB  VAL A 164       6.970 -14.898 -12.146  1.00  0.00           C  
ATOM   2409  HB  VAL A 164       7.994 -14.587 -11.944  1.00  0.00           H  
ATOM   2410  CG1 VAL A 164       6.341 -13.820 -13.011  1.00  0.00           C  
ATOM   2411 HG11 VAL A 164       5.624 -14.289 -13.684  1.00  0.00           H  
ATOM   2412 HG12 VAL A 164       5.848 -13.185 -12.275  1.00  0.00           H  
ATOM   2413 HG13 VAL A 164       7.064 -13.295 -13.636  1.00  0.00           H  
ATOM   2414  CG2 VAL A 164       6.143 -15.098 -10.868  1.00  0.00           C  
ATOM   2415 HG21 VAL A 164       5.720 -14.175 -10.473  1.00  0.00           H  
ATOM   2416 HG22 VAL A 164       5.375 -15.834 -11.107  1.00  0.00           H  
ATOM   2417 HG23 VAL A 164       6.787 -15.549 -10.114  1.00  0.00           H  
ATOM   2418  C   VAL A 164       7.836 -16.189 -14.187  1.00  0.00           C  
ATOM   2419  O   VAL A 164       7.251 -15.869 -15.262  1.00  0.00           O  
ATOM   2420  N   VAL A 165       9.102 -16.547 -14.152  1.00  0.00           N  
ATOM   2421  H   VAL A 165       9.572 -16.668 -13.267  1.00  0.00           H  
ATOM   2422  CA  VAL A 165       9.890 -16.735 -15.391  1.00  0.00           C  
ATOM   2423  HA  VAL A 165       9.690 -15.893 -16.054  1.00  0.00           H  
ATOM   2424  CB  VAL A 165      11.371 -16.864 -15.101  1.00  0.00           C  
ATOM   2425  HB  VAL A 165      11.616 -17.756 -14.526  1.00  0.00           H  
ATOM   2426  CG1 VAL A 165      12.237 -17.054 -16.380  1.00  0.00           C  
ATOM   2427 HG11 VAL A 165      12.042 -18.000 -16.884  1.00  0.00           H  
ATOM   2428 HG12 VAL A 165      12.114 -16.317 -17.173  1.00  0.00           H  
ATOM   2429 HG13 VAL A 165      13.316 -17.031 -16.228  1.00  0.00           H  
ATOM   2430  CG2 VAL A 165      11.948 -15.647 -14.287  1.00  0.00           C  
ATOM   2431 HG21 VAL A 165      11.621 -14.650 -14.583  1.00  0.00           H  
ATOM   2432 HG22 VAL A 165      11.604 -15.636 -13.253  1.00  0.00           H  
ATOM   2433 HG23 VAL A 165      13.037 -15.606 -14.270  1.00  0.00           H  
ATOM   2434  C   VAL A 165       9.373 -17.900 -16.128  1.00  0.00           C  
ATOM   2435  O   VAL A 165       9.261 -17.815 -17.325  1.00  0.00           O  
ATOM   2436  N   GLY A 166       8.935 -19.019 -15.467  1.00  0.00           N  
ATOM   2437  H   GLY A 166       8.973 -18.979 -14.459  1.00  0.00           H  
ATOM   2438  CA  GLY A 166       8.308 -20.139 -16.114  1.00  0.00           C  
ATOM   2439  HA2 GLY A 166       8.948 -20.637 -16.842  1.00  0.00           H  
ATOM   2440  HA3 GLY A 166       8.156 -20.913 -15.362  1.00  0.00           H  
ATOM   2441  C   GLY A 166       7.014 -19.803 -16.854  1.00  0.00           C  
ATOM   2442  O   GLY A 166       6.897 -19.957 -18.091  1.00  0.00           O  
ATOM   2443  N   PHE A 167       6.095 -19.075 -16.237  1.00  0.00           N  
ATOM   2444  H   PHE A 167       6.287 -18.941 -15.255  1.00  0.00           H  
ATOM   2445  CA  PHE A 167       4.789 -18.717 -16.802  1.00  0.00           C  
ATOM   2446  HA  PHE A 167       4.257 -19.471 -17.381  1.00  0.00           H  
ATOM   2447  CB  PHE A 167       3.891 -18.192 -15.695  1.00  0.00           C  
ATOM   2448  HB2 PHE A 167       3.687 -19.049 -15.054  1.00  0.00           H  
ATOM   2449  HB3 PHE A 167       4.474 -17.466 -15.127  1.00  0.00           H  
ATOM   2450  CG  PHE A 167       2.591 -17.630 -16.097  1.00  0.00           C  
ATOM   2451  CD1 PHE A 167       1.532 -18.453 -16.502  1.00  0.00           C  
ATOM   2452  HD1 PHE A 167       1.634 -19.526 -16.435  1.00  0.00           H  
ATOM   2453  CE1 PHE A 167       0.199 -17.883 -16.684  1.00  0.00           C  
ATOM   2454  HE1 PHE A 167      -0.661 -18.490 -16.922  1.00  0.00           H  
ATOM   2455  CZ  PHE A 167      -0.018 -16.533 -16.506  1.00  0.00           C  
ATOM   2456  HZ  PHE A 167      -0.977 -16.083 -16.719  1.00  0.00           H  
ATOM   2457  CE2 PHE A 167       1.104 -15.688 -16.199  1.00  0.00           C  
ATOM   2458  HE2 PHE A 167       0.949 -14.620 -16.151  1.00  0.00           H  
ATOM   2459  CD2 PHE A 167       2.345 -16.257 -15.891  1.00  0.00           C  
ATOM   2460  HD2 PHE A 167       3.120 -15.656 -15.441  1.00  0.00           H  
ATOM   2461  C   PHE A 167       5.032 -17.663 -17.918  1.00  0.00           C  
ATOM   2462  O   PHE A 167       4.402 -17.783 -18.940  1.00  0.00           O  
ATOM   2463  N   THR A 168       6.020 -16.733 -17.778  1.00  0.00           N  
ATOM   2464  H   THR A 168       6.548 -16.803 -16.919  1.00  0.00           H  
ATOM   2465  CA  THR A 168       6.293 -15.783 -18.844  1.00  0.00           C  
ATOM   2466  HA  THR A 168       5.331 -15.315 -19.053  1.00  0.00           H  
ATOM   2467  CB  THR A 168       7.329 -14.818 -18.278  1.00  0.00           C  
ATOM   2468  HB  THR A 168       8.237 -15.361 -18.017  1.00  0.00           H  
ATOM   2469  CG2 THR A 168       7.927 -13.864 -19.329  1.00  0.00           C  
ATOM   2470 HG21 THR A 168       7.037 -13.546 -19.873  1.00  0.00           H  
ATOM   2471 HG22 THR A 168       8.558 -13.078 -18.915  1.00  0.00           H  
ATOM   2472 HG23 THR A 168       8.608 -14.400 -19.991  1.00  0.00           H  
ATOM   2473  OG1 THR A 168       6.773 -14.084 -17.266  1.00  0.00           O  
ATOM   2474  HG1 THR A 168       7.007 -14.550 -16.460  1.00  0.00           H  
ATOM   2475  C   THR A 168       6.839 -16.440 -20.132  1.00  0.00           C  
ATOM   2476  O   THR A 168       6.464 -16.014 -21.269  1.00  0.00           O  
ATOM   2477  N   LYS A 169       7.597 -17.520 -20.030  1.00  0.00           N  
ATOM   2478  H   LYS A 169       7.913 -17.867 -19.135  1.00  0.00           H  
ATOM   2479  CA  LYS A 169       7.927 -18.343 -21.157  1.00  0.00           C  
ATOM   2480  HA  LYS A 169       8.102 -17.720 -22.034  1.00  0.00           H  
ATOM   2481  CB  LYS A 169       9.191 -19.173 -20.952  1.00  0.00           C  
ATOM   2482  HB2 LYS A 169       9.010 -19.699 -20.014  1.00  0.00           H  
ATOM   2483  HB3 LYS A 169       9.250 -19.892 -21.769  1.00  0.00           H  
ATOM   2484  CG  LYS A 169      10.507 -18.295 -20.869  1.00  0.00           C  
ATOM   2485  HG2 LYS A 169      10.481 -17.655 -21.751  1.00  0.00           H  
ATOM   2486  HG3 LYS A 169      10.497 -17.655 -19.987  1.00  0.00           H  
ATOM   2487  CD  LYS A 169      11.793 -19.132 -20.784  1.00  0.00           C  
ATOM   2488  HD2 LYS A 169      11.717 -19.929 -20.045  1.00  0.00           H  
ATOM   2489  HD3 LYS A 169      11.943 -19.506 -21.796  1.00  0.00           H  
ATOM   2490  CE  LYS A 169      12.953 -18.220 -20.439  1.00  0.00           C  
ATOM   2491  HE2 LYS A 169      12.922 -17.312 -21.042  1.00  0.00           H  
ATOM   2492  HE3 LYS A 169      12.810 -17.887 -19.411  1.00  0.00           H  
ATOM   2493  NZ  LYS A 169      14.239 -18.884 -20.578  1.00  0.00           N1+
ATOM   2494  HZ1 LYS A 169      14.286 -19.823 -20.210  1.00  0.00           H  
ATOM   2495  HZ2 LYS A 169      14.504 -18.975 -21.549  1.00  0.00           H  
ATOM   2496  HZ3 LYS A 169      15.016 -18.323 -20.258  1.00  0.00           H  
ATOM   2497  C   LYS A 169       6.727 -19.148 -21.676  1.00  0.00           C  
ATOM   2498  O   LYS A 169       6.477 -19.203 -22.896  1.00  0.00           O  
ATOM   2499  N   ALA A 170       6.030 -19.891 -20.849  1.00  0.00           N  
ATOM   2500  H   ALA A 170       6.351 -19.908 -19.892  1.00  0.00           H  
ATOM   2501  CA  ALA A 170       5.085 -20.928 -21.241  1.00  0.00           C  
ATOM   2502  HA  ALA A 170       5.486 -21.488 -22.087  1.00  0.00           H  
ATOM   2503  CB  ALA A 170       4.763 -21.793 -20.042  1.00  0.00           C  
ATOM   2504  HB1 ALA A 170       5.654 -22.332 -19.721  1.00  0.00           H  
ATOM   2505  HB2 ALA A 170       4.450 -21.133 -19.234  1.00  0.00           H  
ATOM   2506  HB3 ALA A 170       3.923 -22.445 -20.282  1.00  0.00           H  
ATOM   2507  C   ALA A 170       3.752 -20.274 -21.767  1.00  0.00           C  
ATOM   2508  O   ALA A 170       3.173 -20.685 -22.743  1.00  0.00           O  
ATOM   2509  N   LEU A 171       3.328 -19.144 -21.157  1.00  0.00           N  
ATOM   2510  H   LEU A 171       3.861 -18.712 -20.416  1.00  0.00           H  
ATOM   2511  CA  LEU A 171       2.152 -18.389 -21.631  1.00  0.00           C  
ATOM   2512  HA  LEU A 171       1.369 -19.044 -22.014  1.00  0.00           H  
ATOM   2513  CB  LEU A 171       1.519 -17.677 -20.470  1.00  0.00           C  
ATOM   2514  HB2 LEU A 171       1.205 -18.485 -19.810  1.00  0.00           H  
ATOM   2515  HB3 LEU A 171       2.185 -16.945 -20.011  1.00  0.00           H  
ATOM   2516  CG  LEU A 171       0.213 -16.885 -20.915  1.00  0.00           C  
ATOM   2517  HG  LEU A 171       0.312 -16.533 -21.942  1.00  0.00           H  
ATOM   2518  CD1 LEU A 171      -0.998 -17.706 -20.620  1.00  0.00           C  
ATOM   2519 HD11 LEU A 171      -1.901 -17.142 -20.854  1.00  0.00           H  
ATOM   2520 HD12 LEU A 171      -1.028 -18.619 -21.215  1.00  0.00           H  
ATOM   2521 HD13 LEU A 171      -1.022 -17.792 -19.534  1.00  0.00           H  
ATOM   2522  CD2 LEU A 171       0.022 -15.648 -20.020  1.00  0.00           C  
ATOM   2523 HD21 LEU A 171      -0.979 -15.216 -20.018  1.00  0.00           H  
ATOM   2524 HD22 LEU A 171       0.280 -15.902 -18.992  1.00  0.00           H  
ATOM   2525 HD23 LEU A 171       0.725 -14.902 -20.393  1.00  0.00           H  
ATOM   2526  C   LEU A 171       2.472 -17.579 -22.904  1.00  0.00           C  
ATOM   2527  O   LEU A 171       1.683 -17.480 -23.849  1.00  0.00           O  
ATOM   2528  N   GLY A 172       3.709 -17.119 -23.038  1.00  0.00           N  
ATOM   2529  H   GLY A 172       4.319 -17.366 -22.271  1.00  0.00           H  
ATOM   2530  CA  GLY A 172       4.257 -16.522 -24.290  1.00  0.00           C  
ATOM   2531  HA2 GLY A 172       3.569 -15.769 -24.673  1.00  0.00           H  
ATOM   2532  HA3 GLY A 172       5.251 -16.076 -24.260  1.00  0.00           H  
ATOM   2533  C   GLY A 172       4.328 -17.485 -25.452  1.00  0.00           C  
ATOM   2534  O   GLY A 172       3.862 -17.046 -26.491  1.00  0.00           O  
ATOM   2535  N   LEU A 173       4.755 -18.726 -25.334  1.00  0.00           N  
ATOM   2536  H   LEU A 173       5.170 -18.981 -24.450  1.00  0.00           H  
ATOM   2537  CA  LEU A 173       4.782 -19.684 -26.415  1.00  0.00           C  
ATOM   2538  HA  LEU A 173       5.126 -19.176 -27.316  1.00  0.00           H  
ATOM   2539  CB  LEU A 173       5.887 -20.729 -26.264  1.00  0.00           C  
ATOM   2540  HB2 LEU A 173       5.553 -21.461 -25.527  1.00  0.00           H  
ATOM   2541  HB3 LEU A 173       5.924 -21.352 -27.158  1.00  0.00           H  
ATOM   2542  CG  LEU A 173       7.367 -20.269 -26.171  1.00  0.00           C  
ATOM   2543  HG  LEU A 173       7.458 -19.935 -25.137  1.00  0.00           H  
ATOM   2544  CD1 LEU A 173       8.298 -21.502 -26.388  1.00  0.00           C  
ATOM   2545 HD11 LEU A 173       7.879 -22.339 -25.828  1.00  0.00           H  
ATOM   2546 HD12 LEU A 173       8.361 -21.654 -27.466  1.00  0.00           H  
ATOM   2547 HD13 LEU A 173       9.295 -21.198 -26.069  1.00  0.00           H  
ATOM   2548  CD2 LEU A 173       7.780 -19.206 -27.105  1.00  0.00           C  
ATOM   2549 HD21 LEU A 173       7.201 -18.302 -26.918  1.00  0.00           H  
ATOM   2550 HD22 LEU A 173       8.782 -18.920 -26.787  1.00  0.00           H  
ATOM   2551 HD23 LEU A 173       7.860 -19.550 -28.137  1.00  0.00           H  
ATOM   2552  C   LEU A 173       3.449 -20.231 -26.824  1.00  0.00           C  
ATOM   2553  O   LEU A 173       3.235 -20.525 -27.997  1.00  0.00           O  
ATOM   2554  N   GLU A 174       2.511 -20.161 -25.912  1.00  0.00           N  
ATOM   2555  H   GLU A 174       2.722 -19.657 -25.062  1.00  0.00           H  
ATOM   2556  CA  GLU A 174       1.085 -20.599 -26.105  1.00  0.00           C  
ATOM   2557  HA  GLU A 174       1.056 -21.489 -26.733  1.00  0.00           H  
ATOM   2558  CB  GLU A 174       0.534 -21.119 -24.744  1.00  0.00           C  
ATOM   2559  HB2 GLU A 174       1.126 -21.978 -24.430  1.00  0.00           H  
ATOM   2560  HB3 GLU A 174       0.642 -20.443 -23.897  1.00  0.00           H  
ATOM   2561  CG  GLU A 174      -0.970 -21.611 -24.865  1.00  0.00           C  
ATOM   2562  HG2 GLU A 174      -1.615 -20.850 -25.303  1.00  0.00           H  
ATOM   2563  HG3 GLU A 174      -0.965 -22.446 -25.565  1.00  0.00           H  
ATOM   2564  CD  GLU A 174      -1.506 -21.916 -23.462  1.00  0.00           C  
ATOM   2565  OE1 GLU A 174      -0.787 -22.660 -22.730  1.00  0.00           O  
ATOM   2566  OE2 GLU A 174      -2.673 -21.531 -23.073  1.00  0.00           O  
ATOM   2567  C   GLU A 174       0.216 -19.533 -26.817  1.00  0.00           C  
ATOM   2568  O   GLU A 174      -0.817 -19.847 -27.404  1.00  0.00           O  
ATOM   2569  N   LEU A 175       0.706 -18.325 -26.821  1.00  0.00           N  
ATOM   2570  H   LEU A 175       1.606 -18.226 -26.371  1.00  0.00           H  
ATOM   2571  CA  LEU A 175       0.048 -17.163 -27.398  1.00  0.00           C  
ATOM   2572  HA  LEU A 175      -0.942 -17.395 -27.789  1.00  0.00           H  
ATOM   2573  CB  LEU A 175      -0.256 -16.180 -26.291  1.00  0.00           C  
ATOM   2574  HB2 LEU A 175       0.705 -15.815 -25.927  1.00  0.00           H  
ATOM   2575  HB3 LEU A 175      -0.785 -15.330 -26.723  1.00  0.00           H  
ATOM   2576  CG  LEU A 175      -1.176 -16.654 -25.163  1.00  0.00           C  
ATOM   2577  HG  LEU A 175      -0.722 -17.527 -24.694  1.00  0.00           H  
ATOM   2578  CD1 LEU A 175      -1.168 -15.480 -24.124  1.00  0.00           C  
ATOM   2579 HD11 LEU A 175      -0.175 -15.091 -23.899  1.00  0.00           H  
ATOM   2580 HD12 LEU A 175      -1.756 -14.710 -24.623  1.00  0.00           H  
ATOM   2581 HD13 LEU A 175      -1.806 -15.708 -23.270  1.00  0.00           H  
ATOM   2582  CD2 LEU A 175      -2.651 -16.830 -25.616  1.00  0.00           C  
ATOM   2583 HD21 LEU A 175      -3.231 -16.982 -24.705  1.00  0.00           H  
ATOM   2584 HD22 LEU A 175      -3.023 -15.895 -26.035  1.00  0.00           H  
ATOM   2585 HD23 LEU A 175      -2.672 -17.740 -26.215  1.00  0.00           H  
ATOM   2586  C   LEU A 175       0.788 -16.513 -28.543  1.00  0.00           C  
ATOM   2587  O   LEU A 175       0.301 -15.492 -29.057  1.00  0.00           O  
ATOM   2588  N   ALA A 176       1.882 -17.024 -29.052  1.00  0.00           N  
ATOM   2589  H   ALA A 176       2.159 -17.880 -28.593  1.00  0.00           H  
ATOM   2590  CA  ALA A 176       2.699 -16.455 -30.087  1.00  0.00           C  
ATOM   2591  HA  ALA A 176       2.912 -15.439 -29.755  1.00  0.00           H  
ATOM   2592  CB  ALA A 176       4.116 -17.141 -30.054  1.00  0.00           C  
ATOM   2593  HB1 ALA A 176       4.755 -16.423 -30.567  1.00  0.00           H  
ATOM   2594  HB2 ALA A 176       4.523 -17.312 -29.057  1.00  0.00           H  
ATOM   2595  HB3 ALA A 176       4.211 -18.073 -30.612  1.00  0.00           H  
ATOM   2596  C   ALA A 176       2.032 -16.287 -31.447  1.00  0.00           C  
ATOM   2597  O   ALA A 176       2.029 -15.210 -31.970  1.00  0.00           O  
ATOM   2598  N   ARG A 177       1.264 -17.288 -31.950  1.00  0.00           N  
ATOM   2599  H   ARG A 177       1.359 -18.087 -31.342  1.00  0.00           H  
ATOM   2600  CA  ARG A 177       0.407 -17.252 -33.151  1.00  0.00           C  
ATOM   2601  HA  ARG A 177       1.112 -16.687 -33.761  1.00  0.00           H  
ATOM   2602  CB  ARG A 177       0.056 -18.648 -33.773  1.00  0.00           C  
ATOM   2603  HB2 ARG A 177       0.963 -19.239 -33.651  1.00  0.00           H  
ATOM   2604  HB3 ARG A 177      -0.660 -19.220 -33.182  1.00  0.00           H  
ATOM   2605  CG  ARG A 177      -0.263 -18.617 -35.277  1.00  0.00           C  
ATOM   2606  HG2 ARG A 177      -0.346 -19.615 -35.707  1.00  0.00           H  
ATOM   2607  HG3 ARG A 177      -1.286 -18.279 -35.444  1.00  0.00           H  
ATOM   2608  CD  ARG A 177       0.653 -17.696 -36.064  1.00  0.00           C  
ATOM   2609  HD2 ARG A 177       0.393 -16.660 -35.845  1.00  0.00           H  
ATOM   2610  HD3 ARG A 177       1.698 -17.849 -35.793  1.00  0.00           H  
ATOM   2611  NE  ARG A 177       0.468 -17.853 -37.494  1.00  0.00           N  
ATOM   2612  HE  ARG A 177      -0.321 -17.369 -37.899  1.00  0.00           H  
ATOM   2613  CZ  ARG A 177       1.242 -18.426 -38.375  1.00  0.00           C  
ATOM   2614  NH1 ARG A 177       2.228 -19.144 -38.008  1.00  0.00           N  
ATOM   2615 HH11 ARG A 177       2.362 -19.113 -37.007  1.00  0.00           H  
ATOM   2616 HH12 ARG A 177       2.887 -19.488 -38.690  1.00  0.00           H  
ATOM   2617  NH2 ARG A 177       1.068 -18.338 -39.661  1.00  0.00           N  
ATOM   2618 HH21 ARG A 177       0.265 -17.811 -39.970  1.00  0.00           H  
ATOM   2619 HH22 ARG A 177       1.640 -18.900 -40.275  1.00  0.00           H  
ATOM   2620  C   ARG A 177      -0.767 -16.302 -32.899  1.00  0.00           C  
ATOM   2621  O   ARG A 177      -1.154 -15.707 -33.851  1.00  0.00           O  
ATOM   2622  N   THR A 178      -1.229 -16.133 -31.645  1.00  0.00           N  
ATOM   2623  H   THR A 178      -0.735 -16.673 -30.948  1.00  0.00           H  
ATOM   2624  CA  THR A 178      -2.364 -15.198 -31.315  1.00  0.00           C  
ATOM   2625  HA  THR A 178      -3.180 -15.218 -32.038  1.00  0.00           H  
ATOM   2626  CB  THR A 178      -2.986 -15.721 -29.985  1.00  0.00           C  
ATOM   2627  HB  THR A 178      -2.228 -15.773 -29.204  1.00  0.00           H  
ATOM   2628  CG2 THR A 178      -4.163 -14.918 -29.395  1.00  0.00           C  
ATOM   2629 HG21 THR A 178      -5.009 -14.940 -30.082  1.00  0.00           H  
ATOM   2630 HG22 THR A 178      -4.585 -15.233 -28.441  1.00  0.00           H  
ATOM   2631 HG23 THR A 178      -3.833 -13.882 -29.474  1.00  0.00           H  
ATOM   2632  OG1 THR A 178      -3.499 -16.995 -30.200  1.00  0.00           O  
ATOM   2633  HG1 THR A 178      -2.755 -17.512 -30.521  1.00  0.00           H  
ATOM   2634  C   THR A 178      -1.877 -13.773 -31.256  1.00  0.00           C  
ATOM   2635  O   THR A 178      -2.628 -12.793 -31.409  1.00  0.00           O  
ATOM   2636  N   GLY A 179      -0.584 -13.525 -31.157  1.00  0.00           N  
ATOM   2637  H   GLY A 179       0.117 -14.252 -31.126  1.00  0.00           H  
ATOM   2638  CA  GLY A 179       0.024 -12.172 -31.145  1.00  0.00           C  
ATOM   2639  HA2 GLY A 179       1.058 -12.320 -31.457  1.00  0.00           H  
ATOM   2640  HA3 GLY A 179      -0.402 -11.515 -31.904  1.00  0.00           H  
ATOM   2641  C   GLY A 179       0.073 -11.403 -29.865  1.00  0.00           C  
ATOM   2642  O   GLY A 179       0.769 -10.409 -29.784  1.00  0.00           O  
ATOM   2643  N   ILE A 180      -0.569 -11.937 -28.778  1.00  0.00           N  
ATOM   2644  H   ILE A 180      -1.197 -12.727 -28.819  1.00  0.00           H  
ATOM   2645  CA  ILE A 180      -0.300 -11.380 -27.381  1.00  0.00           C  
ATOM   2646  HA  ILE A 180      -0.287 -10.297 -27.503  1.00  0.00           H  
ATOM   2647  CB  ILE A 180      -1.478 -11.898 -26.497  1.00  0.00           C  
ATOM   2648  HB  ILE A 180      -1.358 -12.958 -26.267  1.00  0.00           H  
ATOM   2649  CG2 ILE A 180      -1.310 -11.312 -25.085  1.00  0.00           C  
ATOM   2650 HG21 ILE A 180      -2.209 -11.499 -24.497  1.00  0.00           H  
ATOM   2651 HG22 ILE A 180      -0.442 -11.852 -24.709  1.00  0.00           H  
ATOM   2652 HG23 ILE A 180      -1.006 -10.266 -25.037  1.00  0.00           H  
ATOM   2653  CG1 ILE A 180      -2.925 -11.518 -26.932  1.00  0.00           C  
ATOM   2654 HG12 ILE A 180      -3.214 -10.603 -26.414  1.00  0.00           H  
ATOM   2655 HG13 ILE A 180      -3.025 -11.356 -28.005  1.00  0.00           H  
ATOM   2656  CD1 ILE A 180      -3.906 -12.607 -26.678  1.00  0.00           C  
ATOM   2657 HD11 ILE A 180      -4.882 -12.379 -27.105  1.00  0.00           H  
ATOM   2658 HD12 ILE A 180      -3.571 -13.570 -27.065  1.00  0.00           H  
ATOM   2659 HD13 ILE A 180      -4.010 -12.883 -25.628  1.00  0.00           H  
ATOM   2660  C   ILE A 180       1.047 -11.865 -26.851  1.00  0.00           C  
ATOM   2661  O   ILE A 180       1.387 -13.071 -26.835  1.00  0.00           O  
ATOM   2662  N   THR A 181       1.890 -10.863 -26.383  1.00  0.00           N  
ATOM   2663  H   THR A 181       1.600  -9.897 -26.437  1.00  0.00           H  
ATOM   2664  CA  THR A 181       3.284 -11.067 -25.958  1.00  0.00           C  
ATOM   2665  HA  THR A 181       3.480 -12.065 -26.348  1.00  0.00           H  
ATOM   2666  CB  THR A 181       4.305 -10.086 -26.677  1.00  0.00           C  
ATOM   2667  HB  THR A 181       5.289 -10.428 -26.358  1.00  0.00           H  
ATOM   2668  CG2 THR A 181       4.067  -9.787 -28.163  1.00  0.00           C  
ATOM   2669 HG21 THR A 181       4.923  -9.214 -28.520  1.00  0.00           H  
ATOM   2670 HG22 THR A 181       3.968 -10.738 -28.687  1.00  0.00           H  
ATOM   2671 HG23 THR A 181       3.193  -9.158 -28.328  1.00  0.00           H  
ATOM   2672  OG1 THR A 181       4.259  -8.754 -26.071  1.00  0.00           O  
ATOM   2673  HG1 THR A 181       4.985  -8.217 -26.396  1.00  0.00           H  
ATOM   2674  C   THR A 181       3.414 -11.114 -24.427  1.00  0.00           C  
ATOM   2675  O   THR A 181       2.759 -10.262 -23.689  1.00  0.00           O  
ATOM   2676  N   VAL A 182       4.161 -12.095 -23.931  1.00  0.00           N  
ATOM   2677  H   VAL A 182       4.794 -12.625 -24.514  1.00  0.00           H  
ATOM   2678  CA  VAL A 182       4.304 -12.225 -22.428  1.00  0.00           C  
ATOM   2679  HA  VAL A 182       3.760 -11.411 -21.950  1.00  0.00           H  
ATOM   2680  CB  VAL A 182       3.624 -13.525 -21.973  1.00  0.00           C  
ATOM   2681  HB  VAL A 182       4.264 -14.346 -22.296  1.00  0.00           H  
ATOM   2682  CG1 VAL A 182       3.444 -13.498 -20.478  1.00  0.00           C  
ATOM   2683 HG11 VAL A 182       3.203 -14.508 -20.146  1.00  0.00           H  
ATOM   2684 HG12 VAL A 182       4.371 -13.238 -19.967  1.00  0.00           H  
ATOM   2685 HG13 VAL A 182       2.634 -12.811 -20.232  1.00  0.00           H  
ATOM   2686  CG2 VAL A 182       2.180 -13.634 -22.588  1.00  0.00           C  
ATOM   2687 HG21 VAL A 182       1.706 -14.596 -22.399  1.00  0.00           H  
ATOM   2688 HG22 VAL A 182       1.634 -12.895 -22.001  1.00  0.00           H  
ATOM   2689 HG23 VAL A 182       2.184 -13.506 -23.670  1.00  0.00           H  
ATOM   2690  C   VAL A 182       5.768 -12.106 -22.078  1.00  0.00           C  
ATOM   2691  O   VAL A 182       6.556 -12.954 -22.511  1.00  0.00           O  
ATOM   2692  N   ASN A 183       6.182 -11.042 -21.409  1.00  0.00           N  
ATOM   2693  H   ASN A 183       5.393 -10.488 -21.104  1.00  0.00           H  
ATOM   2694  CA  ASN A 183       7.503 -10.704 -21.102  1.00  0.00           C  
ATOM   2695  HA  ASN A 183       8.125 -11.572 -21.325  1.00  0.00           H  
ATOM   2696  CB  ASN A 183       7.998  -9.539 -22.066  1.00  0.00           C  
ATOM   2697  HB2 ASN A 183       7.318  -8.691 -21.993  1.00  0.00           H  
ATOM   2698  HB3 ASN A 183       8.993  -9.241 -21.738  1.00  0.00           H  
ATOM   2699  CG  ASN A 183       8.095 -10.069 -23.504  1.00  0.00           C  
ATOM   2700  OD1 ASN A 183       8.745 -11.081 -23.732  1.00  0.00           O  
ATOM   2701  ND2 ASN A 183       7.422  -9.392 -24.403  1.00  0.00           N  
ATOM   2702 HD21 ASN A 183       6.787  -8.636 -24.186  1.00  0.00           H  
ATOM   2703 HD22 ASN A 183       7.431  -9.807 -25.323  1.00  0.00           H  
ATOM   2704  C   ASN A 183       7.631 -10.425 -19.542  1.00  0.00           C  
ATOM   2705  O   ASN A 183       6.655 -10.205 -18.826  1.00  0.00           O  
ATOM   2706  N   ALA A 184       8.880 -10.356 -19.063  1.00  0.00           N  
ATOM   2707  H   ALA A 184       9.678 -10.570 -19.643  1.00  0.00           H  
ATOM   2708  CA  ALA A 184       9.155  -9.929 -17.653  1.00  0.00           C  
ATOM   2709  HA  ALA A 184       8.252  -9.394 -17.357  1.00  0.00           H  
ATOM   2710  CB  ALA A 184       9.288 -11.162 -16.753  1.00  0.00           C  
ATOM   2711  HB1 ALA A 184       9.493 -10.801 -15.746  1.00  0.00           H  
ATOM   2712  HB2 ALA A 184       8.406 -11.802 -16.705  1.00  0.00           H  
ATOM   2713  HB3 ALA A 184      10.006 -11.867 -17.172  1.00  0.00           H  
ATOM   2714  C   ALA A 184      10.338  -9.020 -17.650  1.00  0.00           C  
ATOM   2715  O   ALA A 184      11.219  -9.084 -18.525  1.00  0.00           O  
ATOM   2716  N   VAL A 185      10.436  -8.244 -16.579  1.00  0.00           N  
ATOM   2717  H   VAL A 185       9.761  -8.363 -15.838  1.00  0.00           H  
ATOM   2718  CA  VAL A 185      11.536  -7.284 -16.308  1.00  0.00           C  
ATOM   2719  HA  VAL A 185      12.380  -7.444 -16.980  1.00  0.00           H  
ATOM   2720  CB  VAL A 185      11.067  -5.872 -16.583  1.00  0.00           C  
ATOM   2721  HB  VAL A 185      10.240  -5.631 -15.917  1.00  0.00           H  
ATOM   2722  CG1 VAL A 185      12.183  -4.813 -16.302  1.00  0.00           C  
ATOM   2723 HG11 VAL A 185      12.046  -3.806 -16.693  1.00  0.00           H  
ATOM   2724 HG12 VAL A 185      12.222  -4.830 -15.213  1.00  0.00           H  
ATOM   2725 HG13 VAL A 185      13.152  -5.204 -16.614  1.00  0.00           H  
ATOM   2726  CG2 VAL A 185      10.541  -5.663 -18.021  1.00  0.00           C  
ATOM   2727 HG21 VAL A 185      10.335  -4.616 -18.244  1.00  0.00           H  
ATOM   2728 HG22 VAL A 185      11.226  -5.991 -18.804  1.00  0.00           H  
ATOM   2729 HG23 VAL A 185       9.583  -6.168 -18.146  1.00  0.00           H  
ATOM   2730  C   VAL A 185      11.978  -7.536 -14.858  1.00  0.00           C  
ATOM   2731  O   VAL A 185      11.136  -7.541 -13.938  1.00  0.00           O  
ATOM   2732  N   CYS A 186      13.272  -7.694 -14.664  1.00  0.00           N  
ATOM   2733  H   CYS A 186      13.810  -7.601 -15.514  1.00  0.00           H  
ATOM   2734  CA  CYS A 186      13.978  -8.350 -13.588  1.00  0.00           C  
ATOM   2735  HA  CYS A 186      13.209  -8.562 -12.846  1.00  0.00           H  
ATOM   2736  CB  CYS A 186      14.623  -9.571 -14.046  1.00  0.00           C  
ATOM   2737  HB2 CYS A 186      15.452  -9.306 -14.702  1.00  0.00           H  
ATOM   2738  HB3 CYS A 186      15.110 -10.231 -13.329  1.00  0.00           H  
ATOM   2739  SG  CYS A 186      13.555 -10.623 -15.112  1.00  0.00           S  
ATOM   2740  HG  CYS A 186      14.039 -10.225 -16.292  1.00  0.00           H  
ATOM   2741  C   CYS A 186      15.002  -7.407 -13.003  1.00  0.00           C  
ATOM   2742  O   CYS A 186      16.201  -7.383 -13.436  1.00  0.00           O  
ATOM   2743  N   PRO A 187      14.516  -6.454 -12.167  1.00  0.00           N  
ATOM   2744  CD  PRO A 187      13.124  -6.361 -11.743  1.00  0.00           C  
ATOM   2745  HD2 PRO A 187      12.708  -7.315 -11.421  1.00  0.00           H  
ATOM   2746  HD3 PRO A 187      12.538  -6.008 -12.591  1.00  0.00           H  
ATOM   2747  CG  PRO A 187      12.993  -5.300 -10.713  1.00  0.00           C  
ATOM   2748  HG2 PRO A 187      13.018  -5.819  -9.757  1.00  0.00           H  
ATOM   2749  HG3 PRO A 187      12.162  -4.598 -10.798  1.00  0.00           H  
ATOM   2750  CB  PRO A 187      14.378  -4.511 -10.825  1.00  0.00           C  
ATOM   2751  HB2 PRO A 187      14.678  -4.066  -9.876  1.00  0.00           H  
ATOM   2752  HB3 PRO A 187      14.139  -3.794 -11.610  1.00  0.00           H  
ATOM   2753  CA  PRO A 187      15.311  -5.534 -11.378  1.00  0.00           C  
ATOM   2754  HA  PRO A 187      15.988  -4.977 -12.024  1.00  0.00           H  
ATOM   2755  C   PRO A 187      16.031  -6.333 -10.238  1.00  0.00           C  
ATOM   2756  O   PRO A 187      15.629  -7.426  -9.811  1.00  0.00           O  
ATOM   2757  N   GLY A 188      17.015  -5.679  -9.616  1.00  0.00           N  
ATOM   2758  H   GLY A 188      17.309  -4.764  -9.927  1.00  0.00           H  
ATOM   2759  CA  GLY A 188      17.618  -6.164  -8.316  1.00  0.00           C  
ATOM   2760  HA2 GLY A 188      16.885  -6.830  -7.862  1.00  0.00           H  
ATOM   2761  HA3 GLY A 188      18.560  -6.662  -8.542  1.00  0.00           H  
ATOM   2762  C   GLY A 188      17.947  -5.105  -7.263  1.00  0.00           C  
ATOM   2763  O   GLY A 188      18.201  -5.489  -6.110  1.00  0.00           O  
ATOM   2764  N   PHE A 189      18.000  -3.825  -7.628  1.00  0.00           N  
ATOM   2765  H   PHE A 189      18.009  -3.747  -8.635  1.00  0.00           H  
ATOM   2766  CA  PHE A 189      18.664  -2.784  -6.847  1.00  0.00           C  
ATOM   2767  HA  PHE A 189      18.683  -3.021  -5.783  1.00  0.00           H  
ATOM   2768  CB  PHE A 189      20.205  -2.801  -7.274  1.00  0.00           C  
ATOM   2769  HB2 PHE A 189      20.148  -2.914  -8.357  1.00  0.00           H  
ATOM   2770  HB3 PHE A 189      20.703  -1.848  -7.101  1.00  0.00           H  
ATOM   2771  CG  PHE A 189      21.130  -3.838  -6.639  1.00  0.00           C  
ATOM   2772  CD1 PHE A 189      22.158  -3.329  -5.818  1.00  0.00           C  
ATOM   2773  HD1 PHE A 189      22.132  -2.361  -5.339  1.00  0.00           H  
ATOM   2774  CE1 PHE A 189      23.120  -4.170  -5.263  1.00  0.00           C  
ATOM   2775  HE1 PHE A 189      23.829  -3.725  -4.583  1.00  0.00           H  
ATOM   2776  CZ  PHE A 189      23.060  -5.520  -5.597  1.00  0.00           C  
ATOM   2777  HZ  PHE A 189      23.776  -6.187  -5.142  1.00  0.00           H  
ATOM   2778  CE2 PHE A 189      22.186  -5.954  -6.624  1.00  0.00           C  
ATOM   2779  HE2 PHE A 189      22.277  -6.980  -6.949  1.00  0.00           H  
ATOM   2780  CD2 PHE A 189      21.194  -5.146  -7.133  1.00  0.00           C  
ATOM   2781  HD2 PHE A 189      20.437  -5.447  -7.842  1.00  0.00           H  
ATOM   2782  C   PHE A 189      17.984  -1.478  -7.172  1.00  0.00           C  
ATOM   2783  O   PHE A 189      18.616  -0.414  -7.299  1.00  0.00           O  
ATOM   2784  N   VAL A 190      16.672  -1.393  -7.343  1.00  0.00           N  
ATOM   2785  H   VAL A 190      16.028  -2.165  -7.248  1.00  0.00           H  
ATOM   2786  CA  VAL A 190      15.950  -0.088  -7.402  1.00  0.00           C  
ATOM   2787  HA  VAL A 190      16.451   0.516  -8.159  1.00  0.00           H  
ATOM   2788  CB  VAL A 190      14.512  -0.171  -7.922  1.00  0.00           C  
ATOM   2789  HB  VAL A 190      13.965  -0.858  -7.276  1.00  0.00           H  
ATOM   2790  CG1 VAL A 190      13.920   1.180  -8.073  1.00  0.00           C  
ATOM   2791 HG11 VAL A 190      12.963   1.023  -8.570  1.00  0.00           H  
ATOM   2792 HG12 VAL A 190      13.703   1.790  -7.197  1.00  0.00           H  
ATOM   2793 HG13 VAL A 190      14.596   1.822  -8.639  1.00  0.00           H  
ATOM   2794  CG2 VAL A 190      14.465  -0.893  -9.259  1.00  0.00           C  
ATOM   2795 HG21 VAL A 190      14.960  -0.335 -10.055  1.00  0.00           H  
ATOM   2796 HG22 VAL A 190      14.919  -1.874  -9.118  1.00  0.00           H  
ATOM   2797 HG23 VAL A 190      13.432  -0.992  -9.591  1.00  0.00           H  
ATOM   2798  C   VAL A 190      15.910   0.597  -5.985  1.00  0.00           C  
ATOM   2799  O   VAL A 190      15.638  -0.065  -4.990  1.00  0.00           O  
ATOM   2800  N   GLU A 191      16.230   1.846  -5.834  1.00  0.00           N  
ATOM   2801  H   GLU A 191      16.554   2.366  -6.638  1.00  0.00           H  
ATOM   2802  CA  GLU A 191      16.081   2.653  -4.654  1.00  0.00           C  
ATOM   2803  HA  GLU A 191      16.688   2.215  -3.861  1.00  0.00           H  
ATOM   2804  CB  GLU A 191      16.807   3.968  -4.970  1.00  0.00           C  
ATOM   2805  HB2 GLU A 191      17.843   3.769  -5.243  1.00  0.00           H  
ATOM   2806  HB3 GLU A 191      16.313   4.554  -5.745  1.00  0.00           H  
ATOM   2807  CG  GLU A 191      16.987   4.926  -3.773  1.00  0.00           C  
ATOM   2808  HG2 GLU A 191      17.220   5.936  -4.113  1.00  0.00           H  
ATOM   2809  HG3 GLU A 191      16.062   5.018  -3.205  1.00  0.00           H  
ATOM   2810  CD  GLU A 191      18.112   4.506  -2.813  1.00  0.00           C  
ATOM   2811  OE1 GLU A 191      19.023   5.334  -2.567  1.00  0.00           O  
ATOM   2812  OE2 GLU A 191      17.902   3.552  -2.038  1.00  0.00           O  
ATOM   2813  C   GLU A 191      14.633   2.835  -4.154  1.00  0.00           C  
ATOM   2814  O   GLU A 191      13.898   3.694  -4.630  1.00  0.00           O  
ATOM   2815  N   THR A 192      14.207   1.913  -3.323  1.00  0.00           N  
ATOM   2816  H   THR A 192      14.806   1.151  -3.040  1.00  0.00           H  
ATOM   2817  CA  THR A 192      12.856   1.841  -2.640  1.00  0.00           C  
ATOM   2818  HA  THR A 192      12.371   2.772  -2.934  1.00  0.00           H  
ATOM   2819  CB  THR A 192      12.016   0.637  -3.293  1.00  0.00           C  
ATOM   2820  HB  THR A 192      10.990   0.681  -2.928  1.00  0.00           H  
ATOM   2821  CG2 THR A 192      11.991   0.736  -4.789  1.00  0.00           C  
ATOM   2822 HG21 THR A 192      11.491   1.673  -5.036  1.00  0.00           H  
ATOM   2823 HG22 THR A 192      13.016   0.467  -5.045  1.00  0.00           H  
ATOM   2824 HG23 THR A 192      11.258   0.007  -5.134  1.00  0.00           H  
ATOM   2825  OG1 THR A 192      12.505  -0.596  -2.874  1.00  0.00           O  
ATOM   2826  HG1 THR A 192      11.719  -1.141  -2.949  1.00  0.00           H  
ATOM   2827  C   THR A 192      12.849   1.720  -1.137  1.00  0.00           C  
ATOM   2828  O   THR A 192      13.909   1.741  -0.544  1.00  0.00           O  
ATOM   2829  N   PRO A 193      11.706   1.722  -0.450  1.00  0.00           N  
ATOM   2830  CD  PRO A 193      10.438   2.469  -0.851  1.00  0.00           C  
ATOM   2831  HD2 PRO A 193       9.858   1.766  -1.448  1.00  0.00           H  
ATOM   2832  HD3 PRO A 193      10.719   3.389  -1.364  1.00  0.00           H  
ATOM   2833  CG  PRO A 193       9.594   2.663   0.373  1.00  0.00           C  
ATOM   2834  HG2 PRO A 193       8.539   2.479   0.168  1.00  0.00           H  
ATOM   2835  HG3 PRO A 193       9.854   3.641   0.777  1.00  0.00           H  
ATOM   2836  CB  PRO A 193      10.165   1.534   1.254  1.00  0.00           C  
ATOM   2837  HB2 PRO A 193       9.753   0.569   0.955  1.00  0.00           H  
ATOM   2838  HB3 PRO A 193       9.918   1.610   2.313  1.00  0.00           H  
ATOM   2839  CA  PRO A 193      11.675   1.446   0.997  1.00  0.00           C  
ATOM   2840  HA  PRO A 193      12.238   2.207   1.539  1.00  0.00           H  
ATOM   2841  C   PRO A 193      12.273   0.065   1.338  1.00  0.00           C  
ATOM   2842  O   PRO A 193      12.857  -0.149   2.383  1.00  0.00           O  
ATOM   2843  N   MET A 194      12.154  -0.967   0.501  1.00  0.00           N  
ATOM   2844  H   MET A 194      11.620  -0.796  -0.340  1.00  0.00           H  
ATOM   2845  CA  MET A 194      12.836  -2.292   0.704  1.00  0.00           C  
ATOM   2846  HA  MET A 194      12.600  -2.649   1.706  1.00  0.00           H  
ATOM   2847  CB  MET A 194      12.257  -3.298  -0.279  1.00  0.00           C  
ATOM   2848  HB2 MET A 194      11.200  -3.491  -0.094  1.00  0.00           H  
ATOM   2849  HB3 MET A 194      12.317  -2.966  -1.315  1.00  0.00           H  
ATOM   2850  CG  MET A 194      12.953  -4.671   0.013  1.00  0.00           C  
ATOM   2851  HG2 MET A 194      13.887  -4.654   0.575  1.00  0.00           H  
ATOM   2852  HG3 MET A 194      12.322  -5.209   0.722  1.00  0.00           H  
ATOM   2853  SD  MET A 194      13.194  -5.880  -1.297  1.00  0.00           S  
ATOM   2854  CE  MET A 194      14.523  -5.213  -2.190  1.00  0.00           C  
ATOM   2855  HE1 MET A 194      14.323  -4.142  -2.157  1.00  0.00           H  
ATOM   2856  HE2 MET A 194      15.448  -5.429  -1.656  1.00  0.00           H  
ATOM   2857  HE3 MET A 194      14.450  -5.626  -3.196  1.00  0.00           H  
ATOM   2858  C   MET A 194      14.377  -2.077   0.563  1.00  0.00           C  
ATOM   2859  O   MET A 194      15.114  -2.608   1.326  1.00  0.00           O  
ATOM   2860  N   ALA A 195      14.825  -1.154  -0.296  1.00  0.00           N  
ATOM   2861  H   ALA A 195      14.238  -0.771  -1.023  1.00  0.00           H  
ATOM   2862  CA  ALA A 195      16.239  -0.844  -0.373  1.00  0.00           C  
ATOM   2863  HA  ALA A 195      16.660  -1.820  -0.615  1.00  0.00           H  
ATOM   2864  CB  ALA A 195      16.569   0.158  -1.480  1.00  0.00           C  
ATOM   2865  HB1 ALA A 195      17.604   0.232  -1.810  1.00  0.00           H  
ATOM   2866  HB2 ALA A 195      16.019  -0.107  -2.382  1.00  0.00           H  
ATOM   2867  HB3 ALA A 195      16.203   1.103  -1.077  1.00  0.00           H  
ATOM   2868  C   ALA A 195      16.770  -0.339   0.991  1.00  0.00           C  
ATOM   2869  O   ALA A 195      17.838  -0.669   1.497  1.00  0.00           O  
ATOM   2870  N   ALA A 196      16.018   0.573   1.515  1.00  0.00           N  
ATOM   2871  H   ALA A 196      15.102   0.817   1.165  1.00  0.00           H  
ATOM   2872  CA  ALA A 196      16.293   1.266   2.803  1.00  0.00           C  
ATOM   2873  HA  ALA A 196      17.318   1.629   2.724  1.00  0.00           H  
ATOM   2874  CB  ALA A 196      15.398   2.491   3.004  1.00  0.00           C  
ATOM   2875  HB1 ALA A 196      15.603   2.899   3.993  1.00  0.00           H  
ATOM   2876  HB2 ALA A 196      15.721   3.232   2.273  1.00  0.00           H  
ATOM   2877  HB3 ALA A 196      14.400   2.130   2.752  1.00  0.00           H  
ATOM   2878  C   ALA A 196      16.165   0.278   3.974  1.00  0.00           C  
ATOM   2879  O   ALA A 196      17.000   0.284   4.850  1.00  0.00           O  
ATOM   2880  N   SER A 197      15.253  -0.733   3.882  1.00  0.00           N  
ATOM   2881  H   SER A 197      14.574  -0.760   3.135  1.00  0.00           H  
ATOM   2882  CA  SER A 197      15.113  -1.925   4.721  1.00  0.00           C  
ATOM   2883  HA  SER A 197      15.191  -1.606   5.760  1.00  0.00           H  
ATOM   2884  CB  SER A 197      13.637  -2.450   4.526  1.00  0.00           C  
ATOM   2885  HB2 SER A 197      13.476  -2.880   3.538  1.00  0.00           H  
ATOM   2886  HB3 SER A 197      13.470  -3.209   5.291  1.00  0.00           H  
ATOM   2887  OG  SER A 197      12.728  -1.385   4.795  1.00  0.00           O  
ATOM   2888  HG  SER A 197      12.639  -0.794   4.044  1.00  0.00           H  
ATOM   2889  C   SER A 197      16.215  -2.992   4.553  1.00  0.00           C  
ATOM   2890  O   SER A 197      16.482  -3.696   5.538  1.00  0.00           O  
ATOM   2891  N   VAL A 198      16.895  -3.185   3.450  1.00  0.00           N  
ATOM   2892  H   VAL A 198      16.576  -2.671   2.643  1.00  0.00           H  
ATOM   2893  CA  VAL A 198      18.091  -4.072   3.312  1.00  0.00           C  
ATOM   2894  HA  VAL A 198      17.761  -5.003   3.773  1.00  0.00           H  
ATOM   2895  CB  VAL A 198      18.269  -4.458   1.874  1.00  0.00           C  
ATOM   2896  HB  VAL A 198      18.318  -3.555   1.266  1.00  0.00           H  
ATOM   2897  CG1 VAL A 198      19.677  -5.056   1.565  1.00  0.00           C  
ATOM   2898 HG11 VAL A 198      20.233  -4.150   1.327  1.00  0.00           H  
ATOM   2899 HG12 VAL A 198      19.933  -5.679   2.423  1.00  0.00           H  
ATOM   2900 HG13 VAL A 198      19.651  -5.646   0.647  1.00  0.00           H  
ATOM   2901  CG2 VAL A 198      17.183  -5.451   1.393  1.00  0.00           C  
ATOM   2902 HG21 VAL A 198      17.187  -6.326   2.043  1.00  0.00           H  
ATOM   2903 HG22 VAL A 198      16.234  -4.922   1.470  1.00  0.00           H  
ATOM   2904 HG23 VAL A 198      17.207  -5.747   0.344  1.00  0.00           H  
ATOM   2905  C   VAL A 198      19.282  -3.389   4.057  1.00  0.00           C  
ATOM   2906  O   VAL A 198      19.902  -4.068   4.863  1.00  0.00           O  
ATOM   2907  N   ARG A 199      19.501  -2.107   3.836  1.00  0.00           N  
ATOM   2908  H   ARG A 199      18.733  -1.615   3.403  1.00  0.00           H  
ATOM   2909  CA  ARG A 199      20.560  -1.328   4.609  1.00  0.00           C  
ATOM   2910  HA  ARG A 199      21.575  -1.705   4.474  1.00  0.00           H  
ATOM   2911  CB  ARG A 199      20.610   0.127   4.059  1.00  0.00           C  
ATOM   2912  HB2 ARG A 199      19.631   0.609   4.047  1.00  0.00           H  
ATOM   2913  HB3 ARG A 199      21.201   0.621   4.830  1.00  0.00           H  
ATOM   2914  CG  ARG A 199      21.157   0.188   2.626  1.00  0.00           C  
ATOM   2915  HG2 ARG A 199      22.093  -0.366   2.558  1.00  0.00           H  
ATOM   2916  HG3 ARG A 199      20.526  -0.425   1.984  1.00  0.00           H  
ATOM   2917  CD  ARG A 199      21.407   1.595   2.084  1.00  0.00           C  
ATOM   2918  HD2 ARG A 199      22.171   2.045   2.719  1.00  0.00           H  
ATOM   2919  HD3 ARG A 199      21.857   1.490   1.096  1.00  0.00           H  
ATOM   2920  NE  ARG A 199      20.258   2.521   2.020  1.00  0.00           N  
ATOM   2921  HE  ARG A 199      20.333   3.241   2.724  1.00  0.00           H  
ATOM   2922  CZ  ARG A 199      19.564   2.833   0.910  1.00  0.00           C  
ATOM   2923  NH1 ARG A 199      19.562   2.171  -0.178  1.00  0.00           N  
ATOM   2924 HH11 ARG A 199      20.274   1.482  -0.373  1.00  0.00           H  
ATOM   2925 HH12 ARG A 199      19.129   2.622  -0.972  1.00  0.00           H  
ATOM   2926  NH2 ARG A 199      18.968   3.983   0.757  1.00  0.00           N  
ATOM   2927 HH21 ARG A 199      19.063   4.757   1.399  1.00  0.00           H  
ATOM   2928 HH22 ARG A 199      18.456   4.210  -0.082  1.00  0.00           H  
ATOM   2929  C   ARG A 199      20.295  -1.344   6.052  1.00  0.00           C  
ATOM   2930  O   ARG A 199      21.186  -1.452   6.902  1.00  0.00           O  
ATOM   2931  N   GLU A 200      19.073  -1.157   6.442  1.00  0.00           N  
ATOM   2932  H   GLU A 200      18.337  -1.034   5.761  1.00  0.00           H  
ATOM   2933  CA  GLU A 200      18.675  -1.057   7.862  1.00  0.00           C  
ATOM   2934  HA  GLU A 200      19.243  -0.254   8.334  1.00  0.00           H  
ATOM   2935  CB  GLU A 200      17.174  -0.743   7.804  1.00  0.00           C  
ATOM   2936  HB2 GLU A 200      17.115   0.279   7.429  1.00  0.00           H  
ATOM   2937  HB3 GLU A 200      16.843  -1.348   6.960  1.00  0.00           H  
ATOM   2938  CG  GLU A 200      16.287  -1.161   8.988  1.00  0.00           C  
ATOM   2939  HG2 GLU A 200      15.737  -2.078   8.777  1.00  0.00           H  
ATOM   2940  HG3 GLU A 200      16.823  -1.346   9.919  1.00  0.00           H  
ATOM   2941  CD  GLU A 200      15.335  -0.020   9.312  1.00  0.00           C  
ATOM   2942  OE1 GLU A 200      14.120  -0.152   9.110  1.00  0.00           O  
ATOM   2943  OE2 GLU A 200      15.884   1.035   9.798  1.00  0.00           O  
ATOM   2944  C   GLU A 200      18.953  -2.433   8.560  1.00  0.00           C  
ATOM   2945  O   GLU A 200      19.718  -2.514   9.543  1.00  0.00           O  
ATOM   2946  N   HIE A 201      18.438  -3.599   8.037  1.00  0.00           N  
ATOM   2947  H   HIE A 201      17.847  -3.490   7.226  1.00  0.00           H  
ATOM   2948  CA  HIE A 201      18.764  -4.944   8.461  1.00  0.00           C  
ATOM   2949  HA  HIE A 201      18.303  -5.063   9.442  1.00  0.00           H  
ATOM   2950  CB  HIE A 201      18.173  -5.951   7.529  1.00  0.00           C  
ATOM   2951  HB2 HIE A 201      17.096  -5.843   7.657  1.00  0.00           H  
ATOM   2952  HB3 HIE A 201      18.373  -5.833   6.464  1.00  0.00           H  
ATOM   2953  CG  HIE A 201      18.574  -7.440   7.788  1.00  0.00           C  
ATOM   2954  ND1 HIE A 201      19.687  -8.141   7.231  1.00  0.00           N  
ATOM   2955  CE1 HIE A 201      19.541  -9.398   7.710  1.00  0.00           C  
ATOM   2956  HE1 HIE A 201      20.198 -10.197   7.402  1.00  0.00           H  
ATOM   2957  NE2 HIE A 201      18.475  -9.498   8.512  1.00  0.00           N  
ATOM   2958  HE2 HIE A 201      18.203 -10.293   9.072  1.00  0.00           H  
ATOM   2959  CD2 HIE A 201      17.828  -8.270   8.564  1.00  0.00           C  
ATOM   2960  HD2 HIE A 201      16.896  -8.006   9.043  1.00  0.00           H  
ATOM   2961  C   HIE A 201      20.340  -5.132   8.520  1.00  0.00           C  
ATOM   2962  O   HIE A 201      20.957  -5.491   9.551  1.00  0.00           O  
ATOM   2963  N   TYR A 202      21.030  -4.858   7.411  1.00  0.00           N  
ATOM   2964  H   TYR A 202      20.500  -4.621   6.584  1.00  0.00           H  
ATOM   2965  CA  TYR A 202      22.517  -5.007   7.371  1.00  0.00           C  
ATOM   2966  HA  TYR A 202      22.816  -6.048   7.486  1.00  0.00           H  
ATOM   2967  CB  TYR A 202      22.972  -4.475   5.980  1.00  0.00           C  
ATOM   2968  HB2 TYR A 202      22.406  -5.020   5.225  1.00  0.00           H  
ATOM   2969  HB3 TYR A 202      22.747  -3.427   5.779  1.00  0.00           H  
ATOM   2970  CG  TYR A 202      24.454  -4.585   5.696  1.00  0.00           C  
ATOM   2971  CD1 TYR A 202      25.454  -3.688   6.171  1.00  0.00           C  
ATOM   2972  HD1 TYR A 202      25.190  -2.801   6.729  1.00  0.00           H  
ATOM   2973  CE1 TYR A 202      26.815  -3.779   5.836  1.00  0.00           C  
ATOM   2974  HE1 TYR A 202      27.574  -3.203   6.344  1.00  0.00           H  
ATOM   2975  CZ  TYR A 202      27.244  -4.904   5.040  1.00  0.00           C  
ATOM   2976  OH  TYR A 202      28.577  -4.963   4.670  1.00  0.00           O  
ATOM   2977  HH  TYR A 202      28.809  -5.226   3.777  1.00  0.00           H  
ATOM   2978  CE2 TYR A 202      26.288  -5.630   4.468  1.00  0.00           C  
ATOM   2979  HE2 TYR A 202      26.582  -6.430   3.804  1.00  0.00           H  
ATOM   2980  CD2 TYR A 202      24.883  -5.588   4.845  1.00  0.00           C  
ATOM   2981  HD2 TYR A 202      24.122  -6.179   4.359  1.00  0.00           H  
ATOM   2982  C   TYR A 202      23.271  -4.107   8.463  1.00  0.00           C  
ATOM   2983  O   TYR A 202      24.247  -4.566   9.038  1.00  0.00           O  
ATOM   2984  N   SER A 203      22.798  -2.856   8.826  1.00  0.00           N  
ATOM   2985  H   SER A 203      22.048  -2.515   8.242  1.00  0.00           H  
ATOM   2986  CA  SER A 203      23.273  -2.074   9.947  1.00  0.00           C  
ATOM   2987  HA  SER A 203      24.358  -2.036   9.856  1.00  0.00           H  
ATOM   2988  CB  SER A 203      22.831  -0.616   9.922  1.00  0.00           C  
ATOM   2989  HB2 SER A 203      21.802  -0.486  10.259  1.00  0.00           H  
ATOM   2990  HB3 SER A 203      23.559  -0.155  10.589  1.00  0.00           H  
ATOM   2991  OG  SER A 203      23.021  -0.124   8.561  1.00  0.00           O  
ATOM   2992  HG  SER A 203      22.470  -0.676   8.002  1.00  0.00           H  
ATOM   2993  C   SER A 203      22.820  -2.590  11.340  1.00  0.00           C  
ATOM   2994  O   SER A 203      23.348  -2.117  12.370  1.00  0.00           O  
ATOM   2995  N   ASP A 204      21.923  -3.557  11.396  1.00  0.00           N  
ATOM   2996  H   ASP A 204      21.556  -3.902  10.521  1.00  0.00           H  
ATOM   2997  CA  ASP A 204      21.608  -4.322  12.540  1.00  0.00           C  
ATOM   2998  HA  ASP A 204      21.754  -3.779  13.474  1.00  0.00           H  
ATOM   2999  CB  ASP A 204      20.200  -4.860  12.561  1.00  0.00           C  
ATOM   3000  HB2 ASP A 204      19.945  -5.255  11.578  1.00  0.00           H  
ATOM   3001  HB3 ASP A 204      20.160  -5.643  13.319  1.00  0.00           H  
ATOM   3002  CG  ASP A 204      19.040  -3.845  12.915  1.00  0.00           C  
ATOM   3003  OD1 ASP A 204      17.829  -4.273  12.860  1.00  0.00           O  
ATOM   3004  OD2 ASP A 204      19.429  -2.704  13.285  1.00  0.00           O  
ATOM   3005  C   ASP A 204      22.666  -5.443  12.735  1.00  0.00           C  
ATOM   3006  O   ASP A 204      23.273  -5.570  13.827  1.00  0.00           O  
ATOM   3007  N   ILE A 205      22.896  -6.261  11.703  1.00  0.00           N  
ATOM   3008  H   ILE A 205      22.387  -6.062  10.854  1.00  0.00           H  
ATOM   3009  CA  ILE A 205      23.807  -7.375  11.606  1.00  0.00           C  
ATOM   3010  HA  ILE A 205      23.577  -7.939  12.510  1.00  0.00           H  
ATOM   3011  CB  ILE A 205      23.645  -8.278  10.375  1.00  0.00           C  
ATOM   3012  HB  ILE A 205      23.708  -7.742   9.428  1.00  0.00           H  
ATOM   3013  CG2 ILE A 205      24.836  -9.319  10.286  1.00  0.00           C  
ATOM   3014 HG21 ILE A 205      24.767  -9.904  11.203  1.00  0.00           H  
ATOM   3015 HG22 ILE A 205      24.758  -9.953   9.402  1.00  0.00           H  
ATOM   3016 HG23 ILE A 205      25.779  -8.795  10.131  1.00  0.00           H  
ATOM   3017  CG1 ILE A 205      22.239  -8.936  10.333  1.00  0.00           C  
ATOM   3018 HG12 ILE A 205      21.465  -8.173  10.248  1.00  0.00           H  
ATOM   3019 HG13 ILE A 205      22.088  -9.626   9.503  1.00  0.00           H  
ATOM   3020  CD1 ILE A 205      21.893  -9.810  11.603  1.00  0.00           C  
ATOM   3021 HD11 ILE A 205      21.514  -9.173  12.402  1.00  0.00           H  
ATOM   3022 HD12 ILE A 205      21.015 -10.414  11.376  1.00  0.00           H  
ATOM   3023 HD13 ILE A 205      22.748 -10.426  11.882  1.00  0.00           H  
ATOM   3024  C   ILE A 205      25.260  -6.872  11.854  1.00  0.00           C  
ATOM   3025  O   ILE A 205      25.903  -7.208  12.808  1.00  0.00           O  
ATOM   3026  N   TRP A 206      25.684  -5.833  11.119  1.00  0.00           N  
ATOM   3027  H   TRP A 206      24.979  -5.342  10.589  1.00  0.00           H  
ATOM   3028  CA  TRP A 206      26.988  -5.197  11.197  1.00  0.00           C  
ATOM   3029  HA  TRP A 206      27.636  -5.906  11.714  1.00  0.00           H  
ATOM   3030  CB  TRP A 206      27.613  -5.119   9.800  1.00  0.00           C  
ATOM   3031  HB2 TRP A 206      26.977  -4.400   9.284  1.00  0.00           H  
ATOM   3032  HB3 TRP A 206      28.557  -4.630  10.041  1.00  0.00           H  
ATOM   3033  CG  TRP A 206      27.902  -6.388   9.026  1.00  0.00           C  
ATOM   3034  CD1 TRP A 206      27.088  -6.938   8.170  1.00  0.00           C  
ATOM   3035  HD1 TRP A 206      26.099  -6.612   7.885  1.00  0.00           H  
ATOM   3036  NE1 TRP A 206      27.771  -7.913   7.512  1.00  0.00           N  
ATOM   3037  HE1 TRP A 206      27.385  -8.366   6.697  1.00  0.00           H  
ATOM   3038  CE2 TRP A 206      28.977  -8.265   8.036  1.00  0.00           C  
ATOM   3039  CZ2 TRP A 206      29.908  -9.302   7.750  1.00  0.00           C  
ATOM   3040  HZ2 TRP A 206      29.731  -9.944   6.900  1.00  0.00           H  
ATOM   3041  CH2 TRP A 206      31.050  -9.414   8.510  1.00  0.00           C  
ATOM   3042  HH2 TRP A 206      31.712 -10.259   8.398  1.00  0.00           H  
ATOM   3043  CZ3 TRP A 206      31.285  -8.388   9.492  1.00  0.00           C  
ATOM   3044  HZ3 TRP A 206      32.177  -8.388  10.101  1.00  0.00           H  
ATOM   3045  CE3 TRP A 206      30.417  -7.285   9.668  1.00  0.00           C  
ATOM   3046  HE3 TRP A 206      30.535  -6.641  10.528  1.00  0.00           H  
ATOM   3047  CD2 TRP A 206      29.147  -7.239   8.991  1.00  0.00           C  
ATOM   3048  C   TRP A 206      27.070  -3.857  11.989  1.00  0.00           C  
ATOM   3049  O   TRP A 206      26.099  -3.121  11.986  1.00  0.00           O  
ATOM   3050  N   GLU A 207      28.107  -3.601  12.758  1.00  0.00           N  
ATOM   3051  H   GLU A 207      28.760  -4.370  12.796  1.00  0.00           H  
ATOM   3052  CA  GLU A 207      28.363  -2.428  13.576  1.00  0.00           C  
ATOM   3053  HA  GLU A 207      27.383  -2.156  13.966  1.00  0.00           H  
ATOM   3054  CB  GLU A 207      29.254  -2.852  14.767  1.00  0.00           C  
ATOM   3055  HB2 GLU A 207      29.985  -3.436  14.208  1.00  0.00           H  
ATOM   3056  HB3 GLU A 207      29.755  -1.947  15.110  1.00  0.00           H  
ATOM   3057  CG  GLU A 207      28.576  -3.674  15.845  1.00  0.00           C  
ATOM   3058  HG2 GLU A 207      27.728  -3.095  16.210  1.00  0.00           H  
ATOM   3059  HG3 GLU A 207      28.280  -4.620  15.392  1.00  0.00           H  
ATOM   3060  CD  GLU A 207      29.459  -4.252  16.967  1.00  0.00           C  
ATOM   3061  OE1 GLU A 207      29.276  -5.494  17.229  1.00  0.00           O  
ATOM   3062  OE2 GLU A 207      30.309  -3.475  17.464  1.00  0.00           O  
ATOM   3063  C   GLU A 207      28.867  -1.296  12.714  1.00  0.00           C  
ATOM   3064  O   GLU A 207      30.020  -0.931  12.541  1.00  0.00           O  
ATOM   3065  N   VAL A 208      27.896  -0.718  11.927  1.00  0.00           N  
ATOM   3066  H   VAL A 208      26.961  -1.075  12.062  1.00  0.00           H  
ATOM   3067  CA  VAL A 208      27.991   0.379  10.825  1.00  0.00           C  
ATOM   3068  HA  VAL A 208      28.871   0.983  11.043  1.00  0.00           H  
ATOM   3069  CB  VAL A 208      28.230  -0.283   9.350  1.00  0.00           C  
ATOM   3070  HB  VAL A 208      28.427   0.521   8.640  1.00  0.00           H  
ATOM   3071  CG1 VAL A 208      29.376  -1.288   9.208  1.00  0.00           C  
ATOM   3072 HG11 VAL A 208      30.337  -0.834   9.455  1.00  0.00           H  
ATOM   3073 HG12 VAL A 208      29.327  -2.181   9.829  1.00  0.00           H  
ATOM   3074 HG13 VAL A 208      29.370  -1.426   8.126  1.00  0.00           H  
ATOM   3075  CG2 VAL A 208      26.917  -0.953   8.782  1.00  0.00           C  
ATOM   3076 HG21 VAL A 208      26.690  -1.884   9.300  1.00  0.00           H  
ATOM   3077 HG22 VAL A 208      26.068  -0.272   8.716  1.00  0.00           H  
ATOM   3078 HG23 VAL A 208      27.173  -1.185   7.748  1.00  0.00           H  
ATOM   3079  C   VAL A 208      26.878   1.359  10.823  1.00  0.00           C  
ATOM   3080  O   VAL A 208      25.777   1.000  11.236  1.00  0.00           O  
ATOM   3081  N   SER A 209      27.127   2.510  10.216  1.00  0.00           N  
ATOM   3082  H   SER A 209      28.111   2.607  10.009  1.00  0.00           H  
ATOM   3083  CA  SER A 209      26.157   3.515   9.757  1.00  0.00           C  
ATOM   3084  HA  SER A 209      25.484   3.799  10.566  1.00  0.00           H  
ATOM   3085  CB  SER A 209      26.975   4.726   9.292  1.00  0.00           C  
ATOM   3086  HB2 SER A 209      27.413   5.196  10.173  1.00  0.00           H  
ATOM   3087  HB3 SER A 209      27.752   4.343   8.631  1.00  0.00           H  
ATOM   3088  OG  SER A 209      26.083   5.728   8.848  1.00  0.00           O  
ATOM   3089  HG  SER A 209      26.494   6.594   8.893  1.00  0.00           H  
ATOM   3090  C   SER A 209      25.325   3.053   8.537  1.00  0.00           C  
ATOM   3091  O   SER A 209      25.815   2.463   7.617  1.00  0.00           O  
ATOM   3092  N   THR A 210      23.986   3.362   8.474  1.00  0.00           N  
ATOM   3093  H   THR A 210      23.481   3.726   9.269  1.00  0.00           H  
ATOM   3094  CA  THR A 210      23.172   3.167   7.268  1.00  0.00           C  
ATOM   3095  HA  THR A 210      23.112   2.084   7.158  1.00  0.00           H  
ATOM   3096  CB  THR A 210      21.657   3.532   7.454  1.00  0.00           C  
ATOM   3097  HB  THR A 210      21.139   3.372   6.509  1.00  0.00           H  
ATOM   3098  CG2 THR A 210      21.013   2.599   8.430  1.00  0.00           C  
ATOM   3099 HG21 THR A 210      20.061   2.922   8.850  1.00  0.00           H  
ATOM   3100 HG22 THR A 210      20.934   1.549   8.145  1.00  0.00           H  
ATOM   3101 HG23 THR A 210      21.679   2.431   9.276  1.00  0.00           H  
ATOM   3102  OG1 THR A 210      21.421   4.922   7.857  1.00  0.00           O  
ATOM   3103  HG1 THR A 210      20.626   5.163   7.378  1.00  0.00           H  
ATOM   3104  C   THR A 210      23.731   3.938   6.059  1.00  0.00           C  
ATOM   3105  O   THR A 210      23.455   3.499   4.970  1.00  0.00           O  
ATOM   3106  N   GLU A 211      24.391   5.113   6.237  1.00  0.00           N  
ATOM   3107  H   GLU A 211      24.301   5.601   7.117  1.00  0.00           H  
ATOM   3108  CA  GLU A 211      25.197   5.805   5.222  1.00  0.00           C  
ATOM   3109  HA  GLU A 211      24.541   5.895   4.357  1.00  0.00           H  
ATOM   3110  CB  GLU A 211      25.588   7.190   5.794  1.00  0.00           C  
ATOM   3111  HB2 GLU A 211      24.744   7.581   6.362  1.00  0.00           H  
ATOM   3112  HB3 GLU A 211      26.463   7.106   6.437  1.00  0.00           H  
ATOM   3113  CG  GLU A 211      25.975   8.231   4.753  1.00  0.00           C  
ATOM   3114  HG2 GLU A 211      26.338   9.143   5.229  1.00  0.00           H  
ATOM   3115  HG3 GLU A 211      26.761   7.788   4.143  1.00  0.00           H  
ATOM   3116  CD  GLU A 211      24.955   8.780   3.816  1.00  0.00           C  
ATOM   3117  OE1 GLU A 211      25.207   8.917   2.579  1.00  0.00           O  
ATOM   3118  OE2 GLU A 211      23.746   8.765   4.182  1.00  0.00           O  
ATOM   3119  C   GLU A 211      26.443   5.013   4.786  1.00  0.00           C  
ATOM   3120  O   GLU A 211      26.919   5.154   3.666  1.00  0.00           O  
ATOM   3121  N   GLU A 212      27.029   4.176   5.704  1.00  0.00           N  
ATOM   3122  H   GLU A 212      26.704   4.243   6.658  1.00  0.00           H  
ATOM   3123  CA  GLU A 212      28.155   3.207   5.381  1.00  0.00           C  
ATOM   3124  HA  GLU A 212      28.772   3.714   4.638  1.00  0.00           H  
ATOM   3125  CB  GLU A 212      29.123   2.905   6.581  1.00  0.00           C  
ATOM   3126  HB2 GLU A 212      29.530   3.878   6.857  1.00  0.00           H  
ATOM   3127  HB3 GLU A 212      28.591   2.531   7.455  1.00  0.00           H  
ATOM   3128  CG  GLU A 212      30.189   1.881   6.298  1.00  0.00           C  
ATOM   3129  HG2 GLU A 212      30.749   1.597   7.190  1.00  0.00           H  
ATOM   3130  HG3 GLU A 212      29.722   0.911   6.123  1.00  0.00           H  
ATOM   3131  CD  GLU A 212      31.153   2.219   5.129  1.00  0.00           C  
ATOM   3132  OE1 GLU A 212      31.193   3.420   4.748  1.00  0.00           O  
ATOM   3133  OE2 GLU A 212      31.857   1.292   4.609  1.00  0.00           O  
ATOM   3134  C   GLU A 212      27.532   1.913   4.758  1.00  0.00           C  
ATOM   3135  O   GLU A 212      27.994   1.473   3.742  1.00  0.00           O  
ATOM   3136  N   ALA A 213      26.412   1.340   5.226  1.00  0.00           N  
ATOM   3137  H   ALA A 213      26.092   1.688   6.120  1.00  0.00           H  
ATOM   3138  CA  ALA A 213      25.674   0.313   4.536  1.00  0.00           C  
ATOM   3139  HA  ALA A 213      26.337  -0.543   4.411  1.00  0.00           H  
ATOM   3140  CB  ALA A 213      24.412  -0.037   5.357  1.00  0.00           C  
ATOM   3141  HB1 ALA A 213      24.763  -0.193   6.377  1.00  0.00           H  
ATOM   3142  HB2 ALA A 213      23.678   0.746   5.166  1.00  0.00           H  
ATOM   3143  HB3 ALA A 213      23.881  -0.915   4.990  1.00  0.00           H  
ATOM   3144  C   ALA A 213      25.248   0.685   3.072  1.00  0.00           C  
ATOM   3145  O   ALA A 213      25.021  -0.189   2.241  1.00  0.00           O  
ATOM   3146  N   PHE A 214      25.094   1.948   2.769  1.00  0.00           N  
ATOM   3147  H   PHE A 214      25.255   2.670   3.456  1.00  0.00           H  
ATOM   3148  CA  PHE A 214      24.718   2.414   1.445  1.00  0.00           C  
ATOM   3149  HA  PHE A 214      23.823   1.974   1.006  1.00  0.00           H  
ATOM   3150  CB  PHE A 214      24.492   3.998   1.466  1.00  0.00           C  
ATOM   3151  HB2 PHE A 214      23.747   4.318   2.195  1.00  0.00           H  
ATOM   3152  HB3 PHE A 214      25.381   4.555   1.761  1.00  0.00           H  
ATOM   3153  CG  PHE A 214      24.002   4.503   0.116  1.00  0.00           C  
ATOM   3154  CD1 PHE A 214      24.771   5.135  -0.883  1.00  0.00           C  
ATOM   3155  HD1 PHE A 214      25.842   5.224  -0.784  1.00  0.00           H  
ATOM   3156  CE1 PHE A 214      24.167   5.624  -2.057  1.00  0.00           C  
ATOM   3157  HE1 PHE A 214      24.852   5.918  -2.839  1.00  0.00           H  
ATOM   3158  CZ  PHE A 214      22.792   5.570  -2.263  1.00  0.00           C  
ATOM   3159  HZ  PHE A 214      22.276   5.830  -3.176  1.00  0.00           H  
ATOM   3160  CE2 PHE A 214      22.022   5.013  -1.223  1.00  0.00           C  
ATOM   3161  HE2 PHE A 214      20.980   4.839  -1.448  1.00  0.00           H  
ATOM   3162  CD2 PHE A 214      22.601   4.555  -0.089  1.00  0.00           C  
ATOM   3163  HD2 PHE A 214      21.993   4.028   0.631  1.00  0.00           H  
ATOM   3164  C   PHE A 214      25.952   2.303   0.461  1.00  0.00           C  
ATOM   3165  O   PHE A 214      25.811   1.965  -0.719  1.00  0.00           O  
ATOM   3166  N   ASP A 215      27.157   2.515   0.990  1.00  0.00           N  
ATOM   3167  H   ASP A 215      27.222   2.707   1.979  1.00  0.00           H  
ATOM   3168  CA  ASP A 215      28.434   2.364   0.278  1.00  0.00           C  
ATOM   3169  HA  ASP A 215      28.356   2.900  -0.668  1.00  0.00           H  
ATOM   3170  CB  ASP A 215      29.571   3.092   1.189  1.00  0.00           C  
ATOM   3171  HB2 ASP A 215      29.163   3.961   1.707  1.00  0.00           H  
ATOM   3172  HB3 ASP A 215      29.963   2.374   1.909  1.00  0.00           H  
ATOM   3173  CG  ASP A 215      30.671   3.716   0.287  1.00  0.00           C  
ATOM   3174  OD1 ASP A 215      30.623   3.532  -0.945  1.00  0.00           O  
ATOM   3175  OD2 ASP A 215      31.600   4.384   0.803  1.00  0.00           O  
ATOM   3176  C   ASP A 215      28.695   0.843   0.081  1.00  0.00           C  
ATOM   3177  O   ASP A 215      29.063   0.431  -0.990  1.00  0.00           O  
ATOM   3178  N   ARG A 216      28.488   0.038   1.119  1.00  0.00           N  
ATOM   3179  H   ARG A 216      28.256   0.524   1.974  1.00  0.00           H  
ATOM   3180  CA  ARG A 216      28.650  -1.418   1.181  1.00  0.00           C  
ATOM   3181  HA  ARG A 216      29.720  -1.564   1.038  1.00  0.00           H  
ATOM   3182  CB  ARG A 216      28.218  -1.939   2.568  1.00  0.00           C  
ATOM   3183  HB2 ARG A 216      27.179  -1.702   2.796  1.00  0.00           H  
ATOM   3184  HB3 ARG A 216      28.132  -3.024   2.637  1.00  0.00           H  
ATOM   3185  CG  ARG A 216      29.116  -1.341   3.713  1.00  0.00           C  
ATOM   3186  HG2 ARG A 216      29.382  -0.296   3.553  1.00  0.00           H  
ATOM   3187  HG3 ARG A 216      28.590  -1.412   4.666  1.00  0.00           H  
ATOM   3188  CD  ARG A 216      30.399  -2.158   3.681  1.00  0.00           C  
ATOM   3189  HD2 ARG A 216      30.175  -3.195   3.929  1.00  0.00           H  
ATOM   3190  HD3 ARG A 216      30.856  -2.269   2.698  1.00  0.00           H  
ATOM   3191  NE  ARG A 216      31.361  -1.570   4.641  1.00  0.00           N  
ATOM   3192  HE  ARG A 216      31.291  -0.570   4.767  1.00  0.00           H  
ATOM   3193  CZ  ARG A 216      32.041  -2.008   5.591  1.00  0.00           C  
ATOM   3194  NH1 ARG A 216      32.017  -3.270   5.862  1.00  0.00           N  
ATOM   3195 HH11 ARG A 216      31.493  -3.857   5.229  1.00  0.00           H  
ATOM   3196 HH12 ARG A 216      32.544  -3.538   6.681  1.00  0.00           H  
ATOM   3197  NH2 ARG A 216      32.690  -1.212   6.405  1.00  0.00           N  
ATOM   3198 HH21 ARG A 216      32.622  -0.205   6.366  1.00  0.00           H  
ATOM   3199 HH22 ARG A 216      33.190  -1.531   7.223  1.00  0.00           H  
ATOM   3200  C   ARG A 216      27.773  -2.102   0.052  1.00  0.00           C  
ATOM   3201  O   ARG A 216      28.250  -2.989  -0.720  1.00  0.00           O  
ATOM   3202  N   ILE A 217      26.535  -1.694  -0.029  1.00  0.00           N  
ATOM   3203  H   ILE A 217      26.224  -1.073   0.703  1.00  0.00           H  
ATOM   3204  CA  ILE A 217      25.670  -2.303  -1.121  1.00  0.00           C  
ATOM   3205  HA  ILE A 217      26.037  -3.317  -1.282  1.00  0.00           H  
ATOM   3206  CB  ILE A 217      24.230  -2.398  -0.594  1.00  0.00           C  
ATOM   3207  HB  ILE A 217      23.967  -1.357  -0.398  1.00  0.00           H  
ATOM   3208  CG2 ILE A 217      23.269  -3.119  -1.600  1.00  0.00           C  
ATOM   3209 HG21 ILE A 217      22.404  -3.584  -1.127  1.00  0.00           H  
ATOM   3210 HG22 ILE A 217      23.006  -2.362  -2.339  1.00  0.00           H  
ATOM   3211 HG23 ILE A 217      23.782  -3.842  -2.234  1.00  0.00           H  
ATOM   3212  CG1 ILE A 217      24.096  -3.138   0.796  1.00  0.00           C  
ATOM   3213 HG12 ILE A 217      24.611  -2.603   1.594  1.00  0.00           H  
ATOM   3214 HG13 ILE A 217      23.064  -3.013   1.121  1.00  0.00           H  
ATOM   3215  CD1 ILE A 217      24.342  -4.642   0.829  1.00  0.00           C  
ATOM   3216 HD11 ILE A 217      24.012  -5.066   1.778  1.00  0.00           H  
ATOM   3217 HD12 ILE A 217      23.773  -5.115   0.028  1.00  0.00           H  
ATOM   3218 HD13 ILE A 217      25.415  -4.743   0.668  1.00  0.00           H  
ATOM   3219  C   ILE A 217      25.839  -1.626  -2.494  1.00  0.00           C  
ATOM   3220  O   ILE A 217      25.897  -2.324  -3.477  1.00  0.00           O  
ATOM   3221  N   THR A 218      26.052  -0.286  -2.625  1.00  0.00           N  
ATOM   3222  H   THR A 218      26.241   0.332  -1.850  1.00  0.00           H  
ATOM   3223  CA  THR A 218      26.337   0.324  -3.949  1.00  0.00           C  
ATOM   3224  HA  THR A 218      25.702   0.074  -4.798  1.00  0.00           H  
ATOM   3225  CB  THR A 218      26.371   1.872  -3.903  1.00  0.00           C  
ATOM   3226  HB  THR A 218      26.727   2.207  -4.876  1.00  0.00           H  
ATOM   3227  CG2 THR A 218      24.937   2.460  -3.712  1.00  0.00           C  
ATOM   3228 HG21 THR A 218      24.445   2.301  -2.752  1.00  0.00           H  
ATOM   3229 HG22 THR A 218      24.876   3.544  -3.810  1.00  0.00           H  
ATOM   3230 HG23 THR A 218      24.351   1.960  -4.484  1.00  0.00           H  
ATOM   3231  OG1 THR A 218      27.195   2.455  -2.848  1.00  0.00           O  
ATOM   3232  HG1 THR A 218      26.679   2.177  -2.087  1.00  0.00           H  
ATOM   3233  C   THR A 218      27.699  -0.116  -4.562  1.00  0.00           C  
ATOM   3234  O   THR A 218      27.695  -0.571  -5.696  1.00  0.00           O  
ATOM   3235  N   ALA A 219      28.791  -0.295  -3.716  1.00  0.00           N  
ATOM   3236  H   ALA A 219      28.893   0.178  -2.830  1.00  0.00           H  
ATOM   3237  CA  ALA A 219      29.968  -1.114  -4.120  1.00  0.00           C  
ATOM   3238  HA  ALA A 219      30.572  -0.649  -4.898  1.00  0.00           H  
ATOM   3239  CB  ALA A 219      30.852  -1.246  -2.904  1.00  0.00           C  
ATOM   3240  HB1 ALA A 219      31.317  -0.270  -2.759  1.00  0.00           H  
ATOM   3241  HB2 ALA A 219      30.382  -1.645  -2.005  1.00  0.00           H  
ATOM   3242  HB3 ALA A 219      31.690  -1.913  -3.106  1.00  0.00           H  
ATOM   3243  C   ALA A 219      29.576  -2.490  -4.643  1.00  0.00           C  
ATOM   3244  O   ALA A 219      30.337  -2.963  -5.446  1.00  0.00           O  
ATOM   3245  N   ARG A 220      28.463  -3.226  -4.271  1.00  0.00           N  
ATOM   3246  H   ARG A 220      27.845  -2.858  -3.563  1.00  0.00           H  
ATOM   3247  CA  ARG A 220      28.183  -4.552  -4.898  1.00  0.00           C  
ATOM   3248  HA  ARG A 220      29.047  -5.194  -5.070  1.00  0.00           H  
ATOM   3249  CB  ARG A 220      27.114  -5.355  -4.050  1.00  0.00           C  
ATOM   3250  HB2 ARG A 220      26.317  -4.706  -3.687  1.00  0.00           H  
ATOM   3251  HB3 ARG A 220      26.557  -6.109  -4.607  1.00  0.00           H  
ATOM   3252  CG  ARG A 220      27.711  -6.045  -2.787  1.00  0.00           C  
ATOM   3253  HG2 ARG A 220      28.689  -6.486  -2.983  1.00  0.00           H  
ATOM   3254  HG3 ARG A 220      27.876  -5.450  -1.888  1.00  0.00           H  
ATOM   3255  CD  ARG A 220      26.734  -7.147  -2.284  1.00  0.00           C  
ATOM   3256  HD2 ARG A 220      25.686  -6.853  -2.337  1.00  0.00           H  
ATOM   3257  HD3 ARG A 220      26.961  -8.010  -2.911  1.00  0.00           H  
ATOM   3258  NE  ARG A 220      27.040  -7.692  -0.905  1.00  0.00           N  
ATOM   3259  HE  ARG A 220      28.011  -7.550  -0.667  1.00  0.00           H  
ATOM   3260  CZ  ARG A 220      26.253  -8.543  -0.147  1.00  0.00           C  
ATOM   3261  NH1 ARG A 220      26.521  -8.696   1.079  1.00  0.00           N  
ATOM   3262 HH11 ARG A 220      27.331  -8.355   1.574  1.00  0.00           H  
ATOM   3263 HH12 ARG A 220      25.966  -9.409   1.533  1.00  0.00           H  
ATOM   3264  NH2 ARG A 220      25.179  -9.107  -0.638  1.00  0.00           N  
ATOM   3265 HH21 ARG A 220      24.846  -8.977  -1.583  1.00  0.00           H  
ATOM   3266 HH22 ARG A 220      24.658  -9.767  -0.078  1.00  0.00           H  
ATOM   3267  C   ARG A 220      27.528  -4.571  -6.252  1.00  0.00           C  
ATOM   3268  O   ARG A 220      27.717  -5.483  -6.975  1.00  0.00           O  
ATOM   3269  N   VAL A 221      27.060  -3.419  -6.742  1.00  0.00           N  
ATOM   3270  H   VAL A 221      27.120  -2.605  -6.147  1.00  0.00           H  
ATOM   3271  CA  VAL A 221      26.327  -3.418  -8.043  1.00  0.00           C  
ATOM   3272  HA  VAL A 221      25.943  -4.379  -8.387  1.00  0.00           H  
ATOM   3273  CB  VAL A 221      24.994  -2.671  -7.893  1.00  0.00           C  
ATOM   3274  HB  VAL A 221      24.379  -3.470  -7.480  1.00  0.00           H  
ATOM   3275  CG1 VAL A 221      24.933  -1.547  -6.851  1.00  0.00           C  
ATOM   3276 HG11 VAL A 221      23.885  -1.245  -6.874  1.00  0.00           H  
ATOM   3277 HG12 VAL A 221      25.212  -1.850  -5.842  1.00  0.00           H  
ATOM   3278 HG13 VAL A 221      25.532  -0.651  -7.014  1.00  0.00           H  
ATOM   3279  CG2 VAL A 221      24.370  -2.119  -9.246  1.00  0.00           C  
ATOM   3280 HG21 VAL A 221      24.968  -1.281  -9.603  1.00  0.00           H  
ATOM   3281 HG22 VAL A 221      24.291  -2.867 -10.036  1.00  0.00           H  
ATOM   3282 HG23 VAL A 221      23.346  -1.796  -9.062  1.00  0.00           H  
ATOM   3283  C   VAL A 221      27.231  -2.833  -9.073  1.00  0.00           C  
ATOM   3284  O   VAL A 221      27.757  -1.726  -8.824  1.00  0.00           O  
ATOM   3285  N   PRO A 222      27.400  -3.502 -10.230  1.00  0.00           N  
ATOM   3286  CD  PRO A 222      26.910  -4.825 -10.665  1.00  0.00           C  
ATOM   3287  HD2 PRO A 222      25.867  -4.827 -10.981  1.00  0.00           H  
ATOM   3288  HD3 PRO A 222      26.936  -5.462  -9.781  1.00  0.00           H  
ATOM   3289  CG  PRO A 222      27.738  -5.319 -11.849  1.00  0.00           C  
ATOM   3290  HG2 PRO A 222      27.121  -5.774 -12.623  1.00  0.00           H  
ATOM   3291  HG3 PRO A 222      28.587  -5.933 -11.546  1.00  0.00           H  
ATOM   3292  CB  PRO A 222      28.293  -3.990 -12.390  1.00  0.00           C  
ATOM   3293  HB2 PRO A 222      27.577  -3.539 -13.076  1.00  0.00           H  
ATOM   3294  HB3 PRO A 222      29.262  -3.996 -12.889  1.00  0.00           H  
ATOM   3295  CA  PRO A 222      28.373  -3.086 -11.214  1.00  0.00           C  
ATOM   3296  HA  PRO A 222      29.364  -3.179 -10.768  1.00  0.00           H  
ATOM   3297  C   PRO A 222      28.311  -1.568 -11.523  1.00  0.00           C  
ATOM   3298  O   PRO A 222      29.397  -0.975 -11.629  1.00  0.00           O  
ATOM   3299  N   ILE A 223      27.154  -0.908 -11.767  1.00  0.00           N  
ATOM   3300  H   ILE A 223      26.292  -1.432 -11.834  1.00  0.00           H  
ATOM   3301  CA  ILE A 223      27.078   0.479 -12.154  1.00  0.00           C  
ATOM   3302  HA  ILE A 223      27.940   0.743 -12.765  1.00  0.00           H  
ATOM   3303  CB  ILE A 223      25.788   0.810 -12.933  1.00  0.00           C  
ATOM   3304  HB  ILE A 223      25.834   1.886 -13.104  1.00  0.00           H  
ATOM   3305  CG2 ILE A 223      25.728   0.062 -14.293  1.00  0.00           C  
ATOM   3306 HG21 ILE A 223      25.554  -1.006 -14.156  1.00  0.00           H  
ATOM   3307 HG22 ILE A 223      24.959   0.507 -14.925  1.00  0.00           H  
ATOM   3308 HG23 ILE A 223      26.678   0.202 -14.807  1.00  0.00           H  
ATOM   3309  CG1 ILE A 223      24.491   0.639 -12.132  1.00  0.00           C  
ATOM   3310 HG12 ILE A 223      24.288  -0.426 -12.017  1.00  0.00           H  
ATOM   3311 HG13 ILE A 223      24.703   1.044 -11.143  1.00  0.00           H  
ATOM   3312  CD1 ILE A 223      23.230   1.263 -12.761  1.00  0.00           C  
ATOM   3313 HD11 ILE A 223      22.872   0.749 -13.653  1.00  0.00           H  
ATOM   3314 HD12 ILE A 223      22.405   1.050 -12.083  1.00  0.00           H  
ATOM   3315 HD13 ILE A 223      23.448   2.321 -12.900  1.00  0.00           H  
ATOM   3316  C   ILE A 223      27.214   1.537 -10.955  1.00  0.00           C  
ATOM   3317  O   ILE A 223      26.961   2.766 -11.050  1.00  0.00           O  
ATOM   3318  N   GLY A 224      27.626   1.036  -9.745  1.00  0.00           N  
ATOM   3319  H   GLY A 224      27.929   0.078  -9.838  1.00  0.00           H  
ATOM   3320  CA  GLY A 224      28.047   1.797  -8.496  1.00  0.00           C  
ATOM   3321  HA2 GLY A 224      28.283   1.059  -7.728  1.00  0.00           H  
ATOM   3322  HA3 GLY A 224      28.995   2.275  -8.746  1.00  0.00           H  
ATOM   3323  C   GLY A 224      26.952   2.719  -7.927  1.00  0.00           C  
ATOM   3324  O   GLY A 224      27.227   3.583  -7.081  1.00  0.00           O  
ATOM   3325  N   ARG A 225      25.696   2.487  -8.367  1.00  0.00           N  
ATOM   3326  H   ARG A 225      25.558   1.733  -9.025  1.00  0.00           H  
ATOM   3327  CA  ARG A 225      24.499   3.131  -7.820  1.00  0.00           C  
ATOM   3328  HA  ARG A 225      24.762   3.413  -6.800  1.00  0.00           H  
ATOM   3329  CB  ARG A 225      24.347   4.496  -8.593  1.00  0.00           C  
ATOM   3330  HB2 ARG A 225      23.561   4.998  -8.027  1.00  0.00           H  
ATOM   3331  HB3 ARG A 225      25.188   5.186  -8.525  1.00  0.00           H  
ATOM   3332  CG  ARG A 225      23.797   4.213 -10.039  1.00  0.00           C  
ATOM   3333  HG2 ARG A 225      24.687   4.100 -10.659  1.00  0.00           H  
ATOM   3334  HG3 ARG A 225      23.215   3.297 -10.136  1.00  0.00           H  
ATOM   3335  CD  ARG A 225      23.041   5.415 -10.569  1.00  0.00           C  
ATOM   3336  HD2 ARG A 225      22.111   5.458 -10.002  1.00  0.00           H  
ATOM   3337  HD3 ARG A 225      23.663   6.304 -10.461  1.00  0.00           H  
ATOM   3338  NE  ARG A 225      22.771   5.199 -12.006  1.00  0.00           N  
ATOM   3339  HE  ARG A 225      23.612   5.233 -12.564  1.00  0.00           H  
ATOM   3340  CZ  ARG A 225      21.643   4.819 -12.523  1.00  0.00           C  
ATOM   3341  NH1 ARG A 225      20.619   4.518 -11.896  1.00  0.00           N  
ATOM   3342 HH11 ARG A 225      20.579   4.553 -10.888  1.00  0.00           H  
ATOM   3343 HH12 ARG A 225      19.785   4.303 -12.424  1.00  0.00           H  
ATOM   3344  NH2 ARG A 225      21.518   4.651 -13.800  1.00  0.00           N  
ATOM   3345 HH21 ARG A 225      22.386   4.649 -14.316  1.00  0.00           H  
ATOM   3346 HH22 ARG A 225      20.606   4.595 -14.230  1.00  0.00           H  
ATOM   3347  C   ARG A 225      23.241   2.341  -7.836  1.00  0.00           C  
ATOM   3348  O   ARG A 225      23.229   1.324  -8.547  1.00  0.00           O  
ATOM   3349  N   TYR A 226      22.197   2.759  -7.145  1.00  0.00           N  
ATOM   3350  H   TYR A 226      22.242   3.528  -6.492  1.00  0.00           H  
ATOM   3351  CA  TYR A 226      20.889   2.148  -7.234  1.00  0.00           C  
ATOM   3352  HA  TYR A 226      20.898   1.062  -7.318  1.00  0.00           H  
ATOM   3353  CB  TYR A 226      20.029   2.301  -5.933  1.00  0.00           C  
ATOM   3354  HB2 TYR A 226      19.896   3.335  -5.615  1.00  0.00           H  
ATOM   3355  HB3 TYR A 226      19.068   1.843  -6.167  1.00  0.00           H  
ATOM   3356  CG  TYR A 226      20.525   1.618  -4.687  1.00  0.00           C  
ATOM   3357  CD1 TYR A 226      20.334   0.244  -4.547  1.00  0.00           C  
ATOM   3358  HD1 TYR A 226      19.694  -0.337  -5.194  1.00  0.00           H  
ATOM   3359  CE1 TYR A 226      20.910  -0.437  -3.450  1.00  0.00           C  
ATOM   3360  HE1 TYR A 226      20.607  -1.443  -3.201  1.00  0.00           H  
ATOM   3361  CZ  TYR A 226      21.574   0.266  -2.421  1.00  0.00           C  
ATOM   3362  OH  TYR A 226      21.994  -0.315  -1.304  1.00  0.00           O  
ATOM   3363  HH  TYR A 226      21.378  -1.000  -1.033  1.00  0.00           H  
ATOM   3364  CE2 TYR A 226      21.748   1.715  -2.609  1.00  0.00           C  
ATOM   3365  HE2 TYR A 226      22.334   2.194  -1.838  1.00  0.00           H  
ATOM   3366  CD2 TYR A 226      21.287   2.405  -3.751  1.00  0.00           C  
ATOM   3367  HD2 TYR A 226      21.596   3.413  -3.984  1.00  0.00           H  
ATOM   3368  C   TYR A 226      20.167   2.648  -8.505  1.00  0.00           C  
ATOM   3369  O   TYR A 226      20.338   3.818  -8.987  1.00  0.00           O  
ATOM   3370  N   VAL A 227      19.245   1.767  -9.018  1.00  0.00           N  
ATOM   3371  H   VAL A 227      19.198   0.851  -8.597  1.00  0.00           H  
ATOM   3372  CA  VAL A 227      18.368   1.937 -10.152  1.00  0.00           C  
ATOM   3373  HA  VAL A 227      18.932   2.526 -10.875  1.00  0.00           H  
ATOM   3374  CB  VAL A 227      18.058   0.545 -10.809  1.00  0.00           C  
ATOM   3375  HB  VAL A 227      17.508  -0.044 -10.076  1.00  0.00           H  
ATOM   3376  CG1 VAL A 227      17.241   0.568 -12.091  1.00  0.00           C  
ATOM   3377 HG11 VAL A 227      16.326   1.153 -11.992  1.00  0.00           H  
ATOM   3378 HG12 VAL A 227      17.753   1.054 -12.922  1.00  0.00           H  
ATOM   3379 HG13 VAL A 227      17.023  -0.460 -12.381  1.00  0.00           H  
ATOM   3380  CG2 VAL A 227      19.414  -0.024 -11.257  1.00  0.00           C  
ATOM   3381 HG21 VAL A 227      19.759   0.581 -12.096  1.00  0.00           H  
ATOM   3382 HG22 VAL A 227      20.248   0.024 -10.557  1.00  0.00           H  
ATOM   3383 HG23 VAL A 227      19.195  -1.038 -11.595  1.00  0.00           H  
ATOM   3384  C   VAL A 227      17.183   2.842  -9.778  1.00  0.00           C  
ATOM   3385  O   VAL A 227      16.701   2.885  -8.614  1.00  0.00           O  
ATOM   3386  N   GLN A 228      16.764   3.727 -10.675  1.00  0.00           N  
ATOM   3387  H   GLN A 228      17.312   3.721 -11.524  1.00  0.00           H  
ATOM   3388  CA  GLN A 228      15.546   4.495 -10.605  1.00  0.00           C  
ATOM   3389  HA  GLN A 228      15.369   4.808  -9.575  1.00  0.00           H  
ATOM   3390  CB  GLN A 228      15.583   5.756 -11.481  1.00  0.00           C  
ATOM   3391  HB2 GLN A 228      15.954   5.512 -12.477  1.00  0.00           H  
ATOM   3392  HB3 GLN A 228      14.550   6.097 -11.564  1.00  0.00           H  
ATOM   3393  CG  GLN A 228      16.497   6.894 -10.934  1.00  0.00           C  
ATOM   3394  HG2 GLN A 228      16.016   7.397 -10.095  1.00  0.00           H  
ATOM   3395  HG3 GLN A 228      17.443   6.468 -10.600  1.00  0.00           H  
ATOM   3396  CD  GLN A 228      16.951   7.941 -11.941  1.00  0.00           C  
ATOM   3397  OE1 GLN A 228      17.468   7.584 -13.001  1.00  0.00           O  
ATOM   3398  NE2 GLN A 228      16.710   9.211 -11.707  1.00  0.00           N  
ATOM   3399 HE21 GLN A 228      16.279   9.402 -10.813  1.00  0.00           H  
ATOM   3400 HE22 GLN A 228      16.952   9.851 -12.449  1.00  0.00           H  
ATOM   3401  C   GLN A 228      14.357   3.629 -10.877  1.00  0.00           C  
ATOM   3402  O   GLN A 228      14.373   2.881 -11.845  1.00  0.00           O  
ATOM   3403  N   PRO A 229      13.178   3.786 -10.262  1.00  0.00           N  
ATOM   3404  CD  PRO A 229      12.878   4.893  -9.298  1.00  0.00           C  
ATOM   3405  HD2 PRO A 229      13.230   5.896  -9.543  1.00  0.00           H  
ATOM   3406  HD3 PRO A 229      13.262   4.649  -8.307  1.00  0.00           H  
ATOM   3407  CG  PRO A 229      11.368   4.864  -9.290  1.00  0.00           C  
ATOM   3408  HG2 PRO A 229      10.974   5.594  -9.997  1.00  0.00           H  
ATOM   3409  HG3 PRO A 229      11.008   5.071  -8.282  1.00  0.00           H  
ATOM   3410  CB  PRO A 229      10.858   3.401  -9.678  1.00  0.00           C  
ATOM   3411  HB2 PRO A 229       9.780   3.365  -9.839  1.00  0.00           H  
ATOM   3412  HB3 PRO A 229      11.084   2.894  -8.741  1.00  0.00           H  
ATOM   3413  CA  PRO A 229      11.935   3.194 -10.757  1.00  0.00           C  
ATOM   3414  HA  PRO A 229      12.041   2.109 -10.738  1.00  0.00           H  
ATOM   3415  C   PRO A 229      11.593   3.593 -12.208  1.00  0.00           C  
ATOM   3416  O   PRO A 229      11.113   2.787 -12.987  1.00  0.00           O  
ATOM   3417  N   SER A 230      11.963   4.813 -12.601  1.00  0.00           N  
ATOM   3418  H   SER A 230      12.145   5.505 -11.889  1.00  0.00           H  
ATOM   3419  CA  SER A 230      11.813   5.385 -13.889  1.00  0.00           C  
ATOM   3420  HA  SER A 230      10.746   5.333 -14.104  1.00  0.00           H  
ATOM   3421  CB  SER A 230      12.196   6.863 -14.007  1.00  0.00           C  
ATOM   3422  HB2 SER A 230      13.213   7.040 -13.656  1.00  0.00           H  
ATOM   3423  HB3 SER A 230      11.900   7.209 -14.996  1.00  0.00           H  
ATOM   3424  OG  SER A 230      11.478   7.598 -13.072  1.00  0.00           O  
ATOM   3425  HG  SER A 230      10.555   7.639 -13.332  1.00  0.00           H  
ATOM   3426  C   SER A 230      12.610   4.671 -14.943  1.00  0.00           C  
ATOM   3427  O   SER A 230      12.225   4.701 -16.145  1.00  0.00           O  
ATOM   3428  N   GLU A 231      13.751   4.030 -14.566  1.00  0.00           N  
ATOM   3429  H   GLU A 231      13.965   3.955 -13.582  1.00  0.00           H  
ATOM   3430  CA  GLU A 231      14.550   3.317 -15.651  1.00  0.00           C  
ATOM   3431  HA  GLU A 231      14.608   3.903 -16.568  1.00  0.00           H  
ATOM   3432  CB  GLU A 231      16.037   3.148 -15.236  1.00  0.00           C  
ATOM   3433  HB2 GLU A 231      16.293   2.487 -14.408  1.00  0.00           H  
ATOM   3434  HB3 GLU A 231      16.585   2.687 -16.058  1.00  0.00           H  
ATOM   3435  CG  GLU A 231      16.753   4.567 -15.111  1.00  0.00           C  
ATOM   3436  HG2 GLU A 231      16.934   4.974 -16.105  1.00  0.00           H  
ATOM   3437  HG3 GLU A 231      16.050   5.301 -14.717  1.00  0.00           H  
ATOM   3438  CD  GLU A 231      18.046   4.581 -14.289  1.00  0.00           C  
ATOM   3439  OE1 GLU A 231      18.986   5.349 -14.668  1.00  0.00           O  
ATOM   3440  OE2 GLU A 231      18.147   4.005 -13.189  1.00  0.00           O  
ATOM   3441  C   GLU A 231      13.922   1.946 -15.883  1.00  0.00           C  
ATOM   3442  O   GLU A 231      14.003   1.398 -16.953  1.00  0.00           O  
ATOM   3443  N   VAL A 232      13.313   1.367 -14.841  1.00  0.00           N  
ATOM   3444  H   VAL A 232      13.391   1.812 -13.937  1.00  0.00           H  
ATOM   3445  CA  VAL A 232      12.423   0.195 -14.938  1.00  0.00           C  
ATOM   3446  HA  VAL A 232      12.895  -0.496 -15.636  1.00  0.00           H  
ATOM   3447  CB  VAL A 232      12.147  -0.440 -13.597  1.00  0.00           C  
ATOM   3448  HB  VAL A 232      11.461   0.157 -12.995  1.00  0.00           H  
ATOM   3449  CG1 VAL A 232      11.370  -1.775 -13.843  1.00  0.00           C  
ATOM   3450 HG11 VAL A 232      10.329  -1.581 -14.104  1.00  0.00           H  
ATOM   3451 HG12 VAL A 232      11.758  -2.247 -14.745  1.00  0.00           H  
ATOM   3452 HG13 VAL A 232      11.505  -2.450 -12.998  1.00  0.00           H  
ATOM   3453  CG2 VAL A 232      13.464  -0.591 -12.802  1.00  0.00           C  
ATOM   3454 HG21 VAL A 232      13.759   0.415 -12.505  1.00  0.00           H  
ATOM   3455 HG22 VAL A 232      13.317  -1.250 -11.946  1.00  0.00           H  
ATOM   3456 HG23 VAL A 232      14.166  -1.082 -13.477  1.00  0.00           H  
ATOM   3457  C   VAL A 232      11.073   0.422 -15.680  1.00  0.00           C  
ATOM   3458  O   VAL A 232      10.682  -0.285 -16.625  1.00  0.00           O  
ATOM   3459  N   ALA A 233      10.492   1.614 -15.417  1.00  0.00           N  
ATOM   3460  H   ALA A 233      10.695   2.142 -14.580  1.00  0.00           H  
ATOM   3461  CA  ALA A 233       9.274   2.079 -16.066  1.00  0.00           C  
ATOM   3462  HA  ALA A 233       8.590   1.234 -16.142  1.00  0.00           H  
ATOM   3463  CB  ALA A 233       8.666   3.281 -15.256  1.00  0.00           C  
ATOM   3464  HB1 ALA A 233       7.601   3.393 -15.463  1.00  0.00           H  
ATOM   3465  HB2 ALA A 233       8.786   3.002 -14.209  1.00  0.00           H  
ATOM   3466  HB3 ALA A 233       9.181   4.218 -15.460  1.00  0.00           H  
ATOM   3467  C   ALA A 233       9.435   2.519 -17.540  1.00  0.00           C  
ATOM   3468  O   ALA A 233       8.449   2.560 -18.266  1.00  0.00           O  
ATOM   3469  N   GLU A 234      10.668   2.852 -18.016  1.00  0.00           N  
ATOM   3470  H   GLU A 234      11.392   2.895 -17.312  1.00  0.00           H  
ATOM   3471  CA  GLU A 234      10.954   2.930 -19.426  1.00  0.00           C  
ATOM   3472  HA  GLU A 234      10.182   3.568 -19.856  1.00  0.00           H  
ATOM   3473  CB  GLU A 234      12.289   3.654 -19.685  1.00  0.00           C  
ATOM   3474  HB2 GLU A 234      12.351   4.490 -18.988  1.00  0.00           H  
ATOM   3475  HB3 GLU A 234      13.060   3.011 -19.262  1.00  0.00           H  
ATOM   3476  CG  GLU A 234      12.531   3.933 -21.186  1.00  0.00           C  
ATOM   3477  HG2 GLU A 234      13.618   3.991 -21.131  1.00  0.00           H  
ATOM   3478  HG3 GLU A 234      12.319   3.045 -21.780  1.00  0.00           H  
ATOM   3479  CD  GLU A 234      12.047   5.219 -21.726  1.00  0.00           C  
ATOM   3480  OE1 GLU A 234      11.509   5.144 -22.850  1.00  0.00           O  
ATOM   3481  OE2 GLU A 234      12.195   6.290 -21.130  1.00  0.00           O  
ATOM   3482  C   GLU A 234      10.876   1.578 -20.133  1.00  0.00           C  
ATOM   3483  O   GLU A 234      10.234   1.465 -21.150  1.00  0.00           O  
ATOM   3484  N   MET A 235      11.402   0.496 -19.527  1.00  0.00           N  
ATOM   3485  H   MET A 235      11.934   0.577 -18.673  1.00  0.00           H  
ATOM   3486  CA  MET A 235      11.461  -0.775 -20.273  1.00  0.00           C  
ATOM   3487  HA  MET A 235      11.994  -0.537 -21.194  1.00  0.00           H  
ATOM   3488  CB  MET A 235      12.401  -1.807 -19.559  1.00  0.00           C  
ATOM   3489  HB2 MET A 235      13.401  -1.378 -19.501  1.00  0.00           H  
ATOM   3490  HB3 MET A 235      12.084  -2.016 -18.537  1.00  0.00           H  
ATOM   3491  CG  MET A 235      12.618  -3.094 -20.375  1.00  0.00           C  
ATOM   3492  HG2 MET A 235      11.717  -3.482 -20.850  1.00  0.00           H  
ATOM   3493  HG3 MET A 235      13.198  -2.831 -21.260  1.00  0.00           H  
ATOM   3494  SD  MET A 235      13.674  -4.300 -19.625  1.00  0.00           S  
ATOM   3495  CE  MET A 235      15.427  -3.784 -19.782  1.00  0.00           C  
ATOM   3496  HE1 MET A 235      15.521  -2.814 -19.297  1.00  0.00           H  
ATOM   3497  HE2 MET A 235      16.111  -4.500 -19.326  1.00  0.00           H  
ATOM   3498  HE3 MET A 235      15.650  -3.697 -20.846  1.00  0.00           H  
ATOM   3499  C   MET A 235      10.041  -1.406 -20.375  1.00  0.00           C  
ATOM   3500  O   MET A 235       9.767  -2.070 -21.375  1.00  0.00           O  
ATOM   3501  N   VAL A 236       9.159  -1.258 -19.393  1.00  0.00           N  
ATOM   3502  H   VAL A 236       9.491  -0.866 -18.523  1.00  0.00           H  
ATOM   3503  CA  VAL A 236       7.777  -1.648 -19.434  1.00  0.00           C  
ATOM   3504  HA  VAL A 236       7.864  -2.688 -19.747  1.00  0.00           H  
ATOM   3505  CB  VAL A 236       7.185  -1.657 -17.994  1.00  0.00           C  
ATOM   3506  HB  VAL A 236       7.286  -0.682 -17.517  1.00  0.00           H  
ATOM   3507  CG1 VAL A 236       5.742  -2.104 -17.829  1.00  0.00           C  
ATOM   3508 HG11 VAL A 236       4.999  -1.490 -18.336  1.00  0.00           H  
ATOM   3509 HG12 VAL A 236       5.645  -3.049 -18.364  1.00  0.00           H  
ATOM   3510 HG13 VAL A 236       5.541  -2.238 -16.765  1.00  0.00           H  
ATOM   3511  CG2 VAL A 236       8.072  -2.528 -17.108  1.00  0.00           C  
ATOM   3512 HG21 VAL A 236       7.878  -2.344 -16.050  1.00  0.00           H  
ATOM   3513 HG22 VAL A 236       7.961  -3.606 -17.223  1.00  0.00           H  
ATOM   3514 HG23 VAL A 236       9.148  -2.386 -17.201  1.00  0.00           H  
ATOM   3515  C   VAL A 236       6.956  -0.839 -20.423  1.00  0.00           C  
ATOM   3516  O   VAL A 236       6.116  -1.417 -21.113  1.00  0.00           O  
ATOM   3517  N   ALA A 237       7.267   0.424 -20.548  1.00  0.00           N  
ATOM   3518  H   ALA A 237       7.877   0.816 -19.846  1.00  0.00           H  
ATOM   3519  CA  ALA A 237       6.790   1.390 -21.556  1.00  0.00           C  
ATOM   3520  HA  ALA A 237       5.700   1.422 -21.545  1.00  0.00           H  
ATOM   3521  CB  ALA A 237       7.138   2.862 -21.227  1.00  0.00           C  
ATOM   3522  HB1 ALA A 237       8.174   3.021 -20.928  1.00  0.00           H  
ATOM   3523  HB2 ALA A 237       7.050   3.398 -22.172  1.00  0.00           H  
ATOM   3524  HB3 ALA A 237       6.540   3.278 -20.417  1.00  0.00           H  
ATOM   3525  C   ALA A 237       7.248   1.105 -22.919  1.00  0.00           C  
ATOM   3526  O   ALA A 237       6.447   1.177 -23.909  1.00  0.00           O  
ATOM   3527  N   TYR A 238       8.473   0.569 -23.099  1.00  0.00           N  
ATOM   3528  H   TYR A 238       9.207   0.588 -22.407  1.00  0.00           H  
ATOM   3529  CA  TYR A 238       8.991   0.073 -24.384  1.00  0.00           C  
ATOM   3530  HA  TYR A 238       8.658   0.763 -25.159  1.00  0.00           H  
ATOM   3531  CB  TYR A 238      10.491   0.073 -24.369  1.00  0.00           C  
ATOM   3532  HB2 TYR A 238      10.799   1.118 -24.414  1.00  0.00           H  
ATOM   3533  HB3 TYR A 238      10.764  -0.195 -23.348  1.00  0.00           H  
ATOM   3534  CG  TYR A 238      11.220  -0.822 -25.280  1.00  0.00           C  
ATOM   3535  CD1 TYR A 238      11.329  -0.480 -26.622  1.00  0.00           C  
ATOM   3536  HD1 TYR A 238      11.079   0.521 -26.940  1.00  0.00           H  
ATOM   3537  CE1 TYR A 238      11.759  -1.441 -27.523  1.00  0.00           C  
ATOM   3538  HE1 TYR A 238      11.809  -1.131 -28.557  1.00  0.00           H  
ATOM   3539  CZ  TYR A 238      12.021  -2.752 -27.179  1.00  0.00           C  
ATOM   3540  OH  TYR A 238      12.447  -3.685 -28.062  1.00  0.00           O  
ATOM   3541  HH  TYR A 238      12.462  -3.398 -28.978  1.00  0.00           H  
ATOM   3542  CE2 TYR A 238      12.033  -3.085 -25.810  1.00  0.00           C  
ATOM   3543  HE2 TYR A 238      12.272  -4.052 -25.394  1.00  0.00           H  
ATOM   3544  CD2 TYR A 238      11.609  -2.088 -24.846  1.00  0.00           C  
ATOM   3545  HD2 TYR A 238      11.623  -2.429 -23.821  1.00  0.00           H  
ATOM   3546  C   TYR A 238       8.380  -1.241 -24.839  1.00  0.00           C  
ATOM   3547  O   TYR A 238       8.057  -1.361 -26.057  1.00  0.00           O  
ATOM   3548  N   LEU A 239       8.210  -2.196 -23.933  1.00  0.00           N  
ATOM   3549  H   LEU A 239       8.651  -2.022 -23.041  1.00  0.00           H  
ATOM   3550  CA  LEU A 239       7.504  -3.478 -24.308  1.00  0.00           C  
ATOM   3551  HA  LEU A 239       8.088  -3.809 -25.167  1.00  0.00           H  
ATOM   3552  CB  LEU A 239       7.740  -4.486 -23.152  1.00  0.00           C  
ATOM   3553  HB2 LEU A 239       7.477  -3.940 -22.246  1.00  0.00           H  
ATOM   3554  HB3 LEU A 239       7.050  -5.326 -23.225  1.00  0.00           H  
ATOM   3555  CG  LEU A 239       9.128  -5.154 -23.003  1.00  0.00           C  
ATOM   3556  HG  LEU A 239       9.926  -4.412 -22.977  1.00  0.00           H  
ATOM   3557  CD1 LEU A 239       9.304  -5.924 -21.706  1.00  0.00           C  
ATOM   3558 HD11 LEU A 239      10.362  -6.163 -21.602  1.00  0.00           H  
ATOM   3559 HD12 LEU A 239       9.178  -5.256 -20.854  1.00  0.00           H  
ATOM   3560 HD13 LEU A 239       8.664  -6.804 -21.643  1.00  0.00           H  
ATOM   3561  CD2 LEU A 239       9.155  -6.089 -24.198  1.00  0.00           C  
ATOM   3562 HD21 LEU A 239       8.277  -6.728 -24.282  1.00  0.00           H  
ATOM   3563 HD22 LEU A 239       9.226  -5.604 -25.171  1.00  0.00           H  
ATOM   3564 HD23 LEU A 239      10.037  -6.729 -24.153  1.00  0.00           H  
ATOM   3565  C   LEU A 239       6.051  -3.350 -24.639  1.00  0.00           C  
ATOM   3566  O   LEU A 239       5.594  -4.091 -25.487  1.00  0.00           O  
ATOM   3567  N   ILE A 240       5.200  -2.413 -24.047  1.00  0.00           N  
ATOM   3568  H   ILE A 240       5.626  -1.761 -23.404  1.00  0.00           H  
ATOM   3569  CA  ILE A 240       3.844  -2.172 -24.359  1.00  0.00           C  
ATOM   3570  HA  ILE A 240       3.501  -3.144 -24.714  1.00  0.00           H  
ATOM   3571  CB  ILE A 240       2.982  -1.747 -23.182  1.00  0.00           C  
ATOM   3572  HB  ILE A 240       1.923  -1.708 -23.436  1.00  0.00           H  
ATOM   3573  CG2 ILE A 240       2.994  -2.671 -21.969  1.00  0.00           C  
ATOM   3574 HG21 ILE A 240       2.585  -3.673 -22.104  1.00  0.00           H  
ATOM   3575 HG22 ILE A 240       3.998  -2.740 -21.548  1.00  0.00           H  
ATOM   3576 HG23 ILE A 240       2.453  -2.117 -21.202  1.00  0.00           H  
ATOM   3577  CG1 ILE A 240       3.377  -0.321 -22.696  1.00  0.00           C  
ATOM   3578 HG12 ILE A 240       3.433  -0.193 -21.615  1.00  0.00           H  
ATOM   3579 HG13 ILE A 240       4.418  -0.106 -22.941  1.00  0.00           H  
ATOM   3580  CD1 ILE A 240       2.430   0.739 -23.303  1.00  0.00           C  
ATOM   3581 HD11 ILE A 240       2.321   0.722 -24.387  1.00  0.00           H  
ATOM   3582 HD12 ILE A 240       1.478   0.666 -22.777  1.00  0.00           H  
ATOM   3583 HD13 ILE A 240       2.917   1.670 -23.011  1.00  0.00           H  
ATOM   3584  C   ILE A 240       3.783  -1.210 -25.507  1.00  0.00           C  
ATOM   3585  O   ILE A 240       2.699  -1.097 -26.083  1.00  0.00           O  
ATOM   3586  N   GLY A 241       4.921  -0.718 -26.056  1.00  0.00           N  
ATOM   3587  H   GLY A 241       5.821  -1.010 -25.702  1.00  0.00           H  
ATOM   3588  CA  GLY A 241       4.942   0.246 -27.136  1.00  0.00           C  
ATOM   3589  HA2 GLY A 241       4.084   0.918 -27.098  1.00  0.00           H  
ATOM   3590  HA3 GLY A 241       5.809   0.903 -27.059  1.00  0.00           H  
ATOM   3591  C   GLY A 241       5.001  -0.323 -28.559  1.00  0.00           C  
ATOM   3592  O   GLY A 241       4.896  -1.522 -28.722  1.00  0.00           O  
ATOM   3593  N   PRO A 242       5.183   0.519 -29.590  1.00  0.00           N  
ATOM   3594  CD  PRO A 242       5.387   1.992 -29.531  1.00  0.00           C  
ATOM   3595  HD2 PRO A 242       6.161   2.204 -28.794  1.00  0.00           H  
ATOM   3596  HD3 PRO A 242       4.419   2.423 -29.272  1.00  0.00           H  
ATOM   3597  CG  PRO A 242       5.881   2.340 -30.956  1.00  0.00           C  
ATOM   3598  HG2 PRO A 242       6.966   2.302 -31.052  1.00  0.00           H  
ATOM   3599  HG3 PRO A 242       5.513   3.340 -31.186  1.00  0.00           H  
ATOM   3600  CB  PRO A 242       5.224   1.282 -31.822  1.00  0.00           C  
ATOM   3601  HB2 PRO A 242       5.730   1.134 -32.776  1.00  0.00           H  
ATOM   3602  HB3 PRO A 242       4.183   1.569 -31.968  1.00  0.00           H  
ATOM   3603  CA  PRO A 242       5.309   0.010 -31.006  1.00  0.00           C  
ATOM   3604  HA  PRO A 242       4.452  -0.622 -31.239  1.00  0.00           H  
ATOM   3605  C   PRO A 242       6.605  -0.718 -31.216  1.00  0.00           C  
ATOM   3606  O   PRO A 242       7.605  -0.270 -30.608  1.00  0.00           O  
ATOM   3607  N   GLY A 243       6.666  -1.704 -32.083  1.00  0.00           N  
ATOM   3608  H   GLY A 243       5.761  -2.001 -32.419  1.00  0.00           H  
ATOM   3609  CA  GLY A 243       7.886  -2.236 -32.597  1.00  0.00           C  
ATOM   3610  HA2 GLY A 243       7.675  -2.651 -33.583  1.00  0.00           H  
ATOM   3611  HA3 GLY A 243       8.623  -1.434 -32.571  1.00  0.00           H  
ATOM   3612  C   GLY A 243       8.382  -3.327 -31.715  1.00  0.00           C  
ATOM   3613  O   GLY A 243       9.408  -3.982 -32.013  1.00  0.00           O  
ATOM   3614  N   ALA A 244       7.848  -3.588 -30.505  1.00  0.00           N  
ATOM   3615  H   ALA A 244       7.154  -2.920 -30.201  1.00  0.00           H  
ATOM   3616  CA  ALA A 244       8.213  -4.738 -29.633  1.00  0.00           C  
ATOM   3617  HA  ALA A 244       9.219  -5.028 -29.936  1.00  0.00           H  
ATOM   3618  CB  ALA A 244       8.328  -4.250 -28.115  1.00  0.00           C  
ATOM   3619  HB1 ALA A 244       9.209  -3.614 -28.025  1.00  0.00           H  
ATOM   3620  HB2 ALA A 244       7.387  -3.798 -27.801  1.00  0.00           H  
ATOM   3621  HB3 ALA A 244       8.462  -5.101 -27.447  1.00  0.00           H  
ATOM   3622  C   ALA A 244       7.338  -5.975 -29.767  1.00  0.00           C  
ATOM   3623  O   ALA A 244       7.427  -6.986 -29.106  1.00  0.00           O  
ATOM   3624  N   ALA A 245       6.642  -5.996 -30.891  1.00  0.00           N  
ATOM   3625  H   ALA A 245       6.647  -5.115 -31.385  1.00  0.00           H  
ATOM   3626  CA  ALA A 245       6.129  -7.235 -31.558  1.00  0.00           C  
ATOM   3627  HA  ALA A 245       5.299  -7.634 -30.975  1.00  0.00           H  
ATOM   3628  CB  ALA A 245       5.414  -6.758 -32.922  1.00  0.00           C  
ATOM   3629  HB1 ALA A 245       6.098  -6.465 -33.718  1.00  0.00           H  
ATOM   3630  HB2 ALA A 245       4.822  -7.511 -33.441  1.00  0.00           H  
ATOM   3631  HB3 ALA A 245       4.842  -5.848 -32.745  1.00  0.00           H  
ATOM   3632  C   ALA A 245       7.108  -8.433 -31.661  1.00  0.00           C  
ATOM   3633  O   ALA A 245       6.861  -9.618 -31.417  1.00  0.00           O  
ATOM   3634  N   ALA A 246       8.298  -8.037 -32.056  1.00  0.00           N  
ATOM   3635  H   ALA A 246       8.432  -7.049 -32.214  1.00  0.00           H  
ATOM   3636  CA  ALA A 246       9.468  -8.939 -32.104  1.00  0.00           C  
ATOM   3637  HA  ALA A 246       9.285  -9.838 -32.694  1.00  0.00           H  
ATOM   3638  CB  ALA A 246      10.485  -7.986 -32.732  1.00  0.00           C  
ATOM   3639  HB1 ALA A 246      11.321  -8.665 -32.902  1.00  0.00           H  
ATOM   3640  HB2 ALA A 246      10.114  -7.658 -33.703  1.00  0.00           H  
ATOM   3641  HB3 ALA A 246      10.815  -7.225 -32.024  1.00  0.00           H  
ATOM   3642  C   ALA A 246      10.025  -9.527 -30.788  1.00  0.00           C  
ATOM   3643  O   ALA A 246      10.954 -10.381 -30.765  1.00  0.00           O  
ATOM   3644  N   VAL A 247       9.460  -9.086 -29.642  1.00  0.00           N  
ATOM   3645  H   VAL A 247       8.745  -8.384 -29.766  1.00  0.00           H  
ATOM   3646  CA  VAL A 247       9.838  -9.389 -28.216  1.00  0.00           C  
ATOM   3647  HA  VAL A 247      10.726 -10.017 -28.282  1.00  0.00           H  
ATOM   3648  CB  VAL A 247      10.236  -8.142 -27.475  1.00  0.00           C  
ATOM   3649  HB  VAL A 247       9.380  -7.468 -27.477  1.00  0.00           H  
ATOM   3650  CG1 VAL A 247      10.815  -8.544 -26.039  1.00  0.00           C  
ATOM   3651 HG11 VAL A 247       9.929  -8.739 -25.436  1.00  0.00           H  
ATOM   3652 HG12 VAL A 247      11.381  -9.474 -26.079  1.00  0.00           H  
ATOM   3653 HG13 VAL A 247      11.328  -7.712 -25.555  1.00  0.00           H  
ATOM   3654  CG2 VAL A 247      11.316  -7.272 -28.152  1.00  0.00           C  
ATOM   3655 HG21 VAL A 247      10.829  -6.769 -28.987  1.00  0.00           H  
ATOM   3656 HG22 VAL A 247      11.665  -6.475 -27.496  1.00  0.00           H  
ATOM   3657 HG23 VAL A 247      12.163  -7.796 -28.595  1.00  0.00           H  
ATOM   3658  C   VAL A 247       8.640 -10.123 -27.543  1.00  0.00           C  
ATOM   3659  O   VAL A 247       7.600  -9.555 -27.143  1.00  0.00           O  
ATOM   3660  N   THR A 248       8.779 -11.362 -27.208  1.00  0.00           N  
ATOM   3661  H   THR A 248       9.688 -11.751 -27.411  1.00  0.00           H  
ATOM   3662  CA  THR A 248       7.860 -12.226 -26.440  1.00  0.00           C  
ATOM   3663  HA  THR A 248       7.487 -11.569 -25.654  1.00  0.00           H  
ATOM   3664  CB  THR A 248       6.652 -12.596 -27.357  1.00  0.00           C  
ATOM   3665  HB  THR A 248       6.259 -11.662 -27.758  1.00  0.00           H  
ATOM   3666  CG2 THR A 248       6.951 -13.484 -28.552  1.00  0.00           C  
ATOM   3667 HG21 THR A 248       7.535 -14.351 -28.243  1.00  0.00           H  
ATOM   3668 HG22 THR A 248       5.968 -13.756 -28.934  1.00  0.00           H  
ATOM   3669 HG23 THR A 248       7.509 -12.989 -29.348  1.00  0.00           H  
ATOM   3670  OG1 THR A 248       5.656 -13.186 -26.474  1.00  0.00           O  
ATOM   3671  HG1 THR A 248       4.999 -13.609 -27.031  1.00  0.00           H  
ATOM   3672  C   THR A 248       8.529 -13.457 -25.809  1.00  0.00           C  
ATOM   3673  O   THR A 248       9.577 -13.910 -26.352  1.00  0.00           O  
ATOM   3674  N   ALA A 249       8.026 -13.925 -24.683  1.00  0.00           N  
ATOM   3675  H   ALA A 249       7.277 -13.428 -24.224  1.00  0.00           H  
ATOM   3676  CA  ALA A 249       8.607 -15.095 -23.983  1.00  0.00           C  
ATOM   3677  HA  ALA A 249       8.072 -15.445 -23.101  1.00  0.00           H  
ATOM   3678  CB  ALA A 249       8.617 -16.288 -24.924  1.00  0.00           C  
ATOM   3679  HB1 ALA A 249       8.336 -17.239 -24.472  1.00  0.00           H  
ATOM   3680  HB2 ALA A 249       7.837 -16.160 -25.675  1.00  0.00           H  
ATOM   3681  HB3 ALA A 249       9.572 -16.330 -25.449  1.00  0.00           H  
ATOM   3682  C   ALA A 249      10.050 -14.848 -23.355  1.00  0.00           C  
ATOM   3683  O   ALA A 249      10.819 -15.744 -22.994  1.00  0.00           O  
ATOM   3684  N   GLN A 250      10.365 -13.534 -23.114  1.00  0.00           N  
ATOM   3685  H   GLN A 250       9.628 -12.884 -23.352  1.00  0.00           H  
ATOM   3686  CA  GLN A 250      11.659 -12.997 -22.581  1.00  0.00           C  
ATOM   3687  HA  GLN A 250      12.370 -13.823 -22.548  1.00  0.00           H  
ATOM   3688  CB  GLN A 250      12.264 -11.974 -23.572  1.00  0.00           C  
ATOM   3689  HB2 GLN A 250      11.613 -11.100 -23.597  1.00  0.00           H  
ATOM   3690  HB3 GLN A 250      13.290 -11.747 -23.280  1.00  0.00           H  
ATOM   3691  CG  GLN A 250      12.306 -12.514 -25.054  1.00  0.00           C  
ATOM   3692  HG2 GLN A 250      11.259 -12.608 -25.342  1.00  0.00           H  
ATOM   3693  HG3 GLN A 250      12.862 -11.795 -25.655  1.00  0.00           H  
ATOM   3694  CD  GLN A 250      12.990 -13.865 -25.242  1.00  0.00           C  
ATOM   3695  OE1 GLN A 250      14.007 -14.078 -24.601  1.00  0.00           O  
ATOM   3696  NE2 GLN A 250      12.468 -14.785 -26.020  1.00  0.00           N  
ATOM   3697 HE21 GLN A 250      11.577 -14.729 -26.492  1.00  0.00           H  
ATOM   3698 HE22 GLN A 250      13.100 -15.520 -26.303  1.00  0.00           H  
ATOM   3699  C   GLN A 250      11.631 -12.339 -21.185  1.00  0.00           C  
ATOM   3700  O   GLN A 250      10.634 -11.786 -20.762  1.00  0.00           O  
ATOM   3701  N   ALA A 251      12.724 -12.491 -20.474  1.00  0.00           N  
ATOM   3702  H   ALA A 251      13.559 -12.788 -20.958  1.00  0.00           H  
ATOM   3703  CA  ALA A 251      12.883 -12.016 -19.116  1.00  0.00           C  
ATOM   3704  HA  ALA A 251      12.147 -11.323 -18.707  1.00  0.00           H  
ATOM   3705  CB  ALA A 251      13.017 -13.244 -18.150  1.00  0.00           C  
ATOM   3706  HB1 ALA A 251      12.039 -13.720 -18.082  1.00  0.00           H  
ATOM   3707  HB2 ALA A 251      13.697 -13.967 -18.601  1.00  0.00           H  
ATOM   3708  HB3 ALA A 251      13.393 -13.071 -17.141  1.00  0.00           H  
ATOM   3709  C   ALA A 251      14.162 -11.148 -19.110  1.00  0.00           C  
ATOM   3710  O   ALA A 251      15.283 -11.648 -19.175  1.00  0.00           O  
ATOM   3711  N   LEU A 252      13.984  -9.841 -18.994  1.00  0.00           N  
ATOM   3712  H   LEU A 252      13.063  -9.472 -18.812  1.00  0.00           H  
ATOM   3713  CA  LEU A 252      14.970  -8.835 -19.190  1.00  0.00           C  
ATOM   3714  HA  LEU A 252      15.611  -9.194 -19.997  1.00  0.00           H  
ATOM   3715  CB  LEU A 252      14.357  -7.659 -19.933  1.00  0.00           C  
ATOM   3716  HB2 LEU A 252      13.350  -7.476 -19.558  1.00  0.00           H  
ATOM   3717  HB3 LEU A 252      15.085  -6.858 -19.796  1.00  0.00           H  
ATOM   3718  CG  LEU A 252      14.104  -7.837 -21.478  1.00  0.00           C  
ATOM   3719  HG  LEU A 252      15.044  -8.236 -21.860  1.00  0.00           H  
ATOM   3720  CD1 LEU A 252      12.829  -8.639 -21.744  1.00  0.00           C  
ATOM   3721 HD11 LEU A 252      12.033  -8.256 -21.105  1.00  0.00           H  
ATOM   3722 HD12 LEU A 252      12.512  -8.566 -22.784  1.00  0.00           H  
ATOM   3723 HD13 LEU A 252      12.948  -9.716 -21.623  1.00  0.00           H  
ATOM   3724  CD2 LEU A 252      13.763  -6.450 -22.102  1.00  0.00           C  
ATOM   3725 HD21 LEU A 252      14.575  -5.728 -22.012  1.00  0.00           H  
ATOM   3726 HD22 LEU A 252      13.663  -6.571 -23.181  1.00  0.00           H  
ATOM   3727 HD23 LEU A 252      12.854  -6.010 -21.691  1.00  0.00           H  
ATOM   3728  C   LEU A 252      15.610  -8.333 -17.904  1.00  0.00           C  
ATOM   3729  O   LEU A 252      15.001  -8.201 -16.808  1.00  0.00           O  
ATOM   3730  N   ASN A 253      16.937  -8.085 -17.883  1.00  0.00           N  
ATOM   3731  H   ASN A 253      17.498  -8.088 -18.723  1.00  0.00           H  
ATOM   3732  CA  ASN A 253      17.655  -7.521 -16.666  1.00  0.00           C  
ATOM   3733  HA  ASN A 253      17.080  -7.838 -15.796  1.00  0.00           H  
ATOM   3734  CB  ASN A 253      19.147  -8.085 -16.639  1.00  0.00           C  
ATOM   3735  HB2 ASN A 253      19.621  -7.777 -17.571  1.00  0.00           H  
ATOM   3736  HB3 ASN A 253      19.770  -7.723 -15.820  1.00  0.00           H  
ATOM   3737  CG  ASN A 253      19.136  -9.563 -16.526  1.00  0.00           C  
ATOM   3738  OD1 ASN A 253      18.179 -10.203 -16.056  1.00  0.00           O  
ATOM   3739  ND2 ASN A 253      20.173 -10.245 -16.961  1.00  0.00           N  
ATOM   3740 HD21 ASN A 253      20.063 -11.241 -16.838  1.00  0.00           H  
ATOM   3741 HD22 ASN A 253      20.983  -9.756 -17.317  1.00  0.00           H  
ATOM   3742  C   ASN A 253      17.706  -5.957 -16.580  1.00  0.00           C  
ATOM   3743  O   ASN A 253      18.047  -5.312 -17.572  1.00  0.00           O  
ATOM   3744  N   VAL A 254      17.413  -5.345 -15.411  1.00  0.00           N  
ATOM   3745  H   VAL A 254      16.994  -5.867 -14.654  1.00  0.00           H  
ATOM   3746  CA  VAL A 254      17.763  -3.940 -15.126  1.00  0.00           C  
ATOM   3747  HA  VAL A 254      18.517  -3.483 -15.765  1.00  0.00           H  
ATOM   3748  CB  VAL A 254      16.584  -2.965 -15.212  1.00  0.00           C  
ATOM   3749  HB  VAL A 254      16.575  -2.252 -14.387  1.00  0.00           H  
ATOM   3750  CG1 VAL A 254      16.802  -2.192 -16.559  1.00  0.00           C  
ATOM   3751 HG11 VAL A 254      16.049  -1.418 -16.702  1.00  0.00           H  
ATOM   3752 HG12 VAL A 254      17.728  -1.629 -16.439  1.00  0.00           H  
ATOM   3753 HG13 VAL A 254      16.844  -2.899 -17.387  1.00  0.00           H  
ATOM   3754  CG2 VAL A 254      15.262  -3.695 -15.238  1.00  0.00           C  
ATOM   3755 HG21 VAL A 254      15.226  -4.388 -16.078  1.00  0.00           H  
ATOM   3756 HG22 VAL A 254      15.264  -4.265 -14.309  1.00  0.00           H  
ATOM   3757 HG23 VAL A 254      14.422  -3.001 -15.214  1.00  0.00           H  
ATOM   3758  C   VAL A 254      18.540  -3.987 -13.769  1.00  0.00           C  
ATOM   3759  O   VAL A 254      18.500  -3.034 -12.986  1.00  0.00           O  
ATOM   3760  N   CYS A 255      19.273  -5.024 -13.416  1.00  0.00           N  
ATOM   3761  H   CYS A 255      19.435  -5.647 -14.194  1.00  0.00           H  
ATOM   3762  CA  CYS A 255      19.867  -5.126 -12.088  1.00  0.00           C  
ATOM   3763  HA  CYS A 255      19.158  -4.825 -11.316  1.00  0.00           H  
ATOM   3764  CB  CYS A 255      20.068  -6.616 -11.708  1.00  0.00           C  
ATOM   3765  HB2 CYS A 255      20.603  -6.677 -10.760  1.00  0.00           H  
ATOM   3766  HB3 CYS A 255      19.095  -7.102 -11.646  1.00  0.00           H  
ATOM   3767  SG  CYS A 255      21.016  -7.495 -13.002  1.00  0.00           S  
ATOM   3768  HG  CYS A 255      20.753  -8.729 -12.563  1.00  0.00           H  
ATOM   3769  C   CYS A 255      21.116  -4.292 -11.947  1.00  0.00           C  
ATOM   3770  O   CYS A 255      21.785  -4.432 -10.921  1.00  0.00           O  
ATOM   3771  N   GLY A 256      21.467  -3.398 -12.840  1.00  0.00           N  
ATOM   3772  H   GLY A 256      20.909  -3.180 -13.654  1.00  0.00           H  
ATOM   3773  CA  GLY A 256      22.700  -2.573 -12.789  1.00  0.00           C  
ATOM   3774  HA2 GLY A 256      22.649  -1.608 -13.292  1.00  0.00           H  
ATOM   3775  HA3 GLY A 256      22.848  -2.433 -11.718  1.00  0.00           H  
ATOM   3776  C   GLY A 256      23.873  -3.358 -13.369  1.00  0.00           C  
ATOM   3777  O   GLY A 256      25.014  -3.248 -12.917  1.00  0.00           O  
ATOM   3778  N   GLY A 257      23.555  -4.174 -14.398  1.00  0.00           N  
ATOM   3779  H   GLY A 257      22.607  -4.256 -14.739  1.00  0.00           H  
ATOM   3780  CA  GLY A 257      24.587  -5.008 -15.064  1.00  0.00           C  
ATOM   3781  HA2 GLY A 257      24.282  -5.240 -16.085  1.00  0.00           H  
ATOM   3782  HA3 GLY A 257      25.535  -4.477 -14.999  1.00  0.00           H  
ATOM   3783  C   GLY A 257      24.851  -6.375 -14.433  1.00  0.00           C  
ATOM   3784  O   GLY A 257      25.585  -7.111 -15.086  1.00  0.00           O  
ATOM   3785  N   LEU A 258      24.524  -6.646 -13.139  1.00  0.00           N  
ATOM   3786  H   LEU A 258      24.043  -5.944 -12.595  1.00  0.00           H  
ATOM   3787  CA  LEU A 258      24.850  -7.894 -12.398  1.00  0.00           C  
ATOM   3788  HA  LEU A 258      25.928  -7.930 -12.240  1.00  0.00           H  
ATOM   3789  CB  LEU A 258      24.196  -7.776 -10.992  1.00  0.00           C  
ATOM   3790  HB2 LEU A 258      24.535  -6.825 -10.582  1.00  0.00           H  
ATOM   3791  HB3 LEU A 258      23.136  -7.584 -11.155  1.00  0.00           H  
ATOM   3792  CG  LEU A 258      24.515  -8.950 -10.044  1.00  0.00           C  
ATOM   3793  HG  LEU A 258      24.270  -9.909 -10.502  1.00  0.00           H  
ATOM   3794  CD1 LEU A 258      25.985  -8.937  -9.572  1.00  0.00           C  
ATOM   3795 HD11 LEU A 258      26.264  -9.824  -9.004  1.00  0.00           H  
ATOM   3796 HD12 LEU A 258      26.693  -8.883 -10.399  1.00  0.00           H  
ATOM   3797 HD13 LEU A 258      26.188  -8.045  -8.982  1.00  0.00           H  
ATOM   3798  CD2 LEU A 258      23.813  -8.843  -8.685  1.00  0.00           C  
ATOM   3799 HD21 LEU A 258      23.941  -7.873  -8.204  1.00  0.00           H  
ATOM   3800 HD22 LEU A 258      22.777  -9.170  -8.775  1.00  0.00           H  
ATOM   3801 HD23 LEU A 258      24.242  -9.565  -7.991  1.00  0.00           H  
ATOM   3802  C   LEU A 258      24.514  -9.268 -13.027  1.00  0.00           C  
ATOM   3803  O   LEU A 258      25.183 -10.255 -12.877  1.00  0.00           O  
ATOM   3804  N   GLY A 259      23.515  -9.267 -13.895  1.00  0.00           N  
ATOM   3805  H   GLY A 259      23.028  -8.385 -13.962  1.00  0.00           H  
ATOM   3806  CA  GLY A 259      23.036 -10.446 -14.683  1.00  0.00           C  
ATOM   3807  HA2 GLY A 259      22.987 -11.213 -13.910  1.00  0.00           H  
ATOM   3808  HA3 GLY A 259      22.085 -10.097 -15.086  1.00  0.00           H  
ATOM   3809  C   GLY A 259      24.044 -10.901 -15.788  1.00  0.00           C  
ATOM   3810  O   GLY A 259      24.501 -10.151 -16.617  1.00  0.00           O  
ATOM   3811  N   ASN A 260      24.412 -12.187 -15.742  1.00  0.00           N  
ATOM   3812  H   ASN A 260      24.104 -12.725 -14.945  1.00  0.00           H  
ATOM   3813  CA  ASN A 260      25.180 -12.893 -16.811  1.00  0.00           C  
ATOM   3814  HA  ASN A 260      25.657 -12.119 -17.413  1.00  0.00           H  
ATOM   3815  CB  ASN A 260      26.308 -13.828 -16.350  1.00  0.00           C  
ATOM   3816  HB2 ASN A 260      25.858 -14.796 -16.131  1.00  0.00           H  
ATOM   3817  HB3 ASN A 260      27.049 -14.039 -17.119  1.00  0.00           H  
ATOM   3818  CG  ASN A 260      27.071 -13.405 -15.209  1.00  0.00           C  
ATOM   3819  OD1 ASN A 260      27.420 -12.236 -15.091  1.00  0.00           O  
ATOM   3820  ND2 ASN A 260      27.448 -14.306 -14.280  1.00  0.00           N  
ATOM   3821 HD21 ASN A 260      27.456 -15.290 -14.507  1.00  0.00           H  
ATOM   3822 HD22 ASN A 260      27.997 -13.910 -13.530  1.00  0.00           H  
ATOM   3823  C   ASN A 260      24.232 -13.724 -17.768  1.00  0.00           C  
ATOM   3824  O   ASN A 260      24.817 -14.313 -18.781  1.00  0.00           O  
ATOM   3825  N   TYR A 261      22.867 -13.767 -17.538  1.00  0.00           N  
ATOM   3826  H   TYR A 261      22.469 -13.149 -16.846  1.00  0.00           H  
ATOM   3827  CA  TYR A 261      21.877 -14.234 -18.465  1.00  0.00           C  
ATOM   3828  HA  TYR A 261      22.221 -13.913 -19.447  1.00  0.00           H  
ATOM   3829  CB  TYR A 261      21.834 -15.751 -18.475  1.00  0.00           C  
ATOM   3830  HB2 TYR A 261      21.440 -16.175 -19.398  1.00  0.00           H  
ATOM   3831  HB3 TYR A 261      22.846 -16.153 -18.418  1.00  0.00           H  
ATOM   3832  CG  TYR A 261      20.963 -16.272 -17.412  1.00  0.00           C  
ATOM   3833  CD1 TYR A 261      21.519 -16.311 -16.123  1.00  0.00           C  
ATOM   3834  HD1 TYR A 261      22.498 -15.881 -15.972  1.00  0.00           H  
ATOM   3835  CE1 TYR A 261      20.910 -17.121 -15.165  1.00  0.00           C  
ATOM   3836  HE1 TYR A 261      21.302 -17.217 -14.164  1.00  0.00           H  
ATOM   3837  CZ  TYR A 261      19.774 -17.814 -15.443  1.00  0.00           C  
ATOM   3838  OH  TYR A 261      19.157 -18.610 -14.616  1.00  0.00           O  
ATOM   3839  HH  TYR A 261      18.209 -18.724 -14.716  1.00  0.00           H  
ATOM   3840  CE2 TYR A 261      19.185 -17.794 -16.765  1.00  0.00           C  
ATOM   3841  HE2 TYR A 261      18.259 -18.308 -16.978  1.00  0.00           H  
ATOM   3842  CD2 TYR A 261      19.809 -17.072 -17.771  1.00  0.00           C  
ATOM   3843  HD2 TYR A 261      19.468 -17.050 -18.794  1.00  0.00           H  
ATOM   3844  C   TYR A 261      20.534 -13.550 -18.280  1.00  0.00           C  
ATOM   3845  O   TYR A 261      19.674 -13.687 -19.127  1.00  0.00           O  
ATOM   3846  OXT TYR A 261      20.310 -12.930 -17.227  1.00  0.00           O  
ATOM   3847  C6N NDP A 262      12.320  -7.221  -7.355  1.00  0.00           C  
ATOM   3848  H26 NDP A 262      11.938  -8.183  -7.666  1.00  0.00           H  
ATOM   3849  C5N NDP A 262      13.677  -7.023  -7.133  1.00  0.00           C  
ATOM   3850  H25 NDP A 262      14.396  -7.763  -7.451  1.00  0.00           H  
ATOM   3851  C4N NDP A 262      14.179  -5.624  -6.789  1.00  0.00           C  
ATOM   3852  H23 NDP A 262      15.015  -5.796  -6.113  1.00  0.00           H  
ATOM   3853  H24 NDP A 262      14.556  -5.231  -7.734  1.00  0.00           H  
ATOM   3854  C3N NDP A 262      13.129  -4.720  -6.252  1.00  0.00           C  
ATOM   3855  C7N NDP A 262      13.520  -3.509  -5.648  1.00  0.00           C  
ATOM   3856  O7N NDP A 262      14.732  -3.254  -5.490  1.00  0.00           O  
ATOM   3857  N7N NDP A 262      12.756  -2.655  -5.173  1.00  0.00           N  
ATOM   3858  H21 NDP A 262      13.165  -1.906  -4.632  1.00  0.00           H  
ATOM   3859  H22 NDP A 262      11.754  -2.774  -5.169  1.00  0.00           H  
ATOM   3860  C2N NDP A 262      11.806  -4.998  -6.582  1.00  0.00           C  
ATOM   3861  H20 NDP A 262      11.033  -4.257  -6.444  1.00  0.00           H  
ATOM   3862  N1N NDP A 262      11.435  -6.178  -7.160  1.00  0.00           N  
ATOM   3863  C1D NDP A 262       9.993  -6.310  -7.495  1.00  0.00           C  
ATOM   3864  H19 NDP A 262      10.056  -7.039  -8.303  1.00  0.00           H  
ATOM   3865  C2D NDP A 262       9.206  -6.770  -6.245  1.00  0.00           C  
ATOM   3866  H17 NDP A 262       9.484  -6.196  -5.361  1.00  0.00           H  
ATOM   3867  O2D NDP A 262       9.358  -8.149  -5.870  1.00  0.00           O  
ATOM   3868  H18 NDP A 262       8.899  -8.354  -5.052  1.00  0.00           H  
ATOM   3869  C3D NDP A 262       7.764  -6.450  -6.477  1.00  0.00           C  
ATOM   3870  H15 NDP A 262       7.379  -6.262  -5.475  1.00  0.00           H  
ATOM   3871  O3D NDP A 262       7.077  -7.486  -7.227  1.00  0.00           O  
ATOM   3872  H16 NDP A 262       6.339  -7.137  -7.732  1.00  0.00           H  
ATOM   3873  C4D NDP A 262       8.030  -5.216  -7.341  1.00  0.00           C  
ATOM   3874  H14 NDP A 262       7.150  -5.159  -7.981  1.00  0.00           H  
ATOM   3875  O4D NDP A 262       9.261  -5.221  -8.069  1.00  0.00           O  
ATOM   3876  C5D NDP A 262       7.827  -3.886  -6.603  1.00  0.00           C  
ATOM   3877  H13 NDP A 262       6.919  -3.749  -6.015  1.00  0.00           H  
ATOM   3878  H12 NDP A 262       7.659  -3.041  -7.270  1.00  0.00           H  
ATOM   3879  O5D NDP A 262       8.918  -3.528  -5.795  1.00  0.00           O  
ATOM   3880  PN  NDP A 262       8.599  -2.585  -4.517  1.00  0.00           P  
ATOM   3881  O2N NDP A 262       7.736  -1.510  -5.035  1.00  0.00           O  
ATOM   3882  O1N NDP A 262       9.859  -2.332  -3.772  1.00  0.00           O  
ATOM   3883  O3  NDP A 262       7.859  -3.609  -3.718  1.00  0.00           O  
ATOM   3884  PA  NDP A 262       7.108  -3.204  -2.382  1.00  0.00           P  
ATOM   3885  O1A NDP A 262       7.606  -4.069  -1.246  1.00  0.00           O  
ATOM   3886  O2A NDP A 262       6.993  -1.749  -2.215  1.00  0.00           O  
ATOM   3887  O5B NDP A 262       5.713  -3.756  -2.536  1.00  0.00           O  
ATOM   3888  C5B NDP A 262       5.117  -3.721  -3.857  1.00  0.00           C  
ATOM   3889  H2  NDP A 262       5.471  -2.896  -4.474  1.00  0.00           H  
ATOM   3890  H1  NDP A 262       5.476  -4.562  -4.450  1.00  0.00           H  
ATOM   3891  C4B NDP A 262       3.616  -3.628  -3.902  1.00  0.00           C  
ATOM   3892  H3  NDP A 262       3.326  -3.163  -4.844  1.00  0.00           H  
ATOM   3893  O4B NDP A 262       3.132  -4.890  -3.666  1.00  0.00           O  
ATOM   3894  C3B NDP A 262       3.096  -2.768  -2.741  1.00  0.00           C  
ATOM   3895  H4  NDP A 262       3.870  -2.227  -2.197  1.00  0.00           H  
ATOM   3896  O3B NDP A 262       2.263  -1.764  -3.224  1.00  0.00           O  
ATOM   3897  H5  NDP A 262       1.892  -1.266  -2.493  1.00  0.00           H  
ATOM   3898  C2B NDP A 262       2.324  -3.734  -1.862  1.00  0.00           C  
ATOM   3899  H6  NDP A 262       3.001  -4.257  -1.187  1.00  0.00           H  
ATOM   3900  O2B NDP A 262       1.180  -3.178  -1.191  1.00  0.00           O  
ATOM   3901  P2B NDP A 262       1.277  -2.011  -0.093  1.00  0.00           P  
ATOM   3902  O1X NDP A 262       1.268  -0.823  -0.930  1.00  0.00           O  
ATOM   3903  O2X NDP A 262       2.549  -2.292   0.581  1.00  0.00           O  
ATOM   3904  O3X NDP A 262       0.094  -2.139   0.751  1.00  0.00           O  
ATOM   3905  C1B NDP A 262       1.928  -4.726  -2.908  1.00  0.00           C  
ATOM   3906  H7  NDP A 262       1.173  -4.239  -3.525  1.00  0.00           H  
ATOM   3907  N9A NDP A 262       1.405  -5.987  -2.362  1.00  0.00           N  
ATOM   3908  C8A NDP A 262       2.067  -6.924  -1.641  1.00  0.00           C  
ATOM   3909  H8  NDP A 262       3.106  -6.724  -1.429  1.00  0.00           H  
ATOM   3910  N7A NDP A 262       1.306  -7.861  -1.192  1.00  0.00           N  
ATOM   3911  C5A NDP A 262       0.108  -7.708  -1.901  1.00  0.00           C  
ATOM   3912  C6A NDP A 262      -1.124  -8.422  -2.025  1.00  0.00           C  
ATOM   3913  N6A NDP A 262      -1.298  -9.593  -1.503  1.00  0.00           N  
ATOM   3914  H10 NDP A 262      -2.254  -9.907  -1.592  1.00  0.00           H  
ATOM   3915  H9  NDP A 262      -0.761  -9.876  -0.695  1.00  0.00           H  
ATOM   3916  N1A NDP A 262      -2.138  -7.957  -2.755  1.00  0.00           N  
ATOM   3917  C2A NDP A 262      -1.913  -6.845  -3.467  1.00  0.00           C  
ATOM   3918  H11 NDP A 262      -2.680  -6.595  -4.185  1.00  0.00           H  
ATOM   3919  N3A NDP A 262      -0.794  -6.090  -3.444  1.00  0.00           N  
ATOM   3920  C4A NDP A 262       0.166  -6.575  -2.602  1.00  0.00           C  
ATOM      1  N   MET B   1      13.732  -4.940  34.850  1.00  0.00           N1+
ATOM      2  CA  MET B   1      12.321  -4.728  34.584  1.00  0.00           C  
ATOM      3  C   MET B   1      12.186  -3.891  33.335  1.00  0.00           C  
ATOM      4  O   MET B   1      12.693  -2.766  33.266  1.00  0.00           O  
ATOM      5  CB  MET B   1      11.639  -4.069  35.807  1.00  0.00           C  
ATOM      6  CG  MET B   1      10.146  -3.751  35.657  1.00  0.00           C  
ATOM      7  SD  MET B   1       9.807  -2.257  34.687  1.00  0.00           S  
ATOM      8  CE  MET B   1       8.016  -2.268  34.685  1.00  0.00           C  
ATOM      9  HT1 MET B   1      13.910  -5.483  35.724  1.00  0.00           H  
ATOM     10  HT2 MET B   1      14.192  -4.009  34.946  1.00  0.00           H  
ATOM     11  HT3 MET B   1      14.157  -5.436  34.036  1.00  0.00           H  
ATOM     12  HA  MET B   1      11.871  -5.691  34.397  1.00  0.00           H  
ATOM     13  HB1 MET B   1      11.751  -4.723  36.657  1.00  0.00           H  
ATOM     14  HB2 MET B   1      12.156  -3.143  36.021  1.00  0.00           H  
ATOM     15  HG1 MET B   1       9.663  -4.587  35.175  1.00  0.00           H  
ATOM     16  HG2 MET B   1       9.723  -3.626  36.643  1.00  0.00           H  
ATOM     17  HE1 MET B   1       7.663  -2.272  35.705  1.00  0.00           H  
ATOM     18  HE2 MET B   1       7.663  -3.151  34.172  1.00  0.00           H  
ATOM     19  HE3 MET B   1       7.650  -1.386  34.179  1.00  0.00           H  
ATOM     20  N   ALA B   2      11.547  -4.437  32.345  1.00  0.00           N  
ATOM     21  CA  ALA B   2      11.382  -3.752  31.095  1.00  0.00           C  
ATOM     22  C   ALA B   2       9.922  -3.640  30.745  1.00  0.00           C  
ATOM     23  O   ALA B   2       9.140  -4.568  30.982  1.00  0.00           O  
ATOM     24  CB  ALA B   2      12.137  -4.471  29.990  1.00  0.00           C  
ATOM     25  HN  ALA B   2      11.150  -5.334  32.452  1.00  0.00           H  
ATOM     26  HA  ALA B   2      11.796  -2.759  31.200  1.00  0.00           H  
ATOM     27  HB1 ALA B   2      11.737  -5.466  29.864  1.00  0.00           H  
ATOM     28  HB2 ALA B   2      13.178  -4.537  30.265  1.00  0.00           H  
ATOM     29  HB3 ALA B   2      12.043  -3.924  29.064  1.00  0.00           H  
ATOM     30  N   THR B   3       9.550  -2.515  30.219  1.00  0.00           N  
ATOM     31  CA  THR B   3       8.209  -2.294  29.758  1.00  0.00           C  
ATOM     32  C   THR B   3       8.149  -2.716  28.283  1.00  0.00           C  
ATOM     33  O   THR B   3       8.134  -1.886  27.376  1.00  0.00           O  
ATOM     34  CB  THR B   3       7.829  -0.801  29.912  1.00  0.00           C  
ATOM     35  OG1 THR B   3       8.206  -0.352  31.235  1.00  0.00           O  
ATOM     36  CG2 THR B   3       6.321  -0.602  29.736  1.00  0.00           C  
ATOM     37  HN  THR B   3      10.205  -1.786  30.151  1.00  0.00           H  
ATOM     38  HA  THR B   3       7.538  -2.905  30.343  1.00  0.00           H  
ATOM     39  HB  THR B   3       8.358  -0.221  29.171  1.00  0.00           H  
ATOM     40  HG1 THR B   3       9.174  -0.349  31.278  1.00  0.00           H  
ATOM     41 HG21 THR B   3       5.793  -1.196  30.467  1.00  0.00           H  
ATOM     42 HG22 THR B   3       6.035  -0.911  28.742  1.00  0.00           H  
ATOM     43 HG23 THR B   3       6.074   0.441  29.873  1.00  0.00           H  
ATOM     44  N   LEU B   4       8.245  -4.005  28.067  1.00  0.00           N  
ATOM     45  CA  LEU B   4       8.259  -4.552  26.749  1.00  0.00           C  
ATOM     46  C   LEU B   4       6.880  -5.128  26.477  1.00  0.00           C  
ATOM     47  O   LEU B   4       6.179  -5.523  27.421  1.00  0.00           O  
ATOM     48  CB  LEU B   4       9.342  -5.636  26.653  1.00  0.00           C  
ATOM     49  CG  LEU B   4       9.806  -5.997  25.255  1.00  0.00           C  
ATOM     50  CD1 LEU B   4      10.459  -4.792  24.596  1.00  0.00           C  
ATOM     51  CD2 LEU B   4      10.776  -7.157  25.302  1.00  0.00           C  
ATOM     52  HN  LEU B   4       8.277  -4.619  28.831  1.00  0.00           H  
ATOM     53  HA  LEU B   4       8.474  -3.760  26.049  1.00  0.00           H  
ATOM     54  HB1 LEU B   4      10.216  -5.302  27.189  1.00  0.00           H  
ATOM     55  HB2 LEU B   4       8.965  -6.535  27.117  1.00  0.00           H  
ATOM     56  HG  LEU B   4       8.944  -6.289  24.676  1.00  0.00           H  
ATOM     57 HD11 LEU B   4      10.777  -5.057  23.599  1.00  0.00           H  
ATOM     58 HD12 LEU B   4      11.315  -4.483  25.178  1.00  0.00           H  
ATOM     59 HD13 LEU B   4       9.745  -3.983  24.544  1.00  0.00           H  
ATOM     60 HD21 LEU B   4      11.117  -7.392  24.303  1.00  0.00           H  
ATOM     61 HD22 LEU B   4      10.282  -8.020  25.723  1.00  0.00           H  
ATOM     62 HD23 LEU B   4      11.624  -6.891  25.918  1.00  0.00           H  
ATOM     63  N   LEU B   5       6.487  -5.173  25.232  1.00  0.00           N  
ATOM     64  CA  LEU B   5       5.155  -5.618  24.885  1.00  0.00           C  
ATOM     65  C   LEU B   5       5.053  -7.127  24.884  1.00  0.00           C  
ATOM     66  O   LEU B   5       5.769  -7.810  24.156  1.00  0.00           O  
ATOM     67  CB  LEU B   5       4.743  -5.065  23.520  1.00  0.00           C  
ATOM     68  CG  LEU B   5       4.695  -3.549  23.393  1.00  0.00           C  
ATOM     69  CD1 LEU B   5       4.170  -3.155  22.029  1.00  0.00           C  
ATOM     70  CD2 LEU B   5       3.848  -2.940  24.495  1.00  0.00           C  
ATOM     71  HN  LEU B   5       7.100  -4.928  24.503  1.00  0.00           H  
ATOM     72  HA  LEU B   5       4.474  -5.226  25.624  1.00  0.00           H  
ATOM     73  HB1 LEU B   5       5.460  -5.426  22.798  1.00  0.00           H  
ATOM     74  HB2 LEU B   5       3.776  -5.456  23.244  1.00  0.00           H  
ATOM     75  HG  LEU B   5       5.699  -3.161  23.482  1.00  0.00           H  
ATOM     76 HD11 LEU B   5       4.131  -2.078  21.950  1.00  0.00           H  
ATOM     77 HD12 LEU B   5       3.180  -3.567  21.896  1.00  0.00           H  
ATOM     78 HD13 LEU B   5       4.826  -3.548  21.264  1.00  0.00           H  
ATOM     79 HD21 LEU B   5       2.836  -3.309  24.409  1.00  0.00           H  
ATOM     80 HD22 LEU B   5       3.850  -1.865  24.394  1.00  0.00           H  
ATOM     81 HD23 LEU B   5       4.249  -3.216  25.459  1.00  0.00           H  
ATOM     82  N   THR B   6       4.190  -7.643  25.706  1.00  0.00           N  
ATOM     83  CA  THR B   6       3.953  -9.048  25.739  1.00  0.00           C  
ATOM     84  C   THR B   6       2.826  -9.398  24.759  1.00  0.00           C  
ATOM     85  O   THR B   6       2.337  -8.508  24.019  1.00  0.00           O  
ATOM     86  CB  THR B   6       3.608  -9.545  27.168  1.00  0.00           C  
ATOM     87  OG1 THR B   6       2.422  -8.885  27.671  1.00  0.00           O  
ATOM     88  CG2 THR B   6       4.774  -9.301  28.120  1.00  0.00           C  
ATOM     89  HN  THR B   6       3.684  -7.059  26.316  1.00  0.00           H  
ATOM     90  HA  THR B   6       4.860  -9.532  25.408  1.00  0.00           H  
ATOM     91  HB  THR B   6       3.414 -10.608  27.119  1.00  0.00           H  
ATOM     92  HG1 THR B   6       2.585  -7.925  27.711  1.00  0.00           H  
ATOM     93 HG21 THR B   6       5.007  -8.246  28.141  1.00  0.00           H  
ATOM     94 HG22 THR B   6       5.634  -9.864  27.787  1.00  0.00           H  
ATOM     95 HG23 THR B   6       4.502  -9.630  29.112  1.00  0.00           H  
ATOM     96  N   THR B   7       2.376 -10.635  24.776  1.00  0.00           N  
ATOM     97  CA  THR B   7       1.310 -11.075  23.915  1.00  0.00           C  
ATOM     98  C   THR B   7      -0.008 -10.370  24.310  1.00  0.00           C  
ATOM     99  O   THR B   7      -0.816  -9.985  23.448  1.00  0.00           O  
ATOM    100  CB  THR B   7       1.175 -12.608  24.012  1.00  0.00           C  
ATOM    101  OG1 THR B   7       2.465 -13.189  23.763  1.00  0.00           O  
ATOM    102  CG2 THR B   7       0.187 -13.143  22.988  1.00  0.00           C  
ATOM    103  HN  THR B   7       2.766 -11.314  25.371  1.00  0.00           H  
ATOM    104  HA  THR B   7       1.568 -10.807  22.901  1.00  0.00           H  
ATOM    105  HB  THR B   7       0.848 -12.869  25.009  1.00  0.00           H  
ATOM    106  HG1 THR B   7       2.368 -14.151  23.678  1.00  0.00           H  
ATOM    107 HG21 THR B   7       0.529 -12.903  21.993  1.00  0.00           H  
ATOM    108 HG22 THR B   7      -0.778 -12.688  23.153  1.00  0.00           H  
ATOM    109 HG23 THR B   7       0.101 -14.213  23.091  1.00  0.00           H  
ATOM    110  N   ASP B   8      -0.183 -10.140  25.613  1.00  0.00           N  
ATOM    111  CA  ASP B   8      -1.378  -9.463  26.111  1.00  0.00           C  
ATOM    112  C   ASP B   8      -1.361  -7.992  25.707  1.00  0.00           C  
ATOM    113  O   ASP B   8      -2.390  -7.435  25.295  1.00  0.00           O  
ATOM    114  CB  ASP B   8      -1.487  -9.593  27.630  1.00  0.00           C  
ATOM    115  CG  ASP B   8      -2.734  -8.947  28.191  1.00  0.00           C  
ATOM    116  OD1 ASP B   8      -3.825  -9.578  28.136  1.00  0.00           O  
ATOM    117  OD2 ASP B   8      -2.647  -7.795  28.675  1.00  0.00           O  
ATOM    118  HN  ASP B   8       0.505 -10.430  26.251  1.00  0.00           H  
ATOM    119  HA  ASP B   8      -2.232  -9.938  25.652  1.00  0.00           H  
ATOM    120  HB1 ASP B   8      -1.504 -10.640  27.891  1.00  0.00           H  
ATOM    121  HB2 ASP B   8      -0.625  -9.131  28.088  1.00  0.00           H  
ATOM    122  N   ASP B   9      -0.170  -7.384  25.774  1.00  0.00           N  
ATOM    123  CA  ASP B   9       0.012  -5.969  25.393  1.00  0.00           C  
ATOM    124  C   ASP B   9      -0.324  -5.785  23.941  1.00  0.00           C  
ATOM    125  O   ASP B   9      -1.057  -4.858  23.567  1.00  0.00           O  
ATOM    126  CB  ASP B   9       1.453  -5.470  25.611  1.00  0.00           C  
ATOM    127  CG  ASP B   9       1.911  -5.407  27.049  1.00  0.00           C  
ATOM    128  OD1 ASP B   9       1.621  -4.414  27.739  1.00  0.00           O  
ATOM    129  OD2 ASP B   9       2.606  -6.331  27.492  1.00  0.00           O  
ATOM    130  HN  ASP B   9       0.600  -7.904  26.085  1.00  0.00           H  
ATOM    131  HA  ASP B   9      -0.662  -5.371  25.989  1.00  0.00           H  
ATOM    132  HB1 ASP B   9       2.130  -6.127  25.088  1.00  0.00           H  
ATOM    133  HB2 ASP B   9       1.521  -4.479  25.186  1.00  0.00           H  
ATOM    134  N   LEU B  10       0.207  -6.688  23.124  1.00  0.00           N  
ATOM    135  CA  LEU B  10      -0.016  -6.679  21.692  1.00  0.00           C  
ATOM    136  C   LEU B  10      -1.501  -6.803  21.380  1.00  0.00           C  
ATOM    137  O   LEU B  10      -2.023  -6.085  20.536  1.00  0.00           O  
ATOM    138  CB  LEU B  10       0.733  -7.832  21.035  1.00  0.00           C  
ATOM    139  CG  LEU B  10       0.635  -7.905  19.511  1.00  0.00           C  
ATOM    140  CD1 LEU B  10       1.338  -6.721  18.851  1.00  0.00           C  
ATOM    141  CD2 LEU B  10       1.184  -9.218  19.009  1.00  0.00           C  
ATOM    142  HN  LEU B  10       0.792  -7.380  23.508  1.00  0.00           H  
ATOM    143  HA  LEU B  10       0.360  -5.748  21.292  1.00  0.00           H  
ATOM    144  HB1 LEU B  10       1.776  -7.758  21.307  1.00  0.00           H  
ATOM    145  HB2 LEU B  10       0.338  -8.754  21.435  1.00  0.00           H  
ATOM    146  HG  LEU B  10      -0.410  -7.848  19.240  1.00  0.00           H  
ATOM    147 HD11 LEU B  10       1.238  -6.793  17.777  1.00  0.00           H  
ATOM    148 HD12 LEU B  10       2.384  -6.735  19.116  1.00  0.00           H  
ATOM    149 HD13 LEU B  10       0.893  -5.801  19.199  1.00  0.00           H  
ATOM    150 HD21 LEU B  10       2.226  -9.299  19.282  1.00  0.00           H  
ATOM    151 HD22 LEU B  10       1.093  -9.262  17.932  1.00  0.00           H  
ATOM    152 HD23 LEU B  10       0.631 -10.032  19.455  1.00  0.00           H  
ATOM    153  N   ARG B  11      -2.179  -7.704  22.087  1.00  0.00           N  
ATOM    154  CA  ARG B  11      -3.610  -7.920  21.890  1.00  0.00           C  
ATOM    155  C   ARG B  11      -4.391  -6.650  22.088  1.00  0.00           C  
ATOM    156  O   ARG B  11      -5.214  -6.302  21.258  1.00  0.00           O  
ATOM    157  CB  ARG B  11      -4.143  -9.009  22.820  1.00  0.00           C  
ATOM    158  CG  ARG B  11      -5.649  -9.220  22.707  1.00  0.00           C  
ATOM    159  CD  ARG B  11      -6.117 -10.387  23.534  1.00  0.00           C  
ATOM    160  NE  ARG B  11      -5.795 -10.255  24.961  1.00  0.00           N  
ATOM    161  CZ  ARG B  11      -6.250 -11.086  25.893  1.00  0.00           C  
ATOM    162  NH1 ARG B  11      -7.223 -11.939  25.581  1.00  0.00           N  
ATOM    163  NH2 ARG B  11      -5.787 -11.022  27.133  1.00  0.00           N  
ATOM    164  HN  ARG B  11      -1.692  -8.249  22.744  1.00  0.00           H  
ATOM    165  HA  ARG B  11      -3.760  -8.239  20.868  1.00  0.00           H  
ATOM    166  HB1 ARG B  11      -3.644  -9.944  22.617  1.00  0.00           H  
ATOM    167  HB2 ARG B  11      -3.920  -8.712  23.835  1.00  0.00           H  
ATOM    168  HG1 ARG B  11      -6.154  -8.333  23.061  1.00  0.00           H  
ATOM    169  HG2 ARG B  11      -5.901  -9.398  21.672  1.00  0.00           H  
ATOM    170  HD1 ARG B  11      -7.190 -10.466  23.440  1.00  0.00           H  
ATOM    171  HD2 ARG B  11      -5.657 -11.286  23.148  1.00  0.00           H  
ATOM    172  HE  ARG B  11      -5.159  -9.543  25.201  1.00  0.00           H  
ATOM    173 HH11 ARG B  11      -7.637 -11.950  24.665  1.00  0.00           H  
ATOM    174 HH12 ARG B  11      -7.560 -12.647  26.217  1.00  0.00           H  
ATOM    175 HH21 ARG B  11      -5.079 -10.360  27.434  1.00  0.00           H  
ATOM    176 HH22 ARG B  11      -6.126 -11.627  27.863  1.00  0.00           H  
ATOM    177  N   ARG B  12      -4.096  -5.936  23.168  1.00  0.00           N  
ATOM    178  CA  ARG B  12      -4.815  -4.707  23.465  1.00  0.00           C  
ATOM    179  C   ARG B  12      -4.580  -3.671  22.370  1.00  0.00           C  
ATOM    180  O   ARG B  12      -5.490  -2.942  22.012  1.00  0.00           O  
ATOM    181  CB  ARG B  12      -4.424  -4.144  24.821  1.00  0.00           C  
ATOM    182  CG  ARG B  12      -4.558  -5.124  25.970  1.00  0.00           C  
ATOM    183  CD  ARG B  12      -4.207  -4.468  27.296  1.00  0.00           C  
ATOM    184  NE  ARG B  12      -2.960  -3.692  27.205  1.00  0.00           N  
ATOM    185  CZ  ARG B  12      -1.759  -4.080  27.665  1.00  0.00           C  
ATOM    186  NH1 ARG B  12      -1.575  -5.304  28.194  1.00  0.00           N  
ATOM    187  NH2 ARG B  12      -0.725  -3.259  27.557  1.00  0.00           N  
ATOM    188  HN  ARG B  12      -3.380  -6.248  23.764  1.00  0.00           H  
ATOM    189  HA  ARG B  12      -5.868  -4.948  23.474  1.00  0.00           H  
ATOM    190  HB1 ARG B  12      -3.392  -3.828  24.776  1.00  0.00           H  
ATOM    191  HB2 ARG B  12      -5.047  -3.286  25.032  1.00  0.00           H  
ATOM    192  HG1 ARG B  12      -5.577  -5.481  26.010  1.00  0.00           H  
ATOM    193  HG2 ARG B  12      -3.886  -5.952  25.792  1.00  0.00           H  
ATOM    194  HD1 ARG B  12      -5.014  -3.807  27.576  1.00  0.00           H  
ATOM    195  HD2 ARG B  12      -4.092  -5.237  28.045  1.00  0.00           H  
ATOM    196  HE  ARG B  12      -3.059  -2.811  26.771  1.00  0.00           H  
ATOM    197 HH11 ARG B  12      -2.292  -6.011  28.279  1.00  0.00           H  
ATOM    198 HH12 ARG B  12      -0.683  -5.579  28.561  1.00  0.00           H  
ATOM    199 HH21 ARG B  12      -0.754  -2.334  27.166  1.00  0.00           H  
ATOM    200 HH22 ARG B  12       0.195  -3.574  27.841  1.00  0.00           H  
ATOM    201  N   ALA B  13      -3.369  -3.661  21.804  1.00  0.00           N  
ATOM    202  CA  ALA B  13      -3.038  -2.749  20.712  1.00  0.00           C  
ATOM    203  C   ALA B  13      -3.880  -3.064  19.494  1.00  0.00           C  
ATOM    204  O   ALA B  13      -4.444  -2.161  18.891  1.00  0.00           O  
ATOM    205  CB  ALA B  13      -1.560  -2.816  20.348  1.00  0.00           C  
ATOM    206  HN  ALA B  13      -2.687  -4.291  22.120  1.00  0.00           H  
ATOM    207  HA  ALA B  13      -3.271  -1.750  21.044  1.00  0.00           H  
ATOM    208  HB1 ALA B  13      -1.380  -2.142  19.520  1.00  0.00           H  
ATOM    209  HB2 ALA B  13      -1.316  -3.823  20.041  1.00  0.00           H  
ATOM    210  HB3 ALA B  13      -0.952  -2.527  21.194  1.00  0.00           H  
ATOM    211  N   LEU B  14      -3.992  -4.354  19.168  1.00  0.00           N  
ATOM    212  CA  LEU B  14      -4.782  -4.815  18.050  1.00  0.00           C  
ATOM    213  C   LEU B  14      -6.276  -4.560  18.259  1.00  0.00           C  
ATOM    214  O   LEU B  14      -7.046  -4.508  17.300  1.00  0.00           O  
ATOM    215  CB  LEU B  14      -4.510  -6.297  17.780  1.00  0.00           C  
ATOM    216  CG  LEU B  14      -3.354  -6.643  16.814  1.00  0.00           C  
ATOM    217  CD1 LEU B  14      -3.644  -6.118  15.420  1.00  0.00           C  
ATOM    218  CD2 LEU B  14      -2.017  -6.106  17.300  1.00  0.00           C  
ATOM    219  HN  LEU B  14      -3.522  -5.053  19.671  1.00  0.00           H  
ATOM    220  HA  LEU B  14      -4.460  -4.252  17.187  1.00  0.00           H  
ATOM    221  HB1 LEU B  14      -4.313  -6.773  18.729  1.00  0.00           H  
ATOM    222  HB2 LEU B  14      -5.420  -6.726  17.400  1.00  0.00           H  
ATOM    223  HG  LEU B  14      -3.287  -7.717  16.742  1.00  0.00           H  
ATOM    224 HD11 LEU B  14      -4.538  -6.588  15.035  1.00  0.00           H  
ATOM    225 HD12 LEU B  14      -2.808  -6.340  14.775  1.00  0.00           H  
ATOM    226 HD13 LEU B  14      -3.786  -5.047  15.463  1.00  0.00           H  
ATOM    227 HD21 LEU B  14      -1.248  -6.336  16.575  1.00  0.00           H  
ATOM    228 HD22 LEU B  14      -1.774  -6.568  18.246  1.00  0.00           H  
ATOM    229 HD23 LEU B  14      -2.085  -5.036  17.430  1.00  0.00           H  
ATOM    230  N   VAL B  15      -6.682  -4.434  19.503  1.00  0.00           N  
ATOM    231  CA  VAL B  15      -8.044  -4.053  19.816  1.00  0.00           C  
ATOM    232  C   VAL B  15      -8.196  -2.568  19.501  1.00  0.00           C  
ATOM    233  O   VAL B  15      -9.066  -2.179  18.738  1.00  0.00           O  
ATOM    234  CB  VAL B  15      -8.392  -4.318  21.316  1.00  0.00           C  
ATOM    235  CG1 VAL B  15      -9.796  -3.836  21.648  1.00  0.00           C  
ATOM    236  CG2 VAL B  15      -8.272  -5.799  21.640  1.00  0.00           C  
ATOM    237  HN  VAL B  15      -6.035  -4.609  20.220  1.00  0.00           H  
ATOM    238  HA  VAL B  15      -8.714  -4.617  19.181  1.00  0.00           H  
ATOM    239  HB  VAL B  15      -7.690  -3.776  21.931  1.00  0.00           H  
ATOM    240 HG11 VAL B  15     -10.504  -4.355  21.019  1.00  0.00           H  
ATOM    241 HG12 VAL B  15      -9.868  -2.772  21.477  1.00  0.00           H  
ATOM    242 HG13 VAL B  15     -10.019  -4.053  22.682  1.00  0.00           H  
ATOM    243 HG21 VAL B  15      -8.520  -5.965  22.676  1.00  0.00           H  
ATOM    244 HG22 VAL B  15      -7.258  -6.118  21.456  1.00  0.00           H  
ATOM    245 HG23 VAL B  15      -8.946  -6.361  21.010  1.00  0.00           H  
ATOM    246  N   GLU B  16      -7.320  -1.763  20.088  1.00  0.00           N  
ATOM    247  CA  GLU B  16      -7.312  -0.317  19.912  1.00  0.00           C  
ATOM    248  C   GLU B  16      -7.216   0.121  18.444  1.00  0.00           C  
ATOM    249  O   GLU B  16      -7.895   1.082  18.039  1.00  0.00           O  
ATOM    250  CB  GLU B  16      -6.166   0.297  20.675  1.00  0.00           C  
ATOM    251  CG  GLU B  16      -6.199   0.051  22.162  1.00  0.00           C  
ATOM    252  CD  GLU B  16      -5.119   0.820  22.853  1.00  0.00           C  
ATOM    253  OE1 GLU B  16      -5.013   2.054  22.672  1.00  0.00           O  
ATOM    254  OE2 GLU B  16      -4.339   0.204  23.592  1.00  0.00           O  
ATOM    255  HN  GLU B  16      -6.645  -2.154  20.687  1.00  0.00           H  
ATOM    256  HA  GLU B  16      -8.230   0.069  20.330  1.00  0.00           H  
ATOM    257  HB1 GLU B  16      -5.244  -0.110  20.285  1.00  0.00           H  
ATOM    258  HB2 GLU B  16      -6.174   1.364  20.505  1.00  0.00           H  
ATOM    259  HG1 GLU B  16      -7.170   0.319  22.544  1.00  0.00           H  
ATOM    260  HG2 GLU B  16      -6.035  -1.004  22.322  1.00  0.00           H  
ATOM    261  N   CYS B  17      -6.381  -0.553  17.663  1.00  0.00           N  
ATOM    262  CA  CYS B  17      -6.201  -0.215  16.268  1.00  0.00           C  
ATOM    263  C   CYS B  17      -7.493  -0.399  15.473  1.00  0.00           C  
ATOM    264  O   CYS B  17      -7.816   0.420  14.606  1.00  0.00           O  
ATOM    265  HN  CYS B  17      -5.856  -1.307  18.017  1.00  0.00           H  
ATOM    266  HA  CYS B  17      -5.936   0.831  16.237  1.00  0.00           H  
ATOM    267  CB  CYS B  17      -5.046  -1.026  15.676  1.00  0.00           C  
ATOM    268  SG  CYS B  17      -3.497  -0.535  16.482  1.00  0.00           S  
ATOM    269  HB1 CYS B  17      -5.222  -2.088  15.844  1.00  0.00           H  
ATOM    270  HB2 CYS B  17      -4.976  -0.833  14.605  1.00  0.00           H  
ATOM    271  HG  CYS B  17      -3.280   0.772  16.277  1.00  0.00           H  
ATOM    272  N   ALA B  18      -8.230  -1.454  15.784  1.00  0.00           N  
ATOM    273  CA  ALA B  18      -9.497  -1.711  15.144  1.00  0.00           C  
ATOM    274  C   ALA B  18     -10.549  -0.773  15.714  1.00  0.00           C  
ATOM    275  O   ALA B  18     -11.232  -0.063  14.973  1.00  0.00           O  
ATOM    276  CB  ALA B  18      -9.911  -3.166  15.342  1.00  0.00           C  
ATOM    277  HN  ALA B  18      -7.896  -2.079  16.462  1.00  0.00           H  
ATOM    278  HA  ALA B  18      -9.385  -1.518  14.088  1.00  0.00           H  
ATOM    279  HB1 ALA B  18      -9.171  -3.818  14.899  1.00  0.00           H  
ATOM    280  HB2 ALA B  18     -10.867  -3.341  14.873  1.00  0.00           H  
ATOM    281  HB3 ALA B  18      -9.979  -3.379  16.399  1.00  0.00           H  
ATOM    282  N   GLY B  19     -10.633  -0.745  17.029  1.00  0.00           N  
ATOM    283  CA  GLY B  19     -11.576   0.093  17.717  1.00  0.00           C  
ATOM    284  C   GLY B  19     -12.982  -0.401  17.525  1.00  0.00           C  
ATOM    285  O   GLY B  19     -13.336  -1.499  17.970  1.00  0.00           O  
ATOM    286  HN  GLY B  19     -10.040  -1.325  17.557  1.00  0.00           H  
ATOM    287  HA1 GLY B  19     -11.338   0.095  18.771  1.00  0.00           H  
ATOM    288  HA2 GLY B  19     -11.504   1.100  17.333  1.00  0.00           H  
ATOM    289  N   GLU B  20     -13.766   0.360  16.822  1.00  0.00           N  
ATOM    290  CA  GLU B  20     -15.107  -0.021  16.555  1.00  0.00           C  
ATOM    291  C   GLU B  20     -15.254  -0.278  15.085  1.00  0.00           C  
ATOM    292  O   GLU B  20     -15.195   0.641  14.255  1.00  0.00           O  
ATOM    293  CB  GLU B  20     -16.125   1.006  17.073  1.00  0.00           C  
ATOM    294  CG  GLU B  20     -15.902   2.429  16.611  1.00  0.00           C  
ATOM    295  CD  GLU B  20     -17.007   3.335  17.041  1.00  0.00           C  
ATOM    296  OE1 GLU B  20     -16.958   3.843  18.165  1.00  0.00           O  
ATOM    297  OE2 GLU B  20     -17.936   3.582  16.245  1.00  0.00           O  
ATOM    298  HN  GLU B  20     -13.415   1.181  16.408  1.00  0.00           H  
ATOM    299  HA  GLU B  20     -15.261  -0.958  17.066  1.00  0.00           H  
ATOM    300  HB1 GLU B  20     -17.105   0.707  16.735  1.00  0.00           H  
ATOM    301  HB2 GLU B  20     -16.114   0.989  18.153  1.00  0.00           H  
ATOM    302  HG1 GLU B  20     -14.978   2.789  17.038  1.00  0.00           H  
ATOM    303  HG2 GLU B  20     -15.838   2.444  15.534  1.00  0.00           H  
ATOM    304  N   THR B  21     -15.353  -1.520  14.764  1.00  0.00           N  
ATOM    305  CA  THR B  21     -15.477  -1.964  13.428  1.00  0.00           C  
ATOM    306  C   THR B  21     -15.841  -3.451  13.493  1.00  0.00           C  
ATOM    307  O   THR B  21     -16.335  -3.906  14.539  1.00  0.00           O  
ATOM    308  CB  THR B  21     -14.144  -1.701  12.622  1.00  0.00           C  
ATOM    309  OG1 THR B  21     -14.313  -2.017  11.231  1.00  0.00           O  
ATOM    310  CG2 THR B  21     -12.961  -2.497  13.186  1.00  0.00           C  
ATOM    311  HN  THR B  21     -15.351  -2.208  15.465  1.00  0.00           H  
ATOM    312  HA  THR B  21     -16.294  -1.422  12.973  1.00  0.00           H  
ATOM    313  HB  THR B  21     -13.934  -0.643  12.724  1.00  0.00           H  
ATOM    314  HG1 THR B  21     -13.458  -1.970  10.784  1.00  0.00           H  
ATOM    315 HG21 THR B  21     -13.199  -3.550  13.165  1.00  0.00           H  
ATOM    316 HG22 THR B  21     -12.765  -2.191  14.203  1.00  0.00           H  
ATOM    317 HG23 THR B  21     -12.083  -2.316  12.582  1.00  0.00           H  
ATOM    318  N   ASP B  22     -15.594  -4.193  12.446  1.00  0.00           N  
ATOM    319  CA  ASP B  22     -15.877  -5.618  12.440  1.00  0.00           C  
ATOM    320  C   ASP B  22     -14.749  -6.379  13.107  1.00  0.00           C  
ATOM    321  O   ASP B  22     -13.732  -6.697  12.482  1.00  0.00           O  
ATOM    322  CB  ASP B  22     -16.098  -6.125  11.027  1.00  0.00           C  
ATOM    323  CG  ASP B  22     -16.390  -7.604  10.970  1.00  0.00           C  
ATOM    324  OD1 ASP B  22     -17.260  -8.089  11.735  1.00  0.00           O  
ATOM    325  OD2 ASP B  22     -15.793  -8.304  10.122  1.00  0.00           O  
ATOM    326  HN  ASP B  22     -15.195  -3.767  11.656  1.00  0.00           H  
ATOM    327  HA  ASP B  22     -16.777  -5.775  13.015  1.00  0.00           H  
ATOM    328  HB1 ASP B  22     -16.920  -5.588  10.582  1.00  0.00           H  
ATOM    329  HB2 ASP B  22     -15.197  -5.936  10.465  1.00  0.00           H  
ATOM    330  N   GLY B  23     -14.909  -6.610  14.379  1.00  0.00           N  
ATOM    331  CA  GLY B  23     -13.884  -7.249  15.134  1.00  0.00           C  
ATOM    332  C   GLY B  23     -14.107  -8.727  15.281  1.00  0.00           C  
ATOM    333  O   GLY B  23     -15.215  -9.171  15.608  1.00  0.00           O  
ATOM    334  HN  GLY B  23     -15.748  -6.342  14.808  1.00  0.00           H  
ATOM    335  HA1 GLY B  23     -12.956  -7.085  14.606  1.00  0.00           H  
ATOM    336  HA2 GLY B  23     -13.822  -6.796  16.112  1.00  0.00           H  
ATOM    337  N   THR B  24     -13.080  -9.481  15.019  1.00  0.00           N  
ATOM    338  CA  THR B  24     -13.097 -10.916  15.152  1.00  0.00           C  
ATOM    339  C   THR B  24     -12.771 -11.341  16.605  1.00  0.00           C  
ATOM    340  O   THR B  24     -12.857 -10.521  17.547  1.00  0.00           O  
ATOM    341  CB  THR B  24     -12.058 -11.508  14.184  1.00  0.00           C  
ATOM    342  OG1 THR B  24     -10.830 -10.781  14.328  1.00  0.00           O  
ATOM    343  CG2 THR B  24     -12.535 -11.410  12.743  1.00  0.00           C  
ATOM    344  HN  THR B  24     -12.241  -9.085  14.699  1.00  0.00           H  
ATOM    345  HA  THR B  24     -14.074 -11.288  14.877  1.00  0.00           H  
ATOM    346  HB  THR B  24     -11.860 -12.539  14.430  1.00  0.00           H  
ATOM    347  HG1 THR B  24     -10.217 -11.347  14.806  1.00  0.00           H  
ATOM    348 HG21 THR B  24     -11.807 -11.873  12.095  1.00  0.00           H  
ATOM    349 HG22 THR B  24     -12.632 -10.370  12.469  1.00  0.00           H  
ATOM    350 HG23 THR B  24     -13.485 -11.908  12.630  1.00  0.00           H  
ATOM    351  N   ASP B  25     -12.401 -12.589  16.802  1.00  0.00           N  
ATOM    352  CA  ASP B  25     -11.963 -13.033  18.100  1.00  0.00           C  
ATOM    353  C   ASP B  25     -10.464 -12.937  18.134  1.00  0.00           C  
ATOM    354  O   ASP B  25      -9.792 -13.268  17.144  1.00  0.00           O  
ATOM    355  CB  ASP B  25     -12.406 -14.460  18.421  1.00  0.00           C  
ATOM    356  CG  ASP B  25     -11.993 -14.874  19.819  1.00  0.00           C  
ATOM    357  OD1 ASP B  25     -12.733 -14.581  20.781  1.00  0.00           O  
ATOM    358  OD2 ASP B  25     -10.911 -15.468  19.986  1.00  0.00           O  
ATOM    359  HN  ASP B  25     -12.419 -13.239  16.062  1.00  0.00           H  
ATOM    360  HA  ASP B  25     -12.369 -12.346  18.829  1.00  0.00           H  
ATOM    361  HB1 ASP B  25     -13.482 -14.533  18.342  1.00  0.00           H  
ATOM    362  HB2 ASP B  25     -11.954 -15.149  17.723  1.00  0.00           H  
ATOM    363  N   LEU B  26      -9.944 -12.481  19.225  1.00  0.00           N  
ATOM    364  CA  LEU B  26      -8.534 -12.248  19.356  1.00  0.00           C  
ATOM    365  C   LEU B  26      -8.097 -12.805  20.707  1.00  0.00           C  
ATOM    366  O   LEU B  26      -7.063 -12.437  21.252  1.00  0.00           O  
ATOM    367  CB  LEU B  26      -8.308 -10.729  19.306  1.00  0.00           C  
ATOM    368  CG  LEU B  26      -6.937 -10.242  18.857  1.00  0.00           C  
ATOM    369  CD1 LEU B  26      -6.716 -10.601  17.389  1.00  0.00           C  
ATOM    370  CD2 LEU B  26      -6.823  -8.746  19.062  1.00  0.00           C  
ATOM    371  HN  LEU B  26     -10.513 -12.290  20.006  1.00  0.00           H  
ATOM    372  HA  LEU B  26      -8.004 -12.721  18.542  1.00  0.00           H  
ATOM    373  HB1 LEU B  26      -9.038 -10.310  18.631  1.00  0.00           H  
ATOM    374  HB2 LEU B  26      -8.497 -10.328  20.291  1.00  0.00           H  
ATOM    375  HG  LEU B  26      -6.172 -10.732  19.441  1.00  0.00           H  
ATOM    376 HD11 LEU B  26      -5.742 -10.259  17.069  1.00  0.00           H  
ATOM    377 HD12 LEU B  26      -7.483 -10.129  16.792  1.00  0.00           H  
ATOM    378 HD13 LEU B  26      -6.787 -11.673  17.267  1.00  0.00           H  
ATOM    379 HD21 LEU B  26      -7.589  -8.248  18.487  1.00  0.00           H  
ATOM    380 HD22 LEU B  26      -5.851  -8.408  18.732  1.00  0.00           H  
ATOM    381 HD23 LEU B  26      -6.954  -8.512  20.108  1.00  0.00           H  
ATOM    382  N   SER B  27      -8.885 -13.727  21.214  1.00  0.00           N  
ATOM    383  CA  SER B  27      -8.680 -14.265  22.527  1.00  0.00           C  
ATOM    384  C   SER B  27      -7.680 -15.406  22.503  1.00  0.00           C  
ATOM    385  O   SER B  27      -7.751 -16.289  21.642  1.00  0.00           O  
ATOM    386  CB  SER B  27     -10.024 -14.738  23.101  1.00  0.00           C  
ATOM    387  OG  SER B  27      -9.898 -15.224  24.426  1.00  0.00           O  
ATOM    388  HN  SER B  27      -9.623 -14.094  20.675  1.00  0.00           H  
ATOM    389  HA  SER B  27      -8.302 -13.477  23.160  1.00  0.00           H  
ATOM    390  HB1 SER B  27     -10.721 -13.914  23.106  1.00  0.00           H  
ATOM    391  HB2 SER B  27     -10.412 -15.528  22.474  1.00  0.00           H  
ATOM    392  HG  SER B  27     -10.164 -14.502  25.020  1.00  0.00           H  
ATOM    393  N   GLY B  28      -6.746 -15.363  23.433  1.00  0.00           N  
ATOM    394  CA  GLY B  28      -5.779 -16.419  23.592  1.00  0.00           C  
ATOM    395  C   GLY B  28      -4.819 -16.531  22.437  1.00  0.00           C  
ATOM    396  O   GLY B  28      -3.983 -15.654  22.218  1.00  0.00           O  
ATOM    397  HN  GLY B  28      -6.703 -14.585  24.027  1.00  0.00           H  
ATOM    398  HA1 GLY B  28      -5.213 -16.243  24.495  1.00  0.00           H  
ATOM    399  HA2 GLY B  28      -6.311 -17.352  23.699  1.00  0.00           H  
ATOM    400  N   ASP B  29      -4.959 -17.583  21.679  1.00  0.00           N  
ATOM    401  CA  ASP B  29      -4.056 -17.856  20.588  1.00  0.00           C  
ATOM    402  C   ASP B  29      -4.421 -17.128  19.323  1.00  0.00           C  
ATOM    403  O   ASP B  29      -5.031 -17.677  18.414  1.00  0.00           O  
ATOM    404  CB  ASP B  29      -3.875 -19.356  20.345  1.00  0.00           C  
ATOM    405  CG  ASP B  29      -3.028 -20.006  21.400  1.00  0.00           C  
ATOM    406  OD1 ASP B  29      -1.789 -20.053  21.252  1.00  0.00           O  
ATOM    407  OD2 ASP B  29      -3.595 -20.506  22.394  1.00  0.00           O  
ATOM    408  HN  ASP B  29      -5.706 -18.191  21.857  1.00  0.00           H  
ATOM    409  HA  ASP B  29      -3.100 -17.461  20.902  1.00  0.00           H  
ATOM    410  HB1 ASP B  29      -4.839 -19.841  20.350  1.00  0.00           H  
ATOM    411  HB2 ASP B  29      -3.405 -19.503  19.385  1.00  0.00           H  
ATOM    412  N   PHE B  30      -4.114 -15.860  19.314  1.00  0.00           N  
ATOM    413  CA  PHE B  30      -4.306 -15.019  18.141  1.00  0.00           C  
ATOM    414  C   PHE B  30      -2.937 -14.714  17.546  1.00  0.00           C  
ATOM    415  O   PHE B  30      -2.815 -14.153  16.467  1.00  0.00           O  
ATOM    416  CB  PHE B  30      -4.983 -13.679  18.542  1.00  0.00           C  
ATOM    417  CG  PHE B  30      -4.068 -12.727  19.302  1.00  0.00           C  
ATOM    418  CD1 PHE B  30      -3.816 -12.928  20.655  1.00  0.00           C  
ATOM    419  CD2 PHE B  30      -3.495 -11.639  18.677  1.00  0.00           C  
ATOM    420  CE1 PHE B  30      -3.014 -12.061  21.362  1.00  0.00           C  
ATOM    421  CE2 PHE B  30      -2.696 -10.763  19.384  1.00  0.00           C  
ATOM    422  CZ  PHE B  30      -2.350 -11.012  20.645  1.00  0.00           C  
ATOM    423  HN  PHE B  30      -3.785 -15.474  20.157  1.00  0.00           H  
ATOM    424  HA  PHE B  30      -4.923 -15.533  17.420  1.00  0.00           H  
ATOM    425  HB1 PHE B  30      -5.312 -13.171  17.646  1.00  0.00           H  
ATOM    426  HB2 PHE B  30      -5.844 -13.887  19.158  1.00  0.00           H  
ATOM    427  HD1 PHE B  30      -4.250 -13.782  21.153  1.00  0.00           H  
ATOM    428  HD2 PHE B  30      -3.691 -11.476  17.626  1.00  0.00           H  
ATOM    429  HE1 PHE B  30      -2.822 -12.223  22.414  1.00  0.00           H  
ATOM    430  HE2 PHE B  30      -2.253  -9.912  18.887  1.00  0.00           H  
ATOM    431  HZ  PHE B  30      -1.678 -10.346  21.166  1.00  0.00           H  
ATOM    432  N   LEU B  31      -1.910 -15.131  18.262  1.00  0.00           N  
ATOM    433  CA  LEU B  31      -0.544 -14.766  17.965  1.00  0.00           C  
ATOM    434  C   LEU B  31      -0.055 -15.436  16.683  1.00  0.00           C  
ATOM    435  O   LEU B  31       0.765 -14.881  15.948  1.00  0.00           O  
ATOM    436  CB  LEU B  31       0.353 -15.134  19.159  1.00  0.00           C  
ATOM    437  CG  LEU B  31       1.733 -14.495  19.184  1.00  0.00           C  
ATOM    438  CD1 LEU B  31       1.608 -12.988  19.342  1.00  0.00           C  
ATOM    439  CD2 LEU B  31       2.587 -15.085  20.299  1.00  0.00           C  
ATOM    440  HN  LEU B  31      -2.082 -15.735  19.014  1.00  0.00           H  
ATOM    441  HA  LEU B  31      -0.506 -13.697  17.827  1.00  0.00           H  
ATOM    442  HB1 LEU B  31      -0.159 -14.850  20.068  1.00  0.00           H  
ATOM    443  HB2 LEU B  31       0.479 -16.208  19.170  1.00  0.00           H  
ATOM    444  HG  LEU B  31       2.223 -14.682  18.239  1.00  0.00           H  
ATOM    445 HD11 LEU B  31       1.068 -12.767  20.251  1.00  0.00           H  
ATOM    446 HD12 LEU B  31       1.070 -12.585  18.497  1.00  0.00           H  
ATOM    447 HD13 LEU B  31       2.594 -12.546  19.386  1.00  0.00           H  
ATOM    448 HD21 LEU B  31       3.558 -14.611  20.292  1.00  0.00           H  
ATOM    449 HD22 LEU B  31       2.706 -16.149  20.153  1.00  0.00           H  
ATOM    450 HD23 LEU B  31       2.110 -14.899  21.250  1.00  0.00           H  
ATOM    451  N   ASP B  32      -0.596 -16.611  16.414  1.00  0.00           N  
ATOM    452  CA  ASP B  32      -0.253 -17.405  15.225  1.00  0.00           C  
ATOM    453  C   ASP B  32      -1.386 -17.300  14.178  1.00  0.00           C  
ATOM    454  O   ASP B  32      -1.412 -18.003  13.163  1.00  0.00           O  
ATOM    455  CB  ASP B  32      -0.015 -18.869  15.662  1.00  0.00           C  
ATOM    456  CG  ASP B  32       0.455 -19.802  14.559  1.00  0.00           C  
ATOM    457  OD1 ASP B  32       1.593 -19.616  14.051  1.00  0.00           O  
ATOM    458  OD2 ASP B  32      -0.314 -20.698  14.148  1.00  0.00           O  
ATOM    459  HN  ASP B  32      -1.243 -16.975  17.052  1.00  0.00           H  
ATOM    460  HA  ASP B  32       0.657 -17.003  14.808  1.00  0.00           H  
ATOM    461  HB1 ASP B  32       0.733 -18.882  16.441  1.00  0.00           H  
ATOM    462  HB2 ASP B  32      -0.937 -19.257  16.066  1.00  0.00           H  
ATOM    463  N   LEU B  33      -2.311 -16.391  14.429  1.00  0.00           N  
ATOM    464  CA  LEU B  33      -3.414 -16.160  13.518  1.00  0.00           C  
ATOM    465  C   LEU B  33      -2.946 -15.136  12.482  1.00  0.00           C  
ATOM    466  O   LEU B  33      -1.901 -14.524  12.660  1.00  0.00           O  
ATOM    467  CB  LEU B  33      -4.656 -15.672  14.293  1.00  0.00           C  
ATOM    468  CG  LEU B  33      -5.972 -15.560  13.509  1.00  0.00           C  
ATOM    469  CD1 LEU B  33      -6.376 -16.913  12.943  1.00  0.00           C  
ATOM    470  CD2 LEU B  33      -7.069 -15.016  14.403  1.00  0.00           C  
ATOM    471  HN  LEU B  33      -2.226 -15.824  15.223  1.00  0.00           H  
ATOM    472  HA  LEU B  33      -3.628 -17.095  13.017  1.00  0.00           H  
ATOM    473  HB1 LEU B  33      -4.814 -16.345  15.123  1.00  0.00           H  
ATOM    474  HB2 LEU B  33      -4.427 -14.695  14.695  1.00  0.00           H  
ATOM    475  HG  LEU B  33      -5.833 -14.875  12.687  1.00  0.00           H  
ATOM    476 HD11 LEU B  33      -5.604 -17.269  12.277  1.00  0.00           H  
ATOM    477 HD12 LEU B  33      -7.303 -16.808  12.402  1.00  0.00           H  
ATOM    478 HD13 LEU B  33      -6.505 -17.615  13.753  1.00  0.00           H  
ATOM    479 HD21 LEU B  33      -6.792 -14.031  14.750  1.00  0.00           H  
ATOM    480 HD22 LEU B  33      -7.207 -15.671  15.250  1.00  0.00           H  
ATOM    481 HD23 LEU B  33      -7.991 -14.951  13.846  1.00  0.00           H  
ATOM    482  N   ARG B  34      -3.689 -14.935  11.424  1.00  0.00           N  
ATOM    483  CA  ARG B  34      -3.208 -14.084  10.357  1.00  0.00           C  
ATOM    484  C   ARG B  34      -4.024 -12.802  10.301  1.00  0.00           C  
ATOM    485  O   ARG B  34      -5.211 -12.796  10.656  1.00  0.00           O  
ATOM    486  CB  ARG B  34      -3.270 -14.851   9.028  1.00  0.00           C  
ATOM    487  CG  ARG B  34      -2.663 -16.245   9.138  1.00  0.00           C  
ATOM    488  CD  ARG B  34      -2.795 -17.044   7.864  1.00  0.00           C  
ATOM    489  NE  ARG B  34      -1.891 -16.606   6.799  1.00  0.00           N  
ATOM    490  CZ  ARG B  34      -1.949 -17.054   5.540  1.00  0.00           C  
ATOM    491  NH1 ARG B  34      -2.958 -17.824   5.168  1.00  0.00           N  
ATOM    492  NH2 ARG B  34      -1.018 -16.729   4.659  1.00  0.00           N  
ATOM    493  HN  ARG B  34      -4.586 -15.323  11.344  1.00  0.00           H  
ATOM    494  HA  ARG B  34      -2.178 -13.839  10.566  1.00  0.00           H  
ATOM    495  HB1 ARG B  34      -4.302 -14.952   8.724  1.00  0.00           H  
ATOM    496  HB2 ARG B  34      -2.726 -14.308   8.269  1.00  0.00           H  
ATOM    497  HG1 ARG B  34      -1.617 -16.153   9.385  1.00  0.00           H  
ATOM    498  HG2 ARG B  34      -3.177 -16.766   9.934  1.00  0.00           H  
ATOM    499  HD1 ARG B  34      -2.591 -18.082   8.082  1.00  0.00           H  
ATOM    500  HD2 ARG B  34      -3.815 -16.954   7.519  1.00  0.00           H  
ATOM    501  HE  ARG B  34      -1.177 -15.984   7.105  1.00  0.00           H  
ATOM    502 HH11 ARG B  34      -3.685 -18.086   5.805  1.00  0.00           H  
ATOM    503 HH12 ARG B  34      -3.052 -18.178   4.230  1.00  0.00           H  
ATOM    504 HH21 ARG B  34      -0.236 -16.137   4.887  1.00  0.00           H  
ATOM    505 HH22 ARG B  34      -1.041 -17.082   3.713  1.00  0.00           H  
ATOM    506  N   PHE B  35      -3.386 -11.712   9.876  1.00  0.00           N  
ATOM    507  CA  PHE B  35      -4.037 -10.394   9.765  1.00  0.00           C  
ATOM    508  C   PHE B  35      -5.247 -10.405   8.843  1.00  0.00           C  
ATOM    509  O   PHE B  35      -6.194  -9.643   9.045  1.00  0.00           O  
ATOM    510  CB  PHE B  35      -3.051  -9.291   9.351  1.00  0.00           C  
ATOM    511  CG  PHE B  35      -2.143  -8.806  10.457  1.00  0.00           C  
ATOM    512  CD1 PHE B  35      -2.578  -7.827  11.334  1.00  0.00           C  
ATOM    513  CD2 PHE B  35      -0.869  -9.315  10.617  1.00  0.00           C  
ATOM    514  CE1 PHE B  35      -1.762  -7.367  12.344  1.00  0.00           C  
ATOM    515  CE2 PHE B  35      -0.045  -8.857  11.628  1.00  0.00           C  
ATOM    516  CZ  PHE B  35      -0.493  -7.884  12.493  1.00  0.00           C  
ATOM    517  HN  PHE B  35      -2.428 -11.810   9.668  1.00  0.00           H  
ATOM    518  HA  PHE B  35      -4.406 -10.159  10.753  1.00  0.00           H  
ATOM    519  HB1 PHE B  35      -2.426  -9.665   8.555  1.00  0.00           H  
ATOM    520  HB2 PHE B  35      -3.616  -8.448   8.982  1.00  0.00           H  
ATOM    521  HD1 PHE B  35      -3.572  -7.421  11.220  1.00  0.00           H  
ATOM    522  HD2 PHE B  35      -0.517 -10.080   9.941  1.00  0.00           H  
ATOM    523  HE1 PHE B  35      -2.117  -6.602  13.018  1.00  0.00           H  
ATOM    524  HE2 PHE B  35       0.949  -9.265  11.741  1.00  0.00           H  
ATOM    525  HZ  PHE B  35       0.147  -7.522  13.283  1.00  0.00           H  
ATOM    526  N   GLU B  36      -5.234 -11.286   7.866  1.00  0.00           N  
ATOM    527  CA  GLU B  36      -6.351 -11.422   6.943  1.00  0.00           C  
ATOM    528  C   GLU B  36      -7.600 -11.931   7.673  1.00  0.00           C  
ATOM    529  O   GLU B  36      -8.713 -11.494   7.401  1.00  0.00           O  
ATOM    530  CB  GLU B  36      -5.995 -12.365   5.790  1.00  0.00           C  
ATOM    531  CG  GLU B  36      -5.541 -13.739   6.239  1.00  0.00           C  
ATOM    532  CD  GLU B  36      -5.376 -14.681   5.096  1.00  0.00           C  
ATOM    533  OE1 GLU B  36      -4.285 -14.684   4.462  1.00  0.00           O  
ATOM    534  OE2 GLU B  36      -6.306 -15.431   4.804  1.00  0.00           O  
ATOM    535  HN  GLU B  36      -4.447 -11.860   7.759  1.00  0.00           H  
ATOM    536  HA  GLU B  36      -6.561 -10.442   6.541  1.00  0.00           H  
ATOM    537  HB1 GLU B  36      -6.864 -12.489   5.160  1.00  0.00           H  
ATOM    538  HB2 GLU B  36      -5.200 -11.921   5.209  1.00  0.00           H  
ATOM    539  HG1 GLU B  36      -4.593 -13.644   6.749  1.00  0.00           H  
ATOM    540  HG2 GLU B  36      -6.270 -14.145   6.925  1.00  0.00           H  
ATOM    541  N   ASP B  37      -7.388 -12.807   8.644  1.00  0.00           N  
ATOM    542  CA  ASP B  37      -8.483 -13.425   9.382  1.00  0.00           C  
ATOM    543  C   ASP B  37      -9.073 -12.446  10.349  1.00  0.00           C  
ATOM    544  O   ASP B  37     -10.258 -12.505  10.659  1.00  0.00           O  
ATOM    545  CB  ASP B  37      -8.021 -14.670  10.148  1.00  0.00           C  
ATOM    546  CG  ASP B  37      -7.430 -15.724   9.261  1.00  0.00           C  
ATOM    547  OD1 ASP B  37      -8.186 -16.433   8.598  1.00  0.00           O  
ATOM    548  OD2 ASP B  37      -6.187 -15.854   9.206  1.00  0.00           O  
ATOM    549  HN  ASP B  37      -6.464 -13.044   8.877  1.00  0.00           H  
ATOM    550  HA  ASP B  37      -9.245 -13.717   8.673  1.00  0.00           H  
ATOM    551  HB1 ASP B  37      -7.265 -14.383  10.864  1.00  0.00           H  
ATOM    552  HB2 ASP B  37      -8.865 -15.097  10.670  1.00  0.00           H  
ATOM    553  N   ILE B  38      -8.260 -11.518  10.807  1.00  0.00           N  
ATOM    554  CA  ILE B  38      -8.716 -10.526  11.762  1.00  0.00           C  
ATOM    555  C   ILE B  38      -9.175  -9.231  11.083  1.00  0.00           C  
ATOM    556  O   ILE B  38      -9.389  -8.216  11.742  1.00  0.00           O  
ATOM    557  CB  ILE B  38      -7.690 -10.252  12.901  1.00  0.00           C  
ATOM    558  CG1 ILE B  38      -6.330  -9.794  12.338  1.00  0.00           C  
ATOM    559  CG2 ILE B  38      -7.521 -11.494  13.757  1.00  0.00           C  
ATOM    560  CD1 ILE B  38      -5.278  -9.480  13.392  1.00  0.00           C  
ATOM    561  HN  ILE B  38      -7.329 -11.513  10.500  1.00  0.00           H  
ATOM    562  HA  ILE B  38      -9.605 -10.954  12.207  1.00  0.00           H  
ATOM    563  HB  ILE B  38      -8.094  -9.474  13.531  1.00  0.00           H  
ATOM    564 HG11 ILE B  38      -5.929 -10.572  11.706  1.00  0.00           H  
ATOM    565 HG12 ILE B  38      -6.483  -8.906  11.741  1.00  0.00           H  
ATOM    566 HG21 ILE B  38      -6.788 -11.302  14.526  1.00  0.00           H  
ATOM    567 HG22 ILE B  38      -7.172 -12.311  13.141  1.00  0.00           H  
ATOM    568 HG23 ILE B  38      -8.465 -11.750  14.216  1.00  0.00           H  
ATOM    569 HD11 ILE B  38      -5.638  -8.697  14.041  1.00  0.00           H  
ATOM    570 HD12 ILE B  38      -4.369  -9.158  12.905  1.00  0.00           H  
ATOM    571 HD13 ILE B  38      -5.079 -10.368  13.974  1.00  0.00           H  
ATOM    572  N   GLY B  39      -9.374  -9.306   9.776  1.00  0.00           N  
ATOM    573  CA  GLY B  39      -9.921  -8.194   9.016  1.00  0.00           C  
ATOM    574  C   GLY B  39      -8.997  -6.995   8.873  1.00  0.00           C  
ATOM    575  O   GLY B  39      -9.460  -5.846   8.836  1.00  0.00           O  
ATOM    576  HN  GLY B  39      -9.141 -10.138   9.312  1.00  0.00           H  
ATOM    577  HA1 GLY B  39     -10.163  -8.554   8.027  1.00  0.00           H  
ATOM    578  HA2 GLY B  39     -10.835  -7.875   9.494  1.00  0.00           H  
ATOM    579  N   TYR B  40      -7.718  -7.232   8.775  1.00  0.00           N  
ATOM    580  CA  TYR B  40      -6.779  -6.150   8.622  1.00  0.00           C  
ATOM    581  C   TYR B  40      -6.305  -5.979   7.199  1.00  0.00           C  
ATOM    582  O   TYR B  40      -5.804  -6.918   6.566  1.00  0.00           O  
ATOM    583  CB  TYR B  40      -5.597  -6.265   9.596  1.00  0.00           C  
ATOM    584  CG  TYR B  40      -5.897  -5.692  10.955  1.00  0.00           C  
ATOM    585  CD1 TYR B  40      -6.725  -6.345  11.848  1.00  0.00           C  
ATOM    586  CD2 TYR B  40      -5.370  -4.469  11.325  1.00  0.00           C  
ATOM    587  CE1 TYR B  40      -7.016  -5.800  13.076  1.00  0.00           C  
ATOM    588  CE2 TYR B  40      -5.658  -3.910  12.545  1.00  0.00           C  
ATOM    589  CZ  TYR B  40      -6.480  -4.579  13.418  1.00  0.00           C  
ATOM    590  OH  TYR B  40      -6.783  -4.003  14.621  1.00  0.00           O  
ATOM    591  HN  TYR B  40      -7.390  -8.159   8.794  1.00  0.00           H  
ATOM    592  HA  TYR B  40      -7.322  -5.250   8.877  1.00  0.00           H  
ATOM    593  HB1 TYR B  40      -5.345  -7.310   9.717  1.00  0.00           H  
ATOM    594  HB2 TYR B  40      -4.744  -5.740   9.190  1.00  0.00           H  
ATOM    595  HD1 TYR B  40      -7.141  -7.303  11.574  1.00  0.00           H  
ATOM    596  HD2 TYR B  40      -4.720  -3.950  10.636  1.00  0.00           H  
ATOM    597  HE1 TYR B  40      -7.664  -6.333  13.757  1.00  0.00           H  
ATOM    598  HE2 TYR B  40      -5.239  -2.953  12.815  1.00  0.00           H  
ATOM    599  HH  TYR B  40      -6.826  -4.656  15.332  1.00  0.00           H  
ATOM    600  N   ASP B  41      -6.514  -4.779   6.684  1.00  0.00           N  
ATOM    601  CA  ASP B  41      -6.000  -4.381   5.379  1.00  0.00           C  
ATOM    602  C   ASP B  41      -4.547  -4.001   5.541  1.00  0.00           C  
ATOM    603  O   ASP B  41      -4.060  -3.857   6.676  1.00  0.00           O  
ATOM    604  CB  ASP B  41      -6.748  -3.150   4.812  1.00  0.00           C  
ATOM    605  CG  ASP B  41      -8.184  -3.386   4.428  1.00  0.00           C  
ATOM    606  OD1 ASP B  41      -8.442  -4.019   3.379  1.00  0.00           O  
ATOM    607  OD2 ASP B  41      -9.092  -2.953   5.168  1.00  0.00           O  
ATOM    608  HN  ASP B  41      -7.036  -4.144   7.213  1.00  0.00           H  
ATOM    609  HA  ASP B  41      -6.098  -5.212   4.694  1.00  0.00           H  
ATOM    610  HB1 ASP B  41      -6.747  -2.357   5.544  1.00  0.00           H  
ATOM    611  HB2 ASP B  41      -6.215  -2.806   3.936  1.00  0.00           H  
ATOM    612  N   SER B  42      -3.867  -3.777   4.445  1.00  0.00           N  
ATOM    613  CA  SER B  42      -2.479  -3.371   4.481  1.00  0.00           C  
ATOM    614  C   SER B  42      -2.373  -1.998   5.126  1.00  0.00           C  
ATOM    615  O   SER B  42      -1.579  -1.793   6.046  1.00  0.00           O  
ATOM    616  CB  SER B  42      -1.936  -3.332   3.085  1.00  0.00           C  
ATOM    617  OG  SER B  42      -2.833  -2.538   2.274  1.00  0.00           O  
ATOM    618  HN  SER B  42      -4.307  -3.859   3.574  1.00  0.00           H  
ATOM    619  HA  SER B  42      -1.921  -4.085   5.068  1.00  0.00           H  
ATOM    620  HB1 SER B  42      -0.957  -2.874   3.091  1.00  0.00           H  
ATOM    621  HB2 SER B  42      -1.887  -4.330   2.675  1.00  0.00           H  
ATOM    622  HG  SER B  42      -3.788  -2.975   2.278  1.00  0.00           H  
ATOM    623  N   LEU B  43      -3.223  -1.076   4.656  1.00  0.00           N  
ATOM    624  CA  LEU B  43      -3.322   0.268   5.212  1.00  0.00           C  
ATOM    625  C   LEU B  43      -3.612   0.224   6.683  1.00  0.00           C  
ATOM    626  O   LEU B  43      -3.045   0.984   7.445  1.00  0.00           O  
ATOM    627  CB  LEU B  43      -4.391   1.091   4.491  1.00  0.00           C  
ATOM    628  CG  LEU B  43      -3.887   2.035   3.409  1.00  0.00           C  
ATOM    629  CD1 LEU B  43      -5.058   2.682   2.686  1.00  0.00           C  
ATOM    630  CD2 LEU B  43      -3.007   3.105   4.046  1.00  0.00           C  
ATOM    631  HN  LEU B  43      -3.789  -1.319   3.887  1.00  0.00           H  
ATOM    632  HA  LEU B  43      -2.366   0.750   5.066  1.00  0.00           H  
ATOM    633  HB1 LEU B  43      -5.093   0.403   4.046  1.00  0.00           H  
ATOM    634  HB2 LEU B  43      -4.918   1.681   5.228  1.00  0.00           H  
ATOM    635  HG  LEU B  43      -3.288   1.489   2.694  1.00  0.00           H  
ATOM    636 HD11 LEU B  43      -5.681   3.207   3.396  1.00  0.00           H  
ATOM    637 HD12 LEU B  43      -5.643   1.921   2.192  1.00  0.00           H  
ATOM    638 HD13 LEU B  43      -4.685   3.384   1.953  1.00  0.00           H  
ATOM    639 HD21 LEU B  43      -2.163   2.629   4.523  1.00  0.00           H  
ATOM    640 HD22 LEU B  43      -3.570   3.636   4.800  1.00  0.00           H  
ATOM    641 HD23 LEU B  43      -2.655   3.793   3.293  1.00  0.00           H  
ATOM    642  N   ALA B  44      -4.452  -0.719   7.079  1.00  0.00           N  
ATOM    643  CA  ALA B  44      -4.823  -0.879   8.468  1.00  0.00           C  
ATOM    644  C   ALA B  44      -3.610  -1.264   9.306  1.00  0.00           C  
ATOM    645  O   ALA B  44      -3.485  -0.840  10.442  1.00  0.00           O  
ATOM    646  CB  ALA B  44      -5.934  -1.901   8.619  1.00  0.00           C  
ATOM    647  HN  ALA B  44      -4.819  -1.323   6.401  1.00  0.00           H  
ATOM    648  HA  ALA B  44      -5.185   0.077   8.820  1.00  0.00           H  
ATOM    649  HB1 ALA B  44      -5.585  -2.868   8.291  1.00  0.00           H  
ATOM    650  HB2 ALA B  44      -6.781  -1.604   8.017  1.00  0.00           H  
ATOM    651  HB3 ALA B  44      -6.233  -1.959   9.656  1.00  0.00           H  
ATOM    652  N   LEU B  45      -2.701  -2.038   8.734  1.00  0.00           N  
ATOM    653  CA  LEU B  45      -1.501  -2.427   9.433  1.00  0.00           C  
ATOM    654  C   LEU B  45      -0.496  -1.271   9.484  1.00  0.00           C  
ATOM    655  O   LEU B  45       0.157  -1.070  10.495  1.00  0.00           O  
ATOM    656  CB  LEU B  45      -0.902  -3.677   8.816  1.00  0.00           C  
ATOM    657  CG  LEU B  45       0.315  -4.297   9.529  1.00  0.00           C  
ATOM    658  CD1 LEU B  45       0.276  -4.080  11.040  1.00  0.00           C  
ATOM    659  CD2 LEU B  45       0.235  -5.741   9.323  1.00  0.00           C  
ATOM    660  HN  LEU B  45      -2.850  -2.363   7.817  1.00  0.00           H  
ATOM    661  HA  LEU B  45      -1.788  -2.675  10.447  1.00  0.00           H  
ATOM    662  HB1 LEU B  45      -1.677  -4.427   8.762  1.00  0.00           H  
ATOM    663  HB2 LEU B  45      -0.605  -3.431   7.808  1.00  0.00           H  
ATOM    664  HG  LEU B  45       1.248  -3.954   9.108  1.00  0.00           H  
ATOM    665 HD11 LEU B  45      -0.615  -4.519  11.463  1.00  0.00           H  
ATOM    666 HD12 LEU B  45       0.293  -3.018  11.236  1.00  0.00           H  
ATOM    667 HD13 LEU B  45       1.159  -4.528  11.473  1.00  0.00           H  
ATOM    668 HD21 LEU B  45       1.062  -6.233   9.807  1.00  0.00           H  
ATOM    669 HD22 LEU B  45       0.163  -5.966   8.270  1.00  0.00           H  
ATOM    670 HD23 LEU B  45      -0.682  -5.975   9.846  1.00  0.00           H  
ATOM    671  N   MET B  46      -0.417  -0.483   8.412  1.00  0.00           N  
ATOM    672  CA  MET B  46       0.476   0.714   8.380  1.00  0.00           C  
ATOM    673  C   MET B  46       0.034   1.628   9.494  1.00  0.00           C  
ATOM    674  O   MET B  46       0.830   2.122  10.293  1.00  0.00           O  
ATOM    675  CB  MET B  46       0.326   1.488   7.057  1.00  0.00           C  
ATOM    676  CG  MET B  46       0.294   0.616   5.863  1.00  0.00           C  
ATOM    677  SD  MET B  46       0.324   1.520   4.313  1.00  0.00           S  
ATOM    678  CE  MET B  46       0.272   0.157   3.167  1.00  0.00           C  
ATOM    679  HN  MET B  46      -0.958  -0.719   7.627  1.00  0.00           H  
ATOM    680  HA  MET B  46       1.498   0.403   8.526  1.00  0.00           H  
ATOM    681  HB1 MET B  46      -0.597   2.046   7.061  1.00  0.00           H  
ATOM    682  HB2 MET B  46       1.151   2.175   6.936  1.00  0.00           H  
ATOM    683  HG1 MET B  46       1.099  -0.096   5.921  1.00  0.00           H  
ATOM    684  HG2 MET B  46      -0.657   0.109   5.954  1.00  0.00           H  
ATOM    685  HE1 MET B  46       0.284   0.539   2.155  1.00  0.00           H  
ATOM    686  HE2 MET B  46      -0.635  -0.407   3.326  1.00  0.00           H  
ATOM    687  HE3 MET B  46       1.124  -0.488   3.319  1.00  0.00           H  
ATOM    688  N   GLU B  47      -1.261   1.785   9.531  1.00  0.00           N  
ATOM    689  CA  GLU B  47      -1.985   2.543  10.493  1.00  0.00           C  
ATOM    690  C   GLU B  47      -1.665   2.021  11.916  1.00  0.00           C  
ATOM    691  O   GLU B  47      -1.233   2.778  12.765  1.00  0.00           O  
ATOM    692  CB  GLU B  47      -3.432   2.337  10.134  1.00  0.00           C  
ATOM    693  CG  GLU B  47      -4.428   3.227  10.831  1.00  0.00           C  
ATOM    694  CD  GLU B  47      -4.208   4.691  10.578  1.00  0.00           C  
ATOM    695  OE1 GLU B  47      -4.169   5.094   9.399  1.00  0.00           O  
ATOM    696  OE2 GLU B  47      -4.016   5.442  11.540  1.00  0.00           O  
ATOM    697  HN  GLU B  47      -1.790   1.359   8.820  1.00  0.00           H  
ATOM    698  HA  GLU B  47      -1.747   3.592  10.403  1.00  0.00           H  
ATOM    699  HB1 GLU B  47      -3.476   2.421   9.056  1.00  0.00           H  
ATOM    700  HB2 GLU B  47      -3.668   1.307  10.368  1.00  0.00           H  
ATOM    701  HG1 GLU B  47      -5.425   2.969  10.506  1.00  0.00           H  
ATOM    702  HG2 GLU B  47      -4.331   3.045  11.888  1.00  0.00           H  
ATOM    703  N   THR B  48      -1.848   0.714  12.116  1.00  0.00           N  
ATOM    704  CA  THR B  48      -1.536   0.012  13.377  1.00  0.00           C  
ATOM    705  C   THR B  48      -0.076   0.284  13.806  1.00  0.00           C  
ATOM    706  O   THR B  48       0.184   0.698  14.943  1.00  0.00           O  
ATOM    707  CB  THR B  48      -1.750  -1.522  13.169  1.00  0.00           C  
ATOM    708  OG1 THR B  48      -3.129  -1.786  12.883  1.00  0.00           O  
ATOM    709  CG2 THR B  48      -1.307  -2.368  14.373  1.00  0.00           C  
ATOM    710  HN  THR B  48      -2.221   0.184  11.379  1.00  0.00           H  
ATOM    711  HA  THR B  48      -2.216   0.356  14.143  1.00  0.00           H  
ATOM    712  HB  THR B  48      -1.166  -1.806  12.306  1.00  0.00           H  
ATOM    713  HG1 THR B  48      -3.348  -1.425  12.013  1.00  0.00           H  
ATOM    714 HG21 THR B  48      -1.471  -3.410  14.122  1.00  0.00           H  
ATOM    715 HG22 THR B  48      -1.857  -2.104  15.264  1.00  0.00           H  
ATOM    716 HG23 THR B  48      -0.250  -2.223  14.537  1.00  0.00           H  
ATOM    717  N   ALA B  49       0.852   0.079  12.882  1.00  0.00           N  
ATOM    718  CA  ALA B  49       2.274   0.242  13.136  1.00  0.00           C  
ATOM    719  C   ALA B  49       2.597   1.679  13.563  1.00  0.00           C  
ATOM    720  O   ALA B  49       3.213   1.895  14.606  1.00  0.00           O  
ATOM    721  CB  ALA B  49       3.082  -0.137  11.900  1.00  0.00           C  
ATOM    722  HN  ALA B  49       0.547  -0.181  11.984  1.00  0.00           H  
ATOM    723  HA  ALA B  49       2.524  -0.453  13.929  1.00  0.00           H  
ATOM    724  HB1 ALA B  49       4.136  -0.068  12.127  1.00  0.00           H  
ATOM    725  HB2 ALA B  49       2.844   0.540  11.095  1.00  0.00           H  
ATOM    726  HB3 ALA B  49       2.841  -1.147  11.604  1.00  0.00           H  
ATOM    727  N   ALA B  50       2.124   2.651  12.780  1.00  0.00           N  
ATOM    728  CA  ALA B  50       2.360   4.075  13.059  1.00  0.00           C  
ATOM    729  C   ALA B  50       1.703   4.493  14.376  1.00  0.00           C  
ATOM    730  O   ALA B  50       2.240   5.314  15.137  1.00  0.00           O  
ATOM    731  CB  ALA B  50       1.843   4.934  11.909  1.00  0.00           C  
ATOM    732  HN  ALA B  50       1.610   2.416  11.974  1.00  0.00           H  
ATOM    733  HA  ALA B  50       3.428   4.220  13.143  1.00  0.00           H  
ATOM    734  HB1 ALA B  50       0.774   4.802  11.825  1.00  0.00           H  
ATOM    735  HB2 ALA B  50       2.316   4.622  10.989  1.00  0.00           H  
ATOM    736  HB3 ALA B  50       2.065   5.974  12.098  1.00  0.00           H  
ATOM    737  N   ARG B  51       0.565   3.887  14.661  1.00  0.00           N  
ATOM    738  CA  ARG B  51      -0.197   4.146  15.873  1.00  0.00           C  
ATOM    739  C   ARG B  51       0.649   3.699  17.082  1.00  0.00           C  
ATOM    740  O   ARG B  51       0.588   4.284  18.166  1.00  0.00           O  
ATOM    741  CB  ARG B  51      -1.520   3.353  15.782  1.00  0.00           C  
ATOM    742  CG  ARG B  51      -2.730   3.939  16.495  1.00  0.00           C  
ATOM    743  CD  ARG B  51      -2.691   3.818  18.008  1.00  0.00           C  
ATOM    744  NE  ARG B  51      -3.902   4.408  18.582  1.00  0.00           N  
ATOM    745  CZ  ARG B  51      -4.558   3.979  19.654  1.00  0.00           C  
ATOM    746  NH1 ARG B  51      -4.071   2.990  20.380  1.00  0.00           N  
ATOM    747  NH2 ARG B  51      -5.697   4.559  20.000  1.00  0.00           N  
ATOM    748  HN  ARG B  51       0.206   3.244  14.007  1.00  0.00           H  
ATOM    749  HA  ARG B  51      -0.406   5.205  15.928  1.00  0.00           H  
ATOM    750  HB1 ARG B  51      -1.783   3.265  14.740  1.00  0.00           H  
ATOM    751  HB2 ARG B  51      -1.353   2.356  16.166  1.00  0.00           H  
ATOM    752  HG1 ARG B  51      -2.804   4.988  16.245  1.00  0.00           H  
ATOM    753  HG2 ARG B  51      -3.614   3.439  16.127  1.00  0.00           H  
ATOM    754  HD1 ARG B  51      -2.655   2.774  18.282  1.00  0.00           H  
ATOM    755  HD2 ARG B  51      -1.826   4.330  18.401  1.00  0.00           H  
ATOM    756  HE  ARG B  51      -4.228   5.194  18.076  1.00  0.00           H  
ATOM    757 HH11 ARG B  51      -3.210   2.548  20.140  1.00  0.00           H  
ATOM    758 HH12 ARG B  51      -4.525   2.658  21.223  1.00  0.00           H  
ATOM    759 HH21 ARG B  51      -6.093   5.319  19.462  1.00  0.00           H  
ATOM    760 HH22 ARG B  51      -6.224   4.292  20.819  1.00  0.00           H  
ATOM    761  N   LEU B  52       1.463   2.678  16.870  1.00  0.00           N  
ATOM    762  CA  LEU B  52       2.357   2.187  17.899  1.00  0.00           C  
ATOM    763  C   LEU B  52       3.629   3.036  17.955  1.00  0.00           C  
ATOM    764  O   LEU B  52       4.169   3.279  19.047  1.00  0.00           O  
ATOM    765  CB  LEU B  52       2.696   0.705  17.674  1.00  0.00           C  
ATOM    766  CG  LEU B  52       1.501  -0.257  17.674  1.00  0.00           C  
ATOM    767  CD1 LEU B  52       1.957  -1.685  17.430  1.00  0.00           C  
ATOM    768  CD2 LEU B  52       0.713  -0.157  18.978  1.00  0.00           C  
ATOM    769  HN  LEU B  52       1.451   2.239  15.991  1.00  0.00           H  
ATOM    770  HA  LEU B  52       1.843   2.288  18.845  1.00  0.00           H  
ATOM    771  HB1 LEU B  52       3.199   0.619  16.720  1.00  0.00           H  
ATOM    772  HB2 LEU B  52       3.377   0.396  18.454  1.00  0.00           H  
ATOM    773  HG  LEU B  52       0.844   0.010  16.859  1.00  0.00           H  
ATOM    774 HD11 LEU B  52       1.107  -2.349  17.453  1.00  0.00           H  
ATOM    775 HD12 LEU B  52       2.661  -1.972  18.197  1.00  0.00           H  
ATOM    776 HD13 LEU B  52       2.434  -1.740  16.462  1.00  0.00           H  
ATOM    777 HD21 LEU B  52       0.339   0.850  19.096  1.00  0.00           H  
ATOM    778 HD22 LEU B  52       1.354  -0.406  19.810  1.00  0.00           H  
ATOM    779 HD23 LEU B  52      -0.120  -0.844  18.944  1.00  0.00           H  
ATOM    780  N   GLU B  53       4.098   3.498  16.782  1.00  0.00           N  
ATOM    781  CA  GLU B  53       5.286   4.366  16.692  1.00  0.00           C  
ATOM    782  C   GLU B  53       5.088   5.614  17.535  1.00  0.00           C  
ATOM    783  O   GLU B  53       5.931   5.940  18.367  1.00  0.00           O  
ATOM    784  CB  GLU B  53       5.591   4.794  15.246  1.00  0.00           C  
ATOM    785  CG  GLU B  53       5.862   3.668  14.268  1.00  0.00           C  
ATOM    786  CD  GLU B  53       6.195   4.197  12.890  1.00  0.00           C  
ATOM    787  OE1 GLU B  53       5.298   4.700  12.199  1.00  0.00           O  
ATOM    788  OE2 GLU B  53       7.373   4.167  12.495  1.00  0.00           O  
ATOM    789  HN  GLU B  53       3.650   3.222  15.949  1.00  0.00           H  
ATOM    790  HA  GLU B  53       6.130   3.817  17.089  1.00  0.00           H  
ATOM    791  HB1 GLU B  53       4.758   5.369  14.872  1.00  0.00           H  
ATOM    792  HB2 GLU B  53       6.461   5.433  15.267  1.00  0.00           H  
ATOM    793  HG1 GLU B  53       6.699   3.088  14.629  1.00  0.00           H  
ATOM    794  HG2 GLU B  53       4.984   3.040  14.199  1.00  0.00           H  
ATOM    795  N   SER B  54       3.949   6.281  17.345  1.00  0.00           N  
ATOM    796  CA  SER B  54       3.627   7.511  18.068  1.00  0.00           C  
ATOM    797  C   SER B  54       3.488   7.258  19.586  1.00  0.00           C  
ATOM    798  O   SER B  54       3.762   8.135  20.402  1.00  0.00           O  
ATOM    799  CB  SER B  54       2.322   8.099  17.515  1.00  0.00           C  
ATOM    800  OG  SER B  54       2.378   8.241  16.096  1.00  0.00           O  
ATOM    801  HN  SER B  54       3.306   5.938  16.680  1.00  0.00           H  
ATOM    802  HA  SER B  54       4.424   8.220  17.894  1.00  0.00           H  
ATOM    803  HB1 SER B  54       1.500   7.443  17.767  1.00  0.00           H  
ATOM    804  HB2 SER B  54       2.140   9.071  17.952  1.00  0.00           H  
ATOM    805  HG  SER B  54       3.293   8.152  15.807  1.00  0.00           H  
ATOM    806  N   ARG B  55       3.099   6.050  19.939  1.00  0.00           N  
ATOM    807  CA  ARG B  55       2.848   5.687  21.326  1.00  0.00           C  
ATOM    808  C   ARG B  55       4.134   5.319  22.084  1.00  0.00           C  
ATOM    809  O   ARG B  55       4.298   5.692  23.242  1.00  0.00           O  
ATOM    810  CB  ARG B  55       1.824   4.537  21.373  1.00  0.00           C  
ATOM    811  CG  ARG B  55       1.474   4.014  22.764  1.00  0.00           C  
ATOM    812  CD  ARG B  55       0.384   2.957  22.658  1.00  0.00           C  
ATOM    813  NE  ARG B  55       0.066   2.303  23.933  1.00  0.00           N  
ATOM    814  CZ  ARG B  55      -1.092   1.692  24.198  1.00  0.00           C  
ATOM    815  NH1 ARG B  55      -2.176   1.981  23.470  1.00  0.00           N  
ATOM    816  NH2 ARG B  55      -1.200   0.895  25.262  1.00  0.00           N  
ATOM    817  HN  ARG B  55       2.974   5.377  19.238  1.00  0.00           H  
ATOM    818  HA  ARG B  55       2.405   6.549  21.805  1.00  0.00           H  
ATOM    819  HB1 ARG B  55       0.905   4.868  20.910  1.00  0.00           H  
ATOM    820  HB2 ARG B  55       2.211   3.713  20.792  1.00  0.00           H  
ATOM    821  HG1 ARG B  55       2.354   3.574  23.212  1.00  0.00           H  
ATOM    822  HG2 ARG B  55       1.112   4.829  23.376  1.00  0.00           H  
ATOM    823  HD1 ARG B  55      -0.516   3.421  22.282  1.00  0.00           H  
ATOM    824  HD2 ARG B  55       0.704   2.204  21.952  1.00  0.00           H  
ATOM    825  HE  ARG B  55       0.799   2.255  24.592  1.00  0.00           H  
ATOM    826 HH11 ARG B  55      -2.159   2.667  22.735  1.00  0.00           H  
ATOM    827 HH12 ARG B  55      -3.070   1.529  23.608  1.00  0.00           H  
ATOM    828 HH21 ARG B  55      -0.439   0.723  25.898  1.00  0.00           H  
ATOM    829 HH22 ARG B  55      -2.051   0.406  25.482  1.00  0.00           H  
ATOM    830  N   TYR B  56       5.033   4.593  21.447  1.00  0.00           N  
ATOM    831  CA  TYR B  56       6.229   4.131  22.151  1.00  0.00           C  
ATOM    832  C   TYR B  56       7.513   4.851  21.746  1.00  0.00           C  
ATOM    833  O   TYR B  56       8.517   4.767  22.458  1.00  0.00           O  
ATOM    834  CB  TYR B  56       6.383   2.608  22.030  1.00  0.00           C  
ATOM    835  CG  TYR B  56       5.236   1.849  22.663  1.00  0.00           C  
ATOM    836  CD1 TYR B  56       5.102   1.791  24.044  1.00  0.00           C  
ATOM    837  CD2 TYR B  56       4.287   1.204  21.886  1.00  0.00           C  
ATOM    838  CE1 TYR B  56       4.053   1.115  24.633  1.00  0.00           C  
ATOM    839  CE2 TYR B  56       3.235   0.521  22.468  1.00  0.00           C  
ATOM    840  CZ  TYR B  56       3.123   0.482  23.841  1.00  0.00           C  
ATOM    841  OH  TYR B  56       2.070  -0.196  24.425  1.00  0.00           O  
ATOM    842  HN  TYR B  56       4.885   4.336  20.509  1.00  0.00           H  
ATOM    843  HA  TYR B  56       6.058   4.355  23.194  1.00  0.00           H  
ATOM    844  HB1 TYR B  56       6.422   2.340  20.986  1.00  0.00           H  
ATOM    845  HB2 TYR B  56       7.301   2.307  22.515  1.00  0.00           H  
ATOM    846  HD1 TYR B  56       5.835   2.289  24.661  1.00  0.00           H  
ATOM    847  HD2 TYR B  56       4.380   1.236  20.811  1.00  0.00           H  
ATOM    848  HE1 TYR B  56       3.966   1.083  25.708  1.00  0.00           H  
ATOM    849  HE2 TYR B  56       2.501   0.027  21.849  1.00  0.00           H  
ATOM    850  HH  TYR B  56       2.016  -1.064  24.012  1.00  0.00           H  
ATOM    851  N   GLY B  57       7.484   5.557  20.634  1.00  0.00           N  
ATOM    852  CA  GLY B  57       8.672   6.257  20.179  1.00  0.00           C  
ATOM    853  C   GLY B  57       9.591   5.354  19.383  1.00  0.00           C  
ATOM    854  O   GLY B  57      10.797   5.271  19.663  1.00  0.00           O  
ATOM    855  HN  GLY B  57       6.659   5.628  20.110  1.00  0.00           H  
ATOM    856  HA1 GLY B  57       8.377   7.094  19.562  1.00  0.00           H  
ATOM    857  HA2 GLY B  57       9.206   6.626  21.041  1.00  0.00           H  
ATOM    858  N   VAL B  58       9.024   4.674  18.398  1.00  0.00           N  
ATOM    859  CA  VAL B  58       9.775   3.752  17.544  1.00  0.00           C  
ATOM    860  C   VAL B  58       9.604   4.152  16.076  1.00  0.00           C  
ATOM    861  O   VAL B  58       8.931   5.145  15.787  1.00  0.00           O  
ATOM    862  CB  VAL B  58       9.339   2.255  17.731  1.00  0.00           C  
ATOM    863  CG1 VAL B  58       9.570   1.779  19.147  1.00  0.00           C  
ATOM    864  CG2 VAL B  58       7.875   2.057  17.364  1.00  0.00           C  
ATOM    865  HN  VAL B  58       8.074   4.822  18.205  1.00  0.00           H  
ATOM    866  HA  VAL B  58      10.822   3.851  17.802  1.00  0.00           H  
ATOM    867  HB  VAL B  58       9.937   1.644  17.069  1.00  0.00           H  
ATOM    868 HG11 VAL B  58      10.611   1.895  19.410  1.00  0.00           H  
ATOM    869 HG12 VAL B  58       9.279   0.738  19.210  1.00  0.00           H  
ATOM    870 HG13 VAL B  58       8.949   2.364  19.811  1.00  0.00           H  
ATOM    871 HG21 VAL B  58       7.612   1.018  17.494  1.00  0.00           H  
ATOM    872 HG22 VAL B  58       7.730   2.343  16.334  1.00  0.00           H  
ATOM    873 HG23 VAL B  58       7.259   2.672  18.002  1.00  0.00           H  
ATOM    874  N   SER B  59      10.202   3.408  15.161  1.00  0.00           N  
ATOM    875  CA  SER B  59      10.032   3.650  13.743  1.00  0.00           C  
ATOM    876  C   SER B  59      10.118   2.350  12.933  1.00  0.00           C  
ATOM    877  O   SER B  59      11.157   1.678  12.903  1.00  0.00           O  
ATOM    878  CB  SER B  59      11.044   4.682  13.235  1.00  0.00           C  
ATOM    879  OG  SER B  59      10.898   5.914  13.938  1.00  0.00           O  
ATOM    880  HN  SER B  59      10.826   2.698  15.431  1.00  0.00           H  
ATOM    881  HA  SER B  59       9.038   4.048  13.608  1.00  0.00           H  
ATOM    882  HB1 SER B  59      12.048   4.311  13.386  1.00  0.00           H  
ATOM    883  HB2 SER B  59      10.879   4.859  12.183  1.00  0.00           H  
ATOM    884  HG  SER B  59      10.108   5.801  14.488  1.00  0.00           H  
ATOM    885  N   ILE B  60       9.014   1.994  12.311  1.00  0.00           N  
ATOM    886  CA  ILE B  60       8.932   0.823  11.464  1.00  0.00           C  
ATOM    887  C   ILE B  60       8.563   1.275  10.049  1.00  0.00           C  
ATOM    888  O   ILE B  60       7.499   1.885   9.841  1.00  0.00           O  
ATOM    889  CB  ILE B  60       7.886  -0.259  11.961  1.00  0.00           C  
ATOM    890  CG1 ILE B  60       8.286  -0.914  13.307  1.00  0.00           C  
ATOM    891  CG2 ILE B  60       7.674  -1.346  10.910  1.00  0.00           C  
ATOM    892  CD1 ILE B  60       8.163  -0.031  14.525  1.00  0.00           C  
ATOM    893  HN  ILE B  60       8.224   2.582  12.399  1.00  0.00           H  
ATOM    894  HA  ILE B  60       9.918   0.384  11.434  1.00  0.00           H  
ATOM    895  HB  ILE B  60       6.940   0.249  12.086  1.00  0.00           H  
ATOM    896 HG11 ILE B  60       7.649  -1.767  13.475  1.00  0.00           H  
ATOM    897 HG12 ILE B  60       9.314  -1.244  13.237  1.00  0.00           H  
ATOM    898 HG21 ILE B  60       8.611  -1.848  10.723  1.00  0.00           H  
ATOM    899 HG22 ILE B  60       7.318  -0.896   9.995  1.00  0.00           H  
ATOM    900 HG23 ILE B  60       6.946  -2.059  11.267  1.00  0.00           H  
ATOM    901 HD11 ILE B  60       8.810   0.827  14.417  1.00  0.00           H  
ATOM    902 HD12 ILE B  60       8.443  -0.587  15.406  1.00  0.00           H  
ATOM    903 HD13 ILE B  60       7.142   0.308  14.620  1.00  0.00           H  
ATOM    904  N   PRO B  61       9.461   1.047   9.068  1.00  0.00           N  
ATOM    905  CA  PRO B  61       9.215   1.405   7.665  1.00  0.00           C  
ATOM    906  C   PRO B  61       7.971   0.704   7.096  1.00  0.00           C  
ATOM    907  O   PRO B  61       7.682  -0.459   7.433  1.00  0.00           O  
ATOM    908  CB  PRO B  61      10.482   0.938   6.942  1.00  0.00           C  
ATOM    909  CG  PRO B  61      11.517   0.869   8.010  1.00  0.00           C  
ATOM    910  CD  PRO B  61      10.791   0.451   9.250  1.00  0.00           C  
ATOM    911  HA  PRO B  61       9.098   2.473   7.552  1.00  0.00           H  
ATOM    912  HB1 PRO B  61      10.302  -0.032   6.500  1.00  0.00           H  
ATOM    913  HB2 PRO B  61      10.752   1.647   6.174  1.00  0.00           H  
ATOM    914  HG1 PRO B  61      12.268   0.136   7.747  1.00  0.00           H  
ATOM    915  HG2 PRO B  61      11.968   1.842   8.153  1.00  0.00           H  
ATOM    916  HD1 PRO B  61      10.718  -0.625   9.310  1.00  0.00           H  
ATOM    917  HD2 PRO B  61      11.275   0.859  10.125  1.00  0.00           H  
ATOM    918  N   ASP B  62       7.279   1.415   6.215  1.00  0.00           N  
ATOM    919  CA  ASP B  62       5.989   1.010   5.620  1.00  0.00           C  
ATOM    920  C   ASP B  62       6.010  -0.408   5.085  1.00  0.00           C  
ATOM    921  O   ASP B  62       5.181  -1.247   5.465  1.00  0.00           O  
ATOM    922  CB  ASP B  62       5.628   1.932   4.449  1.00  0.00           C  
ATOM    923  CG  ASP B  62       5.619   3.381   4.807  1.00  0.00           C  
ATOM    924  OD1 ASP B  62       6.697   4.013   4.746  1.00  0.00           O  
ATOM    925  OD2 ASP B  62       4.552   3.927   5.104  1.00  0.00           O  
ATOM    926  HN  ASP B  62       7.637   2.288   5.938  1.00  0.00           H  
ATOM    927  HA  ASP B  62       5.215   1.105   6.367  1.00  0.00           H  
ATOM    928  HB1 ASP B  62       6.355   1.789   3.663  1.00  0.00           H  
ATOM    929  HB2 ASP B  62       4.652   1.655   4.076  1.00  0.00           H  
ATOM    930  N   ASP B  63       6.976  -0.691   4.228  1.00  0.00           N  
ATOM    931  CA  ASP B  63       7.035  -1.982   3.548  1.00  0.00           C  
ATOM    932  C   ASP B  63       7.420  -3.108   4.499  1.00  0.00           C  
ATOM    933  O   ASP B  63       7.172  -4.266   4.207  1.00  0.00           O  
ATOM    934  CB  ASP B  63       7.988  -1.962   2.336  1.00  0.00           C  
ATOM    935  CG  ASP B  63       9.457  -1.949   2.702  1.00  0.00           C  
ATOM    936  OD1 ASP B  63       9.987  -0.878   3.056  1.00  0.00           O  
ATOM    937  OD2 ASP B  63      10.112  -3.005   2.611  1.00  0.00           O  
ATOM    938  HN  ASP B  63       7.669  -0.020   4.053  1.00  0.00           H  
ATOM    939  HA  ASP B  63       6.036  -2.181   3.188  1.00  0.00           H  
ATOM    940  HB1 ASP B  63       7.811  -2.845   1.740  1.00  0.00           H  
ATOM    941  HB2 ASP B  63       7.778  -1.082   1.745  1.00  0.00           H  
ATOM    942  N   VAL B  64       7.977  -2.764   5.649  1.00  0.00           N  
ATOM    943  CA  VAL B  64       8.402  -3.763   6.617  1.00  0.00           C  
ATOM    944  C   VAL B  64       7.188  -4.331   7.348  1.00  0.00           C  
ATOM    945  O   VAL B  64       7.114  -5.527   7.612  1.00  0.00           O  
ATOM    946  CB  VAL B  64       9.437  -3.192   7.631  1.00  0.00           C  
ATOM    947  CG1 VAL B  64       9.873  -4.254   8.634  1.00  0.00           C  
ATOM    948  CG2 VAL B  64      10.648  -2.649   6.892  1.00  0.00           C  
ATOM    949  HN  VAL B  64       8.086  -1.813   5.865  1.00  0.00           H  
ATOM    950  HA  VAL B  64       8.867  -4.563   6.056  1.00  0.00           H  
ATOM    951  HB  VAL B  64       8.977  -2.377   8.172  1.00  0.00           H  
ATOM    952 HG11 VAL B  64       9.009  -4.605   9.183  1.00  0.00           H  
ATOM    953 HG12 VAL B  64      10.588  -3.822   9.318  1.00  0.00           H  
ATOM    954 HG13 VAL B  64      10.323  -5.083   8.104  1.00  0.00           H  
ATOM    955 HG21 VAL B  64      11.358  -2.261   7.608  1.00  0.00           H  
ATOM    956 HG22 VAL B  64      10.342  -1.856   6.228  1.00  0.00           H  
ATOM    957 HG23 VAL B  64      11.106  -3.445   6.324  1.00  0.00           H  
ATOM    958  N   ALA B  65       6.209  -3.475   7.610  1.00  0.00           N  
ATOM    959  CA  ALA B  65       4.997  -3.891   8.288  1.00  0.00           C  
ATOM    960  C   ALA B  65       4.158  -4.774   7.370  1.00  0.00           C  
ATOM    961  O   ALA B  65       3.376  -5.595   7.822  1.00  0.00           O  
ATOM    962  CB  ALA B  65       4.205  -2.678   8.723  1.00  0.00           C  
ATOM    963  HN  ALA B  65       6.284  -2.535   7.347  1.00  0.00           H  
ATOM    964  HA  ALA B  65       5.277  -4.457   9.164  1.00  0.00           H  
ATOM    965  HB1 ALA B  65       3.897  -2.120   7.850  1.00  0.00           H  
ATOM    966  HB2 ALA B  65       4.828  -2.058   9.351  1.00  0.00           H  
ATOM    967  HB3 ALA B  65       3.338  -3.009   9.274  1.00  0.00           H  
ATOM    968  N   GLY B  66       4.373  -4.620   6.074  1.00  0.00           N  
ATOM    969  CA  GLY B  66       3.646  -5.397   5.097  1.00  0.00           C  
ATOM    970  C   GLY B  66       4.271  -6.762   4.865  1.00  0.00           C  
ATOM    971  O   GLY B  66       3.748  -7.569   4.090  1.00  0.00           O  
ATOM    972  HN  GLY B  66       5.044  -3.963   5.790  1.00  0.00           H  
ATOM    973  HA1 GLY B  66       2.625  -5.522   5.428  1.00  0.00           H  
ATOM    974  HA2 GLY B  66       3.643  -4.854   4.164  1.00  0.00           H  
ATOM    975  N   ARG B  67       5.383  -7.026   5.540  1.00  0.00           N  
ATOM    976  CA  ARG B  67       6.086  -8.284   5.394  1.00  0.00           C  
ATOM    977  C   ARG B  67       5.545  -9.321   6.359  1.00  0.00           C  
ATOM    978  O   ARG B  67       5.795 -10.522   6.192  1.00  0.00           O  
ATOM    979  CB  ARG B  67       7.587  -8.105   5.643  1.00  0.00           C  
ATOM    980  CG  ARG B  67       8.261  -7.105   4.733  1.00  0.00           C  
ATOM    981  CD  ARG B  67       9.712  -6.900   5.115  1.00  0.00           C  
ATOM    982  NE  ARG B  67      10.335  -5.794   4.372  1.00  0.00           N  
ATOM    983  CZ  ARG B  67      11.595  -5.352   4.557  1.00  0.00           C  
ATOM    984  NH1 ARG B  67      12.390  -5.924   5.464  1.00  0.00           N  
ATOM    985  NH2 ARG B  67      12.036  -4.316   3.865  1.00  0.00           N  
ATOM    986  HN  ARG B  67       5.745  -6.354   6.155  1.00  0.00           H  
ATOM    987  HA  ARG B  67       5.945  -8.628   4.380  1.00  0.00           H  
ATOM    988  HB1 ARG B  67       7.732  -7.775   6.662  1.00  0.00           H  
ATOM    989  HB2 ARG B  67       8.069  -9.061   5.513  1.00  0.00           H  
ATOM    990  HG1 ARG B  67       8.215  -7.468   3.717  1.00  0.00           H  
ATOM    991  HG2 ARG B  67       7.739  -6.161   4.806  1.00  0.00           H  
ATOM    992  HD1 ARG B  67       9.758  -6.682   6.172  1.00  0.00           H  
ATOM    993  HD2 ARG B  67      10.258  -7.809   4.915  1.00  0.00           H  
ATOM    994  HE  ARG B  67       9.749  -5.362   3.707  1.00  0.00           H  
ATOM    995 HH11 ARG B  67      12.091  -6.689   6.051  1.00  0.00           H  
ATOM    996 HH12 ARG B  67      13.342  -5.626   5.604  1.00  0.00           H  
ATOM    997 HH21 ARG B  67      11.423  -3.850   3.203  1.00  0.00           H  
ATOM    998 HH22 ARG B  67      12.961  -3.927   3.965  1.00  0.00           H  
ATOM    999  N   VAL B  68       4.792  -8.881   7.348  1.00  0.00           N  
ATOM   1000  CA  VAL B  68       4.313  -9.799   8.360  1.00  0.00           C  
ATOM   1001  C   VAL B  68       2.995 -10.457   7.940  1.00  0.00           C  
ATOM   1002  O   VAL B  68       2.474 -10.182   6.852  1.00  0.00           O  
ATOM   1003  CB  VAL B  68       4.214  -9.152   9.776  1.00  0.00           C  
ATOM   1004  CG1 VAL B  68       5.546  -8.553  10.165  1.00  0.00           C  
ATOM   1005  CG2 VAL B  68       3.123  -8.099   9.863  1.00  0.00           C  
ATOM   1006  HN  VAL B  68       4.522  -7.939   7.372  1.00  0.00           H  
ATOM   1007  HA  VAL B  68       5.065 -10.575   8.396  1.00  0.00           H  
ATOM   1008  HB  VAL B  68       4.005  -9.933  10.495  1.00  0.00           H  
ATOM   1009 HG11 VAL B  68       6.294  -9.332  10.189  1.00  0.00           H  
ATOM   1010 HG12 VAL B  68       5.470  -8.095  11.141  1.00  0.00           H  
ATOM   1011 HG13 VAL B  68       5.828  -7.804   9.440  1.00  0.00           H  
ATOM   1012 HG21 VAL B  68       3.296  -7.321   9.136  1.00  0.00           H  
ATOM   1013 HG22 VAL B  68       3.148  -7.663  10.852  1.00  0.00           H  
ATOM   1014 HG23 VAL B  68       2.160  -8.559   9.693  1.00  0.00           H  
ATOM   1015  N   ASP B  69       2.487 -11.337   8.757  1.00  0.00           N  
ATOM   1016  CA  ASP B  69       1.227 -12.039   8.476  1.00  0.00           C  
ATOM   1017  C   ASP B  69       0.534 -12.333   9.759  1.00  0.00           C  
ATOM   1018  O   ASP B  69      -0.682 -12.232   9.871  1.00  0.00           O
[truncated: 20,984 more chars]
