# Supplementary material for: Path to Actinorhodin: Regio- and Stereoselective Ketone Reduction by a Type II Polyketide Ketoreductase Revealed in Atomistic Detail
Source: JACS Au. 2022 Apr 7;2(4):972–84. doi: 10.1021/jacsau.2c00086 (PMC9088766; doi:10.1021/jacsau.2c00086)
Supplement: Supplementary file 2 — au2c00086_si_002.zip [file au2c00086_si_002.zip › SI_files/Docking_Models/M18.pdb]

ATOM      1  N   MET A   1      -4.207 -29.491  -7.318  1.00  0.00           N1+
ATOM      2  H1  MET A   1      -4.048 -28.570  -6.935  1.00  0.00           H  
ATOM      3  H2  MET A   1      -4.812 -29.328  -8.110  1.00  0.00           H  
ATOM      4  H3  MET A   1      -4.615 -30.096  -6.620  1.00  0.00           H  
ATOM      5  CA  MET A   1      -2.882 -30.018  -7.697  1.00  0.00           C  
ATOM      6  HA  MET A   1      -2.410 -30.308  -6.759  1.00  0.00           H  
ATOM      7  CB  MET A   1      -3.058 -31.369  -8.547  1.00  0.00           C  
ATOM      8  HB2 MET A   1      -3.620 -32.111  -7.979  1.00  0.00           H  
ATOM      9  HB3 MET A   1      -3.609 -31.207  -9.474  1.00  0.00           H  
ATOM     10  CG  MET A   1      -1.713 -31.911  -8.947  1.00  0.00           C  
ATOM     11  HG2 MET A   1      -1.259 -31.188  -9.624  1.00  0.00           H  
ATOM     12  HG3 MET A   1      -1.183 -32.100  -8.013  1.00  0.00           H  
ATOM     13  SD  MET A   1      -1.587 -33.428  -9.905  1.00  0.00           S  
ATOM     14  CE  MET A   1      -2.649 -34.495  -8.849  1.00  0.00           C  
ATOM     15  HE1 MET A   1      -2.385 -34.312  -7.807  1.00  0.00           H  
ATOM     16  HE2 MET A   1      -3.704 -34.260  -8.990  1.00  0.00           H  
ATOM     17  HE3 MET A   1      -2.436 -35.534  -9.103  1.00  0.00           H  
ATOM     18  C   MET A   1      -2.025 -28.962  -8.384  1.00  0.00           C  
ATOM     19  O   MET A   1      -2.399 -28.488  -9.489  1.00  0.00           O  
ATOM     20  N   ALA A   2      -0.823 -28.706  -7.842  1.00  0.00           N  
ATOM     21  H   ALA A   2      -0.433 -29.188  -7.044  1.00  0.00           H  
ATOM     22  CA  ALA A   2       0.064 -27.611  -8.320  1.00  0.00           C  
ATOM     23  HA  ALA A   2      -0.486 -26.994  -9.032  1.00  0.00           H  
ATOM     24  CB  ALA A   2       0.394 -26.681  -7.132  1.00  0.00           C  
ATOM     25  HB1 ALA A   2       1.269 -26.061  -7.328  1.00  0.00           H  
ATOM     26  HB2 ALA A   2      -0.470 -26.030  -6.994  1.00  0.00           H  
ATOM     27  HB3 ALA A   2       0.487 -27.195  -6.175  1.00  0.00           H  
ATOM     28  C   ALA A   2       1.261 -28.280  -8.992  1.00  0.00           C  
ATOM     29  O   ALA A   2       2.378 -28.177  -8.497  1.00  0.00           O  
ATOM     30  N   THR A   3       0.969 -28.846 -10.155  1.00  0.00           N  
ATOM     31  H   THR A   3       0.024 -28.678 -10.471  1.00  0.00           H  
ATOM     32  CA  THR A   3       1.968 -29.506 -11.104  1.00  0.00           C  
ATOM     33  HA  THR A   3       2.362 -30.386 -10.596  1.00  0.00           H  
ATOM     34  CB  THR A   3       1.277 -30.010 -12.398  1.00  0.00           C  
ATOM     35  HB  THR A   3       1.980 -30.381 -13.144  1.00  0.00           H  
ATOM     36  CG2 THR A   3       0.265 -31.116 -12.244  1.00  0.00           C  
ATOM     37 HG21 THR A   3      -0.007 -31.493 -13.230  1.00  0.00           H  
ATOM     38 HG22 THR A   3       0.778 -31.858 -11.633  1.00  0.00           H  
ATOM     39 HG23 THR A   3      -0.684 -30.953 -11.735  1.00  0.00           H  
ATOM     40  OG1 THR A   3       0.575 -28.966 -13.070  1.00  0.00           O  
ATOM     41  HG1 THR A   3       0.908 -29.018 -13.968  1.00  0.00           H  
ATOM     42  C   THR A   3       2.997 -28.522 -11.524  1.00  0.00           C  
ATOM     43  O   THR A   3       2.756 -27.280 -11.636  1.00  0.00           O  
ATOM     44  N   GLN A   4       4.233 -29.033 -11.720  1.00  0.00           N  
ATOM     45  H   GLN A   4       4.314 -30.039 -11.665  1.00  0.00           H  
ATOM     46  CA  GLN A   4       5.370 -28.333 -12.230  1.00  0.00           C  
ATOM     47  HA  GLN A   4       5.466 -27.462 -11.581  1.00  0.00           H  
ATOM     48  CB  GLN A   4       6.632 -29.172 -12.143  1.00  0.00           C  
ATOM     49  HB2 GLN A   4       6.593 -30.006 -12.843  1.00  0.00           H  
ATOM     50  HB3 GLN A   4       7.391 -28.489 -12.524  1.00  0.00           H  
ATOM     51  CG  GLN A   4       7.053 -29.568 -10.680  1.00  0.00           C  
ATOM     52  HG2 GLN A   4       7.033 -28.664 -10.072  1.00  0.00           H  
ATOM     53  HG3 GLN A   4       6.346 -30.276 -10.246  1.00  0.00           H  
ATOM     54  CD  GLN A   4       8.461 -30.135 -10.631  1.00  0.00           C  
ATOM     55  OE1 GLN A   4       9.209 -30.081 -11.530  1.00  0.00           O  
ATOM     56  NE2 GLN A   4       8.813 -30.846  -9.545  1.00  0.00           N  
ATOM     57 HE21 GLN A   4       8.366 -30.761  -8.642  1.00  0.00           H  
ATOM     58 HE22 GLN A   4       9.572 -31.492  -9.701  1.00  0.00           H  
ATOM     59  C   GLN A   4       5.230 -27.847 -13.687  1.00  0.00           C  
ATOM     60  O   GLN A   4       5.902 -26.878 -14.064  1.00  0.00           O  
ATOM     61  N   ASP A   5       4.384 -28.456 -14.523  1.00  0.00           N  
ATOM     62  H   ASP A   5       3.906 -29.267 -14.159  1.00  0.00           H  
ATOM     63  CA  ASP A   5       3.994 -27.971 -15.836  1.00  0.00           C  
ATOM     64  HA  ASP A   5       4.795 -27.449 -16.360  1.00  0.00           H  
ATOM     65  CB  ASP A   5       3.610 -29.118 -16.763  1.00  0.00           C  
ATOM     66  HB2 ASP A   5       3.259 -28.732 -17.720  1.00  0.00           H  
ATOM     67  HB3 ASP A   5       4.460 -29.776 -16.943  1.00  0.00           H  
ATOM     68  CG  ASP A   5       2.426 -29.936 -16.394  1.00  0.00           C  
ATOM     69  OD1 ASP A   5       2.204 -31.045 -16.945  1.00  0.00           O  
ATOM     70  OD2 ASP A   5       1.723 -29.596 -15.425  1.00  0.00           O  
ATOM     71  C   ASP A   5       2.934 -26.858 -15.857  1.00  0.00           C  
ATOM     72  O   ASP A   5       2.839 -26.251 -16.921  1.00  0.00           O  
ATOM     73  N   SER A   6       2.260 -26.514 -14.739  1.00  0.00           N  
ATOM     74  H   SER A   6       2.271 -27.174 -13.976  1.00  0.00           H  
ATOM     75  CA  SER A   6       1.074 -25.651 -14.635  1.00  0.00           C  
ATOM     76  HA  SER A   6       0.336 -26.080 -15.313  1.00  0.00           H  
ATOM     77  CB  SER A   6       0.563 -25.551 -13.223  1.00  0.00           C  
ATOM     78  HB2 SER A   6      -0.326 -24.929 -13.326  1.00  0.00           H  
ATOM     79  HB3 SER A   6       0.367 -26.523 -12.768  1.00  0.00           H  
ATOM     80  OG  SER A   6       1.500 -25.068 -12.331  1.00  0.00           O  
ATOM     81  HG  SER A   6       2.040 -25.803 -12.033  1.00  0.00           H  
ATOM     82  C   SER A   6       1.382 -24.247 -15.040  1.00  0.00           C  
ATOM     83  O   SER A   6       2.516 -23.914 -15.395  1.00  0.00           O  
ATOM     84  N   GLU A   7       0.364 -23.416 -15.231  1.00  0.00           N  
ATOM     85  H   GLU A   7      -0.549 -23.739 -14.940  1.00  0.00           H  
ATOM     86  CA  GLU A   7       0.502 -21.976 -15.774  1.00  0.00           C  
ATOM     87  HA  GLU A   7       1.228 -22.012 -16.587  1.00  0.00           H  
ATOM     88  CB  GLU A   7      -0.784 -21.381 -16.383  1.00  0.00           C  
ATOM     89  HB2 GLU A   7      -1.549 -21.318 -15.609  1.00  0.00           H  
ATOM     90  HB3 GLU A   7      -0.517 -20.539 -17.023  1.00  0.00           H  
ATOM     91  CG  GLU A   7      -1.486 -22.339 -17.398  1.00  0.00           C  
ATOM     92  HG2 GLU A   7      -2.293 -22.903 -16.928  1.00  0.00           H  
ATOM     93  HG3 GLU A   7      -2.070 -21.538 -17.852  1.00  0.00           H  
ATOM     94  CD  GLU A   7      -0.614 -23.250 -18.349  1.00  0.00           C  
ATOM     95  OE1 GLU A   7       0.320 -22.714 -19.018  1.00  0.00           O  
ATOM     96  OE2 GLU A   7      -0.808 -24.496 -18.381  1.00  0.00           O  
ATOM     97  C   GLU A   7       0.992 -20.990 -14.685  1.00  0.00           C  
ATOM     98  O   GLU A   7       0.761 -21.171 -13.502  1.00  0.00           O  
ATOM     99  N   VAL A   8       1.705 -19.936 -15.047  1.00  0.00           N  
ATOM    100  H   VAL A   8       1.995 -19.853 -16.010  1.00  0.00           H  
ATOM    101  CA  VAL A   8       2.394 -19.014 -14.153  1.00  0.00           C  
ATOM    102  HA  VAL A   8       2.130 -19.228 -13.117  1.00  0.00           H  
ATOM    103  CB  VAL A   8       3.950 -19.212 -14.246  1.00  0.00           C  
ATOM    104  HB  VAL A   8       4.181 -19.149 -15.309  1.00  0.00           H  
ATOM    105  CG1 VAL A   8       4.825 -18.202 -13.399  1.00  0.00           C  
ATOM    106 HG11 VAL A   8       5.861 -18.285 -13.730  1.00  0.00           H  
ATOM    107 HG12 VAL A   8       4.520 -17.176 -13.601  1.00  0.00           H  
ATOM    108 HG13 VAL A   8       4.656 -18.469 -12.356  1.00  0.00           H  
ATOM    109  CG2 VAL A   8       4.336 -20.655 -13.935  1.00  0.00           C  
ATOM    110 HG21 VAL A   8       5.354 -20.741 -14.318  1.00  0.00           H  
ATOM    111 HG22 VAL A   8       4.291 -20.830 -12.860  1.00  0.00           H  
ATOM    112 HG23 VAL A   8       3.732 -21.339 -14.531  1.00  0.00           H  
ATOM    113  C   VAL A   8       2.018 -17.572 -14.331  1.00  0.00           C  
ATOM    114  O   VAL A   8       2.031 -17.053 -15.444  1.00  0.00           O  
ATOM    115  N   ALA A   9       1.968 -16.846 -13.191  1.00  0.00           N  
ATOM    116  H   ALA A   9       2.278 -17.297 -12.342  1.00  0.00           H  
ATOM    117  CA  ALA A   9       1.338 -15.556 -13.126  1.00  0.00           C  
ATOM    118  HA  ALA A   9       1.302 -15.097 -14.114  1.00  0.00           H  
ATOM    119  CB  ALA A   9       0.016 -15.850 -12.533  1.00  0.00           C  
ATOM    120  HB1 ALA A   9      -0.584 -16.467 -13.202  1.00  0.00           H  
ATOM    121  HB2 ALA A   9       0.093 -16.459 -11.631  1.00  0.00           H  
ATOM    122  HB3 ALA A   9      -0.680 -15.035 -12.334  1.00  0.00           H  
ATOM    123  C   ALA A   9       2.084 -14.571 -12.155  1.00  0.00           C  
ATOM    124  O   ALA A   9       2.724 -15.011 -11.200  1.00  0.00           O  
ATOM    125  N   LEU A  10       1.967 -13.292 -12.439  1.00  0.00           N  
ATOM    126  H   LEU A  10       1.397 -13.027 -13.231  1.00  0.00           H  
ATOM    127  CA  LEU A  10       2.632 -12.158 -11.822  1.00  0.00           C  
ATOM    128  HA  LEU A  10       2.986 -12.404 -10.822  1.00  0.00           H  
ATOM    129  CB  LEU A  10       3.896 -11.737 -12.666  1.00  0.00           C  
ATOM    130  HB2 LEU A  10       4.549 -12.591 -12.847  1.00  0.00           H  
ATOM    131  HB3 LEU A  10       3.579 -11.401 -13.652  1.00  0.00           H  
ATOM    132  CG  LEU A  10       4.681 -10.571 -11.991  1.00  0.00           C  
ATOM    133  HG  LEU A  10       4.012  -9.723 -11.836  1.00  0.00           H  
ATOM    134  CD1 LEU A  10       5.318 -11.099 -10.700  1.00  0.00           C  
ATOM    135 HD11 LEU A  10       6.133 -10.425 -10.434  1.00  0.00           H  
ATOM    136 HD12 LEU A  10       4.575 -11.129  -9.903  1.00  0.00           H  
ATOM    137 HD13 LEU A  10       5.753 -12.088 -10.838  1.00  0.00           H  
ATOM    138  CD2 LEU A  10       5.846 -10.154 -12.945  1.00  0.00           C  
ATOM    139 HD21 LEU A  10       5.614 -10.343 -13.993  1.00  0.00           H  
ATOM    140 HD22 LEU A  10       5.932  -9.070 -12.871  1.00  0.00           H  
ATOM    141 HD23 LEU A  10       6.803 -10.575 -12.636  1.00  0.00           H  
ATOM    142  C   LEU A  10       1.632 -10.949 -11.664  1.00  0.00           C  
ATOM    143  O   LEU A  10       0.844 -10.556 -12.539  1.00  0.00           O  
ATOM    144  N   VAL A  11       1.609 -10.386 -10.452  1.00  0.00           N  
ATOM    145  H   VAL A  11       2.158 -10.714  -9.670  1.00  0.00           H  
ATOM    146  CA  VAL A  11       0.602  -9.418  -9.975  1.00  0.00           C  
ATOM    147  HA  VAL A  11       0.114  -9.046 -10.876  1.00  0.00           H  
ATOM    148  CB  VAL A  11      -0.595 -10.072  -9.170  1.00  0.00           C  
ATOM    149  HB  VAL A  11      -0.251 -10.479  -8.220  1.00  0.00           H  
ATOM    150  CG1 VAL A  11      -1.799  -9.137  -8.798  1.00  0.00           C  
ATOM    151 HG11 VAL A  11      -2.616  -9.698  -8.345  1.00  0.00           H  
ATOM    152 HG12 VAL A  11      -1.516  -8.293  -8.170  1.00  0.00           H  
ATOM    153 HG13 VAL A  11      -2.168  -8.759  -9.751  1.00  0.00           H  
ATOM    154  CG2 VAL A  11      -1.245 -11.227  -9.985  1.00  0.00           C  
ATOM    155 HG21 VAL A  11      -1.949 -11.649  -9.268  1.00  0.00           H  
ATOM    156 HG22 VAL A  11      -1.837 -10.936 -10.853  1.00  0.00           H  
ATOM    157 HG23 VAL A  11      -0.591 -12.083 -10.149  1.00  0.00           H  
ATOM    158  C   VAL A  11       1.340  -8.290  -9.159  1.00  0.00           C  
ATOM    159  O   VAL A  11       2.029  -8.536  -8.193  1.00  0.00           O  
ATOM    160  N   THR A  12       1.211  -6.990  -9.501  1.00  0.00           N  
ATOM    161  H   THR A  12       0.631  -6.855 -10.316  1.00  0.00           H  
ATOM    162  CA  THR A  12       1.588  -5.710  -8.848  1.00  0.00           C  
ATOM    163  HA  THR A  12       2.442  -5.921  -8.206  1.00  0.00           H  
ATOM    164  CB  THR A  12       1.908  -4.607  -9.846  1.00  0.00           C  
ATOM    165  HB  THR A  12       2.345  -3.798  -9.260  1.00  0.00           H  
ATOM    166  CG2 THR A  12       2.897  -5.128 -10.944  1.00  0.00           C  
ATOM    167 HG21 THR A  12       3.944  -4.888 -10.756  1.00  0.00           H  
ATOM    168 HG22 THR A  12       2.773  -6.163 -11.259  1.00  0.00           H  
ATOM    169 HG23 THR A  12       2.676  -4.563 -11.851  1.00  0.00           H  
ATOM    170  OG1 THR A  12       0.722  -4.197 -10.435  1.00  0.00           O  
ATOM    171  HG1 THR A  12       0.915  -3.811 -11.292  1.00  0.00           H  
ATOM    172  C   THR A  12       0.675  -5.102  -7.822  1.00  0.00           C  
ATOM    173  O   THR A  12      -0.539  -5.382  -7.785  1.00  0.00           O  
ATOM    174  N   GLY A  13       1.185  -4.340  -6.851  1.00  0.00           N  
ATOM    175  H   GLY A  13       2.195  -4.304  -6.847  1.00  0.00           H  
ATOM    176  CA  GLY A  13       0.453  -3.856  -5.621  1.00  0.00           C  
ATOM    177  HA2 GLY A  13       1.277  -3.671  -4.932  1.00  0.00           H  
ATOM    178  HA3 GLY A  13      -0.098  -2.951  -5.877  1.00  0.00           H  
ATOM    179  C   GLY A  13      -0.515  -4.822  -4.917  1.00  0.00           C  
ATOM    180  O   GLY A  13      -1.685  -4.423  -4.735  1.00  0.00           O  
ATOM    181  N   ALA A  14      -0.073  -6.038  -4.650  1.00  0.00           N  
ATOM    182  H   ALA A  14       0.913  -6.197  -4.803  1.00  0.00           H  
ATOM    183  CA  ALA A  14      -0.949  -7.084  -4.186  1.00  0.00           C  
ATOM    184  HA  ALA A  14      -1.877  -7.129  -4.755  1.00  0.00           H  
ATOM    185  CB  ALA A  14      -0.228  -8.402  -4.536  1.00  0.00           C  
ATOM    186  HB1 ALA A  14      -0.163  -8.561  -5.613  1.00  0.00           H  
ATOM    187  HB2 ALA A  14       0.826  -8.289  -4.282  1.00  0.00           H  
ATOM    188  HB3 ALA A  14      -0.715  -9.250  -4.055  1.00  0.00           H  
ATOM    189  C   ALA A  14      -1.295  -7.014  -2.723  1.00  0.00           C  
ATOM    190  O   ALA A  14      -1.984  -7.904  -2.219  1.00  0.00           O  
ATOM    191  N   THR A  15      -0.929  -5.940  -1.987  1.00  0.00           N  
ATOM    192  H   THR A  15      -0.490  -5.151  -2.441  1.00  0.00           H  
ATOM    193  CA  THR A  15      -1.309  -5.817  -0.545  1.00  0.00           C  
ATOM    194  HA  THR A  15      -1.705  -6.761  -0.171  1.00  0.00           H  
ATOM    195  CB  THR A  15      -0.097  -5.279   0.251  1.00  0.00           C  
ATOM    196  HB  THR A  15      -0.356  -4.999   1.272  1.00  0.00           H  
ATOM    197  CG2 THR A  15       0.995  -6.393   0.340  1.00  0.00           C  
ATOM    198 HG21 THR A  15       1.310  -6.821  -0.611  1.00  0.00           H  
ATOM    199 HG22 THR A  15       1.865  -5.938   0.812  1.00  0.00           H  
ATOM    200 HG23 THR A  15       0.673  -7.278   0.889  1.00  0.00           H  
ATOM    201  OG1 THR A  15       0.559  -4.205  -0.343  1.00  0.00           O  
ATOM    202  HG1 THR A  15      -0.005  -3.442  -0.199  1.00  0.00           H  
ATOM    203  C   THR A  15      -2.587  -4.987  -0.295  1.00  0.00           C  
ATOM    204  O   THR A  15      -3.146  -4.890   0.816  1.00  0.00           O  
ATOM    205  N   SER A  16      -3.284  -4.461  -1.321  1.00  0.00           N  
ATOM    206  H   SER A  16      -2.867  -4.582  -2.232  1.00  0.00           H  
ATOM    207  CA  SER A  16      -4.737  -4.072  -1.366  1.00  0.00           C  
ATOM    208  HA  SER A  16      -5.012  -3.921  -0.323  1.00  0.00           H  
ATOM    209  CB  SER A  16      -4.771  -2.676  -1.834  1.00  0.00           C  
ATOM    210  HB2 SER A  16      -4.012  -2.077  -1.332  1.00  0.00           H  
ATOM    211  HB3 SER A  16      -4.500  -2.564  -2.884  1.00  0.00           H  
ATOM    212  OG  SER A  16      -5.993  -2.069  -1.540  1.00  0.00           O  
ATOM    213  HG  SER A  16      -5.936  -1.242  -2.022  1.00  0.00           H  
ATOM    214  C   SER A  16      -5.711  -4.950  -2.134  1.00  0.00           C  
ATOM    215  O   SER A  16      -5.330  -5.896  -2.829  1.00  0.00           O  
ATOM    216  N   GLY A  17      -7.036  -4.817  -1.802  1.00  0.00           N  
ATOM    217  H   GLY A  17      -7.356  -3.945  -1.407  1.00  0.00           H  
ATOM    218  CA  GLY A  17      -8.010  -5.940  -1.916  1.00  0.00           C  
ATOM    219  HA2 GLY A  17      -7.731  -6.796  -1.301  1.00  0.00           H  
ATOM    220  HA3 GLY A  17      -8.818  -5.417  -1.407  1.00  0.00           H  
ATOM    221  C   GLY A  17      -8.520  -6.232  -3.325  1.00  0.00           C  
ATOM    222  O   GLY A  17      -8.974  -7.352  -3.432  1.00  0.00           O  
ATOM    223  N   ILE A  18      -8.486  -5.302  -4.302  1.00  0.00           N  
ATOM    224  H   ILE A  18      -7.938  -4.498  -4.034  1.00  0.00           H  
ATOM    225  CA  ILE A  18      -8.589  -5.795  -5.710  1.00  0.00           C  
ATOM    226  HA  ILE A  18      -9.405  -6.517  -5.699  1.00  0.00           H  
ATOM    227  CB  ILE A  18      -8.837  -4.680  -6.769  1.00  0.00           C  
ATOM    228  HB  ILE A  18      -8.116  -3.913  -6.485  1.00  0.00           H  
ATOM    229  CG2 ILE A  18      -8.697  -5.145  -8.215  1.00  0.00           C  
ATOM    230 HG21 ILE A  18      -9.177  -4.448  -8.902  1.00  0.00           H  
ATOM    231 HG22 ILE A  18      -7.655  -5.306  -8.491  1.00  0.00           H  
ATOM    232 HG23 ILE A  18      -9.257  -6.078  -8.277  1.00  0.00           H  
ATOM    233  CG1 ILE A  18     -10.262  -4.158  -6.619  1.00  0.00           C  
ATOM    234 HG12 ILE A  18     -11.026  -4.514  -7.311  1.00  0.00           H  
ATOM    235 HG13 ILE A  18     -10.610  -4.357  -5.605  1.00  0.00           H  
ATOM    236  CD1 ILE A  18     -10.175  -2.610  -6.644  1.00  0.00           C  
ATOM    237 HD11 ILE A  18      -9.875  -2.147  -5.704  1.00  0.00           H  
ATOM    238 HD12 ILE A  18      -9.497  -2.298  -7.439  1.00  0.00           H  
ATOM    239 HD13 ILE A  18     -11.124  -2.142  -6.910  1.00  0.00           H  
ATOM    240  C   ILE A  18      -7.364  -6.688  -6.140  1.00  0.00           C  
ATOM    241  O   ILE A  18      -7.566  -7.843  -6.466  1.00  0.00           O  
ATOM    242  N   GLY A  19      -6.124  -6.326  -6.033  1.00  0.00           N  
ATOM    243  H   GLY A  19      -5.941  -5.372  -5.752  1.00  0.00           H  
ATOM    244  CA  GLY A  19      -5.014  -7.197  -6.423  1.00  0.00           C  
ATOM    245  HA2 GLY A  19      -5.045  -7.446  -7.483  1.00  0.00           H  
ATOM    246  HA3 GLY A  19      -4.029  -6.773  -6.223  1.00  0.00           H  
ATOM    247  C   GLY A  19      -5.034  -8.522  -5.688  1.00  0.00           C  
ATOM    248  O   GLY A  19      -4.864  -9.571  -6.357  1.00  0.00           O  
ATOM    249  N   LEU A  20      -5.370  -8.539  -4.391  1.00  0.00           N  
ATOM    250  H   LEU A  20      -5.330  -7.678  -3.863  1.00  0.00           H  
ATOM    251  CA  LEU A  20      -5.448  -9.757  -3.553  1.00  0.00           C  
ATOM    252  HA  LEU A  20      -4.489 -10.274  -3.564  1.00  0.00           H  
ATOM    253  CB  LEU A  20      -5.705  -9.395  -2.120  1.00  0.00           C  
ATOM    254  HB2 LEU A  20      -4.881  -8.810  -1.713  1.00  0.00           H  
ATOM    255  HB3 LEU A  20      -6.514  -8.665  -2.137  1.00  0.00           H  
ATOM    256  CG  LEU A  20      -5.873 -10.519  -1.145  1.00  0.00           C  
ATOM    257  HG  LEU A  20      -6.773 -11.087  -1.378  1.00  0.00           H  
ATOM    258  CD1 LEU A  20      -4.577 -11.368  -1.167  1.00  0.00           C  
ATOM    259 HD11 LEU A  20      -4.800 -12.151  -1.893  1.00  0.00           H  
ATOM    260 HD12 LEU A  20      -3.749 -10.707  -1.419  1.00  0.00           H  
ATOM    261 HD13 LEU A  20      -4.516 -11.842  -0.188  1.00  0.00           H  
ATOM    262  CD2 LEU A  20      -5.990  -9.848   0.297  1.00  0.00           C  
ATOM    263 HD21 LEU A  20      -6.864  -9.200   0.371  1.00  0.00           H  
ATOM    264 HD22 LEU A  20      -6.072 -10.781   0.855  1.00  0.00           H  
ATOM    265 HD23 LEU A  20      -5.126  -9.208   0.474  1.00  0.00           H  
ATOM    266  C   LEU A  20      -6.607 -10.718  -4.039  1.00  0.00           C  
ATOM    267  O   LEU A  20      -6.364 -11.930  -4.071  1.00  0.00           O  
ATOM    268  N   GLU A  21      -7.791 -10.158  -4.270  1.00  0.00           N  
ATOM    269  H   GLU A  21      -7.835  -9.151  -4.204  1.00  0.00           H  
ATOM    270  CA  GLU A  21      -8.934 -10.902  -4.730  1.00  0.00           C  
ATOM    271  HA  GLU A  21      -9.237 -11.591  -3.940  1.00  0.00           H  
ATOM    272  CB  GLU A  21     -10.234 -10.030  -4.886  1.00  0.00           C  
ATOM    273  HB2 GLU A  21     -10.461  -9.610  -3.906  1.00  0.00           H  
ATOM    274  HB3 GLU A  21     -10.049  -9.200  -5.570  1.00  0.00           H  
ATOM    275  CG  GLU A  21     -11.374 -10.896  -5.380  1.00  0.00           C  
ATOM    276  HG2 GLU A  21     -12.184 -10.297  -5.796  1.00  0.00           H  
ATOM    277  HG3 GLU A  21     -11.008 -11.456  -6.241  1.00  0.00           H  
ATOM    278  CD  GLU A  21     -11.938 -11.848  -4.268  1.00  0.00           C  
ATOM    279  OE1 GLU A  21     -11.513 -11.743  -3.098  1.00  0.00           O  
ATOM    280  OE2 GLU A  21     -12.889 -12.613  -4.507  1.00  0.00           O  
ATOM    281  C   GLU A  21      -8.581 -11.698  -5.988  1.00  0.00           C  
ATOM    282  O   GLU A  21      -9.001 -12.807  -6.168  1.00  0.00           O  
ATOM    283  N   ILE A  22      -7.923 -11.059  -6.967  1.00  0.00           N  
ATOM    284  H   ILE A  22      -7.561 -10.155  -6.697  1.00  0.00           H  
ATOM    285  CA  ILE A  22      -7.548 -11.712  -8.172  1.00  0.00           C  
ATOM    286  HA  ILE A  22      -8.307 -12.360  -8.613  1.00  0.00           H  
ATOM    287  CB  ILE A  22      -7.074 -10.586  -9.169  1.00  0.00           C  
ATOM    288  HB  ILE A  22      -6.385  -9.968  -8.594  1.00  0.00           H  
ATOM    289  CG2 ILE A  22      -6.223 -11.057 -10.394  1.00  0.00           C  
ATOM    290 HG21 ILE A  22      -5.367 -11.694 -10.168  1.00  0.00           H  
ATOM    291 HG22 ILE A  22      -6.723 -11.716 -11.103  1.00  0.00           H  
ATOM    292 HG23 ILE A  22      -5.814 -10.225 -10.965  1.00  0.00           H  
ATOM    293  CG1 ILE A  22      -8.319  -9.777  -9.603  1.00  0.00           C  
ATOM    294 HG12 ILE A  22      -8.876 -10.294 -10.384  1.00  0.00           H  
ATOM    295 HG13 ILE A  22      -8.915  -9.415  -8.766  1.00  0.00           H  
ATOM    296  CD1 ILE A  22      -7.848  -8.362 -10.126  1.00  0.00           C  
ATOM    297 HD11 ILE A  22      -8.670  -7.835 -10.613  1.00  0.00           H  
ATOM    298 HD12 ILE A  22      -7.510  -7.746  -9.293  1.00  0.00           H  
ATOM    299 HD13 ILE A  22      -7.050  -8.374 -10.869  1.00  0.00           H  
ATOM    300  C   ILE A  22      -6.381 -12.736  -7.895  1.00  0.00           C  
ATOM    301  O   ILE A  22      -6.404 -13.742  -8.572  1.00  0.00           O  
ATOM    302  N   ALA A  23      -5.483 -12.507  -6.962  1.00  0.00           N  
ATOM    303  H   ALA A  23      -5.402 -11.598  -6.531  1.00  0.00           H  
ATOM    304  CA  ALA A  23      -4.432 -13.469  -6.580  1.00  0.00           C  
ATOM    305  HA  ALA A  23      -3.929 -13.846  -7.471  1.00  0.00           H  
ATOM    306  CB  ALA A  23      -3.388 -12.747  -5.708  1.00  0.00           C  
ATOM    307  HB1 ALA A  23      -2.636 -13.436  -5.323  1.00  0.00           H  
ATOM    308  HB2 ALA A  23      -2.824 -12.057  -6.335  1.00  0.00           H  
ATOM    309  HB3 ALA A  23      -3.896 -12.256  -4.877  1.00  0.00           H  
ATOM    310  C   ALA A  23      -5.029 -14.683  -5.881  1.00  0.00           C  
ATOM    311  O   ALA A  23      -4.444 -15.760  -6.085  1.00  0.00           O  
ATOM    312  N   ARG A  24      -6.125 -14.599  -5.100  1.00  0.00           N  
ATOM    313  H   ARG A  24      -6.557 -13.700  -4.936  1.00  0.00           H  
ATOM    314  CA  ARG A  24      -6.966 -15.806  -4.673  1.00  0.00           C  
ATOM    315  HA  ARG A  24      -6.345 -16.680  -4.472  1.00  0.00           H  
ATOM    316  CB  ARG A  24      -7.937 -15.595  -3.498  1.00  0.00           C  
ATOM    317  HB2 ARG A  24      -8.751 -14.905  -3.716  1.00  0.00           H  
ATOM    318  HB3 ARG A  24      -8.365 -16.568  -3.256  1.00  0.00           H  
ATOM    319  CG  ARG A  24      -7.314 -15.079  -2.194  1.00  0.00           C  
ATOM    320  HG2 ARG A  24      -6.577 -15.858  -1.997  1.00  0.00           H  
ATOM    321  HG3 ARG A  24      -6.715 -14.191  -2.392  1.00  0.00           H  
ATOM    322  CD  ARG A  24      -8.306 -14.885  -0.969  1.00  0.00           C  
ATOM    323  HD2 ARG A  24      -8.873 -15.799  -0.793  1.00  0.00           H  
ATOM    324  HD3 ARG A  24      -7.752 -14.722  -0.044  1.00  0.00           H  
ATOM    325  NE  ARG A  24      -9.250 -13.812  -1.181  1.00  0.00           N  
ATOM    326  HE  ARG A  24      -9.762 -13.771  -2.051  1.00  0.00           H  
ATOM    327  CZ  ARG A  24      -9.353 -12.798  -0.400  1.00  0.00           C  
ATOM    328  NH1 ARG A  24      -8.944 -12.764   0.887  1.00  0.00           N  
ATOM    329 HH11 ARG A  24      -8.716 -13.587   1.427  1.00  0.00           H  
ATOM    330 HH12 ARG A  24      -9.085 -11.903   1.396  1.00  0.00           H  
ATOM    331  NH2 ARG A  24      -9.823 -11.690  -0.859  1.00  0.00           N  
ATOM    332 HH21 ARG A  24     -10.457 -11.748  -1.643  1.00  0.00           H  
ATOM    333 HH22 ARG A  24      -9.759 -10.862  -0.283  1.00  0.00           H  
ATOM    334  C   ARG A  24      -7.717 -16.415  -5.853  1.00  0.00           C  
ATOM    335  O   ARG A  24      -7.675 -17.657  -6.095  1.00  0.00           O  
ATOM    336  N   ARG A  25      -8.335 -15.625  -6.739  1.00  0.00           N  
ATOM    337  H   ARG A  25      -8.318 -14.645  -6.501  1.00  0.00           H  
ATOM    338  CA  ARG A  25      -9.109 -16.159  -7.861  1.00  0.00           C  
ATOM    339  HA  ARG A  25      -9.799 -16.845  -7.370  1.00  0.00           H  
ATOM    340  CB  ARG A  25     -10.015 -15.090  -8.467  1.00  0.00           C  
ATOM    341  HB2 ARG A  25     -10.710 -14.678  -7.737  1.00  0.00           H  
ATOM    342  HB3 ARG A  25      -9.459 -14.249  -8.880  1.00  0.00           H  
ATOM    343  CG  ARG A  25     -10.818 -15.666  -9.731  1.00  0.00           C  
ATOM    344  HG2 ARG A  25     -11.320 -14.800 -10.160  1.00  0.00           H  
ATOM    345  HG3 ARG A  25     -10.205 -16.182 -10.470  1.00  0.00           H  
ATOM    346  CD  ARG A  25     -11.883 -16.678  -9.300  1.00  0.00           C  
ATOM    347  HD2 ARG A  25     -11.286 -17.529  -8.973  1.00  0.00           H  
ATOM    348  HD3 ARG A  25     -12.514 -16.252  -8.520  1.00  0.00           H  
ATOM    349  NE  ARG A  25     -12.571 -17.164 -10.489  1.00  0.00           N  
ATOM    350  HE  ARG A  25     -12.014 -17.814 -11.025  1.00  0.00           H  
ATOM    351  CZ  ARG A  25     -13.753 -16.860 -10.968  1.00  0.00           C  
ATOM    352  NH1 ARG A  25     -14.469 -15.900 -10.493  1.00  0.00           N  
ATOM    353 HH11 ARG A  25     -14.031 -15.128 -10.012  1.00  0.00           H  
ATOM    354 HH12 ARG A  25     -15.402 -15.747 -10.846  1.00  0.00           H  
ATOM    355  NH2 ARG A  25     -14.220 -17.477 -12.034  1.00  0.00           N  
ATOM    356 HH21 ARG A  25     -13.626 -18.080 -12.586  1.00  0.00           H  
ATOM    357 HH22 ARG A  25     -15.012 -17.100 -12.535  1.00  0.00           H  
ATOM    358  C   ARG A  25      -8.263 -16.990  -8.875  1.00  0.00           C  
ATOM    359  O   ARG A  25      -8.670 -18.008  -9.352  1.00  0.00           O  
ATOM    360  N   LEU A  26      -7.027 -16.528  -9.167  1.00  0.00           N  
ATOM    361  H   LEU A  26      -6.968 -15.556  -8.899  1.00  0.00           H  
ATOM    362  CA  LEU A  26      -6.173 -17.249 -10.072  1.00  0.00           C  
ATOM    363  HA  LEU A  26      -6.689 -17.517 -10.994  1.00  0.00           H  
ATOM    364  CB  LEU A  26      -4.893 -16.444 -10.478  1.00  0.00           C  
ATOM    365  HB2 LEU A  26      -4.335 -16.058  -9.625  1.00  0.00           H  
ATOM    366  HB3 LEU A  26      -4.221 -17.117 -11.011  1.00  0.00           H  
ATOM    367  CG  LEU A  26      -5.103 -15.237 -11.354  1.00  0.00           C  
ATOM    368  HG  LEU A  26      -5.715 -14.572 -10.745  1.00  0.00           H  
ATOM    369  CD1 LEU A  26      -3.774 -14.498 -11.610  1.00  0.00           C  
ATOM    370 HD11 LEU A  26      -3.157 -15.248 -12.104  1.00  0.00           H  
ATOM    371 HD12 LEU A  26      -3.846 -13.588 -12.207  1.00  0.00           H  
ATOM    372 HD13 LEU A  26      -3.284 -14.376 -10.645  1.00  0.00           H  
ATOM    373  CD2 LEU A  26      -5.790 -15.427 -12.657  1.00  0.00           C  
ATOM    374 HD21 LEU A  26      -6.564 -16.195 -12.634  1.00  0.00           H  
ATOM    375 HD22 LEU A  26      -6.305 -14.520 -12.971  1.00  0.00           H  
ATOM    376 HD23 LEU A  26      -5.063 -15.499 -13.466  1.00  0.00           H  
ATOM    377  C   LEU A  26      -5.730 -18.596  -9.551  1.00  0.00           C  
ATOM    378  O   LEU A  26      -5.365 -19.496 -10.371  1.00  0.00           O  
ATOM    379  N   GLY A  27      -5.710 -18.882  -8.258  1.00  0.00           N  
ATOM    380  H   GLY A  27      -5.905 -18.146  -7.594  1.00  0.00           H  
ATOM    381  CA  GLY A  27      -5.405 -20.181  -7.673  1.00  0.00           C  
ATOM    382  HA2 GLY A  27      -4.555 -20.627  -8.189  1.00  0.00           H  
ATOM    383  HA3 GLY A  27      -5.339 -20.262  -6.588  1.00  0.00           H  
ATOM    384  C   GLY A  27      -6.564 -21.227  -7.839  1.00  0.00           C  
ATOM    385  O   GLY A  27      -6.214 -22.353  -8.175  1.00  0.00           O  
ATOM    386  N   LYS A  28      -7.836 -20.761  -7.840  1.00  0.00           N  
ATOM    387  H   LYS A  28      -7.948 -19.759  -7.909  1.00  0.00           H  
ATOM    388  CA  LYS A  28      -8.989 -21.608  -8.246  1.00  0.00           C  
ATOM    389  HA  LYS A  28      -9.041 -22.555  -7.709  1.00  0.00           H  
ATOM    390  CB  LYS A  28     -10.359 -20.927  -7.909  1.00  0.00           C  
ATOM    391  HB2 LYS A  28     -10.454 -19.940  -8.364  1.00  0.00           H  
ATOM    392  HB3 LYS A  28     -11.222 -21.454  -8.316  1.00  0.00           H  
ATOM    393  CG  LYS A  28     -10.566 -20.711  -6.372  1.00  0.00           C  
ATOM    394  HG2 LYS A  28     -10.510 -21.704  -5.925  1.00  0.00           H  
ATOM    395  HG3 LYS A  28      -9.778 -20.105  -5.926  1.00  0.00           H  
ATOM    396  CD  LYS A  28     -11.916 -20.150  -5.995  1.00  0.00           C  
ATOM    397  HD2 LYS A  28     -11.848 -19.825  -4.957  1.00  0.00           H  
ATOM    398  HD3 LYS A  28     -12.179 -19.322  -6.653  1.00  0.00           H  
ATOM    399  CE  LYS A  28     -12.978 -21.289  -6.096  1.00  0.00           C  
ATOM    400  HE2 LYS A  28     -13.068 -21.567  -7.147  1.00  0.00           H  
ATOM    401  HE3 LYS A  28     -12.652 -22.149  -5.513  1.00  0.00           H  
ATOM    402  NZ  LYS A  28     -14.331 -20.800  -5.636  1.00  0.00           N1+
ATOM    403  HZ1 LYS A  28     -14.133 -20.143  -4.895  1.00  0.00           H  
ATOM    404  HZ2 LYS A  28     -14.770 -20.276  -6.379  1.00  0.00           H  
ATOM    405  HZ3 LYS A  28     -14.908 -21.522  -5.231  1.00  0.00           H  
ATOM    406  C   LYS A  28      -9.003 -21.946  -9.723  1.00  0.00           C  
ATOM    407  O   LYS A  28      -9.178 -23.097 -10.108  1.00  0.00           O  
ATOM    408  N   GLU A  29      -8.684 -20.976 -10.605  1.00  0.00           N  
ATOM    409  H   GLU A  29      -8.636 -20.065 -10.170  1.00  0.00           H  
ATOM    410  CA  GLU A  29      -8.325 -21.111 -12.049  1.00  0.00           C  
ATOM    411  HA  GLU A  29      -9.031 -21.738 -12.594  1.00  0.00           H  
ATOM    412  CB  GLU A  29      -8.363 -19.801 -12.887  1.00  0.00           C  
ATOM    413  HB2 GLU A  29      -7.505 -19.235 -12.524  1.00  0.00           H  
ATOM    414  HB3 GLU A  29      -8.116 -20.130 -13.897  1.00  0.00           H  
ATOM    415  CG  GLU A  29      -9.553 -18.917 -12.943  1.00  0.00           C  
ATOM    416  HG2 GLU A  29      -9.657 -18.426 -11.974  1.00  0.00           H  
ATOM    417  HG3 GLU A  29      -9.353 -18.154 -13.696  1.00  0.00           H  
ATOM    418  CD  GLU A  29     -10.918 -19.519 -13.269  1.00  0.00           C  
ATOM    419  OE1 GLU A  29     -10.946 -20.510 -14.059  1.00  0.00           O  
ATOM    420  OE2 GLU A  29     -11.937 -19.088 -12.720  1.00  0.00           O  
ATOM    421  C   GLU A  29      -7.036 -21.943 -12.263  1.00  0.00           C  
ATOM    422  O   GLU A  29      -6.864 -22.458 -13.359  1.00  0.00           O  
ATOM    423  N   GLY A  30      -6.235 -22.272 -11.260  1.00  0.00           N  
ATOM    424  H   GLY A  30      -6.292 -21.755 -10.395  1.00  0.00           H  
ATOM    425  CA  GLY A  30      -5.160 -23.242 -11.231  1.00  0.00           C  
ATOM    426  HA2 GLY A  30      -5.331 -23.933 -10.406  1.00  0.00           H  
ATOM    427  HA3 GLY A  30      -5.321 -23.837 -12.130  1.00  0.00           H  
ATOM    428  C   GLY A  30      -3.702 -22.805 -11.305  1.00  0.00           C  
ATOM    429  O   GLY A  30      -2.839 -23.650 -11.397  1.00  0.00           O  
ATOM    430  N   LEU A  31      -3.462 -21.481 -11.301  1.00  0.00           N  
ATOM    431  H   LEU A  31      -4.196 -20.811 -11.117  1.00  0.00           H  
ATOM    432  CA  LEU A  31      -2.159 -20.911 -11.723  1.00  0.00           C  
ATOM    433  HA  LEU A  31      -1.789 -21.553 -12.522  1.00  0.00           H  
ATOM    434  CB  LEU A  31      -2.264 -19.504 -12.393  1.00  0.00           C  
ATOM    435  HB2 LEU A  31      -2.446 -18.721 -11.656  1.00  0.00           H  
ATOM    436  HB3 LEU A  31      -1.326 -19.247 -12.885  1.00  0.00           H  
ATOM    437  CG  LEU A  31      -3.157 -19.448 -13.682  1.00  0.00           C  
ATOM    438  HG  LEU A  31      -3.151 -20.402 -14.209  1.00  0.00           H  
ATOM    439  CD1 LEU A  31      -4.623 -19.250 -13.341  1.00  0.00           C  
ATOM    440 HD11 LEU A  31      -5.067 -20.218 -13.106  1.00  0.00           H  
ATOM    441 HD12 LEU A  31      -4.707 -18.506 -12.549  1.00  0.00           H  
ATOM    442 HD13 LEU A  31      -5.129 -18.840 -14.216  1.00  0.00           H  
ATOM    443  CD2 LEU A  31      -2.684 -18.303 -14.552  1.00  0.00           C  
ATOM    444 HD21 LEU A  31      -3.259 -18.373 -15.476  1.00  0.00           H  
ATOM    445 HD22 LEU A  31      -2.846 -17.368 -14.015  1.00  0.00           H  
ATOM    446 HD23 LEU A  31      -1.629 -18.392 -14.808  1.00  0.00           H  
ATOM    447  C   LEU A  31      -1.245 -20.902 -10.521  1.00  0.00           C  
ATOM    448  O   LEU A  31      -1.636 -21.062  -9.373  1.00  0.00           O  
ATOM    449  N   ARG A  32       0.047 -20.614 -10.645  1.00  0.00           N  
ATOM    450  H   ARG A  32       0.284 -20.514 -11.622  1.00  0.00           H  
ATOM    451  CA  ARG A  32       1.097 -20.328  -9.688  1.00  0.00           C  
ATOM    452  HA  ARG A  32       0.654 -20.677  -8.755  1.00  0.00           H  
ATOM    453  CB  ARG A  32       2.384 -21.183 -10.029  1.00  0.00           C  
ATOM    454  HB2 ARG A  32       2.586 -21.008 -11.085  1.00  0.00           H  
ATOM    455  HB3 ARG A  32       3.227 -20.727  -9.510  1.00  0.00           H  
ATOM    456  CG  ARG A  32       2.092 -22.648  -9.857  1.00  0.00           C  
ATOM    457  HG2 ARG A  32       1.641 -22.764  -8.872  1.00  0.00           H  
ATOM    458  HG3 ARG A  32       1.410 -22.915 -10.663  1.00  0.00           H  
ATOM    459  CD  ARG A  32       3.333 -23.518  -9.949  1.00  0.00           C  
ATOM    460  HD2 ARG A  32       4.139 -23.001  -9.429  1.00  0.00           H  
ATOM    461  HD3 ARG A  32       3.203 -24.518  -9.536  1.00  0.00           H  
ATOM    462  NE  ARG A  32       3.614 -23.652 -11.422  1.00  0.00           N  
ATOM    463  HE  ARG A  32       2.776 -23.666 -11.986  1.00  0.00           H  
ATOM    464  CZ  ARG A  32       4.774 -23.976 -12.036  1.00  0.00           C  
ATOM    465  NH1 ARG A  32       5.824 -24.373 -11.373  1.00  0.00           N  
ATOM    466 HH11 ARG A  32       5.871 -24.347 -10.364  1.00  0.00           H  
ATOM    467 HH12 ARG A  32       6.691 -24.423 -11.890  1.00  0.00           H  
ATOM    468  NH2 ARG A  32       4.781 -24.117 -13.321  1.00  0.00           N  
ATOM    469 HH21 ARG A  32       3.921 -24.039 -13.846  1.00  0.00           H  
ATOM    470 HH22 ARG A  32       5.609 -24.519 -13.736  1.00  0.00           H  
ATOM    471  C   ARG A  32       1.434 -18.885  -9.755  1.00  0.00           C  
ATOM    472  O   ARG A  32       1.653 -18.363 -10.858  1.00  0.00           O  
ATOM    473  N   VAL A  33       1.332 -18.208  -8.632  1.00  0.00           N  
ATOM    474  H   VAL A  33       1.181 -18.664  -7.743  1.00  0.00           H  
ATOM    475  CA  VAL A  33       1.130 -16.806  -8.641  1.00  0.00           C  
ATOM    476  HA  VAL A  33       1.203 -16.459  -9.672  1.00  0.00           H  
ATOM    477  CB  VAL A  33      -0.288 -16.449  -8.199  1.00  0.00           C  
ATOM    478  HB  VAL A  33      -0.146 -16.442  -7.118  1.00  0.00           H  
ATOM    479  CG1 VAL A  33      -0.623 -15.044  -8.635  1.00  0.00           C  
ATOM    480 HG11 VAL A  33       0.274 -14.447  -8.466  1.00  0.00           H  
ATOM    481 HG12 VAL A  33      -0.738 -14.932  -9.712  1.00  0.00           H  
ATOM    482 HG13 VAL A  33      -1.338 -14.574  -7.960  1.00  0.00           H  
ATOM    483  CG2 VAL A  33      -1.391 -17.497  -8.630  1.00  0.00           C  
ATOM    484 HG21 VAL A  33      -1.147 -18.508  -8.305  1.00  0.00           H  
ATOM    485 HG22 VAL A  33      -2.333 -17.219  -8.156  1.00  0.00           H  
ATOM    486 HG23 VAL A  33      -1.495 -17.465  -9.715  1.00  0.00           H  
ATOM    487  C   VAL A  33       2.271 -16.169  -7.813  1.00  0.00           C  
ATOM    488  O   VAL A  33       2.208 -16.230  -6.599  1.00  0.00           O  
ATOM    489  N   PHE A  34       3.183 -15.409  -8.509  1.00  0.00           N  
ATOM    490  H   PHE A  34       3.068 -15.276  -9.504  1.00  0.00           H  
ATOM    491  CA  PHE A  34       4.123 -14.537  -7.843  1.00  0.00           C  
ATOM    492  HA  PHE A  34       4.353 -15.004  -6.886  1.00  0.00           H  
ATOM    493  CB  PHE A  34       5.416 -14.474  -8.624  1.00  0.00           C  
ATOM    494  HB2 PHE A  34       5.594 -15.495  -8.962  1.00  0.00           H  
ATOM    495  HB3 PHE A  34       5.238 -13.821  -9.479  1.00  0.00           H  
ATOM    496  CG  PHE A  34       6.592 -13.958  -7.849  1.00  0.00           C  
ATOM    497  CD1 PHE A  34       6.691 -12.586  -7.600  1.00  0.00           C  
ATOM    498  HD1 PHE A  34       5.819 -12.007  -7.864  1.00  0.00           H  
ATOM    499  CE1 PHE A  34       7.750 -12.162  -6.733  1.00  0.00           C  
ATOM    500  HE1 PHE A  34       7.743 -11.098  -6.547  1.00  0.00           H  
ATOM    501  CZ  PHE A  34       8.750 -13.055  -6.337  1.00  0.00           C  
ATOM    502  HZ  PHE A  34       9.597 -12.798  -5.719  1.00  0.00           H  
ATOM    503  CE2 PHE A  34       8.573 -14.423  -6.578  1.00  0.00           C  
ATOM    504  HE2 PHE A  34       9.369 -15.123  -6.367  1.00  0.00           H  
ATOM    505  CD2 PHE A  34       7.536 -14.873  -7.352  1.00  0.00           C  
ATOM    506  HD2 PHE A  34       7.527 -15.921  -7.615  1.00  0.00           H  
ATOM    507  C   PHE A  34       3.511 -13.193  -7.502  1.00  0.00           C  
ATOM    508  O   PHE A  34       2.949 -12.671  -8.465  1.00  0.00           O  
ATOM    509  N   VAL A  35       3.541 -12.657  -6.270  1.00  0.00           N  
ATOM    510  H   VAL A  35       3.911 -13.276  -5.562  1.00  0.00           H  
ATOM    511  CA  VAL A  35       2.922 -11.365  -5.887  1.00  0.00           C  
ATOM    512  HA  VAL A  35       2.461 -10.906  -6.762  1.00  0.00           H  
ATOM    513  CB  VAL A  35       1.925 -11.553  -4.775  1.00  0.00           C  
ATOM    514  HB  VAL A  35       1.569 -10.623  -4.331  1.00  0.00           H  
ATOM    515  CG1 VAL A  35       0.620 -12.257  -5.339  1.00  0.00           C  
ATOM    516 HG11 VAL A  35       0.864 -13.316  -5.429  1.00  0.00           H  
ATOM    517 HG12 VAL A  35      -0.242 -12.217  -4.673  1.00  0.00           H  
ATOM    518 HG13 VAL A  35       0.419 -11.963  -6.370  1.00  0.00           H  
ATOM    519  CG2 VAL A  35       2.364 -12.477  -3.610  1.00  0.00           C  
ATOM    520 HG21 VAL A  35       1.458 -12.748  -3.069  1.00  0.00           H  
ATOM    521 HG22 VAL A  35       2.834 -13.399  -3.950  1.00  0.00           H  
ATOM    522 HG23 VAL A  35       2.977 -11.908  -2.911  1.00  0.00           H  
ATOM    523  C   VAL A  35       3.966 -10.334  -5.467  1.00  0.00           C  
ATOM    524  O   VAL A  35       5.117 -10.670  -5.153  1.00  0.00           O  
ATOM    525  N   CYS A  36       3.677  -9.034  -5.650  1.00  0.00           N  
ATOM    526  H   CYS A  36       2.821  -8.805  -6.134  1.00  0.00           H  
ATOM    527  CA  CYS A  36       4.633  -8.047  -5.340  1.00  0.00           C  
ATOM    528  HA  CYS A  36       5.089  -8.418  -4.422  1.00  0.00           H  
ATOM    529  CB  CYS A  36       5.609  -7.918  -6.583  1.00  0.00           C  
ATOM    530  HB2 CYS A  36       6.587  -7.512  -6.326  1.00  0.00           H  
ATOM    531  HB3 CYS A  36       5.825  -8.964  -6.793  1.00  0.00           H  
ATOM    532  SG  CYS A  36       4.824  -7.166  -7.977  1.00  0.00           S  
ATOM    533  HG  CYS A  36       3.750  -7.946  -7.819  1.00  0.00           H  
ATOM    534  C   CYS A  36       3.994  -6.705  -5.082  1.00  0.00           C  
ATOM    535  O   CYS A  36       2.869  -6.361  -5.473  1.00  0.00           O  
ATOM    536  N   ALA A  37       4.729  -5.958  -4.258  1.00  0.00           N  
ATOM    537  H   ALA A  37       5.535  -6.466  -3.921  1.00  0.00           H  
ATOM    538  CA  ALA A  37       4.240  -4.707  -3.600  1.00  0.00           C  
ATOM    539  HA  ALA A  37       3.733  -4.100  -4.349  1.00  0.00           H  
ATOM    540  CB  ALA A  37       3.239  -5.046  -2.475  1.00  0.00           C  
ATOM    541  HB1 ALA A  37       3.605  -5.153  -1.453  1.00  0.00           H  
ATOM    542  HB2 ALA A  37       2.457  -4.296  -2.350  1.00  0.00           H  
ATOM    543  HB3 ALA A  37       2.792  -6.019  -2.681  1.00  0.00           H  
ATOM    544  C   ALA A  37       5.304  -3.758  -2.994  1.00  0.00           C  
ATOM    545  O   ALA A  37       6.458  -4.104  -3.090  1.00  0.00           O  
ATOM    546  N   ARG A  38       4.917  -2.664  -2.397  1.00  0.00           N  
ATOM    547  H   ARG A  38       3.909  -2.595  -2.386  1.00  0.00           H  
ATOM    548  CA  ARG A  38       5.896  -1.603  -1.865  1.00  0.00           C  
ATOM    549  HA  ARG A  38       6.843  -1.811  -2.365  1.00  0.00           H  
ATOM    550  CB  ARG A  38       5.474  -0.168  -2.297  1.00  0.00           C  
ATOM    551  HB2 ARG A  38       6.314   0.452  -1.987  1.00  0.00           H  
ATOM    552  HB3 ARG A  38       5.500  -0.142  -3.387  1.00  0.00           H  
ATOM    553  CG  ARG A  38       4.181   0.417  -1.651  1.00  0.00           C  
ATOM    554  HG2 ARG A  38       3.441  -0.371  -1.515  1.00  0.00           H  
ATOM    555  HG3 ARG A  38       4.502   0.719  -0.655  1.00  0.00           H  
ATOM    556  CD  ARG A  38       3.664   1.572  -2.464  1.00  0.00           C  
ATOM    557  HD2 ARG A  38       4.288   2.463  -2.390  1.00  0.00           H  
ATOM    558  HD3 ARG A  38       3.688   1.280  -3.514  1.00  0.00           H  
ATOM    559  NE  ARG A  38       2.326   1.901  -1.936  1.00  0.00           N  
ATOM    560  HE  ARG A  38       1.974   1.192  -1.308  1.00  0.00           H  
ATOM    561  CZ  ARG A  38       1.690   3.029  -1.910  1.00  0.00           C  
ATOM    562  NH1 ARG A  38       2.222   4.070  -2.494  1.00  0.00           N  
ATOM    563 HH11 ARG A  38       2.948   3.912  -3.178  1.00  0.00           H  
ATOM    564 HH12 ARG A  38       1.765   4.968  -2.578  1.00  0.00           H  
ATOM    565  NH2 ARG A  38       0.428   3.011  -1.469  1.00  0.00           N  
ATOM    566 HH21 ARG A  38       0.004   2.140  -1.185  1.00  0.00           H  
ATOM    567 HH22 ARG A  38      -0.165   3.820  -1.599  1.00  0.00           H  
ATOM    568  C   ARG A  38       6.154  -1.667  -0.406  1.00  0.00           C  
ATOM    569  O   ARG A  38       6.964  -0.905   0.133  1.00  0.00           O  
ATOM    570  N   GLY A  39       5.528  -2.630   0.277  1.00  0.00           N  
ATOM    571  H   GLY A  39       4.672  -3.012  -0.098  1.00  0.00           H  
ATOM    572  CA  GLY A  39       5.843  -2.962   1.727  1.00  0.00           C  
ATOM    573  HA2 GLY A  39       6.658  -2.320   2.062  1.00  0.00           H  
ATOM    574  HA3 GLY A  39       5.060  -2.637   2.413  1.00  0.00           H  
ATOM    575  C   GLY A  39       6.088  -4.467   1.977  1.00  0.00           C  
ATOM    576  O   GLY A  39       5.209  -5.288   1.529  1.00  0.00           O  
ATOM    577  N   GLU A  40       7.207  -4.838   2.524  1.00  0.00           N  
ATOM    578  H   GLU A  40       7.829  -4.101   2.823  1.00  0.00           H  
ATOM    579  CA  GLU A  40       7.759  -6.253   2.582  1.00  0.00           C  
ATOM    580  HA  GLU A  40       7.806  -6.811   1.648  1.00  0.00           H  
ATOM    581  CB  GLU A  40       9.249  -6.146   2.911  1.00  0.00           C  
ATOM    582  HB2 GLU A  40       9.741  -5.397   2.292  1.00  0.00           H  
ATOM    583  HB3 GLU A  40       9.428  -5.897   3.958  1.00  0.00           H  
ATOM    584  CG  GLU A  40      10.126  -7.405   2.562  1.00  0.00           C  
ATOM    585  HG2 GLU A  40       9.858  -7.683   1.542  1.00  0.00           H  
ATOM    586  HG3 GLU A  40      11.148  -7.029   2.497  1.00  0.00           H  
ATOM    587  CD  GLU A  40       9.989  -8.558   3.507  1.00  0.00           C  
ATOM    588  OE1 GLU A  40       9.876  -9.692   3.056  1.00  0.00           O  
ATOM    589  OE2 GLU A  40       9.980  -8.279   4.772  1.00  0.00           O  
ATOM    590  C   GLU A  40       6.973  -7.252   3.567  1.00  0.00           C  
ATOM    591  O   GLU A  40       6.596  -8.361   3.278  1.00  0.00           O  
ATOM    592  N   GLU A  41       6.649  -6.683   4.732  1.00  0.00           N  
ATOM    593  H   GLU A  41       6.941  -5.721   4.836  1.00  0.00           H  
ATOM    594  CA  GLU A  41       5.779  -7.356   5.687  1.00  0.00           C  
ATOM    595  HA  GLU A  41       6.112  -8.393   5.738  1.00  0.00           H  
ATOM    596  CB  GLU A  41       5.989  -6.714   7.075  1.00  0.00           C  
ATOM    597  HB2 GLU A  41       7.050  -6.579   7.285  1.00  0.00           H  
ATOM    598  HB3 GLU A  41       5.627  -5.687   7.028  1.00  0.00           H  
ATOM    599  CG  GLU A  41       5.306  -7.340   8.340  1.00  0.00           C  
ATOM    600  HG2 GLU A  41       5.644  -6.705   9.158  1.00  0.00           H  
ATOM    601  HG3 GLU A  41       4.219  -7.424   8.347  1.00  0.00           H  
ATOM    602  CD  GLU A  41       5.701  -8.760   8.563  1.00  0.00           C  
ATOM    603  OE1 GLU A  41       6.571  -9.277   7.837  1.00  0.00           O  
ATOM    604  OE2 GLU A  41       5.164  -9.280   9.557  1.00  0.00           O  
ATOM    605  C   GLU A  41       4.309  -7.463   5.305  1.00  0.00           C  
ATOM    606  O   GLU A  41       3.684  -8.458   5.565  1.00  0.00           O  
ATOM    607  N   GLY A  42       3.746  -6.395   4.614  1.00  0.00           N  
ATOM    608  H   GLY A  42       4.373  -5.644   4.364  1.00  0.00           H  
ATOM    609  CA  GLY A  42       2.387  -6.427   4.081  1.00  0.00           C  
ATOM    610  HA2 GLY A  42       1.656  -6.588   4.874  1.00  0.00           H  
ATOM    611  HA3 GLY A  42       2.103  -5.524   3.541  1.00  0.00           H  
ATOM    612  C   GLY A  42       2.322  -7.518   3.025  1.00  0.00           C  
ATOM    613  O   GLY A  42       1.409  -8.314   3.117  1.00  0.00           O  
ATOM    614  N   LEU A  43       3.389  -7.777   2.339  1.00  0.00           N  
ATOM    615  H   LEU A  43       4.166  -7.134   2.393  1.00  0.00           H  
ATOM    616  CA  LEU A  43       3.532  -8.929   1.428  1.00  0.00           C  
ATOM    617  HA  LEU A  43       2.709  -8.956   0.714  1.00  0.00           H  
ATOM    618  CB  LEU A  43       4.781  -8.544   0.490  1.00  0.00           C  
ATOM    619  HB2 LEU A  43       4.705  -7.537   0.078  1.00  0.00           H  
ATOM    620  HB3 LEU A  43       5.710  -8.622   1.054  1.00  0.00           H  
ATOM    621  CG  LEU A  43       4.981  -9.450  -0.728  1.00  0.00           C  
ATOM    622  HG  LEU A  43       4.957 -10.522  -0.537  1.00  0.00           H  
ATOM    623  CD1 LEU A  43       3.970  -9.124  -1.858  1.00  0.00           C  
ATOM    624 HD11 LEU A  43       4.215  -9.738  -2.725  1.00  0.00           H  
ATOM    625 HD12 LEU A  43       2.956  -9.423  -1.593  1.00  0.00           H  
ATOM    626 HD13 LEU A  43       4.070  -8.104  -2.229  1.00  0.00           H  
ATOM    627  CD2 LEU A  43       6.361  -9.216  -1.275  1.00  0.00           C  
ATOM    628 HD21 LEU A  43       6.485  -8.142  -1.417  1.00  0.00           H  
ATOM    629 HD22 LEU A  43       7.151  -9.428  -0.554  1.00  0.00           H  
ATOM    630 HD23 LEU A  43       6.531  -9.740  -2.215  1.00  0.00           H  
ATOM    631  C   LEU A  43       3.555 -10.290   2.213  1.00  0.00           C  
ATOM    632  O   LEU A  43       2.807 -11.176   1.828  1.00  0.00           O  
ATOM    633  N   ARG A  44       4.295 -10.350   3.311  1.00  0.00           N  
ATOM    634  H   ARG A  44       4.869  -9.535   3.470  1.00  0.00           H  
ATOM    635  CA  ARG A  44       4.385 -11.589   4.118  1.00  0.00           C  
ATOM    636  HA  ARG A  44       4.518 -12.386   3.387  1.00  0.00           H  
ATOM    637  CB  ARG A  44       5.592 -11.557   5.123  1.00  0.00           C  
ATOM    638  HB2 ARG A  44       6.469 -11.245   4.555  1.00  0.00           H  
ATOM    639  HB3 ARG A  44       5.273 -10.879   5.914  1.00  0.00           H  
ATOM    640  CG  ARG A  44       5.816 -12.841   5.842  1.00  0.00           C  
ATOM    641  HG2 ARG A  44       4.884 -13.067   6.361  1.00  0.00           H  
ATOM    642  HG3 ARG A  44       6.198 -13.572   5.128  1.00  0.00           H  
ATOM    643  CD  ARG A  44       6.902 -12.551   6.882  1.00  0.00           C  
ATOM    644  HD2 ARG A  44       6.699 -11.572   7.315  1.00  0.00           H  
ATOM    645  HD3 ARG A  44       6.853 -13.298   7.674  1.00  0.00           H  
ATOM    646  NE  ARG A  44       8.264 -12.563   6.330  1.00  0.00           N  
ATOM    647  HE  ARG A  44       8.802 -13.415   6.268  1.00  0.00           H  
ATOM    648  CZ  ARG A  44       8.903 -11.493   5.824  1.00  0.00           C  
ATOM    649  NH1 ARG A  44       8.397 -10.281   5.965  1.00  0.00           N  
ATOM    650 HH11 ARG A  44       7.563 -10.243   6.535  1.00  0.00           H  
ATOM    651 HH12 ARG A  44       8.884  -9.485   5.577  1.00  0.00           H  
ATOM    652  NH2 ARG A  44      10.056 -11.513   5.194  1.00  0.00           N  
ATOM    653 HH21 ARG A  44      10.490 -12.351   4.835  1.00  0.00           H  
ATOM    654 HH22 ARG A  44      10.279 -10.676   4.673  1.00  0.00           H  
ATOM    655  C   ARG A  44       3.021 -11.891   4.791  1.00  0.00           C  
ATOM    656  O   ARG A  44       2.496 -13.017   4.654  1.00  0.00           O  
ATOM    657  N   THR A  45       2.361 -10.879   5.284  1.00  0.00           N  
ATOM    658  H   THR A  45       2.807  -9.975   5.234  1.00  0.00           H  
ATOM    659  CA  THR A  45       1.095 -10.966   6.028  1.00  0.00           C  
ATOM    660  HA  THR A  45       1.215 -11.722   6.805  1.00  0.00           H  
ATOM    661  CB  THR A  45       0.915  -9.634   6.671  1.00  0.00           C  
ATOM    662  HB  THR A  45       0.801  -8.866   5.905  1.00  0.00           H  
ATOM    663  CG2 THR A  45      -0.261  -9.591   7.639  1.00  0.00           C  
ATOM    664 HG21 THR A  45      -1.123  -9.122   7.166  1.00  0.00           H  
ATOM    665 HG22 THR A  45      -0.469 -10.636   7.869  1.00  0.00           H  
ATOM    666 HG23 THR A  45      -0.031  -8.940   8.482  1.00  0.00           H  
ATOM    667  OG1 THR A  45       2.086  -9.330   7.455  1.00  0.00           O  
ATOM    668  HG1 THR A  45       2.725  -8.970   6.835  1.00  0.00           H  
ATOM    669  C   THR A  45      -0.033 -11.426   5.195  1.00  0.00           C  
ATOM    670  O   THR A  45      -0.814 -12.201   5.547  1.00  0.00           O  
ATOM    671  N   THR A  46       0.008 -11.002   3.860  1.00  0.00           N  
ATOM    672  H   THR A  46       0.846 -10.515   3.575  1.00  0.00           H  
ATOM    673  CA  THR A  46      -0.923 -11.340   2.832  1.00  0.00           C  
ATOM    674  HA  THR A  46      -1.929 -11.466   3.233  1.00  0.00           H  
ATOM    675  CB  THR A  46      -0.974 -10.357   1.674  1.00  0.00           C  
ATOM    676  HB  THR A  46      -0.003 -10.408   1.184  1.00  0.00           H  
ATOM    677  CG2 THR A  46      -2.077 -10.649   0.636  1.00  0.00           C  
ATOM    678 HG21 THR A  46      -3.039 -10.689   1.148  1.00  0.00           H  
ATOM    679 HG22 THR A  46      -1.976  -9.903  -0.153  1.00  0.00           H  
ATOM    680 HG23 THR A  46      -1.864 -11.586   0.123  1.00  0.00           H  
ATOM    681  OG1 THR A  46      -1.212  -9.071   2.186  1.00  0.00           O  
ATOM    682  HG1 THR A  46      -0.387  -8.675   2.474  1.00  0.00           H  
ATOM    683  C   THR A  46      -0.596 -12.784   2.318  1.00  0.00           C  
ATOM    684  O   THR A  46      -1.547 -13.513   2.143  1.00  0.00           O  
ATOM    685  N   LEU A  47       0.667 -13.152   2.146  1.00  0.00           N  
ATOM    686  H   LEU A  47       1.393 -12.470   2.314  1.00  0.00           H  
ATOM    687  CA  LEU A  47       1.055 -14.440   1.659  1.00  0.00           C  
ATOM    688  HA  LEU A  47       0.597 -14.617   0.686  1.00  0.00           H  
ATOM    689  CB  LEU A  47       2.599 -14.487   1.640  1.00  0.00           C  
ATOM    690  HB2 LEU A  47       2.970 -13.789   2.390  1.00  0.00           H  
ATOM    691  HB3 LEU A  47       3.003 -15.463   1.913  1.00  0.00           H  
ATOM    692  CG  LEU A  47       3.281 -14.238   0.252  1.00  0.00           C  
ATOM    693  HG  LEU A  47       2.792 -13.387  -0.220  1.00  0.00           H  
ATOM    694  CD1 LEU A  47       4.733 -13.841   0.384  1.00  0.00           C  
ATOM    695 HD11 LEU A  47       5.254 -14.682   0.842  1.00  0.00           H  
ATOM    696 HD12 LEU A  47       5.123 -13.820  -0.633  1.00  0.00           H  
ATOM    697 HD13 LEU A  47       4.767 -12.821   0.764  1.00  0.00           H  
ATOM    698  CD2 LEU A  47       3.107 -15.372  -0.736  1.00  0.00           C  
ATOM    699 HD21 LEU A  47       3.660 -15.207  -1.661  1.00  0.00           H  
ATOM    700 HD22 LEU A  47       3.377 -16.322  -0.274  1.00  0.00           H  
ATOM    701 HD23 LEU A  47       2.040 -15.454  -0.945  1.00  0.00           H  
ATOM    702  C   LEU A  47       0.508 -15.470   2.627  1.00  0.00           C  
ATOM    703  O   LEU A  47       0.211 -16.565   2.157  1.00  0.00           O  
ATOM    704  N   LYS A  48       0.384 -15.165   3.974  1.00  0.00           N  
ATOM    705  H   LYS A  48       0.760 -14.290   4.311  1.00  0.00           H  
ATOM    706  CA  LYS A  48      -0.266 -16.150   4.872  1.00  0.00           C  
ATOM    707  HA  LYS A  48       0.160 -17.139   4.703  1.00  0.00           H  
ATOM    708  CB  LYS A  48       0.001 -15.831   6.351  1.00  0.00           C  
ATOM    709  HB2 LYS A  48      -0.458 -14.851   6.490  1.00  0.00           H  
ATOM    710  HB3 LYS A  48      -0.566 -16.550   6.941  1.00  0.00           H  
ATOM    711  CG  LYS A  48       1.504 -15.727   6.709  1.00  0.00           C  
ATOM    712  HG2 LYS A  48       1.871 -16.697   6.371  1.00  0.00           H  
ATOM    713  HG3 LYS A  48       2.060 -15.051   6.059  1.00  0.00           H  
ATOM    714  CD  LYS A  48       1.643 -15.357   8.187  1.00  0.00           C  
ATOM    715  HD2 LYS A  48       1.239 -14.353   8.311  1.00  0.00           H  
ATOM    716  HD3 LYS A  48       1.005 -16.053   8.733  1.00  0.00           H  
ATOM    717  CE  LYS A  48       3.098 -15.416   8.621  1.00  0.00           C  
ATOM    718  HE2 LYS A  48       3.532 -16.377   8.348  1.00  0.00           H  
ATOM    719  HE3 LYS A  48       3.672 -14.662   8.084  1.00  0.00           H  
ATOM    720  NZ  LYS A  48       3.098 -15.107  10.120  1.00  0.00           N1+
ATOM    721  HZ1 LYS A  48       2.633 -15.825  10.656  1.00  0.00           H  
ATOM    722  HZ2 LYS A  48       4.002 -14.900  10.523  1.00  0.00           H  
ATOM    723  HZ3 LYS A  48       2.607 -14.251  10.332  1.00  0.00           H  
ATOM    724  C   LYS A  48      -1.809 -16.298   4.729  1.00  0.00           C  
ATOM    725  O   LYS A  48      -2.308 -17.370   4.931  1.00  0.00           O  
ATOM    726  N   GLU A  49      -2.476 -15.207   4.454  1.00  0.00           N  
ATOM    727  H   GLU A  49      -1.936 -14.356   4.504  1.00  0.00           H  
ATOM    728  CA  GLU A  49      -3.885 -15.295   4.018  1.00  0.00           C  
ATOM    729  HA  GLU A  49      -4.333 -15.843   4.848  1.00  0.00           H  
ATOM    730  CB  GLU A  49      -4.470 -13.873   3.941  1.00  0.00           C  
ATOM    731  HB2 GLU A  49      -4.505 -13.416   4.929  1.00  0.00           H  
ATOM    732  HB3 GLU A  49      -3.735 -13.255   3.427  1.00  0.00           H  
ATOM    733  CG  GLU A  49      -5.747 -13.726   3.019  1.00  0.00           C  
ATOM    734  HG2 GLU A  49      -5.875 -12.660   2.826  1.00  0.00           H  
ATOM    735  HG3 GLU A  49      -5.546 -14.115   2.020  1.00  0.00           H  
ATOM    736  CD  GLU A  49      -7.021 -14.414   3.591  1.00  0.00           C  
ATOM    737  OE1 GLU A  49      -7.949 -14.490   2.740  1.00  0.00           O  
ATOM    738  OE2 GLU A  49      -7.014 -14.967   4.713  1.00  0.00           O  
ATOM    739  C   GLU A  49      -3.956 -16.135   2.678  1.00  0.00           C  
ATOM    740  O   GLU A  49      -4.888 -16.945   2.623  1.00  0.00           O  
ATOM    741  N   LEU A  50      -3.146 -15.872   1.661  1.00  0.00           N  
ATOM    742  H   LEU A  50      -2.576 -15.041   1.738  1.00  0.00           H  
ATOM    743  CA  LEU A  50      -3.255 -16.601   0.376  1.00  0.00           C  
ATOM    744  HA  LEU A  50      -4.266 -16.497  -0.018  1.00  0.00           H  
ATOM    745  CB  LEU A  50      -2.202 -15.973  -0.529  1.00  0.00           C  
ATOM    746  HB2 LEU A  50      -1.262 -15.798  -0.005  1.00  0.00           H  
ATOM    747  HB3 LEU A  50      -1.940 -16.654  -1.338  1.00  0.00           H  
ATOM    748  CG  LEU A  50      -2.658 -14.720  -1.296  1.00  0.00           C  
ATOM    749  HG  LEU A  50      -3.362 -14.143  -0.698  1.00  0.00           H  
ATOM    750  CD1 LEU A  50      -1.487 -13.703  -1.766  1.00  0.00           C  
ATOM    751 HD11 LEU A  50      -0.882 -14.019  -2.615  1.00  0.00           H  
ATOM    752 HD12 LEU A  50      -1.970 -12.789  -2.110  1.00  0.00           H  
ATOM    753 HD13 LEU A  50      -0.938 -13.552  -0.836  1.00  0.00           H  
ATOM    754  CD2 LEU A  50      -3.417 -15.081  -2.604  1.00  0.00           C  
ATOM    755 HD21 LEU A  50      -3.736 -14.157  -3.086  1.00  0.00           H  
ATOM    756 HD22 LEU A  50      -2.696 -15.625  -3.215  1.00  0.00           H  
ATOM    757 HD23 LEU A  50      -4.295 -15.681  -2.365  1.00  0.00           H  
ATOM    758  C   LEU A  50      -3.121 -18.115   0.596  1.00  0.00           C  
ATOM    759  O   LEU A  50      -3.876 -18.894  -0.025  1.00  0.00           O  
ATOM    760  N   ARG A  51      -2.100 -18.475   1.408  1.00  0.00           N  
ATOM    761  H   ARG A  51      -1.370 -17.803   1.605  1.00  0.00           H  
ATOM    762  CA  ARG A  51      -1.754 -19.862   1.614  1.00  0.00           C  
ATOM    763  HA  ARG A  51      -1.825 -20.396   0.666  1.00  0.00           H  
ATOM    764  CB  ARG A  51      -0.332 -20.137   2.259  1.00  0.00           C  
ATOM    765  HB2 ARG A  51      -0.325 -19.416   3.075  1.00  0.00           H  
ATOM    766  HB3 ARG A  51      -0.209 -21.106   2.745  1.00  0.00           H  
ATOM    767  CG  ARG A  51       0.800 -19.850   1.252  1.00  0.00           C  
ATOM    768  HG2 ARG A  51       0.748 -20.627   0.489  1.00  0.00           H  
ATOM    769  HG3 ARG A  51       0.632 -18.893   0.759  1.00  0.00           H  
ATOM    770  CD  ARG A  51       2.209 -19.831   1.862  1.00  0.00           C  
ATOM    771  HD2 ARG A  51       2.193 -19.049   2.622  1.00  0.00           H  
ATOM    772  HD3 ARG A  51       2.446 -20.781   2.339  1.00  0.00           H  
ATOM    773  NE  ARG A  51       3.178 -19.467   0.781  1.00  0.00           N  
ATOM    774  HE  ARG A  51       3.026 -19.853  -0.140  1.00  0.00           H  
ATOM    775  CZ  ARG A  51       4.333 -18.954   1.083  1.00  0.00           C  
ATOM    776  NH1 ARG A  51       4.833 -18.483   2.208  1.00  0.00           N  
ATOM    777 HH11 ARG A  51       4.226 -18.465   3.014  1.00  0.00           H  
ATOM    778 HH12 ARG A  51       5.628 -17.863   2.130  1.00  0.00           H  
ATOM    779  NH2 ARG A  51       5.199 -18.981   0.139  1.00  0.00           N  
ATOM    780 HH21 ARG A  51       4.874 -19.368  -0.735  1.00  0.00           H  
ATOM    781 HH22 ARG A  51       6.169 -18.841   0.383  1.00  0.00           H  
ATOM    782  C   ARG A  51      -2.799 -20.605   2.416  1.00  0.00           C  
ATOM    783  O   ARG A  51      -3.131 -21.730   2.143  1.00  0.00           O  
ATOM    784  N   GLU A  52      -3.488 -20.023   3.385  1.00  0.00           N  
ATOM    785  H   GLU A  52      -3.219 -19.051   3.441  1.00  0.00           H  
ATOM    786  CA  GLU A  52      -4.716 -20.386   4.065  1.00  0.00           C  
ATOM    787  HA  GLU A  52      -4.405 -21.358   4.446  1.00  0.00           H  
ATOM    788  CB  GLU A  52      -5.003 -19.438   5.278  1.00  0.00           C  
ATOM    789  HB2 GLU A  52      -4.153 -19.493   5.958  1.00  0.00           H  
ATOM    790  HB3 GLU A  52      -5.126 -18.398   4.975  1.00  0.00           H  
ATOM    791  CG  GLU A  52      -6.321 -19.776   6.005  1.00  0.00           C  
ATOM    792  HG2 GLU A  52      -6.674 -18.889   6.532  1.00  0.00           H  
ATOM    793  HG3 GLU A  52      -7.177 -20.068   5.396  1.00  0.00           H  
ATOM    794  CD  GLU A  52      -6.167 -20.791   7.054  1.00  0.00           C  
ATOM    795  OE1 GLU A  52      -7.123 -20.944   7.829  1.00  0.00           O  
ATOM    796  OE2 GLU A  52      -5.172 -21.520   7.136  1.00  0.00           O  
ATOM    797  C   GLU A  52      -5.976 -20.587   3.131  1.00  0.00           C  
ATOM    798  O   GLU A  52      -6.660 -21.644   3.381  1.00  0.00           O  
ATOM    799  N   ALA A  53      -6.217 -19.795   2.113  1.00  0.00           N  
ATOM    800  H   ALA A  53      -5.693 -18.932   2.085  1.00  0.00           H  
ATOM    801  CA  ALA A  53      -7.049 -20.078   0.953  1.00  0.00           C  
ATOM    802  HA  ALA A  53      -8.007 -20.451   1.316  1.00  0.00           H  
ATOM    803  CB  ALA A  53      -7.325 -18.726   0.284  1.00  0.00           C  
ATOM    804  HB1 ALA A  53      -7.595 -17.872   0.904  1.00  0.00           H  
ATOM    805  HB2 ALA A  53      -6.438 -18.377  -0.246  1.00  0.00           H  
ATOM    806  HB3 ALA A  53      -8.150 -18.921  -0.401  1.00  0.00           H  
ATOM    807  C   ALA A  53      -6.591 -21.122  -0.147  1.00  0.00           C  
ATOM    808  O   ALA A  53      -7.319 -21.581  -1.015  1.00  0.00           O  
ATOM    809  N   GLY A  54      -5.345 -21.613  -0.045  1.00  0.00           N  
ATOM    810  H   GLY A  54      -4.801 -21.259   0.729  1.00  0.00           H  
ATOM    811  CA  GLY A  54      -4.827 -22.664  -0.824  1.00  0.00           C  
ATOM    812  HA2 GLY A  54      -4.158 -23.161  -0.121  1.00  0.00           H  
ATOM    813  HA3 GLY A  54      -5.575 -23.377  -1.171  1.00  0.00           H  
ATOM    814  C   GLY A  54      -3.783 -22.245  -1.989  1.00  0.00           C  
ATOM    815  O   GLY A  54      -3.187 -23.151  -2.535  1.00  0.00           O  
ATOM    816  N   VAL A  55      -3.584 -20.980  -2.295  1.00  0.00           N  
ATOM    817  H   VAL A  55      -4.034 -20.276  -1.726  1.00  0.00           H  
ATOM    818  CA  VAL A  55      -2.878 -20.538  -3.488  1.00  0.00           C  
ATOM    819  HA  VAL A  55      -3.363 -20.988  -4.353  1.00  0.00           H  
ATOM    820  CB  VAL A  55      -3.016 -19.009  -3.659  1.00  0.00           C  
ATOM    821  HB  VAL A  55      -2.617 -18.450  -2.813  1.00  0.00           H  
ATOM    822  CG1 VAL A  55      -2.356 -18.483  -4.988  1.00  0.00           C  
ATOM    823 HG11 VAL A  55      -2.731 -17.479  -5.194  1.00  0.00           H  
ATOM    824 HG12 VAL A  55      -1.268 -18.541  -4.977  1.00  0.00           H  
ATOM    825 HG13 VAL A  55      -2.498 -19.159  -5.831  1.00  0.00           H  
ATOM    826  CG2 VAL A  55      -4.521 -18.674  -3.867  1.00  0.00           C  
ATOM    827 HG21 VAL A  55      -4.986 -19.012  -2.942  1.00  0.00           H  
ATOM    828 HG22 VAL A  55      -4.677 -17.595  -3.870  1.00  0.00           H  
ATOM    829 HG23 VAL A  55      -4.918 -19.175  -4.749  1.00  0.00           H  
ATOM    830  C   VAL A  55      -1.467 -21.002  -3.446  1.00  0.00           C  
ATOM    831  O   VAL A  55      -0.835 -20.829  -2.430  1.00  0.00           O  
ATOM    832  N   GLU A  56      -0.850 -21.508  -4.551  1.00  0.00           N  
ATOM    833  H   GLU A  56      -1.330 -21.656  -5.427  1.00  0.00           H  
ATOM    834  CA  GLU A  56       0.545 -21.685  -4.694  1.00  0.00           C  
ATOM    835  HA  GLU A  56       0.987 -22.013  -3.752  1.00  0.00           H  
ATOM    836  CB  GLU A  56       0.767 -22.802  -5.729  1.00  0.00           C  
ATOM    837  HB2 GLU A  56       0.363 -23.731  -5.326  1.00  0.00           H  
ATOM    838  HB3 GLU A  56       0.173 -22.556  -6.610  1.00  0.00           H  
ATOM    839  CG  GLU A  56       2.155 -22.929  -6.096  1.00  0.00           C  
ATOM    840  HG2 GLU A  56       2.351 -23.748  -6.789  1.00  0.00           H  
ATOM    841  HG3 GLU A  56       2.439 -22.080  -6.719  1.00  0.00           H  
ATOM    842  CD  GLU A  56       3.157 -23.013  -4.983  1.00  0.00           C  
ATOM    843  OE1 GLU A  56       3.206 -24.025  -4.297  1.00  0.00           O  
ATOM    844  OE2 GLU A  56       3.964 -22.017  -4.788  1.00  0.00           O  
ATOM    845  C   GLU A  56       1.278 -20.362  -5.095  1.00  0.00           C  
ATOM    846  O   GLU A  56       1.006 -19.816  -6.161  1.00  0.00           O  
ATOM    847  N   ALA A  57       1.947 -19.747  -4.106  1.00  0.00           N  
ATOM    848  H   ALA A  57       2.025 -20.367  -3.312  1.00  0.00           H  
ATOM    849  CA  ALA A  57       2.491 -18.403  -4.234  1.00  0.00           C  
ATOM    850  HA  ALA A  57       2.663 -18.110  -5.270  1.00  0.00           H  
ATOM    851  CB  ALA A  57       1.385 -17.354  -3.698  1.00  0.00           C  
ATOM    852  HB1 ALA A  57       0.867 -17.704  -2.805  1.00  0.00           H  
ATOM    853  HB2 ALA A  57       1.806 -16.395  -3.398  1.00  0.00           H  
ATOM    854  HB3 ALA A  57       0.644 -17.170  -4.475  1.00  0.00           H  
ATOM    855  C   ALA A  57       3.760 -18.138  -3.395  1.00  0.00           C  
ATOM    856  O   ALA A  57       3.937 -18.760  -2.347  1.00  0.00           O  
ATOM    857  N   ASP A  58       4.575 -17.088  -3.780  1.00  0.00           N  
ATOM    858  H   ASP A  58       4.431 -16.529  -4.610  1.00  0.00           H  
ATOM    859  CA  ASP A  58       5.741 -16.583  -3.043  1.00  0.00           C  
ATOM    860  HA  ASP A  58       5.511 -16.639  -1.978  1.00  0.00           H  
ATOM    861  CB  ASP A  58       6.896 -17.497  -3.390  1.00  0.00           C  
ATOM    862  HB2 ASP A  58       6.538 -18.521  -3.498  1.00  0.00           H  
ATOM    863  HB3 ASP A  58       7.199 -17.293  -4.417  1.00  0.00           H  
ATOM    864  CG  ASP A  58       8.067 -17.463  -2.472  1.00  0.00           C  
ATOM    865  OD1 ASP A  58       8.343 -16.477  -1.730  1.00  0.00           O  
ATOM    866  OD2 ASP A  58       8.895 -18.392  -2.549  1.00  0.00           O  
ATOM    867  C   ASP A  58       5.898 -15.153  -3.503  1.00  0.00           C  
ATOM    868  O   ASP A  58       5.225 -14.807  -4.489  1.00  0.00           O  
ATOM    869  N   GLY A  59       6.672 -14.235  -2.883  1.00  0.00           N  
ATOM    870  H   GLY A  59       7.126 -14.578  -2.048  1.00  0.00           H  
ATOM    871  CA  GLY A  59       6.886 -12.918  -3.470  1.00  0.00           C  
ATOM    872  HA2 GLY A  59       6.644 -12.924  -4.534  1.00  0.00           H  
ATOM    873  HA3 GLY A  59       6.102 -12.237  -3.139  1.00  0.00           H  
ATOM    874  C   GLY A  59       8.292 -12.212  -3.230  1.00  0.00           C  
ATOM    875  O   GLY A  59       9.233 -12.726  -2.545  1.00  0.00           O  
ATOM    876  N   ARG A  60       8.361 -10.944  -3.733  1.00  0.00           N  
ATOM    877  H   ARG A  60       7.518 -10.694  -4.228  1.00  0.00           H  
ATOM    878  CA  ARG A  60       9.518 -10.041  -3.655  1.00  0.00           C  
ATOM    879  HA  ARG A  60      10.065 -10.185  -2.724  1.00  0.00           H  
ATOM    880  CB  ARG A  60      10.470 -10.247  -4.814  1.00  0.00           C  
ATOM    881  HB2 ARG A  60      10.683 -11.316  -4.813  1.00  0.00           H  
ATOM    882  HB3 ARG A  60      10.070  -9.889  -5.762  1.00  0.00           H  
ATOM    883  CG  ARG A  60      11.867  -9.460  -4.640  1.00  0.00           C  
ATOM    884  HG2 ARG A  60      11.661  -8.395  -4.745  1.00  0.00           H  
ATOM    885  HG3 ARG A  60      12.242  -9.752  -3.659  1.00  0.00           H  
ATOM    886  CD  ARG A  60      12.985  -9.719  -5.585  1.00  0.00           C  
ATOM    887  HD2 ARG A  60      13.463 -10.677  -5.381  1.00  0.00           H  
ATOM    888  HD3 ARG A  60      12.598  -9.664  -6.603  1.00  0.00           H  
ATOM    889  NE  ARG A  60      13.906  -8.622  -5.444  1.00  0.00           N  
ATOM    890  HE  ARG A  60      13.508  -7.706  -5.587  1.00  0.00           H  
ATOM    891  CZ  ARG A  60      15.237  -8.608  -5.346  1.00  0.00           C  
ATOM    892  NH1 ARG A  60      16.014  -9.668  -5.316  1.00  0.00           N  
ATOM    893 HH11 ARG A  60      15.697 -10.589  -5.584  1.00  0.00           H  
ATOM    894 HH12 ARG A  60      17.000  -9.476  -5.214  1.00  0.00           H  
ATOM    895  NH2 ARG A  60      15.881  -7.514  -5.065  1.00  0.00           N  
ATOM    896 HH21 ARG A  60      15.325  -6.672  -5.025  1.00  0.00           H  
ATOM    897 HH22 ARG A  60      16.876  -7.493  -4.895  1.00  0.00           H  
ATOM    898  C   ARG A  60       8.909  -8.604  -3.571  1.00  0.00           C  
ATOM    899  O   ARG A  60       7.788  -8.481  -3.988  1.00  0.00           O  
ATOM    900  N   THR A  61       9.550  -7.545  -3.023  1.00  0.00           N  
ATOM    901  H   THR A  61      10.526  -7.681  -2.800  1.00  0.00           H  
ATOM    902  CA  THR A  61       9.121  -6.198  -3.059  1.00  0.00           C  
ATOM    903  HA  THR A  61       8.048  -6.158  -2.873  1.00  0.00           H  
ATOM    904  CB  THR A  61       9.892  -5.298  -2.076  1.00  0.00           C  
ATOM    905  HB  THR A  61       9.715  -4.242  -2.275  1.00  0.00           H  
ATOM    906  CG2 THR A  61       9.327  -5.526  -0.669  1.00  0.00           C  
ATOM    907 HG21 THR A  61       8.957  -6.545  -0.558  1.00  0.00           H  
ATOM    908 HG22 THR A  61      10.130  -5.347   0.045  1.00  0.00           H  
ATOM    909 HG23 THR A  61       8.616  -4.790  -0.295  1.00  0.00           H  
ATOM    910  OG1 THR A  61      11.258  -5.545  -2.244  1.00  0.00           O  
ATOM    911  HG1 THR A  61      11.674  -5.504  -1.380  1.00  0.00           H  
ATOM    912  C   THR A  61       9.171  -5.736  -4.513  1.00  0.00           C  
ATOM    913  O   THR A  61      10.065  -6.150  -5.247  1.00  0.00           O  
ATOM    914  N   CYS A  62       8.243  -4.841  -4.888  1.00  0.00           N  
ATOM    915  H   CYS A  62       7.569  -4.542  -4.198  1.00  0.00           H  
ATOM    916  CA  CYS A  62       8.355  -4.097  -6.116  1.00  0.00           C  
ATOM    917  HA  CYS A  62       9.427  -3.897  -6.157  1.00  0.00           H  
ATOM    918  CB  CYS A  62       7.835  -4.844  -7.283  1.00  0.00           C  
ATOM    919  HB2 CYS A  62       8.345  -5.788  -7.477  1.00  0.00           H  
ATOM    920  HB3 CYS A  62       6.753  -4.944  -7.179  1.00  0.00           H  
ATOM    921  SG  CYS A  62       8.336  -3.939  -8.794  1.00  0.00           S  
ATOM    922  HG  CYS A  62       9.526  -4.534  -8.922  1.00  0.00           H  
ATOM    923  C   CYS A  62       7.703  -2.733  -5.965  1.00  0.00           C  
ATOM    924  O   CYS A  62       6.484  -2.639  -5.898  1.00  0.00           O  
ATOM    925  N   ASP A  63       8.446  -1.572  -6.119  1.00  0.00           N  
ATOM    926  H   ASP A  63       9.435  -1.692  -6.285  1.00  0.00           H  
ATOM    927  CA  ASP A  63       7.842  -0.283  -6.450  1.00  0.00           C  
ATOM    928  HA  ASP A  63       6.823  -0.283  -6.063  1.00  0.00           H  
ATOM    929  CB  ASP A  63       8.724   0.798  -5.822  1.00  0.00           C  
ATOM    930  HB2 ASP A  63       8.628   0.587  -4.757  1.00  0.00           H  
ATOM    931  HB3 ASP A  63       9.776   0.688  -6.085  1.00  0.00           H  
ATOM    932  CG  ASP A  63       8.186   2.231  -5.990  1.00  0.00           C  
ATOM    933  OD1 ASP A  63       7.277   2.453  -6.834  1.00  0.00           O  
ATOM    934  OD2 ASP A  63       8.599   3.127  -5.280  1.00  0.00           O  
ATOM    935  C   ASP A  63       7.711  -0.133  -7.993  1.00  0.00           C  
ATOM    936  O   ASP A  63       8.748  -0.231  -8.662  1.00  0.00           O  
ATOM    937  N   VAL A  64       6.500   0.006  -8.559  1.00  0.00           N  
ATOM    938  H   VAL A  64       5.684   0.146  -7.981  1.00  0.00           H  
ATOM    939  CA  VAL A  64       6.374   0.176 -10.020  1.00  0.00           C  
ATOM    940  HA  VAL A  64       6.897  -0.652 -10.498  1.00  0.00           H  
ATOM    941  CB  VAL A  64       4.885   0.292 -10.511  1.00  0.00           C  
ATOM    942  HB  VAL A  64       4.817   0.456 -11.586  1.00  0.00           H  
ATOM    943  CG1 VAL A  64       4.253  -1.105 -10.081  1.00  0.00           C  
ATOM    944 HG11 VAL A  64       4.368  -1.239  -9.005  1.00  0.00           H  
ATOM    945 HG12 VAL A  64       3.186  -1.208 -10.274  1.00  0.00           H  
ATOM    946 HG13 VAL A  64       4.745  -1.866 -10.688  1.00  0.00           H  
ATOM    947  CG2 VAL A  64       4.091   1.387  -9.878  1.00  0.00           C  
ATOM    948 HG21 VAL A  64       4.684   2.266 -10.126  1.00  0.00           H  
ATOM    949 HG22 VAL A  64       3.191   1.554 -10.470  1.00  0.00           H  
ATOM    950 HG23 VAL A  64       3.963   1.172  -8.817  1.00  0.00           H  
ATOM    951  C   VAL A  64       7.173   1.359 -10.567  1.00  0.00           C  
ATOM    952  O   VAL A  64       7.093   1.532 -11.791  1.00  0.00           O  
ATOM    953  N   ARG A  65       7.761   2.193  -9.764  1.00  0.00           N  
ATOM    954  H   ARG A  65       7.925   2.086  -8.774  1.00  0.00           H  
ATOM    955  CA  ARG A  65       8.325   3.461 -10.210  1.00  0.00           C  
ATOM    956  HA  ARG A  65       7.745   3.748 -11.087  1.00  0.00           H  
ATOM    957  CB  ARG A  65       8.015   4.638  -9.216  1.00  0.00           C  
ATOM    958  HB2 ARG A  65       8.491   4.333  -8.285  1.00  0.00           H  
ATOM    959  HB3 ARG A  65       8.541   5.516  -9.591  1.00  0.00           H  
ATOM    960  CG  ARG A  65       6.478   4.813  -9.119  1.00  0.00           C  
ATOM    961  HG2 ARG A  65       5.981   4.902 -10.086  1.00  0.00           H  
ATOM    962  HG3 ARG A  65       6.057   3.903  -8.690  1.00  0.00           H  
ATOM    963  CD  ARG A  65       6.179   5.872  -8.090  1.00  0.00           C  
ATOM    964  HD2 ARG A  65       6.686   6.787  -8.395  1.00  0.00           H  
ATOM    965  HD3 ARG A  65       5.101   6.033  -8.117  1.00  0.00           H  
ATOM    966  NE  ARG A  65       6.585   5.339  -6.727  1.00  0.00           N  
ATOM    967  HE  ARG A  65       6.919   4.389  -6.644  1.00  0.00           H  
ATOM    968  CZ  ARG A  65       6.735   6.108  -5.699  1.00  0.00           C  
ATOM    969  NH1 ARG A  65       6.438   7.405  -5.694  1.00  0.00           N  
ATOM    970 HH11 ARG A  65       6.059   7.814  -6.536  1.00  0.00           H  
ATOM    971 HH12 ARG A  65       6.690   7.904  -4.854  1.00  0.00           H  
ATOM    972  NH2 ARG A  65       7.125   5.535  -4.586  1.00  0.00           N  
ATOM    973 HH21 ARG A  65       7.635   4.683  -4.766  1.00  0.00           H  
ATOM    974 HH22 ARG A  65       7.511   6.156  -3.889  1.00  0.00           H  
ATOM    975  C   ARG A  65       9.806   3.377 -10.592  1.00  0.00           C  
ATOM    976  O   ARG A  65      10.436   4.343 -10.895  1.00  0.00           O  
ATOM    977  N   SER A  66      10.309   2.169 -10.475  1.00  0.00           N  
ATOM    978  H   SER A  66       9.709   1.411 -10.184  1.00  0.00           H  
ATOM    979  CA  SER A  66      11.790   1.880 -10.519  1.00  0.00           C  
ATOM    980  HA  SER A  66      12.228   2.758 -10.995  1.00  0.00           H  
ATOM    981  CB  SER A  66      12.421   1.853  -9.118  1.00  0.00           C  
ATOM    982  HB2 SER A  66      12.060   2.748  -8.612  1.00  0.00           H  
ATOM    983  HB3 SER A  66      12.126   0.939  -8.601  1.00  0.00           H  
ATOM    984  OG  SER A  66      13.808   1.909  -9.229  1.00  0.00           O  
ATOM    985  HG  SER A  66      14.122   1.535  -8.402  1.00  0.00           H  
ATOM    986  C   SER A  66      12.199   0.642 -11.312  1.00  0.00           C  
ATOM    987  O   SER A  66      12.014  -0.471 -10.804  1.00  0.00           O  
ATOM    988  N   VAL A  67      12.861   0.857 -12.508  1.00  0.00           N  
ATOM    989  H   VAL A  67      12.991   1.834 -12.730  1.00  0.00           H  
ATOM    990  CA  VAL A  67      13.206  -0.241 -13.427  1.00  0.00           C  
ATOM    991  HA  VAL A  67      12.249  -0.718 -13.634  1.00  0.00           H  
ATOM    992  CB  VAL A  67      13.729   0.307 -14.760  1.00  0.00           C  
ATOM    993  HB  VAL A  67      14.574   0.949 -14.511  1.00  0.00           H  
ATOM    994  CG1 VAL A  67      14.256  -0.849 -15.684  1.00  0.00           C  
ATOM    995 HG11 VAL A  67      15.243  -1.191 -15.374  1.00  0.00           H  
ATOM    996 HG12 VAL A  67      13.590  -1.710 -15.617  1.00  0.00           H  
ATOM    997 HG13 VAL A  67      14.597  -0.509 -16.662  1.00  0.00           H  
ATOM    998  CG2 VAL A  67      12.867   1.280 -15.507  1.00  0.00           C  
ATOM    999 HG21 VAL A  67      11.914   0.867 -15.837  1.00  0.00           H  
ATOM   1000 HG22 VAL A  67      12.646   2.146 -14.884  1.00  0.00           H  
ATOM   1001 HG23 VAL A  67      13.366   1.583 -16.428  1.00  0.00           H  
ATOM   1002  C   VAL A  67      14.113  -1.336 -12.786  1.00  0.00           C  
ATOM   1003  O   VAL A  67      13.793  -2.497 -12.983  1.00  0.00           O  
ATOM   1004  N   PRO A  68      15.188  -0.993 -11.972  1.00  0.00           N  
ATOM   1005  CD  PRO A  68      15.847   0.252 -11.818  1.00  0.00           C  
ATOM   1006  HD2 PRO A  68      15.360   0.797 -11.009  1.00  0.00           H  
ATOM   1007  HD3 PRO A  68      15.794   0.884 -12.704  1.00  0.00           H  
ATOM   1008  CG  PRO A  68      17.279  -0.140 -11.499  1.00  0.00           C  
ATOM   1009  HG2 PRO A  68      17.795   0.716 -11.064  1.00  0.00           H  
ATOM   1010  HG3 PRO A  68      17.852  -0.494 -12.356  1.00  0.00           H  
ATOM   1011  CB  PRO A  68      17.035  -1.339 -10.551  1.00  0.00           C  
ATOM   1012  HB2 PRO A  68      16.793  -1.015  -9.539  1.00  0.00           H  
ATOM   1013  HB3 PRO A  68      17.881  -2.021 -10.454  1.00  0.00           H  
ATOM   1014  CA  PRO A  68      15.916  -2.053 -11.209  1.00  0.00           C  
ATOM   1015  HA  PRO A  68      16.392  -2.699 -11.946  1.00  0.00           H  
ATOM   1016  C   PRO A  68      15.060  -2.836 -10.183  1.00  0.00           C  
ATOM   1017  O   PRO A  68      15.232  -4.047  -9.904  1.00  0.00           O  
ATOM   1018  N   GLU A  69      14.030  -2.251  -9.608  1.00  0.00           N  
ATOM   1019  H   GLU A  69      13.821  -1.293  -9.851  1.00  0.00           H  
ATOM   1020  CA  GLU A  69      13.012  -2.958  -8.795  1.00  0.00           C  
ATOM   1021  HA  GLU A  69      13.523  -3.670  -8.147  1.00  0.00           H  
ATOM   1022  CB  GLU A  69      12.110  -1.921  -7.907  1.00  0.00           C  
ATOM   1023  HB2 GLU A  69      11.444  -1.329  -8.536  1.00  0.00           H  
ATOM   1024  HB3 GLU A  69      11.697  -2.477  -7.066  1.00  0.00           H  
ATOM   1025  CG  GLU A  69      13.031  -0.939  -7.152  1.00  0.00           C  
ATOM   1026  HG2 GLU A  69      13.657  -0.357  -7.829  1.00  0.00           H  
ATOM   1027  HG3 GLU A  69      12.462  -0.222  -6.561  1.00  0.00           H  
ATOM   1028  CD  GLU A  69      14.006  -1.599  -6.179  1.00  0.00           C  
ATOM   1029  OE1 GLU A  69      13.669  -2.444  -5.360  1.00  0.00           O  
ATOM   1030  OE2 GLU A  69      15.175  -1.133  -6.130  1.00  0.00           O  
ATOM   1031  C   GLU A  69      12.157  -3.901  -9.654  1.00  0.00           C  
ATOM   1032  O   GLU A  69      11.646  -4.904  -9.182  1.00  0.00           O  
ATOM   1033  N   ILE A  70      11.941  -3.583 -10.918  1.00  0.00           N  
ATOM   1034  H   ILE A  70      12.339  -2.688 -11.169  1.00  0.00           H  
ATOM   1035  CA  ILE A  70      11.141  -4.364 -11.893  1.00  0.00           C  
ATOM   1036  HA  ILE A  70      10.282  -4.817 -11.398  1.00  0.00           H  
ATOM   1037  CB  ILE A  70      10.568  -3.435 -12.946  1.00  0.00           C  
ATOM   1038  HB  ILE A  70      11.366  -2.924 -13.485  1.00  0.00           H  
ATOM   1039  CG2 ILE A  70       9.874  -4.280 -14.096  1.00  0.00           C  
ATOM   1040 HG21 ILE A  70       9.078  -4.807 -13.571  1.00  0.00           H  
ATOM   1041 HG22 ILE A  70       9.471  -3.623 -14.866  1.00  0.00           H  
ATOM   1042 HG23 ILE A  70      10.579  -4.935 -14.609  1.00  0.00           H  
ATOM   1043  CG1 ILE A  70       9.537  -2.499 -12.352  1.00  0.00           C  
ATOM   1044 HG12 ILE A  70       8.761  -3.151 -11.953  1.00  0.00           H  
ATOM   1045 HG13 ILE A  70      10.002  -1.906 -11.565  1.00  0.00           H  
ATOM   1046  CD1 ILE A  70       8.913  -1.378 -13.164  1.00  0.00           C  
ATOM   1047 HD11 ILE A  70       9.584  -0.532 -13.310  1.00  0.00           H  
ATOM   1048 HD12 ILE A  70       8.319  -1.667 -14.031  1.00  0.00           H  
ATOM   1049 HD13 ILE A  70       8.175  -0.912 -12.511  1.00  0.00           H  
ATOM   1050  C   ILE A  70      11.948  -5.483 -12.565  1.00  0.00           C  
ATOM   1051  O   ILE A  70      11.414  -6.599 -12.697  1.00  0.00           O  
ATOM   1052  N   GLU A  71      13.281  -5.234 -12.828  1.00  0.00           N  
ATOM   1053  H   GLU A  71      13.615  -4.289 -12.702  1.00  0.00           H  
ATOM   1054  CA  GLU A  71      14.266  -6.104 -13.426  1.00  0.00           C  
ATOM   1055  HA  GLU A  71      13.940  -6.324 -14.443  1.00  0.00           H  
ATOM   1056  CB  GLU A  71      15.583  -5.357 -13.596  1.00  0.00           C  
ATOM   1057  HB2 GLU A  71      15.315  -4.361 -13.950  1.00  0.00           H  
ATOM   1058  HB3 GLU A  71      16.157  -5.312 -12.671  1.00  0.00           H  
ATOM   1059  CG  GLU A  71      16.363  -6.026 -14.659  1.00  0.00           C  
ATOM   1060  HG2 GLU A  71      16.581  -7.045 -14.341  1.00  0.00           H  
ATOM   1061  HG3 GLU A  71      15.729  -6.130 -15.540  1.00  0.00           H  
ATOM   1062  CD  GLU A  71      17.547  -5.118 -15.010  1.00  0.00           C  
ATOM   1063  OE1 GLU A  71      18.511  -5.259 -14.207  1.00  0.00           O  
ATOM   1064  OE2 GLU A  71      17.721  -4.406 -16.022  1.00  0.00           O  
ATOM   1065  C   GLU A  71      14.421  -7.505 -12.653  1.00  0.00           C  
ATOM   1066  O   GLU A  71      14.050  -8.572 -13.210  1.00  0.00           O  
ATOM   1067  N   ALA A  72      14.865  -7.447 -11.362  1.00  0.00           N  
ATOM   1068  H   ALA A  72      15.002  -6.518 -10.990  1.00  0.00           H  
ATOM   1069  CA  ALA A  72      15.003  -8.534 -10.424  1.00  0.00           C  
ATOM   1070  HA  ALA A  72      15.529  -9.365 -10.894  1.00  0.00           H  
ATOM   1071  CB  ALA A  72      15.912  -7.971  -9.380  1.00  0.00           C  
ATOM   1072  HB1 ALA A  72      15.278  -7.279  -8.824  1.00  0.00           H  
ATOM   1073  HB2 ALA A  72      16.235  -8.700  -8.637  1.00  0.00           H  
ATOM   1074  HB3 ALA A  72      16.764  -7.407  -9.760  1.00  0.00           H  
ATOM   1075  C   ALA A  72      13.691  -9.086 -10.001  1.00  0.00           C  
ATOM   1076  O   ALA A  72      13.577 -10.178  -9.531  1.00  0.00           O  
ATOM   1077  N   LEU A  73      12.600  -8.355 -10.160  1.00  0.00           N  
ATOM   1078  H   LEU A  73      12.751  -7.440 -10.559  1.00  0.00           H  
ATOM   1079  CA  LEU A  73      11.256  -8.920  -9.945  1.00  0.00           C  
ATOM   1080  HA  LEU A  73      11.208  -9.407  -8.972  1.00  0.00           H  
ATOM   1081  CB  LEU A  73      10.115  -7.886  -9.847  1.00  0.00           C  
ATOM   1082  HB2 LEU A  73      10.328  -7.241  -8.995  1.00  0.00           H  
ATOM   1083  HB3 LEU A  73      10.220  -7.190 -10.679  1.00  0.00           H  
ATOM   1084  CG  LEU A  73       8.659  -8.544  -9.736  1.00  0.00           C  
ATOM   1085  HG  LEU A  73       8.586  -9.359 -10.456  1.00  0.00           H  
ATOM   1086  CD1 LEU A  73       8.521  -9.117  -8.281  1.00  0.00           C  
ATOM   1087 HD11 LEU A  73       9.336  -9.825  -8.124  1.00  0.00           H  
ATOM   1088 HD12 LEU A  73       8.426  -8.323  -7.540  1.00  0.00           H  
ATOM   1089 HD13 LEU A  73       7.571  -9.650  -8.292  1.00  0.00           H  
ATOM   1090  CD2 LEU A  73       7.662  -7.435 -10.026  1.00  0.00           C  
ATOM   1091 HD21 LEU A  73       7.849  -7.107 -11.049  1.00  0.00           H  
ATOM   1092 HD22 LEU A  73       6.646  -7.811  -9.902  1.00  0.00           H  
ATOM   1093 HD23 LEU A  73       7.812  -6.548  -9.411  1.00  0.00           H  
ATOM   1094  C   LEU A  73      10.935  -9.937 -11.021  1.00  0.00           C  
ATOM   1095  O   LEU A  73      10.363 -11.032 -10.770  1.00  0.00           O  
ATOM   1096  N   VAL A  74      11.319  -9.629 -12.255  1.00  0.00           N  
ATOM   1097  H   VAL A  74      11.577  -8.688 -12.514  1.00  0.00           H  
ATOM   1098  CA  VAL A  74      11.013 -10.491 -13.419  1.00  0.00           C  
ATOM   1099  HA  VAL A  74      10.022 -10.941 -13.358  1.00  0.00           H  
ATOM   1100  CB  VAL A  74      11.185  -9.665 -14.753  1.00  0.00           C  
ATOM   1101  HB  VAL A  74      12.065  -9.042 -14.589  1.00  0.00           H  
ATOM   1102  CG1 VAL A  74      11.252 -10.509 -16.061  1.00  0.00           C  
ATOM   1103 HG11 VAL A  74      10.501 -11.296 -15.992  1.00  0.00           H  
ATOM   1104 HG12 VAL A  74      11.192  -9.845 -16.924  1.00  0.00           H  
ATOM   1105 HG13 VAL A  74      12.273 -10.890 -16.063  1.00  0.00           H  
ATOM   1106  CG2 VAL A  74       9.831  -8.863 -14.837  1.00  0.00           C  
ATOM   1107 HG21 VAL A  74       9.917  -8.015 -14.157  1.00  0.00           H  
ATOM   1108 HG22 VAL A  74       9.721  -8.434 -15.832  1.00  0.00           H  
ATOM   1109 HG23 VAL A  74       9.057  -9.608 -14.653  1.00  0.00           H  
ATOM   1110  C   VAL A  74      11.935 -11.696 -13.405  1.00  0.00           C  
ATOM   1111  O   VAL A  74      11.406 -12.786 -13.597  1.00  0.00           O  
ATOM   1112  N   ALA A  75      13.204 -11.528 -13.069  1.00  0.00           N  
ATOM   1113  H   ALA A  75      13.617 -10.617 -12.932  1.00  0.00           H  
ATOM   1114  CA  ALA A  75      14.201 -12.598 -12.878  1.00  0.00           C  
ATOM   1115  HA  ALA A  75      14.152 -13.155 -13.812  1.00  0.00           H  
ATOM   1116  CB  ALA A  75      15.487 -11.866 -12.723  1.00  0.00           C  
ATOM   1117  HB1 ALA A  75      16.264 -12.627 -12.655  1.00  0.00           H  
ATOM   1118  HB2 ALA A  75      15.851 -11.270 -13.559  1.00  0.00           H  
ATOM   1119  HB3 ALA A  75      15.509 -11.304 -11.789  1.00  0.00           H  
ATOM   1120  C   ALA A  75      13.842 -13.503 -11.692  1.00  0.00           C  
ATOM   1121  O   ALA A  75      14.231 -14.675 -11.756  1.00  0.00           O  
ATOM   1122  N   ALA A  76      13.164 -12.976 -10.650  1.00  0.00           N  
ATOM   1123  H   ALA A  76      12.894 -12.002 -10.646  1.00  0.00           H  
ATOM   1124  CA  ALA A  76      12.823 -13.778  -9.473  1.00  0.00           C  
ATOM   1125  HA  ALA A  76      13.677 -14.407  -9.224  1.00  0.00           H  
ATOM   1126  CB  ALA A  76      12.420 -12.952  -8.235  1.00  0.00           C  
ATOM   1127  HB1 ALA A  76      13.241 -12.363  -7.825  1.00  0.00           H  
ATOM   1128  HB2 ALA A  76      11.520 -12.400  -8.506  1.00  0.00           H  
ATOM   1129  HB3 ALA A  76      12.039 -13.634  -7.475  1.00  0.00           H  
ATOM   1130  C   ALA A  76      11.664 -14.785  -9.814  1.00  0.00           C  
ATOM   1131  O   ALA A  76      11.752 -15.992  -9.670  1.00  0.00           O  
ATOM   1132  N   VAL A  77      10.523 -14.297 -10.397  1.00  0.00           N  
ATOM   1133  H   VAL A  77      10.429 -13.292 -10.365  1.00  0.00           H  
ATOM   1134  CA  VAL A  77       9.350 -15.133 -10.822  1.00  0.00           C  
ATOM   1135  HA  VAL A  77       9.107 -15.726  -9.941  1.00  0.00           H  
ATOM   1136  CB  VAL A  77       8.024 -14.403 -11.187  1.00  0.00           C  
ATOM   1137  HB  VAL A  77       7.626 -13.865 -10.326  1.00  0.00           H  
ATOM   1138  CG1 VAL A  77       8.297 -13.543 -12.489  1.00  0.00           C  
ATOM   1139 HG11 VAL A  77       8.592 -14.167 -13.333  1.00  0.00           H  
ATOM   1140 HG12 VAL A  77       7.372 -13.006 -12.698  1.00  0.00           H  
ATOM   1141 HG13 VAL A  77       9.065 -12.784 -12.341  1.00  0.00           H  
ATOM   1142  CG2 VAL A  77       6.895 -15.416 -11.652  1.00  0.00           C  
ATOM   1143 HG21 VAL A  77       6.051 -14.766 -11.888  1.00  0.00           H  
ATOM   1144 HG22 VAL A  77       7.171 -15.981 -12.542  1.00  0.00           H  
ATOM   1145 HG23 VAL A  77       6.711 -16.019 -10.763  1.00  0.00           H  
ATOM   1146  C   VAL A  77       9.768 -16.196 -11.838  1.00  0.00           C  
ATOM   1147  O   VAL A  77       9.357 -17.377 -11.759  1.00  0.00           O  
ATOM   1148  N   VAL A  78      10.716 -15.915 -12.802  1.00  0.00           N  
ATOM   1149  H   VAL A  78      11.030 -14.993 -13.068  1.00  0.00           H  
ATOM   1150  CA  VAL A  78      11.106 -16.971 -13.775  1.00  0.00           C  
ATOM   1151  HA  VAL A  78      10.119 -17.393 -13.959  1.00  0.00           H  
ATOM   1152  CB  VAL A  78      11.767 -16.541 -15.068  1.00  0.00           C  
ATOM   1153  HB  VAL A  78      11.862 -17.400 -15.733  1.00  0.00           H  
ATOM   1154  CG1 VAL A  78      10.791 -15.744 -15.916  1.00  0.00           C  
ATOM   1155 HG11 VAL A  78      11.232 -15.702 -16.912  1.00  0.00           H  
ATOM   1156 HG12 VAL A  78       9.889 -16.355 -15.927  1.00  0.00           H  
ATOM   1157 HG13 VAL A  78      10.652 -14.751 -15.488  1.00  0.00           H  
ATOM   1158  CG2 VAL A  78      13.037 -15.638 -14.841  1.00  0.00           C  
ATOM   1159 HG21 VAL A  78      13.780 -16.160 -14.237  1.00  0.00           H  
ATOM   1160 HG22 VAL A  78      13.452 -15.298 -15.790  1.00  0.00           H  
ATOM   1161 HG23 VAL A  78      12.791 -14.693 -14.356  1.00  0.00           H  
ATOM   1162  C   VAL A  78      11.900 -18.090 -13.100  1.00  0.00           C  
ATOM   1163  O   VAL A  78      11.700 -19.239 -13.444  1.00  0.00           O  
ATOM   1164  N   GLU A  79      12.774 -17.772 -12.162  1.00  0.00           N  
ATOM   1165  H   GLU A  79      12.836 -16.805 -11.874  1.00  0.00           H  
ATOM   1166  CA  GLU A  79      13.550 -18.676 -11.370  1.00  0.00           C  
ATOM   1167  HA  GLU A  79      14.002 -19.281 -12.156  1.00  0.00           H  
ATOM   1168  CB  GLU A  79      14.689 -17.980 -10.592  1.00  0.00           C  
ATOM   1169  HB2 GLU A  79      15.078 -17.144 -11.173  1.00  0.00           H  
ATOM   1170  HB3 GLU A  79      14.166 -17.666  -9.689  1.00  0.00           H  
ATOM   1171  CG  GLU A  79      15.858 -18.933 -10.271  1.00  0.00           C  
ATOM   1172  HG2 GLU A  79      16.474 -18.558  -9.454  1.00  0.00           H  
ATOM   1173  HG3 GLU A  79      15.344 -19.861 -10.020  1.00  0.00           H  
ATOM   1174  CD  GLU A  79      16.807 -19.115 -11.405  1.00  0.00           C  
ATOM   1175  OE1 GLU A  79      16.465 -19.033 -12.604  1.00  0.00           O  
ATOM   1176  OE2 GLU A  79      18.012 -19.256 -11.156  1.00  0.00           O  
ATOM   1177  C   GLU A  79      12.626 -19.657 -10.564  1.00  0.00           C  
ATOM   1178  O   GLU A  79      12.881 -20.868 -10.519  1.00  0.00           O  
ATOM   1179  N   ARG A  80      11.567 -18.966  -9.976  1.00  0.00           N  
ATOM   1180  H   ARG A  80      11.527 -17.960 -10.048  1.00  0.00           H  
ATOM   1181  CA  ARG A  80      10.730 -19.592  -8.931  1.00  0.00           C  
ATOM   1182  HA  ARG A  80      11.345 -20.196  -8.264  1.00  0.00           H  
ATOM   1183  CB  ARG A  80      10.148 -18.512  -8.004  1.00  0.00           C  
ATOM   1184  HB2 ARG A  80      10.979 -17.976  -7.545  1.00  0.00           H  
ATOM   1185  HB3 ARG A  80       9.433 -17.909  -8.563  1.00  0.00           H  
ATOM   1186  CG  ARG A  80       9.181 -19.091  -7.008  1.00  0.00           C  
ATOM   1187  HG2 ARG A  80       8.629 -18.331  -6.457  1.00  0.00           H  
ATOM   1188  HG3 ARG A  80       8.450 -19.683  -7.558  1.00  0.00           H  
ATOM   1189  CD  ARG A  80       9.940 -19.898  -5.957  1.00  0.00           C  
ATOM   1190  HD2 ARG A  80      10.531 -20.724  -6.349  1.00  0.00           H  
ATOM   1191  HD3 ARG A  80      10.733 -19.282  -5.532  1.00  0.00           H  
ATOM   1192  NE  ARG A  80       9.093 -20.211  -4.850  1.00  0.00           N  
ATOM   1193  HE  ARG A  80       8.932 -19.488  -4.163  1.00  0.00           H  
ATOM   1194  CZ  ARG A  80       8.314 -21.251  -4.675  1.00  0.00           C  
ATOM   1195  NH1 ARG A  80       8.165 -22.198  -5.550  1.00  0.00           N  
ATOM   1196 HH11 ARG A  80       8.699 -22.132  -6.406  1.00  0.00           H  
ATOM   1197 HH12 ARG A  80       7.429 -22.849  -5.318  1.00  0.00           H  
ATOM   1198  NH2 ARG A  80       7.739 -21.296  -3.526  1.00  0.00           N  
ATOM   1199 HH21 ARG A  80       7.786 -20.570  -2.825  1.00  0.00           H  
ATOM   1200 HH22 ARG A  80       7.044 -22.012  -3.377  1.00  0.00           H  
ATOM   1201  C   ARG A  80       9.659 -20.506  -9.590  1.00  0.00           C  
ATOM   1202  O   ARG A  80       9.319 -21.530  -9.042  1.00  0.00           O  
ATOM   1203  N   TYR A  81       9.144 -20.145 -10.774  1.00  0.00           N  
ATOM   1204  H   TYR A  81       9.291 -19.191 -11.075  1.00  0.00           H  
ATOM   1205  CA  TYR A  81       8.040 -20.959 -11.349  1.00  0.00           C  
ATOM   1206  HA  TYR A  81       7.992 -21.928 -10.852  1.00  0.00           H  
ATOM   1207  CB  TYR A  81       6.719 -20.301 -11.080  1.00  0.00           C  
ATOM   1208  HB2 TYR A  81       6.624 -19.331 -11.567  1.00  0.00           H  
ATOM   1209  HB3 TYR A  81       6.005 -21.011 -11.496  1.00  0.00           H  
ATOM   1210  CG  TYR A  81       6.263 -20.175  -9.678  1.00  0.00           C  
ATOM   1211  CD1 TYR A  81       6.119 -21.288  -8.857  1.00  0.00           C  
ATOM   1212  HD1 TYR A  81       6.160 -22.291  -9.256  1.00  0.00           H  
ATOM   1213  CE1 TYR A  81       5.603 -21.178  -7.583  1.00  0.00           C  
ATOM   1214  HE1 TYR A  81       5.351 -22.024  -6.961  1.00  0.00           H  
ATOM   1215  CZ  TYR A  81       5.406 -19.883  -7.018  1.00  0.00           C  
ATOM   1216  OH  TYR A  81       5.038 -19.757  -5.735  1.00  0.00           O  
ATOM   1217  HH  TYR A  81       4.852 -20.622  -5.361  1.00  0.00           H  
ATOM   1218  CE2 TYR A  81       5.625 -18.745  -7.804  1.00  0.00           C  
ATOM   1219  HE2 TYR A  81       5.486 -17.698  -7.577  1.00  0.00           H  
ATOM   1220  CD2 TYR A  81       6.044 -18.892  -9.184  1.00  0.00           C  
ATOM   1221  HD2 TYR A  81       6.050 -18.047  -9.856  1.00  0.00           H  
ATOM   1222  C   TYR A  81       8.081 -21.337 -12.802  1.00  0.00           C  
ATOM   1223  O   TYR A  81       7.446 -22.247 -13.330  1.00  0.00           O  
ATOM   1224  N   GLY A  82       8.973 -20.670 -13.540  1.00  0.00           N  
ATOM   1225  H   GLY A  82       9.484 -19.924 -13.090  1.00  0.00           H  
ATOM   1226  CA  GLY A  82       9.208 -20.727 -15.009  1.00  0.00           C  
ATOM   1227  HA2 GLY A  82      10.270 -20.674 -15.247  1.00  0.00           H  
ATOM   1228  HA3 GLY A  82       8.647 -21.603 -15.335  1.00  0.00           H  
ATOM   1229  C   GLY A  82       8.539 -19.511 -15.715  1.00  0.00           C  
ATOM   1230  O   GLY A  82       8.072 -18.524 -15.087  1.00  0.00           O  
ATOM   1231  N   PRO A  83       8.422 -19.572 -17.080  1.00  0.00           N  
ATOM   1232  CD  PRO A  83       8.974 -20.582 -17.871  1.00  0.00           C  
ATOM   1233  HD2 PRO A  83       8.567 -21.553 -17.590  1.00  0.00           H  
ATOM   1234  HD3 PRO A  83      10.059 -20.495 -17.800  1.00  0.00           H  
ATOM   1235  CG  PRO A  83       8.537 -20.153 -19.320  1.00  0.00           C  
ATOM   1236  HG2 PRO A  83       7.573 -20.581 -19.596  1.00  0.00           H  
ATOM   1237  HG3 PRO A  83       9.230 -20.369 -20.133  1.00  0.00           H  
ATOM   1238  CB  PRO A  83       8.364 -18.660 -19.267  1.00  0.00           C  
ATOM   1239  HB2 PRO A  83       7.682 -18.219 -19.994  1.00  0.00           H  
ATOM   1240  HB3 PRO A  83       9.349 -18.199 -19.197  1.00  0.00           H  
ATOM   1241  CA  PRO A  83       7.961 -18.413 -17.854  1.00  0.00           C  
ATOM   1242  HA  PRO A  83       8.569 -17.607 -17.444  1.00  0.00           H  
ATOM   1243  C   PRO A  83       6.498 -17.998 -17.700  1.00  0.00           C  
ATOM   1244  O   PRO A  83       5.638 -18.872 -17.915  1.00  0.00           O  
ATOM   1245  N   VAL A  84       6.197 -16.686 -17.536  1.00  0.00           N  
ATOM   1246  H   VAL A  84       6.890 -16.002 -17.804  1.00  0.00           H  
ATOM   1247  CA  VAL A  84       4.872 -16.261 -17.026  1.00  0.00           C  
ATOM   1248  HA  VAL A  84       4.497 -17.043 -16.367  1.00  0.00           H  
ATOM   1249  CB  VAL A  84       4.929 -14.999 -16.163  1.00  0.00           C  
ATOM   1250  HB  VAL A  84       4.168 -15.192 -15.408  1.00  0.00           H  
ATOM   1251  CG1 VAL A  84       6.186 -14.775 -15.369  1.00  0.00           C  
ATOM   1252 HG11 VAL A  84       6.383 -15.745 -14.915  1.00  0.00           H  
ATOM   1253 HG12 VAL A  84       7.006 -14.535 -16.047  1.00  0.00           H  
ATOM   1254 HG13 VAL A  84       5.995 -14.014 -14.612  1.00  0.00           H  
ATOM   1255  CG2 VAL A  84       4.561 -13.654 -16.743  1.00  0.00           C  
ATOM   1256 HG21 VAL A  84       4.569 -12.856 -16.000  1.00  0.00           H  
ATOM   1257 HG22 VAL A  84       5.302 -13.368 -17.489  1.00  0.00           H  
ATOM   1258 HG23 VAL A  84       3.542 -13.646 -17.124  1.00  0.00           H  
ATOM   1259  C   VAL A  84       3.800 -16.100 -18.125  1.00  0.00           C  
ATOM   1260  O   VAL A  84       3.981 -15.430 -19.131  1.00  0.00           O  
ATOM   1261  N   ASP A  85       2.717 -16.907 -18.051  1.00  0.00           N  
ATOM   1262  H   ASP A  85       2.466 -17.403 -17.208  1.00  0.00           H  
ATOM   1263  CA  ASP A  85       1.613 -16.910 -18.998  1.00  0.00           C  
ATOM   1264  HA  ASP A  85       1.901 -16.859 -20.048  1.00  0.00           H  
ATOM   1265  CB  ASP A  85       0.844 -18.201 -18.783  1.00  0.00           C  
ATOM   1266  HB2 ASP A  85       0.550 -18.213 -17.732  1.00  0.00           H  
ATOM   1267  HB3 ASP A  85      -0.039 -18.257 -19.420  1.00  0.00           H  
ATOM   1268  CG  ASP A  85       1.610 -19.475 -18.994  1.00  0.00           C  
ATOM   1269  OD1 ASP A  85       1.594 -19.995 -20.139  1.00  0.00           O  
ATOM   1270  OD2 ASP A  85       2.154 -20.064 -18.034  1.00  0.00           O  
ATOM   1271  C   ASP A  85       0.727 -15.694 -18.900  1.00  0.00           C  
ATOM   1272  O   ASP A  85       0.170 -15.330 -19.926  1.00  0.00           O  
ATOM   1273  N   VAL A  86       0.663 -15.096 -17.686  1.00  0.00           N  
ATOM   1274  H   VAL A  86       1.265 -15.592 -17.045  1.00  0.00           H  
ATOM   1275  CA  VAL A  86      -0.229 -13.987 -17.217  1.00  0.00           C  
ATOM   1276  HA  VAL A  86      -0.635 -13.474 -18.089  1.00  0.00           H  
ATOM   1277  CB  VAL A  86      -1.473 -14.541 -16.437  1.00  0.00           C  
ATOM   1278  HB  VAL A  86      -1.112 -14.923 -15.482  1.00  0.00           H  
ATOM   1279  CG1 VAL A  86      -2.391 -13.382 -15.938  1.00  0.00           C  
ATOM   1280 HG11 VAL A  86      -3.230 -13.895 -15.467  1.00  0.00           H  
ATOM   1281 HG12 VAL A  86      -1.930 -12.883 -15.086  1.00  0.00           H  
ATOM   1282 HG13 VAL A  86      -2.664 -12.638 -16.686  1.00  0.00           H  
ATOM   1283  CG2 VAL A  86      -2.254 -15.595 -17.255  1.00  0.00           C  
ATOM   1284 HG21 VAL A  86      -3.215 -15.819 -16.794  1.00  0.00           H  
ATOM   1285 HG22 VAL A  86      -2.586 -15.093 -18.163  1.00  0.00           H  
ATOM   1286 HG23 VAL A  86      -1.686 -16.508 -17.438  1.00  0.00           H  
ATOM   1287  C   VAL A  86       0.536 -12.963 -16.325  1.00  0.00           C  
ATOM   1288  O   VAL A  86       1.221 -13.358 -15.405  1.00  0.00           O  
ATOM   1289  N   LEU A  87       0.240 -11.689 -16.629  1.00  0.00           N  
ATOM   1290  H   LEU A  87      -0.323 -11.519 -17.449  1.00  0.00           H  
ATOM   1291  CA  LEU A  87       0.584 -10.471 -15.862  1.00  0.00           C  
ATOM   1292  HA  LEU A  87       0.934 -10.766 -14.873  1.00  0.00           H  
ATOM   1293  CB  LEU A  87       1.726  -9.615 -16.474  1.00  0.00           C  
ATOM   1294  HB2 LEU A  87       2.657 -10.109 -16.196  1.00  0.00           H  
ATOM   1295  HB3 LEU A  87       1.583  -9.620 -17.556  1.00  0.00           H  
ATOM   1296  CG  LEU A  87       1.835  -8.139 -16.118  1.00  0.00           C  
ATOM   1297  HG  LEU A  87       0.857  -7.661 -16.176  1.00  0.00           H  
ATOM   1298  CD1 LEU A  87       2.279  -7.888 -14.636  1.00  0.00           C  
ATOM   1299 HD11 LEU A  87       3.248  -8.332 -14.411  1.00  0.00           H  
ATOM   1300 HD12 LEU A  87       2.237  -6.810 -14.479  1.00  0.00           H  
ATOM   1301 HD13 LEU A  87       1.423  -8.393 -14.188  1.00  0.00           H  
ATOM   1302  CD2 LEU A  87       2.788  -7.364 -17.005  1.00  0.00           C  
ATOM   1303 HD21 LEU A  87       3.712  -7.867 -17.288  1.00  0.00           H  
ATOM   1304 HD22 LEU A  87       2.335  -7.189 -17.980  1.00  0.00           H  
ATOM   1305 HD23 LEU A  87       3.087  -6.436 -16.518  1.00  0.00           H  
ATOM   1306  C   LEU A  87      -0.747  -9.729 -15.623  1.00  0.00           C  
ATOM   1307  O   LEU A  87      -1.433  -9.348 -16.616  1.00  0.00           O  
ATOM   1308  N   VAL A  88      -1.069  -9.431 -14.374  1.00  0.00           N  
ATOM   1309  H   VAL A  88      -0.478  -9.675 -13.592  1.00  0.00           H  
ATOM   1310  CA  VAL A  88      -2.121  -8.367 -14.210  1.00  0.00           C  
ATOM   1311  HA  VAL A  88      -2.455  -8.005 -15.182  1.00  0.00           H  
ATOM   1312  CB  VAL A  88      -3.240  -8.952 -13.365  1.00  0.00           C  
ATOM   1313  HB  VAL A  88      -2.705  -9.365 -12.509  1.00  0.00           H  
ATOM   1314  CG1 VAL A  88      -4.238  -7.966 -12.812  1.00  0.00           C  
ATOM   1315 HG11 VAL A  88      -4.781  -8.411 -11.978  1.00  0.00           H  
ATOM   1316 HG12 VAL A  88      -3.748  -7.059 -12.459  1.00  0.00           H  
ATOM   1317 HG13 VAL A  88      -4.880  -7.664 -13.639  1.00  0.00           H  
ATOM   1318  CG2 VAL A  88      -4.005 -10.144 -14.034  1.00  0.00           C  
ATOM   1319 HG21 VAL A  88      -4.662  -9.792 -14.829  1.00  0.00           H  
ATOM   1320 HG22 VAL A  88      -3.353 -10.980 -14.289  1.00  0.00           H  
ATOM   1321 HG23 VAL A  88      -4.703 -10.586 -13.324  1.00  0.00           H  
ATOM   1322  C   VAL A  88      -1.421  -7.093 -13.538  1.00  0.00           C  
ATOM   1323  O   VAL A  88      -0.845  -7.189 -12.444  1.00  0.00           O  
ATOM   1324  N   ASN A  89      -1.480  -5.904 -14.196  1.00  0.00           N  
ATOM   1325  H   ASN A  89      -1.899  -6.003 -15.110  1.00  0.00           H  
ATOM   1326  CA  ASN A  89      -1.019  -4.640 -13.771  1.00  0.00           C  
ATOM   1327  HA  ASN A  89      -0.209  -4.780 -13.055  1.00  0.00           H  
ATOM   1328  CB  ASN A  89      -0.672  -3.825 -15.039  1.00  0.00           C  
ATOM   1329  HB2 ASN A  89      -1.622  -3.633 -15.539  1.00  0.00           H  
ATOM   1330  HB3 ASN A  89      -0.444  -2.864 -14.578  1.00  0.00           H  
ATOM   1331  CG  ASN A  89       0.488  -4.411 -15.782  1.00  0.00           C  
ATOM   1332  OD1 ASN A  89       1.566  -4.469 -15.250  1.00  0.00           O  
ATOM   1333  ND2 ASN A  89       0.334  -4.840 -17.002  1.00  0.00           N  
ATOM   1334 HD21 ASN A  89      -0.436  -4.641 -17.625  1.00  0.00           H  
ATOM   1335 HD22 ASN A  89       1.213  -5.230 -17.309  1.00  0.00           H  
ATOM   1336  C   ASN A  89      -2.135  -3.967 -12.977  1.00  0.00           C  
ATOM   1337  O   ASN A  89      -2.911  -3.207 -13.425  1.00  0.00           O  
ATOM   1338  N   ASN A  90      -2.304  -4.322 -11.702  1.00  0.00           N  
ATOM   1339  H   ASN A  90      -1.626  -4.999 -11.383  1.00  0.00           H  
ATOM   1340  CA  ASN A  90      -3.277  -3.778 -10.738  1.00  0.00           C  
ATOM   1341  HA  ASN A  90      -4.250  -3.578 -11.185  1.00  0.00           H  
ATOM   1342  CB  ASN A  90      -3.501  -4.889  -9.697  1.00  0.00           C  
ATOM   1343  HB2 ASN A  90      -4.056  -5.774 -10.013  1.00  0.00           H  
ATOM   1344  HB3 ASN A  90      -2.463  -5.125  -9.461  1.00  0.00           H  
ATOM   1345  CG  ASN A  90      -4.107  -4.367  -8.386  1.00  0.00           C  
ATOM   1346  OD1 ASN A  90      -5.271  -3.946  -8.248  1.00  0.00           O  
ATOM   1347  ND2 ASN A  90      -3.322  -4.331  -7.333  1.00  0.00           N  
ATOM   1348 HD21 ASN A  90      -3.563  -3.748  -6.545  1.00  0.00           H  
ATOM   1349 HD22 ASN A  90      -2.429  -4.792  -7.445  1.00  0.00           H  
ATOM   1350  C   ASN A  90      -2.810  -2.412 -10.120  1.00  0.00           C  
ATOM   1351  O   ASN A  90      -3.712  -1.601  -9.902  1.00  0.00           O  
ATOM   1352  N   ALA A  91      -1.548  -2.220  -9.808  1.00  0.00           N  
ATOM   1353  H   ALA A  91      -0.845  -2.880 -10.109  1.00  0.00           H  
ATOM   1354  CA  ALA A  91      -1.046  -1.048  -8.986  1.00  0.00           C  
ATOM   1355  HA  ALA A  91      -1.464  -1.128  -7.983  1.00  0.00           H  
ATOM   1356  CB  ALA A  91       0.487  -1.194  -8.770  1.00  0.00           C  
ATOM   1357  HB1 ALA A  91       0.877  -1.460  -9.754  1.00  0.00           H  
ATOM   1358  HB2 ALA A  91       0.861  -0.232  -8.423  1.00  0.00           H  
ATOM   1359  HB3 ALA A  91       0.730  -2.012  -8.091  1.00  0.00           H  
ATOM   1360  C   ALA A  91      -1.455   0.234  -9.575  1.00  0.00           C  
ATOM   1361  O   ALA A  91      -1.357   0.415 -10.765  1.00  0.00           O  
ATOM   1362  N   GLY A  92      -1.850   1.180  -8.718  1.00  0.00           N  
ATOM   1363  H   GLY A  92      -2.149   1.010  -7.769  1.00  0.00           H  
ATOM   1364  CA  GLY A  92      -2.170   2.537  -9.114  1.00  0.00           C  
ATOM   1365  HA2 GLY A  92      -1.315   2.882  -9.697  1.00  0.00           H  
ATOM   1366  HA3 GLY A  92      -3.067   2.607  -9.729  1.00  0.00           H  
ATOM   1367  C   GLY A  92      -2.304   3.397  -7.956  1.00  0.00           C  
ATOM   1368  O   GLY A  92      -2.217   2.820  -6.805  1.00  0.00           O  
ATOM   1369  N   ARG A  93      -2.611   4.665  -8.142  1.00  0.00           N  
ATOM   1370  H   ARG A  93      -2.816   4.908  -9.100  1.00  0.00           H  
ATOM   1371  CA  ARG A  93      -2.800   5.726  -7.134  1.00  0.00           C  
ATOM   1372  HA  ARG A  93      -3.367   5.311  -6.301  1.00  0.00           H  
ATOM   1373  CB  ARG A  93      -1.427   6.143  -6.689  1.00  0.00           C  
ATOM   1374  HB2 ARG A  93      -0.902   5.240  -6.375  1.00  0.00           H  
ATOM   1375  HB3 ARG A  93      -0.798   6.406  -7.540  1.00  0.00           H  
ATOM   1376  CG  ARG A  93      -1.371   6.985  -5.435  1.00  0.00           C  
ATOM   1377  HG2 ARG A  93      -1.755   7.988  -5.621  1.00  0.00           H  
ATOM   1378  HG3 ARG A  93      -1.995   6.470  -4.705  1.00  0.00           H  
ATOM   1379  CD  ARG A  93      -0.009   7.261  -4.883  1.00  0.00           C  
ATOM   1380  HD2 ARG A  93      -0.144   7.587  -3.852  1.00  0.00           H  
ATOM   1381  HD3 ARG A  93       0.517   6.305  -4.882  1.00  0.00           H  
ATOM   1382  NE  ARG A  93       0.747   8.293  -5.605  1.00  0.00           N  
ATOM   1383  HE  ARG A  93       1.636   7.951  -5.940  1.00  0.00           H  
ATOM   1384  CZ  ARG A  93       0.585   9.588  -5.547  1.00  0.00           C  
ATOM   1385  NH1 ARG A  93      -0.475  10.246  -5.036  1.00  0.00           N  
ATOM   1386 HH11 ARG A  93      -1.236   9.598  -4.891  1.00  0.00           H  
ATOM   1387 HH12 ARG A  93      -0.606  11.248  -5.025  1.00  0.00           H  
ATOM   1388  NH2 ARG A  93       1.560  10.372  -5.926  1.00  0.00           N  
ATOM   1389 HH21 ARG A  93       2.388   9.965  -6.338  1.00  0.00           H  
ATOM   1390 HH22 ARG A  93       1.598  11.362  -5.737  1.00  0.00           H  
ATOM   1391  C   ARG A  93      -3.522   6.966  -7.589  1.00  0.00           C  
ATOM   1392  O   ARG A  93      -3.157   7.525  -8.619  1.00  0.00           O  
ATOM   1393  N   PRO A  94      -4.386   7.643  -6.753  1.00  0.00           N  
ATOM   1394  CD  PRO A  94      -4.864   7.178  -5.477  1.00  0.00           C  
ATOM   1395  HD2 PRO A  94      -4.215   7.617  -4.720  1.00  0.00           H  
ATOM   1396  HD3 PRO A  94      -4.853   6.089  -5.512  1.00  0.00           H  
ATOM   1397  CG  PRO A  94      -6.253   7.698  -5.437  1.00  0.00           C  
ATOM   1398  HG2 PRO A  94      -6.543   7.816  -4.392  1.00  0.00           H  
ATOM   1399  HG3 PRO A  94      -6.958   7.016  -5.912  1.00  0.00           H  
ATOM   1400  CB  PRO A  94      -6.220   9.008  -6.172  1.00  0.00           C  
ATOM   1401  HB2 PRO A  94      -6.010   9.774  -5.426  1.00  0.00           H  
ATOM   1402  HB3 PRO A  94      -7.145   9.180  -6.724  1.00  0.00           H  
ATOM   1403  CA  PRO A  94      -5.035   8.892  -7.203  1.00  0.00           C  
ATOM   1404  HA  PRO A  94      -5.411   8.733  -8.213  1.00  0.00           H  
ATOM   1405  C   PRO A  94      -4.110  10.151  -7.058  1.00  0.00           C  
ATOM   1406  O   PRO A  94      -3.156  10.151  -6.299  1.00  0.00           O  
ATOM   1407  N   GLY A  95      -4.479  11.258  -7.706  1.00  0.00           N  
ATOM   1408  H   GLY A  95      -5.255  11.125  -8.340  1.00  0.00           H  
ATOM   1409  CA  GLY A  95      -3.956  12.553  -7.487  1.00  0.00           C  
ATOM   1410  HA2 GLY A  95      -3.916  12.789  -6.423  1.00  0.00           H  
ATOM   1411  HA3 GLY A  95      -2.898  12.581  -7.750  1.00  0.00           H  
ATOM   1412  C   GLY A  95      -4.771  13.596  -8.241  1.00  0.00           C  
ATOM   1413  O   GLY A  95      -5.088  13.270  -9.370  1.00  0.00           O  
ATOM   1414  N   GLY A  96      -5.013  14.745  -7.670  1.00  0.00           N  
ATOM   1415  H   GLY A  96      -4.641  14.996  -6.765  1.00  0.00           H  
ATOM   1416  CA  GLY A  96      -5.853  15.791  -8.276  1.00  0.00           C  
ATOM   1417  HA2 GLY A  96      -5.359  16.045  -9.214  1.00  0.00           H  
ATOM   1418  HA3 GLY A  96      -6.860  15.404  -8.432  1.00  0.00           H  
ATOM   1419  C   GLY A  96      -5.861  17.144  -7.471  1.00  0.00           C  
ATOM   1420  O   GLY A  96      -5.090  17.392  -6.538  1.00  0.00           O  
ATOM   1421  N   GLY A  97      -6.829  17.994  -7.775  1.00  0.00           N  
ATOM   1422  H   GLY A  97      -7.556  17.598  -8.353  1.00  0.00           H  
ATOM   1423  CA  GLY A  97      -7.040  19.338  -7.252  1.00  0.00           C  
ATOM   1424  HA2 GLY A  97      -7.658  19.344  -6.354  1.00  0.00           H  
ATOM   1425  HA3 GLY A  97      -6.119  19.851  -6.975  1.00  0.00           H  
ATOM   1426  C   GLY A  97      -7.658  20.235  -8.280  1.00  0.00           C  
ATOM   1427  O   GLY A  97      -7.839  19.826  -9.414  1.00  0.00           O  
ATOM   1428  N   ALA A  98      -7.669  21.587  -8.056  1.00  0.00           N  
ATOM   1429  H   ALA A  98      -7.482  21.945  -7.131  1.00  0.00           H  
ATOM   1430  CA  ALA A  98      -7.777  22.666  -9.097  1.00  0.00           C  
ATOM   1431  HA  ALA A  98      -8.736  22.516  -9.592  1.00  0.00           H  
ATOM   1432  CB  ALA A  98      -7.839  24.021  -8.398  1.00  0.00           C  
ATOM   1433  HB1 ALA A  98      -8.605  23.943  -7.627  1.00  0.00           H  
ATOM   1434  HB2 ALA A  98      -6.824  24.245  -8.069  1.00  0.00           H  
ATOM   1435  HB3 ALA A  98      -8.049  24.830  -9.098  1.00  0.00           H  
ATOM   1436  C   ALA A  98      -6.608  22.552 -10.077  1.00  0.00           C  
ATOM   1437  O   ALA A  98      -5.477  22.792  -9.694  1.00  0.00           O  
ATOM   1438  N   THR A  99      -6.848  22.230 -11.353  1.00  0.00           N  
ATOM   1439  H   THR A  99      -7.699  21.752 -11.613  1.00  0.00           H  
ATOM   1440  CA  THR A  99      -5.745  21.984 -12.287  1.00  0.00           C  
ATOM   1441  HA  THR A  99      -5.305  21.108 -11.812  1.00  0.00           H  
ATOM   1442  CB  THR A  99      -6.335  21.509 -13.631  1.00  0.00           C  
ATOM   1443  HB  THR A  99      -6.933  22.319 -14.049  1.00  0.00           H  
ATOM   1444  CG2 THR A  99      -5.304  21.047 -14.665  1.00  0.00           C  
ATOM   1445 HG21 THR A  99      -4.740  20.196 -14.284  1.00  0.00           H  
ATOM   1446 HG22 THR A  99      -5.814  20.627 -15.532  1.00  0.00           H  
ATOM   1447 HG23 THR A  99      -4.698  21.908 -14.947  1.00  0.00           H  
ATOM   1448  OG1 THR A  99      -7.059  20.298 -13.366  1.00  0.00           O  
ATOM   1449  HG1 THR A  99      -8.005  20.456 -13.333  1.00  0.00           H  
ATOM   1450  C   THR A  99      -4.757  23.125 -12.400  1.00  0.00           C  
ATOM   1451  O   THR A  99      -3.552  22.881 -12.467  1.00  0.00           O  
ATOM   1452  N   ALA A 100      -5.240  24.399 -12.390  1.00  0.00           N  
ATOM   1453  H   ALA A 100      -6.195  24.472 -12.072  1.00  0.00           H  
ATOM   1454  CA  ALA A 100      -4.446  25.618 -12.645  1.00  0.00           C  
ATOM   1455  HA  ALA A 100      -3.960  25.369 -13.588  1.00  0.00           H  
ATOM   1456  CB  ALA A 100      -5.447  26.714 -12.743  1.00  0.00           C  
ATOM   1457  HB1 ALA A 100      -4.987  27.625 -13.126  1.00  0.00           H  
ATOM   1458  HB2 ALA A 100      -6.177  26.536 -13.532  1.00  0.00           H  
ATOM   1459  HB3 ALA A 100      -6.001  26.760 -11.805  1.00  0.00           H  
ATOM   1460  C   ALA A 100      -3.327  25.777 -11.568  1.00  0.00           C  
ATOM   1461  O   ALA A 100      -2.229  26.291 -11.845  1.00  0.00           O  
ATOM   1462  N   GLU A 101      -3.550  25.179 -10.392  1.00  0.00           N  
ATOM   1463  H   GLU A 101      -4.412  24.656 -10.347  1.00  0.00           H  
ATOM   1464  CA  GLU A 101      -2.714  25.179  -9.185  1.00  0.00           C  
ATOM   1465  HA  GLU A 101      -2.051  26.044  -9.183  1.00  0.00           H  
ATOM   1466  CB  GLU A 101      -3.745  25.305  -7.966  1.00  0.00           C  
ATOM   1467  HB2 GLU A 101      -4.351  24.400  -8.013  1.00  0.00           H  
ATOM   1468  HB3 GLU A 101      -3.104  25.438  -7.095  1.00  0.00           H  
ATOM   1469  CG  GLU A 101      -4.734  26.455  -8.124  1.00  0.00           C  
ATOM   1470  HG2 GLU A 101      -5.380  26.325  -8.993  1.00  0.00           H  
ATOM   1471  HG3 GLU A 101      -5.394  26.414  -7.258  1.00  0.00           H  
ATOM   1472  CD  GLU A 101      -4.130  27.856  -8.381  1.00  0.00           C  
ATOM   1473  OE1 GLU A 101      -3.003  28.199  -8.035  1.00  0.00           O  
ATOM   1474  OE2 GLU A 101      -4.888  28.674  -8.877  1.00  0.00           O  
ATOM   1475  C   GLU A 101      -1.708  23.993  -9.109  1.00  0.00           C  
ATOM   1476  O   GLU A 101      -0.957  23.930  -8.148  1.00  0.00           O  
ATOM   1477  N   LEU A 102      -1.692  23.021 -10.060  1.00  0.00           N  
ATOM   1478  H   LEU A 102      -2.364  23.144 -10.805  1.00  0.00           H  
ATOM   1479  CA  LEU A 102      -1.259  21.676  -9.749  1.00  0.00           C  
ATOM   1480  HA  LEU A 102      -1.418  21.302  -8.738  1.00  0.00           H  
ATOM   1481  CB  LEU A 102      -2.293  20.764 -10.586  1.00  0.00           C  
ATOM   1482  HB2 LEU A 102      -3.319  21.066 -10.372  1.00  0.00           H  
ATOM   1483  HB3 LEU A 102      -2.150  20.950 -11.650  1.00  0.00           H  
ATOM   1484  CG  LEU A 102      -2.174  19.266 -10.379  1.00  0.00           C  
ATOM   1485  HG  LEU A 102      -1.629  19.156  -9.442  1.00  0.00           H  
ATOM   1486  CD1 LEU A 102      -3.503  18.666 -10.281  1.00  0.00           C  
ATOM   1487 HD11 LEU A 102      -3.921  18.842  -9.290  1.00  0.00           H  
ATOM   1488 HD12 LEU A 102      -4.178  18.995 -11.072  1.00  0.00           H  
ATOM   1489 HD13 LEU A 102      -3.432  17.611 -10.547  1.00  0.00           H  
ATOM   1490  CD2 LEU A 102      -1.322  18.525 -11.380  1.00  0.00           C  
ATOM   1491 HD21 LEU A 102      -1.408  17.482 -11.076  1.00  0.00           H  
ATOM   1492 HD22 LEU A 102      -1.672  18.714 -12.395  1.00  0.00           H  
ATOM   1493 HD23 LEU A 102      -0.311  18.924 -11.304  1.00  0.00           H  
ATOM   1494  C   LEU A 102       0.211  21.535 -10.129  1.00  0.00           C  
ATOM   1495  O   LEU A 102       0.637  21.649 -11.290  1.00  0.00           O  
ATOM   1496  N   ALA A 103       1.060  21.124  -9.144  1.00  0.00           N  
ATOM   1497  H   ALA A 103       0.635  20.967  -8.240  1.00  0.00           H  
ATOM   1498  CA  ALA A 103       2.524  20.862  -9.286  1.00  0.00           C  
ATOM   1499  HA  ALA A 103       2.922  21.873  -9.375  1.00  0.00           H  
ATOM   1500  CB  ALA A 103       3.064  20.454  -7.933  1.00  0.00           C  
ATOM   1501  HB1 ALA A 103       2.783  21.154  -7.145  1.00  0.00           H  
ATOM   1502  HB2 ALA A 103       2.583  19.525  -7.626  1.00  0.00           H  
ATOM   1503  HB3 ALA A 103       4.141  20.281  -7.938  1.00  0.00           H  
ATOM   1504  C   ALA A 103       2.913  19.784 -10.359  1.00  0.00           C  
ATOM   1505  O   ALA A 103       2.349  18.704 -10.390  1.00  0.00           O  
ATOM   1506  N   ASP A 104       4.064  20.009 -11.035  1.00  0.00           N  
ATOM   1507  H   ASP A 104       4.633  20.822 -10.844  1.00  0.00           H  
ATOM   1508  CA  ASP A 104       4.722  18.950 -11.841  1.00  0.00           C  
ATOM   1509  HA  ASP A 104       4.068  18.641 -12.657  1.00  0.00           H  
ATOM   1510  CB  ASP A 104       6.044  19.477 -12.292  1.00  0.00           C  
ATOM   1511  HB2 ASP A 104       6.596  19.702 -11.379  1.00  0.00           H  
ATOM   1512  HB3 ASP A 104       6.687  18.726 -12.750  1.00  0.00           H  
ATOM   1513  CG  ASP A 104       6.007  20.756 -13.226  1.00  0.00           C  
ATOM   1514  OD1 ASP A 104       4.986  21.486 -13.263  1.00  0.00           O  
ATOM   1515  OD2 ASP A 104       7.068  20.942 -13.850  1.00  0.00           O  
ATOM   1516  C   ASP A 104       4.985  17.697 -11.033  1.00  0.00           C  
ATOM   1517  O   ASP A 104       4.636  16.639 -11.539  1.00  0.00           O  
ATOM   1518  N   GLU A 105       5.473  17.756  -9.794  1.00  0.00           N  
ATOM   1519  H   GLU A 105       5.731  18.681  -9.482  1.00  0.00           H  
ATOM   1520  CA  GLU A 105       5.662  16.616  -8.956  1.00  0.00           C  
ATOM   1521  HA  GLU A 105       6.291  15.884  -9.463  1.00  0.00           H  
ATOM   1522  CB  GLU A 105       6.289  17.053  -7.621  1.00  0.00           C  
ATOM   1523  HB2 GLU A 105       5.706  17.865  -7.184  1.00  0.00           H  
ATOM   1524  HB3 GLU A 105       6.250  16.230  -6.908  1.00  0.00           H  
ATOM   1525  CG  GLU A 105       7.792  17.521  -7.735  1.00  0.00           C  
ATOM   1526  HG2 GLU A 105       8.032  17.725  -6.692  1.00  0.00           H  
ATOM   1527  HG3 GLU A 105       8.368  16.710  -8.181  1.00  0.00           H  
ATOM   1528  CD  GLU A 105       8.048  18.740  -8.615  1.00  0.00           C  
ATOM   1529  OE1 GLU A 105       7.129  19.622  -8.628  1.00  0.00           O  
ATOM   1530  OE2 GLU A 105       9.020  18.773  -9.425  1.00  0.00           O  
ATOM   1531  C   GLU A 105       4.377  15.824  -8.572  1.00  0.00           C  
ATOM   1532  O   GLU A 105       4.480  14.556  -8.519  1.00  0.00           O  
ATOM   1533  N   LEU A 106       3.216  16.474  -8.483  1.00  0.00           N  
ATOM   1534  H   LEU A 106       3.193  17.443  -8.768  1.00  0.00           H  
ATOM   1535  CA  LEU A 106       1.998  15.716  -8.365  1.00  0.00           C  
ATOM   1536  HA  LEU A 106       2.083  15.001  -7.546  1.00  0.00           H  
ATOM   1537  CB  LEU A 106       0.928  16.705  -7.848  1.00  0.00           C  
ATOM   1538  HB2 LEU A 106       1.204  17.092  -6.867  1.00  0.00           H  
ATOM   1539  HB3 LEU A 106       0.954  17.529  -8.560  1.00  0.00           H  
ATOM   1540  CG  LEU A 106      -0.486  16.100  -7.713  1.00  0.00           C  
ATOM   1541  HG  LEU A 106      -0.899  15.896  -8.701  1.00  0.00           H  
ATOM   1542  CD1 LEU A 106      -0.651  14.803  -6.963  1.00  0.00           C  
ATOM   1543 HD11 LEU A 106      -0.054  14.899  -6.057  1.00  0.00           H  
ATOM   1544 HD12 LEU A 106      -1.725  14.749  -6.781  1.00  0.00           H  
ATOM   1545 HD13 LEU A 106      -0.401  14.003  -7.660  1.00  0.00           H  
ATOM   1546  CD2 LEU A 106      -1.368  17.250  -7.064  1.00  0.00           C  
ATOM   1547 HD21 LEU A 106      -2.421  17.041  -7.250  1.00  0.00           H  
ATOM   1548 HD22 LEU A 106      -1.178  17.139  -5.997  1.00  0.00           H  
ATOM   1549 HD23 LEU A 106      -0.961  18.214  -7.371  1.00  0.00           H  
ATOM   1550  C   LEU A 106       1.646  14.996  -9.704  1.00  0.00           C  
ATOM   1551  O   LEU A 106       1.268  13.815  -9.689  1.00  0.00           O  
ATOM   1552  N   TRP A 107       1.761  15.646 -10.830  1.00  0.00           N  
ATOM   1553  H   TRP A 107       2.189  16.560 -10.781  1.00  0.00           H  
ATOM   1554  CA  TRP A 107       1.476  15.077 -12.129  1.00  0.00           C  
ATOM   1555  HA  TRP A 107       0.484  14.624 -12.135  1.00  0.00           H  
ATOM   1556  CB  TRP A 107       1.568  16.189 -13.164  1.00  0.00           C  
ATOM   1557  HB2 TRP A 107       0.938  17.017 -12.841  1.00  0.00           H  
ATOM   1558  HB3 TRP A 107       2.559  16.642 -13.207  1.00  0.00           H  
ATOM   1559  CG  TRP A 107       1.137  15.802 -14.536  1.00  0.00           C  
ATOM   1560  CD1 TRP A 107       1.963  15.161 -15.443  1.00  0.00           C  
ATOM   1561  HD1 TRP A 107       3.003  14.948 -15.243  1.00  0.00           H  
ATOM   1562  NE1 TRP A 107       1.244  14.971 -16.526  1.00  0.00           N  
ATOM   1563  HE1 TRP A 107       1.522  14.472 -17.359  1.00  0.00           H  
ATOM   1564  CE2 TRP A 107      -0.035  15.406 -16.482  1.00  0.00           C  
ATOM   1565  CZ2 TRP A 107      -1.168  15.449 -17.297  1.00  0.00           C  
ATOM   1566  HZ2 TRP A 107      -1.109  14.950 -18.253  1.00  0.00           H  
ATOM   1567  CH2 TRP A 107      -2.306  16.090 -16.923  1.00  0.00           C  
ATOM   1568  HH2 TRP A 107      -3.115  16.154 -17.636  1.00  0.00           H  
ATOM   1569  CZ3 TRP A 107      -2.500  16.612 -15.645  1.00  0.00           C  
ATOM   1570  HZ3 TRP A 107      -3.415  17.093 -15.331  1.00  0.00           H  
ATOM   1571  CE3 TRP A 107      -1.338  16.578 -14.805  1.00  0.00           C  
ATOM   1572  HE3 TRP A 107      -1.377  16.936 -13.787  1.00  0.00           H  
ATOM   1573  CD2 TRP A 107      -0.118  15.990 -15.193  1.00  0.00           C  
ATOM   1574  C   TRP A 107       2.466  13.986 -12.404  1.00  0.00           C  
ATOM   1575  O   TRP A 107       1.981  12.834 -12.609  1.00  0.00           O  
ATOM   1576  N   LEU A 108       3.776  14.269 -12.412  1.00  0.00           N  
ATOM   1577  H   LEU A 108       3.971  15.221 -12.135  1.00  0.00           H  
ATOM   1578  CA  LEU A 108       4.789  13.216 -12.800  1.00  0.00           C  
ATOM   1579  HA  LEU A 108       4.667  13.057 -13.871  1.00  0.00           H  
ATOM   1580  CB  LEU A 108       6.168  13.779 -12.729  1.00  0.00           C  
ATOM   1581  HB2 LEU A 108       6.259  14.298 -11.775  1.00  0.00           H  
ATOM   1582  HB3 LEU A 108       6.927  12.999 -12.766  1.00  0.00           H  
ATOM   1583  CG  LEU A 108       6.593  14.850 -13.838  1.00  0.00           C  
ATOM   1584  HG  LEU A 108       5.695  15.461 -13.935  1.00  0.00           H  
ATOM   1585  CD1 LEU A 108       7.647  15.777 -13.209  1.00  0.00           C  
ATOM   1586 HD11 LEU A 108       8.296  15.162 -12.587  1.00  0.00           H  
ATOM   1587 HD12 LEU A 108       8.036  16.506 -13.921  1.00  0.00           H  
ATOM   1588 HD13 LEU A 108       7.206  16.495 -12.517  1.00  0.00           H  
ATOM   1589  CD2 LEU A 108       7.129  14.260 -15.110  1.00  0.00           C  
ATOM   1590 HD21 LEU A 108       8.163  13.939 -14.981  1.00  0.00           H  
ATOM   1591 HD22 LEU A 108       6.481  13.497 -15.539  1.00  0.00           H  
ATOM   1592 HD23 LEU A 108       7.200  15.097 -15.803  1.00  0.00           H  
ATOM   1593  C   LEU A 108       4.632  11.939 -11.977  1.00  0.00           C  
ATOM   1594  O   LEU A 108       4.658  10.896 -12.599  1.00  0.00           O  
ATOM   1595  N   ASP A 109       4.570  11.895 -10.668  1.00  0.00           N  
ATOM   1596  H   ASP A 109       4.680  12.778 -10.192  1.00  0.00           H  
ATOM   1597  CA  ASP A 109       4.608  10.608  -9.970  1.00  0.00           C  
ATOM   1598  HA  ASP A 109       5.441   9.944 -10.201  1.00  0.00           H  
ATOM   1599  CB  ASP A 109       4.759  10.982  -8.511  1.00  0.00           C  
ATOM   1600  HB2 ASP A 109       5.649  11.611  -8.512  1.00  0.00           H  
ATOM   1601  HB3 ASP A 109       3.969  11.647  -8.161  1.00  0.00           H  
ATOM   1602  CG  ASP A 109       4.791   9.716  -7.720  1.00  0.00           C  
ATOM   1603  OD1 ASP A 109       5.906   9.106  -7.711  1.00  0.00           O  
ATOM   1604  OD2 ASP A 109       3.842   9.323  -6.985  1.00  0.00           O  
ATOM   1605  C   ASP A 109       3.323   9.862 -10.219  1.00  0.00           C  
ATOM   1606  O   ASP A 109       3.452   8.640 -10.316  1.00  0.00           O  
ATOM   1607  N   VAL A 110       2.160  10.451 -10.182  1.00  0.00           N  
ATOM   1608  H   VAL A 110       2.197  11.460 -10.146  1.00  0.00           H  
ATOM   1609  CA  VAL A 110       0.850   9.890 -10.593  1.00  0.00           C  
ATOM   1610  HA  VAL A 110       0.596   9.139  -9.844  1.00  0.00           H  
ATOM   1611  CB  VAL A 110      -0.223  10.907 -10.580  1.00  0.00           C  
ATOM   1612  HB  VAL A 110       0.144  11.755 -11.159  1.00  0.00           H  
ATOM   1613  CG1 VAL A 110      -1.571  10.509 -11.144  1.00  0.00           C  
ATOM   1614 HG11 VAL A 110      -1.992   9.775 -10.456  1.00  0.00           H  
ATOM   1615 HG12 VAL A 110      -2.220  11.381 -11.225  1.00  0.00           H  
ATOM   1616 HG13 VAL A 110      -1.429  10.169 -12.170  1.00  0.00           H  
ATOM   1617  CG2 VAL A 110      -0.438  11.453  -9.187  1.00  0.00           C  
ATOM   1618 HG21 VAL A 110       0.444  11.803  -8.651  1.00  0.00           H  
ATOM   1619 HG22 VAL A 110      -1.197  12.235  -9.177  1.00  0.00           H  
ATOM   1620 HG23 VAL A 110      -0.921  10.650  -8.630  1.00  0.00           H  
ATOM   1621  C   VAL A 110       0.926   9.176 -11.940  1.00  0.00           C  
ATOM   1622  O   VAL A 110       0.459   8.011 -12.109  1.00  0.00           O  
ATOM   1623  N   VAL A 111       1.606   9.803 -12.887  1.00  0.00           N  
ATOM   1624  H   VAL A 111       2.016  10.683 -12.610  1.00  0.00           H  
ATOM   1625  CA  VAL A 111       1.896   9.220 -14.237  1.00  0.00           C  
ATOM   1626  HA  VAL A 111       0.956   8.869 -14.660  1.00  0.00           H  
ATOM   1627  CB  VAL A 111       2.410  10.314 -15.186  1.00  0.00           C  
ATOM   1628  HB  VAL A 111       3.154  10.845 -14.592  1.00  0.00           H  
ATOM   1629  CG1 VAL A 111       2.982   9.874 -16.523  1.00  0.00           C  
ATOM   1630 HG11 VAL A 111       3.974   9.471 -16.323  1.00  0.00           H  
ATOM   1631 HG12 VAL A 111       2.299   9.147 -16.961  1.00  0.00           H  
ATOM   1632 HG13 VAL A 111       3.198  10.721 -17.174  1.00  0.00           H  
ATOM   1633  CG2 VAL A 111       1.221  11.259 -15.385  1.00  0.00           C  
ATOM   1634 HG21 VAL A 111       1.674  12.114 -15.888  1.00  0.00           H  
ATOM   1635 HG22 VAL A 111       0.518  10.803 -16.081  1.00  0.00           H  
ATOM   1636 HG23 VAL A 111       0.650  11.525 -14.496  1.00  0.00           H  
ATOM   1637  C   VAL A 111       2.969   8.106 -14.221  1.00  0.00           C  
ATOM   1638  O   VAL A 111       2.848   7.154 -14.932  1.00  0.00           O  
ATOM   1639  N   GLU A 112       3.990   8.276 -13.396  1.00  0.00           N  
ATOM   1640  H   GLU A 112       4.035   9.170 -12.927  1.00  0.00           H  
ATOM   1641  CA  GLU A 112       5.039   7.288 -13.093  1.00  0.00           C  
ATOM   1642  HA  GLU A 112       5.596   7.120 -14.015  1.00  0.00           H  
ATOM   1643  CB  GLU A 112       6.049   7.841 -12.114  1.00  0.00           C  
ATOM   1644  HB2 GLU A 112       6.250   8.851 -12.474  1.00  0.00           H  
ATOM   1645  HB3 GLU A 112       5.569   7.910 -11.138  1.00  0.00           H  
ATOM   1646  CG  GLU A 112       7.341   7.008 -12.071  1.00  0.00           C  
ATOM   1647  HG2 GLU A 112       7.745   7.031 -11.059  1.00  0.00           H  
ATOM   1648  HG3 GLU A 112       7.122   5.945 -12.164  1.00  0.00           H  
ATOM   1649  CD  GLU A 112       8.486   7.438 -13.031  1.00  0.00           C  
ATOM   1650  OE1 GLU A 112       8.210   8.057 -14.073  1.00  0.00           O  
ATOM   1651  OE2 GLU A 112       9.637   7.055 -12.759  1.00  0.00           O  
ATOM   1652  C   GLU A 112       4.460   5.982 -12.519  1.00  0.00           C  
ATOM   1653  O   GLU A 112       4.893   4.889 -12.876  1.00  0.00           O  
ATOM   1654  N   THR A 113       3.370   6.061 -11.784  1.00  0.00           N  
ATOM   1655  H   THR A 113       3.078   7.009 -11.597  1.00  0.00           H  
ATOM   1656  CA  THR A 113       2.601   5.021 -11.085  1.00  0.00           C  
ATOM   1657  HA  THR A 113       3.302   4.209 -10.893  1.00  0.00           H  
ATOM   1658  CB  THR A 113       1.950   5.500  -9.783  1.00  0.00           C  
ATOM   1659  HB  THR A 113       1.072   6.098 -10.027  1.00  0.00           H  
ATOM   1660  CG2 THR A 113       1.532   4.317  -8.861  1.00  0.00           C  
ATOM   1661 HG21 THR A 113       2.451   3.803  -8.583  1.00  0.00           H  
ATOM   1662 HG22 THR A 113       1.036   4.644  -7.947  1.00  0.00           H  
ATOM   1663 HG23 THR A 113       0.745   3.718  -9.319  1.00  0.00           H  
ATOM   1664  OG1 THR A 113       2.733   6.311  -8.890  1.00  0.00           O  
ATOM   1665  HG1 THR A 113       2.970   7.096  -9.389  1.00  0.00           H  
ATOM   1666  C   THR A 113       1.475   4.411 -11.907  1.00  0.00           C  
ATOM   1667  O   THR A 113       1.607   3.239 -12.243  1.00  0.00           O  
ATOM   1668  N   ASN A 114       0.421   5.173 -12.252  1.00  0.00           N  
ATOM   1669  H   ASN A 114       0.532   6.157 -12.051  1.00  0.00           H  
ATOM   1670  CA  ASN A 114      -0.637   4.618 -13.055  1.00  0.00           C  
ATOM   1671  HA  ASN A 114      -1.040   3.708 -12.612  1.00  0.00           H  
ATOM   1672  CB  ASN A 114      -1.804   5.606 -13.069  1.00  0.00           C  
ATOM   1673  HB2 ASN A 114      -1.573   6.617 -13.403  1.00  0.00           H  
ATOM   1674  HB3 ASN A 114      -2.490   5.213 -13.819  1.00  0.00           H  
ATOM   1675  CG  ASN A 114      -2.462   5.856 -11.718  1.00  0.00           C  
ATOM   1676  OD1 ASN A 114      -3.160   5.001 -11.161  1.00  0.00           O  
ATOM   1677  ND2 ASN A 114      -2.168   6.986 -11.157  1.00  0.00           N  
ATOM   1678 HD21 ASN A 114      -1.411   7.498 -11.586  1.00  0.00           H  
ATOM   1679 HD22 ASN A 114      -2.583   7.240 -10.271  1.00  0.00           H  
ATOM   1680  C   ASN A 114      -0.268   4.290 -14.498  1.00  0.00           C  
ATOM   1681  O   ASN A 114      -0.879   3.336 -14.971  1.00  0.00           O  
ATOM   1682  N   LEU A 115       0.592   5.018 -15.168  1.00  0.00           N  
ATOM   1683  H   LEU A 115       1.060   5.812 -14.754  1.00  0.00           H  
ATOM   1684  CA  LEU A 115       0.870   4.792 -16.606  1.00  0.00           C  
ATOM   1685  HA  LEU A 115       0.200   4.045 -17.033  1.00  0.00           H  
ATOM   1686  CB  LEU A 115       0.702   6.125 -17.435  1.00  0.00           C  
ATOM   1687  HB2 LEU A 115      -0.322   6.492 -17.354  1.00  0.00           H  
ATOM   1688  HB3 LEU A 115       1.387   6.787 -16.905  1.00  0.00           H  
ATOM   1689  CG  LEU A 115       1.288   6.095 -18.845  1.00  0.00           C  
ATOM   1690  HG  LEU A 115       2.307   5.710 -18.904  1.00  0.00           H  
ATOM   1691  CD1 LEU A 115       0.334   5.319 -19.716  1.00  0.00           C  
ATOM   1692 HD11 LEU A 115       0.659   5.331 -20.756  1.00  0.00           H  
ATOM   1693 HD12 LEU A 115       0.318   4.288 -19.366  1.00  0.00           H  
ATOM   1694 HD13 LEU A 115      -0.701   5.646 -19.621  1.00  0.00           H  
ATOM   1695  CD2 LEU A 115       1.330   7.585 -19.354  1.00  0.00           C  
ATOM   1696 HD21 LEU A 115       1.531   7.522 -20.424  1.00  0.00           H  
ATOM   1697 HD22 LEU A 115       0.349   8.025 -19.173  1.00  0.00           H  
ATOM   1698 HD23 LEU A 115       2.164   8.120 -18.903  1.00  0.00           H  
ATOM   1699  C   LEU A 115       2.257   4.215 -16.867  1.00  0.00           C  
ATOM   1700  O   LEU A 115       2.375   3.146 -17.429  1.00  0.00           O  
ATOM   1701  N   THR A 116       3.402   4.931 -16.587  1.00  0.00           N  
ATOM   1702  H   THR A 116       3.293   5.850 -16.181  1.00  0.00           H  
ATOM   1703  CA  THR A 116       4.728   4.456 -17.027  1.00  0.00           C  
ATOM   1704  HA  THR A 116       4.816   4.183 -18.079  1.00  0.00           H  
ATOM   1705  CB  THR A 116       5.737   5.599 -16.709  1.00  0.00           C  
ATOM   1706  HB  THR A 116       5.693   5.974 -15.687  1.00  0.00           H  
ATOM   1707  CG2 THR A 116       7.165   5.179 -17.001  1.00  0.00           C  
ATOM   1708 HG21 THR A 116       7.919   5.952 -16.854  1.00  0.00           H  
ATOM   1709 HG22 THR A 116       7.358   4.421 -16.243  1.00  0.00           H  
ATOM   1710 HG23 THR A 116       7.227   4.597 -17.921  1.00  0.00           H  
ATOM   1711  OG1 THR A 116       5.473   6.756 -17.504  1.00  0.00           O  
ATOM   1712  HG1 THR A 116       5.860   7.476 -16.999  1.00  0.00           H  
ATOM   1713  C   THR A 116       5.197   3.147 -16.366  1.00  0.00           C  
ATOM   1714  O   THR A 116       5.932   2.409 -17.007  1.00  0.00           O  
ATOM   1715  N   GLY A 117       4.722   2.826 -15.152  1.00  0.00           N  
ATOM   1716  H   GLY A 117       4.432   3.648 -14.642  1.00  0.00           H  
ATOM   1717  CA  GLY A 117       4.801   1.563 -14.429  1.00  0.00           C  
ATOM   1718  HA2 GLY A 117       5.826   1.207 -14.324  1.00  0.00           H  
ATOM   1719  HA3 GLY A 117       4.426   1.717 -13.417  1.00  0.00           H  
ATOM   1720  C   GLY A 117       4.096   0.353 -15.020  1.00  0.00           C  
ATOM   1721  O   GLY A 117       4.678  -0.664 -15.022  1.00  0.00           O  
ATOM   1722  N   VAL A 118       2.905   0.477 -15.595  1.00  0.00           N  
ATOM   1723  H   VAL A 118       2.443   1.371 -15.674  1.00  0.00           H  
ATOM   1724  CA  VAL A 118       2.279  -0.525 -16.478  1.00  0.00           C  
ATOM   1725  HA  VAL A 118       2.212  -1.467 -15.935  1.00  0.00           H  
ATOM   1726  CB  VAL A 118       0.849  -0.200 -16.988  1.00  0.00           C  
ATOM   1727  HB  VAL A 118       0.907   0.630 -17.690  1.00  0.00           H  
ATOM   1728  CG1 VAL A 118       0.189  -1.354 -17.834  1.00  0.00           C  
ATOM   1729 HG11 VAL A 118      -0.836  -1.163 -18.151  1.00  0.00           H  
ATOM   1730 HG12 VAL A 118       0.717  -1.532 -18.771  1.00  0.00           H  
ATOM   1731 HG13 VAL A 118       0.453  -2.307 -17.375  1.00  0.00           H  
ATOM   1732  CG2 VAL A 118      -0.045   0.073 -15.778  1.00  0.00           C  
ATOM   1733 HG21 VAL A 118       0.290   0.934 -15.200  1.00  0.00           H  
ATOM   1734 HG22 VAL A 118      -1.093   0.199 -16.053  1.00  0.00           H  
ATOM   1735 HG23 VAL A 118      -0.036  -0.778 -15.099  1.00  0.00           H  
ATOM   1736  C   VAL A 118       3.230  -0.816 -17.622  1.00  0.00           C  
ATOM   1737  O   VAL A 118       3.601  -1.998 -17.801  1.00  0.00           O  
ATOM   1738  N   PHE A 119       3.640   0.180 -18.429  1.00  0.00           N  
ATOM   1739  H   PHE A 119       3.302   1.112 -18.239  1.00  0.00           H  
ATOM   1740  CA  PHE A 119       4.553   0.057 -19.556  1.00  0.00           C  
ATOM   1741  HA  PHE A 119       4.075  -0.572 -20.305  1.00  0.00           H  
ATOM   1742  CB  PHE A 119       4.713   1.436 -20.307  1.00  0.00           C  
ATOM   1743  HB2 PHE A 119       3.900   1.425 -21.034  1.00  0.00           H  
ATOM   1744  HB3 PHE A 119       4.737   2.279 -19.616  1.00  0.00           H  
ATOM   1745  CG  PHE A 119       6.066   1.582 -21.075  1.00  0.00           C  
ATOM   1746  CD1 PHE A 119       6.253   0.888 -22.257  1.00  0.00           C  
ATOM   1747  HD1 PHE A 119       5.434   0.236 -22.523  1.00  0.00           H  
ATOM   1748  CE1 PHE A 119       7.550   0.855 -22.908  1.00  0.00           C  
ATOM   1749  HE1 PHE A 119       7.603   0.274 -23.817  1.00  0.00           H  
ATOM   1750  CZ  PHE A 119       8.605   1.534 -22.349  1.00  0.00           C  
ATOM   1751  HZ  PHE A 119       9.500   1.665 -22.938  1.00  0.00           H  
ATOM   1752  CE2 PHE A 119       8.369   2.354 -21.221  1.00  0.00           C  
ATOM   1753  HE2 PHE A 119       9.172   2.966 -20.837  1.00  0.00           H  
ATOM   1754  CD2 PHE A 119       7.125   2.372 -20.600  1.00  0.00           C  
ATOM   1755  HD2 PHE A 119       7.044   3.011 -19.732  1.00  0.00           H  
ATOM   1756  C   PHE A 119       5.899  -0.624 -19.222  1.00  0.00           C  
ATOM   1757  O   PHE A 119       6.160  -1.558 -19.893  1.00  0.00           O  
ATOM   1758  N   ARG A 120       6.673  -0.181 -18.188  1.00  0.00           N  
ATOM   1759  H   ARG A 120       6.351   0.661 -17.732  1.00  0.00           H  
ATOM   1760  CA  ARG A 120       7.956  -0.806 -17.759  1.00  0.00           C  
ATOM   1761  HA  ARG A 120       8.650  -0.898 -18.595  1.00  0.00           H  
ATOM   1762  CB  ARG A 120       8.518   0.070 -16.638  1.00  0.00           C  
ATOM   1763  HB2 ARG A 120       7.681   0.171 -15.946  1.00  0.00           H  
ATOM   1764  HB3 ARG A 120       9.305  -0.528 -16.177  1.00  0.00           H  
ATOM   1765  CG  ARG A 120       9.073   1.444 -17.009  1.00  0.00           C  
ATOM   1766  HG2 ARG A 120       9.883   1.326 -17.730  1.00  0.00           H  
ATOM   1767  HG3 ARG A 120       8.236   1.897 -17.540  1.00  0.00           H  
ATOM   1768  CD  ARG A 120       9.529   2.251 -15.818  1.00  0.00           C  
ATOM   1769  HD2 ARG A 120       8.593   2.535 -15.337  1.00  0.00           H  
ATOM   1770  HD3 ARG A 120      10.152   1.566 -15.244  1.00  0.00           H  
ATOM   1771  NE  ARG A 120      10.342   3.415 -16.220  1.00  0.00           N  
ATOM   1772  HE  ARG A 120      10.810   3.357 -17.112  1.00  0.00           H  
ATOM   1773  CZ  ARG A 120      10.405   4.593 -15.567  1.00  0.00           C  
ATOM   1774  NH1 ARG A 120       9.632   4.861 -14.491  1.00  0.00           N  
ATOM   1775 HH11 ARG A 120       8.890   4.222 -14.245  1.00  0.00           H  
ATOM   1776 HH12 ARG A 120       9.731   5.714 -13.960  1.00  0.00           H  
ATOM   1777  NH2 ARG A 120      11.303   5.501 -15.923  1.00  0.00           N  
ATOM   1778 HH21 ARG A 120      11.914   5.205 -16.670  1.00  0.00           H  
ATOM   1779 HH22 ARG A 120      11.320   6.423 -15.511  1.00  0.00           H  
ATOM   1780  C   ARG A 120       7.816  -2.249 -17.392  1.00  0.00           C  
ATOM   1781  O   ARG A 120       8.566  -3.116 -17.761  1.00  0.00           O  
ATOM   1782  N   VAL A 121       6.782  -2.646 -16.592  1.00  0.00           N  
ATOM   1783  H   VAL A 121       5.989  -2.060 -16.374  1.00  0.00           H  
ATOM   1784  CA  VAL A 121       6.541  -4.072 -16.155  1.00  0.00           C  
ATOM   1785  HA  VAL A 121       7.484  -4.481 -15.792  1.00  0.00           H  
ATOM   1786  CB  VAL A 121       5.601  -4.050 -14.916  1.00  0.00           C  
ATOM   1787  HB  VAL A 121       4.661  -3.667 -15.316  1.00  0.00           H  
ATOM   1788  CG1 VAL A 121       5.314  -5.427 -14.407  1.00  0.00           C  
ATOM   1789 HG11 VAL A 121       6.284  -5.882 -14.204  1.00  0.00           H  
ATOM   1790 HG12 VAL A 121       4.842  -5.266 -13.437  1.00  0.00           H  
ATOM   1791 HG13 VAL A 121       4.691  -6.026 -15.071  1.00  0.00           H  
ATOM   1792  CG2 VAL A 121       6.155  -3.226 -13.746  1.00  0.00           C  
ATOM   1793 HG21 VAL A 121       7.084  -3.661 -13.378  1.00  0.00           H  
ATOM   1794 HG22 VAL A 121       6.263  -2.191 -14.070  1.00  0.00           H  
ATOM   1795 HG23 VAL A 121       5.462  -3.217 -12.906  1.00  0.00           H  
ATOM   1796  C   VAL A 121       6.092  -5.000 -17.340  1.00  0.00           C  
ATOM   1797  O   VAL A 121       6.719  -6.030 -17.575  1.00  0.00           O  
ATOM   1798  N   THR A 122       5.023  -4.690 -18.074  1.00  0.00           N  
ATOM   1799  H   THR A 122       4.419  -3.932 -17.787  1.00  0.00           H  
ATOM   1800  CA  THR A 122       4.647  -5.423 -19.321  1.00  0.00           C  
ATOM   1801  HA  THR A 122       4.393  -6.471 -19.161  1.00  0.00           H  
ATOM   1802  CB  THR A 122       3.359  -4.766 -19.917  1.00  0.00           C  
ATOM   1803  HB  THR A 122       3.575  -3.720 -20.135  1.00  0.00           H  
ATOM   1804  CG2 THR A 122       2.809  -5.530 -21.138  1.00  0.00           C  
ATOM   1805 HG21 THR A 122       3.496  -5.268 -21.944  1.00  0.00           H  
ATOM   1806 HG22 THR A 122       2.854  -6.606 -20.970  1.00  0.00           H  
ATOM   1807 HG23 THR A 122       1.860  -5.035 -21.345  1.00  0.00           H  
ATOM   1808  OG1 THR A 122       2.394  -4.586 -18.940  1.00  0.00           O  
ATOM   1809  HG1 THR A 122       2.705  -3.833 -18.432  1.00  0.00           H  
ATOM   1810  C   THR A 122       5.721  -5.354 -20.427  1.00  0.00           C  
ATOM   1811  O   THR A 122       5.836  -6.357 -21.126  1.00  0.00           O  
ATOM   1812  N   LYS A 123       6.522  -4.291 -20.529  1.00  0.00           N  
ATOM   1813  H   LYS A 123       6.245  -3.490 -19.978  1.00  0.00           H  
ATOM   1814  CA  LYS A 123       7.799  -4.283 -21.334  1.00  0.00           C  
ATOM   1815  HA  LYS A 123       7.714  -4.541 -22.390  1.00  0.00           H  
ATOM   1816  CB  LYS A 123       8.436  -2.907 -21.167  1.00  0.00           C  
ATOM   1817  HB2 LYS A 123       7.711  -2.229 -21.618  1.00  0.00           H  
ATOM   1818  HB3 LYS A 123       8.597  -2.651 -20.120  1.00  0.00           H  
ATOM   1819  CG  LYS A 123       9.800  -2.839 -22.007  1.00  0.00           C  
ATOM   1820  HG2 LYS A 123      10.421  -3.545 -21.456  1.00  0.00           H  
ATOM   1821  HG3 LYS A 123       9.596  -3.140 -23.036  1.00  0.00           H  
ATOM   1822  CD  LYS A 123      10.578  -1.543 -21.877  1.00  0.00           C  
ATOM   1823  HD2 LYS A 123      10.129  -0.932 -22.659  1.00  0.00           H  
ATOM   1824  HD3 LYS A 123      10.432  -1.085 -20.899  1.00  0.00           H  
ATOM   1825  CE  LYS A 123      12.040  -1.688 -22.159  1.00  0.00           C  
ATOM   1826  HE2 LYS A 123      12.586  -2.344 -21.479  1.00  0.00           H  
ATOM   1827  HE3 LYS A 123      12.268  -2.196 -23.097  1.00  0.00           H  
ATOM   1828  NZ  LYS A 123      12.629  -0.372 -22.163  1.00  0.00           N1+
ATOM   1829  HZ1 LYS A 123      13.638  -0.348 -22.206  1.00  0.00           H  
ATOM   1830  HZ2 LYS A 123      12.406   0.101 -23.028  1.00  0.00           H  
ATOM   1831  HZ3 LYS A 123      12.257   0.081 -21.342  1.00  0.00           H  
ATOM   1832  C   LYS A 123       8.773  -5.403 -20.877  1.00  0.00           C  
ATOM   1833  O   LYS A 123       9.132  -6.183 -21.762  1.00  0.00           O  
ATOM   1834  N   GLN A 124       9.120  -5.426 -19.614  1.00  0.00           N  
ATOM   1835  H   GLN A 124       8.676  -4.677 -19.102  1.00  0.00           H  
ATOM   1836  CA  GLN A 124      10.147  -6.322 -19.007  1.00  0.00           C  
ATOM   1837  HA  GLN A 124      11.032  -6.287 -19.642  1.00  0.00           H  
ATOM   1838  CB  GLN A 124      10.688  -5.724 -17.699  1.00  0.00           C  
ATOM   1839  HB2 GLN A 124      11.028  -4.689 -17.748  1.00  0.00           H  
ATOM   1840  HB3 GLN A 124       9.935  -5.854 -16.922  1.00  0.00           H  
ATOM   1841  CG  GLN A 124      11.954  -6.457 -17.180  1.00  0.00           C  
ATOM   1842  HG2 GLN A 124      11.917  -6.100 -16.151  1.00  0.00           H  
ATOM   1843  HG3 GLN A 124      11.932  -7.543 -17.275  1.00  0.00           H  
ATOM   1844  CD  GLN A 124      13.280  -6.113 -17.728  1.00  0.00           C  
ATOM   1845  OE1 GLN A 124      13.549  -5.074 -18.259  1.00  0.00           O  
ATOM   1846  NE2 GLN A 124      14.202  -6.996 -17.749  1.00  0.00           N  
ATOM   1847 HE21 GLN A 124      14.302  -7.829 -17.186  1.00  0.00           H  
ATOM   1848 HE22 GLN A 124      15.054  -6.779 -18.246  1.00  0.00           H  
ATOM   1849  C   GLN A 124       9.691  -7.785 -18.988  1.00  0.00           C  
ATOM   1850  O   GLN A 124      10.471  -8.675 -19.279  1.00  0.00           O  
ATOM   1851  N   VAL A 125       8.397  -8.023 -18.712  1.00  0.00           N  
ATOM   1852  H   VAL A 125       7.820  -7.253 -18.407  1.00  0.00           H  
ATOM   1853  CA  VAL A 125       7.662  -9.235 -18.980  1.00  0.00           C  
ATOM   1854  HA  VAL A 125       8.205  -9.970 -18.386  1.00  0.00           H  
ATOM   1855  CB  VAL A 125       6.184  -9.256 -18.509  1.00  0.00           C  
ATOM   1856  HB  VAL A 125       5.659  -8.334 -18.755  1.00  0.00           H  
ATOM   1857  CG1 VAL A 125       5.298 -10.402 -19.112  1.00  0.00           C  
ATOM   1858 HG11 VAL A 125       4.379  -9.935 -18.756  1.00  0.00           H  
ATOM   1859 HG12 VAL A 125       5.338 -10.436 -20.200  1.00  0.00           H  
ATOM   1860 HG13 VAL A 125       5.580 -11.358 -18.672  1.00  0.00           H  
ATOM   1861  CG2 VAL A 125       6.309  -9.503 -16.988  1.00  0.00           C  
ATOM   1862 HG21 VAL A 125       6.747  -8.679 -16.425  1.00  0.00           H  
ATOM   1863 HG22 VAL A 125       5.370  -9.538 -16.436  1.00  0.00           H  
ATOM   1864 HG23 VAL A 125       6.730 -10.475 -16.734  1.00  0.00           H  
ATOM   1865  C   VAL A 125       7.842  -9.683 -20.409  1.00  0.00           C  
ATOM   1866  O   VAL A 125       8.284 -10.837 -20.612  1.00  0.00           O  
ATOM   1867  N   LEU A 126       7.465  -8.897 -21.390  1.00  0.00           N  
ATOM   1868  H   LEU A 126       6.945  -8.050 -21.214  1.00  0.00           H  
ATOM   1869  CA  LEU A 126       7.756  -9.298 -22.806  1.00  0.00           C  
ATOM   1870  HA  LEU A 126       7.382 -10.318 -22.894  1.00  0.00           H  
ATOM   1871  CB  LEU A 126       7.063  -8.383 -23.946  1.00  0.00           C  
ATOM   1872  HB2 LEU A 126       7.476  -7.376 -23.887  1.00  0.00           H  
ATOM   1873  HB3 LEU A 126       7.447  -8.620 -24.938  1.00  0.00           H  
ATOM   1874  CG  LEU A 126       5.501  -8.289 -23.940  1.00  0.00           C  
ATOM   1875  HG  LEU A 126       5.105  -8.096 -22.944  1.00  0.00           H  
ATOM   1876  CD1 LEU A 126       4.958  -7.220 -24.874  1.00  0.00           C  
ATOM   1877 HD11 LEU A 126       3.870  -7.201 -24.799  1.00  0.00           H  
ATOM   1878 HD12 LEU A 126       5.256  -6.219 -24.564  1.00  0.00           H  
ATOM   1879 HD13 LEU A 126       5.322  -7.494 -25.864  1.00  0.00           H  
ATOM   1880  CD2 LEU A 126       4.926  -9.646 -24.293  1.00  0.00           C  
ATOM   1881 HD21 LEU A 126       3.859  -9.576 -24.502  1.00  0.00           H  
ATOM   1882 HD22 LEU A 126       5.419  -9.883 -25.237  1.00  0.00           H  
ATOM   1883 HD23 LEU A 126       5.173 -10.303 -23.458  1.00  0.00           H  
ATOM   1884  C   LEU A 126       9.277  -9.484 -23.090  1.00  0.00           C  
ATOM   1885  O   LEU A 126       9.671 -10.328 -23.873  1.00  0.00           O  
ATOM   1886  N   LYS A 127      10.137  -8.615 -22.608  1.00  0.00           N  
ATOM   1887  H   LYS A 127       9.793  -7.780 -22.154  1.00  0.00           H  
ATOM   1888  CA  LYS A 127      11.562  -8.659 -22.993  1.00  0.00           C  
ATOM   1889  HA  LYS A 127      11.838  -8.816 -24.035  1.00  0.00           H  
ATOM   1890  CB  LYS A 127      12.073  -7.217 -22.617  1.00  0.00           C  
ATOM   1891  HB2 LYS A 127      11.494  -6.528 -23.232  1.00  0.00           H  
ATOM   1892  HB3 LYS A 127      11.711  -6.923 -21.632  1.00  0.00           H  
ATOM   1893  CG  LYS A 127      13.604  -7.016 -22.737  1.00  0.00           C  
ATOM   1894  HG2 LYS A 127      13.822  -6.082 -22.222  1.00  0.00           H  
ATOM   1895  HG3 LYS A 127      14.142  -7.883 -22.353  1.00  0.00           H  
ATOM   1896  CD  LYS A 127      14.005  -6.763 -24.153  1.00  0.00           C  
ATOM   1897  HD2 LYS A 127      13.439  -7.467 -24.765  1.00  0.00           H  
ATOM   1898  HD3 LYS A 127      13.830  -5.785 -24.601  1.00  0.00           H  
ATOM   1899  CE  LYS A 127      15.528  -7.080 -24.202  1.00  0.00           C  
ATOM   1900  HE2 LYS A 127      15.999  -6.162 -23.848  1.00  0.00           H  
ATOM   1901  HE3 LYS A 127      15.786  -7.965 -23.621  1.00  0.00           H  
ATOM   1902  NZ  LYS A 127      15.954  -7.549 -25.578  1.00  0.00           N1+
ATOM   1903  HZ1 LYS A 127      16.948  -7.734 -25.585  1.00  0.00           H  
ATOM   1904  HZ2 LYS A 127      15.419  -8.335 -25.916  1.00  0.00           H  
ATOM   1905  HZ3 LYS A 127      15.796  -6.856 -26.296  1.00  0.00           H  
ATOM   1906  C   LYS A 127      12.301  -9.825 -22.308  1.00  0.00           C  
ATOM   1907  O   LYS A 127      13.218 -10.392 -22.936  1.00  0.00           O  
ATOM   1908  N   ALA A 128      12.013 -10.214 -21.041  1.00  0.00           N  
ATOM   1909  H   ALA A 128      11.186  -9.895 -20.558  1.00  0.00           H  
ATOM   1910  CA  ALA A 128      12.801 -11.229 -20.309  1.00  0.00           C  
ATOM   1911  HA  ALA A 128      13.298 -11.942 -20.967  1.00  0.00           H  
ATOM   1912  CB  ALA A 128      13.878 -10.454 -19.596  1.00  0.00           C  
ATOM   1913  HB1 ALA A 128      14.359 -11.033 -18.807  1.00  0.00           H  
ATOM   1914  HB2 ALA A 128      14.665 -10.141 -20.282  1.00  0.00           H  
ATOM   1915  HB3 ALA A 128      13.511  -9.533 -19.142  1.00  0.00           H  
ATOM   1916  C   ALA A 128      12.060 -12.158 -19.336  1.00  0.00           C  
ATOM   1917  O   ALA A 128      12.611 -13.045 -18.701  1.00  0.00           O  
ATOM   1918  N   GLY A 129      10.729 -11.960 -19.187  1.00  0.00           N  
ATOM   1919  H   GLY A 129      10.322 -11.304 -19.840  1.00  0.00           H  
ATOM   1920  CA  GLY A 129       9.810 -12.762 -18.426  1.00  0.00           C  
ATOM   1921  HA2 GLY A 129      10.315 -13.164 -17.547  1.00  0.00           H  
ATOM   1922  HA3 GLY A 129       8.924 -12.179 -18.175  1.00  0.00           H  
ATOM   1923  C   GLY A 129       9.164 -13.984 -19.224  1.00  0.00           C  
ATOM   1924  O   GLY A 129       8.054 -14.471 -18.864  1.00  0.00           O  
ATOM   1925  N   GLY A 130       9.786 -14.334 -20.338  1.00  0.00           N  
ATOM   1926  H   GLY A 130      10.434 -13.714 -20.803  1.00  0.00           H  
ATOM   1927  CA  GLY A 130       9.560 -15.570 -21.105  1.00  0.00           C  
ATOM   1928  HA2 GLY A 130      10.382 -15.708 -21.807  1.00  0.00           H  
ATOM   1929  HA3 GLY A 130       9.729 -16.374 -20.389  1.00  0.00           H  
ATOM   1930  C   GLY A 130       8.266 -15.686 -21.902  1.00  0.00           C  
ATOM   1931  O   GLY A 130       8.233 -16.626 -22.627  1.00  0.00           O  
ATOM   1932  N   MET A 131       7.366 -14.757 -21.862  1.00  0.00           N  
ATOM   1933  H   MET A 131       7.504 -14.006 -21.201  1.00  0.00           H  
ATOM   1934  CA  MET A 131       5.978 -14.756 -22.492  1.00  0.00           C  
ATOM   1935  HA  MET A 131       5.529 -15.730 -22.288  1.00  0.00           H  
ATOM   1936  CB  MET A 131       5.153 -13.648 -21.813  1.00  0.00           C  
ATOM   1937  HB2 MET A 131       5.109 -13.755 -20.728  1.00  0.00           H  
ATOM   1938  HB3 MET A 131       5.576 -12.658 -21.980  1.00  0.00           H  
ATOM   1939  CG  MET A 131       3.747 -13.563 -22.475  1.00  0.00           C  
ATOM   1940  HG2 MET A 131       3.859 -13.491 -23.556  1.00  0.00           H  
ATOM   1941  HG3 MET A 131       3.233 -14.490 -22.220  1.00  0.00           H  
ATOM   1942  SD  MET A 131       2.727 -12.164 -22.018  1.00  0.00           S  
ATOM   1943  CE  MET A 131       2.451 -12.525 -20.280  1.00  0.00           C  
ATOM   1944  HE1 MET A 131       1.868 -13.436 -20.146  1.00  0.00           H  
ATOM   1945  HE2 MET A 131       3.422 -12.678 -19.809  1.00  0.00           H  
ATOM   1946  HE3 MET A 131       1.866 -11.757 -19.775  1.00  0.00           H  
ATOM   1947  C   MET A 131       6.213 -14.621 -23.983  1.00  0.00           C  
ATOM   1948  O   MET A 131       5.491 -15.214 -24.767  1.00  0.00           O  
ATOM   1949  N   LEU A 132       7.025 -13.636 -24.448  1.00  0.00           N  
ATOM   1950  H   LEU A 132       7.697 -13.334 -23.758  1.00  0.00           H  
ATOM   1951  CA  LEU A 132       7.280 -13.409 -25.831  1.00  0.00           C  
ATOM   1952  HA  LEU A 132       6.371 -13.668 -26.375  1.00  0.00           H  
ATOM   1953  CB  LEU A 132       7.688 -11.895 -26.090  1.00  0.00           C  
ATOM   1954  HB2 LEU A 132       7.221 -11.195 -25.397  1.00  0.00           H  
ATOM   1955  HB3 LEU A 132       8.758 -11.810 -25.902  1.00  0.00           H  
ATOM   1956  CG  LEU A 132       7.463 -11.516 -27.635  1.00  0.00           C  
ATOM   1957  HG  LEU A 132       7.705 -12.285 -28.369  1.00  0.00           H  
ATOM   1958  CD1 LEU A 132       6.001 -11.283 -27.908  1.00  0.00           C  
ATOM   1959 HD11 LEU A 132       6.024 -10.860 -28.911  1.00  0.00           H  
ATOM   1960 HD12 LEU A 132       5.488 -12.230 -28.078  1.00  0.00           H  
ATOM   1961 HD13 LEU A 132       5.432 -10.617 -27.258  1.00  0.00           H  
ATOM   1962  CD2 LEU A 132       8.198 -10.249 -27.866  1.00  0.00           C  
ATOM   1963 HD21 LEU A 132       7.999  -9.831 -28.853  1.00  0.00           H  
ATOM   1964 HD22 LEU A 132       7.799  -9.580 -27.103  1.00  0.00           H  
ATOM   1965 HD23 LEU A 132       9.275 -10.369 -27.751  1.00  0.00           H  
ATOM   1966  C   LEU A 132       8.246 -14.375 -26.513  1.00  0.00           C  
ATOM   1967  O   LEU A 132       8.146 -14.778 -27.668  1.00  0.00           O  
ATOM   1968  N   GLU A 133       9.192 -14.855 -25.661  1.00  0.00           N  
ATOM   1969  H   GLU A 133       9.133 -14.543 -24.702  1.00  0.00           H  
ATOM   1970  CA  GLU A 133      10.118 -15.964 -25.965  1.00  0.00           C  
ATOM   1971  HA  GLU A 133      10.564 -15.801 -26.946  1.00  0.00           H  
ATOM   1972  CB  GLU A 133      11.285 -16.030 -24.952  1.00  0.00           C  
ATOM   1973  HB2 GLU A 133      11.362 -14.960 -24.755  1.00  0.00           H  
ATOM   1974  HB3 GLU A 133      10.881 -16.536 -24.076  1.00  0.00           H  
ATOM   1975  CG  GLU A 133      12.458 -16.770 -25.581  1.00  0.00           C  
ATOM   1976  HG2 GLU A 133      13.124 -16.716 -24.720  1.00  0.00           H  
ATOM   1977  HG3 GLU A 133      12.083 -17.783 -25.738  1.00  0.00           H  
ATOM   1978  CD  GLU A 133      13.102 -15.992 -26.661  1.00  0.00           C  
ATOM   1979  OE1 GLU A 133      14.012 -16.712 -27.202  1.00  0.00           O  
ATOM   1980  OE2 GLU A 133      12.915 -14.765 -26.800  1.00  0.00           O  
ATOM   1981  C   GLU A 133       9.356 -17.269 -26.082  1.00  0.00           C  
ATOM   1982  O   GLU A 133       9.715 -18.029 -26.895  1.00  0.00           O  
ATOM   1983  N   ARG A 134       8.293 -17.553 -25.274  1.00  0.00           N  
ATOM   1984  H   ARG A 134       8.173 -17.005 -24.434  1.00  0.00           H  
ATOM   1985  CA  ARG A 134       7.410 -18.698 -25.441  1.00  0.00           C  
ATOM   1986  HA  ARG A 134       7.967 -19.590 -25.729  1.00  0.00           H  
ATOM   1987  CB  ARG A 134       6.697 -19.097 -24.162  1.00  0.00           C  
ATOM   1988  HB2 ARG A 134       7.455 -19.236 -23.392  1.00  0.00           H  
ATOM   1989  HB3 ARG A 134       6.095 -18.279 -23.765  1.00  0.00           H  
ATOM   1990  CG  ARG A 134       5.804 -20.243 -24.397  1.00  0.00           C  
ATOM   1991  HG2 ARG A 134       4.984 -19.924 -25.041  1.00  0.00           H  
ATOM   1992  HG3 ARG A 134       6.359 -21.091 -24.797  1.00  0.00           H  
ATOM   1993  CD  ARG A 134       4.983 -20.532 -23.103  1.00  0.00           C  
ATOM   1994  HD2 ARG A 134       4.393 -21.442 -23.203  1.00  0.00           H  
ATOM   1995  HD3 ARG A 134       5.763 -20.830 -22.401  1.00  0.00           H  
ATOM   1996  NE  ARG A 134       4.230 -19.408 -22.563  1.00  0.00           N  
ATOM   1997  HE  ARG A 134       3.653 -19.087 -23.327  1.00  0.00           H  
ATOM   1998  CZ  ARG A 134       4.360 -18.799 -21.418  1.00  0.00           C  
ATOM   1999  NH1 ARG A 134       3.936 -17.620 -21.316  1.00  0.00           N  
ATOM   2000 HH11 ARG A 134       3.253 -17.306 -21.992  1.00  0.00           H  
ATOM   2001 HH12 ARG A 134       4.052 -17.052 -20.489  1.00  0.00           H  
ATOM   2002  NH2 ARG A 134       4.907 -19.406 -20.424  1.00  0.00           N  
ATOM   2003 HH21 ARG A 134       5.119 -20.393 -20.459  1.00  0.00           H  
ATOM   2004 HH22 ARG A 134       5.130 -18.984 -19.533  1.00  0.00           H  
ATOM   2005  C   ARG A 134       6.568 -18.375 -26.702  1.00  0.00           C  
ATOM   2006  O   ARG A 134       6.421 -19.233 -27.539  1.00  0.00           O  
ATOM   2007  N   GLY A 135       6.050 -17.155 -26.773  1.00  0.00           N  
ATOM   2008  H   GLY A 135       6.157 -16.541 -25.978  1.00  0.00           H  
ATOM   2009  CA  GLY A 135       5.298 -16.678 -27.907  1.00  0.00           C  
ATOM   2010  HA2 GLY A 135       5.563 -15.677 -28.247  1.00  0.00           H  
ATOM   2011  HA3 GLY A 135       5.405 -17.281 -28.809  1.00  0.00           H  
ATOM   2012  C   GLY A 135       3.858 -16.565 -27.593  1.00  0.00           C  
ATOM   2013  O   GLY A 135       3.085 -16.148 -28.496  1.00  0.00           O  
ATOM   2014  N   THR A 136       3.486 -16.900 -26.370  1.00  0.00           N  
ATOM   2015  H   THR A 136       4.199 -16.920 -25.655  1.00  0.00           H  
ATOM   2016  CA  THR A 136       2.127 -17.018 -25.885  1.00  0.00           C  
ATOM   2017  HA  THR A 136       1.497 -16.483 -26.595  1.00  0.00           H  
ATOM   2018  CB  THR A 136       1.688 -18.481 -25.895  1.00  0.00           C  
ATOM   2019  HB  THR A 136       0.646 -18.571 -25.590  1.00  0.00           H  
ATOM   2020  CG2 THR A 136       1.932 -19.199 -27.249  1.00  0.00           C  
ATOM   2021 HG21 THR A 136       1.494 -18.656 -28.086  1.00  0.00           H  
ATOM   2022 HG22 THR A 136       2.963 -19.479 -27.465  1.00  0.00           H  
ATOM   2023 HG23 THR A 136       1.423 -20.163 -27.224  1.00  0.00           H  
ATOM   2024  OG1 THR A 136       2.462 -19.254 -24.955  1.00  0.00           O  
ATOM   2025  HG1 THR A 136       2.084 -20.134 -25.021  1.00  0.00           H  
ATOM   2026  C   THR A 136       1.899 -16.425 -24.495  1.00  0.00           C  
ATOM   2027  O   THR A 136       2.877 -16.555 -23.703  1.00  0.00           O  
ATOM   2028  N   GLY A 137       0.658 -15.855 -24.238  1.00  0.00           N  
ATOM   2029  H   GLY A 137      -0.005 -15.998 -24.986  1.00  0.00           H  
ATOM   2030  CA  GLY A 137       0.355 -15.227 -22.913  1.00  0.00           C  
ATOM   2031  HA2 GLY A 137       0.360 -15.982 -22.127  1.00  0.00           H  
ATOM   2032  HA3 GLY A 137       1.141 -14.495 -22.727  1.00  0.00           H  
ATOM   2033  C   GLY A 137      -0.944 -14.403 -22.945  1.00  0.00           C  
ATOM   2034  O   GLY A 137      -1.577 -14.066 -23.937  1.00  0.00           O  
ATOM   2035  N   ARG A 138      -1.391 -13.874 -21.778  1.00  0.00           N  
ATOM   2036  H   ARG A 138      -0.766 -14.032 -21.000  1.00  0.00           H  
ATOM   2037  CA  ARG A 138      -2.463 -12.919 -21.609  1.00  0.00           C  
ATOM   2038  HA  ARG A 138      -2.651 -12.585 -22.629  1.00  0.00           H  
ATOM   2039  CB  ARG A 138      -3.772 -13.566 -21.029  1.00  0.00           C  
ATOM   2040  HB2 ARG A 138      -3.509 -13.975 -20.053  1.00  0.00           H  
ATOM   2041  HB3 ARG A 138      -4.522 -12.777 -20.971  1.00  0.00           H  
ATOM   2042  CG  ARG A 138      -4.341 -14.815 -21.825  1.00  0.00           C  
ATOM   2043  HG2 ARG A 138      -3.561 -15.431 -22.273  1.00  0.00           H  
ATOM   2044  HG3 ARG A 138      -4.995 -15.400 -21.179  1.00  0.00           H  
ATOM   2045  CD  ARG A 138      -5.031 -14.136 -22.988  1.00  0.00           C  
ATOM   2046  HD2 ARG A 138      -5.862 -13.470 -22.755  1.00  0.00           H  
ATOM   2047  HD3 ARG A 138      -4.314 -13.495 -23.502  1.00  0.00           H  
ATOM   2048  NE  ARG A 138      -5.511 -15.182 -23.900  1.00  0.00           N  
ATOM   2049  HE  ARG A 138      -6.463 -15.494 -23.779  1.00  0.00           H  
ATOM   2050  CZ  ARG A 138      -4.876 -15.959 -24.769  1.00  0.00           C  
ATOM   2051  NH1 ARG A 138      -3.643 -15.681 -25.144  1.00  0.00           N  
ATOM   2052 HH11 ARG A 138      -3.160 -14.870 -24.786  1.00  0.00           H  
ATOM   2053 HH12 ARG A 138      -3.091 -16.410 -25.571  1.00  0.00           H  
ATOM   2054  NH2 ARG A 138      -5.506 -17.005 -25.159  1.00  0.00           N  
ATOM   2055 HH21 ARG A 138      -6.386 -17.244 -24.725  1.00  0.00           H  
ATOM   2056 HH22 ARG A 138      -5.208 -17.553 -25.953  1.00  0.00           H  
ATOM   2057  C   ARG A 138      -2.069 -11.726 -20.732  1.00  0.00           C  
ATOM   2058  O   ARG A 138      -1.531 -12.034 -19.670  1.00  0.00           O  
ATOM   2059  N   ILE A 139      -2.468 -10.544 -21.095  1.00  0.00           N  
ATOM   2060  H   ILE A 139      -2.972 -10.494 -21.969  1.00  0.00           H  
ATOM   2061  CA  ILE A 139      -2.139  -9.298 -20.328  1.00  0.00           C  
ATOM   2062  HA  ILE A 139      -1.973  -9.651 -19.311  1.00  0.00           H  
ATOM   2063  CB  ILE A 139      -0.873  -8.548 -20.942  1.00  0.00           C  
ATOM   2064  HB  ILE A 139      -1.341  -8.292 -21.893  1.00  0.00           H  
ATOM   2065  CG2 ILE A 139      -0.566  -7.230 -20.346  1.00  0.00           C  
ATOM   2066 HG21 ILE A 139       0.206  -6.738 -20.938  1.00  0.00           H  
ATOM   2067 HG22 ILE A 139      -1.417  -6.569 -20.177  1.00  0.00           H  
ATOM   2068 HG23 ILE A 139      -0.136  -7.617 -19.422  1.00  0.00           H  
ATOM   2069  CG1 ILE A 139       0.418  -9.347 -21.262  1.00  0.00           C  
ATOM   2070 HG12 ILE A 139       1.082  -9.546 -20.421  1.00  0.00           H  
ATOM   2071 HG13 ILE A 139       0.120 -10.354 -21.555  1.00  0.00           H  
ATOM   2072  CD1 ILE A 139       1.215  -8.792 -22.474  1.00  0.00           C  
ATOM   2073 HD11 ILE A 139       1.884  -9.616 -22.723  1.00  0.00           H  
ATOM   2074 HD12 ILE A 139       0.525  -8.789 -23.319  1.00  0.00           H  
ATOM   2075 HD13 ILE A 139       1.735  -7.860 -22.254  1.00  0.00           H  
ATOM   2076  C   ILE A 139      -3.333  -8.397 -20.072  1.00  0.00           C  
ATOM   2077  O   ILE A 139      -4.071  -8.008 -20.973  1.00  0.00           O  
ATOM   2078  N   VAL A 140      -3.597  -8.088 -18.757  1.00  0.00           N  
ATOM   2079  H   VAL A 140      -2.944  -8.440 -18.071  1.00  0.00           H  
ATOM   2080  CA  VAL A 140      -4.717  -7.359 -18.264  1.00  0.00           C  
ATOM   2081  HA  VAL A 140      -5.193  -6.953 -19.155  1.00  0.00           H  
ATOM   2082  CB  VAL A 140      -5.831  -8.240 -17.575  1.00  0.00           C  
ATOM   2083  HB  VAL A 140      -5.648  -8.407 -16.513  1.00  0.00           H  
ATOM   2084  CG1 VAL A 140      -7.198  -7.481 -17.710  1.00  0.00           C  
ATOM   2085 HG11 VAL A 140      -7.409  -7.397 -18.777  1.00  0.00           H  
ATOM   2086 HG12 VAL A 140      -8.012  -8.033 -17.239  1.00  0.00           H  
ATOM   2087 HG13 VAL A 140      -7.139  -6.525 -17.191  1.00  0.00           H  
ATOM   2088  CG2 VAL A 140      -6.007  -9.577 -18.143  1.00  0.00           C  
ATOM   2089 HG21 VAL A 140      -5.155 -10.165 -17.801  1.00  0.00           H  
ATOM   2090 HG22 VAL A 140      -6.989 -10.007 -17.942  1.00  0.00           H  
ATOM   2091 HG23 VAL A 140      -6.022  -9.485 -19.229  1.00  0.00           H  
ATOM   2092  C   VAL A 140      -4.287  -6.204 -17.371  1.00  0.00           C  
ATOM   2093  O   VAL A 140      -3.867  -6.389 -16.180  1.00  0.00           O  
ATOM   2094  N   ASN A 141      -4.540  -4.998 -17.825  1.00  0.00           N  
ATOM   2095  H   ASN A 141      -5.030  -4.947 -18.707  1.00  0.00           H  
ATOM   2096  CA  ASN A 141      -4.247  -3.804 -17.060  1.00  0.00           C  
ATOM   2097  HA  ASN A 141      -3.373  -3.940 -16.423  1.00  0.00           H  
ATOM   2098  CB  ASN A 141      -3.853  -2.725 -18.056  1.00  0.00           C  
ATOM   2099  HB2 ASN A 141      -4.723  -2.447 -18.649  1.00  0.00           H  
ATOM   2100  HB3 ASN A 141      -3.558  -1.814 -17.536  1.00  0.00           H  
ATOM   2101  CG  ASN A 141      -2.727  -3.289 -18.970  1.00  0.00           C  
ATOM   2102  OD1 ASN A 141      -1.758  -3.783 -18.420  1.00  0.00           O  
ATOM   2103  ND2 ASN A 141      -2.806  -3.330 -20.277  1.00  0.00           N  
ATOM   2104 HD21 ASN A 141      -1.956  -3.680 -20.696  1.00  0.00           H  
ATOM   2105 HD22 ASN A 141      -3.565  -2.934 -20.812  1.00  0.00           H  
ATOM   2106  C   ASN A 141      -5.526  -3.428 -16.271  1.00  0.00           C  
ATOM   2107  O   ASN A 141      -6.586  -3.309 -16.924  1.00  0.00           O  
ATOM   2108  N   ILE A 142      -5.477  -3.085 -14.988  1.00  0.00           N  
ATOM   2109  H   ILE A 142      -4.660  -3.248 -14.417  1.00  0.00           H  
ATOM   2110  CA  ILE A 142      -6.707  -2.759 -14.255  1.00  0.00           C  
ATOM   2111  HA  ILE A 142      -7.631  -3.138 -14.692  1.00  0.00           H  
ATOM   2112  CB  ILE A 142      -6.625  -3.183 -12.765  1.00  0.00           C  
ATOM   2113  HB  ILE A 142      -5.737  -2.667 -12.398  1.00  0.00           H  
ATOM   2114  CG2 ILE A 142      -7.887  -2.651 -11.998  1.00  0.00           C  
ATOM   2115 HG21 ILE A 142      -8.045  -1.577 -12.089  1.00  0.00           H  
ATOM   2116 HG22 ILE A 142      -8.744  -3.050 -12.539  1.00  0.00           H  
ATOM   2117 HG23 ILE A 142      -7.893  -3.050 -10.982  1.00  0.00           H  
ATOM   2118  CG1 ILE A 142      -6.364  -4.667 -12.491  1.00  0.00           C  
ATOM   2119 HG12 ILE A 142      -5.391  -4.858 -12.943  1.00  0.00           H  
ATOM   2120 HG13 ILE A 142      -6.412  -4.815 -11.412  1.00  0.00           H  
ATOM   2121  CD1 ILE A 142      -7.312  -5.666 -13.164  1.00  0.00           C  
ATOM   2122 HD11 ILE A 142      -7.338  -5.444 -14.232  1.00  0.00           H  
ATOM   2123 HD12 ILE A 142      -6.965  -6.673 -12.936  1.00  0.00           H  
ATOM   2124 HD13 ILE A 142      -8.338  -5.558 -12.816  1.00  0.00           H  
ATOM   2125  C   ILE A 142      -6.844  -1.246 -14.355  1.00  0.00           C  
ATOM   2126  O   ILE A 142      -6.149  -0.399 -13.749  1.00  0.00           O  
ATOM   2127  N   ALA A 143      -7.627  -0.714 -15.316  1.00  0.00           N  
ATOM   2128  H   ALA A 143      -8.289  -1.272 -15.837  1.00  0.00           H  
ATOM   2129  CA  ALA A 143      -7.738   0.718 -15.684  1.00  0.00           C  
ATOM   2130  HA  ALA A 143      -6.765   1.204 -15.766  1.00  0.00           H  
ATOM   2131  CB  ALA A 143      -8.192   0.885 -17.165  1.00  0.00           C  
ATOM   2132  HB1 ALA A 143      -7.482   0.287 -17.738  1.00  0.00           H  
ATOM   2133  HB2 ALA A 143      -9.220   0.557 -17.325  1.00  0.00           H  
ATOM   2134  HB3 ALA A 143      -7.976   1.917 -17.441  1.00  0.00           H  
ATOM   2135  C   ALA A 143      -8.674   1.550 -14.713  1.00  0.00           C  
ATOM   2136  O   ALA A 143      -8.503   1.555 -13.502  1.00  0.00           O  
ATOM   2137  N   SER A 144      -9.504   2.530 -15.190  1.00  0.00           N  
ATOM   2138  H   SER A 144      -9.584   2.584 -16.196  1.00  0.00           H  
ATOM   2139  CA  SER A 144     -10.400   3.354 -14.357  1.00  0.00           C  
ATOM   2140  HA  SER A 144     -10.774   2.844 -13.470  1.00  0.00           H  
ATOM   2141  CB  SER A 144      -9.672   4.649 -13.865  1.00  0.00           C  
ATOM   2142  HB2 SER A 144      -8.726   4.356 -13.412  1.00  0.00           H  
ATOM   2143  HB3 SER A 144      -9.435   5.310 -14.700  1.00  0.00           H  
ATOM   2144  OG  SER A 144     -10.454   5.443 -12.986  1.00  0.00           O  
ATOM   2145  HG  SER A 144     -10.068   5.352 -12.112  1.00  0.00           H  
ATOM   2146  C   SER A 144     -11.611   3.832 -15.268  1.00  0.00           C  
ATOM   2147  O   SER A 144     -11.483   3.713 -16.523  1.00  0.00           O  
ATOM   2148  N   THR A 145     -12.659   4.437 -14.667  1.00  0.00           N  
ATOM   2149  H   THR A 145     -12.653   4.629 -13.676  1.00  0.00           H  
ATOM   2150  CA  THR A 145     -13.594   5.288 -15.340  1.00  0.00           C  
ATOM   2151  HA  THR A 145     -14.218   4.776 -16.073  1.00  0.00           H  
ATOM   2152  CB  THR A 145     -14.668   5.859 -14.327  1.00  0.00           C  
ATOM   2153  HB  THR A 145     -15.200   6.625 -14.894  1.00  0.00           H  
ATOM   2154  CG2 THR A 145     -15.777   4.895 -14.015  1.00  0.00           C  
ATOM   2155 HG21 THR A 145     -15.433   3.861 -14.037  1.00  0.00           H  
ATOM   2156 HG22 THR A 145     -16.198   5.138 -13.040  1.00  0.00           H  
ATOM   2157 HG23 THR A 145     -16.624   5.025 -14.688  1.00  0.00           H  
ATOM   2158  OG1 THR A 145     -14.088   6.340 -13.236  1.00  0.00           O  
ATOM   2159  HG1 THR A 145     -14.751   6.909 -12.838  1.00  0.00           H  
ATOM   2160  C   THR A 145     -12.852   6.508 -15.957  1.00  0.00           C  
ATOM   2161  O   THR A 145     -13.086   6.880 -17.106  1.00  0.00           O  
ATOM   2162  N   GLY A 146     -11.882   6.990 -15.266  1.00  0.00           N  
ATOM   2163  H   GLY A 146     -11.661   6.405 -14.472  1.00  0.00           H  
ATOM   2164  CA  GLY A 146     -10.763   7.929 -15.673  1.00  0.00           C  
ATOM   2165  HA2 GLY A 146     -11.158   8.923 -15.880  1.00  0.00           H  
ATOM   2166  HA3 GLY A 146     -10.094   7.942 -14.811  1.00  0.00           H  
ATOM   2167  C   GLY A 146      -9.887   7.455 -16.861  1.00  0.00           C  
ATOM   2168  O   GLY A 146      -8.998   8.194 -17.340  1.00  0.00           O  
ATOM   2169  N   GLY A 147     -10.227   6.286 -17.473  1.00  0.00           N  
ATOM   2170  H   GLY A 147     -10.972   5.730 -17.078  1.00  0.00           H  
ATOM   2171  CA  GLY A 147      -9.624   5.929 -18.764  1.00  0.00           C  
ATOM   2172  HA2 GLY A 147      -8.597   6.284 -18.840  1.00  0.00           H  
ATOM   2173  HA3 GLY A 147      -9.729   4.844 -18.754  1.00  0.00           H  
ATOM   2174  C   GLY A 147     -10.491   6.394 -19.926  1.00  0.00           C  
ATOM   2175  O   GLY A 147      -9.989   6.321 -21.058  1.00  0.00           O  
ATOM   2176  N   LYS A 148     -11.775   6.829 -19.694  1.00  0.00           N  
ATOM   2177  H   LYS A 148     -11.985   6.993 -18.720  1.00  0.00           H  
ATOM   2178  CA  LYS A 148     -12.738   7.139 -20.772  1.00  0.00           C  
ATOM   2179  HA  LYS A 148     -12.144   7.386 -21.651  1.00  0.00           H  
ATOM   2180  CB  LYS A 148     -13.643   5.881 -20.991  1.00  0.00           C  
ATOM   2181  HB2 LYS A 148     -13.770   5.430 -20.006  1.00  0.00           H  
ATOM   2182  HB3 LYS A 148     -14.585   6.149 -21.470  1.00  0.00           H  
ATOM   2183  CG  LYS A 148     -13.037   4.907 -22.026  1.00  0.00           C  
ATOM   2184  HG2 LYS A 148     -12.844   5.431 -22.963  1.00  0.00           H  
ATOM   2185  HG3 LYS A 148     -12.173   4.438 -21.556  1.00  0.00           H  
ATOM   2186  CD  LYS A 148     -13.878   3.683 -22.482  1.00  0.00           C  
ATOM   2187  HD2 LYS A 148     -14.870   3.998 -22.805  1.00  0.00           H  
ATOM   2188  HD3 LYS A 148     -13.443   3.252 -23.384  1.00  0.00           H  
ATOM   2189  CE  LYS A 148     -14.007   2.619 -21.360  1.00  0.00           C  
ATOM   2190  HE2 LYS A 148     -13.018   2.229 -21.118  1.00  0.00           H  
ATOM   2191  HE3 LYS A 148     -14.407   2.989 -20.416  1.00  0.00           H  
ATOM   2192  NZ  LYS A 148     -14.940   1.541 -21.821  1.00  0.00           N1+
ATOM   2193  HZ1 LYS A 148     -15.547   1.218 -21.082  1.00  0.00           H  
ATOM   2194  HZ2 LYS A 148     -15.602   1.872 -22.509  1.00  0.00           H  
ATOM   2195  HZ3 LYS A 148     -14.487   0.757 -22.268  1.00  0.00           H  
ATOM   2196  C   LYS A 148     -13.554   8.415 -20.416  1.00  0.00           C  
ATOM   2197  O   LYS A 148     -13.698   9.307 -21.222  1.00  0.00           O  
ATOM   2198  N   GLN A 149     -14.063   8.408 -19.207  1.00  0.00           N  
ATOM   2199  H   GLN A 149     -13.901   7.536 -18.724  1.00  0.00           H  
ATOM   2200  CA  GLN A 149     -14.400   9.623 -18.509  1.00  0.00           C  
ATOM   2201  HA  GLN A 149     -15.007  10.302 -19.108  1.00  0.00           H  
ATOM   2202  CB  GLN A 149     -15.347   9.421 -17.296  1.00  0.00           C  
ATOM   2203  HB2 GLN A 149     -14.955   8.656 -16.624  1.00  0.00           H  
ATOM   2204  HB3 GLN A 149     -15.469  10.383 -16.799  1.00  0.00           H  
ATOM   2205  CG  GLN A 149     -16.803   8.790 -17.589  1.00  0.00           C  
ATOM   2206  HG2 GLN A 149     -17.510   9.527 -17.967  1.00  0.00           H  
ATOM   2207  HG3 GLN A 149     -16.798   8.030 -18.371  1.00  0.00           H  
ATOM   2208  CD  GLN A 149     -17.410   8.104 -16.360  1.00  0.00           C  
ATOM   2209  OE1 GLN A 149     -17.644   6.894 -16.327  1.00  0.00           O  
ATOM   2210  NE2 GLN A 149     -17.358   8.804 -15.225  1.00  0.00           N  
ATOM   2211 HE21 GLN A 149     -17.188   9.796 -15.311  1.00  0.00           H  
ATOM   2212 HE22 GLN A 149     -17.684   8.333 -14.393  1.00  0.00           H  
ATOM   2213  C   GLN A 149     -13.116  10.429 -18.117  1.00  0.00           C  
ATOM   2214  O   GLN A 149     -12.091   9.880 -17.889  1.00  0.00           O  
ATOM   2215  N   GLY A 150     -13.218  11.766 -18.055  1.00  0.00           N  
ATOM   2216  H   GLY A 150     -14.045  12.209 -18.427  1.00  0.00           H  
ATOM   2217  CA  GLY A 150     -12.375  12.549 -17.143  1.00  0.00           C  
ATOM   2218  HA2 GLY A 150     -11.378  12.140 -16.987  1.00  0.00           H  
ATOM   2219  HA3 GLY A 150     -12.209  13.515 -17.618  1.00  0.00           H  
ATOM   2220  C   GLY A 150     -13.027  12.619 -15.740  1.00  0.00           C  
ATOM   2221  O   GLY A 150     -14.120  13.130 -15.559  1.00  0.00           O  
ATOM   2222  N   VAL A 151     -12.342  12.167 -14.710  1.00  0.00           N  
ATOM   2223  H   VAL A 151     -11.371  11.960 -14.892  1.00  0.00           H  
ATOM   2224  CA  VAL A 151     -12.804  12.411 -13.299  1.00  0.00           C  
ATOM   2225  HA  VAL A 151     -13.868  12.244 -13.130  1.00  0.00           H  
ATOM   2226  CB  VAL A 151     -11.982  11.453 -12.379  1.00  0.00           C  
ATOM   2227  HB  VAL A 151     -10.913  11.611 -12.520  1.00  0.00           H  
ATOM   2228  CG1 VAL A 151     -12.300  11.663 -10.918  1.00  0.00           C  
ATOM   2229 HG11 VAL A 151     -11.625  11.046 -10.323  1.00  0.00           H  
ATOM   2230 HG12 VAL A 151     -12.068  12.701 -10.680  1.00  0.00           H  
ATOM   2231 HG13 VAL A 151     -13.350  11.461 -10.705  1.00  0.00           H  
ATOM   2232  CG2 VAL A 151     -12.320   9.984 -12.791  1.00  0.00           C  
ATOM   2233 HG21 VAL A 151     -11.660   9.248 -12.332  1.00  0.00           H  
ATOM   2234 HG22 VAL A 151     -13.325   9.875 -12.380  1.00  0.00           H  
ATOM   2235 HG23 VAL A 151     -12.312   9.907 -13.878  1.00  0.00           H  
ATOM   2236  C   VAL A 151     -12.469  13.891 -12.994  1.00  0.00           C  
ATOM   2237  O   VAL A 151     -11.254  14.153 -13.112  1.00  0.00           O  
ATOM   2238  N   VAL A 152     -13.462  14.746 -12.714  1.00  0.00           N  
ATOM   2239  H   VAL A 152     -14.388  14.347 -12.649  1.00  0.00           H  
ATOM   2240  CA  VAL A 152     -13.264  16.232 -12.554  1.00  0.00           C  
ATOM   2241  HA  VAL A 152     -12.701  16.472 -13.457  1.00  0.00           H  
ATOM   2242  CB  VAL A 152     -14.661  17.018 -12.731  1.00  0.00           C  
ATOM   2243  HB  VAL A 152     -15.207  16.665 -13.605  1.00  0.00           H  
ATOM   2244  CG1 VAL A 152     -15.547  16.688 -11.582  1.00  0.00           C  
ATOM   2245 HG11 VAL A 152     -16.442  17.311 -11.578  1.00  0.00           H  
ATOM   2246 HG12 VAL A 152     -15.858  15.649 -11.696  1.00  0.00           H  
ATOM   2247 HG13 VAL A 152     -15.033  16.778 -10.626  1.00  0.00           H  
ATOM   2248  CG2 VAL A 152     -14.489  18.554 -12.900  1.00  0.00           C  
ATOM   2249 HG21 VAL A 152     -13.659  18.671 -13.597  1.00  0.00           H  
ATOM   2250 HG22 VAL A 152     -15.412  19.031 -13.231  1.00  0.00           H  
ATOM   2251 HG23 VAL A 152     -14.252  18.891 -11.891  1.00  0.00           H  
ATOM   2252  C   VAL A 152     -12.601  16.545 -11.165  1.00  0.00           C  
ATOM   2253  O   VAL A 152     -12.680  15.793 -10.235  1.00  0.00           O  
ATOM   2254  N   HIE A 153     -11.639  17.387 -11.249  1.00  0.00           N  
ATOM   2255  H   HIE A 153     -11.545  17.960 -12.076  1.00  0.00           H  
ATOM   2256  CA  HIE A 153     -10.636  17.697 -10.205  1.00  0.00           C  
ATOM   2257  HA  HIE A 153      -9.897  18.337 -10.687  1.00  0.00           H  
ATOM   2258  CB  HIE A 153     -11.254  18.363  -8.929  1.00  0.00           C  
ATOM   2259  HB2 HIE A 153     -11.931  17.616  -8.515  1.00  0.00           H  
ATOM   2260  HB3 HIE A 153     -10.463  18.377  -8.179  1.00  0.00           H  
ATOM   2261  CG  HIE A 153     -11.953  19.676  -9.077  1.00  0.00           C  
ATOM   2262  ND1 HIE A 153     -12.752  20.294  -8.147  1.00  0.00           N  
ATOM   2263  CE1 HIE A 153     -12.912  21.575  -8.567  1.00  0.00           C  
ATOM   2264  HE1 HIE A 153     -13.456  22.352  -8.050  1.00  0.00           H  
ATOM   2265  NE2 HIE A 153     -12.313  21.750  -9.751  1.00  0.00           N  
ATOM   2266  HE2 HIE A 153     -12.419  22.610 -10.270  1.00  0.00           H  
ATOM   2267  CD2 HIE A 153     -11.652  20.586 -10.068  1.00  0.00           C  
ATOM   2268  HD2 HIE A 153     -10.820  20.422 -10.736  1.00  0.00           H  
ATOM   2269  C   HIE A 153      -9.730  16.506  -9.857  1.00  0.00           C  
ATOM   2270  O   HIE A 153      -9.113  16.389  -8.809  1.00  0.00           O  
ATOM   2271  N   ALA A 154      -9.551  15.584 -10.821  1.00  0.00           N  
ATOM   2272  H   ALA A 154     -10.050  15.729 -11.687  1.00  0.00           H  
ATOM   2273  CA  ALA A 154      -8.527  14.561 -10.799  1.00  0.00           C  
ATOM   2274  HA  ALA A 154      -7.763  14.944 -10.121  1.00  0.00           H  
ATOM   2275  CB  ALA A 154      -9.110  13.289 -10.261  1.00  0.00           C  
ATOM   2276  HB1 ALA A 154      -9.419  13.341  -9.218  1.00  0.00           H  
ATOM   2277  HB2 ALA A 154      -9.969  13.008 -10.873  1.00  0.00           H  
ATOM   2278  HB3 ALA A 154      -8.297  12.563 -10.275  1.00  0.00           H  
ATOM   2279  C   ALA A 154      -7.919  14.401 -12.210  1.00  0.00           C  
ATOM   2280  O   ALA A 154      -7.944  13.385 -12.895  1.00  0.00           O  
ATOM   2281  N   ALA A 155      -7.345  15.474 -12.691  1.00  0.00           N  
ATOM   2282  H   ALA A 155      -7.336  16.294 -12.101  1.00  0.00           H  
ATOM   2283  CA  ALA A 155      -6.769  15.599 -14.007  1.00  0.00           C  
ATOM   2284  HA  ALA A 155      -7.487  15.300 -14.772  1.00  0.00           H  
ATOM   2285  CB  ALA A 155      -6.483  17.067 -14.380  1.00  0.00           C  
ATOM   2286  HB1 ALA A 155      -6.174  17.139 -15.423  1.00  0.00           H  
ATOM   2287  HB2 ALA A 155      -7.324  17.715 -14.135  1.00  0.00           H  
ATOM   2288  HB3 ALA A 155      -5.625  17.422 -13.808  1.00  0.00           H  
ATOM   2289  C   ALA A 155      -5.532  14.719 -14.367  1.00  0.00           C  
ATOM   2290  O   ALA A 155      -5.628  14.133 -15.444  1.00  0.00           O  
ATOM   2291  N   PRO A 156      -4.574  14.534 -13.451  1.00  0.00           N  
ATOM   2292  CD  PRO A 156      -4.312  15.119 -12.130  1.00  0.00           C  
ATOM   2293  HD2 PRO A 156      -5.152  14.840 -11.492  1.00  0.00           H  
ATOM   2294  HD3 PRO A 156      -4.336  16.202 -12.242  1.00  0.00           H  
ATOM   2295  CG  PRO A 156      -2.982  14.576 -11.608  1.00  0.00           C  
ATOM   2296  HG2 PRO A 156      -3.239  13.713 -10.994  1.00  0.00           H  
ATOM   2297  HG3 PRO A 156      -2.328  15.308 -11.136  1.00  0.00           H  
ATOM   2298  CB  PRO A 156      -2.337  13.968 -12.877  1.00  0.00           C  
ATOM   2299  HB2 PRO A 156      -1.889  12.987 -12.721  1.00  0.00           H  
ATOM   2300  HB3 PRO A 156      -1.503  14.514 -13.318  1.00  0.00           H  
ATOM   2301  CA  PRO A 156      -3.453  13.679 -13.845  1.00  0.00           C  
ATOM   2302  HA  PRO A 156      -3.046  14.011 -14.801  1.00  0.00           H  
ATOM   2303  C   PRO A 156      -3.809  12.167 -13.835  1.00  0.00           C  
ATOM   2304  O   PRO A 156      -3.225  11.474 -14.561  1.00  0.00           O  
ATOM   2305  N   TYR A 157      -4.605  11.789 -12.847  1.00  0.00           N  
ATOM   2306  H   TYR A 157      -4.962  12.538 -12.271  1.00  0.00           H  
ATOM   2307  CA  TYR A 157      -5.132  10.448 -12.699  1.00  0.00           C  
ATOM   2308  HA  TYR A 157      -4.387   9.679 -12.498  1.00  0.00           H  
ATOM   2309  CB  TYR A 157      -6.039  10.414 -11.433  1.00  0.00           C  
ATOM   2310  HB2 TYR A 157      -5.379  10.680 -10.608  1.00  0.00           H  
ATOM   2311  HB3 TYR A 157      -6.853  11.131 -11.542  1.00  0.00           H  
ATOM   2312  CG  TYR A 157      -6.635   9.034 -11.307  1.00  0.00           C  
ATOM   2313  CD1 TYR A 157      -5.836   7.928 -10.954  1.00  0.00           C  
ATOM   2314  HD1 TYR A 157      -4.776   8.037 -10.779  1.00  0.00           H  
ATOM   2315  CE1 TYR A 157      -6.409   6.605 -10.851  1.00  0.00           C  
ATOM   2316  HE1 TYR A 157      -5.775   5.747 -10.692  1.00  0.00           H  
ATOM   2317  CZ  TYR A 157      -7.761   6.468 -11.097  1.00  0.00           C  
ATOM   2318  OH  TYR A 157      -8.269   5.191 -11.107  1.00  0.00           O  
ATOM   2319  HH  TYR A 157      -8.014   4.715 -10.314  1.00  0.00           H  
ATOM   2320  CE2 TYR A 157      -8.588   7.517 -11.338  1.00  0.00           C  
ATOM   2321  HE2 TYR A 157      -9.657   7.372 -11.384  1.00  0.00           H  
ATOM   2322  CD2 TYR A 157      -8.000   8.807 -11.597  1.00  0.00           C  
ATOM   2323  HD2 TYR A 157      -8.663   9.628 -11.825  1.00  0.00           H  
ATOM   2324  C   TYR A 157      -5.939  10.079 -13.971  1.00  0.00           C  
ATOM   2325  O   TYR A 157      -5.700   9.020 -14.526  1.00  0.00           O  
ATOM   2326  N   SER A 158      -6.798  10.977 -14.471  1.00  0.00           N  
ATOM   2327  H   SER A 158      -7.153  11.719 -13.885  1.00  0.00           H  
ATOM   2328  CA  SER A 158      -7.556  10.755 -15.730  1.00  0.00           C  
ATOM   2329  HA  SER A 158      -7.910   9.736 -15.567  1.00  0.00           H  
ATOM   2330  CB  SER A 158      -8.711  11.778 -15.888  1.00  0.00           C  
ATOM   2331  HB2 SER A 158      -8.399  12.818 -15.986  1.00  0.00           H  
ATOM   2332  HB3 SER A 158      -9.267  11.593 -16.807  1.00  0.00           H  
ATOM   2333  OG  SER A 158      -9.581  11.875 -14.684  1.00  0.00           O  
ATOM   2334  HG  SER A 158      -9.311  12.552 -14.059  1.00  0.00           H  
ATOM   2335  C   SER A 158      -6.580  10.758 -16.906  1.00  0.00           C  
ATOM   2336  O   SER A 158      -6.705   9.895 -17.717  1.00  0.00           O  
ATOM   2337  N   ALA A 159      -5.562  11.622 -16.971  1.00  0.00           N  
ATOM   2338  H   ALA A 159      -5.448  12.331 -16.263  1.00  0.00           H  
ATOM   2339  CA  ALA A 159      -4.689  11.586 -18.140  1.00  0.00           C  
ATOM   2340  HA  ALA A 159      -5.275  11.694 -19.052  1.00  0.00           H  
ATOM   2341  CB  ALA A 159      -3.914  12.920 -18.121  1.00  0.00           C  
ATOM   2342  HB1 ALA A 159      -2.986  12.799 -17.562  1.00  0.00           H  
ATOM   2343  HB2 ALA A 159      -3.711  13.185 -19.158  1.00  0.00           H  
ATOM   2344  HB3 ALA A 159      -4.546  13.707 -17.711  1.00  0.00           H  
ATOM   2345  C   ALA A 159      -3.778  10.361 -18.291  1.00  0.00           C  
ATOM   2346  O   ALA A 159      -3.524   9.821 -19.371  1.00  0.00           O  
ATOM   2347  N   SER A 160      -3.318   9.850 -17.158  1.00  0.00           N  
ATOM   2348  H   SER A 160      -3.705  10.392 -16.398  1.00  0.00           H  
ATOM   2349  CA  SER A 160      -2.474   8.661 -17.055  1.00  0.00           C  
ATOM   2350  HA  SER A 160      -1.766   8.760 -17.877  1.00  0.00           H  
ATOM   2351  CB  SER A 160      -1.674   8.665 -15.760  1.00  0.00           C  
ATOM   2352  HB2 SER A 160      -1.149   7.711 -15.695  1.00  0.00           H  
ATOM   2353  HB3 SER A 160      -0.974   9.494 -15.661  1.00  0.00           H  
ATOM   2354  OG  SER A 160      -2.462   8.755 -14.572  1.00  0.00           O  
ATOM   2355  HG  SER A 160      -2.677   9.670 -14.375  1.00  0.00           H  
ATOM   2356  C   SER A 160      -3.237   7.327 -17.194  1.00  0.00           C  
ATOM   2357  O   SER A 160      -2.761   6.574 -18.021  1.00  0.00           O  
ATOM   2358  N   LYS A 161      -4.301   7.079 -16.437  1.00  0.00           N  
ATOM   2359  H   LYS A 161      -4.483   7.692 -15.655  1.00  0.00           H  
ATOM   2360  CA  LYS A 161      -5.169   5.947 -16.822  1.00  0.00           C  
ATOM   2361  HA  LYS A 161      -4.690   4.968 -16.784  1.00  0.00           H  
ATOM   2362  CB  LYS A 161      -6.379   5.756 -15.932  1.00  0.00           C  
ATOM   2363  HB2 LYS A 161      -6.973   6.667 -16.013  1.00  0.00           H  
ATOM   2364  HB3 LYS A 161      -6.991   4.997 -16.419  1.00  0.00           H  
ATOM   2365  CG  LYS A 161      -6.014   5.486 -14.508  1.00  0.00           C  
ATOM   2366  HG2 LYS A 161      -5.084   5.987 -14.242  1.00  0.00           H  
ATOM   2367  HG3 LYS A 161      -6.848   5.862 -13.915  1.00  0.00           H  
ATOM   2368  CD  LYS A 161      -5.934   4.001 -14.368  1.00  0.00           C  
ATOM   2369  HD2 LYS A 161      -6.877   3.598 -14.739  1.00  0.00           H  
ATOM   2370  HD3 LYS A 161      -5.129   3.642 -15.009  1.00  0.00           H  
ATOM   2371  CE  LYS A 161      -5.611   3.564 -12.911  1.00  0.00           C  
ATOM   2372  HE2 LYS A 161      -4.612   3.929 -12.669  1.00  0.00           H  
ATOM   2373  HE3 LYS A 161      -6.284   4.191 -12.326  1.00  0.00           H  
ATOM   2374  NZ  LYS A 161      -5.788   2.141 -12.582  1.00  0.00           N1+
ATOM   2375  HZ1 LYS A 161      -5.144   1.597 -13.139  1.00  0.00           H  
ATOM   2376  HZ2 LYS A 161      -5.579   1.890 -11.627  1.00  0.00           H  
ATOM   2377  HZ3 LYS A 161      -6.677   1.741 -12.846  1.00  0.00           H  
ATOM   2378  C   LYS A 161      -5.615   5.975 -18.289  1.00  0.00           C  
ATOM   2379  O   LYS A 161      -5.785   4.948 -18.920  1.00  0.00           O  
ATOM   2380  N   HID A 162      -5.808   7.154 -18.891  1.00  0.00           N  
ATOM   2381  H   HID A 162      -5.663   7.952 -18.290  1.00  0.00           H  
ATOM   2382  CA  HID A 162      -6.129   7.354 -20.352  1.00  0.00           C  
ATOM   2383  HA  HID A 162      -7.076   6.846 -20.534  1.00  0.00           H  
ATOM   2384  CB  HID A 162      -6.436   8.742 -20.765  1.00  0.00           C  
ATOM   2385  HB2 HID A 162      -6.088   9.431 -19.995  1.00  0.00           H  
ATOM   2386  HB3 HID A 162      -6.061   8.963 -21.764  1.00  0.00           H  
ATOM   2387  CG  HID A 162      -7.943   9.018 -20.940  1.00  0.00           C  
ATOM   2388  ND1 HID A 162      -8.798   9.253 -19.918  1.00  0.00           N  
ATOM   2389  HD1 HID A 162      -8.586   9.169 -18.934  1.00  0.00           H  
ATOM   2390  CE1 HID A 162      -9.992   9.515 -20.408  1.00  0.00           C  
ATOM   2391  HE1 HID A 162     -10.889   9.800 -19.877  1.00  0.00           H  
ATOM   2392  NE2 HID A 162      -9.931   9.540 -21.762  1.00  0.00           N  
ATOM   2393  CD2 HID A 162      -8.596   9.214 -22.104  1.00  0.00           C  
ATOM   2394  HD2 HID A 162      -8.172   9.152 -23.096  1.00  0.00           H  
ATOM   2395  C   HID A 162      -5.058   6.746 -21.216  1.00  0.00           C  
ATOM   2396  O   HID A 162      -5.312   5.988 -22.137  1.00  0.00           O  
ATOM   2397  N   GLY A 163      -3.816   7.064 -20.872  1.00  0.00           N  
ATOM   2398  H   GLY A 163      -3.689   7.742 -20.134  1.00  0.00           H  
ATOM   2399  CA  GLY A 163      -2.598   6.545 -21.452  1.00  0.00           C  
ATOM   2400  HA2 GLY A 163      -2.504   6.849 -22.493  1.00  0.00           H  
ATOM   2401  HA3 GLY A 163      -1.722   7.024 -21.013  1.00  0.00           H  
ATOM   2402  C   GLY A 163      -2.517   4.969 -21.261  1.00  0.00           C  
ATOM   2403  O   GLY A 163      -2.053   4.278 -22.198  1.00  0.00           O  
ATOM   2404  N   VAL A 164      -3.008   4.300 -20.245  1.00  0.00           N  
ATOM   2405  H   VAL A 164      -3.377   4.851 -19.483  1.00  0.00           H  
ATOM   2406  CA  VAL A 164      -3.134   2.802 -20.131  1.00  0.00           C  
ATOM   2407  HA  VAL A 164      -2.158   2.409 -20.417  1.00  0.00           H  
ATOM   2408  CB  VAL A 164      -3.436   2.406 -18.692  1.00  0.00           C  
ATOM   2409  HB  VAL A 164      -4.445   2.715 -18.423  1.00  0.00           H  
ATOM   2410  CG1 VAL A 164      -3.380   0.896 -18.547  1.00  0.00           C  
ATOM   2411 HG11 VAL A 164      -2.693   0.501 -19.295  1.00  0.00           H  
ATOM   2412 HG12 VAL A 164      -2.993   0.770 -17.536  1.00  0.00           H  
ATOM   2413 HG13 VAL A 164      -4.343   0.413 -18.717  1.00  0.00           H  
ATOM   2414  CG2 VAL A 164      -2.359   3.060 -17.814  1.00  0.00           C  
ATOM   2415 HG21 VAL A 164      -2.198   2.548 -16.866  1.00  0.00           H  
ATOM   2416 HG22 VAL A 164      -1.452   3.105 -18.417  1.00  0.00           H  
ATOM   2417 HG23 VAL A 164      -2.657   4.090 -17.620  1.00  0.00           H  
ATOM   2418  C   VAL A 164      -4.203   2.259 -21.135  1.00  0.00           C  
ATOM   2419  O   VAL A 164      -3.977   1.130 -21.659  1.00  0.00           O  
ATOM   2420  N   VAL A 165      -5.246   2.991 -21.460  1.00  0.00           N  
ATOM   2421  H   VAL A 165      -5.469   3.823 -20.933  1.00  0.00           H  
ATOM   2422  CA  VAL A 165      -6.152   2.605 -22.567  1.00  0.00           C  
ATOM   2423  HA  VAL A 165      -6.374   1.543 -22.470  1.00  0.00           H  
ATOM   2424  CB  VAL A 165      -7.420   3.433 -22.570  1.00  0.00           C  
ATOM   2425  HB  VAL A 165      -7.239   4.489 -22.768  1.00  0.00           H  
ATOM   2426  CG1 VAL A 165      -8.404   3.051 -23.713  1.00  0.00           C  
ATOM   2427 HG11 VAL A 165      -8.008   3.277 -24.702  1.00  0.00           H  
ATOM   2428 HG12 VAL A 165      -8.689   2.002 -23.789  1.00  0.00           H  
ATOM   2429 HG13 VAL A 165      -9.379   3.538 -23.680  1.00  0.00           H  
ATOM   2430  CG2 VAL A 165      -8.199   3.373 -21.203  1.00  0.00           C  
ATOM   2431 HG21 VAL A 165      -8.285   2.398 -20.722  1.00  0.00           H  
ATOM   2432 HG22 VAL A 165      -7.684   3.909 -20.406  1.00  0.00           H  
ATOM   2433 HG23 VAL A 165      -9.214   3.764 -21.259  1.00  0.00           H  
ATOM   2434  C   VAL A 165      -5.430   2.704 -23.846  1.00  0.00           C  
ATOM   2435  O   VAL A 165      -5.587   1.828 -24.660  1.00  0.00           O  
ATOM   2436  N   GLY A 166      -4.527   3.710 -24.075  1.00  0.00           N  
ATOM   2437  H   GLY A 166      -4.380   4.353 -23.311  1.00  0.00           H  
ATOM   2438  CA  GLY A 166      -3.702   3.797 -25.249  1.00  0.00           C  
ATOM   2439  HA2 GLY A 166      -4.269   3.891 -26.175  1.00  0.00           H  
ATOM   2440  HA3 GLY A 166      -3.160   4.741 -25.203  1.00  0.00           H  
ATOM   2441  C   GLY A 166      -2.762   2.609 -25.454  1.00  0.00           C  
ATOM   2442  O   GLY A 166      -2.842   1.863 -26.457  1.00  0.00           O  
ATOM   2443  N   PHE A 167      -2.035   2.185 -24.431  1.00  0.00           N  
ATOM   2444  H   PHE A 167      -2.067   2.806 -23.635  1.00  0.00           H  
ATOM   2445  CA  PHE A 167      -1.058   1.092 -24.491  1.00  0.00           C  
ATOM   2446  HA  PHE A 167      -0.428   1.016 -25.377  1.00  0.00           H  
ATOM   2447  CB  PHE A 167      -0.188   1.128 -23.245  1.00  0.00           C  
ATOM   2448  HB2 PHE A 167       0.409   2.036 -23.333  1.00  0.00           H  
ATOM   2449  HB3 PHE A 167      -0.858   1.235 -22.391  1.00  0.00           H  
ATOM   2450  CG  PHE A 167       0.748   0.010 -23.050  1.00  0.00           C  
ATOM   2451  CD1 PHE A 167       1.921  -0.105 -23.808  1.00  0.00           C  
ATOM   2452  HD1 PHE A 167       2.195   0.686 -24.489  1.00  0.00           H  
ATOM   2453  CE1 PHE A 167       2.926  -1.099 -23.443  1.00  0.00           C  
ATOM   2454  HE1 PHE A 167       3.877  -1.174 -23.950  1.00  0.00           H  
ATOM   2455  CZ  PHE A 167       2.714  -1.958 -22.384  1.00  0.00           C  
ATOM   2456  HZ  PHE A 167       3.409  -2.752 -22.155  1.00  0.00           H  
ATOM   2457  CE2 PHE A 167       1.458  -1.899 -21.689  1.00  0.00           C  
ATOM   2458  HE2 PHE A 167       1.256  -2.631 -20.922  1.00  0.00           H  
ATOM   2459  CD2 PHE A 167       0.560  -0.857 -21.954  1.00  0.00           C  
ATOM   2460  HD2 PHE A 167      -0.269  -0.673 -21.286  1.00  0.00           H  
ATOM   2461  C   PHE A 167      -1.848  -0.239 -24.623  1.00  0.00           C  
ATOM   2462  O   PHE A 167      -1.424  -1.060 -25.400  1.00  0.00           O  
ATOM   2463  N   THR A 168      -3.042  -0.394 -23.981  1.00  0.00           N  
ATOM   2464  H   THR A 168      -3.340   0.408 -23.444  1.00  0.00           H  
ATOM   2465  CA  THR A 168      -3.815  -1.614 -24.150  1.00  0.00           C  
ATOM   2466  HA  THR A 168      -3.122  -2.418 -23.905  1.00  0.00           H  
ATOM   2467  CB  THR A 168      -4.981  -1.497 -23.175  1.00  0.00           C  
ATOM   2468  HB  THR A 168      -5.590  -0.629 -23.428  1.00  0.00           H  
ATOM   2469  CG2 THR A 168      -6.054  -2.588 -23.359  1.00  0.00           C  
ATOM   2470 HG21 THR A 168      -5.443  -3.484 -23.467  1.00  0.00           H  
ATOM   2471 HG22 THR A 168      -6.817  -2.603 -22.581  1.00  0.00           H  
ATOM   2472 HG23 THR A 168      -6.633  -2.408 -24.265  1.00  0.00           H  
ATOM   2473  OG1 THR A 168      -4.516  -1.533 -21.889  1.00  0.00           O  
ATOM   2474  HG1 THR A 168      -4.421  -0.613 -21.631  1.00  0.00           H  
ATOM   2475  C   THR A 168      -4.351  -1.812 -25.586  1.00  0.00           C  
ATOM   2476  O   THR A 168      -4.366  -2.973 -26.102  1.00  0.00           O  
ATOM   2477  N   LYS A 169      -4.672  -0.748 -26.304  1.00  0.00           N  
ATOM   2478  H   LYS A 169      -4.676   0.182 -25.907  1.00  0.00           H  
ATOM   2479  CA  LYS A 169      -4.923  -0.812 -27.714  1.00  0.00           C  
ATOM   2480  HA  LYS A 169      -5.460  -1.729 -27.955  1.00  0.00           H  
ATOM   2481  CB  LYS A 169      -5.774   0.343 -28.232  1.00  0.00           C  
ATOM   2482  HB2 LYS A 169      -5.251   1.233 -27.881  1.00  0.00           H  
ATOM   2483  HB3 LYS A 169      -5.749   0.309 -29.321  1.00  0.00           H  
ATOM   2484  CG  LYS A 169      -7.264   0.309 -27.695  1.00  0.00           C  
ATOM   2485  HG2 LYS A 169      -7.624  -0.697 -27.911  1.00  0.00           H  
ATOM   2486  HG3 LYS A 169      -7.297   0.454 -26.616  1.00  0.00           H  
ATOM   2487  CD  LYS A 169      -8.159   1.398 -28.308  1.00  0.00           C  
ATOM   2488  HD2 LYS A 169      -7.680   2.377 -28.295  1.00  0.00           H  
ATOM   2489  HD3 LYS A 169      -8.368   1.044 -29.317  1.00  0.00           H  
ATOM   2490  CE  LYS A 169      -9.465   1.453 -27.543  1.00  0.00           C  
ATOM   2491  HE2 LYS A 169      -9.854   0.449 -27.373  1.00  0.00           H  
ATOM   2492  HE3 LYS A 169      -9.244   1.847 -26.551  1.00  0.00           H  
ATOM   2493  NZ  LYS A 169     -10.459   2.283 -28.204  1.00  0.00           N1+
ATOM   2494  HZ1 LYS A 169     -10.119   3.161 -28.569  1.00  0.00           H  
ATOM   2495  HZ2 LYS A 169     -10.861   1.812 -29.002  1.00  0.00           H  
ATOM   2496  HZ3 LYS A 169     -11.300   2.410 -27.660  1.00  0.00           H  
ATOM   2497  C   LYS A 169      -3.648  -1.065 -28.532  1.00  0.00           C  
ATOM   2498  O   LYS A 169      -3.636  -1.915 -29.443  1.00  0.00           O  
ATOM   2499  N   ALA A 170      -2.598  -0.297 -28.363  1.00  0.00           N  
ATOM   2500  H   ALA A 170      -2.703   0.456 -27.699  1.00  0.00           H  
ATOM   2501  CA  ALA A 170      -1.458  -0.219 -29.266  1.00  0.00           C  
ATOM   2502  HA  ALA A 170      -1.805  -0.248 -30.299  1.00  0.00           H  
ATOM   2503  CB  ALA A 170      -0.641   1.012 -28.938  1.00  0.00           C  
ATOM   2504  HB1 ALA A 170      -1.223   1.910 -29.143  1.00  0.00           H  
ATOM   2505  HB2 ALA A 170      -0.414   0.983 -27.873  1.00  0.00           H  
ATOM   2506  HB3 ALA A 170       0.305   0.973 -29.479  1.00  0.00           H  
ATOM   2507  C   ALA A 170      -0.545  -1.492 -29.096  1.00  0.00           C  
ATOM   2508  O   ALA A 170      -0.064  -2.071 -30.040  1.00  0.00           O  
ATOM   2509  N   LEU A 171      -0.411  -2.002 -27.851  1.00  0.00           N  
ATOM   2510  H   LEU A 171      -0.902  -1.607 -27.062  1.00  0.00           H  
ATOM   2511  CA  LEU A 171       0.333  -3.249 -27.589  1.00  0.00           C  
ATOM   2512  HA  LEU A 171       1.200  -3.358 -28.243  1.00  0.00           H  
ATOM   2513  CB  LEU A 171       0.906  -3.203 -26.201  1.00  0.00           C  
ATOM   2514  HB2 LEU A 171       1.592  -2.356 -26.233  1.00  0.00           H  
ATOM   2515  HB3 LEU A 171       0.138  -3.139 -25.431  1.00  0.00           H  
ATOM   2516  CG  LEU A 171       1.763  -4.505 -25.882  1.00  0.00           C  
ATOM   2517  HG  LEU A 171       1.356  -5.367 -26.409  1.00  0.00           H  
ATOM   2518  CD1 LEU A 171       3.211  -4.222 -26.111  1.00  0.00           C  
ATOM   2519 HD11 LEU A 171       3.813  -5.085 -25.825  1.00  0.00           H  
ATOM   2520 HD12 LEU A 171       3.426  -4.016 -27.160  1.00  0.00           H  
ATOM   2521 HD13 LEU A 171       3.472  -3.468 -25.369  1.00  0.00           H  
ATOM   2522  CD2 LEU A 171       1.703  -4.812 -24.375  1.00  0.00           C  
ATOM   2523 HD21 LEU A 171       2.484  -5.471 -23.997  1.00  0.00           H  
ATOM   2524 HD22 LEU A 171       1.748  -3.880 -23.814  1.00  0.00           H  
ATOM   2525 HD23 LEU A 171       0.735  -5.285 -24.209  1.00  0.00           H  
ATOM   2526  C   LEU A 171      -0.477  -4.493 -28.007  1.00  0.00           C  
ATOM   2527  O   LEU A 171       0.035  -5.468 -28.566  1.00  0.00           O  
ATOM   2528  N   GLY A 172      -1.798  -4.421 -27.905  1.00  0.00           N  
ATOM   2529  H   GLY A 172      -2.131  -3.532 -27.560  1.00  0.00           H  
ATOM   2530  CA  GLY A 172      -2.744  -5.425 -28.471  1.00  0.00           C  
ATOM   2531  HA2 GLY A 172      -2.433  -6.430 -28.186  1.00  0.00           H  
ATOM   2532  HA3 GLY A 172      -3.804  -5.329 -28.236  1.00  0.00           H  
ATOM   2533  C   GLY A 172      -2.716  -5.517 -29.979  1.00  0.00           C  
ATOM   2534  O   GLY A 172      -2.633  -6.657 -30.407  1.00  0.00           O  
ATOM   2535  N   LEU A 173      -2.676  -4.460 -30.764  1.00  0.00           N  
ATOM   2536  H   LEU A 173      -2.803  -3.561 -30.322  1.00  0.00           H  
ATOM   2537  CA  LEU A 173      -2.592  -4.518 -32.206  1.00  0.00           C  
ATOM   2538  HA  LEU A 173      -3.253  -5.311 -32.555  1.00  0.00           H  
ATOM   2539  CB  LEU A 173      -3.237  -3.315 -32.894  1.00  0.00           C  
ATOM   2540  HB2 LEU A 173      -2.543  -2.477 -32.815  1.00  0.00           H  
ATOM   2541  HB3 LEU A 173      -3.238  -3.470 -33.972  1.00  0.00           H  
ATOM   2542  CG  LEU A 173      -4.738  -3.005 -32.645  1.00  0.00           C  
ATOM   2543  HG  LEU A 173      -4.732  -2.521 -31.669  1.00  0.00           H  
ATOM   2544  CD1 LEU A 173      -5.230  -1.983 -33.715  1.00  0.00           C  
ATOM   2545 HD11 LEU A 173      -4.458  -1.222 -33.830  1.00  0.00           H  
ATOM   2546 HD12 LEU A 173      -5.447  -2.559 -34.616  1.00  0.00           H  
ATOM   2547 HD13 LEU A 173      -6.190  -1.604 -33.364  1.00  0.00           H  
ATOM   2548  CD2 LEU A 173      -5.652  -4.161 -32.654  1.00  0.00           C  
ATOM   2549 HD21 LEU A 173      -5.382  -4.854 -31.857  1.00  0.00           H  
ATOM   2550 HD22 LEU A 173      -6.611  -3.769 -32.315  1.00  0.00           H  
ATOM   2551 HD23 LEU A 173      -5.812  -4.575 -33.650  1.00  0.00           H  
ATOM   2552  C   LEU A 173      -1.259  -4.920 -32.758  1.00  0.00           C  
ATOM   2553  O   LEU A 173      -1.192  -5.568 -33.798  1.00  0.00           O  
ATOM   2554  N   GLU A 174      -0.240  -4.725 -31.958  1.00  0.00           N  
ATOM   2555  H   GLU A 174      -0.437  -4.427 -31.013  1.00  0.00           H  
ATOM   2556  CA  GLU A 174       1.185  -5.094 -32.270  1.00  0.00           C  
ATOM   2557  HA  GLU A 174       1.385  -4.924 -33.328  1.00  0.00           H  
ATOM   2558  CB  GLU A 174       2.130  -4.071 -31.572  1.00  0.00           C  
ATOM   2559  HB2 GLU A 174       1.929  -3.077 -31.970  1.00  0.00           H  
ATOM   2560  HB3 GLU A 174       1.970  -3.927 -30.503  1.00  0.00           H  
ATOM   2561  CG  GLU A 174       3.658  -4.386 -31.860  1.00  0.00           C  
ATOM   2562  HG2 GLU A 174       3.916  -5.416 -31.614  1.00  0.00           H  
ATOM   2563  HG3 GLU A 174       3.794  -4.287 -32.936  1.00  0.00           H  
ATOM   2564  CD  GLU A 174       4.526  -3.473 -30.987  1.00  0.00           C  
ATOM   2565  OE1 GLU A 174       4.250  -2.236 -31.012  1.00  0.00           O  
ATOM   2566  OE2 GLU A 174       5.551  -3.912 -30.340  1.00  0.00           O  
ATOM   2567  C   GLU A 174       1.496  -6.586 -32.001  1.00  0.00           C  
ATOM   2568  O   GLU A 174       2.440  -7.147 -32.553  1.00  0.00           O  
ATOM   2569  N   LEU A 175       0.642  -7.205 -31.234  1.00  0.00           N  
ATOM   2570  H   LEU A 175      -0.135  -6.642 -30.916  1.00  0.00           H  
ATOM   2571  CA  LEU A 175       0.752  -8.595 -30.819  1.00  0.00           C  
ATOM   2572  HA  LEU A 175       1.668  -9.066 -31.176  1.00  0.00           H  
ATOM   2573  CB  LEU A 175       0.921  -8.640 -29.317  1.00  0.00           C  
ATOM   2574  HB2 LEU A 175      -0.017  -8.286 -28.889  1.00  0.00           H  
ATOM   2575  HB3 LEU A 175       1.044  -9.681 -29.017  1.00  0.00           H  
ATOM   2576  CG  LEU A 175       2.146  -7.937 -28.727  1.00  0.00           C  
ATOM   2577  HG  LEU A 175       2.108  -6.885 -29.009  1.00  0.00           H  
ATOM   2578  CD1 LEU A 175       1.951  -8.036 -27.174  1.00  0.00           C  
ATOM   2579 HD11 LEU A 175       0.949  -7.776 -26.835  1.00  0.00           H  
ATOM   2580 HD12 LEU A 175       2.141  -9.090 -26.972  1.00  0.00           H  
ATOM   2581 HD13 LEU A 175       2.782  -7.569 -26.645  1.00  0.00           H  
ATOM   2582  CD2 LEU A 175       3.479  -8.666 -29.049  1.00  0.00           C  
ATOM   2583 HD21 LEU A 175       4.242  -8.191 -28.432  1.00  0.00           H  
ATOM   2584 HD22 LEU A 175       3.432  -9.697 -28.697  1.00  0.00           H  
ATOM   2585 HD23 LEU A 175       3.684  -8.462 -30.100  1.00  0.00           H  
ATOM   2586  C   LEU A 175      -0.368  -9.492 -31.288  1.00  0.00           C  
ATOM   2587  O   LEU A 175      -0.357 -10.684 -30.937  1.00  0.00           O  
ATOM   2588  N   ALA A 176      -1.307  -9.076 -32.102  1.00  0.00           N  
ATOM   2589  H   ALA A 176      -1.190  -8.108 -32.364  1.00  0.00           H  
ATOM   2590  CA  ALA A 176      -2.451  -9.820 -32.550  1.00  0.00           C  
ATOM   2591  HA  ALA A 176      -2.920 -10.197 -31.642  1.00  0.00           H  
ATOM   2592  CB  ALA A 176      -3.526  -8.814 -33.112  1.00  0.00           C  
ATOM   2593  HB1 ALA A 176      -4.453  -9.384 -33.062  1.00  0.00           H  
ATOM   2594  HB2 ALA A 176      -3.651  -7.902 -32.529  1.00  0.00           H  
ATOM   2595  HB3 ALA A 176      -3.412  -8.525 -34.157  1.00  0.00           H  
ATOM   2596  C   ALA A 176      -2.155 -11.065 -33.379  1.00  0.00           C  
ATOM   2597  O   ALA A 176      -2.610 -12.118 -33.038  1.00  0.00           O  
ATOM   2598  N   ARG A 177      -1.210 -11.016 -34.355  1.00  0.00           N  
ATOM   2599  H   ARG A 177      -0.915 -10.056 -34.454  1.00  0.00           H  
ATOM   2600  CA  ARG A 177      -0.663 -12.141 -35.138  1.00  0.00           C  
ATOM   2601  HA  ARG A 177      -1.620 -12.648 -35.268  1.00  0.00           H  
ATOM   2602  CB  ARG A 177       0.003 -11.752 -36.504  1.00  0.00           C  
ATOM   2603  HB2 ARG A 177      -0.615 -10.944 -36.891  1.00  0.00           H  
ATOM   2604  HB3 ARG A 177       0.968 -11.258 -36.391  1.00  0.00           H  
ATOM   2605  CG  ARG A 177      -0.004 -12.870 -37.560  1.00  0.00           C  
ATOM   2606  HG2 ARG A 177       0.320 -12.520 -38.540  1.00  0.00           H  
ATOM   2607  HG3 ARG A 177       0.796 -13.584 -37.366  1.00  0.00           H  
ATOM   2608  CD  ARG A 177      -1.308 -13.648 -37.599  1.00  0.00           C  
ATOM   2609  HD2 ARG A 177      -1.369 -14.289 -36.719  1.00  0.00           H  
ATOM   2610  HD3 ARG A 177      -2.170 -12.980 -37.594  1.00  0.00           H  
ATOM   2611  NE  ARG A 177      -1.362 -14.543 -38.739  1.00  0.00           N  
ATOM   2612  HE  ARG A 177      -0.872 -15.421 -38.643  1.00  0.00           H  
ATOM   2613  CZ  ARG A 177      -2.057 -14.447 -39.840  1.00  0.00           C  
ATOM   2614  NH1 ARG A 177      -2.658 -13.365 -40.139  1.00  0.00           N  
ATOM   2615 HH11 ARG A 177      -2.599 -12.684 -39.394  1.00  0.00           H  
ATOM   2616 HH12 ARG A 177      -3.284 -13.334 -40.930  1.00  0.00           H  
ATOM   2617  NH2 ARG A 177      -2.175 -15.406 -40.711  1.00  0.00           N  
ATOM   2618 HH21 ARG A 177      -1.668 -16.256 -40.513  1.00  0.00           H  
ATOM   2619 HH22 ARG A 177      -2.635 -15.219 -41.590  1.00  0.00           H  
ATOM   2620  C   ARG A 177       0.154 -13.044 -34.211  1.00  0.00           C  
ATOM   2621  O   ARG A 177       0.130 -14.202 -34.477  1.00  0.00           O  
ATOM   2622  N   THR A 178       0.767 -12.514 -33.136  1.00  0.00           N  
ATOM   2623  H   THR A 178       0.625 -11.520 -33.030  1.00  0.00           H  
ATOM   2624  CA  THR A 178       1.569 -13.343 -32.166  1.00  0.00           C  
ATOM   2625  HA  THR A 178       2.189 -14.104 -32.639  1.00  0.00           H  
ATOM   2626  CB  THR A 178       2.575 -12.366 -31.485  1.00  0.00           C  
ATOM   2627  HB  THR A 178       2.043 -11.540 -31.013  1.00  0.00           H  
ATOM   2628  CG2 THR A 178       3.509 -12.953 -30.409  1.00  0.00           C  
ATOM   2629 HG21 THR A 178       4.164 -13.701 -30.855  1.00  0.00           H  
ATOM   2630 HG22 THR A 178       4.189 -12.283 -29.883  1.00  0.00           H  
ATOM   2631 HG23 THR A 178       2.846 -13.566 -29.799  1.00  0.00           H  
ATOM   2632  OG1 THR A 178       3.429 -11.853 -32.455  1.00  0.00           O  
ATOM   2633  HG1 THR A 178       2.851 -11.442 -33.104  1.00  0.00           H  
ATOM   2634  C   THR A 178       0.658 -14.066 -31.206  1.00  0.00           C  
ATOM   2635  O   THR A 178       0.997 -15.094 -30.594  1.00  0.00           O  
ATOM   2636  N   GLY A 179      -0.599 -13.681 -31.079  1.00  0.00           N  
ATOM   2637  H   GLY A 179      -0.999 -12.918 -31.607  1.00  0.00           H  
ATOM   2638  CA  GLY A 179      -1.606 -14.341 -30.215  1.00  0.00           C  
ATOM   2639  HA2 GLY A 179      -2.572 -14.059 -30.634  1.00  0.00           H  
ATOM   2640  HA3 GLY A 179      -1.578 -15.428 -30.293  1.00  0.00           H  
ATOM   2641  C   GLY A 179      -1.659 -14.001 -28.761  1.00  0.00           C  
ATOM   2642  O   GLY A 179      -2.615 -14.345 -28.093  1.00  0.00           O  
ATOM   2643  N   ILE A 180      -0.679 -13.180 -28.265  1.00  0.00           N  
ATOM   2644  H   ILE A 180       0.155 -12.919 -28.771  1.00  0.00           H  
ATOM   2645  CA  ILE A 180      -0.841 -12.540 -26.887  1.00  0.00           C  
ATOM   2646  HA  ILE A 180      -1.236 -13.332 -26.249  1.00  0.00           H  
ATOM   2647  CB  ILE A 180       0.590 -12.064 -26.483  1.00  0.00           C  
ATOM   2648  HB  ILE A 180       0.875 -11.169 -27.037  1.00  0.00           H  
ATOM   2649  CG2 ILE A 180       0.513 -11.471 -25.066  1.00  0.00           C  
ATOM   2650 HG21 ILE A 180       1.519 -11.302 -24.681  1.00  0.00           H  
ATOM   2651 HG22 ILE A 180      -0.036 -10.544 -25.229  1.00  0.00           H  
ATOM   2652 HG23 ILE A 180      -0.104 -12.019 -24.353  1.00  0.00           H  
ATOM   2653  CG1 ILE A 180       1.716 -13.139 -26.421  1.00  0.00           C  
ATOM   2654 HG12 ILE A 180       1.779 -13.516 -25.399  1.00  0.00           H  
ATOM   2655 HG13 ILE A 180       1.546 -13.981 -27.092  1.00  0.00           H  
ATOM   2656  CD1 ILE A 180       3.031 -12.620 -26.881  1.00  0.00           C  
ATOM   2657 HD11 ILE A 180       3.775 -13.414 -26.955  1.00  0.00           H  
ATOM   2658 HD12 ILE A 180       2.967 -12.110 -27.842  1.00  0.00           H  
ATOM   2659 HD13 ILE A 180       3.423 -11.794 -26.286  1.00  0.00           H  
ATOM   2660  C   ILE A 180      -1.821 -11.371 -26.942  1.00  0.00           C  
ATOM   2661  O   ILE A 180      -1.732 -10.436 -27.771  1.00  0.00           O  
ATOM   2662  N   THR A 181      -2.841 -11.415 -25.998  1.00  0.00           N  
ATOM   2663  H   THR A 181      -2.904 -12.198 -25.362  1.00  0.00           H  
ATOM   2664  CA  THR A 181      -3.978 -10.482 -25.944  1.00  0.00           C  
ATOM   2665  HA  THR A 181      -3.904 -10.002 -26.919  1.00  0.00           H  
ATOM   2666  CB  THR A 181      -5.385 -11.217 -25.902  1.00  0.00           C  
ATOM   2667  HB  THR A 181      -6.119 -10.415 -25.984  1.00  0.00           H  
ATOM   2668  CG2 THR A 181      -5.553 -12.469 -26.772  1.00  0.00           C  
ATOM   2669 HG21 THR A 181      -6.602 -12.761 -26.724  1.00  0.00           H  
ATOM   2670 HG22 THR A 181      -5.248 -12.218 -27.788  1.00  0.00           H  
ATOM   2671 HG23 THR A 181      -4.987 -13.320 -26.394  1.00  0.00           H  
ATOM   2672  OG1 THR A 181      -5.667 -11.722 -24.557  1.00  0.00           O  
ATOM   2673  HG1 THR A 181      -6.579 -12.017 -24.497  1.00  0.00           H  
ATOM   2674  C   THR A 181      -3.787  -9.408 -24.861  1.00  0.00           C  
ATOM   2675  O   THR A 181      -3.321  -9.736 -23.689  1.00  0.00           O  
ATOM   2676  N   VAL A 182      -4.054  -8.157 -25.223  1.00  0.00           N  
ATOM   2677  H   VAL A 182      -4.576  -7.948 -26.062  1.00  0.00           H  
ATOM   2678  CA  VAL A 182      -3.852  -7.040 -24.217  1.00  0.00           C  
ATOM   2679  HA  VAL A 182      -3.528  -7.472 -23.271  1.00  0.00           H  
ATOM   2680  CB  VAL A 182      -2.705  -6.139 -24.698  1.00  0.00           C  
ATOM   2681  HB  VAL A 182      -3.086  -5.567 -25.543  1.00  0.00           H  
ATOM   2682  CG1 VAL A 182      -2.259  -5.253 -23.565  1.00  0.00           C  
ATOM   2683 HG11 VAL A 182      -1.637  -4.459 -23.979  1.00  0.00           H  
ATOM   2684 HG12 VAL A 182      -3.102  -4.746 -23.096  1.00  0.00           H  
ATOM   2685 HG13 VAL A 182      -1.691  -5.850 -22.852  1.00  0.00           H  
ATOM   2686  CG2 VAL A 182      -1.455  -7.007 -25.097  1.00  0.00           C  
ATOM   2687 HG21 VAL A 182      -0.661  -6.425 -25.564  1.00  0.00           H  
ATOM   2688 HG22 VAL A 182      -1.082  -7.318 -24.120  1.00  0.00           H  
ATOM   2689 HG23 VAL A 182      -1.711  -7.793 -25.807  1.00  0.00           H  
ATOM   2690  C   VAL A 182      -5.175  -6.345 -24.008  1.00  0.00           C  
ATOM   2691  O   VAL A 182      -5.706  -5.770 -24.965  1.00  0.00           O  
ATOM   2692  N   ASN A 183      -5.781  -6.460 -22.837  1.00  0.00           N  
ATOM   2693  H   ASN A 183      -5.178  -6.922 -22.172  1.00  0.00           H  
ATOM   2694  CA  ASN A 183      -7.054  -5.989 -22.500  1.00  0.00           C  
ATOM   2695  HA  ASN A 183      -7.383  -5.327 -23.301  1.00  0.00           H  
ATOM   2696  CB  ASN A 183      -8.083  -7.201 -22.468  1.00  0.00           C  
ATOM   2697  HB2 ASN A 183      -7.723  -7.969 -21.784  1.00  0.00           H  
ATOM   2698  HB3 ASN A 183      -9.037  -6.814 -22.114  1.00  0.00           H  
ATOM   2699  CG  ASN A 183      -8.276  -7.748 -23.890  1.00  0.00           C  
ATOM   2700  OD1 ASN A 183      -8.585  -6.984 -24.794  1.00  0.00           O  
ATOM   2701  ND2 ASN A 183      -8.054  -9.033 -24.036  1.00  0.00           N  
ATOM   2702 HD21 ASN A 183      -7.675  -9.630 -23.314  1.00  0.00           H  
ATOM   2703 HD22 ASN A 183      -8.102  -9.353 -24.993  1.00  0.00           H  
ATOM   2704  C   ASN A 183      -6.962  -5.112 -21.176  1.00  0.00           C  
ATOM   2705  O   ASN A 183      -5.995  -5.157 -20.417  1.00  0.00           O  
ATOM   2706  N   ALA A 184      -8.045  -4.380 -20.887  1.00  0.00           N  
ATOM   2707  H   ALA A 184      -8.823  -4.316 -21.527  1.00  0.00           H  
ATOM   2708  CA  ALA A 184      -8.168  -3.643 -19.588  1.00  0.00           C  
ATOM   2709  HA  ALA A 184      -7.455  -4.142 -18.932  1.00  0.00           H  
ATOM   2710  CB  ALA A 184      -7.708  -2.193 -19.767  1.00  0.00           C  
ATOM   2711  HB1 ALA A 184      -7.822  -1.700 -18.802  1.00  0.00           H  
ATOM   2712  HB2 ALA A 184      -6.672  -2.067 -20.085  1.00  0.00           H  
ATOM   2713  HB3 ALA A 184      -8.218  -1.730 -20.612  1.00  0.00           H  
ATOM   2714  C   ALA A 184      -9.561  -3.800 -19.078  1.00  0.00           C  
ATOM   2715  O   ALA A 184     -10.523  -3.997 -19.841  1.00  0.00           O  
ATOM   2716  N   VAL A 185      -9.702  -3.581 -17.777  1.00  0.00           N  
ATOM   2717  H   VAL A 185      -8.895  -3.273 -17.254  1.00  0.00           H  
ATOM   2718  CA  VAL A 185     -10.983  -3.628 -17.029  1.00  0.00           C  
ATOM   2719  HA  VAL A 185     -11.839  -3.643 -17.704  1.00  0.00           H  
ATOM   2720  CB  VAL A 185     -11.072  -4.917 -16.240  1.00  0.00           C  
ATOM   2721  HB  VAL A 185     -10.258  -4.952 -15.516  1.00  0.00           H  
ATOM   2722  CG1 VAL A 185     -12.398  -5.017 -15.419  1.00  0.00           C  
ATOM   2723 HG11 VAL A 185     -12.682  -5.989 -15.017  1.00  0.00           H  
ATOM   2724 HG12 VAL A 185     -12.218  -4.284 -14.633  1.00  0.00           H  
ATOM   2725 HG13 VAL A 185     -13.224  -4.600 -15.996  1.00  0.00           H  
ATOM   2726  CG2 VAL A 185     -10.933  -6.186 -17.111  1.00  0.00           C  
ATOM   2727 HG21 VAL A 185     -11.134  -7.101 -16.552  1.00  0.00           H  
ATOM   2728 HG22 VAL A 185     -11.609  -6.222 -17.967  1.00  0.00           H  
ATOM   2729 HG23 VAL A 185      -9.906  -6.292 -17.458  1.00  0.00           H  
ATOM   2730  C   VAL A 185     -11.026  -2.354 -16.172  1.00  0.00           C  
ATOM   2731  O   VAL A 185     -10.070  -2.068 -15.425  1.00  0.00           O  
ATOM   2732  N   CYS A 186     -12.132  -1.639 -16.248  1.00  0.00           N  
ATOM   2733  H   CYS A 186     -12.824  -2.052 -16.857  1.00  0.00           H  
ATOM   2734  CA  CYS A 186     -12.358  -0.242 -15.960  1.00  0.00           C  
ATOM   2735  HA  CYS A 186     -11.433   0.093 -15.490  1.00  0.00           H  
ATOM   2736  CB  CYS A 186     -12.636   0.509 -17.174  1.00  0.00           C  
ATOM   2737  HB2 CYS A 186     -13.617   0.217 -17.551  1.00  0.00           H  
ATOM   2738  HB3 CYS A 186     -12.729   1.594 -17.133  1.00  0.00           H  
ATOM   2739  SG  CYS A 186     -11.508   0.114 -18.572  1.00  0.00           S  
ATOM   2740  HG  CYS A 186     -12.315  -0.736 -19.213  1.00  0.00           H  
ATOM   2741  C   CYS A 186     -13.502  -0.103 -14.986  1.00  0.00           C  
ATOM   2742  O   CYS A 186     -14.701   0.048 -15.393  1.00  0.00           O  
ATOM   2743  N   PRO A 187     -13.208  -0.372 -13.687  1.00  0.00           N  
ATOM   2744  CD  PRO A 187     -11.871  -0.678 -13.192  1.00  0.00           C  
ATOM   2745  HD2 PRO A 187     -11.108   0.006 -13.560  1.00  0.00           H  
ATOM   2746  HD3 PRO A 187     -11.612  -1.682 -13.527  1.00  0.00           H  
ATOM   2747  CG  PRO A 187     -11.903  -0.760 -11.710  1.00  0.00           C  
ATOM   2748  HG2 PRO A 187     -11.569   0.215 -11.359  1.00  0.00           H  
ATOM   2749  HG3 PRO A 187     -11.385  -1.590 -11.228  1.00  0.00           H  
ATOM   2750  CB  PRO A 187     -13.465  -0.837 -11.383  1.00  0.00           C  
ATOM   2751  HB2 PRO A 187     -13.705  -0.402 -10.413  1.00  0.00           H  
ATOM   2752  HB3 PRO A 187     -13.634  -1.911 -11.457  1.00  0.00           H  
ATOM   2753  CA  PRO A 187     -14.094  -0.171 -12.558  1.00  0.00           C  
ATOM   2754  HA  PRO A 187     -15.029  -0.706 -12.718  1.00  0.00           H  
ATOM   2755  C   PRO A 187     -14.273   1.368 -12.320  1.00  0.00           C  
ATOM   2756  O   PRO A 187     -13.456   2.219 -12.707  1.00  0.00           O  
ATOM   2757  N   GLY A 188     -15.278   1.708 -11.511  1.00  0.00           N  
ATOM   2758  H   GLY A 188     -15.913   1.010 -11.149  1.00  0.00           H  
ATOM   2759  CA  GLY A 188     -15.422   3.099 -10.933  1.00  0.00           C  
ATOM   2760  HA2 GLY A 188     -14.436   3.561 -10.984  1.00  0.00           H  
ATOM   2761  HA3 GLY A 188     -16.170   3.634 -11.517  1.00  0.00           H  
ATOM   2762  C   GLY A 188     -15.873   3.206  -9.476  1.00  0.00           C  
ATOM   2763  O   GLY A 188     -15.757   4.304  -8.909  1.00  0.00           O  
ATOM   2764  N   PHE A 189     -16.417   2.142  -8.888  1.00  0.00           N  
ATOM   2765  H   PHE A 189     -16.646   1.439  -9.576  1.00  0.00           H  
ATOM   2766  CA  PHE A 189     -17.225   2.209  -7.672  1.00  0.00           C  
ATOM   2767  HA  PHE A 189     -16.957   3.063  -7.051  1.00  0.00           H  
ATOM   2768  CB  PHE A 189     -18.724   2.519  -8.132  1.00  0.00           C  
ATOM   2769  HB2 PHE A 189     -18.844   1.869  -8.999  1.00  0.00           H  
ATOM   2770  HB3 PHE A 189     -19.467   2.186  -7.408  1.00  0.00           H  
ATOM   2771  CG  PHE A 189     -19.111   3.963  -8.444  1.00  0.00           C  
ATOM   2772  CD1 PHE A 189     -20.070   4.545  -7.588  1.00  0.00           C  
ATOM   2773  HD1 PHE A 189     -20.274   4.205  -6.582  1.00  0.00           H  
ATOM   2774  CE1 PHE A 189     -20.572   5.822  -7.830  1.00  0.00           C  
ATOM   2775  HE1 PHE A 189     -21.243   6.234  -7.092  1.00  0.00           H  
ATOM   2776  CZ  PHE A 189     -20.134   6.475  -8.977  1.00  0.00           C  
ATOM   2777  HZ  PHE A 189     -20.486   7.480  -9.154  1.00  0.00           H  
ATOM   2778  CE2 PHE A 189     -19.382   5.768  -9.948  1.00  0.00           C  
ATOM   2779  HE2 PHE A 189     -19.188   6.270 -10.885  1.00  0.00           H  
ATOM   2780  CD2 PHE A 189     -18.832   4.532  -9.692  1.00  0.00           C  
ATOM   2781  HD2 PHE A 189     -18.172   3.987 -10.349  1.00  0.00           H  
ATOM   2782  C   PHE A 189     -17.093   0.879  -6.974  1.00  0.00           C  
ATOM   2783  O   PHE A 189     -18.053   0.329  -6.407  1.00  0.00           O  
ATOM   2784  N   VAL A 190     -15.942   0.221  -6.927  1.00  0.00           N  
ATOM   2785  H   VAL A 190     -15.073   0.553  -7.321  1.00  0.00           H  
ATOM   2786  CA  VAL A 190     -15.720  -0.951  -6.030  1.00  0.00           C  
ATOM   2787  HA  VAL A 190     -16.530  -1.655  -6.224  1.00  0.00           H  
ATOM   2788  CB  VAL A 190     -14.465  -1.772  -6.342  1.00  0.00           C  
ATOM   2789  HB  VAL A 190     -13.608  -1.102  -6.281  1.00  0.00           H  
ATOM   2790  CG1 VAL A 190     -14.396  -2.985  -5.493  1.00  0.00           C  
ATOM   2791 HG11 VAL A 190     -13.557  -3.562  -5.880  1.00  0.00           H  
ATOM   2792 HG12 VAL A 190     -14.228  -2.901  -4.420  1.00  0.00           H  
ATOM   2793 HG13 VAL A 190     -15.343  -3.524  -5.536  1.00  0.00           H  
ATOM   2794  CG2 VAL A 190     -14.441  -2.181  -7.806  1.00  0.00           C  
ATOM   2795 HG21 VAL A 190     -15.238  -2.882  -8.060  1.00  0.00           H  
ATOM   2796 HG22 VAL A 190     -14.508  -1.270  -8.402  1.00  0.00           H  
ATOM   2797 HG23 VAL A 190     -13.519  -2.717  -8.026  1.00  0.00           H  
ATOM   2798  C   VAL A 190     -15.635  -0.498  -4.524  1.00  0.00           C  
ATOM   2799  O   VAL A 190     -14.973   0.485  -4.215  1.00  0.00           O  
ATOM   2800  N   GLU A 191     -16.317  -1.107  -3.602  1.00  0.00           N  
ATOM   2801  H   GLU A 191     -16.943  -1.853  -3.871  1.00  0.00           H  
ATOM   2802  CA  GLU A 191     -16.218  -0.930  -2.179  1.00  0.00           C  
ATOM   2803  HA  GLU A 191     -16.480   0.103  -1.943  1.00  0.00           H  
ATOM   2804  CB  GLU A 191     -17.386  -1.734  -1.590  1.00  0.00           C  
ATOM   2805  HB2 GLU A 191     -18.329  -1.392  -2.015  1.00  0.00           H  
ATOM   2806  HB3 GLU A 191     -17.273  -2.810  -1.722  1.00  0.00           H  
ATOM   2807  CG  GLU A 191     -17.638  -1.523  -0.082  1.00  0.00           C  
ATOM   2808  HG2 GLU A 191     -18.253  -2.324   0.327  1.00  0.00           H  
ATOM   2809  HG3 GLU A 191     -16.704  -1.560   0.478  1.00  0.00           H  
ATOM   2810  CD  GLU A 191     -18.351  -0.200   0.243  1.00  0.00           C  
ATOM   2811  OE1 GLU A 191     -19.419  -0.247   0.901  1.00  0.00           O  
ATOM   2812  OE2 GLU A 191     -17.690   0.857   0.190  1.00  0.00           O  
ATOM   2813  C   GLU A 191     -14.845  -1.267  -1.562  1.00  0.00           C  
ATOM   2814  O   GLU A 191     -14.543  -2.419  -1.270  1.00  0.00           O  
ATOM   2815  N   THR A 192     -13.984  -0.276  -1.534  1.00  0.00           N  
ATOM   2816  H   THR A 192     -14.230   0.636  -1.891  1.00  0.00           H  
ATOM   2817  CA  THR A 192     -12.581  -0.289  -0.962  1.00  0.00           C  
ATOM   2818  HA  THR A 192     -12.499  -1.278  -0.510  1.00  0.00           H  
ATOM   2819  CB  THR A 192     -11.532  -0.231  -2.179  1.00  0.00           C  
ATOM   2820  HB  THR A 192     -10.529  -0.407  -1.791  1.00  0.00           H  
ATOM   2821  CG2 THR A 192     -11.832  -1.278  -3.209  1.00  0.00           C  
ATOM   2822 HG21 THR A 192     -11.729  -2.246  -2.717  1.00  0.00           H  
ATOM   2823 HG22 THR A 192     -12.738  -0.884  -3.668  1.00  0.00           H  
ATOM   2824 HG23 THR A 192     -10.980  -1.294  -3.890  1.00  0.00           H  
ATOM   2825  OG1 THR A 192     -11.494   1.040  -2.743  1.00  0.00           O  
ATOM   2826  HG1 THR A 192     -10.602   1.057  -3.096  1.00  0.00           H  
ATOM   2827  C   THR A 192     -12.243   0.765   0.061  1.00  0.00           C  
ATOM   2828  O   THR A 192     -13.114   1.533   0.418  1.00  0.00           O  
ATOM   2829  N   PRO A 193     -11.055   0.783   0.667  1.00  0.00           N  
ATOM   2830  CD  PRO A 193     -10.210  -0.447   0.986  1.00  0.00           C  
ATOM   2831  HD2 PRO A 193      -9.557  -0.587   0.125  1.00  0.00           H  
ATOM   2832  HD3 PRO A 193     -10.873  -1.284   1.203  1.00  0.00           H  
ATOM   2833  CG  PRO A 193      -9.258  -0.095   2.089  1.00  0.00           C  
ATOM   2834  HG2 PRO A 193      -8.263  -0.501   1.907  1.00  0.00           H  
ATOM   2835  HG3 PRO A 193      -9.744  -0.383   3.021  1.00  0.00           H  
ATOM   2836  CB  PRO A 193      -9.240   1.438   1.927  1.00  0.00           C  
ATOM   2837  HB2 PRO A 193      -8.598   1.728   1.096  1.00  0.00           H  
ATOM   2838  HB3 PRO A 193      -8.832   1.983   2.779  1.00  0.00           H  
ATOM   2839  CA  PRO A 193     -10.655   1.893   1.548  1.00  0.00           C  
ATOM   2840  HA  PRO A 193     -11.322   1.954   2.409  1.00  0.00           H  
ATOM   2841  C   PRO A 193     -10.682   3.253   0.817  1.00  0.00           C  
ATOM   2842  O   PRO A 193     -10.949   4.292   1.391  1.00  0.00           O  
ATOM   2843  N   MET A 194     -10.393   3.347  -0.481  1.00  0.00           N  
ATOM   2844  H   MET A 194     -10.119   2.488  -0.938  1.00  0.00           H  
ATOM   2845  CA  MET A 194     -10.544   4.611  -1.283  1.00  0.00           C  
ATOM   2846  HA  MET A 194     -10.013   5.410  -0.766  1.00  0.00           H  
ATOM   2847  CB  MET A 194      -9.866   4.422  -2.631  1.00  0.00           C  
ATOM   2848  HB2 MET A 194      -8.791   4.274  -2.533  1.00  0.00           H  
ATOM   2849  HB3 MET A 194     -10.232   3.551  -3.174  1.00  0.00           H  
ATOM   2850  CG  MET A 194      -9.996   5.780  -3.400  1.00  0.00           C  
ATOM   2851  HG2 MET A 194     -10.756   6.483  -3.058  1.00  0.00           H  
ATOM   2852  HG3 MET A 194      -9.099   6.361  -3.187  1.00  0.00           H  
ATOM   2853  SD  MET A 194     -10.072   5.818  -5.197  1.00  0.00           S  
ATOM   2854  CE  MET A 194     -11.693   5.294  -5.521  1.00  0.00           C  
ATOM   2855  HE1 MET A 194     -11.858   4.532  -4.760  1.00  0.00           H  
ATOM   2856  HE2 MET A 194     -12.373   6.129  -5.355  1.00  0.00           H  
ATOM   2857  HE3 MET A 194     -11.684   4.885  -6.532  1.00  0.00           H  
ATOM   2858  C   MET A 194     -12.065   4.953  -1.376  1.00  0.00           C  
ATOM   2859  O   MET A 194     -12.421   6.076  -1.237  1.00  0.00           O  
ATOM   2860  N   ALA A 195     -12.951   3.952  -1.427  1.00  0.00           N  
ATOM   2861  H   ALA A 195     -12.677   3.006  -1.651  1.00  0.00           H  
ATOM   2862  CA  ALA A 195     -14.375   4.225  -1.398  1.00  0.00           C  
ATOM   2863  HA  ALA A 195     -14.487   4.871  -2.269  1.00  0.00           H  
ATOM   2864  CB  ALA A 195     -15.226   2.967  -1.566  1.00  0.00           C  
ATOM   2865  HB1 ALA A 195     -16.270   3.090  -1.849  1.00  0.00           H  
ATOM   2866  HB2 ALA A 195     -14.805   2.350  -2.360  1.00  0.00           H  
ATOM   2867  HB3 ALA A 195     -15.124   2.466  -0.603  1.00  0.00           H  
ATOM   2868  C   ALA A 195     -14.768   4.977  -0.102  1.00  0.00           C  
ATOM   2869  O   ALA A 195     -15.547   5.923  -0.046  1.00  0.00           O  
ATOM   2870  N   ALA A 196     -14.275   4.432   0.962  1.00  0.00           N  
ATOM   2871  H   ALA A 196     -13.578   3.700   0.949  1.00  0.00           H  
ATOM   2872  CA  ALA A 196     -14.509   4.913   2.351  1.00  0.00           C  
ATOM   2873  HA  ALA A 196     -15.591   5.006   2.447  1.00  0.00           H  
ATOM   2874  CB  ALA A 196     -14.050   3.899   3.400  1.00  0.00           C  
ATOM   2875  HB1 ALA A 196     -14.183   4.348   4.384  1.00  0.00           H  
ATOM   2876  HB2 ALA A 196     -14.736   3.054   3.334  1.00  0.00           H  
ATOM   2877  HB3 ALA A 196     -13.057   3.601   3.060  1.00  0.00           H  
ATOM   2878  C   ALA A 196     -13.836   6.280   2.558  1.00  0.00           C  
ATOM   2879  O   ALA A 196     -14.440   7.158   3.132  1.00  0.00           O  
ATOM   2880  N   SER A 197     -12.677   6.548   1.891  1.00  0.00           N  
ATOM   2881  H   SER A 197     -12.186   5.827   1.383  1.00  0.00           H  
ATOM   2882  CA  SER A 197     -11.990   7.830   1.718  1.00  0.00           C  
ATOM   2883  HA  SER A 197     -11.966   8.324   2.689  1.00  0.00           H  
ATOM   2884  CB  SER A 197     -10.491   7.499   1.350  1.00  0.00           C  
ATOM   2885  HB2 SER A 197     -10.391   7.081   0.349  1.00  0.00           H  
ATOM   2886  HB3 SER A 197      -9.937   8.435   1.417  1.00  0.00           H  
ATOM   2887  OG  SER A 197      -9.953   6.629   2.343  1.00  0.00           O  
ATOM   2888  HG  SER A 197     -10.212   5.716   2.197  1.00  0.00           H  
ATOM   2889  C   SER A 197     -12.686   8.839   0.780  1.00  0.00           C  
ATOM   2890  O   SER A 197     -12.509  10.045   1.007  1.00  0.00           O  
ATOM   2891  N   VAL A 198     -13.464   8.505  -0.220  1.00  0.00           N  
ATOM   2892  H   VAL A 198     -13.495   7.520  -0.440  1.00  0.00           H  
ATOM   2893  CA  VAL A 198     -14.301   9.449  -1.023  1.00  0.00           C  
ATOM   2894  HA  VAL A 198     -13.598  10.241  -1.281  1.00  0.00           H  
ATOM   2895  CB  VAL A 198     -14.615   8.836  -2.354  1.00  0.00           C  
ATOM   2896  HB  VAL A 198     -15.078   7.862  -2.198  1.00  0.00           H  
ATOM   2897  CG1 VAL A 198     -15.777   9.558  -3.107  1.00  0.00           C  
ATOM   2898 HG11 VAL A 198     -16.637   9.012  -2.721  1.00  0.00           H  
ATOM   2899 HG12 VAL A 198     -15.640  10.623  -2.917  1.00  0.00           H  
ATOM   2900 HG13 VAL A 198     -15.735   9.341  -4.175  1.00  0.00           H  
ATOM   2901  CG2 VAL A 198     -13.377   8.775  -3.280  1.00  0.00           C  
ATOM   2902 HG21 VAL A 198     -12.964   9.778  -3.392  1.00  0.00           H  
ATOM   2903 HG22 VAL A 198     -12.661   8.119  -2.785  1.00  0.00           H  
ATOM   2904 HG23 VAL A 198     -13.503   8.298  -4.252  1.00  0.00           H  
ATOM   2905  C   VAL A 198     -15.482   9.927  -0.120  1.00  0.00           C  
ATOM   2906  O   VAL A 198     -15.674  11.131  -0.037  1.00  0.00           O  
ATOM   2907  N   ARG A 199     -16.153   9.016   0.561  1.00  0.00           N  
ATOM   2908  H   ARG A 199     -15.690   8.122   0.641  1.00  0.00           H  
ATOM   2909  CA  ARG A 199     -17.239   9.399   1.560  1.00  0.00           C  
ATOM   2910  HA  ARG A 199     -18.077   9.941   1.120  1.00  0.00           H  
ATOM   2911  CB  ARG A 199     -17.874   8.098   2.131  1.00  0.00           C  
ATOM   2912  HB2 ARG A 199     -17.133   7.405   2.532  1.00  0.00           H  
ATOM   2913  HB3 ARG A 199     -18.434   8.493   2.978  1.00  0.00           H  
ATOM   2914  CG  ARG A 199     -18.677   7.331   1.071  1.00  0.00           C  
ATOM   2915  HG2 ARG A 199     -19.371   8.003   0.566  1.00  0.00           H  
ATOM   2916  HG3 ARG A 199     -18.015   7.084   0.242  1.00  0.00           H  
ATOM   2917  CD  ARG A 199     -19.480   6.141   1.597  1.00  0.00           C  
ATOM   2918  HD2 ARG A 199     -20.211   6.542   2.299  1.00  0.00           H  
ATOM   2919  HD3 ARG A 199     -20.051   5.737   0.761  1.00  0.00           H  
ATOM   2920  NE  ARG A 199     -18.738   5.057   2.273  1.00  0.00           N  
ATOM   2921  HE  ARG A 199     -18.909   5.066   3.268  1.00  0.00           H  
ATOM   2922  CZ  ARG A 199     -18.416   3.870   1.728  1.00  0.00           C  
ATOM   2923  NH1 ARG A 199     -18.405   3.599   0.483  1.00  0.00           N  
ATOM   2924 HH11 ARG A 199     -18.871   4.195  -0.186  1.00  0.00           H  
ATOM   2925 HH12 ARG A 199     -18.309   2.624   0.240  1.00  0.00           H  
ATOM   2926  NH2 ARG A 199     -18.277   2.787   2.441  1.00  0.00           N  
ATOM   2927 HH21 ARG A 199     -18.497   2.727   3.424  1.00  0.00           H  
ATOM   2928 HH22 ARG A 199     -18.041   1.899   2.021  1.00  0.00           H  
ATOM   2929  C   ARG A 199     -16.710  10.248   2.634  1.00  0.00           C  
ATOM   2930  O   ARG A 199     -17.332  11.206   3.108  1.00  0.00           O  
ATOM   2931  N   GLU A 200     -15.567   9.921   3.152  1.00  0.00           N  
ATOM   2932  H   GLU A 200     -15.061   9.122   2.799  1.00  0.00           H  
ATOM   2933  CA  GLU A 200     -14.959  10.630   4.298  1.00  0.00           C  
ATOM   2934  HA  GLU A 200     -15.657  10.617   5.135  1.00  0.00           H  
ATOM   2935  CB  GLU A 200     -13.688   9.822   4.598  1.00  0.00           C  
ATOM   2936  HB2 GLU A 200     -14.045   8.881   5.015  1.00  0.00           H  
ATOM   2937  HB3 GLU A 200     -13.345   9.550   3.600  1.00  0.00           H  
ATOM   2938  CG  GLU A 200     -12.501  10.537   5.265  1.00  0.00           C  
ATOM   2939  HG2 GLU A 200     -11.730  10.801   4.541  1.00  0.00           H  
ATOM   2940  HG3 GLU A 200     -12.755  11.465   5.777  1.00  0.00           H  
ATOM   2941  CD  GLU A 200     -11.937   9.636   6.353  1.00  0.00           C  
ATOM   2942  OE1 GLU A 200     -10.811   9.138   6.222  1.00  0.00           O  
ATOM   2943  OE2 GLU A 200     -12.700   9.459   7.372  1.00  0.00           O  
ATOM   2944  C   GLU A 200     -14.624  12.098   3.862  1.00  0.00           C  
ATOM   2945  O   GLU A 200     -15.113  13.076   4.463  1.00  0.00           O  
ATOM   2946  N   HIE A 201     -13.863  12.337   2.738  1.00  0.00           N  
ATOM   2947  H   HIE A 201     -13.510  11.516   2.268  1.00  0.00           H  
ATOM   2948  CA  HIE A 201     -13.635  13.624   2.117  1.00  0.00           C  
ATOM   2949  HA  HIE A 201     -12.980  14.167   2.798  1.00  0.00           H  
ATOM   2950  CB  HIE A 201     -12.937  13.463   0.806  1.00  0.00           C  
ATOM   2951  HB2 HIE A 201     -11.953  13.072   1.067  1.00  0.00           H  
ATOM   2952  HB3 HIE A 201     -13.366  12.767   0.086  1.00  0.00           H  
ATOM   2953  CG  HIE A 201     -12.762  14.767  -0.040  1.00  0.00           C  
ATOM   2954  ND1 HIE A 201     -13.666  15.285  -1.018  1.00  0.00           N  
ATOM   2955  CE1 HIE A 201     -13.021  16.373  -1.498  1.00  0.00           C  
ATOM   2956  HE1 HIE A 201     -13.422  16.948  -2.320  1.00  0.00           H  
ATOM   2957  NE2 HIE A 201     -11.849  16.562  -0.883  1.00  0.00           N  
ATOM   2958  HE2 HIE A 201     -11.226  17.350  -0.982  1.00  0.00           H  
ATOM   2959  CD2 HIE A 201     -11.649  15.541   0.038  1.00  0.00           C  
ATOM   2960  HD2 HIE A 201     -10.783  15.329   0.648  1.00  0.00           H  
ATOM   2961  C   HIE A 201     -15.017  14.376   1.896  1.00  0.00           C  
ATOM   2962  O   HIE A 201     -15.268  15.514   2.358  1.00  0.00           O  
ATOM   2963  N   TYR A 202     -15.959  13.732   1.206  1.00  0.00           N  
ATOM   2964  H   TYR A 202     -15.710  12.839   0.803  1.00  0.00           H  
ATOM   2965  CA  TYR A 202     -17.291  14.360   0.946  1.00  0.00           C  
ATOM   2966  HA  TYR A 202     -17.199  15.236   0.304  1.00  0.00           H  
ATOM   2967  CB  TYR A 202     -18.157  13.274   0.241  1.00  0.00           C  
ATOM   2968  HB2 TYR A 202     -17.600  12.933  -0.631  1.00  0.00           H  
ATOM   2969  HB3 TYR A 202     -18.336  12.367   0.818  1.00  0.00           H  
ATOM   2970  CG  TYR A 202     -19.544  13.717  -0.171  1.00  0.00           C  
ATOM   2971  CD1 TYR A 202     -20.673  13.806   0.694  1.00  0.00           C  
ATOM   2972  HD1 TYR A 202     -20.614  13.483   1.724  1.00  0.00           H  
ATOM   2973  CE1 TYR A 202     -21.964  14.158   0.268  1.00  0.00           C  
ATOM   2974  HE1 TYR A 202     -22.758  14.390   0.962  1.00  0.00           H  
ATOM   2975  CZ  TYR A 202     -22.142  14.545  -1.111  1.00  0.00           C  
ATOM   2976  OH  TYR A 202     -23.424  14.842  -1.539  1.00  0.00           O  
ATOM   2977  HH  TYR A 202     -23.724  14.522  -2.393  1.00  0.00           H  
ATOM   2978  CE2 TYR A 202     -21.128  14.296  -1.936  1.00  0.00           C  
ATOM   2979  HE2 TYR A 202     -21.263  14.504  -2.988  1.00  0.00           H  
ATOM   2980  CD2 TYR A 202     -19.772  13.988  -1.508  1.00  0.00           C  
ATOM   2981  HD2 TYR A 202     -18.967  13.778  -2.196  1.00  0.00           H  
ATOM   2982  C   TYR A 202     -18.074  14.757   2.288  1.00  0.00           C  
ATOM   2983  O   TYR A 202     -18.712  15.799   2.316  1.00  0.00           O  
ATOM   2984  N   SER A 203     -17.982  13.988   3.437  1.00  0.00           N  
ATOM   2985  H   SER A 203     -17.516  13.102   3.303  1.00  0.00           H  
ATOM   2986  CA  SER A 203     -18.462  14.377   4.746  1.00  0.00           C  
ATOM   2987  HA  SER A 203     -19.495  14.698   4.609  1.00  0.00           H  
ATOM   2988  CB  SER A 203     -18.543  13.230   5.746  1.00  0.00           C  
ATOM   2989  HB2 SER A 203     -17.571  12.979   6.171  1.00  0.00           H  
ATOM   2990  HB3 SER A 203     -19.239  13.631   6.483  1.00  0.00           H  
ATOM   2991  OG  SER A 203     -19.145  12.091   5.060  1.00  0.00           O  
ATOM   2992  HG  SER A 203     -18.561  11.888   4.326  1.00  0.00           H  
ATOM   2993  C   SER A 203     -17.604  15.453   5.461  1.00  0.00           C  
ATOM   2994  O   SER A 203     -18.048  16.008   6.490  1.00  0.00           O  
ATOM   2995  N   ASP A 204     -16.443  15.795   4.931  1.00  0.00           N  
ATOM   2996  H   ASP A 204     -16.160  15.317   4.087  1.00  0.00           H  
ATOM   2997  CA  ASP A 204     -15.678  16.926   5.285  1.00  0.00           C  
ATOM   2998  HA  ASP A 204     -15.812  17.229   6.323  1.00  0.00           H  
ATOM   2999  CB  ASP A 204     -14.195  16.770   5.061  1.00  0.00           C  
ATOM   3000  HB2 ASP A 204     -14.020  16.297   4.096  1.00  0.00           H  
ATOM   3001  HB3 ASP A 204     -13.751  17.765   5.096  1.00  0.00           H  
ATOM   3002  CG  ASP A 204     -13.392  15.894   6.105  1.00  0.00           C  
ATOM   3003  OD1 ASP A 204     -12.143  15.689   5.883  1.00  0.00           O  
ATOM   3004  OD2 ASP A 204     -14.058  15.525   7.110  1.00  0.00           O  
ATOM   3005  C   ASP A 204     -16.245  18.190   4.582  1.00  0.00           C  
ATOM   3006  O   ASP A 204     -16.552  19.211   5.246  1.00  0.00           O  
ATOM   3007  N   ILE A 205     -16.386  18.147   3.253  1.00  0.00           N  
ATOM   3008  H   ILE A 205     -16.147  17.273   2.807  1.00  0.00           H  
ATOM   3009  CA  ILE A 205     -16.877  19.162   2.353  1.00  0.00           C  
ATOM   3010  HA  ILE A 205     -16.302  20.037   2.658  1.00  0.00           H  
ATOM   3011  CB  ILE A 205     -16.666  18.899   0.855  1.00  0.00           C  
ATOM   3012  HB  ILE A 205     -17.085  17.952   0.514  1.00  0.00           H  
ATOM   3013  CG2 ILE A 205     -17.438  19.975  -0.015  1.00  0.00           C  
ATOM   3014 HG21 ILE A 205     -17.002  20.932   0.272  1.00  0.00           H  
ATOM   3015 HG22 ILE A 205     -17.326  19.791  -1.084  1.00  0.00           H  
ATOM   3016 HG23 ILE A 205     -18.512  19.880   0.142  1.00  0.00           H  
ATOM   3017  CG1 ILE A 205     -15.158  18.781   0.504  1.00  0.00           C  
ATOM   3018 HG12 ILE A 205     -14.712  17.932   1.023  1.00  0.00           H  
ATOM   3019 HG13 ILE A 205     -14.950  18.642  -0.557  1.00  0.00           H  
ATOM   3020  CD1 ILE A 205     -14.303  20.056   0.880  1.00  0.00           C  
ATOM   3021 HD11 ILE A 205     -14.009  20.011   1.929  1.00  0.00           H  
ATOM   3022 HD12 ILE A 205     -13.335  19.979   0.384  1.00  0.00           H  
ATOM   3023 HD13 ILE A 205     -14.834  20.964   0.596  1.00  0.00           H  
ATOM   3024  C   ILE A 205     -18.337  19.534   2.746  1.00  0.00           C  
ATOM   3025  O   ILE A 205     -18.634  20.617   3.166  1.00  0.00           O  
ATOM   3026  N   TRP A 206     -19.216  18.528   2.868  1.00  0.00           N  
ATOM   3027  H   TRP A 206     -18.830  17.594   2.870  1.00  0.00           H  
ATOM   3028  CA  TRP A 206     -20.615  18.645   3.239  1.00  0.00           C  
ATOM   3029  HA  TRP A 206     -20.878  19.692   3.086  1.00  0.00           H  
ATOM   3030  CB  TRP A 206     -21.489  17.919   2.210  1.00  0.00           C  
ATOM   3031  HB2 TRP A 206     -21.239  16.870   2.370  1.00  0.00           H  
ATOM   3032  HB3 TRP A 206     -22.476  18.105   2.634  1.00  0.00           H  
ATOM   3033  CG  TRP A 206     -21.485  18.364   0.763  1.00  0.00           C  
ATOM   3034  CD1 TRP A 206     -20.717  17.867  -0.165  1.00  0.00           C  
ATOM   3035  HD1 TRP A 206     -19.967  17.096  -0.069  1.00  0.00           H  
ATOM   3036  NE1 TRP A 206     -21.151  18.340  -1.364  1.00  0.00           N  
ATOM   3037  HE1 TRP A 206     -20.802  17.965  -2.234  1.00  0.00           H  
ATOM   3038  CE2 TRP A 206     -22.047  19.364  -1.321  1.00  0.00           C  
ATOM   3039  CZ2 TRP A 206     -22.618  20.212  -2.310  1.00  0.00           C  
ATOM   3040  HZ2 TRP A 206     -22.406  20.019  -3.351  1.00  0.00           H  
ATOM   3041  CH2 TRP A 206     -23.488  21.207  -1.926  1.00  0.00           C  
ATOM   3042  HH2 TRP A 206     -23.840  21.942  -2.635  1.00  0.00           H  
ATOM   3043  CZ3 TRP A 206     -23.854  21.255  -0.536  1.00  0.00           C  
ATOM   3044  HZ3 TRP A 206     -24.560  21.984  -0.166  1.00  0.00           H  
ATOM   3045  CE3 TRP A 206     -23.385  20.315   0.412  1.00  0.00           C  
ATOM   3046  HE3 TRP A 206     -23.541  20.492   1.466  1.00  0.00           H  
ATOM   3047  CD2 TRP A 206     -22.359  19.369   0.056  1.00  0.00           C  
ATOM   3048  C   TRP A 206     -20.982  18.303   4.714  1.00  0.00           C  
ATOM   3049  O   TRP A 206     -20.331  17.451   5.292  1.00  0.00           O  
ATOM   3050  N   GLU A 207     -21.875  19.021   5.362  1.00  0.00           N  
ATOM   3051  H   GLU A 207     -22.215  19.799   4.816  1.00  0.00           H  
ATOM   3052  CA  GLU A 207     -22.343  18.874   6.729  1.00  0.00           C  
ATOM   3053  HA  GLU A 207     -21.452  18.580   7.285  1.00  0.00           H  
ATOM   3054  CB  GLU A 207     -22.794  20.260   7.242  1.00  0.00           C  
ATOM   3055  HB2 GLU A 207     -23.383  20.558   6.374  1.00  0.00           H  
ATOM   3056  HB3 GLU A 207     -23.490  20.072   8.059  1.00  0.00           H  
ATOM   3057  CG  GLU A 207     -21.686  21.251   7.541  1.00  0.00           C  
ATOM   3058  HG2 GLU A 207     -21.025  20.788   8.272  1.00  0.00           H  
ATOM   3059  HG3 GLU A 207     -21.187  21.472   6.597  1.00  0.00           H  
ATOM   3060  CD  GLU A 207     -22.093  22.694   7.899  1.00  0.00           C  
ATOM   3061  OE1 GLU A 207     -21.461  23.617   7.272  1.00  0.00           O  
ATOM   3062  OE2 GLU A 207     -23.039  22.821   8.713  1.00  0.00           O  
ATOM   3063  C   GLU A 207     -23.350  17.752   6.813  1.00  0.00           C  
ATOM   3064  O   GLU A 207     -24.569  17.829   6.831  1.00  0.00           O  
ATOM   3065  N   VAL A 208     -22.798  16.495   6.708  1.00  0.00           N  
ATOM   3066  H   VAL A 208     -21.789  16.469   6.649  1.00  0.00           H  
ATOM   3067  CA  VAL A 208     -23.462  15.089   6.628  1.00  0.00           C  
ATOM   3068  HA  VAL A 208     -24.433  15.160   7.118  1.00  0.00           H  
ATOM   3069  CB  VAL A 208     -23.750  14.657   5.077  1.00  0.00           C  
ATOM   3070  HB  VAL A 208     -24.335  13.737   5.080  1.00  0.00           H  
ATOM   3071  CG1 VAL A 208     -24.502  15.659   4.198  1.00  0.00           C  
ATOM   3072 HG11 VAL A 208     -25.491  15.878   4.600  1.00  0.00           H  
ATOM   3073 HG12 VAL A 208     -24.040  16.635   4.058  1.00  0.00           H  
ATOM   3074 HG13 VAL A 208     -24.659  15.045   3.310  1.00  0.00           H  
ATOM   3075  CG2 VAL A 208     -22.424  14.240   4.325  1.00  0.00           C  
ATOM   3076 HG21 VAL A 208     -21.806  15.109   4.099  1.00  0.00           H  
ATOM   3077 HG22 VAL A 208     -21.879  13.429   4.808  1.00  0.00           H  
ATOM   3078 HG23 VAL A 208     -22.784  13.818   3.386  1.00  0.00           H  
ATOM   3079  C   VAL A 208     -22.760  14.023   7.382  1.00  0.00           C  
ATOM   3080  O   VAL A 208     -21.545  14.117   7.541  1.00  0.00           O  
ATOM   3081  N   SER A 209     -23.489  12.960   7.689  1.00  0.00           N  
ATOM   3082  H   SER A 209     -24.470  13.129   7.516  1.00  0.00           H  
ATOM   3083  CA  SER A 209     -23.015  11.633   8.112  1.00  0.00           C  
ATOM   3084  HA  SER A 209     -22.332  11.720   8.957  1.00  0.00           H  
ATOM   3085  CB  SER A 209     -24.263  10.836   8.513  1.00  0.00           C  
ATOM   3086  HB2 SER A 209     -24.652  11.261   9.438  1.00  0.00           H  
ATOM   3087  HB3 SER A 209     -24.981  10.950   7.702  1.00  0.00           H  
ATOM   3088  OG  SER A 209     -23.858   9.551   8.938  1.00  0.00           O  
ATOM   3089  HG  SER A 209     -24.515   9.162   9.518  1.00  0.00           H  
ATOM   3090  C   SER A 209     -22.330  10.835   6.978  1.00  0.00           C  
ATOM   3091  O   SER A 209     -22.765  10.811   5.861  1.00  0.00           O  
ATOM   3092  N   THR A 210     -21.209  10.089   7.256  1.00  0.00           N  
ATOM   3093  H   THR A 210     -20.710  10.176   8.129  1.00  0.00           H  
ATOM   3094  CA  THR A 210     -20.626   9.130   6.309  1.00  0.00           C  
ATOM   3095  HA  THR A 210     -20.233   9.752   5.506  1.00  0.00           H  
ATOM   3096  CB  THR A 210     -19.312   8.443   6.824  1.00  0.00           C  
ATOM   3097  HB  THR A 210     -18.964   7.741   6.067  1.00  0.00           H  
ATOM   3098  CG2 THR A 210     -18.220   9.454   6.970  1.00  0.00           C  
ATOM   3099 HG21 THR A 210     -17.366   9.157   7.580  1.00  0.00           H  
ATOM   3100 HG22 THR A 210     -17.854   9.934   6.062  1.00  0.00           H  
ATOM   3101 HG23 THR A 210     -18.614  10.364   7.421  1.00  0.00           H  
ATOM   3102  OG1 THR A 210     -19.478   7.697   8.075  1.00  0.00           O  
ATOM   3103  HG1 THR A 210     -18.916   6.928   7.955  1.00  0.00           H  
ATOM   3104  C   THR A 210     -21.633   8.043   5.891  1.00  0.00           C  
ATOM   3105  O   THR A 210     -21.443   7.522   4.819  1.00  0.00           O  
ATOM   3106  N   GLU A 211     -22.597   7.628   6.754  1.00  0.00           N  
ATOM   3107  H   GLU A 211     -22.505   7.843   7.737  1.00  0.00           H  
ATOM   3108  CA  GLU A 211     -23.767   6.813   6.403  1.00  0.00           C  
ATOM   3109  HA  GLU A 211     -23.358   5.945   5.885  1.00  0.00           H  
ATOM   3110  CB  GLU A 211     -24.477   6.414   7.720  1.00  0.00           C  
ATOM   3111  HB2 GLU A 211     -23.717   6.209   8.475  1.00  0.00           H  
ATOM   3112  HB3 GLU A 211     -25.133   7.215   8.060  1.00  0.00           H  
ATOM   3113  CG  GLU A 211     -25.381   5.193   7.622  1.00  0.00           C  
ATOM   3114  HG2 GLU A 211     -25.927   5.035   8.553  1.00  0.00           H  
ATOM   3115  HG3 GLU A 211     -26.078   5.384   6.807  1.00  0.00           H  
ATOM   3116  CD  GLU A 211     -24.803   3.840   7.391  1.00  0.00           C  
ATOM   3117  OE1 GLU A 211     -25.320   3.039   6.552  1.00  0.00           O  
ATOM   3118  OE2 GLU A 211     -23.610   3.635   7.756  1.00  0.00           O  
ATOM   3119  C   GLU A 211     -24.739   7.519   5.441  1.00  0.00           C  
ATOM   3120  O   GLU A 211     -25.443   6.877   4.671  1.00  0.00           O  
ATOM   3121  N   GLU A 212     -24.825   8.889   5.501  1.00  0.00           N  
ATOM   3122  H   GLU A 212     -24.363   9.343   6.276  1.00  0.00           H  
ATOM   3123  CA  GLU A 212     -25.606   9.741   4.514  1.00  0.00           C  
ATOM   3124  HA  GLU A 212     -26.487   9.153   4.255  1.00  0.00           H  
ATOM   3125  CB  GLU A 212     -26.167  11.083   5.109  1.00  0.00           C  
ATOM   3126  HB2 GLU A 212     -26.812  10.770   5.930  1.00  0.00           H  
ATOM   3127  HB3 GLU A 212     -25.383  11.699   5.546  1.00  0.00           H  
ATOM   3128  CG  GLU A 212     -26.867  11.975   4.119  1.00  0.00           C  
ATOM   3129  HG2 GLU A 212     -27.117  12.951   4.534  1.00  0.00           H  
ATOM   3130  HG3 GLU A 212     -26.147  12.328   3.379  1.00  0.00           H  
ATOM   3131  CD  GLU A 212     -28.095  11.352   3.402  1.00  0.00           C  
ATOM   3132  OE1 GLU A 212     -28.604  10.325   3.927  1.00  0.00           O  
ATOM   3133  OE2 GLU A 212     -28.539  11.891   2.336  1.00  0.00           O  
ATOM   3134  C   GLU A 212     -24.722   9.959   3.240  1.00  0.00           C  
ATOM   3135  O   GLU A 212     -25.200   9.762   2.158  1.00  0.00           O  
ATOM   3136  N   ALA A 213     -23.407  10.223   3.297  1.00  0.00           N  
ATOM   3137  H   ALA A 213     -23.055  10.454   4.216  1.00  0.00           H  
ATOM   3138  CA  ALA A 213     -22.519  10.179   2.164  1.00  0.00           C  
ATOM   3139  HA  ALA A 213     -22.871  10.912   1.438  1.00  0.00           H  
ATOM   3140  CB  ALA A 213     -21.079  10.472   2.642  1.00  0.00           C  
ATOM   3141  HB1 ALA A 213     -21.154  11.369   3.256  1.00  0.00           H  
ATOM   3142  HB2 ALA A 213     -20.697   9.555   3.092  1.00  0.00           H  
ATOM   3143  HB3 ALA A 213     -20.369  10.616   1.828  1.00  0.00           H  
ATOM   3144  C   ALA A 213     -22.533   8.822   1.375  1.00  0.00           C  
ATOM   3145  O   ALA A 213     -22.195   8.775   0.197  1.00  0.00           O  
ATOM   3146  N   PHE A 214     -22.868   7.731   2.015  1.00  0.00           N  
ATOM   3147  H   PHE A 214     -23.123   7.760   2.992  1.00  0.00           H  
ATOM   3148  CA  PHE A 214     -22.932   6.422   1.388  1.00  0.00           C  
ATOM   3149  HA  PHE A 214     -22.044   6.094   0.848  1.00  0.00           H  
ATOM   3150  CB  PHE A 214     -23.244   5.304   2.489  1.00  0.00           C  
ATOM   3151  HB2 PHE A 214     -22.521   5.287   3.305  1.00  0.00           H  
ATOM   3152  HB3 PHE A 214     -24.192   5.459   3.003  1.00  0.00           H  
ATOM   3153  CG  PHE A 214     -23.221   3.909   1.879  1.00  0.00           C  
ATOM   3154  CD1 PHE A 214     -24.334   3.128   1.503  1.00  0.00           C  
ATOM   3155  HD1 PHE A 214     -25.334   3.535   1.541  1.00  0.00           H  
ATOM   3156  CE1 PHE A 214     -24.165   1.817   1.022  1.00  0.00           C  
ATOM   3157  HE1 PHE A 214     -25.047   1.370   0.585  1.00  0.00           H  
ATOM   3158  CZ  PHE A 214     -22.918   1.204   0.954  1.00  0.00           C  
ATOM   3159  HZ  PHE A 214     -22.706   0.246   0.503  1.00  0.00           H  
ATOM   3160  CE2 PHE A 214     -21.822   1.960   1.411  1.00  0.00           C  
ATOM   3161  HE2 PHE A 214     -20.845   1.540   1.220  1.00  0.00           H  
ATOM   3162  CD2 PHE A 214     -21.985   3.216   1.886  1.00  0.00           C  
ATOM   3163  HD2 PHE A 214     -21.109   3.806   2.114  1.00  0.00           H  
ATOM   3164  C   PHE A 214     -24.225   6.317   0.483  1.00  0.00           C  
ATOM   3165  O   PHE A 214     -24.211   5.722  -0.600  1.00  0.00           O  
ATOM   3166  N   ASP A 215     -25.305   6.972   0.909  1.00  0.00           N  
ATOM   3167  H   ASP A 215     -25.238   7.512   1.759  1.00  0.00           H  
ATOM   3168  CA  ASP A 215     -26.573   7.087   0.172  1.00  0.00           C  
ATOM   3169  HA  ASP A 215     -26.861   6.088  -0.155  1.00  0.00           H  
ATOM   3170  CB  ASP A 215     -27.687   7.621   1.232  1.00  0.00           C  
ATOM   3171  HB2 ASP A 215     -27.498   7.231   2.232  1.00  0.00           H  
ATOM   3172  HB3 ASP A 215     -27.671   8.711   1.245  1.00  0.00           H  
ATOM   3173  CG  ASP A 215     -29.084   7.034   0.893  1.00  0.00           C  
ATOM   3174  OD1 ASP A 215     -29.218   6.338  -0.132  1.00  0.00           O  
ATOM   3175  OD2 ASP A 215     -30.064   7.275   1.641  1.00  0.00           O  
ATOM   3176  C   ASP A 215     -26.347   8.062  -1.018  1.00  0.00           C  
ATOM   3177  O   ASP A 215     -26.758   7.776  -2.115  1.00  0.00           O  
ATOM   3178  N   ARG A 216     -25.688   9.192  -0.778  1.00  0.00           N  
ATOM   3179  H   ARG A 216     -25.470   9.340   0.197  1.00  0.00           H  
ATOM   3180  CA  ARG A 216     -25.342  10.257  -1.726  1.00  0.00           C  
ATOM   3181  HA  ARG A 216     -26.310  10.660  -2.022  1.00  0.00           H  
ATOM   3182  CB  ARG A 216     -24.503  11.341  -1.019  1.00  0.00           C  
ATOM   3183  HB2 ARG A 216     -23.578  10.944  -0.602  1.00  0.00           H  
ATOM   3184  HB3 ARG A 216     -24.050  12.072  -1.691  1.00  0.00           H  
ATOM   3185  CG  ARG A 216     -25.308  12.026   0.146  1.00  0.00           C  
ATOM   3186  HG2 ARG A 216     -25.932  11.329   0.708  1.00  0.00           H  
ATOM   3187  HG3 ARG A 216     -24.615  12.495   0.845  1.00  0.00           H  
ATOM   3188  CD  ARG A 216     -26.228  13.025  -0.539  1.00  0.00           C  
ATOM   3189  HD2 ARG A 216     -25.630  13.789  -1.035  1.00  0.00           H  
ATOM   3190  HD3 ARG A 216     -26.804  12.630  -1.377  1.00  0.00           H  
ATOM   3191  NE  ARG A 216     -27.126  13.620   0.478  1.00  0.00           N  
ATOM   3192  HE  ARG A 216     -27.368  13.014   1.249  1.00  0.00           H  
ATOM   3193  CZ  ARG A 216     -27.424  14.781   0.822  1.00  0.00           C  
ATOM   3194  NH1 ARG A 216     -26.931  15.783   0.175  1.00  0.00           N  
ATOM   3195 HH11 ARG A 216     -26.375  15.564  -0.640  1.00  0.00           H  
ATOM   3196 HH12 ARG A 216     -27.170  16.689   0.550  1.00  0.00           H  
ATOM   3197  NH2 ARG A 216     -28.130  15.026   1.899  1.00  0.00           N  
ATOM   3198 HH21 ARG A 216     -28.408  14.309   2.554  1.00  0.00           H  
ATOM   3199 HH22 ARG A 216     -28.326  15.955   2.242  1.00  0.00           H  
ATOM   3200  C   ARG A 216     -24.525   9.647  -2.939  1.00  0.00           C  
ATOM   3201  O   ARG A 216     -24.821   9.911  -4.144  1.00  0.00           O  
ATOM   3202  N   ILE A 217     -23.533   8.862  -2.617  1.00  0.00           N  
ATOM   3203  H   ILE A 217     -23.309   8.811  -1.633  1.00  0.00           H  
ATOM   3204  CA  ILE A 217     -22.744   8.232  -3.752  1.00  0.00           C  
ATOM   3205  HA  ILE A 217     -22.777   8.935  -4.585  1.00  0.00           H  
ATOM   3206  CB  ILE A 217     -21.280   8.098  -3.303  1.00  0.00           C  
ATOM   3207  HB  ILE A 217     -21.345   7.439  -2.436  1.00  0.00           H  
ATOM   3208  CG2 ILE A 217     -20.349   7.562  -4.444  1.00  0.00           C  
ATOM   3209 HG21 ILE A 217     -19.305   7.854  -4.333  1.00  0.00           H  
ATOM   3210 HG22 ILE A 217     -20.500   6.482  -4.455  1.00  0.00           H  
ATOM   3211 HG23 ILE A 217     -20.706   7.821  -5.441  1.00  0.00           H  
ATOM   3212  CG1 ILE A 217     -20.642   9.442  -2.768  1.00  0.00           C  
ATOM   3213 HG12 ILE A 217     -21.140   9.799  -1.866  1.00  0.00           H  
ATOM   3214 HG13 ILE A 217     -19.668   9.184  -2.354  1.00  0.00           H  
ATOM   3215  CD1 ILE A 217     -20.364  10.550  -3.776  1.00  0.00           C  
ATOM   3216 HD11 ILE A 217     -19.735  11.324  -3.335  1.00  0.00           H  
ATOM   3217 HD12 ILE A 217     -19.837  10.130  -4.633  1.00  0.00           H  
ATOM   3218 HD13 ILE A 217     -21.352  10.914  -4.056  1.00  0.00           H  
ATOM   3219  C   ILE A 217     -23.390   6.955  -4.322  1.00  0.00           C  
ATOM   3220  O   ILE A 217     -23.402   6.799  -5.519  1.00  0.00           O  
ATOM   3221  N   THR A 218     -24.056   6.063  -3.535  1.00  0.00           N  
ATOM   3222  H   THR A 218     -24.285   6.227  -2.566  1.00  0.00           H  
ATOM   3223  CA  THR A 218     -24.779   4.905  -4.123  1.00  0.00           C  
ATOM   3224  HA  THR A 218     -24.273   4.281  -4.859  1.00  0.00           H  
ATOM   3225  CB  THR A 218     -25.314   3.924  -3.051  1.00  0.00           C  
ATOM   3226  HB  THR A 218     -25.942   3.202  -3.572  1.00  0.00           H  
ATOM   3227  CG2 THR A 218     -24.148   3.122  -2.390  1.00  0.00           C  
ATOM   3228 HG21 THR A 218     -23.455   3.667  -1.748  1.00  0.00           H  
ATOM   3229 HG22 THR A 218     -24.471   2.318  -1.728  1.00  0.00           H  
ATOM   3230 HG23 THR A 218     -23.591   2.732  -3.242  1.00  0.00           H  
ATOM   3231  OG1 THR A 218     -26.063   4.532  -1.955  1.00  0.00           O  
ATOM   3232  HG1 THR A 218     -25.348   5.017  -1.538  1.00  0.00           H  
ATOM   3233  C   THR A 218     -26.009   5.306  -4.988  1.00  0.00           C  
ATOM   3234  O   THR A 218     -26.074   4.870  -6.128  1.00  0.00           O  
ATOM   3235  N   ALA A 219     -26.794   6.383  -4.582  1.00  0.00           N  
ATOM   3236  H   ALA A 219     -26.873   6.684  -3.622  1.00  0.00           H  
ATOM   3237  CA  ALA A 219     -27.687   7.103  -5.532  1.00  0.00           C  
ATOM   3238  HA  ALA A 219     -28.550   6.516  -5.845  1.00  0.00           H  
ATOM   3239  CB  ALA A 219     -28.225   8.311  -4.805  1.00  0.00           C  
ATOM   3240  HB1 ALA A 219     -28.949   7.934  -4.083  1.00  0.00           H  
ATOM   3241  HB2 ALA A 219     -27.484   8.984  -4.372  1.00  0.00           H  
ATOM   3242  HB3 ALA A 219     -28.815   8.935  -5.475  1.00  0.00           H  
ATOM   3243  C   ALA A 219     -26.971   7.527  -6.808  1.00  0.00           C  
ATOM   3244  O   ALA A 219     -27.671   7.603  -7.783  1.00  0.00           O  
ATOM   3245  N   ARG A 220     -25.627   7.840  -6.933  1.00  0.00           N  
ATOM   3246  H   ARG A 220     -25.041   7.825  -6.111  1.00  0.00           H  
ATOM   3247  CA  ARG A 220     -25.050   8.205  -8.260  1.00  0.00           C  
ATOM   3248  HA  ARG A 220     -25.668   8.841  -8.894  1.00  0.00           H  
ATOM   3249  CB  ARG A 220     -23.632   8.888  -8.084  1.00  0.00           C  
ATOM   3250  HB2 ARG A 220     -23.041   8.396  -7.311  1.00  0.00           H  
ATOM   3251  HB3 ARG A 220     -22.976   8.816  -8.952  1.00  0.00           H  
ATOM   3252  CG  ARG A 220     -23.710  10.389  -7.672  1.00  0.00           C  
ATOM   3253  HG2 ARG A 220     -24.505  10.918  -8.198  1.00  0.00           H  
ATOM   3254  HG3 ARG A 220     -23.885  10.640  -6.626  1.00  0.00           H  
ATOM   3255  CD  ARG A 220     -22.345  11.079  -7.958  1.00  0.00           C  
ATOM   3256  HD2 ARG A 220     -21.485  10.458  -7.707  1.00  0.00           H  
ATOM   3257  HD3 ARG A 220     -22.390  11.328  -9.019  1.00  0.00           H  
ATOM   3258  NE  ARG A 220     -22.179  12.450  -7.338  1.00  0.00           N  
ATOM   3259  HE  ARG A 220     -23.077  12.874  -7.151  1.00  0.00           H  
ATOM   3260  CZ  ARG A 220     -21.024  13.211  -7.284  1.00  0.00           C  
ATOM   3261  NH1 ARG A 220     -20.983  14.210  -6.510  1.00  0.00           N  
ATOM   3262 HH11 ARG A 220     -21.749  14.609  -5.987  1.00  0.00           H  
ATOM   3263 HH12 ARG A 220     -20.146  14.768  -6.606  1.00  0.00           H  
ATOM   3264  NH2 ARG A 220     -19.940  12.864  -7.931  1.00  0.00           N  
ATOM   3265 HH21 ARG A 220     -19.859  12.039  -8.508  1.00  0.00           H  
ATOM   3266 HH22 ARG A 220     -19.132  13.470  -7.917  1.00  0.00           H  
ATOM   3267  C   ARG A 220     -24.701   7.092  -9.211  1.00  0.00           C  
ATOM   3268  O   ARG A 220     -24.712   7.297 -10.372  1.00  0.00           O  
ATOM   3269  N   VAL A 221     -24.746   5.837  -8.755  1.00  0.00           N  
ATOM   3270  H   VAL A 221     -24.956   5.707  -7.776  1.00  0.00           H  
ATOM   3271  CA  VAL A 221     -24.321   4.717  -9.647  1.00  0.00           C  
ATOM   3272  HA  VAL A 221     -23.715   4.985 -10.513  1.00  0.00           H  
ATOM   3273  CB  VAL A 221     -23.309   3.821  -8.918  1.00  0.00           C  
ATOM   3274  HB  VAL A 221     -22.396   4.389  -9.098  1.00  0.00           H  
ATOM   3275  CG1 VAL A 221     -23.423   3.731  -7.391  1.00  0.00           C  
ATOM   3276 HG11 VAL A 221     -22.561   3.125  -7.114  1.00  0.00           H  
ATOM   3277 HG12 VAL A 221     -23.385   4.692  -6.878  1.00  0.00           H  
ATOM   3278 HG13 VAL A 221     -24.305   3.257  -6.960  1.00  0.00           H  
ATOM   3279  CG2 VAL A 221     -23.178   2.343  -9.487  1.00  0.00           C  
ATOM   3280 HG21 VAL A 221     -24.077   1.781  -9.237  1.00  0.00           H  
ATOM   3281 HG22 VAL A 221     -23.009   2.296 -10.563  1.00  0.00           H  
ATOM   3282 HG23 VAL A 221     -22.304   1.866  -9.045  1.00  0.00           H  
ATOM   3283  C   VAL A 221     -25.549   3.998 -10.089  1.00  0.00           C  
ATOM   3284  O   VAL A 221     -26.354   3.624  -9.208  1.00  0.00           O  
ATOM   3285  N   PRO A 222     -25.708   3.752 -11.405  1.00  0.00           N  
ATOM   3286  CD  PRO A 222     -24.900   4.161 -12.571  1.00  0.00           C  
ATOM   3287  HD2 PRO A 222     -23.998   3.567 -12.714  1.00  0.00           H  
ATOM   3288  HD3 PRO A 222     -24.542   5.167 -12.352  1.00  0.00           H  
ATOM   3289  CG  PRO A 222     -25.731   4.029 -13.846  1.00  0.00           C  
ATOM   3290  HG2 PRO A 222     -25.160   3.596 -14.667  1.00  0.00           H  
ATOM   3291  HG3 PRO A 222     -26.252   4.949 -14.110  1.00  0.00           H  
ATOM   3292  CB  PRO A 222     -26.789   3.005 -13.398  1.00  0.00           C  
ATOM   3293  HB2 PRO A 222     -26.410   1.993 -13.537  1.00  0.00           H  
ATOM   3294  HB3 PRO A 222     -27.778   3.047 -13.854  1.00  0.00           H  
ATOM   3295  CA  PRO A 222     -26.935   3.201 -11.933  1.00  0.00           C  
ATOM   3296  HA  PRO A 222     -27.733   3.923 -11.755  1.00  0.00           H  
ATOM   3297  C   PRO A 222     -27.440   1.972 -11.134  1.00  0.00           C  
ATOM   3298  O   PRO A 222     -28.660   1.918 -10.908  1.00  0.00           O  
ATOM   3299  N   ILE A 223     -26.638   0.945 -10.768  1.00  0.00           N  
ATOM   3300  H   ILE A 223     -25.682   0.926 -11.095  1.00  0.00           H  
ATOM   3301  CA  ILE A 223     -27.103  -0.253 -10.114  1.00  0.00           C  
ATOM   3302  HA  ILE A 223     -28.105  -0.502 -10.460  1.00  0.00           H  
ATOM   3303  CB  ILE A 223     -26.173  -1.461 -10.350  1.00  0.00           C  
ATOM   3304  HB  ILE A 223     -26.605  -2.266  -9.756  1.00  0.00           H  
ATOM   3305  CG2 ILE A 223     -26.132  -1.872 -11.848  1.00  0.00           C  
ATOM   3306 HG21 ILE A 223     -25.591  -1.141 -12.450  1.00  0.00           H  
ATOM   3307 HG22 ILE A 223     -25.692  -2.865 -11.945  1.00  0.00           H  
ATOM   3308 HG23 ILE A 223     -27.156  -1.943 -12.214  1.00  0.00           H  
ATOM   3309  CG1 ILE A 223     -24.763  -1.312  -9.764  1.00  0.00           C  
ATOM   3310 HG12 ILE A 223     -24.200  -0.608 -10.378  1.00  0.00           H  
ATOM   3311 HG13 ILE A 223     -24.902  -0.858  -8.783  1.00  0.00           H  
ATOM   3312  CD1 ILE A 223     -23.928  -2.605  -9.697  1.00  0.00           C  
ATOM   3313 HD11 ILE A 223     -23.599  -2.978 -10.666  1.00  0.00           H  
ATOM   3314 HD12 ILE A 223     -22.964  -2.332  -9.268  1.00  0.00           H  
ATOM   3315 HD13 ILE A 223     -24.507  -3.314  -9.106  1.00  0.00           H  
ATOM   3316  C   ILE A 223     -27.347  -0.123  -8.533  1.00  0.00           C  
ATOM   3317  O   ILE A 223     -27.540  -1.093  -7.754  1.00  0.00           O  
ATOM   3318  N   GLY A 224     -27.327   1.149  -8.017  1.00  0.00           N  
ATOM   3319  H   GLY A 224     -27.308   1.836  -8.755  1.00  0.00           H  
ATOM   3320  CA  GLY A 224     -27.726   1.615  -6.623  1.00  0.00           C  
ATOM   3321  HA2 GLY A 224     -27.551   2.690  -6.575  1.00  0.00           H  
ATOM   3322  HA3 GLY A 224     -28.809   1.490  -6.568  1.00  0.00           H  
ATOM   3323  C   GLY A 224     -26.911   0.966  -5.490  1.00  0.00           C  
ATOM   3324  O   GLY A 224     -27.288   1.046  -4.310  1.00  0.00           O  
ATOM   3325  N   ARG A 225     -25.760   0.363  -5.859  1.00  0.00           N  
ATOM   3326  H   ARG A 225     -25.509   0.383  -6.837  1.00  0.00           H  
ATOM   3327  CA  ARG A 225     -24.762  -0.155  -4.920  1.00  0.00           C  
ATOM   3328  HA  ARG A 225     -24.901   0.419  -4.003  1.00  0.00           H  
ATOM   3329  CB  ARG A 225     -25.224  -1.618  -4.556  1.00  0.00           C  
ATOM   3330  HB2 ARG A 225     -24.555  -1.877  -3.734  1.00  0.00           H  
ATOM   3331  HB3 ARG A 225     -26.216  -1.716  -4.115  1.00  0.00           H  
ATOM   3332  CG  ARG A 225     -24.902  -2.576  -5.761  1.00  0.00           C  
ATOM   3333  HG2 ARG A 225     -25.806  -2.572  -6.371  1.00  0.00           H  
ATOM   3334  HG3 ARG A 225     -24.079  -2.251  -6.398  1.00  0.00           H  
ATOM   3335  CD  ARG A 225     -24.706  -3.998  -5.276  1.00  0.00           C  
ATOM   3336  HD2 ARG A 225     -23.752  -4.006  -4.749  1.00  0.00           H  
ATOM   3337  HD3 ARG A 225     -25.554  -4.284  -4.653  1.00  0.00           H  
ATOM   3338  NE  ARG A 225     -24.663  -4.890  -6.454  1.00  0.00           N  
ATOM   3339  HE  ARG A 225     -25.559  -4.961  -6.915  1.00  0.00           H  
ATOM   3340  CZ  ARG A 225     -23.596  -5.396  -6.991  1.00  0.00           C  
ATOM   3341  NH1 ARG A 225     -22.429  -5.173  -6.643  1.00  0.00           N  
ATOM   3342 HH11 ARG A 225     -22.208  -4.556  -5.876  1.00  0.00           H  
ATOM   3343 HH12 ARG A 225     -21.690  -5.686  -7.103  1.00  0.00           H  
ATOM   3344  NH2 ARG A 225     -23.671  -6.162  -8.032  1.00  0.00           N  
ATOM   3345 HH21 ARG A 225     -24.572  -6.172  -8.488  1.00  0.00           H  
ATOM   3346 HH22 ARG A 225     -22.895  -6.745  -8.306  1.00  0.00           H  
ATOM   3347  C   ARG A 225     -23.342  -0.114  -5.352  1.00  0.00           C  
ATOM   3348  O   ARG A 225     -23.131   0.093  -6.558  1.00  0.00           O  
ATOM   3349  N   TYR A 226     -22.382  -0.332  -4.473  1.00  0.00           N  
ATOM   3350  H   TYR A 226     -22.552  -0.399  -3.479  1.00  0.00           H  
ATOM   3351  CA  TYR A 226     -20.989  -0.474  -4.834  1.00  0.00           C  
ATOM   3352  HA  TYR A 226     -20.653   0.193  -5.628  1.00  0.00           H  
ATOM   3353  CB  TYR A 226     -19.994  -0.051  -3.700  1.00  0.00           C  
ATOM   3354  HB2 TYR A 226     -20.153  -0.579  -2.760  1.00  0.00           H  
ATOM   3355  HB3 TYR A 226     -19.000  -0.259  -4.096  1.00  0.00           H  
ATOM   3356  CG  TYR A 226     -19.984   1.396  -3.287  1.00  0.00           C  
ATOM   3357  CD1 TYR A 226     -19.325   2.324  -4.091  1.00  0.00           C  
ATOM   3358  HD1 TYR A 226     -18.666   2.049  -4.902  1.00  0.00           H  
ATOM   3359  CE1 TYR A 226     -19.419   3.703  -3.794  1.00  0.00           C  
ATOM   3360  HE1 TYR A 226     -18.757   4.417  -4.261  1.00  0.00           H  
ATOM   3361  CZ  TYR A 226     -20.065   4.155  -2.622  1.00  0.00           C  
ATOM   3362  OH  TYR A 226     -20.044   5.422  -2.229  1.00  0.00           O  
ATOM   3363  HH  TYR A 226     -19.196   5.822  -2.437  1.00  0.00           H  
ATOM   3364  CE2 TYR A 226     -20.743   3.139  -1.802  1.00  0.00           C  
ATOM   3365  HE2 TYR A 226     -21.293   3.542  -0.964  1.00  0.00           H  
ATOM   3366  CD2 TYR A 226     -20.767   1.768  -2.136  1.00  0.00           C  
ATOM   3367  HD2 TYR A 226     -21.432   1.065  -1.657  1.00  0.00           H  
ATOM   3368  C   TYR A 226     -20.734  -1.901  -5.369  1.00  0.00           C  
ATOM   3369  O   TYR A 226     -21.374  -2.924  -4.952  1.00  0.00           O  
ATOM   3370  N   VAL A 227     -19.691  -1.996  -6.258  1.00  0.00           N  
ATOM   3371  H   VAL A 227     -19.261  -1.134  -6.561  1.00  0.00           H  
ATOM   3372  CA  VAL A 227     -19.157  -3.174  -6.900  1.00  0.00           C  
ATOM   3373  HA  VAL A 227     -20.013  -3.822  -7.085  1.00  0.00           H  
ATOM   3374  CB  VAL A 227     -18.537  -2.796  -8.292  1.00  0.00           C  
ATOM   3375  HB  VAL A 227     -17.691  -2.135  -8.102  1.00  0.00           H  
ATOM   3376  CG1 VAL A 227     -18.038  -3.949  -9.148  1.00  0.00           C  
ATOM   3377 HG11 VAL A 227     -17.368  -4.614  -8.602  1.00  0.00           H  
ATOM   3378 HG12 VAL A 227     -18.832  -4.620  -9.476  1.00  0.00           H  
ATOM   3379 HG13 VAL A 227     -17.552  -3.539 -10.033  1.00  0.00           H  
ATOM   3380  CG2 VAL A 227     -19.686  -2.203  -9.123  1.00  0.00           C  
ATOM   3381 HG21 VAL A 227     -20.368  -3.019  -9.363  1.00  0.00           H  
ATOM   3382 HG22 VAL A 227     -20.337  -1.468  -8.649  1.00  0.00           H  
ATOM   3383 HG23 VAL A 227     -19.214  -1.834 -10.034  1.00  0.00           H  
ATOM   3384  C   VAL A 227     -18.291  -3.973  -5.913  1.00  0.00           C  
ATOM   3385  O   VAL A 227     -17.634  -3.425  -4.988  1.00  0.00           O  
ATOM   3386  N   GLN A 228     -18.371  -5.298  -5.941  1.00  0.00           N  
ATOM   3387  H   GLN A 228     -19.039  -5.641  -6.616  1.00  0.00           H  
ATOM   3388  CA  GLN A 228     -17.487  -6.216  -5.267  1.00  0.00           C  
ATOM   3389  HA  GLN A 228     -17.228  -5.820  -4.284  1.00  0.00           H  
ATOM   3390  CB  GLN A 228     -18.109  -7.606  -5.065  1.00  0.00           C  
ATOM   3391  HB2 GLN A 228     -18.564  -7.953  -5.994  1.00  0.00           H  
ATOM   3392  HB3 GLN A 228     -17.285  -8.271  -4.807  1.00  0.00           H  
ATOM   3393  CG  GLN A 228     -19.225  -7.661  -3.978  1.00  0.00           C  
ATOM   3394  HG2 GLN A 228     -18.784  -7.629  -2.982  1.00  0.00           H  
ATOM   3395  HG3 GLN A 228     -19.892  -6.808  -4.102  1.00  0.00           H  
ATOM   3396  CD  GLN A 228     -20.186  -8.839  -4.054  1.00  0.00           C  
ATOM   3397  OE1 GLN A 228     -20.750  -9.098  -5.118  1.00  0.00           O  
ATOM   3398  NE2 GLN A 228     -20.339  -9.617  -3.007  1.00  0.00           N  
ATOM   3399 HE21 GLN A 228     -19.832  -9.324  -2.184  1.00  0.00           H  
ATOM   3400 HE22 GLN A 228     -20.919 -10.433  -3.143  1.00  0.00           H  
ATOM   3401  C   GLN A 228     -16.155  -6.264  -5.945  1.00  0.00           C  
ATOM   3402  O   GLN A 228     -16.109  -6.393  -7.160  1.00  0.00           O  
ATOM   3403  N   PRO A 229     -14.999  -6.409  -5.284  1.00  0.00           N  
ATOM   3404  CD  PRO A 229     -14.903  -6.628  -3.805  1.00  0.00           C  
ATOM   3405  HD2 PRO A 229     -15.607  -7.319  -3.342  1.00  0.00           H  
ATOM   3406  HD3 PRO A 229     -14.985  -5.679  -3.275  1.00  0.00           H  
ATOM   3407  CG  PRO A 229     -13.497  -7.167  -3.687  1.00  0.00           C  
ATOM   3408  HG2 PRO A 229     -13.513  -8.258  -3.682  1.00  0.00           H  
ATOM   3409  HG3 PRO A 229     -13.038  -6.784  -2.775  1.00  0.00           H  
ATOM   3410  CB  PRO A 229     -12.616  -6.643  -4.912  1.00  0.00           C  
ATOM   3411  HB2 PRO A 229     -11.640  -7.127  -4.960  1.00  0.00           H  
ATOM   3412  HB3 PRO A 229     -12.476  -5.614  -4.583  1.00  0.00           H  
ATOM   3413  CA  PRO A 229     -13.751  -6.804  -5.938  1.00  0.00           C  
ATOM   3414  HA  PRO A 229     -13.486  -6.035  -6.663  1.00  0.00           H  
ATOM   3415  C   PRO A 229     -13.849  -8.139  -6.706  1.00  0.00           C  
ATOM   3416  O   PRO A 229     -13.289  -8.291  -7.779  1.00  0.00           O  
ATOM   3417  N   SER A 230     -14.671  -9.063  -6.207  1.00  0.00           N  
ATOM   3418  H   SER A 230     -14.931  -8.991  -5.234  1.00  0.00           H  
ATOM   3419  CA  SER A 230     -14.972 -10.335  -6.756  1.00  0.00           C  
ATOM   3420  HA  SER A 230     -14.011 -10.839  -6.855  1.00  0.00           H  
ATOM   3421  CB  SER A 230     -15.838 -11.246  -5.882  1.00  0.00           C  
ATOM   3422  HB2 SER A 230     -16.768 -10.755  -5.594  1.00  0.00           H  
ATOM   3423  HB3 SER A 230     -15.871 -12.229  -6.350  1.00  0.00           H  
ATOM   3424  OG  SER A 230     -15.238 -11.393  -4.638  1.00  0.00           O  
ATOM   3425  HG  SER A 230     -14.450 -11.935  -4.721  1.00  0.00           H  
ATOM   3426  C   SER A 230     -15.675 -10.249  -8.080  1.00  0.00           C  
ATOM   3427  O   SER A 230     -15.562 -11.195  -8.910  1.00  0.00           O  
ATOM   3428  N   GLU A 231     -16.443  -9.154  -8.334  1.00  0.00           N  
ATOM   3429  H   GLU A 231     -16.425  -8.385  -7.680  1.00  0.00           H  
ATOM   3430  CA  GLU A 231     -17.154  -9.088  -9.680  1.00  0.00           C  
ATOM   3431  HA  GLU A 231     -17.580 -10.050  -9.965  1.00  0.00           H  
ATOM   3432  CB  GLU A 231     -18.391  -8.150  -9.619  1.00  0.00           C  
ATOM   3433  HB2 GLU A 231     -18.247  -7.079  -9.477  1.00  0.00           H  
ATOM   3434  HB3 GLU A 231     -18.904  -8.175 -10.581  1.00  0.00           H  
ATOM   3435  CG  GLU A 231     -19.498  -8.741  -8.635  1.00  0.00           C  
ATOM   3436  HG2 GLU A 231     -19.993  -9.588  -9.108  1.00  0.00           H  
ATOM   3437  HG3 GLU A 231     -19.016  -9.233  -7.791  1.00  0.00           H  
ATOM   3438  CD  GLU A 231     -20.537  -7.732  -8.135  1.00  0.00           C  
ATOM   3439  OE1 GLU A 231     -21.733  -8.135  -7.979  1.00  0.00           O  
ATOM   3440  OE2 GLU A 231     -20.226  -6.598  -7.722  1.00  0.00           O  
ATOM   3441  C   GLU A 231     -16.165  -8.566 -10.718  1.00  0.00           C  
ATOM   3442  O   GLU A 231     -16.265  -8.869 -11.880  1.00  0.00           O  
ATOM   3443  N   VAL A 232     -15.209  -7.734 -10.288  1.00  0.00           N  
ATOM   3444  H   VAL A 232     -15.253  -7.413  -9.331  1.00  0.00           H  
ATOM   3445  CA  VAL A 232     -14.017  -7.355 -11.070  1.00  0.00           C  
ATOM   3446  HA  VAL A 232     -14.358  -7.174 -12.089  1.00  0.00           H  
ATOM   3447  CB  VAL A 232     -13.291  -6.166 -10.487  1.00  0.00           C  
ATOM   3448  HB  VAL A 232     -12.740  -6.426  -9.583  1.00  0.00           H  
ATOM   3449  CG1 VAL A 232     -12.179  -5.733 -11.498  1.00  0.00           C  
ATOM   3450 HG11 VAL A 232     -11.333  -6.420 -11.468  1.00  0.00           H  
ATOM   3451 HG12 VAL A 232     -12.556  -5.862 -12.512  1.00  0.00           H  
ATOM   3452 HG13 VAL A 232     -11.917  -4.688 -11.343  1.00  0.00           H  
ATOM   3453  CG2 VAL A 232     -14.304  -5.057 -10.120  1.00  0.00           C  
ATOM   3454 HG21 VAL A 232     -14.852  -5.419  -9.251  1.00  0.00           H  
ATOM   3455 HG22 VAL A 232     -13.784  -4.120  -9.921  1.00  0.00           H  
ATOM   3456 HG23 VAL A 232     -14.920  -4.909 -11.007  1.00  0.00           H  
ATOM   3457  C   VAL A 232     -12.989  -8.492 -11.345  1.00  0.00           C  
ATOM   3458  O   VAL A 232     -12.577  -8.784 -12.481  1.00  0.00           O  
ATOM   3459  N   ALA A 233     -12.797  -9.326 -10.299  1.00  0.00           N  
ATOM   3460  H   ALA A 233     -12.998  -9.056  -9.347  1.00  0.00           H  
ATOM   3461  CA  ALA A 233     -11.953 -10.512 -10.357  1.00  0.00           C  
ATOM   3462  HA  ALA A 233     -11.056 -10.258 -10.922  1.00  0.00           H  
ATOM   3463  CB  ALA A 233     -11.633 -11.008  -8.900  1.00  0.00           C  
ATOM   3464  HB1 ALA A 233     -10.727 -11.615  -8.883  1.00  0.00           H  
ATOM   3465  HB2 ALA A 233     -11.449 -10.098  -8.329  1.00  0.00           H  
ATOM   3466  HB3 ALA A 233     -12.459 -11.568  -8.465  1.00  0.00           H  
ATOM   3467  C   ALA A 233     -12.533 -11.701 -11.159  1.00  0.00           C  
ATOM   3468  O   ALA A 233     -11.776 -12.569 -11.578  1.00  0.00           O  
ATOM   3469  N   GLU A 234     -13.874 -11.769 -11.392  1.00  0.00           N  
ATOM   3470  H   GLU A 234     -14.420 -11.070 -10.909  1.00  0.00           H  
ATOM   3471  CA  GLU A 234     -14.436 -12.630 -12.401  1.00  0.00           C  
ATOM   3472  HA  GLU A 234     -14.019 -13.621 -12.220  1.00  0.00           H  
ATOM   3473  CB  GLU A 234     -15.960 -12.779 -12.221  1.00  0.00           C  
ATOM   3474  HB2 GLU A 234     -16.159 -12.856 -11.152  1.00  0.00           H  
ATOM   3475  HB3 GLU A 234     -16.376 -11.790 -12.410  1.00  0.00           H  
ATOM   3476  CG  GLU A 234     -16.566 -13.848 -13.157  1.00  0.00           C  
ATOM   3477  HG2 GLU A 234     -17.579 -13.444 -13.173  1.00  0.00           H  
ATOM   3478  HG3 GLU A 234     -16.191 -13.726 -14.173  1.00  0.00           H  
ATOM   3479  CD  GLU A 234     -16.651 -15.231 -12.648  1.00  0.00           C  
ATOM   3480  OE1 GLU A 234     -16.346 -16.113 -13.476  1.00  0.00           O  
ATOM   3481  OE2 GLU A 234     -17.027 -15.497 -11.502  1.00  0.00           O  
ATOM   3482  C   GLU A 234     -14.053 -12.225 -13.822  1.00  0.00           C  
ATOM   3483  O   GLU A 234     -13.620 -13.051 -14.590  1.00  0.00           O  
ATOM   3484  N   MET A 235     -14.062 -10.918 -14.151  1.00  0.00           N  
ATOM   3485  H   MET A 235     -14.416 -10.217 -13.516  1.00  0.00           H  
ATOM   3486  CA  MET A 235     -13.840 -10.540 -15.559  1.00  0.00           C  
ATOM   3487  HA  MET A 235     -14.589 -11.096 -16.122  1.00  0.00           H  
ATOM   3488  CB  MET A 235     -14.227  -9.041 -15.811  1.00  0.00           C  
ATOM   3489  HB2 MET A 235     -15.282  -8.914 -15.566  1.00  0.00           H  
ATOM   3490  HB3 MET A 235     -13.668  -8.357 -15.172  1.00  0.00           H  
ATOM   3491  CG  MET A 235     -14.160  -8.639 -17.295  1.00  0.00           C  
ATOM   3492  HG2 MET A 235     -13.290  -9.028 -17.827  1.00  0.00           H  
ATOM   3493  HG3 MET A 235     -14.953  -9.171 -17.819  1.00  0.00           H  
ATOM   3494  SD  MET A 235     -14.589  -6.959 -17.647  1.00  0.00           S  
ATOM   3495  CE  MET A 235     -16.409  -6.746 -17.569  1.00  0.00           C  
ATOM   3496  HE1 MET A 235     -16.724  -7.038 -16.567  1.00  0.00           H  
ATOM   3497  HE2 MET A 235     -16.714  -5.721 -17.775  1.00  0.00           H  
ATOM   3498  HE3 MET A 235     -16.850  -7.412 -18.311  1.00  0.00           H  
ATOM   3499  C   MET A 235     -12.340 -10.720 -15.934  1.00  0.00           C  
ATOM   3500  O   MET A 235     -12.060 -11.033 -17.092  1.00  0.00           O  
ATOM   3501  N   VAL A 236     -11.384 -10.509 -15.037  1.00  0.00           N  
ATOM   3502  H   VAL A 236     -11.652 -10.080 -14.162  1.00  0.00           H  
ATOM   3503  CA  VAL A 236      -9.986 -10.794 -15.208  1.00  0.00           C  
ATOM   3504  HA  VAL A 236      -9.783 -10.278 -16.145  1.00  0.00           H  
ATOM   3505  CB  VAL A 236      -9.158 -10.074 -14.104  1.00  0.00           C  
ATOM   3506  HB  VAL A 236      -9.482 -10.371 -13.106  1.00  0.00           H  
ATOM   3507  CG1 VAL A 236      -7.645 -10.211 -14.157  1.00  0.00           C  
ATOM   3508 HG11 VAL A 236      -7.261 -11.225 -14.052  1.00  0.00           H  
ATOM   3509 HG12 VAL A 236      -7.346  -9.970 -15.177  1.00  0.00           H  
ATOM   3510 HG13 VAL A 236      -7.209  -9.507 -13.448  1.00  0.00           H  
ATOM   3511  CG2 VAL A 236      -9.516  -8.590 -14.116  1.00  0.00           C  
ATOM   3512 HG21 VAL A 236      -9.194  -8.097 -13.198  1.00  0.00           H  
ATOM   3513 HG22 VAL A 236      -9.079  -7.994 -14.915  1.00  0.00           H  
ATOM   3514 HG23 VAL A 236     -10.576  -8.343 -14.183  1.00  0.00           H  
ATOM   3515  C   VAL A 236      -9.688 -12.279 -15.319  1.00  0.00           C  
ATOM   3516  O   VAL A 236      -8.855 -12.659 -16.141  1.00  0.00           O  
ATOM   3517  N   ALA A 237     -10.418 -13.080 -14.589  1.00  0.00           N  
ATOM   3518  H   ALA A 237     -10.976 -12.655 -13.862  1.00  0.00           H  
ATOM   3519  CA  ALA A 237     -10.494 -14.553 -14.638  1.00  0.00           C  
ATOM   3520  HA  ALA A 237      -9.496 -14.975 -14.514  1.00  0.00           H  
ATOM   3521  CB  ALA A 237     -11.239 -15.183 -13.437  1.00  0.00           C  
ATOM   3522  HB1 ALA A 237     -12.191 -14.706 -13.200  1.00  0.00           H  
ATOM   3523  HB2 ALA A 237     -11.520 -16.185 -13.763  1.00  0.00           H  
ATOM   3524  HB3 ALA A 237     -10.668 -15.155 -12.509  1.00  0.00           H  
ATOM   3525  C   ALA A 237     -11.086 -15.079 -15.872  1.00  0.00           C  
ATOM   3526  O   ALA A 237     -10.562 -16.070 -16.480  1.00  0.00           O  
ATOM   3527  N   TYR A 238     -12.074 -14.383 -16.472  1.00  0.00           N  
ATOM   3528  H   TYR A 238     -12.625 -13.671 -16.014  1.00  0.00           H  
ATOM   3529  CA  TYR A 238     -12.637 -14.696 -17.794  1.00  0.00           C  
ATOM   3530  HA  TYR A 238     -12.708 -15.781 -17.871  1.00  0.00           H  
ATOM   3531  CB  TYR A 238     -14.019 -14.126 -17.914  1.00  0.00           C  
ATOM   3532  HB2 TYR A 238     -14.659 -14.731 -17.271  1.00  0.00           H  
ATOM   3533  HB3 TYR A 238     -13.984 -13.183 -17.368  1.00  0.00           H  
ATOM   3534  CG  TYR A 238     -14.572 -13.853 -19.249  1.00  0.00           C  
ATOM   3535  CD1 TYR A 238     -15.046 -14.910 -20.016  1.00  0.00           C  
ATOM   3536  HD1 TYR A 238     -15.209 -15.873 -19.553  1.00  0.00           H  
ATOM   3537  CE1 TYR A 238     -15.298 -14.699 -21.361  1.00  0.00           C  
ATOM   3538  HE1 TYR A 238     -15.648 -15.558 -21.917  1.00  0.00           H  
ATOM   3539  CZ  TYR A 238     -15.039 -13.510 -22.014  1.00  0.00           C  
ATOM   3540  OH  TYR A 238     -15.294 -13.308 -23.327  1.00  0.00           O  
ATOM   3541  HH  TYR A 238     -15.581 -14.088 -23.808  1.00  0.00           H  
ATOM   3542  CE2 TYR A 238     -14.675 -12.396 -21.232  1.00  0.00           C  
ATOM   3543  HE2 TYR A 238     -14.494 -11.396 -21.598  1.00  0.00           H  
ATOM   3544  CD2 TYR A 238     -14.427 -12.588 -19.816  1.00  0.00           C  
ATOM   3545  HD2 TYR A 238     -14.129 -11.691 -19.293  1.00  0.00           H  
ATOM   3546  C   TYR A 238     -11.725 -14.351 -18.959  1.00  0.00           C  
ATOM   3547  O   TYR A 238     -11.623 -15.184 -19.907  1.00  0.00           O  
ATOM   3548  N   LEU A 239     -11.076 -13.194 -18.920  1.00  0.00           N  
ATOM   3549  H   LEU A 239     -11.368 -12.564 -18.186  1.00  0.00           H  
ATOM   3550  CA  LEU A 239     -10.072 -12.854 -19.997  1.00  0.00           C  
ATOM   3551  HA  LEU A 239     -10.668 -12.974 -20.901  1.00  0.00           H  
ATOM   3552  CB  LEU A 239      -9.732 -11.347 -19.845  1.00  0.00           C  
ATOM   3553  HB2 LEU A 239      -9.494 -11.218 -18.790  1.00  0.00           H  
ATOM   3554  HB3 LEU A 239      -8.830 -11.097 -20.403  1.00  0.00           H  
ATOM   3555  CG  LEU A 239     -10.763 -10.289 -20.307  1.00  0.00           C  
ATOM   3556  HG  LEU A 239     -11.741 -10.465 -19.858  1.00  0.00           H  
ATOM   3557  CD1 LEU A 239     -10.418  -8.871 -19.886  1.00  0.00           C  
ATOM   3558 HD11 LEU A 239     -11.296  -8.249 -20.063  1.00  0.00           H  
ATOM   3559 HD12 LEU A 239     -10.359  -8.806 -18.799  1.00  0.00           H  
ATOM   3560 HD13 LEU A 239      -9.523  -8.487 -20.377  1.00  0.00           H  
ATOM   3561  CD2 LEU A 239     -10.709 -10.437 -21.816  1.00  0.00           C  
ATOM   3562 HD21 LEU A 239      -9.702 -10.397 -22.230  1.00  0.00           H  
ATOM   3563 HD22 LEU A 239     -11.123 -11.363 -22.211  1.00  0.00           H  
ATOM   3564 HD23 LEU A 239     -11.303  -9.654 -22.290  1.00  0.00           H  
ATOM   3565  C   LEU A 239      -8.837 -13.697 -20.027  1.00  0.00           C  
ATOM   3566  O   LEU A 239      -8.334 -13.928 -21.109  1.00  0.00           O  
ATOM   3567  N   ILE A 240      -8.247 -14.251 -18.887  1.00  0.00           N  
ATOM   3568  H   ILE A 240      -8.732 -14.105 -18.013  1.00  0.00           H  
ATOM   3569  CA  ILE A 240      -7.135 -15.119 -18.836  1.00  0.00           C  
ATOM   3570  HA  ILE A 240      -6.565 -14.835 -19.721  1.00  0.00           H  
ATOM   3571  CB  ILE A 240      -6.253 -14.958 -17.610  1.00  0.00           C  
ATOM   3572  HB  ILE A 240      -5.337 -15.545 -17.678  1.00  0.00           H  
ATOM   3573  CG2 ILE A 240      -5.723 -13.554 -17.341  1.00  0.00           C  
ATOM   3574 HG21 ILE A 240      -5.039 -13.131 -18.078  1.00  0.00           H  
ATOM   3575 HG22 ILE A 240      -6.545 -12.860 -17.165  1.00  0.00           H  
ATOM   3576 HG23 ILE A 240      -5.258 -13.624 -16.357  1.00  0.00           H  
ATOM   3577  CG1 ILE A 240      -6.996 -15.438 -16.328  1.00  0.00           C  
ATOM   3578 HG12 ILE A 240      -6.881 -14.799 -15.452  1.00  0.00           H  
ATOM   3579 HG13 ILE A 240      -8.076 -15.350 -16.454  1.00  0.00           H  
ATOM   3580  CD1 ILE A 240      -6.591 -16.888 -15.979  1.00  0.00           C  
ATOM   3581 HD11 ILE A 240      -6.694 -17.622 -16.778  1.00  0.00           H  
ATOM   3582 HD12 ILE A 240      -5.586 -16.854 -15.559  1.00  0.00           H  
ATOM   3583 HD13 ILE A 240      -7.293 -17.132 -15.180  1.00  0.00           H  
ATOM   3584  C   ILE A 240      -7.621 -16.525 -19.027  1.00  0.00           C  
ATOM   3585  O   ILE A 240      -6.769 -17.379 -19.280  1.00  0.00           O  
ATOM   3586  N   GLY A 241      -8.940 -16.781 -19.200  1.00  0.00           N  
ATOM   3587  H   GLY A 241      -9.607 -16.022 -19.215  1.00  0.00           H  
ATOM   3588  CA  GLY A 241      -9.489 -18.113 -19.346  1.00  0.00           C  
ATOM   3589  HA2 GLY A 241      -8.912 -18.854 -18.792  1.00  0.00           H  
ATOM   3590  HA3 GLY A 241     -10.492 -18.174 -18.924  1.00  0.00           H  
ATOM   3591  C   GLY A 241      -9.630 -18.640 -20.780  1.00  0.00           C  
ATOM   3592  O   GLY A 241      -9.167 -17.992 -21.697  1.00  0.00           O  
ATOM   3593  N   PRO A 242     -10.277 -19.799 -20.988  1.00  0.00           N  
ATOM   3594  CD  PRO A 242     -10.942 -20.658 -19.972  1.00  0.00           C  
ATOM   3595  HD2 PRO A 242     -11.585 -20.031 -19.355  1.00  0.00           H  
ATOM   3596  HD3 PRO A 242     -10.142 -21.138 -19.407  1.00  0.00           H  
ATOM   3597  CG  PRO A 242     -11.790 -21.630 -20.828  1.00  0.00           C  
ATOM   3598  HG2 PRO A 242     -12.798 -21.262 -21.019  1.00  0.00           H  
ATOM   3599  HG3 PRO A 242     -11.827 -22.578 -20.292  1.00  0.00           H  
ATOM   3600  CB  PRO A 242     -11.000 -21.739 -22.118  1.00  0.00           C  
ATOM   3601  HB2 PRO A 242     -11.603 -22.072 -22.964  1.00  0.00           H  
ATOM   3602  HB3 PRO A 242     -10.163 -22.413 -21.942  1.00  0.00           H  
ATOM   3603  CA  PRO A 242     -10.499 -20.335 -22.381  1.00  0.00           C  
ATOM   3604  HA  PRO A 242      -9.543 -20.388 -22.903  1.00  0.00           H  
ATOM   3605  C   PRO A 242     -11.495 -19.506 -23.139  1.00  0.00           C  
ATOM   3606  O   PRO A 242     -12.449 -19.033 -22.478  1.00  0.00           O  
ATOM   3607  N   GLY A 243     -11.392 -19.393 -24.445  1.00  0.00           N  
ATOM   3608  H   GLY A 243     -10.524 -19.754 -24.812  1.00  0.00           H  
ATOM   3609  CA  GLY A 243     -12.442 -18.919 -25.287  1.00  0.00           C  
ATOM   3610  HA2 GLY A 243     -12.300 -19.365 -26.272  1.00  0.00           H  
ATOM   3611  HA3 GLY A 243     -13.383 -19.158 -24.793  1.00  0.00           H  
ATOM   3612  C   GLY A 243     -12.367 -17.438 -25.415  1.00  0.00           C  
ATOM   3613  O   GLY A 243     -13.154 -16.815 -26.165  1.00  0.00           O  
ATOM   3614  N   ALA A 244     -11.553 -16.679 -24.655  1.00  0.00           N  
ATOM   3615  H   ALA A 244     -11.076 -17.184 -23.922  1.00  0.00           H  
ATOM   3616  CA  ALA A 244     -11.340 -15.215 -24.819  1.00  0.00           C  
ATOM   3617  HA  ALA A 244     -12.231 -14.844 -25.325  1.00  0.00           H  
ATOM   3618  CB  ALA A 244     -11.314 -14.508 -23.386  1.00  0.00           C  
ATOM   3619  HB1 ALA A 244     -12.320 -14.541 -22.969  1.00  0.00           H  
ATOM   3620  HB2 ALA A 244     -10.534 -14.956 -22.768  1.00  0.00           H  
ATOM   3621  HB3 ALA A 244     -11.026 -13.461 -23.479  1.00  0.00           H  
ATOM   3622  C   ALA A 244     -10.148 -14.811 -25.674  1.00  0.00           C  
ATOM   3623  O   ALA A 244      -9.766 -13.679 -25.875  1.00  0.00           O  
ATOM   3624  N   ALA A 245      -9.715 -15.788 -26.453  1.00  0.00           N  
ATOM   3625  H   ALA A 245     -10.108 -16.690 -26.224  1.00  0.00           H  
ATOM   3626  CA  ALA A 245      -8.961 -15.593 -27.732  1.00  0.00           C  
ATOM   3627  HA  ALA A 245      -7.949 -15.261 -27.498  1.00  0.00           H  
ATOM   3628  CB  ALA A 245      -8.723 -17.063 -28.351  1.00  0.00           C  
ATOM   3629  HB1 ALA A 245      -9.606 -17.518 -28.798  1.00  0.00           H  
ATOM   3630  HB2 ALA A 245      -8.027 -17.124 -29.186  1.00  0.00           H  
ATOM   3631  HB3 ALA A 245      -8.462 -17.764 -27.558  1.00  0.00           H  
ATOM   3632  C   ALA A 245      -9.487 -14.502 -28.698  1.00  0.00           C  
ATOM   3633  O   ALA A 245      -8.819 -13.652 -29.294  1.00  0.00           O  
ATOM   3634  N   ALA A 246     -10.794 -14.575 -28.826  1.00  0.00           N  
ATOM   3635  H   ALA A 246     -11.276 -15.282 -28.289  1.00  0.00           H  
ATOM   3636  CA  ALA A 246     -11.584 -13.572 -29.571  1.00  0.00           C  
ATOM   3637  HA  ALA A 246     -11.231 -13.429 -30.592  1.00  0.00           H  
ATOM   3638  CB  ALA A 246     -12.961 -14.230 -29.480  1.00  0.00           C  
ATOM   3639  HB1 ALA A 246     -13.540 -13.579 -30.135  1.00  0.00           H  
ATOM   3640  HB2 ALA A 246     -12.915 -15.217 -29.940  1.00  0.00           H  
ATOM   3641  HB3 ALA A 246     -13.381 -14.151 -28.476  1.00  0.00           H  
ATOM   3642  C   ALA A 246     -11.649 -12.120 -29.047  1.00  0.00           C  
ATOM   3643  O   ALA A 246     -12.218 -11.193 -29.686  1.00  0.00           O  
ATOM   3644  N   VAL A 247     -11.051 -11.878 -27.859  1.00  0.00           N  
ATOM   3645  H   VAL A 247     -10.648 -12.690 -27.416  1.00  0.00           H  
ATOM   3646  CA  VAL A 247     -11.023 -10.609 -27.048  1.00  0.00           C  
ATOM   3647  HA  VAL A 247     -11.648  -9.905 -27.596  1.00  0.00           H  
ATOM   3648  CB  VAL A 247     -11.661 -10.804 -25.699  1.00  0.00           C  
ATOM   3649  HB  VAL A 247     -11.094 -11.571 -25.173  1.00  0.00           H  
ATOM   3650  CG1 VAL A 247     -11.784  -9.388 -24.965  1.00  0.00           C  
ATOM   3651 HG11 VAL A 247     -10.784  -9.198 -24.576  1.00  0.00           H  
ATOM   3652 HG12 VAL A 247     -12.006  -8.587 -25.669  1.00  0.00           H  
ATOM   3653 HG13 VAL A 247     -12.440  -9.432 -24.095  1.00  0.00           H  
ATOM   3654  CG2 VAL A 247     -13.078 -11.416 -25.706  1.00  0.00           C  
ATOM   3655 HG21 VAL A 247     -12.956 -12.474 -25.938  1.00  0.00           H  
ATOM   3656 HG22 VAL A 247     -13.538 -11.386 -24.719  1.00  0.00           H  
ATOM   3657 HG23 VAL A 247     -13.772 -11.040 -26.458  1.00  0.00           H  
ATOM   3658  C   VAL A 247      -9.543 -10.134 -26.942  1.00  0.00           C  
ATOM   3659  O   VAL A 247      -8.694 -10.639 -26.175  1.00  0.00           O  
ATOM   3660  N   THR A 248      -9.196  -9.045 -27.541  1.00  0.00           N  
ATOM   3661  H   THR A 248      -9.946  -8.579 -28.031  1.00  0.00           H  
ATOM   3662  CA  THR A 248      -7.913  -8.318 -27.477  1.00  0.00           C  
ATOM   3663  HA  THR A 248      -7.634  -8.381 -26.425  1.00  0.00           H  
ATOM   3664  CB  THR A 248      -6.852  -9.121 -28.295  1.00  0.00           C  
ATOM   3665  HB  THR A 248      -6.876 -10.146 -27.927  1.00  0.00           H  
ATOM   3666  CG2 THR A 248      -7.065  -9.198 -29.796  1.00  0.00           C  
ATOM   3667 HG21 THR A 248      -7.256  -8.205 -30.203  1.00  0.00           H  
ATOM   3668 HG22 THR A 248      -6.141  -9.634 -30.174  1.00  0.00           H  
ATOM   3669 HG23 THR A 248      -7.898  -9.834 -30.097  1.00  0.00           H  
ATOM   3670  OG1 THR A 248      -5.565  -8.529 -27.956  1.00  0.00           O  
ATOM   3671  HG1 THR A 248      -4.926  -8.856 -28.592  1.00  0.00           H  
ATOM   3672  C   THR A 248      -7.999  -6.843 -27.900  1.00  0.00           C  
ATOM   3673  O   THR A 248      -8.922  -6.504 -28.696  1.00  0.00           O  
ATOM   3674  N   ALA A 249      -7.162  -5.990 -27.343  1.00  0.00           N  
ATOM   3675  H   ALA A 249      -6.546  -6.300 -26.606  1.00  0.00           H  
ATOM   3676  CA  ALA A 249      -7.174  -4.543 -27.667  1.00  0.00           C  
ATOM   3677  HA  ALA A 249      -6.394  -3.939 -27.206  1.00  0.00           H  
ATOM   3678  CB  ALA A 249      -6.970  -4.362 -29.161  1.00  0.00           C  
ATOM   3679  HB1 ALA A 249      -6.308  -3.544 -29.444  1.00  0.00           H  
ATOM   3680  HB2 ALA A 249      -6.438  -5.226 -29.559  1.00  0.00           H  
ATOM   3681  HB3 ALA A 249      -7.940  -4.318 -29.659  1.00  0.00           H  
ATOM   3682  C   ALA A 249      -8.467  -3.759 -27.164  1.00  0.00           C  
ATOM   3683  O   ALA A 249      -8.811  -2.644 -27.570  1.00  0.00           O  
ATOM   3684  N   GLN A 250      -9.147  -4.354 -26.132  1.00  0.00           N  
ATOM   3685  H   GLN A 250      -8.729  -5.214 -25.804  1.00  0.00           H  
ATOM   3686  CA  GLN A 250     -10.417  -3.879 -25.492  1.00  0.00           C  
ATOM   3687  HA  GLN A 250     -10.793  -3.045 -26.085  1.00  0.00           H  
ATOM   3688  CB  GLN A 250     -11.507  -4.974 -25.584  1.00  0.00           C  
ATOM   3689  HB2 GLN A 250     -11.200  -5.811 -24.958  1.00  0.00           H  
ATOM   3690  HB3 GLN A 250     -12.473  -4.551 -25.307  1.00  0.00           H  
ATOM   3691  CG  GLN A 250     -11.653  -5.564 -27.041  1.00  0.00           C  
ATOM   3692  HG2 GLN A 250     -10.711  -6.080 -27.225  1.00  0.00           H  
ATOM   3693  HG3 GLN A 250     -12.521  -6.222 -27.048  1.00  0.00           H  
ATOM   3694  CD  GLN A 250     -11.874  -4.536 -28.147  1.00  0.00           C  
ATOM   3695  OE1 GLN A 250     -12.617  -3.598 -27.908  1.00  0.00           O  
ATOM   3696  NE2 GLN A 250     -11.237  -4.629 -29.292  1.00  0.00           N  
ATOM   3697 HE21 GLN A 250     -10.524  -5.305 -29.524  1.00  0.00           H  
ATOM   3698 HE22 GLN A 250     -11.632  -4.090 -30.049  1.00  0.00           H  
ATOM   3699  C   GLN A 250     -10.339  -3.417 -24.021  1.00  0.00           C  
ATOM   3700  O   GLN A 250      -9.520  -3.881 -23.251  1.00  0.00           O  
ATOM   3701  N   ALA A 251     -11.160  -2.447 -23.696  1.00  0.00           N  
ATOM   3702  H   ALA A 251     -11.926  -2.252 -24.325  1.00  0.00           H  
ATOM   3703  CA  ALA A 251     -11.201  -1.819 -22.392  1.00  0.00           C  
ATOM   3704  HA  ALA A 251     -10.672  -2.286 -21.561  1.00  0.00           H  
ATOM   3705  CB  ALA A 251     -10.730  -0.328 -22.520  1.00  0.00           C  
ATOM   3706  HB1 ALA A 251      -9.657  -0.334 -22.704  1.00  0.00           H  
ATOM   3707  HB2 ALA A 251     -11.207   0.111 -23.397  1.00  0.00           H  
ATOM   3708  HB3 ALA A 251     -10.940   0.354 -21.695  1.00  0.00           H  
ATOM   3709  C   ALA A 251     -12.668  -1.911 -21.916  1.00  0.00           C  
ATOM   3710  O   ALA A 251     -13.550  -1.202 -22.398  1.00  0.00           O  
ATOM   3711  N   LEU A 252     -12.916  -2.766 -20.937  1.00  0.00           N  
ATOM   3712  H   LEU A 252     -12.152  -3.237 -20.474  1.00  0.00           H  
ATOM   3713  CA  LEU A 252     -14.197  -3.191 -20.490  1.00  0.00           C  
ATOM   3714  HA  LEU A 252     -14.826  -3.238 -21.380  1.00  0.00           H  
ATOM   3715  CB  LEU A 252     -14.165  -4.681 -20.192  1.00  0.00           C  
ATOM   3716  HB2 LEU A 252     -13.224  -4.935 -19.705  1.00  0.00           H  
ATOM   3717  HB3 LEU A 252     -15.076  -4.850 -19.616  1.00  0.00           H  
ATOM   3718  CG  LEU A 252     -14.172  -5.662 -21.425  1.00  0.00           C  
ATOM   3719  HG  LEU A 252     -14.982  -5.295 -22.056  1.00  0.00           H  
ATOM   3720  CD1 LEU A 252     -12.780  -5.780 -22.048  1.00  0.00           C  
ATOM   3721 HD11 LEU A 252     -12.049  -5.916 -21.251  1.00  0.00           H  
ATOM   3722 HD12 LEU A 252     -12.714  -6.624 -22.735  1.00  0.00           H  
ATOM   3723 HD13 LEU A 252     -12.510  -4.946 -22.694  1.00  0.00           H  
ATOM   3724  CD2 LEU A 252     -14.438  -7.112 -20.921  1.00  0.00           C  
ATOM   3725 HD21 LEU A 252     -15.409  -7.229 -20.439  1.00  0.00           H  
ATOM   3726 HD22 LEU A 252     -14.514  -7.771 -21.786  1.00  0.00           H  
ATOM   3727 HD23 LEU A 252     -13.665  -7.476 -20.244  1.00  0.00           H  
ATOM   3728  C   LEU A 252     -14.706  -2.447 -19.263  1.00  0.00           C  
ATOM   3729  O   LEU A 252     -13.975  -2.051 -18.316  1.00  0.00           O  
ATOM   3730  N   ASN A 253     -16.009  -2.102 -19.197  1.00  0.00           N  
ATOM   3731  H   ASN A 253     -16.689  -2.436 -19.866  1.00  0.00           H  
ATOM   3732  CA  ASN A 253     -16.623  -1.416 -17.985  1.00  0.00           C  
ATOM   3733  HA  ASN A 253     -15.819  -0.856 -17.509  1.00  0.00           H  
ATOM   3734  CB  ASN A 253     -17.809  -0.467 -18.476  1.00  0.00           C  
ATOM   3735  HB2 ASN A 253     -18.529  -1.099 -18.995  1.00  0.00           H  
ATOM   3736  HB3 ASN A 253     -18.345   0.059 -17.685  1.00  0.00           H  
ATOM   3737  CG  ASN A 253     -17.286   0.580 -19.385  1.00  0.00           C  
ATOM   3738  OD1 ASN A 253     -16.100   0.952 -19.387  1.00  0.00           O  
ATOM   3739  ND2 ASN A 253     -18.103   1.136 -20.255  1.00  0.00           N  
ATOM   3740 HD21 ASN A 253     -17.646   1.834 -20.824  1.00  0.00           H  
ATOM   3741 HD22 ASN A 253     -19.081   0.884 -20.259  1.00  0.00           H  
ATOM   3742  C   ASN A 253     -17.172  -2.376 -16.875  1.00  0.00           C  
ATOM   3743  O   ASN A 253     -17.894  -3.320 -17.201  1.00  0.00           O  
ATOM   3744  N   VAL A 254     -16.879  -2.130 -15.579  1.00  0.00           N  
ATOM   3745  H   VAL A 254     -16.172  -1.450 -15.337  1.00  0.00           H  
ATOM   3746  CA  VAL A 254     -17.612  -2.744 -14.456  1.00  0.00           C  
ATOM   3747  HA  VAL A 254     -18.585  -3.180 -14.684  1.00  0.00           H  
ATOM   3748  CB  VAL A 254     -16.864  -3.886 -13.760  1.00  0.00           C  
ATOM   3749  HB  VAL A 254     -16.933  -3.825 -12.673  1.00  0.00           H  
ATOM   3750  CG1 VAL A 254     -17.583  -5.191 -14.249  1.00  0.00           C  
ATOM   3751 HG11 VAL A 254     -17.171  -6.078 -13.768  1.00  0.00           H  
ATOM   3752 HG12 VAL A 254     -18.601  -5.140 -13.863  1.00  0.00           H  
ATOM   3753 HG13 VAL A 254     -17.547  -5.246 -15.337  1.00  0.00           H  
ATOM   3754  CG2 VAL A 254     -15.407  -3.914 -14.155  1.00  0.00           C  
ATOM   3755 HG21 VAL A 254     -15.306  -4.015 -15.235  1.00  0.00           H  
ATOM   3756 HG22 VAL A 254     -15.039  -2.933 -13.855  1.00  0.00           H  
ATOM   3757 HG23 VAL A 254     -14.856  -4.672 -13.597  1.00  0.00           H  
ATOM   3758  C   VAL A 254     -18.051  -1.540 -13.558  1.00  0.00           C  
ATOM   3759  O   VAL A 254     -18.179  -1.677 -12.338  1.00  0.00           O  
ATOM   3760  N   CYS A 255     -18.316  -0.351 -14.060  1.00  0.00           N  
ATOM   3761  H   CYS A 255     -18.410  -0.384 -15.065  1.00  0.00           H  
ATOM   3762  CA  CYS A 255     -18.573   0.802 -13.204  1.00  0.00           C  
ATOM   3763  HA  CYS A 255     -17.869   0.839 -12.372  1.00  0.00           H  
ATOM   3764  CB  CYS A 255     -18.191   2.110 -13.945  1.00  0.00           C  
ATOM   3765  HB2 CYS A 255     -18.482   2.967 -13.336  1.00  0.00           H  
ATOM   3766  HB3 CYS A 255     -17.119   2.108 -14.140  1.00  0.00           H  
ATOM   3767  SG  CYS A 255     -19.026   2.205 -15.570  1.00  0.00           S  
ATOM   3768  HG  CYS A 255     -18.289   3.209 -16.054  1.00  0.00           H  
ATOM   3769  C   CYS A 255     -19.976   0.809 -12.649  1.00  0.00           C  
ATOM   3770  O   CYS A 255     -20.348   1.818 -12.048  1.00  0.00           O  
ATOM   3771  N   GLY A 256     -20.769  -0.232 -12.734  1.00  0.00           N  
ATOM   3772  H   GLY A 256     -20.485  -1.114 -13.137  1.00  0.00           H  
ATOM   3773  CA  GLY A 256     -22.172  -0.283 -12.250  1.00  0.00           C  
ATOM   3774  HA2 GLY A 256     -22.542  -1.268 -11.966  1.00  0.00           H  
ATOM   3775  HA3 GLY A 256     -22.148   0.376 -11.382  1.00  0.00           H  
ATOM   3776  C   GLY A 256     -23.107   0.298 -13.307  1.00  0.00           C  
ATOM   3777  O   GLY A 256     -24.109   0.945 -13.000  1.00  0.00           O  
ATOM   3778  N   GLY A 257     -22.741   0.050 -14.584  1.00  0.00           N  
ATOM   3779  H   GLY A 257     -21.906  -0.472 -14.807  1.00  0.00           H  
ATOM   3780  CA  GLY A 257     -23.547   0.555 -15.725  1.00  0.00           C  
ATOM   3781  HA2 GLY A 257     -23.387  -0.069 -16.604  1.00  0.00           H  
ATOM   3782  HA3 GLY A 257     -24.586   0.600 -15.402  1.00  0.00           H  
ATOM   3783  C   GLY A 257     -23.215   1.968 -16.203  1.00  0.00           C  
ATOM   3784  O   GLY A 257     -23.776   2.305 -17.242  1.00  0.00           O  
ATOM   3785  N   LEU A 258     -22.573   2.866 -15.406  1.00  0.00           N  
ATOM   3786  H   LEU A 258     -22.256   2.575 -14.492  1.00  0.00           H  
ATOM   3787  CA  LEU A 258     -22.317   4.295 -15.729  1.00  0.00           C  
ATOM   3788  HA  LEU A 258     -23.269   4.825 -15.731  1.00  0.00           H  
ATOM   3789  CB  LEU A 258     -21.479   4.887 -14.559  1.00  0.00           C  
ATOM   3790  HB2 LEU A 258     -22.029   4.650 -13.648  1.00  0.00           H  
ATOM   3791  HB3 LEU A 258     -20.596   4.258 -14.457  1.00  0.00           H  
ATOM   3792  CG  LEU A 258     -21.201   6.398 -14.680  1.00  0.00           C  
ATOM   3793  HG  LEU A 258     -20.746   6.644 -15.640  1.00  0.00           H  
ATOM   3794  CD1 LEU A 258     -22.471   7.247 -14.453  1.00  0.00           C  
ATOM   3795 HD11 LEU A 258     -22.325   8.307 -14.655  1.00  0.00           H  
ATOM   3796 HD12 LEU A 258     -23.303   6.939 -15.086  1.00  0.00           H  
ATOM   3797 HD13 LEU A 258     -22.840   7.116 -13.436  1.00  0.00           H  
ATOM   3798  CD2 LEU A 258     -20.325   6.949 -13.547  1.00  0.00           C  
ATOM   3799 HD21 LEU A 258     -20.672   6.668 -12.553  1.00  0.00           H  
ATOM   3800 HD22 LEU A 258     -19.277   6.719 -13.743  1.00  0.00           H  
ATOM   3801 HD23 LEU A 258     -20.347   8.038 -13.560  1.00  0.00           H  
ATOM   3802  C   LEU A 258     -21.672   4.670 -17.085  1.00  0.00           C  
ATOM   3803  O   LEU A 258     -21.933   5.671 -17.697  1.00  0.00           O  
ATOM   3804  N   GLY A 259     -20.919   3.732 -17.635  1.00  0.00           N  
ATOM   3805  H   GLY A 259     -20.774   2.922 -17.049  1.00  0.00           H  
ATOM   3806  CA  GLY A 259     -20.237   3.821 -18.966  1.00  0.00           C  
ATOM   3807  HA2 GLY A 259     -19.788   4.812 -18.909  1.00  0.00           H  
ATOM   3808  HA3 GLY A 259     -19.553   2.972 -18.944  1.00  0.00           H  
ATOM   3809  C   GLY A 259     -21.232   3.781 -20.172  1.00  0.00           C  
ATOM   3810  O   GLY A 259     -22.063   2.916 -20.316  1.00  0.00           O  
ATOM   3811  N   ASN A 260     -21.136   4.799 -21.034  1.00  0.00           N  
ATOM   3812  H   ASN A 260     -20.519   5.558 -20.785  1.00  0.00           H  
ATOM   3813  CA  ASN A 260     -21.818   4.858 -22.363  1.00  0.00           C  
ATOM   3814  HA  ASN A 260     -22.631   4.134 -22.326  1.00  0.00           H  
ATOM   3815  CB  ASN A 260     -22.460   6.198 -22.751  1.00  0.00           C  
ATOM   3816  HB2 ASN A 260     -21.681   6.813 -23.201  1.00  0.00           H  
ATOM   3817  HB3 ASN A 260     -23.224   6.115 -23.523  1.00  0.00           H  
ATOM   3818  CG  ASN A 260     -23.084   6.946 -21.695  1.00  0.00           C  
ATOM   3819  OD1 ASN A 260     -23.771   6.380 -20.852  1.00  0.00           O  
ATOM   3820  ND2 ASN A 260     -22.954   8.286 -21.651  1.00  0.00           N  
ATOM   3821 HD21 ASN A 260     -22.679   8.793 -22.480  1.00  0.00           H  
ATOM   3822 HD22 ASN A 260     -23.447   8.717 -20.882  1.00  0.00           H  
ATOM   3823  C   ASN A 260     -20.852   4.432 -23.542  1.00  0.00           C  
ATOM   3824  O   ASN A 260     -21.393   4.382 -24.734  1.00  0.00           O  
ATOM   3825  N   TYR A 261     -19.534   4.100 -23.282  1.00  0.00           N  
ATOM   3826  H   TYR A 261     -19.237   3.991 -22.323  1.00  0.00           H  
ATOM   3827  CA  TYR A 261     -18.644   3.436 -24.191  1.00  0.00           C  
ATOM   3828  HA  TYR A 261     -19.258   2.714 -24.727  1.00  0.00           H  
ATOM   3829  CB  TYR A 261     -18.103   4.417 -25.215  1.00  0.00           C  
ATOM   3830  HB2 TYR A 261     -17.777   3.950 -26.144  1.00  0.00           H  
ATOM   3831  HB3 TYR A 261     -18.893   5.098 -25.531  1.00  0.00           H  
ATOM   3832  CG  TYR A 261     -16.921   5.126 -24.708  1.00  0.00           C  
ATOM   3833  CD1 TYR A 261     -17.171   6.198 -23.836  1.00  0.00           C  
ATOM   3834  HD1 TYR A 261     -18.188   6.378 -23.521  1.00  0.00           H  
ATOM   3835  CE1 TYR A 261     -16.154   7.128 -23.623  1.00  0.00           C  
ATOM   3836  HE1 TYR A 261     -16.291   7.990 -22.986  1.00  0.00           H  
ATOM   3837  CZ  TYR A 261     -14.930   6.982 -24.194  1.00  0.00           C  
ATOM   3838  OH  TYR A 261     -13.936   7.816 -24.067  1.00  0.00           O  
ATOM   3839  HH  TYR A 261     -13.043   7.471 -24.135  1.00  0.00           H  
ATOM   3840  CE2 TYR A 261     -14.649   5.889 -25.101  1.00  0.00           C  
ATOM   3841  HE2 TYR A 261     -13.664   5.745 -25.522  1.00  0.00           H  
ATOM   3842  CD2 TYR A 261     -15.659   4.991 -25.409  1.00  0.00           C  
ATOM   3843  HD2 TYR A 261     -15.550   4.184 -26.117  1.00  0.00           H  
ATOM   3844  C   TYR A 261     -17.595   2.601 -23.478  1.00  0.00           C  
ATOM   3845  O   TYR A 261     -16.919   1.820 -24.118  1.00  0.00           O  
ATOM   3846  OXT TYR A 261     -17.390   2.792 -22.267  1.00  0.00           O  
ATOM   3847  C6N NDP A 262      -9.994   2.441 -10.475  1.00  0.00           C  
ATOM   3848  H26 NDP A 262      -9.382   2.733 -11.317  1.00  0.00           H  
ATOM   3849  C5N NDP A 262     -11.269   2.963 -10.297  1.00  0.00           C  
ATOM   3850  H25 NDP A 262     -11.750   3.514 -11.091  1.00  0.00           H  
ATOM   3851  C4N NDP A 262     -12.130   2.448  -9.148  1.00  0.00           C  
ATOM   3852  H23 NDP A 262     -12.714   3.314  -8.840  1.00  0.00           H  
ATOM   3853  H24 NDP A 262     -12.791   1.715  -9.610  1.00  0.00           H  
ATOM   3854  C3N NDP A 262     -11.356   1.806  -8.053  1.00  0.00           C  
ATOM   3855  C7N NDP A 262     -12.002   1.544  -6.829  1.00  0.00           C  
ATOM   3856  O7N NDP A 262     -13.175   1.931  -6.648  1.00  0.00           O  
ATOM   3857  N7N NDP A 262     -11.488   1.001  -5.839  1.00  0.00           N  
ATOM   3858  H21 NDP A 262     -12.009   1.010  -4.973  1.00  0.00           H  
ATOM   3859  H22 NDP A 262     -10.522   0.708  -5.829  1.00  0.00           H  
ATOM   3860  C2N NDP A 262     -10.106   1.282  -8.367  1.00  0.00           C  
ATOM   3861  H20 NDP A 262      -9.612   0.592  -7.699  1.00  0.00           H  
ATOM   3862  N1N NDP A 262      -9.485   1.548  -9.554  1.00  0.00           N  
ATOM   3863  C1D NDP A 262      -8.174   0.878  -9.762  1.00  0.00           C  
ATOM   3864  H19 NDP A 262      -8.148   0.859 -10.852  1.00  0.00           H  
ATOM   3865  C2D NDP A 262      -7.053   1.700  -9.084  1.00  0.00           C  
ATOM   3866  H17 NDP A 262      -7.329   1.998  -8.072  1.00  0.00           H  
ATOM   3867  O2D NDP A 262      -6.664   2.913  -9.748  1.00  0.00           O  
ATOM   3868  H18 NDP A 262      -6.013   3.409  -9.246  1.00  0.00           H  
ATOM   3869  C3D NDP A 262      -5.873   0.799  -8.914  1.00  0.00           C  
ATOM   3870  H15 NDP A 262      -5.385   1.181  -8.017  1.00  0.00           H  
ATOM   3871  O3D NDP A 262      -5.040   0.740 -10.101  1.00  0.00           O  
ATOM   3872  H16 NDP A 262      -4.572  -0.095 -10.173  1.00  0.00           H  
ATOM   3873  C4D NDP A 262      -6.695  -0.480  -8.742  1.00  0.00           C  
ATOM   3874  H14 NDP A 262      -6.025  -1.263  -9.096  1.00  0.00           H  
ATOM   3875  O4D NDP A 262      -7.971  -0.490  -9.388  1.00  0.00           O  
ATOM   3876  C5D NDP A 262      -6.805  -0.956  -7.287  1.00  0.00           C  
ATOM   3877  H13 NDP A 262      -5.898  -1.004  -6.684  1.00  0.00           H  
ATOM   3878  H12 NDP A 262      -7.060  -2.012  -7.194  1.00  0.00           H  
ATOM   3879  O5D NDP A 262      -7.775  -0.260  -6.548  1.00  0.00           O  
ATOM   3880  PN  NDP A 262      -7.546  -0.173  -4.946  1.00  0.00           P  
ATOM   3881  O2N NDP A 262      -7.206  -1.543  -4.529  1.00  0.00           O  
ATOM   3882  O1N NDP A 262      -8.649   0.615  -4.339  1.00  0.00           O  
ATOM   3883  O3  NDP A 262      -6.369   0.747  -4.984  1.00  0.00           O  
ATOM   3884  PA  NDP A 262      -5.550   1.067  -3.664  1.00  0.00           P  
ATOM   3885  O1A NDP A 262      -5.503   2.564  -3.454  1.00  0.00           O  
ATOM   3886  O2A NDP A 262      -5.894   0.169  -2.553  1.00  0.00           O  
ATOM   3887  O5B NDP A 262      -4.109   0.810  -4.026  1.00  0.00           O  
ATOM   3888  C5B NDP A 262      -3.826  -0.294  -4.921  1.00  0.00           C  
ATOM   3889  H2  NDP A 262      -4.546  -1.110  -4.851  1.00  0.00           H  
ATOM   3890  H1  NDP A 262      -3.994   0.011  -5.954  1.00  0.00           H  
ATOM   3891  C4B NDP A 262      -2.480  -0.947  -4.761  1.00  0.00           C  
ATOM   3892  H3  NDP A 262      -2.549  -1.975  -5.115  1.00  0.00           H  
ATOM   3893  O4B NDP A 262      -1.569  -0.139  -5.394  1.00  0.00           O  
ATOM   3894  C3B NDP A 262      -2.060  -0.956  -3.284  1.00  0.00           C  
ATOM   3895  H4  NDP A 262      -2.849  -0.670  -2.587  1.00  0.00           H  
ATOM   3896  O3B NDP A 262      -1.717  -2.245  -2.891  1.00  0.00           O  
ATOM   3897  H5  NDP A 262      -1.398  -2.238  -1.986  1.00  0.00           H  
ATOM   3898  C2B NDP A 262      -0.857  -0.034  -3.220  1.00  0.00           C  
ATOM   3899  H6  NDP A 262      -1.178   1.004  -3.135  1.00  0.00           H  
ATOM   3900  O2B NDP A 262       0.145  -0.394  -2.252  1.00  0.00           O  
ATOM   3901  P2B NDP A 262      -0.119  -0.416  -0.670  1.00  0.00           P  
ATOM   3902  O1X NDP A 262      -0.667  -1.749  -0.485  1.00  0.00           O  
ATOM   3903  O2X NDP A 262      -1.070   0.684  -0.474  1.00  0.00           O  
ATOM   3904  O3X NDP A 262       1.179  -0.225  -0.032  1.00  0.00           O  
ATOM   3905  C1B NDP A 262      -0.364  -0.205  -4.620  1.00  0.00           C  
ATOM   3906  H7  NDP A 262       0.051  -1.211  -4.680  1.00  0.00           H  
ATOM   3907  N9A NDP A 262       0.642   0.788  -5.022  1.00  0.00           N  
ATOM   3908  C8A NDP A 262       0.481   2.124  -5.180  1.00  0.00           C  
ATOM   3909  H8  NDP A 262      -0.504   2.519  -4.981  1.00  0.00           H  
ATOM   3910  N7A NDP A 262       1.581   2.752  -5.414  1.00  0.00           N  
ATOM   3911  C5A NDP A 262       2.500   1.742  -5.727  1.00  0.00           C  
ATOM   3912  C6A NDP A 262       3.849   1.672  -6.191  1.00  0.00           C  
ATOM   3913  N6A NDP A 262       4.500   2.722  -6.580  1.00  0.00           N  
ATOM   3914  H10 NDP A 262       5.470   2.514  -6.773  1.00  0.00           H  
ATOM   3915  H9  NDP A 262       4.254   3.635  -6.223  1.00  0.00           H  
ATOM   3916  N1A NDP A 262       4.491   0.512  -6.326  1.00  0.00           N  
ATOM   3917  C2A NDP A 262       3.777  -0.603  -6.121  1.00  0.00           C  
ATOM   3918  H11 NDP A 262       4.263  -1.522  -6.414  1.00  0.00           H  
ATOM   3919  N3A NDP A 262       2.497  -0.669  -5.694  1.00  0.00           N  
ATOM   3920  C4A NDP A 262       1.935   0.558  -5.486  1.00  0.00           C  
ATOM      1  N   MET B   1     -10.215   8.433  31.078  1.00  0.00           N1+
ATOM      2  CA  MET B   1      -9.117   9.248  30.593  1.00  0.00           C  
ATOM      3  C   MET B   1      -8.194   8.377  29.775  1.00  0.00           C  
ATOM      4  O   MET B   1      -7.653   7.383  30.271  1.00  0.00           O  
ATOM      5  CB  MET B   1      -8.387   9.924  31.778  1.00  0.00           C  
ATOM      6  CG  MET B   1      -7.176  10.793  31.418  1.00  0.00           C  
ATOM      7  SD  MET B   1      -5.673   9.847  31.057  1.00  0.00           S  
ATOM      8  CE  MET B   1      -4.546  11.171  30.630  1.00  0.00           C  
ATOM      9  HT1 MET B   1     -10.881   8.958  31.686  1.00  0.00           H  
ATOM     10  HT2 MET B   1      -9.818   7.645  31.635  1.00  0.00           H  
ATOM     11  HT3 MET B   1     -10.726   8.035  30.260  1.00  0.00           H  
ATOM     12  HA  MET B   1      -9.530  10.007  29.944  1.00  0.00           H  
ATOM     13  HB1 MET B   1      -9.092  10.546  32.306  1.00  0.00           H  
ATOM     14  HB2 MET B   1      -8.050   9.148  32.451  1.00  0.00           H  
ATOM     15  HG1 MET B   1      -7.423  11.385  30.549  1.00  0.00           H  
ATOM     16  HG2 MET B   1      -6.975  11.459  32.245  1.00  0.00           H  
ATOM     17  HE1 MET B   1      -4.492  11.867  31.454  1.00  0.00           H  
ATOM     18  HE2 MET B   1      -4.906  11.678  29.746  1.00  0.00           H  
ATOM     19  HE3 MET B   1      -3.565  10.763  30.438  1.00  0.00           H  
ATOM     20  N   ALA B   2      -8.039   8.714  28.531  1.00  0.00           N  
ATOM     21  CA  ALA B   2      -7.212   7.946  27.646  1.00  0.00           C  
ATOM     22  C   ALA B   2      -6.145   8.815  27.035  1.00  0.00           C  
ATOM     23  O   ALA B   2      -6.390   9.979  26.701  1.00  0.00           O  
ATOM     24  CB  ALA B   2      -8.053   7.298  26.559  1.00  0.00           C  
ATOM     25  HN  ALA B   2      -8.484   9.524  28.183  1.00  0.00           H  
ATOM     26  HA  ALA B   2      -6.741   7.163  28.224  1.00  0.00           H  
ATOM     27  HB1 ALA B   2      -8.531   8.062  25.965  1.00  0.00           H  
ATOM     28  HB2 ALA B   2      -8.808   6.682  27.023  1.00  0.00           H  
ATOM     29  HB3 ALA B   2      -7.428   6.686  25.927  1.00  0.00           H  
ATOM     30  N   THR B   3      -4.973   8.274  26.919  1.00  0.00           N  
ATOM     31  CA  THR B   3      -3.880   8.950  26.279  1.00  0.00           C  
ATOM     32  C   THR B   3      -3.919   8.589  24.787  1.00  0.00           C  
ATOM     33  O   THR B   3      -3.133   7.779  24.300  1.00  0.00           O  
ATOM     34  CB  THR B   3      -2.535   8.511  26.909  1.00  0.00           C  
ATOM     35  OG1 THR B   3      -2.652   8.559  28.350  1.00  0.00           O  
ATOM     36  CG2 THR B   3      -1.401   9.443  26.476  1.00  0.00           C  
ATOM     37  HN  THR B   3      -4.825   7.379  27.296  1.00  0.00           H  
ATOM     38  HA  THR B   3      -4.013  10.014  26.404  1.00  0.00           H  
ATOM     39  HB  THR B   3      -2.311   7.501  26.600  1.00  0.00           H  
ATOM     40  HG1 THR B   3      -3.270   7.862  28.618  1.00  0.00           H  
ATOM     41 HG21 THR B   3      -1.635  10.455  26.771  1.00  0.00           H  
ATOM     42 HG22 THR B   3      -1.291   9.394  25.402  1.00  0.00           H  
ATOM     43 HG23 THR B   3      -0.478   9.135  26.946  1.00  0.00           H  
ATOM     44  N   LEU B   4      -4.919   9.105  24.115  1.00  0.00           N  
ATOM     45  CA  LEU B   4      -5.126   8.821  22.731  1.00  0.00           C  
ATOM     46  C   LEU B   4      -4.643  10.025  21.941  1.00  0.00           C  
ATOM     47  O   LEU B   4      -4.653  11.151  22.462  1.00  0.00           O  
ATOM     48  CB  LEU B   4      -6.615   8.553  22.477  1.00  0.00           C  
ATOM     49  CG  LEU B   4      -6.953   7.806  21.201  1.00  0.00           C  
ATOM     50  CD1 LEU B   4      -6.348   6.411  21.238  1.00  0.00           C  
ATOM     51  CD2 LEU B   4      -8.453   7.720  21.018  1.00  0.00           C  
ATOM     52  HN  LEU B   4      -5.529   9.728  24.563  1.00  0.00           H  
ATOM     53  HA  LEU B   4      -4.548   7.949  22.468  1.00  0.00           H  
ATOM     54  HB1 LEU B   4      -7.004   7.960  23.290  1.00  0.00           H  
ATOM     55  HB2 LEU B   4      -7.133   9.500  22.451  1.00  0.00           H  
ATOM     56  HG  LEU B   4      -6.533   8.349  20.369  1.00  0.00           H  
ATOM     57 HD11 LEU B   4      -6.586   5.893  20.321  1.00  0.00           H  
ATOM     58 HD12 LEU B   4      -6.753   5.866  22.077  1.00  0.00           H  
ATOM     59 HD13 LEU B   4      -5.276   6.491  21.339  1.00  0.00           H  
ATOM     60 HD21 LEU B   4      -8.683   7.169  20.117  1.00  0.00           H  
ATOM     61 HD22 LEU B   4      -8.861   8.717  20.941  1.00  0.00           H  
ATOM     62 HD23 LEU B   4      -8.890   7.218  21.869  1.00  0.00           H  
ATOM     63  N   LEU B   5      -4.223   9.810  20.722  1.00  0.00           N  
ATOM     64  CA  LEU B   5      -3.659  10.878  19.926  1.00  0.00           C  
ATOM     65  C   LEU B   5      -4.735  11.746  19.313  1.00  0.00           C  
ATOM     66  O   LEU B   5      -5.587  11.268  18.567  1.00  0.00           O  
ATOM     67  CB  LEU B   5      -2.756  10.312  18.830  1.00  0.00           C  
ATOM     68  CG  LEU B   5      -1.559   9.496  19.297  1.00  0.00           C  
ATOM     69  CD1 LEU B   5      -0.705   9.097  18.112  1.00  0.00           C  
ATOM     70  CD2 LEU B   5      -0.743  10.269  20.316  1.00  0.00           C  
ATOM     71  HN  LEU B   5      -4.308   8.920  20.312  1.00  0.00           H  
ATOM     72  HA  LEU B   5      -3.053  11.488  20.577  1.00  0.00           H  
ATOM     73  HB1 LEU B   5      -3.365   9.666  18.214  1.00  0.00           H  
ATOM     74  HB2 LEU B   5      -2.394  11.113  18.204  1.00  0.00           H  
ATOM     75  HG  LEU B   5      -1.916   8.590  19.763  1.00  0.00           H  
ATOM     76 HD11 LEU B   5       0.147   8.526  18.453  1.00  0.00           H  
ATOM     77 HD12 LEU B   5      -0.367   9.987  17.601  1.00  0.00           H  
ATOM     78 HD13 LEU B   5      -1.292   8.495  17.432  1.00  0.00           H  
ATOM     79 HD21 LEU B   5      -0.366  11.172  19.858  1.00  0.00           H  
ATOM     80 HD22 LEU B   5       0.086   9.659  20.646  1.00  0.00           H  
ATOM     81 HD23 LEU B   5      -1.363  10.527  21.161  1.00  0.00           H  
ATOM     82  N   THR B   6      -4.713  13.003  19.641  1.00  0.00           N  
ATOM     83  CA  THR B   6      -5.631  13.930  19.066  1.00  0.00           C  
ATOM     84  C   THR B   6      -5.020  14.528  17.793  1.00  0.00           C  
ATOM     85  O   THR B   6      -3.917  14.106  17.366  1.00  0.00           O  
ATOM     86  CB  THR B   6      -6.022  15.052  20.064  1.00  0.00           C  
ATOM     87  OG1 THR B   6      -4.854  15.793  20.491  1.00  0.00           O  
ATOM     88  CG2 THR B   6      -6.733  14.469  21.281  1.00  0.00           C  
ATOM     89  HN  THR B   6      -4.051  13.328  20.293  1.00  0.00           H  
ATOM     90  HA  THR B   6      -6.518  13.375  18.796  1.00  0.00           H  
ATOM     91  HB  THR B   6      -6.695  15.733  19.560  1.00  0.00           H  
ATOM     92  HG1 THR B   6      -4.239  15.185  20.939  1.00  0.00           H  
ATOM     93 HG21 THR B   6      -6.086  13.752  21.766  1.00  0.00           H  
ATOM     94 HG22 THR B   6      -7.649  13.990  20.966  1.00  0.00           H  
ATOM     95 HG23 THR B   6      -6.972  15.264  21.971  1.00  0.00           H  
ATOM     96  N   THR B   7      -5.674  15.517  17.219  1.00  0.00           N  
ATOM     97  CA  THR B   7      -5.190  16.169  16.031  1.00  0.00           C  
ATOM     98  C   THR B   7      -3.887  16.938  16.348  1.00  0.00           C  
ATOM     99  O   THR B   7      -2.943  16.964  15.541  1.00  0.00           O  
ATOM    100  CB  THR B   7      -6.280  17.115  15.488  1.00  0.00           C  
ATOM    101  OG1 THR B   7      -7.495  16.364  15.343  1.00  0.00           O  
ATOM    102  CG2 THR B   7      -5.890  17.690  14.136  1.00  0.00           C  
ATOM    103  HN  THR B   7      -6.532  15.839  17.576  1.00  0.00           H  
ATOM    104  HA  THR B   7      -4.985  15.406  15.294  1.00  0.00           H  
ATOM    105  HB  THR B   7      -6.433  17.916  16.196  1.00  0.00           H  
ATOM    106  HG1 THR B   7      -8.147  16.905  14.868  1.00  0.00           H  
ATOM    107 HG21 THR B   7      -5.763  16.889  13.423  1.00  0.00           H  
ATOM    108 HG22 THR B   7      -4.961  18.232  14.233  1.00  0.00           H  
ATOM    109 HG23 THR B   7      -6.661  18.359  13.790  1.00  0.00           H  
ATOM    110  N   ASP B   8      -3.816  17.498  17.556  1.00  0.00           N  
ATOM    111  CA  ASP B   8      -2.628  18.235  17.983  1.00  0.00           C  
ATOM    112  C   ASP B   8      -1.460  17.278  18.202  1.00  0.00           C  
ATOM    113  O   ASP B   8      -0.320  17.569  17.810  1.00  0.00           O  
ATOM    114  CB  ASP B   8      -2.907  19.029  19.259  1.00  0.00           C  
ATOM    115  CG  ASP B   8      -1.720  19.847  19.718  1.00  0.00           C  
ATOM    116  OD1 ASP B   8      -1.497  20.959  19.166  1.00  0.00           O  
ATOM    117  OD2 ASP B   8      -0.983  19.383  20.619  1.00  0.00           O  
ATOM    118  HN  ASP B   8      -4.575  17.415  18.173  1.00  0.00           H  
ATOM    119  HA  ASP B   8      -2.372  18.919  17.189  1.00  0.00           H  
ATOM    120  HB1 ASP B   8      -3.731  19.703  19.079  1.00  0.00           H  
ATOM    121  HB2 ASP B   8      -3.179  18.346  20.049  1.00  0.00           H  
ATOM    122  N   ASP B   9      -1.766  16.109  18.778  1.00  0.00           N  
ATOM    123  CA  ASP B   9      -0.749  15.070  19.033  1.00  0.00           C  
ATOM    124  C   ASP B   9      -0.159  14.604  17.733  1.00  0.00           C  
ATOM    125  O   ASP B   9       1.067  14.498  17.590  1.00  0.00           O  
ATOM    126  CB  ASP B   9      -1.321  13.838  19.761  1.00  0.00           C  
ATOM    127  CG  ASP B   9      -1.800  14.078  21.173  1.00  0.00           C  
ATOM    128  OD1 ASP B   9      -0.978  14.063  22.106  1.00  0.00           O  
ATOM    129  OD2 ASP B   9      -3.011  14.239  21.370  1.00  0.00           O  
ATOM    130  HN  ASP B   9      -2.699  15.947  19.032  1.00  0.00           H  
ATOM    131  HA  ASP B   9       0.032  15.505  19.638  1.00  0.00           H  
ATOM    132  HB1 ASP B   9      -2.161  13.462  19.198  1.00  0.00           H  
ATOM    133  HB2 ASP B   9      -0.545  13.086  19.784  1.00  0.00           H  
ATOM    134  N   LEU B  10      -1.045  14.340  16.778  1.00  0.00           N  
ATOM    135  CA  LEU B  10      -0.662  13.892  15.454  1.00  0.00           C  
ATOM    136  C   LEU B  10       0.237  14.918  14.780  1.00  0.00           C  
ATOM    137  O   LEU B  10       1.249  14.567  14.185  1.00  0.00           O  
ATOM    138  CB  LEU B  10      -1.900  13.666  14.596  1.00  0.00           C  
ATOM    139  CG  LEU B  10      -1.643  13.130  13.188  1.00  0.00           C  
ATOM    140  CD1 LEU B  10      -1.086  11.708  13.226  1.00  0.00           C  
ATOM    141  CD2 LEU B  10      -2.902  13.201  12.357  1.00  0.00           C  
ATOM    142  HN  LEU B  10      -2.002  14.435  16.988  1.00  0.00           H  
ATOM    143  HA  LEU B  10      -0.131  12.955  15.550  1.00  0.00           H  
ATOM    144  HB1 LEU B  10      -2.550  12.975  15.112  1.00  0.00           H  
ATOM    145  HB2 LEU B  10      -2.412  14.612  14.500  1.00  0.00           H  
ATOM    146  HG  LEU B  10      -0.893  13.754  12.723  1.00  0.00           H  
ATOM    147 HD11 LEU B  10      -0.900  11.364  12.220  1.00  0.00           H  
ATOM    148 HD12 LEU B  10      -1.802  11.057  13.703  1.00  0.00           H  
ATOM    149 HD13 LEU B  10      -0.165  11.701  13.791  1.00  0.00           H  
ATOM    150 HD21 LEU B  10      -3.668  12.592  12.814  1.00  0.00           H  
ATOM    151 HD22 LEU B  10      -2.700  12.834  11.360  1.00  0.00           H  
ATOM    152 HD23 LEU B  10      -3.240  14.227  12.307  1.00  0.00           H  
ATOM    153  N   ARG B  11      -0.131  16.192  14.898  1.00  0.00           N  
ATOM    154  CA  ARG B  11       0.644  17.276  14.302  1.00  0.00           C  
ATOM    155  C   ARG B  11       2.067  17.268  14.790  1.00  0.00           C  
ATOM    156  O   ARG B  11       2.988  17.340  13.993  1.00  0.00           O  
ATOM    157  CB  ARG B  11       0.007  18.637  14.581  1.00  0.00           C  
ATOM    158  CG  ARG B  11       0.820  19.810  14.043  1.00  0.00           C  
ATOM    159  CD  ARG B  11       0.098  21.119  14.214  1.00  0.00           C  
ATOM    160  NE  ARG B  11      -0.240  21.419  15.613  1.00  0.00           N  
ATOM    161  CZ  ARG B  11      -0.733  22.587  16.011  1.00  0.00           C  
ATOM    162  NH1 ARG B  11      -0.710  23.620  15.172  1.00  0.00           N  
ATOM    163  NH2 ARG B  11      -1.181  22.739  17.249  1.00  0.00           N  
ATOM    164  HN  ARG B  11      -0.959  16.399  15.385  1.00  0.00           H  
ATOM    165  HA  ARG B  11       0.666  17.121  13.233  1.00  0.00           H  
ATOM    166  HB1 ARG B  11      -0.984  18.674  14.152  1.00  0.00           H  
ATOM    167  HB2 ARG B  11      -0.076  18.747  15.652  1.00  0.00           H  
ATOM    168  HG1 ARG B  11       1.752  19.867  14.586  1.00  0.00           H  
ATOM    169  HG2 ARG B  11       1.014  19.649  12.993  1.00  0.00           H  
ATOM    170  HD1 ARG B  11       0.734  21.912  13.848  1.00  0.00           H  
ATOM    171  HD2 ARG B  11      -0.809  21.089  13.629  1.00  0.00           H  
ATOM    172  HE  ARG B  11      -0.144  20.678  16.253  1.00  0.00           H  
ATOM    173 HH11 ARG B  11      -0.306  23.542  14.255  1.00  0.00           H  
ATOM    174 HH12 ARG B  11      -1.135  24.510  15.383  1.00  0.00           H  
ATOM    175 HH21 ARG B  11      -1.178  21.996  17.942  1.00  0.00           H  
ATOM    176 HH22 ARG B  11      -1.543  23.617  17.584  1.00  0.00           H  
ATOM    177  N   ARG B  12       2.244  17.135  16.100  1.00  0.00           N  
ATOM    178  CA  ARG B  12       3.579  17.145  16.675  1.00  0.00           C  
ATOM    179  C   ARG B  12       4.394  15.962  16.159  1.00  0.00           C  
ATOM    180  O   ARG B  12       5.580  16.098  15.910  1.00  0.00           O  
ATOM    181  CB  ARG B  12       3.535  17.137  18.194  1.00  0.00           C  
ATOM    182  CG  ARG B  12       2.691  18.239  18.802  1.00  0.00           C  
ATOM    183  CD  ARG B  12       2.747  18.198  20.321  1.00  0.00           C  
ATOM    184  NE  ARG B  12       2.558  16.833  20.836  1.00  0.00           N  
ATOM    185  CZ  ARG B  12       1.428  16.347  21.377  1.00  0.00           C  
ATOM    186  NH1 ARG B  12       0.300  17.079  21.413  1.00  0.00           N  
ATOM    187  NH2 ARG B  12       1.412  15.108  21.843  1.00  0.00           N  
ATOM    188  HN  ARG B  12       1.456  17.025  16.677  1.00  0.00           H  
ATOM    189  HA  ARG B  12       4.063  18.052  16.341  1.00  0.00           H  
ATOM    190  HB1 ARG B  12       3.128  16.191  18.519  1.00  0.00           H  
ATOM    191  HB2 ARG B  12       4.543  17.235  18.569  1.00  0.00           H  
ATOM    192  HG1 ARG B  12       3.059  19.194  18.460  1.00  0.00           H  
ATOM    193  HG2 ARG B  12       1.668  18.103  18.479  1.00  0.00           H  
ATOM    194  HD1 ARG B  12       3.712  18.565  20.638  1.00  0.00           H  
ATOM    195  HD2 ARG B  12       1.970  18.836  20.715  1.00  0.00           H  
ATOM    196  HE  ARG B  12       3.358  16.259  20.770  1.00  0.00           H  
ATOM    197 HH11 ARG B  12       0.206  18.015  21.045  1.00  0.00           H  
ATOM    198 HH12 ARG B  12      -0.533  16.722  21.842  1.00  0.00           H  
ATOM    199 HH21 ARG B  12       2.194  14.477  21.849  1.00  0.00           H  
ATOM    200 HH22 ARG B  12       0.545  14.716  22.189  1.00  0.00           H  
ATOM    201  N   ALA B  13       3.726  14.824  15.943  1.00  0.00           N  
ATOM    202  CA  ALA B  13       4.385  13.637  15.405  1.00  0.00           C  
ATOM    203  C   ALA B  13       4.880  13.906  14.000  1.00  0.00           C  
ATOM    204  O   ALA B  13       6.019  13.591  13.682  1.00  0.00           O  
ATOM    205  CB  ALA B  13       3.458  12.428  15.401  1.00  0.00           C  
ATOM    206  HN  ALA B  13       2.766  14.787  16.139  1.00  0.00           H  
ATOM    207  HA  ALA B  13       5.234  13.424  16.035  1.00  0.00           H  
ATOM    208  HB1 ALA B  13       3.989  11.589  14.970  1.00  0.00           H  
ATOM    209  HB2 ALA B  13       2.592  12.647  14.793  1.00  0.00           H  
ATOM    210  HB3 ALA B  13       3.152  12.188  16.410  1.00  0.00           H  
ATOM    211  N   LEU B  14       4.029  14.528  13.180  1.00  0.00           N  
ATOM    212  CA  LEU B  14       4.365  14.878  11.819  1.00  0.00           C  
ATOM    213  C   LEU B  14       5.470  15.934  11.754  1.00  0.00           C  
ATOM    214  O   LEU B  14       6.154  16.067  10.739  1.00  0.00           O  
ATOM    215  CB  LEU B  14       3.116  15.341  11.064  1.00  0.00           C  
ATOM    216  CG  LEU B  14       2.281  14.261  10.341  1.00  0.00           C  
ATOM    217  CD1 LEU B  14       3.090  13.607   9.237  1.00  0.00           C  
ATOM    218  CD2 LEU B  14       1.759  13.199  11.297  1.00  0.00           C  
ATOM    219  HN  LEU B  14       3.121  14.762  13.465  1.00  0.00           H  
ATOM    220  HA  LEU B  14       4.728  13.978  11.346  1.00  0.00           H  
ATOM    221  HB1 LEU B  14       2.475  15.849  11.770  1.00  0.00           H  
ATOM    222  HB2 LEU B  14       3.431  16.076  10.345  1.00  0.00           H  
ATOM    223  HG  LEU B  14       1.438  14.745   9.873  1.00  0.00           H  
ATOM    224 HD11 LEU B  14       3.364  14.349   8.500  1.00  0.00           H  
ATOM    225 HD12 LEU B  14       2.498  12.832   8.772  1.00  0.00           H  
ATOM    226 HD13 LEU B  14       3.982  13.166   9.660  1.00  0.00           H  
ATOM    227 HD21 LEU B  14       1.217  12.445  10.743  1.00  0.00           H  
ATOM    228 HD22 LEU B  14       1.101  13.664  12.017  1.00  0.00           H  
ATOM    229 HD23 LEU B  14       2.591  12.742  11.814  1.00  0.00           H  
ATOM    230  N   VAL B  15       5.618  16.694  12.815  1.00  0.00           N  
ATOM    231  CA  VAL B  15       6.718  17.631  12.921  1.00  0.00           C  
ATOM    232  C   VAL B  15       7.989  16.830  13.185  1.00  0.00           C  
ATOM    233  O   VAL B  15       8.959  16.942  12.453  1.00  0.00           O  
ATOM    234  CB  VAL B  15       6.492  18.664  14.072  1.00  0.00           C  
ATOM    235  CG1 VAL B  15       7.692  19.587  14.226  1.00  0.00           C  
ATOM    236  CG2 VAL B  15       5.244  19.492  13.811  1.00  0.00           C  
ATOM    237  HN  VAL B  15       4.959  16.614  13.537  1.00  0.00           H  
ATOM    238  HA  VAL B  15       6.820  18.152  11.979  1.00  0.00           H  
ATOM    239  HB  VAL B  15       6.357  18.123  14.996  1.00  0.00           H  
ATOM    240 HG11 VAL B  15       7.851  20.115  13.297  1.00  0.00           H  
ATOM    241 HG12 VAL B  15       8.570  19.009  14.472  1.00  0.00           H  
ATOM    242 HG13 VAL B  15       7.500  20.305  15.009  1.00  0.00           H  
ATOM    243 HG21 VAL B  15       5.105  20.201  14.611  1.00  0.00           H  
ATOM    244 HG22 VAL B  15       4.390  18.835  13.761  1.00  0.00           H  
ATOM    245 HG23 VAL B  15       5.349  20.016  12.873  1.00  0.00           H  
ATOM    246  N   GLU B  16       7.946  16.010  14.227  1.00  0.00           N  
ATOM    247  CA  GLU B  16       9.063  15.169  14.637  1.00  0.00           C  
ATOM    248  C   GLU B  16       9.575  14.245  13.523  1.00  0.00           C  
ATOM    249  O   GLU B  16      10.797  14.068  13.378  1.00  0.00           O  
ATOM    250  CB  GLU B  16       8.677  14.326  15.825  1.00  0.00           C  
ATOM    251  CG  GLU B  16       8.267  15.111  17.045  1.00  0.00           C  
ATOM    252  CD  GLU B  16       8.051  14.204  18.213  1.00  0.00           C  
ATOM    253  OE1 GLU B  16       8.947  13.401  18.558  1.00  0.00           O  
ATOM    254  OE2 GLU B  16       6.970  14.267  18.814  1.00  0.00           O  
ATOM    255  HN  GLU B  16       7.125  15.972  14.766  1.00  0.00           H  
ATOM    256  HA  GLU B  16       9.868  15.821  14.944  1.00  0.00           H  
ATOM    257  HB1 GLU B  16       7.848  13.694  15.535  1.00  0.00           H  
ATOM    258  HB2 GLU B  16       9.516  13.699  16.087  1.00  0.00           H  
ATOM    259  HG1 GLU B  16       9.022  15.848  17.261  1.00  0.00           H  
ATOM    260  HG2 GLU B  16       7.340  15.613  16.814  1.00  0.00           H  
ATOM    261  N   CYS B  17       8.664  13.652  12.760  1.00  0.00           N  
ATOM    262  CA  CYS B  17       9.034  12.749  11.692  1.00  0.00           C  
ATOM    263  C   CYS B  17       9.844  13.460  10.610  1.00  0.00           C  
ATOM    264  O   CYS B  17      10.810  12.900  10.081  1.00  0.00           O  
ATOM    265  HN  CYS B  17       7.703  13.812  12.905  1.00  0.00           H  
ATOM    266  HA  CYS B  17       9.662  11.991  12.135  1.00  0.00           H  
ATOM    267  CB  CYS B  17       7.786  12.072  11.121  1.00  0.00           C  
ATOM    268  SG  CYS B  17       7.044  11.015  12.394  1.00  0.00           S  
ATOM    269  HB1 CYS B  17       7.067  12.832  10.814  1.00  0.00           H  
ATOM    270  HB2 CYS B  17       8.063  11.464  10.259  1.00  0.00           H  
ATOM    271  HG  CYS B  17       7.928  10.081  12.772  1.00  0.00           H  
ATOM    272  N   ALA B  18       9.462  14.690  10.302  1.00  0.00           N  
ATOM    273  CA  ALA B  18      10.176  15.487   9.334  1.00  0.00           C  
ATOM    274  C   ALA B  18      11.457  16.012   9.960  1.00  0.00           C  
ATOM    275  O   ALA B  18      12.549  15.828   9.417  1.00  0.00           O  
ATOM    276  CB  ALA B  18       9.305  16.641   8.846  1.00  0.00           C  
ATOM    277  HN  ALA B  18       8.667  15.060  10.740  1.00  0.00           H  
ATOM    278  HA  ALA B  18      10.424  14.855   8.496  1.00  0.00           H  
ATOM    279  HB1 ALA B  18       8.416  16.250   8.370  1.00  0.00           H  
ATOM    280  HB2 ALA B  18       9.855  17.238   8.135  1.00  0.00           H  
ATOM    281  HB3 ALA B  18       9.014  17.252   9.688  1.00  0.00           H  
ATOM    282  N   GLY B  19      11.316  16.617  11.122  1.00  0.00           N  
ATOM    283  CA  GLY B  19      12.435  17.164  11.840  1.00  0.00           C  
ATOM    284  C   GLY B  19      12.984  18.378  11.146  1.00  0.00           C  
ATOM    285  O   GLY B  19      12.305  19.406  11.031  1.00  0.00           O  
ATOM    286  HN  GLY B  19      10.416  16.709  11.505  1.00  0.00           H  
ATOM    287  HA1 GLY B  19      12.113  17.435  12.835  1.00  0.00           H  
ATOM    288  HA2 GLY B  19      13.213  16.419  11.908  1.00  0.00           H  
ATOM    289  N   GLU B  20      14.171  18.258  10.632  1.00  0.00           N  
ATOM    290  CA  GLU B  20      14.777  19.333   9.931  1.00  0.00           C  
ATOM    291  C   GLU B  20      14.916  18.952   8.488  1.00  0.00           C  
ATOM    292  O   GLU B  20      15.709  18.073   8.121  1.00  0.00           O  
ATOM    293  CB  GLU B  20      16.113  19.764  10.554  1.00  0.00           C  
ATOM    294  CG  GLU B  20      17.124  18.655  10.750  1.00  0.00           C  
ATOM    295  CD  GLU B  20      18.438  19.176  11.226  1.00  0.00           C  
ATOM    296  OE1 GLU B  20      18.607  19.350  12.436  1.00  0.00           O  
ATOM    297  OE2 GLU B  20      19.344  19.393  10.396  1.00  0.00           O  
ATOM    298  HN  GLU B  20      14.637  17.392  10.667  1.00  0.00           H  
ATOM    299  HA  GLU B  20      14.082  20.157   9.984  1.00  0.00           H  
ATOM    300  HB1 GLU B  20      16.564  20.500   9.906  1.00  0.00           H  
ATOM    301  HB2 GLU B  20      15.916  20.223  11.511  1.00  0.00           H  
ATOM    302  HG1 GLU B  20      16.740  17.967  11.488  1.00  0.00           H  
ATOM    303  HG2 GLU B  20      17.270  18.143   9.812  1.00  0.00           H  
ATOM    304  N   THR B  21      14.092  19.542   7.694  1.00  0.00           N  
ATOM    305  CA  THR B  21      14.054  19.299   6.302  1.00  0.00           C  
ATOM    306  C   THR B  21      13.150  20.377   5.695  1.00  0.00           C  
ATOM    307  O   THR B  21      12.948  21.424   6.332  1.00  0.00           O  
ATOM    308  CB  THR B  21      13.541  17.836   6.001  1.00  0.00           C  
ATOM    309  OG1 THR B  21      13.637  17.536   4.599  1.00  0.00           O  
ATOM    310  CG2 THR B  21      12.097  17.621   6.471  1.00  0.00           C  
ATOM    311  HN  THR B  21      13.456  20.200   8.050  1.00  0.00           H  
ATOM    312  HA  THR B  21      15.056  19.423   5.917  1.00  0.00           H  
ATOM    313  HB  THR B  21      14.191  17.169   6.553  1.00  0.00           H  
ATOM    314  HG1 THR B  21      13.204  16.691   4.421  1.00  0.00           H  
ATOM    315 HG21 THR B  21      11.454  18.342   5.985  1.00  0.00           H  
ATOM    316 HG22 THR B  21      12.038  17.748   7.541  1.00  0.00           H  
ATOM    317 HG23 THR B  21      11.777  16.623   6.210  1.00  0.00           H  
ATOM    318  N   ASP B  22      12.604  20.140   4.532  1.00  0.00           N  
ATOM    319  CA  ASP B  22      11.707  21.095   3.904  1.00  0.00           C  
ATOM    320  C   ASP B  22      10.308  20.946   4.466  1.00  0.00           C  
ATOM    321  O   ASP B  22       9.525  20.099   4.024  1.00  0.00           O  
ATOM    322  CB  ASP B  22      11.696  20.924   2.396  1.00  0.00           C  
ATOM    323  CG  ASP B  22      10.771  21.892   1.700  1.00  0.00           C  
ATOM    324  OD1 ASP B  22      10.831  23.113   1.988  1.00  0.00           O  
ATOM    325  OD2 ASP B  22      10.003  21.460   0.812  1.00  0.00           O  
ATOM    326  HN  ASP B  22      12.804  19.286   4.088  1.00  0.00           H  
ATOM    327  HA  ASP B  22      12.065  22.085   4.143  1.00  0.00           H  
ATOM    328  HB1 ASP B  22      12.695  21.059   2.016  1.00  0.00           H  
ATOM    329  HB2 ASP B  22      11.360  19.921   2.181  1.00  0.00           H  
ATOM    330  N   GLY B  23      10.025  21.726   5.471  1.00  0.00           N  
ATOM    331  CA  GLY B  23       8.770  21.627   6.134  1.00  0.00           C  
ATOM    332  C   GLY B  23       7.769  22.631   5.637  1.00  0.00           C  
ATOM    333  O   GLY B  23       8.082  23.820   5.494  1.00  0.00           O  
ATOM    334  HN  GLY B  23      10.690  22.387   5.760  1.00  0.00           H  
ATOM    335  HA1 GLY B  23       8.392  20.633   5.947  1.00  0.00           H  
ATOM    336  HA2 GLY B  23       8.912  21.759   7.197  1.00  0.00           H  
ATOM    337  N   THR B  24       6.591  22.159   5.351  1.00  0.00           N  
ATOM    338  CA  THR B  24       5.495  22.982   4.905  1.00  0.00           C  
ATOM    339  C   THR B  24       4.729  23.582   6.110  1.00  0.00           C  
ATOM    340  O   THR B  24       5.249  23.615   7.248  1.00  0.00           O  
ATOM    341  CB  THR B  24       4.548  22.116   4.056  1.00  0.00           C  
ATOM    342  OG1 THR B  24       4.296  20.890   4.756  1.00  0.00           O  
ATOM    343  CG2 THR B  24       5.161  21.804   2.700  1.00  0.00           C  
ATOM    344  HN  THR B  24       6.412  21.196   5.418  1.00  0.00           H  
ATOM    345  HA  THR B  24       5.878  23.781   4.286  1.00  0.00           H  
ATOM    346  HB  THR B  24       3.603  22.617   3.920  1.00  0.00           H  
ATOM    347  HG1 THR B  24       3.401  20.938   5.106  1.00  0.00           H  
ATOM    348 HG21 THR B  24       4.455  21.236   2.113  1.00  0.00           H  
ATOM    349 HG22 THR B  24       6.053  21.212   2.839  1.00  0.00           H  
ATOM    350 HG23 THR B  24       5.405  22.718   2.182  1.00  0.00           H  
ATOM    351  N   ASP B  25       3.519  24.049   5.886  1.00  0.00           N  
ATOM    352  CA  ASP B  25       2.693  24.511   6.971  1.00  0.00           C  
ATOM    353  C   ASP B  25       1.810  23.370   7.391  1.00  0.00           C  
ATOM    354  O   ASP B  25       1.296  22.628   6.538  1.00  0.00           O  
ATOM    355  CB  ASP B  25       1.842  25.724   6.596  1.00  0.00           C  
ATOM    356  CG  ASP B  25       1.038  26.231   7.776  1.00  0.00           C  
ATOM    357  OD1 ASP B  25       1.571  27.031   8.573  1.00  0.00           O  
ATOM    358  OD2 ASP B  25      -0.124  25.817   7.948  1.00  0.00           O  
ATOM    359  HN  ASP B  25       3.160  24.090   4.969  1.00  0.00           H  
ATOM    360  HA  ASP B  25       3.350  24.759   7.793  1.00  0.00           H  
ATOM    361  HB1 ASP B  25       2.481  26.522   6.245  1.00  0.00           H  
ATOM    362  HB2 ASP B  25       1.149  25.456   5.812  1.00  0.00           H  
ATOM    363  N   LEU B  26       1.647  23.211   8.663  1.00  0.00           N  
ATOM    364  CA  LEU B  26       0.908  22.104   9.201  1.00  0.00           C  
ATOM    365  C   LEU B  26      -0.011  22.649  10.289  1.00  0.00           C  
ATOM    366  O   LEU B  26      -0.478  21.925  11.161  1.00  0.00           O  
ATOM    367  CB  LEU B  26       1.921  21.118   9.802  1.00  0.00           C  
ATOM    368  CG  LEU B  26       1.494  19.661   9.914  1.00  0.00           C  
ATOM    369  CD1 LEU B  26       1.323  19.063   8.520  1.00  0.00           C  
ATOM    370  CD2 LEU B  26       2.520  18.878  10.707  1.00  0.00           C  
ATOM    371  HN  LEU B  26       2.023  23.862   9.299  1.00  0.00           H  
ATOM    372  HA  LEU B  26       0.348  21.616   8.416  1.00  0.00           H  
ATOM    373  HB1 LEU B  26       2.812  21.149   9.193  1.00  0.00           H  
ATOM    374  HB2 LEU B  26       2.183  21.465  10.791  1.00  0.00           H  
ATOM    375  HG  LEU B  26       0.543  19.603  10.423  1.00  0.00           H  
ATOM    376 HD11 LEU B  26       1.017  18.030   8.597  1.00  0.00           H  
ATOM    377 HD12 LEU B  26       2.265  19.127   7.992  1.00  0.00           H  
ATOM    378 HD13 LEU B  26       0.578  19.628   7.976  1.00  0.00           H  
ATOM    379 HD21 LEU B  26       3.475  18.936  10.209  1.00  0.00           H  
ATOM    380 HD22 LEU B  26       2.213  17.844  10.774  1.00  0.00           H  
ATOM    381 HD23 LEU B  26       2.608  19.296  11.699  1.00  0.00           H  
ATOM    382  N   SER B  27      -0.292  23.929  10.196  1.00  0.00           N  
ATOM    383  CA  SER B  27      -1.045  24.619  11.204  1.00  0.00           C  
ATOM    384  C   SER B  27      -2.537  24.471  10.972  1.00  0.00           C  
ATOM    385  O   SER B  27      -3.018  24.623   9.844  1.00  0.00           O  
ATOM    386  CB  SER B  27      -0.645  26.103  11.214  1.00  0.00           C  
ATOM    387  OG  SER B  27      -1.310  26.828  12.234  1.00  0.00           O  
ATOM    388  HN  SER B  27      -0.014  24.438   9.400  1.00  0.00           H  
ATOM    389  HA  SER B  27      -0.793  24.195  12.163  1.00  0.00           H  
ATOM    390  HB1 SER B  27       0.419  26.186  11.376  1.00  0.00           H  
ATOM    391  HB2 SER B  27      -0.893  26.538  10.257  1.00  0.00           H  
ATOM    392  HG  SER B  27      -0.692  26.896  12.982  1.00  0.00           H  
ATOM    393  N   GLY B  28      -3.249  24.155  12.037  1.00  0.00           N  
ATOM    394  CA  GLY B  28      -4.685  24.065  11.993  1.00  0.00           C  
ATOM    395  C   GLY B  28      -5.190  22.926  11.147  1.00  0.00           C  
ATOM    396  O   GLY B  28      -5.020  21.756  11.490  1.00  0.00           O  
ATOM    397  HN  GLY B  28      -2.785  23.967  12.878  1.00  0.00           H  
ATOM    398  HA1 GLY B  28      -5.059  23.940  12.999  1.00  0.00           H  
ATOM    399  HA2 GLY B  28      -5.071  24.993  11.600  1.00  0.00           H  
ATOM    400  N   ASP B  29      -5.772  23.260  10.028  1.00  0.00           N  
ATOM    401  CA  ASP B  29      -6.372  22.275   9.164  1.00  0.00           C  
ATOM    402  C   ASP B  29      -5.382  21.623   8.235  1.00  0.00           C  
ATOM    403  O   ASP B  29      -5.262  21.975   7.068  1.00  0.00           O  
ATOM    404  CB  ASP B  29      -7.580  22.826   8.404  1.00  0.00           C  
ATOM    405  CG  ASP B  29      -8.781  22.992   9.290  1.00  0.00           C  
ATOM    406  OD1 ASP B  29      -9.578  22.041   9.430  1.00  0.00           O  
ATOM    407  OD2 ASP B  29      -8.963  24.095   9.846  1.00  0.00           O  
ATOM    408  HN  ASP B  29      -5.787  24.206   9.774  1.00  0.00           H  
ATOM    409  HA  ASP B  29      -6.730  21.496   9.821  1.00  0.00           H  
ATOM    410  HB1 ASP B  29      -7.338  23.794   7.993  1.00  0.00           H  
ATOM    411  HB2 ASP B  29      -7.832  22.149   7.603  1.00  0.00           H  
ATOM    412  N   PHE B  30      -4.617  20.727   8.794  1.00  0.00           N  
ATOM    413  CA  PHE B  30      -3.667  19.928   8.033  1.00  0.00           C  
ATOM    414  C   PHE B  30      -4.206  18.506   7.944  1.00  0.00           C  
ATOM    415  O   PHE B  30      -3.683  17.663   7.230  1.00  0.00           O  
ATOM    416  CB  PHE B  30      -2.291  19.893   8.753  1.00  0.00           C  
ATOM    417  CG  PHE B  30      -2.275  19.041  10.016  1.00  0.00           C  
ATOM    418  CD1 PHE B  30      -2.809  19.536  11.201  1.00  0.00           C  
ATOM    419  CD2 PHE B  30      -1.713  17.782  10.018  1.00  0.00           C  
ATOM    420  CE1 PHE B  30      -2.777  18.789  12.357  1.00  0.00           C  
ATOM    421  CE2 PHE B  30      -1.673  17.032  11.178  1.00  0.00           C  
ATOM    422  CZ  PHE B  30      -2.287  17.444  12.284  1.00  0.00           C  
ATOM    423  HN  PHE B  30      -4.672  20.640   9.772  1.00  0.00           H  
ATOM    424  HA  PHE B  30      -3.547  20.347   7.045  1.00  0.00           H  
ATOM    425  HB1 PHE B  30      -1.551  19.489   8.075  1.00  0.00           H  
ATOM    426  HB2 PHE B  30      -2.003  20.899   9.018  1.00  0.00           H  
ATOM    427  HD1 PHE B  30      -3.261  20.516  11.209  1.00  0.00           H  
ATOM    428  HD2 PHE B  30      -1.294  17.394   9.100  1.00  0.00           H  
ATOM    429  HE1 PHE B  30      -3.194  19.180  13.275  1.00  0.00           H  
ATOM    430  HE2 PHE B  30      -1.229  16.047  11.171  1.00  0.00           H  
ATOM    431  HZ  PHE B  30      -2.295  16.820  13.165  1.00  0.00           H  
ATOM    432  N   LEU B  31      -5.289  18.273   8.659  1.00  0.00           N  
ATOM    433  CA  LEU B  31      -5.830  16.947   8.858  1.00  0.00           C  
ATOM    434  C   LEU B  31      -6.437  16.395   7.570  1.00  0.00           C  
ATOM    435  O   LEU B  31      -6.416  15.186   7.326  1.00  0.00           O  
ATOM    436  CB  LEU B  31      -6.873  16.987   9.988  1.00  0.00           C  
ATOM    437  CG  LEU B  31      -7.268  15.644  10.585  1.00  0.00           C  
ATOM    438  CD1 LEU B  31      -6.075  15.012  11.284  1.00  0.00           C  
ATOM    439  CD2 LEU B  31      -8.438  15.799  11.547  1.00  0.00           C  
ATOM    440  HN  LEU B  31      -5.761  19.036   9.053  1.00  0.00           H  
ATOM    441  HA  LEU B  31      -5.023  16.299   9.162  1.00  0.00           H  
ATOM    442  HB1 LEU B  31      -6.483  17.601  10.788  1.00  0.00           H  
ATOM    443  HB2 LEU B  31      -7.767  17.463   9.609  1.00  0.00           H  
ATOM    444  HG  LEU B  31      -7.565  14.980   9.786  1.00  0.00           H  
ATOM    445 HD11 LEU B  31      -5.715  15.680  12.053  1.00  0.00           H  
ATOM    446 HD12 LEU B  31      -5.291  14.838  10.561  1.00  0.00           H  
ATOM    447 HD13 LEU B  31      -6.373  14.072  11.726  1.00  0.00           H  
ATOM    448 HD21 LEU B  31      -8.694  14.831  11.954  1.00  0.00           H  
ATOM    449 HD22 LEU B  31      -9.294  16.208  11.031  1.00  0.00           H  
ATOM    450 HD23 LEU B  31      -8.151  16.457  12.355  1.00  0.00           H  
ATOM    451  N   ASP B  32      -6.938  17.296   6.745  1.00  0.00           N  
ATOM    452  CA  ASP B  32      -7.561  16.956   5.458  1.00  0.00           C  
ATOM    453  C   ASP B  32      -6.592  17.292   4.301  1.00  0.00           C  
ATOM    454  O   ASP B  32      -6.940  17.248   3.116  1.00  0.00           O  
ATOM    455  CB  ASP B  32      -8.890  17.735   5.332  1.00  0.00           C  
ATOM    456  CG  ASP B  32      -9.713  17.411   4.096  1.00  0.00           C  
ATOM    457  OD1 ASP B  32     -10.210  16.259   3.985  1.00  0.00           O  
ATOM    458  OD2 ASP B  32      -9.836  18.274   3.200  1.00  0.00           O  
ATOM    459  HN  ASP B  32      -6.908  18.237   7.020  1.00  0.00           H  
ATOM    460  HA  ASP B  32      -7.766  15.897   5.457  1.00  0.00           H  
ATOM    461  HB1 ASP B  32      -9.502  17.522   6.197  1.00  0.00           H  
ATOM    462  HB2 ASP B  32      -8.665  18.791   5.324  1.00  0.00           H  
ATOM    463  N   LEU B  33      -5.360  17.602   4.661  1.00  0.00           N  
ATOM    464  CA  LEU B  33      -4.337  17.907   3.681  1.00  0.00           C  
ATOM    465  C   LEU B  33      -3.689  16.583   3.268  1.00  0.00           C  
ATOM    466  O   LEU B  33      -3.918  15.567   3.910  1.00  0.00           O  
ATOM    467  CB  LEU B  33      -3.308  18.895   4.270  1.00  0.00           C  
ATOM    468  CG  LEU B  33      -2.261  19.473   3.306  1.00  0.00           C  
ATOM    469  CD1 LEU B  33      -2.936  20.241   2.179  1.00  0.00           C  
ATOM    470  CD2 LEU B  33      -1.301  20.375   4.056  1.00  0.00           C  
ATOM    471  HN  LEU B  33      -5.115  17.579   5.609  1.00  0.00           H  
ATOM    472  HA  LEU B  33      -4.826  18.343   2.820  1.00  0.00           H  
ATOM    473  HB1 LEU B  33      -3.853  19.718   4.709  1.00  0.00           H  
ATOM    474  HB2 LEU B  33      -2.780  18.384   5.062  1.00  0.00           H  
ATOM    475  HG  LEU B  33      -1.696  18.662   2.873  1.00  0.00           H  
ATOM    476 HD11 LEU B  33      -3.584  19.577   1.629  1.00  0.00           H  
ATOM    477 HD12 LEU B  33      -2.179  20.640   1.521  1.00  0.00           H  
ATOM    478 HD13 LEU B  33      -3.517  21.049   2.596  1.00  0.00           H  
ATOM    479 HD21 LEU B  33      -0.789  19.802   4.814  1.00  0.00           H  
ATOM    480 HD22 LEU B  33      -1.848  21.182   4.522  1.00  0.00           H  
ATOM    481 HD23 LEU B  33      -0.577  20.784   3.369  1.00  0.00           H  
ATOM    482  N   ARG B  34      -2.893  16.576   2.229  1.00  0.00           N  
ATOM    483  CA  ARG B  34      -2.380  15.321   1.724  1.00  0.00           C  
ATOM    484  C   ARG B  34      -0.884  15.224   1.983  1.00  0.00           C  
ATOM    485  O   ARG B  34      -0.186  16.247   2.022  1.00  0.00           O  
ATOM    486  CB  ARG B  34      -2.702  15.205   0.228  1.00  0.00           C  
ATOM    487  CG  ARG B  34      -4.158  15.538  -0.075  1.00  0.00           C  
ATOM    488  CD  ARG B  34      -4.471  15.514  -1.552  1.00  0.00           C  
ATOM    489  NE  ARG B  34      -4.538  14.164  -2.117  1.00  0.00           N  
ATOM    490  CZ  ARG B  34      -4.633  13.908  -3.426  1.00  0.00           C  
ATOM    491  NH1 ARG B  34      -4.514  14.899  -4.295  1.00  0.00           N  
ATOM    492  NH2 ARG B  34      -4.832  12.677  -3.866  1.00  0.00           N  
ATOM    493  HN  ARG B  34      -2.606  17.407   1.796  1.00  0.00           H  
ATOM    494  HA  ARG B  34      -2.881  14.521   2.248  1.00  0.00           H  
ATOM    495  HB1 ARG B  34      -2.075  15.890  -0.325  1.00  0.00           H  
ATOM    496  HB2 ARG B  34      -2.512  14.197  -0.109  1.00  0.00           H  
ATOM    497  HG1 ARG B  34      -4.793  14.822   0.426  1.00  0.00           H  
ATOM    498  HG2 ARG B  34      -4.357  16.528   0.309  1.00  0.00           H  
ATOM    499  HD1 ARG B  34      -5.421  16.001  -1.714  1.00  0.00           H  
ATOM    500  HD2 ARG B  34      -3.700  16.071  -2.064  1.00  0.00           H  
ATOM    501  HE  ARG B  34      -4.570  13.441  -1.434  1.00  0.00           H  
ATOM    502 HH11 ARG B  34      -4.357  15.842  -4.001  1.00  0.00           H  
ATOM    503 HH12 ARG B  34      -4.569  14.755  -5.290  1.00  0.00           H  
ATOM    504 HH21 ARG B  34      -4.918  11.886  -3.248  1.00  0.00           H  
ATOM    505 HH22 ARG B  34      -4.930  12.478  -4.850  1.00  0.00           H  
ATOM    506  N   PHE B  35      -0.394  14.001   2.180  1.00  0.00           N  
ATOM    507  CA  PHE B  35       1.033  13.742   2.442  1.00  0.00           C  
ATOM    508  C   PHE B  35       1.942  14.247   1.332  1.00  0.00           C  
ATOM    509  O   PHE B  35       3.085  14.630   1.587  1.00  0.00           O  
ATOM    510  CB  PHE B  35       1.310  12.259   2.735  1.00  0.00           C  
ATOM    511  CG  PHE B  35       0.920  11.805   4.122  1.00  0.00           C  
ATOM    512  CD1 PHE B  35       1.792  11.983   5.183  1.00  0.00           C  
ATOM    513  CD2 PHE B  35      -0.298  11.201   4.366  1.00  0.00           C  
ATOM    514  CE1 PHE B  35       1.457  11.569   6.453  1.00  0.00           C  
ATOM    515  CE2 PHE B  35      -0.640  10.783   5.638  1.00  0.00           C  
ATOM    516  CZ  PHE B  35       0.238  10.969   6.683  1.00  0.00           C  
ATOM    517  HN  PHE B  35      -1.042  13.258   2.181  1.00  0.00           H  
ATOM    518  HA  PHE B  35       1.282  14.309   3.326  1.00  0.00           H  
ATOM    519  HB1 PHE B  35       0.762  11.656   2.027  1.00  0.00           H  
ATOM    520  HB2 PHE B  35       2.366  12.075   2.603  1.00  0.00           H  
ATOM    521  HD1 PHE B  35       2.747  12.454   5.006  1.00  0.00           H  
ATOM    522  HD2 PHE B  35      -0.989  11.056   3.549  1.00  0.00           H  
ATOM    523  HE1 PHE B  35       2.150  11.714   7.268  1.00  0.00           H  
ATOM    524  HE2 PHE B  35      -1.597  10.312   5.814  1.00  0.00           H  
ATOM    525  HZ  PHE B  35      -0.024  10.642   7.678  1.00  0.00           H  
ATOM    526  N   GLU B  36       1.428  14.286   0.122  1.00  0.00           N  
ATOM    527  CA  GLU B  36       2.184  14.788  -1.016  1.00  0.00           C  
ATOM    528  C   GLU B  36       2.471  16.286  -0.857  1.00  0.00           C  
ATOM    529  O   GLU B  36       3.551  16.762  -1.191  1.00  0.00           O  
ATOM    530  CB  GLU B  36       1.435  14.532  -2.326  1.00  0.00           C  
ATOM    531  CG  GLU B  36       0.035  15.110  -2.355  1.00  0.00           C  
ATOM    532  CD  GLU B  36      -0.595  14.998  -3.701  1.00  0.00           C  
ATOM    533  OE1 GLU B  36      -1.184  13.926  -4.011  1.00  0.00           O  
ATOM    534  OE2 GLU B  36      -0.525  15.954  -4.473  1.00  0.00           O  
ATOM    535  HN  GLU B  36       0.513  13.962  -0.013  1.00  0.00           H  
ATOM    536  HA  GLU B  36       3.125  14.258  -1.040  1.00  0.00           H  
ATOM    537  HB1 GLU B  36       1.995  14.970  -3.140  1.00  0.00           H  
ATOM    538  HB2 GLU B  36       1.362  13.466  -2.484  1.00  0.00           H  
ATOM    539  HG1 GLU B  36      -0.577  14.578  -1.641  1.00  0.00           H  
ATOM    540  HG2 GLU B  36       0.078  16.152  -2.075  1.00  0.00           H  
ATOM    541  N   ASP B  37       1.515  17.003  -0.285  1.00  0.00           N  
ATOM    542  CA  ASP B  37       1.621  18.449  -0.127  1.00  0.00           C  
ATOM    543  C   ASP B  37       2.577  18.780   0.978  1.00  0.00           C  
ATOM    544  O   ASP B  37       3.232  19.816   0.952  1.00  0.00           O  
ATOM    545  CB  ASP B  37       0.261  19.088   0.179  1.00  0.00           C  
ATOM    546  CG  ASP B  37      -0.765  18.829  -0.882  1.00  0.00           C  
ATOM    547  OD1 ASP B  37      -0.713  19.477  -1.928  1.00  0.00           O  
ATOM    548  OD2 ASP B  37      -1.642  17.959  -0.691  1.00  0.00           O  
ATOM    549  HN  ASP B  37       0.712  16.547   0.048  1.00  0.00           H  
ATOM    550  HA  ASP B  37       1.999  18.863  -1.050  1.00  0.00           H  
ATOM    551  HB1 ASP B  37      -0.119  18.684   1.106  1.00  0.00           H  
ATOM    552  HB2 ASP B  37       0.388  20.157   0.279  1.00  0.00           H  
ATOM    553  N   ILE B  38       2.687  17.887   1.939  1.00  0.00           N  
ATOM    554  CA  ILE B  38       3.570  18.108   3.069  1.00  0.00           C  
ATOM    555  C   ILE B  38       4.952  17.477   2.861  1.00  0.00           C  
ATOM    556  O   ILE B  38       5.746  17.382   3.794  1.00  0.00           O  
ATOM    557  CB  ILE B  38       2.941  17.692   4.430  1.00  0.00           C  
ATOM    558  CG1 ILE B  38       2.518  16.209   4.428  1.00  0.00           C  
ATOM    559  CG2 ILE B  38       1.754  18.584   4.749  1.00  0.00           C  
ATOM    560  CD1 ILE B  38       1.915  15.716   5.736  1.00  0.00           C  
ATOM    561  HN  ILE B  38       2.152  17.068   1.886  1.00  0.00           H  
ATOM    562  HA  ILE B  38       3.737  19.177   3.090  1.00  0.00           H  
ATOM    563  HB  ILE B  38       3.682  17.848   5.200  1.00  0.00           H  
ATOM    564 HG11 ILE B  38       1.779  16.054   3.656  1.00  0.00           H  
ATOM    565 HG12 ILE B  38       3.383  15.602   4.206  1.00  0.00           H  
ATOM    566 HG21 ILE B  38       1.309  18.269   5.680  1.00  0.00           H  
ATOM    567 HG22 ILE B  38       1.016  18.494   3.963  1.00  0.00           H  
ATOM    568 HG23 ILE B  38       2.083  19.608   4.835  1.00  0.00           H  
ATOM    569 HD11 ILE B  38       2.629  15.846   6.534  1.00  0.00           H  
ATOM    570 HD12 ILE B  38       1.663  14.670   5.642  1.00  0.00           H  
ATOM    571 HD13 ILE B  38       1.022  16.284   5.954  1.00  0.00           H  
ATOM    572  N   GLY B  39       5.235  17.108   1.622  1.00  0.00           N  
ATOM    573  CA  GLY B  39       6.547  16.604   1.250  1.00  0.00           C  
ATOM    574  C   GLY B  39       6.891  15.232   1.808  1.00  0.00           C  
ATOM    575  O   GLY B  39       8.060  14.954   2.114  1.00  0.00           O  
ATOM    576  HN  GLY B  39       4.535  17.176   0.939  1.00  0.00           H  
ATOM    577  HA1 GLY B  39       6.590  16.552   0.172  1.00  0.00           H  
ATOM    578  HA2 GLY B  39       7.289  17.313   1.585  1.00  0.00           H  
ATOM    579  N   TYR B  40       5.918  14.372   1.928  1.00  0.00           N  
ATOM    580  CA  TYR B  40       6.166  13.046   2.435  1.00  0.00           C  
ATOM    581  C   TYR B  40       6.229  12.002   1.346  1.00  0.00           C  
ATOM    582  O   TYR B  40       5.305  11.859   0.534  1.00  0.00           O  
ATOM    583  CB  TYR B  40       5.171  12.650   3.535  1.00  0.00           C  
ATOM    584  CG  TYR B  40       5.572  13.146   4.898  1.00  0.00           C  
ATOM    585  CD1 TYR B  40       5.456  14.479   5.244  1.00  0.00           C  
ATOM    586  CD2 TYR B  40       6.101  12.272   5.829  1.00  0.00           C  
ATOM    587  CE1 TYR B  40       5.851  14.929   6.482  1.00  0.00           C  
ATOM    588  CE2 TYR B  40       6.506  12.709   7.064  1.00  0.00           C  
ATOM    589  CZ  TYR B  40       6.379  14.037   7.388  1.00  0.00           C  
ATOM    590  OH  TYR B  40       6.809  14.469   8.612  1.00  0.00           O  
ATOM    591  HN  TYR B  40       5.007  14.626   1.662  1.00  0.00           H  
ATOM    592  HA  TYR B  40       7.149  13.082   2.886  1.00  0.00           H  
ATOM    593  HB1 TYR B  40       4.202  13.064   3.295  1.00  0.00           H  
ATOM    594  HB2 TYR B  40       5.094  11.572   3.579  1.00  0.00           H  
ATOM    595  HD1 TYR B  40       5.039  15.173   4.529  1.00  0.00           H  
ATOM    596  HD2 TYR B  40       6.195  11.227   5.570  1.00  0.00           H  
ATOM    597  HE1 TYR B  40       5.747  15.976   6.727  1.00  0.00           H  
ATOM    598  HE2 TYR B  40       6.920  12.011   7.776  1.00  0.00           H  
ATOM    599  HH  TYR B  40       6.226  15.146   8.981  1.00  0.00           H  
ATOM    600  N   ASP B  41       7.353  11.308   1.307  1.00  0.00           N  
ATOM    601  CA  ASP B  41       7.542  10.165   0.421  1.00  0.00           C  
ATOM    602  C   ASP B  41       6.882   8.963   1.055  1.00  0.00           C  
ATOM    603  O   ASP B  41       6.497   9.010   2.236  1.00  0.00           O  
ATOM    604  CB  ASP B  41       9.039   9.828   0.220  1.00  0.00           C  
ATOM    605  CG  ASP B  41       9.834  10.848  -0.551  1.00  0.00           C  
ATOM    606  OD1 ASP B  41       9.691  10.925  -1.792  1.00  0.00           O  
ATOM    607  OD2 ASP B  41      10.616  11.604   0.062  1.00  0.00           O  
ATOM    608  HN  ASP B  41       8.076  11.583   1.903  1.00  0.00           H  
ATOM    609  HA  ASP B  41       7.088  10.383  -0.537  1.00  0.00           H  
ATOM    610  HB1 ASP B  41       9.519   9.722   1.182  1.00  0.00           H  
ATOM    611  HB2 ASP B  41       9.105   8.883  -0.300  1.00  0.00           H  
ATOM    612  N   SER B  42       6.801   7.878   0.326  1.00  0.00           N  
ATOM    613  CA  SER B  42       6.222   6.657   0.843  1.00  0.00           C  
ATOM    614  C   SER B  42       7.088   6.131   1.977  1.00  0.00           C  
ATOM    615  O   SER B  42       6.588   5.829   3.063  1.00  0.00           O  
ATOM    616  CB  SER B  42       6.136   5.644  -0.258  1.00  0.00           C  
ATOM    617  OG  SER B  42       7.438   5.543  -0.881  1.00  0.00           O  
ATOM    618  HN  SER B  42       7.160   7.875  -0.585  1.00  0.00           H  
ATOM    619  HA  SER B  42       5.232   6.870   1.218  1.00  0.00           H  
ATOM    620  HB1 SER B  42       5.861   4.684   0.156  1.00  0.00           H  
ATOM    621  HB2 SER B  42       5.418   5.958  -1.000  1.00  0.00           H  
ATOM    622  HG  SER B  42       7.712   6.478  -1.272  1.00  0.00           H  
ATOM    623  N   LEU B  43       8.400   6.073   1.718  1.00  0.00           N  
ATOM    624  CA  LEU B  43       9.388   5.676   2.714  1.00  0.00           C  
ATOM    625  C   LEU B  43       9.297   6.538   3.938  1.00  0.00           C  
ATOM    626  O   LEU B  43       9.387   6.044   5.047  1.00  0.00           O  
ATOM    627  CB  LEU B  43      10.806   5.726   2.142  1.00  0.00           C  
ATOM    628  CG  LEU B  43      11.377   4.398   1.665  1.00  0.00           C  
ATOM    629  CD1 LEU B  43      12.727   4.614   0.999  1.00  0.00           C  
ATOM    630  CD2 LEU B  43      11.524   3.458   2.856  1.00  0.00           C  
ATOM    631  HN  LEU B  43       8.700   6.292   0.806  1.00  0.00           H  
ATOM    632  HA  LEU B  43       9.170   4.657   2.997  1.00  0.00           H  
ATOM    633  HB1 LEU B  43      10.803   6.416   1.312  1.00  0.00           H  
ATOM    634  HB2 LEU B  43      11.464   6.117   2.904  1.00  0.00           H  
ATOM    635  HG  LEU B  43      10.702   3.940   0.956  1.00  0.00           H  
ATOM    636 HD11 LEU B  43      13.402   5.099   1.689  1.00  0.00           H  
ATOM    637 HD12 LEU B  43      12.603   5.235   0.125  1.00  0.00           H  
ATOM    638 HD13 LEU B  43      13.142   3.659   0.708  1.00  0.00           H  
ATOM    639 HD21 LEU B  43      10.551   3.288   3.294  1.00  0.00           H  
ATOM    640 HD22 LEU B  43      12.159   3.914   3.603  1.00  0.00           H  
ATOM    641 HD23 LEU B  43      11.945   2.517   2.537  1.00  0.00           H  
ATOM    642  N   ALA B  44       9.052   7.821   3.726  1.00  0.00           N  
ATOM    643  CA  ALA B  44       8.938   8.768   4.813  1.00  0.00           C  
ATOM    644  C   ALA B  44       7.741   8.433   5.694  1.00  0.00           C  
ATOM    645  O   ALA B  44       7.796   8.600   6.901  1.00  0.00           O  
ATOM    646  CB  ALA B  44       8.844  10.189   4.288  1.00  0.00           C  
ATOM    647  HN  ALA B  44       8.938   8.121   2.800  1.00  0.00           H  
ATOM    648  HA  ALA B  44       9.832   8.683   5.414  1.00  0.00           H  
ATOM    649  HB1 ALA B  44       7.946  10.300   3.701  1.00  0.00           H  
ATOM    650  HB2 ALA B  44       9.704  10.402   3.669  1.00  0.00           H  
ATOM    651  HB3 ALA B  44       8.819  10.880   5.119  1.00  0.00           H  
ATOM    652  N   LEU B  45       6.673   7.927   5.097  1.00  0.00           N  
ATOM    653  CA  LEU B  45       5.504   7.543   5.849  1.00  0.00           C  
ATOM    654  C   LEU B  45       5.733   6.216   6.582  1.00  0.00           C  
ATOM    655  O   LEU B  45       5.305   6.059   7.713  1.00  0.00           O  
ATOM    656  CB  LEU B  45       4.280   7.497   4.953  1.00  0.00           C  
ATOM    657  CG  LEU B  45       2.924   7.229   5.633  1.00  0.00           C  
ATOM    658  CD1 LEU B  45       2.865   7.786   7.053  1.00  0.00           C  
ATOM    659  CD2 LEU B  45       1.917   7.959   4.866  1.00  0.00           C  
ATOM    660  HN  LEU B  45       6.673   7.818   4.118  1.00  0.00           H  
ATOM    661  HA  LEU B  45       5.332   8.316   6.587  1.00  0.00           H  
ATOM    662  HB1 LEU B  45       4.213   8.440   4.431  1.00  0.00           H  
ATOM    663  HB2 LEU B  45       4.444   6.720   4.221  1.00  0.00           H  
ATOM    664  HG  LEU B  45       2.662   6.182   5.611  1.00  0.00           H  
ATOM    665 HD11 LEU B  45       3.028   8.852   7.049  1.00  0.00           H  
ATOM    666 HD12 LEU B  45       3.625   7.298   7.646  1.00  0.00           H  
ATOM    667 HD13 LEU B  45       1.896   7.554   7.471  1.00  0.00           H  
ATOM    668 HD21 LEU B  45       0.941   7.814   5.300  1.00  0.00           H  
ATOM    669 HD22 LEU B  45       1.965   7.683   3.824  1.00  0.00           H  
ATOM    670 HD23 LEU B  45       2.234   8.980   5.026  1.00  0.00           H  
ATOM    671  N   MET B  46       6.455   5.289   5.953  1.00  0.00           N  
ATOM    672  CA  MET B  46       6.799   3.989   6.601  1.00  0.00           C  
ATOM    673  C   MET B  46       7.587   4.307   7.846  1.00  0.00           C  
ATOM    674  O   MET B  46       7.326   3.800   8.937  1.00  0.00           O  
ATOM    675  CB  MET B  46       7.696   3.130   5.690  1.00  0.00           C  
ATOM    676  CG  MET B  46       7.253   3.104   4.279  1.00  0.00           C  
ATOM    677  SD  MET B  46       8.172   1.949   3.259  1.00  0.00           S  
ATOM    678  CE  MET B  46       7.362   2.217   1.695  1.00  0.00           C  
ATOM    679  HN  MET B  46       6.748   5.479   5.035  1.00  0.00           H  
ATOM    680  HA  MET B  46       5.892   3.460   6.850  1.00  0.00           H  
ATOM    681  HB1 MET B  46       8.702   3.518   5.695  1.00  0.00           H  
ATOM    682  HB2 MET B  46       7.712   2.110   6.044  1.00  0.00           H  
ATOM    683  HG1 MET B  46       6.195   2.910   4.243  1.00  0.00           H  
ATOM    684  HG2 MET B  46       7.457   4.111   3.939  1.00  0.00           H  
ATOM    685  HE1 MET B  46       7.809   1.577   0.945  1.00  0.00           H  
ATOM    686  HE2 MET B  46       7.484   3.249   1.404  1.00  0.00           H  
ATOM    687  HE3 MET B  46       6.310   1.992   1.779  1.00  0.00           H  
ATOM    688  N   GLU B  47       8.521   5.195   7.636  1.00  0.00           N  
ATOM    689  CA  GLU B  47       9.395   5.738   8.618  1.00  0.00           C  
ATOM    690  C   GLU B  47       8.564   6.381   9.756  1.00  0.00           C  
ATOM    691  O   GLU B  47       8.723   6.026  10.909  1.00  0.00           O  
ATOM    692  CB  GLU B  47      10.215   6.761   7.877  1.00  0.00           C  
ATOM    693  CG  GLU B  47      11.404   7.323   8.612  1.00  0.00           C  
ATOM    694  CD  GLU B  47      12.414   6.284   9.008  1.00  0.00           C  
ATOM    695  OE1 GLU B  47      12.887   5.543   8.125  1.00  0.00           O  
ATOM    696  OE2 GLU B  47      12.702   6.156  10.203  1.00  0.00           O  
ATOM    697  HN  GLU B  47       8.650   5.507   6.712  1.00  0.00           H  
ATOM    698  HA  GLU B  47      10.052   4.973   9.002  1.00  0.00           H  
ATOM    699  HB1 GLU B  47      10.482   6.291   6.940  1.00  0.00           H  
ATOM    700  HB2 GLU B  47       9.547   7.575   7.628  1.00  0.00           H  
ATOM    701  HG1 GLU B  47      11.894   8.055   7.987  1.00  0.00           H  
ATOM    702  HG2 GLU B  47      11.032   7.796   9.505  1.00  0.00           H  
ATOM    703  N   THR B  48       7.658   7.288   9.382  1.00  0.00           N  
ATOM    704  CA  THR B  48       6.724   7.963  10.304  1.00  0.00           C  
ATOM    705  C   THR B  48       5.934   6.926  11.135  1.00  0.00           C  
ATOM    706  O   THR B  48       5.896   7.000  12.369  1.00  0.00           O  
ATOM    707  CB  THR B  48       5.734   8.839   9.470  1.00  0.00           C  
ATOM    708  OG1 THR B  48       6.455   9.872   8.788  1.00  0.00           O  
ATOM    709  CG2 THR B  48       4.616   9.468  10.316  1.00  0.00           C  
ATOM    710  HN  THR B  48       7.615   7.528   8.431  1.00  0.00           H  
ATOM    711  HA  THR B  48       7.289   8.609  10.960  1.00  0.00           H  
ATOM    712  HB  THR B  48       5.291   8.191   8.729  1.00  0.00           H  
ATOM    713  HG1 THR B  48       7.009   9.474   8.103  1.00  0.00           H  
ATOM    714 HG21 THR B  48       3.973  10.030   9.648  1.00  0.00           H  
ATOM    715 HG22 THR B  48       5.018  10.114  11.083  1.00  0.00           H  
ATOM    716 HG23 THR B  48       4.029   8.682  10.767  1.00  0.00           H  
ATOM    717  N   ALA B  49       5.343   5.957  10.450  1.00  0.00           N  
ATOM    718  CA  ALA B  49       4.523   4.932  11.074  1.00  0.00           C  
ATOM    719  C   ALA B  49       5.335   4.120  12.090  1.00  0.00           C  
ATOM    720  O   ALA B  49       4.937   3.994  13.248  1.00  0.00           O  
ATOM    721  CB  ALA B  49       3.927   4.010  10.016  1.00  0.00           C  
ATOM    722  HN  ALA B  49       5.487   5.937   9.478  1.00  0.00           H  
ATOM    723  HA  ALA B  49       3.709   5.449  11.568  1.00  0.00           H  
ATOM    724  HB1 ALA B  49       3.275   3.293  10.492  1.00  0.00           H  
ATOM    725  HB2 ALA B  49       4.722   3.487   9.508  1.00  0.00           H  
ATOM    726  HB3 ALA B  49       3.365   4.592   9.301  1.00  0.00           H  
ATOM    727  N   ALA B  50       6.498   3.624  11.661  1.00  0.00           N  
ATOM    728  CA  ALA B  50       7.379   2.821  12.521  1.00  0.00           C  
ATOM    729  C   ALA B  50       7.896   3.644  13.702  1.00  0.00           C  
ATOM    730  O   ALA B  50       8.051   3.140  14.826  1.00  0.00           O  
ATOM    731  CB  ALA B  50       8.545   2.262  11.710  1.00  0.00           C  
ATOM    732  HN  ALA B  50       6.778   3.784  10.732  1.00  0.00           H  
ATOM    733  HA  ALA B  50       6.799   1.993  12.902  1.00  0.00           H  
ATOM    734  HB1 ALA B  50       9.136   3.083  11.333  1.00  0.00           H  
ATOM    735  HB2 ALA B  50       8.160   1.686  10.881  1.00  0.00           H  
ATOM    736  HB3 ALA B  50       9.160   1.631  12.336  1.00  0.00           H  
ATOM    737  N   ARG B  51       8.112   4.923  13.451  1.00  0.00           N  
ATOM    738  CA  ARG B  51       8.591   5.863  14.453  1.00  0.00           C  
ATOM    739  C   ARG B  51       7.519   5.988  15.554  1.00  0.00           C  
ATOM    740  O   ARG B  51       7.823   6.186  16.732  1.00  0.00           O  
ATOM    741  CB  ARG B  51       8.845   7.217  13.752  1.00  0.00           C  
ATOM    742  CG  ARG B  51       9.938   8.103  14.331  1.00  0.00           C  
ATOM    743  CD  ARG B  51       9.574   8.781  15.639  1.00  0.00           C  
ATOM    744  NE  ARG B  51      10.693   9.607  16.096  1.00  0.00           N  
ATOM    745  CZ  ARG B  51      10.609  10.772  16.729  1.00  0.00           C  
ATOM    746  NH1 ARG B  51       9.434  11.240  17.105  1.00  0.00           N  
ATOM    747  NH2 ARG B  51      11.712  11.453  16.997  1.00  0.00           N  
ATOM    748  HN  ARG B  51       7.961   5.247  12.534  1.00  0.00           H  
ATOM    749  HA  ARG B  51       9.516   5.484  14.866  1.00  0.00           H  
ATOM    750  HB1 ARG B  51       9.116   7.014  12.727  1.00  0.00           H  
ATOM    751  HB2 ARG B  51       7.923   7.781  13.744  1.00  0.00           H  
ATOM    752  HG1 ARG B  51      10.819   7.500  14.499  1.00  0.00           H  
ATOM    753  HG2 ARG B  51      10.180   8.861  13.601  1.00  0.00           H  
ATOM    754  HD1 ARG B  51       8.716   9.419  15.485  1.00  0.00           H  
ATOM    755  HD2 ARG B  51       9.349   8.041  16.393  1.00  0.00           H  
ATOM    756  HE  ARG B  51      11.577   9.220  15.875  1.00  0.00           H  
ATOM    757 HH11 ARG B  51       8.593  10.737  16.921  1.00  0.00           H  
ATOM    758 HH12 ARG B  51       9.332  12.108  17.619  1.00  0.00           H  
ATOM    759 HH21 ARG B  51      12.626  11.117  16.720  1.00  0.00           H  
ATOM    760 HH22 ARG B  51      11.710  12.330  17.497  1.00  0.00           H  
ATOM    761  N   LEU B  52       6.266   5.835  15.158  1.00  0.00           N  
ATOM    762  CA  LEU B  52       5.160   5.871  16.093  1.00  0.00           C  
ATOM    763  C   LEU B  52       4.987   4.511  16.772  1.00  0.00           C  
ATOM    764  O   LEU B  52       4.650   4.449  17.966  1.00  0.00           O  
ATOM    765  CB  LEU B  52       3.861   6.304  15.394  1.00  0.00           C  
ATOM    766  CG  LEU B  52       3.892   7.691  14.738  1.00  0.00           C  
ATOM    767  CD1 LEU B  52       2.563   8.002  14.071  1.00  0.00           C  
ATOM    768  CD2 LEU B  52       4.253   8.773  15.753  1.00  0.00           C  
ATOM    769  HN  LEU B  52       6.086   5.701  14.201  1.00  0.00           H  
ATOM    770  HA  LEU B  52       5.407   6.599  16.854  1.00  0.00           H  
ATOM    771  HB1 LEU B  52       3.634   5.574  14.629  1.00  0.00           H  
ATOM    772  HB2 LEU B  52       3.069   6.296  16.129  1.00  0.00           H  
ATOM    773  HG  LEU B  52       4.644   7.688  13.963  1.00  0.00           H  
ATOM    774 HD11 LEU B  52       2.595   8.987  13.632  1.00  0.00           H  
ATOM    775 HD12 LEU B  52       1.774   7.959  14.808  1.00  0.00           H  
ATOM    776 HD13 LEU B  52       2.378   7.268  13.300  1.00  0.00           H  
ATOM    777 HD21 LEU B  52       5.231   8.569  16.163  1.00  0.00           H  
ATOM    778 HD22 LEU B  52       3.522   8.784  16.547  1.00  0.00           H  
ATOM    779 HD23 LEU B  52       4.267   9.734  15.258  1.00  0.00           H  
ATOM    780  N   GLU B  53       5.231   3.424  16.019  1.00  0.00           N  
ATOM    781  CA  GLU B  53       5.150   2.054  16.556  1.00  0.00           C  
ATOM    782  C   GLU B  53       6.080   1.902  17.747  1.00  0.00           C  
ATOM    783  O   GLU B  53       5.657   1.463  18.813  1.00  0.00           O  
ATOM    784  CB  GLU B  53       5.517   0.990  15.508  1.00  0.00           C  
ATOM    785  CG  GLU B  53       4.654   0.967  14.261  1.00  0.00           C  
ATOM    786  CD  GLU B  53       5.070  -0.142  13.319  1.00  0.00           C  
ATOM    787  OE1 GLU B  53       6.131  -0.038  12.689  1.00  0.00           O  
ATOM    788  OE2 GLU B  53       4.365  -1.162  13.232  1.00  0.00           O  
ATOM    789  HN  GLU B  53       5.443   3.546  15.064  1.00  0.00           H  
ATOM    790  HA  GLU B  53       4.135   1.889  16.894  1.00  0.00           H  
ATOM    791  HB1 GLU B  53       6.541   1.143  15.203  1.00  0.00           H  
ATOM    792  HB2 GLU B  53       5.446   0.022  15.980  1.00  0.00           H  
ATOM    793  HG1 GLU B  53       3.627   0.808  14.553  1.00  0.00           H  
ATOM    794  HG2 GLU B  53       4.747   1.914  13.748  1.00  0.00           H  
ATOM    795  N   SER B  54       7.338   2.311  17.570  1.00  0.00           N  
ATOM    796  CA  SER B  54       8.354   2.208  18.618  1.00  0.00           C  
ATOM    797  C   SER B  54       8.001   3.089  19.838  1.00  0.00           C  
ATOM    798  O   SER B  54       8.357   2.772  20.971  1.00  0.00           O  
ATOM    799  CB  SER B  54       9.715   2.627  18.048  1.00  0.00           C  
ATOM    800  OG  SER B  54      10.019   1.908  16.854  1.00  0.00           O  
ATOM    801  HN  SER B  54       7.595   2.682  16.694  1.00  0.00           H  
ATOM    802  HA  SER B  54       8.412   1.174  18.927  1.00  0.00           H  
ATOM    803  HB1 SER B  54       9.699   3.684  17.823  1.00  0.00           H  
ATOM    804  HB2 SER B  54      10.493   2.435  18.774  1.00  0.00           H  
ATOM    805  HG  SER B  54       9.420   1.157  16.776  1.00  0.00           H  
ATOM    806  N   ARG B  55       7.277   4.161  19.590  1.00  0.00           N  
ATOM    807  CA  ARG B  55       6.934   5.125  20.624  1.00  0.00           C  
ATOM    808  C   ARG B  55       5.716   4.693  21.458  1.00  0.00           C  
ATOM    809  O   ARG B  55       5.705   4.867  22.673  1.00  0.00           O  
ATOM    810  CB  ARG B  55       6.705   6.505  19.977  1.00  0.00           C  
ATOM    811  CG  ARG B  55       6.303   7.628  20.930  1.00  0.00           C  
ATOM    812  CD  ARG B  55       6.212   8.942  20.166  1.00  0.00           C  
ATOM    813  NE  ARG B  55       5.710  10.062  20.972  1.00  0.00           N  
ATOM    814  CZ  ARG B  55       5.939  11.349  20.697  1.00  0.00           C  
ATOM    815  NH1 ARG B  55       6.963  11.687  19.907  1.00  0.00           N  
ATOM    816  NH2 ARG B  55       5.230  12.300  21.308  1.00  0.00           N  
ATOM    817  HN  ARG B  55       6.961   4.308  18.674  1.00  0.00           H  
ATOM    818  HA  ARG B  55       7.787   5.202  21.283  1.00  0.00           H  
ATOM    819  HB1 ARG B  55       7.613   6.811  19.478  1.00  0.00           H  
ATOM    820  HB2 ARG B  55       5.932   6.405  19.229  1.00  0.00           H  
ATOM    821  HG1 ARG B  55       5.340   7.401  21.363  1.00  0.00           H  
ATOM    822  HG2 ARG B  55       7.048   7.726  21.707  1.00  0.00           H  
ATOM    823  HD1 ARG B  55       7.195   9.202  19.802  1.00  0.00           H  
ATOM    824  HD2 ARG B  55       5.555   8.802  19.319  1.00  0.00           H  
ATOM    825  HE  ARG B  55       5.101   9.827  21.712  1.00  0.00           H  
ATOM    826 HH11 ARG B  55       7.592  11.002  19.524  1.00  0.00           H  
ATOM    827 HH12 ARG B  55       7.165  12.642  19.644  1.00  0.00           H  
ATOM    828 HH21 ARG B  55       4.514  12.099  21.987  1.00  0.00           H  
ATOM    829 HH22 ARG B  55       5.363  13.277  21.114  1.00  0.00           H  
ATOM    830  N   TYR B  56       4.702   4.141  20.819  1.00  0.00           N  
ATOM    831  CA  TYR B  56       3.479   3.801  21.546  1.00  0.00           C  
ATOM    832  C   TYR B  56       3.276   2.304  21.768  1.00  0.00           C  
ATOM    833  O   TYR B  56       2.460   1.910  22.606  1.00  0.00           O  
ATOM    834  CB  TYR B  56       2.250   4.436  20.881  1.00  0.00           C  
ATOM    835  CG  TYR B  56       2.299   5.950  20.879  1.00  0.00           C  
ATOM    836  CD1 TYR B  56       2.114   6.666  22.055  1.00  0.00           C  
ATOM    837  CD2 TYR B  56       2.540   6.658  19.712  1.00  0.00           C  
ATOM    838  CE1 TYR B  56       2.171   8.044  22.069  1.00  0.00           C  
ATOM    839  CE2 TYR B  56       2.595   8.040  19.718  1.00  0.00           C  
ATOM    840  CZ  TYR B  56       2.411   8.726  20.899  1.00  0.00           C  
ATOM    841  OH  TYR B  56       2.470  10.107  20.907  1.00  0.00           O  
ATOM    842  HN  TYR B  56       4.755   3.987  19.849  1.00  0.00           H  
ATOM    843  HA  TYR B  56       3.586   4.253  22.522  1.00  0.00           H  
ATOM    844  HB1 TYR B  56       2.194   4.105  19.856  1.00  0.00           H  
ATOM    845  HB2 TYR B  56       1.361   4.125  21.411  1.00  0.00           H  
ATOM    846  HD1 TYR B  56       1.925   6.126  22.971  1.00  0.00           H  
ATOM    847  HD2 TYR B  56       2.682   6.117  18.790  1.00  0.00           H  
ATOM    848  HE1 TYR B  56       2.026   8.583  22.993  1.00  0.00           H  
ATOM    849  HE2 TYR B  56       2.788   8.578  18.801  1.00  0.00           H  
ATOM    850  HH  TYR B  56       1.916  10.428  20.187  1.00  0.00           H  
ATOM    851  N   GLY B  57       4.011   1.482  21.047  1.00  0.00           N  
ATOM    852  CA  GLY B  57       3.862   0.045  21.194  1.00  0.00           C  
ATOM    853  C   GLY B  57       2.728  -0.496  20.350  1.00  0.00           C  
ATOM    854  O   GLY B  57       1.855  -1.222  20.849  1.00  0.00           O  
ATOM    855  HN  GLY B  57       4.674   1.831  20.414  1.00  0.00           H  
ATOM    856  HA1 GLY B  57       4.783  -0.439  20.902  1.00  0.00           H  
ATOM    857  HA2 GLY B  57       3.662  -0.176  22.231  1.00  0.00           H  
ATOM    858  N   VAL B  58       2.735  -0.138  19.074  1.00  0.00           N  
ATOM    859  CA  VAL B  58       1.702  -0.571  18.130  1.00  0.00           C  
ATOM    860  C   VAL B  58       2.353  -1.278  16.939  1.00  0.00           C  
ATOM    861  O   VAL B  58       3.578  -1.426  16.911  1.00  0.00           O  
ATOM    862  CB  VAL B  58       0.815   0.617  17.610  1.00  0.00           C  
ATOM    863  CG1 VAL B  58       0.077   1.299  18.740  1.00  0.00           C  
ATOM    864  CG2 VAL B  58       1.653   1.645  16.863  1.00  0.00           C  
ATOM    865  HN  VAL B  58       3.480   0.402  18.736  1.00  0.00           H  
ATOM    866  HA  VAL B  58       1.071  -1.284  18.644  1.00  0.00           H  
ATOM    867  HB  VAL B  58       0.083   0.217  16.923  1.00  0.00           H  
ATOM    868 HG11 VAL B  58      -0.539   0.582  19.264  1.00  0.00           H  
ATOM    869 HG12 VAL B  58      -0.536   2.087  18.322  1.00  0.00           H  
ATOM    870 HG13 VAL B  58       0.804   1.731  19.413  1.00  0.00           H  
ATOM    871 HG21 VAL B  58       1.013   2.440  16.511  1.00  0.00           H  
ATOM    872 HG22 VAL B  58       2.131   1.164  16.023  1.00  0.00           H  
ATOM    873 HG23 VAL B  58       2.404   2.046  17.526  1.00  0.00           H  
ATOM    874  N   SER B  59       1.562  -1.716  15.975  1.00  0.00           N  
ATOM    875  CA  SER B  59       2.085  -2.320  14.766  1.00  0.00           C  
ATOM    876  C   SER B  59       1.180  -2.046  13.559  1.00  0.00           C  
ATOM    877  O   SER B  59       0.018  -2.470  13.515  1.00  0.00           O  
ATOM    878  CB  SER B  59       2.307  -3.825  14.955  1.00  0.00           C  
ATOM    879  OG  SER B  59       3.216  -4.066  16.027  1.00  0.00           O  
ATOM    880  HN  SER B  59       0.585  -1.688  16.085  1.00  0.00           H  
ATOM    881  HA  SER B  59       3.038  -1.854  14.569  1.00  0.00           H  
ATOM    882  HB1 SER B  59       1.366  -4.306  15.181  1.00  0.00           H  
ATOM    883  HB2 SER B  59       2.717  -4.243  14.048  1.00  0.00           H  
ATOM    884  HG  SER B  59       3.541  -3.191  16.287  1.00  0.00           H  
ATOM    885  N   ILE B  60       1.713  -1.308  12.607  1.00  0.00           N  
ATOM    886  CA  ILE B  60       1.018  -0.992  11.377  1.00  0.00           C  
ATOM    887  C   ILE B  60       1.825  -1.559  10.206  1.00  0.00           C  
ATOM    888  O   ILE B  60       2.995  -1.183  10.009  1.00  0.00           O  
ATOM    889  CB  ILE B  60       0.781   0.559  11.152  1.00  0.00           C  
ATOM    890  CG1 ILE B  60      -0.188   1.180  12.188  1.00  0.00           C  
ATOM    891  CG2 ILE B  60       0.266   0.840   9.742  1.00  0.00           C  
ATOM    892  CD1 ILE B  60       0.357   1.324  13.589  1.00  0.00           C  
ATOM    893  HN  ILE B  60       2.643  -0.998  12.729  1.00  0.00           H  
ATOM    894  HA  ILE B  60       0.066  -1.500  11.410  1.00  0.00           H  
ATOM    895  HB  ILE B  60       1.744   1.042  11.238  1.00  0.00           H  
ATOM    896 HG11 ILE B  60      -0.457   2.170  11.855  1.00  0.00           H  
ATOM    897 HG12 ILE B  60      -1.077   0.566  12.239  1.00  0.00           H  
ATOM    898 HG21 ILE B  60      -0.677   0.333   9.600  1.00  0.00           H  
ATOM    899 HG22 ILE B  60       0.982   0.477   9.019  1.00  0.00           H  
ATOM    900 HG23 ILE B  60       0.129   1.903   9.611  1.00  0.00           H  
ATOM    901 HD11 ILE B  60       0.614   0.350  13.979  1.00  0.00           H  
ATOM    902 HD12 ILE B  60      -0.385   1.785  14.222  1.00  0.00           H  
ATOM    903 HD13 ILE B  60       1.246   1.939  13.565  1.00  0.00           H  
ATOM    904  N   PRO B  61       1.244  -2.518   9.455  1.00  0.00           N  
ATOM    905  CA  PRO B  61       1.902  -3.120   8.288  1.00  0.00           C  
ATOM    906  C   PRO B  61       2.253  -2.076   7.215  1.00  0.00           C  
ATOM    907  O   PRO B  61       1.501  -1.109   6.994  1.00  0.00           O  
ATOM    908  CB  PRO B  61       0.864  -4.115   7.760  1.00  0.00           C  
ATOM    909  CG  PRO B  61      -0.019  -4.389   8.927  1.00  0.00           C  
ATOM    910  CD  PRO B  61      -0.079  -3.107   9.697  1.00  0.00           C  
ATOM    911  HA  PRO B  61       2.802  -3.643   8.576  1.00  0.00           H  
ATOM    912  HB1 PRO B  61       0.318  -3.662   6.945  1.00  0.00           H  
ATOM    913  HB2 PRO B  61       1.355  -5.013   7.416  1.00  0.00           H  
ATOM    914  HG1 PRO B  61      -1.006  -4.669   8.584  1.00  0.00           H  
ATOM    915  HG2 PRO B  61       0.408  -5.172   9.540  1.00  0.00           H  
ATOM    916  HD1 PRO B  61      -0.855  -2.463   9.314  1.00  0.00           H  
ATOM    917  HD2 PRO B  61      -0.220  -3.307  10.749  1.00  0.00           H  
ATOM    918  N   ASP B  62       3.373  -2.314   6.546  1.00  0.00           N  
ATOM    919  CA  ASP B  62       3.983  -1.404   5.555  1.00  0.00           C  
ATOM    920  C   ASP B  62       2.985  -0.901   4.530  1.00  0.00           C  
ATOM    921  O   ASP B  62       2.813   0.313   4.347  1.00  0.00           O  
ATOM    922  CB  ASP B  62       5.100  -2.119   4.787  1.00  0.00           C  
ATOM    923  CG  ASP B  62       6.143  -2.722   5.669  1.00  0.00           C  
ATOM    924  OD1 ASP B  62       5.947  -3.875   6.114  1.00  0.00           O  
ATOM    925  OD2 ASP B  62       7.182  -2.096   5.896  1.00  0.00           O  
ATOM    926  HN  ASP B  62       3.852  -3.155   6.724  1.00  0.00           H  
ATOM    927  HA  ASP B  62       4.421  -0.566   6.075  1.00  0.00           H  
ATOM    928  HB1 ASP B  62       4.660  -2.914   4.202  1.00  0.00           H  
ATOM    929  HB2 ASP B  62       5.570  -1.413   4.118  1.00  0.00           H  
ATOM    930  N   ASP B  63       2.299  -1.828   3.884  1.00  0.00           N  
ATOM    931  CA  ASP B  63       1.397  -1.482   2.789  1.00  0.00           C  
ATOM    932  C   ASP B  63       0.146  -0.770   3.287  1.00  0.00           C  
ATOM    933  O   ASP B  63      -0.525  -0.103   2.517  1.00  0.00           O  
ATOM    934  CB  ASP B  63       1.006  -2.709   1.942  1.00  0.00           C  
ATOM    935  CG  ASP B  63       0.026  -3.644   2.618  1.00  0.00           C  
ATOM    936  OD1 ASP B  63       0.442  -4.447   3.475  1.00  0.00           O  
ATOM    937  OD2 ASP B  63      -1.173  -3.611   2.279  1.00  0.00           O  
ATOM    938  HN  ASP B  63       2.395  -2.766   4.153  1.00  0.00           H  
ATOM    939  HA  ASP B  63       1.938  -0.794   2.156  1.00  0.00           H  
ATOM    940  HB1 ASP B  63       0.549  -2.368   1.025  1.00  0.00           H  
ATOM    941  HB2 ASP B  63       1.902  -3.269   1.710  1.00  0.00           H  
ATOM    942  N   VAL B  64      -0.135  -0.873   4.576  1.00  0.00           N  
ATOM    943  CA  VAL B  64      -1.319  -0.250   5.148  1.00  0.00           C  
ATOM    944  C   VAL B  64      -1.099   1.254   5.292  1.00  0.00           C  
ATOM    945  O   VAL B  64      -2.000   2.050   5.043  1.00  0.00           O  
ATOM    946  CB  VAL B  64      -1.710  -0.882   6.517  1.00  0.00           C  
ATOM    947  CG1 VAL B  64      -2.953  -0.219   7.098  1.00  0.00           C  
ATOM    948  CG2 VAL B  64      -1.945  -2.374   6.355  1.00  0.00           C  
ATOM    949  HN  VAL B  64       0.479  -1.361   5.165  1.00  0.00           H  
ATOM    950  HA  VAL B  64      -2.127  -0.411   4.446  1.00  0.00           H  
ATOM    951  HB  VAL B  64      -0.891  -0.742   7.208  1.00  0.00           H  
ATOM    952 HG11 VAL B  64      -2.761   0.835   7.247  1.00  0.00           H  
ATOM    953 HG12 VAL B  64      -3.192  -0.683   8.043  1.00  0.00           H  
ATOM    954 HG13 VAL B  64      -3.778  -0.341   6.409  1.00  0.00           H  
ATOM    955 HG21 VAL B  64      -2.219  -2.797   7.311  1.00  0.00           H  
ATOM    956 HG22 VAL B  64      -1.043  -2.848   6.001  1.00  0.00           H  
ATOM    957 HG23 VAL B  64      -2.744  -2.535   5.646  1.00  0.00           H  
ATOM    958  N   ALA B  65       0.125   1.637   5.629  1.00  0.00           N  
ATOM    959  CA  ALA B  65       0.468   3.037   5.786  1.00  0.00           C  
ATOM    960  C   ALA B  65       0.482   3.729   4.427  1.00  0.00           C  
ATOM    961  O   ALA B  65       0.283   4.929   4.326  1.00  0.00           O  
ATOM    962  CB  ALA B  65       1.815   3.168   6.461  1.00  0.00           C  
ATOM    963  HN  ALA B  65       0.832   0.976   5.779  1.00  0.00           H  
ATOM    964  HA  ALA B  65      -0.281   3.500   6.411  1.00  0.00           H  
ATOM    965  HB1 ALA B  65       2.576   2.731   5.828  1.00  0.00           H  
ATOM    966  HB2 ALA B  65       1.787   2.650   7.408  1.00  0.00           H  
ATOM    967  HB3 ALA B  65       2.024   4.215   6.618  1.00  0.00           H  
ATOM    968  N   GLY B  66       0.675   2.940   3.384  1.00  0.00           N  
ATOM    969  CA  GLY B  66       0.708   3.469   2.041  1.00  0.00           C  
ATOM    970  C   GLY B  66      -0.682   3.627   1.448  1.00  0.00           C  
ATOM    971  O   GLY B  66      -0.834   4.108   0.321  1.00  0.00           O  
ATOM    972  HN  GLY B  66       0.793   1.979   3.545  1.00  0.00           H  
ATOM    973  HA1 GLY B  66       1.206   4.428   2.046  1.00  0.00           H  
ATOM    974  HA2 GLY B  66       1.273   2.789   1.421  1.00  0.00           H  
ATOM    975  N   ARG B  67      -1.696   3.233   2.207  1.00  0.00           N  
ATOM    976  CA  ARG B  67      -3.069   3.313   1.752  1.00  0.00           C  
ATOM    977  C   ARG B  67      -3.669   4.668   2.080  1.00  0.00           C  
ATOM    978  O   ARG B  67      -4.708   5.044   1.521  1.00  0.00           O  
ATOM    979  CB  ARG B  67      -3.925   2.220   2.396  1.00  0.00           C  
ATOM    980  CG  ARG B  67      -3.447   0.810   2.135  1.00  0.00           C  
ATOM    981  CD  ARG B  67      -4.275  -0.205   2.895  1.00  0.00           C  
ATOM    982  NE  ARG B  67      -3.712  -1.561   2.812  1.00  0.00           N  
ATOM    983  CZ  ARG B  67      -4.205  -2.643   3.445  1.00  0.00           C  
ATOM    984  NH1 ARG B  67      -5.290  -2.543   4.216  1.00  0.00           N  
ATOM    985  NH2 ARG B  67      -3.588  -3.807   3.337  1.00  0.00           N  
ATOM    986  HN  ARG B  67      -1.518   2.874   3.102  1.00  0.00           H  
ATOM    987  HA  ARG B  67      -3.074   3.168   0.682  1.00  0.00           H  
ATOM    988  HB1 ARG B  67      -3.936   2.372   3.466  1.00  0.00           H  
ATOM    989  HB2 ARG B  67      -4.933   2.311   2.020  1.00  0.00           H  
ATOM    990  HG1 ARG B  67      -3.526   0.604   1.078  1.00  0.00           H  
ATOM    991  HG2 ARG B  67      -2.415   0.729   2.445  1.00  0.00           H  
ATOM    992  HD1 ARG B  67      -4.312   0.096   3.932  1.00  0.00           H  
ATOM    993  HD2 ARG B  67      -5.276  -0.214   2.491  1.00  0.00           H  
ATOM    994  HE  ARG B  67      -2.905  -1.639   2.250  1.00  0.00           H  
ATOM    995 HH11 ARG B  67      -5.776  -1.671   4.370  1.00  0.00           H  
ATOM    996 HH12 ARG B  67      -5.691  -3.342   4.680  1.00  0.00           H  
ATOM    997 HH21 ARG B  67      -2.739  -3.881   2.785  1.00  0.00           H  
ATOM    998 HH22 ARG B  67      -3.897  -4.651   3.794  1.00  0.00           H  
ATOM    999  N   VAL B  68      -3.021   5.412   2.955  1.00  0.00           N  
ATOM   1000  CA  VAL B  68      -3.577   6.677   3.385  1.00  0.00           C  
ATOM   1001  C   VAL B  68      -3.171   7.816   2.445  1.00  0.00           C  
ATOM   1002  O   VAL B  68      -2.455   7.593   1.462  1.00  0.00           O  
ATOM   1003  CB  VAL B  68      -3.258   7.011   4.875  1.00  0.00           C  
ATOM   1004  CG1 VAL B  68      -3.713   5.880   5.768  1.00  0.00           C  
ATOM   1005  CG2 VAL B  68      -1.784   7.299   5.107  1.00  0.00           C  
ATOM   1006  HN  VAL B  68      -2.141   5.126   3.280  1.00  0.00           H  
ATOM   1007  HA  VAL B  68      -4.647   6.546   3.291  1.00  0.00           H  
ATOM   1008  HB  VAL B  68      -3.833   7.881   5.161  1.00  0.00           H  
ATOM   1009 HG11 VAL B  68      -4.779   5.748   5.662  1.00  0.00           H  
ATOM   1010 HG12 VAL B  68      -3.478   6.109   6.798  1.00  0.00           H  
ATOM   1011 HG13 VAL B  68      -3.206   4.970   5.481  1.00  0.00           H  
ATOM   1012 HG21 VAL B  68      -1.187   6.453   4.803  1.00  0.00           H  
ATOM   1013 HG22 VAL B  68      -1.633   7.472   6.163  1.00  0.00           H  
ATOM   1014 HG23 VAL B  68      -1.494   8.178   4.549  1.00  0.00           H  
ATOM   1015  N   ASP B  69      -3.648   9.000   2.709  1.00  0.00           N  
ATOM   1016  CA  ASP B  69      -3.335  10.178   1.889  1.00  0.00           C  
ATOM   1017  C   ASP B  69      -3.328  11.389   2.754  1.00  0.00           C  
ATOM   1018  O   ASP B  69      -2.500  12.280   2.608  1.00  0.00           O
[truncated: 20,984 more chars]
