# Supplementary material for: Path to Actinorhodin: Regio- and Stereoselective Ketone Reduction by a Type II Polyketide Ketoreductase Revealed in Atomistic Detail
Source: JACS Au. 2022 Apr 7;2(4):972–84. doi: 10.1021/jacsau.2c00086 (PMC9088766; doi:10.1021/jacsau.2c00086)
Supplement: Supplementary file 2 — au2c00086_si_002.zip [file au2c00086_si_002.zip › SI_files/Docking_Models/M19.pdb]

ATOM      1  N   MET A   1      -1.257  11.357 -29.301  1.00  0.00           N1+
ATOM      2  H1  MET A   1      -0.975  11.072 -28.373  1.00  0.00           H  
ATOM      3  H2  MET A   1      -0.563  10.943 -29.907  1.00  0.00           H  
ATOM      4  H3  MET A   1      -1.293  12.364 -29.362  1.00  0.00           H  
ATOM      5  CA  MET A   1      -2.612  10.812 -29.509  1.00  0.00           C  
ATOM      6  HA  MET A   1      -3.272  11.457 -28.930  1.00  0.00           H  
ATOM      7  CB  MET A   1      -3.040  10.996 -31.046  1.00  0.00           C  
ATOM      8  HB2 MET A   1      -2.999  12.047 -31.334  1.00  0.00           H  
ATOM      9  HB3 MET A   1      -2.379  10.461 -31.728  1.00  0.00           H  
ATOM     10  CG  MET A   1      -4.418  10.436 -31.272  1.00  0.00           C  
ATOM     11  HG2 MET A   1      -4.364   9.361 -31.102  1.00  0.00           H  
ATOM     12  HG3 MET A   1      -5.077  10.999 -30.610  1.00  0.00           H  
ATOM     13  SD  MET A   1      -5.175  10.505 -32.903  1.00  0.00           S  
ATOM     14  CE  MET A   1      -4.926  12.296 -33.233  1.00  0.00           C  
ATOM     15  HE1 MET A   1      -5.183  12.848 -32.328  1.00  0.00           H  
ATOM     16  HE2 MET A   1      -3.888  12.506 -33.489  1.00  0.00           H  
ATOM     17  HE3 MET A   1      -5.601  12.583 -34.040  1.00  0.00           H  
ATOM     18  C   MET A   1      -2.735   9.382 -28.999  1.00  0.00           C  
ATOM     19  O   MET A   1      -2.046   8.475 -29.537  1.00  0.00           O  
ATOM     20  N   ALA A   2      -3.700   9.138 -28.097  1.00  0.00           N  
ATOM     21  H   ALA A   2      -4.370   9.818 -27.767  1.00  0.00           H  
ATOM     22  CA  ALA A   2      -3.853   7.825 -27.412  1.00  0.00           C  
ATOM     23  HA  ALA A   2      -2.989   7.201 -27.642  1.00  0.00           H  
ATOM     24  CB  ALA A   2      -3.808   8.052 -25.884  1.00  0.00           C  
ATOM     25  HB1 ALA A   2      -4.223   7.208 -25.333  1.00  0.00           H  
ATOM     26  HB2 ALA A   2      -2.757   8.161 -25.615  1.00  0.00           H  
ATOM     27  HB3 ALA A   2      -4.258   8.990 -25.558  1.00  0.00           H  
ATOM     28  C   ALA A   2      -5.136   7.197 -27.952  1.00  0.00           C  
ATOM     29  O   ALA A   2      -6.098   7.036 -27.210  1.00  0.00           O  
ATOM     30  N   THR A   3      -5.033   6.776 -29.205  1.00  0.00           N  
ATOM     31  H   THR A   3      -4.103   6.849 -29.591  1.00  0.00           H  
ATOM     32  CA  THR A   3      -6.109   6.023 -29.986  1.00  0.00           C  
ATOM     33  HA  THR A   3      -6.949   6.706 -30.118  1.00  0.00           H  
ATOM     34  CB  THR A   3      -5.619   5.640 -31.406  1.00  0.00           C  
ATOM     35  HB  THR A   3      -6.320   5.002 -31.945  1.00  0.00           H  
ATOM     36  CG2 THR A   3      -5.326   6.773 -32.355  1.00  0.00           C  
ATOM     37 HG21 THR A   3      -5.167   6.370 -33.356  1.00  0.00           H  
ATOM     38 HG22 THR A   3      -6.210   7.407 -32.289  1.00  0.00           H  
ATOM     39 HG23 THR A   3      -4.490   7.453 -32.191  1.00  0.00           H  
ATOM     40  OG1 THR A   3      -4.414   4.877 -31.367  1.00  0.00           O  
ATOM     41  HG1 THR A   3      -4.620   4.111 -31.907  1.00  0.00           H  
ATOM     42  C   THR A   3      -6.447   4.754 -29.293  1.00  0.00           C  
ATOM     43  O   THR A   3      -5.603   4.102 -28.604  1.00  0.00           O  
ATOM     44  N   GLN A   4      -7.740   4.372 -29.395  1.00  0.00           N  
ATOM     45  H   GLN A   4      -8.321   4.923 -30.011  1.00  0.00           H  
ATOM     46  CA  GLN A   4      -8.303   3.147 -28.921  1.00  0.00           C  
ATOM     47  HA  GLN A   4      -8.023   3.109 -27.867  1.00  0.00           H  
ATOM     48  CB  GLN A   4      -9.815   3.137 -29.045  1.00  0.00           C  
ATOM     49  HB2 GLN A   4     -10.118   3.093 -30.091  1.00  0.00           H  
ATOM     50  HB3 GLN A   4     -10.077   2.172 -28.611  1.00  0.00           H  
ATOM     51  CG  GLN A   4     -10.546   4.244 -28.200  1.00  0.00           C  
ATOM     52  HG2 GLN A   4     -10.146   4.207 -27.187  1.00  0.00           H  
ATOM     53  HG3 GLN A   4     -10.347   5.239 -28.600  1.00  0.00           H  
ATOM     54  CD  GLN A   4     -12.043   3.999 -28.122  1.00  0.00           C  
ATOM     55  OE1 GLN A   4     -12.551   3.001 -28.463  1.00  0.00           O  
ATOM     56  NE2 GLN A   4     -12.829   5.029 -27.763  1.00  0.00           N  
ATOM     57 HE21 GLN A   4     -12.509   5.829 -27.234  1.00  0.00           H  
ATOM     58 HE22 GLN A   4     -13.786   4.948 -28.074  1.00  0.00           H  
ATOM     59  C   GLN A   4      -7.767   1.878 -29.617  1.00  0.00           C  
ATOM     60  O   GLN A   4      -7.812   0.798 -29.013  1.00  0.00           O  
ATOM     61  N   ASP A   5      -7.250   1.950 -30.846  1.00  0.00           N  
ATOM     62  H   ASP A   5      -7.291   2.855 -31.293  1.00  0.00           H  
ATOM     63  CA  ASP A   5      -6.518   0.892 -31.521  1.00  0.00           C  
ATOM     64  HA  ASP A   5      -6.880  -0.107 -31.279  1.00  0.00           H  
ATOM     65  CB  ASP A   5      -6.656   0.996 -33.036  1.00  0.00           C  
ATOM     66  HB2 ASP A   5      -6.050   0.235 -33.526  1.00  0.00           H  
ATOM     67  HB3 ASP A   5      -7.694   0.866 -33.343  1.00  0.00           H  
ATOM     68  CG  ASP A   5      -6.096   2.202 -33.698  1.00  0.00           C  
ATOM     69  OD1 ASP A   5      -6.399   2.493 -34.885  1.00  0.00           O  
ATOM     70  OD2 ASP A   5      -5.438   3.019 -33.030  1.00  0.00           O  
ATOM     71  C   ASP A   5      -5.048   0.716 -31.107  1.00  0.00           C  
ATOM     72  O   ASP A   5      -4.537  -0.349 -31.443  1.00  0.00           O  
ATOM     73  N   SER A   6      -4.430   1.628 -30.327  1.00  0.00           N  
ATOM     74  H   SER A   6      -4.860   2.538 -30.255  1.00  0.00           H  
ATOM     75  CA  SER A   6      -2.992   1.733 -30.034  1.00  0.00           C  
ATOM     76  HA  SER A   6      -2.496   1.778 -31.004  1.00  0.00           H  
ATOM     77  CB  SER A   6      -2.670   2.923 -29.171  1.00  0.00           C  
ATOM     78  HB2 SER A   6      -1.584   2.882 -29.091  1.00  0.00           H  
ATOM     79  HB3 SER A   6      -3.044   3.863 -29.579  1.00  0.00           H  
ATOM     80  OG  SER A   6      -3.335   2.921 -27.961  1.00  0.00           O  
ATOM     81  HG  SER A   6      -4.201   3.312 -28.093  1.00  0.00           H  
ATOM     82  C   SER A   6      -2.503   0.549 -29.267  1.00  0.00           C  
ATOM     83  O   SER A   6      -3.265  -0.364 -28.937  1.00  0.00           O  
ATOM     84  N   GLU A   7      -1.191   0.385 -29.144  1.00  0.00           N  
ATOM     85  H   GLU A   7      -0.606   1.153 -29.442  1.00  0.00           H  
ATOM     86  CA  GLU A   7      -0.522  -0.848 -28.496  1.00  0.00           C  
ATOM     87  HA  GLU A   7      -1.066  -1.725 -28.848  1.00  0.00           H  
ATOM     88  CB  GLU A   7       0.951  -1.078 -28.895  1.00  0.00           C  
ATOM     89  HB2 GLU A   7       1.546  -0.228 -28.564  1.00  0.00           H  
ATOM     90  HB3 GLU A   7       1.220  -2.112 -28.677  1.00  0.00           H  
ATOM     91  CG  GLU A   7       1.190  -1.008 -30.437  1.00  0.00           C  
ATOM     92  HG2 GLU A   7       1.542  -0.023 -30.746  1.00  0.00           H  
ATOM     93  HG3 GLU A   7       2.146  -1.529 -30.380  1.00  0.00           H  
ATOM     94  CD  GLU A   7       0.096  -1.573 -31.427  1.00  0.00           C  
ATOM     95  OE1 GLU A   7      -0.356  -2.742 -31.233  1.00  0.00           O  
ATOM     96  OE2 GLU A   7      -0.360  -0.841 -32.348  1.00  0.00           O  
ATOM     97  C   GLU A   7      -0.574  -0.791 -26.949  1.00  0.00           C  
ATOM     98  O   GLU A   7      -0.605   0.267 -26.345  1.00  0.00           O  
ATOM     99  N   VAL A   8      -0.613  -1.923 -26.266  1.00  0.00           N  
ATOM    100  H   VAL A   8      -0.706  -2.793 -26.770  1.00  0.00           H  
ATOM    101  CA  VAL A   8      -0.844  -2.058 -24.833  1.00  0.00           C  
ATOM    102  HA  VAL A   8      -0.847  -1.075 -24.361  1.00  0.00           H  
ATOM    103  CB  VAL A   8      -2.266  -2.667 -24.558  1.00  0.00           C  
ATOM    104  HB  VAL A   8      -2.308  -3.575 -25.160  1.00  0.00           H  
ATOM    105  CG1 VAL A   8      -2.607  -2.961 -23.041  1.00  0.00           C  
ATOM    106 HG11 VAL A   8      -3.498  -3.590 -23.005  1.00  0.00           H  
ATOM    107 HG12 VAL A   8      -1.806  -3.536 -22.577  1.00  0.00           H  
ATOM    108 HG13 VAL A   8      -2.719  -1.984 -22.570  1.00  0.00           H  
ATOM    109  CG2 VAL A   8      -3.358  -1.821 -25.204  1.00  0.00           C  
ATOM    110 HG21 VAL A   8      -4.228  -2.478 -25.211  1.00  0.00           H  
ATOM    111 HG22 VAL A   8      -3.533  -0.923 -24.612  1.00  0.00           H  
ATOM    112 HG23 VAL A   8      -3.115  -1.634 -26.250  1.00  0.00           H  
ATOM    113  C   VAL A   8       0.223  -2.811 -24.094  1.00  0.00           C  
ATOM    114  O   VAL A   8       0.604  -3.909 -24.490  1.00  0.00           O  
ATOM    115  N   ALA A   9       0.497  -2.350 -22.853  1.00  0.00           N  
ATOM    116  H   ALA A   9      -0.095  -1.616 -22.492  1.00  0.00           H  
ATOM    117  CA  ALA A   9       1.677  -2.737 -22.131  1.00  0.00           C  
ATOM    118  HA  ALA A   9       2.054  -3.692 -22.497  1.00  0.00           H  
ATOM    119  CB  ALA A   9       2.592  -1.593 -22.330  1.00  0.00           C  
ATOM    120  HB1 ALA A   9       2.875  -1.498 -23.379  1.00  0.00           H  
ATOM    121  HB2 ALA A   9       2.114  -0.638 -22.111  1.00  0.00           H  
ATOM    122  HB3 ALA A   9       3.574  -1.599 -21.858  1.00  0.00           H  
ATOM    123  C   ALA A   9       1.419  -2.873 -20.586  1.00  0.00           C  
ATOM    124  O   ALA A   9       0.538  -2.205 -20.047  1.00  0.00           O  
ATOM    125  N   LEU A  10       2.195  -3.724 -19.950  1.00  0.00           N  
ATOM    126  H   LEU A  10       2.909  -4.207 -20.478  1.00  0.00           H  
ATOM    127  CA  LEU A  10       2.123  -4.164 -18.568  1.00  0.00           C  
ATOM    128  HA  LEU A  10       1.578  -3.448 -17.954  1.00  0.00           H  
ATOM    129  CB  LEU A  10       1.351  -5.536 -18.469  1.00  0.00           C  
ATOM    130  HB2 LEU A  10       0.384  -5.479 -18.969  1.00  0.00           H  
ATOM    131  HB3 LEU A  10       1.907  -6.305 -19.003  1.00  0.00           H  
ATOM    132  CG  LEU A  10       1.185  -6.002 -16.991  1.00  0.00           C  
ATOM    133  HG  LEU A  10       2.166  -6.068 -16.517  1.00  0.00           H  
ATOM    134  CD1 LEU A  10       0.223  -5.039 -16.284  1.00  0.00           C  
ATOM    135 HD11 LEU A  10      -0.169  -5.550 -15.403  1.00  0.00           H  
ATOM    136 HD12 LEU A  10       0.750  -4.130 -15.993  1.00  0.00           H  
ATOM    137 HD13 LEU A  10      -0.631  -4.786 -16.912  1.00  0.00           H  
ATOM    138  CD2 LEU A  10       0.509  -7.410 -16.998  1.00  0.00           C  
ATOM    139 HD21 LEU A  10       0.736  -7.976 -17.901  1.00  0.00           H  
ATOM    140 HD22 LEU A  10       0.971  -7.978 -16.191  1.00  0.00           H  
ATOM    141 HD23 LEU A  10      -0.559  -7.356 -16.784  1.00  0.00           H  
ATOM    142  C   LEU A  10       3.569  -4.285 -17.950  1.00  0.00           C  
ATOM    143  O   LEU A  10       4.543  -4.808 -18.514  1.00  0.00           O  
ATOM    144  N   VAL A  11       3.728  -3.695 -16.762  1.00  0.00           N  
ATOM    145  H   VAL A  11       3.002  -3.176 -16.290  1.00  0.00           H  
ATOM    146  CA  VAL A  11       5.022  -3.451 -16.093  1.00  0.00           C  
ATOM    147  HA  VAL A  11       5.733  -4.106 -16.596  1.00  0.00           H  
ATOM    148  CB  VAL A  11       5.624  -2.009 -16.355  1.00  0.00           C  
ATOM    149  HB  VAL A  11       5.013  -1.239 -15.885  1.00  0.00           H  
ATOM    150  CG1 VAL A  11       7.082  -1.741 -15.839  1.00  0.00           C  
ATOM    151 HG11 VAL A  11       7.446  -0.766 -16.161  1.00  0.00           H  
ATOM    152 HG12 VAL A  11       7.189  -1.857 -14.761  1.00  0.00           H  
ATOM    153 HG13 VAL A  11       7.700  -2.487 -16.338  1.00  0.00           H  
ATOM    154  CG2 VAL A  11       5.696  -1.708 -17.880  1.00  0.00           C  
ATOM    155 HG21 VAL A  11       6.003  -0.662 -17.895  1.00  0.00           H  
ATOM    156 HG22 VAL A  11       6.451  -2.252 -18.447  1.00  0.00           H  
ATOM    157 HG23 VAL A  11       4.725  -1.638 -18.369  1.00  0.00           H  
ATOM    158  C   VAL A  11       4.860  -3.774 -14.559  1.00  0.00           C  
ATOM    159  O   VAL A  11       4.033  -3.223 -13.865  1.00  0.00           O  
ATOM    160  N   THR A  12       5.664  -4.672 -13.951  1.00  0.00           N  
ATOM    161  H   THR A  12       6.324  -5.098 -14.585  1.00  0.00           H  
ATOM    162  CA  THR A  12       5.908  -5.045 -12.535  1.00  0.00           C  
ATOM    163  HA  THR A  12       4.995  -4.819 -11.986  1.00  0.00           H  
ATOM    164  CB  THR A  12       6.305  -6.505 -12.365  1.00  0.00           C  
ATOM    165  HB  THR A  12       6.269  -6.697 -11.293  1.00  0.00           H  
ATOM    166  CG2 THR A  12       5.325  -7.438 -13.156  1.00  0.00           C  
ATOM    167 HG21 THR A  12       4.527  -7.867 -12.550  1.00  0.00           H  
ATOM    168 HG22 THR A  12       4.948  -7.056 -14.104  1.00  0.00           H  
ATOM    169 HG23 THR A  12       5.904  -8.313 -13.452  1.00  0.00           H  
ATOM    170  OG1 THR A  12       7.596  -6.661 -12.845  1.00  0.00           O  
ATOM    171  HG1 THR A  12       7.726  -7.577 -13.103  1.00  0.00           H  
ATOM    172  C   THR A  12       6.875  -4.244 -11.711  1.00  0.00           C  
ATOM    173  O   THR A  12       7.769  -3.559 -12.243  1.00  0.00           O  
ATOM    174  N   GLY A  13       6.707  -4.161 -10.389  1.00  0.00           N  
ATOM    175  H   GLY A  13       5.859  -4.599 -10.055  1.00  0.00           H  
ATOM    176  CA  GLY A  13       7.433  -3.219  -9.456  1.00  0.00           C  
ATOM    177  HA2 GLY A  13       6.739  -3.160  -8.618  1.00  0.00           H  
ATOM    178  HA3 GLY A  13       8.390  -3.665  -9.185  1.00  0.00           H  
ATOM    179  C   GLY A  13       7.694  -1.778  -9.927  1.00  0.00           C  
ATOM    180  O   GLY A  13       8.876  -1.372  -9.891  1.00  0.00           O  
ATOM    181  N   ALA A  14       6.673  -1.110 -10.434  1.00  0.00           N  
ATOM    182  H   ALA A  14       5.766  -1.548 -10.344  1.00  0.00           H  
ATOM    183  CA  ALA A  14       6.843   0.160 -11.092  1.00  0.00           C  
ATOM    184  HA  ALA A  14       7.683   0.157 -11.787  1.00  0.00           H  
ATOM    185  CB  ALA A  14       5.604   0.317 -11.999  1.00  0.00           C  
ATOM    186  HB1 ALA A  14       5.596  -0.410 -12.811  1.00  0.00           H  
ATOM    187  HB2 ALA A  14       4.729   0.002 -11.431  1.00  0.00           H  
ATOM    188  HB3 ALA A  14       5.539   1.331 -12.394  1.00  0.00           H  
ATOM    189  C   ALA A  14       7.003   1.335 -10.165  1.00  0.00           C  
ATOM    190  O   ALA A  14       7.087   2.473 -10.635  1.00  0.00           O  
ATOM    191  N   THR A  15       7.143   1.139  -8.834  1.00  0.00           N  
ATOM    192  H   THR A  15       7.216   0.197  -8.475  1.00  0.00           H  
ATOM    193  CA  THR A  15       7.361   2.284  -7.896  1.00  0.00           C  
ATOM    194  HA  THR A  15       7.181   3.233  -8.401  1.00  0.00           H  
ATOM    195  CB  THR A  15       6.500   2.067  -6.630  1.00  0.00           C  
ATOM    196  HB  THR A  15       6.742   2.770  -5.832  1.00  0.00           H  
ATOM    197  CG2 THR A  15       4.994   2.280  -6.989  1.00  0.00           C  
ATOM    198 HG21 THR A  15       4.621   1.685  -7.823  1.00  0.00           H  
ATOM    199 HG22 THR A  15       4.422   2.015  -6.101  1.00  0.00           H  
ATOM    200 HG23 THR A  15       4.761   3.294  -7.314  1.00  0.00           H  
ATOM    201  OG1 THR A  15       6.547   0.779  -6.106  1.00  0.00           O  
ATOM    202  HG1 THR A  15       7.397   0.707  -5.666  1.00  0.00           H  
ATOM    203  C   THR A  15       8.843   2.550  -7.556  1.00  0.00           C  
ATOM    204  O   THR A  15       9.240   3.542  -6.912  1.00  0.00           O  
ATOM    205  N   SER A  16       9.825   1.808  -8.103  1.00  0.00           N  
ATOM    206  H   SER A  16       9.514   1.034  -8.671  1.00  0.00           H  
ATOM    207  CA  SER A  16      11.270   2.171  -8.312  1.00  0.00           C  
ATOM    208  HA  SER A  16      11.459   2.965  -7.591  1.00  0.00           H  
ATOM    209  CB  SER A  16      12.056   1.088  -7.696  1.00  0.00           C  
ATOM    210  HB2 SER A  16      11.648   0.813  -6.724  1.00  0.00           H  
ATOM    211  HB3 SER A  16      12.003   0.147  -8.245  1.00  0.00           H  
ATOM    212  OG  SER A  16      13.373   1.485  -7.459  1.00  0.00           O  
ATOM    213  HG  SER A  16      13.796   0.661  -7.208  1.00  0.00           H  
ATOM    214  C   SER A  16      11.754   2.492  -9.716  1.00  0.00           C  
ATOM    215  O   SER A  16      11.034   2.337 -10.706  1.00  0.00           O  
ATOM    216  N   GLY A  17      12.916   3.215  -9.805  1.00  0.00           N  
ATOM    217  H   GLY A  17      13.583   3.166  -9.049  1.00  0.00           H  
ATOM    218  CA  GLY A  17      13.200   4.146 -10.934  1.00  0.00           C  
ATOM    219  HA2 GLY A  17      12.459   4.942 -11.013  1.00  0.00           H  
ATOM    220  HA3 GLY A  17      14.095   4.572 -10.484  1.00  0.00           H  
ATOM    221  C   GLY A  17      13.656   3.488 -12.235  1.00  0.00           C  
ATOM    222  O   GLY A  17      13.495   4.205 -13.200  1.00  0.00           O  
ATOM    223  N   ILE A  18      14.209   2.258 -12.255  1.00  0.00           N  
ATOM    224  H   ILE A  18      14.112   1.790 -11.366  1.00  0.00           H  
ATOM    225  CA  ILE A  18      14.215   1.539 -13.566  1.00  0.00           C  
ATOM    226  HA  ILE A  18      14.549   2.279 -14.293  1.00  0.00           H  
ATOM    227  CB  ILE A  18      15.112   0.267 -13.602  1.00  0.00           C  
ATOM    228  HB  ILE A  18      14.845  -0.242 -12.675  1.00  0.00           H  
ATOM    229  CG2 ILE A  18      14.927  -0.596 -14.847  1.00  0.00           C  
ATOM    230 HG21 ILE A  18      15.770  -1.274 -14.985  1.00  0.00           H  
ATOM    231 HG22 ILE A  18      13.986  -1.145 -14.825  1.00  0.00           H  
ATOM    232 HG23 ILE A  18      14.946   0.097 -15.688  1.00  0.00           H  
ATOM    233  CG1 ILE A  18      16.577   0.689 -13.582  1.00  0.00           C  
ATOM    234 HG12 ILE A  18      17.133   0.695 -14.519  1.00  0.00           H  
ATOM    235 HG13 ILE A  18      16.655   1.682 -13.139  1.00  0.00           H  
ATOM    236  CD1 ILE A  18      17.283  -0.204 -12.529  1.00  0.00           C  
ATOM    237 HD11 ILE A  18      17.149   0.107 -11.492  1.00  0.00           H  
ATOM    238 HD12 ILE A  18      16.952  -1.236 -12.648  1.00  0.00           H  
ATOM    239 HD13 ILE A  18      18.362  -0.255 -12.679  1.00  0.00           H  
ATOM    240  C   ILE A  18      12.767   1.198 -14.087  1.00  0.00           C  
ATOM    241  O   ILE A  18      12.398   1.669 -15.146  1.00  0.00           O  
ATOM    242  N   GLY A  19      11.874   0.562 -13.394  1.00  0.00           N  
ATOM    243  H   GLY A  19      12.164   0.175 -12.506  1.00  0.00           H  
ATOM    244  CA  GLY A  19      10.531   0.286 -13.908  1.00  0.00           C  
ATOM    245  HA2 GLY A  19      10.557  -0.341 -14.799  1.00  0.00           H  
ATOM    246  HA3 GLY A  19       9.877  -0.209 -13.188  1.00  0.00           H  
ATOM    247  C   GLY A  19       9.796   1.547 -14.312  1.00  0.00           C  
ATOM    248  O   GLY A  19       9.203   1.555 -15.419  1.00  0.00           O  
ATOM    249  N   LEU A  20       9.923   2.643 -13.553  1.00  0.00           N  
ATOM    250  H   LEU A  20      10.260   2.546 -12.605  1.00  0.00           H  
ATOM    251  CA  LEU A  20       9.280   3.946 -13.834  1.00  0.00           C  
ATOM    252  HA  LEU A  20       8.200   3.819 -13.899  1.00  0.00           H  
ATOM    253  CB  LEU A  20       9.513   4.904 -12.703  1.00  0.00           C  
ATOM    254  HB2 LEU A  20       9.054   4.541 -11.784  1.00  0.00           H  
ATOM    255  HB3 LEU A  20      10.575   4.835 -12.467  1.00  0.00           H  
ATOM    256  CG  LEU A  20       8.978   6.295 -12.855  1.00  0.00           C  
ATOM    257  HG  LEU A  20       9.491   6.808 -13.668  1.00  0.00           H  
ATOM    258  CD1 LEU A  20       7.445   6.197 -13.050  1.00  0.00           C  
ATOM    259 HD11 LEU A  20       7.327   6.183 -14.134  1.00  0.00           H  
ATOM    260 HD12 LEU A  20       7.097   5.309 -12.522  1.00  0.00           H  
ATOM    261 HD13 LEU A  20       7.038   7.143 -12.692  1.00  0.00           H  
ATOM    262  CD2 LEU A  20       9.247   7.034 -11.467  1.00  0.00           C  
ATOM    263 HD21 LEU A  20      10.312   7.101 -11.246  1.00  0.00           H  
ATOM    264 HD22 LEU A  20       8.783   7.980 -11.746  1.00  0.00           H  
ATOM    265 HD23 LEU A  20       8.807   6.456 -10.654  1.00  0.00           H  
ATOM    266  C   LEU A  20       9.847   4.596 -15.161  1.00  0.00           C  
ATOM    267  O   LEU A  20       9.033   5.127 -15.925  1.00  0.00           O  
ATOM    268  N   GLU A  21      11.169   4.618 -15.297  1.00  0.00           N  
ATOM    269  H   GLU A  21      11.706   4.140 -14.587  1.00  0.00           H  
ATOM    270  CA  GLU A  21      11.829   5.162 -16.455  1.00  0.00           C  
ATOM    271  HA  GLU A  21      11.650   6.238 -16.480  1.00  0.00           H  
ATOM    272  CB  GLU A  21      13.399   5.119 -16.367  1.00  0.00           C  
ATOM    273  HB2 GLU A  21      13.689   5.702 -15.493  1.00  0.00           H  
ATOM    274  HB3 GLU A  21      13.738   4.094 -16.212  1.00  0.00           H  
ATOM    275  CG  GLU A  21      13.998   5.702 -17.629  1.00  0.00           C  
ATOM    276  HG2 GLU A  21      15.042   5.413 -17.751  1.00  0.00           H  
ATOM    277  HG3 GLU A  21      13.504   5.224 -18.476  1.00  0.00           H  
ATOM    278  CD  GLU A  21      13.872   7.265 -17.694  1.00  0.00           C  
ATOM    279  OE1 GLU A  21      13.424   7.886 -16.706  1.00  0.00           O  
ATOM    280  OE2 GLU A  21      14.331   7.901 -18.658  1.00  0.00           O  
ATOM    281  C   GLU A  21      11.274   4.527 -17.732  1.00  0.00           C  
ATOM    282  O   GLU A  21      11.098   5.171 -18.729  1.00  0.00           O  
ATOM    283  N   ILE A  22      11.146   3.192 -17.761  1.00  0.00           N  
ATOM    284  H   ILE A  22      11.259   2.749 -16.860  1.00  0.00           H  
ATOM    285  CA  ILE A  22      10.638   2.509 -18.898  1.00  0.00           C  
ATOM    286  HA  ILE A  22      11.015   2.854 -19.862  1.00  0.00           H  
ATOM    287  CB  ILE A  22      10.915   0.974 -18.667  1.00  0.00           C  
ATOM    288  HB  ILE A  22      10.568   0.772 -17.653  1.00  0.00           H  
ATOM    289  CG2 ILE A  22      10.094  -0.021 -19.550  1.00  0.00           C  
ATOM    290 HG21 ILE A  22       9.014   0.131 -19.569  1.00  0.00           H  
ATOM    291 HG22 ILE A  22      10.274   0.027 -20.624  1.00  0.00           H  
ATOM    292 HG23 ILE A  22      10.229  -1.059 -19.250  1.00  0.00           H  
ATOM    293  CG1 ILE A  22      12.439   0.739 -18.791  1.00  0.00           C  
ATOM    294 HG12 ILE A  22      12.748   0.681 -19.834  1.00  0.00           H  
ATOM    295 HG13 ILE A  22      13.034   1.404 -18.164  1.00  0.00           H  
ATOM    296  CD1 ILE A  22      12.809  -0.605 -18.046  1.00  0.00           C  
ATOM    297 HD11 ILE A  22      13.834  -0.902 -18.267  1.00  0.00           H  
ATOM    298 HD12 ILE A  22      12.730  -0.471 -16.967  1.00  0.00           H  
ATOM    299 HD13 ILE A  22      12.206  -1.474 -18.312  1.00  0.00           H  
ATOM    300  C   ILE A  22       9.092   2.778 -19.048  1.00  0.00           C  
ATOM    301  O   ILE A  22       8.686   2.837 -20.190  1.00  0.00           O  
ATOM    302  N   ALA A  23       8.328   2.961 -17.994  1.00  0.00           N  
ATOM    303  H   ALA A  23       8.665   2.750 -17.066  1.00  0.00           H  
ATOM    304  CA  ALA A  23       6.899   3.321 -18.066  1.00  0.00           C  
ATOM    305  HA  ALA A  23       6.384   2.665 -18.768  1.00  0.00           H  
ATOM    306  CB  ALA A  23       6.266   3.132 -16.676  1.00  0.00           C  
ATOM    307  HB1 ALA A  23       5.230   3.471 -16.653  1.00  0.00           H  
ATOM    308  HB2 ALA A  23       6.203   2.065 -16.461  1.00  0.00           H  
ATOM    309  HB3 ALA A  23       6.850   3.684 -15.940  1.00  0.00           H  
ATOM    310  C   ALA A  23       6.719   4.738 -18.596  1.00  0.00           C  
ATOM    311  O   ALA A  23       5.701   4.927 -19.282  1.00  0.00           O  
ATOM    312  N   ARG A  24       7.609   5.719 -18.346  1.00  0.00           N  
ATOM    313  H   ARG A  24       8.411   5.533 -17.761  1.00  0.00           H  
ATOM    314  CA  ARG A  24       7.672   7.035 -19.128  1.00  0.00           C  
ATOM    315  HA  ARG A  24       6.678   7.396 -19.394  1.00  0.00           H  
ATOM    316  CB  ARG A  24       8.472   8.185 -18.488  1.00  0.00           C  
ATOM    317  HB2 ARG A  24       9.542   7.992 -18.417  1.00  0.00           H  
ATOM    318  HB3 ARG A  24       8.322   9.066 -19.112  1.00  0.00           H  
ATOM    319  CG  ARG A  24       8.045   8.598 -17.074  1.00  0.00           C  
ATOM    320  HG2 ARG A  24       6.999   8.855 -17.244  1.00  0.00           H  
ATOM    321  HG3 ARG A  24       8.001   7.722 -16.427  1.00  0.00           H  
ATOM    322  CD  ARG A  24       8.847   9.801 -16.419  1.00  0.00           C  
ATOM    323  HD2 ARG A  24       8.854  10.661 -17.090  1.00  0.00           H  
ATOM    324  HD3 ARG A  24       8.347  10.157 -15.518  1.00  0.00           H  
ATOM    325  NE  ARG A  24      10.221   9.460 -16.124  1.00  0.00           N  
ATOM    326  HE  ARG A  24      10.782   9.016 -16.838  1.00  0.00           H  
ATOM    327  CZ  ARG A  24      10.726   9.525 -14.946  1.00  0.00           C  
ATOM    328  NH1 ARG A  24      10.242  10.275 -13.933  1.00  0.00           N  
ATOM    329 HH11 ARG A  24       9.570  11.019 -14.055  1.00  0.00           H  
ATOM    330 HH12 ARG A  24      10.736  10.239 -13.053  1.00  0.00           H  
ATOM    331  NH2 ARG A  24      11.739   8.786 -14.651  1.00  0.00           N  
ATOM    332 HH21 ARG A  24      12.346   8.509 -15.410  1.00  0.00           H  
ATOM    333 HH22 ARG A  24      12.034   8.732 -13.685  1.00  0.00           H  
ATOM    334  C   ARG A  24       8.148   6.817 -20.560  1.00  0.00           C  
ATOM    335  O   ARG A  24       7.516   7.295 -21.548  1.00  0.00           O  
ATOM    336  N   ARG A  25       9.178   6.001 -20.812  1.00  0.00           N  
ATOM    337  H   ARG A  25       9.628   5.637 -19.985  1.00  0.00           H  
ATOM    338  CA  ARG A  25       9.705   5.794 -22.162  1.00  0.00           C  
ATOM    339  HA  ARG A  25       9.893   6.811 -22.503  1.00  0.00           H  
ATOM    340  CB  ARG A  25      11.089   5.151 -22.123  1.00  0.00           C  
ATOM    341  HB2 ARG A  25      11.806   5.751 -21.564  1.00  0.00           H  
ATOM    342  HB3 ARG A  25      11.084   4.162 -21.665  1.00  0.00           H  
ATOM    343  CG  ARG A  25      11.636   4.875 -23.607  1.00  0.00           C  
ATOM    344  HG2 ARG A  25      12.551   4.303 -23.464  1.00  0.00           H  
ATOM    345  HG3 ARG A  25      10.938   4.359 -24.266  1.00  0.00           H  
ATOM    346  CD  ARG A  25      11.989   6.182 -24.321  1.00  0.00           C  
ATOM    347  HD2 ARG A  25      11.012   6.631 -24.495  1.00  0.00           H  
ATOM    348  HD3 ARG A  25      12.652   6.785 -23.701  1.00  0.00           H  
ATOM    349  NE  ARG A  25      12.474   5.864 -25.659  1.00  0.00           N  
ATOM    350  HE  ARG A  25      11.733   5.591 -26.289  1.00  0.00           H  
ATOM    351  CZ  ARG A  25      13.695   5.843 -26.134  1.00  0.00           C  
ATOM    352  NH1 ARG A  25      14.735   5.970 -25.385  1.00  0.00           N  
ATOM    353 HH11 ARG A  25      14.691   5.720 -24.407  1.00  0.00           H  
ATOM    354 HH12 ARG A  25      15.653   6.018 -25.802  1.00  0.00           H  
ATOM    355  NH2 ARG A  25      13.911   5.593 -27.410  1.00  0.00           N  
ATOM    356 HH21 ARG A  25      13.164   5.269 -28.008  1.00  0.00           H  
ATOM    357 HH22 ARG A  25      14.837   5.354 -27.733  1.00  0.00           H  
ATOM    358  C   ARG A  25       8.682   5.149 -23.148  1.00  0.00           C  
ATOM    359  O   ARG A  25       8.575   5.522 -24.279  1.00  0.00           O  
ATOM    360  N   LEU A  26       7.890   4.170 -22.658  1.00  0.00           N  
ATOM    361  H   LEU A  26       8.295   3.815 -21.804  1.00  0.00           H  
ATOM    362  CA  LEU A  26       6.901   3.543 -23.494  1.00  0.00           C  
ATOM    363  HA  LEU A  26       7.317   3.231 -24.453  1.00  0.00           H  
ATOM    364  CB  LEU A  26       6.258   2.277 -22.836  1.00  0.00           C  
ATOM    365  HB2 LEU A  26       5.873   2.458 -21.833  1.00  0.00           H  
ATOM    366  HB3 LEU A  26       5.406   1.972 -23.445  1.00  0.00           H  
ATOM    367  CG  LEU A  26       7.147   1.072 -22.676  1.00  0.00           C  
ATOM    368  HG  LEU A  26       7.933   1.412 -22.004  1.00  0.00           H  
ATOM    369  CD1 LEU A  26       6.410  -0.069 -21.947  1.00  0.00           C  
ATOM    370 HD11 LEU A  26       5.562  -0.282 -22.598  1.00  0.00           H  
ATOM    371 HD12 LEU A  26       6.998  -0.967 -21.757  1.00  0.00           H  
ATOM    372 HD13 LEU A  26       5.938   0.365 -21.066  1.00  0.00           H  
ATOM    373  CD2 LEU A  26       7.793   0.510 -23.890  1.00  0.00           C  
ATOM    374 HD21 LEU A  26       8.067   1.266 -24.627  1.00  0.00           H  
ATOM    375 HD22 LEU A  26       8.726   0.005 -23.645  1.00  0.00           H  
ATOM    376 HD23 LEU A  26       7.228  -0.344 -24.262  1.00  0.00           H  
ATOM    377  C   LEU A  26       5.784   4.468 -23.918  1.00  0.00           C  
ATOM    378  O   LEU A  26       5.115   4.203 -24.966  1.00  0.00           O  
ATOM    379  N   GLY A  27       5.471   5.559 -23.234  1.00  0.00           N  
ATOM    380  H   GLY A  27       5.930   5.727 -22.350  1.00  0.00           H  
ATOM    381  CA  GLY A  27       4.489   6.560 -23.623  1.00  0.00           C  
ATOM    382  HA2 GLY A  27       3.598   6.071 -24.014  1.00  0.00           H  
ATOM    383  HA3 GLY A  27       4.264   7.369 -22.928  1.00  0.00           H  
ATOM    384  C   GLY A  27       4.976   7.489 -24.793  1.00  0.00           C  
ATOM    385  O   GLY A  27       4.149   7.707 -25.672  1.00  0.00           O  
ATOM    386  N   LYS A  28       6.300   7.767 -24.865  1.00  0.00           N  
ATOM    387  H   LYS A  28       6.907   7.221 -24.269  1.00  0.00           H  
ATOM    388  CA  LYS A  28       6.909   8.410 -26.059  1.00  0.00           C  
ATOM    389  HA  LYS A  28       6.415   9.337 -26.352  1.00  0.00           H  
ATOM    390  CB  LYS A  28       8.385   8.860 -25.789  1.00  0.00           C  
ATOM    391  HB2 LYS A  28       9.016   8.033 -25.458  1.00  0.00           H  
ATOM    392  HB3 LYS A  28       8.907   9.208 -26.680  1.00  0.00           H  
ATOM    393  CG  LYS A  28       8.490   9.951 -24.671  1.00  0.00           C  
ATOM    394  HG2 LYS A  28       7.891  10.792 -25.022  1.00  0.00           H  
ATOM    395  HG3 LYS A  28       8.068   9.620 -23.723  1.00  0.00           H  
ATOM    396  CD  LYS A  28       9.884  10.487 -24.448  1.00  0.00           C  
ATOM    397  HD2 LYS A  28       9.867  11.041 -23.510  1.00  0.00           H  
ATOM    398  HD3 LYS A  28      10.603   9.668 -24.413  1.00  0.00           H  
ATOM    399  CE  LYS A  28      10.234  11.473 -25.607  1.00  0.00           C  
ATOM    400  HE2 LYS A  28      10.295  10.893 -26.528  1.00  0.00           H  
ATOM    401  HE3 LYS A  28       9.454  12.227 -25.695  1.00  0.00           H  
ATOM    402  NZ  LYS A  28      11.584  12.109 -25.377  1.00  0.00           N1+
ATOM    403  HZ1 LYS A  28      11.658  12.212 -24.375  1.00  0.00           H  
ATOM    404  HZ2 LYS A  28      12.311  11.466 -25.658  1.00  0.00           H  
ATOM    405  HZ3 LYS A  28      11.668  13.036 -25.767  1.00  0.00           H  
ATOM    406  C   LYS A  28       6.925   7.521 -27.286  1.00  0.00           C  
ATOM    407  O   LYS A  28       6.542   7.936 -28.374  1.00  0.00           O  
ATOM    408  N   GLU A  29       7.242   6.219 -27.128  1.00  0.00           N  
ATOM    409  H   GLU A  29       7.608   6.024 -26.207  1.00  0.00           H  
ATOM    410  CA  GLU A  29       7.037   5.088 -28.083  1.00  0.00           C  
ATOM    411  HA  GLU A  29       7.390   5.324 -29.086  1.00  0.00           H  
ATOM    412  CB  GLU A  29       7.826   3.783 -27.775  1.00  0.00           C  
ATOM    413  HB2 GLU A  29       7.333   3.384 -26.889  1.00  0.00           H  
ATOM    414  HB3 GLU A  29       7.568   3.121 -28.602  1.00  0.00           H  
ATOM    415  CG  GLU A  29       9.296   3.761 -27.577  1.00  0.00           C  
ATOM    416  HG2 GLU A  29       9.518   4.246 -26.626  1.00  0.00           H  
ATOM    417  HG3 GLU A  29       9.596   2.715 -27.509  1.00  0.00           H  
ATOM    418  CD  GLU A  29      10.201   4.418 -28.617  1.00  0.00           C  
ATOM    419  OE1 GLU A  29       9.820   4.389 -29.825  1.00  0.00           O  
ATOM    420  OE2 GLU A  29      11.226   5.011 -28.266  1.00  0.00           O  
ATOM    421  C   GLU A  29       5.539   4.844 -28.397  1.00  0.00           C  
ATOM    422  O   GLU A  29       5.262   4.250 -29.430  1.00  0.00           O  
ATOM    423  N   GLY A  30       4.570   5.420 -27.701  1.00  0.00           N  
ATOM    424  H   GLY A  30       4.778   5.795 -26.787  1.00  0.00           H  
ATOM    425  CA  GLY A  30       3.158   5.517 -28.009  1.00  0.00           C  
ATOM    426  HA2 GLY A  30       2.861   6.565 -27.972  1.00  0.00           H  
ATOM    427  HA3 GLY A  30       3.104   5.249 -29.064  1.00  0.00           H  
ATOM    428  C   GLY A  30       2.138   4.617 -27.322  1.00  0.00           C  
ATOM    429  O   GLY A  30       0.985   4.647 -27.692  1.00  0.00           O  
ATOM    430  N   LEU A  31       2.597   3.804 -26.354  1.00  0.00           N  
ATOM    431  H   LEU A  31       3.541   3.882 -26.000  1.00  0.00           H  
ATOM    432  CA  LEU A  31       1.817   2.644 -25.858  1.00  0.00           C  
ATOM    433  HA  LEU A  31       1.271   2.254 -26.717  1.00  0.00           H  
ATOM    434  CB  LEU A  31       2.692   1.438 -25.392  1.00  0.00           C  
ATOM    435  HB2 LEU A  31       3.155   1.627 -24.424  1.00  0.00           H  
ATOM    436  HB3 LEU A  31       2.076   0.547 -25.265  1.00  0.00           H  
ATOM    437  CG  LEU A  31       3.637   0.839 -26.493  1.00  0.00           C  
ATOM    438  HG  LEU A  31       3.214   0.968 -27.489  1.00  0.00           H  
ATOM    439  CD1 LEU A  31       4.953   1.593 -26.575  1.00  0.00           C  
ATOM    440 HD11 LEU A  31       4.819   2.473 -27.203  1.00  0.00           H  
ATOM    441 HD12 LEU A  31       5.305   1.804 -25.565  1.00  0.00           H  
ATOM    442 HD13 LEU A  31       5.694   0.943 -27.041  1.00  0.00           H  
ATOM    443  CD2 LEU A  31       3.910  -0.613 -26.163  1.00  0.00           C  
ATOM    444 HD21 LEU A  31       4.475  -1.010 -27.006  1.00  0.00           H  
ATOM    445 HD22 LEU A  31       4.455  -0.660 -25.220  1.00  0.00           H  
ATOM    446 HD23 LEU A  31       2.992  -1.193 -26.075  1.00  0.00           H  
ATOM    447  C   LEU A  31       0.897   3.135 -24.766  1.00  0.00           C  
ATOM    448  O   LEU A  31       1.017   4.223 -24.219  1.00  0.00           O  
ATOM    449  N   ARG A  32      -0.050   2.349 -24.263  1.00  0.00           N  
ATOM    450  H   ARG A  32      -0.088   1.484 -24.781  1.00  0.00           H  
ATOM    451  CA  ARG A  32      -0.918   2.454 -23.107  1.00  0.00           C  
ATOM    452  HA  ARG A  32      -0.823   3.510 -22.849  1.00  0.00           H  
ATOM    453  CB  ARG A  32      -2.410   2.131 -23.523  1.00  0.00           C  
ATOM    454  HB2 ARG A  32      -2.371   1.181 -24.055  1.00  0.00           H  
ATOM    455  HB3 ARG A  32      -2.964   1.912 -22.610  1.00  0.00           H  
ATOM    456  CG  ARG A  32      -2.916   3.171 -24.483  1.00  0.00           C  
ATOM    457  HG2 ARG A  32      -2.703   4.142 -24.035  1.00  0.00           H  
ATOM    458  HG3 ARG A  32      -2.371   3.012 -25.413  1.00  0.00           H  
ATOM    459  CD  ARG A  32      -4.405   3.057 -24.756  1.00  0.00           C  
ATOM    460  HD2 ARG A  32      -4.897   2.820 -23.813  1.00  0.00           H  
ATOM    461  HD3 ARG A  32      -4.845   3.954 -25.192  1.00  0.00           H  
ATOM    462  NE  ARG A  32      -4.540   1.936 -25.753  1.00  0.00           N  
ATOM    463  HE  ARG A  32      -3.764   1.883 -26.396  1.00  0.00           H  
ATOM    464  CZ  ARG A  32      -5.625   1.180 -26.033  1.00  0.00           C  
ATOM    465  NH1 ARG A  32      -6.802   1.440 -25.536  1.00  0.00           N  
ATOM    466 HH11 ARG A  32      -6.948   2.143 -24.825  1.00  0.00           H  
ATOM    467 HH12 ARG A  32      -7.508   0.728 -25.655  1.00  0.00           H  
ATOM    468  NH2 ARG A  32      -5.551   0.315 -26.991  1.00  0.00           N  
ATOM    469 HH21 ARG A  32      -4.713   0.248 -27.552  1.00  0.00           H  
ATOM    470 HH22 ARG A  32      -6.414  -0.117 -27.290  1.00  0.00           H  
ATOM    471  C   ARG A  32      -0.474   1.485 -22.077  1.00  0.00           C  
ATOM    472  O   ARG A  32      -0.270   0.305 -22.401  1.00  0.00           O  
ATOM    473  N   VAL A  33      -0.178   1.981 -20.895  1.00  0.00           N  
ATOM    474  H   VAL A  33      -0.382   2.940 -20.650  1.00  0.00           H  
ATOM    475  CA  VAL A  33       0.700   1.300 -20.017  1.00  0.00           C  
ATOM    476  HA  VAL A  33       0.934   0.329 -20.455  1.00  0.00           H  
ATOM    477  CB  VAL A  33       2.043   2.022 -19.909  1.00  0.00           C  
ATOM    478  HB  VAL A  33       1.798   2.748 -19.134  1.00  0.00           H  
ATOM    479  CG1 VAL A  33       3.087   1.083 -19.356  1.00  0.00           C  
ATOM    480 HG11 VAL A  33       2.598   0.509 -18.568  1.00  0.00           H  
ATOM    481 HG12 VAL A  33       3.368   0.284 -20.042  1.00  0.00           H  
ATOM    482 HG13 VAL A  33       3.856   1.620 -18.802  1.00  0.00           H  
ATOM    483  CG2 VAL A  33       2.512   2.734 -21.241  1.00  0.00           C  
ATOM    484 HG21 VAL A  33       1.756   3.416 -21.629  1.00  0.00           H  
ATOM    485 HG22 VAL A  33       3.403   3.323 -21.020  1.00  0.00           H  
ATOM    486 HG23 VAL A  33       2.744   1.968 -21.981  1.00  0.00           H  
ATOM    487  C   VAL A  33      -0.054   1.084 -18.684  1.00  0.00           C  
ATOM    488  O   VAL A  33      -0.174   2.029 -17.927  1.00  0.00           O  
ATOM    489  N   PHE A  34      -0.371  -0.217 -18.364  1.00  0.00           N  
ATOM    490  H   PHE A  34      -0.090  -0.967 -18.978  1.00  0.00           H  
ATOM    491  CA  PHE A  34      -0.817  -0.595 -17.042  1.00  0.00           C  
ATOM    492  HA  PHE A  34      -1.361   0.261 -16.643  1.00  0.00           H  
ATOM    493  CB  PHE A  34      -1.801  -1.739 -17.133  1.00  0.00           C  
ATOM    494  HB2 PHE A  34      -2.427  -1.507 -17.995  1.00  0.00           H  
ATOM    495  HB3 PHE A  34      -1.220  -2.642 -17.322  1.00  0.00           H  
ATOM    496  CG  PHE A  34      -2.640  -1.942 -15.907  1.00  0.00           C  
ATOM    497  CD1 PHE A  34      -2.065  -2.544 -14.783  1.00  0.00           C  
ATOM    498  HD1 PHE A  34      -0.996  -2.686 -14.835  1.00  0.00           H  
ATOM    499  CE1 PHE A  34      -2.861  -2.583 -13.592  1.00  0.00           C  
ATOM    500  HE1 PHE A  34      -2.342  -3.020 -12.752  1.00  0.00           H  
ATOM    501  CZ  PHE A  34      -4.212  -2.228 -13.625  1.00  0.00           C  
ATOM    502  HZ  PHE A  34      -4.882  -2.270 -12.779  1.00  0.00           H  
ATOM    503  CE2 PHE A  34      -4.720  -1.590 -14.764  1.00  0.00           C  
ATOM    504  HE2 PHE A  34      -5.778  -1.390 -14.852  1.00  0.00           H  
ATOM    505  CD2 PHE A  34      -3.967  -1.478 -15.903  1.00  0.00           C  
ATOM    506  HD2 PHE A  34      -4.455  -1.100 -16.790  1.00  0.00           H  
ATOM    507  C   PHE A  34       0.343  -0.818 -16.091  1.00  0.00           C  
ATOM    508  O   PHE A  34       1.200  -1.568 -16.558  1.00  0.00           O  
ATOM    509  N   VAL A  35       0.442  -0.220 -14.891  1.00  0.00           N  
ATOM    510  H   VAL A  35      -0.269   0.477 -14.720  1.00  0.00           H  
ATOM    511  CA  VAL A  35       1.576  -0.381 -13.950  1.00  0.00           C  
ATOM    512  HA  VAL A  35       2.304  -1.076 -14.370  1.00  0.00           H  
ATOM    513  CB  VAL A  35       2.206   0.949 -13.631  1.00  0.00           C  
ATOM    514  HB  VAL A  35       2.925   0.918 -12.812  1.00  0.00           H  
ATOM    515  CG1 VAL A  35       3.036   1.462 -14.882  1.00  0.00           C  
ATOM    516 HG11 VAL A  35       2.305   1.868 -15.582  1.00  0.00           H  
ATOM    517 HG12 VAL A  35       3.716   2.287 -14.667  1.00  0.00           H  
ATOM    518 HG13 VAL A  35       3.476   0.635 -15.438  1.00  0.00           H  
ATOM    519  CG2 VAL A  35       1.228   2.116 -13.337  1.00  0.00           C  
ATOM    520 HG21 VAL A  35       1.805   3.036 -13.430  1.00  0.00           H  
ATOM    521 HG22 VAL A  35       0.402   2.171 -14.045  1.00  0.00           H  
ATOM    522 HG23 VAL A  35       0.907   2.063 -12.297  1.00  0.00           H  
ATOM    523  C   VAL A  35       1.150  -1.068 -12.656  1.00  0.00           C  
ATOM    524  O   VAL A  35      -0.040  -1.137 -12.321  1.00  0.00           O  
ATOM    525  N   CYS A  36       2.073  -1.784 -11.989  1.00  0.00           N  
ATOM    526  H   CYS A  36       2.978  -1.904 -12.420  1.00  0.00           H  
ATOM    527  CA  CYS A  36       1.713  -2.491 -10.825  1.00  0.00           C  
ATOM    528  HA  CYS A  36       1.029  -1.810 -10.319  1.00  0.00           H  
ATOM    529  CB  CYS A  36       1.088  -3.876 -11.279  1.00  0.00           C  
ATOM    530  HB2 CYS A  36       0.424  -4.316 -10.535  1.00  0.00           H  
ATOM    531  HB3 CYS A  36       0.402  -3.553 -12.060  1.00  0.00           H  
ATOM    532  SG  CYS A  36       2.302  -4.972 -11.949  1.00  0.00           S  
ATOM    533  HG  CYS A  36       2.812  -3.987 -12.694  1.00  0.00           H  
ATOM    534  C   CYS A  36       2.905  -2.762  -9.940  1.00  0.00           C  
ATOM    535  O   CYS A  36       4.088  -2.764 -10.313  1.00  0.00           O  
ATOM    536  N   ALA A  37       2.553  -2.871  -8.659  1.00  0.00           N  
ATOM    537  H   ALA A  37       1.569  -2.687  -8.530  1.00  0.00           H  
ATOM    538  CA  ALA A  37       3.524  -2.864  -7.521  1.00  0.00           C  
ATOM    539  HA  ALA A  37       4.351  -3.527  -7.770  1.00  0.00           H  
ATOM    540  CB  ALA A  37       4.079  -1.441  -7.296  1.00  0.00           C  
ATOM    541  HB1 ALA A  37       3.592  -0.790  -6.568  1.00  0.00           H  
ATOM    542  HB2 ALA A  37       5.111  -1.429  -6.943  1.00  0.00           H  
ATOM    543  HB3 ALA A  37       3.998  -0.878  -8.226  1.00  0.00           H  
ATOM    544  C   ALA A  37       3.018  -3.379  -6.150  1.00  0.00           C  
ATOM    545  O   ALA A  37       1.867  -3.744  -6.098  1.00  0.00           O  
ATOM    546  N   ARG A  38       3.829  -3.373  -5.128  1.00  0.00           N  
ATOM    547  H   ARG A  38       4.726  -2.982  -5.379  1.00  0.00           H  
ATOM    548  CA  ARG A  38       3.461  -3.967  -3.757  1.00  0.00           C  
ATOM    549  HA  ARG A  38       2.604  -4.615  -3.947  1.00  0.00           H  
ATOM    550  CB  ARG A  38       4.595  -4.883  -3.208  1.00  0.00           C  
ATOM    551  HB2 ARG A  38       4.150  -5.343  -2.326  1.00  0.00           H  
ATOM    552  HB3 ARG A  38       4.714  -5.704  -3.916  1.00  0.00           H  
ATOM    553  CG  ARG A  38       5.921  -4.189  -2.771  1.00  0.00           C  
ATOM    554  HG2 ARG A  38       6.143  -3.354  -3.436  1.00  0.00           H  
ATOM    555  HG3 ARG A  38       5.680  -3.759  -1.799  1.00  0.00           H  
ATOM    556  CD  ARG A  38       7.039  -5.191  -2.696  1.00  0.00           C  
ATOM    557  HD2 ARG A  38       6.944  -5.879  -1.857  1.00  0.00           H  
ATOM    558  HD3 ARG A  38       6.995  -5.810  -3.593  1.00  0.00           H  
ATOM    559  NE  ARG A  38       8.288  -4.426  -2.525  1.00  0.00           N  
ATOM    560  HE  ARG A  38       8.160  -3.437  -2.687  1.00  0.00           H  
ATOM    561  CZ  ARG A  38       9.397  -4.751  -1.940  1.00  0.00           C  
ATOM    562  NH1 ARG A  38       9.533  -5.963  -1.469  1.00  0.00           N  
ATOM    563 HH11 ARG A  38       8.912  -6.680  -1.816  1.00  0.00           H  
ATOM    564 HH12 ARG A  38      10.386  -6.318  -1.059  1.00  0.00           H  
ATOM    565  NH2 ARG A  38      10.418  -3.892  -2.037  1.00  0.00           N  
ATOM    566 HH21 ARG A  38      10.309  -3.037  -2.562  1.00  0.00           H  
ATOM    567 HH22 ARG A  38      11.347  -4.177  -1.760  1.00  0.00           H  
ATOM    568  C   ARG A  38       3.037  -2.976  -2.740  1.00  0.00           C  
ATOM    569  O   ARG A  38       2.663  -3.332  -1.617  1.00  0.00           O  
ATOM    570  N   GLY A  39       3.009  -1.695  -3.120  1.00  0.00           N  
ATOM    571  H   GLY A  39       3.595  -1.404  -3.890  1.00  0.00           H  
ATOM    572  CA  GLY A  39       2.402  -0.587  -2.272  1.00  0.00           C  
ATOM    573  HA2 GLY A  39       1.987  -1.031  -1.366  1.00  0.00           H  
ATOM    574  HA3 GLY A  39       3.156   0.064  -1.828  1.00  0.00           H  
ATOM    575  C   GLY A  39       1.407   0.307  -3.044  1.00  0.00           C  
ATOM    576  O   GLY A  39       1.800   0.791  -4.166  1.00  0.00           O  
ATOM    577  N   GLU A  40       0.198   0.440  -2.587  1.00  0.00           N  
ATOM    578  H   GLU A  40       0.000  -0.000  -1.700  1.00  0.00           H  
ATOM    579  CA  GLU A  40      -0.993   1.018  -3.334  1.00  0.00           C  
ATOM    580  HA  GLU A  40      -1.204   0.618  -4.325  1.00  0.00           H  
ATOM    581  CB  GLU A  40      -2.254   0.578  -2.589  1.00  0.00           C  
ATOM    582  HB2 GLU A  40      -2.226  -0.485  -2.351  1.00  0.00           H  
ATOM    583  HB3 GLU A  40      -2.405   1.133  -1.662  1.00  0.00           H  
ATOM    584  CG  GLU A  40      -3.597   0.638  -3.407  1.00  0.00           C  
ATOM    585  HG2 GLU A  40      -3.388   0.156  -4.362  1.00  0.00           H  
ATOM    586  HG3 GLU A  40      -4.275  -0.040  -2.887  1.00  0.00           H  
ATOM    587  CD  GLU A  40      -4.169   2.009  -3.590  1.00  0.00           C  
ATOM    588  OE1 GLU A  40      -4.590   2.340  -4.692  1.00  0.00           O  
ATOM    589  OE2 GLU A  40      -4.171   2.785  -2.553  1.00  0.00           O  
ATOM    590  C   GLU A  40      -0.937   2.606  -3.583  1.00  0.00           C  
ATOM    591  O   GLU A  40      -1.137   3.152  -4.640  1.00  0.00           O  
ATOM    592  N   GLU A  41      -0.510   3.283  -2.513  1.00  0.00           N  
ATOM    593  H   GLU A  41      -0.289   2.717  -1.706  1.00  0.00           H  
ATOM    594  CA  GLU A  41      -0.215   4.708  -2.589  1.00  0.00           C  
ATOM    595  HA  GLU A  41      -1.028   5.167  -3.153  1.00  0.00           H  
ATOM    596  CB  GLU A  41      -0.236   5.286  -1.157  1.00  0.00           C  
ATOM    597  HB2 GLU A  41      -1.101   4.923  -0.603  1.00  0.00           H  
ATOM    598  HB3 GLU A  41       0.596   4.847  -0.606  1.00  0.00           H  
ATOM    599  CG  GLU A  41      -0.113   6.833  -0.935  1.00  0.00           C  
ATOM    600  HG2 GLU A  41      -0.180   6.945   0.146  1.00  0.00           H  
ATOM    601  HG3 GLU A  41       0.774   7.338  -1.317  1.00  0.00           H  
ATOM    602  CD  GLU A  41      -1.192   7.599  -1.623  1.00  0.00           C  
ATOM    603  OE1 GLU A  41      -2.111   6.986  -2.196  1.00  0.00           O  
ATOM    604  OE2 GLU A  41      -1.110   8.830  -1.467  1.00  0.00           O  
ATOM    605  C   GLU A  41       1.034   5.101  -3.364  1.00  0.00           C  
ATOM    606  O   GLU A  41       1.040   6.089  -4.049  1.00  0.00           O  
ATOM    607  N   GLY A  42       2.135   4.253  -3.279  1.00  0.00           N  
ATOM    608  H   GLY A  42       2.004   3.402  -2.751  1.00  0.00           H  
ATOM    609  CA  GLY A  42       3.346   4.449  -4.072  1.00  0.00           C  
ATOM    610  HA2 GLY A  42       3.798   5.419  -3.869  1.00  0.00           H  
ATOM    611  HA3 GLY A  42       4.105   3.684  -3.913  1.00  0.00           H  
ATOM    612  C   GLY A  42       2.977   4.295  -5.539  1.00  0.00           C  
ATOM    613  O   GLY A  42       3.348   5.174  -6.290  1.00  0.00           O  
ATOM    614  N   LEU A  43       2.013   3.488  -5.851  1.00  0.00           N  
ATOM    615  H   LEU A  43       1.664   2.856  -5.146  1.00  0.00           H  
ATOM    616  CA  LEU A  43       1.419   3.387  -7.198  1.00  0.00           C  
ATOM    617  HA  LEU A  43       2.194   3.224  -7.946  1.00  0.00           H  
ATOM    618  CB  LEU A  43       0.653   1.972  -7.191  1.00  0.00           C  
ATOM    619  HB2 LEU A  43       1.272   1.159  -6.813  1.00  0.00           H  
ATOM    620  HB3 LEU A  43      -0.249   2.038  -6.582  1.00  0.00           H  
ATOM    621  CG  LEU A  43       0.170   1.490  -8.561  1.00  0.00           C  
ATOM    622  HG  LEU A  43      -0.372   2.219  -9.163  1.00  0.00           H  
ATOM    623  CD1 LEU A  43       1.331   0.911  -9.409  1.00  0.00           C  
ATOM    624 HD11 LEU A  43       0.915   0.507 -10.332  1.00  0.00           H  
ATOM    625 HD12 LEU A  43       2.019   1.689  -9.739  1.00  0.00           H  
ATOM    626 HD13 LEU A  43       1.802   0.046  -8.940  1.00  0.00           H  
ATOM    627  CD2 LEU A  43      -0.832   0.388  -8.353  1.00  0.00           C  
ATOM    628 HD21 LEU A  43      -0.381  -0.348  -7.687  1.00  0.00           H  
ATOM    629 HD22 LEU A  43      -1.699   0.699  -7.772  1.00  0.00           H  
ATOM    630 HD23 LEU A  43      -1.130  -0.086  -9.288  1.00  0.00           H  
ATOM    631  C   LEU A  43       0.623   4.687  -7.580  1.00  0.00           C  
ATOM    632  O   LEU A  43       0.864   5.197  -8.664  1.00  0.00           O  
ATOM    633  N   ARG A  44      -0.169   5.212  -6.658  1.00  0.00           N  
ATOM    634  H   ARG A  44      -0.271   4.648  -5.826  1.00  0.00           H  
ATOM    635  CA  ARG A  44      -0.964   6.434  -6.923  1.00  0.00           C  
ATOM    636  HA  ARG A  44      -1.393   6.276  -7.912  1.00  0.00           H  
ATOM    637  CB  ARG A  44      -2.099   6.646  -5.858  1.00  0.00           C  
ATOM    638  HB2 ARG A  44      -2.627   5.697  -5.764  1.00  0.00           H  
ATOM    639  HB3 ARG A  44      -1.579   6.991  -4.965  1.00  0.00           H  
ATOM    640  CG  ARG A  44      -3.021   7.773  -6.173  1.00  0.00           C  
ATOM    641  HG2 ARG A  44      -2.397   8.662  -6.258  1.00  0.00           H  
ATOM    642  HG3 ARG A  44      -3.632   7.488  -7.030  1.00  0.00           H  
ATOM    643  CD  ARG A  44      -3.928   7.922  -4.947  1.00  0.00           C  
ATOM    644  HD2 ARG A  44      -3.313   7.793  -4.057  1.00  0.00           H  
ATOM    645  HD3 ARG A  44      -4.354   8.924  -4.933  1.00  0.00           H  
ATOM    646  NE  ARG A  44      -5.036   6.957  -4.913  1.00  0.00           N  
ATOM    647  HE  ARG A  44      -5.918   7.148  -5.366  1.00  0.00           H  
ATOM    648  CZ  ARG A  44      -4.986   5.741  -4.339  1.00  0.00           C  
ATOM    649  NH1 ARG A  44      -3.961   5.401  -3.580  1.00  0.00           N  
ATOM    650 HH11 ARG A  44      -3.294   6.144  -3.424  1.00  0.00           H  
ATOM    651 HH12 ARG A  44      -3.932   4.483  -3.157  1.00  0.00           H  
ATOM    652  NH2 ARG A  44      -5.910   4.811  -4.427  1.00  0.00           N  
ATOM    653 HH21 ARG A  44      -6.660   4.821  -5.102  1.00  0.00           H  
ATOM    654 HH22 ARG A  44      -5.620   3.885  -4.145  1.00  0.00           H  
ATOM    655  C   ARG A  44      -0.027   7.658  -7.087  1.00  0.00           C  
ATOM    656  O   ARG A  44      -0.126   8.387  -8.097  1.00  0.00           O  
ATOM    657  N   THR A  45       0.989   7.746  -6.273  1.00  0.00           N  
ATOM    658  H   THR A  45       1.068   7.034  -5.561  1.00  0.00           H  
ATOM    659  CA  THR A  45       1.942   8.865  -6.214  1.00  0.00           C  
ATOM    660  HA  THR A  45       1.369   9.791  -6.164  1.00  0.00           H  
ATOM    661  CB  THR A  45       2.691   8.688  -4.938  1.00  0.00           C  
ATOM    662  HB  THR A  45       3.264   7.762  -4.970  1.00  0.00           H  
ATOM    663  CG2 THR A  45       3.606   9.863  -4.613  1.00  0.00           C  
ATOM    664 HG21 THR A  45       4.636   9.624  -4.877  1.00  0.00           H  
ATOM    665 HG22 THR A  45       3.232  10.683  -5.227  1.00  0.00           H  
ATOM    666 HG23 THR A  45       3.638  10.030  -3.537  1.00  0.00           H  
ATOM    667  OG1 THR A  45       1.748   8.608  -3.850  1.00  0.00           O  
ATOM    668  HG1 THR A  45       1.454   7.694  -3.831  1.00  0.00           H  
ATOM    669  C   THR A  45       2.776   8.976  -7.428  1.00  0.00           C  
ATOM    670  O   THR A  45       3.014   9.979  -7.950  1.00  0.00           O  
ATOM    671  N   THR A  46       3.110   7.756  -8.028  1.00  0.00           N  
ATOM    672  H   THR A  46       2.671   6.934  -7.637  1.00  0.00           H  
ATOM    673  CA  THR A  46       3.859   7.576  -9.230  1.00  0.00           C  
ATOM    674  HA  THR A  46       4.610   8.357  -9.350  1.00  0.00           H  
ATOM    675  CB  THR A  46       4.532   6.220  -9.362  1.00  0.00           C  
ATOM    676  HB  THR A  46       3.732   5.484  -9.432  1.00  0.00           H  
ATOM    677  CG2 THR A  46       5.452   6.081 -10.592  1.00  0.00           C  
ATOM    678 HG21 THR A  46       6.196   6.878 -10.567  1.00  0.00           H  
ATOM    679 HG22 THR A  46       5.833   5.059 -10.590  1.00  0.00           H  
ATOM    680 HG23 THR A  46       4.859   6.124 -11.505  1.00  0.00           H  
ATOM    681  OG1 THR A  46       5.322   5.997  -8.222  1.00  0.00           O  
ATOM    682  HG1 THR A  46       4.781   5.649  -7.511  1.00  0.00           H  
ATOM    683  C   THR A  46       2.913   7.846 -10.451  1.00  0.00           C  
ATOM    684  O   THR A  46       3.382   8.509 -11.349  1.00  0.00           O  
ATOM    685  N   LEU A  47       1.667   7.392 -10.432  1.00  0.00           N  
ATOM    686  H   LEU A  47       1.368   6.843  -9.639  1.00  0.00           H  
ATOM    687  CA  LEU A  47       0.744   7.571 -11.510  1.00  0.00           C  
ATOM    688  HA  LEU A  47       1.162   7.148 -12.424  1.00  0.00           H  
ATOM    689  CB  LEU A  47      -0.599   6.939 -11.087  1.00  0.00           C  
ATOM    690  HB2 LEU A  47      -0.654   6.953  -9.999  1.00  0.00           H  
ATOM    691  HB3 LEU A  47      -1.468   7.497 -11.438  1.00  0.00           H  
ATOM    692  CG  LEU A  47      -0.895   5.506 -11.646  1.00  0.00           C  
ATOM    693  HG  LEU A  47       0.006   4.904 -11.538  1.00  0.00           H  
ATOM    694  CD1 LEU A  47      -1.955   4.781 -10.849  1.00  0.00           C  
ATOM    695 HD11 LEU A  47      -2.878   5.353 -10.949  1.00  0.00           H  
ATOM    696 HD12 LEU A  47      -2.159   3.864 -11.402  1.00  0.00           H  
ATOM    697 HD13 LEU A  47      -1.517   4.492  -9.895  1.00  0.00           H  
ATOM    698  CD2 LEU A  47      -1.201   5.470 -13.129  1.00  0.00           C  
ATOM    699 HD21 LEU A  47      -1.483   4.475 -13.473  1.00  0.00           H  
ATOM    700 HD22 LEU A  47      -1.963   6.209 -13.377  1.00  0.00           H  
ATOM    701 HD23 LEU A  47      -0.303   5.808 -13.649  1.00  0.00           H  
ATOM    702  C   LEU A  47       0.582   9.064 -11.719  1.00  0.00           C  
ATOM    703  O   LEU A  47       0.342   9.437 -12.864  1.00  0.00           O  
ATOM    704  N   LYS A  48       0.684   9.934 -10.644  1.00  0.00           N  
ATOM    705  H   LYS A  48       0.762   9.550  -9.713  1.00  0.00           H  
ATOM    706  CA  LYS A  48       0.640  11.394 -10.901  1.00  0.00           C  
ATOM    707  HA  LYS A  48      -0.202  11.627 -11.553  1.00  0.00           H  
ATOM    708  CB  LYS A  48       0.398  12.189  -9.609  1.00  0.00           C  
ATOM    709  HB2 LYS A  48       1.267  11.953  -8.995  1.00  0.00           H  
ATOM    710  HB3 LYS A  48       0.453  13.246  -9.869  1.00  0.00           H  
ATOM    711  CG  LYS A  48      -0.880  11.767  -8.843  1.00  0.00           C  
ATOM    712  HG2 LYS A  48      -1.642  11.892  -9.613  1.00  0.00           H  
ATOM    713  HG3 LYS A  48      -0.940  10.695  -8.655  1.00  0.00           H  
ATOM    714  CD  LYS A  48      -0.986  12.587  -7.556  1.00  0.00           C  
ATOM    715  HD2 LYS A  48      -0.150  12.304  -6.918  1.00  0.00           H  
ATOM    716  HD3 LYS A  48      -0.854  13.629  -7.851  1.00  0.00           H  
ATOM    717  CE  LYS A  48      -2.313  12.330  -6.862  1.00  0.00           C  
ATOM    718  HE2 LYS A  48      -3.136  12.469  -7.563  1.00  0.00           H  
ATOM    719  HE3 LYS A  48      -2.363  11.290  -6.541  1.00  0.00           H  
ATOM    720  NZ  LYS A  48      -2.334  13.256  -5.645  1.00  0.00           N1+
ATOM    721  HZ1 LYS A  48      -2.360  14.230  -5.909  1.00  0.00           H  
ATOM    722  HZ2 LYS A  48      -3.051  13.062  -4.960  1.00  0.00           H  
ATOM    723  HZ3 LYS A  48      -1.508  13.153  -5.073  1.00  0.00           H  
ATOM    724  C   LYS A  48       1.904  12.013 -11.565  1.00  0.00           C  
ATOM    725  O   LYS A  48       1.769  12.949 -12.304  1.00  0.00           O  
ATOM    726  N   GLU A  49       3.056  11.501 -11.218  1.00  0.00           N  
ATOM    727  H   GLU A  49       3.015  10.851 -10.445  1.00  0.00           H  
ATOM    728  CA  GLU A  49       4.269  11.819 -11.998  1.00  0.00           C  
ATOM    729  HA  GLU A  49       4.280  12.907 -11.944  1.00  0.00           H  
ATOM    730  CB  GLU A  49       5.495  11.236 -11.268  1.00  0.00           C  
ATOM    731  HB2 GLU A  49       5.638  11.726 -10.305  1.00  0.00           H  
ATOM    732  HB3 GLU A  49       5.235  10.220 -10.975  1.00  0.00           H  
ATOM    733  CG  GLU A  49       6.770  11.017 -12.177  1.00  0.00           C  
ATOM    734  HG2 GLU A  49       7.438  10.354 -11.627  1.00  0.00           H  
ATOM    735  HG3 GLU A  49       6.519  10.414 -13.050  1.00  0.00           H  
ATOM    736  CD  GLU A  49       7.449  12.339 -12.642  1.00  0.00           C  
ATOM    737  OE1 GLU A  49       8.306  12.146 -13.547  1.00  0.00           O  
ATOM    738  OE2 GLU A  49       7.033  13.454 -12.258  1.00  0.00           O  
ATOM    739  C   GLU A  49       4.066  11.324 -13.488  1.00  0.00           C  
ATOM    740  O   GLU A  49       4.464  12.111 -14.353  1.00  0.00           O  
ATOM    741  N   LEU A  50       3.623  10.101 -13.749  1.00  0.00           N  
ATOM    742  H   LEU A  50       3.544   9.469 -12.964  1.00  0.00           H  
ATOM    743  CA  LEU A  50       3.501   9.603 -15.139  1.00  0.00           C  
ATOM    744  HA  LEU A  50       4.466   9.681 -15.641  1.00  0.00           H  
ATOM    745  CB  LEU A  50       3.021   8.163 -15.005  1.00  0.00           C  
ATOM    746  HB2 LEU A  50       2.243   8.058 -14.249  1.00  0.00           H  
ATOM    747  HB3 LEU A  50       2.549   7.831 -15.929  1.00  0.00           H  
ATOM    748  CG  LEU A  50       4.131   7.115 -14.815  1.00  0.00           C  
ATOM    749  HG  LEU A  50       4.954   7.533 -14.236  1.00  0.00           H  
ATOM    750  CD1 LEU A  50       3.695   5.733 -14.090  1.00  0.00           C  
ATOM    751 HD11 LEU A  50       3.117   5.032 -14.692  1.00  0.00           H  
ATOM    752 HD12 LEU A  50       4.608   5.189 -13.852  1.00  0.00           H  
ATOM    753 HD13 LEU A  50       3.191   6.101 -13.195  1.00  0.00           H  
ATOM    754  CD2 LEU A  50       4.753   6.672 -16.169  1.00  0.00           C  
ATOM    755 HD21 LEU A  50       5.548   5.954 -15.967  1.00  0.00           H  
ATOM    756 HD22 LEU A  50       3.934   6.220 -16.728  1.00  0.00           H  
ATOM    757 HD23 LEU A  50       5.177   7.538 -16.679  1.00  0.00           H  
ATOM    758  C   LEU A  50       2.600  10.527 -15.971  1.00  0.00           C  
ATOM    759  O   LEU A  50       2.928  10.810 -17.144  1.00  0.00           O  
ATOM    760  N   ARG A  51       1.449  10.888 -15.357  1.00  0.00           N  
ATOM    761  H   ARG A  51       1.139  10.364 -14.550  1.00  0.00           H  
ATOM    762  CA  ARG A  51       0.431  11.645 -16.049  1.00  0.00           C  
ATOM    763  HA  ARG A  51       0.336  11.271 -17.069  1.00  0.00           H  
ATOM    764  CB  ARG A  51      -1.000  11.671 -15.370  1.00  0.00           C  
ATOM    765  HB2 ARG A  51      -0.740  11.873 -14.332  1.00  0.00           H  
ATOM    766  HB3 ARG A  51      -1.649  12.498 -15.658  1.00  0.00           H  
ATOM    767  CG  ARG A  51      -1.708  10.307 -15.510  1.00  0.00           C  
ATOM    768  HG2 ARG A  51      -1.963  10.192 -16.564  1.00  0.00           H  
ATOM    769  HG3 ARG A  51      -1.025   9.500 -15.247  1.00  0.00           H  
ATOM    770  CD  ARG A  51      -2.976  10.154 -14.660  1.00  0.00           C  
ATOM    771  HD2 ARG A  51      -2.659  10.292 -13.625  1.00  0.00           H  
ATOM    772  HD3 ARG A  51      -3.713  10.918 -14.907  1.00  0.00           H  
ATOM    773  NE  ARG A  51      -3.497   8.764 -14.847  1.00  0.00           N  
ATOM    774  HE  ARG A  51      -3.452   8.364 -15.774  1.00  0.00           H  
ATOM    775  CZ  ARG A  51      -4.264   8.224 -13.948  1.00  0.00           C  
ATOM    776  NH1 ARG A  51      -4.588   8.582 -12.721  1.00  0.00           N  
ATOM    777 HH11 ARG A  51      -4.153   9.415 -12.351  1.00  0.00           H  
ATOM    778 HH12 ARG A  51      -4.948   7.858 -12.115  1.00  0.00           H  
ATOM    779  NH2 ARG A  51      -4.908   7.188 -14.339  1.00  0.00           N  
ATOM    780 HH21 ARG A  51      -4.722   6.895 -15.287  1.00  0.00           H  
ATOM    781 HH22 ARG A  51      -5.697   6.886 -13.786  1.00  0.00           H  
ATOM    782  C   ARG A  51       0.860  13.068 -16.327  1.00  0.00           C  
ATOM    783  O   ARG A  51       0.611  13.616 -17.371  1.00  0.00           O  
ATOM    784  N   GLU A  52       1.628  13.749 -15.492  1.00  0.00           N  
ATOM    785  H   GLU A  52       1.879  13.151 -14.717  1.00  0.00           H  
ATOM    786  CA  GLU A  52       2.418  14.954 -15.652  1.00  0.00           C  
ATOM    787  HA  GLU A  52       1.619  15.628 -15.957  1.00  0.00           H  
ATOM    788  CB  GLU A  52       2.998  15.446 -14.282  1.00  0.00           C  
ATOM    789  HB2 GLU A  52       2.162  15.618 -13.604  1.00  0.00           H  
ATOM    790  HB3 GLU A  52       3.661  14.714 -13.822  1.00  0.00           H  
ATOM    791  CG  GLU A  52       3.872  16.710 -14.421  1.00  0.00           C  
ATOM    792  HG2 GLU A  52       4.558  16.762 -13.575  1.00  0.00           H  
ATOM    793  HG3 GLU A  52       4.529  16.781 -15.287  1.00  0.00           H  
ATOM    794  CD  GLU A  52       3.106  17.961 -14.352  1.00  0.00           C  
ATOM    795  OE1 GLU A  52       3.758  19.009 -14.224  1.00  0.00           O  
ATOM    796  OE2 GLU A  52       1.878  18.000 -14.487  1.00  0.00           O  
ATOM    797  C   GLU A  52       3.506  14.906 -16.798  1.00  0.00           C  
ATOM    798  O   GLU A  52       3.531  15.946 -17.550  1.00  0.00           O  
ATOM    799  N   ALA A  53       4.230  13.835 -17.022  1.00  0.00           N  
ATOM    800  H   ALA A  53       4.218  13.129 -16.300  1.00  0.00           H  
ATOM    801  CA  ALA A  53       4.936  13.489 -18.246  1.00  0.00           C  
ATOM    802  HA  ALA A  53       5.527  14.356 -18.544  1.00  0.00           H  
ATOM    803  CB  ALA A  53       5.931  12.384 -17.868  1.00  0.00           C  
ATOM    804  HB1 ALA A  53       6.519  12.487 -16.957  1.00  0.00           H  
ATOM    805  HB2 ALA A  53       5.408  11.438 -17.720  1.00  0.00           H  
ATOM    806  HB3 ALA A  53       6.620  12.334 -18.711  1.00  0.00           H  
ATOM    807  C   ALA A  53       4.149  13.059 -19.552  1.00  0.00           C  
ATOM    808  O   ALA A  53       4.644  12.979 -20.666  1.00  0.00           O  
ATOM    809  N   GLY A  54       2.823  12.880 -19.437  1.00  0.00           N  
ATOM    810  H   GLY A  54       2.443  13.026 -18.512  1.00  0.00           H  
ATOM    811  CA  GLY A  54       1.942  12.663 -20.513  1.00  0.00           C  
ATOM    812  HA2 GLY A  54       1.037  13.166 -20.171  1.00  0.00           H  
ATOM    813  HA3 GLY A  54       2.265  13.107 -21.454  1.00  0.00           H  
ATOM    814  C   GLY A  54       1.395  11.150 -20.698  1.00  0.00           C  
ATOM    815  O   GLY A  54       0.493  10.993 -21.495  1.00  0.00           O  
ATOM    816  N   VAL A  55       1.897  10.159 -19.990  1.00  0.00           N  
ATOM    817  H   VAL A  55       2.569  10.382 -19.269  1.00  0.00           H  
ATOM    818  CA  VAL A  55       1.653   8.754 -20.280  1.00  0.00           C  
ATOM    819  HA  VAL A  55       1.944   8.569 -21.314  1.00  0.00           H  
ATOM    820  CB  VAL A  55       2.560   7.860 -19.407  1.00  0.00           C  
ATOM    821  HB  VAL A  55       2.400   8.008 -18.339  1.00  0.00           H  
ATOM    822  CG1 VAL A  55       2.415   6.329 -19.746  1.00  0.00           C  
ATOM    823 HG11 VAL A  55       3.265   5.793 -19.322  1.00  0.00           H  
ATOM    824 HG12 VAL A  55       1.453   5.915 -19.448  1.00  0.00           H  
ATOM    825 HG13 VAL A  55       2.296   6.139 -20.813  1.00  0.00           H  
ATOM    826  CG2 VAL A  55       4.042   8.155 -19.777  1.00  0.00           C  
ATOM    827 HG21 VAL A  55       4.162   9.207 -19.523  1.00  0.00           H  
ATOM    828 HG22 VAL A  55       4.719   7.634 -19.099  1.00  0.00           H  
ATOM    829 HG23 VAL A  55       4.234   7.948 -20.829  1.00  0.00           H  
ATOM    830  C   VAL A  55       0.207   8.447 -20.137  1.00  0.00           C  
ATOM    831  O   VAL A  55      -0.367   8.832 -19.145  1.00  0.00           O  
ATOM    832  N   GLU A  56      -0.446   7.657 -21.036  1.00  0.00           N  
ATOM    833  H   GLU A  56      -0.007   7.297 -21.871  1.00  0.00           H  
ATOM    834  CA  GLU A  56      -1.713   7.066 -20.828  1.00  0.00           C  
ATOM    835  HA  GLU A  56      -2.367   7.746 -20.281  1.00  0.00           H  
ATOM    836  CB  GLU A  56      -2.344   6.821 -22.211  1.00  0.00           C  
ATOM    837  HB2 GLU A  56      -2.511   7.787 -22.688  1.00  0.00           H  
ATOM    838  HB3 GLU A  56      -1.607   6.293 -22.818  1.00  0.00           H  
ATOM    839  CG  GLU A  56      -3.553   6.043 -22.122  1.00  0.00           C  
ATOM    840  HG2 GLU A  56      -4.051   5.898 -23.082  1.00  0.00           H  
ATOM    841  HG3 GLU A  56      -3.296   5.011 -21.883  1.00  0.00           H  
ATOM    842  CD  GLU A  56      -4.584   6.482 -21.125  1.00  0.00           C  
ATOM    843  OE1 GLU A  56      -5.215   7.511 -21.331  1.00  0.00           O  
ATOM    844  OE2 GLU A  56      -4.798   5.750 -20.079  1.00  0.00           O  
ATOM    845  C   GLU A  56      -1.629   5.751 -19.983  1.00  0.00           C  
ATOM    846  O   GLU A  56      -0.997   4.791 -20.415  1.00  0.00           O  
ATOM    847  N   ALA A  57      -2.010   5.861 -18.700  1.00  0.00           N  
ATOM    848  H   ALA A  57      -2.481   6.744 -18.560  1.00  0.00           H  
ATOM    849  CA  ALA A  57      -1.785   4.813 -17.715  1.00  0.00           C  
ATOM    850  HA  ALA A  57      -1.664   3.827 -18.162  1.00  0.00           H  
ATOM    851  CB  ALA A  57      -0.374   5.099 -16.982  1.00  0.00           C  
ATOM    852  HB1 ALA A  57      -0.211   6.157 -16.774  1.00  0.00           H  
ATOM    853  HB2 ALA A  57      -0.287   4.623 -16.005  1.00  0.00           H  
ATOM    854  HB3 ALA A  57       0.445   4.741 -17.605  1.00  0.00           H  
ATOM    855  C   ALA A  57      -2.837   4.753 -16.587  1.00  0.00           C  
ATOM    856  O   ALA A  57      -3.425   5.781 -16.247  1.00  0.00           O  
ATOM    857  N   ASP A  58      -2.962   3.563 -15.890  1.00  0.00           N  
ATOM    858  H   ASP A  58      -2.461   2.715 -16.116  1.00  0.00           H  
ATOM    859  CA  ASP A  58      -3.794   3.342 -14.700  1.00  0.00           C  
ATOM    860  HA  ASP A  58      -3.751   4.246 -14.091  1.00  0.00           H  
ATOM    861  CB  ASP A  58      -5.202   3.101 -15.200  1.00  0.00           C  
ATOM    862  HB2 ASP A  58      -5.397   3.725 -16.071  1.00  0.00           H  
ATOM    863  HB3 ASP A  58      -5.239   2.114 -15.660  1.00  0.00           H  
ATOM    864  CG  ASP A  58      -6.296   3.264 -14.203  1.00  0.00           C  
ATOM    865  OD1 ASP A  58      -6.125   3.157 -12.955  1.00  0.00           O  
ATOM    866  OD2 ASP A  58      -7.462   3.365 -14.630  1.00  0.00           O  
ATOM    867  C   ASP A  58      -3.156   2.167 -13.998  1.00  0.00           C  
ATOM    868  O   ASP A  58      -2.290   1.541 -14.632  1.00  0.00           O  
ATOM    869  N   GLY A  59      -3.431   1.800 -12.726  1.00  0.00           N  
ATOM    870  H   GLY A  59      -4.090   2.405 -12.258  1.00  0.00           H  
ATOM    871  CA  GLY A  59      -2.884   0.569 -12.168  1.00  0.00           C  
ATOM    872  HA2 GLY A  59      -2.554  -0.103 -12.961  1.00  0.00           H  
ATOM    873  HA3 GLY A  59      -1.909   0.769 -11.724  1.00  0.00           H  
ATOM    874  C   GLY A  59      -3.761  -0.225 -11.104  1.00  0.00           C  
ATOM    875  O   GLY A  59      -4.906   0.161 -10.703  1.00  0.00           O  
ATOM    876  N   ARG A  60      -3.125  -1.307 -10.566  1.00  0.00           N  
ATOM    877  H   ARG A  60      -2.218  -1.452 -10.986  1.00  0.00           H  
ATOM    878  CA  ARG A  60      -3.671  -2.222  -9.554  1.00  0.00           C  
ATOM    879  HA  ARG A  60      -4.321  -1.692  -8.859  1.00  0.00           H  
ATOM    880  CB  ARG A  60      -4.453  -3.353 -10.184  1.00  0.00           C  
ATOM    881  HB2 ARG A  60      -5.173  -2.862 -10.840  1.00  0.00           H  
ATOM    882  HB3 ARG A  60      -3.820  -4.073 -10.702  1.00  0.00           H  
ATOM    883  CG  ARG A  60      -5.275  -4.235  -9.113  1.00  0.00           C  
ATOM    884  HG2 ARG A  60      -4.551  -4.802  -8.527  1.00  0.00           H  
ATOM    885  HG3 ARG A  60      -5.858  -3.518  -8.536  1.00  0.00           H  
ATOM    886  CD  ARG A  60      -6.252  -5.252  -9.585  1.00  0.00           C  
ATOM    887  HD2 ARG A  60      -7.167  -4.784  -9.948  1.00  0.00           H  
ATOM    888  HD3 ARG A  60      -5.773  -5.863 -10.350  1.00  0.00           H  
ATOM    889  NE  ARG A  60      -6.506  -6.127  -8.471  1.00  0.00           N  
ATOM    890  HE  ARG A  60      -5.688  -6.561  -8.070  1.00  0.00           H  
ATOM    891  CZ  ARG A  60      -7.651  -6.618  -7.991  1.00  0.00           C  
ATOM    892  NH1 ARG A  60      -8.852  -6.347  -8.450  1.00  0.00           N  
ATOM    893 HH11 ARG A  60      -9.012  -5.913  -9.348  1.00  0.00           H  
ATOM    894 HH12 ARG A  60      -9.613  -6.788  -7.953  1.00  0.00           H  
ATOM    895  NH2 ARG A  60      -7.686  -7.274  -6.869  1.00  0.00           N  
ATOM    896 HH21 ARG A  60      -6.792  -7.468  -6.442  1.00  0.00           H  
ATOM    897 HH22 ARG A  60      -8.548  -7.576  -6.438  1.00  0.00           H  
ATOM    898  C   ARG A  60      -2.437  -2.683  -8.713  1.00  0.00           C  
ATOM    899  O   ARG A  60      -1.366  -2.586  -9.251  1.00  0.00           O  
ATOM    900  N   THR A  61      -2.519  -3.123  -7.435  1.00  0.00           N  
ATOM    901  H   THR A  61      -3.449  -3.294  -7.082  1.00  0.00           H  
ATOM    902  CA  THR A  61      -1.470  -3.700  -6.682  1.00  0.00           C  
ATOM    903  HA  THR A  61      -0.552  -3.138  -6.855  1.00  0.00           H  
ATOM    904  CB  THR A  61      -1.794  -3.790  -5.179  1.00  0.00           C  
ATOM    905  HB  THR A  61      -1.088  -4.433  -4.654  1.00  0.00           H  
ATOM    906  CG2 THR A  61      -1.589  -2.404  -4.557  1.00  0.00           C  
ATOM    907 HG21 THR A  61      -1.797  -1.617  -5.281  1.00  0.00           H  
ATOM    908 HG22 THR A  61      -2.271  -2.315  -3.712  1.00  0.00           H  
ATOM    909 HG23 THR A  61      -0.654  -2.232  -4.024  1.00  0.00           H  
ATOM    910  OG1 THR A  61      -3.068  -4.350  -5.045  1.00  0.00           O  
ATOM    911  HG1 THR A  61      -3.505  -3.915  -4.309  1.00  0.00           H  
ATOM    912  C   THR A  61      -1.110  -5.032  -7.334  1.00  0.00           C  
ATOM    913  O   THR A  61      -1.997  -5.717  -7.836  1.00  0.00           O  
ATOM    914  N   CYS A  62       0.179  -5.402  -7.264  1.00  0.00           N  
ATOM    915  H   CYS A  62       0.826  -4.779  -6.802  1.00  0.00           H  
ATOM    916  CA  CYS A  62       0.601  -6.749  -7.555  1.00  0.00           C  
ATOM    917  HA  CYS A  62      -0.212  -7.333  -7.123  1.00  0.00           H  
ATOM    918  CB  CYS A  62       0.808  -6.979  -9.002  1.00  0.00           C  
ATOM    919  HB2 CYS A  62      -0.080  -6.823  -9.615  1.00  0.00           H  
ATOM    920  HB3 CYS A  62       1.672  -6.398  -9.328  1.00  0.00           H  
ATOM    921  SG  CYS A  62       1.011  -8.781  -9.257  1.00  0.00           S  
ATOM    922  HG  CYS A  62      -0.292  -9.049  -9.384  1.00  0.00           H  
ATOM    923  C   CYS A  62       1.828  -7.104  -6.731  1.00  0.00           C  
ATOM    924  O   CYS A  62       2.911  -6.598  -6.992  1.00  0.00           O  
ATOM    925  N   ASP A  63       1.792  -8.155  -5.826  1.00  0.00           N  
ATOM    926  H   ASP A  63       0.904  -8.624  -5.719  1.00  0.00           H  
ATOM    927  CA  ASP A  63       2.996  -8.842  -5.363  1.00  0.00           C  
ATOM    928  HA  ASP A  63       3.824  -8.134  -5.411  1.00  0.00           H  
ATOM    929  CB  ASP A  63       2.710  -9.336  -3.944  1.00  0.00           C  
ATOM    930  HB2 ASP A  63       2.562  -8.404  -3.399  1.00  0.00           H  
ATOM    931  HB3 ASP A  63       1.785  -9.908  -3.876  1.00  0.00           H  
ATOM    932  CG  ASP A  63       3.910 -10.009  -3.254  1.00  0.00           C  
ATOM    933  OD1 ASP A  63       4.900 -10.366  -3.948  1.00  0.00           O  
ATOM    934  OD2 ASP A  63       3.924 -10.148  -2.047  1.00  0.00           O  
ATOM    935  C   ASP A  63       3.365  -9.995  -6.341  1.00  0.00           C  
ATOM    936  O   ASP A  63       2.505 -10.862  -6.542  1.00  0.00           O  
ATOM    937  N   VAL A  64       4.538  -9.977  -6.995  1.00  0.00           N  
ATOM    938  H   VAL A  64       5.240  -9.291  -6.760  1.00  0.00           H  
ATOM    939  CA  VAL A  64       4.903 -11.084  -7.902  1.00  0.00           C  
ATOM    940  HA  VAL A  64       4.095 -11.203  -8.624  1.00  0.00           H  
ATOM    941  CB  VAL A  64       6.295 -10.883  -8.606  1.00  0.00           C  
ATOM    942  HB  VAL A  64       6.562 -11.728  -9.241  1.00  0.00           H  
ATOM    943  CG1 VAL A  64       6.083  -9.550  -9.450  1.00  0.00           C  
ATOM    944 HG11 VAL A  64       5.791  -8.740  -8.782  1.00  0.00           H  
ATOM    945 HG12 VAL A  64       6.968  -9.189  -9.974  1.00  0.00           H  
ATOM    946 HG13 VAL A  64       5.351  -9.787 -10.223  1.00  0.00           H  
ATOM    947  CG2 VAL A  64       7.451 -10.682  -7.682  1.00  0.00           C  
ATOM    948 HG21 VAL A  64       7.413 -11.587  -7.077  1.00  0.00           H  
ATOM    949 HG22 VAL A  64       8.375 -10.829  -8.242  1.00  0.00           H  
ATOM    950 HG23 VAL A  64       7.328  -9.738  -7.152  1.00  0.00           H  
ATOM    951  C   VAL A  64       4.878 -12.457  -7.231  1.00  0.00           C  
ATOM    952  O   VAL A  64       5.177 -13.411  -7.961  1.00  0.00           O  
ATOM    953  N   ARG A  65       4.699 -12.567  -5.949  1.00  0.00           N  
ATOM    954  H   ARG A  65       4.388 -11.854  -5.305  1.00  0.00           H  
ATOM    955  CA  ARG A  65       4.905 -13.814  -5.223  1.00  0.00           C  
ATOM    956  HA  ARG A  65       5.649 -14.368  -5.796  1.00  0.00           H  
ATOM    957  CB  ARG A  65       5.646 -13.596  -3.854  1.00  0.00           C  
ATOM    958  HB2 ARG A  65       4.975 -12.950  -3.289  1.00  0.00           H  
ATOM    959  HB3 ARG A  65       5.680 -14.564  -3.355  1.00  0.00           H  
ATOM    960  CG  ARG A  65       7.039 -12.978  -4.137  1.00  0.00           C  
ATOM    961  HG2 ARG A  65       7.622 -13.524  -4.879  1.00  0.00           H  
ATOM    962  HG3 ARG A  65       6.891 -11.996  -4.590  1.00  0.00           H  
ATOM    963  CD  ARG A  65       7.706 -12.675  -2.821  1.00  0.00           C  
ATOM    964  HD2 ARG A  65       7.767 -13.604  -2.256  1.00  0.00           H  
ATOM    965  HD3 ARG A  65       8.713 -12.332  -3.058  1.00  0.00           H  
ATOM    966  NE  ARG A  65       6.931 -11.561  -2.140  1.00  0.00           N  
ATOM    967  HE  ARG A  65       6.157 -11.126  -2.623  1.00  0.00           H  
ATOM    968  CZ  ARG A  65       7.068 -11.289  -0.883  1.00  0.00           C  
ATOM    969  NH1 ARG A  65       7.973 -11.863  -0.095  1.00  0.00           N  
ATOM    970 HH11 ARG A  65       8.602 -12.541  -0.502  1.00  0.00           H  
ATOM    971 HH12 ARG A  65       7.910 -11.625   0.883  1.00  0.00           H  
ATOM    972  NH2 ARG A  65       6.314 -10.329  -0.402  1.00  0.00           N  
ATOM    973 HH21 ARG A  65       5.471 -10.213  -0.944  1.00  0.00           H  
ATOM    974 HH22 ARG A  65       6.215 -10.317   0.603  1.00  0.00           H  
ATOM    975  C   ARG A  65       3.639 -14.666  -5.088  1.00  0.00           C  
ATOM    976  O   ARG A  65       3.620 -15.672  -4.449  1.00  0.00           O  
ATOM    977  N   SER A  66       2.588 -14.137  -5.671  1.00  0.00           N  
ATOM    978  H   SER A  66       2.687 -13.264  -6.168  1.00  0.00           H  
ATOM    979  CA  SER A  66       1.179 -14.630  -5.446  1.00  0.00           C  
ATOM    980  HA  SER A  66       1.300 -15.636  -5.041  1.00  0.00           H  
ATOM    981  CB  SER A  66       0.460 -13.856  -4.330  1.00  0.00           C  
ATOM    982  HB2 SER A  66       1.160 -13.821  -3.495  1.00  0.00           H  
ATOM    983  HB3 SER A  66       0.194 -12.861  -4.688  1.00  0.00           H  
ATOM    984  OG  SER A  66      -0.687 -14.547  -3.946  1.00  0.00           O  
ATOM    985  HG  SER A  66      -1.241 -13.872  -3.547  1.00  0.00           H  
ATOM    986  C   SER A  66       0.299 -14.710  -6.691  1.00  0.00           C  
ATOM    987  O   SER A  66      -0.161 -13.661  -7.155  1.00  0.00           O  
ATOM    988  N   VAL A  67      -0.019 -15.976  -7.150  1.00  0.00           N  
ATOM    989  H   VAL A  67       0.387 -16.721  -6.601  1.00  0.00           H  
ATOM    990  CA  VAL A  67      -0.758 -16.197  -8.405  1.00  0.00           C  
ATOM    991  HA  VAL A  67      -0.154 -15.691  -9.156  1.00  0.00           H  
ATOM    992  CB  VAL A  67      -0.774 -17.685  -8.774  1.00  0.00           C  
ATOM    993  HB  VAL A  67      -1.205 -18.203  -7.918  1.00  0.00           H  
ATOM    994  CG1 VAL A  67      -1.698 -17.954 -10.016  1.00  0.00           C  
ATOM    995 HG11 VAL A  67      -2.752 -17.955  -9.738  1.00  0.00           H  
ATOM    996 HG12 VAL A  67      -1.568 -17.162 -10.753  1.00  0.00           H  
ATOM    997 HG13 VAL A  67      -1.705 -18.995 -10.341  1.00  0.00           H  
ATOM    998  CG2 VAL A  67       0.540 -18.398  -8.882  1.00  0.00           C  
ATOM    999 HG21 VAL A  67       1.188 -18.017  -9.671  1.00  0.00           H  
ATOM   1000 HG22 VAL A  67       1.092 -18.319  -7.945  1.00  0.00           H  
ATOM   1001 HG23 VAL A  67       0.374 -19.442  -9.146  1.00  0.00           H  
ATOM   1002  C   VAL A  67      -2.161 -15.516  -8.437  1.00  0.00           C  
ATOM   1003  O   VAL A  67      -2.446 -14.898  -9.450  1.00  0.00           O  
ATOM   1004  N   PRO A  68      -3.005 -15.555  -7.331  1.00  0.00           N  
ATOM   1005  CD  PRO A  68      -2.962 -16.392  -6.188  1.00  0.00           C  
ATOM   1006  HD2 PRO A  68      -2.365 -15.893  -5.423  1.00  0.00           H  
ATOM   1007  HD3 PRO A  68      -2.495 -17.359  -6.374  1.00  0.00           H  
ATOM   1008  CG  PRO A  68      -4.423 -16.544  -5.803  1.00  0.00           C  
ATOM   1009  HG2 PRO A  68      -4.486 -16.905  -4.776  1.00  0.00           H  
ATOM   1010  HG3 PRO A  68      -4.991 -17.218  -6.445  1.00  0.00           H  
ATOM   1011  CB  PRO A  68      -4.927 -15.101  -6.048  1.00  0.00           C  
ATOM   1012  HB2 PRO A  68      -4.676 -14.437  -5.222  1.00  0.00           H  
ATOM   1013  HB3 PRO A  68      -6.006 -15.016  -6.186  1.00  0.00           H  
ATOM   1014  CA  PRO A  68      -4.251 -14.729  -7.311  1.00  0.00           C  
ATOM   1015  HA  PRO A  68      -4.896 -15.117  -8.099  1.00  0.00           H  
ATOM   1016  C   PRO A  68      -4.031 -13.198  -7.409  1.00  0.00           C  
ATOM   1017  O   PRO A  68      -4.820 -12.412  -7.985  1.00  0.00           O  
ATOM   1018  N   GLU A  69      -2.923 -12.666  -6.939  1.00  0.00           N  
ATOM   1019  H   GLU A  69      -2.233 -13.274  -6.521  1.00  0.00           H  
ATOM   1020  CA  GLU A  69      -2.501 -11.264  -7.177  1.00  0.00           C  
ATOM   1021  HA  GLU A  69      -3.373 -10.619  -7.066  1.00  0.00           H  
ATOM   1022  CB  GLU A  69      -1.311 -10.801  -6.154  1.00  0.00           C  
ATOM   1023  HB2 GLU A  69      -0.370 -11.302  -6.380  1.00  0.00           H  
ATOM   1024  HB3 GLU A  69      -1.336  -9.713  -6.088  1.00  0.00           H  
ATOM   1025  CG  GLU A  69      -1.696 -11.165  -4.704  1.00  0.00           C  
ATOM   1026  HG2 GLU A  69      -1.860 -12.236  -4.578  1.00  0.00           H  
ATOM   1027  HG3 GLU A  69      -0.918 -10.884  -3.995  1.00  0.00           H  
ATOM   1028  CD  GLU A  69      -2.977 -10.505  -4.199  1.00  0.00           C  
ATOM   1029  OE1 GLU A  69      -3.209  -9.309  -4.319  1.00  0.00           O  
ATOM   1030  OE2 GLU A  69      -3.750 -11.209  -3.497  1.00  0.00           O  
ATOM   1031  C   GLU A  69      -2.142 -11.024  -8.651  1.00  0.00           C  
ATOM   1032  O   GLU A  69      -2.264  -9.924  -9.165  1.00  0.00           O  
ATOM   1033  N   ILE A  70      -1.649 -12.030  -9.353  1.00  0.00           N  
ATOM   1034  H   ILE A  70      -1.510 -12.863  -8.798  1.00  0.00           H  
ATOM   1035  CA  ILE A  70      -1.241 -11.985 -10.779  1.00  0.00           C  
ATOM   1036  HA  ILE A  70      -0.791 -11.019 -11.012  1.00  0.00           H  
ATOM   1037  CB  ILE A  70      -0.161 -13.017 -11.035  1.00  0.00           C  
ATOM   1038  HB  ILE A  70      -0.523 -14.020 -10.812  1.00  0.00           H  
ATOM   1039  CG2 ILE A  70       0.144 -13.109 -12.590  1.00  0.00           C  
ATOM   1040 HG21 ILE A  70       0.500 -12.109 -12.833  1.00  0.00           H  
ATOM   1041 HG22 ILE A  70       0.911 -13.859 -12.787  1.00  0.00           H  
ATOM   1042 HG23 ILE A  70      -0.728 -13.424 -13.163  1.00  0.00           H  
ATOM   1043  CG1 ILE A  70       1.123 -12.659 -10.317  1.00  0.00           C  
ATOM   1044 HG12 ILE A  70       1.414 -11.691 -10.723  1.00  0.00           H  
ATOM   1045 HG13 ILE A  70       0.931 -12.599  -9.246  1.00  0.00           H  
ATOM   1046  CD1 ILE A  70       2.317 -13.598 -10.296  1.00  0.00           C  
ATOM   1047 HD11 ILE A  70       2.184 -14.443  -9.620  1.00  0.00           H  
ATOM   1048 HD12 ILE A  70       2.782 -13.826 -11.255  1.00  0.00           H  
ATOM   1049 HD13 ILE A  70       3.107 -13.065  -9.766  1.00  0.00           H  
ATOM   1050  C   ILE A  70      -2.416 -12.207 -11.741  1.00  0.00           C  
ATOM   1051  O   ILE A  70      -2.504 -11.476 -12.744  1.00  0.00           O  
ATOM   1052  N   GLU A  71      -3.401 -13.090 -11.346  1.00  0.00           N  
ATOM   1053  H   GLU A  71      -3.228 -13.649 -10.523  1.00  0.00           H  
ATOM   1054  CA  GLU A  71      -4.613 -13.467 -12.037  1.00  0.00           C  
ATOM   1055  HA  GLU A  71      -4.324 -13.954 -12.968  1.00  0.00           H  
ATOM   1056  CB  GLU A  71      -5.345 -14.545 -11.247  1.00  0.00           C  
ATOM   1057  HB2 GLU A  71      -4.574 -15.230 -10.895  1.00  0.00           H  
ATOM   1058  HB3 GLU A  71      -5.923 -14.133 -10.420  1.00  0.00           H  
ATOM   1059  CG  GLU A  71      -6.224 -15.285 -12.178  1.00  0.00           C  
ATOM   1060  HG2 GLU A  71      -6.960 -14.592 -12.585  1.00  0.00           H  
ATOM   1061  HG3 GLU A  71      -5.630 -15.607 -13.033  1.00  0.00           H  
ATOM   1062  CD  GLU A  71      -6.742 -16.527 -11.442  1.00  0.00           C  
ATOM   1063  OE1 GLU A  71      -7.732 -16.266 -10.705  1.00  0.00           O  
ATOM   1064  OE2 GLU A  71      -6.414 -17.723 -11.591  1.00  0.00           O  
ATOM   1065  C   GLU A  71      -5.540 -12.210 -12.414  1.00  0.00           C  
ATOM   1066  O   GLU A  71      -5.693 -11.884 -13.621  1.00  0.00           O  
ATOM   1067  N   ALA A  72      -6.042 -11.483 -11.371  1.00  0.00           N  
ATOM   1068  H   ALA A  72      -5.737 -11.772 -10.452  1.00  0.00           H  
ATOM   1069  CA  ALA A  72      -6.817 -10.268 -11.431  1.00  0.00           C  
ATOM   1070  HA  ALA A  72      -7.630 -10.381 -12.148  1.00  0.00           H  
ATOM   1071  CB  ALA A  72      -7.435 -10.190 -10.072  1.00  0.00           C  
ATOM   1072  HB1 ALA A  72      -6.609  -9.894  -9.424  1.00  0.00           H  
ATOM   1073  HB2 ALA A  72      -8.165  -9.387  -9.966  1.00  0.00           H  
ATOM   1074  HB3 ALA A  72      -7.838 -11.128  -9.690  1.00  0.00           H  
ATOM   1075  C   ALA A  72      -6.021  -9.113 -11.916  1.00  0.00           C  
ATOM   1076  O   ALA A  72      -6.527  -8.131 -12.371  1.00  0.00           O  
ATOM   1077  N   LEU A  73      -4.700  -9.169 -11.861  1.00  0.00           N  
ATOM   1078  H   LEU A  73      -4.323 -10.019 -11.467  1.00  0.00           H  
ATOM   1079  CA  LEU A  73      -3.858  -8.146 -12.505  1.00  0.00           C  
ATOM   1080  HA  LEU A  73      -4.175  -7.152 -12.193  1.00  0.00           H  
ATOM   1081  CB  LEU A  73      -2.373  -8.157 -12.088  1.00  0.00           C  
ATOM   1082  HB2 LEU A  73      -2.330  -7.972 -11.015  1.00  0.00           H  
ATOM   1083  HB3 LEU A  73      -2.015  -9.185 -12.147  1.00  0.00           H  
ATOM   1084  CG  LEU A  73      -1.469  -7.112 -12.898  1.00  0.00           C  
ATOM   1085  HG  LEU A  73      -1.731  -7.167 -13.955  1.00  0.00           H  
ATOM   1086  CD1 LEU A  73      -1.810  -5.682 -12.348  1.00  0.00           C  
ATOM   1087 HD11 LEU A  73      -2.881  -5.524 -12.472  1.00  0.00           H  
ATOM   1088 HD12 LEU A  73      -1.416  -5.531 -11.342  1.00  0.00           H  
ATOM   1089 HD13 LEU A  73      -1.262  -5.005 -13.002  1.00  0.00           H  
ATOM   1090  CD2 LEU A  73      -0.023  -7.508 -12.649  1.00  0.00           C  
ATOM   1091 HD21 LEU A  73       0.101  -8.510 -13.059  1.00  0.00           H  
ATOM   1092 HD22 LEU A  73       0.643  -6.789 -13.127  1.00  0.00           H  
ATOM   1093 HD23 LEU A  73       0.222  -7.602 -11.591  1.00  0.00           H  
ATOM   1094  C   LEU A  73      -3.967  -8.247 -14.013  1.00  0.00           C  
ATOM   1095  O   LEU A  73      -4.057  -7.232 -14.755  1.00  0.00           O  
ATOM   1096  N   VAL A  74      -3.997  -9.474 -14.519  1.00  0.00           N  
ATOM   1097  H   VAL A  74      -3.715 -10.281 -13.981  1.00  0.00           H  
ATOM   1098  CA  VAL A  74      -4.031  -9.730 -15.977  1.00  0.00           C  
ATOM   1099  HA  VAL A  74      -3.415  -9.029 -16.540  1.00  0.00           H  
ATOM   1100  CB  VAL A  74      -3.607 -11.223 -16.266  1.00  0.00           C  
ATOM   1101  HB  VAL A  74      -4.067 -11.808 -15.469  1.00  0.00           H  
ATOM   1102  CG1 VAL A  74      -3.935 -11.750 -17.695  1.00  0.00           C  
ATOM   1103 HG11 VAL A  74      -3.695 -10.960 -18.408  1.00  0.00           H  
ATOM   1104 HG12 VAL A  74      -3.448 -12.713 -17.847  1.00  0.00           H  
ATOM   1105 HG13 VAL A  74      -5.001 -11.971 -17.643  1.00  0.00           H  
ATOM   1106  CG2 VAL A  74      -2.034 -11.153 -16.192  1.00  0.00           C  
ATOM   1107 HG21 VAL A  74      -1.762 -11.151 -15.136  1.00  0.00           H  
ATOM   1108 HG22 VAL A  74      -1.607 -12.066 -16.607  1.00  0.00           H  
ATOM   1109 HG23 VAL A  74      -1.767 -10.292 -16.806  1.00  0.00           H  
ATOM   1110  C   VAL A  74      -5.428  -9.453 -16.500  1.00  0.00           C  
ATOM   1111  O   VAL A  74      -5.500  -8.782 -17.525  1.00  0.00           O  
ATOM   1112  N   ALA A  75      -6.470  -9.828 -15.777  1.00  0.00           N  
ATOM   1113  H   ALA A  75      -6.382 -10.393 -14.944  1.00  0.00           H  
ATOM   1114  CA  ALA A  75      -7.884  -9.526 -16.066  1.00  0.00           C  
ATOM   1115  HA  ALA A  75      -8.012  -9.887 -17.086  1.00  0.00           H  
ATOM   1116  CB  ALA A  75      -8.636 -10.346 -15.079  1.00  0.00           C  
ATOM   1117  HB1 ALA A  75      -9.691 -10.209 -15.310  1.00  0.00           H  
ATOM   1118  HB2 ALA A  75      -8.550 -11.431 -15.130  1.00  0.00           H  
ATOM   1119  HB3 ALA A  75      -8.482  -9.977 -14.065  1.00  0.00           H  
ATOM   1120  C   ALA A  75      -8.171  -8.021 -15.987  1.00  0.00           C  
ATOM   1121  O   ALA A  75      -9.085  -7.596 -16.703  1.00  0.00           O  
ATOM   1122  N   ALA A  76      -7.447  -7.262 -15.136  1.00  0.00           N  
ATOM   1123  H   ALA A  76      -6.728  -7.673 -14.559  1.00  0.00           H  
ATOM   1124  CA  ALA A  76      -7.697  -5.827 -14.988  1.00  0.00           C  
ATOM   1125  HA  ALA A  76      -8.774  -5.661 -14.986  1.00  0.00           H  
ATOM   1126  CB  ALA A  76      -7.082  -5.201 -13.720  1.00  0.00           C  
ATOM   1127  HB1 ALA A  76      -7.537  -5.564 -12.798  1.00  0.00           H  
ATOM   1128  HB2 ALA A  76      -6.002  -5.322 -13.803  1.00  0.00           H  
ATOM   1129  HB3 ALA A  76      -7.187  -4.119 -13.784  1.00  0.00           H  
ATOM   1130  C   ALA A  76      -7.169  -5.047 -16.248  1.00  0.00           C  
ATOM   1131  O   ALA A  76      -7.868  -4.326 -16.939  1.00  0.00           O  
ATOM   1132  N   VAL A  77      -5.879  -5.260 -16.658  1.00  0.00           N  
ATOM   1133  H   VAL A  77      -5.297  -5.742 -15.987  1.00  0.00           H  
ATOM   1134  CA  VAL A  77      -5.244  -4.629 -17.863  1.00  0.00           C  
ATOM   1135  HA  VAL A  77      -5.437  -3.563 -17.744  1.00  0.00           H  
ATOM   1136  CB  VAL A  77      -3.699  -4.736 -18.019  1.00  0.00           C  
ATOM   1137  HB  VAL A  77      -3.188  -4.233 -17.198  1.00  0.00           H  
ATOM   1138  CG1 VAL A  77      -3.348  -6.267 -18.233  1.00  0.00           C  
ATOM   1139 HG11 VAL A  77      -3.814  -6.668 -19.133  1.00  0.00           H  
ATOM   1140 HG12 VAL A  77      -2.261  -6.323 -18.292  1.00  0.00           H  
ATOM   1141 HG13 VAL A  77      -3.641  -6.890 -17.389  1.00  0.00           H  
ATOM   1142  CG2 VAL A  77      -3.186  -4.057 -19.358  1.00  0.00           C  
ATOM   1143 HG21 VAL A  77      -2.109  -4.229 -19.335  1.00  0.00           H  
ATOM   1144 HG22 VAL A  77      -3.602  -4.516 -20.255  1.00  0.00           H  
ATOM   1145 HG23 VAL A  77      -3.436  -3.004 -19.222  1.00  0.00           H  
ATOM   1146  C   VAL A  77      -6.017  -4.969 -19.138  1.00  0.00           C  
ATOM   1147  O   VAL A  77      -6.267  -4.102 -20.005  1.00  0.00           O  
ATOM   1148  N   VAL A  78      -6.575  -6.221 -19.310  1.00  0.00           N  
ATOM   1149  H   VAL A  78      -6.349  -7.045 -18.771  1.00  0.00           H  
ATOM   1150  CA  VAL A  78      -7.325  -6.523 -20.559  1.00  0.00           C  
ATOM   1151  HA  VAL A  78      -6.669  -6.017 -21.266  1.00  0.00           H  
ATOM   1152  CB  VAL A  78      -7.523  -7.976 -20.939  1.00  0.00           C  
ATOM   1153  HB  VAL A  78      -7.958  -8.036 -21.937  1.00  0.00           H  
ATOM   1154  CG1 VAL A  78      -6.187  -8.619 -21.268  1.00  0.00           C  
ATOM   1155 HG11 VAL A  78      -6.427  -9.553 -21.776  1.00  0.00           H  
ATOM   1156 HG12 VAL A  78      -5.721  -7.919 -21.961  1.00  0.00           H  
ATOM   1157 HG13 VAL A  78      -5.619  -8.785 -20.352  1.00  0.00           H  
ATOM   1158  CG2 VAL A  78      -8.184  -8.829 -19.792  1.00  0.00           C  
ATOM   1159 HG21 VAL A  78      -9.153  -8.416 -19.511  1.00  0.00           H  
ATOM   1160 HG22 VAL A  78      -8.257  -9.879 -20.075  1.00  0.00           H  
ATOM   1161 HG23 VAL A  78      -7.556  -8.883 -18.902  1.00  0.00           H  
ATOM   1162  C   VAL A  78      -8.647  -5.756 -20.618  1.00  0.00           C  
ATOM   1163  O   VAL A  78      -9.012  -5.302 -21.686  1.00  0.00           O  
ATOM   1164  N   GLU A  79      -9.346  -5.609 -19.506  1.00  0.00           N  
ATOM   1165  H   GLU A  79      -8.947  -5.947 -18.642  1.00  0.00           H  
ATOM   1166  CA  GLU A  79     -10.558  -4.865 -19.348  1.00  0.00           C  
ATOM   1167  HA  GLU A  79     -11.157  -5.301 -20.148  1.00  0.00           H  
ATOM   1168  CB  GLU A  79     -11.275  -5.149 -18.010  1.00  0.00           C  
ATOM   1169  HB2 GLU A  79     -11.119  -6.188 -17.718  1.00  0.00           H  
ATOM   1170  HB3 GLU A  79     -10.775  -4.441 -17.348  1.00  0.00           H  
ATOM   1171  CG  GLU A  79     -12.793  -4.886 -18.082  1.00  0.00           C  
ATOM   1172  HG2 GLU A  79     -13.228  -4.750 -17.092  1.00  0.00           H  
ATOM   1173  HG3 GLU A  79     -12.849  -3.987 -18.694  1.00  0.00           H  
ATOM   1174  CD  GLU A  79     -13.564  -6.013 -18.680  1.00  0.00           C  
ATOM   1175  OE1 GLU A  79     -13.089  -6.790 -19.536  1.00  0.00           O  
ATOM   1176  OE2 GLU A  79     -14.696  -6.258 -18.242  1.00  0.00           O  
ATOM   1177  C   GLU A  79     -10.353  -3.360 -19.747  1.00  0.00           C  
ATOM   1178  O   GLU A  79     -11.186  -2.779 -20.456  1.00  0.00           O  
ATOM   1179  N   ARG A  80      -9.169  -2.862 -19.207  1.00  0.00           N  
ATOM   1180  H   ARG A  80      -8.620  -3.443 -18.589  1.00  0.00           H  
ATOM   1181  CA  ARG A  80      -8.889  -1.412 -19.179  1.00  0.00           C  
ATOM   1182  HA  ARG A  80      -9.797  -0.854 -18.951  1.00  0.00           H  
ATOM   1183  CB  ARG A  80      -7.956  -1.077 -18.003  1.00  0.00           C  
ATOM   1184  HB2 ARG A  80      -8.453  -1.378 -17.081  1.00  0.00           H  
ATOM   1185  HB3 ARG A  80      -6.975  -1.512 -18.190  1.00  0.00           H  
ATOM   1186  CG  ARG A  80      -7.535   0.368 -18.017  1.00  0.00           C  
ATOM   1187  HG2 ARG A  80      -6.745   0.590 -17.301  1.00  0.00           H  
ATOM   1188  HG3 ARG A  80      -7.142   0.592 -19.008  1.00  0.00           H  
ATOM   1189  CD  ARG A  80      -8.715   1.255 -17.623  1.00  0.00           C  
ATOM   1190  HD2 ARG A  80      -9.590   1.169 -18.265  1.00  0.00           H  
ATOM   1191  HD3 ARG A  80      -9.134   0.900 -16.681  1.00  0.00           H  
ATOM   1192  NE  ARG A  80      -8.276   2.586 -17.346  1.00  0.00           N  
ATOM   1193  HE  ARG A  80      -7.856   2.763 -16.445  1.00  0.00           H  
ATOM   1194  CZ  ARG A  80      -8.152   3.602 -18.166  1.00  0.00           C  
ATOM   1195  NH1 ARG A  80      -8.398   3.537 -19.439  1.00  0.00           N  
ATOM   1196 HH11 ARG A  80      -8.722   2.654 -19.808  1.00  0.00           H  
ATOM   1197 HH12 ARG A  80      -8.122   4.366 -19.945  1.00  0.00           H  
ATOM   1198  NH2 ARG A  80      -7.817   4.705 -17.596  1.00  0.00           N  
ATOM   1199 HH21 ARG A  80      -7.575   4.805 -16.622  1.00  0.00           H  
ATOM   1200 HH22 ARG A  80      -7.599   5.492 -18.191  1.00  0.00           H  
ATOM   1201  C   ARG A  80      -8.353  -0.951 -20.564  1.00  0.00           C  
ATOM   1202  O   ARG A  80      -8.640   0.145 -20.989  1.00  0.00           O  
ATOM   1203  N   TYR A  81      -7.591  -1.796 -21.274  1.00  0.00           N  
ATOM   1204  H   TYR A  81      -7.203  -2.593 -20.789  1.00  0.00           H  
ATOM   1205  CA  TYR A  81      -6.987  -1.314 -22.545  1.00  0.00           C  
ATOM   1206  HA  TYR A  81      -7.491  -0.407 -22.878  1.00  0.00           H  
ATOM   1207  CB  TYR A  81      -5.557  -0.922 -22.321  1.00  0.00           C  
ATOM   1208  HB2 TYR A  81      -4.931  -1.763 -22.024  1.00  0.00           H  
ATOM   1209  HB3 TYR A  81      -5.254  -0.544 -23.297  1.00  0.00           H  
ATOM   1210  CG  TYR A  81      -5.268   0.223 -21.430  1.00  0.00           C  
ATOM   1211  CD1 TYR A  81      -5.800   1.485 -21.672  1.00  0.00           C  
ATOM   1212  HD1 TYR A  81      -6.292   1.718 -22.604  1.00  0.00           H  
ATOM   1213  CE1 TYR A  81      -5.452   2.571 -20.896  1.00  0.00           C  
ATOM   1214  HE1 TYR A  81      -5.734   3.588 -21.125  1.00  0.00           H  
ATOM   1215  CZ  TYR A  81      -4.699   2.365 -19.703  1.00  0.00           C  
ATOM   1216  OH  TYR A  81      -4.471   3.387 -18.866  1.00  0.00           O  
ATOM   1217  HH  TYR A  81      -4.790   4.205 -19.253  1.00  0.00           H  
ATOM   1218  CE2 TYR A  81      -4.223   1.084 -19.398  1.00  0.00           C  
ATOM   1219  HE2 TYR A  81      -3.604   0.741 -18.581  1.00  0.00           H  
ATOM   1220  CD2 TYR A  81      -4.493  -0.019 -20.299  1.00  0.00           C  
ATOM   1221  HD2 TYR A  81      -3.994  -0.969 -20.180  1.00  0.00           H  
ATOM   1222  C   TYR A  81      -7.042  -2.188 -23.766  1.00  0.00           C  
ATOM   1223  O   TYR A  81      -6.893  -1.816 -24.927  1.00  0.00           O  
ATOM   1224  N   GLY A  82      -7.384  -3.460 -23.542  1.00  0.00           N  
ATOM   1225  H   GLY A  82      -7.500  -3.749 -22.581  1.00  0.00           H  
ATOM   1226  CA  GLY A  82      -7.441  -4.600 -24.498  1.00  0.00           C  
ATOM   1227  HA2 GLY A  82      -8.297  -5.245 -24.301  1.00  0.00           H  
ATOM   1228  HA3 GLY A  82      -7.363  -4.130 -25.479  1.00  0.00           H  
ATOM   1229  C   GLY A  82      -6.175  -5.494 -24.356  1.00  0.00           C  
ATOM   1230  O   GLY A  82      -5.353  -5.375 -23.410  1.00  0.00           O  
ATOM   1231  N   PRO A  83      -5.944  -6.409 -25.352  1.00  0.00           N  
ATOM   1232  CD  PRO A  83      -6.833  -6.670 -26.398  1.00  0.00           C  
ATOM   1233  HD2 PRO A  83      -7.005  -5.769 -26.987  1.00  0.00           H  
ATOM   1234  HD3 PRO A  83      -7.726  -7.118 -25.962  1.00  0.00           H  
ATOM   1235  CG  PRO A  83      -6.072  -7.777 -27.216  1.00  0.00           C  
ATOM   1236  HG2 PRO A  83      -5.430  -7.345 -27.983  1.00  0.00           H  
ATOM   1237  HG3 PRO A  83      -6.679  -8.543 -27.699  1.00  0.00           H  
ATOM   1238  CB  PRO A  83      -5.180  -8.474 -26.227  1.00  0.00           C  
ATOM   1239  HB2 PRO A  83      -4.289  -8.960 -26.625  1.00  0.00           H  
ATOM   1240  HB3 PRO A  83      -5.800  -9.084 -25.570  1.00  0.00           H  
ATOM   1241  CA  PRO A  83      -4.876  -7.409 -25.231  1.00  0.00           C  
ATOM   1242  HA  PRO A  83      -5.041  -7.798 -24.227  1.00  0.00           H  
ATOM   1243  C   PRO A  83      -3.433  -6.910 -25.291  1.00  0.00           C  
ATOM   1244  O   PRO A  83      -3.111  -6.235 -26.286  1.00  0.00           O  
ATOM   1245  N   VAL A  84      -2.535  -7.374 -24.387  1.00  0.00           N  
ATOM   1246  H   VAL A  84      -2.753  -8.229 -23.896  1.00  0.00           H  
ATOM   1247  CA  VAL A  84      -1.246  -6.679 -24.159  1.00  0.00           C  
ATOM   1248  HA  VAL A  84      -1.396  -5.617 -24.357  1.00  0.00           H  
ATOM   1249  CB  VAL A  84      -0.762  -6.755 -22.710  1.00  0.00           C  
ATOM   1250  HB  VAL A  84      -0.296  -5.781 -22.563  1.00  0.00           H  
ATOM   1251  CG1 VAL A  84      -1.820  -6.821 -21.642  1.00  0.00           C  
ATOM   1252 HG11 VAL A  84      -2.529  -6.047 -21.932  1.00  0.00           H  
ATOM   1253 HG12 VAL A  84      -2.322  -7.788 -21.689  1.00  0.00           H  
ATOM   1254 HG13 VAL A  84      -1.363  -6.601 -20.678  1.00  0.00           H  
ATOM   1255  CG2 VAL A  84       0.296  -7.753 -22.305  1.00  0.00           C  
ATOM   1256 HG21 VAL A  84       0.603  -7.645 -21.264  1.00  0.00           H  
ATOM   1257 HG22 VAL A  84      -0.107  -8.761 -22.390  1.00  0.00           H  
ATOM   1258 HG23 VAL A  84       1.218  -7.610 -22.866  1.00  0.00           H  
ATOM   1259  C   VAL A  84      -0.118  -7.121 -25.116  1.00  0.00           C  
ATOM   1260  O   VAL A  84       0.182  -8.294 -25.286  1.00  0.00           O  
ATOM   1261  N   ASP A  85       0.395  -6.178 -25.938  1.00  0.00           N  
ATOM   1262  H   ASP A  85       0.262  -5.189 -25.782  1.00  0.00           H  
ATOM   1263  CA  ASP A  85       1.450  -6.407 -26.913  1.00  0.00           C  
ATOM   1264  HA  ASP A  85       1.353  -7.321 -27.498  1.00  0.00           H  
ATOM   1265  CB  ASP A  85       1.435  -5.230 -27.872  1.00  0.00           C  
ATOM   1266  HB2 ASP A  85       1.558  -4.334 -27.262  1.00  0.00           H  
ATOM   1267  HB3 ASP A  85       2.239  -5.296 -28.606  1.00  0.00           H  
ATOM   1268  CG  ASP A  85       0.164  -5.015 -28.642  1.00  0.00           C  
ATOM   1269  OD1 ASP A  85       0.051  -5.563 -29.767  1.00  0.00           O  
ATOM   1270  OD2 ASP A  85      -0.711  -4.223 -28.227  1.00  0.00           O  
ATOM   1271  C   ASP A  85       2.809  -6.624 -26.296  1.00  0.00           C  
ATOM   1272  O   ASP A  85       3.589  -7.336 -26.910  1.00  0.00           O  
ATOM   1273  N   VAL A  86       3.021  -6.034 -25.095  1.00  0.00           N  
ATOM   1274  H   VAL A  86       2.182  -5.549 -24.815  1.00  0.00           H  
ATOM   1275  CA  VAL A  86       4.288  -5.920 -24.302  1.00  0.00           C  
ATOM   1276  HA  VAL A  86       4.995  -6.664 -24.666  1.00  0.00           H  
ATOM   1277  CB  VAL A  86       4.984  -4.531 -24.527  1.00  0.00           C  
ATOM   1278  HB  VAL A  86       4.370  -3.777 -24.032  1.00  0.00           H  
ATOM   1279  CG1 VAL A  86       6.294  -4.411 -23.689  1.00  0.00           C  
ATOM   1280 HG11 VAL A  86       6.699  -3.439 -23.972  1.00  0.00           H  
ATOM   1281 HG12 VAL A  86       6.050  -4.251 -22.639  1.00  0.00           H  
ATOM   1282 HG13 VAL A  86       6.989  -5.245 -23.773  1.00  0.00           H  
ATOM   1283  CG2 VAL A  86       5.219  -4.232 -26.025  1.00  0.00           C  
ATOM   1284 HG21 VAL A  86       5.875  -3.373 -26.157  1.00  0.00           H  
ATOM   1285 HG22 VAL A  86       5.862  -5.028 -26.399  1.00  0.00           H  
ATOM   1286 HG23 VAL A  86       4.296  -4.108 -26.592  1.00  0.00           H  
ATOM   1287  C   VAL A  86       4.042  -6.141 -22.778  1.00  0.00           C  
ATOM   1288  O   VAL A  86       3.149  -5.542 -22.218  1.00  0.00           O  
ATOM   1289  N   LEU A  87       4.972  -6.929 -22.213  1.00  0.00           N  
ATOM   1290  H   LEU A  87       5.636  -7.385 -22.822  1.00  0.00           H  
ATOM   1291  CA  LEU A  87       5.200  -7.171 -20.771  1.00  0.00           C  
ATOM   1292  HA  LEU A  87       4.635  -6.436 -20.198  1.00  0.00           H  
ATOM   1293  CB  LEU A  87       4.723  -8.558 -20.260  1.00  0.00           C  
ATOM   1294  HB2 LEU A  87       3.645  -8.476 -20.124  1.00  0.00           H  
ATOM   1295  HB3 LEU A  87       4.970  -9.286 -21.035  1.00  0.00           H  
ATOM   1296  CG  LEU A  87       5.329  -9.143 -18.991  1.00  0.00           C  
ATOM   1297  HG  LEU A  87       6.414  -9.035 -19.005  1.00  0.00           H  
ATOM   1298  CD1 LEU A  87       4.901  -8.381 -17.691  1.00  0.00           C  
ATOM   1299 HD11 LEU A  87       3.822  -8.381 -17.545  1.00  0.00           H  
ATOM   1300 HD12 LEU A  87       5.460  -8.833 -16.870  1.00  0.00           H  
ATOM   1301 HD13 LEU A  87       5.328  -7.424 -17.988  1.00  0.00           H  
ATOM   1302  CD2 LEU A  87       5.007 -10.607 -18.777  1.00  0.00           C  
ATOM   1303 HD21 LEU A  87       3.995 -10.927 -19.026  1.00  0.00           H  
ATOM   1304 HD22 LEU A  87       5.597 -11.225 -19.453  1.00  0.00           H  
ATOM   1305 HD23 LEU A  87       5.159 -10.878 -17.733  1.00  0.00           H  
ATOM   1306  C   LEU A  87       6.684  -6.843 -20.514  1.00  0.00           C  
ATOM   1307  O   LEU A  87       7.579  -7.488 -21.134  1.00  0.00           O  
ATOM   1308  N   VAL A  88       6.963  -5.958 -19.570  1.00  0.00           N  
ATOM   1309  H   VAL A  88       6.242  -5.502 -19.029  1.00  0.00           H  
ATOM   1310  CA  VAL A  88       8.379  -5.975 -19.061  1.00  0.00           C  
ATOM   1311  HA  VAL A  88       8.962  -6.741 -19.573  1.00  0.00           H  
ATOM   1312  CB  VAL A  88       8.945  -4.574 -19.226  1.00  0.00           C  
ATOM   1313  HB  VAL A  88       8.179  -3.950 -18.766  1.00  0.00           H  
ATOM   1314  CG1 VAL A  88      10.230  -4.287 -18.491  1.00  0.00           C  
ATOM   1315 HG11 VAL A  88      10.374  -3.211 -18.395  1.00  0.00           H  
ATOM   1316 HG12 VAL A  88      10.225  -4.725 -17.493  1.00  0.00           H  
ATOM   1317 HG13 VAL A  88      11.029  -4.787 -19.039  1.00  0.00           H  
ATOM   1318  CG2 VAL A  88       9.079  -4.098 -20.712  1.00  0.00           C  
ATOM   1319 HG21 VAL A  88       9.912  -4.595 -21.210  1.00  0.00           H  
ATOM   1320 HG22 VAL A  88       8.131  -4.104 -21.250  1.00  0.00           H  
ATOM   1321 HG23 VAL A  88       9.372  -3.049 -20.745  1.00  0.00           H  
ATOM   1322  C   VAL A  88       8.341  -6.466 -17.537  1.00  0.00           C  
ATOM   1323  O   VAL A  88       7.671  -5.855 -16.691  1.00  0.00           O  
ATOM   1324  N   ASN A  89       9.066  -7.565 -17.196  1.00  0.00           N  
ATOM   1325  H   ASN A  89       9.483  -8.003 -18.005  1.00  0.00           H  
ATOM   1326  CA  ASN A  89       9.256  -8.130 -15.917  1.00  0.00           C  
ATOM   1327  HA  ASN A  89       8.408  -7.870 -15.285  1.00  0.00           H  
ATOM   1328  CB  ASN A  89       9.518  -9.643 -16.116  1.00  0.00           C  
ATOM   1329  HB2 ASN A  89      10.487  -9.714 -16.612  1.00  0.00           H  
ATOM   1330  HB3 ASN A  89       9.751  -9.920 -15.089  1.00  0.00           H  
ATOM   1331  CG  ASN A  89       8.317 -10.352 -16.660  1.00  0.00           C  
ATOM   1332  OD1 ASN A  89       7.302 -10.382 -16.014  1.00  0.00           O  
ATOM   1333  ND2 ASN A  89       8.377 -10.946 -17.817  1.00  0.00           N  
ATOM   1334 HD21 ASN A  89       9.210 -11.188 -18.336  1.00  0.00           H  
ATOM   1335 HD22 ASN A  89       7.464 -11.326 -18.020  1.00  0.00           H  
ATOM   1336  C   ASN A  89      10.457  -7.449 -15.268  1.00  0.00           C  
ATOM   1337  O   ASN A  89      11.556  -7.864 -15.293  1.00  0.00           O  
ATOM   1338  N   ASN A  90      10.274  -6.255 -14.700  1.00  0.00           N  
ATOM   1339  H   ASN A  90       9.316  -5.939 -14.737  1.00  0.00           H  
ATOM   1340  CA  ASN A  90      11.268  -5.440 -13.979  1.00  0.00           C  
ATOM   1341  HA  ASN A  90      12.255  -5.469 -14.441  1.00  0.00           H  
ATOM   1342  CB  ASN A  90      10.779  -3.985 -14.096  1.00  0.00           C  
ATOM   1343  HB2 ASN A  90      10.847  -3.506 -15.074  1.00  0.00           H  
ATOM   1344  HB3 ASN A  90       9.743  -4.119 -13.782  1.00  0.00           H  
ATOM   1345  CG  ASN A  90      11.407  -3.058 -13.045  1.00  0.00           C  
ATOM   1346  OD1 ASN A  90      12.599  -2.699 -13.022  1.00  0.00           O  
ATOM   1347  ND2 ASN A  90      10.628  -2.636 -12.074  1.00  0.00           N  
ATOM   1348 HD21 ASN A  90      11.036  -2.275 -11.223  1.00  0.00           H  
ATOM   1349 HD22 ASN A  90       9.646  -2.841 -12.189  1.00  0.00           H  
ATOM   1350  C   ASN A  90      11.482  -5.923 -12.500  1.00  0.00           C  
ATOM   1351  O   ASN A  90      12.636  -5.826 -12.081  1.00  0.00           O  
ATOM   1352  N   ALA A  91      10.460  -6.326 -11.778  1.00  0.00           N  
ATOM   1353  H   ALA A  91       9.562  -6.482 -12.213  1.00  0.00           H  
ATOM   1354  CA  ALA A  91      10.523  -6.569 -10.282  1.00  0.00           C  
ATOM   1355  HA  ALA A  91      10.723  -5.619  -9.788  1.00  0.00           H  
ATOM   1356  CB  ALA A  91       9.111  -6.972  -9.771  1.00  0.00           C  
ATOM   1357  HB1 ALA A  91       8.759  -7.710 -10.493  1.00  0.00           H  
ATOM   1358  HB2 ALA A  91       9.233  -7.396  -8.774  1.00  0.00           H  
ATOM   1359  HB3 ALA A  91       8.413  -6.135  -9.791  1.00  0.00           H  
ATOM   1360  C   ALA A  91      11.586  -7.522  -9.939  1.00  0.00           C  
ATOM   1361  O   ALA A  91      11.733  -8.530 -10.587  1.00  0.00           O  
ATOM   1362  N   GLY A  92      12.300  -7.244  -8.843  1.00  0.00           N  
ATOM   1363  H   GLY A  92      12.358  -6.333  -8.409  1.00  0.00           H  
ATOM   1364  CA  GLY A  92      13.302  -8.133  -8.292  1.00  0.00           C  
ATOM   1365  HA2 GLY A  92      12.812  -9.102  -8.192  1.00  0.00           H  
ATOM   1366  HA3 GLY A  92      14.178  -8.246  -8.931  1.00  0.00           H  
ATOM   1367  C   GLY A  92      13.713  -7.697  -6.974  1.00  0.00           C  
ATOM   1368  O   GLY A  92      13.213  -6.581  -6.561  1.00  0.00           O  
ATOM   1369  N   ARG A  93      14.635  -8.391  -6.336  1.00  0.00           N  
ATOM   1370  H   ARG A  93      15.045  -9.136  -6.879  1.00  0.00           H  
ATOM   1371  CA  ARG A  93      15.212  -8.150  -4.999  1.00  0.00           C  
ATOM   1372  HA  ARG A  93      15.391  -7.081  -4.891  1.00  0.00           H  
ATOM   1373  CB  ARG A  93      14.193  -8.623  -4.002  1.00  0.00           C  
ATOM   1374  HB2 ARG A  93      13.253  -8.125  -4.240  1.00  0.00           H  
ATOM   1375  HB3 ARG A  93      13.886  -9.650  -4.207  1.00  0.00           H  
ATOM   1376  CG  ARG A  93      14.420  -8.187  -2.573  1.00  0.00           C  
ATOM   1377  HG2 ARG A  93      15.275  -8.705  -2.138  1.00  0.00           H  
ATOM   1378  HG3 ARG A  93      14.611  -7.115  -2.619  1.00  0.00           H  
ATOM   1379  CD  ARG A  93      13.328  -8.502  -1.602  1.00  0.00           C  
ATOM   1380  HD2 ARG A  93      13.487  -7.869  -0.730  1.00  0.00           H  
ATOM   1381  HD3 ARG A  93      12.397  -8.203  -2.086  1.00  0.00           H  
ATOM   1382  NE  ARG A  93      13.284  -9.903  -1.163  1.00  0.00           N  
ATOM   1383  HE  ARG A  93      12.389 -10.333  -1.349  1.00  0.00           H  
ATOM   1384  CZ  ARG A  93      14.066 -10.494  -0.299  1.00  0.00           C  
ATOM   1385  NH1 ARG A  93      15.245 -10.034   0.166  1.00  0.00           N  
ATOM   1386 HH11 ARG A  93      15.555  -9.260  -0.404  1.00  0.00           H  
ATOM   1387 HH12 ARG A  93      15.859 -10.513   0.810  1.00  0.00           H  
ATOM   1388  NH2 ARG A  93      13.669 -11.601   0.270  1.00  0.00           N  
ATOM   1389 HH21 ARG A  93      12.804 -12.028  -0.031  1.00  0.00           H  
ATOM   1390 HH22 ARG A  93      14.112 -12.015   1.077  1.00  0.00           H  
ATOM   1391  C   ARG A  93      16.506  -8.851  -4.688  1.00  0.00           C  
ATOM   1392  O   ARG A  93      16.596 -10.059  -4.894  1.00  0.00           O  
ATOM   1393  N   PRO A  94      17.488  -8.247  -3.931  1.00  0.00           N  
ATOM   1394  CD  PRO A  94      17.515  -6.864  -3.530  1.00  0.00           C  
ATOM   1395  HD2 PRO A  94      17.091  -6.820  -2.528  1.00  0.00           H  
ATOM   1396  HD3 PRO A  94      16.962  -6.305  -4.285  1.00  0.00           H  
ATOM   1397  CG  PRO A  94      18.961  -6.537  -3.574  1.00  0.00           C  
ATOM   1398  HG2 PRO A  94      19.146  -5.716  -2.880  1.00  0.00           H  
ATOM   1399  HG3 PRO A  94      19.278  -6.220  -4.568  1.00  0.00           H  
ATOM   1400  CB  PRO A  94      19.677  -7.795  -3.176  1.00  0.00           C  
ATOM   1401  HB2 PRO A  94      19.795  -7.753  -2.093  1.00  0.00           H  
ATOM   1402  HB3 PRO A  94      20.621  -7.905  -3.712  1.00  0.00           H  
ATOM   1403  CA  PRO A  94      18.725  -8.980  -3.588  1.00  0.00           C  
ATOM   1404  HA  PRO A  94      19.086  -9.475  -4.490  1.00  0.00           H  
ATOM   1405  C   PRO A  94      18.548  -9.941  -2.361  1.00  0.00           C  
ATOM   1406  O   PRO A  94      17.642  -9.785  -1.561  1.00  0.00           O  
ATOM   1407  N   GLY A  95      19.497 -10.859  -2.163  1.00  0.00           N  
ATOM   1408  H   GLY A  95      20.169 -10.927  -2.914  1.00  0.00           H  
ATOM   1409  CA  GLY A  95      19.674 -11.619  -0.984  1.00  0.00           C  
ATOM   1410  HA2 GLY A  95      19.633 -10.986  -0.096  1.00  0.00           H  
ATOM   1411  HA3 GLY A  95      18.812 -12.268  -0.820  1.00  0.00           H  
ATOM   1412  C   GLY A  95      20.985 -12.393  -1.035  1.00  0.00           C  
ATOM   1413  O   GLY A  95      21.225 -12.909  -2.111  1.00  0.00           O  
ATOM   1414  N   GLY A  96      21.702 -12.497   0.051  1.00  0.00           N  
ATOM   1415  H   GLY A  96      21.403 -12.127   0.942  1.00  0.00           H  
ATOM   1416  CA  GLY A  96      23.018 -13.154   0.094  1.00  0.00           C  
ATOM   1417  HA2 GLY A  96      22.833 -14.183  -0.217  1.00  0.00           H  
ATOM   1418  HA3 GLY A  96      23.705 -12.638  -0.578  1.00  0.00           H  
ATOM   1419  C   GLY A  96      23.610 -13.296   1.545  1.00  0.00           C  
ATOM   1420  O   GLY A  96      22.965 -13.071   2.575  1.00  0.00           O  
ATOM   1421  N   GLY A  97      24.902 -13.574   1.621  1.00  0.00           N  
ATOM   1422  H   GLY A  97      25.394 -13.477   0.744  1.00  0.00           H  
ATOM   1423  CA  GLY A  97      25.696 -13.830   2.815  1.00  0.00           C  
ATOM   1424  HA2 GLY A  97      26.124 -12.920   3.236  1.00  0.00           H  
ATOM   1425  HA3 GLY A  97      25.133 -14.290   3.627  1.00  0.00           H  
ATOM   1426  C   GLY A  97      26.797 -14.809   2.541  1.00  0.00           C  
ATOM   1427  O   GLY A  97      26.881 -15.339   1.447  1.00  0.00           O  
ATOM   1428  N   ALA A  98      27.460 -15.372   3.599  1.00  0.00           N  
ATOM   1429  H   ALA A  98      27.371 -14.968   4.521  1.00  0.00           H  
ATOM   1430  CA  ALA A  98      28.217 -16.671   3.594  1.00  0.00           C  
ATOM   1431  HA  ALA A  98      29.021 -16.551   2.868  1.00  0.00           H  
ATOM   1432  CB  ALA A  98      28.869 -16.868   4.959  1.00  0.00           C  
ATOM   1433  HB1 ALA A  98      29.395 -15.943   5.193  1.00  0.00           H  
ATOM   1434  HB2 ALA A  98      28.073 -17.172   5.640  1.00  0.00           H  
ATOM   1435  HB3 ALA A  98      29.538 -17.729   4.970  1.00  0.00           H  
ATOM   1436  C   ALA A  98      27.273 -17.812   3.211  1.00  0.00           C  
ATOM   1437  O   ALA A  98      26.380 -18.134   3.975  1.00  0.00           O  
ATOM   1438  N   THR A  99      27.466 -18.470   2.062  1.00  0.00           N  
ATOM   1439  H   THR A  99      27.986 -18.046   1.307  1.00  0.00           H  
ATOM   1440  CA  THR A  99      26.508 -19.479   1.603  1.00  0.00           C  
ATOM   1441  HA  THR A  99      25.635 -18.842   1.465  1.00  0.00           H  
ATOM   1442  CB  THR A  99      26.933 -19.957   0.199  1.00  0.00           C  
ATOM   1443  HB  THR A  99      27.901 -20.451   0.282  1.00  0.00           H  
ATOM   1444  CG2 THR A  99      25.939 -20.892  -0.496  1.00  0.00           C  
ATOM   1445 HG21 THR A  99      24.984 -20.389  -0.643  1.00  0.00           H  
ATOM   1446 HG22 THR A  99      26.267 -21.085  -1.518  1.00  0.00           H  
ATOM   1447 HG23 THR A  99      25.886 -21.817   0.078  1.00  0.00           H  
ATOM   1448  OG1 THR A  99      26.913 -18.805  -0.659  1.00  0.00           O  
ATOM   1449  HG1 THR A  99      27.799 -18.472  -0.817  1.00  0.00           H  
ATOM   1450  C   THR A  99      26.248 -20.591   2.595  1.00  0.00           C  
ATOM   1451  O   THR A  99      25.101 -21.011   2.751  1.00  0.00           O  
ATOM   1452  N   ALA A 100      27.302 -21.072   3.316  1.00  0.00           N  
ATOM   1453  H   ALA A 100      28.119 -20.480   3.289  1.00  0.00           H  
ATOM   1454  CA  ALA A 100      27.264 -22.249   4.207  1.00  0.00           C  
ATOM   1455  HA  ALA A 100      26.832 -23.005   3.551  1.00  0.00           H  
ATOM   1456  CB  ALA A 100      28.683 -22.495   4.576  1.00  0.00           C  
ATOM   1457  HB1 ALA A 100      28.792 -23.460   5.072  1.00  0.00           H  
ATOM   1458  HB2 ALA A 100      29.311 -22.670   3.703  1.00  0.00           H  
ATOM   1459  HB3 ALA A 100      29.071 -21.604   5.071  1.00  0.00           H  
ATOM   1460  C   ALA A 100      26.259 -22.016   5.378  1.00  0.00           C  
ATOM   1461  O   ALA A 100      25.609 -22.954   5.872  1.00  0.00           O  
ATOM   1462  N   GLU A 101      26.010 -20.740   5.699  1.00  0.00           N  
ATOM   1463  H   GLU A 101      26.481 -20.064   5.115  1.00  0.00           H  
ATOM   1464  CA  GLU A 101      25.154 -20.208   6.765  1.00  0.00           C  
ATOM   1465  HA  GLU A 101      25.020 -20.951   7.551  1.00  0.00           H  
ATOM   1466  CB  GLU A 101      25.957 -18.956   7.358  1.00  0.00           C  
ATOM   1467  HB2 GLU A 101      26.027 -18.248   6.532  1.00  0.00           H  
ATOM   1468  HB3 GLU A 101      25.372 -18.659   8.229  1.00  0.00           H  
ATOM   1469  CG  GLU A 101      27.400 -19.280   7.727  1.00  0.00           C  
ATOM   1470  HG2 GLU A 101      27.989 -19.575   6.858  1.00  0.00           H  
ATOM   1471  HG3 GLU A 101      27.843 -18.350   8.082  1.00  0.00           H  
ATOM   1472  CD  GLU A 101      27.617 -20.479   8.682  1.00  0.00           C  
ATOM   1473  OE1 GLU A 101      26.783 -20.882   9.488  1.00  0.00           O  
ATOM   1474  OE2 GLU A 101      28.735 -20.966   8.669  1.00  0.00           O  
ATOM   1475  C   GLU A 101      23.687 -19.931   6.322  1.00  0.00           C  
ATOM   1476  O   GLU A 101      22.899 -19.509   7.154  1.00  0.00           O  
ATOM   1477  N   LEU A 102      23.297 -20.106   5.031  1.00  0.00           N  
ATOM   1478  H   LEU A 102      24.021 -20.436   4.408  1.00  0.00           H  
ATOM   1479  CA  LEU A 102      22.213 -19.332   4.464  1.00  0.00           C  
ATOM   1480  HA  LEU A 102      22.043 -18.325   4.845  1.00  0.00           H  
ATOM   1481  CB  LEU A 102      22.738 -19.018   2.973  1.00  0.00           C  
ATOM   1482  HB2 LEU A 102      23.744 -18.596   3.009  1.00  0.00           H  
ATOM   1483  HB3 LEU A 102      22.835 -19.955   2.425  1.00  0.00           H  
ATOM   1484  CG  LEU A 102      21.859 -18.106   2.137  1.00  0.00           C  
ATOM   1485  HG  LEU A 102      21.227 -17.590   2.859  1.00  0.00           H  
ATOM   1486  CD1 LEU A 102      22.685 -17.155   1.395  1.00  0.00           C  
ATOM   1487 HD11 LEU A 102      23.015 -16.353   2.054  1.00  0.00           H  
ATOM   1488 HD12 LEU A 102      23.521 -17.629   0.881  1.00  0.00           H  
ATOM   1489 HD13 LEU A 102      22.126 -16.808   0.527  1.00  0.00           H  
ATOM   1490  CD2 LEU A 102      20.875 -18.791   1.222  1.00  0.00           C  
ATOM   1491 HD21 LEU A 102      20.389 -17.969   0.697  1.00  0.00           H  
ATOM   1492 HD22 LEU A 102      21.389 -19.489   0.561  1.00  0.00           H  
ATOM   1493 HD23 LEU A 102      20.201 -19.374   1.849  1.00  0.00           H  
ATOM   1494  C   LEU A 102      20.928 -20.147   4.559  1.00  0.00           C  
ATOM   1495  O   LEU A 102      20.756 -21.234   3.984  1.00  0.00           O  
ATOM   1496  N   ALA A 103      19.878 -19.559   5.203  1.00  0.00           N  
ATOM   1497  H   ALA A 103      20.057 -18.637   5.576  1.00  0.00           H  
ATOM   1498  CA  ALA A 103      18.509 -20.132   5.375  1.00  0.00           C  
ATOM   1499  HA  ALA A 103      18.687 -20.911   6.117  1.00  0.00           H  
ATOM   1500  CB  ALA A 103      17.682 -19.149   6.174  1.00  0.00           C  
ATOM   1501  HB1 ALA A 103      18.182 -18.836   7.091  1.00  0.00           H  
ATOM   1502  HB2 ALA A 103      17.592 -18.222   5.608  1.00  0.00           H  
ATOM   1503  HB3 ALA A 103      16.674 -19.509   6.380  1.00  0.00           H  
ATOM   1504  C   ALA A 103      17.760 -20.495   4.043  1.00  0.00           C  
ATOM   1505  O   ALA A 103      17.704 -19.697   3.123  1.00  0.00           O  
ATOM   1506  N   ASP A 104      16.967 -21.591   4.089  1.00  0.00           N  
ATOM   1507  H   ASP A 104      16.866 -22.128   4.939  1.00  0.00           H  
ATOM   1508  CA  ASP A 104      15.966 -21.881   3.032  1.00  0.00           C  
ATOM   1509  HA  ASP A 104      16.466 -22.037   2.076  1.00  0.00           H  
ATOM   1510  CB  ASP A 104      15.151 -23.047   3.485  1.00  0.00           C  
ATOM   1511  HB2 ASP A 104      14.684 -22.732   4.418  1.00  0.00           H  
ATOM   1512  HB3 ASP A 104      14.276 -23.243   2.865  1.00  0.00           H  
ATOM   1513  CG  ASP A 104      15.935 -24.405   3.707  1.00  0.00           C  
ATOM   1514  OD1 ASP A 104      17.180 -24.402   3.865  1.00  0.00           O  
ATOM   1515  OD2 ASP A 104      15.192 -25.404   3.735  1.00  0.00           O  
ATOM   1516  C   ASP A 104      15.015 -20.723   2.811  1.00  0.00           C  
ATOM   1517  O   ASP A 104      14.842 -20.374   1.651  1.00  0.00           O  
ATOM   1518  N   GLU A 105      14.482 -20.054   3.832  1.00  0.00           N  
ATOM   1519  H   GLU A 105      14.690 -20.434   4.745  1.00  0.00           H  
ATOM   1520  CA  GLU A 105      13.649 -18.904   3.685  1.00  0.00           C  
ATOM   1521  HA  GLU A 105      12.802 -19.141   3.041  1.00  0.00           H  
ATOM   1522  CB  GLU A 105      13.175 -18.428   5.069  1.00  0.00           C  
ATOM   1523  HB2 GLU A 105      14.031 -18.304   5.733  1.00  0.00           H  
ATOM   1524  HB3 GLU A 105      12.711 -17.445   4.982  1.00  0.00           H  
ATOM   1525  CG  GLU A 105      12.136 -19.392   5.763  1.00  0.00           C  
ATOM   1526  HG2 GLU A 105      11.911 -18.841   6.676  1.00  0.00           H  
ATOM   1527  HG3 GLU A 105      11.287 -19.519   5.091  1.00  0.00           H  
ATOM   1528  CD  GLU A 105      12.632 -20.800   6.071  1.00  0.00           C  
ATOM   1529  OE1 GLU A 105      13.864 -20.903   6.378  1.00  0.00           O  
ATOM   1530  OE2 GLU A 105      11.911 -21.815   5.842  1.00  0.00           O  
ATOM   1531  C   GLU A 105      14.307 -17.659   3.019  1.00  0.00           C  
ATOM   1532  O   GLU A 105      13.575 -16.977   2.232  1.00  0.00           O  
ATOM   1533  N   LEU A 106      15.617 -17.461   3.165  1.00  0.00           N  
ATOM   1534  H   LEU A 106      16.157 -18.184   3.620  1.00  0.00           H  
ATOM   1535  CA  LEU A 106      16.265 -16.456   2.365  1.00  0.00           C  
ATOM   1536  HA  LEU A 106      15.738 -15.507   2.460  1.00  0.00           H  
ATOM   1537  CB  LEU A 106      17.619 -16.167   3.054  1.00  0.00           C  
ATOM   1538  HB2 LEU A 106      17.461 -15.776   4.061  1.00  0.00           H  
ATOM   1539  HB3 LEU A 106      18.094 -17.144   3.139  1.00  0.00           H  
ATOM   1540  CG  LEU A 106      18.510 -15.151   2.309  1.00  0.00           C  
ATOM   1541  HG  LEU A 106      18.878 -15.590   1.381  1.00  0.00           H  
ATOM   1542  CD1 LEU A 106      17.912 -13.833   1.889  1.00  0.00           C  
ATOM   1543 HD11 LEU A 106      17.342 -13.473   2.745  1.00  0.00           H  
ATOM   1544 HD12 LEU A 106      18.783 -13.223   1.649  1.00  0.00           H  
ATOM   1545 HD13 LEU A 106      17.377 -14.013   0.956  1.00  0.00           H  
ATOM   1546  CD2 LEU A 106      19.767 -14.931   3.254  1.00  0.00           C  
ATOM   1547 HD21 LEU A 106      20.586 -14.514   2.668  1.00  0.00           H  
ATOM   1548 HD22 LEU A 106      19.423 -14.172   3.955  1.00  0.00           H  
ATOM   1549 HD23 LEU A 106      19.938 -15.847   3.821  1.00  0.00           H  
ATOM   1550  C   LEU A 106      16.363 -16.898   0.871  1.00  0.00           C  
ATOM   1551  O   LEU A 106      16.091 -16.090  -0.030  1.00  0.00           O  
ATOM   1552  N   TRP A 107      16.723 -18.119   0.586  1.00  0.00           N  
ATOM   1553  H   TRP A 107      16.810 -18.757   1.365  1.00  0.00           H  
ATOM   1554  CA  TRP A 107      16.834 -18.641  -0.759  1.00  0.00           C  
ATOM   1555  HA  TRP A 107      17.456 -17.986  -1.369  1.00  0.00           H  
ATOM   1556  CB  TRP A 107      17.435 -20.037  -0.678  1.00  0.00           C  
ATOM   1557  HB2 TRP A 107      18.353 -19.986  -0.093  1.00  0.00           H  
ATOM   1558  HB3 TRP A 107      16.819 -20.726  -0.100  1.00  0.00           H  
ATOM   1559  CG  TRP A 107      17.770 -20.649  -1.993  1.00  0.00           C  
ATOM   1560  CD1 TRP A 107      16.848 -21.309  -2.785  1.00  0.00           C  
ATOM   1561  HD1 TRP A 107      15.827 -21.482  -2.478  1.00  0.00           H  
ATOM   1562  NE1 TRP A 107      17.495 -21.698  -3.861  1.00  0.00           N  
ATOM   1563  HE1 TRP A 107      17.104 -22.151  -4.673  1.00  0.00           H  
ATOM   1564  CE2 TRP A 107      18.804 -21.367  -3.925  1.00  0.00           C  
ATOM   1565  CZ2 TRP A 107      19.892 -21.511  -4.788  1.00  0.00           C  
ATOM   1566  HZ2 TRP A 107      19.703 -21.964  -5.751  1.00  0.00           H  
ATOM   1567  CH2 TRP A 107      21.145 -21.110  -4.450  1.00  0.00           C  
ATOM   1568  HH2 TRP A 107      21.954 -21.327  -5.132  1.00  0.00           H  
ATOM   1569  CZ3 TRP A 107      21.424 -20.379  -3.296  1.00  0.00           C  
ATOM   1570  HZ3 TRP A 107      22.412 -20.028  -3.038  1.00  0.00           H  
ATOM   1571  CE3 TRP A 107      20.312 -20.232  -2.401  1.00  0.00           C  
ATOM   1572  HE3 TRP A 107      20.406 -19.666  -1.486  1.00  0.00           H  
ATOM   1573  CD2 TRP A 107      19.018 -20.706  -2.689  1.00  0.00           C  
ATOM   1574  C   TRP A 107      15.470 -18.665  -1.379  1.00  0.00           C  
ATOM   1575  O   TRP A 107      15.331 -17.988  -2.442  1.00  0.00           O  
ATOM   1576  N   LEU A 108      14.491 -19.370  -0.796  1.00  0.00           N  
ATOM   1577  H   LEU A 108      14.769 -19.765   0.091  1.00  0.00           H  
ATOM   1578  CA  LEU A 108      13.140 -19.507  -1.461  1.00  0.00           C  
ATOM   1579  HA  LEU A 108      13.290 -20.152  -2.326  1.00  0.00           H  
ATOM   1580  CB  LEU A 108      12.233 -20.334  -0.615  1.00  0.00           C  
ATOM   1581  HB2 LEU A 108      12.303 -19.957   0.405  1.00  0.00           H  
ATOM   1582  HB3 LEU A 108      11.195 -20.257  -0.936  1.00  0.00           H  
ATOM   1583  CG  LEU A 108      12.537 -21.902  -0.510  1.00  0.00           C  
ATOM   1584  HG  LEU A 108      13.625 -21.928  -0.436  1.00  0.00           H  
ATOM   1585  CD1 LEU A 108      12.027 -22.384   0.859  1.00  0.00           C  
ATOM   1586 HD11 LEU A 108      11.088 -21.868   1.060  1.00  0.00           H  
ATOM   1587 HD12 LEU A 108      12.143 -23.460   0.989  1.00  0.00           H  
ATOM   1588 HD13 LEU A 108      12.684 -22.083   1.675  1.00  0.00           H  
ATOM   1589  CD2 LEU A 108      11.931 -22.734  -1.601  1.00  0.00           C  
ATOM   1590 HD21 LEU A 108      10.869 -22.899  -1.418  1.00  0.00           H  
ATOM   1591 HD22 LEU A 108      12.152 -22.365  -2.602  1.00  0.00           H  
ATOM   1592 HD23 LEU A 108      12.372 -23.724  -1.482  1.00  0.00           H  
ATOM   1593  C   LEU A 108      12.536 -18.149  -1.816  1.00  0.00           C  
ATOM   1594  O   LEU A 108      12.062 -18.050  -2.930  1.00  0.00           O  
ATOM   1595  N   ASP A 109      12.413 -17.144  -0.983  1.00  0.00           N  
ATOM   1596  H   ASP A 109      12.707 -17.321  -0.033  1.00  0.00           H  
ATOM   1597  CA  ASP A 109      11.652 -15.954  -1.369  1.00  0.00           C  
ATOM   1598  HA  ASP A 109      10.632 -16.111  -1.720  1.00  0.00           H  
ATOM   1599  CB  ASP A 109      11.540 -15.154  -0.088  1.00  0.00           C  
ATOM   1600  HB2 ASP A 109      11.093 -15.867   0.605  1.00  0.00           H  
ATOM   1601  HB3 ASP A 109      12.509 -14.929   0.356  1.00  0.00           H  
ATOM   1602  CG  ASP A 109      10.783 -13.905  -0.400  1.00  0.00           C  
ATOM   1603  OD1 ASP A 109       9.520 -14.033  -0.468  1.00  0.00           O  
ATOM   1604  OD2 ASP A 109      11.312 -12.760  -0.459  1.00  0.00           O  
ATOM   1605  C   ASP A 109      12.407 -15.196  -2.429  1.00  0.00           C  
ATOM   1606  O   ASP A 109      11.694 -14.660  -3.280  1.00  0.00           O  
ATOM   1607  N   VAL A 110      13.695 -15.002  -2.360  1.00  0.00           N  
ATOM   1608  H   VAL A 110      14.166 -15.537  -1.644  1.00  0.00           H  
ATOM   1609  CA  VAL A 110      14.583 -14.451  -3.413  1.00  0.00           C  
ATOM   1610  HA  VAL A 110      14.336 -13.393  -3.492  1.00  0.00           H  
ATOM   1611  CB  VAL A 110      16.012 -14.545  -3.043  1.00  0.00           C  
ATOM   1612  HB  VAL A 110      16.191 -15.579  -2.750  1.00  0.00           H  
ATOM   1613  CG1 VAL A 110      17.033 -14.178  -4.101  1.00  0.00           C  
ATOM   1614 HG11 VAL A 110      16.944 -13.104  -4.260  1.00  0.00           H  
ATOM   1615 HG12 VAL A 110      18.036 -14.438  -3.763  1.00  0.00           H  
ATOM   1616 HG13 VAL A 110      16.861 -14.803  -4.977  1.00  0.00           H  
ATOM   1617  CG2 VAL A 110      16.307 -13.733  -1.802  1.00  0.00           C  
ATOM   1618 HG21 VAL A 110      15.664 -13.900  -0.938  1.00  0.00           H  
ATOM   1619 HG22 VAL A 110      17.349 -13.832  -1.499  1.00  0.00           H  
ATOM   1620 HG23 VAL A 110      16.252 -12.691  -2.116  1.00  0.00           H  
ATOM   1621  C   VAL A 110      14.318 -15.080  -4.777  1.00  0.00           C  
ATOM   1622  O   VAL A 110      14.152 -14.378  -5.819  1.00  0.00           O  
ATOM   1623  N   VAL A 111      14.162 -16.395  -4.786  1.00  0.00           N  
ATOM   1624  H   VAL A 111      14.220 -16.840  -3.882  1.00  0.00           H  
ATOM   1625  CA  VAL A 111      13.778 -17.187  -6.000  1.00  0.00           C  
ATOM   1626  HA  VAL A 111      14.457 -16.913  -6.807  1.00  0.00           H  
ATOM   1627  CB  VAL A 111      14.000 -18.686  -5.745  1.00  0.00           C  
ATOM   1628  HB  VAL A 111      13.559 -18.849  -4.762  1.00  0.00           H  
ATOM   1629  CG1 VAL A 111      13.445 -19.662  -6.768  1.00  0.00           C  
ATOM   1630 HG11 VAL A 111      12.369 -19.712  -6.605  1.00  0.00           H  
ATOM   1631 HG12 VAL A 111      13.717 -19.303  -7.761  1.00  0.00           H  
ATOM   1632 HG13 VAL A 111      13.762 -20.686  -6.571  1.00  0.00           H  
ATOM   1633  CG2 VAL A 111      15.516 -18.846  -5.602  1.00  0.00           C  
ATOM   1634 HG21 VAL A 111      15.617 -19.865  -5.227  1.00  0.00           H  
ATOM   1635 HG22 VAL A 111      15.970 -18.814  -6.592  1.00  0.00           H  
ATOM   1636 HG23 VAL A 111      16.035 -18.103  -4.998  1.00  0.00           H  
ATOM   1637  C   VAL A 111      12.298 -17.020  -6.415  1.00  0.00           C  
ATOM   1638  O   VAL A 111      12.006 -16.973  -7.573  1.00  0.00           O  
ATOM   1639  N   GLU A 112      11.412 -16.936  -5.436  1.00  0.00           N  
ATOM   1640  H   GLU A 112      11.767 -17.096  -4.504  1.00  0.00           H  
ATOM   1641  CA  GLU A 112       9.981 -16.618  -5.580  1.00  0.00           C  
ATOM   1642  HA  GLU A 112       9.528 -17.433  -6.145  1.00  0.00           H  
ATOM   1643  CB  GLU A 112       9.279 -16.624  -4.241  1.00  0.00           C  
ATOM   1644  HB2 GLU A 112       9.656 -17.516  -3.742  1.00  0.00           H  
ATOM   1645  HB3 GLU A 112       9.610 -15.748  -3.683  1.00  0.00           H  
ATOM   1646  CG  GLU A 112       7.748 -16.681  -4.382  1.00  0.00           C  
ATOM   1647  HG2 GLU A 112       7.295 -16.123  -3.563  1.00  0.00           H  
ATOM   1648  HG3 GLU A 112       7.413 -16.082  -5.228  1.00  0.00           H  
ATOM   1649  CD  GLU A 112       7.097 -18.092  -4.391  1.00  0.00           C  
ATOM   1650  OE1 GLU A 112       7.767 -19.073  -4.759  1.00  0.00           O  
ATOM   1651  OE2 GLU A 112       5.887 -18.167  -4.117  1.00  0.00           O  
ATOM   1652  C   GLU A 112       9.753 -15.250  -6.250  1.00  0.00           C  
ATOM   1653  O   GLU A 112       8.875 -15.101  -7.095  1.00  0.00           O  
ATOM   1654  N   THR A 113      10.641 -14.302  -6.032  1.00  0.00           N  
ATOM   1655  H   THR A 113      11.345 -14.556  -5.355  1.00  0.00           H  
ATOM   1656  CA  THR A 113      10.695 -12.908  -6.496  1.00  0.00           C  
ATOM   1657  HA  THR A 113       9.664 -12.621  -6.702  1.00  0.00           H  
ATOM   1658  CB  THR A 113      11.341 -11.944  -5.494  1.00  0.00           C  
ATOM   1659  HB  THR A 113      12.422 -12.080  -5.522  1.00  0.00           H  
ATOM   1660  CG2 THR A 113      10.995 -10.457  -5.797  1.00  0.00           C  
ATOM   1661 HG21 THR A 113       9.917 -10.359  -5.679  1.00  0.00           H  
ATOM   1662 HG22 THR A 113      11.477  -9.759  -5.113  1.00  0.00           H  
ATOM   1663 HG23 THR A 113      11.422 -10.139  -6.749  1.00  0.00           H  
ATOM   1664  OG1 THR A 113      10.972 -12.058  -4.109  1.00  0.00           O  
ATOM   1665  HG1 THR A 113      11.222 -12.946  -3.843  1.00  0.00           H  
ATOM   1666  C   THR A 113      11.449 -12.707  -7.802  1.00  0.00           C  
ATOM   1667  O   THR A 113      10.787 -12.373  -8.779  1.00  0.00           O  
ATOM   1668  N   ASN A 114      12.776 -12.932  -7.840  1.00  0.00           N  
ATOM   1669  H   ASN A 114      13.152 -13.364  -7.008  1.00  0.00           H  
ATOM   1670  CA  ASN A 114      13.497 -12.776  -9.076  1.00  0.00           C  
ATOM   1671  HA  ASN A 114      13.333 -11.793  -9.514  1.00  0.00           H  
ATOM   1672  CB  ASN A 114      14.995 -12.834  -8.773  1.00  0.00           C  
ATOM   1673  HB2 ASN A 114      15.344 -13.721  -8.246  1.00  0.00           H  
ATOM   1674  HB3 ASN A 114      15.474 -12.882  -9.751  1.00  0.00           H  
ATOM   1675  CG  ASN A 114      15.525 -11.708  -7.894  1.00  0.00           C  
ATOM   1676  OD1 ASN A 114      15.628 -10.547  -8.308  1.00  0.00           O  
ATOM   1677  ND2 ASN A 114      15.776 -12.032  -6.666  1.00  0.00           N  
ATOM   1678 HD21 ASN A 114      15.435 -12.938  -6.380  1.00  0.00           H  
ATOM   1679 HD22 ASN A 114      16.154 -11.350  -6.025  1.00  0.00           H  
ATOM   1680  C   ASN A 114      13.185 -13.807 -10.157  1.00  0.00           C  
ATOM   1681  O   ASN A 114      13.285 -13.380 -11.304  1.00  0.00           O  
ATOM   1682  N   LEU A 115      12.893 -15.049  -9.856  1.00  0.00           N  
ATOM   1683  H   LEU A 115      12.843 -15.371  -8.900  1.00  0.00           H  
ATOM   1684  CA  LEU A 115      12.711 -16.091 -10.893  1.00  0.00           C  
ATOM   1685  HA  LEU A 115      12.959 -15.719 -11.887  1.00  0.00           H  
ATOM   1686  CB  LEU A 115      13.622 -17.348 -10.602  1.00  0.00           C  
ATOM   1687  HB2 LEU A 115      14.673 -17.060 -10.611  1.00  0.00           H  
ATOM   1688  HB3 LEU A 115      13.305 -17.606  -9.592  1.00  0.00           H  
ATOM   1689  CG  LEU A 115      13.270 -18.606 -11.394  1.00  0.00           C  
ATOM   1690  HG  LEU A 115      12.211 -18.866 -11.384  1.00  0.00           H  
ATOM   1691  CD1 LEU A 115      13.800 -18.424 -12.793  1.00  0.00           C  
ATOM   1692 HD11 LEU A 115      13.650 -19.326 -13.387  1.00  0.00           H  
ATOM   1693 HD12 LEU A 115      13.254 -17.604 -13.258  1.00  0.00           H  
ATOM   1694 HD13 LEU A 115      14.840 -18.100 -12.822  1.00  0.00           H  
ATOM   1695  CD2 LEU A 115      14.043 -19.801 -10.720  1.00  0.00           C  
ATOM   1696 HD21 LEU A 115      13.964 -20.633 -11.421  1.00  0.00           H  
ATOM   1697 HD22 LEU A 115      15.082 -19.498 -10.598  1.00  0.00           H  
ATOM   1698 HD23 LEU A 115      13.544 -20.110  -9.802  1.00  0.00           H  
ATOM   1699  C   LEU A 115      11.263 -16.549 -11.037  1.00  0.00           C  
ATOM   1700  O   LEU A 115      10.691 -16.430 -12.100  1.00  0.00           O  
ATOM   1701  N   THR A 116      10.609 -17.210 -10.018  1.00  0.00           N  
ATOM   1702  H   THR A 116      11.117 -17.365  -9.158  1.00  0.00           H  
ATOM   1703  CA  THR A 116       9.287 -17.828 -10.232  1.00  0.00           C  
ATOM   1704  HA  THR A 116       9.197 -18.485 -11.098  1.00  0.00           H  
ATOM   1705  CB  THR A 116       8.959 -18.635  -8.941  1.00  0.00           C  
ATOM   1706  HB  THR A 116       9.065 -18.074  -8.013  1.00  0.00           H  
ATOM   1707  CG2 THR A 116       7.559 -19.217  -8.988  1.00  0.00           C  
ATOM   1708 HG21 THR A 116       7.285 -19.843  -8.139  1.00  0.00           H  
ATOM   1709 HG22 THR A 116       6.924 -18.334  -8.930  1.00  0.00           H  
ATOM   1710 HG23 THR A 116       7.321 -19.600  -9.981  1.00  0.00           H  
ATOM   1711  OG1 THR A 116       9.860 -19.732  -8.776  1.00  0.00           O  
ATOM   1712  HG1 THR A 116       9.831 -19.914  -7.833  1.00  0.00           H  
ATOM   1713  C   THR A 116       8.149 -16.833 -10.527  1.00  0.00           C  
ATOM   1714  O   THR A 116       7.225 -17.209 -11.234  1.00  0.00           O  
ATOM   1715  N   GLY A 117       8.253 -15.575 -10.071  1.00  0.00           N  
ATOM   1716  H   GLY A 117       8.854 -15.526  -9.261  1.00  0.00           H  
ATOM   1717  CA  GLY A 117       7.465 -14.396 -10.412  1.00  0.00           C  
ATOM   1718  HA2 GLY A 117       6.396 -14.555 -10.271  1.00  0.00           H  
ATOM   1719  HA3 GLY A 117       7.745 -13.584  -9.740  1.00  0.00           H  
ATOM   1720  C   GLY A 117       7.531 -13.879 -11.840  1.00  0.00           C  
ATOM   1721  O   GLY A 117       6.521 -13.573 -12.351  1.00  0.00           O  
ATOM   1722  N   VAL A 118       8.681 -13.869 -12.505  1.00  0.00           N  
ATOM   1723  H   VAL A 118       9.535 -14.218 -12.095  1.00  0.00           H  
ATOM   1724  CA  VAL A 118       8.817 -13.710 -13.964  1.00  0.00           C  
ATOM   1725  HA  VAL A 118       8.337 -12.776 -14.255  1.00  0.00           H  
ATOM   1726  CB  VAL A 118      10.265 -13.661 -14.522  1.00  0.00           C  
ATOM   1727  HB  VAL A 118      10.715 -14.648 -14.418  1.00  0.00           H  
ATOM   1728  CG1 VAL A 118      10.350 -13.379 -16.070  1.00  0.00           C  
ATOM   1729 HG11 VAL A 118      11.361 -13.287 -16.466  1.00  0.00           H  
ATOM   1730 HG12 VAL A 118       9.918 -14.187 -16.661  1.00  0.00           H  
ATOM   1731 HG13 VAL A 118       9.591 -12.639 -16.324  1.00  0.00           H  
ATOM   1732  CG2 VAL A 118      11.027 -12.553 -13.795  1.00  0.00           C  
ATOM   1733 HG21 VAL A 118      11.104 -12.736 -12.724  1.00  0.00           H  
ATOM   1734 HG22 VAL A 118      12.020 -12.384 -14.213  1.00  0.00           H  
ATOM   1735 HG23 VAL A 118      10.511 -11.600 -13.909  1.00  0.00           H  
ATOM   1736  C   VAL A 118       7.991 -14.784 -14.642  1.00  0.00           C  
ATOM   1737  O   VAL A 118       7.100 -14.431 -15.447  1.00  0.00           O  
ATOM   1738  N   PHE A 119       8.234 -16.084 -14.390  1.00  0.00           N  
ATOM   1739  H   PHE A 119       8.970 -16.309 -13.736  1.00  0.00           H  
ATOM   1740  CA  PHE A 119       7.523 -17.221 -14.954  1.00  0.00           C  
ATOM   1741  HA  PHE A 119       7.705 -17.229 -16.028  1.00  0.00           H  
ATOM   1742  CB  PHE A 119       8.167 -18.583 -14.482  1.00  0.00           C  
ATOM   1743  HB2 PHE A 119       8.943 -18.768 -15.225  1.00  0.00           H  
ATOM   1744  HB3 PHE A 119       8.489 -18.544 -13.441  1.00  0.00           H  
ATOM   1745  CG  PHE A 119       7.172 -19.787 -14.489  1.00  0.00           C  
ATOM   1746  CD1 PHE A 119       6.801 -20.352 -15.696  1.00  0.00           C  
ATOM   1747  HD1 PHE A 119       7.207 -19.852 -16.564  1.00  0.00           H  
ATOM   1748  CE1 PHE A 119       5.750 -21.351 -15.764  1.00  0.00           C  
ATOM   1749  HE1 PHE A 119       5.519 -21.723 -16.751  1.00  0.00           H  
ATOM   1750  CZ  PHE A 119       5.122 -21.751 -14.610  1.00  0.00           C  
ATOM   1751  HZ  PHE A 119       4.491 -22.626 -14.646  1.00  0.00           H  
ATOM   1752  CE2 PHE A 119       5.604 -21.273 -13.368  1.00  0.00           C  
ATOM   1753  HE2 PHE A 119       5.178 -21.659 -12.454  1.00  0.00           H  
ATOM   1754  CD2 PHE A 119       6.606 -20.309 -13.316  1.00  0.00           C  
ATOM   1755  HD2 PHE A 119       6.894 -19.988 -12.326  1.00  0.00           H  
ATOM   1756  C   PHE A 119       5.989 -17.171 -14.781  1.00  0.00           C  
ATOM   1757  O   PHE A 119       5.375 -17.265 -15.783  1.00  0.00           O  
ATOM   1758  N   ARG A 120       5.427 -16.978 -13.551  1.00  0.00           N  
ATOM   1759  H   ARG A 120       6.072 -16.967 -12.774  1.00  0.00           H  
ATOM   1760  CA  ARG A 120       3.963 -16.863 -13.295  1.00  0.00           C  
ATOM   1761  HA  ARG A 120       3.421 -17.713 -13.709  1.00  0.00           H  
ATOM   1762  CB  ARG A 120       3.790 -16.753 -11.779  1.00  0.00           C  
ATOM   1763  HB2 ARG A 120       4.476 -15.953 -11.499  1.00  0.00           H  
ATOM   1764  HB3 ARG A 120       2.762 -16.421 -11.633  1.00  0.00           H  
ATOM   1765  CG  ARG A 120       4.049 -17.998 -10.933  1.00  0.00           C  
ATOM   1766  HG2 ARG A 120       3.381 -18.799 -11.252  1.00  0.00           H  
ATOM   1767  HG3 ARG A 120       5.056 -18.282 -11.239  1.00  0.00           H  
ATOM   1768  CD  ARG A 120       3.924 -17.756  -9.449  1.00  0.00           C  
ATOM   1769  HD2 ARG A 120       4.812 -17.168  -9.217  1.00  0.00           H  
ATOM   1770  HD3 ARG A 120       2.979 -17.226  -9.336  1.00  0.00           H  
ATOM   1771  NE  ARG A 120       3.860 -19.019  -8.688  1.00  0.00           N  
ATOM   1772  HE  ARG A 120       3.534 -19.834  -9.186  1.00  0.00           H  
ATOM   1773  CZ  ARG A 120       4.321 -19.206  -7.435  1.00  0.00           C  
ATOM   1774  NH1 ARG A 120       4.992 -18.242  -6.764  1.00  0.00           N  
ATOM   1775 HH11 ARG A 120       5.277 -17.407  -7.255  1.00  0.00           H  
ATOM   1776 HH12 ARG A 120       5.273 -18.358  -5.801  1.00  0.00           H  
ATOM   1777  NH2 ARG A 120       4.050 -20.332  -6.790  1.00  0.00           N  
ATOM   1778 HH21 ARG A 120       3.466 -20.972  -7.307  1.00  0.00           H  
ATOM   1779 HH22 ARG A 120       4.450 -20.537  -5.886  1.00  0.00           H  
ATOM   1780  C   ARG A 120       3.315 -15.756 -14.064  1.00  0.00           C  
ATOM   1781  O   ARG A 120       2.280 -15.869 -14.669  1.00  0.00           O  
ATOM   1782  N   VAL A 121       3.907 -14.526 -14.106  1.00  0.00           N  
ATOM   1783  H   VAL A 121       4.856 -14.352 -13.804  1.00  0.00           H  
ATOM   1784  CA  VAL A 121       3.346 -13.334 -14.847  1.00  0.00           C  
ATOM   1785  HA  VAL A 121       2.290 -13.241 -14.592  1.00  0.00           H  
ATOM   1786  CB  VAL A 121       4.017 -12.049 -14.283  1.00  0.00           C  
ATOM   1787  HB  VAL A 121       5.061 -12.156 -14.578  1.00  0.00           H  
ATOM   1788  CG1 VAL A 121       3.511 -10.812 -14.956  1.00  0.00           C  
ATOM   1789 HG11 VAL A 121       2.428 -10.823 -14.832  1.00  0.00           H  
ATOM   1790 HG12 VAL A 121       3.883  -9.995 -14.337  1.00  0.00           H  
ATOM   1791 HG13 VAL A 121       3.822 -10.714 -15.996  1.00  0.00           H  
ATOM   1792  CG2 VAL A 121       3.819 -11.872 -12.772  1.00  0.00           C  
ATOM   1793 HG21 VAL A 121       2.761 -11.755 -12.535  1.00  0.00           H  
ATOM   1794 HG22 VAL A 121       4.284 -12.714 -12.259  1.00  0.00           H  
ATOM   1795 HG23 VAL A 121       4.318 -10.974 -12.409  1.00  0.00           H  
ATOM   1796  C   VAL A 121       3.404 -13.510 -16.406  1.00  0.00           C  
ATOM   1797  O   VAL A 121       2.377 -13.386 -17.069  1.00  0.00           O  
ATOM   1798  N   THR A 122       4.561 -13.767 -17.015  1.00  0.00           N  
ATOM   1799  H   THR A 122       5.425 -13.716 -16.494  1.00  0.00           H  
ATOM   1800  CA  THR A 122       4.661 -14.124 -18.463  1.00  0.00           C  
ATOM   1801  HA  THR A 122       4.334 -13.335 -19.140  1.00  0.00           H  
ATOM   1802  CB  THR A 122       6.165 -14.377 -18.812  1.00  0.00           C  
ATOM   1803  HB  THR A 122       6.531 -15.192 -18.188  1.00  0.00           H  
ATOM   1804  CG2 THR A 122       6.396 -14.626 -20.316  1.00  0.00           C  
ATOM   1805 HG21 THR A 122       6.033 -15.642 -20.474  1.00  0.00           H  
ATOM   1806 HG22 THR A 122       5.796 -13.939 -20.915  1.00  0.00           H  
ATOM   1807 HG23 THR A 122       7.481 -14.648 -20.410  1.00  0.00           H  
ATOM   1808  OG1 THR A 122       6.967 -13.358 -18.326  1.00  0.00           O  
ATOM   1809  HG1 THR A 122       7.019 -13.524 -17.382  1.00  0.00           H  
ATOM   1810  C   THR A 122       3.906 -15.417 -18.835  1.00  0.00           C  
ATOM   1811  O   THR A 122       3.385 -15.433 -19.947  1.00  0.00           O  
ATOM   1812  N   LYS A 123       3.766 -16.401 -17.944  1.00  0.00           N  
ATOM   1813  H   LYS A 123       4.341 -16.317 -17.117  1.00  0.00           H  
ATOM   1814  CA  LYS A 123       2.771 -17.526 -18.093  1.00  0.00           C  
ATOM   1815  HA  LYS A 123       2.837 -18.122 -19.004  1.00  0.00           H  
ATOM   1816  CB  LYS A 123       2.897 -18.415 -16.860  1.00  0.00           C  
ATOM   1817  HB2 LYS A 123       3.911 -18.808 -16.926  1.00  0.00           H  
ATOM   1818  HB3 LYS A 123       2.765 -17.856 -15.933  1.00  0.00           H  
ATOM   1819  CG  LYS A 123       1.861 -19.634 -16.966  1.00  0.00           C  
ATOM   1820  HG2 LYS A 123       0.909 -19.110 -16.883  1.00  0.00           H  
ATOM   1821  HG3 LYS A 123       2.005 -20.137 -17.923  1.00  0.00           H  
ATOM   1822  CD  LYS A 123       1.830 -20.565 -15.768  1.00  0.00           C  
ATOM   1823  HD2 LYS A 123       2.615 -21.279 -16.019  1.00  0.00           H  
ATOM   1824  HD3 LYS A 123       2.071 -20.038 -14.846  1.00  0.00           H  
ATOM   1825  CE  LYS A 123       0.538 -21.303 -15.613  1.00  0.00           C  
ATOM   1826  HE2 LYS A 123      -0.338 -20.679 -15.431  1.00  0.00           H  
ATOM   1827  HE3 LYS A 123       0.198 -21.808 -16.517  1.00  0.00           H  
ATOM   1828  NZ  LYS A 123       0.695 -22.264 -14.549  1.00  0.00           N1+
ATOM   1829  HZ1 LYS A 123      -0.151 -22.729 -14.256  1.00  0.00           H  
ATOM   1830  HZ2 LYS A 123       1.225 -23.058 -14.880  1.00  0.00           H  
ATOM   1831  HZ3 LYS A 123       1.145 -21.754 -13.804  1.00  0.00           H  
ATOM   1832  C   LYS A 123       1.320 -16.993 -18.246  1.00  0.00           C  
ATOM   1833  O   LYS A 123       0.724 -17.367 -19.259  1.00  0.00           O  
ATOM   1834  N   GLN A 124       0.863 -16.204 -17.305  1.00  0.00           N  
ATOM   1835  H   GLN A 124       1.560 -16.049 -16.591  1.00  0.00           H  
ATOM   1836  CA  GLN A 124      -0.538 -15.704 -17.190  1.00  0.00           C  
ATOM   1837  HA  GLN A 124      -1.205 -16.556 -17.325  1.00  0.00           H  
ATOM   1838  CB  GLN A 124      -0.855 -15.298 -15.742  1.00  0.00           C  
ATOM   1839  HB2 GLN A 124      -0.620 -16.036 -14.975  1.00  0.00           H  
ATOM   1840  HB3 GLN A 124      -0.367 -14.346 -15.535  1.00  0.00           H  
ATOM   1841  CG  GLN A 124      -2.368 -15.052 -15.504  1.00  0.00           C  
ATOM   1842  HG2 GLN A 124      -2.278 -14.478 -14.580  1.00  0.00           H  
ATOM   1843  HG3 GLN A 124      -2.885 -14.524 -16.306  1.00  0.00           H  
ATOM   1844  CD  GLN A 124      -3.268 -16.192 -15.238  1.00  0.00           C  
ATOM   1845  OE1 GLN A 124      -2.913 -17.253 -14.813  1.00  0.00           O  
ATOM   1846  NE2 GLN A 124      -4.498 -16.114 -15.567  1.00  0.00           N  
ATOM   1847 HE21 GLN A 124      -5.068 -15.293 -15.720  1.00  0.00           H  
ATOM   1848 HE22 GLN A 124      -5.061 -16.950 -15.498  1.00  0.00           H  
ATOM   1849  C   GLN A 124      -0.885 -14.709 -18.302  1.00  0.00           C  
ATOM   1850  O   GLN A 124      -1.967 -14.765 -18.862  1.00  0.00           O  
ATOM   1851  N   VAL A 125       0.071 -13.838 -18.669  1.00  0.00           N  
ATOM   1852  H   VAL A 125       0.917 -13.791 -18.119  1.00  0.00           H  
ATOM   1853  CA  VAL A 125       0.123 -13.071 -19.889  1.00  0.00           C  
ATOM   1854  HA  VAL A 125      -0.781 -12.467 -19.821  1.00  0.00           H  
ATOM   1855  CB  VAL A 125       1.323 -12.099 -20.035  1.00  0.00           C  
ATOM   1856  HB  VAL A 125       2.265 -12.558 -19.739  1.00  0.00           H  
ATOM   1857  CG1 VAL A 125       1.578 -11.549 -21.483  1.00  0.00           C  
ATOM   1858 HG11 VAL A 125       2.558 -11.159 -21.208  1.00  0.00           H  
ATOM   1859 HG12 VAL A 125       1.653 -12.342 -22.227  1.00  0.00           H  
ATOM   1860 HG13 VAL A 125       0.803 -10.828 -21.746  1.00  0.00           H  
ATOM   1861  CG2 VAL A 125       0.914 -10.907 -19.141  1.00  0.00           C  
ATOM   1862 HG21 VAL A 125       0.886 -11.125 -18.073  1.00  0.00           H  
ATOM   1863 HG22 VAL A 125       1.635 -10.093 -19.077  1.00  0.00           H  
ATOM   1864 HG23 VAL A 125       0.035 -10.371 -19.497  1.00  0.00           H  
ATOM   1865  C   VAL A 125      -0.088 -13.948 -21.100  1.00  0.00           C  
ATOM   1866  O   VAL A 125      -1.023 -13.655 -21.881  1.00  0.00           O  
ATOM   1867  N   LEU A 126       0.745 -14.931 -21.344  1.00  0.00           N  
ATOM   1868  H   LEU A 126       1.595 -15.044 -20.812  1.00  0.00           H  
ATOM   1869  CA  LEU A 126       0.460 -15.869 -22.480  1.00  0.00           C  
ATOM   1870  HA  LEU A 126       0.278 -15.226 -23.340  1.00  0.00           H  
ATOM   1871  CB  LEU A 126       1.647 -16.908 -22.840  1.00  0.00           C  
ATOM   1872  HB2 LEU A 126       1.793 -17.582 -21.996  1.00  0.00           H  
ATOM   1873  HB3 LEU A 126       1.316 -17.664 -23.551  1.00  0.00           H  
ATOM   1874  CG  LEU A 126       3.032 -16.302 -23.247  1.00  0.00           C  
ATOM   1875  HG  LEU A 126       3.351 -15.514 -22.566  1.00  0.00           H  
ATOM   1876  CD1 LEU A 126       4.144 -17.335 -23.319  1.00  0.00           C  
ATOM   1877 HD11 LEU A 126       5.076 -16.837 -23.586  1.00  0.00           H  
ATOM   1878 HD12 LEU A 126       4.355 -17.776 -22.345  1.00  0.00           H  
ATOM   1879 HD13 LEU A 126       3.810 -18.062 -24.060  1.00  0.00           H  
ATOM   1880  CD2 LEU A 126       2.884 -15.586 -24.574  1.00  0.00           C  
ATOM   1881 HD21 LEU A 126       3.857 -15.331 -24.991  1.00  0.00           H  
ATOM   1882 HD22 LEU A 126       2.454 -16.353 -25.220  1.00  0.00           H  
ATOM   1883 HD23 LEU A 126       2.245 -14.724 -24.380  1.00  0.00           H  
ATOM   1884  C   LEU A 126      -0.903 -16.611 -22.335  1.00  0.00           C  
ATOM   1885  O   LEU A 126      -1.573 -16.891 -23.312  1.00  0.00           O  
ATOM   1886  N   LYS A 127      -1.259 -17.089 -21.163  1.00  0.00           N  
ATOM   1887  H   LYS A 127      -0.599 -17.065 -20.399  1.00  0.00           H  
ATOM   1888  CA  LYS A 127      -2.457 -17.940 -21.020  1.00  0.00           C  
ATOM   1889  HA  LYS A 127      -2.650 -18.732 -21.744  1.00  0.00           H  
ATOM   1890  CB  LYS A 127      -2.215 -18.660 -19.640  1.00  0.00           C  
ATOM   1891  HB2 LYS A 127      -1.300 -19.239 -19.765  1.00  0.00           H  
ATOM   1892  HB3 LYS A 127      -1.872 -17.949 -18.888  1.00  0.00           H  
ATOM   1893  CG  LYS A 127      -3.411 -19.495 -19.120  1.00  0.00           C  
ATOM   1894  HG2 LYS A 127      -3.188 -19.716 -18.077  1.00  0.00           H  
ATOM   1895  HG3 LYS A 127      -4.352 -18.969 -19.284  1.00  0.00           H  
ATOM   1896  CD  LYS A 127      -3.460 -20.833 -19.781  1.00  0.00           C  
ATOM   1897  HD2 LYS A 127      -3.258 -20.663 -20.840  1.00  0.00           H  
ATOM   1898  HD3 LYS A 127      -2.767 -21.616 -19.477  1.00  0.00           H  
ATOM   1899  CE  LYS A 127      -4.919 -21.333 -19.566  1.00  0.00           C  
ATOM   1900  HE2 LYS A 127      -4.903 -21.768 -18.566  1.00  0.00           H  
ATOM   1901  HE3 LYS A 127      -5.653 -20.538 -19.694  1.00  0.00           H  
ATOM   1902  NZ  LYS A 127      -5.358 -22.262 -20.680  1.00  0.00           N1+
ATOM   1903  HZ1 LYS A 127      -6.301 -22.582 -20.508  1.00  0.00           H  
ATOM   1904  HZ2 LYS A 127      -5.255 -21.860 -21.600  1.00  0.00           H  
ATOM   1905  HZ3 LYS A 127      -4.790 -23.095 -20.743  1.00  0.00           H  
ATOM   1906  C   LYS A 127      -3.757 -17.118 -21.121  1.00  0.00           C  
ATOM   1907  O   LYS A 127      -4.753 -17.653 -21.648  1.00  0.00           O  
ATOM   1908  N   ALA A 128      -3.854 -15.863 -20.618  1.00  0.00           N  
ATOM   1909  H   ALA A 128      -3.042 -15.337 -20.329  1.00  0.00           H  
ATOM   1910  CA  ALA A 128      -5.125 -15.107 -20.571  1.00  0.00           C  
ATOM   1911  HA  ALA A 128      -5.831 -15.410 -21.344  1.00  0.00           H  
ATOM   1912  CB  ALA A 128      -5.741 -15.456 -19.241  1.00  0.00           C  
ATOM   1913  HB1 ALA A 128      -6.537 -14.768 -18.955  1.00  0.00           H  
ATOM   1914  HB2 ALA A 128      -6.178 -16.455 -19.253  1.00  0.00           H  
ATOM   1915  HB3 ALA A 128      -5.018 -15.470 -18.426  1.00  0.00           H  
ATOM   1916  C   ALA A 128      -5.071 -13.585 -20.767  1.00  0.00           C  
ATOM   1917  O   ALA A 128      -6.063 -12.871 -20.770  1.00  0.00           O  
ATOM   1918  N   GLY A 129      -3.849 -13.028 -20.937  1.00  0.00           N  
ATOM   1919  H   GLY A 129      -3.094 -13.690 -21.057  1.00  0.00           H  
ATOM   1920  CA  GLY A 129      -3.554 -11.655 -21.244  1.00  0.00           C  
ATOM   1921  HA2 GLY A 129      -4.291 -11.007 -20.770  1.00  0.00           H  
ATOM   1922  HA3 GLY A 129      -2.532 -11.417 -20.951  1.00  0.00           H  
ATOM   1923  C   GLY A 129      -3.521 -11.307 -22.801  1.00  0.00           C  
ATOM   1924  O   GLY A 129      -2.857 -10.318 -23.224  1.00  0.00           O  
ATOM   1925  N   GLY A 130      -4.099 -12.191 -23.599  1.00  0.00           N  
ATOM   1926  H   GLY A 130      -4.287 -13.136 -23.298  1.00  0.00           H  
ATOM   1927  CA  GLY A 130      -4.436 -11.987 -25.017  1.00  0.00           C  
ATOM   1928  HA2 GLY A 130      -5.127 -12.768 -25.334  1.00  0.00           H  
ATOM   1929  HA3 GLY A 130      -5.069 -11.101 -25.026  1.00  0.00           H  
ATOM   1930  C   GLY A 130      -3.292 -11.966 -26.024  1.00  0.00           C  
ATOM   1931  O   GLY A 130      -3.652 -11.973 -27.156  1.00  0.00           O  
ATOM   1932  N   MET A 131      -2.059 -12.064 -25.644  1.00  0.00           N  
ATOM   1933  H   MET A 131      -1.878 -12.046 -24.651  1.00  0.00           H  
ATOM   1934  CA  MET A 131      -0.796 -11.945 -26.488  1.00  0.00           C  
ATOM   1935  HA  MET A 131      -0.925 -11.082 -27.144  1.00  0.00           H  
ATOM   1936  CB  MET A 131       0.388 -11.704 -25.535  1.00  0.00           C  
ATOM   1937  HB2 MET A 131       0.244 -10.836 -24.890  1.00  0.00           H  
ATOM   1938  HB3 MET A 131       0.542 -12.538 -24.851  1.00  0.00           H  
ATOM   1939  CG  MET A 131       1.713 -11.646 -26.349  1.00  0.00           C  
ATOM   1940  HG2 MET A 131       1.780 -12.522 -26.995  1.00  0.00           H  
ATOM   1941  HG3 MET A 131       1.657 -10.745 -26.959  1.00  0.00           H  
ATOM   1942  SD  MET A 131       3.235 -11.645 -25.407  1.00  0.00           S  
ATOM   1943  CE  MET A 131       3.086 -10.065 -24.565  1.00  0.00           C  
ATOM   1944  HE1 MET A 131       3.112  -9.231 -25.266  1.00  0.00           H  
ATOM   1945  HE2 MET A 131       2.123 -10.044 -24.056  1.00  0.00           H  
ATOM   1946  HE3 MET A 131       3.914  -9.867 -23.884  1.00  0.00           H  
ATOM   1947  C   MET A 131      -0.754 -13.204 -27.330  1.00  0.00           C  
ATOM   1948  O   MET A 131      -0.342 -13.155 -28.477  1.00  0.00           O  
ATOM   1949  N   LEU A 132      -0.900 -14.416 -26.732  1.00  0.00           N  
ATOM   1950  H   LEU A 132      -1.405 -14.356 -25.860  1.00  0.00           H  
ATOM   1951  CA  LEU A 132      -0.843 -15.655 -27.433  1.00  0.00           C  
ATOM   1952  HA  LEU A 132      -0.130 -15.533 -28.249  1.00  0.00           H  
ATOM   1953  CB  LEU A 132      -0.401 -16.834 -26.462  1.00  0.00           C  
ATOM   1954  HB2 LEU A 132       0.270 -16.512 -25.666  1.00  0.00           H  
ATOM   1955  HB3 LEU A 132      -1.297 -17.189 -25.954  1.00  0.00           H  
ATOM   1956  CG  LEU A 132       0.163 -18.073 -27.315  1.00  0.00           C  
ATOM   1957  HG  LEU A 132      -0.344 -18.294 -28.255  1.00  0.00           H  
ATOM   1958  CD1 LEU A 132       1.565 -17.788 -27.785  1.00  0.00           C  
ATOM   1959 HD11 LEU A 132       1.875 -18.759 -28.168  1.00  0.00           H  
ATOM   1960 HD12 LEU A 132       1.548 -17.186 -28.694  1.00  0.00           H  
ATOM   1961 HD13 LEU A 132       2.310 -17.436 -27.071  1.00  0.00           H  
ATOM   1962  CD2 LEU A 132       0.198 -19.234 -26.393  1.00  0.00           C  
ATOM   1963 HD21 LEU A 132       0.694 -20.098 -26.836  1.00  0.00           H  
ATOM   1964 HD22 LEU A 132       0.786 -18.872 -25.550  1.00  0.00           H  
ATOM   1965 HD23 LEU A 132      -0.799 -19.534 -26.070  1.00  0.00           H  
ATOM   1966  C   LEU A 132      -2.075 -16.034 -28.250  1.00  0.00           C  
ATOM   1967  O   LEU A 132      -2.057 -16.617 -29.331  1.00  0.00           O  
ATOM   1968  N   GLU A 133      -3.227 -15.547 -27.714  1.00  0.00           N  
ATOM   1969  H   GLU A 133      -3.132 -14.991 -26.876  1.00  0.00           H  
ATOM   1970  CA  GLU A 133      -4.542 -15.555 -28.385  1.00  0.00           C  
ATOM   1971  HA  GLU A 133      -4.727 -16.546 -28.800  1.00  0.00           H  
ATOM   1972  CB  GLU A 133      -5.693 -15.268 -27.394  1.00  0.00           C  
ATOM   1973  HB2 GLU A 133      -5.245 -15.734 -26.516  1.00  0.00           H  
ATOM   1974  HB3 GLU A 133      -5.704 -14.185 -27.268  1.00  0.00           H  
ATOM   1975  CG  GLU A 133      -6.996 -15.816 -27.961  1.00  0.00           C  
ATOM   1976  HG2 GLU A 133      -7.640 -15.495 -27.143  1.00  0.00           H  
ATOM   1977  HG3 GLU A 133      -7.165 -15.226 -28.863  1.00  0.00           H  
ATOM   1978  CD  GLU A 133      -7.031 -17.294 -27.968  1.00  0.00           C  
ATOM   1979  OE1 GLU A 133      -8.108 -17.679 -28.542  1.00  0.00           O  
ATOM   1980  OE2 GLU A 133      -6.237 -17.981 -27.290  1.00  0.00           O  
ATOM   1981  C   GLU A 133      -4.531 -14.617 -29.576  1.00  0.00           C  
ATOM   1982  O   GLU A 133      -5.125 -14.949 -30.527  1.00  0.00           O  
ATOM   1983  N   ARG A 134      -3.858 -13.430 -29.545  1.00  0.00           N  
ATOM   1984  H   ARG A 134      -3.579 -13.062 -28.647  1.00  0.00           H  
ATOM   1985  CA  ARG A 134      -3.657 -12.563 -30.698  1.00  0.00           C  
ATOM   1986  HA  ARG A 134      -4.549 -12.523 -31.324  1.00  0.00           H  
ATOM   1987  CB  ARG A 134      -3.397 -11.116 -30.322  1.00  0.00           C  
ATOM   1988  HB2 ARG A 134      -4.207 -10.795 -29.668  1.00  0.00           H  
ATOM   1989  HB3 ARG A 134      -2.517 -11.017 -29.686  1.00  0.00           H  
ATOM   1990  CG  ARG A 134      -3.180 -10.295 -31.524  1.00  0.00           C  
ATOM   1991  HG2 ARG A 134      -2.242 -10.595 -31.991  1.00  0.00           H  
ATOM   1992  HG3 ARG A 134      -4.035 -10.360 -32.197  1.00  0.00           H  
ATOM   1993  CD  ARG A 134      -2.775  -8.851 -31.096  1.00  0.00           C  
ATOM   1994  HD2 ARG A 134      -2.714  -8.185 -31.957  1.00  0.00           H  
ATOM   1995  HD3 ARG A 134      -3.675  -8.503 -30.589  1.00  0.00           H  
ATOM   1996  NE  ARG A 134      -1.628  -8.751 -30.204  1.00  0.00           N  
ATOM   1997  HE  ARG A 134      -0.883  -9.241 -30.677  1.00  0.00           H  
ATOM   1998  CZ  ARG A 134      -1.568  -8.298 -28.983  1.00  0.00           C  
ATOM   1999  NH1 ARG A 134      -0.624  -8.685 -28.248  1.00  0.00           N  
ATOM   2000 HH11 ARG A 134       0.198  -9.063 -28.698  1.00  0.00           H  
ATOM   2001 HH12 ARG A 134      -0.535  -8.437 -27.272  1.00  0.00           H  
ATOM   2002  NH2 ARG A 134      -2.458  -7.472 -28.557  1.00  0.00           N  
ATOM   2003 HH21 ARG A 134      -3.131  -7.052 -29.182  1.00  0.00           H  
ATOM   2004 HH22 ARG A 134      -2.541  -7.144 -27.605  1.00  0.00           H  
ATOM   2005  C   ARG A 134      -2.626 -13.307 -31.584  1.00  0.00           C  
ATOM   2006  O   ARG A 134      -2.832 -13.393 -32.770  1.00  0.00           O  
ATOM   2007  N   GLY A 135      -1.561 -13.803 -30.967  1.00  0.00           N  
ATOM   2008  H   GLY A 135      -1.437 -13.599 -29.985  1.00  0.00           H  
ATOM   2009  CA  GLY A 135      -0.543 -14.575 -31.636  1.00  0.00           C  
ATOM   2010  HA2 GLY A 135      -0.227 -15.476 -31.110  1.00  0.00           H  
ATOM   2011  HA3 GLY A 135      -0.833 -14.952 -32.617  1.00  0.00           H  
ATOM   2012  C   GLY A 135       0.710 -13.806 -31.785  1.00  0.00           C  
ATOM   2013  O   GLY A 135       1.687 -14.368 -32.347  1.00  0.00           O  
ATOM   2014  N   THR A 136       0.716 -12.577 -31.301  1.00  0.00           N  
ATOM   2015  H   THR A 136       0.012 -12.342 -30.617  1.00  0.00           H  
ATOM   2016  CA  THR A 136       1.764 -11.591 -31.466  1.00  0.00           C  
ATOM   2017  HA  THR A 136       2.656 -12.136 -31.775  1.00  0.00           H  
ATOM   2018  CB  THR A 136       1.406 -10.624 -32.593  1.00  0.00           C  
ATOM   2019  HB  THR A 136       2.218  -9.917 -32.764  1.00  0.00           H  
ATOM   2020  CG2 THR A 136       0.996 -11.325 -33.914  1.00  0.00           C  
ATOM   2021 HG21 THR A 136       1.742 -12.047 -34.245  1.00  0.00           H  
ATOM   2022 HG22 THR A 136      -0.003 -11.762 -33.936  1.00  0.00           H  
ATOM   2023 HG23 THR A 136       0.945 -10.573 -34.702  1.00  0.00           H  
ATOM   2024  OG1 THR A 136       0.245  -9.842 -32.246  1.00  0.00           O  
ATOM   2025  HG1 THR A 136       0.134  -9.257 -32.999  1.00  0.00           H  
ATOM   2026  C   THR A 136       2.095 -10.802 -30.199  1.00  0.00           C  
ATOM   2027  O   THR A 136       1.098 -10.562 -29.458  1.00  0.00           O  
ATOM   2028  N   GLY A 137       3.413 -10.405 -30.019  1.00  0.00           N  
ATOM   2029  H   GLY A 137       3.998 -10.597 -30.820  1.00  0.00           H  
ATOM   2030  CA  GLY A 137       3.833  -9.651 -28.796  1.00  0.00           C  
ATOM   2031  HA2 GLY A 137       3.357  -8.670 -28.774  1.00  0.00           H  
ATOM   2032  HA3 GLY A 137       3.506 -10.239 -27.938  1.00  0.00           H  
ATOM   2033  C   GLY A 137       5.364  -9.577 -28.655  1.00  0.00           C  
ATOM   2034  O   GLY A 137       6.192 -10.220 -29.287  1.00  0.00           O  
ATOM   2035  N   ARG A 138       5.875  -8.825 -27.648  1.00  0.00           N  
ATOM   2036  H   ARG A 138       5.169  -8.433 -27.041  1.00  0.00           H  
ATOM   2037  CA  ARG A 138       7.254  -8.771 -27.216  1.00  0.00           C  
ATOM   2038  HA  ARG A 138       7.703  -9.618 -27.734  1.00  0.00           H  
ATOM   2039  CB  ARG A 138       7.982  -7.451 -27.659  1.00  0.00           C  
ATOM   2040  HB2 ARG A 138       7.436  -6.628 -27.198  1.00  0.00           H  
ATOM   2041  HB3 ARG A 138       9.014  -7.522 -27.315  1.00  0.00           H  
ATOM   2042  CG  ARG A 138       7.935  -7.119 -29.209  1.00  0.00           C  
ATOM   2043  HG2 ARG A 138       7.010  -7.439 -29.690  1.00  0.00           H  
ATOM   2044  HG3 ARG A 138       8.126  -6.057 -29.367  1.00  0.00           H  
ATOM   2045  CD  ARG A 138       9.004  -8.047 -29.743  1.00  0.00           C  
ATOM   2046  HD2 ARG A 138      10.023  -7.890 -29.390  1.00  0.00           H  
ATOM   2047  HD3 ARG A 138       8.772  -9.069 -29.440  1.00  0.00           H  
ATOM   2048  NE  ARG A 138       8.996  -7.947 -31.208  1.00  0.00           N  
ATOM   2049  HE  ARG A 138       9.641  -7.292 -31.626  1.00  0.00           H  
ATOM   2050  CZ  ARG A 138       8.164  -8.426 -32.125  1.00  0.00           C  
ATOM   2051  NH1 ARG A 138       7.292  -9.365 -31.816  1.00  0.00           N  
ATOM   2052 HH11 ARG A 138       7.244  -9.744 -30.881  1.00  0.00           H  
ATOM   2053 HH12 ARG A 138       6.503  -9.513 -32.428  1.00  0.00           H  
ATOM   2054  NH2 ARG A 138       8.223  -7.882 -33.284  1.00  0.00           N  
ATOM   2055 HH21 ARG A 138       8.806  -7.069 -33.420  1.00  0.00           H  
ATOM   2056 HH22 ARG A 138       7.787  -8.290 -34.098  1.00  0.00           H  
ATOM   2057  C   ARG A 138       7.412  -8.940 -25.701  1.00  0.00           C  
ATOM   2058  O   ARG A 138       6.673  -8.223 -25.031  1.00  0.00           O  
ATOM   2059  N   ILE A 139       8.391  -9.679 -25.270  1.00  0.00           N  
ATOM   2060  H   ILE A 139       8.951 -10.133 -25.977  1.00  0.00           H  
ATOM   2061  CA  ILE A 139       8.646  -9.930 -23.813  1.00  0.00           C  
ATOM   2062  HA  ILE A 139       8.206  -9.066 -23.316  1.00  0.00           H  
ATOM   2063  CB  ILE A 139       8.009 -11.313 -23.337  1.00  0.00           C  
ATOM   2064  HB  ILE A 139       8.651 -11.950 -23.945  1.00  0.00           H  
ATOM   2065  CG2 ILE A 139       8.339 -11.718 -21.953  1.00  0.00           C  
ATOM   2066 HG21 ILE A 139       7.994 -12.740 -21.786  1.00  0.00           H  
ATOM   2067 HG22 ILE A 139       9.380 -11.597 -21.652  1.00  0.00           H  
ATOM   2068 HG23 ILE A 139       7.668 -11.015 -21.462  1.00  0.00           H  
ATOM   2069  CG1 ILE A 139       6.540 -11.653 -23.699  1.00  0.00           C  
ATOM   2070 HG12 ILE A 139       5.772 -11.208 -23.066  1.00  0.00           H  
ATOM   2071 HG13 ILE A 139       6.324 -11.197 -24.666  1.00  0.00           H  
ATOM   2072  CD1 ILE A 139       6.279 -13.170 -23.899  1.00  0.00           C  
ATOM   2073 HD11 ILE A 139       5.321 -13.186 -24.419  1.00  0.00           H  
ATOM   2074 HD12 ILE A 139       6.970 -13.501 -24.675  1.00  0.00           H  
ATOM   2075 HD13 ILE A 139       6.276 -13.732 -22.965  1.00  0.00           H  
ATOM   2076  C   ILE A 139      10.090  -9.732 -23.395  1.00  0.00           C  
ATOM   2077  O   ILE A 139      11.024 -10.292 -23.963  1.00  0.00           O  
ATOM   2078  N   VAL A 140      10.318  -8.829 -22.381  1.00  0.00           N  
ATOM   2079  H   VAL A 140       9.501  -8.410 -21.959  1.00  0.00           H  
ATOM   2080  CA  VAL A 140      11.586  -8.396 -21.898  1.00  0.00           C  
ATOM   2081  HA  VAL A 140      12.302  -9.068 -22.369  1.00  0.00           H  
ATOM   2082  CB  VAL A 140      12.017  -6.952 -22.366  1.00  0.00           C  
ATOM   2083  HB  VAL A 140      11.651  -6.162 -21.708  1.00  0.00           H  
ATOM   2084  CG1 VAL A 140      13.584  -6.890 -22.360  1.00  0.00           C  
ATOM   2085 HG11 VAL A 140      13.933  -7.626 -23.085  1.00  0.00           H  
ATOM   2086 HG12 VAL A 140      13.949  -5.908 -22.661  1.00  0.00           H  
ATOM   2087 HG13 VAL A 140      13.953  -7.053 -21.348  1.00  0.00           H  
ATOM   2088  CG2 VAL A 140      11.562  -6.569 -23.703  1.00  0.00           C  
ATOM   2089 HG21 VAL A 140      10.497  -6.357 -23.612  1.00  0.00           H  
ATOM   2090 HG22 VAL A 140      12.163  -5.780 -24.156  1.00  0.00           H  
ATOM   2091 HG23 VAL A 140      11.749  -7.406 -24.377  1.00  0.00           H  
ATOM   2092  C   VAL A 140      11.693  -8.549 -20.387  1.00  0.00           C  
ATOM   2093  O   VAL A 140      11.100  -7.754 -19.583  1.00  0.00           O  
ATOM   2094  N   ASN A 141      12.569  -9.427 -19.957  1.00  0.00           N  
ATOM   2095  H   ASN A 141      13.117  -9.894 -20.664  1.00  0.00           H  
ATOM   2096  CA  ASN A 141      12.828  -9.637 -18.547  1.00  0.00           C  
ATOM   2097  HA  ASN A 141      11.936  -9.463 -17.945  1.00  0.00           H  
ATOM   2098  CB  ASN A 141      13.149 -11.112 -18.371  1.00  0.00           C  
ATOM   2099  HB2 ASN A 141      14.105 -11.333 -18.846  1.00  0.00           H  
ATOM   2100  HB3 ASN A 141      13.293 -11.349 -17.317  1.00  0.00           H  
ATOM   2101  CG  ASN A 141      12.009 -11.945 -19.025  1.00  0.00           C  
ATOM   2102  OD1 ASN A 141      10.866 -11.680 -18.694  1.00  0.00           O  
ATOM   2103  ND2 ASN A 141      12.209 -12.843 -19.957  1.00  0.00           N  
ATOM   2104 HD21 ASN A 141      11.355 -13.315 -20.217  1.00  0.00           H  
ATOM   2105 HD22 ASN A 141      13.122 -13.132 -20.280  1.00  0.00           H  
ATOM   2106  C   ASN A 141      14.020  -8.730 -18.151  1.00  0.00           C  
ATOM   2107  O   ASN A 141      15.064  -8.829 -18.832  1.00  0.00           O  
ATOM   2108  N   ILE A 142      14.000  -8.000 -17.041  1.00  0.00           N  
ATOM   2109  H   ILE A 142      13.151  -7.836 -16.518  1.00  0.00           H  
ATOM   2110  CA  ILE A 142      15.131  -7.127 -16.701  1.00  0.00           C  
ATOM   2111  HA  ILE A 142      15.783  -6.856 -17.531  1.00  0.00           H  
ATOM   2112  CB  ILE A 142      14.672  -5.844 -15.958  1.00  0.00           C  
ATOM   2113  HB  ILE A 142      14.129  -6.226 -15.094  1.00  0.00           H  
ATOM   2114  CG2 ILE A 142      15.931  -5.045 -15.466  1.00  0.00           C  
ATOM   2115 HG21 ILE A 142      16.617  -5.627 -14.851  1.00  0.00           H  
ATOM   2116 HG22 ILE A 142      16.529  -4.867 -16.359  1.00  0.00           H  
ATOM   2117 HG23 ILE A 142      15.617  -4.086 -15.053  1.00  0.00           H  
ATOM   2118  CG1 ILE A 142      13.671  -4.950 -16.695  1.00  0.00           C  
ATOM   2119 HG12 ILE A 142      12.795  -5.583 -16.834  1.00  0.00           H  
ATOM   2120 HG13 ILE A 142      13.512  -4.062 -16.084  1.00  0.00           H  
ATOM   2121  CD1 ILE A 142      14.060  -4.506 -18.110  1.00  0.00           C  
ATOM   2122 HD11 ILE A 142      14.320  -5.394 -18.687  1.00  0.00           H  
ATOM   2123 HD12 ILE A 142      13.230  -3.939 -18.530  1.00  0.00           H  
ATOM   2124 HD13 ILE A 142      14.953  -3.881 -18.114  1.00  0.00           H  
ATOM   2125  C   ILE A 142      16.020  -7.962 -15.789  1.00  0.00           C  
ATOM   2126  O   ILE A 142      15.780  -8.268 -14.599  1.00  0.00           O  
ATOM   2127  N   ALA A 143      17.071  -8.625 -16.315  1.00  0.00           N  
ATOM   2128  H   ALA A 143      17.419  -8.427 -17.242  1.00  0.00           H  
ATOM   2129  CA  ALA A 143      17.929  -9.621 -15.630  1.00  0.00           C  
ATOM   2130  HA  ALA A 143      17.349 -10.351 -15.063  1.00  0.00           H  
ATOM   2131  CB  ALA A 143      18.576 -10.604 -16.653  1.00  0.00           C  
ATOM   2132  HB1 ALA A 143      17.735 -10.994 -17.226  1.00  0.00           H  
ATOM   2133  HB2 ALA A 143      19.310 -10.114 -17.293  1.00  0.00           H  
ATOM   2134  HB3 ALA A 143      18.941 -11.453 -16.076  1.00  0.00           H  
ATOM   2135  C   ALA A 143      19.034  -8.972 -14.699  1.00  0.00           C  
ATOM   2136  O   ALA A 143      18.749  -8.162 -13.829  1.00  0.00           O  
ATOM   2137  N   SER A 144      20.294  -9.504 -14.611  1.00  0.00           N  
ATOM   2138  H   SER A 144      20.508 -10.234 -15.276  1.00  0.00           H  
ATOM   2139  CA  SER A 144      21.378  -8.968 -13.766  1.00  0.00           C  
ATOM   2140  HA  SER A 144      21.338  -7.888 -13.627  1.00  0.00           H  
ATOM   2141  CB  SER A 144      21.347  -9.613 -12.342  1.00  0.00           C  
ATOM   2142  HB2 SER A 144      20.337  -9.518 -11.947  1.00  0.00           H  
ATOM   2143  HB3 SER A 144      21.575 -10.679 -12.386  1.00  0.00           H  
ATOM   2144  OG  SER A 144      22.312  -9.075 -11.451  1.00  0.00           O  
ATOM   2145  HG  SER A 144      21.834  -8.548 -10.807  1.00  0.00           H  
ATOM   2146  C   SER A 144      22.762  -9.386 -14.425  1.00  0.00           C  
ATOM   2147  O   SER A 144      22.740 -10.292 -15.311  1.00  0.00           O  
ATOM   2148  N   THR A 145      23.893  -8.837 -13.930  1.00  0.00           N  
ATOM   2149  H   THR A 145      23.869  -8.220 -13.132  1.00  0.00           H  
ATOM   2150  CA  THR A 145      25.201  -9.399 -14.093  1.00  0.00           C  
ATOM   2151  HA  THR A 145      25.564  -9.396 -15.121  1.00  0.00           H  
ATOM   2152  CB  THR A 145      26.289  -8.520 -13.351  1.00  0.00           C  
ATOM   2153  HB  THR A 145      27.195  -9.125 -13.378  1.00  0.00           H  
ATOM   2154  CG2 THR A 145      26.718  -7.307 -14.128  1.00  0.00           C  
ATOM   2155 HG21 THR A 145      25.906  -6.907 -14.737  1.00  0.00           H  
ATOM   2156 HG22 THR A 145      27.086  -6.551 -13.435  1.00  0.00           H  
ATOM   2157 HG23 THR A 145      27.588  -7.516 -14.751  1.00  0.00           H  
ATOM   2158  OG1 THR A 145      25.906  -8.225 -12.117  1.00  0.00           O  
ATOM   2159  HG1 THR A 145      26.713  -7.965 -11.666  1.00  0.00           H  
ATOM   2160  C   THR A 145      25.251 -10.818 -13.461  1.00  0.00           C  
ATOM   2161  O   THR A 145      25.773 -11.761 -14.054  1.00  0.00           O  
ATOM   2162  N   GLY A 146      24.581 -10.980 -12.376  1.00  0.00           N  
ATOM   2163  H   GLY A 146      24.004 -10.176 -12.169  1.00  0.00           H  
ATOM   2164  CA  GLY A 146      24.142 -12.252 -11.678  1.00  0.00           C  
ATOM   2165  HA2 GLY A 146      25.004 -12.776 -11.267  1.00  0.00           H  
ATOM   2166  HA3 GLY A 146      23.475 -11.910 -10.885  1.00  0.00           H  
ATOM   2167  C   GLY A 146      23.293 -13.229 -12.531  1.00  0.00           C  
ATOM   2168  O   GLY A 146      22.959 -14.350 -12.085  1.00  0.00           O  
ATOM   2169  N   GLY A 147      23.068 -12.901 -13.835  1.00  0.00           N  
ATOM   2170  H   GLY A 147      23.381 -12.002 -14.170  1.00  0.00           H  
ATOM   2171  CA  GLY A 147      22.524 -13.902 -14.762  1.00  0.00           C  
ATOM   2172  HA2 GLY A 147      21.832 -14.578 -14.262  1.00  0.00           H  
ATOM   2173  HA3 GLY A 147      22.067 -13.264 -15.518  1.00  0.00           H  
ATOM   2174  C   GLY A 147      23.637 -14.641 -15.493  1.00  0.00           C  
ATOM   2175  O   GLY A 147      23.303 -15.637 -16.152  1.00  0.00           O  
ATOM   2176  N   LYS A 148      24.928 -14.171 -15.433  1.00  0.00           N  
ATOM   2177  H   LYS A 148      25.076 -13.460 -14.730  1.00  0.00           H  
ATOM   2178  CA  LYS A 148      26.036 -14.723 -16.242  1.00  0.00           C  
ATOM   2179  HA  LYS A 148      25.754 -15.747 -16.487  1.00  0.00           H  
ATOM   2180  CB  LYS A 148      26.204 -13.824 -17.512  1.00  0.00           C  
ATOM   2181  HB2 LYS A 148      25.971 -12.809 -17.191  1.00  0.00           H  
ATOM   2182  HB3 LYS A 148      27.202 -13.926 -17.940  1.00  0.00           H  
ATOM   2183  CG  LYS A 148      25.318 -14.306 -18.682  1.00  0.00           C  
ATOM   2184  HG2 LYS A 148      25.525 -15.355 -18.900  1.00  0.00           H  
ATOM   2185  HG3 LYS A 148      24.287 -14.070 -18.420  1.00  0.00           H  
ATOM   2186  CD  LYS A 148      25.477 -13.626 -20.069  1.00  0.00           C  
ATOM   2187  HD2 LYS A 148      26.522 -13.618 -20.375  1.00  0.00           H  
ATOM   2188  HD3 LYS A 148      24.993 -14.233 -20.835  1.00  0.00           H  
ATOM   2189  CE  LYS A 148      24.920 -12.177 -20.071  1.00  0.00           C  
ATOM   2190  HE2 LYS A 148      23.849 -12.203 -19.871  1.00  0.00           H  
ATOM   2191  HE3 LYS A 148      25.338 -11.522 -19.307  1.00  0.00           H  
ATOM   2192  NZ  LYS A 148      25.232 -11.541 -21.391  1.00  0.00           N1+
ATOM   2193  HZ1 LYS A 148      25.503 -10.573 -21.296  1.00  0.00           H  
ATOM   2194  HZ2 LYS A 148      26.046 -11.946 -21.832  1.00  0.00           H  
ATOM   2195  HZ3 LYS A 148      24.503 -11.632 -22.084  1.00  0.00           H  
ATOM   2196  C   LYS A 148      27.334 -14.813 -15.389  1.00  0.00           C  
ATOM   2197  O   LYS A 148      28.000 -15.824 -15.374  1.00  0.00           O  
ATOM   2198  N   GLN A 149      27.624 -13.714 -14.734  1.00  0.00           N  
ATOM   2199  H   GLN A 149      26.991 -12.957 -14.948  1.00  0.00           H  
ATOM   2200  CA  GLN A 149      28.442 -13.720 -13.547  1.00  0.00           C  
ATOM   2201  HA  GLN A 149      29.373 -14.272 -13.677  1.00  0.00           H  
ATOM   2202  CB  GLN A 149      29.009 -12.331 -13.154  1.00  0.00           C  
ATOM   2203  HB2 GLN A 149      28.210 -11.590 -13.099  1.00  0.00           H  
ATOM   2204  HB3 GLN A 149      29.538 -12.438 -12.208  1.00  0.00           H  
ATOM   2205  CG  GLN A 149      29.973 -11.595 -14.219  1.00  0.00           C  
ATOM   2206  HG2 GLN A 149      30.994 -11.975 -14.190  1.00  0.00           H  
ATOM   2207  HG3 GLN A 149      29.679 -11.757 -15.256  1.00  0.00           H  
ATOM   2208  CD  GLN A 149      30.004 -10.073 -14.038  1.00  0.00           C  
ATOM   2209  OE1 GLN A 149      29.593  -9.297 -14.902  1.00  0.00           O  
ATOM   2210  NE2 GLN A 149      30.178  -9.646 -12.786  1.00  0.00           N  
ATOM   2211 HE21 GLN A 149      30.541 -10.316 -12.124  1.00  0.00           H  
ATOM   2212 HE22 GLN A 149      30.123  -8.647 -12.643  1.00  0.00           H  
ATOM   2213  C   GLN A 149      27.700 -14.407 -12.350  1.00  0.00           C  
ATOM   2214  O   GLN A 149      26.520 -14.372 -12.256  1.00  0.00           O  
ATOM   2215  N   GLY A 150      28.452 -15.043 -11.438  1.00  0.00           N  
ATOM   2216  H   GLY A 150      29.427 -15.209 -11.640  1.00  0.00           H  
ATOM   2217  CA  GLY A 150      28.017 -15.152 -10.041  1.00  0.00           C  
ATOM   2218  HA2 GLY A 150      26.939 -15.233  -9.909  1.00  0.00           H  
ATOM   2219  HA3 GLY A 150      28.416 -16.091  -9.658  1.00  0.00           H  
ATOM   2220  C   GLY A 150      28.446 -13.893  -9.246  1.00  0.00           C  
ATOM   2221  O   GLY A 150      29.617 -13.582  -9.112  1.00  0.00           O  
ATOM   2222  N   VAL A 151      27.511 -13.182  -8.650  1.00  0.00           N  
ATOM   2223  H   VAL A 151      26.597 -13.608  -8.617  1.00  0.00           H  
ATOM   2224  CA  VAL A 151      27.864 -12.092  -7.676  1.00  0.00           C  
ATOM   2225  HA  VAL A 151      28.671 -11.434  -7.997  1.00  0.00           H  
ATOM   2226  CB  VAL A 151      26.570 -11.245  -7.453  1.00  0.00           C  
ATOM   2227  HB  VAL A 151      25.750 -11.880  -7.117  1.00  0.00           H  
ATOM   2228  CG1 VAL A 151      26.776 -10.159  -6.424  1.00  0.00           C  
ATOM   2229 HG11 VAL A 151      25.819  -9.673  -6.235  1.00  0.00           H  
ATOM   2230 HG12 VAL A 151      27.071 -10.644  -5.493  1.00  0.00           H  
ATOM   2231 HG13 VAL A 151      27.549  -9.456  -6.736  1.00  0.00           H  
ATOM   2232  CG2 VAL A 151      26.170 -10.610  -8.824  1.00  0.00           C  
ATOM   2233 HG21 VAL A 151      25.181 -10.153  -8.811  1.00  0.00           H  
ATOM   2234 HG22 VAL A 151      26.928  -9.832  -8.925  1.00  0.00           H  
ATOM   2235 HG23 VAL A 151      26.252 -11.365  -9.605  1.00  0.00           H  
ATOM   2236  C   VAL A 151      28.285 -12.810  -6.371  1.00  0.00           C  
ATOM   2237  O   VAL A 151      27.389 -13.545  -5.905  1.00  0.00           O  
ATOM   2238  N   VAL A 152      29.532 -12.654  -5.907  1.00  0.00           N  
ATOM   2239  H   VAL A 152      30.116 -12.003  -6.413  1.00  0.00           H  
ATOM   2240  CA  VAL A 152      30.090 -13.423  -4.737  1.00  0.00           C  
ATOM   2241  HA  VAL A 152      29.835 -14.447  -5.012  1.00  0.00           H  
ATOM   2242  CB  VAL A 152      31.702 -13.394  -4.749  1.00  0.00           C  
ATOM   2243  HB  VAL A 152      32.095 -13.614  -5.742  1.00  0.00           H  
ATOM   2244  CG1 VAL A 152      32.161 -12.007  -4.468  1.00  0.00           C  
ATOM   2245 HG11 VAL A 152      33.240 -11.968  -4.316  1.00  0.00           H  
ATOM   2246 HG12 VAL A 152      31.919 -11.399  -5.339  1.00  0.00           H  
ATOM   2247 HG13 VAL A 152      31.653 -11.572  -3.607  1.00  0.00           H  
ATOM   2248  CG2 VAL A 152      32.347 -14.421  -3.776  1.00  0.00           C  
ATOM   2249 HG21 VAL A 152      31.777 -15.339  -3.913  1.00  0.00           H  
ATOM   2250 HG22 VAL A 152      33.416 -14.535  -3.956  1.00  0.00           H  
ATOM   2251 HG23 VAL A 152      32.194 -13.965  -2.797  1.00  0.00           H  
ATOM   2252  C   VAL A 152      29.516 -12.855  -3.389  1.00  0.00           C  
ATOM   2253  O   VAL A 152      29.097 -11.736  -3.295  1.00  0.00           O  
ATOM   2254  N   HIE A 153      29.125 -13.773  -2.587  1.00  0.00           N  
ATOM   2255  H   HIE A 153      29.429 -14.726  -2.728  1.00  0.00           H  
ATOM   2256  CA  HIE A 153      28.299 -13.598  -1.370  1.00  0.00           C  
ATOM   2257  HA  HIE A 153      28.044 -14.604  -1.039  1.00  0.00           H  
ATOM   2258  CB  HIE A 153      29.013 -12.768  -0.250  1.00  0.00           C  
ATOM   2259  HB2 HIE A 153      29.170 -11.779  -0.680  1.00  0.00           H  
ATOM   2260  HB3 HIE A 153      28.255 -12.559   0.504  1.00  0.00           H  
ATOM   2261  CG  HIE A 153      30.289 -13.295   0.325  1.00  0.00           C  
ATOM   2262  ND1 HIE A 153      31.175 -12.617   1.125  1.00  0.00           N  
ATOM   2263  CE1 HIE A 153      32.005 -13.550   1.657  1.00  0.00           C  
ATOM   2264  HE1 HIE A 153      32.801 -13.366   2.364  1.00  0.00           H  
ATOM   2265  NE2 HIE A 153      31.719 -14.759   1.160  1.00  0.00           N  
ATOM   2266  HE2 HIE A 153      32.303 -15.559   1.358  1.00  0.00           H  
ATOM   2267  CD2 HIE A 153      30.605 -14.636   0.362  1.00  0.00           C  
ATOM   2268  HD2 HIE A 153      29.889 -15.383   0.054  1.00  0.00           H  
ATOM   2269  C   HIE A 153      26.884 -13.077  -1.665  1.00  0.00           C  
ATOM   2270  O   HIE A 153      26.173 -12.507  -0.850  1.00  0.00           O  
ATOM   2271  N   ALA A 154      26.380 -13.357  -2.881  1.00  0.00           N  
ATOM   2272  H   ALA A 154      26.983 -13.860  -3.517  1.00  0.00           H  
ATOM   2273  CA  ALA A 154      24.986 -13.215  -3.245  1.00  0.00           C  
ATOM   2274  HA  ALA A 154      24.445 -13.246  -2.300  1.00  0.00           H  
ATOM   2275  CB  ALA A 154      24.784 -11.891  -3.918  1.00  0.00           C  
ATOM   2276  HB1 ALA A 154      24.953 -11.028  -3.274  1.00  0.00           H  
ATOM   2277  HB2 ALA A 154      25.450 -11.827  -4.779  1.00  0.00           H  
ATOM   2278  HB3 ALA A 154      23.724 -11.848  -4.170  1.00  0.00           H  
ATOM   2279  C   ALA A 154      24.551 -14.412  -4.120  1.00  0.00           C  
ATOM   2280  O   ALA A 154      24.142 -14.353  -5.273  1.00  0.00           O  
ATOM   2281  N   ALA A 155      24.655 -15.584  -3.545  1.00  0.00           N  
ATOM   2282  H   ALA A 155      24.990 -15.601  -2.592  1.00  0.00           H  
ATOM   2283  CA  ALA A 155      24.379 -16.853  -4.172  1.00  0.00           C  
ATOM   2284  HA  ALA A 155      24.933 -16.950  -5.106  1.00  0.00           H  
ATOM   2285  CB  ALA A 155      24.915 -18.039  -3.346  1.00  0.00           C  
ATOM   2286  HB1 ALA A 155      24.809 -18.968  -3.906  1.00  0.00           H  
ATOM   2287  HB2 ALA A 155      25.932 -17.859  -2.999  1.00  0.00           H  
ATOM   2288  HB3 ALA A 155      24.292 -18.171  -2.462  1.00  0.00           H  
ATOM   2289  C   ALA A 155      22.919 -17.156  -4.632  1.00  0.00           C  
ATOM   2290  O   ALA A 155      22.834 -17.585  -5.782  1.00  0.00           O  
ATOM   2291  N   PRO A 156      21.898 -16.787  -3.850  1.00  0.00           N  
ATOM   2292  CD  PRO A 156      21.813 -16.248  -2.487  1.00  0.00           C  
ATOM   2293  HD2 PRO A 156      22.317 -15.281  -2.500  1.00  0.00           H  
ATOM   2294  HD3 PRO A 156      22.391 -16.906  -1.839  1.00  0.00           H  
ATOM   2295  CG  PRO A 156      20.340 -16.128  -2.098  1.00  0.00           C  
ATOM   2296  HG2 PRO A 156      20.054 -15.106  -2.345  1.00  0.00           H  
ATOM   2297  HG3 PRO A 156      20.091 -16.453  -1.088  1.00  0.00           H  
ATOM   2298  CB  PRO A 156      19.630 -16.995  -3.166  1.00  0.00           C  
ATOM   2299  HB2 PRO A 156      18.735 -16.538  -3.587  1.00  0.00           H  
ATOM   2300  HB3 PRO A 156      19.242 -17.961  -2.842  1.00  0.00           H  
ATOM   2301  CA  PRO A 156      20.555 -17.080  -4.352  1.00  0.00           C  
ATOM   2302  HA  PRO A 156      20.485 -18.127  -4.648  1.00  0.00           H  
ATOM   2303  C   PRO A 156      20.099 -16.106  -5.472  1.00  0.00           C  
ATOM   2304  O   PRO A 156      19.336 -16.505  -6.252  1.00  0.00           O  
ATOM   2305  N   TYR A 157      20.475 -14.848  -5.304  1.00  0.00           N  
ATOM   2306  H   TYR A 157      21.089 -14.684  -4.519  1.00  0.00           H  
ATOM   2307  CA  TYR A 157      20.235 -13.794  -6.269  1.00  0.00           C  
ATOM   2308  HA  TYR A 157      19.187 -13.542  -6.426  1.00  0.00           H  
ATOM   2309  CB  TYR A 157      20.846 -12.473  -5.715  1.00  0.00           C  
ATOM   2310  HB2 TYR A 157      20.318 -12.290  -4.779  1.00  0.00           H  
ATOM   2311  HB3 TYR A 157      21.916 -12.601  -5.551  1.00  0.00           H  
ATOM   2312  CG  TYR A 157      20.649 -11.385  -6.741  1.00  0.00           C  
ATOM   2313  CD1 TYR A 157      19.367 -10.862  -7.007  1.00  0.00           C  
ATOM   2314  HD1 TYR A 157      18.493 -11.236  -6.494  1.00  0.00           H  
ATOM   2315  CE1 TYR A 157      19.181  -9.833  -8.003  1.00  0.00           C  
ATOM   2316  HE1 TYR A 157      18.188  -9.517  -8.283  1.00  0.00           H  
ATOM   2317  CZ  TYR A 157      20.299  -9.373  -8.671  1.00  0.00           C  
ATOM   2318  OH  TYR A 157      20.094  -8.478  -9.694  1.00  0.00           O  
ATOM   2319  HH  TYR A 157      19.543  -7.749  -9.403  1.00  0.00           H  
ATOM   2320  CE2 TYR A 157      21.562  -9.773  -8.377  1.00  0.00           C  
ATOM   2321  HE2 TYR A 157      22.411  -9.281  -8.830  1.00  0.00           H  
ATOM   2322  CD2 TYR A 157      21.738 -10.904  -7.503  1.00  0.00           C  
ATOM   2323  HD2 TYR A 157      22.745 -11.239  -7.305  1.00  0.00           H  
ATOM   2324  C   TYR A 157      20.890 -14.187  -7.619  1.00  0.00           C  
ATOM   2325  O   TYR A 157      20.219 -14.119  -8.634  1.00  0.00           O  
ATOM   2326  N   SER A 158      22.136 -14.678  -7.610  1.00  0.00           N  
ATOM   2327  H   SER A 158      22.744 -14.505  -6.823  1.00  0.00           H  
ATOM   2328  CA  SER A 158      22.822 -15.161  -8.838  1.00  0.00           C  
ATOM   2329  HA  SER A 158      22.594 -14.344  -9.522  1.00  0.00           H  
ATOM   2330  CB  SER A 158      24.344 -15.348  -8.604  1.00  0.00           C  
ATOM   2331  HB2 SER A 158      24.610 -16.113  -7.874  1.00  0.00           H  
ATOM   2332  HB3 SER A 158      24.834 -15.687  -9.516  1.00  0.00           H  
ATOM   2333  OG  SER A 158      24.996 -14.158  -7.992  1.00  0.00           O  
ATOM   2334  HG  SER A 158      25.032 -14.181  -7.033  1.00  0.00           H  
ATOM   2335  C   SER A 158      22.125 -16.429  -9.331  1.00  0.00           C  
ATOM   2336  O   SER A 158      21.894 -16.502 -10.497  1.00  0.00           O  
ATOM   2337  N   ALA A 159      21.695 -17.369  -8.483  1.00  0.00           N  
ATOM   2338  H   ALA A 159      21.871 -17.283  -7.494  1.00  0.00           H  
ATOM   2339  CA  ALA A 159      21.066 -18.568  -9.029  1.00  0.00           C  
ATOM   2340  HA  ALA A 159      21.730 -19.047  -9.748  1.00  0.00           H  
ATOM   2341  CB  ALA A 159      21.070 -19.599  -7.881  1.00  0.00           C  
ATOM   2342  HB1 ALA A 159      20.149 -19.513  -7.306  1.00  0.00           H  
ATOM   2343  HB2 ALA A 159      21.152 -20.584  -8.339  1.00  0.00           H  
ATOM   2344  HB3 ALA A 159      21.959 -19.461  -7.267  1.00  0.00           H  
ATOM   2345  C   ALA A 159      19.688 -18.395  -9.681  1.00  0.00           C  
ATOM   2346  O   ALA A 159      19.326 -18.998 -10.695  1.00  0.00           O  
ATOM   2347  N   SER A 160      18.905 -17.483  -9.123  1.00  0.00           N  
ATOM   2348  H   SER A 160      19.419 -17.060  -8.364  1.00  0.00           H  
ATOM   2349  CA  SER A 160      17.571 -17.117  -9.600  1.00  0.00           C  
ATOM   2350  HA  SER A 160      17.111 -18.067  -9.871  1.00  0.00           H  
ATOM   2351  CB  SER A 160      16.737 -16.508  -8.482  1.00  0.00           C  
ATOM   2352  HB2 SER A 160      15.800 -16.163  -8.923  1.00  0.00           H  
ATOM   2353  HB3 SER A 160      16.541 -17.176  -7.644  1.00  0.00           H  
ATOM   2354  OG  SER A 160      17.318 -15.360  -7.861  1.00  0.00           O  
ATOM   2355  HG  SER A 160      17.938 -15.621  -7.177  1.00  0.00           H  
ATOM   2356  C   SER A 160      17.572 -16.178 -10.825  1.00  0.00           C  
ATOM   2357  O   SER A 160      16.882 -16.573 -11.745  1.00  0.00           O  
ATOM   2358  N   LYS A 161      18.270 -15.047 -10.805  1.00  0.00           N  
ATOM   2359  H   LYS A 161      18.642 -14.732  -9.920  1.00  0.00           H  
ATOM   2360  CA  LYS A 161      18.489 -14.354 -12.091  1.00  0.00           C  
ATOM   2361  HA  LYS A 161      17.583 -13.996 -12.579  1.00  0.00           H  
ATOM   2362  CB  LYS A 161      19.325 -13.096 -11.988  1.00  0.00           C  
ATOM   2363  HB2 LYS A 161      20.301 -13.399 -11.607  1.00  0.00           H  
ATOM   2364  HB3 LYS A 161      19.526 -12.785 -13.012  1.00  0.00           H  
ATOM   2365  CG  LYS A 161      18.710 -12.061 -11.100  1.00  0.00           C  
ATOM   2366  HG2 LYS A 161      18.133 -12.527 -10.301  1.00  0.00           H  
ATOM   2367  HG3 LYS A 161      19.544 -11.484 -10.701  1.00  0.00           H  
ATOM   2368  CD  LYS A 161      17.879 -11.190 -11.983  1.00  0.00           C  
ATOM   2369  HD2 LYS A 161      18.527 -10.849 -12.791  1.00  0.00           H  
ATOM   2370  HD3 LYS A 161      17.084 -11.800 -12.413  1.00  0.00           H  
ATOM   2371  CE  LYS A 161      17.211 -10.024 -11.198  1.00  0.00           C  
ATOM   2372  HE2 LYS A 161      16.511 -10.462 -10.487  1.00  0.00           H  
ATOM   2373  HE3 LYS A 161      18.034  -9.656 -10.586  1.00  0.00           H  
ATOM   2374  NZ  LYS A 161      16.609  -8.941 -11.991  1.00  0.00           N1+
ATOM   2375  HZ1 LYS A 161      15.850  -9.321 -12.537  1.00  0.00           H  
ATOM   2376  HZ2 LYS A 161      16.192  -8.194 -11.454  1.00  0.00           H  
ATOM   2377  HZ3 LYS A 161      17.201  -8.546 -12.708  1.00  0.00           H  
ATOM   2378  C   LYS A 161      19.057 -15.254 -13.195  1.00  0.00           C  
ATOM   2379  O   LYS A 161      18.761 -15.088 -14.363  1.00  0.00           O  
ATOM   2380  N   HID A 162      19.886 -16.251 -12.863  1.00  0.00           N  
ATOM   2381  H   HID A 162      20.092 -16.304 -11.876  1.00  0.00           H  
ATOM   2382  CA  HID A 162      20.433 -17.291 -13.809  1.00  0.00           C  
ATOM   2383  HA  HID A 162      21.010 -16.755 -14.562  1.00  0.00           H  
ATOM   2384  CB  HID A 162      21.442 -18.216 -13.244  1.00  0.00           C  
ATOM   2385  HB2 HID A 162      21.400 -18.172 -12.156  1.00  0.00           H  
ATOM   2386  HB3 HID A 162      21.349 -19.221 -13.654  1.00  0.00           H  
ATOM   2387  CG  HID A 162      22.892 -17.863 -13.633  1.00  0.00           C  
ATOM   2388  ND1 HID A 162      23.622 -16.888 -13.046  1.00  0.00           N  
ATOM   2389  HD1 HID A 162      23.283 -16.213 -12.377  1.00  0.00           H  
ATOM   2390  CE1 HID A 162      24.835 -16.889 -13.562  1.00  0.00           C  
ATOM   2391  HE1 HID A 162      25.684 -16.281 -13.284  1.00  0.00           H  
ATOM   2392  NE2 HID A 162      24.953 -17.916 -14.438  1.00  0.00           N  
ATOM   2393  CD2 HID A 162      23.686 -18.547 -14.483  1.00  0.00           C  
ATOM   2394  HD2 HID A 162      23.408 -19.415 -15.064  1.00  0.00           H  
ATOM   2395  C   HID A 162      19.311 -18.041 -14.476  1.00  0.00           C  
ATOM   2396  O   HID A 162      19.256 -18.196 -15.685  1.00  0.00           O  
ATOM   2397  N   GLY A 163      18.367 -18.480 -13.654  1.00  0.00           N  
ATOM   2398  H   GLY A 163      18.512 -18.361 -12.661  1.00  0.00           H  
ATOM   2399  CA  GLY A 163      17.131 -19.131 -14.024  1.00  0.00           C  
ATOM   2400  HA2 GLY A 163      17.326 -20.095 -14.492  1.00  0.00           H  
ATOM   2401  HA3 GLY A 163      16.570 -19.435 -13.140  1.00  0.00           H  
ATOM   2402  C   GLY A 163      16.247 -18.172 -14.934  1.00  0.00           C  
ATOM   2403  O   GLY A 163      15.612 -18.676 -15.889  1.00  0.00           O  
ATOM   2404  N   VAL A 164      16.213 -16.864 -14.850  1.00  0.00           N  
ATOM   2405  H   VAL A 164      16.716 -16.451 -14.077  1.00  0.00           H  
ATOM   2406  CA  VAL A 164      15.554 -15.917 -15.821  1.00  0.00           C  
ATOM   2407  HA  VAL A 164      14.555 -16.321 -15.984  1.00  0.00           H  
ATOM   2408  CB  VAL A 164      15.445 -14.527 -15.211  1.00  0.00           C  
ATOM   2409  HB  VAL A 164      16.433 -14.076 -15.128  1.00  0.00           H  
ATOM   2410  CG1 VAL A 164      14.622 -13.627 -16.116  1.00  0.00           C  
ATOM   2411 HG11 VAL A 164      13.922 -14.246 -16.677  1.00  0.00           H  
ATOM   2412 HG12 VAL A 164      14.108 -12.982 -15.403  1.00  0.00           H  
ATOM   2413 HG13 VAL A 164      15.223 -13.088 -16.848  1.00  0.00           H  
ATOM   2414  CG2 VAL A 164      14.748 -14.689 -13.853  1.00  0.00           C  
ATOM   2415 HG21 VAL A 164      14.242 -13.787 -13.511  1.00  0.00           H  
ATOM   2416 HG22 VAL A 164      14.064 -15.533 -13.954  1.00  0.00           H  
ATOM   2417 HG23 VAL A 164      15.498 -14.980 -13.118  1.00  0.00           H  
ATOM   2418  C   VAL A 164      16.315 -15.911 -17.188  1.00  0.00           C  
ATOM   2419  O   VAL A 164      15.616 -15.777 -18.234  1.00  0.00           O  
ATOM   2420  N   VAL A 165      17.615 -16.109 -17.230  1.00  0.00           N  
ATOM   2421  H   VAL A 165      18.161 -16.080 -16.381  1.00  0.00           H  
ATOM   2422  CA  VAL A 165      18.326 -16.329 -18.510  1.00  0.00           C  
ATOM   2423  HA  VAL A 165      17.972 -15.591 -19.229  1.00  0.00           H  
ATOM   2424  CB  VAL A 165      19.829 -16.251 -18.338  1.00  0.00           C  
ATOM   2425  HB  VAL A 165      20.228 -17.042 -17.705  1.00  0.00           H  
ATOM   2426  CG1 VAL A 165      20.614 -16.468 -19.664  1.00  0.00           C  
ATOM   2427 HG11 VAL A 165      20.504 -17.478 -20.057  1.00  0.00           H  
ATOM   2428 HG12 VAL A 165      20.340 -15.837 -20.509  1.00  0.00           H  
ATOM   2429 HG13 VAL A 165      21.690 -16.300 -19.609  1.00  0.00           H  
ATOM   2430  CG2 VAL A 165      20.306 -14.895 -17.695  1.00  0.00           C  
ATOM   2431 HG21 VAL A 165      19.833 -13.980 -18.055  1.00  0.00           H  
ATOM   2432 HG22 VAL A 165      20.040 -14.818 -16.641  1.00  0.00           H  
ATOM   2433 HG23 VAL A 165      21.378 -14.723 -17.777  1.00  0.00           H  
ATOM   2434  C   VAL A 165      17.908 -17.619 -19.086  1.00  0.00           C  
ATOM   2435  O   VAL A 165      17.698 -17.673 -20.271  1.00  0.00           O  
ATOM   2436  N   GLY A 166      17.667 -18.707 -18.288  1.00  0.00           N  
ATOM   2437  H   GLY A 166      17.774 -18.558 -17.295  1.00  0.00           H  
ATOM   2438  CA  GLY A 166      17.141 -19.955 -18.769  1.00  0.00           C  
ATOM   2439  HA2 GLY A 166      17.783 -20.446 -19.500  1.00  0.00           H  
ATOM   2440  HA3 GLY A 166      17.146 -20.659 -17.937  1.00  0.00           H  
ATOM   2441  C   GLY A 166      15.764 -19.855 -19.422  1.00  0.00           C  
ATOM   2442  O   GLY A 166      15.575 -20.150 -20.625  1.00  0.00           O  
ATOM   2443  N   PHE A 167      14.808 -19.181 -18.799  1.00  0.00           N  
ATOM   2444  H   PHE A 167      15.054 -18.924 -17.854  1.00  0.00           H  
ATOM   2445  CA  PHE A 167      13.429 -19.042 -19.280  1.00  0.00           C  
ATOM   2446  HA  PHE A 167      12.955 -19.910 -19.737  1.00  0.00           H  
ATOM   2447  CB  PHE A 167      12.556 -18.515 -18.154  1.00  0.00           C  
ATOM   2448  HB2 PHE A 167      12.510 -19.320 -17.419  1.00  0.00           H  
ATOM   2449  HB3 PHE A 167      13.082 -17.670 -17.710  1.00  0.00           H  
ATOM   2450  CG  PHE A 167      11.169 -18.158 -18.492  1.00  0.00           C  
ATOM   2451  CD1 PHE A 167      10.195 -19.139 -18.725  1.00  0.00           C  
ATOM   2452  HD1 PHE A 167      10.438 -20.179 -18.566  1.00  0.00           H  
ATOM   2453  CE1 PHE A 167       8.791 -18.754 -18.844  1.00  0.00           C  
ATOM   2454  HE1 PHE A 167       8.000 -19.481 -18.948  1.00  0.00           H  
ATOM   2455  CZ  PHE A 167       8.418 -17.428 -18.776  1.00  0.00           C  
ATOM   2456  HZ  PHE A 167       7.396 -17.121 -18.945  1.00  0.00           H  
ATOM   2457  CE2 PHE A 167       9.442 -16.428 -18.648  1.00  0.00           C  
ATOM   2458  HE2 PHE A 167       9.157 -15.388 -18.687  1.00  0.00           H  
ATOM   2459  CD2 PHE A 167      10.766 -16.810 -18.396  1.00  0.00           C  
ATOM   2460  HD2 PHE A 167      11.489 -16.077 -18.074  1.00  0.00           H  
ATOM   2461  C   PHE A 167      13.452 -18.089 -20.507  1.00  0.00           C  
ATOM   2462  O   PHE A 167      12.767 -18.389 -21.454  1.00  0.00           O  
ATOM   2463  N   THR A 168      14.321 -17.038 -20.541  1.00  0.00           N  
ATOM   2464  H   THR A 168      14.916 -16.955 -19.729  1.00  0.00           H  
ATOM   2465  CA  THR A 168      14.391 -16.178 -21.712  1.00  0.00           C  
ATOM   2466  HA  THR A 168      13.364 -15.853 -21.880  1.00  0.00           H  
ATOM   2467  CB  THR A 168      15.334 -15.043 -21.331  1.00  0.00           C  
ATOM   2468  HB  THR A 168      16.321 -15.443 -21.100  1.00  0.00           H  
ATOM   2469  CG2 THR A 168      15.726 -14.139 -22.515  1.00  0.00           C  
ATOM   2470 HG21 THR A 168      14.765 -13.988 -23.007  1.00  0.00           H  
ATOM   2471 HG22 THR A 168      16.281 -13.245 -22.233  1.00  0.00           H  
ATOM   2472 HG23 THR A 168      16.419 -14.657 -23.180  1.00  0.00           H  
ATOM   2473  OG1 THR A 168      14.767 -14.279 -20.348  1.00  0.00           O  
ATOM   2474  HG1 THR A 168      15.117 -14.628 -19.525  1.00  0.00           H  
ATOM   2475  C   THR A 168      14.919 -16.896 -22.974  1.00  0.00           C  
ATOM   2476  O   THR A 168      14.409 -16.638 -24.110  1.00  0.00           O  
ATOM   2477  N   LYS A 169      15.813 -17.861 -22.838  1.00  0.00           N  
ATOM   2478  H   LYS A 169      16.236 -18.073 -21.945  1.00  0.00           H  
ATOM   2479  CA  LYS A 169      16.160 -18.752 -23.907  1.00  0.00           C  
ATOM   2480  HA  LYS A 169      16.189 -18.207 -24.850  1.00  0.00           H  
ATOM   2481  CB  LYS A 169      17.531 -19.400 -23.735  1.00  0.00           C  
ATOM   2482  HB2 LYS A 169      17.489 -19.843 -22.739  1.00  0.00           H  
ATOM   2483  HB3 LYS A 169      17.621 -20.187 -24.483  1.00  0.00           H  
ATOM   2484  CG  LYS A 169      18.727 -18.367 -23.849  1.00  0.00           C  
ATOM   2485  HG2 LYS A 169      18.555 -17.830 -24.781  1.00  0.00           H  
ATOM   2486  HG3 LYS A 169      18.702 -17.644 -23.034  1.00  0.00           H  
ATOM   2487  CD  LYS A 169      20.113 -19.031 -23.798  1.00  0.00           C  
ATOM   2488  HD2 LYS A 169      20.193 -19.751 -22.983  1.00  0.00           H  
ATOM   2489  HD3 LYS A 169      20.233 -19.488 -24.779  1.00  0.00           H  
ATOM   2490  CE  LYS A 169      21.170 -17.956 -23.642  1.00  0.00           C  
ATOM   2491  HE2 LYS A 169      20.978 -17.127 -24.323  1.00  0.00           H  
ATOM   2492  HE3 LYS A 169      21.062 -17.537 -22.641  1.00  0.00           H  
ATOM   2493  NZ  LYS A 169      22.515 -18.473 -23.828  1.00  0.00           N1+
ATOM   2494  HZ1 LYS A 169      22.709 -19.357 -23.379  1.00  0.00           H  
ATOM   2495  HZ2 LYS A 169      22.717 -18.633 -24.805  1.00  0.00           H  
ATOM   2496  HZ3 LYS A 169      23.236 -17.793 -23.631  1.00  0.00           H  
ATOM   2497  C   LYS A 169      15.038 -19.744 -24.241  1.00  0.00           C  
ATOM   2498  O   LYS A 169      14.707 -19.955 -25.424  1.00  0.00           O  
ATOM   2499  N   ALA A 170      14.505 -20.475 -23.291  1.00  0.00           N  
ATOM   2500  H   ALA A 170      14.895 -20.354 -22.368  1.00  0.00           H  
ATOM   2501  CA  ALA A 170      13.673 -21.652 -23.500  1.00  0.00           C  
ATOM   2502  HA  ALA A 170      14.078 -22.246 -24.321  1.00  0.00           H  
ATOM   2503  CB  ALA A 170      13.553 -22.420 -22.201  1.00  0.00           C  
ATOM   2504  HB1 ALA A 170      14.527 -22.812 -21.910  1.00  0.00           H  
ATOM   2505  HB2 ALA A 170      13.220 -21.721 -21.435  1.00  0.00           H  
ATOM   2506  HB3 ALA A 170      12.787 -23.189 -22.306  1.00  0.00           H  
ATOM   2507  C   ALA A 170      12.231 -21.221 -23.968  1.00  0.00           C  
ATOM   2508  O   ALA A 170      11.639 -21.797 -24.848  1.00  0.00           O  
ATOM   2509  N   LEU A 171      11.714 -20.091 -23.433  1.00  0.00           N  
ATOM   2510  H   LEU A 171      12.241 -19.524 -22.784  1.00  0.00           H  
ATOM   2511  CA  LEU A 171      10.420 -19.536 -23.872  1.00  0.00           C  
ATOM   2512  HA  LEU A 171       9.700 -20.316 -24.122  1.00  0.00           H  
ATOM   2513  CB  LEU A 171       9.789 -18.787 -22.733  1.00  0.00           C  
ATOM   2514  HB2 LEU A 171       9.630 -19.554 -21.975  1.00  0.00           H  
ATOM   2515  HB3 LEU A 171      10.388 -17.938 -22.404  1.00  0.00           H  
ATOM   2516  CG  LEU A 171       8.364 -18.207 -23.136  1.00  0.00           C  
ATOM   2517  HG  LEU A 171       8.340 -17.955 -24.195  1.00  0.00           H  
ATOM   2518  CD1 LEU A 171       7.292 -19.132 -22.660  1.00  0.00           C  
ATOM   2519 HD11 LEU A 171       6.309 -18.708 -22.867  1.00  0.00           H  
ATOM   2520 HD12 LEU A 171       7.334 -20.099 -23.162  1.00  0.00           H  
ATOM   2521 HD13 LEU A 171       7.361 -19.107 -21.573  1.00  0.00           H  
ATOM   2522  CD2 LEU A 171       8.084 -16.916 -22.347  1.00  0.00           C  
ATOM   2523 HD21 LEU A 171       7.038 -16.609 -22.299  1.00  0.00           H  
ATOM   2524 HD22 LEU A 171       8.447 -17.029 -21.326  1.00  0.00           H  
ATOM   2525 HD23 LEU A 171       8.656 -16.135 -22.848  1.00  0.00           H  
ATOM   2526  C   LEU A 171      10.538 -18.830 -25.238  1.00  0.00           C  
ATOM   2527  O   LEU A 171       9.675 -18.925 -26.116  1.00  0.00           O  
ATOM   2528  N   GLY A 172      11.693 -18.243 -25.521  1.00  0.00           N  
ATOM   2529  H   GLY A 172      12.385 -18.333 -24.791  1.00  0.00           H  
ATOM   2530  CA  GLY A 172      12.066 -17.718 -26.867  1.00  0.00           C  
ATOM   2531  HA2 GLY A 172      11.261 -17.096 -27.258  1.00  0.00           H  
ATOM   2532  HA3 GLY A 172      12.994 -17.156 -26.965  1.00  0.00           H  
ATOM   2533  C   GLY A 172      12.172 -18.782 -27.935  1.00  0.00           C  
ATOM   2534  O   GLY A 172      11.579 -18.511 -28.967  1.00  0.00           O  
ATOM   2535  N   LEU A 173      12.761 -19.943 -27.738  1.00  0.00           N  
ATOM   2536  H   LEU A 173      13.270 -20.054 -26.873  1.00  0.00           H  
ATOM   2537  CA  LEU A 173      12.829 -20.999 -28.723  1.00  0.00           C  
ATOM   2538  HA  LEU A 173      13.038 -20.550 -29.693  1.00  0.00           H  
ATOM   2539  CB  LEU A 173      14.067 -21.883 -28.570  1.00  0.00           C  
ATOM   2540  HB2 LEU A 173      13.885 -22.569 -27.741  1.00  0.00           H  
ATOM   2541  HB3 LEU A 173      14.117 -22.586 -29.401  1.00  0.00           H  
ATOM   2542  CG  LEU A 173      15.479 -21.243 -28.649  1.00  0.00           C  
ATOM   2543  HG  LEU A 173      15.603 -20.795 -27.663  1.00  0.00           H  
ATOM   2544  CD1 LEU A 173      16.541 -22.371 -28.829  1.00  0.00           C  
ATOM   2545 HD11 LEU A 173      16.275 -23.189 -28.159  1.00  0.00           H  
ATOM   2546 HD12 LEU A 173      16.543 -22.627 -29.890  1.00  0.00           H  
ATOM   2547 HD13 LEU A 173      17.512 -21.920 -28.628  1.00  0.00           H  
ATOM   2548  CD2 LEU A 173      15.682 -20.242 -29.712  1.00  0.00           C  
ATOM   2549 HD21 LEU A 173      15.009 -19.398 -29.561  1.00  0.00           H  
ATOM   2550 HD22 LEU A 173      16.661 -19.806 -29.510  1.00  0.00           H  
ATOM   2551 HD23 LEU A 173      15.729 -20.678 -30.710  1.00  0.00           H  
ATOM   2552  C   LEU A 173      11.550 -21.741 -28.961  1.00  0.00           C  
ATOM   2553  O   LEU A 173      11.289 -22.178 -30.078  1.00  0.00           O  
ATOM   2554  N   GLU A 174      10.682 -21.688 -27.982  1.00  0.00           N  
ATOM   2555  H   GLU A 174      10.889 -21.077 -27.205  1.00  0.00           H  
ATOM   2556  CA  GLU A 174       9.312 -22.311 -28.009  1.00  0.00           C  
ATOM   2557  HA  GLU A 174       9.350 -23.259 -28.546  1.00  0.00           H  
ATOM   2558  CB  GLU A 174       8.935 -22.749 -26.562  1.00  0.00           C  
ATOM   2559  HB2 GLU A 174       9.653 -23.494 -26.221  1.00  0.00           H  
ATOM   2560  HB3 GLU A 174       9.019 -21.980 -25.794  1.00  0.00           H  
ATOM   2561  CG  GLU A 174       7.501 -23.426 -26.505  1.00  0.00           C  
ATOM   2562  HG2 GLU A 174       6.734 -22.798 -26.956  1.00  0.00           H  
ATOM   2563  HG3 GLU A 174       7.561 -24.323 -27.122  1.00  0.00           H  
ATOM   2564  CD  GLU A 174       7.114 -23.646 -25.039  1.00  0.00           C  
ATOM   2565  OE1 GLU A 174       7.975 -24.218 -24.305  1.00  0.00           O  
ATOM   2566  OE2 GLU A 174       5.940 -23.364 -24.588  1.00  0.00           O  
ATOM   2567  C   GLU A 174       8.265 -21.436 -28.740  1.00  0.00           C  
ATOM   2568  O   GLU A 174       7.239 -21.931 -29.203  1.00  0.00           O  
ATOM   2569  N   LEU A 175       8.595 -20.186 -28.900  1.00  0.00           N  
ATOM   2570  H   LEU A 175       9.506 -19.934 -28.541  1.00  0.00           H  
ATOM   2571  CA  LEU A 175       7.753 -19.176 -29.524  1.00  0.00           C  
ATOM   2572  HA  LEU A 175       6.774 -19.564 -29.805  1.00  0.00           H  
ATOM   2573  CB  LEU A 175       7.410 -18.127 -28.492  1.00  0.00           C  
ATOM   2574  HB2 LEU A 175       8.341 -17.614 -28.249  1.00  0.00           H  
ATOM   2575  HB3 LEU A 175       6.747 -17.395 -28.955  1.00  0.00           H  
ATOM   2576  CG  LEU A 175       6.644 -18.587 -27.249  1.00  0.00           C  
ATOM   2577  HG  LEU A 175       7.239 -19.347 -26.741  1.00  0.00           H  
ATOM   2578  CD1 LEU A 175       6.580 -17.319 -26.330  1.00  0.00           C  
ATOM   2579 HD11 LEU A 175       7.529 -16.793 -26.230  1.00  0.00           H  
ATOM   2580 HD12 LEU A 175       5.863 -16.680 -26.847  1.00  0.00           H  
ATOM   2581 HD13 LEU A 175       6.041 -17.532 -25.406  1.00  0.00           H  
ATOM   2582  CD2 LEU A 175       5.174 -18.984 -27.554  1.00  0.00           C  
ATOM   2583 HD21 LEU A 175       4.687 -19.109 -26.587  1.00  0.00           H  
ATOM   2584 HD22 LEU A 175       4.656 -18.149 -28.026  1.00  0.00           H  
ATOM   2585 HD23 LEU A 175       5.225 -19.948 -28.061  1.00  0.00           H  
ATOM   2586  C   LEU A 175       8.318 -18.566 -30.785  1.00  0.00           C  
ATOM   2587  O   LEU A 175       7.668 -17.670 -31.349  1.00  0.00           O  
ATOM   2588  N   ALA A 176       9.427 -18.993 -31.337  1.00  0.00           N  
ATOM   2589  H   ALA A 176       9.843 -19.758 -30.825  1.00  0.00           H  
ATOM   2590  CA  ALA A 176      10.086 -18.441 -32.488  1.00  0.00           C  
ATOM   2591  HA  ALA A 176      10.191 -17.378 -32.273  1.00  0.00           H  
ATOM   2592  CB  ALA A 176      11.577 -18.947 -32.513  1.00  0.00           C  
ATOM   2593  HB1 ALA A 176      12.079 -18.215 -33.145  1.00  0.00           H  
ATOM   2594  HB2 ALA A 176      12.075 -18.962 -31.544  1.00  0.00           H  
ATOM   2595  HB3 ALA A 176      11.747 -19.914 -32.987  1.00  0.00           H  
ATOM   2596  C   ALA A 176       9.303 -18.496 -33.795  1.00  0.00           C  
ATOM   2597  O   ALA A 176       9.123 -17.488 -34.414  1.00  0.00           O  
ATOM   2598  N   ARG A 177       8.633 -19.629 -34.133  1.00  0.00           N  
ATOM   2599  H   ARG A 177       8.874 -20.344 -33.462  1.00  0.00           H  
ATOM   2600  CA  ARG A 177       7.692 -19.821 -35.253  1.00  0.00           C  
ATOM   2601  HA  ARG A 177       8.272 -19.242 -35.972  1.00  0.00           H  
ATOM   2602  CB  ARG A 177       7.476 -21.306 -35.708  1.00  0.00           C  
ATOM   2603  HB2 ARG A 177       8.458 -21.768 -35.610  1.00  0.00           H  
ATOM   2604  HB3 ARG A 177       6.885 -21.894 -35.005  1.00  0.00           H  
ATOM   2605  CG  ARG A 177       7.045 -21.469 -37.175  1.00  0.00           C  
ATOM   2606  HG2 ARG A 177       7.058 -22.510 -37.500  1.00  0.00           H  
ATOM   2607  HG3 ARG A 177       5.978 -21.276 -37.283  1.00  0.00           H  
ATOM   2608  CD  ARG A 177       7.776 -20.532 -38.121  1.00  0.00           C  
ATOM   2609  HD2 ARG A 177       7.402 -19.519 -37.979  1.00  0.00           H  
ATOM   2610  HD3 ARG A 177       8.849 -20.531 -37.929  1.00  0.00           H  
ATOM   2611  NE  ARG A 177       7.506 -20.859 -39.508  1.00  0.00           N  
ATOM   2612  HE  ARG A 177       6.633 -20.518 -39.887  1.00  0.00           H  
ATOM   2613  CZ  ARG A 177       8.279 -21.424 -40.395  1.00  0.00           C  
ATOM   2614  NH1 ARG A 177       9.372 -21.977 -40.050  1.00  0.00           N  
ATOM   2615 HH11 ARG A 177       9.576 -21.826 -39.071  1.00  0.00           H  
ATOM   2616 HH12 ARG A 177      10.017 -22.310 -40.751  1.00  0.00           H  
ATOM   2617  NH2 ARG A 177       8.000 -21.492 -41.664  1.00  0.00           N  
ATOM   2618 HH21 ARG A 177       7.115 -21.099 -41.951  1.00  0.00           H  
ATOM   2619 HH22 ARG A 177       8.591 -22.043 -42.270  1.00  0.00           H  
ATOM   2620  C   ARG A 177       6.428 -18.997 -34.990  1.00  0.00           C  
ATOM   2621  O   ARG A 177       5.899 -18.554 -35.957  1.00  0.00           O  
ATOM   2622  N   THR A 178       6.043 -18.754 -33.722  1.00  0.00           N  
ATOM   2623  H   THR A 178       6.652 -19.156 -33.024  1.00  0.00           H  
ATOM   2624  CA  THR A 178       4.826 -17.932 -33.385  1.00  0.00           C  
ATOM   2625  HA  THR A 178       3.968 -18.125 -34.029  1.00  0.00           H  
ATOM   2626  CB  THR A 178       4.376 -18.384 -31.963  1.00  0.00           C  
ATOM   2627  HB  THR A 178       5.191 -18.264 -31.249  1.00  0.00           H  
ATOM   2628  CG2 THR A 178       3.154 -17.670 -31.351  1.00  0.00           C  
ATOM   2629 HG21 THR A 178       2.269 -17.865 -31.957  1.00  0.00           H  
ATOM   2630 HG22 THR A 178       2.847 -17.933 -30.339  1.00  0.00           H  
ATOM   2631 HG23 THR A 178       3.343 -16.616 -31.555  1.00  0.00           H  
ATOM   2632  OG1 THR A 178       4.016 -19.726 -32.011  1.00  0.00           O  
ATOM   2633  HG1 THR A 178       4.793 -20.181 -32.346  1.00  0.00           H  
ATOM   2634  C   THR A 178       5.131 -16.460 -33.503  1.00  0.00           C  
ATOM   2635  O   THR A 178       4.252 -15.598 -33.682  1.00  0.00           O  
ATOM   2636  N   GLY A 179       6.386 -16.051 -33.540  1.00  0.00           N  
ATOM   2637  H   GLY A 179       7.173 -16.682 -33.501  1.00  0.00           H  
ATOM   2638  CA  GLY A 179       6.815 -14.642 -33.708  1.00  0.00           C  
ATOM   2639  HA2 GLY A 179       7.834 -14.697 -34.093  1.00  0.00           H  
ATOM   2640  HA3 GLY A 179       6.254 -14.123 -34.486  1.00  0.00           H  
ATOM   2641  C   GLY A 179       6.861 -13.743 -32.516  1.00  0.00           C  
ATOM   2642  O   GLY A 179       7.429 -12.670 -32.588  1.00  0.00           O  
ATOM   2643  N   ILE A 180       6.375 -14.234 -31.331  1.00  0.00           N  
ATOM   2644  H   ILE A 180       5.852 -15.093 -31.243  1.00  0.00           H  
ATOM   2645  CA  ILE A 180       6.674 -13.506 -30.021  1.00  0.00           C  
ATOM   2646  HA  ILE A 180       6.540 -12.448 -30.245  1.00  0.00           H  
ATOM   2647  CB  ILE A 180       5.641 -14.066 -28.994  1.00  0.00           C  
ATOM   2648  HB  ILE A 180       5.911 -15.074 -28.677  1.00  0.00           H  
ATOM   2649  CG2 ILE A 180       5.837 -13.320 -27.663  1.00  0.00           C  
ATOM   2650 HG21 ILE A 180       5.016 -13.551 -26.985  1.00  0.00           H  
ATOM   2651 HG22 ILE A 180       6.793 -13.711 -27.315  1.00  0.00           H  
ATOM   2652 HG23 ILE A 180       6.008 -12.246 -27.740  1.00  0.00           H  
ATOM   2653  CG1 ILE A 180       4.128 -13.909 -29.336  1.00  0.00           C  
ATOM   2654 HG12 ILE A 180       3.765 -12.986 -28.883  1.00  0.00           H  
ATOM   2655 HG13 ILE A 180       3.929 -13.873 -30.407  1.00  0.00           H  
ATOM   2656  CD1 ILE A 180       3.316 -15.075 -28.896  1.00  0.00           C  
ATOM   2657 HD11 ILE A 180       2.290 -15.010 -29.256  1.00  0.00           H  
ATOM   2658 HD12 ILE A 180       3.741 -16.026 -29.219  1.00  0.00           H  
ATOM   2659 HD13 ILE A 180       3.326 -15.251 -27.820  1.00  0.00           H  
ATOM   2660  C   ILE A 180       8.108 -13.770 -29.567  1.00  0.00           C  
ATOM   2661  O   ILE A 180       8.598 -14.918 -29.468  1.00  0.00           O  
ATOM   2662  N   THR A 181       8.848 -12.631 -29.271  1.00  0.00           N  
ATOM   2663  H   THR A 181       8.434 -11.717 -29.389  1.00  0.00           H  
ATOM   2664  CA  THR A 181      10.285 -12.621 -28.950  1.00  0.00           C  
ATOM   2665  HA  THR A 181      10.577 -13.624 -29.261  1.00  0.00           H  
ATOM   2666  CB  THR A 181      11.116 -11.606 -29.845  1.00  0.00           C  
ATOM   2667  HB  THR A 181      12.157 -11.793 -29.581  1.00  0.00           H  
ATOM   2668  CG2 THR A 181      10.732 -11.494 -31.325  1.00  0.00           C  
ATOM   2669 HG21 THR A 181      11.479 -10.863 -31.807  1.00  0.00           H  
ATOM   2670 HG22 THR A 181      10.717 -12.499 -31.747  1.00  0.00           H  
ATOM   2671 HG23 THR A 181       9.776 -10.994 -31.473  1.00  0.00           H  
ATOM   2672  OG1 THR A 181      10.946 -10.234 -29.365  1.00  0.00           O  
ATOM   2673  HG1 THR A 181      11.572  -9.650 -29.800  1.00  0.00           H  
ATOM   2674  C   THR A 181      10.533 -12.493 -27.439  1.00  0.00           C  
ATOM   2675  O   THR A 181       9.832 -11.653 -26.730  1.00  0.00           O  
ATOM   2676  N   VAL A 182      11.434 -13.321 -26.919  1.00  0.00           N  
ATOM   2677  H   VAL A 182      12.084 -13.830 -27.502  1.00  0.00           H  
ATOM   2678  CA  VAL A 182      11.704 -13.276 -25.428  1.00  0.00           C  
ATOM   2679  HA  VAL A 182      11.098 -12.487 -24.984  1.00  0.00           H  
ATOM   2680  CB  VAL A 182      11.231 -14.593 -24.796  1.00  0.00           C  
ATOM   2681  HB  VAL A 182      11.944 -15.361 -25.095  1.00  0.00           H  
ATOM   2682  CG1 VAL A 182      11.160 -14.432 -23.300  1.00  0.00           C  
ATOM   2683 HG11 VAL A 182      11.075 -15.424 -22.855  1.00  0.00           H  
ATOM   2684 HG12 VAL A 182      12.082 -14.012 -22.899  1.00  0.00           H  
ATOM   2685 HG13 VAL A 182      10.290 -13.825 -23.051  1.00  0.00           H  
ATOM   2686  CG2 VAL A 182       9.770 -14.937 -25.271  1.00  0.00           C  
ATOM   2687 HG21 VAL A 182       9.438 -15.924 -24.952  1.00  0.00           H  
ATOM   2688 HG22 VAL A 182       9.180 -14.211 -24.710  1.00  0.00           H  
ATOM   2689 HG23 VAL A 182       9.678 -14.923 -26.357  1.00  0.00           H  
ATOM   2690  C   VAL A 182      13.162 -12.947 -25.220  1.00  0.00           C  
ATOM   2691  O   VAL A 182      14.018 -13.735 -25.637  1.00  0.00           O  
ATOM   2692  N   ASN A 183      13.486 -11.778 -24.693  1.00  0.00           N  
ATOM   2693  H   ASN A 183      12.658 -11.293 -24.373  1.00  0.00           H  
ATOM   2694  CA  ASN A 183      14.773 -11.255 -24.534  1.00  0.00           C  
ATOM   2695  HA  ASN A 183      15.481 -12.060 -24.727  1.00  0.00           H  
ATOM   2696  CB  ASN A 183      15.042 -10.146 -25.642  1.00  0.00           C  
ATOM   2697  HB2 ASN A 183      14.267  -9.381 -25.591  1.00  0.00           H  
ATOM   2698  HB3 ASN A 183      16.012  -9.698 -25.432  1.00  0.00           H  
ATOM   2699  CG  ASN A 183      15.099 -10.807 -27.027  1.00  0.00           C  
ATOM   2700  OD1 ASN A 183      15.853 -11.752 -27.214  1.00  0.00           O  
ATOM   2701  ND2 ASN A 183      14.280 -10.312 -27.925  1.00  0.00           N  
ATOM   2702 HD21 ASN A 183      13.572  -9.620 -27.726  1.00  0.00           H  
ATOM   2703 HD22 ASN A 183      14.273 -10.817 -28.799  1.00  0.00           H  
ATOM   2704  C   ASN A 183      14.980 -10.801 -23.024  1.00  0.00           C  
ATOM   2705  O   ASN A 183      14.040 -10.626 -22.250  1.00  0.00           O  
ATOM   2706  N   ALA A 184      16.241 -10.534 -22.664  1.00  0.00           N  
ATOM   2707  H   ALA A 184      17.015 -10.711 -23.288  1.00  0.00           H  
ATOM   2708  CA  ALA A 184      16.564  -9.933 -21.329  1.00  0.00           C  
ATOM   2709  HA  ALA A 184      15.625  -9.482 -21.008  1.00  0.00           H  
ATOM   2710  CB  ALA A 184      16.920 -11.041 -20.333  1.00  0.00           C  
ATOM   2711  HB1 ALA A 184      17.151 -10.555 -19.386  1.00  0.00           H  
ATOM   2712  HB2 ALA A 184      16.133 -11.773 -20.148  1.00  0.00           H  
ATOM   2713  HB3 ALA A 184      17.689 -11.694 -20.744  1.00  0.00           H  
ATOM   2714  C   ALA A 184      17.619  -8.894 -21.515  1.00  0.00           C  
ATOM   2715  O   ALA A 184      18.433  -8.943 -22.453  1.00  0.00           O  
ATOM   2716  N   VAL A 185      17.697  -8.004 -20.535  1.00  0.00           N  
ATOM   2717  H   VAL A 185      17.099  -8.125 -19.730  1.00  0.00           H  
ATOM   2718  CA  VAL A 185      18.682  -6.897 -20.451  1.00  0.00           C  
ATOM   2719  HA  VAL A 185      19.488  -7.025 -21.176  1.00  0.00           H  
ATOM   2720  CB  VAL A 185      18.018  -5.587 -20.816  1.00  0.00           C  
ATOM   2721  HB  VAL A 185      17.219  -5.379 -20.106  1.00  0.00           H  
ATOM   2722  CG1 VAL A 185      19.008  -4.380 -20.733  1.00  0.00           C  
ATOM   2723 HG11 VAL A 185      18.715  -3.442 -21.204  1.00  0.00           H  
ATOM   2724 HG12 VAL A 185      19.129  -4.278 -19.655  1.00  0.00           H  
ATOM   2725 HG13 VAL A 185      19.993  -4.682 -21.091  1.00  0.00           H  
ATOM   2726  CG2 VAL A 185      17.364  -5.594 -22.216  1.00  0.00           C  
ATOM   2727 HG21 VAL A 185      17.011  -4.608 -22.518  1.00  0.00           H  
ATOM   2728 HG22 VAL A 185      18.025  -5.917 -23.021  1.00  0.00           H  
ATOM   2729 HG23 VAL A 185      16.472  -6.219 -22.210  1.00  0.00           H  
ATOM   2730  C   VAL A 185      19.259  -6.943 -19.028  1.00  0.00           C  
ATOM   2731  O   VAL A 185      18.496  -6.952 -18.042  1.00  0.00           O  
ATOM   2732  N   CYS A 186      20.574  -6.924 -18.932  1.00  0.00           N  
ATOM   2733  H   CYS A 186      21.031  -6.856 -19.831  1.00  0.00           H  
ATOM   2734  CA  CYS A 186      21.436  -7.375 -17.864  1.00  0.00           C  
ATOM   2735  HA  CYS A 186      20.757  -7.599 -17.043  1.00  0.00           H  
ATOM   2736  CB  CYS A 186      22.195  -8.552 -18.260  1.00  0.00           C  
ATOM   2737  HB2 CYS A 186      22.932  -8.259 -19.008  1.00  0.00           H  
ATOM   2738  HB3 CYS A 186      22.814  -9.070 -17.529  1.00  0.00           H  
ATOM   2739  SG  CYS A 186      21.193  -9.829 -19.125  1.00  0.00           S  
ATOM   2740  HG  CYS A 186      21.534  -9.501 -20.375  1.00  0.00           H  
ATOM   2741  C   CYS A 186      22.372  -6.261 -17.462  1.00  0.00           C  
ATOM   2742  O   CYS A 186      23.523  -6.140 -17.998  1.00  0.00           O  
ATOM   2743  N   PRO A 187      21.832  -5.291 -16.680  1.00  0.00           N  
ATOM   2744  CD  PRO A 187      20.475  -5.321 -16.148  1.00  0.00           C  
ATOM   2745  HD2 PRO A 187      20.209  -6.279 -15.703  1.00  0.00           H  
ATOM   2746  HD3 PRO A 187      19.788  -5.131 -16.972  1.00  0.00           H  
ATOM   2747  CG  PRO A 187      20.288  -4.182 -15.215  1.00  0.00           C  
ATOM   2748  HG2 PRO A 187      20.450  -4.592 -14.220  1.00  0.00           H  
ATOM   2749  HG3 PRO A 187      19.370  -3.597 -15.293  1.00  0.00           H  
ATOM   2750  CB  PRO A 187      21.548  -3.250 -15.521  1.00  0.00           C  
ATOM   2751  HB2 PRO A 187      21.858  -2.676 -14.647  1.00  0.00           H  
ATOM   2752  HB3 PRO A 187      21.163  -2.651 -16.346  1.00  0.00           H  
ATOM   2753  CA  PRO A 187      22.560  -4.205 -16.054  1.00  0.00           C  
ATOM   2754  HA  PRO A 187      23.111  -3.642 -16.805  1.00  0.00           H  
ATOM   2755  C   PRO A 187      23.458  -4.790 -14.909  1.00  0.00           C  
ATOM   2756  O   PRO A 187      23.232  -5.873 -14.348  1.00  0.00           O  
ATOM   2757  N   GLY A 188      24.395  -3.963 -14.440  1.00  0.00           N  
ATOM   2758  H   GLY A 188      24.546  -3.056 -14.860  1.00  0.00           H  
ATOM   2759  CA  GLY A 188      25.150  -4.233 -13.157  1.00  0.00           C  
ATOM   2760  HA2 GLY A 188      24.543  -4.932 -12.581  1.00  0.00           H  
ATOM   2761  HA3 GLY A 188      26.128  -4.637 -13.416  1.00  0.00           H  
ATOM   2762  C   GLY A 188      25.419  -3.039 -12.241  1.00  0.00           C  
ATOM   2763  O   GLY A 188      25.804  -3.268 -11.083  1.00  0.00           O  
ATOM   2764  N   PHE A 189      25.281  -1.807 -12.728  1.00  0.00           N  
ATOM   2765  H   PHE A 189      25.205  -1.834 -13.735  1.00  0.00           H  
ATOM   2766  CA  PHE A 189      25.863  -0.618 -12.109  1.00  0.00           C  
ATOM   2767  HA  PHE A 189      25.991  -0.739 -11.033  1.00  0.00           H  
ATOM   2768  CB  PHE A 189      27.358  -0.496 -12.665  1.00  0.00           C  
ATOM   2769  HB2 PHE A 189      27.235  -0.727 -13.723  1.00  0.00           H  
ATOM   2770  HB3 PHE A 189      27.742   0.522 -12.626  1.00  0.00           H  
ATOM   2771  CG  PHE A 189      28.451  -1.344 -12.018  1.00  0.00           C  
ATOM   2772  CD1 PHE A 189      29.465  -0.633 -11.340  1.00  0.00           C  
ATOM   2773  HD1 PHE A 189      29.351   0.370 -10.954  1.00  0.00           H  
ATOM   2774  CE1 PHE A 189      30.565  -1.291 -10.794  1.00  0.00           C  
ATOM   2775  HE1 PHE A 189      31.260  -0.696 -10.223  1.00  0.00           H  
ATOM   2776  CZ  PHE A 189      30.652  -2.666 -10.993  1.00  0.00           C  
ATOM   2777  HZ  PHE A 189      31.480  -3.191 -10.541  1.00  0.00           H  
ATOM   2778  CE2 PHE A 189      29.767  -3.306 -11.895  1.00  0.00           C  
ATOM   2779  HE2 PHE A 189      29.963  -4.342 -12.129  1.00  0.00           H  
ATOM   2780  CD2 PHE A 189      28.645  -2.679 -12.390  1.00  0.00           C  
ATOM   2781  HD2 PHE A 189      27.882  -3.140 -12.999  1.00  0.00           H  
ATOM   2782  C   PHE A 189      25.000   0.556 -12.496  1.00  0.00           C  
ATOM   2783  O   PHE A 189      25.480   1.668 -12.776  1.00  0.00           O  
ATOM   2784  N   VAL A 190      23.679   0.466 -12.559  1.00  0.00           N  
ATOM   2785  H   VAL A 190      23.147  -0.364 -12.337  1.00  0.00           H  
ATOM   2786  CA  VAL A 190      22.794   1.662 -12.678  1.00  0.00           C  
ATOM   2787  HA  VAL A 190      23.157   2.240 -13.529  1.00  0.00           H  
ATOM   2788  CB  VAL A 190      21.344   1.354 -13.061  1.00  0.00           C  
ATOM   2789  HB  VAL A 190      20.939   0.678 -12.308  1.00  0.00           H  
ATOM   2790  CG1 VAL A 190      20.576   2.602 -13.287  1.00  0.00           C  
ATOM   2791 HG11 VAL A 190      19.612   2.281 -13.682  1.00  0.00           H  
ATOM   2792 HG12 VAL A 190      20.347   3.269 -12.457  1.00  0.00           H  
ATOM   2793 HG13 VAL A 190      21.120   3.257 -13.967  1.00  0.00           H  
ATOM   2794  CG2 VAL A 190      21.290   0.496 -14.316  1.00  0.00           C  
ATOM   2795 HG21 VAL A 190      21.649   1.023 -15.200  1.00  0.00           H  
ATOM   2796 HG22 VAL A 190      21.874  -0.403 -14.123  1.00  0.00           H  
ATOM   2797 HG23 VAL A 190      20.256   0.241 -14.546  1.00  0.00           H  
ATOM   2798  C   VAL A 190      22.773   2.480 -11.333  1.00  0.00           C  
ATOM   2799  O   VAL A 190      22.662   1.898 -10.261  1.00  0.00           O  
ATOM   2800  N   GLU A 191      22.942   3.768 -11.329  1.00  0.00           N  
ATOM   2801  H   GLU A 191      23.136   4.237 -12.204  1.00  0.00           H  
ATOM   2802  CA  GLU A 191      22.779   4.670 -10.222  1.00  0.00           C  
ATOM   2803  HA  GLU A 191      23.495   4.393  -9.447  1.00  0.00           H  
ATOM   2804  CB  GLU A 191      23.306   6.022 -10.722  1.00  0.00           C  
ATOM   2805  HB2 GLU A 191      24.336   5.921 -11.064  1.00  0.00           H  
ATOM   2806  HB3 GLU A 191      22.685   6.461 -11.503  1.00  0.00           H  
ATOM   2807  CG  GLU A 191      23.451   7.114  -9.641  1.00  0.00           C  
ATOM   2808  HG2 GLU A 191      23.528   8.104 -10.093  1.00  0.00           H  
ATOM   2809  HG3 GLU A 191      22.567   7.154  -9.006  1.00  0.00           H  
ATOM   2810  CD  GLU A 191      24.689   6.933  -8.747  1.00  0.00           C  
ATOM   2811  OE1 GLU A 191      25.503   7.885  -8.659  1.00  0.00           O  
ATOM   2812  OE2 GLU A 191      24.660   6.047  -7.869  1.00  0.00           O  
ATOM   2813  C   GLU A 191      21.361   4.729  -9.617  1.00  0.00           C  
ATOM   2814  O   GLU A 191      20.489   5.440 -10.107  1.00  0.00           O  
ATOM   2815  N   THR A 192      21.119   3.854  -8.670  1.00  0.00           N  
ATOM   2816  H   THR A 192      21.830   3.203  -8.370  1.00  0.00           H  
ATOM   2817  CA  THR A 192      19.843   3.693  -7.868  1.00  0.00           C  
ATOM   2818  HA  THR A 192      19.223   4.524  -8.205  1.00  0.00           H  
ATOM   2819  CB  THR A 192      19.116   2.336  -8.329  1.00  0.00           C  
ATOM   2820  HB  THR A 192      18.123   2.296  -7.883  1.00  0.00           H  
ATOM   2821  CG2 THR A 192      18.968   2.275  -9.821  1.00  0.00           C  
ATOM   2822 HG21 THR A 192      18.336   3.115 -10.111  1.00  0.00           H  
ATOM   2823 HG22 THR A 192      19.997   2.105 -10.138  1.00  0.00           H  
ATOM   2824 HG23 THR A 192      18.311   1.432 -10.031  1.00  0.00           H  
ATOM   2825  OG1 THR A 192      19.789   1.221  -7.840  1.00  0.00           O  
ATOM   2826  HG1 THR A 192      19.075   0.581  -7.796  1.00  0.00           H  
ATOM   2827  C   THR A 192      19.963   3.729  -6.365  1.00  0.00           C  
ATOM   2828  O   THR A 192      21.053   3.938  -5.872  1.00  0.00           O  
ATOM   2829  N   PRO A 193      18.883   3.666  -5.585  1.00  0.00           N  
ATOM   2830  CD  PRO A 193      17.504   4.211  -5.944  1.00  0.00           C  
ATOM   2831  HD2 PRO A 193      16.975   3.386  -6.420  1.00  0.00           H  
ATOM   2832  HD3 PRO A 193      17.627   5.099  -6.563  1.00  0.00           H  
ATOM   2833  CG  PRO A 193      16.736   4.429  -4.675  1.00  0.00           C  
ATOM   2834  HG2 PRO A 193      15.700   4.101  -4.770  1.00  0.00           H  
ATOM   2835  HG3 PRO A 193      16.898   5.468  -4.389  1.00  0.00           H  
ATOM   2836  CB  PRO A 193      17.510   3.474  -3.744  1.00  0.00           C  
ATOM   2837  HB2 PRO A 193      17.203   2.442  -3.914  1.00  0.00           H  
ATOM   2838  HB3 PRO A 193      17.334   3.630  -2.680  1.00  0.00           H  
ATOM   2839  CA  PRO A 193      18.995   3.541  -4.122  1.00  0.00           C  
ATOM   2840  HA  PRO A 193      19.496   4.416  -3.704  1.00  0.00           H  
ATOM   2841  C   PRO A 193      19.788   2.284  -3.705  1.00  0.00           C  
ATOM   2842  O   PRO A 193      20.471   2.251  -2.699  1.00  0.00           O  
ATOM   2843  N   MET A 194      19.739   1.164  -4.428  1.00  0.00           N  
ATOM   2844  H   MET A 194      19.127   1.181  -5.232  1.00  0.00           H  
ATOM   2845  CA  MET A 194      20.598  -0.042  -4.162  1.00  0.00           C  
ATOM   2846  HA  MET A 194      20.484  -0.319  -3.114  1.00  0.00           H  
ATOM   2847  CB  MET A 194      20.081  -1.207  -4.991  1.00  0.00           C  
ATOM   2848  HB2 MET A 194      19.073  -1.504  -4.698  1.00  0.00           H  
ATOM   2849  HB3 MET A 194      20.020  -0.980  -6.055  1.00  0.00           H  
ATOM   2850  CG  MET A 194      20.965  -2.449  -4.632  1.00  0.00           C  
ATOM   2851  HG2 MET A 194      21.928  -2.262  -4.159  1.00  0.00           H  
ATOM   2852  HG3 MET A 194      20.462  -2.982  -3.825  1.00  0.00           H  
ATOM   2853  SD  MET A 194      21.260  -3.750  -5.839  1.00  0.00           S  
ATOM   2854  CE  MET A 194      22.423  -3.026  -6.902  1.00  0.00           C  
ATOM   2855  HE1 MET A 194      22.092  -1.990  -6.954  1.00  0.00           H  
ATOM   2856  HE2 MET A 194      23.405  -3.073  -6.433  1.00  0.00           H  
ATOM   2857  HE3 MET A 194      22.328  -3.547  -7.856  1.00  0.00           H  
ATOM   2858  C   MET A 194      22.084   0.340  -4.455  1.00  0.00           C  
ATOM   2859  O   MET A 194      22.937  -0.018  -3.712  1.00  0.00           O  
ATOM   2860  N   ALA A 195      22.346   1.214  -5.433  1.00  0.00           N  
ATOM   2861  H   ALA A 195      21.662   1.448  -6.139  1.00  0.00           H  
ATOM   2862  CA  ALA A 195      23.699   1.682  -5.661  1.00  0.00           C  
ATOM   2863  HA  ALA A 195      24.222   0.743  -5.846  1.00  0.00           H  
ATOM   2864  CB  ALA A 195      23.815   2.595  -6.881  1.00  0.00           C  
ATOM   2865  HB1 ALA A 195      24.805   2.757  -7.306  1.00  0.00           H  
ATOM   2866  HB2 ALA A 195      23.238   2.174  -7.703  1.00  0.00           H  
ATOM   2867  HB3 ALA A 195      23.363   3.527  -6.539  1.00  0.00           H  
ATOM   2868  C   ALA A 195      24.261   2.385  -4.401  1.00  0.00           C  
ATOM   2869  O   ALA A 195      25.398   2.240  -3.961  1.00  0.00           O  
ATOM   2870  N   ALA A 196      23.440   3.251  -3.903  1.00  0.00           N  
ATOM   2871  H   ALA A 196      22.478   3.347  -4.193  1.00  0.00           H  
ATOM   2872  CA  ALA A 196      23.720   4.102  -2.714  1.00  0.00           C  
ATOM   2873  HA  ALA A 196      24.682   4.574  -2.915  1.00  0.00           H  
ATOM   2874  CB  ALA A 196      22.693   5.226  -2.553  1.00  0.00           C  
ATOM   2875  HB1 ALA A 196      22.918   5.756  -1.628  1.00  0.00           H  
ATOM   2876  HB2 ALA A 196      22.864   5.920  -3.375  1.00  0.00           H  
ATOM   2877  HB3 ALA A 196      21.734   4.724  -2.681  1.00  0.00           H  
ATOM   2878  C   ALA A 196      23.806   3.233  -1.449  1.00  0.00           C  
ATOM   2879  O   ALA A 196      24.697   3.430  -0.653  1.00  0.00           O  
ATOM   2880  N   SER A 197      23.026   2.117  -1.365  1.00  0.00           N  
ATOM   2881  H   SER A 197      22.302   1.931  -2.045  1.00  0.00           H  
ATOM   2882  CA  SER A 197      23.102   1.011  -0.409  1.00  0.00           C  
ATOM   2883  HA  SER A 197      23.215   1.443   0.585  1.00  0.00           H  
ATOM   2884  CB  SER A 197      21.694   0.295  -0.425  1.00  0.00           C  
ATOM   2885  HB2 SER A 197      21.516  -0.251  -1.351  1.00  0.00           H  
ATOM   2886  HB3 SER A 197      21.682  -0.394   0.420  1.00  0.00           H  
ATOM   2887  OG  SER A 197      20.680   1.266  -0.180  1.00  0.00           O  
ATOM   2888  HG  SER A 197      20.460   1.762  -0.972  1.00  0.00           H  
ATOM   2889  C   SER A 197      24.315   0.071  -0.571  1.00  0.00           C  
ATOM   2890  O   SER A 197      24.742  -0.490   0.449  1.00  0.00           O  
ATOM   2891  N   VAL A 198      24.931  -0.154  -1.705  1.00  0.00           N  
ATOM   2892  H   VAL A 198      24.489   0.232  -2.527  1.00  0.00           H  
ATOM   2893  CA  VAL A 198      26.216  -0.901  -1.863  1.00  0.00           C  
ATOM   2894  HA  VAL A 198      26.042  -1.812  -1.289  1.00  0.00           H  
ATOM   2895  CB  VAL A 198      26.334  -1.411  -3.268  1.00  0.00           C  
ATOM   2896  HB  VAL A 198      26.223  -0.577  -3.960  1.00  0.00           H  
ATOM   2897  CG1 VAL A 198      27.780  -1.866  -3.641  1.00  0.00           C  
ATOM   2898 HG11 VAL A 198      28.197  -0.929  -4.010  1.00  0.00           H  
ATOM   2899 HG12 VAL A 198      28.176  -2.361  -2.753  1.00  0.00           H  
ATOM   2900 HG13 VAL A 198      27.761  -2.546  -4.492  1.00  0.00           H  
ATOM   2901  CG2 VAL A 198      25.351  -2.571  -3.557  1.00  0.00           C  
ATOM   2902 HG21 VAL A 198      25.514  -3.367  -2.830  1.00  0.00           H  
ATOM   2903 HG22 VAL A 198      24.351  -2.154  -3.449  1.00  0.00           H  
ATOM   2904 HG23 VAL A 198      25.334  -2.970  -4.572  1.00  0.00           H  
ATOM   2905  C   VAL A 198      27.362  -0.007  -1.291  1.00  0.00           C  
ATOM   2906  O   VAL A 198      28.122  -0.519  -0.482  1.00  0.00           O  
ATOM   2907  N   ARG A 199      27.400   1.262  -1.650  1.00  0.00           N  
ATOM   2908  H   ARG A 199      26.544   1.611  -2.059  1.00  0.00           H  
ATOM   2909  CA  ARG A 199      28.405   2.237  -1.049  1.00  0.00           C  
ATOM   2910  HA  ARG A 199      29.447   1.973  -1.235  1.00  0.00           H  
ATOM   2911  CB  ARG A 199      28.228   3.623  -1.735  1.00  0.00           C  
ATOM   2912  HB2 ARG A 199      27.198   3.981  -1.708  1.00  0.00           H  
ATOM   2913  HB3 ARG A 199      28.807   4.261  -1.068  1.00  0.00           H  
ATOM   2914  CG  ARG A 199      28.654   3.600  -3.209  1.00  0.00           C  
ATOM   2915  HG2 ARG A 199      29.646   3.157  -3.307  1.00  0.00           H  
ATOM   2916  HG3 ARG A 199      28.061   2.852  -3.734  1.00  0.00           H  
ATOM   2917  CD  ARG A 199      28.683   4.963  -3.902  1.00  0.00           C  
ATOM   2918  HD2 ARG A 199      29.428   5.564  -3.381  1.00  0.00           H  
ATOM   2919  HD3 ARG A 199      29.067   4.809  -4.910  1.00  0.00           H  
ATOM   2920  NE  ARG A 199      27.423   5.733  -3.952  1.00  0.00           N  
ATOM   2921  HE  ARG A 199      27.458   6.526  -3.328  1.00  0.00           H  
ATOM   2922  CZ  ARG A 199      26.615   5.843  -5.022  1.00  0.00           C  
ATOM   2923  NH1 ARG A 199      26.616   5.075  -6.039  1.00  0.00           N  
ATOM   2924 HH11 ARG A 199      27.393   4.459  -6.229  1.00  0.00           H  
ATOM   2925 HH12 ARG A 199      26.072   5.386  -6.831  1.00  0.00           H  
ATOM   2926  NH2 ARG A 199      25.868   6.891  -5.230  1.00  0.00           N  
ATOM   2927 HH21 ARG A 199      25.911   7.734  -4.676  1.00  0.00           H  
ATOM   2928 HH22 ARG A 199      25.269   6.966  -6.040  1.00  0.00           H  
ATOM   2929  C   ARG A 199      28.252   2.341   0.406  1.00  0.00           C  
ATOM   2930  O   ARG A 199      29.211   2.429   1.183  1.00  0.00           O  
ATOM   2931  N   GLU A 200      27.048   2.420   0.882  1.00  0.00           N  
ATOM   2932  H   GLU A 200      26.254   2.382   0.259  1.00  0.00           H  
ATOM   2933  CA  GLU A 200      26.748   2.619   2.316  1.00  0.00           C  
ATOM   2934  HA  GLU A 200      27.242   3.529   2.659  1.00  0.00           H  
ATOM   2935  CB  GLU A 200      25.219   2.744   2.358  1.00  0.00           C  
ATOM   2936  HB2 GLU A 200      25.003   3.707   1.896  1.00  0.00           H  
ATOM   2937  HB3 GLU A 200      24.906   2.020   1.607  1.00  0.00           H  
ATOM   2938  CG  GLU A 200      24.483   2.349   3.649  1.00  0.00           C  
ATOM   2939  HG2 GLU A 200      24.040   1.356   3.574  1.00  0.00           H  
ATOM   2940  HG3 GLU A 200      25.106   2.327   4.543  1.00  0.00           H  
ATOM   2941  CD  GLU A 200      23.420   3.396   3.946  1.00  0.00           C  
ATOM   2942  OE1 GLU A 200      22.220   3.100   3.863  1.00  0.00           O  
ATOM   2943  OE2 GLU A 200      23.865   4.554   4.281  1.00  0.00           O  
ATOM   2944  C   GLU A 200      27.250   1.366   3.114  1.00  0.00           C  
ATOM   2945  O   GLU A 200      28.090   1.481   4.029  1.00  0.00           O  
ATOM   2946  N   HIE A 201      26.851   0.099   2.749  1.00  0.00           N  
ATOM   2947  H   HIE A 201      26.192   0.052   1.986  1.00  0.00           H  
ATOM   2948  CA  HIE A 201      27.375  -1.146   3.268  1.00  0.00           C  
ATOM   2949  HA  HIE A 201      27.007  -1.216   4.292  1.00  0.00           H  
ATOM   2950  CB  HIE A 201      26.850  -2.308   2.489  1.00  0.00           C  
ATOM   2951  HB2 HIE A 201      25.780  -2.316   2.699  1.00  0.00           H  
ATOM   2952  HB3 HIE A 201      26.953  -2.278   1.404  1.00  0.00           H  
ATOM   2953  CG  HIE A 201      27.455  -3.703   2.852  1.00  0.00           C  
ATOM   2954  ND1 HIE A 201      28.604  -4.321   2.268  1.00  0.00           N  
ATOM   2955  CE1 HIE A 201      28.655  -5.529   2.875  1.00  0.00           C  
ATOM   2956  HE1 HIE A 201      29.384  -6.272   2.587  1.00  0.00           H  
ATOM   2957  NE2 HIE A 201      27.674  -5.672   3.772  1.00  0.00           N  
ATOM   2958  HE2 HIE A 201      27.547  -6.431   4.426  1.00  0.00           H  
ATOM   2959  CD2 HIE A 201      26.881  -4.530   3.764  1.00  0.00           C  
ATOM   2960  HD2 HIE A 201      25.961  -4.331   4.295  1.00  0.00           H  
ATOM   2961  C   HIE A 201      28.962  -1.137   3.207  1.00  0.00           C  
ATOM   2962  O   HIE A 201      29.695  -1.311   4.210  1.00  0.00           O  
ATOM   2963  N   TYR A 202      29.527  -0.899   2.022  1.00  0.00           N  
ATOM   2964  H   TYR A 202      28.912  -0.815   1.225  1.00  0.00           H  
ATOM   2965  CA  TYR A 202      31.014  -0.873   1.867  1.00  0.00           C  
ATOM   2966  HA  TYR A 202      31.451  -1.854   2.053  1.00  0.00           H  
ATOM   2967  CB  TYR A 202      31.293  -0.439   0.398  1.00  0.00           C  
ATOM   2968  HB2 TYR A 202      30.747  -1.123  -0.251  1.00  0.00           H  
ATOM   2969  HB3 TYR A 202      30.923   0.548   0.120  1.00  0.00           H  
ATOM   2970  CG  TYR A 202      32.752  -0.400  -0.002  1.00  0.00           C  
ATOM   2971  CD1 TYR A 202      33.662   0.654   0.298  1.00  0.00           C  
ATOM   2972  HD1 TYR A 202      33.329   1.556   0.791  1.00  0.00           H  
ATOM   2973  CE1 TYR A 202      34.995   0.692  -0.143  1.00  0.00           C  
ATOM   2974  HE1 TYR A 202      35.710   1.404   0.240  1.00  0.00           H  
ATOM   2975  CZ  TYR A 202      35.504  -0.451  -0.864  1.00  0.00           C  
ATOM   2976  OH  TYR A 202      36.802  -0.388  -1.341  1.00  0.00           O  
ATOM   2977  HH  TYR A 202      36.999  -0.713  -2.222  1.00  0.00           H  
ATOM   2978  CE2 TYR A 202      34.607  -1.341  -1.280  1.00  0.00           C  
ATOM   2979  HE2 TYR A 202      34.951  -2.165  -1.889  1.00  0.00           H  
ATOM   2980  CD2 TYR A 202      33.241  -1.428  -0.788  1.00  0.00           C  
ATOM   2981  HD2 TYR A 202      32.527  -2.153  -1.149  1.00  0.00           H  
ATOM   2982  C   TYR A 202      31.727   0.219   2.800  1.00  0.00           C  
ATOM   2983  O   TYR A 202      32.794  -0.058   3.329  1.00  0.00           O  
ATOM   2984  N   SER A 203      31.127   1.435   3.083  1.00  0.00           N  
ATOM   2985  H   SER A 203      30.298   1.622   2.537  1.00  0.00           H  
ATOM   2986  CA  SER A 203      31.580   2.381   4.081  1.00  0.00           C  
ATOM   2987  HA  SER A 203      32.642   2.538   3.893  1.00  0.00           H  
ATOM   2988  CB  SER A 203      30.956   3.765   3.957  1.00  0.00           C  
ATOM   2989  HB2 SER A 203      29.947   3.806   4.368  1.00  0.00           H  
ATOM   2990  HB3 SER A 203      31.667   4.377   4.512  1.00  0.00           H  
ATOM   2991  OG  SER A 203      30.980   4.132   2.544  1.00  0.00           O  
ATOM   2992  HG  SER A 203      30.463   3.462   2.090  1.00  0.00           H  
ATOM   2993  C   SER A 203      31.301   1.962   5.550  1.00  0.00           C  
ATOM   2994  O   SER A 203      31.840   2.599   6.481  1.00  0.00           O  
ATOM   2995  N   ASP A 204      30.541   0.906   5.775  1.00  0.00           N  
ATOM   2996  H   ASP A 204      30.158   0.430   4.971  1.00  0.00           H  
ATOM   2997  CA  ASP A 204      30.412   0.233   7.008  1.00  0.00           C  
ATOM   2998  HA  ASP A 204      30.557   0.883   7.870  1.00  0.00           H  
ATOM   2999  CB  ASP A 204      29.090  -0.464   7.202  1.00  0.00           C  
ATOM   3000  HB2 ASP A 204      28.816  -0.987   6.286  1.00  0.00           H  
ATOM   3001  HB3 ASP A 204      29.206  -1.163   8.031  1.00  0.00           H  
ATOM   3002  CG  ASP A 204      27.840   0.436   7.557  1.00  0.00           C  
ATOM   3003  OD1 ASP A 204      26.692  -0.137   7.649  1.00  0.00           O  
ATOM   3004  OD2 ASP A 204      28.107   1.647   7.783  1.00  0.00           O  
ATOM   3005  C   ASP A 204      31.616  -0.728   7.215  1.00  0.00           C  
ATOM   3006  O   ASP A 204      32.314  -0.667   8.258  1.00  0.00           O  
ATOM   3007  N   ILE A 205      31.871  -1.616   6.249  1.00  0.00           N  
ATOM   3008  H   ILE A 205      31.279  -1.569   5.432  1.00  0.00           H  
ATOM   3009  CA  ILE A 205      32.907  -2.617   6.179  1.00  0.00           C  
ATOM   3010  HA  ILE A 205      32.818  -3.107   7.148  1.00  0.00           H  
ATOM   3011  CB  ILE A 205      32.770  -3.656   5.056  1.00  0.00           C  
ATOM   3012  HB  ILE A 205      32.693  -3.218   4.061  1.00  0.00           H  
ATOM   3013  CG2 ILE A 205      34.074  -4.551   4.963  1.00  0.00           C  
ATOM   3014 HG21 ILE A 205      34.148  -5.042   5.933  1.00  0.00           H  
ATOM   3015 HG22 ILE A 205      34.011  -5.279   4.152  1.00  0.00           H  
ATOM   3016 HG23 ILE A 205      34.929  -3.937   4.678  1.00  0.00           H  
ATOM   3017  CG1 ILE A 205      31.460  -4.478   5.199  1.00  0.00           C  
ATOM   3018 HG12 ILE A 205      30.591  -3.826   5.110  1.00  0.00           H  
ATOM   3019 HG13 ILE A 205      31.337  -5.264   4.453  1.00  0.00           H  
ATOM   3020  CD1 ILE A 205      31.324  -5.250   6.571  1.00  0.00           C  
ATOM   3021 HD11 ILE A 205      30.927  -4.583   7.335  1.00  0.00           H  
ATOM   3022 HD12 ILE A 205      30.515  -5.975   6.478  1.00  0.00           H  
ATOM   3023 HD13 ILE A 205      32.269  -5.727   6.831  1.00  0.00           H  
ATOM   3024  C   ILE A 205      34.298  -1.922   6.251  1.00  0.00           C  
ATOM   3025  O   ILE A 205      35.048  -2.077   7.173  1.00  0.00           O  
ATOM   3026  N   TRP A 206      34.531  -0.921   5.388  1.00  0.00           N  
ATOM   3027  H   TRP A 206      33.731  -0.576   4.877  1.00  0.00           H  
ATOM   3028  CA  TRP A 206      35.745  -0.130   5.292  1.00  0.00           C  
ATOM   3029  HA  TRP A 206      36.514  -0.699   5.816  1.00  0.00           H  
ATOM   3030  CB  TRP A 206      36.250  -0.124   3.845  1.00  0.00           C  
ATOM   3031  HB2 TRP A 206      35.490   0.456   3.321  1.00  0.00           H  
ATOM   3032  HB3 TRP A 206      37.139   0.497   3.956  1.00  0.00           H  
ATOM   3033  CG  TRP A 206      36.640  -1.422   3.172  1.00  0.00           C  
ATOM   3034  CD1 TRP A 206      35.841  -2.152   2.445  1.00  0.00           C  
ATOM   3035  HD1 TRP A 206      34.800  -1.978   2.217  1.00  0.00           H  
ATOM   3036  NE1 TRP A 206      36.592  -3.102   1.825  1.00  0.00           N  
ATOM   3037  HE1 TRP A 206      36.206  -3.679   1.093  1.00  0.00           H  
ATOM   3038  CE2 TRP A 206      37.868  -3.251   2.273  1.00  0.00           C  
ATOM   3039  CZ2 TRP A 206      38.900  -4.193   2.006  1.00  0.00           C  
ATOM   3040  HZ2 TRP A 206      38.743  -4.937   1.239  1.00  0.00           H  
ATOM   3041  CH2 TRP A 206      40.100  -4.088   2.672  1.00  0.00           C  
ATOM   3042  HH2 TRP A 206      40.854  -4.856   2.583  1.00  0.00           H  
ATOM   3043  CZ3 TRP A 206      40.275  -2.946   3.529  1.00  0.00           C  
ATOM   3044  HZ3 TRP A 206      41.202  -2.775   4.055  1.00  0.00           H  
ATOM   3045  CE3 TRP A 206      39.289  -1.941   3.675  1.00  0.00           C  
ATOM   3046  HE3 TRP A 206      39.388  -1.202   4.457  1.00  0.00           H  
ATOM   3047  CD2 TRP A 206      37.977  -2.118   3.109  1.00  0.00           C  
ATOM   3048  C   TRP A 206      35.715   1.285   5.944  1.00  0.00           C  
ATOM   3049  O   TRP A 206      34.661   1.896   5.956  1.00  0.00           O  
ATOM   3050  N   GLU A 207      36.765   1.743   6.593  1.00  0.00           N  
ATOM   3051  H   GLU A 207      37.511   1.065   6.646  1.00  0.00           H  
ATOM   3052  CA  GLU A 207      36.930   3.016   7.272  1.00  0.00           C  
ATOM   3053  HA  GLU A 207      35.954   3.209   7.718  1.00  0.00           H  
ATOM   3054  CB  GLU A 207      37.953   2.828   8.415  1.00  0.00           C  
ATOM   3055  HB2 GLU A 207      38.709   2.280   7.853  1.00  0.00           H  
ATOM   3056  HB3 GLU A 207      38.359   3.817   8.627  1.00  0.00           H  
ATOM   3057  CG  GLU A 207      37.468   2.048   9.621  1.00  0.00           C  
ATOM   3058  HG2 GLU A 207      36.582   2.556  10.002  1.00  0.00           H  
ATOM   3059  HG3 GLU A 207      37.262   1.031   9.286  1.00  0.00           H  
ATOM   3060  CD  GLU A 207      38.498   1.699  10.711  1.00  0.00           C  
ATOM   3061  OE1 GLU A 207      38.495   0.478  11.104  1.00  0.00           O  
ATOM   3062  OE2 GLU A 207      39.277   2.619  11.058  1.00  0.00           O  
ATOM   3063  C   GLU A 207      37.220   4.104   6.266  1.00  0.00           C  
ATOM   3064  O   GLU A 207      38.301   4.584   5.961  1.00  0.00           O  
ATOM   3065  N   VAL A 208      36.128   4.478   5.515  1.00  0.00           N  
ATOM   3066  H   VAL A 208      35.258   4.027   5.765  1.00  0.00           H  
ATOM   3067  CA  VAL A 208      35.999   5.457   4.312  1.00  0.00           C  
ATOM   3068  HA  VAL A 208      36.810   6.181   4.395  1.00  0.00           H  
ATOM   3069  CB  VAL A 208      36.211   4.679   2.890  1.00  0.00           C  
ATOM   3070  HB  VAL A 208      36.250   5.422   2.094  1.00  0.00           H  
ATOM   3071  CG1 VAL A 208      37.462   3.808   2.744  1.00  0.00           C  
ATOM   3072 HG11 VAL A 208      38.372   4.397   2.863  1.00  0.00           H  
ATOM   3073 HG12 VAL A 208      37.573   2.985   3.449  1.00  0.00           H  
ATOM   3074 HG13 VAL A 208      37.392   3.558   1.685  1.00  0.00           H  
ATOM   3075  CG2 VAL A 208      34.955   3.801   2.504  1.00  0.00           C  
ATOM   3076 HG21 VAL A 208      34.888   2.909   3.125  1.00  0.00           H  
ATOM   3077 HG22 VAL A 208      34.023   4.365   2.447  1.00  0.00           H  
ATOM   3078 HG23 VAL A 208      35.160   3.494   1.478  1.00  0.00           H  
ATOM   3079  C   VAL A 208      34.774   6.292   4.314  1.00  0.00           C  
ATOM   3080  O   VAL A 208      33.761   5.849   4.853  1.00  0.00           O  
ATOM   3081  N   SER A 209      34.828   7.395   3.582  1.00  0.00           N  
ATOM   3082  H   SER A 209      35.774   7.586   3.282  1.00  0.00           H  
ATOM   3083  CA  SER A 209      33.706   8.224   3.116  1.00  0.00           C  
ATOM   3084  HA  SER A 209      33.065   8.508   3.950  1.00  0.00           H  
ATOM   3085  CB  SER A 209      34.327   9.468   2.470  1.00  0.00           C  
ATOM   3086  HB2 SER A 209      34.766  10.076   3.261  1.00  0.00           H  
ATOM   3087  HB3 SER A 209      35.095   9.114   1.783  1.00  0.00           H  
ATOM   3088  OG  SER A 209      33.285  10.305   2.013  1.00  0.00           O  
ATOM   3089  HG  SER A 209      33.584  11.213   1.941  1.00  0.00           H  
ATOM   3090  C   SER A 209      32.852   7.541   2.022  1.00  0.00           C  
ATOM   3091  O   SER A 209      33.343   6.921   1.122  1.00  0.00           O  
ATOM   3092  N   THR A 210      31.484   7.680   2.046  1.00  0.00           N  
ATOM   3093  H   THR A 210      30.997   8.062   2.844  1.00  0.00           H  
ATOM   3094  CA  THR A 210      30.614   7.265   0.939  1.00  0.00           C  
ATOM   3095  HA  THR A 210      30.684   6.177   0.937  1.00  0.00           H  
ATOM   3096  CB  THR A 210      29.083   7.463   1.221  1.00  0.00           C  
ATOM   3097  HB  THR A 210      28.520   7.145   0.343  1.00  0.00           H  
ATOM   3098  CG2 THR A 210      28.637   6.567   2.332  1.00  0.00           C  
ATOM   3099 HG21 THR A 210      27.686   6.817   2.801  1.00  0.00           H  
ATOM   3100 HG22 THR A 210      28.672   5.492   2.155  1.00  0.00           H  
ATOM   3101 HG23 THR A 210      29.380   6.569   3.130  1.00  0.00           H  
ATOM   3102  OG1 THR A 210      28.703   8.850   1.510  1.00  0.00           O  
ATOM   3103  HG1 THR A 210      27.849   8.944   1.081  1.00  0.00           H  
ATOM   3104  C   THR A 210      30.979   7.967  -0.381  1.00  0.00           C  
ATOM   3105  O   THR A 210      30.680   7.387  -1.396  1.00  0.00           O  
ATOM   3106  N   GLU A 211      31.495   9.224  -0.372  1.00  0.00           N  
ATOM   3107  H   GLU A 211      31.409   9.787   0.462  1.00  0.00           H  
ATOM   3108  CA  GLU A 211      32.129   9.898  -1.514  1.00  0.00           C  
ATOM   3109  HA  GLU A 211      31.404   9.818  -2.323  1.00  0.00           H  
ATOM   3110  CB  GLU A 211      32.382  11.371  -1.111  1.00  0.00           C  
ATOM   3111  HB2 GLU A 211      31.540  11.716  -0.511  1.00  0.00           H  
ATOM   3112  HB3 GLU A 211      33.306  11.460  -0.541  1.00  0.00           H  
ATOM   3113  CG  GLU A 211      32.554  12.338  -2.274  1.00  0.00           C  
ATOM   3114  HG2 GLU A 211      32.833  13.330  -1.920  1.00  0.00           H  
ATOM   3115  HG3 GLU A 211      33.343  11.930  -2.906  1.00  0.00           H  
ATOM   3116  CD  GLU A 211      31.406  12.660  -3.167  1.00  0.00           C  
ATOM   3117  OE1 GLU A 211      31.546  12.696  -4.429  1.00  0.00           O  
ATOM   3118  OE2 GLU A 211      30.239  12.539  -2.698  1.00  0.00           O  
ATOM   3119  C   GLU A 211      33.429   9.219  -1.979  1.00  0.00           C  
ATOM   3120  O   GLU A 211      33.800   9.298  -3.145  1.00  0.00           O  
ATOM   3121  N   GLU A 212      34.184   8.558  -1.042  1.00  0.00           N  
ATOM   3122  H   GLU A 212      33.925   8.684  -0.073  1.00  0.00           H  
ATOM   3123  CA  GLU A 212      35.397   7.702  -1.368  1.00  0.00           C  
ATOM   3124  HA  GLU A 212      35.887   8.199  -2.206  1.00  0.00           H  
ATOM   3125  CB  GLU A 212      36.482   7.644  -0.233  1.00  0.00           C  
ATOM   3126  HB2 GLU A 212      36.781   8.682  -0.086  1.00  0.00           H  
ATOM   3127  HB3 GLU A 212      36.069   7.302   0.715  1.00  0.00           H  
ATOM   3128  CG  GLU A 212      37.646   6.731  -0.510  1.00  0.00           C  
ATOM   3129  HG2 GLU A 212      38.302   6.611   0.352  1.00  0.00           H  
ATOM   3130  HG3 GLU A 212      37.294   5.699  -0.552  1.00  0.00           H  
ATOM   3131  CD  GLU A 212      38.469   7.058  -1.785  1.00  0.00           C  
ATOM   3132  OE1 GLU A 212      38.328   8.209  -2.279  1.00  0.00           O  
ATOM   3133  OE2 GLU A 212      39.245   6.173  -2.274  1.00  0.00           O  
ATOM   3134  C   GLU A 212      34.899   6.285  -1.811  1.00  0.00           C  
ATOM   3135  O   GLU A 212      35.336   5.800  -2.817  1.00  0.00           O  
ATOM   3136  N   ALA A 213      33.899   5.635  -1.195  1.00  0.00           N  
ATOM   3137  H   ALA A 213      33.605   6.033  -0.314  1.00  0.00           H  
ATOM   3138  CA  ALA A 213      33.248   4.461  -1.718  1.00  0.00           C  
ATOM   3139  HA  ALA A 213      34.004   3.681  -1.820  1.00  0.00           H  
ATOM   3140  CB  ALA A 213      32.106   4.050  -0.762  1.00  0.00           C  
ATOM   3141  HB1 ALA A 213      32.549   4.044   0.233  1.00  0.00           H  
ATOM   3142  HB2 ALA A 213      31.266   4.715  -0.962  1.00  0.00           H  
ATOM   3143  HB3 ALA A 213      31.666   3.081  -0.998  1.00  0.00           H  
ATOM   3144  C   ALA A 213      32.671   4.624  -3.169  1.00  0.00           C  
ATOM   3145  O   ALA A 213      32.496   3.648  -3.891  1.00  0.00           O  
ATOM   3146  N   PHE A 214      32.335   5.822  -3.575  1.00  0.00           N  
ATOM   3147  H   PHE A 214      32.453   6.626  -2.975  1.00  0.00           H  
ATOM   3148  CA  PHE A 214      31.806   6.099  -4.899  1.00  0.00           C  
ATOM   3149  HA  PHE A 214      30.944   5.512  -5.215  1.00  0.00           H  
ATOM   3150  CB  PHE A 214      31.382   7.638  -5.008  1.00  0.00           C  
ATOM   3151  HB2 PHE A 214      30.659   7.941  -4.250  1.00  0.00           H  
ATOM   3152  HB3 PHE A 214      32.212   8.325  -4.844  1.00  0.00           H  
ATOM   3153  CG  PHE A 214      30.733   7.938  -6.352  1.00  0.00           C  
ATOM   3154  CD1 PHE A 214      31.338   8.550  -7.469  1.00  0.00           C  
ATOM   3155  HD1 PHE A 214      32.394   8.776  -7.472  1.00  0.00           H  
ATOM   3156  CE1 PHE A 214      30.591   8.838  -8.626  1.00  0.00           C  
ATOM   3157  HE1 PHE A 214      31.174   9.129  -9.489  1.00  0.00           H  
ATOM   3158  CZ  PHE A 214      29.223   8.600  -8.707  1.00  0.00           C  
ATOM   3159  HZ  PHE A 214      28.612   8.700  -9.592  1.00  0.00           H  
ATOM   3160  CE2 PHE A 214      28.610   8.066  -7.556  1.00  0.00           C  
ATOM   3161  HE2 PHE A 214      27.584   7.746  -7.672  1.00  0.00           H  
ATOM   3162  CD2 PHE A 214      29.325   7.801  -6.439  1.00  0.00           C  
ATOM   3163  HD2 PHE A 214      28.844   7.283  -5.622  1.00  0.00           H  
ATOM   3164  C   PHE A 214      32.967   6.035  -5.971  1.00  0.00           C  
ATOM   3165  O   PHE A 214      32.783   5.561  -7.098  1.00  0.00           O  
ATOM   3166  N   ASP A 215      34.171   6.442  -5.572  1.00  0.00           N  
ATOM   3167  H   ASP A 215      34.285   6.743  -4.614  1.00  0.00           H  
ATOM   3168  CA  ASP A 215      35.401   6.372  -6.374  1.00  0.00           C  
ATOM   3169  HA  ASP A 215      35.185   6.793  -7.356  1.00  0.00           H  
ATOM   3170  CB  ASP A 215      36.500   7.321  -5.638  1.00  0.00           C  
ATOM   3171  HB2 ASP A 215      36.024   8.184  -5.171  1.00  0.00           H  
ATOM   3172  HB3 ASP A 215      37.033   6.734  -4.890  1.00  0.00           H  
ATOM   3173  CG  ASP A 215      37.441   7.975  -6.686  1.00  0.00           C  
ATOM   3174  OD1 ASP A 215      37.326   7.658  -7.887  1.00  0.00           O  
ATOM   3175  OD2 ASP A 215      38.314   8.799  -6.317  1.00  0.00           O  
ATOM   3176  C   ASP A 215      35.838   4.881  -6.449  1.00  0.00           C  
ATOM   3177  O   ASP A 215      36.174   4.406  -7.505  1.00  0.00           O  
ATOM   3178  N   ARG A 216      35.813   4.169  -5.325  1.00  0.00           N  
ATOM   3179  H   ARG A 216      35.585   4.710  -4.503  1.00  0.00           H  
ATOM   3180  CA  ARG A 216      36.163   2.757  -5.141  1.00  0.00           C  
ATOM   3181  HA  ARG A 216      37.230   2.726  -5.362  1.00  0.00           H  
ATOM   3182  CB  ARG A 216      35.906   2.336  -3.679  1.00  0.00           C  
ATOM   3183  HB2 ARG A 216      34.865   2.470  -3.386  1.00  0.00           H  
ATOM   3184  HB3 ARG A 216      35.964   1.261  -3.501  1.00  0.00           H  
ATOM   3185  CG  ARG A 216      36.803   3.152  -2.678  1.00  0.00           C  
ATOM   3186  HG2 ARG A 216      36.921   4.200  -2.958  1.00  0.00           H  
ATOM   3187  HG3 ARG A 216      36.362   3.119  -1.681  1.00  0.00           H  
ATOM   3188  CD  ARG A 216      38.173   2.495  -2.744  1.00  0.00           C  
ATOM   3189  HD2 ARG A 216      38.102   1.470  -2.381  1.00  0.00           H  
ATOM   3190  HD3 ARG A 216      38.566   2.338  -3.748  1.00  0.00           H  
ATOM   3191  NE  ARG A 216      39.121   3.291  -1.930  1.00  0.00           N  
ATOM   3192  HE  ARG A 216      38.934   4.283  -1.893  1.00  0.00           H  
ATOM   3193  CZ  ARG A 216      39.920   3.038  -1.006  1.00  0.00           C  
ATOM   3194  NH1 ARG A 216      40.077   1.818  -0.616  1.00  0.00           N  
ATOM   3195 HH11 ARG A 216      39.587   1.109  -1.143  1.00  0.00           H  
ATOM   3196 HH12 ARG A 216      40.693   1.702   0.175  1.00  0.00           H  
ATOM   3197  NH2 ARG A 216      40.521   3.987  -0.330  1.00  0.00           N  
ATOM   3198 HH21 ARG A 216      40.323   4.969  -0.457  1.00  0.00           H  
ATOM   3199 HH22 ARG A 216      41.117   3.816   0.468  1.00  0.00           H  
ATOM   3200  C   ARG A 216      35.299   1.860  -6.121  1.00  0.00           C  
ATOM   3201  O   ARG A 216      35.826   0.961  -6.844  1.00  0.00           O  
ATOM   3202  N   ILE A 217      34.017   2.106  -6.133  1.00  0.00           N  
ATOM   3203  H   ILE A 217      33.684   2.758  -5.437  1.00  0.00           H  
ATOM   3204  CA  ILE A 217      33.158   1.288  -7.082  1.00  0.00           C  
ATOM   3205  HA  ILE A 217      33.637   0.314  -7.179  1.00  0.00           H  
ATOM   3206  CB  ILE A 217      31.784   1.078  -6.426  1.00  0.00           C  
ATOM   3207  HB  ILE A 217      31.406   2.094  -6.307  1.00  0.00           H  
ATOM   3208  CG2 ILE A 217      30.851   0.146  -7.273  1.00  0.00           C  
ATOM   3209 HG21 ILE A 217      30.090  -0.367  -6.685  1.00  0.00           H  
ATOM   3210 HG22 ILE A 217      30.439   0.785  -8.055  1.00  0.00           H  
ATOM   3211 HG23 ILE A 217      31.403  -0.573  -7.878  1.00  0.00           H  
ATOM   3212  CG1 ILE A 217      31.850   0.475  -4.966  1.00  0.00           C  
ATOM   3213 HG12 ILE A 217      32.350   1.148  -4.270  1.00  0.00           H  
ATOM   3214 HG13 ILE A 217      30.837   0.510  -4.566  1.00  0.00           H  
ATOM   3215  CD1 ILE A 217      32.287  -0.977  -4.814  1.00  0.00           C  
ATOM   3216 HD11 ILE A 217      32.085  -1.335  -3.804  1.00  0.00           H  
ATOM   3217 HD12 ILE A 217      31.725  -1.595  -5.514  1.00  0.00           H  
ATOM   3218 HD13 ILE A 217      33.349  -0.966  -5.056  1.00  0.00           H  
ATOM   3219  C   ILE A 217      33.136   1.833  -8.523  1.00  0.00           C  
ATOM   3220  O   ILE A 217      33.209   1.049  -9.437  1.00  0.00           O  
ATOM   3221  N   THR A 218      33.166   3.168  -8.797  1.00  0.00           N  
ATOM   3222  H   THR A 218      33.332   3.882  -8.103  1.00  0.00           H  
ATOM   3223  CA  THR A 218      33.272   3.667 -10.193  1.00  0.00           C  
ATOM   3224  HA  THR A 218      32.612   3.256 -10.956  1.00  0.00           H  
ATOM   3225  CB  THR A 218      33.112   5.204 -10.295  1.00  0.00           C  
ATOM   3226  HB  THR A 218      33.349   5.476 -11.323  1.00  0.00           H  
ATOM   3227  CG2 THR A 218      31.633   5.633 -10.037  1.00  0.00           C  
ATOM   3228 HG21 THR A 218      31.238   5.519  -9.028  1.00  0.00           H  
ATOM   3229 HG22 THR A 218      31.428   6.686 -10.231  1.00  0.00           H  
ATOM   3230 HG23 THR A 218      31.060   4.990 -10.705  1.00  0.00           H  
ATOM   3231  OG1 THR A 218      33.931   5.988  -9.375  1.00  0.00           O  
ATOM   3232  HG1 THR A 218      33.513   5.732  -8.550  1.00  0.00           H  
ATOM   3233  C   THR A 218      34.629   3.332 -10.878  1.00  0.00           C  
ATOM   3234  O   THR A 218      34.599   2.763 -11.959  1.00  0.00           O  
ATOM   3235  N   ALA A 219      35.795   3.373 -10.116  1.00  0.00           N  
ATOM   3236  H   ALA A 219      35.901   3.945  -9.291  1.00  0.00           H  
ATOM   3237  CA  ALA A 219      37.034   2.663 -10.541  1.00  0.00           C  
ATOM   3238  HA  ALA A 219      37.514   3.113 -11.410  1.00  0.00           H  
ATOM   3239  CB  ALA A 219      38.016   2.765  -9.400  1.00  0.00           C  
ATOM   3240  HB1 ALA A 219      38.362   3.799  -9.389  1.00  0.00           H  
ATOM   3241  HB2 ALA A 219      37.668   2.408  -8.430  1.00  0.00           H  
ATOM   3242  HB3 ALA A 219      38.914   2.184  -9.610  1.00  0.00           H  
ATOM   3243  C   ALA A 219      36.783   1.203 -10.897  1.00  0.00           C  
ATOM   3244  O   ALA A 219      37.535   0.743 -11.715  1.00  0.00           O  
ATOM   3245  N   ARG A 220      35.803   0.382 -10.362  1.00  0.00           N  
ATOM   3246  H   ARG A 220      35.197   0.745  -9.641  1.00  0.00           H  
ATOM   3247  CA  ARG A 220      35.648  -1.025 -10.835  1.00  0.00           C  
ATOM   3248  HA  ARG A 220      36.572  -1.574 -11.020  1.00  0.00           H  
ATOM   3249  CB  ARG A 220      34.756  -1.858  -9.826  1.00  0.00           C  
ATOM   3250  HB2 ARG A 220      33.912  -1.274  -9.458  1.00  0.00           H  
ATOM   3251  HB3 ARG A 220      34.260  -2.727 -10.259  1.00  0.00           H  
ATOM   3252  CG  ARG A 220      35.529  -2.337  -8.559  1.00  0.00           C  
ATOM   3253  HG2 ARG A 220      36.537  -2.676  -8.798  1.00  0.00           H  
ATOM   3254  HG3 ARG A 220      35.683  -1.636  -7.739  1.00  0.00           H  
ATOM   3255  CD  ARG A 220      34.740  -3.489  -7.873  1.00  0.00           C  
ATOM   3256  HD2 ARG A 220      33.662  -3.329  -7.862  1.00  0.00           H  
ATOM   3257  HD3 ARG A 220      35.028  -4.379  -8.432  1.00  0.00           H  
ATOM   3258  NE  ARG A 220      35.214  -3.847  -6.481  1.00  0.00           N  
ATOM   3259  HE  ARG A 220      36.174  -3.566  -6.341  1.00  0.00           H  
ATOM   3260  CZ  ARG A 220      34.601  -4.702  -5.580  1.00  0.00           C  
ATOM   3261  NH1 ARG A 220      34.977  -4.694  -4.373  1.00  0.00           N  
ATOM   3262 HH11 ARG A 220      35.772  -4.209  -3.984  1.00  0.00           H  
ATOM   3263 HH12 ARG A 220      34.552  -5.416  -3.808  1.00  0.00           H  
ATOM   3264  NH2 ARG A 220      33.574  -5.439  -5.921  1.00  0.00           N  
ATOM   3265 HH21 ARG A 220      33.158  -5.448  -6.841  1.00  0.00           H  
ATOM   3266 HH22 ARG A 220      33.184  -6.094  -5.258  1.00  0.00           H  
ATOM   3267  C   ARG A 220      34.902  -1.263 -12.120  1.00  0.00           C  
ATOM   3268  O   ARG A 220      35.151  -2.217 -12.767  1.00  0.00           O  
ATOM   3269  N   VAL A 221      34.256  -0.233 -12.673  1.00  0.00           N  
ATOM   3270  H   VAL A 221      34.256   0.639 -12.165  1.00  0.00           H  
ATOM   3271  CA  VAL A 221      33.434  -0.455 -13.900  1.00  0.00           C  
ATOM   3272  HA  VAL A 221      33.151  -1.485 -14.118  1.00  0.00           H  
ATOM   3273  CB  VAL A 221      32.032   0.139 -13.706  1.00  0.00           C  
ATOM   3274  HB  VAL A 221      31.556  -0.681 -13.167  1.00  0.00           H  
ATOM   3275  CG1 VAL A 221      31.905   1.351 -12.773  1.00  0.00           C  
ATOM   3276 HG11 VAL A 221      30.829   1.521 -12.734  1.00  0.00           H  
ATOM   3277 HG12 VAL A 221      32.295   1.189 -11.768  1.00  0.00           H  
ATOM   3278 HG13 VAL A 221      32.371   2.289 -13.071  1.00  0.00           H  
ATOM   3279  CG2 VAL A 221      31.243   0.468 -15.046  1.00  0.00           C  
ATOM   3280 HG21 VAL A 221      31.702   1.331 -15.530  1.00  0.00           H  
ATOM   3281 HG22 VAL A 221      31.202  -0.362 -15.751  1.00  0.00           H  
ATOM   3282 HG23 VAL A 221      30.203   0.685 -14.805  1.00  0.00           H  
ATOM   3283  C   VAL A 221      34.177   0.124 -15.055  1.00  0.00           C  
ATOM   3284  O   VAL A 221      34.575   1.305 -14.958  1.00  0.00           O  
ATOM   3285  N   PRO A 222      34.344  -0.637 -16.154  1.00  0.00           N  
ATOM   3286  CD  PRO A 222      33.994  -2.047 -16.419  1.00  0.00           C  
ATOM   3287  HD2 PRO A 222      32.940  -2.207 -16.642  1.00  0.00           H  
ATOM   3288  HD3 PRO A 222      34.167  -2.582 -15.484  1.00  0.00           H  
ATOM   3289  CG  PRO A 222      34.789  -2.560 -17.618  1.00  0.00           C  
ATOM   3290  HG2 PRO A 222      34.179  -3.164 -18.289  1.00  0.00           H  
ATOM   3291  HG3 PRO A 222      35.729  -3.033 -17.333  1.00  0.00           H  
ATOM   3292  CB  PRO A 222      35.128  -1.238 -18.328  1.00  0.00           C  
ATOM   3293  HB2 PRO A 222      34.312  -0.950 -18.988  1.00  0.00           H  
ATOM   3294  HB3 PRO A 222      36.050  -1.180 -18.906  1.00  0.00           H  
ATOM   3295  CA  PRO A 222      35.180  -0.213 -17.254  1.00  0.00           C  
ATOM   3296  HA  PRO A 222      36.205  -0.140 -16.889  1.00  0.00           H  
ATOM   3297  C   PRO A 222      34.901   1.246 -17.697  1.00  0.00           C  
ATOM   3298  O   PRO A 222      35.893   1.950 -17.953  1.00  0.00           O  
ATOM   3299  N   ILE A 223      33.656   1.734 -17.901  1.00  0.00           N  
ATOM   3300  H   ILE A 223      32.865   1.107 -17.843  1.00  0.00           H  
ATOM   3301  CA  ILE A 223      33.375   3.054 -18.409  1.00  0.00           C  
ATOM   3302  HA  ILE A 223      34.148   3.355 -19.115  1.00  0.00           H  
ATOM   3303  CB  ILE A 223      31.999   3.147 -19.101  1.00  0.00           C  
ATOM   3304  HB  ILE A 223      31.895   4.197 -19.375  1.00  0.00           H  
ATOM   3305  CG2 ILE A 223      31.933   2.259 -20.374  1.00  0.00           C  
ATOM   3306 HG21 ILE A 223      31.908   1.198 -20.122  1.00  0.00           H  
ATOM   3307 HG22 ILE A 223      31.069   2.541 -20.976  1.00  0.00           H  
ATOM   3308 HG23 ILE A 223      32.818   2.457 -20.979  1.00  0.00           H  
ATOM   3309  CG1 ILE A 223      30.797   2.906 -18.178  1.00  0.00           C  
ATOM   3310 HG12 ILE A 223      30.741   1.842 -17.946  1.00  0.00           H  
ATOM   3311 HG13 ILE A 223      31.029   3.434 -17.254  1.00  0.00           H  
ATOM   3312  CD1 ILE A 223      29.424   3.306 -18.752  1.00  0.00           C  
ATOM   3313 HD11 ILE A 223      29.069   2.663 -19.556  1.00  0.00           H  
ATOM   3314 HD12 ILE A 223      28.685   3.068 -17.987  1.00  0.00           H  
ATOM   3315 HD13 ILE A 223      29.495   4.363 -19.008  1.00  0.00           H  
ATOM   3316  C   ILE A 223      33.464   4.240 -17.331  1.00  0.00           C  
ATOM   3317  O   ILE A 223      33.050   5.414 -17.519  1.00  0.00           O  
ATOM   3318  N   GLY A 224      34.025   3.920 -16.120  1.00  0.00           N  
ATOM   3319  H   GLY A 224      34.440   3.001 -16.148  1.00  0.00           H  
ATOM   3320  CA  GLY A 224      34.438   4.852 -14.989  1.00  0.00           C  
ATOM   3321  HA2 GLY A 224      34.822   4.232 -14.178  1.00  0.00           H  
ATOM   3322  HA3 GLY A 224      35.295   5.412 -15.364  1.00  0.00           H  
ATOM   3323  C   GLY A 224      33.280   5.691 -14.416  1.00  0.00           C  
ATOM   3324  O   GLY A 224      33.505   6.666 -13.682  1.00  0.00           O  
ATOM   3325  N   ARG A 225      32.034   5.267 -14.723  1.00  0.00           N  
ATOM   3326  H   ARG A 225      31.945   4.437 -15.291  1.00  0.00           H  
ATOM   3327  CA  ARG A 225      30.809   5.816 -14.137  1.00  0.00           C  
ATOM   3328  HA  ARG A 225      31.109   6.232 -13.174  1.00  0.00           H  
ATOM   3329  CB  ARG A 225      30.427   7.066 -15.019  1.00  0.00           C  
ATOM   3330  HB2 ARG A 225      29.628   7.527 -14.437  1.00  0.00           H  
ATOM   3331  HB3 ARG A 225      31.176   7.855 -15.089  1.00  0.00           H  
ATOM   3332  CG  ARG A 225      29.812   6.570 -16.378  1.00  0.00           C  
ATOM   3333  HG2 ARG A 225      30.660   6.500 -17.060  1.00  0.00           H  
ATOM   3334  HG3 ARG A 225      29.345   5.586 -16.338  1.00  0.00           H  
ATOM   3335  CD  ARG A 225      28.872   7.612 -16.951  1.00  0.00           C  
ATOM   3336  HD2 ARG A 225      27.989   7.602 -16.312  1.00  0.00           H  
ATOM   3337  HD3 ARG A 225      29.382   8.575 -16.982  1.00  0.00           H  
ATOM   3338  NE  ARG A 225      28.525   7.217 -18.333  1.00  0.00           N  
ATOM   3339  HE  ARG A 225      29.311   7.292 -18.962  1.00  0.00           H  
ATOM   3340  CZ  ARG A 225      27.420   6.653 -18.712  1.00  0.00           C  
ATOM   3341  NH1 ARG A 225      26.492   6.298 -17.973  1.00  0.00           N  
ATOM   3342 HH11 ARG A 225      26.522   6.433 -16.973  1.00  0.00           H  
ATOM   3343 HH12 ARG A 225      25.654   5.932 -18.404  1.00  0.00           H  
ATOM   3344  NH2 ARG A 225      27.222   6.339 -19.952  1.00  0.00           N  
ATOM   3345 HH21 ARG A 225      28.042   6.387 -20.539  1.00  0.00           H  
ATOM   3346 HH22 ARG A 225      26.296   6.130 -20.294  1.00  0.00           H  
ATOM   3347  C   ARG A 225      29.664   4.885 -13.969  1.00  0.00           C  
ATOM   3348  O   ARG A 225      29.729   3.805 -14.578  1.00  0.00           O  
ATOM   3349  N   TYR A 226      28.629   5.244 -13.233  1.00  0.00           N  
ATOM   3350  H   TYR A 226      28.625   6.077 -12.661  1.00  0.00           H  
ATOM   3351  CA  TYR A 226      27.407   4.476 -13.149  1.00  0.00           C  
ATOM   3352  HA  TYR A 226      27.548   3.396 -13.132  1.00  0.00           H  
ATOM   3353  CB  TYR A 226      26.634   4.660 -11.800  1.00  0.00           C  
ATOM   3354  HB2 TYR A 226      26.395   5.698 -11.570  1.00  0.00           H  
ATOM   3355  HB3 TYR A 226      25.724   4.069 -11.905  1.00  0.00           H  
ATOM   3356  CG  TYR A 226      27.303   4.175 -10.542  1.00  0.00           C  
ATOM   3357  CD1 TYR A 226      27.300   2.810 -10.258  1.00  0.00           C  
ATOM   3358  HD1 TYR A 226      26.693   2.092 -10.789  1.00  0.00           H  
ATOM   3359  CE1 TYR A 226      28.039   2.320  -9.156  1.00  0.00           C  
ATOM   3360  HE1 TYR A 226      27.885   1.317  -8.788  1.00  0.00           H  
ATOM   3361  CZ  TYR A 226      28.682   3.201  -8.258  1.00  0.00           C  
ATOM   3362  OH  TYR A 226      29.254   2.794  -7.133  1.00  0.00           O  
ATOM   3363  HH  TYR A 226      28.753   2.072  -6.746  1.00  0.00           H  
ATOM   3364  CE2 TYR A 226      28.655   4.633  -8.597  1.00  0.00           C  
ATOM   3365  HE2 TYR A 226      29.231   5.256  -7.928  1.00  0.00           H  
ATOM   3366  CD2 TYR A 226      28.026   5.140  -9.754  1.00  0.00           C  
ATOM   3367  HD2 TYR A 226      28.187   6.148 -10.107  1.00  0.00           H  
ATOM   3368  C   TYR A 226      26.534   4.751 -14.395  1.00  0.00           C  
ATOM   3369  O   TYR A 226      26.519   5.877 -14.998  1.00  0.00           O  
ATOM   3370  N   VAL A 227      25.697   3.718 -14.741  1.00  0.00           N  
ATOM   3371  H   VAL A 227      25.798   2.851 -14.233  1.00  0.00           H  
ATOM   3372  CA  VAL A 227      24.724   3.664 -15.805  1.00  0.00           C  
ATOM   3373  HA  VAL A 227      25.153   4.237 -16.627  1.00  0.00           H  
ATOM   3374  CB  VAL A 227      24.545   2.184 -16.300  1.00  0.00           C  
ATOM   3375  HB  VAL A 227      24.131   1.613 -15.469  1.00  0.00           H  
ATOM   3376  CG1 VAL A 227      23.639   1.975 -17.503  1.00  0.00           C  
ATOM   3377 HG11 VAL A 227      22.667   2.454 -17.380  1.00  0.00           H  
ATOM   3378 HG12 VAL A 227      24.021   2.430 -18.416  1.00  0.00           H  
ATOM   3379 HG13 VAL A 227      23.533   0.904 -17.674  1.00  0.00           H  
ATOM   3380  CG2 VAL A 227      25.925   1.736 -16.808  1.00  0.00           C  
ATOM   3381 HG21 VAL A 227      26.128   2.288 -17.726  1.00  0.00           H  
ATOM   3382 HG22 VAL A 227      26.796   1.957 -16.190  1.00  0.00           H  
ATOM   3383 HG23 VAL A 227      25.813   0.675 -17.029  1.00  0.00           H  
ATOM   3384  C   VAL A 227      23.464   4.455 -15.417  1.00  0.00           C  
ATOM   3385  O   VAL A 227      23.068   4.560 -14.225  1.00  0.00           O  
ATOM   3386  N   GLN A 228      22.870   5.185 -16.353  1.00  0.00           N  
ATOM   3387  H   GLN A 228      23.349   5.156 -17.242  1.00  0.00           H  
ATOM   3388  CA  GLN A 228      21.572   5.805 -16.251  1.00  0.00           C  
ATOM   3389  HA  GLN A 228      21.434   6.200 -15.244  1.00  0.00           H  
ATOM   3390  CB  GLN A 228      21.383   6.964 -17.241  1.00  0.00           C  
ATOM   3391  HB2 GLN A 228      21.708   6.664 -18.238  1.00  0.00           H  
ATOM   3392  HB3 GLN A 228      20.312   7.168 -17.266  1.00  0.00           H  
ATOM   3393  CG  GLN A 228      22.184   8.253 -16.886  1.00  0.00           C  
ATOM   3394  HG2 GLN A 228      21.706   8.780 -16.059  1.00  0.00           H  
ATOM   3395  HG3 GLN A 228      23.199   7.980 -16.596  1.00  0.00           H  
ATOM   3396  CD  GLN A 228      22.425   9.236 -18.022  1.00  0.00           C  
ATOM   3397  OE1 GLN A 228      22.902   8.835 -19.084  1.00  0.00           O  
ATOM   3398  NE2 GLN A 228      22.042  10.486 -17.889  1.00  0.00           N  
ATOM   3399 HE21 GLN A 228      21.658  10.716 -16.983  1.00  0.00           H  
ATOM   3400 HE22 GLN A 228      22.145  11.070 -18.706  1.00  0.00           H  
ATOM   3401  C   GLN A 228      20.487   4.780 -16.336  1.00  0.00           C  
ATOM   3402  O   GLN A 228      20.526   3.943 -17.227  1.00  0.00           O  
ATOM   3403  N   PRO A 229      19.346   4.858 -15.639  1.00  0.00           N  
ATOM   3404  CD  PRO A 229      18.981   6.016 -14.761  1.00  0.00           C  
ATOM   3405  HD2 PRO A 229      19.182   7.023 -15.128  1.00  0.00           H  
ATOM   3406  HD3 PRO A 229      19.465   5.924 -13.789  1.00  0.00           H  
ATOM   3407  CG  PRO A 229      17.491   5.808 -14.619  1.00  0.00           C  
ATOM   3408  HG2 PRO A 229      16.956   6.408 -15.355  1.00  0.00           H  
ATOM   3409  HG3 PRO A 229      17.184   6.075 -13.607  1.00  0.00           H  
ATOM   3410  CB  PRO A 229      17.144   4.262 -14.822  1.00  0.00           C  
ATOM   3411  HB2 PRO A 229      16.071   4.081 -14.885  1.00  0.00           H  
ATOM   3412  HB3 PRO A 229      17.502   3.887 -13.864  1.00  0.00           H  
ATOM   3413  CA  PRO A 229      18.156   4.074 -15.966  1.00  0.00           C  
ATOM   3414  HA  PRO A 229      18.400   3.018 -15.855  1.00  0.00           H  
ATOM   3415  C   PRO A 229      17.659   4.276 -17.413  1.00  0.00           C  
ATOM   3416  O   PRO A 229      17.229   3.342 -18.068  1.00  0.00           O  
ATOM   3417  N   SER A 230      17.841   5.484 -17.950  1.00  0.00           N  
ATOM   3418  H   SER A 230      17.985   6.263 -17.325  1.00  0.00           H  
ATOM   3419  CA  SER A 230      17.523   5.896 -19.268  1.00  0.00           C  
ATOM   3420  HA  SER A 230      16.459   5.696 -19.384  1.00  0.00           H  
ATOM   3421  CB  SER A 230      17.705   7.389 -19.557  1.00  0.00           C  
ATOM   3422  HB2 SER A 230      18.714   7.722 -19.314  1.00  0.00           H  
ATOM   3423  HB3 SER A 230      17.294   7.593 -20.545  1.00  0.00           H  
ATOM   3424  OG  SER A 230      16.971   8.127 -18.637  1.00  0.00           O  
ATOM   3425  HG  SER A 230      16.034   8.030 -18.819  1.00  0.00           H  
ATOM   3426  C   SER A 230      18.324   5.177 -20.315  1.00  0.00           C  
ATOM   3427  O   SER A 230      17.850   5.036 -21.477  1.00  0.00           O  
ATOM   3428  N   GLU A 231      19.562   4.719 -19.980  1.00  0.00           N  
ATOM   3429  H   GLU A 231      19.857   4.774 -19.016  1.00  0.00           H  
ATOM   3430  CA  GLU A 231      20.362   3.998 -21.058  1.00  0.00           C  
ATOM   3431  HA  GLU A 231      20.277   4.488 -22.028  1.00  0.00           H  
ATOM   3432  CB  GLU A 231      21.886   4.051 -20.759  1.00  0.00           C  
ATOM   3433  HB2 GLU A 231      22.285   3.516 -19.898  1.00  0.00           H  
ATOM   3434  HB3 GLU A 231      22.426   3.577 -21.579  1.00  0.00           H  
ATOM   3435  CG  GLU A 231      22.422   5.552 -20.831  1.00  0.00           C  
ATOM   3436  HG2 GLU A 231      22.476   5.871 -21.872  1.00  0.00           H  
ATOM   3437  HG3 GLU A 231      21.663   6.233 -20.448  1.00  0.00           H  
ATOM   3438  CD  GLU A 231      23.761   5.805 -20.130  1.00  0.00           C  
ATOM   3439  OE1 GLU A 231      24.564   6.635 -20.659  1.00  0.00           O  
ATOM   3440  OE2 GLU A 231      24.015   5.362 -18.992  1.00  0.00           O  
ATOM   3441  C   GLU A 231      19.899   2.545 -21.105  1.00  0.00           C  
ATOM   3442  O   GLU A 231      19.969   1.903 -22.121  1.00  0.00           O  
ATOM   3443  N   VAL A 232      19.448   2.009 -19.964  1.00  0.00           N  
ATOM   3444  H   VAL A 232      19.535   2.553 -19.116  1.00  0.00           H  
ATOM   3445  CA  VAL A 232      18.709   0.736 -19.873  1.00  0.00           C  
ATOM   3446  HA  VAL A 232      19.212   0.037 -20.541  1.00  0.00           H  
ATOM   3447  CB  VAL A 232      18.617   0.215 -18.459  1.00  0.00           C  
ATOM   3448  HB  VAL A 232      17.908   0.786 -17.859  1.00  0.00           H  
ATOM   3449  CG1 VAL A 232      18.000  -1.221 -18.510  1.00  0.00           C  
ATOM   3450 HG11 VAL A 232      16.927  -1.181 -18.697  1.00  0.00           H  
ATOM   3451 HG12 VAL A 232      18.377  -1.734 -19.394  1.00  0.00           H  
ATOM   3452 HG13 VAL A 232      18.282  -1.783 -17.621  1.00  0.00           H  
ATOM   3453  CG2 VAL A 232      19.998   0.306 -17.771  1.00  0.00           C  
ATOM   3454 HG21 VAL A 232      20.184   1.366 -17.596  1.00  0.00           H  
ATOM   3455 HG22 VAL A 232      20.000  -0.273 -16.847  1.00  0.00           H  
ATOM   3456 HG23 VAL A 232      20.705  -0.165 -18.455  1.00  0.00           H  
ATOM   3457  C   VAL A 232      17.290   0.722 -20.513  1.00  0.00           C  
ATOM   3458  O   VAL A 232      16.924  -0.122 -21.350  1.00  0.00           O  
ATOM   3459  N   ALA A 233      16.584   1.856 -20.314  1.00  0.00           N  
ATOM   3460  H   ALA A 233      16.779   2.489 -19.551  1.00  0.00           H  
ATOM   3461  CA  ALA A 233      15.271   2.103 -20.896  1.00  0.00           C  
ATOM   3462  HA  ALA A 233      14.697   1.179 -20.833  1.00  0.00           H  
ATOM   3463  CB  ALA A 233      14.576   3.301 -20.153  1.00  0.00           C  
ATOM   3464  HB1 ALA A 233      13.493   3.264 -20.276  1.00  0.00           H  
ATOM   3465  HB2 ALA A 233      14.809   3.149 -19.099  1.00  0.00           H  
ATOM   3466  HB3 ALA A 233      14.952   4.267 -20.488  1.00  0.00           H  
ATOM   3467  C   ALA A 233      15.265   2.403 -22.413  1.00  0.00           C  
ATOM   3468  O   ALA A 233      14.230   2.251 -23.052  1.00  0.00           O  
ATOM   3469  N   GLU A 234      16.407   2.829 -23.023  1.00  0.00           N  
ATOM   3470  H   GLU A 234      17.169   3.032 -22.392  1.00  0.00           H  
ATOM   3471  CA  GLU A 234      16.574   2.793 -24.454  1.00  0.00           C  
ATOM   3472  HA  GLU A 234      15.697   3.287 -24.874  1.00  0.00           H  
ATOM   3473  CB  GLU A 234      17.783   3.641 -24.895  1.00  0.00           C  
ATOM   3474  HB2 GLU A 234      17.790   4.547 -24.288  1.00  0.00           H  
ATOM   3475  HB3 GLU A 234      18.659   3.142 -24.482  1.00  0.00           H  
ATOM   3476  CG  GLU A 234      17.875   3.789 -26.431  1.00  0.00           C  
ATOM   3477  HG2 GLU A 234      18.947   3.982 -26.476  1.00  0.00           H  
ATOM   3478  HG3 GLU A 234      17.735   2.825 -26.918  1.00  0.00           H  
ATOM   3479  CD  GLU A 234      17.193   4.945 -27.045  1.00  0.00           C  
ATOM   3480  OE1 GLU A 234      16.587   4.690 -28.106  1.00  0.00           O  
ATOM   3481  OE2 GLU A 234      17.247   6.082 -26.568  1.00  0.00           O  
ATOM   3482  C   GLU A 234      16.617   1.376 -25.021  1.00  0.00           C  
ATOM   3483  O   GLU A 234      15.920   1.082 -25.964  1.00  0.00           O  
ATOM   3484  N   MET A 235      17.319   0.433 -24.364  1.00  0.00           N  
ATOM   3485  H   MET A 235      17.900   0.665 -23.571  1.00  0.00           H  
ATOM   3486  CA  MET A 235      17.484  -0.892 -24.989  1.00  0.00           C  
ATOM   3487  HA  MET A 235      17.913  -0.690 -25.971  1.00  0.00           H  
ATOM   3488  CB  MET A 235      18.599  -1.725 -24.266  1.00  0.00           C  
ATOM   3489  HB2 MET A 235      19.537  -1.175 -24.335  1.00  0.00           H  
ATOM   3490  HB3 MET A 235      18.388  -1.863 -23.205  1.00  0.00           H  
ATOM   3491  CG  MET A 235      18.917  -3.055 -24.973  1.00  0.00           C  
ATOM   3492  HG2 MET A 235      18.040  -3.595 -25.329  1.00  0.00           H  
ATOM   3493  HG3 MET A 235      19.391  -2.818 -25.925  1.00  0.00           H  
ATOM   3494  SD  MET A 235      20.170  -4.041 -24.207  1.00  0.00           S  
ATOM   3495  CE  MET A 235      21.827  -3.339 -24.563  1.00  0.00           C  
ATOM   3496  HE1 MET A 235      21.833  -2.319 -24.181  1.00  0.00           H  
ATOM   3497  HE2 MET A 235      22.628  -3.917 -24.103  1.00  0.00           H  
ATOM   3498  HE3 MET A 235      21.957  -3.337 -25.645  1.00  0.00           H  
ATOM   3499  C   MET A 235      16.153  -1.695 -24.908  1.00  0.00           C  
ATOM   3500  O   MET A 235      15.892  -2.487 -25.814  1.00  0.00           O  
ATOM   3501  N   VAL A 236      15.335  -1.552 -23.872  1.00  0.00           N  
ATOM   3502  H   VAL A 236      15.678  -1.035 -23.075  1.00  0.00           H  
ATOM   3503  CA  VAL A 236      14.014  -2.107 -23.756  1.00  0.00           C  
ATOM   3504  HA  VAL A 236      14.209  -3.155 -23.976  1.00  0.00           H  
ATOM   3505  CB  VAL A 236      13.537  -2.036 -22.275  1.00  0.00           C  
ATOM   3506  HB  VAL A 236      13.548  -1.012 -21.902  1.00  0.00           H  
ATOM   3507  CG1 VAL A 236      12.179  -2.632 -21.945  1.00  0.00           C  
ATOM   3508 HG11 VAL A 236      11.328  -2.167 -22.441  1.00  0.00           H  
ATOM   3509 HG12 VAL A 236      12.163  -3.632 -22.378  1.00  0.00           H  
ATOM   3510 HG13 VAL A 236      12.076  -2.678 -20.860  1.00  0.00           H  
ATOM   3511  CG2 VAL A 236      14.591  -2.698 -21.391  1.00  0.00           C  
ATOM   3512 HG21 VAL A 236      14.455  -2.429 -20.343  1.00  0.00           H  
ATOM   3513 HG22 VAL A 236      14.610  -3.787 -21.395  1.00  0.00           H  
ATOM   3514 HG23 VAL A 236      15.631  -2.439 -21.591  1.00  0.00           H  
ATOM   3515  C   VAL A 236      13.026  -1.509 -24.742  1.00  0.00           C  
ATOM   3516  O   VAL A 236      12.218  -2.251 -25.299  1.00  0.00           O  
ATOM   3517  N   ALA A 237      13.163  -0.238 -25.011  1.00  0.00           N  
ATOM   3518  H   ALA A 237      13.769   0.296 -24.405  1.00  0.00           H  
ATOM   3519  CA  ALA A 237      12.494   0.555 -26.061  1.00  0.00           C  
ATOM   3520  HA  ALA A 237      11.412   0.457 -25.959  1.00  0.00           H  
ATOM   3521  CB  ALA A 237      12.675   2.084 -25.903  1.00  0.00           C  
ATOM   3522  HB1 ALA A 237      13.701   2.395 -25.711  1.00  0.00           H  
ATOM   3523  HB2 ALA A 237      12.450   2.505 -26.883  1.00  0.00           H  
ATOM   3524  HB3 ALA A 237      12.091   2.508 -25.087  1.00  0.00           H  
ATOM   3525  C   ALA A 237      12.882   0.186 -27.425  1.00  0.00           C  
ATOM   3526  O   ALA A 237      12.006   0.059 -28.344  1.00  0.00           O  
ATOM   3527  N   TYR A 238      14.148  -0.216 -27.660  1.00  0.00           N  
ATOM   3528  H   TYR A 238      14.924  -0.037 -27.038  1.00  0.00           H  
ATOM   3529  CA  TYR A 238      14.628  -0.777 -28.932  1.00  0.00           C  
ATOM   3530  HA  TYR A 238      14.153  -0.217 -29.737  1.00  0.00           H  
ATOM   3531  CB  TYR A 238      16.113  -0.597 -29.047  1.00  0.00           C  
ATOM   3532  HB2 TYR A 238      16.281   0.467 -29.217  1.00  0.00           H  
ATOM   3533  HB3 TYR A 238      16.492  -0.723 -28.034  1.00  0.00           H  
ATOM   3534  CG  TYR A 238      16.880  -1.488 -29.930  1.00  0.00           C  
ATOM   3535  CD1 TYR A 238      16.844  -1.278 -31.303  1.00  0.00           C  
ATOM   3536  HD1 TYR A 238      16.446  -0.352 -31.690  1.00  0.00           H  
ATOM   3537  CE1 TYR A 238      17.325  -2.269 -32.142  1.00  0.00           C  
ATOM   3538  HE1 TYR A 238      17.258  -2.065 -33.202  1.00  0.00           H  
ATOM   3539  CZ  TYR A 238      17.777  -3.497 -31.701  1.00  0.00           C  
ATOM   3540  OH  TYR A 238      18.252  -4.459 -32.526  1.00  0.00           O  
ATOM   3541  HH  TYR A 238      18.161  -4.269 -33.463  1.00  0.00           H  
ATOM   3542  CE2 TYR A 238      17.933  -3.681 -30.313  1.00  0.00           C  
ATOM   3543  HE2 TYR A 238      18.323  -4.564 -29.830  1.00  0.00           H  
ATOM   3544  CD2 TYR A 238      17.458  -2.647 -29.414  1.00  0.00           C  
ATOM   3545  HD2 TYR A 238      17.592  -2.875 -28.367  1.00  0.00           H  
ATOM   3546  C   TYR A 238      14.157  -2.196 -29.207  1.00  0.00           C  
ATOM   3547  O   TYR A 238      13.762  -2.479 -30.375  1.00  0.00           O  
ATOM   3548  N   LEU A 239      14.178  -3.064 -28.204  1.00  0.00           N  
ATOM   3549  H   LEU A 239      14.658  -2.747 -27.373  1.00  0.00           H  
ATOM   3550  CA  LEU A 239      13.615  -4.454 -28.394  1.00  0.00           C  
ATOM   3551  HA  LEU A 239      14.171  -4.799 -29.265  1.00  0.00           H  
ATOM   3552  CB  LEU A 239      14.063  -5.300 -27.173  1.00  0.00           C  
ATOM   3553  HB2 LEU A 239      13.800  -4.698 -26.303  1.00  0.00           H  
ATOM   3554  HB3 LEU A 239      13.482  -6.219 -27.107  1.00  0.00           H  
ATOM   3555  CG  LEU A 239      15.532  -5.779 -27.083  1.00  0.00           C  
ATOM   3556  HG  LEU A 239      16.229  -4.948 -27.196  1.00  0.00           H  
ATOM   3557  CD1 LEU A 239      15.900  -6.383 -25.739  1.00  0.00           C  
ATOM   3558 HD11 LEU A 239      16.985  -6.482 -25.705  1.00  0.00           H  
ATOM   3559 HD12 LEU A 239      15.754  -5.649 -24.946  1.00  0.00           H  
ATOM   3560 HD13 LEU A 239      15.384  -7.322 -25.539  1.00  0.00           H  
ATOM   3561  CD2 LEU A 239      15.589  -6.823 -28.182  1.00  0.00           C  
ATOM   3562 HD21 LEU A 239      14.795  -7.567 -28.129  1.00  0.00           H  
ATOM   3563 HD22 LEU A 239      15.524  -6.437 -29.199  1.00  0.00           H  
ATOM   3564 HD23 LEU A 239      16.546  -7.345 -28.154  1.00  0.00           H  
ATOM   3565  C   LEU A 239      12.137  -4.535 -28.609  1.00  0.00           C  
ATOM   3566  O   LEU A 239      11.717  -5.409 -29.340  1.00  0.00           O  
ATOM   3567  N   ILE A 240      11.220  -3.649 -28.036  1.00  0.00           N  
ATOM   3568  H   ILE A 240      11.606  -2.887 -27.497  1.00  0.00           H  
ATOM   3569  CA  ILE A 240       9.825  -3.606 -28.250  1.00  0.00           C  
ATOM   3570  HA  ILE A 240       9.583  -4.644 -28.481  1.00  0.00           H  
ATOM   3571  CB  ILE A 240       9.006  -3.166 -27.048  1.00  0.00           C  
ATOM   3572  HB  ILE A 240       7.935  -3.280 -27.212  1.00  0.00           H  
ATOM   3573  CG2 ILE A 240       9.226  -3.951 -25.759  1.00  0.00           C  
ATOM   3574 HG21 ILE A 240       8.939  -5.003 -25.763  1.00  0.00           H  
ATOM   3575 HG22 ILE A 240      10.258  -3.855 -25.422  1.00  0.00           H  
ATOM   3576 HG23 ILE A 240       8.677  -3.389 -25.003  1.00  0.00           H  
ATOM   3577  CG1 ILE A 240       9.251  -1.660 -26.734  1.00  0.00           C  
ATOM   3578 HG12 ILE A 240       9.370  -1.414 -25.679  1.00  0.00           H  
ATOM   3579 HG13 ILE A 240      10.235  -1.349 -27.088  1.00  0.00           H  
ATOM   3580  CD1 ILE A 240       8.134  -0.790 -27.354  1.00  0.00           C  
ATOM   3581 HD11 ILE A 240       7.948  -0.933 -28.418  1.00  0.00           H  
ATOM   3582 HD12 ILE A 240       7.241  -0.921 -26.743  1.00  0.00           H  
ATOM   3583 HD13 ILE A 240       8.519   0.218 -27.194  1.00  0.00           H  
ATOM   3584  C   ILE A 240       9.557  -2.782 -29.474  1.00  0.00           C  
ATOM   3585  O   ILE A 240       8.428  -2.860 -29.962  1.00  0.00           O  
ATOM   3586  N   GLY A 241      10.579  -2.218 -30.163  1.00  0.00           N  
ATOM   3587  H   GLY A 241      11.533  -2.362 -29.863  1.00  0.00           H  
ATOM   3588  CA  GLY A 241      10.396  -1.376 -31.327  1.00  0.00           C  
ATOM   3589  HA2 GLY A 241       9.465  -0.811 -31.278  1.00  0.00           H  
ATOM   3590  HA3 GLY A 241      11.176  -0.616 -31.388  1.00  0.00           H  
ATOM   3591  C   GLY A 241      10.422  -2.079 -32.690  1.00  0.00           C  
ATOM   3592  O   GLY A 241      10.458  -3.292 -32.729  1.00  0.00           O  
ATOM   3593  N   PRO A 242      10.418  -1.333 -33.807  1.00  0.00           N  
ATOM   3594  CD  PRO A 242      10.436   0.151 -33.905  1.00  0.00           C  
ATOM   3595  HD2 PRO A 242      11.230   0.530 -33.262  1.00  0.00           H  
ATOM   3596  HD3 PRO A 242       9.443   0.489 -33.605  1.00  0.00           H  
ATOM   3597  CG  PRO A 242      10.774   0.406 -35.394  1.00  0.00           C  
ATOM   3598  HG2 PRO A 242      11.845   0.487 -35.579  1.00  0.00           H  
ATOM   3599  HG3 PRO A 242      10.266   1.325 -35.684  1.00  0.00           H  
ATOM   3600  CB  PRO A 242      10.195  -0.807 -36.096  1.00  0.00           C  
ATOM   3601  HB2 PRO A 242      10.643  -0.993 -37.073  1.00  0.00           H  
ATOM   3602  HB3 PRO A 242       9.118  -0.664 -36.178  1.00  0.00           H  
ATOM   3603  CA  PRO A 242      10.502  -1.968 -35.175  1.00  0.00           C  
ATOM   3604  HA  PRO A 242       9.718  -2.719 -35.272  1.00  0.00           H  
ATOM   3605  C   PRO A 242      11.861  -2.554 -35.427  1.00  0.00           C  
ATOM   3606  O   PRO A 242      12.838  -1.929 -34.953  1.00  0.00           O  
ATOM   3607  N   GLY A 243      11.982  -3.611 -36.199  1.00  0.00           N  
ATOM   3608  H   GLY A 243      11.100  -4.047 -36.427  1.00  0.00           H  
ATOM   3609  CA  GLY A 243      13.219  -4.044 -36.765  1.00  0.00           C  
ATOM   3610  HA2 GLY A 243      12.989  -4.582 -37.686  1.00  0.00           H  
ATOM   3611  HA3 GLY A 243      13.847  -3.162 -36.879  1.00  0.00           H  
ATOM   3612  C   GLY A 243      13.914  -4.971 -35.830  1.00  0.00           C  
ATOM   3613  O   GLY A 243      14.989  -5.526 -36.153  1.00  0.00           O  
ATOM   3614  N   ALA A 244      13.508  -5.166 -34.559  1.00  0.00           N  
ATOM   3615  H   ALA A 244      12.760  -4.557 -34.261  1.00  0.00           H  
ATOM   3616  CA  ALA A 244      14.081  -6.167 -33.618  1.00  0.00           C  
ATOM   3617  HA  ALA A 244      15.090  -6.365 -33.978  1.00  0.00           H  
ATOM   3618  CB  ALA A 244      14.245  -5.514 -32.168  1.00  0.00           C  
ATOM   3619  HB1 ALA A 244      15.042  -4.771 -32.215  1.00  0.00           H  
ATOM   3620  HB2 ALA A 244      13.280  -5.146 -31.818  1.00  0.00           H  
ATOM   3621  HB3 ALA A 244      14.536  -6.269 -31.438  1.00  0.00           H  
ATOM   3622  C   ALA A 244      13.363  -7.507 -33.559  1.00  0.00           C  
ATOM   3623  O   ALA A 244      13.629  -8.426 -32.816  1.00  0.00           O  
ATOM   3624  N   ALA A 245      12.593  -7.728 -34.611  1.00  0.00           N  
ATOM   3625  H   ALA A 245      12.450  -6.909 -35.184  1.00  0.00           H  
ATOM   3626  CA  ALA A 245      12.195  -9.082 -35.112  1.00  0.00           C  
ATOM   3627  HA  ALA A 245      11.468  -9.514 -34.423  1.00  0.00           H  
ATOM   3628  CB  ALA A 245      11.325  -8.838 -36.447  1.00  0.00           C  
ATOM   3629  HB1 ALA A 245      11.905  -8.550 -37.323  1.00  0.00           H  
ATOM   3630  HB2 ALA A 245      10.796  -9.706 -36.840  1.00  0.00           H  
ATOM   3631  HB3 ALA A 245      10.656  -7.989 -36.308  1.00  0.00           H  
ATOM   3632  C   ALA A 245      13.307 -10.158 -35.186  1.00  0.00           C  
ATOM   3633  O   ALA A 245      13.232 -11.332 -34.811  1.00  0.00           O  
ATOM   3634  N   ALA A 246      14.405  -9.667 -35.718  1.00  0.00           N  
ATOM   3635  H   ALA A 246      14.400  -8.691 -35.979  1.00  0.00           H  
ATOM   3636  CA  ALA A 246      15.673 -10.423 -35.782  1.00  0.00           C  
ATOM   3637  HA  ALA A 246      15.562 -11.393 -36.267  1.00  0.00           H  
ATOM   3638  CB  ALA A 246      16.511  -9.426 -36.583  1.00  0.00           C  
ATOM   3639  HB1 ALA A 246      17.411 -10.015 -36.760  1.00  0.00           H  
ATOM   3640  HB2 ALA A 246      16.030  -9.247 -37.544  1.00  0.00           H  
ATOM   3641  HB3 ALA A 246      16.793  -8.561 -35.981  1.00  0.00           H  
ATOM   3642  C   ALA A 246      16.397 -10.800 -34.470  1.00  0.00           C  
ATOM   3643  O   ALA A 246      17.426 -11.530 -34.448  1.00  0.00           O  
ATOM   3644  N   VAL A 247      15.867 -10.313 -33.326  1.00  0.00           N  
ATOM   3645  H   VAL A 247      15.061  -9.718 -33.453  1.00  0.00           H  
ATOM   3646  CA  VAL A 247      16.385 -10.418 -31.916  1.00  0.00           C  
ATOM   3647  HA  VAL A 247      17.339 -10.939 -31.999  1.00  0.00           H  
ATOM   3648  CB  VAL A 247      16.676  -9.062 -31.332  1.00  0.00           C  
ATOM   3649  HB  VAL A 247      15.742  -8.499 -31.324  1.00  0.00           H  
ATOM   3650  CG1 VAL A 247      17.406  -9.240 -29.921  1.00  0.00           C  
ATOM   3651 HG11 VAL A 247      16.599  -9.476 -29.228  1.00  0.00           H  
ATOM   3652 HG12 VAL A 247      18.082 -10.096 -29.922  1.00  0.00           H  
ATOM   3653 HG13 VAL A 247      17.843  -8.308 -29.564  1.00  0.00           H  
ATOM   3654  CG2 VAL A 247      17.582  -8.145 -32.180  1.00  0.00           C  
ATOM   3655 HG21 VAL A 247      16.974  -7.793 -33.013  1.00  0.00           H  
ATOM   3656 HG22 VAL A 247      17.875  -7.248 -31.635  1.00  0.00           H  
ATOM   3657 HG23 VAL A 247      18.454  -8.607 -32.643  1.00  0.00           H  
ATOM   3658  C   VAL A 247      15.344 -11.216 -31.075  1.00  0.00           C  
ATOM   3659  O   VAL A 247      14.273 -10.737 -30.642  1.00  0.00           O  
ATOM   3660  N   THR A 248      15.664 -12.388 -30.639  1.00  0.00           N  
ATOM   3661  H   THR A 248      16.598 -12.684 -30.882  1.00  0.00           H  
ATOM   3662  CA  THR A 248      14.923 -13.270 -29.716  1.00  0.00           C  
ATOM   3663  HA  THR A 248      14.529 -12.584 -28.966  1.00  0.00           H  
ATOM   3664  CB  THR A 248      13.707 -13.876 -30.486  1.00  0.00           C  
ATOM   3665  HB  THR A 248      13.169 -13.042 -30.937  1.00  0.00           H  
ATOM   3666  CG2 THR A 248      14.027 -14.840 -31.613  1.00  0.00           C  
ATOM   3667 HG21 THR A 248      14.737 -15.595 -31.276  1.00  0.00           H  
ATOM   3668 HG22 THR A 248      13.060 -15.267 -31.882  1.00  0.00           H  
ATOM   3669 HG23 THR A 248      14.456 -14.369 -32.498  1.00  0.00           H  
ATOM   3670  OG1 THR A 248      12.862 -14.485 -29.468  1.00  0.00           O  
ATOM   3671  HG1 THR A 248      12.225 -15.039 -29.924  1.00  0.00           H  
ATOM   3672  C   THR A 248      15.788 -14.340 -29.032  1.00  0.00           C  
ATOM   3673  O   THR A 248      16.841 -14.719 -29.619  1.00  0.00           O  
ATOM   3674  N   ALA A 249      15.434 -14.745 -27.828  1.00  0.00           N  
ATOM   3675  H   ALA A 249      14.663 -14.296 -27.355  1.00  0.00           H  
ATOM   3676  CA  ALA A 249      16.209 -15.759 -27.074  1.00  0.00           C  
ATOM   3677  HA  ALA A 249      15.790 -16.076 -26.120  1.00  0.00           H  
ATOM   3678  CB  ALA A 249      16.301 -17.034 -27.896  1.00  0.00           C  
ATOM   3679  HB1 ALA A 249      16.178 -17.959 -27.334  1.00  0.00           H  
ATOM   3680  HB2 ALA A 249      15.458 -17.078 -28.585  1.00  0.00           H  
ATOM   3681  HB3 ALA A 249      17.212 -17.015 -28.495  1.00  0.00           H  
ATOM   3682  C   ALA A 249      17.652 -15.277 -26.599  1.00  0.00           C  
ATOM   3683  O   ALA A 249      18.554 -16.032 -26.224  1.00  0.00           O  
ATOM   3684  N   GLN A 250      17.814 -13.917 -26.512  1.00  0.00           N  
ATOM   3685  H   GLN A 250      16.985 -13.387 -26.744  1.00  0.00           H  
ATOM   3686  CA  GLN A 250      19.065 -13.177 -26.146  1.00  0.00           C  
ATOM   3687  HA  GLN A 250      19.876 -13.904 -26.097  1.00  0.00           H  
ATOM   3688  CB  GLN A 250      19.459 -12.197 -27.277  1.00  0.00           C  
ATOM   3689  HB2 GLN A 250      18.703 -11.415 -27.327  1.00  0.00           H  
ATOM   3690  HB3 GLN A 250      20.467 -11.820 -27.098  1.00  0.00           H  
ATOM   3691  CG  GLN A 250      19.459 -12.880 -28.700  1.00  0.00           C  
ATOM   3692  HG2 GLN A 250      18.415 -13.128 -28.886  1.00  0.00           H  
ATOM   3693  HG3 GLN A 250      19.873 -12.166 -29.412  1.00  0.00           H  
ATOM   3694  CD  GLN A 250      20.295 -14.152 -28.818  1.00  0.00           C  
ATOM   3695  OE1 GLN A 250      21.375 -14.175 -28.250  1.00  0.00           O  
ATOM   3696  NE2 GLN A 250      19.837 -15.203 -29.458  1.00  0.00           N  
ATOM   3697 HE21 GLN A 250      18.914 -15.304 -29.855  1.00  0.00           H  
ATOM   3698 HE22 GLN A 250      20.535 -15.883 -29.724  1.00  0.00           H  
ATOM   3699  C   GLN A 250      19.058 -12.386 -24.821  1.00  0.00           C  
ATOM   3700  O   GLN A 250      18.033 -11.913 -24.366  1.00  0.00           O  
ATOM   3701  N   ALA A 251      20.210 -12.330 -24.196  1.00  0.00           N  
ATOM   3702  H   ALA A 251      21.038 -12.575 -24.720  1.00  0.00           H  
ATOM   3703  CA  ALA A 251      20.408 -11.701 -22.907  1.00  0.00           C  
ATOM   3704  HA  ALA A 251      19.623 -11.062 -22.503  1.00  0.00           H  
ATOM   3705  CB  ALA A 251      20.769 -12.797 -21.845  1.00  0.00           C  
ATOM   3706  HB1 ALA A 251      19.868 -13.377 -21.648  1.00  0.00           H  
ATOM   3707  HB2 ALA A 251      21.501 -13.476 -22.284  1.00  0.00           H  
ATOM   3708  HB3 ALA A 251      21.194 -12.477 -20.894  1.00  0.00           H  
ATOM   3709  C   ALA A 251      21.563 -10.691 -23.094  1.00  0.00           C  
ATOM   3710  O   ALA A 251      22.731 -11.058 -23.208  1.00  0.00           O  
ATOM   3711  N   LEU A 252      21.230  -9.410 -23.087  1.00  0.00           N  
ATOM   3712  H   LEU A 252      20.285  -9.136 -22.861  1.00  0.00           H  
ATOM   3713  CA  LEU A 252      22.062  -8.319 -23.461  1.00  0.00           C  
ATOM   3714  HA  LEU A 252      22.682  -8.681 -24.283  1.00  0.00           H  
ATOM   3715  CB  LEU A 252      21.251  -7.309 -24.255  1.00  0.00           C  
ATOM   3716  HB2 LEU A 252      20.260  -7.209 -23.813  1.00  0.00           H  
ATOM   3717  HB3 LEU A 252      21.879  -6.417 -24.258  1.00  0.00           H  
ATOM   3718  CG  LEU A 252      20.908  -7.675 -25.749  1.00  0.00           C  
ATOM   3719  HG  LEU A 252      21.860  -7.997 -26.172  1.00  0.00           H  
ATOM   3720  CD1 LEU A 252      19.730  -8.647 -25.826  1.00  0.00           C  
ATOM   3721 HD11 LEU A 252      18.941  -8.297 -25.160  1.00  0.00           H  
ATOM   3722 HD12 LEU A 252      19.330  -8.720 -26.838  1.00  0.00           H  
ATOM   3723 HD13 LEU A 252      19.993  -9.683 -25.616  1.00  0.00           H  
ATOM   3724  CD2 LEU A 252      20.348  -6.411 -26.468  1.00  0.00           C  
ATOM   3725 HD21 LEU A 252      21.066  -5.592 -26.518  1.00  0.00           H  
ATOM   3726 HD22 LEU A 252      20.184  -6.655 -27.519  1.00  0.00           H  
ATOM   3727 HD23 LEU A 252      19.424  -6.043 -26.024  1.00  0.00           H  
ATOM   3728  C   LEU A 252      22.727  -7.614 -22.288  1.00  0.00           C  
ATOM   3729  O   LEU A 252      22.189  -7.441 -21.161  1.00  0.00           O  
ATOM   3730  N   ASN A 253      24.009  -7.208 -22.406  1.00  0.00           N  
ATOM   3731  H   ASN A 253      24.502  -7.231 -23.288  1.00  0.00           H  
ATOM   3732  CA  ASN A 253      24.738  -6.438 -21.314  1.00  0.00           C  
ATOM   3733  HA  ASN A 253      24.275  -6.729 -20.372  1.00  0.00           H  
ATOM   3734  CB  ASN A 253      26.288  -6.815 -21.364  1.00  0.00           C  
ATOM   3735  HB2 ASN A 253      26.648  -6.551 -22.358  1.00  0.00           H  
ATOM   3736  HB3 ASN A 253      26.918  -6.298 -20.640  1.00  0.00           H  
ATOM   3737  CG  ASN A 253      26.473  -8.263 -21.111  1.00  0.00           C  
ATOM   3738  OD1 ASN A 253      25.644  -8.961 -20.502  1.00  0.00           O  
ATOM   3739  ND2 ASN A 253      27.554  -8.858 -21.569  1.00  0.00           N  
ATOM   3740 HD21 ASN A 253      27.580  -9.842 -21.343  1.00  0.00           H  
ATOM   3741 HD22 ASN A 253      28.265  -8.317 -22.038  1.00  0.00           H  
ATOM   3742  C   ASN A 253      24.595  -4.879 -21.380  1.00  0.00           C  
ATOM   3743  O   ASN A 253      24.778  -4.305 -22.455  1.00  0.00           O  
ATOM   3744  N   VAL A 254      24.316  -4.188 -20.253  1.00  0.00           N  
ATOM   3745  H   VAL A 254      24.023  -4.675 -19.417  1.00  0.00           H  
ATOM   3746  CA  VAL A 254      24.503  -2.730 -20.133  1.00  0.00           C  
ATOM   3747  HA  VAL A 254      25.144  -2.255 -20.876  1.00  0.00           H  
ATOM   3748  CB  VAL A 254      23.207  -1.917 -20.208  1.00  0.00           C  
ATOM   3749  HB  VAL A 254      23.169  -1.127 -19.456  1.00  0.00           H  
ATOM   3750  CG1 VAL A 254      23.224  -1.267 -21.635  1.00  0.00           C  
ATOM   3751 HG11 VAL A 254      22.369  -0.608 -21.785  1.00  0.00           H  
ATOM   3752 HG12 VAL A 254      24.077  -0.588 -21.650  1.00  0.00           H  
ATOM   3753 HG13 VAL A 254      23.293  -2.046 -22.394  1.00  0.00           H  
ATOM   3754  CG2 VAL A 254      21.991  -2.798 -20.051  1.00  0.00           C  
ATOM   3755 HG21 VAL A 254      21.980  -3.574 -20.816  1.00  0.00           H  
ATOM   3756 HG22 VAL A 254      22.134  -3.263 -19.076  1.00  0.00           H  
ATOM   3757 HG23 VAL A 254      21.073  -2.210 -20.019  1.00  0.00           H  
ATOM   3758  C   VAL A 254      25.379  -2.543 -18.850  1.00  0.00           C  
ATOM   3759  O   VAL A 254      25.276  -1.524 -18.160  1.00  0.00           O  
ATOM   3760  N   CYS A 255      26.262  -3.442 -18.466  1.00  0.00           N  
ATOM   3761  H   CYS A 255      26.444  -4.119 -19.193  1.00  0.00           H  
ATOM   3762  CA  CYS A 255      26.961  -3.333 -17.191  1.00  0.00           C  
ATOM   3763  HA  CYS A 255      26.279  -3.040 -16.392  1.00  0.00           H  
ATOM   3764  CB  CYS A 255      27.378  -4.741 -16.692  1.00  0.00           C  
ATOM   3765  HB2 CYS A 255      27.986  -4.639 -15.792  1.00  0.00           H  
ATOM   3766  HB3 CYS A 255      26.482  -5.330 -16.500  1.00  0.00           H  
ATOM   3767  SG  CYS A 255      28.332  -5.631 -17.974  1.00  0.00           S  
ATOM   3768  HG  CYS A 255      28.261  -6.835 -17.400  1.00  0.00           H  
ATOM   3769  C   CYS A 255      28.101  -2.346 -17.238  1.00  0.00           C  
ATOM   3770  O   CYS A 255      28.856  -2.298 -16.265  1.00  0.00           O  
ATOM   3771  N   GLY A 256      28.268  -1.514 -18.238  1.00  0.00           N  
ATOM   3772  H   GLY A 256      27.628  -1.450 -19.017  1.00  0.00           H  
ATOM   3773  CA  GLY A 256      29.386  -0.547 -18.372  1.00  0.00           C  
ATOM   3774  HA2 GLY A 256      29.175   0.347 -18.957  1.00  0.00           H  
ATOM   3775  HA3 GLY A 256      29.595  -0.280 -17.336  1.00  0.00           H  
ATOM   3776  C   GLY A 256      30.604  -1.243 -18.975  1.00  0.00           C  
ATOM   3777  O   GLY A 256      31.751  -0.951 -18.636  1.00  0.00           O  
ATOM   3778  N   GLY A 257      30.316  -2.194 -19.891  1.00  0.00           N  
ATOM   3779  H   GLY A 257      29.364  -2.424 -20.140  1.00  0.00           H  
ATOM   3780  CA  GLY A 257      31.393  -2.964 -20.563  1.00  0.00           C  
ATOM   3781  HA2 GLY A 257      31.046  -3.335 -21.527  1.00  0.00           H  
ATOM   3782  HA3 GLY A 257      32.268  -2.319 -20.631  1.00  0.00           H  
ATOM   3783  C   GLY A 257      31.875  -4.216 -19.831  1.00  0.00           C  
ATOM   3784  O   GLY A 257      32.647  -4.923 -20.473  1.00  0.00           O  
ATOM   3785  N   LEU A 258      31.683  -4.388 -18.494  1.00  0.00           N  
ATOM   3786  H   LEU A 258      31.158  -3.696 -17.979  1.00  0.00           H  
ATOM   3787  CA  LEU A 258      32.219  -5.504 -17.670  1.00  0.00           C  
ATOM   3788  HA  LEU A 258      33.302  -5.395 -17.604  1.00  0.00           H  
ATOM   3789  CB  LEU A 258      31.662  -5.319 -16.229  1.00  0.00           C  
ATOM   3790  HB2 LEU A 258      31.907  -4.297 -15.943  1.00  0.00           H  
ATOM   3791  HB3 LEU A 258      30.577  -5.273 -16.317  1.00  0.00           H  
ATOM   3792  CG  LEU A 258      32.197  -6.342 -15.207  1.00  0.00           C  
ATOM   3793  HG  LEU A 258      32.044  -7.365 -15.550  1.00  0.00           H  
ATOM   3794  CD1 LEU A 258      33.685  -6.105 -14.867  1.00  0.00           C  
ATOM   3795 HD11 LEU A 258      34.116  -6.888 -14.244  1.00  0.00           H  
ATOM   3796 HD12 LEU A 258      34.317  -6.053 -15.754  1.00  0.00           H  
ATOM   3797 HD13 LEU A 258      33.816  -5.138 -14.383  1.00  0.00           H  
ATOM   3798  CD2 LEU A 258      31.591  -6.178 -13.808  1.00  0.00           C  
ATOM   3799 HD21 LEU A 258      31.629  -5.156 -13.433  1.00  0.00           H  
ATOM   3800 HD22 LEU A 258      30.601  -6.635 -13.777  1.00  0.00           H  
ATOM   3801 HD23 LEU A 258      32.159  -6.768 -13.089  1.00  0.00           H  
ATOM   3802  C   LEU A 258      32.015  -6.966 -18.135  1.00  0.00           C  
ATOM   3803  O   LEU A 258      32.813  -7.845 -17.951  1.00  0.00           O  
ATOM   3804  N   GLY A 259      30.963  -7.175 -18.910  1.00  0.00           N  
ATOM   3805  H   GLY A 259      30.364  -6.369 -19.017  1.00  0.00           H  
ATOM   3806  CA  GLY A 259      30.580  -8.478 -19.538  1.00  0.00           C  
ATOM   3807  HA2 GLY A 259      30.687  -9.161 -18.695  1.00  0.00           H  
ATOM   3808  HA3 GLY A 259      29.565  -8.289 -19.889  1.00  0.00           H  
ATOM   3809  C   GLY A 259      31.553  -8.923 -20.679  1.00  0.00           C  
ATOM   3810  O   GLY A 259      31.848  -8.213 -21.611  1.00  0.00           O  
ATOM   3811  N   ASN A 260      32.084 -10.143 -20.544  1.00  0.00           N  
ATOM   3812  H   ASN A 260      31.908 -10.629 -19.677  1.00  0.00           H  
ATOM   3813  CA  ASN A 260      32.854 -10.860 -21.605  1.00  0.00           C  
ATOM   3814  HA  ASN A 260      33.182 -10.102 -22.316  1.00  0.00           H  
ATOM   3815  CB  ASN A 260      34.123 -11.601 -21.157  1.00  0.00           C  
ATOM   3816  HB2 ASN A 260      33.817 -12.587 -20.810  1.00  0.00           H  
ATOM   3817  HB3 ASN A 260      34.826 -11.801 -21.965  1.00  0.00           H  
ATOM   3818  CG  ASN A 260      34.908 -10.974 -20.132  1.00  0.00           C  
ATOM   3819  OD1 ASN A 260      35.114  -9.765 -20.154  1.00  0.00           O  
ATOM   3820  ND2 ASN A 260      35.466 -11.721 -19.159  1.00  0.00           N  
ATOM   3821 HD21 ASN A 260      35.582 -12.716 -19.291  1.00  0.00           H  
ATOM   3822 HD22 ASN A 260      36.014 -11.187 -18.500  1.00  0.00           H  
ATOM   3823  C   ASN A 260      31.951 -11.894 -22.393  1.00  0.00           C  
ATOM   3824  O   ASN A 260      32.529 -12.511 -23.393  1.00  0.00           O  
ATOM   3825  N   TYR A 261      30.624 -12.075 -22.043  1.00  0.00           N  
ATOM   3826  H   TYR A 261      30.203 -11.440 -21.381  1.00  0.00           H  
ATOM   3827  CA  TYR A 261      29.635 -12.751 -22.832  1.00  0.00           C  
ATOM   3828  HA  TYR A 261      29.861 -12.495 -23.866  1.00  0.00           H  
ATOM   3829  CB  TYR A 261      29.785 -14.254 -22.696  1.00  0.00           C  
ATOM   3830  HB2 TYR A 261      29.380 -14.817 -23.537  1.00  0.00           H  
ATOM   3831  HB3 TYR A 261      30.841 -14.524 -22.689  1.00  0.00           H  
ATOM   3832  CG  TYR A 261      29.069 -14.762 -21.518  1.00  0.00           C  
ATOM   3833  CD1 TYR A 261      29.720 -14.601 -20.284  1.00  0.00           C  
ATOM   3834  HD1 TYR A 261      30.644 -14.043 -20.259  1.00  0.00           H  
ATOM   3835  CE1 TYR A 261      29.291 -15.373 -19.205  1.00  0.00           C  
ATOM   3836  HE1 TYR A 261      29.766 -15.317 -18.237  1.00  0.00           H  
ATOM   3837  CZ  TYR A 261      28.236 -16.221 -19.316  1.00  0.00           C  
ATOM   3838  OH  TYR A 261      27.789 -16.995 -18.367  1.00  0.00           O  
ATOM   3839  HH  TYR A 261      26.858 -17.231 -18.374  1.00  0.00           H  
ATOM   3840  CE2 TYR A 261      27.552 -16.410 -20.579  1.00  0.00           C  
ATOM   3841  HE2 TYR A 261      26.686 -17.050 -20.661  1.00  0.00           H  
ATOM   3842  CD2 TYR A 261      28.003 -15.727 -21.698  1.00  0.00           C  
ATOM   3843  HD2 TYR A 261      27.587 -15.853 -22.686  1.00  0.00           H  
ATOM   3844  C   TYR A 261      28.233 -12.216 -22.598  1.00  0.00           C  
ATOM   3845  O   TYR A 261      27.337 -12.543 -23.349  1.00  0.00           O  
ATOM   3846  OXT TYR A 261      28.011 -11.521 -21.591  1.00  0.00           O  
ATOM   3847  C6N NDP A 262      20.116  -5.809 -11.646  1.00  0.00           C  
ATOM   3848  H26 NDP A 262      19.837  -6.837 -11.830  1.00  0.00           H  
ATOM   3849  C5N NDP A 262      21.449  -5.429 -11.561  1.00  0.00           C  
ATOM   3850  H25 NDP A 262      22.231  -6.107 -11.870  1.00  0.00           H  
ATOM   3851  C4N NDP A 262      21.793  -3.952 -11.396  1.00  0.00           C  
ATOM   3852  H23 NDP A 262      22.692  -3.952 -10.781  1.00  0.00           H  
ATOM   3853  H24 NDP A 262      22.045  -3.617 -12.402  1.00  0.00           H  
ATOM   3854  C3N NDP A 262      20.679  -3.129 -10.857  1.00  0.00           C  
ATOM   3855  C7N NDP A 262      20.957  -1.823 -10.406  1.00  0.00           C  
ATOM   3856  O7N NDP A 262      22.135  -1.411 -10.379  1.00  0.00           O  
ATOM   3857  N7N NDP A 262      20.128  -1.021  -9.949  1.00  0.00           N  
ATOM   3858  H21 NDP A 262      20.477  -0.177  -9.518  1.00  0.00           H  
ATOM   3859  H22 NDP A 262      19.152  -1.259  -9.847  1.00  0.00           H  
ATOM   3860  C2N NDP A 262      19.381  -3.596 -11.043  1.00  0.00           C  
ATOM   3861  H20 NDP A 262      18.533  -2.941 -10.909  1.00  0.00           H  
ATOM   3862  N1N NDP A 262      19.122  -4.865 -11.474  1.00  0.00           N  
ATOM   3863  C1D NDP A 262      17.688  -5.202 -11.668  1.00  0.00           C  
ATOM   3864  H19 NDP A 262      17.783  -5.999 -12.407  1.00  0.00           H  
ATOM   3865  C2D NDP A 262      17.060  -5.620 -10.317  1.00  0.00           C  
ATOM   3866  H17 NDP A 262      17.329  -4.928  -9.519  1.00  0.00           H  
ATOM   3867  O2D NDP A 262      17.415  -6.924  -9.828  1.00  0.00           O  
ATOM   3868  H18 NDP A 262      17.047  -7.097  -8.958  1.00  0.00           H  
ATOM   3869  C3D NDP A 262      15.577  -5.500 -10.452  1.00  0.00           C  
ATOM   3870  H15 NDP A 262      15.246  -5.256  -9.443  1.00  0.00           H  
ATOM   3871  O3D NDP A 262      14.974  -6.684 -11.039  1.00  0.00           O  
ATOM   3872  H16 NDP A 262      14.161  -6.479 -11.508  1.00  0.00           H  
ATOM   3873  C4D NDP A 262      15.619  -4.340 -11.448  1.00  0.00           C  
ATOM   3874  H14 NDP A 262      14.693  -4.455 -12.012  1.00  0.00           H  
ATOM   3875  O4D NDP A 262      16.783  -4.274 -12.277  1.00  0.00           O  
ATOM   3876  C5D NDP A 262      15.303  -2.974 -10.823  1.00  0.00           C  
ATOM   3877  H13 NDP A 262      14.431  -2.886 -10.175  1.00  0.00           H  
ATOM   3878  H12 NDP A 262      14.980  -2.229 -11.550  1.00  0.00           H  
ATOM   3879  O5D NDP A 262      16.397  -2.406 -10.150  1.00  0.00           O  
ATOM   3880  PN  NDP A 262      16.056  -1.380  -8.944  1.00  0.00           P  
ATOM   3881  O2N NDP A 262      15.027  -0.475  -9.484  1.00  0.00           O  
ATOM   3882  O1N NDP A 262      17.326  -0.902  -8.339  1.00  0.00           O  
ATOM   3883  O3  NDP A 262      15.514  -2.396  -7.992  1.00  0.00           O  
ATOM   3884  PA  NDP A 262      14.819  -1.947  -6.640  1.00  0.00           P  
ATOM   3885  O1A NDP A 262      15.506  -2.624  -5.474  1.00  0.00           O  
ATOM   3886  O2A NDP A 262      14.532  -0.507  -6.601  1.00  0.00           O  
ATOM   3887  O5B NDP A 262      13.498  -2.674  -6.620  1.00  0.00           O  
ATOM   3888  C5B NDP A 262      12.806  -2.849  -7.881  1.00  0.00           C  
ATOM   3889  H2  NDP A 262      13.005  -2.056  -8.602  1.00  0.00           H  
ATOM   3890  H1  NDP A 262      13.224  -3.697  -8.421  1.00  0.00           H  
ATOM   3891  C4B NDP A 262      11.306  -2.940  -7.804  1.00  0.00           C  
ATOM   3892  H3  NDP A 262      10.890  -2.614  -8.757  1.00  0.00           H  
ATOM   3893  O4B NDP A 262      11.005  -4.220  -7.410  1.00  0.00           O  
ATOM   3894  C3B NDP A 262      10.768  -2.033  -6.689  1.00  0.00           C  
ATOM   3895  H4  NDP A 262      11.506  -1.349  -6.267  1.00  0.00           H  
ATOM   3896  O3B NDP A 262       9.781  -1.191  -7.190  1.00  0.00           O  
ATOM   3897  H5  NDP A 262       9.405  -0.667  -6.479  1.00  0.00           H  
ATOM   3898  C2B NDP A 262      10.194  -2.987  -5.660  1.00  0.00           C  
ATOM   3899  H6  NDP A 262      10.980  -3.352  -4.999  1.00  0.00           H  
ATOM   3900  O2B NDP A 262       9.041  -2.504  -4.947  1.00  0.00           O  
ATOM   3901  P2B NDP A 262       9.070  -1.227  -3.976  1.00  0.00           P  
ATOM   3902  O1X NDP A 262       8.848  -0.141  -4.917  1.00  0.00           O  
ATOM   3903  O2X NDP A 262      10.414  -1.282  -3.392  1.00  0.00           O  
ATOM   3904  O3X NDP A 262       7.979  -1.406  -3.024  1.00  0.00           O  
ATOM   3905  C1B NDP A 262       9.850  -4.122  -6.569  1.00  0.00           C  
ATOM   3906  H7  NDP A 262       8.996  -3.796  -7.161  1.00  0.00           H  
ATOM   3907  N9A NDP A 262       9.534  -5.373  -5.864  1.00  0.00           N  
ATOM   3908  C8A NDP A 262      10.362  -6.144  -5.118  1.00  0.00           C  
ATOM   3909  H8  NDP A 262      11.380  -5.801  -5.016  1.00  0.00           H  
ATOM   3910  N7A NDP A 262       9.762  -7.114  -4.518  1.00  0.00           N  
ATOM   3911  C5A NDP A 262       8.505  -7.179  -5.132  1.00  0.00           C  
ATOM   3912  C6A NDP A 262       7.368  -8.044  -5.081  1.00  0.00           C  
ATOM   3913  N6A NDP A 262       7.384  -9.167  -4.438  1.00  0.00           N  
ATOM   3914  H10 NDP A 262       6.472  -9.600  -4.414  1.00  0.00           H  
ATOM   3915  H9  NDP A 262       8.011  -9.298  -3.657  1.00  0.00           H  
ATOM   3916  N1A NDP A 262       6.251  -7.782  -5.761  1.00  0.00           N  
ATOM   3917  C2A NDP A 262       6.279  -6.732  -6.591  1.00  0.00           C  
ATOM   3918  H11 NDP A 262       5.436  -6.651  -7.260  1.00  0.00           H  
ATOM   3919  N3A NDP A 262       7.292  -5.850  -6.736  1.00  0.00           N  
ATOM   3920  C4A NDP A 262       8.366  -6.127  -5.939  1.00  0.00           C  
ATOM      1  N   MET B   1       4.420 -14.316  33.337  1.00  0.00           N1+
ATOM      2  CA  MET B   1       4.032 -13.011  32.832  1.00  0.00           C  
ATOM      3  C   MET B   1       5.077 -12.546  31.847  1.00  0.00           C  
ATOM      4  O   MET B   1       6.257 -12.413  32.188  1.00  0.00           O  
ATOM      5  CB  MET B   1       3.846 -12.017  34.003  1.00  0.00           C  
ATOM      6  CG  MET B   1       3.468 -10.582  33.616  1.00  0.00           C  
ATOM      7  SD  MET B   1       4.863  -9.589  33.020  1.00  0.00           S  
ATOM      8  CE  MET B   1       4.028  -8.057  32.620  1.00  0.00           C  
ATOM      9  HT1 MET B   1       3.762 -14.691  34.055  1.00  0.00           H  
ATOM     10  HT2 MET B   1       5.364 -14.231  33.772  1.00  0.00           H  
ATOM     11  HT3 MET B   1       4.483 -14.982  32.536  1.00  0.00           H  
ATOM     12  HA  MET B   1       3.096 -13.125  32.304  1.00  0.00           H  
ATOM     13  HB1 MET B   1       3.075 -12.394  34.655  1.00  0.00           H  
ATOM     14  HB2 MET B   1       4.772 -11.978  34.559  1.00  0.00           H  
ATOM     15  HG1 MET B   1       2.720 -10.620  32.838  1.00  0.00           H  
ATOM     16  HG2 MET B   1       3.043 -10.095  34.481  1.00  0.00           H  
ATOM     17  HE1 MET B   1       3.518  -7.693  33.500  1.00  0.00           H  
ATOM     18  HE2 MET B   1       3.313  -8.233  31.830  1.00  0.00           H  
ATOM     19  HE3 MET B   1       4.753  -7.325  32.295  1.00  0.00           H  
ATOM     20  N   ALA B   2       4.667 -12.333  30.633  1.00  0.00           N  
ATOM     21  CA  ALA B   2       5.574 -11.918  29.601  1.00  0.00           C  
ATOM     22  C   ALA B   2       5.109 -10.628  28.979  1.00  0.00           C  
ATOM     23  O   ALA B   2       3.906 -10.413  28.787  1.00  0.00           O  
ATOM     24  CB  ALA B   2       5.704 -12.999  28.541  1.00  0.00           C  
ATOM     25  HN  ALA B   2       3.712 -12.442  30.411  1.00  0.00           H  
ATOM     26  HA  ALA B   2       6.545 -11.763  30.050  1.00  0.00           H  
ATOM     27  HB1 ALA B   2       4.745 -13.168  28.074  1.00  0.00           H  
ATOM     28  HB2 ALA B   2       6.038 -13.910  29.012  1.00  0.00           H  
ATOM     29  HB3 ALA B   2       6.422 -12.696  27.794  1.00  0.00           H  
ATOM     30  N   THR B   3       6.037  -9.769  28.698  1.00  0.00           N  
ATOM     31  CA  THR B   3       5.755  -8.532  28.026  1.00  0.00           C  
ATOM     32  C   THR B   3       5.878  -8.783  26.517  1.00  0.00           C  
ATOM     33  O   THR B   3       6.857  -8.402  25.878  1.00  0.00           O  
ATOM     34  CB  THR B   3       6.752  -7.437  28.478  1.00  0.00           C  
ATOM     35  OG1 THR B   3       6.849  -7.454  29.921  1.00  0.00           O  
ATOM     36  CG2 THR B   3       6.279  -6.051  28.032  1.00  0.00           C  
ATOM     37  HN  THR B   3       6.961  -9.965  28.968  1.00  0.00           H  
ATOM     38  HA  THR B   3       4.746  -8.231  28.268  1.00  0.00           H  
ATOM     39  HB  THR B   3       7.723  -7.642  28.050  1.00  0.00           H  
ATOM     40  HG1 THR B   3       7.285  -8.280  30.176  1.00  0.00           H  
ATOM     41 HG21 THR B   3       5.301  -5.855  28.448  1.00  0.00           H  
ATOM     42 HG22 THR B   3       6.228  -6.022  26.954  1.00  0.00           H  
ATOM     43 HG23 THR B   3       6.974  -5.301  28.379  1.00  0.00           H  
ATOM     44  N   LEU B   4       4.937  -9.533  25.998  1.00  0.00           N  
ATOM     45  CA  LEU B   4       4.939  -9.903  24.619  1.00  0.00           C  
ATOM     46  C   LEU B   4       3.920  -9.028  23.910  1.00  0.00           C  
ATOM     47  O   LEU B   4       2.954  -8.569  24.539  1.00  0.00           O  
ATOM     48  CB  LEU B   4       4.582 -11.389  24.485  1.00  0.00           C  
ATOM     49  CG  LEU B   4       4.971 -12.056  23.178  1.00  0.00           C  
ATOM     50  CD1 LEU B   4       6.483 -12.044  23.019  1.00  0.00           C  
ATOM     51  CD2 LEU B   4       4.451 -13.476  23.133  1.00  0.00           C  
ATOM     52  HN  LEU B   4       4.191  -9.828  26.562  1.00  0.00           H  
ATOM     53  HA  LEU B   4       5.924  -9.727  24.217  1.00  0.00           H  
ATOM     54  HB1 LEU B   4       5.079 -11.938  25.268  1.00  0.00           H  
ATOM     55  HB2 LEU B   4       3.513 -11.495  24.602  1.00  0.00           H  
ATOM     56  HG  LEU B   4       4.528 -11.499  22.368  1.00  0.00           H  
ATOM     57 HD11 LEU B   4       6.747 -12.512  22.082  1.00  0.00           H  
ATOM     58 HD12 LEU B   4       6.935 -12.588  23.835  1.00  0.00           H  
ATOM     59 HD13 LEU B   4       6.834 -11.024  23.024  1.00  0.00           H  
ATOM     60 HD21 LEU B   4       4.751 -13.949  22.208  1.00  0.00           H  
ATOM     61 HD22 LEU B   4       3.373 -13.465  23.194  1.00  0.00           H  
ATOM     62 HD23 LEU B   4       4.853 -14.033  23.968  1.00  0.00           H  
ATOM     63  N   LEU B   5       4.121  -8.787  22.641  1.00  0.00           N  
ATOM     64  CA  LEU B   5       3.258  -7.890  21.905  1.00  0.00           C  
ATOM     65  C   LEU B   5       1.973  -8.569  21.487  1.00  0.00           C  
ATOM     66  O   LEU B   5       1.988  -9.576  20.782  1.00  0.00           O  
ATOM     67  CB  LEU B   5       3.981  -7.337  20.676  1.00  0.00           C  
ATOM     68  CG  LEU B   5       5.245  -6.533  20.943  1.00  0.00           C  
ATOM     69  CD1 LEU B   5       5.785  -5.963  19.648  1.00  0.00           C  
ATOM     70  CD2 LEU B   5       4.982  -5.430  21.950  1.00  0.00           C  
ATOM     71  HN  LEU B   5       4.850  -9.233  22.155  1.00  0.00           H  
ATOM     72  HA  LEU B   5       3.016  -7.061  22.552  1.00  0.00           H  
ATOM     73  HB1 LEU B   5       4.258  -8.180  20.061  1.00  0.00           H  
ATOM     74  HB2 LEU B   5       3.305  -6.721  20.101  1.00  0.00           H  
ATOM     75  HG  LEU B   5       5.997  -7.193  21.348  1.00  0.00           H  
ATOM     76 HD11 LEU B   5       6.678  -5.388  19.847  1.00  0.00           H  
ATOM     77 HD12 LEU B   5       5.034  -5.330  19.197  1.00  0.00           H  
ATOM     78 HD13 LEU B   5       6.023  -6.773  18.971  1.00  0.00           H  
ATOM     79 HD21 LEU B   5       4.241  -4.753  21.550  1.00  0.00           H  
ATOM     80 HD22 LEU B   5       5.899  -4.891  22.137  1.00  0.00           H  
ATOM     81 HD23 LEU B   5       4.617  -5.856  22.873  1.00  0.00           H  
ATOM     82  N   THR B   6       0.874  -8.040  21.934  1.00  0.00           N  
ATOM     83  CA  THR B   6      -0.400  -8.549  21.545  1.00  0.00           C  
ATOM     84  C   THR B   6      -0.877  -7.817  20.285  1.00  0.00           C  
ATOM     85  O   THR B   6      -0.123  -6.990  19.714  1.00  0.00           O  
ATOM     86  CB  THR B   6      -1.448  -8.419  22.682  1.00  0.00           C  
ATOM     87  OG1 THR B   6      -1.623  -7.035  23.066  1.00  0.00           O  
ATOM     88  CG2 THR B   6      -1.030  -9.240  23.898  1.00  0.00           C  
ATOM     89  HN  THR B   6       0.914  -7.272  22.549  1.00  0.00           H  
ATOM     90  HA  THR B   6      -0.267  -9.594  21.308  1.00  0.00           H  
ATOM     91  HB  THR B   6      -2.393  -8.795  22.316  1.00  0.00           H  
ATOM     92  HG1 THR B   6      -0.774  -6.685  23.390  1.00  0.00           H  
ATOM     93 HG21 THR B   6      -0.064  -8.902  24.245  1.00  0.00           H  
ATOM     94 HG22 THR B   6      -0.983 -10.285  23.627  1.00  0.00           H  
ATOM     95 HG23 THR B   6      -1.760  -9.114  24.684  1.00  0.00           H  
ATOM     96  N   THR B   7      -2.106  -8.059  19.877  1.00  0.00           N  
ATOM     97  CA  THR B   7      -2.670  -7.418  18.719  1.00  0.00           C  
ATOM     98  C   THR B   7      -2.833  -5.904  18.984  1.00  0.00           C  
ATOM     99  O   THR B   7      -2.600  -5.066  18.097  1.00  0.00           O  
ATOM    100  CB  THR B   7      -4.023  -8.076  18.379  1.00  0.00           C  
ATOM    101  OG1 THR B   7      -3.820  -9.494  18.278  1.00  0.00           O  
ATOM    102  CG2 THR B   7      -4.573  -7.560  17.060  1.00  0.00           C  
ATOM    103  HN  THR B   7      -2.683  -8.704  20.345  1.00  0.00           H  
ATOM    104  HA  THR B   7      -1.989  -7.565  17.893  1.00  0.00           H  
ATOM    105  HB  THR B   7      -4.723  -7.868  19.175  1.00  0.00           H  
ATOM    106  HG1 THR B   7      -4.625  -9.905  17.924  1.00  0.00           H  
ATOM    107 HG21 THR B   7      -3.883  -7.792  16.262  1.00  0.00           H  
ATOM    108 HG22 THR B   7      -4.701  -6.490  17.120  1.00  0.00           H  
ATOM    109 HG23 THR B   7      -5.525  -8.024  16.858  1.00  0.00           H  
ATOM    110  N   ASP B   8      -3.163  -5.559  20.229  1.00  0.00           N  
ATOM    111  CA  ASP B   8      -3.327  -4.158  20.611  1.00  0.00           C  
ATOM    112  C   ASP B   8      -1.977  -3.449  20.621  1.00  0.00           C  
ATOM    113  O   ASP B   8      -1.856  -2.307  20.152  1.00  0.00           O  
ATOM    114  CB  ASP B   8      -3.996  -4.039  21.981  1.00  0.00           C  
ATOM    115  CG  ASP B   8      -4.231  -2.606  22.402  1.00  0.00           C  
ATOM    116  OD1 ASP B   8      -5.234  -1.992  21.945  1.00  0.00           O  
ATOM    117  OD2 ASP B   8      -3.408  -2.066  23.178  1.00  0.00           O  
ATOM    118  HN  ASP B   8      -3.298  -6.259  20.905  1.00  0.00           H  
ATOM    119  HA  ASP B   8      -3.957  -3.693  19.868  1.00  0.00           H  
ATOM    120  HB1 ASP B   8      -4.951  -4.541  21.949  1.00  0.00           H  
ATOM    121  HB2 ASP B   8      -3.373  -4.517  22.722  1.00  0.00           H  
ATOM    122  N   ASP B   9      -0.950  -4.159  21.105  1.00  0.00           N  
ATOM    123  CA  ASP B   9       0.423  -3.619  21.156  1.00  0.00           C  
ATOM    124  C   ASP B   9       0.907  -3.324  19.767  1.00  0.00           C  
ATOM    125  O   ASP B   9       1.456  -2.246  19.496  1.00  0.00           O  
ATOM    126  CB  ASP B   9       1.425  -4.590  21.810  1.00  0.00           C  
ATOM    127  CG  ASP B   9       1.204  -4.866  23.278  1.00  0.00           C  
ATOM    128  OD1 ASP B   9       1.652  -4.070  24.122  1.00  0.00           O  
ATOM    129  OD2 ASP B   9       0.618  -5.906  23.607  1.00  0.00           O  
ATOM    130  HN  ASP B   9      -1.126  -5.067  21.430  1.00  0.00           H  
ATOM    131  HA  ASP B   9       0.402  -2.701  21.724  1.00  0.00           H  
ATOM    132  HB1 ASP B   9       1.374  -5.538  21.296  1.00  0.00           H  
ATOM    133  HB2 ASP B   9       2.412  -4.171  21.684  1.00  0.00           H  
ATOM    134  N   LEU B  10       0.687  -4.289  18.880  1.00  0.00           N  
ATOM    135  CA  LEU B  10       1.073  -4.179  17.487  1.00  0.00           C  
ATOM    136  C   LEU B  10       0.392  -2.985  16.834  1.00  0.00           C  
ATOM    137  O   LEU B  10       1.024  -2.222  16.114  1.00  0.00           O  
ATOM    138  CB  LEU B  10       0.695  -5.447  16.733  1.00  0.00           C  
ATOM    139  CG  LEU B  10       1.103  -5.492  15.260  1.00  0.00           C  
ATOM    140  CD1 LEU B  10       2.621  -5.534  15.104  1.00  0.00           C  
ATOM    141  CD2 LEU B  10       0.448  -6.661  14.566  1.00  0.00           C  
ATOM    142  HN  LEU B  10       0.260  -5.120  19.189  1.00  0.00           H  
ATOM    143  HA  LEU B  10       2.146  -4.053  17.438  1.00  0.00           H  
ATOM    144  HB1 LEU B  10       1.145  -6.289  17.238  1.00  0.00           H  
ATOM    145  HB2 LEU B  10      -0.379  -5.552  16.781  1.00  0.00           H  
ATOM    146  HG  LEU B  10       0.758  -4.581  14.790  1.00  0.00           H  
ATOM    147 HD11 LEU B  10       2.878  -5.549  14.055  1.00  0.00           H  
ATOM    148 HD12 LEU B  10       3.004  -6.424  15.581  1.00  0.00           H  
ATOM    149 HD13 LEU B  10       3.053  -4.663  15.574  1.00  0.00           H  
ATOM    150 HD21 LEU B  10       0.771  -7.582  15.032  1.00  0.00           H  
ATOM    151 HD22 LEU B  10       0.733  -6.670  13.523  1.00  0.00           H  
ATOM    152 HD23 LEU B  10      -0.626  -6.573  14.651  1.00  0.00           H  
ATOM    153  N   ARG B  11      -0.900  -2.817  17.114  1.00  0.00           N  
ATOM    154  CA  ARG B  11      -1.671  -1.710  16.556  1.00  0.00           C  
ATOM    155  C   ARG B  11      -1.056  -0.382  16.902  1.00  0.00           C  
ATOM    156  O   ARG B  11      -0.872   0.453  16.031  1.00  0.00           O  
ATOM    157  CB  ARG B  11      -3.124  -1.749  17.028  1.00  0.00           C  
ATOM    158  CG  ARG B  11      -3.954  -0.569  16.534  1.00  0.00           C  
ATOM    159  CD  ARG B  11      -5.407  -0.711  16.903  1.00  0.00           C  
ATOM    160  NE  ARG B  11      -5.630  -0.835  18.350  1.00  0.00           N  
ATOM    161  CZ  ARG B  11      -6.837  -0.810  18.908  1.00  0.00           C  
ATOM    162  NH1 ARG B  11      -7.880  -0.426  18.177  1.00  0.00           N  
ATOM    163  NH2 ARG B  11      -6.987  -1.101  20.192  1.00  0.00           N  
ATOM    164  HN  ARG B  11      -1.343  -3.473  17.696  1.00  0.00           H  
ATOM    165  HA  ARG B  11      -1.658  -1.804  15.480  1.00  0.00           H  
ATOM    166  HB1 ARG B  11      -3.593  -2.666  16.703  1.00  0.00           H  
ATOM    167  HB2 ARG B  11      -3.119  -1.729  18.108  1.00  0.00           H  
ATOM    168  HG1 ARG B  11      -3.580   0.337  16.988  1.00  0.00           H  
ATOM    169  HG2 ARG B  11      -3.869  -0.506  15.460  1.00  0.00           H  
ATOM    170  HD1 ARG B  11      -5.936   0.165  16.558  1.00  0.00           H  
ATOM    171  HD2 ARG B  11      -5.802  -1.586  16.407  1.00  0.00           H  
ATOM    172  HE  ARG B  11      -4.833  -1.005  18.901  1.00  0.00           H  
ATOM    173 HH11 ARG B  11      -7.772  -0.132  17.223  1.00  0.00           H  
ATOM    174 HH12 ARG B  11      -8.831  -0.458  18.515  1.00  0.00           H  
ATOM    175 HH21 ARG B  11      -6.218  -1.355  20.804  1.00  0.00           H  
ATOM    176 HH22 ARG B  11      -7.886  -1.073  20.645  1.00  0.00           H  
ATOM    177  N   ARG B  12      -0.698  -0.206  18.169  1.00  0.00           N  
ATOM    178  CA  ARG B  12      -0.121   1.053  18.611  1.00  0.00           C  
ATOM    179  C   ARG B  12       1.206   1.312  17.904  1.00  0.00           C  
ATOM    180  O   ARG B  12       1.504   2.443  17.558  1.00  0.00           O  
ATOM    181  CB  ARG B  12       0.065   1.085  20.119  1.00  0.00           C  
ATOM    182  CG  ARG B  12      -1.188   0.771  20.913  1.00  0.00           C  
ATOM    183  CD  ARG B  12      -0.934   0.882  22.407  1.00  0.00           C  
ATOM    184  NE  ARG B  12       0.309   0.200  22.800  1.00  0.00           N  
ATOM    185  CZ  ARG B  12       0.391  -1.001  23.395  1.00  0.00           C  
ATOM    186  NH1 ARG B  12      -0.707  -1.750  23.613  1.00  0.00           N  
ATOM    187  NH2 ARG B  12       1.578  -1.478  23.736  1.00  0.00           N  
ATOM    188  HN  ARG B  12      -0.824  -0.945  18.805  1.00  0.00           H  
ATOM    189  HA  ARG B  12      -0.809   1.836  18.324  1.00  0.00           H  
ATOM    190  HB1 ARG B  12       0.816   0.356  20.387  1.00  0.00           H  
ATOM    191  HB2 ARG B  12       0.409   2.069  20.404  1.00  0.00           H  
ATOM    192  HG1 ARG B  12      -1.965   1.467  20.633  1.00  0.00           H  
ATOM    193  HG2 ARG B  12      -1.497  -0.238  20.677  1.00  0.00           H  
ATOM    194  HD1 ARG B  12      -0.859   1.929  22.665  1.00  0.00           H  
ATOM    195  HD2 ARG B  12      -1.764   0.438  22.936  1.00  0.00           H  
ATOM    196  HE  ARG B  12       1.132   0.707  22.601  1.00  0.00           H  
ATOM    197 HH11 ARG B  12      -1.647  -1.488  23.350  1.00  0.00           H  
ATOM    198 HH12 ARG B  12      -0.644  -2.634  24.082  1.00  0.00           H  
ATOM    199 HH21 ARG B  12       2.455  -1.007  23.604  1.00  0.00           H  
ATOM    200 HH22 ARG B  12       1.649  -2.412  24.124  1.00  0.00           H  
ATOM    201  N   ALA B  13       1.964   0.242  17.642  1.00  0.00           N  
ATOM    202  CA  ALA B  13       3.233   0.356  16.928  1.00  0.00           C  
ATOM    203  C   ALA B  13       2.995   0.847  15.515  1.00  0.00           C  
ATOM    204  O   ALA B  13       3.679   1.753  15.061  1.00  0.00           O  
ATOM    205  CB  ALA B  13       3.983  -0.969  16.894  1.00  0.00           C  
ATOM    206  HN  ALA B  13       1.655  -0.645  17.925  1.00  0.00           H  
ATOM    207  HA  ALA B  13       3.834   1.084  17.450  1.00  0.00           H  
ATOM    208  HB1 ALA B  13       4.898  -0.831  16.332  1.00  0.00           H  
ATOM    209  HB2 ALA B  13       3.373  -1.710  16.396  1.00  0.00           H  
ATOM    210  HB3 ALA B  13       4.216  -1.294  17.898  1.00  0.00           H  
ATOM    211  N   LEU B  14       1.995   0.267  14.847  1.00  0.00           N  
ATOM    212  CA  LEU B  14       1.628   0.645  13.502  1.00  0.00           C  
ATOM    213  C   LEU B  14       1.077   2.070  13.436  1.00  0.00           C  
ATOM    214  O   LEU B  14       1.087   2.701  12.378  1.00  0.00           O  
ATOM    215  CB  LEU B  14       0.628  -0.358  12.920  1.00  0.00           C  
ATOM    216  CG  LEU B  14       1.204  -1.585  12.177  1.00  0.00           C  
ATOM    217  CD1 LEU B  14       1.970  -1.153  10.941  1.00  0.00           C  
ATOM    218  CD2 LEU B  14       2.098  -2.432  13.068  1.00  0.00           C  
ATOM    219  HN  LEU B  14       1.469  -0.462  15.240  1.00  0.00           H  
ATOM    220  HA  LEU B  14       2.529   0.602  12.909  1.00  0.00           H  
ATOM    221  HB1 LEU B  14       0.010  -0.713  13.731  1.00  0.00           H  
ATOM    222  HB2 LEU B  14      -0.015   0.182  12.250  1.00  0.00           H  
ATOM    223  HG  LEU B  14       0.378  -2.193  11.843  1.00  0.00           H  
ATOM    224 HD11 LEU B  14       1.301  -0.647  10.258  1.00  0.00           H  
ATOM    225 HD12 LEU B  14       2.392  -2.023  10.460  1.00  0.00           H  
ATOM    226 HD13 LEU B  14       2.769  -0.485  11.230  1.00  0.00           H  
ATOM    227 HD21 LEU B  14       2.509  -3.253  12.497  1.00  0.00           H  
ATOM    228 HD22 LEU B  14       1.514  -2.819  13.891  1.00  0.00           H  
ATOM    229 HD23 LEU B  14       2.901  -1.822  13.455  1.00  0.00           H  
ATOM    230  N   VAL B  15       0.575   2.558  14.548  1.00  0.00           N  
ATOM    231  CA  VAL B  15       0.152   3.940  14.641  1.00  0.00           C  
ATOM    232  C   VAL B  15       1.407   4.807  14.700  1.00  0.00           C  
ATOM    233  O   VAL B  15       1.581   5.706  13.893  1.00  0.00           O  
ATOM    234  CB  VAL B  15      -0.730   4.194  15.905  1.00  0.00           C  
ATOM    235  CG1 VAL B  15      -1.096   5.666  16.034  1.00  0.00           C  
ATOM    236  CG2 VAL B  15      -2.000   3.359  15.848  1.00  0.00           C  
ATOM    237  HN  VAL B  15       0.488   1.956  15.318  1.00  0.00           H  
ATOM    238  HA  VAL B  15      -0.406   4.191  13.749  1.00  0.00           H  
ATOM    239  HB  VAL B  15      -0.168   3.905  16.779  1.00  0.00           H  
ATOM    240 HG11 VAL B  15      -1.637   5.973  15.151  1.00  0.00           H  
ATOM    241 HG12 VAL B  15      -0.198   6.259  16.135  1.00  0.00           H  
ATOM    242 HG13 VAL B  15      -1.725   5.810  16.899  1.00  0.00           H  
ATOM    243 HG21 VAL B  15      -2.599   3.549  16.724  1.00  0.00           H  
ATOM    244 HG22 VAL B  15      -1.732   2.314  15.816  1.00  0.00           H  
ATOM    245 HG23 VAL B  15      -2.560   3.614  14.961  1.00  0.00           H  
ATOM    246  N   GLU B  16       2.275   4.499  15.656  1.00  0.00           N  
ATOM    247  CA  GLU B  16       3.524   5.216  15.870  1.00  0.00           C  
ATOM    248  C   GLU B  16       4.422   5.268  14.626  1.00  0.00           C  
ATOM    249  O   GLU B  16       5.033   6.315  14.348  1.00  0.00           O  
ATOM    250  CB  GLU B  16       4.300   4.590  17.000  1.00  0.00           C  
ATOM    251  CG  GLU B  16       3.582   4.582  18.326  1.00  0.00           C  
ATOM    252  CD  GLU B  16       4.479   4.087  19.414  1.00  0.00           C  
ATOM    253  OE1 GLU B  16       5.602   4.612  19.590  1.00  0.00           O  
ATOM    254  OE2 GLU B  16       4.085   3.147  20.119  1.00  0.00           O  
ATOM    255  HN  GLU B  16       2.063   3.756  16.265  1.00  0.00           H  
ATOM    256  HA  GLU B  16       3.276   6.226  16.161  1.00  0.00           H  
ATOM    257  HB1 GLU B  16       4.523   3.567  16.730  1.00  0.00           H  
ATOM    258  HB2 GLU B  16       5.229   5.128  17.117  1.00  0.00           H  
ATOM    259  HG1 GLU B  16       3.225   5.575  18.541  1.00  0.00           H  
ATOM    260  HG2 GLU B  16       2.738   3.915  18.236  1.00  0.00           H  
ATOM    261  N   CYS B  17       4.517   4.161  13.900  1.00  0.00           N  
ATOM    262  CA  CYS B  17       5.348   4.095  12.717  1.00  0.00           C  
ATOM    263  C   CYS B  17       4.868   5.063  11.637  1.00  0.00           C  
ATOM    264  O   CYS B  17       5.682   5.705  10.966  1.00  0.00           O  
ATOM    265  HN  CYS B  17       4.022   3.348  14.151  1.00  0.00           H  
ATOM    266  HA  CYS B  17       6.339   4.396  13.020  1.00  0.00           H  
ATOM    267  CB  CYS B  17       5.415   2.654  12.203  1.00  0.00           C  
ATOM    268  SG  CYS B  17       6.262   1.622  13.431  1.00  0.00           S  
ATOM    269  HB1 CYS B  17       4.405   2.276  12.044  1.00  0.00           H  
ATOM    270  HB2 CYS B  17       5.966   2.628  11.263  1.00  0.00           H  
ATOM    271  HG  CYS B  17       7.504   2.087  13.628  1.00  0.00           H  
ATOM    272  N   ALA B  18       3.557   5.179  11.491  1.00  0.00           N  
ATOM    273  CA  ALA B  18       2.976   6.099  10.543  1.00  0.00           C  
ATOM    274  C   ALA B  18       3.068   7.512  11.092  1.00  0.00           C  
ATOM    275  O   ALA B  18       3.585   8.417  10.432  1.00  0.00           O  
ATOM    276  CB  ALA B  18       1.524   5.726  10.258  1.00  0.00           C  
ATOM    277  HN  ALA B  18       2.970   4.615  12.038  1.00  0.00           H  
ATOM    278  HA  ALA B  18       3.541   6.037   9.626  1.00  0.00           H  
ATOM    279  HB1 ALA B  18       1.480   4.733   9.833  1.00  0.00           H  
ATOM    280  HB2 ALA B  18       1.097   6.430   9.560  1.00  0.00           H  
ATOM    281  HB3 ALA B  18       0.963   5.740  11.180  1.00  0.00           H  
ATOM    282  N   GLY B  19       2.610   7.678  12.316  1.00  0.00           N  
ATOM    283  CA  GLY B  19       2.630   8.956  12.975  1.00  0.00           C  
ATOM    284  C   GLY B  19       1.640   9.901  12.355  1.00  0.00           C  
ATOM    285  O   GLY B  19       0.425   9.674  12.408  1.00  0.00           O  
ATOM    286  HN  GLY B  19       2.230   6.906  12.792  1.00  0.00           H  
ATOM    287  HA1 GLY B  19       2.387   8.815  14.018  1.00  0.00           H  
ATOM    288  HA2 GLY B  19       3.619   9.382  12.893  1.00  0.00           H  
ATOM    289  N   GLU B  20       2.139  10.919  11.720  1.00  0.00           N  
ATOM    290  CA  GLU B  20       1.297  11.862  11.075  1.00  0.00           C  
ATOM    291  C   GLU B  20       1.513  11.768   9.594  1.00  0.00           C  
ATOM    292  O   GLU B  20       2.574  12.135   9.067  1.00  0.00           O  
ATOM    293  CB  GLU B  20       1.495  13.289  11.606  1.00  0.00           C  
ATOM    294  CG  GLU B  20       2.922  13.793  11.593  1.00  0.00           C  
ATOM    295  CD  GLU B  20       3.010  15.229  11.989  1.00  0.00           C  
ATOM    296  OE1 GLU B  20       3.071  15.512  13.190  1.00  0.00           O  
ATOM    297  OE2 GLU B  20       3.052  16.105  11.102  1.00  0.00           O  
ATOM    298  HN  GLU B  20       3.114  11.010  11.624  1.00  0.00           H  
ATOM    299  HA  GLU B  20       0.284  11.549  11.276  1.00  0.00           H  
ATOM    300  HB1 GLU B  20       0.911  13.960  10.993  1.00  0.00           H  
ATOM    301  HB2 GLU B  20       1.123  13.336  12.619  1.00  0.00           H  
ATOM    302  HG1 GLU B  20       3.499  13.208  12.292  1.00  0.00           H  
ATOM    303  HG2 GLU B  20       3.326  13.681  10.599  1.00  0.00           H  
ATOM    304  N   THR B  21       0.556  11.203   8.945  1.00  0.00           N  
ATOM    305  CA  THR B  21       0.584  11.004   7.546  1.00  0.00           C  
ATOM    306  C   THR B  21      -0.826  10.565   7.138  1.00  0.00           C  
ATOM    307  O   THR B  21      -1.779  10.821   7.893  1.00  0.00           O  
ATOM    308  CB  THR B  21       1.687   9.944   7.152  1.00  0.00           C  
ATOM    309  OG1 THR B  21       1.818   9.845   5.724  1.00  0.00           O  
ATOM    310  CG2 THR B  21       1.391   8.557   7.734  1.00  0.00           C  
ATOM    311  HN  THR B  21      -0.244  10.894   9.424  1.00  0.00           H  
ATOM    312  HA  THR B  21       0.805  11.954   7.081  1.00  0.00           H  
ATOM    313  HB  THR B  21       2.618  10.308   7.571  1.00  0.00           H  
ATOM    314  HG1 THR B  21       2.402   9.107   5.505  1.00  0.00           H  
ATOM    315 HG21 THR B  21       0.423   8.225   7.386  1.00  0.00           H  
ATOM    316 HG22 THR B  21       1.390   8.605   8.812  1.00  0.00           H  
ATOM    317 HG23 THR B  21       2.148   7.859   7.408  1.00  0.00           H  
ATOM    318  N   ASP B  22      -0.968   9.913   6.015  1.00  0.00           N  
ATOM    319  CA  ASP B  22      -2.266   9.432   5.574  1.00  0.00           C  
ATOM    320  C   ASP B  22      -2.594   8.116   6.250  1.00  0.00           C  
ATOM    321  O   ASP B  22      -2.175   7.042   5.804  1.00  0.00           O  
ATOM    322  CB  ASP B  22      -2.308   9.279   4.065  1.00  0.00           C  
ATOM    323  CG  ASP B  22      -3.637   8.774   3.560  1.00  0.00           C  
ATOM    324  OD1 ASP B  22      -4.695   9.321   3.961  1.00  0.00           O  
ATOM    325  OD2 ASP B  22      -3.651   7.854   2.712  1.00  0.00           O  
ATOM    326  HN  ASP B  22      -0.168   9.740   5.472  1.00  0.00           H  
ATOM    327  HA  ASP B  22      -3.004  10.160   5.875  1.00  0.00           H  
ATOM    328  HB1 ASP B  22      -2.098  10.231   3.607  1.00  0.00           H  
ATOM    329  HB2 ASP B  22      -1.547   8.567   3.785  1.00  0.00           H  
ATOM    330  N   GLY B  23      -3.286   8.211   7.350  1.00  0.00           N  
ATOM    331  CA  GLY B  23      -3.591   7.052   8.118  1.00  0.00           C  
ATOM    332  C   GLY B  23      -4.956   6.501   7.821  1.00  0.00           C  
ATOM    333  O   GLY B  23      -5.942   7.247   7.768  1.00  0.00           O  
ATOM    334  HN  GLY B  23      -3.598   9.095   7.639  1.00  0.00           H  
ATOM    335  HA1 GLY B  23      -2.850   6.306   7.870  1.00  0.00           H  
ATOM    336  HA2 GLY B  23      -3.520   7.288   9.170  1.00  0.00           H  
ATOM    337  N   THR B  24      -5.012   5.220   7.604  1.00  0.00           N  
ATOM    338  CA  THR B  24      -6.243   4.513   7.350  1.00  0.00           C  
ATOM    339  C   THR B  24      -6.929   4.105   8.676  1.00  0.00           C  
ATOM    340  O   THR B  24      -6.614   4.652   9.756  1.00  0.00           O  
ATOM    341  CB  THR B  24      -5.922   3.261   6.514  1.00  0.00           C  
ATOM    342  OG1 THR B  24      -4.808   2.585   7.110  1.00  0.00           O  
ATOM    343  CG2 THR B  24      -5.577   3.635   5.081  1.00  0.00           C  
ATOM    344  HN  THR B  24      -4.192   4.681   7.592  1.00  0.00           H  
ATOM    345  HA  THR B  24      -6.906   5.147   6.779  1.00  0.00           H  
ATOM    346  HB  THR B  24      -6.760   2.582   6.519  1.00  0.00           H  
ATOM    347  HG1 THR B  24      -5.149   1.799   7.548  1.00  0.00           H  
ATOM    348 HG21 THR B  24      -5.403   2.735   4.511  1.00  0.00           H  
ATOM    349 HG22 THR B  24      -4.676   4.230   5.074  1.00  0.00           H  
ATOM    350 HG23 THR B  24      -6.386   4.191   4.635  1.00  0.00           H  
ATOM    351  N   ASP B  25      -7.849   3.165   8.617  1.00  0.00           N  
ATOM    352  CA  ASP B  25      -8.448   2.640   9.817  1.00  0.00           C  
ATOM    353  C   ASP B  25      -7.689   1.403  10.204  1.00  0.00           C  
ATOM    354  O   ASP B  25      -7.316   0.598   9.335  1.00  0.00           O  
ATOM    355  CB  ASP B  25      -9.932   2.315   9.647  1.00  0.00           C  
ATOM    356  CG  ASP B  25     -10.552   1.834  10.944  1.00  0.00           C  
ATOM    357  OD1 ASP B  25     -10.977   2.676  11.761  1.00  0.00           O  
ATOM    358  OD2 ASP B  25     -10.596   0.613  11.184  1.00  0.00           O  
ATOM    359  HN  ASP B  25      -8.142   2.805   7.747  1.00  0.00           H  
ATOM    360  HA  ASP B  25      -8.318   3.382  10.592  1.00  0.00           H  
ATOM    361  HB1 ASP B  25     -10.462   3.197   9.317  1.00  0.00           H  
ATOM    362  HB2 ASP B  25     -10.053   1.535   8.910  1.00  0.00           H  
ATOM    363  N   LEU B  26      -7.442   1.254  11.463  1.00  0.00           N  
ATOM    364  CA  LEU B  26      -6.643   0.169  11.958  1.00  0.00           C  
ATOM    365  C   LEU B  26      -7.354  -0.408  13.178  1.00  0.00           C  
ATOM    366  O   LEU B  26      -6.758  -1.077  14.014  1.00  0.00           O  
ATOM    367  CB  LEU B  26      -5.276   0.743  12.358  1.00  0.00           C  
ATOM    368  CG  LEU B  26      -4.092  -0.214  12.365  1.00  0.00           C  
ATOM    369  CD1 LEU B  26      -3.790  -0.675  10.941  1.00  0.00           C  
ATOM    370  CD2 LEU B  26      -2.881   0.462  12.975  1.00  0.00           C  
ATOM    371  HN  LEU B  26      -7.811   1.887  12.122  1.00  0.00           H  
ATOM    372  HA  LEU B  26      -6.512  -0.576  11.186  1.00  0.00           H  
ATOM    373  HB1 LEU B  26      -5.042   1.543  11.672  1.00  0.00           H  
ATOM    374  HB2 LEU B  26      -5.366   1.169  13.347  1.00  0.00           H  
ATOM    375  HG  LEU B  26      -4.337  -1.085  12.955  1.00  0.00           H  
ATOM    376 HD11 LEU B  26      -2.952  -1.357  10.944  1.00  0.00           H  
ATOM    377 HD12 LEU B  26      -3.556   0.189  10.335  1.00  0.00           H  
ATOM    378 HD13 LEU B  26      -4.662  -1.165  10.530  1.00  0.00           H  
ATOM    379 HD21 LEU B  26      -2.632   1.337  12.396  1.00  0.00           H  
ATOM    380 HD22 LEU B  26      -2.044  -0.222  12.967  1.00  0.00           H  
ATOM    381 HD23 LEU B  26      -3.101   0.755  13.990  1.00  0.00           H  
ATOM    382  N   SER B  27      -8.644  -0.170  13.239  1.00  0.00           N  
ATOM    383  CA  SER B  27      -9.434  -0.540  14.378  1.00  0.00           C  
ATOM    384  C   SER B  27      -9.900  -1.980  14.277  1.00  0.00           C  
ATOM    385  O   SER B  27     -10.368  -2.420  13.222  1.00  0.00           O  
ATOM    386  CB  SER B  27     -10.636   0.408  14.497  1.00  0.00           C  
ATOM    387  OG  SER B  27     -11.422   0.133  15.643  1.00  0.00           O  
ATOM    388  HN  SER B  27      -9.106   0.246  12.475  1.00  0.00           H  
ATOM    389  HA  SER B  27      -8.826  -0.427  15.262  1.00  0.00           H  
ATOM    390  HB1 SER B  27     -10.284   1.427  14.564  1.00  0.00           H  
ATOM    391  HB2 SER B  27     -11.252   0.303  13.616  1.00  0.00           H  
ATOM    392  HG  SER B  27     -11.152   0.764  16.331  1.00  0.00           H  
ATOM    393  N   GLY B  28      -9.746  -2.705  15.369  1.00  0.00           N  
ATOM    394  CA  GLY B  28     -10.220  -4.063  15.455  1.00  0.00           C  
ATOM    395  C   GLY B  28      -9.480  -5.015  14.552  1.00  0.00           C  
ATOM    396  O   GLY B  28      -8.300  -5.300  14.759  1.00  0.00           O  
ATOM    397  HN  GLY B  28      -9.288  -2.312  16.139  1.00  0.00           H  
ATOM    398  HA1 GLY B  28     -10.119  -4.406  16.474  1.00  0.00           H  
ATOM    399  HA2 GLY B  28     -11.267  -4.073  15.194  1.00  0.00           H  
ATOM    400  N   ASP B  29     -10.152  -5.474  13.533  1.00  0.00           N  
ATOM    401  CA  ASP B  29      -9.592  -6.454  12.636  1.00  0.00           C  
ATOM    402  C   ASP B  29      -8.737  -5.846  11.557  1.00  0.00           C  
ATOM    403  O   ASP B  29      -9.163  -5.657  10.425  1.00  0.00           O  
ATOM    404  CB  ASP B  29     -10.657  -7.387  12.055  1.00  0.00           C  
ATOM    405  CG  ASP B  29     -11.155  -8.381  13.064  1.00  0.00           C  
ATOM    406  OD1 ASP B  29     -10.571  -9.479  13.185  1.00  0.00           O  
ATOM    407  OD2 ASP B  29     -12.162  -8.088  13.742  1.00  0.00           O  
ATOM    408  HN  ASP B  29     -11.056  -5.131  13.377  1.00  0.00           H  
ATOM    409  HA  ASP B  29      -8.932  -7.056  13.245  1.00  0.00           H  
ATOM    410  HB1 ASP B  29     -11.503  -6.805  11.721  1.00  0.00           H  
ATOM    411  HB2 ASP B  29     -10.238  -7.922  11.218  1.00  0.00           H  
ATOM    412  N   PHE B  30      -7.552  -5.466  11.949  1.00  0.00           N  
ATOM    413  CA  PHE B  30      -6.555  -4.944  11.024  1.00  0.00           C  
ATOM    414  C   PHE B  30      -5.472  -6.002  10.846  1.00  0.00           C  
ATOM    415  O   PHE B  30      -4.593  -5.886  10.006  1.00  0.00           O  
ATOM    416  CB  PHE B  30      -5.903  -3.658  11.601  1.00  0.00           C  
ATOM    417  CG  PHE B  30      -4.955  -3.914  12.766  1.00  0.00           C  
ATOM    418  CD1 PHE B  30      -5.460  -4.152  14.041  1.00  0.00           C  
ATOM    419  CD2 PHE B  30      -3.588  -3.892  12.590  1.00  0.00           C  
ATOM    420  CE1 PHE B  30      -4.615  -4.358  15.109  1.00  0.00           C  
ATOM    421  CE2 PHE B  30      -2.738  -4.090  13.660  1.00  0.00           C  
ATOM    422  CZ  PHE B  30      -3.207  -4.438  14.856  1.00  0.00           C  
ATOM    423  HN  PHE B  30      -7.367  -5.503  12.914  1.00  0.00           H  
ATOM    424  HA  PHE B  30      -7.019  -4.720  10.075  1.00  0.00           H  
ATOM    425  HB1 PHE B  30      -5.337  -3.171  10.819  1.00  0.00           H  
ATOM    426  HB2 PHE B  30      -6.679  -2.987  11.937  1.00  0.00           H  
ATOM    427  HD1 PHE B  30      -6.529  -4.183  14.190  1.00  0.00           H  
ATOM    428  HD2 PHE B  30      -3.191  -3.704  11.601  1.00  0.00           H  
ATOM    429  HE1 PHE B  30      -5.014  -4.542  16.097  1.00  0.00           H  
ATOM    430  HE2 PHE B  30      -1.667  -4.069  13.513  1.00  0.00           H  
ATOM    431  HZ  PHE B  30      -2.526  -4.646  15.667  1.00  0.00           H  
ATOM    432  N   LEU B  31      -5.582  -7.053  11.636  1.00  0.00           N  
ATOM    433  CA  LEU B  31      -4.551  -8.059  11.753  1.00  0.00           C  
ATOM    434  C   LEU B  31      -4.444  -8.897  10.481  1.00  0.00           C  
ATOM    435  O   LEU B  31      -3.361  -9.363  10.117  1.00  0.00           O  
ATOM    436  CB  LEU B  31      -4.841  -8.945  12.976  1.00  0.00           C  
ATOM    437  CG  LEU B  31      -3.687  -9.804  13.472  1.00  0.00           C  
ATOM    438  CD1 LEU B  31      -2.562  -8.921  13.987  1.00  0.00           C  
ATOM    439  CD2 LEU B  31      -4.152 -10.770  14.553  1.00  0.00           C  
ATOM    440  HN  LEU B  31      -6.410  -7.167  12.147  1.00  0.00           H  
ATOM    441  HA  LEU B  31      -3.610  -7.556  11.912  1.00  0.00           H  
ATOM    442  HB1 LEU B  31      -5.151  -8.306  13.793  1.00  0.00           H  
ATOM    443  HB2 LEU B  31      -5.667  -9.598  12.734  1.00  0.00           H  
ATOM    444  HG  LEU B  31      -3.297 -10.377  12.643  1.00  0.00           H  
ATOM    445 HD11 LEU B  31      -2.936  -8.291  14.780  1.00  0.00           H  
ATOM    446 HD12 LEU B  31      -2.196  -8.305  13.179  1.00  0.00           H  
ATOM    447 HD13 LEU B  31      -1.759  -9.541  14.361  1.00  0.00           H  
ATOM    448 HD21 LEU B  31      -3.313 -11.365  14.885  1.00  0.00           H  
ATOM    449 HD22 LEU B  31      -4.921 -11.422  14.165  1.00  0.00           H  
ATOM    450 HD23 LEU B  31      -4.541 -10.209  15.391  1.00  0.00           H  
ATOM    451  N   ASP B  32      -5.566  -9.045   9.802  1.00  0.00           N  
ATOM    452  CA  ASP B  32      -5.659  -9.815   8.553  1.00  0.00           C  
ATOM    453  C   ASP B  32      -5.745  -8.851   7.347  1.00  0.00           C  
ATOM    454  O   ASP B  32      -5.991  -9.247   6.203  1.00  0.00           O  
ATOM    455  CB  ASP B  32      -6.898 -10.737   8.633  1.00  0.00           C  
ATOM    456  CG  ASP B  32      -7.075 -11.681   7.456  1.00  0.00           C  
ATOM    457  OD1 ASP B  32      -6.226 -12.595   7.279  1.00  0.00           O  
ATOM    458  OD2 ASP B  32      -8.027 -11.501   6.666  1.00  0.00           O  
ATOM    459  HN  ASP B  32      -6.380  -8.636  10.164  1.00  0.00           H  
ATOM    460  HA  ASP B  32      -4.769 -10.418   8.467  1.00  0.00           H  
ATOM    461  HB1 ASP B  32      -6.825 -11.339   9.527  1.00  0.00           H  
ATOM    462  HB2 ASP B  32      -7.779 -10.117   8.708  1.00  0.00           H  
ATOM    463  N   LEU B  33      -5.510  -7.579   7.616  1.00  0.00           N  
ATOM    464  CA  LEU B  33      -5.524  -6.569   6.578  1.00  0.00           C  
ATOM    465  C   LEU B  33      -4.118  -6.513   5.975  1.00  0.00           C  
ATOM    466  O   LEU B  33      -3.193  -7.089   6.532  1.00  0.00           O  
ATOM    467  CB  LEU B  33      -5.957  -5.207   7.160  1.00  0.00           C  
ATOM    468  CG  LEU B  33      -6.210  -4.067   6.162  1.00  0.00           C  
ATOM    469  CD1 LEU B  33      -7.316  -4.442   5.188  1.00  0.00           C  
ATOM    470  CD2 LEU B  33      -6.570  -2.794   6.903  1.00  0.00           C  
ATOM    471  HN  LEU B  33      -5.273  -7.316   8.529  1.00  0.00           H  
ATOM    472  HA  LEU B  33      -6.221  -6.890   5.815  1.00  0.00           H  
ATOM    473  HB1 LEU B  33      -6.862  -5.364   7.729  1.00  0.00           H  
ATOM    474  HB2 LEU B  33      -5.185  -4.883   7.843  1.00  0.00           H  
ATOM    475  HG  LEU B  33      -5.306  -3.887   5.599  1.00  0.00           H  
ATOM    476 HD11 LEU B  33      -7.027  -5.325   4.639  1.00  0.00           H  
ATOM    477 HD12 LEU B  33      -7.475  -3.623   4.503  1.00  0.00           H  
ATOM    478 HD13 LEU B  33      -8.223  -4.638   5.736  1.00  0.00           H  
ATOM    479 HD21 LEU B  33      -5.752  -2.511   7.547  1.00  0.00           H  
ATOM    480 HD22 LEU B  33      -7.457  -2.958   7.497  1.00  0.00           H  
ATOM    481 HD23 LEU B  33      -6.756  -2.003   6.193  1.00  0.00           H  
ATOM    482  N   ARG B  34      -3.940  -5.836   4.869  1.00  0.00           N  
ATOM    483  CA  ARG B  34      -2.661  -5.881   4.195  1.00  0.00           C  
ATOM    484  C   ARG B  34      -1.966  -4.532   4.298  1.00  0.00           C  
ATOM    485  O   ARG B  34      -2.629  -3.488   4.371  1.00  0.00           O  
ATOM    486  CB  ARG B  34      -2.871  -6.297   2.732  1.00  0.00           C  
ATOM    487  CG  ARG B  34      -3.771  -7.520   2.605  1.00  0.00           C  
ATOM    488  CD  ARG B  34      -4.059  -7.890   1.170  1.00  0.00           C  
ATOM    489  NE  ARG B  34      -2.923  -8.508   0.483  1.00  0.00           N  
ATOM    490  CZ  ARG B  34      -2.894  -8.761  -0.830  1.00  0.00           C  
ATOM    491  NH1 ARG B  34      -3.867  -8.308  -1.603  1.00  0.00           N  
ATOM    492  NH2 ARG B  34      -1.901  -9.448  -1.368  1.00  0.00           N  
ATOM    493  HN  ARG B  34      -4.646  -5.268   4.495  1.00  0.00           H  
ATOM    494  HA  ARG B  34      -2.053  -6.629   4.683  1.00  0.00           H  
ATOM    495  HB1 ARG B  34      -3.328  -5.480   2.193  1.00  0.00           H  
ATOM    496  HB2 ARG B  34      -1.918  -6.534   2.281  1.00  0.00           H  
ATOM    497  HG1 ARG B  34      -3.296  -8.358   3.092  1.00  0.00           H  
ATOM    498  HG2 ARG B  34      -4.704  -7.296   3.103  1.00  0.00           H  
ATOM    499  HD1 ARG B  34      -4.890  -8.580   1.149  1.00  0.00           H  
ATOM    500  HD2 ARG B  34      -4.340  -6.989   0.644  1.00  0.00           H  
ATOM    501  HE  ARG B  34      -2.186  -8.787   1.091  1.00  0.00           H  
ATOM    502 HH11 ARG B  34      -4.632  -7.779  -1.234  1.00  0.00           H  
ATOM    503 HH12 ARG B  34      -3.885  -8.464  -2.598  1.00  0.00           H  
ATOM    504 HH21 ARG B  34      -1.130  -9.806  -0.827  1.00  0.00           H  
ATOM    505 HH22 ARG B  34      -1.883  -9.665  -2.354  1.00  0.00           H  
ATOM    506  N   PHE B  35      -0.634  -4.551   4.325  1.00  0.00           N  
ATOM    507  CA  PHE B  35       0.184  -3.328   4.421  1.00  0.00           C  
ATOM    508  C   PHE B  35      -0.073  -2.351   3.285  1.00  0.00           C  
ATOM    509  O   PHE B  35       0.047  -1.137   3.466  1.00  0.00           O  
ATOM    510  CB  PHE B  35       1.684  -3.640   4.538  1.00  0.00           C  
ATOM    511  CG  PHE B  35       2.129  -4.107   5.904  1.00  0.00           C  
ATOM    512  CD1 PHE B  35       2.436  -3.184   6.888  1.00  0.00           C  
ATOM    513  CD2 PHE B  35       2.246  -5.451   6.203  1.00  0.00           C  
ATOM    514  CE1 PHE B  35       2.851  -3.590   8.138  1.00  0.00           C  
ATOM    515  CE2 PHE B  35       2.661  -5.865   7.454  1.00  0.00           C  
ATOM    516  CZ  PHE B  35       2.962  -4.934   8.423  1.00  0.00           C  
ATOM    517  HN  PHE B  35      -0.202  -5.437   4.314  1.00  0.00           H  
ATOM    518  HA  PHE B  35      -0.126  -2.833   5.330  1.00  0.00           H  
ATOM    519  HB1 PHE B  35       1.934  -4.415   3.830  1.00  0.00           H  
ATOM    520  HB2 PHE B  35       2.239  -2.748   4.287  1.00  0.00           H  
ATOM    521  HD1 PHE B  35       2.349  -2.130   6.669  1.00  0.00           H  
ATOM    522  HD2 PHE B  35       2.008  -6.183   5.445  1.00  0.00           H  
ATOM    523  HE1 PHE B  35       3.087  -2.856   8.893  1.00  0.00           H  
ATOM    524  HE2 PHE B  35       2.748  -6.920   7.673  1.00  0.00           H  
ATOM    525  HZ  PHE B  35       3.289  -5.253   9.401  1.00  0.00           H  
ATOM    526  N   GLU B  36      -0.462  -2.868   2.140  1.00  0.00           N  
ATOM    527  CA  GLU B  36      -0.778  -2.033   0.990  1.00  0.00           C  
ATOM    528  C   GLU B  36      -2.018  -1.175   1.269  1.00  0.00           C  
ATOM    529  O   GLU B  36      -2.082  -0.013   0.881  1.00  0.00           O  
ATOM    530  CB  GLU B  36      -0.999  -2.887  -0.261  1.00  0.00           C  
ATOM    531  CG  GLU B  36      -2.068  -3.949  -0.098  1.00  0.00           C  
ATOM    532  CD  GLU B  36      -2.380  -4.638  -1.382  1.00  0.00           C  
ATOM    533  OE1 GLU B  36      -1.665  -5.614  -1.738  1.00  0.00           O  
ATOM    534  OE2 GLU B  36      -3.327  -4.238  -2.058  1.00  0.00           O  
ATOM    535  HN  GLU B  36      -0.533  -3.843   2.062  1.00  0.00           H  
ATOM    536  HA  GLU B  36       0.065  -1.378   0.823  1.00  0.00           H  
ATOM    537  HB1 GLU B  36      -1.290  -2.242  -1.077  1.00  0.00           H  
ATOM    538  HB2 GLU B  36      -0.072  -3.380  -0.516  1.00  0.00           H  
ATOM    539  HG1 GLU B  36      -1.724  -4.684   0.615  1.00  0.00           H  
ATOM    540  HG2 GLU B  36      -2.969  -3.487   0.279  1.00  0.00           H  
ATOM    541  N   ASP B  37      -2.966  -1.744   1.998  1.00  0.00           N  
ATOM    542  CA  ASP B  37      -4.228  -1.073   2.288  1.00  0.00           C  
ATOM    543  C   ASP B  37      -4.022  -0.010   3.323  1.00  0.00           C  
ATOM    544  O   ASP B  37      -4.722   0.997   3.338  1.00  0.00           O  
ATOM    545  CB  ASP B  37      -5.293  -2.056   2.785  1.00  0.00           C  
ATOM    546  CG  ASP B  37      -5.587  -3.153   1.806  1.00  0.00           C  
ATOM    547  OD1 ASP B  37      -6.294  -2.904   0.831  1.00  0.00           O  
ATOM    548  OD2 ASP B  37      -5.102  -4.290   1.994  1.00  0.00           O  
ATOM    549  HN  ASP B  37      -2.813  -2.644   2.359  1.00  0.00           H  
ATOM    550  HA  ASP B  37      -4.581  -0.609   1.379  1.00  0.00           H  
ATOM    551  HB1 ASP B  37      -4.950  -2.517   3.699  1.00  0.00           H  
ATOM    552  HB2 ASP B  37      -6.210  -1.516   2.978  1.00  0.00           H  
ATOM    553  N   ILE B  38      -3.040  -0.210   4.176  1.00  0.00           N  
ATOM    554  CA  ILE B  38      -2.758   0.744   5.232  1.00  0.00           C  
ATOM    555  C   ILE B  38      -1.678   1.756   4.831  1.00  0.00           C  
ATOM    556  O   ILE B  38      -1.167   2.495   5.669  1.00  0.00           O  
ATOM    557  CB  ILE B  38      -2.443   0.070   6.600  1.00  0.00           C  
ATOM    558  CG1 ILE B  38      -1.249  -0.899   6.491  1.00  0.00           C  
ATOM    559  CG2 ILE B  38      -3.672  -0.655   7.117  1.00  0.00           C  
ATOM    560  CD1 ILE B  38      -0.860  -1.581   7.795  1.00  0.00           C  
ATOM    561  HN  ILE B  38      -2.502  -1.025   4.093  1.00  0.00           H  
ATOM    562  HA  ILE B  38      -3.669   1.317   5.343  1.00  0.00           H  
ATOM    563  HB  ILE B  38      -2.203   0.851   7.307  1.00  0.00           H  
ATOM    564 HG11 ILE B  38      -1.489  -1.677   5.782  1.00  0.00           H  
ATOM    565 HG12 ILE B  38      -0.390  -0.352   6.128  1.00  0.00           H  
ATOM    566 HG21 ILE B  38      -3.435  -1.141   8.051  1.00  0.00           H  
ATOM    567 HG22 ILE B  38      -3.974  -1.407   6.401  1.00  0.00           H  
ATOM    568 HG23 ILE B  38      -4.472   0.054   7.273  1.00  0.00           H  
ATOM    569 HD11 ILE B  38      -0.603  -0.834   8.530  1.00  0.00           H  
ATOM    570 HD12 ILE B  38      -0.012  -2.227   7.623  1.00  0.00           H  
ATOM    571 HD13 ILE B  38      -1.694  -2.167   8.153  1.00  0.00           H  
ATOM    572  N   GLY B  39      -1.392   1.810   3.540  1.00  0.00           N  
ATOM    573  CA  GLY B  39      -0.476   2.800   2.996  1.00  0.00           C  
ATOM    574  C   GLY B  39       0.983   2.606   3.379  1.00  0.00           C  
ATOM    575  O   GLY B  39       1.724   3.586   3.543  1.00  0.00           O  
ATOM    576  HN  GLY B  39      -1.810   1.159   2.938  1.00  0.00           H  
ATOM    577  HA1 GLY B  39      -0.550   2.765   1.919  1.00  0.00           H  
ATOM    578  HA2 GLY B  39      -0.797   3.776   3.327  1.00  0.00           H  
ATOM    579  N   TYR B  40       1.412   1.381   3.506  1.00  0.00           N  
ATOM    580  CA  TYR B  40       2.785   1.115   3.853  1.00  0.00           C  
ATOM    581  C   TYR B  40       3.623   0.709   2.665  1.00  0.00           C  
ATOM    582  O   TYR B  40       3.297  -0.236   1.935  1.00  0.00           O  
ATOM    583  CB  TYR B  40       2.908   0.100   4.999  1.00  0.00           C  
ATOM    584  CG  TYR B  40       2.783   0.731   6.359  1.00  0.00           C  
ATOM    585  CD1 TYR B  40       1.564   1.163   6.846  1.00  0.00           C  
ATOM    586  CD2 TYR B  40       3.905   0.921   7.143  1.00  0.00           C  
ATOM    587  CE1 TYR B  40       1.463   1.764   8.078  1.00  0.00           C  
ATOM    588  CE2 TYR B  40       3.820   1.526   8.372  1.00  0.00           C  
ATOM    589  CZ  TYR B  40       2.598   1.946   8.836  1.00  0.00           C  
ATOM    590  OH  TYR B  40       2.526   2.570  10.050  1.00  0.00           O  
ATOM    591  HN  TYR B  40       0.796   0.630   3.355  1.00  0.00           H  
ATOM    592  HA  TYR B  40       3.186   2.054   4.208  1.00  0.00           H  
ATOM    593  HB1 TYR B  40       2.127  -0.640   4.895  1.00  0.00           H  
ATOM    594  HB2 TYR B  40       3.870  -0.391   4.942  1.00  0.00           H  
ATOM    595  HD1 TYR B  40       0.678   1.017   6.246  1.00  0.00           H  
ATOM    596  HD2 TYR B  40       4.863   0.585   6.774  1.00  0.00           H  
ATOM    597  HE1 TYR B  40       0.497   2.091   8.435  1.00  0.00           H  
ATOM    598  HE2 TYR B  40       4.708   1.668   8.968  1.00  0.00           H  
ATOM    599  HH  TYR B  40       1.730   2.318  10.539  1.00  0.00           H  
ATOM    600  N   ASP B  41       4.684   1.468   2.449  1.00  0.00           N  
ATOM    601  CA  ASP B  41       5.688   1.150   1.440  1.00  0.00           C  
ATOM    602  C   ASP B  41       6.617   0.104   2.012  1.00  0.00           C  
ATOM    603  O   ASP B  41       6.578  -0.172   3.224  1.00  0.00           O  
ATOM    604  CB  ASP B  41       6.544   2.384   1.064  1.00  0.00           C  
ATOM    605  CG  ASP B  41       5.816   3.475   0.325  1.00  0.00           C  
ATOM    606  OD1 ASP B  41       5.531   3.312  -0.883  1.00  0.00           O  
ATOM    607  OD2 ASP B  41       5.503   4.520   0.933  1.00  0.00           O  
ATOM    608  HN  ASP B  41       4.786   2.271   2.997  1.00  0.00           H  
ATOM    609  HA  ASP B  41       5.191   0.771   0.557  1.00  0.00           H  
ATOM    610  HB1 ASP B  41       6.949   2.831   1.960  1.00  0.00           H  
ATOM    611  HB2 ASP B  41       7.367   2.048   0.449  1.00  0.00           H  
ATOM    612  N   SER B  42       7.484  -0.431   1.190  1.00  0.00           N  
ATOM    613  CA  SER B  42       8.446  -1.416   1.637  1.00  0.00           C  
ATOM    614  C   SER B  42       9.404  -0.770   2.625  1.00  0.00           C  
ATOM    615  O   SER B  42       9.630  -1.293   3.718  1.00  0.00           O  
ATOM    616  CB  SER B  42       9.198  -1.946   0.455  1.00  0.00           C  
ATOM    617  OG  SER B  42       9.708  -0.821  -0.298  1.00  0.00           O  
ATOM    618  HN  SER B  42       7.507  -0.148   0.253  1.00  0.00           H  
ATOM    619  HA  SER B  42       7.920  -2.223   2.124  1.00  0.00           H  
ATOM    620  HB1 SER B  42      10.024  -2.554   0.796  1.00  0.00           H  
ATOM    621  HB2 SER B  42       8.540  -2.520  -0.181  1.00  0.00           H  
ATOM    622  HG  SER B  42       8.908  -0.222  -0.619  1.00  0.00           H  
ATOM    623  N   LEU B  43       9.927   0.401   2.237  1.00  0.00           N  
ATOM    624  CA  LEU B  43      10.796   1.202   3.088  1.00  0.00           C  
ATOM    625  C   LEU B  43      10.131   1.517   4.395  1.00  0.00           C  
ATOM    626  O   LEU B  43      10.760   1.462   5.435  1.00  0.00           O  
ATOM    627  CB  LEU B  43      11.220   2.495   2.391  1.00  0.00           C  
ATOM    628  CG  LEU B  43      12.593   2.477   1.732  1.00  0.00           C  
ATOM    629  CD1 LEU B  43      12.826   3.768   0.964  1.00  0.00           C  
ATOM    630  CD2 LEU B  43      13.662   2.303   2.804  1.00  0.00           C  
ATOM    631  HN  LEU B  43       9.724   0.716   1.326  1.00  0.00           H  
ATOM    632  HA  LEU B  43      11.682   0.617   3.289  1.00  0.00           H  
ATOM    633  HB1 LEU B  43      10.482   2.722   1.638  1.00  0.00           H  
ATOM    634  HB2 LEU B  43      11.213   3.292   3.121  1.00  0.00           H  
ATOM    635  HG  LEU B  43      12.662   1.642   1.049  1.00  0.00           H  
ATOM    636 HD11 LEU B  43      12.730   4.613   1.631  1.00  0.00           H  
ATOM    637 HD12 LEU B  43      12.098   3.854   0.172  1.00  0.00           H  
ATOM    638 HD13 LEU B  43      13.821   3.761   0.541  1.00  0.00           H  
ATOM    639 HD21 LEU B  43      13.501   1.364   3.314  1.00  0.00           H  
ATOM    640 HD22 LEU B  43      13.584   3.102   3.528  1.00  0.00           H  
ATOM    641 HD23 LEU B  43      14.643   2.305   2.354  1.00  0.00           H  
ATOM    642  N   ALA B  44       8.836   1.784   4.336  1.00  0.00           N  
ATOM    643  CA  ALA B  44       8.066   2.104   5.518  1.00  0.00           C  
ATOM    644  C   ALA B  44       8.028   0.917   6.471  1.00  0.00           C  
ATOM    645  O   ALA B  44       8.051   1.093   7.678  1.00  0.00           O  
ATOM    646  CB  ALA B  44       6.663   2.549   5.147  1.00  0.00           C  
ATOM    647  HN  ALA B  44       8.399   1.751   3.460  1.00  0.00           H  
ATOM    648  HA  ALA B  44       8.564   2.922   6.019  1.00  0.00           H  
ATOM    649  HB1 ALA B  44       6.141   1.738   4.664  1.00  0.00           H  
ATOM    650  HB2 ALA B  44       6.718   3.391   4.473  1.00  0.00           H  
ATOM    651  HB3 ALA B  44       6.128   2.838   6.041  1.00  0.00           H  
ATOM    652  N   LEU B  45       8.005  -0.292   5.933  1.00  0.00           N  
ATOM    653  CA  LEU B  45       8.005  -1.479   6.752  1.00  0.00           C  
ATOM    654  C   LEU B  45       9.401  -1.752   7.324  1.00  0.00           C  
ATOM    655  O   LEU B  45       9.526  -2.150   8.470  1.00  0.00           O  
ATOM    656  CB  LEU B  45       7.463  -2.666   5.977  1.00  0.00           C  
ATOM    657  CG  LEU B  45       7.277  -3.983   6.754  1.00  0.00           C  
ATOM    658  CD1 LEU B  45       6.927  -3.748   8.222  1.00  0.00           C  
ATOM    659  CD2 LEU B  45       6.124  -4.661   6.164  1.00  0.00           C  
ATOM    660  HN  LEU B  45       7.978  -0.384   4.952  1.00  0.00           H  
ATOM    661  HA  LEU B  45       7.327  -1.297   7.576  1.00  0.00           H  
ATOM    662  HB1 LEU B  45       6.507  -2.384   5.560  1.00  0.00           H  
ATOM    663  HB2 LEU B  45       8.142  -2.856   5.160  1.00  0.00           H  
ATOM    664  HG  LEU B  45       8.131  -4.635   6.653  1.00  0.00           H  
ATOM    665 HD11 LEU B  45       6.014  -3.181   8.308  1.00  0.00           H  
ATOM    666 HD12 LEU B  45       7.741  -3.212   8.687  1.00  0.00           H  
ATOM    667 HD13 LEU B  45       6.822  -4.709   8.706  1.00  0.00           H  
ATOM    668 HD21 LEU B  45       5.939  -5.592   6.673  1.00  0.00           H  
ATOM    669 HD22 LEU B  45       6.261  -4.777   5.100  1.00  0.00           H  
ATOM    670 HD23 LEU B  45       5.332  -3.961   6.393  1.00  0.00           H  
ATOM    671  N   MET B  46      10.444  -1.483   6.540  1.00  0.00           N  
ATOM    672  CA  MET B  46      11.849  -1.644   7.020  1.00  0.00           C  
ATOM    673  C   MET B  46      12.021  -0.733   8.208  1.00  0.00           C  
ATOM    674  O   MET B  46      12.524  -1.117   9.263  1.00  0.00           O  
ATOM    675  CB  MET B  46      12.861  -1.201   5.946  1.00  0.00           C  
ATOM    676  CG  MET B  46      12.533  -1.689   4.588  1.00  0.00           C  
ATOM    677  SD  MET B  46      13.810  -1.347   3.376  1.00  0.00           S  
ATOM    678  CE  MET B  46      13.054  -2.065   1.930  1.00  0.00           C  
ATOM    679  HN  MET B  46      10.265  -1.185   5.621  1.00  0.00           H  
ATOM    680  HA  MET B  46      12.017  -2.672   7.301  1.00  0.00           H  
ATOM    681  HB1 MET B  46      12.891  -0.124   5.893  1.00  0.00           H  
ATOM    682  HB2 MET B  46      13.846  -1.569   6.194  1.00  0.00           H  
ATOM    683  HG1 MET B  46      12.301  -2.738   4.635  1.00  0.00           H  
ATOM    684  HG2 MET B  46      11.647  -1.124   4.331  1.00  0.00           H  
ATOM    685  HE1 MET B  46      13.713  -1.942   1.082  1.00  0.00           H  
ATOM    686  HE2 MET B  46      12.119  -1.563   1.733  1.00  0.00           H  
ATOM    687  HE3 MET B  46      12.867  -3.115   2.092  1.00  0.00           H  
ATOM    688  N   GLU B  47      11.538   0.462   7.999  1.00  0.00           N  
ATOM    689  CA  GLU B  47      11.503   1.527   8.941  1.00  0.00           C  
ATOM    690  C   GLU B  47      10.743   1.072  10.212  1.00  0.00           C  
ATOM    691  O   GLU B  47      11.277   1.136  11.303  1.00  0.00           O  
ATOM    692  CB  GLU B  47      10.786   2.644   8.231  1.00  0.00           C  
ATOM    693  CG  GLU B  47      10.822   3.994   8.899  1.00  0.00           C  
ATOM    694  CD  GLU B  47      12.210   4.534   9.092  1.00  0.00           C  
ATOM    695  OE1 GLU B  47      12.955   4.634   8.098  1.00  0.00           O  
ATOM    696  OE2 GLU B  47      12.591   4.808  10.235  1.00  0.00           O  
ATOM    697  HN  GLU B  47      11.184   0.657   7.103  1.00  0.00           H  
ATOM    698  HA  GLU B  47      12.504   1.850   9.183  1.00  0.00           H  
ATOM    699  HB1 GLU B  47      11.197   2.659   7.230  1.00  0.00           H  
ATOM    700  HB2 GLU B  47       9.753   2.337   8.129  1.00  0.00           H  
ATOM    701  HG1 GLU B  47      10.259   4.699   8.306  1.00  0.00           H  
ATOM    702  HG2 GLU B  47      10.361   3.881   9.867  1.00  0.00           H  
ATOM    703  N   THR B  48       9.518   0.577  10.018  1.00  0.00           N  
ATOM    704  CA  THR B  48       8.662   0.028  11.088  1.00  0.00           C  
ATOM    705  C   THR B  48       9.415  -1.062  11.885  1.00  0.00           C  
ATOM    706  O   THR B  48       9.492  -1.007  13.118  1.00  0.00           O  
ATOM    707  CB  THR B  48       7.374  -0.580  10.445  1.00  0.00           C  
ATOM    708  OG1 THR B  48       6.617   0.454   9.803  1.00  0.00           O  
ATOM    709  CG2 THR B  48       6.479  -1.318  11.452  1.00  0.00           C  
ATOM    710  HN  THR B  48       9.160   0.584   9.105  1.00  0.00           H  
ATOM    711  HA  THR B  48       8.372   0.833  11.748  1.00  0.00           H  
ATOM    712  HB  THR B  48       7.702  -1.278   9.688  1.00  0.00           H  
ATOM    713  HG1 THR B  48       7.105   0.772   9.031  1.00  0.00           H  
ATOM    714 HG21 THR B  48       5.632  -1.722  10.908  1.00  0.00           H  
ATOM    715 HG22 THR B  48       6.142  -0.658  12.237  1.00  0.00           H  
ATOM    716 HG23 THR B  48       7.032  -2.143  11.878  1.00  0.00           H  
ATOM    717  N   ALA B  49       9.986  -2.019  11.167  1.00  0.00           N  
ATOM    718  CA  ALA B  49      10.691  -3.143  11.762  1.00  0.00           C  
ATOM    719  C   ALA B  49      11.876  -2.664  12.610  1.00  0.00           C  
ATOM    720  O   ALA B  49      11.987  -3.021  13.782  1.00  0.00           O  
ATOM    721  CB  ALA B  49      11.169  -4.104  10.680  1.00  0.00           C  
ATOM    722  HN  ALA B  49       9.935  -1.943  10.188  1.00  0.00           H  
ATOM    723  HA  ALA B  49       9.969  -3.663  12.380  1.00  0.00           H  
ATOM    724  HB1 ALA B  49      11.637  -4.960  11.143  1.00  0.00           H  
ATOM    725  HB2 ALA B  49      11.887  -3.604  10.048  1.00  0.00           H  
ATOM    726  HB3 ALA B  49      10.330  -4.427  10.084  1.00  0.00           H  
ATOM    727  N   ALA B  50      12.719  -1.811  12.024  1.00  0.00           N  
ATOM    728  CA  ALA B  50      13.902  -1.273  12.711  1.00  0.00           C  
ATOM    729  C   ALA B  50      13.499  -0.417  13.913  1.00  0.00           C  
ATOM    730  O   ALA B  50      14.164  -0.416  14.961  1.00  0.00           O  
ATOM    731  CB  ALA B  50      14.755  -0.462  11.741  1.00  0.00           C  
ATOM    732  HN  ALA B  50      12.560  -1.537  11.092  1.00  0.00           H  
ATOM    733  HA  ALA B  50      14.486  -2.112  13.062  1.00  0.00           H  
ATOM    734  HB1 ALA B  50      14.182   0.385  11.392  1.00  0.00           H  
ATOM    735  HB2 ALA B  50      15.028  -1.082  10.899  1.00  0.00           H  
ATOM    736  HB3 ALA B  50      15.648  -0.112  12.239  1.00  0.00           H  
ATOM    737  N   ARG B  51      12.380   0.270  13.771  1.00  0.00           N  
ATOM    738  CA  ARG B  51      11.832   1.128  14.810  1.00  0.00           C  
ATOM    739  C   ARG B  51      11.449   0.247  16.016  1.00  0.00           C  
ATOM    740  O   ARG B  51      11.535   0.663  17.173  1.00  0.00           O  
ATOM    741  CB  ARG B  51      10.601   1.857  14.225  1.00  0.00           C  
ATOM    742  CG  ARG B  51      10.283   3.237  14.782  1.00  0.00           C  
ATOM    743  CD  ARG B  51       9.692   3.233  16.180  1.00  0.00           C  
ATOM    744  NE  ARG B  51       9.423   4.608  16.607  1.00  0.00           N  
ATOM    745  CZ  ARG B  51       8.408   5.018  17.358  1.00  0.00           C  
ATOM    746  NH1 ARG B  51       7.577   4.140  17.889  1.00  0.00           N  
ATOM    747  NH2 ARG B  51       8.242   6.312  17.584  1.00  0.00           N  
ATOM    748  HN  ARG B  51      11.907   0.212  12.909  1.00  0.00           H  
ATOM    749  HA  ARG B  51      12.586   1.850  15.092  1.00  0.00           H  
ATOM    750  HB1 ARG B  51      10.758   1.975  13.165  1.00  0.00           H  
ATOM    751  HB2 ARG B  51       9.731   1.230  14.362  1.00  0.00           H  
ATOM    752  HG1 ARG B  51      11.194   3.818  14.805  1.00  0.00           H  
ATOM    753  HG2 ARG B  51       9.588   3.720  14.111  1.00  0.00           H  
ATOM    754  HD1 ARG B  51       8.760   2.688  16.173  1.00  0.00           H  
ATOM    755  HD2 ARG B  51      10.380   2.774  16.875  1.00  0.00           H  
ATOM    756  HE  ARG B  51      10.088   5.257  16.265  1.00  0.00           H  
ATOM    757 HH11 ARG B  51       7.692   3.162  17.738  1.00  0.00           H  
ATOM    758 HH12 ARG B  51       6.811   4.412  18.494  1.00  0.00           H  
ATOM    759 HH21 ARG B  51       8.863   7.006  17.189  1.00  0.00           H  
ATOM    760 HH22 ARG B  51       7.503   6.679  18.167  1.00  0.00           H  
ATOM    761  N   LEU B  52      11.058  -0.984  15.729  1.00  0.00           N  
ATOM    762  CA  LEU B  52      10.722  -1.939  16.765  1.00  0.00           C  
ATOM    763  C   LEU B  52      11.987  -2.597  17.319  1.00  0.00           C  
ATOM    764  O   LEU B  52      12.068  -2.872  18.528  1.00  0.00           O  
ATOM    765  CB  LEU B  52       9.738  -2.998  16.240  1.00  0.00           C  
ATOM    766  CG  LEU B  52       8.396  -2.459  15.725  1.00  0.00           C  
ATOM    767  CD1 LEU B  52       7.518  -3.592  15.223  1.00  0.00           C  
ATOM    768  CD2 LEU B  52       7.676  -1.653  16.803  1.00  0.00           C  
ATOM    769  HN  LEU B  52      10.989  -1.250  14.785  1.00  0.00           H  
ATOM    770  HA  LEU B  52      10.249  -1.390  17.567  1.00  0.00           H  
ATOM    771  HB1 LEU B  52      10.221  -3.531  15.432  1.00  0.00           H  
ATOM    772  HB2 LEU B  52       9.537  -3.692  17.043  1.00  0.00           H  
ATOM    773  HG  LEU B  52       8.587  -1.808  14.884  1.00  0.00           H  
ATOM    774 HD11 LEU B  52       6.573  -3.198  14.883  1.00  0.00           H  
ATOM    775 HD12 LEU B  52       7.350  -4.296  16.024  1.00  0.00           H  
ATOM    776 HD13 LEU B  52       8.019  -4.088  14.404  1.00  0.00           H  
ATOM    777 HD21 LEU B  52       8.290  -0.814  17.095  1.00  0.00           H  
ATOM    778 HD22 LEU B  52       7.488  -2.281  17.661  1.00  0.00           H  
ATOM    779 HD23 LEU B  52       6.739  -1.289  16.407  1.00  0.00           H  
ATOM    780  N   GLU B  53      12.978  -2.836  16.442  1.00  0.00           N  
ATOM    781  CA  GLU B  53      14.269  -3.421  16.845  1.00  0.00           C  
ATOM    782  C   GLU B  53      14.918  -2.566  17.921  1.00  0.00           C  
ATOM    783  O   GLU B  53      15.295  -3.074  18.973  1.00  0.00           O  
ATOM    784  CB  GLU B  53      15.248  -3.552  15.666  1.00  0.00           C  
ATOM    785  CG  GLU B  53      14.778  -4.416  14.512  1.00  0.00           C  
ATOM    786  CD  GLU B  53      15.831  -4.516  13.430  1.00  0.00           C  
ATOM    787  OE1 GLU B  53      16.061  -3.531  12.714  1.00  0.00           O  
ATOM    788  OE2 GLU B  53      16.483  -5.567  13.309  1.00  0.00           O  
ATOM    789  HN  GLU B  53      12.825  -2.642  15.488  1.00  0.00           H  
ATOM    790  HA  GLU B  53      14.075  -4.401  17.261  1.00  0.00           H  
ATOM    791  HB1 GLU B  53      15.460  -2.567  15.281  1.00  0.00           H  
ATOM    792  HB2 GLU B  53      16.167  -3.973  16.045  1.00  0.00           H  
ATOM    793  HG1 GLU B  53      14.568  -5.408  14.884  1.00  0.00           H  
ATOM    794  HG2 GLU B  53      13.881  -3.985  14.089  1.00  0.00           H  
ATOM    795  N   SER B  54      15.003  -1.259  17.666  1.00  0.00           N  
ATOM    796  CA  SER B  54      15.621  -0.314  18.596  1.00  0.00           C  
ATOM    797  C   SER B  54      14.837  -0.233  19.925  1.00  0.00           C  
ATOM    798  O   SER B  54      15.409   0.027  20.982  1.00  0.00           O  
ATOM    799  CB  SER B  54      15.686   1.073  17.942  1.00  0.00           C  
ATOM    800  OG  SER B  54      16.306   1.011  16.658  1.00  0.00           O  
ATOM    801  HN  SER B  54      14.649  -0.922  16.809  1.00  0.00           H  
ATOM    802  HA  SER B  54      16.629  -0.650  18.793  1.00  0.00           H  
ATOM    803  HB1 SER B  54      14.684   1.460  17.826  1.00  0.00           H  
ATOM    804  HB2 SER B  54      16.252   1.748  18.567  1.00  0.00           H  
ATOM    805  HG  SER B  54      16.753   0.162  16.565  1.00  0.00           H  
ATOM    806  N   ARG B  55      13.547  -0.490  19.855  1.00  0.00           N  
ATOM    807  CA  ARG B  55      12.667  -0.376  21.008  1.00  0.00           C  
ATOM    808  C   ARG B  55      12.704  -1.623  21.908  1.00  0.00           C  
ATOM    809  O   ARG B  55      12.696  -1.505  23.130  1.00  0.00           O  
ATOM    810  CB  ARG B  55      11.234  -0.078  20.526  1.00  0.00           C  
ATOM    811  CG  ARG B  55      10.175   0.040  21.619  1.00  0.00           C  
ATOM    812  CD  ARG B  55       8.841   0.433  21.003  1.00  0.00           C  
ATOM    813  NE  ARG B  55       7.727   0.451  21.960  1.00  0.00           N  
ATOM    814  CZ  ARG B  55       6.602   1.151  21.794  1.00  0.00           C  
ATOM    815  NH1 ARG B  55       6.584   2.185  20.946  1.00  0.00           N  
ATOM    816  NH2 ARG B  55       5.540   0.903  22.561  1.00  0.00           N  
ATOM    817  HN  ARG B  55      13.174  -0.768  18.992  1.00  0.00           H  
ATOM    818  HA  ARG B  55      13.008   0.471  21.586  1.00  0.00           H  
ATOM    819  HB1 ARG B  55      11.238   0.851  19.975  1.00  0.00           H  
ATOM    820  HB2 ARG B  55      10.933  -0.864  19.850  1.00  0.00           H  
ATOM    821  HG1 ARG B  55      10.070  -0.912  22.119  1.00  0.00           H  
ATOM    822  HG2 ARG B  55      10.471   0.802  22.328  1.00  0.00           H  
ATOM    823  HD1 ARG B  55       8.932   1.420  20.573  1.00  0.00           H  
ATOM    824  HD2 ARG B  55       8.608  -0.267  20.213  1.00  0.00           H  
ATOM    825  HE  ARG B  55       7.804  -0.164  22.729  1.00  0.00           H  
ATOM    826 HH11 ARG B  55       7.402   2.475  20.439  1.00  0.00           H  
ATOM    827 HH12 ARG B  55       5.753   2.732  20.761  1.00  0.00           H  
ATOM    828 HH21 ARG B  55       5.536   0.200  23.282  1.00  0.00           H  
ATOM    829 HH22 ARG B  55       4.672   1.398  22.453  1.00  0.00           H  
ATOM    830  N   TYR B  56      12.738  -2.802  21.318  1.00  0.00           N  
ATOM    831  CA  TYR B  56      12.674  -4.022  22.122  1.00  0.00           C  
ATOM    832  C   TYR B  56      13.994  -4.784  22.212  1.00  0.00           C  
ATOM    833  O   TYR B  56      14.150  -5.646  23.081  1.00  0.00           O  
ATOM    834  CB  TYR B  56      11.536  -4.936  21.644  1.00  0.00           C  
ATOM    835  CG  TYR B  56      10.170  -4.298  21.787  1.00  0.00           C  
ATOM    836  CD1 TYR B  56       9.596  -4.129  23.041  1.00  0.00           C  
ATOM    837  CD2 TYR B  56       9.464  -3.858  20.679  1.00  0.00           C  
ATOM    838  CE1 TYR B  56       8.358  -3.537  23.186  1.00  0.00           C  
ATOM    839  CE2 TYR B  56       8.222  -3.265  20.816  1.00  0.00           C  
ATOM    840  CZ  TYR B  56       7.676  -3.107  22.072  1.00  0.00           C  
ATOM    841  OH  TYR B  56       6.437  -2.512  22.211  1.00  0.00           O  
ATOM    842  HN  TYR B  56      12.774  -2.862  20.337  1.00  0.00           H  
ATOM    843  HA  TYR B  56      12.428  -3.699  23.122  1.00  0.00           H  
ATOM    844  HB1 TYR B  56      11.686  -5.169  20.601  1.00  0.00           H  
ATOM    845  HB2 TYR B  56      11.549  -5.848  22.223  1.00  0.00           H  
ATOM    846  HD1 TYR B  56      10.136  -4.469  23.913  1.00  0.00           H  
ATOM    847  HD2 TYR B  56       9.895  -3.985  19.698  1.00  0.00           H  
ATOM    848  HE1 TYR B  56       7.930  -3.413  24.169  1.00  0.00           H  
ATOM    849  HE2 TYR B  56       7.686  -2.923  19.943  1.00  0.00           H  
ATOM    850  HH  TYR B  56       5.839  -2.931  21.583  1.00  0.00           H  
ATOM    851  N   GLY B  57      14.934  -4.468  21.346  1.00  0.00           N  
ATOM    852  CA  GLY B  57      16.211  -5.160  21.363  1.00  0.00           C  
ATOM    853  C   GLY B  57      16.163  -6.456  20.582  1.00  0.00           C  
ATOM    854  O   GLY B  57      16.557  -7.517  21.089  1.00  0.00           O  
ATOM    855  HN  GLY B  57      14.787  -3.753  20.690  1.00  0.00           H  
ATOM    856  HA1 GLY B  57      16.968  -4.518  20.938  1.00  0.00           H  
ATOM    857  HA2 GLY B  57      16.470  -5.379  22.388  1.00  0.00           H  
ATOM    858  N   VAL B  58      15.674  -6.373  19.354  1.00  0.00           N  
ATOM    859  CA  VAL B  58      15.552  -7.538  18.475  1.00  0.00           C  
ATOM    860  C   VAL B  58      16.295  -7.277  17.163  1.00  0.00           C  
ATOM    861  O   VAL B  58      16.896  -6.210  17.003  1.00  0.00           O  
ATOM    862  CB  VAL B  58      14.059  -7.914  18.163  1.00  0.00           C  
ATOM    863  CG1 VAL B  58      13.298  -8.269  19.420  1.00  0.00           C  
ATOM    864  CG2 VAL B  58      13.344  -6.778  17.444  1.00  0.00           C  
ATOM    865  HN  VAL B  58      15.421  -5.494  19.001  1.00  0.00           H  
ATOM    866  HA  VAL B  58      16.030  -8.372  18.974  1.00  0.00           H  
ATOM    867  HB  VAL B  58      14.056  -8.778  17.513  1.00  0.00           H  
ATOM    868 HG11 VAL B  58      13.786  -9.089  19.927  1.00  0.00           H  
ATOM    869 HG12 VAL B  58      12.289  -8.544  19.143  1.00  0.00           H  
ATOM    870 HG13 VAL B  58      13.268  -7.398  20.060  1.00  0.00           H  
ATOM    871 HG21 VAL B  58      12.326  -7.072  17.237  1.00  0.00           H  
ATOM    872 HG22 VAL B  58      13.859  -6.570  16.519  1.00  0.00           H  
ATOM    873 HG23 VAL B  58      13.350  -5.898  18.069  1.00  0.00           H  
ATOM    874  N   SER B  59      16.269  -8.223  16.240  1.00  0.00           N  
ATOM    875  CA  SER B  59      16.866  -8.039  14.933  1.00  0.00           C  
ATOM    876  C   SER B  59      16.113  -8.823  13.851  1.00  0.00           C  
ATOM    877  O   SER B  59      16.050 -10.059  13.877  1.00  0.00           O  
ATOM    878  CB  SER B  59      18.352  -8.415  14.949  1.00  0.00           C  
ATOM    879  OG  SER B  59      19.059  -7.621  15.900  1.00  0.00           O  
ATOM    880  HN  SER B  59      15.883  -9.104  16.446  1.00  0.00           H  
ATOM    881  HA  SER B  59      16.779  -6.991  14.692  1.00  0.00           H  
ATOM    882  HB1 SER B  59      18.461  -9.457  15.215  1.00  0.00           H  
ATOM    883  HB2 SER B  59      18.775  -8.247  13.970  1.00  0.00           H  
ATOM    884  HG  SER B  59      18.416  -6.967  16.213  1.00  0.00           H  
ATOM    885  N   ILE B  60      15.520  -8.092  12.931  1.00  0.00           N  
ATOM    886  CA  ILE B  60      14.806  -8.668  11.810  1.00  0.00           C  
ATOM    887  C   ILE B  60      15.483  -8.206  10.517  1.00  0.00           C  
ATOM    888  O   ILE B  60      15.562  -6.994  10.247  1.00  0.00           O  
ATOM    889  CB  ILE B  60      13.268  -8.289  11.764  1.00  0.00           C  
ATOM    890  CG1 ILE B  60      12.462  -8.885  12.945  1.00  0.00           C  
ATOM    891  CG2 ILE B  60      12.632  -8.723  10.445  1.00  0.00           C  
ATOM    892  CD1 ILE B  60      12.719  -8.258  14.294  1.00  0.00           C  
ATOM    893  HN  ILE B  60      15.608  -7.110  12.992  1.00  0.00           H  
ATOM    894  HA  ILE B  60      14.911  -9.740  11.884  1.00  0.00           H  
ATOM    895  HB  ILE B  60      13.206  -7.211  11.805  1.00  0.00           H  
ATOM    896 HG11 ILE B  60      11.411  -8.761  12.740  1.00  0.00           H  
ATOM    897 HG12 ILE B  60      12.690  -9.940  13.020  1.00  0.00           H  
ATOM    898 HG21 ILE B  60      12.716  -9.794  10.345  1.00  0.00           H  
ATOM    899 HG22 ILE B  60      13.145  -8.243   9.624  1.00  0.00           H  
ATOM    900 HG23 ILE B  60      11.590  -8.438  10.434  1.00  0.00           H  
ATOM    901 HD11 ILE B  60      13.759  -8.384  14.559  1.00  0.00           H  
ATOM    902 HD12 ILE B  60      12.095  -8.727  15.038  1.00  0.00           H  
ATOM    903 HD13 ILE B  60      12.494  -7.202  14.247  1.00  0.00           H  
ATOM    904  N   PRO B  61      16.041  -9.153   9.734  1.00  0.00           N  
ATOM    905  CA  PRO B  61      16.693  -8.844   8.455  1.00  0.00           C  
ATOM    906  C   PRO B  61      15.735  -8.165   7.462  1.00  0.00           C  
ATOM    907  O   PRO B  61      14.534  -8.488   7.411  1.00  0.00           O  
ATOM    908  CB  PRO B  61      17.138 -10.213   7.933  1.00  0.00           C  
ATOM    909  CG  PRO B  61      17.201 -11.073   9.146  1.00  0.00           C  
ATOM    910  CD  PRO B  61      16.105 -10.588  10.042  1.00  0.00           C  
ATOM    911  HA  PRO B  61      17.554  -8.207   8.602  1.00  0.00           H  
ATOM    912  HB1 PRO B  61      16.409 -10.578   7.224  1.00  0.00           H  
ATOM    913  HB2 PRO B  61      18.103 -10.131   7.456  1.00  0.00           H  
ATOM    914  HG1 PRO B  61      17.035 -12.107   8.873  1.00  0.00           H  
ATOM    915  HG2 PRO B  61      18.160 -10.957   9.635  1.00  0.00           H  
ATOM    916  HD1 PRO B  61      15.169 -11.068   9.801  1.00  0.00           H  
ATOM    917  HD2 PRO B  61      16.369 -10.743  11.078  1.00  0.00           H  
ATOM    918  N   ASP B  62      16.295  -7.263   6.668  1.00  0.00           N  
ATOM    919  CA  ASP B  62      15.568  -6.396   5.719  1.00  0.00           C  
ATOM    920  C   ASP B  62      14.594  -7.166   4.850  1.00  0.00           C  
ATOM    921  O   ASP B  62      13.395  -6.858   4.805  1.00  0.00           O  
ATOM    922  CB  ASP B  62      16.552  -5.687   4.780  1.00  0.00           C  
ATOM    923  CG  ASP B  62      17.617  -4.921   5.494  1.00  0.00           C  
ATOM    924  OD1 ASP B  62      18.654  -5.531   5.839  1.00  0.00           O  
ATOM    925  OD2 ASP B  62      17.471  -3.710   5.680  1.00  0.00           O  
ATOM    926  HN  ASP B  62      17.270  -7.143   6.715  1.00  0.00           H  
ATOM    927  HA  ASP B  62      15.037  -5.638   6.275  1.00  0.00           H  
ATOM    928  HB1 ASP B  62      17.035  -6.432   4.164  1.00  0.00           H  
ATOM    929  HB2 ASP B  62      16.000  -5.012   4.142  1.00  0.00           H  
ATOM    930  N   ASP B  63      15.097  -8.191   4.183  1.00  0.00           N  
ATOM    931  CA  ASP B  63      14.293  -8.939   3.220  1.00  0.00           C  
ATOM    932  C   ASP B  63      13.227  -9.785   3.904  1.00  0.00           C  
ATOM    933  O   ASP B  63      12.261 -10.178   3.272  1.00  0.00           O  
ATOM    934  CB  ASP B  63      15.158  -9.821   2.296  1.00  0.00           C  
ATOM    935  CG  ASP B  63      15.724 -11.055   2.967  1.00  0.00           C  
ATOM    936  OD1 ASP B  63      16.729 -10.944   3.697  1.00  0.00           O  
ATOM    937  OD2 ASP B  63      15.191 -12.159   2.750  1.00  0.00           O  
ATOM    938  HN  ASP B  63      16.026  -8.457   4.348  1.00  0.00           H  
ATOM    939  HA  ASP B  63      13.790  -8.204   2.610  1.00  0.00           H  
ATOM    940  HB1 ASP B  63      14.553 -10.153   1.466  1.00  0.00           H  
ATOM    941  HB2 ASP B  63      15.983  -9.229   1.925  1.00  0.00           H  
ATOM    942  N   VAL B  64      13.380 -10.019   5.197  1.00  0.00           N  
ATOM    943  CA  VAL B  64      12.430 -10.835   5.939  1.00  0.00           C  
ATOM    944  C   VAL B  64      11.157 -10.037   6.210  1.00  0.00           C  
ATOM    945  O   VAL B  64      10.052 -10.565   6.129  1.00  0.00           O  
ATOM    946  CB  VAL B  64      13.035 -11.373   7.270  1.00  0.00           C  
ATOM    947  CG1 VAL B  64      12.027 -12.227   8.030  1.00  0.00           C  
ATOM    948  CG2 VAL B  64      14.289 -12.182   6.984  1.00  0.00           C  
ATOM    949  HN  VAL B  64      14.138  -9.617   5.673  1.00  0.00           H  
ATOM    950  HA  VAL B  64      12.178 -11.675   5.306  1.00  0.00           H  
ATOM    951  HB  VAL B  64      13.310 -10.531   7.890  1.00  0.00           H  
ATOM    952 HG11 VAL B  64      11.156 -11.630   8.264  1.00  0.00           H  
ATOM    953 HG12 VAL B  64      12.482 -12.581   8.944  1.00  0.00           H  
ATOM    954 HG13 VAL B  64      11.734 -13.066   7.415  1.00  0.00           H  
ATOM    955 HG21 VAL B  64      14.694 -12.551   7.915  1.00  0.00           H  
ATOM    956 HG22 VAL B  64      15.022 -11.556   6.500  1.00  0.00           H  
ATOM    957 HG23 VAL B  64      14.039 -13.014   6.343  1.00  0.00           H  
ATOM    958  N   ALA B  65      11.319  -8.745   6.464  1.00  0.00           N  
ATOM    959  CA  ALA B  65      10.190  -7.874   6.725  1.00  0.00           C  
ATOM    960  C   ALA B  65       9.387  -7.657   5.447  1.00  0.00           C  
ATOM    961  O   ALA B  65       8.200  -7.375   5.485  1.00  0.00           O  
ATOM    962  CB  ALA B  65      10.673  -6.551   7.277  1.00  0.00           C  
ATOM    963  HN  ALA B  65      12.214  -8.347   6.479  1.00  0.00           H  
ATOM    964  HA  ALA B  65       9.560  -8.349   7.463  1.00  0.00           H  
ATOM    965  HB1 ALA B  65      11.282  -6.055   6.535  1.00  0.00           H  
ATOM    966  HB2 ALA B  65      11.258  -6.733   8.167  1.00  0.00           H  
ATOM    967  HB3 ALA B  65       9.815  -5.941   7.517  1.00  0.00           H  
ATOM    968  N   GLY B  66      10.049  -7.841   4.317  1.00  0.00           N  
ATOM    969  CA  GLY B  66       9.405  -7.670   3.036  1.00  0.00           C  
ATOM    970  C   GLY B  66       8.652  -8.915   2.598  1.00  0.00           C  
ATOM    971  O   GLY B  66       8.008  -8.923   1.544  1.00  0.00           O  
ATOM    972  HN  GLY B  66      10.993  -8.101   4.370  1.00  0.00           H  
ATOM    973  HA1 GLY B  66       8.719  -6.837   3.088  1.00  0.00           H  
ATOM    974  HA2 GLY B  66      10.163  -7.448   2.300  1.00  0.00           H  
ATOM    975  N   ARG B  67       8.721  -9.963   3.409  1.00  0.00           N  
ATOM    976  CA  ARG B  67       8.063 -11.216   3.097  1.00  0.00           C  
ATOM    977  C   ARG B  67       6.637 -11.220   3.614  1.00  0.00           C  
ATOM    978  O   ARG B  67       5.823 -12.055   3.197  1.00  0.00           O  
ATOM    979  CB  ARG B  67       8.819 -12.399   3.709  1.00  0.00           C  
ATOM    980  CG  ARG B  67      10.257 -12.525   3.264  1.00  0.00           C  
ATOM    981  CD  ARG B  67      10.967 -13.645   3.996  1.00  0.00           C  
ATOM    982  NE  ARG B  67      12.412 -13.663   3.725  1.00  0.00           N  
ATOM    983  CZ  ARG B  67      13.295 -14.509   4.292  1.00  0.00           C  
ATOM    984  NH1 ARG B  67      12.887 -15.428   5.170  1.00  0.00           N  
ATOM    985  NH2 ARG B  67      14.582 -14.403   4.010  1.00  0.00           N  
ATOM    986  HN  ARG B  67       9.232  -9.896   4.242  1.00  0.00           H  
ATOM    987  HA  ARG B  67       8.056 -11.331   2.024  1.00  0.00           H  
ATOM    988  HB1 ARG B  67       8.813 -12.296   4.784  1.00  0.00           H  
ATOM    989  HB2 ARG B  67       8.301 -13.308   3.442  1.00  0.00           H  
ATOM    990  HG1 ARG B  67      10.279 -12.731   2.204  1.00  0.00           H  
ATOM    991  HG2 ARG B  67      10.767 -11.593   3.465  1.00  0.00           H  
ATOM    992  HD1 ARG B  67      10.811 -13.510   5.057  1.00  0.00           H  
ATOM    993  HD2 ARG B  67      10.540 -14.588   3.691  1.00  0.00           H  
ATOM    994  HE  ARG B  67      12.720 -12.980   3.083  1.00  0.00           H  
ATOM    995 HH11 ARG B  67      11.923 -15.525   5.455  1.00  0.00           H  
ATOM    996 HH12 ARG B  67      13.524 -16.086   5.589  1.00  0.00           H  
ATOM    997 HH21 ARG B  67      14.903 -13.680   3.374  1.00  0.00           H  
ATOM    998 HH22 ARG B  67      15.294 -14.995   4.409  1.00  0.00           H  
ATOM    999  N   VAL B  68       6.317 -10.290   4.492  1.00  0.00           N  
ATOM   1000  CA  VAL B  68       5.002 -10.284   5.097  1.00  0.00           C  
ATOM   1001  C   VAL B  68       3.994  -9.512   4.241  1.00  0.00           C  
ATOM   1002  O   VAL B  68       4.346  -8.990   3.175  1.00  0.00           O  
ATOM   1003  CB  VAL B  68       5.010  -9.786   6.575  1.00  0.00           C  
ATOM   1004  CG1 VAL B  68       5.986 -10.602   7.391  1.00  0.00           C  
ATOM   1005  CG2 VAL B  68       5.341  -8.307   6.692  1.00  0.00           C  
ATOM   1006  HN  VAL B  68       6.957  -9.578   4.702  1.00  0.00           H  
ATOM   1007  HA  VAL B  68       4.700 -11.323   5.094  1.00  0.00           H  
ATOM   1008  HB  VAL B  68       4.031  -9.959   7.000  1.00  0.00           H  
ATOM   1009 HG11 VAL B  68       5.685 -11.639   7.375  1.00  0.00           H  
ATOM   1010 HG12 VAL B  68       5.999 -10.245   8.411  1.00  0.00           H  
ATOM   1011 HG13 VAL B  68       6.975 -10.507   6.968  1.00  0.00           H  
ATOM   1012 HG21 VAL B  68       6.305  -8.105   6.250  1.00  0.00           H  
ATOM   1013 HG22 VAL B  68       5.377  -8.048   7.741  1.00  0.00           H  
ATOM   1014 HG23 VAL B  68       4.577  -7.725   6.199  1.00  0.00           H  
ATOM   1015  N   ASP B  69       2.763  -9.473   4.665  1.00  0.00           N  
ATOM   1016  CA  ASP B  69       1.700  -8.765   3.940  1.00  0.00           C  
ATOM   1017  C   ASP B  69       0.706  -8.241   4.916  1.00  0.00           C  
ATOM   1018  O   ASP B  69       0.190  -7.139   4.780  1.00  0.00           O
[truncated: 20,984 more chars]
