# Supplementary material for: Path to Actinorhodin: Regio- and Stereoselective Ketone Reduction by a Type II Polyketide Ketoreductase Revealed in Atomistic Detail
Source: JACS Au. 2022 Apr 7;2(4):972–84. doi: 10.1021/jacsau.2c00086 (PMC9088766; doi:10.1021/jacsau.2c00086)
Supplement: Supplementary file 2 — au2c00086_si_002.zip [file au2c00086_si_002.zip › SI_files/Docking_Models/M17.pdb]

ATOM      1  N   MET A   1     -14.477  13.932 -28.918  1.00  0.00           N1+
ATOM      2  H1  MET A   1     -14.066  13.758 -28.011  1.00  0.00           H  
ATOM      3  H2  MET A   1     -13.797  13.568 -29.570  1.00  0.00           H  
ATOM      4  H3  MET A   1     -14.659  14.918 -29.037  1.00  0.00           H  
ATOM      5  CA  MET A   1     -15.757  13.199 -28.941  1.00  0.00           C  
ATOM      6  HA  MET A   1     -16.439  13.794 -28.333  1.00  0.00           H  
ATOM      7  CB  MET A   1     -16.360  13.208 -30.430  1.00  0.00           C  
ATOM      8  HB2 MET A   1     -16.494  14.230 -30.785  1.00  0.00           H  
ATOM      9  HB3 MET A   1     -15.703  12.714 -31.146  1.00  0.00           H  
ATOM     10  CG  MET A   1     -17.662  12.456 -30.467  1.00  0.00           C  
ATOM     11  HG2 MET A   1     -17.442  11.413 -30.239  1.00  0.00           H  
ATOM     12  HG3 MET A   1     -18.323  12.975 -29.773  1.00  0.00           H  
ATOM     13  SD  MET A   1     -18.582  12.300 -32.006  1.00  0.00           S  
ATOM     14  CE  MET A   1     -18.619  14.078 -32.471  1.00  0.00           C  
ATOM     15  HE1 MET A   1     -18.857  14.658 -31.580  1.00  0.00           H  
ATOM     16  HE2 MET A   1     -17.652  14.402 -32.853  1.00  0.00           H  
ATOM     17  HE3 MET A   1     -19.405  14.211 -33.215  1.00  0.00           H  
ATOM     18  C   MET A   1     -15.628  11.809 -28.334  1.00  0.00           C  
ATOM     19  O   MET A   1     -14.878  10.962 -28.887  1.00  0.00           O  
ATOM     20  N   ALA A   2     -16.453  11.509 -27.317  1.00  0.00           N  
ATOM     21  H   ALA A   2     -17.174  12.118 -26.957  1.00  0.00           H  
ATOM     22  CA  ALA A   2     -16.353  10.244 -26.539  1.00  0.00           C  
ATOM     23  HA  ALA A   2     -15.438   9.723 -26.824  1.00  0.00           H  
ATOM     24  CB  ALA A   2     -16.185  10.590 -25.043  1.00  0.00           C  
ATOM     25  HB1 ALA A   2     -16.421   9.743 -24.398  1.00  0.00           H  
ATOM     26  HB2 ALA A   2     -15.138  10.856 -24.898  1.00  0.00           H  
ATOM     27  HB3 ALA A   2     -16.727  11.482 -24.728  1.00  0.00           H  
ATOM     28  C   ALA A   2     -17.584   9.413 -26.895  1.00  0.00           C  
ATOM     29  O   ALA A   2     -18.435   9.183 -26.043  1.00  0.00           O  
ATOM     30  N   THR A   3     -17.551   8.915 -28.123  1.00  0.00           N  
ATOM     31  H   THR A   3     -16.683   9.080 -28.613  1.00  0.00           H  
ATOM     32  CA  THR A   3     -18.585   7.969 -28.733  1.00  0.00           C  
ATOM     33  HA  THR A   3     -19.520   8.524 -28.812  1.00  0.00           H  
ATOM     34  CB  THR A   3     -18.192   7.547 -30.172  1.00  0.00           C  
ATOM     35  HB  THR A   3     -18.849   6.784 -30.590  1.00  0.00           H  
ATOM     36  CG2 THR A   3     -18.157   8.633 -31.216  1.00  0.00           C  
ATOM     37 HG21 THR A   3     -18.045   8.180 -32.201  1.00  0.00           H  
ATOM     38 HG22 THR A   3     -19.109   9.148 -31.092  1.00  0.00           H  
ATOM     39 HG23 THR A   3     -17.412   9.428 -31.187  1.00  0.00           H  
ATOM     40  OG1 THR A   3     -16.895   6.955 -30.219  1.00  0.00           O  
ATOM     41  HG1 THR A   3     -17.046   6.129 -30.684  1.00  0.00           H  
ATOM     42  C   THR A   3     -18.671   6.724 -27.929  1.00  0.00           C  
ATOM     43  O   THR A   3     -17.680   6.242 -27.298  1.00  0.00           O  
ATOM     44  N   GLN A   4     -19.902   6.168 -27.864  1.00  0.00           N  
ATOM     45  H   GLN A   4     -20.614   6.589 -28.445  1.00  0.00           H  
ATOM     46  CA  GLN A   4     -20.238   4.919 -27.256  1.00  0.00           C  
ATOM     47  HA  GLN A   4     -19.851   4.999 -26.240  1.00  0.00           H  
ATOM     48  CB  GLN A   4     -21.739   4.701 -27.212  1.00  0.00           C  
ATOM     49  HB2 GLN A   4     -22.138   4.538 -28.213  1.00  0.00           H  
ATOM     50  HB3 GLN A   4     -21.820   3.746 -26.692  1.00  0.00           H  
ATOM     51  CG  GLN A   4     -22.528   5.763 -26.361  1.00  0.00           C  
ATOM     52  HG2 GLN A   4     -22.027   5.856 -25.398  1.00  0.00           H  
ATOM     53  HG3 GLN A   4     -22.511   6.742 -26.841  1.00  0.00           H  
ATOM     54  CD  GLN A   4     -23.961   5.330 -26.103  1.00  0.00           C  
ATOM     55  OE1 GLN A   4     -24.357   4.250 -26.325  1.00  0.00           O  
ATOM     56  NE2 GLN A   4     -24.842   6.272 -25.724  1.00  0.00           N  
ATOM     57 HE21 GLN A   4     -24.585   7.144 -25.284  1.00  0.00           H  
ATOM     58 HE22 GLN A   4     -25.805   6.042 -25.922  1.00  0.00           H  
ATOM     59  C   GLN A   4     -19.605   3.682 -27.927  1.00  0.00           C  
ATOM     60  O   GLN A   4     -19.438   2.655 -27.256  1.00  0.00           O  
ATOM     61  N   ASP A   5     -19.230   3.728 -29.209  1.00  0.00           N  
ATOM     62  H   ASP A   5     -19.441   4.583 -29.703  1.00  0.00           H  
ATOM     63  CA  ASP A   5     -18.430   2.728 -29.893  1.00  0.00           C  
ATOM     64  HA  ASP A   5     -18.623   1.710 -29.552  1.00  0.00           H  
ATOM     65  CB  ASP A   5     -18.733   2.697 -31.387  1.00  0.00           C  
ATOM     66  HB2 ASP A   5     -18.080   1.987 -31.893  1.00  0.00           H  
ATOM     67  HB3 ASP A   5     -19.768   2.408 -31.569  1.00  0.00           H  
ATOM     68  CG  ASP A   5     -18.416   3.912 -32.180  1.00  0.00           C  
ATOM     69  OD1 ASP A   5     -18.875   4.069 -33.342  1.00  0.00           O  
ATOM     70  OD2 ASP A   5     -17.814   4.857 -31.641  1.00  0.00           O  
ATOM     71  C   ASP A   5     -16.916   2.779 -29.634  1.00  0.00           C  
ATOM     72  O   ASP A   5     -16.298   1.768 -29.958  1.00  0.00           O  
ATOM     73  N   SER A   6     -16.354   3.821 -28.985  1.00  0.00           N  
ATOM     74  H   SER A   6     -16.897   4.669 -28.922  1.00  0.00           H  
ATOM     75  CA  SER A   6     -14.923   4.136 -28.860  1.00  0.00           C  
ATOM     76  HA  SER A   6     -14.538   4.171 -29.879  1.00  0.00           H  
ATOM     77  CB  SER A   6     -14.684   5.420 -28.113  1.00  0.00           C  
ATOM     78  HB2 SER A   6     -13.600   5.529 -28.150  1.00  0.00           H  
ATOM     79  HB3 SER A   6     -15.224   6.269 -28.534  1.00  0.00           H  
ATOM     80  OG  SER A   6     -15.216   5.423 -26.838  1.00  0.00           O  
ATOM     81  HG  SER A   6     -16.137   5.685 -26.898  1.00  0.00           H  
ATOM     82  C   SER A   6     -14.199   3.089 -28.079  1.00  0.00           C  
ATOM     83  O   SER A   6     -14.790   2.111 -27.611  1.00  0.00           O  
ATOM     84  N   GLU A   7     -12.871   3.108 -28.092  1.00  0.00           N  
ATOM     85  H   GLU A   7     -12.432   3.922 -28.500  1.00  0.00           H  
ATOM     86  CA  GLU A   7     -11.975   2.027 -27.448  1.00  0.00           C  
ATOM     87  HA  GLU A   7     -12.425   1.062 -27.682  1.00  0.00           H  
ATOM     88  CB  GLU A   7     -10.533   1.963 -27.992  1.00  0.00           C  
ATOM     89  HB2 GLU A   7     -10.031   2.907 -27.781  1.00  0.00           H  
ATOM     90  HB3 GLU A   7     -10.102   0.994 -27.741  1.00  0.00           H  
ATOM     91  CG  GLU A   7     -10.463   1.947 -29.552  1.00  0.00           C  
ATOM     92  HG2 GLU A   7     -10.284   2.943 -29.958  1.00  0.00           H  
ATOM     93  HG3 GLU A   7      -9.443   1.562 -29.568  1.00  0.00           H  
ATOM     94  CD  GLU A   7     -11.562   1.169 -30.378  1.00  0.00           C  
ATOM     95  OE1 GLU A   7     -11.825  -0.031 -30.063  1.00  0.00           O  
ATOM     96  OE2 GLU A   7     -12.206   1.762 -31.286  1.00  0.00           O  
ATOM     97  C   GLU A   7     -11.878   2.194 -25.911  1.00  0.00           C  
ATOM     98  O   GLU A   7     -11.995   3.282 -25.373  1.00  0.00           O  
ATOM     99  N   VAL A   8     -11.690   1.122 -25.159  1.00  0.00           N  
ATOM    100  H   VAL A   8     -11.712   0.212 -25.595  1.00  0.00           H  
ATOM    101  CA  VAL A   8     -11.755   1.068 -23.704  1.00  0.00           C  
ATOM    102  HA  VAL A   8     -11.847   2.075 -23.295  1.00  0.00           H  
ATOM    103  CB  VAL A   8     -13.043   0.300 -23.235  1.00  0.00           C  
ATOM    104  HB  VAL A   8     -13.019  -0.649 -23.773  1.00  0.00           H  
ATOM    105  CG1 VAL A   8     -13.185   0.079 -21.675  1.00  0.00           C  
ATOM    106 HG11 VAL A   8     -13.972  -0.657 -21.503  1.00  0.00           H  
ATOM    107 HG12 VAL A   8     -12.270  -0.348 -21.268  1.00  0.00           H  
ATOM    108 HG13 VAL A   8     -13.383   1.066 -21.256  1.00  0.00           H  
ATOM    109  CG2 VAL A   8     -14.302   0.943 -23.809  1.00  0.00           C  
ATOM    110 HG21 VAL A   8     -15.068   0.178 -23.679  1.00  0.00           H  
ATOM    111 HG22 VAL A   8     -14.540   1.853 -23.258  1.00  0.00           H  
ATOM    112 HG23 VAL A   8     -14.194   1.080 -24.885  1.00  0.00           H  
ATOM    113  C   VAL A   8     -10.524   0.520 -23.042  1.00  0.00           C  
ATOM    114  O   VAL A   8     -10.037  -0.546 -23.409  1.00  0.00           O  
ATOM    115  N   ALA A   9     -10.193   1.106 -21.869  1.00  0.00           N  
ATOM    116  H   ALA A   9     -10.842   1.782 -21.491  1.00  0.00           H  
ATOM    117  CA  ALA A   9      -8.903   0.934 -21.259  1.00  0.00           C  
ATOM    118  HA  ALA A   9      -8.436   0.012 -21.605  1.00  0.00           H  
ATOM    119  CB  ALA A   9      -8.181   2.170 -21.629  1.00  0.00           C  
ATOM    120  HB1 ALA A   9      -8.022   2.222 -22.706  1.00  0.00           H  
ATOM    121  HB2 ALA A   9      -8.763   3.068 -21.417  1.00  0.00           H  
ATOM    122  HB3 ALA A   9      -7.165   2.330 -21.268  1.00  0.00           H  
ATOM    123  C   ALA A   9      -8.983   0.883 -19.689  1.00  0.00           C  
ATOM    124  O   ALA A   9      -9.890   1.469 -19.099  1.00  0.00           O  
ATOM    125  N   LEU A  10      -8.036   0.193 -19.092  1.00  0.00           N  
ATOM    126  H   LEU A  10      -7.319  -0.231 -19.665  1.00  0.00           H  
ATOM    127  CA  LEU A  10      -7.907  -0.147 -17.686  1.00  0.00           C  
ATOM    128  HA  LEU A  10      -8.480   0.536 -17.061  1.00  0.00           H  
ATOM    129  CB  LEU A  10      -8.466  -1.596 -17.418  1.00  0.00           C  
ATOM    130  HB2 LEU A  10      -9.477  -1.705 -17.811  1.00  0.00           H  
ATOM    131  HB3 LEU A  10      -7.866  -2.324 -17.961  1.00  0.00           H  
ATOM    132  CG  LEU A  10      -8.415  -1.966 -15.905  1.00  0.00           C  
ATOM    133  HG  LEU A  10      -7.393  -1.866 -15.539  1.00  0.00           H  
ATOM    134  CD1 LEU A  10      -9.427  -1.087 -15.156  1.00  0.00           C  
ATOM    135 HD11 LEU A  10      -9.652  -1.576 -14.208  1.00  0.00           H  
ATOM    136 HD12 LEU A  10      -9.004  -0.098 -14.983  1.00  0.00           H  
ATOM    137 HD13 LEU A  10     -10.366  -0.997 -15.701  1.00  0.00           H  
ATOM    138  CD2 LEU A  10      -8.887  -3.447 -15.750  1.00  0.00           C  
ATOM    139 HD21 LEU A  10      -8.676  -4.045 -16.636  1.00  0.00           H  
ATOM    140 HD22 LEU A  10      -8.271  -3.887 -14.966  1.00  0.00           H  
ATOM    141 HD23 LEU A  10      -9.925  -3.518 -15.423  1.00  0.00           H  
ATOM    142  C   LEU A  10      -6.403  -0.029 -17.225  1.00  0.00           C  
ATOM    143  O   LEU A  10      -5.427  -0.460 -17.860  1.00  0.00           O  
ATOM    144  N   VAL A  11      -6.208   0.666 -16.101  1.00  0.00           N  
ATOM    145  H   VAL A  11      -6.948   1.119 -15.584  1.00  0.00           H  
ATOM    146  CA  VAL A  11      -4.899   1.129 -15.595  1.00  0.00           C  
ATOM    147  HA  VAL A  11      -4.159   0.536 -16.133  1.00  0.00           H  
ATOM    148  CB  VAL A  11      -4.534   2.613 -16.011  1.00  0.00           C  
ATOM    149  HB  VAL A  11      -5.195   3.329 -15.524  1.00  0.00           H  
ATOM    150  CG1 VAL A  11      -3.083   3.109 -15.677  1.00  0.00           C  
ATOM    151 HG11 VAL A  11      -2.892   4.096 -16.096  1.00  0.00           H  
ATOM    152 HG12 VAL A  11      -2.851   3.090 -14.611  1.00  0.00           H  
ATOM    153 HG13 VAL A  11      -2.420   2.415 -16.193  1.00  0.00           H  
ATOM    154  CG2 VAL A  11      -4.658   2.804 -17.549  1.00  0.00           C  
ATOM    155 HG21 VAL A  11      -4.503   3.877 -17.663  1.00  0.00           H  
ATOM    156 HG22 VAL A  11      -3.896   2.322 -18.162  1.00  0.00           H  
ATOM    157 HG23 VAL A  11      -5.674   2.708 -17.932  1.00  0.00           H  
ATOM    158  C   VAL A  11      -4.859   0.905 -14.036  1.00  0.00           C  
ATOM    159  O   VAL A  11      -5.680   1.394 -13.290  1.00  0.00           O  
ATOM    160  N   THR A  12      -3.881   0.169 -13.466  1.00  0.00           N  
ATOM    161  H   THR A  12      -3.236  -0.213 -14.142  1.00  0.00           H  
ATOM    162  CA  THR A  12      -3.446  -0.059 -12.065  1.00  0.00           C  
ATOM    163  HA  THR A  12      -4.322   0.086 -11.433  1.00  0.00           H  
ATOM    164  CB  THR A  12      -2.835  -1.437 -11.850  1.00  0.00           C  
ATOM    165  HB  THR A  12      -2.735  -1.550 -10.771  1.00  0.00           H  
ATOM    166  CG2 THR A  12      -3.750  -2.548 -12.469  1.00  0.00           C  
ATOM    167 HG21 THR A  12      -4.416  -3.031 -11.753  1.00  0.00           H  
ATOM    168 HG22 THR A  12      -4.271  -2.292 -13.391  1.00  0.00           H  
ATOM    169 HG23 THR A  12      -3.088  -3.359 -12.773  1.00  0.00           H  
ATOM    170  OG1 THR A  12      -1.590  -1.458 -12.459  1.00  0.00           O  
ATOM    171  HG1 THR A  12      -1.361  -2.366 -12.673  1.00  0.00           H  
ATOM    172  C   THR A  12      -2.521   0.922 -11.404  1.00  0.00           C  
ATOM    173  O   THR A  12      -1.789   1.677 -12.072  1.00  0.00           O  
ATOM    174  N   GLY A  13      -2.565   1.083 -10.079  1.00  0.00           N  
ATOM    175  H   GLY A  13      -3.306   0.564  -9.627  1.00  0.00           H  
ATOM    176  CA  GLY A  13      -1.887   2.181  -9.292  1.00  0.00           C  
ATOM    177  HA2 GLY A  13      -2.494   2.212  -8.387  1.00  0.00           H  
ATOM    178  HA3 GLY A  13      -0.855   1.886  -9.101  1.00  0.00           H  
ATOM    179  C   GLY A  13      -1.877   3.603  -9.877  1.00  0.00           C  
ATOM    180  O   GLY A  13      -0.766   4.163  -9.996  1.00  0.00           O  
ATOM    181  N   ALA A  14      -3.027   4.090 -10.308  1.00  0.00           N  
ATOM    182  H   ALA A  14      -3.850   3.546 -10.092  1.00  0.00           H  
ATOM    183  CA  ALA A  14      -3.103   5.318 -11.058  1.00  0.00           C  
ATOM    184  HA  ALA A  14      -2.345   5.373 -11.840  1.00  0.00           H  
ATOM    185  CB  ALA A  14      -4.436   5.241 -11.831  1.00  0.00           C  
ATOM    186  HB1 ALA A  14      -4.426   4.459 -12.591  1.00  0.00           H  
ATOM    187  HB2 ALA A  14      -5.197   4.858 -11.151  1.00  0.00           H  
ATOM    188  HB3 ALA A  14      -4.681   6.204 -12.278  1.00  0.00           H  
ATOM    189  C   ALA A  14      -3.014   6.571 -10.229  1.00  0.00           C  
ATOM    190  O   ALA A  14      -3.137   7.671 -10.775  1.00  0.00           O  
ATOM    191  N   THR A  15      -2.715   6.497  -8.912  1.00  0.00           N  
ATOM    192  H   THR A  15      -2.476   5.603  -8.506  1.00  0.00           H  
ATOM    193  CA  THR A  15      -2.565   7.729  -8.076  1.00  0.00           C  
ATOM    194  HA  THR A  15      -2.925   8.604  -8.616  1.00  0.00           H  
ATOM    195  CB  THR A  15      -3.255   7.498  -6.711  1.00  0.00           C  
ATOM    196  HB  THR A  15      -3.033   8.285  -5.991  1.00  0.00           H  
ATOM    197  CG2 THR A  15      -4.804   7.482  -6.915  1.00  0.00           C  
ATOM    198 HG21 THR A  15      -5.173   6.782  -7.665  1.00  0.00           H  
ATOM    199 HG22 THR A  15      -5.241   7.213  -5.954  1.00  0.00           H  
ATOM    200 HG23 THR A  15      -5.208   8.429  -7.275  1.00  0.00           H  
ATOM    201  OG1 THR A  15      -2.977   6.270  -6.118  1.00  0.00           O  
ATOM    202  HG1 THR A  15      -2.085   6.345  -5.771  1.00  0.00           H  
ATOM    203  C   THR A  15      -1.107   8.213  -7.919  1.00  0.00           C  
ATOM    204  O   THR A  15      -0.789   9.295  -7.385  1.00  0.00           O  
ATOM    205  N   SER A  16      -0.092   7.567  -8.524  1.00  0.00           N  
ATOM    206  H   SER A  16      -0.348   6.718  -9.006  1.00  0.00           H  
ATOM    207  CA  SER A  16       1.260   8.100  -8.913  1.00  0.00           C  
ATOM    208  HA  SER A  16       1.409   8.965  -8.268  1.00  0.00           H  
ATOM    209  CB  SER A  16       2.247   7.180  -8.322  1.00  0.00           C  
ATOM    210  HB2 SER A  16       1.981   6.929  -7.296  1.00  0.00           H  
ATOM    211  HB3 SER A  16       2.270   6.202  -8.803  1.00  0.00           H  
ATOM    212  OG  SER A  16       3.514   7.764  -8.257  1.00  0.00           O  
ATOM    213  HG  SER A  16       4.070   7.025  -8.004  1.00  0.00           H  
ATOM    214  C   SER A  16       1.550   8.374 -10.380  1.00  0.00           C  
ATOM    215  O   SER A  16       0.762   8.051 -11.272  1.00  0.00           O  
ATOM    216  N   GLY A  17       2.586   9.235 -10.641  1.00  0.00           N  
ATOM    217  H   GLY A  17       3.326   9.331  -9.961  1.00  0.00           H  
ATOM    218  CA  GLY A  17       2.622  10.107 -11.850  1.00  0.00           C  
ATOM    219  HA2 GLY A  17       1.774  10.790 -11.895  1.00  0.00           H  
ATOM    220  HA3 GLY A  17       3.490  10.680 -11.528  1.00  0.00           H  
ATOM    221  C   GLY A  17       3.031   9.417 -13.149  1.00  0.00           C  
ATOM    222  O   GLY A  17       2.675  10.031 -14.133  1.00  0.00           O  
ATOM    223  N   ILE A  18       3.745   8.273 -13.154  1.00  0.00           N  
ATOM    224  H   ILE A  18       3.804   7.865 -12.233  1.00  0.00           H  
ATOM    225  CA  ILE A  18       3.718   7.463 -14.412  1.00  0.00           C  
ATOM    226  HA  ILE A  18       3.871   8.183 -15.215  1.00  0.00           H  
ATOM    227  CB  ILE A  18       4.775   6.321 -14.468  1.00  0.00           C  
ATOM    228  HB  ILE A  18       4.677   5.854 -13.487  1.00  0.00           H  
ATOM    229  CG2 ILE A  18       4.587   5.349 -15.629  1.00  0.00           C  
ATOM    230 HG21 ILE A  18       5.498   4.779 -15.816  1.00  0.00           H  
ATOM    231 HG22 ILE A  18       3.739   4.684 -15.469  1.00  0.00           H  
ATOM    232 HG23 ILE A  18       4.424   5.972 -16.508  1.00  0.00           H  
ATOM    233  CG1 ILE A  18       6.162   6.933 -14.635  1.00  0.00           C  
ATOM    234 HG12 ILE A  18       6.614   6.941 -15.627  1.00  0.00           H  
ATOM    235 HG13 ILE A  18       6.146   7.958 -14.265  1.00  0.00           H  
ATOM    236  CD1 ILE A  18       7.088   6.223 -13.613  1.00  0.00           C  
ATOM    237 HD11 ILE A  18       7.017   6.591 -12.589  1.00  0.00           H  
ATOM    238 HD12 ILE A  18       6.893   5.150 -13.631  1.00  0.00           H  
ATOM    239 HD13 ILE A  18       8.142   6.303 -13.879  1.00  0.00           H  
ATOM    240  C   ILE A  18       2.287   6.895 -14.747  1.00  0.00           C  
ATOM    241  O   ILE A  18       1.750   7.231 -15.786  1.00  0.00           O  
ATOM    242  N   GLY A  19       1.565   6.202 -13.922  1.00  0.00           N  
ATOM    243  H   GLY A  19       1.994   5.926 -13.049  1.00  0.00           H  
ATOM    244  CA  GLY A  19       0.229   5.713 -14.266  1.00  0.00           C  
ATOM    245  HA2 GLY A  19       0.252   5.029 -15.114  1.00  0.00           H  
ATOM    246  HA3 GLY A  19      -0.274   5.193 -13.450  1.00  0.00           H  
ATOM    247  C   GLY A  19      -0.711   6.832 -14.664  1.00  0.00           C  
ATOM    248  O   GLY A  19      -1.409   6.678 -15.697  1.00  0.00           O  
ATOM    249  N   LEU A  20      -0.662   7.990 -13.993  1.00  0.00           N  
ATOM    250  H   LEU A  20      -0.221   8.011 -13.084  1.00  0.00           H  
ATOM    251  CA  LEU A  20      -1.505   9.172 -14.280  1.00  0.00           C  
ATOM    252  HA  LEU A  20      -2.558   8.899 -14.218  1.00  0.00           H  
ATOM    253  CB  LEU A  20      -1.294  10.236 -13.243  1.00  0.00           C  
ATOM    254  HB2 LEU A  20      -1.603   9.887 -12.259  1.00  0.00           H  
ATOM    255  HB3 LEU A  20      -0.214  10.325 -13.123  1.00  0.00           H  
ATOM    256  CG  LEU A  20      -2.030  11.528 -13.421  1.00  0.00           C  
ATOM    257  HG  LEU A  20      -1.678  12.041 -14.316  1.00  0.00           H  
ATOM    258  CD1 LEU A  20      -3.546  11.215 -13.439  1.00  0.00           C  
ATOM    259 HD11 LEU A  20      -3.770  11.103 -14.501  1.00  0.00           H  
ATOM    260 HD12 LEU A  20      -3.712  10.332 -12.823  1.00  0.00           H  
ATOM    261 HD13 LEU A  20      -4.042  12.124 -13.098  1.00  0.00           H  
ATOM    262  CD2 LEU A  20      -1.728  12.399 -12.120  1.00  0.00           C  
ATOM    263 HD21 LEU A  20      -0.665  12.623 -12.022  1.00  0.00           H  
ATOM    264 HD22 LEU A  20      -2.345  13.253 -12.404  1.00  0.00           H  
ATOM    265 HD23 LEU A  20      -1.998  11.832 -11.229  1.00  0.00           H  
ATOM    266  C   LEU A  20      -1.171   9.788 -15.700  1.00  0.00           C  
ATOM    267  O   LEU A  20      -2.123  10.147 -16.401  1.00  0.00           O  
ATOM    268  N   GLU A  21       0.115   9.974 -15.982  1.00  0.00           N  
ATOM    269  H   GLU A  21       0.782   9.625 -15.308  1.00  0.00           H  
ATOM    270  CA  GLU A  21       0.572  10.510 -17.238  1.00  0.00           C  
ATOM    271  HA  GLU A  21       0.244  11.548 -17.309  1.00  0.00           H  
ATOM    272  CB  GLU A  21       2.134  10.680 -17.320  1.00  0.00           C  
ATOM    273  HB2 GLU A  21       2.427  11.362 -16.521  1.00  0.00           H  
ATOM    274  HB3 GLU A  21       2.626   9.724 -17.141  1.00  0.00           H  
ATOM    275  CG  GLU A  21       2.516  11.240 -18.674  1.00  0.00           C  
ATOM    276  HG2 GLU A  21       3.572  11.082 -18.893  1.00  0.00           H  
ATOM    277  HG3 GLU A  21       2.010  10.638 -19.431  1.00  0.00           H  
ATOM    278  CD  GLU A  21       2.168  12.763 -18.822  1.00  0.00           C  
ATOM    279  OE1 GLU A  21       1.740  13.393 -17.831  1.00  0.00           O  
ATOM    280  OE2 GLU A  21       2.434  13.379 -19.868  1.00  0.00           O  
ATOM    281  C   GLU A  21      -0.015   9.712 -18.403  1.00  0.00           C  
ATOM    282  O   GLU A  21      -0.379  10.249 -19.412  1.00  0.00           O  
ATOM    283  N   ILE A  22       0.042   8.374 -18.335  1.00  0.00           N  
ATOM    284  H   ILE A  22       0.305   8.019 -17.427  1.00  0.00           H  
ATOM    285  CA  ILE A  22      -0.478   7.545 -19.366  1.00  0.00           C  
ATOM    286  HA  ILE A  22      -0.253   7.862 -20.385  1.00  0.00           H  
ATOM    287  CB  ILE A  22       0.031   6.082 -19.072  1.00  0.00           C  
ATOM    288  HB  ILE A  22      -0.180   5.913 -18.015  1.00  0.00           H  
ATOM    289  CG2 ILE A  22      -0.729   4.923 -19.796  1.00  0.00           C  
ATOM    290 HG21 ILE A  22      -1.816   4.930 -19.704  1.00  0.00           H  
ATOM    291 HG22 ILE A  22      -0.667   4.913 -20.884  1.00  0.00           H  
ATOM    292 HG23 ILE A  22      -0.422   3.937 -19.449  1.00  0.00           H  
ATOM    293  CG1 ILE A  22       1.552   6.040 -19.349  1.00  0.00           C  
ATOM    294 HG12 ILE A  22       1.760   5.944 -20.414  1.00  0.00           H  
ATOM    295 HG13 ILE A  22       2.109   6.824 -18.834  1.00  0.00           H  
ATOM    296  CD1 ILE A  22       2.179   4.817 -18.567  1.00  0.00           C  
ATOM    297 HD11 ILE A  22       3.208   4.642 -18.882  1.00  0.00           H  
ATOM    298 HD12 ILE A  22       2.192   5.022 -17.497  1.00  0.00           H  
ATOM    299 HD13 ILE A  22       1.679   3.859 -18.711  1.00  0.00           H  
ATOM    300  C   ILE A  22      -2.054   7.596 -19.360  1.00  0.00           C  
ATOM    301  O   ILE A  22      -2.578   7.514 -20.452  1.00  0.00           O  
ATOM    302  N   ALA A  23      -2.725   7.756 -18.242  1.00  0.00           N  
ATOM    303  H   ALA A  23      -2.271   7.663 -17.345  1.00  0.00           H  
ATOM    304  CA  ALA A  23      -4.190   7.918 -18.178  1.00  0.00           C  
ATOM    305  HA  ALA A  23      -4.678   7.149 -18.776  1.00  0.00           H  
ATOM    306  CB  ALA A  23      -4.648   7.754 -16.717  1.00  0.00           C  
ATOM    307  HB1 ALA A  23      -5.713   7.955 -16.601  1.00  0.00           H  
ATOM    308  HB2 ALA A  23      -4.540   6.707 -16.431  1.00  0.00           H  
ATOM    309  HB3 ALA A  23      -4.075   8.433 -16.086  1.00  0.00           H  
ATOM    310  C   ALA A  23      -4.619   9.255 -18.770  1.00  0.00           C  
ATOM    311  O   ALA A  23      -5.717   9.256 -19.351  1.00  0.00           O  
ATOM    312  N   ARG A  24      -3.853  10.361 -18.681  1.00  0.00           N  
ATOM    313  H   ARG A  24      -2.978  10.327 -18.178  1.00  0.00           H  
ATOM    314  CA  ARG A  24      -4.053  11.611 -19.546  1.00  0.00           C  
ATOM    315  HA  ARG A  24      -5.109  11.816 -19.721  1.00  0.00           H  
ATOM    316  CB  ARG A  24      -3.360  12.900 -19.070  1.00  0.00           C  
ATOM    317  HB2 ARG A  24      -2.272  12.856 -19.106  1.00  0.00           H  
ATOM    318  HB3 ARG A  24      -3.693  13.704 -19.726  1.00  0.00           H  
ATOM    319  CG  ARG A  24      -3.695  13.360 -17.646  1.00  0.00           C  
ATOM    320  HG2 ARG A  24      -4.779  13.464 -17.714  1.00  0.00           H  
ATOM    321  HG3 ARG A  24      -3.552  12.538 -16.945  1.00  0.00           H  
ATOM    322  CD  ARG A  24      -3.006  14.705 -17.159  1.00  0.00           C  
ATOM    323  HD2 ARG A  24      -3.186  15.504 -17.878  1.00  0.00           H  
ATOM    324  HD3 ARG A  24      -3.457  15.059 -16.232  1.00  0.00           H  
ATOM    325  NE  ARG A  24      -1.575  14.571 -16.997  1.00  0.00           N  
ATOM    326  HE  ARG A  24      -1.033  14.152 -17.739  1.00  0.00           H  
ATOM    327  CZ  ARG A  24      -0.967  14.791 -15.888  1.00  0.00           C  
ATOM    328  NH1 ARG A  24      -1.446  15.547 -14.876  1.00  0.00           N  
ATOM    329 HH11 ARG A  24      -2.225  16.184 -14.969  1.00  0.00           H  
ATOM    330 HH12 ARG A  24      -0.866  15.643 -14.055  1.00  0.00           H  
ATOM    331  NH2 ARG A  24       0.163  14.217 -15.661  1.00  0.00           N  
ATOM    332 HH21 ARG A  24       0.722  13.965 -16.464  1.00  0.00           H  
ATOM    333 HH22 ARG A  24       0.558  14.276 -14.733  1.00  0.00           H  
ATOM    334  C   ARG A  24      -3.698  11.348 -21.005  1.00  0.00           C  
ATOM    335  O   ARG A  24      -4.487  11.662 -21.945  1.00  0.00           O  
ATOM    336  N   ARG A  25      -2.595  10.659 -21.318  1.00  0.00           N  
ATOM    337  H   ARG A  25      -2.018  10.421 -20.525  1.00  0.00           H  
ATOM    338  CA  ARG A  25      -2.184  10.420 -22.703  1.00  0.00           C  
ATOM    339  HA  ARG A  25      -2.174  11.425 -23.125  1.00  0.00           H  
ATOM    340  CB  ARG A  25      -0.727   9.970 -22.778  1.00  0.00           C  
ATOM    341  HB2 ARG A  25      -0.048  10.700 -22.340  1.00  0.00           H  
ATOM    342  HB3 ARG A  25      -0.549   9.026 -22.262  1.00  0.00           H  
ATOM    343  CG  ARG A  25      -0.300   9.656 -24.293  1.00  0.00           C  
ATOM    344  HG2 ARG A  25       0.696   9.222 -24.216  1.00  0.00           H  
ATOM    345  HG3 ARG A  25      -0.982   9.004 -24.837  1.00  0.00           H  
ATOM    346  CD  ARG A  25      -0.205  10.940 -25.121  1.00  0.00           C  
ATOM    347  HD2 ARG A  25      -1.249  11.242 -25.213  1.00  0.00           H  
ATOM    348  HD3 ARG A  25       0.426  11.670 -24.616  1.00  0.00           H  
ATOM    349  NE  ARG A  25       0.181  10.587 -26.482  1.00  0.00           N  
ATOM    350  HE  ARG A  25      -0.575  10.172 -27.008  1.00  0.00           H  
ATOM    351  CZ  ARG A  25       1.339  10.691 -27.087  1.00  0.00           C  
ATOM    352  NH1 ARG A  25       2.421  11.010 -26.466  1.00  0.00           N  
ATOM    353 HH11 ARG A  25       2.512  10.832 -25.476  1.00  0.00           H  
ATOM    354 HH12 ARG A  25       3.277  11.148 -26.984  1.00  0.00           H  
ATOM    355  NH2 ARG A  25       1.457  10.376 -28.361  1.00  0.00           N  
ATOM    356 HH21 ARG A  25       0.706   9.911 -28.851  1.00  0.00           H  
ATOM    357 HH22 ARG A  25       2.370  10.236 -28.769  1.00  0.00           H  
ATOM    358  C   ARG A  25      -3.202   9.573 -23.529  1.00  0.00           C  
ATOM    359  O   ARG A  25      -3.473   9.841 -24.662  1.00  0.00           O  
ATOM    360  N   LEU A  26      -3.797   8.539 -22.895  1.00  0.00           N  
ATOM    361  H   LEU A  26      -3.262   8.306 -22.070  1.00  0.00           H  
ATOM    362  CA  LEU A  26      -4.768   7.725 -23.576  1.00  0.00           C  
ATOM    363  HA  LEU A  26      -4.412   7.398 -24.553  1.00  0.00           H  
ATOM    364  CB  LEU A  26      -5.159   6.439 -22.774  1.00  0.00           C  
ATOM    365  HB2 LEU A  26      -5.462   6.644 -21.747  1.00  0.00           H  
ATOM    366  HB3 LEU A  26      -6.017   5.979 -23.265  1.00  0.00           H  
ATOM    367  CG  LEU A  26      -4.100   5.378 -22.639  1.00  0.00           C  
ATOM    368  HG  LEU A  26      -3.305   5.868 -22.080  1.00  0.00           H  
ATOM    369  CD1 LEU A  26      -4.594   4.208 -21.764  1.00  0.00           C  
ATOM    370 HD11 LEU A  26      -5.465   3.836 -22.303  1.00  0.00           H  
ATOM    371 HD12 LEU A  26      -3.870   3.412 -21.585  1.00  0.00           H  
ATOM    372 HD13 LEU A  26      -5.030   4.642 -20.864  1.00  0.00           H  
ATOM    373  CD2 LEU A  26      -3.508   4.815 -23.880  1.00  0.00           C  
ATOM    374 HD21 LEU A  26      -3.417   5.542 -24.688  1.00  0.00           H  
ATOM    375 HD22 LEU A  26      -2.493   4.457 -23.709  1.00  0.00           H  
ATOM    376 HD23 LEU A  26      -3.983   3.867 -24.134  1.00  0.00           H  
ATOM    377  C   LEU A  26      -6.040   8.460 -23.930  1.00  0.00           C  
ATOM    378  O   LEU A  26      -6.767   8.030 -24.880  1.00  0.00           O  
ATOM    379  N   GLY A  27      -6.430   9.549 -23.285  1.00  0.00           N  
ATOM    380  H   GLY A  27      -5.912   9.842 -22.469  1.00  0.00           H  
ATOM    381  CA  GLY A  27      -7.577  10.380 -23.624  1.00  0.00           C  
ATOM    382  HA2 GLY A  27      -8.426   9.749 -23.883  1.00  0.00           H  
ATOM    383  HA3 GLY A  27      -7.840  11.203 -22.960  1.00  0.00           H  
ATOM    384  C   GLY A  27      -7.344  11.273 -24.895  1.00  0.00           C  
ATOM    385  O   GLY A  27      -8.277  11.313 -25.689  1.00  0.00           O  
ATOM    386  N   LYS A  28      -6.085  11.716 -25.130  1.00  0.00           N  
ATOM    387  H   LYS A  28      -5.352  11.302 -24.573  1.00  0.00           H  
ATOM    388  CA  LYS A  28      -5.695  12.341 -26.422  1.00  0.00           C  
ATOM    389  HA  LYS A  28      -6.340  13.170 -26.715  1.00  0.00           H  
ATOM    390  CB  LYS A  28      -4.277  13.000 -26.344  1.00  0.00           C  
ATOM    391  HB2 LYS A  28      -3.507  12.292 -26.035  1.00  0.00           H  
ATOM    392  HB3 LYS A  28      -3.901  13.346 -27.307  1.00  0.00           H  
ATOM    393  CG  LYS A  28      -4.212  14.178 -25.314  1.00  0.00           C  
ATOM    394  HG2 LYS A  28      -4.954  14.903 -25.648  1.00  0.00           H  
ATOM    395  HG3 LYS A  28      -4.486  13.867 -24.307  1.00  0.00           H  
ATOM    396  CD  LYS A  28      -2.890  14.908 -25.280  1.00  0.00           C  
ATOM    397  HD2 LYS A  28      -2.889  15.525 -24.382  1.00  0.00           H  
ATOM    398  HD3 LYS A  28      -2.065  14.196 -25.274  1.00  0.00           H  
ATOM    399  CE  LYS A  28      -2.800  15.840 -26.529  1.00  0.00           C  
ATOM    400  HE2 LYS A  28      -2.752  15.205 -27.414  1.00  0.00           H  
ATOM    401  HE3 LYS A  28      -3.682  16.477 -26.577  1.00  0.00           H  
ATOM    402  NZ  LYS A  28      -1.535  16.664 -26.490  1.00  0.00           N1+
ATOM    403  HZ1 LYS A  28      -1.375  16.852 -25.510  1.00  0.00           H  
ATOM    404  HZ2 LYS A  28      -0.758  16.103 -26.808  1.00  0.00           H  
ATOM    405  HZ3 LYS A  28      -1.620  17.562 -26.943  1.00  0.00           H  
ATOM    406  C   LYS A  28      -5.681  11.371 -27.585  1.00  0.00           C  
ATOM    407  O   LYS A  28      -6.225  11.647 -28.648  1.00  0.00           O  
ATOM    408  N   GLU A  29      -5.170  10.138 -27.384  1.00  0.00           N  
ATOM    409  H   GLU A  29      -4.690  10.064 -26.498  1.00  0.00           H  
ATOM    410  CA  GLU A  29      -5.312   8.920 -28.238  1.00  0.00           C  
ATOM    411  HA  GLU A  29      -5.098   9.124 -29.287  1.00  0.00           H  
ATOM    412  CB  GLU A  29      -4.323   7.758 -27.939  1.00  0.00           C  
ATOM    413  HB2 GLU A  29      -4.663   7.366 -26.981  1.00  0.00           H  
ATOM    414  HB3 GLU A  29      -4.568   7.006 -28.690  1.00  0.00           H  
ATOM    415  CG  GLU A  29      -2.851   7.945 -27.904  1.00  0.00           C  
ATOM    416  HG2 GLU A  29      -2.604   8.526 -27.015  1.00  0.00           H  
ATOM    417  HG3 GLU A  29      -2.404   6.955 -27.805  1.00  0.00           H  
ATOM    418  CD  GLU A  29      -2.156   8.634 -29.076  1.00  0.00           C  
ATOM    419  OE1 GLU A  29      -2.650   8.464 -30.230  1.00  0.00           O  
ATOM    420  OE2 GLU A  29      -1.193   9.382 -28.877  1.00  0.00           O  
ATOM    421  C   GLU A  29      -6.785   8.458 -28.370  1.00  0.00           C  
ATOM    422  O   GLU A  29      -7.080   7.756 -29.327  1.00  0.00           O  
ATOM    423  N   GLY A  30      -7.750   8.953 -27.608  1.00  0.00           N  
ATOM    424  H   GLY A  30      -7.505   9.421 -26.747  1.00  0.00           H  
ATOM    425  CA  GLY A  30      -9.185   8.840 -27.763  1.00  0.00           C  
ATOM    426  HA2 GLY A  30      -9.620   9.839 -27.758  1.00  0.00           H  
ATOM    427  HA3 GLY A  30      -9.309   8.488 -28.787  1.00  0.00           H  
ATOM    428  C   GLY A  30      -9.996   7.869 -26.913  1.00  0.00           C  
ATOM    429  O   GLY A  30     -11.173   7.718 -27.155  1.00  0.00           O  
ATOM    430  N   LEU A  31      -9.333   7.198 -25.953  1.00  0.00           N  
ATOM    431  H   LEU A  31      -8.378   7.427 -25.712  1.00  0.00           H  
ATOM    432  CA  LEU A  31      -9.890   5.987 -25.304  1.00  0.00           C  
ATOM    433  HA  LEU A  31     -10.460   5.464 -26.072  1.00  0.00           H  
ATOM    434  CB  LEU A  31      -8.813   4.946 -24.864  1.00  0.00           C  
ATOM    435  HB2 LEU A  31      -8.285   5.268 -23.966  1.00  0.00           H  
ATOM    436  HB3 LEU A  31      -9.284   3.994 -24.615  1.00  0.00           H  
ATOM    437  CG  LEU A  31      -7.910   4.394 -26.023  1.00  0.00           C  
ATOM    438  HG  LEU A  31      -8.446   4.390 -26.973  1.00  0.00           H  
ATOM    439  CD1 LEU A  31      -6.728   5.306 -26.297  1.00  0.00           C  
ATOM    440 HD11 LEU A  31      -7.045   6.111 -26.959  1.00  0.00           H  
ATOM    441 HD12 LEU A  31      -6.308   5.638 -25.347  1.00  0.00           H  
ATOM    442 HD13 LEU A  31      -5.954   4.726 -26.800  1.00  0.00           H  
ATOM    443  CD2 LEU A  31      -7.407   3.020 -25.636  1.00  0.00           C  
ATOM    444 HD21 LEU A  31      -6.880   2.638 -26.511  1.00  0.00           H  
ATOM    445 HD22 LEU A  31      -6.768   3.118 -24.759  1.00  0.00           H  
ATOM    446 HD23 LEU A  31      -8.222   2.333 -25.412  1.00  0.00           H  
ATOM    447  C   LEU A  31     -10.754   6.435 -24.150  1.00  0.00           C  
ATOM    448  O   LEU A  31     -10.732   7.567 -23.688  1.00  0.00           O  
ATOM    449  N   ARG A  32     -11.527   5.571 -23.498  1.00  0.00           N  
ATOM    450  H   ARG A  32     -11.497   4.671 -23.954  1.00  0.00           H  
ATOM    451  CA  ARG A  32     -12.280   5.649 -22.262  1.00  0.00           C  
ATOM    452  HA  ARG A  32     -12.307   6.724 -22.081  1.00  0.00           H  
ATOM    453  CB  ARG A  32     -13.747   5.102 -22.489  1.00  0.00           C  
ATOM    454  HB2 ARG A  32     -13.630   4.128 -22.963  1.00  0.00           H  
ATOM    455  HB3 ARG A  32     -14.170   4.882 -21.510  1.00  0.00           H  
ATOM    456  CG  ARG A  32     -14.488   5.990 -23.451  1.00  0.00           C  
ATOM    457  HG2 ARG A  32     -14.367   7.011 -23.089  1.00  0.00           H  
ATOM    458  HG3 ARG A  32     -14.022   5.833 -24.423  1.00  0.00           H  
ATOM    459  CD  ARG A  32     -15.966   5.660 -23.550  1.00  0.00           C  
ATOM    460  HD2 ARG A  32     -16.323   5.433 -22.545  1.00  0.00           H  
ATOM    461  HD3 ARG A  32     -16.568   6.456 -23.989  1.00  0.00           H  
ATOM    462  NE  ARG A  32     -16.044   4.459 -24.454  1.00  0.00           N  
ATOM    463  HE  ARG A  32     -15.336   4.459 -25.175  1.00  0.00           H  
ATOM    464  CZ  ARG A  32     -17.036   3.547 -24.566  1.00  0.00           C  
ATOM    465  NH1 ARG A  32     -18.181   3.688 -23.959  1.00  0.00           N  
ATOM    466 HH11 ARG A  32     -18.351   4.417 -23.281  1.00  0.00           H  
ATOM    467 HH12 ARG A  32     -18.790   2.882 -23.955  1.00  0.00           H  
ATOM    468  NH2 ARG A  32     -16.939   2.629 -25.471  1.00  0.00           N  
ATOM    469 HH21 ARG A  32     -16.161   2.631 -26.116  1.00  0.00           H  
ATOM    470 HH22 ARG A  32     -17.759   2.066 -25.645  1.00  0.00           H  
ATOM    471  C   ARG A  32     -11.604   4.828 -21.229  1.00  0.00           C  
ATOM    472  O   ARG A  32     -11.272   3.664 -21.500  1.00  0.00           O  
ATOM    473  N   VAL A  33     -11.262   5.447 -20.120  1.00  0.00           N  
ATOM    474  H   VAL A  33     -11.572   6.387 -19.913  1.00  0.00           H  
ATOM    475  CA  VAL A  33     -10.214   4.957 -19.304  1.00  0.00           C  
ATOM    476  HA  VAL A  33      -9.893   3.994 -19.704  1.00  0.00           H  
ATOM    477  CB  VAL A  33      -8.980   5.855 -19.389  1.00  0.00           C  
ATOM    478  HB  VAL A  33      -9.245   6.600 -18.638  1.00  0.00           H  
ATOM    479  CG1 VAL A  33      -7.766   5.106 -18.898  1.00  0.00           C  
ATOM    480 HG11 VAL A  33      -8.088   4.535 -18.027  1.00  0.00           H  
ATOM    481 HG12 VAL A  33      -7.447   4.302 -19.560  1.00  0.00           H  
ATOM    482 HG13 VAL A  33      -7.027   5.781 -18.467  1.00  0.00           H  
ATOM    483  CG2 VAL A  33      -8.752   6.519 -20.806  1.00  0.00           C  
ATOM    484 HG21 VAL A  33      -9.630   7.065 -21.150  1.00  0.00           H  
ATOM    485 HG22 VAL A  33      -7.934   7.235 -20.722  1.00  0.00           H  
ATOM    486 HG23 VAL A  33      -8.492   5.736 -21.519  1.00  0.00           H  
ATOM    487  C   VAL A  33     -10.792   4.745 -17.885  1.00  0.00           C  
ATOM    488  O   VAL A  33     -10.965   5.721 -17.180  1.00  0.00           O  
ATOM    489  N   PHE A  34     -10.892   3.442 -17.452  1.00  0.00           N  
ATOM    490  H   PHE A  34     -10.572   2.692 -18.046  1.00  0.00           H  
ATOM    491  CA  PHE A  34     -11.144   3.111 -16.068  1.00  0.00           C  
ATOM    492  HA  PHE A  34     -11.759   3.916 -15.665  1.00  0.00           H  
ATOM    493  CB  PHE A  34     -11.964   1.844 -15.979  1.00  0.00           C  
ATOM    494  HB2 PHE A  34     -12.700   1.925 -16.779  1.00  0.00           H  
ATOM    495  HB3 PHE A  34     -11.286   1.013 -16.175  1.00  0.00           H  
ATOM    496  CG  PHE A  34     -12.639   1.625 -14.658  1.00  0.00           C  
ATOM    497  CD1 PHE A  34     -11.875   1.192 -13.570  1.00  0.00           C  
ATOM    498  HD1 PHE A  34     -10.807   1.188 -13.730  1.00  0.00           H  
ATOM    499  CE1 PHE A  34     -12.533   1.139 -12.298  1.00  0.00           C  
ATOM    500  HE1 PHE A  34     -11.876   0.840 -11.494  1.00  0.00           H  
ATOM    501  CZ  PHE A  34     -13.918   1.310 -12.203  1.00  0.00           C  
ATOM    502  HZ  PHE A  34     -14.486   1.245 -11.287  1.00  0.00           H  
ATOM    503  CE2 PHE A  34     -14.621   1.787 -13.316  1.00  0.00           C  
ATOM    504  HE2 PHE A  34     -15.700   1.839 -13.299  1.00  0.00           H  
ATOM    505  CD2 PHE A  34     -14.010   1.910 -14.536  1.00  0.00           C  
ATOM    506  HD2 PHE A  34     -14.633   2.152 -15.385  1.00  0.00           H  
ATOM    507  C   PHE A  34      -9.875   3.116 -15.240  1.00  0.00           C  
ATOM    508  O   PHE A  34      -8.974   2.451 -15.751  1.00  0.00           O  
ATOM    509  N   VAL A  35      -9.740   3.810 -14.097  1.00  0.00           N  
ATOM    510  H   VAL A  35     -10.519   4.419 -13.892  1.00  0.00           H  
ATOM    511  CA  VAL A  35      -8.505   3.873 -13.279  1.00  0.00           C  
ATOM    512  HA  VAL A  35      -7.733   3.250 -13.732  1.00  0.00           H  
ATOM    513  CB  VAL A  35      -8.037   5.294 -13.113  1.00  0.00           C  
ATOM    514  HB  VAL A  35      -7.241   5.421 -12.379  1.00  0.00           H  
ATOM    515  CG1 VAL A  35      -7.417   5.816 -14.477  1.00  0.00           C  
ATOM    516 HG11 VAL A  35      -8.264   6.067 -15.116  1.00  0.00           H  
ATOM    517 HG12 VAL A  35      -6.840   6.736 -14.391  1.00  0.00           H  
ATOM    518 HG13 VAL A  35      -6.924   5.013 -15.027  1.00  0.00           H  
ATOM    519  CG2 VAL A  35      -9.132   6.341 -12.786  1.00  0.00           C  
ATOM    520 HG21 VAL A  35      -8.701   7.319 -12.999  1.00  0.00           H  
ATOM    521 HG22 VAL A  35     -10.025   6.233 -13.401  1.00  0.00           H  
ATOM    522 HG23 VAL A  35      -9.336   6.326 -11.715  1.00  0.00           H  
ATOM    523  C   VAL A  35      -8.698   3.236 -11.905  1.00  0.00           C  
ATOM    524  O   VAL A  35      -9.828   3.036 -11.438  1.00  0.00           O  
ATOM    525  N   CYS A  36      -7.622   2.700 -11.302  1.00  0.00           N  
ATOM    526  H   CYS A  36      -6.758   2.668 -11.822  1.00  0.00           H  
ATOM    527  CA  CYS A  36      -7.761   2.043 -10.064  1.00  0.00           C  
ATOM    528  HA  CYS A  36      -8.478   2.664  -9.528  1.00  0.00           H  
ATOM    529  CB  CYS A  36      -8.230   0.557 -10.359  1.00  0.00           C  
ATOM    530  HB2 CYS A  36      -8.748   0.091  -9.521  1.00  0.00           H  
ATOM    531  HB3 CYS A  36      -9.030   0.727 -11.079  1.00  0.00           H  
ATOM    532  SG  CYS A  36      -6.949  -0.417 -11.090  1.00  0.00           S  
ATOM    533  HG  CYS A  36      -6.659   0.566 -11.946  1.00  0.00           H  
ATOM    534  C   CYS A  36      -6.460   1.999  -9.300  1.00  0.00           C  
ATOM    535  O   CYS A  36      -5.332   2.124  -9.801  1.00  0.00           O  
ATOM    536  N   ALA A  37      -6.662   1.943  -7.984  1.00  0.00           N  
ATOM    537  H   ALA A  37      -7.644   2.005  -7.759  1.00  0.00           H  
ATOM    538  CA  ALA A  37      -5.592   2.164  -6.963  1.00  0.00           C  
ATOM    539  HA  ALA A  37      -4.709   1.599  -7.260  1.00  0.00           H  
ATOM    540  CB  ALA A  37      -5.219   3.661  -6.889  1.00  0.00           C  
ATOM    541  HB1 ALA A  37      -5.716   4.296  -6.153  1.00  0.00           H  
ATOM    542  HB2 ALA A  37      -4.169   3.835  -6.653  1.00  0.00           H  
ATOM    543  HB3 ALA A  37      -5.472   4.136  -7.837  1.00  0.00           H  
ATOM    544  C   ALA A  37      -5.880   1.693  -5.516  1.00  0.00           C  
ATOM    545  O   ALA A  37      -6.958   1.185  -5.314  1.00  0.00           O  
ATOM    546  N   ARG A  38      -4.978   1.884  -4.591  1.00  0.00           N  
ATOM    547  H   ARG A  38      -4.174   2.369  -4.964  1.00  0.00           H  
ATOM    548  CA  ARG A  38      -5.120   1.352  -3.154  1.00  0.00           C  
ATOM    549  HA  ARG A  38      -5.893   0.584  -3.208  1.00  0.00           H  
ATOM    550  CB  ARG A  38      -3.820   0.638  -2.679  1.00  0.00           C  
ATOM    551  HB2 ARG A  38      -4.106   0.192  -1.726  1.00  0.00           H  
ATOM    552  HB3 ARG A  38      -3.660  -0.211  -3.343  1.00  0.00           H  
ATOM    553  CG  ARG A  38      -2.566   1.532  -2.434  1.00  0.00           C  
ATOM    554  HG2 ARG A  38      -2.531   2.336  -3.169  1.00  0.00           H  
ATOM    555  HG3 ARG A  38      -2.765   2.000  -1.470  1.00  0.00           H  
ATOM    556  CD  ARG A  38      -1.318   0.694  -2.421  1.00  0.00           C  
ATOM    557  HD2 ARG A  38      -1.232   0.066  -1.535  1.00  0.00           H  
ATOM    558  HD3 ARG A  38      -1.365   0.009  -3.268  1.00  0.00           H  
ATOM    559  NE  ARG A  38      -0.176   1.629  -2.436  1.00  0.00           N  
ATOM    560  HE  ARG A  38      -0.456   2.577  -2.644  1.00  0.00           H  
ATOM    561  CZ  ARG A  38       1.020   1.498  -1.958  1.00  0.00           C  
ATOM    562  NH1 ARG A  38       1.371   0.353  -1.432  1.00  0.00           N  
ATOM    563 HH11 ARG A  38       0.822  -0.463  -1.663  1.00  0.00           H  
ATOM    564 HH12 ARG A  38       2.301   0.145  -1.097  1.00  0.00           H  
ATOM    565  NH2 ARG A  38       1.897   2.473  -2.220  1.00  0.00           N  
ATOM    566 HH21 ARG A  38       1.618   3.264  -2.782  1.00  0.00           H  
ATOM    567 HH22 ARG A  38       2.879   2.335  -2.030  1.00  0.00           H  
ATOM    568  C   ARG A  38      -5.573   2.354  -2.160  1.00  0.00           C  
ATOM    569  O   ARG A  38      -5.779   2.038  -0.982  1.00  0.00           O  
ATOM    570  N   GLY A  39      -5.816   3.588  -2.612  1.00  0.00           N  
ATOM    571  H   GLY A  39      -5.358   3.893  -3.458  1.00  0.00           H  
ATOM    572  CA  GLY A  39      -6.483   4.667  -1.772  1.00  0.00           C  
ATOM    573  HA2 GLY A  39      -6.739   4.243  -0.801  1.00  0.00           H  
ATOM    574  HA3 GLY A  39      -5.786   5.444  -1.456  1.00  0.00           H  
ATOM    575  C   GLY A  39      -7.665   5.361  -2.484  1.00  0.00           C  
ATOM    576  O   GLY A  39      -7.459   5.805  -3.670  1.00  0.00           O  
ATOM    577  N   GLU A  40      -8.829   5.367  -1.905  1.00  0.00           N  
ATOM    578  H   GLU A  40      -8.873   4.974  -0.976  1.00  0.00           H  
ATOM    579  CA  GLU A  40     -10.158   5.725  -2.550  1.00  0.00           C  
ATOM    580  HA  GLU A  40     -10.411   5.226  -3.486  1.00  0.00           H  
ATOM    581  CB  GLU A  40     -11.264   5.181  -1.645  1.00  0.00           C  
ATOM    582  HB2 GLU A  40     -11.064   4.153  -1.346  1.00  0.00           H  
ATOM    583  HB3 GLU A  40     -11.396   5.780  -0.744  1.00  0.00           H  
ATOM    584  CG  GLU A  40     -12.678   5.001  -2.311  1.00  0.00           C  
ATOM    585  HG2 GLU A  40     -12.501   4.480  -3.252  1.00  0.00           H  
ATOM    586  HG3 GLU A  40     -13.200   4.282  -1.680  1.00  0.00           H  
ATOM    587  CD  GLU A  40     -13.451   6.267  -2.514  1.00  0.00           C  
ATOM    588  OE1 GLU A  40     -14.022   6.456  -3.582  1.00  0.00           O  
ATOM    589  OE2 GLU A  40     -13.455   7.113  -1.534  1.00  0.00           O  
ATOM    590  C   GLU A  40     -10.349   7.283  -2.902  1.00  0.00           C  
ATOM    591  O   GLU A  40     -10.728   7.716  -3.962  1.00  0.00           O  
ATOM    592  N   GLU A  41      -9.914   8.090  -1.929  1.00  0.00           N  
ATOM    593  H   GLU A  41      -9.536   7.621  -1.118  1.00  0.00           H  
ATOM    594  CA  GLU A  41      -9.829   9.532  -2.125  1.00  0.00           C  
ATOM    595  HA  GLU A  41     -10.750   9.836  -2.623  1.00  0.00           H  
ATOM    596  CB  GLU A  41      -9.786  10.209  -0.738  1.00  0.00           C  
ATOM    597  HB2 GLU A  41     -10.531   9.779  -0.071  1.00  0.00           H  
ATOM    598  HB3 GLU A  41      -8.850   9.927  -0.256  1.00  0.00           H  
ATOM    599  CG  GLU A  41      -9.857  11.771  -0.627  1.00  0.00           C  
ATOM    600  HG2 GLU A  41      -9.829  11.956   0.446  1.00  0.00           H  
ATOM    601  HG3 GLU A  41      -9.091  12.358  -1.135  1.00  0.00           H  
ATOM    602  CD  GLU A  41     -11.096  12.334  -1.238  1.00  0.00           C  
ATOM    603  OE1 GLU A  41     -11.974  11.564  -1.667  1.00  0.00           O  
ATOM    604  OE2 GLU A  41     -11.170  13.574  -1.168  1.00  0.00           O  
ATOM    605  C   GLU A  41      -8.731  10.025  -3.056  1.00  0.00           C  
ATOM    606  O   GLU A  41      -8.932  10.951  -3.797  1.00  0.00           O  
ATOM    607  N   GLY A  42      -7.521   9.338  -3.041  1.00  0.00           N  
ATOM    608  H   GLY A  42      -7.478   8.520  -2.450  1.00  0.00           H  
ATOM    609  CA  GLY A  42      -6.435   9.631  -3.973  1.00  0.00           C  
ATOM    610  HA2 GLY A  42      -6.104  10.665  -3.881  1.00  0.00           H  
ATOM    611  HA3 GLY A  42      -5.564   8.987  -3.852  1.00  0.00           H  
ATOM    612  C   GLY A  42      -6.925   9.319  -5.378  1.00  0.00           C  
ATOM    613  O   GLY A  42      -6.758  10.179  -6.218  1.00  0.00           O  
ATOM    614  N   LEU A  43      -7.794   8.371  -5.532  1.00  0.00           N  
ATOM    615  H   LEU A  43      -7.978   7.753  -4.754  1.00  0.00           H  
ATOM    616  CA  LEU A  43      -8.501   8.090  -6.796  1.00  0.00           C  
ATOM    617  HA  LEU A  43      -7.790   7.974  -7.614  1.00  0.00           H  
ATOM    618  CB  LEU A  43      -9.059   6.592  -6.617  1.00  0.00           C  
ATOM    619  HB2 LEU A  43      -8.298   5.898  -6.260  1.00  0.00           H  
ATOM    620  HB3 LEU A  43      -9.895   6.585  -5.917  1.00  0.00           H  
ATOM    621  CG  LEU A  43      -9.606   5.947  -7.893  1.00  0.00           C  
ATOM    622  HG  LEU A  43     -10.302   6.551  -8.475  1.00  0.00           H  
ATOM    623  CD1 LEU A  43      -8.467   5.463  -8.826  1.00  0.00           C  
ATOM    624 HD11 LEU A  43      -8.914   4.939  -9.671  1.00  0.00           H  
ATOM    625 HD12 LEU A  43      -7.931   6.297  -9.278  1.00  0.00           H  
ATOM    626 HD13 LEU A  43      -7.835   4.706  -8.360  1.00  0.00           H  
ATOM    627  CD2 LEU A  43     -10.418   4.742  -7.508  1.00  0.00           C  
ATOM    628 HD21 LEU A  43      -9.805   4.124  -6.851  1.00  0.00           H  
ATOM    629 HD22 LEU A  43     -11.257   4.980  -6.855  1.00  0.00           H  
ATOM    630 HD23 LEU A  43     -10.740   4.163  -8.373  1.00  0.00           H  
ATOM    631  C   LEU A  43      -9.505   9.241  -7.167  1.00  0.00           C  
ATOM    632  O   LEU A  43      -9.448   9.694  -8.301  1.00  0.00           O  
ATOM    633  N   ARG A  44     -10.265   9.726  -6.197  1.00  0.00           N  
ATOM    634  H   ARG A  44     -10.203   9.218  -5.326  1.00  0.00           H  
ATOM    635  CA  ARG A  44     -11.245  10.809  -6.448  1.00  0.00           C  
ATOM    636  HA  ARG A  44     -11.745  10.521  -7.372  1.00  0.00           H  
ATOM    637  CB  ARG A  44     -12.285  10.950  -5.280  1.00  0.00           C  
ATOM    638  HB2 ARG A  44     -12.663   9.950  -5.069  1.00  0.00           H  
ATOM    639  HB3 ARG A  44     -11.730  11.428  -4.472  1.00  0.00           H  
ATOM    640  CG  ARG A  44     -13.382  11.919  -5.559  1.00  0.00           C  
ATOM    641  HG2 ARG A  44     -12.899  12.874  -5.768  1.00  0.00           H  
ATOM    642  HG3 ARG A  44     -14.030  11.492  -6.325  1.00  0.00           H  
ATOM    643  CD  ARG A  44     -14.171  12.040  -4.253  1.00  0.00           C  
ATOM    644  HD2 ARG A  44     -13.457  12.062  -3.430  1.00  0.00           H  
ATOM    645  HD3 ARG A  44     -14.729  12.976  -4.253  1.00  0.00           H  
ATOM    646  NE  ARG A  44     -15.125  10.943  -4.037  1.00  0.00           N  
ATOM    647  HE  ARG A  44     -16.067  10.982  -4.401  1.00  0.00           H  
ATOM    648  CZ  ARG A  44     -14.850   9.792  -3.398  1.00  0.00           C  
ATOM    649  NH1 ARG A  44     -13.715   9.648  -2.737  1.00  0.00           N  
ATOM    650 HH11 ARG A  44     -13.146  10.482  -2.702  1.00  0.00           H  
ATOM    651 HH12 ARG A  44     -13.517   8.777  -2.264  1.00  0.00           H  
ATOM    652  NH2 ARG A  44     -15.639   8.744  -3.326  1.00  0.00           N  
ATOM    653 HH21 ARG A  44     -16.448   8.604  -3.913  1.00  0.00           H  
ATOM    654 HH22 ARG A  44     -15.196   7.889  -3.021  1.00  0.00           H  
ATOM    655  C   ARG A  44     -10.508  12.130  -6.790  1.00  0.00           C  
ATOM    656  O   ARG A  44     -10.809  12.760  -7.826  1.00  0.00           O  
ATOM    657  N   THR A  45      -9.437  12.412  -6.100  1.00  0.00           N  
ATOM    658  H   THR A  45      -9.188  11.773  -5.359  1.00  0.00           H  
ATOM    659  CA  THR A  45      -8.647  13.648  -6.216  1.00  0.00           C  
ATOM    660  HA  THR A  45      -9.336  14.492  -6.160  1.00  0.00           H  
ATOM    661  CB  THR A  45      -7.757  13.669  -5.021  1.00  0.00           C  
ATOM    662  HB  THR A  45      -7.067  12.826  -5.060  1.00  0.00           H  
ATOM    663  CG2 THR A  45      -6.986  14.976  -4.873  1.00  0.00           C  
ATOM    664 HG21 THR A  45      -5.965  14.854  -5.234  1.00  0.00           H  
ATOM    665 HG22 THR A  45      -7.529  15.690  -5.491  1.00  0.00           H  
ATOM    666 HG23 THR A  45      -6.869  15.227  -3.820  1.00  0.00           H  
ATOM    667  OG1 THR A  45      -8.564  13.549  -3.833  1.00  0.00           O  
ATOM    668  HG1 THR A  45      -8.725  12.608  -3.725  1.00  0.00           H  
ATOM    669  C   THR A  45      -7.964  13.775  -7.519  1.00  0.00           C  
ATOM    670  O   THR A  45      -7.922  14.758  -8.125  1.00  0.00           O  
ATOM    671  N   THR A  46      -7.526  12.567  -8.075  1.00  0.00           N  
ATOM    672  H   THR A  46      -7.805  11.728  -7.589  1.00  0.00           H  
ATOM    673  CA  THR A  46      -6.885  12.397  -9.340  1.00  0.00           C  
ATOM    674  HA  THR A  46      -6.266  13.259  -9.590  1.00  0.00           H  
ATOM    675  CB  THR A  46      -6.046  11.135  -9.461  1.00  0.00           C  
ATOM    676  HB  THR A  46      -6.739  10.297  -9.396  1.00  0.00           H  
ATOM    677  CG2 THR A  46      -5.245  11.025 -10.774  1.00  0.00           C  
ATOM    678 HG21 THR A  46      -4.620  11.912 -10.880  1.00  0.00           H  
ATOM    679 HG22 THR A  46      -4.728  10.066 -10.751  1.00  0.00           H  
ATOM    680 HG23 THR A  46      -5.927  10.920 -11.617  1.00  0.00           H  
ATOM    681  OG1 THR A  46      -5.122  11.106  -8.404  1.00  0.00           O  
ATOM    682  HG1 THR A  46      -5.535  10.745  -7.617  1.00  0.00           H  
ATOM    683  C   THR A  46      -7.977  12.446 -10.463  1.00  0.00           C  
ATOM    684  O   THR A  46      -7.698  13.095 -11.446  1.00  0.00           O  
ATOM    685  N   LEU A  47      -9.140  11.835 -10.278  1.00  0.00           N  
ATOM    686  H   LEU A  47      -9.278  11.313  -9.425  1.00  0.00           H  
ATOM    687  CA  LEU A  47     -10.183  11.808 -11.257  1.00  0.00           C  
ATOM    688  HA  LEU A  47      -9.804  11.376 -12.184  1.00  0.00           H  
ATOM    689  CB  LEU A  47     -11.375  11.039 -10.650  1.00  0.00           C  
ATOM    690  HB2 LEU A  47     -11.322  11.129  -9.565  1.00  0.00           H  
ATOM    691  HB3 LEU A  47     -12.344  11.449 -10.937  1.00  0.00           H  
ATOM    692  CG  LEU A  47     -11.525   9.541 -11.084  1.00  0.00           C  
ATOM    693  HG  LEU A  47     -10.542   9.073 -11.039  1.00  0.00           H  
ATOM    694  CD1 LEU A  47     -12.388   8.746 -10.131  1.00  0.00           C  
ATOM    695 HD11 LEU A  47     -13.386   9.182 -10.164  1.00  0.00           H  
ATOM    696 HD12 LEU A  47     -12.517   7.771 -10.600  1.00  0.00           H  
ATOM    697 HD13 LEU A  47     -11.819   8.591  -9.215  1.00  0.00           H  
ATOM    698  CD2 LEU A  47     -11.970   9.353 -12.519  1.00  0.00           C  
ATOM    699 HD21 LEU A  47     -12.145   8.306 -12.767  1.00  0.00           H  
ATOM    700 HD22 LEU A  47     -12.849   9.964 -12.726  1.00  0.00           H  
ATOM    701 HD23 LEU A  47     -11.186   9.765 -13.154  1.00  0.00           H  
ATOM    702  C   LEU A  47     -10.571  13.247 -11.539  1.00  0.00           C  
ATOM    703  O   LEU A  47     -10.976  13.497 -12.671  1.00  0.00           O  
ATOM    704  N   LYS A  48     -10.483  14.202 -10.537  1.00  0.00           N  
ATOM    705  H   LYS A  48     -10.259  13.903  -9.599  1.00  0.00           H  
ATOM    706  CA  LYS A  48     -10.755  15.619 -10.878  1.00  0.00           C  
ATOM    707  HA  LYS A  48     -11.683  15.689 -11.446  1.00  0.00           H  
ATOM    708  CB  LYS A  48     -10.974  16.472  -9.618  1.00  0.00           C  
ATOM    709  HB2 LYS A  48     -10.023  16.399  -9.090  1.00  0.00           H  
ATOM    710  HB3 LYS A  48     -11.093  17.504  -9.948  1.00  0.00           H  
ATOM    711  CG  LYS A  48     -12.097  15.945  -8.691  1.00  0.00           C  
ATOM    712  HG2 LYS A  48     -12.942  15.910  -9.379  1.00  0.00           H  
ATOM    713  HG3 LYS A  48     -11.987  14.892  -8.432  1.00  0.00           H  
ATOM    714  CD  LYS A  48     -12.185  16.840  -7.454  1.00  0.00           C  
ATOM    715  HD2 LYS A  48     -11.258  16.719  -6.895  1.00  0.00           H  
ATOM    716  HD3 LYS A  48     -12.229  17.864  -7.825  1.00  0.00           H  
ATOM    717  CE  LYS A  48     -13.386  16.463  -6.603  1.00  0.00           C  
ATOM    718  HE2 LYS A  48     -14.287  16.439  -7.215  1.00  0.00           H  
ATOM    719  HE3 LYS A  48     -13.259  15.453  -6.215  1.00  0.00           H  
ATOM    720  NZ  LYS A  48     -13.413  17.469  -5.451  1.00  0.00           N1+
ATOM    721  HZ1 LYS A  48     -13.600  18.408  -5.770  1.00  0.00           H  
ATOM    722  HZ2 LYS A  48     -14.023  17.234  -4.679  1.00  0.00           H  
ATOM    723  HZ3 LYS A  48     -12.527  17.520  -4.968  1.00  0.00           H  
ATOM    724  C   LYS A  48      -9.663  16.347 -11.714  1.00  0.00           C  
ATOM    725  O   LYS A  48     -10.001  17.198 -12.489  1.00  0.00           O  
ATOM    726  N   GLU A  49      -8.422  16.019 -11.465  1.00  0.00           N  
ATOM    727  H   GLU A  49      -8.294  15.430 -10.654  1.00  0.00           H  
ATOM    728  CA  GLU A  49      -7.350  16.433 -12.392  1.00  0.00           C  
ATOM    729  HA  GLU A  49      -7.484  17.515 -12.408  1.00  0.00           H  
ATOM    730  CB  GLU A  49      -5.988  16.075 -11.768  1.00  0.00           C  
ATOM    731  HB2 GLU A  49      -5.817  16.651 -10.858  1.00  0.00           H  
ATOM    732  HB3 GLU A  49      -6.073  15.059 -11.385  1.00  0.00           H  
ATOM    733  CG  GLU A  49      -4.793  15.957 -12.796  1.00  0.00           C  
ATOM    734  HG2 GLU A  49      -3.987  15.431 -12.283  1.00  0.00           H  
ATOM    735  HG3 GLU A  49      -5.044  15.261 -13.598  1.00  0.00           H  
ATOM    736  CD  GLU A  49      -4.355  17.317 -13.414  1.00  0.00           C  
ATOM    737  OE1 GLU A  49      -3.575  17.171 -14.395  1.00  0.00           O  
ATOM    738  OE2 GLU A  49      -4.881  18.394 -13.056  1.00  0.00           O  
ATOM    739  C   GLU A  49      -7.632  15.805 -13.817  1.00  0.00           C  
ATOM    740  O   GLU A  49      -7.437  16.568 -14.768  1.00  0.00           O  
ATOM    741  N   LEU A  50      -7.925  14.517 -13.953  1.00  0.00           N  
ATOM    742  H   LEU A  50      -7.835  13.943 -13.126  1.00  0.00           H  
ATOM    743  CA  LEU A  50      -8.116  13.903 -15.287  1.00  0.00           C  
ATOM    744  HA  LEU A  50      -7.226  14.069 -15.896  1.00  0.00           H  
ATOM    745  CB  LEU A  50      -8.375  12.427 -15.012  1.00  0.00           C  
ATOM    746  HB2 LEU A  50      -9.051  12.279 -14.170  1.00  0.00           H  
ATOM    747  HB3 LEU A  50      -8.887  11.966 -15.856  1.00  0.00           H  
ATOM    748  CG  LEU A  50      -7.117  11.552 -14.881  1.00  0.00           C  
ATOM    749  HG  LEU A  50      -6.306  12.117 -14.424  1.00  0.00           H  
ATOM    750  CD1 LEU A  50      -7.281  10.184 -14.029  1.00  0.00           C  
ATOM    751 HD11 LEU A  50      -7.814   9.369 -14.518  1.00  0.00           H  
ATOM    752 HD12 LEU A  50      -6.282   9.784 -13.859  1.00  0.00           H  
ATOM    753 HD13 LEU A  50      -7.738  10.549 -13.108  1.00  0.00           H  
ATOM    754  CD2 LEU A  50      -6.579  11.093 -16.266  1.00  0.00           C  
ATOM    755 HD21 LEU A  50      -5.676  10.503 -16.109  1.00  0.00           H  
ATOM    756 HD22 LEU A  50      -7.379  10.495 -16.702  1.00  0.00           H  
ATOM    757 HD23 LEU A  50      -6.334  11.965 -16.872  1.00  0.00           H  
ATOM    758  C   LEU A  50      -9.216  14.634 -16.070  1.00  0.00           C  
ATOM    759  O   LEU A  50      -9.050  14.868 -17.287  1.00  0.00           O  
ATOM    760  N   ARG A  51     -10.338  14.886 -15.356  1.00  0.00           N  
ATOM    761  H   ARG A  51     -10.489  14.389 -14.489  1.00  0.00           H  
ATOM    762  CA  ARG A  51     -11.515  15.448 -15.977  1.00  0.00           C  
ATOM    763  HA  ARG A  51     -11.661  14.988 -16.955  1.00  0.00           H  
ATOM    764  CB  ARG A  51     -12.861  15.337 -15.146  1.00  0.00           C  
ATOM    765  HB2 ARG A  51     -12.527  15.650 -14.158  1.00  0.00           H  
ATOM    766  HB3 ARG A  51     -13.644  16.047 -15.412  1.00  0.00           H  
ATOM    767  CG  ARG A  51     -13.383  13.886 -15.123  1.00  0.00           C  
ATOM    768  HG2 ARG A  51     -13.725  13.658 -16.133  1.00  0.00           H  
ATOM    769  HG3 ARG A  51     -12.571  13.197 -14.888  1.00  0.00           H  
ATOM    770  CD  ARG A  51     -14.525  13.632 -14.130  1.00  0.00           C  
ATOM    771  HD2 ARG A  51     -14.127  13.889 -13.148  1.00  0.00           H  
ATOM    772  HD3 ARG A  51     -15.382  14.271 -14.341  1.00  0.00           H  
ATOM    773  NE  ARG A  51     -14.864  12.175 -14.173  1.00  0.00           N  
ATOM    774  HE  ARG A  51     -14.858  11.715 -15.072  1.00  0.00           H  
ATOM    775  CZ  ARG A  51     -15.454  11.609 -13.163  1.00  0.00           C  
ATOM    776  NH1 ARG A  51     -15.698  12.014 -11.932  1.00  0.00           N  
ATOM    777 HH11 ARG A  51     -15.349  12.922 -11.664  1.00  0.00           H  
ATOM    778 HH12 ARG A  51     -15.892  11.297 -11.247  1.00  0.00           H  
ATOM    779  NH2 ARG A  51     -15.984  10.471 -13.416  1.00  0.00           N  
ATOM    780 HH21 ARG A  51     -15.855  10.133 -14.358  1.00  0.00           H  
ATOM    781 HH22 ARG A  51     -16.663  10.110 -12.762  1.00  0.00           H  
ATOM    782  C   ARG A  51     -11.320  16.890 -16.388  1.00  0.00           C  
ATOM    783  O   ARG A  51     -11.746  17.320 -17.429  1.00  0.00           O  
ATOM    784  N   GLU A  52     -10.573  17.727 -15.686  1.00  0.00           N  
ATOM    785  H   GLU A  52     -10.164  17.228 -14.908  1.00  0.00           H  
ATOM    786  CA  GLU A  52      -9.978  19.010 -16.006  1.00  0.00           C  
ATOM    787  HA  GLU A  52     -10.890  19.549 -16.262  1.00  0.00           H  
ATOM    788  CB  GLU A  52      -9.337  19.677 -14.742  1.00  0.00           C  
ATOM    789  HB2 GLU A  52     -10.115  19.789 -13.987  1.00  0.00           H  
ATOM    790  HB3 GLU A  52      -8.535  19.076 -14.314  1.00  0.00           H  
ATOM    791  CG  GLU A  52      -8.666  21.031 -15.054  1.00  0.00           C  
ATOM    792  HG2 GLU A  52      -7.912  21.237 -14.294  1.00  0.00           H  
ATOM    793  HG3 GLU A  52      -8.115  21.122 -15.991  1.00  0.00           H  
ATOM    794  CD  GLU A  52      -9.587  22.172 -14.979  1.00  0.00           C  
ATOM    795  OE1 GLU A  52      -9.077  23.303 -14.988  1.00  0.00           O  
ATOM    796  OE2 GLU A  52     -10.816  22.038 -14.979  1.00  0.00           O  
ATOM    797  C   GLU A  52      -9.016  19.019 -17.260  1.00  0.00           C  
ATOM    798  O   GLU A  52      -9.211  19.993 -18.073  1.00  0.00           O  
ATOM    799  N   ALA A  53      -8.176  18.039 -17.496  1.00  0.00           N  
ATOM    800  H   ALA A  53      -8.017  17.394 -16.735  1.00  0.00           H  
ATOM    801  CA  ALA A  53      -7.556  17.696 -18.767  1.00  0.00           C  
ATOM    802  HA  ALA A  53      -7.125  18.608 -19.181  1.00  0.00           H  
ATOM    803  CB  ALA A  53      -6.384  16.764 -18.434  1.00  0.00           C  
ATOM    804  HB1 ALA A  53      -5.727  17.012 -17.601  1.00  0.00           H  
ATOM    805  HB2 ALA A  53      -6.753  15.771 -18.171  1.00  0.00           H  
ATOM    806  HB3 ALA A  53      -5.784  16.741 -19.343  1.00  0.00           H  
ATOM    807  C   ALA A  53      -8.404  17.068 -19.949  1.00  0.00           C  
ATOM    808  O   ALA A  53      -8.017  16.969 -21.104  1.00  0.00           O  
ATOM    809  N   GLY A  54      -9.673  16.726 -19.677  1.00  0.00           N  
ATOM    810  H   GLY A  54      -9.974  16.890 -18.727  1.00  0.00           H  
ATOM    811  CA  GLY A  54     -10.620  16.313 -20.634  1.00  0.00           C  
ATOM    812  HA2 GLY A  54     -11.546  16.717 -20.226  1.00  0.00           H  
ATOM    813  HA3 GLY A  54     -10.458  16.723 -21.631  1.00  0.00           H  
ATOM    814  C   GLY A  54     -10.967  14.732 -20.663  1.00  0.00           C  
ATOM    815  O   GLY A  54     -11.914  14.397 -21.346  1.00  0.00           O  
ATOM    816  N   VAL A  55     -10.264  13.873 -19.956  1.00  0.00           N  
ATOM    817  H   VAL A  55      -9.559  14.236 -19.329  1.00  0.00           H  
ATOM    818  CA  VAL A  55     -10.337  12.430 -20.130  1.00  0.00           C  
ATOM    819  HA  VAL A  55     -10.129  12.206 -21.176  1.00  0.00           H  
ATOM    820  CB  VAL A  55      -9.231  11.732 -19.309  1.00  0.00           C  
ATOM    821  HB  VAL A  55      -9.302  11.938 -18.241  1.00  0.00           H  
ATOM    822  CG1 VAL A  55      -9.195  10.174 -19.535  1.00  0.00           C  
ATOM    823 HG11 VAL A  55      -8.242   9.788 -19.174  1.00  0.00           H  
ATOM    824 HG12 VAL A  55     -10.056   9.660 -19.108  1.00  0.00           H  
ATOM    825 HG13 VAL A  55      -9.394   9.889 -20.568  1.00  0.00           H  
ATOM    826  CG2 VAL A  55      -7.850  12.190 -19.858  1.00  0.00           C  
ATOM    827 HG21 VAL A  55      -7.853  13.265 -19.684  1.00  0.00           H  
ATOM    828 HG22 VAL A  55      -7.043  11.816 -19.228  1.00  0.00           H  
ATOM    829 HG23 VAL A  55      -7.738  11.931 -20.910  1.00  0.00           H  
ATOM    830  C   VAL A  55     -11.704  11.946 -19.810  1.00  0.00           C  
ATOM    831  O   VAL A  55     -12.223  12.327 -18.786  1.00  0.00           O  
ATOM    832  N   GLU A  56     -12.329  11.011 -20.580  1.00  0.00           N  
ATOM    833  H   GLU A  56     -11.931  10.650 -21.435  1.00  0.00           H  
ATOM    834  CA  GLU A  56     -13.474  10.276 -20.197  1.00  0.00           C  
ATOM    835  HA  GLU A  56     -14.158  10.904 -19.625  1.00  0.00           H  
ATOM    836  CB  GLU A  56     -14.201   9.846 -21.485  1.00  0.00           C  
ATOM    837  HB2 GLU A  56     -14.549  10.743 -21.999  1.00  0.00           H  
ATOM    838  HB3 GLU A  56     -13.464   9.375 -22.135  1.00  0.00           H  
ATOM    839  CG  GLU A  56     -15.275   8.924 -21.215  1.00  0.00           C  
ATOM    840  HG2 GLU A  56     -15.843   8.643 -22.103  1.00  0.00           H  
ATOM    841  HG3 GLU A  56     -14.855   7.956 -20.943  1.00  0.00           H  
ATOM    842  CD  GLU A  56     -16.252   9.299 -20.140  1.00  0.00           C  
ATOM    843  OE1 GLU A  56     -17.037  10.217 -20.338  1.00  0.00           O  
ATOM    844  OE2 GLU A  56     -16.254   8.626 -19.033  1.00  0.00           O  
ATOM    845  C   GLU A  56     -13.123   9.052 -19.288  1.00  0.00           C  
ATOM    846  O   GLU A  56     -12.411   8.153 -19.727  1.00  0.00           O  
ATOM    847  N   ALA A  57     -13.384   9.208 -17.980  1.00  0.00           N  
ATOM    848  H   ALA A  57     -13.957  10.029 -17.843  1.00  0.00           H  
ATOM    849  CA  ALA A  57     -12.918   8.277 -16.962  1.00  0.00           C  
ATOM    850  HA  ALA A  57     -12.707   7.284 -17.359  1.00  0.00           H  
ATOM    851  CB  ALA A  57     -11.493   8.801 -16.409  1.00  0.00           C  
ATOM    852  HB1 ALA A  57     -11.459   9.884 -16.286  1.00  0.00           H  
ATOM    853  HB2 ALA A  57     -11.243   8.417 -15.421  1.00  0.00           H  
ATOM    854  HB3 ALA A  57     -10.700   8.508 -17.096  1.00  0.00           H  
ATOM    855  C   ALA A  57     -13.832   8.165 -15.723  1.00  0.00           C  
ATOM    856  O   ALA A  57     -14.519   9.129 -15.385  1.00  0.00           O  
ATOM    857  N   ASP A  58     -13.720   7.026 -14.945  1.00  0.00           N  
ATOM    858  H   ASP A  58     -13.131   6.236 -15.172  1.00  0.00           H  
ATOM    859  CA  ASP A  58     -14.388   6.788 -13.659  1.00  0.00           C  
ATOM    860  HA  ASP A  58     -14.409   7.734 -13.116  1.00  0.00           H  
ATOM    861  CB  ASP A  58     -15.792   6.327 -13.985  1.00  0.00           C  
ATOM    862  HB2 ASP A  58     -16.159   6.852 -14.866  1.00  0.00           H  
ATOM    863  HB3 ASP A  58     -15.738   5.311 -14.377  1.00  0.00           H  
ATOM    864  CG  ASP A  58     -16.792   6.420 -12.886  1.00  0.00           C  
ATOM    865  OD1 ASP A  58     -16.482   6.432 -11.659  1.00  0.00           O  
ATOM    866  OD2 ASP A  58     -17.998   6.334 -13.186  1.00  0.00           O  
ATOM    867  C   ASP A  58     -13.525   5.764 -12.961  1.00  0.00           C  
ATOM    868  O   ASP A  58     -12.649   5.211 -13.647  1.00  0.00           O  
ATOM    869  N   GLY A  59     -13.616   5.462 -11.646  1.00  0.00           N  
ATOM    870  H   GLY A  59     -14.303   6.010 -11.146  1.00  0.00           H  
ATOM    871  CA  GLY A  59     -12.850   4.361 -11.077  1.00  0.00           C  
ATOM    872  HA2 GLY A  59     -12.512   3.679 -11.859  1.00  0.00           H  
ATOM    873  HA3 GLY A  59     -11.872   4.720 -10.756  1.00  0.00           H  
ATOM    874  C   GLY A  59     -13.497   3.542  -9.876  1.00  0.00           C  
ATOM    875  O   GLY A  59     -14.637   3.802  -9.376  1.00  0.00           O  
ATOM    876  N   ARG A  60     -12.665   2.597  -9.346  1.00  0.00           N  
ATOM    877  H   ARG A  60     -11.794   2.541  -9.854  1.00  0.00           H  
ATOM    878  CA  ARG A  60     -12.974   1.697  -8.225  1.00  0.00           C  
ATOM    879  HA  ARG A  60     -13.617   2.189  -7.496  1.00  0.00           H  
ATOM    880  CB  ARG A  60     -13.651   0.428  -8.694  1.00  0.00           C  
ATOM    881  HB2 ARG A  60     -14.495   0.768  -9.295  1.00  0.00           H  
ATOM    882  HB3 ARG A  60     -12.979  -0.239  -9.233  1.00  0.00           H  
ATOM    883  CG  ARG A  60     -14.230  -0.470  -7.486  1.00  0.00           C  
ATOM    884  HG2 ARG A  60     -13.379  -0.890  -6.950  1.00  0.00           H  
ATOM    885  HG3 ARG A  60     -14.846   0.206  -6.893  1.00  0.00           H  
ATOM    886  CD  ARG A  60     -15.099  -1.640  -7.783  1.00  0.00           C  
ATOM    887  HD2 ARG A  60     -16.102  -1.325  -8.072  1.00  0.00           H  
ATOM    888  HD3 ARG A  60     -14.619  -2.239  -8.557  1.00  0.00           H  
ATOM    889  NE  ARG A  60     -15.115  -2.453  -6.596  1.00  0.00           N  
ATOM    890  HE  ARG A  60     -14.208  -2.744  -6.262  1.00  0.00           H  
ATOM    891  CZ  ARG A  60     -16.126  -3.052  -5.964  1.00  0.00           C  
ATOM    892  NH1 ARG A  60     -17.394  -2.978  -6.303  1.00  0.00           N  
ATOM    893 HH11 ARG A  60     -17.702  -2.638  -7.203  1.00  0.00           H  
ATOM    894 HH12 ARG A  60     -18.031  -3.476  -5.699  1.00  0.00           H  
ATOM    895  NH2 ARG A  60     -15.956  -3.620  -4.806  1.00  0.00           N  
ATOM    896 HH21 ARG A  60     -15.005  -3.662  -4.470  1.00  0.00           H  
ATOM    897 HH22 ARG A  60     -16.719  -3.999  -4.265  1.00  0.00           H  
ATOM    898  C   ARG A  60     -11.609   1.468  -7.498  1.00  0.00           C  
ATOM    899  O   ARG A  60     -10.622   1.664  -8.156  1.00  0.00           O  
ATOM    900  N   THR A  61     -11.500   1.119  -6.195  1.00  0.00           N  
ATOM    901  H   THR A  61     -12.356   0.855  -5.731  1.00  0.00           H  
ATOM    902  CA  THR A  61     -10.310   0.745  -5.527  1.00  0.00           C  
ATOM    903  HA  THR A  61      -9.502   1.408  -5.835  1.00  0.00           H  
ATOM    904  CB  THR A  61     -10.465   0.727  -3.995  1.00  0.00           C  
ATOM    905  HB  THR A  61      -9.627   0.225  -3.513  1.00  0.00           H  
ATOM    906  CG2 THR A  61     -10.393   2.171  -3.487  1.00  0.00           C  
ATOM    907 HG21 THR A  61     -10.780   2.867  -4.231  1.00  0.00           H  
ATOM    908 HG22 THR A  61     -10.992   2.234  -2.579  1.00  0.00           H  
ATOM    909 HG23 THR A  61      -9.442   2.505  -3.072  1.00  0.00           H  
ATOM    910  OG1 THR A  61     -11.629   0.017  -3.687  1.00  0.00           O  
ATOM    911  HG1 THR A  61     -12.045   0.445  -2.936  1.00  0.00           H  
ATOM    912  C   THR A  61      -9.836  -0.574  -6.132  1.00  0.00           C  
ATOM    913  O   THR A  61     -10.665  -1.406  -6.490  1.00  0.00           O  
ATOM    914  N   CYS A  62      -8.508  -0.765  -6.182  1.00  0.00           N  
ATOM    915  H   CYS A  62      -7.911  -0.029  -5.834  1.00  0.00           H  
ATOM    916  CA  CYS A  62      -7.934  -2.062  -6.434  1.00  0.00           C  
ATOM    917  HA  CYS A  62      -8.610  -2.714  -5.880  1.00  0.00           H  
ATOM    918  CB  CYS A  62      -7.845  -2.373  -7.878  1.00  0.00           C  
ATOM    919  HB2 CYS A  62      -8.803  -2.383  -8.397  1.00  0.00           H  
ATOM    920  HB3 CYS A  62      -7.107  -1.710  -8.332  1.00  0.00           H  
ATOM    921  SG  CYS A  62      -7.420  -4.147  -8.043  1.00  0.00           S  
ATOM    922  HG  CYS A  62      -8.679  -4.593  -8.008  1.00  0.00           H  
ATOM    923  C   CYS A  62      -6.593  -2.189  -5.730  1.00  0.00           C  
ATOM    924  O   CYS A  62      -5.623  -1.566  -6.140  1.00  0.00           O  
ATOM    925  N   ASP A  63      -6.391  -3.163  -4.764  1.00  0.00           N  
ATOM    926  H   ASP A  63      -7.190  -3.736  -4.530  1.00  0.00           H  
ATOM    927  CA  ASP A  63      -5.063  -3.649  -4.395  1.00  0.00           C  
ATOM    928  HA  ASP A  63      -4.351  -2.844  -4.578  1.00  0.00           H  
ATOM    929  CB  ASP A  63      -5.133  -4.067  -2.925  1.00  0.00           C  
ATOM    930  HB2 ASP A  63      -5.353  -3.124  -2.425  1.00  0.00           H  
ATOM    931  HB3 ASP A  63      -5.958  -4.749  -2.720  1.00  0.00           H  
ATOM    932  CG  ASP A  63      -3.787  -4.522  -2.331  1.00  0.00           C  
ATOM    933  OD1 ASP A  63      -2.832  -4.798  -3.108  1.00  0.00           O  
ATOM    934  OD2 ASP A  63      -3.632  -4.565  -1.127  1.00  0.00           O  
ATOM    935  C   ASP A  63      -4.638  -4.814  -5.334  1.00  0.00           C  
ATOM    936  O   ASP A  63      -5.385  -5.801  -5.386  1.00  0.00           O  
ATOM    937  N   VAL A  64      -3.551  -4.693  -6.114  1.00  0.00           N  
ATOM    938  H   VAL A  64      -2.931  -3.904  -6.000  1.00  0.00           H  
ATOM    939  CA  VAL A  64      -3.129  -5.807  -6.985  1.00  0.00           C  
ATOM    940  HA  VAL A  64      -3.981  -6.086  -7.605  1.00  0.00           H  
ATOM    941  CB  VAL A  64      -1.857  -5.479  -7.850  1.00  0.00           C  
ATOM    942  HB  VAL A  64      -1.540  -6.328  -8.457  1.00  0.00           H  
ATOM    943  CG1 VAL A  64      -2.336  -4.254  -8.747  1.00  0.00           C  
ATOM    944 HG11 VAL A  64      -2.669  -3.441  -8.101  1.00  0.00           H  
ATOM    945 HG12 VAL A  64      -1.567  -3.820  -9.385  1.00  0.00           H  
ATOM    946 HG13 VAL A  64      -3.102  -4.643  -9.417  1.00  0.00           H  
ATOM    947  CG2 VAL A  64      -0.653  -5.058  -7.074  1.00  0.00           C  
ATOM    948 HG21 VAL A  64      -0.503  -5.911  -6.413  1.00  0.00           H  
ATOM    949 HG22 VAL A  64       0.222  -5.124  -7.721  1.00  0.00           H  
ATOM    950 HG23 VAL A  64      -0.852  -4.101  -6.592  1.00  0.00           H  
ATOM    951  C   VAL A  64      -2.895  -7.116  -6.232  1.00  0.00           C  
ATOM    952  O   VAL A  64      -2.542  -8.076  -6.931  1.00  0.00           O  
ATOM    953  N   ARG A  65      -2.926  -7.152  -4.934  1.00  0.00           N  
ATOM    954  H   ARG A  65      -3.267  -6.439  -4.305  1.00  0.00           H  
ATOM    955  CA  ARG A  65      -2.477  -8.302  -4.160  1.00  0.00           C  
ATOM    956  HA  ARG A  65      -1.725  -8.794  -4.776  1.00  0.00           H  
ATOM    957  CB  ARG A  65      -1.639  -7.884  -2.897  1.00  0.00           C  
ATOM    958  HB2 ARG A  65      -2.333  -7.291  -2.302  1.00  0.00           H  
ATOM    959  HB3 ARG A  65      -1.421  -8.799  -2.346  1.00  0.00           H  
ATOM    960  CG  ARG A  65      -0.382  -7.111  -3.370  1.00  0.00           C  
ATOM    961  HG2 ARG A  65       0.194  -7.631  -4.136  1.00  0.00           H  
ATOM    962  HG3 ARG A  65      -0.709  -6.195  -3.863  1.00  0.00           H  
ATOM    963  CD  ARG A  65       0.366  -6.624  -2.157  1.00  0.00           C  
ATOM    964  HD2 ARG A  65       0.613  -7.491  -1.545  1.00  0.00           H  
ATOM    965  HD3 ARG A  65       1.287  -6.170  -2.524  1.00  0.00           H  
ATOM    966  NE  ARG A  65      -0.483  -5.573  -1.464  1.00  0.00           N  
ATOM    967  HE  ARG A  65      -1.354  -5.282  -1.884  1.00  0.00           H  
ATOM    968  CZ  ARG A  65      -0.259  -5.191  -0.250  1.00  0.00           C  
ATOM    969  NH1 ARG A  65       0.792  -5.579   0.468  1.00  0.00           N  
ATOM    970 HH11 ARG A  65       1.465  -6.197   0.037  1.00  0.00           H  
ATOM    971 HH12 ARG A  65       0.795  -5.277   1.431  1.00  0.00           H  
ATOM    972  NH2 ARG A  65      -1.086  -4.304   0.252  1.00  0.00           N  
ATOM    973 HH21 ARG A  65      -1.988  -4.342  -0.199  1.00  0.00           H  
ATOM    974 HH22 ARG A  65      -1.085  -4.229   1.259  1.00  0.00           H  
ATOM    975  C   ARG A  65      -3.593  -9.300  -3.833  1.00  0.00           C  
ATOM    976  O   ARG A  65      -3.406 -10.248  -3.135  1.00  0.00           O  
ATOM    977  N   SER A  66      -4.760  -8.959  -4.329  1.00  0.00           N  
ATOM    978  H   SER A  66      -4.834  -8.121  -4.886  1.00  0.00           H  
ATOM    979  CA  SER A  66      -6.057  -9.616  -3.919  1.00  0.00           C  
ATOM    980  HA  SER A  66      -5.757 -10.563  -3.469  1.00  0.00           H  
ATOM    981  CB  SER A  66      -6.760  -8.860  -2.780  1.00  0.00           C  
ATOM    982  HB2 SER A  66      -5.991  -8.670  -2.031  1.00  0.00           H  
ATOM    983  HB3 SER A  66      -7.197  -7.939  -3.168  1.00  0.00           H  
ATOM    984  OG  SER A  66      -7.755  -9.665  -2.231  1.00  0.00           O  
ATOM    985  HG  SER A  66      -8.354  -9.040  -1.815  1.00  0.00           H  
ATOM    986  C   SER A  66      -7.038  -9.905  -5.052  1.00  0.00           C  
ATOM    987  O   SER A  66      -7.684  -8.964  -5.527  1.00  0.00           O  
ATOM    988  N   VAL A  67      -7.222 -11.233  -5.395  1.00  0.00           N  
ATOM    989  H   VAL A  67      -6.663 -11.875  -4.849  1.00  0.00           H  
ATOM    990  CA  VAL A  67      -8.046 -11.645  -6.544  1.00  0.00           C  
ATOM    991  HA  VAL A  67      -7.597 -11.122  -7.387  1.00  0.00           H  
ATOM    992  CB  VAL A  67      -7.893 -13.145  -6.816  1.00  0.00           C  
ATOM    993  HB  VAL A  67      -8.159 -13.649  -5.887  1.00  0.00           H  
ATOM    994  CG1 VAL A  67      -8.891 -13.628  -7.929  1.00  0.00           C  
ATOM    995 HG11 VAL A  67      -9.900 -13.746  -7.538  1.00  0.00           H  
ATOM    996 HG12 VAL A  67      -8.947 -12.883  -8.724  1.00  0.00           H  
ATOM    997 HG13 VAL A  67      -8.786 -14.682  -8.187  1.00  0.00           H  
ATOM    998  CG2 VAL A  67      -6.509 -13.685  -7.024  1.00  0.00           C  
ATOM    999 HG21 VAL A  67      -6.004 -13.283  -7.902  1.00  0.00           H  
ATOM   1000 HG22 VAL A  67      -5.883 -13.463  -6.161  1.00  0.00           H  
ATOM   1001 HG23 VAL A  67      -6.555 -14.759  -7.204  1.00  0.00           H  
ATOM   1002  C   VAL A  67      -9.526 -11.158  -6.463  1.00  0.00           C  
ATOM   1003  O   VAL A  67      -9.996 -10.662  -7.474  1.00  0.00           O  
ATOM   1004  N   PRO A  68     -10.241 -11.224  -5.270  1.00  0.00           N  
ATOM   1005  CD  PRO A  68      -9.966 -11.958  -4.089  1.00  0.00           C  
ATOM   1006  HD2 PRO A  68      -9.371 -11.328  -3.428  1.00  0.00           H  
ATOM   1007  HD3 PRO A  68      -9.391 -12.867  -4.266  1.00  0.00           H  
ATOM   1008  CG  PRO A  68     -11.345 -12.272  -3.537  1.00  0.00           C  
ATOM   1009  HG2 PRO A  68     -11.254 -12.559  -2.489  1.00  0.00           H  
ATOM   1010  HG3 PRO A  68     -11.877 -13.061  -4.069  1.00  0.00           H  
ATOM   1011  CB  PRO A  68     -12.068 -10.931  -3.813  1.00  0.00           C  
ATOM   1012  HB2 PRO A  68     -11.829 -10.178  -3.062  1.00  0.00           H  
ATOM   1013  HB3 PRO A  68     -13.156 -10.998  -3.836  1.00  0.00           H  
ATOM   1014  CA  PRO A  68     -11.581 -10.570  -5.164  1.00  0.00           C  
ATOM   1015  HA  PRO A  68     -12.242 -11.098  -5.850  1.00  0.00           H  
ATOM   1016  C   PRO A  68     -11.587  -9.035  -5.379  1.00  0.00           C  
ATOM   1017  O   PRO A  68     -12.531  -8.406  -5.913  1.00  0.00           O  
ATOM   1018  N   GLU A  69     -10.521  -8.328  -5.069  1.00  0.00           N  
ATOM   1019  H   GLU A  69      -9.716  -8.806  -4.692  1.00  0.00           H  
ATOM   1020  CA  GLU A  69     -10.324  -6.905  -5.438  1.00  0.00           C  
ATOM   1021  HA  GLU A  69     -11.262  -6.374  -5.272  1.00  0.00           H  
ATOM   1022  CB  GLU A  69      -9.114  -6.212  -4.583  1.00  0.00           C  
ATOM   1023  HB2 GLU A  69      -8.139  -6.601  -4.880  1.00  0.00           H  
ATOM   1024  HB3 GLU A  69      -9.283  -5.136  -4.582  1.00  0.00           H  
ATOM   1025  CG  GLU A  69      -9.296  -6.513  -3.080  1.00  0.00           C  
ATOM   1026  HG2 GLU A  69      -9.295  -7.583  -2.870  1.00  0.00           H  
ATOM   1027  HG3 GLU A  69      -8.497  -6.078  -2.480  1.00  0.00           H  
ATOM   1028  CD  GLU A  69     -10.598  -5.990  -2.478  1.00  0.00           C  
ATOM   1029  OE1 GLU A  69     -11.005  -4.848  -2.645  1.00  0.00           O  
ATOM   1030  OE2 GLU A  69     -11.191  -6.735  -1.652  1.00  0.00           O  
ATOM   1031  C   GLU A  69     -10.153  -6.732  -6.955  1.00  0.00           C  
ATOM   1032  O   GLU A  69     -10.478  -5.701  -7.519  1.00  0.00           O  
ATOM   1033  N   ILE A  70      -9.598  -7.715  -7.643  1.00  0.00           N  
ATOM   1034  H   ILE A  70      -9.290  -8.478  -7.057  1.00  0.00           H  
ATOM   1035  CA  ILE A  70      -9.347  -7.726  -9.105  1.00  0.00           C  
ATOM   1036  HA  ILE A  70      -9.062  -6.730  -9.446  1.00  0.00           H  
ATOM   1037  CB  ILE A  70      -8.165  -8.623  -9.415  1.00  0.00           C  
ATOM   1038  HB  ILE A  70      -8.361  -9.645  -9.092  1.00  0.00           H  
ATOM   1039  CG2 ILE A  70      -8.009  -8.793 -10.985  1.00  0.00           C  
ATOM   1040 HG21 ILE A  70      -7.822  -7.776 -11.328  1.00  0.00           H  
ATOM   1041 HG22 ILE A  70      -7.169  -9.447 -11.219  1.00  0.00           H  
ATOM   1042 HG23 ILE A  70      -8.883  -9.262 -11.438  1.00  0.00           H  
ATOM   1043  CG1 ILE A  70      -6.877  -8.046  -8.867  1.00  0.00           C  
ATOM   1044 HG12 ILE A  70      -6.767  -7.081  -9.361  1.00  0.00           H  
ATOM   1045 HG13 ILE A  70      -6.967  -7.930  -7.787  1.00  0.00           H  
ATOM   1046  CD1 ILE A  70      -5.569  -8.815  -8.920  1.00  0.00           C  
ATOM   1047 HD11 ILE A  70      -5.514  -9.616  -8.183  1.00  0.00           H  
ATOM   1048 HD12 ILE A  70      -5.176  -9.053  -9.908  1.00  0.00           H  
ATOM   1049 HD13 ILE A  70      -4.811  -8.144  -8.514  1.00  0.00           H  
ATOM   1050  C   ILE A  70     -10.571  -8.173  -9.916  1.00  0.00           C  
ATOM   1051  O   ILE A  70     -10.860  -7.539 -10.947  1.00  0.00           O  
ATOM   1052  N   GLU A  71     -11.379  -9.145  -9.361  1.00  0.00           N  
ATOM   1053  H   GLU A  71     -11.047  -9.612  -8.529  1.00  0.00           H  
ATOM   1054  CA  GLU A  71     -12.590  -9.730  -9.889  1.00  0.00           C  
ATOM   1055  HA  GLU A  71     -12.332 -10.245 -10.815  1.00  0.00           H  
ATOM   1056  CB  GLU A  71     -13.082 -10.832  -8.959  1.00  0.00           C  
ATOM   1057  HB2 GLU A  71     -12.191 -11.381  -8.653  1.00  0.00           H  
ATOM   1058  HB3 GLU A  71     -13.625 -10.438  -8.100  1.00  0.00           H  
ATOM   1059  CG  GLU A  71     -13.939 -11.750  -9.740  1.00  0.00           C  
ATOM   1060  HG2 GLU A  71     -14.801 -11.193 -10.105  1.00  0.00           H  
ATOM   1061  HG3 GLU A  71     -13.395 -12.055 -10.633  1.00  0.00           H  
ATOM   1062  CD  GLU A  71     -14.202 -12.989  -8.876  1.00  0.00           C  
ATOM   1063  OE1 GLU A  71     -15.139 -12.806  -8.051  1.00  0.00           O  
ATOM   1064  OE2 GLU A  71     -13.728 -14.140  -8.985  1.00  0.00           O  
ATOM   1065  C   GLU A  71     -13.716  -8.638 -10.239  1.00  0.00           C  
ATOM   1066  O   GLU A  71     -14.034  -8.428 -11.440  1.00  0.00           O  
ATOM   1067  N   ALA A  72     -14.207  -7.907  -9.193  1.00  0.00           N  
ATOM   1068  H   ALA A  72     -13.773  -8.082  -8.298  1.00  0.00           H  
ATOM   1069  CA  ALA A  72     -15.145  -6.812  -9.243  1.00  0.00           C  
ATOM   1070  HA  ALA A  72     -16.002  -7.086  -9.857  1.00  0.00           H  
ATOM   1071  CB  ALA A  72     -15.627  -6.713  -7.831  1.00  0.00           C  
ATOM   1072  HB1 ALA A  72     -14.789  -6.263  -7.298  1.00  0.00           H  
ATOM   1073  HB2 ALA A  72     -16.447  -6.008  -7.695  1.00  0.00           H  
ATOM   1074  HB3 ALA A  72     -15.855  -7.664  -7.349  1.00  0.00           H  
ATOM   1075  C   ALA A  72     -14.569  -5.603  -9.883  1.00  0.00           C  
ATOM   1076  O   ALA A  72     -15.250  -4.734 -10.339  1.00  0.00           O  
ATOM   1077  N   LEU A  73     -13.255  -5.480  -9.971  1.00  0.00           N  
ATOM   1078  H   LEU A  73     -12.726  -6.240  -9.569  1.00  0.00           H  
ATOM   1079  CA  LEU A  73     -12.633  -4.407 -10.766  1.00  0.00           C  
ATOM   1080  HA  LEU A  73     -13.052  -3.442 -10.483  1.00  0.00           H  
ATOM   1081  CB  LEU A  73     -11.126  -4.191 -10.516  1.00  0.00           C  
ATOM   1082  HB2 LEU A  73     -11.002  -3.921  -9.467  1.00  0.00           H  
ATOM   1083  HB3 LEU A  73     -10.636  -5.164 -10.550  1.00  0.00           H  
ATOM   1084  CG  LEU A  73     -10.463  -3.101 -11.483  1.00  0.00           C  
ATOM   1085  HG  LEU A  73     -10.820  -3.270 -12.499  1.00  0.00           H  
ATOM   1086  CD1 LEU A  73     -10.942  -1.690 -10.988  1.00  0.00           C  
ATOM   1087 HD11 LEU A  73     -12.032  -1.685 -11.003  1.00  0.00           H  
ATOM   1088 HD12 LEU A  73     -10.473  -1.413 -10.043  1.00  0.00           H  
ATOM   1089 HD13 LEU A  73     -10.562  -1.000 -11.740  1.00  0.00           H  
ATOM   1090  CD2 LEU A  73      -8.959  -3.283 -11.371  1.00  0.00           C  
ATOM   1091 HD21 LEU A  73      -8.738  -4.288 -11.730  1.00  0.00           H  
ATOM   1092 HD22 LEU A  73      -8.450  -2.521 -11.963  1.00  0.00           H  
ATOM   1093 HD23 LEU A  73      -8.597  -3.263 -10.343  1.00  0.00           H  
ATOM   1094  C   LEU A  73     -12.879  -4.636 -12.243  1.00  0.00           C  
ATOM   1095  O   LEU A  73     -13.183  -3.701 -13.033  1.00  0.00           O  
ATOM   1096  N   VAL A  74     -12.788  -5.892 -12.667  1.00  0.00           N  
ATOM   1097  H   VAL A  74     -12.344  -6.611 -12.114  1.00  0.00           H  
ATOM   1098  CA  VAL A  74     -12.934  -6.261 -14.093  1.00  0.00           C  
ATOM   1099  HA  VAL A  74     -12.481  -5.529 -14.763  1.00  0.00           H  
ATOM   1100  CB  VAL A  74     -12.337  -7.702 -14.334  1.00  0.00           C  
ATOM   1101  HB  VAL A  74     -12.629  -8.280 -13.457  1.00  0.00           H  
ATOM   1102  CG1 VAL A  74     -12.732  -8.374 -15.683  1.00  0.00           C  
ATOM   1103 HG11 VAL A  74     -12.678  -7.617 -16.465  1.00  0.00           H  
ATOM   1104 HG12 VAL A  74     -12.134  -9.274 -15.828  1.00  0.00           H  
ATOM   1105 HG13 VAL A  74     -13.746  -8.729 -15.501  1.00  0.00           H  
ATOM   1106  CG2 VAL A  74     -10.791  -7.420 -14.439  1.00  0.00           C  
ATOM   1107 HG21 VAL A  74     -10.416  -7.302 -13.422  1.00  0.00           H  
ATOM   1108 HG22 VAL A  74     -10.285  -8.297 -14.841  1.00  0.00           H  
ATOM   1109 HG23 VAL A  74     -10.709  -6.581 -15.131  1.00  0.00           H  
ATOM   1110  C   VAL A  74     -14.402  -6.210 -14.475  1.00  0.00           C  
ATOM   1111  O   VAL A  74     -14.669  -5.635 -15.525  1.00  0.00           O  
ATOM   1112  N   ALA A  75     -15.303  -6.662 -13.619  1.00  0.00           N  
ATOM   1113  H   ALA A  75     -15.053  -7.146 -12.768  1.00  0.00           H  
ATOM   1114  CA  ALA A  75     -16.767  -6.573 -13.769  1.00  0.00           C  
ATOM   1115  HA  ALA A  75     -16.946  -7.024 -14.744  1.00  0.00           H  
ATOM   1116  CB  ALA A  75     -17.294  -7.406 -12.656  1.00  0.00           C  
ATOM   1117  HB1 ALA A  75     -18.376  -7.428 -12.777  1.00  0.00           H  
ATOM   1118  HB2 ALA A  75     -17.064  -8.472 -12.648  1.00  0.00           H  
ATOM   1119  HB3 ALA A  75     -17.091  -6.945 -11.689  1.00  0.00           H  
ATOM   1120  C   ALA A  75     -17.250  -5.116 -13.751  1.00  0.00           C  
ATOM   1121  O   ALA A  75     -18.282  -4.871 -14.387  1.00  0.00           O  
ATOM   1122  N   ALA A  76     -16.557  -4.207 -13.034  1.00  0.00           N  
ATOM   1123  H   ALA A  76     -15.733  -4.474 -12.515  1.00  0.00           H  
ATOM   1124  CA  ALA A  76     -16.988  -2.809 -12.948  1.00  0.00           C  
ATOM   1125  HA  ALA A  76     -18.071  -2.787 -12.838  1.00  0.00           H  
ATOM   1126  CB  ALA A  76     -16.340  -2.014 -11.797  1.00  0.00           C  
ATOM   1127  HB1 ALA A  76     -16.645  -2.362 -10.810  1.00  0.00           H  
ATOM   1128  HB2 ALA A  76     -15.268  -1.997 -11.991  1.00  0.00           H  
ATOM   1129  HB3 ALA A  76     -16.601  -0.962 -11.916  1.00  0.00           H  
ATOM   1130  C   ALA A  76     -16.703  -2.065 -14.305  1.00  0.00           C  
ATOM   1131  O   ALA A  76     -17.562  -1.497 -14.957  1.00  0.00           O  
ATOM   1132  N   VAL A  77     -15.444  -2.138 -14.840  1.00  0.00           N  
ATOM   1133  H   VAL A  77     -14.736  -2.485 -14.209  1.00  0.00           H  
ATOM   1134  CA  VAL A  77     -15.028  -1.522 -16.145  1.00  0.00           C  
ATOM   1135  HA  VAL A  77     -15.355  -0.485 -16.071  1.00  0.00           H  
ATOM   1136  CB  VAL A  77     -13.507  -1.436 -16.464  1.00  0.00           C  
ATOM   1137  HB  VAL A  77     -12.990  -0.809 -15.736  1.00  0.00           H  
ATOM   1138  CG1 VAL A  77     -12.970  -2.919 -16.620  1.00  0.00           C  
ATOM   1139 HG11 VAL A  77     -13.464  -3.446 -17.437  1.00  0.00           H  
ATOM   1140 HG12 VAL A  77     -11.897  -2.836 -16.795  1.00  0.00           H  
ATOM   1141 HG13 VAL A  77     -13.087  -3.509 -15.712  1.00  0.00           H  
ATOM   1142  CG2 VAL A  77     -13.231  -0.799 -17.891  1.00  0.00           C  
ATOM   1143 HG21 VAL A  77     -12.144  -0.826 -17.976  1.00  0.00           H  
ATOM   1144 HG22 VAL A  77     -13.668  -1.376 -18.706  1.00  0.00           H  
ATOM   1145 HG23 VAL A  77     -13.610   0.219 -17.793  1.00  0.00           H  
ATOM   1146  C   VAL A  77     -15.871  -2.057 -17.303  1.00  0.00           C  
ATOM   1147  O   VAL A  77     -16.326  -1.299 -18.190  1.00  0.00           O  
ATOM   1148  N   VAL A  78     -16.264  -3.381 -17.335  1.00  0.00           N  
ATOM   1149  H   VAL A  78     -15.873  -4.124 -16.775  1.00  0.00           H  
ATOM   1150  CA  VAL A  78     -17.087  -3.873 -18.472  1.00  0.00           C  
ATOM   1151  HA  VAL A  78     -16.583  -3.341 -19.278  1.00  0.00           H  
ATOM   1152  CB  VAL A  78     -17.119  -5.364 -18.737  1.00  0.00           C  
ATOM   1153  HB  VAL A  78     -17.640  -5.556 -19.676  1.00  0.00           H  
ATOM   1154  CG1 VAL A  78     -15.746  -5.849 -19.172  1.00  0.00           C  
ATOM   1155 HG11 VAL A  78     -15.905  -6.842 -19.592  1.00  0.00           H  
ATOM   1156 HG12 VAL A  78     -15.454  -5.149 -19.954  1.00  0.00           H  
ATOM   1157 HG13 VAL A  78     -15.072  -5.869 -18.316  1.00  0.00           H  
ATOM   1158  CG2 VAL A  78     -17.536  -6.207 -17.474  1.00  0.00           C  
ATOM   1159 HG21 VAL A  78     -18.520  -5.904 -17.114  1.00  0.00           H  
ATOM   1160 HG22 VAL A  78     -17.490  -7.275 -17.682  1.00  0.00           H  
ATOM   1161 HG23 VAL A  78     -16.819  -6.109 -16.658  1.00  0.00           H  
ATOM   1162  C   VAL A  78     -18.502  -3.294 -18.432  1.00  0.00           C  
ATOM   1163  O   VAL A  78     -19.033  -2.974 -19.479  1.00  0.00           O  
ATOM   1164  N   GLU A  79     -19.099  -3.155 -17.262  1.00  0.00           N  
ATOM   1165  H   GLU A  79     -18.572  -3.371 -16.428  1.00  0.00           H  
ATOM   1166  CA  GLU A  79     -20.380  -2.568 -17.017  1.00  0.00           C  
ATOM   1167  HA  GLU A  79     -20.991  -3.138 -17.717  1.00  0.00           H  
ATOM   1168  CB  GLU A  79     -20.912  -2.840 -15.593  1.00  0.00           C  
ATOM   1169  HB2 GLU A  79     -20.585  -3.825 -15.257  1.00  0.00           H  
ATOM   1170  HB3 GLU A  79     -20.451  -2.025 -15.035  1.00  0.00           H  
ATOM   1171  CG  GLU A  79     -22.451  -2.786 -15.512  1.00  0.00           C  
ATOM   1172  HG2 GLU A  79     -22.799  -2.633 -14.491  1.00  0.00           H  
ATOM   1173  HG3 GLU A  79     -22.693  -1.952 -16.170  1.00  0.00           H  
ATOM   1174  CD  GLU A  79     -23.114  -4.047 -15.951  1.00  0.00           C  
ATOM   1175  OE1 GLU A  79     -22.625  -4.817 -16.805  1.00  0.00           O  
ATOM   1176  OE2 GLU A  79     -24.152  -4.404 -15.377  1.00  0.00           O  
ATOM   1177  C   GLU A  79     -20.428  -1.084 -17.528  1.00  0.00           C  
ATOM   1178  O   GLU A  79     -21.400  -0.673 -18.175  1.00  0.00           O  
ATOM   1179  N   ARG A  80     -19.276  -0.394 -17.154  1.00  0.00           N  
ATOM   1180  H   ARG A  80     -18.592  -0.849 -16.566  1.00  0.00           H  
ATOM   1181  CA  ARG A  80     -19.199   1.078 -17.247  1.00  0.00           C  
ATOM   1182  HA  ARG A  80     -20.148   1.527 -16.955  1.00  0.00           H  
ATOM   1183  CB  ARG A  80     -18.208   1.621 -16.204  1.00  0.00           C  
ATOM   1184  HB2 ARG A  80     -18.562   1.329 -15.216  1.00  0.00           H  
ATOM   1185  HB3 ARG A  80     -17.200   1.306 -16.470  1.00  0.00           H  
ATOM   1186  CG  ARG A  80     -17.995   3.103 -16.353  1.00  0.00           C  
ATOM   1187  HG2 ARG A  80     -17.175   3.482 -15.743  1.00  0.00           H  
ATOM   1188  HG3 ARG A  80     -17.739   3.301 -17.393  1.00  0.00           H  
ATOM   1189  CD  ARG A  80     -19.241   3.855 -15.887  1.00  0.00           C  
ATOM   1190  HD2 ARG A  80     -20.156   3.606 -16.422  1.00  0.00           H  
ATOM   1191  HD3 ARG A  80     -19.510   3.521 -14.884  1.00  0.00           H  
ATOM   1192  NE  ARG A  80     -18.966   5.250 -15.743  1.00  0.00           N  
ATOM   1193  HE  ARG A  80     -18.485   5.549 -14.906  1.00  0.00           H  
ATOM   1194  CZ  ARG A  80     -19.068   6.208 -16.632  1.00  0.00           C  
ATOM   1195  NH1 ARG A  80     -19.429   6.014 -17.864  1.00  0.00           N  
ATOM   1196 HH11 ARG A  80     -19.663   5.071 -18.140  1.00  0.00           H  
ATOM   1197 HH12 ARG A  80     -19.323   6.832 -18.448  1.00  0.00           H  
ATOM   1198  NH2 ARG A  80     -18.833   7.385 -16.172  1.00  0.00           N  
ATOM   1199 HH21 ARG A  80     -18.510   7.590 -15.239  1.00  0.00           H  
ATOM   1200 HH22 ARG A  80     -18.788   8.147 -16.834  1.00  0.00           H  
ATOM   1201  C   ARG A  80     -18.875   1.498 -18.708  1.00  0.00           C  
ATOM   1202  O   ARG A  80     -19.353   2.512 -19.165  1.00  0.00           O  
ATOM   1203  N   TYR A  81     -18.078   0.709 -19.444  1.00  0.00           N  
ATOM   1204  H   TYR A  81     -17.536   0.010 -18.957  1.00  0.00           H  
ATOM   1205  CA  TYR A  81     -17.679   1.168 -20.802  1.00  0.00           C  
ATOM   1206  HA  TYR A  81     -18.335   1.973 -21.132  1.00  0.00           H  
ATOM   1207  CB  TYR A  81     -16.302   1.761 -20.761  1.00  0.00           C  
ATOM   1208  HB2 TYR A  81     -15.538   1.035 -20.484  1.00  0.00           H  
ATOM   1209  HB3 TYR A  81     -16.154   2.100 -21.786  1.00  0.00           H  
ATOM   1210  CG  TYR A  81     -16.086   2.999 -19.980  1.00  0.00           C  
ATOM   1211  CD1 TYR A  81     -16.810   4.158 -20.239  1.00  0.00           C  
ATOM   1212  HD1 TYR A  81     -17.421   4.253 -21.124  1.00  0.00           H  
ATOM   1213  CE1 TYR A  81     -16.540   5.336 -19.575  1.00  0.00           C  
ATOM   1214  HE1 TYR A  81     -16.982   6.287 -19.834  1.00  0.00           H  
ATOM   1215  CZ  TYR A  81     -15.649   5.322 -18.462  1.00  0.00           C  
ATOM   1216  OH  TYR A  81     -15.482   6.426 -17.720  1.00  0.00           O  
ATOM   1217  HH  TYR A  81     -15.949   7.164 -18.119  1.00  0.00           H  
ATOM   1218  CE2 TYR A  81     -14.971   4.143 -18.133  1.00  0.00           C  
ATOM   1219  HE2 TYR A  81     -14.231   3.947 -17.370  1.00  0.00           H  
ATOM   1220  CD2 TYR A  81     -15.175   2.948 -18.928  1.00  0.00           C  
ATOM   1221  HD2 TYR A  81     -14.540   2.084 -18.807  1.00  0.00           H  
ATOM   1222  C   TYR A  81     -17.734   0.205 -21.953  1.00  0.00           C  
ATOM   1223  O   TYR A  81     -17.757   0.503 -23.144  1.00  0.00           O  
ATOM   1224  N   GLY A  82     -17.872  -1.081 -21.614  1.00  0.00           N  
ATOM   1225  H   GLY A  82     -17.849  -1.308 -20.630  1.00  0.00           H  
ATOM   1226  CA  GLY A  82     -17.867  -2.287 -22.486  1.00  0.00           C  
ATOM   1227  HA2 GLY A  82     -18.600  -3.023 -22.156  1.00  0.00           H  
ATOM   1228  HA3 GLY A  82     -17.954  -1.887 -23.496  1.00  0.00           H  
ATOM   1229  C   GLY A  82     -16.480  -2.994 -22.430  1.00  0.00           C  
ATOM   1230  O   GLY A  82     -15.592  -2.695 -21.589  1.00  0.00           O  
ATOM   1231  N   PRO A  83     -16.227  -3.943 -23.386  1.00  0.00           N  
ATOM   1232  CD  PRO A  83     -17.172  -4.398 -24.310  1.00  0.00           C  
ATOM   1233  HD2 PRO A  83     -17.525  -3.575 -24.931  1.00  0.00           H  
ATOM   1234  HD3 PRO A  83     -17.945  -4.925 -23.751  1.00  0.00           H  
ATOM   1235  CG  PRO A  83     -16.351  -5.455 -25.137  1.00  0.00           C  
ATOM   1236  HG2 PRO A  83     -15.855  -5.001 -25.995  1.00  0.00           H  
ATOM   1237  HG3 PRO A  83     -16.891  -6.328 -25.502  1.00  0.00           H  
ATOM   1238  CB  PRO A  83     -15.275  -5.951 -24.211  1.00  0.00           C  
ATOM   1239  HB2 PRO A  83     -14.370  -6.344 -24.675  1.00  0.00           H  
ATOM   1240  HB3 PRO A  83     -15.735  -6.585 -23.453  1.00  0.00           H  
ATOM   1241  CA  PRO A  83     -15.024  -4.782 -23.323  1.00  0.00           C  
ATOM   1242  HA  PRO A  83     -15.030  -5.112 -22.284  1.00  0.00           H  
ATOM   1243  C   PRO A  83     -13.678  -4.104 -23.573  1.00  0.00           C  
ATOM   1244  O   PRO A  83     -13.554  -3.470 -24.637  1.00  0.00           O  
ATOM   1245  N   VAL A  84     -12.637  -4.375 -22.746  1.00  0.00           N  
ATOM   1246  H   VAL A  84     -12.683  -5.212 -22.183  1.00  0.00           H  
ATOM   1247  CA  VAL A  84     -11.441  -3.501 -22.705  1.00  0.00           C  
ATOM   1248  HA  VAL A  84     -11.755  -2.486 -22.950  1.00  0.00           H  
ATOM   1249  CB  VAL A  84     -10.807  -3.403 -21.317  1.00  0.00           C  
ATOM   1250  HB  VAL A  84     -10.468  -2.368 -21.282  1.00  0.00           H  
ATOM   1251  CG1 VAL A  84     -11.732  -3.526 -20.137  1.00  0.00           C  
ATOM   1252 HG11 VAL A  84     -12.568  -2.876 -20.393  1.00  0.00           H  
ATOM   1253 HG12 VAL A  84     -12.097  -4.551 -20.068  1.00  0.00           H  
ATOM   1254 HG13 VAL A  84     -11.215  -3.174 -19.244  1.00  0.00           H  
ATOM   1255  CG2 VAL A  84      -9.585  -4.218 -20.970  1.00  0.00           C  
ATOM   1256 HG21 VAL A  84      -9.193  -3.992 -19.978  1.00  0.00           H  
ATOM   1257 HG22 VAL A  84      -9.850  -5.274 -20.947  1.00  0.00           H  
ATOM   1258 HG23 VAL A  84      -8.753  -3.998 -21.637  1.00  0.00           H  
ATOM   1259  C   VAL A  84     -10.365  -3.862 -23.752  1.00  0.00           C  
ATOM   1260  O   VAL A  84      -9.923  -4.995 -23.881  1.00  0.00           O  
ATOM   1261  N   ASP A  85     -10.073  -2.925 -24.682  1.00  0.00           N  
ATOM   1262  H   ASP A  85     -10.325  -1.954 -24.573  1.00  0.00           H  
ATOM   1263  CA  ASP A  85      -9.100  -3.087 -25.751  1.00  0.00           C  
ATOM   1264  HA  ASP A  85      -9.128  -4.048 -26.265  1.00  0.00           H  
ATOM   1265  CB  ASP A  85      -9.376  -1.999 -26.774  1.00  0.00           C  
ATOM   1266  HB2 ASP A  85      -9.318  -1.051 -26.238  1.00  0.00           H  
ATOM   1267  HB3 ASP A  85      -8.649  -2.015 -27.587  1.00  0.00           H  
ATOM   1268  CG  ASP A  85     -10.736  -2.012 -27.410  1.00  0.00           C  
ATOM   1269  OD1 ASP A  85     -10.884  -2.654 -28.481  1.00  0.00           O  
ATOM   1270  OD2 ASP A  85     -11.666  -1.313 -26.951  1.00  0.00           O  
ATOM   1271  C   ASP A  85      -7.670  -3.076 -25.276  1.00  0.00           C  
ATOM   1272  O   ASP A  85      -6.863  -3.724 -25.927  1.00  0.00           O  
ATOM   1273  N   VAL A  86      -7.421  -2.373 -24.144  1.00  0.00           N  
ATOM   1274  H   VAL A  86      -8.287  -1.983 -23.804  1.00  0.00           H  
ATOM   1275  CA  VAL A  86      -6.109  -2.033 -23.504  1.00  0.00           C  
ATOM   1276  HA  VAL A  86      -5.345  -2.703 -23.898  1.00  0.00           H  
ATOM   1277  CB  VAL A  86      -5.639  -0.586 -23.891  1.00  0.00           C  
ATOM   1278  HB  VAL A  86      -6.298   0.116 -23.379  1.00  0.00           H  
ATOM   1279  CG1 VAL A  86      -4.281  -0.231 -23.211  1.00  0.00           C  
ATOM   1280 HG11 VAL A  86      -4.044   0.761 -23.596  1.00  0.00           H  
ATOM   1281 HG12 VAL A  86      -4.437  -0.025 -22.153  1.00  0.00           H  
ATOM   1282 HG13 VAL A  86      -3.488  -0.970 -23.320  1.00  0.00           H  
ATOM   1283  CG2 VAL A  86      -5.600  -0.373 -25.421  1.00  0.00           C  
ATOM   1284 HG21 VAL A  86      -5.086   0.552 -25.678  1.00  0.00           H  
ATOM   1285 HG22 VAL A  86      -4.894  -1.104 -25.814  1.00  0.00           H  
ATOM   1286 HG23 VAL A  86      -6.584  -0.416 -25.889  1.00  0.00           H  
ATOM   1287  C   VAL A  86      -6.166  -2.168 -21.953  1.00  0.00           C  
ATOM   1288  O   VAL A  86      -7.073  -1.651 -21.334  1.00  0.00           O  
ATOM   1289  N   LEU A  87      -5.084  -2.782 -21.446  1.00  0.00           N  
ATOM   1290  H   LEU A  87      -4.428  -3.191 -22.095  1.00  0.00           H  
ATOM   1291  CA  LEU A  87      -4.680  -2.881 -20.026  1.00  0.00           C  
ATOM   1292  HA  LEU A  87      -5.281  -2.185 -19.441  1.00  0.00           H  
ATOM   1293  CB  LEU A  87      -4.905  -4.276 -19.381  1.00  0.00           C  
ATOM   1294  HB2 LEU A  87      -5.965  -4.326 -19.131  1.00  0.00           H  
ATOM   1295  HB3 LEU A  87      -4.639  -5.021 -20.131  1.00  0.00           H  
ATOM   1296  CG  LEU A  87      -4.099  -4.677 -18.153  1.00  0.00           C  
ATOM   1297  HG  LEU A  87      -3.046  -4.429 -18.293  1.00  0.00           H  
ATOM   1298  CD1 LEU A  87      -4.495  -3.882 -16.862  1.00  0.00           C  
ATOM   1299 HD11 LEU A  87      -5.544  -4.013 -16.598  1.00  0.00           H  
ATOM   1300 HD12 LEU A  87      -3.798  -4.192 -16.082  1.00  0.00           H  
ATOM   1301 HD13 LEU A  87      -4.237  -2.902 -17.264  1.00  0.00           H  
ATOM   1302  CD2 LEU A  87      -4.191  -6.150 -17.814  1.00  0.00           C  
ATOM   1303 HD21 LEU A  87      -5.168  -6.619 -17.930  1.00  0.00           H  
ATOM   1304 HD22 LEU A  87      -3.592  -6.735 -18.511  1.00  0.00           H  
ATOM   1305 HD23 LEU A  87      -3.898  -6.319 -16.779  1.00  0.00           H  
ATOM   1306  C   LEU A  87      -3.237  -2.342 -19.955  1.00  0.00           C  
ATOM   1307  O   LEU A  87      -2.329  -2.908 -20.628  1.00  0.00           O  
ATOM   1308  N   VAL A  88      -2.991  -1.359 -19.104  1.00  0.00           N  
ATOM   1309  H   VAL A  88      -3.709  -0.961 -18.515  1.00  0.00           H  
ATOM   1310  CA  VAL A  88      -1.541  -1.150 -18.754  1.00  0.00           C  
ATOM   1311  HA  VAL A  88      -0.912  -1.869 -19.279  1.00  0.00           H  
ATOM   1312  CB  VAL A  88      -1.195   0.297 -19.067  1.00  0.00           C  
ATOM   1313  HB  VAL A  88      -1.990   0.848 -18.565  1.00  0.00           H  
ATOM   1314  CG1 VAL A  88       0.105   0.805 -18.498  1.00  0.00           C  
ATOM   1315 HG11 VAL A  88       0.107   1.895 -18.484  1.00  0.00           H  
ATOM   1316 HG12 VAL A  88       0.261   0.447 -17.480  1.00  0.00           H  
ATOM   1317 HG13 VAL A  88       0.906   0.375 -19.098  1.00  0.00           H  
ATOM   1318  CG2 VAL A  88      -1.279   0.671 -20.585  1.00  0.00           C  
ATOM   1319 HG21 VAL A  88      -0.440   0.252 -21.140  1.00  0.00           H  
ATOM   1320 HG22 VAL A  88      -2.267   0.499 -21.013  1.00  0.00           H  
ATOM   1321 HG23 VAL A  88      -1.140   1.744 -20.714  1.00  0.00           H  
ATOM   1322  C   VAL A  88      -1.357  -1.525 -17.208  1.00  0.00           C  
ATOM   1323  O   VAL A  88      -2.016  -0.944 -16.332  1.00  0.00           O  
ATOM   1324  N   ASN A  89      -0.455  -2.489 -16.882  1.00  0.00           N  
ATOM   1325  H   ASN A  89      -0.065  -2.929 -17.703  1.00  0.00           H  
ATOM   1326  CA  ASN A  89      -0.060  -2.926 -15.599  1.00  0.00           C  
ATOM   1327  HA  ASN A  89      -0.869  -2.732 -14.894  1.00  0.00           H  
ATOM   1328  CB  ASN A  89       0.387  -4.401 -15.732  1.00  0.00           C  
ATOM   1329  HB2 ASN A  89       1.302  -4.382 -16.327  1.00  0.00           H  
ATOM   1330  HB3 ASN A  89       0.759  -4.567 -14.722  1.00  0.00           H  
ATOM   1331  CG  ASN A  89      -0.752  -5.301 -16.096  1.00  0.00           C  
ATOM   1332  OD1 ASN A  89      -1.682  -5.416 -15.341  1.00  0.00           O  
ATOM   1333  ND2 ASN A  89      -0.727  -5.969 -17.213  1.00  0.00           N  
ATOM   1334 HD21 ASN A  89       0.074  -6.138 -17.805  1.00  0.00           H  
ATOM   1335 HD22 ASN A  89      -1.595  -6.481 -17.290  1.00  0.00           H  
ATOM   1336  C   ASN A  89       1.093  -2.045 -15.130  1.00  0.00           C  
ATOM   1337  O   ASN A  89       2.232  -2.312 -15.250  1.00  0.00           O  
ATOM   1338  N   ASN A  90       0.805  -0.846 -14.620  1.00  0.00           N  
ATOM   1339  H   ASN A  90      -0.187  -0.662 -14.570  1.00  0.00           H  
ATOM   1340  CA  ASN A  90       1.744   0.146 -14.065  1.00  0.00           C  
ATOM   1341  HA  ASN A  90       2.673   0.212 -14.630  1.00  0.00           H  
ATOM   1342  CB  ASN A  90       1.048   1.510 -14.217  1.00  0.00           C  
ATOM   1343  HB2 ASN A  90       0.949   1.919 -15.223  1.00  0.00           H  
ATOM   1344  HB3 ASN A  90       0.078   1.266 -13.782  1.00  0.00           H  
ATOM   1345  CG  ASN A  90       1.643   2.589 -13.301  1.00  0.00           C  
ATOM   1346  OD1 ASN A  90       2.770   3.103 -13.431  1.00  0.00           O  
ATOM   1347  ND2 ASN A  90       0.916   2.978 -12.278  1.00  0.00           N  
ATOM   1348 HD21 ASN A  90       1.353   3.453 -11.501  1.00  0.00           H  
ATOM   1349 HD22 ASN A  90      -0.035   2.637 -12.271  1.00  0.00           H  
ATOM   1350  C   ASN A  90       2.170  -0.191 -12.592  1.00  0.00           C  
ATOM   1351  O   ASN A  90       3.337   0.088 -12.309  1.00  0.00           O  
ATOM   1352  N   ALA A  91       1.293  -0.669 -11.738  1.00  0.00           N  
ATOM   1353  H   ALA A  91       0.386  -0.974 -12.060  1.00  0.00           H  
ATOM   1354  CA  ALA A  91       1.540  -0.787 -10.246  1.00  0.00           C  
ATOM   1355  HA  ALA A  91       1.655   0.217  -9.836  1.00  0.00           H  
ATOM   1356  CB  ALA A  91       0.256  -1.332  -9.558  1.00  0.00           C  
ATOM   1357  HB1 ALA A  91      -0.061  -2.162 -10.190  1.00  0.00           H  
ATOM   1358  HB2 ALA A  91       0.536  -1.659  -8.557  1.00  0.00           H  
ATOM   1359  HB3 ALA A  91      -0.550  -0.598  -9.552  1.00  0.00           H  
ATOM   1360  C   ALA A  91       2.754  -1.563  -9.963  1.00  0.00           C  
ATOM   1361  O   ALA A  91       2.973  -2.589 -10.561  1.00  0.00           O  
ATOM   1362  N   GLY A  92       3.529  -1.110  -8.973  1.00  0.00           N  
ATOM   1363  H   GLY A  92       3.504  -0.169  -8.605  1.00  0.00           H  
ATOM   1364  CA  GLY A  92       4.695  -1.815  -8.482  1.00  0.00           C  
ATOM   1365  HA2 GLY A  92       4.357  -2.830  -8.269  1.00  0.00           H  
ATOM   1366  HA3 GLY A  92       5.510  -1.860  -9.205  1.00  0.00           H  
ATOM   1367  C   GLY A  92       5.173  -1.229  -7.246  1.00  0.00           C  
ATOM   1368  O   GLY A  92       4.567  -0.161  -6.851  1.00  0.00           O  
ATOM   1369  N   ARG A  93       6.242  -1.745  -6.673  1.00  0.00           N  
ATOM   1370  H   ARG A  93       6.695  -2.470  -7.211  1.00  0.00           H  
ATOM   1371  CA  ARG A  93       6.912  -1.329  -5.425  1.00  0.00           C  
ATOM   1372  HA  ARG A  93       6.951  -0.241  -5.404  1.00  0.00           H  
ATOM   1373  CB  ARG A  93       6.075  -1.856  -4.295  1.00  0.00           C  
ATOM   1374  HB2 ARG A  93       5.055  -1.506  -4.458  1.00  0.00           H  
ATOM   1375  HB3 ARG A  93       5.894  -2.926  -4.401  1.00  0.00           H  
ATOM   1376  CG  ARG A  93       6.382  -1.286  -2.929  1.00  0.00           C  
ATOM   1377  HG2 ARG A  93       7.341  -1.652  -2.560  1.00  0.00           H  
ATOM   1378  HG3 ARG A  93       6.416  -0.205  -3.061  1.00  0.00           H  
ATOM   1379  CD  ARG A  93       5.448  -1.667  -1.826  1.00  0.00           C  
ATOM   1380  HD2 ARG A  93       5.604  -0.954  -1.017  1.00  0.00           H  
ATOM   1381  HD3 ARG A  93       4.441  -1.531  -2.222  1.00  0.00           H  
ATOM   1382  NE  ARG A  93       5.644  -3.024  -1.298  1.00  0.00           N  
ATOM   1383  HE  ARG A  93       4.803  -3.581  -1.358  1.00  0.00           H  
ATOM   1384  CZ  ARG A  93       6.584  -3.439  -0.492  1.00  0.00           C  
ATOM   1385  NH1 ARG A  93       7.728  -2.794  -0.188  1.00  0.00           N  
ATOM   1386 HH11 ARG A  93       7.868  -2.032  -0.836  1.00  0.00           H  
ATOM   1387 HH12 ARG A  93       8.464  -3.138   0.412  1.00  0.00           H  
ATOM   1388  NH2 ARG A  93       6.404  -4.543   0.185  1.00  0.00           N  
ATOM   1389 HH21 ARG A  93       5.581  -5.101   0.008  1.00  0.00           H  
ATOM   1390 HH22 ARG A  93       6.979  -4.832   0.962  1.00  0.00           H  
ATOM   1391  C   ARG A  93       8.316  -1.829  -5.216  1.00  0.00           C  
ATOM   1392  O   ARG A  93       8.551  -3.026  -5.356  1.00  0.00           O  
ATOM   1393  N   PRO A  94       9.276  -1.044  -4.611  1.00  0.00           N  
ATOM   1394  CD  PRO A  94       9.150   0.356  -4.302  1.00  0.00           C  
ATOM   1395  HD2 PRO A  94       8.828   0.420  -3.263  1.00  0.00           H  
ATOM   1396  HD3 PRO A  94       8.452   0.779  -5.024  1.00  0.00           H  
ATOM   1397  CG  PRO A  94      10.525   0.867  -4.525  1.00  0.00           C  
ATOM   1398  HG2 PRO A  94      10.664   1.755  -3.907  1.00  0.00           H  
ATOM   1399  HG3 PRO A  94      10.693   1.146  -5.566  1.00  0.00           H  
ATOM   1400  CB  PRO A  94      11.446  -0.253  -4.132  1.00  0.00           C  
ATOM   1401  HB2 PRO A  94      11.665  -0.113  -3.073  1.00  0.00           H  
ATOM   1402  HB3 PRO A  94      12.336  -0.278  -4.761  1.00  0.00           H  
ATOM   1403  CA  PRO A  94      10.631  -1.581  -4.362  1.00  0.00           C  
ATOM   1404  HA  PRO A  94      10.964  -2.091  -5.266  1.00  0.00           H  
ATOM   1405  C   PRO A  94      10.714  -2.460  -3.066  1.00  0.00           C  
ATOM   1406  O   PRO A  94       9.881  -2.365  -2.182  1.00  0.00           O  
ATOM   1407  N   GLY A  95      11.796  -3.228  -2.918  1.00  0.00           N  
ATOM   1408  H   GLY A  95      12.392  -3.263  -3.733  1.00  0.00           H  
ATOM   1409  CA  GLY A  95      12.195  -3.865  -1.720  1.00  0.00           C  
ATOM   1410  HA2 GLY A  95      12.156  -3.178  -0.874  1.00  0.00           H  
ATOM   1411  HA3 GLY A  95      11.453  -4.607  -1.423  1.00  0.00           H  
ATOM   1412  C   GLY A  95      13.589  -4.462  -1.868  1.00  0.00           C  
ATOM   1413  O   GLY A  95      13.789  -5.022  -2.930  1.00  0.00           O  
ATOM   1414  N   GLY A  96      14.420  -4.387  -0.863  1.00  0.00           N  
ATOM   1415  H   GLY A  96      14.164  -3.993   0.030  1.00  0.00           H  
ATOM   1416  CA  GLY A  96      15.812  -4.861  -0.926  1.00  0.00           C  
ATOM   1417  HA2 GLY A  96      15.741  -5.926  -1.150  1.00  0.00           H  
ATOM   1418  HA3 GLY A  96      16.349  -4.311  -1.700  1.00  0.00           H  
ATOM   1419  C   GLY A  96      16.561  -4.812   0.457  1.00  0.00           C  
ATOM   1420  O   GLY A  96      15.999  -4.596   1.536  1.00  0.00           O  
ATOM   1421  N   GLY A  97      17.880  -4.911   0.407  1.00  0.00           N  
ATOM   1422  H   GLY A  97      18.263  -4.817  -0.524  1.00  0.00           H  
ATOM   1423  CA  GLY A  97      18.819  -4.969   1.520  1.00  0.00           C  
ATOM   1424  HA2 GLY A  97      19.156  -3.981   1.834  1.00  0.00           H  
ATOM   1425  HA3 GLY A  97      18.410  -5.436   2.415  1.00  0.00           H  
ATOM   1426  C   GLY A  97      20.012  -5.812   1.186  1.00  0.00           C  
ATOM   1427  O   GLY A  97      20.057  -6.409   0.124  1.00  0.00           O  
ATOM   1428  N   ALA A  98      20.850  -6.201   2.198  1.00  0.00           N  
ATOM   1429  H   ALA A  98      20.800  -5.743   3.097  1.00  0.00           H  
ATOM   1430  CA  ALA A  98      21.776  -7.386   2.189  1.00  0.00           C  
ATOM   1431  HA  ALA A  98      22.477  -7.216   1.373  1.00  0.00           H  
ATOM   1432  CB  ALA A  98      22.584  -7.391   3.484  1.00  0.00           C  
ATOM   1433  HB1 ALA A  98      22.997  -6.389   3.601  1.00  0.00           H  
ATOM   1434  HB2 ALA A  98      21.910  -7.744   4.266  1.00  0.00           H  
ATOM   1435  HB3 ALA A  98      23.363  -8.152   3.474  1.00  0.00           H  
ATOM   1436  C   ALA A  98      20.966  -8.667   1.984  1.00  0.00           C  
ATOM   1437  O   ALA A  98      20.208  -9.044   2.860  1.00  0.00           O  
ATOM   1438  N   THR A  99      21.132  -9.379   0.864  1.00  0.00           N  
ATOM   1439  H   THR A  99      21.509  -8.949   0.031  1.00  0.00           H  
ATOM   1440  CA  THR A  99      20.282 -10.537   0.576  1.00  0.00           C  
ATOM   1441  HA  THR A  99      19.319 -10.033   0.496  1.00  0.00           H  
ATOM   1442  CB  THR A  99      20.625 -11.061  -0.834  1.00  0.00           C  
ATOM   1443  HB  THR A  99      21.655 -11.415  -0.828  1.00  0.00           H  
ATOM   1444  CG2 THR A  99      19.706 -12.169  -1.356  1.00  0.00           C  
ATOM   1445 HG21 THR A  99      18.680 -11.809  -1.427  1.00  0.00           H  
ATOM   1446 HG22 THR A  99      19.952 -12.395  -2.394  1.00  0.00           H  
ATOM   1447 HG23 THR A  99      19.839 -13.046  -0.723  1.00  0.00           H  
ATOM   1448  OG1 THR A  99      20.359  -9.991  -1.754  1.00  0.00           O  
ATOM   1449  HG1 THR A  99      21.169  -9.557  -2.029  1.00  0.00           H  
ATOM   1450  C   THR A  99      20.280 -11.595   1.658  1.00  0.00           C  
ATOM   1451  O   THR A  99      19.224 -12.149   1.965  1.00  0.00           O  
ATOM   1452  N   ALA A 100      21.457 -11.877   2.286  1.00  0.00           N  
ATOM   1453  H   ALA A 100      22.177 -11.187   2.132  1.00  0.00           H  
ATOM   1454  CA  ALA A 100      21.674 -12.977   3.247  1.00  0.00           C  
ATOM   1455  HA  ALA A 100      21.288 -13.832   2.691  1.00  0.00           H  
ATOM   1456  CB  ALA A 100      23.143 -13.006   3.472  1.00  0.00           C  
ATOM   1457  HB1 ALA A 100      23.435 -13.907   4.011  1.00  0.00           H  
ATOM   1458  HB2 ALA A 100      23.699 -13.163   2.547  1.00  0.00           H  
ATOM   1459  HB3 ALA A 100      23.451 -12.037   3.865  1.00  0.00           H  
ATOM   1460  C   ALA A 100      20.769 -12.790   4.506  1.00  0.00           C  
ATOM   1461  O   ALA A 100      20.309 -13.766   5.125  1.00  0.00           O  
ATOM   1462  N   GLU A 101      20.380 -11.538   4.772  1.00  0.00           N  
ATOM   1463  H   GLU A 101      20.691 -10.852   4.099  1.00  0.00           H  
ATOM   1464  CA  GLU A 101      19.570 -11.043   5.891  1.00  0.00           C  
ATOM   1465  HA  GLU A 101      19.621 -11.736   6.731  1.00  0.00           H  
ATOM   1466  CB  GLU A 101      20.247  -9.654   6.313  1.00  0.00           C  
ATOM   1467  HB2 GLU A 101      20.134  -9.008   5.443  1.00  0.00           H  
ATOM   1468  HB3 GLU A 101      19.717  -9.372   7.224  1.00  0.00           H  
ATOM   1469  CG  GLU A 101      21.751  -9.757   6.540  1.00  0.00           C  
ATOM   1470  HG2 GLU A 101      22.285 -10.037   5.632  1.00  0.00           H  
ATOM   1471  HG3 GLU A 101      22.094  -8.752   6.786  1.00  0.00           H  
ATOM   1472  CD  GLU A 101      22.228 -10.841   7.538  1.00  0.00           C  
ATOM   1473  OE1 GLU A 101      21.544 -11.288   8.454  1.00  0.00           O  
ATOM   1474  OE2 GLU A 101      23.395 -11.176   7.432  1.00  0.00           O  
ATOM   1475  C   GLU A 101      18.041 -10.996   5.597  1.00  0.00           C  
ATOM   1476  O   GLU A 101      17.291 -10.619   6.483  1.00  0.00           O  
ATOM   1477  N   LEU A 102      17.551 -11.319   4.370  1.00  0.00           N  
ATOM   1478  H   LEU A 102      18.247 -11.597   3.693  1.00  0.00           H  
ATOM   1479  CA  LEU A 102      16.319 -10.739   3.880  1.00  0.00           C  
ATOM   1480  HA  LEU A 102      16.049  -9.738   4.214  1.00  0.00           H  
ATOM   1481  CB  LEU A 102      16.642 -10.473   2.323  1.00  0.00           C  
ATOM   1482  HB2 LEU A 102      17.577  -9.922   2.222  1.00  0.00           H  
ATOM   1483  HB3 LEU A 102      16.812 -11.429   1.827  1.00  0.00           H  
ATOM   1484  CG  LEU A 102      15.565  -9.752   1.535  1.00  0.00           C  
ATOM   1485  HG  LEU A 102      14.943  -9.269   2.289  1.00  0.00           H  
ATOM   1486  CD1 LEU A 102      16.171  -8.760   0.649  1.00  0.00           C  
ATOM   1487 HD11 LEU A 102      16.452  -7.873   1.217  1.00  0.00           H  
ATOM   1488 HD12 LEU A 102      17.009  -9.157   0.075  1.00  0.00           H  
ATOM   1489 HD13 LEU A 102      15.484  -8.557  -0.172  1.00  0.00           H  
ATOM   1490  CD2 LEU A 102      14.598 -10.628   0.778  1.00  0.00           C  
ATOM   1491 HD21 LEU A 102      13.951  -9.919   0.260  1.00  0.00           H  
ATOM   1492 HD22 LEU A 102      15.134 -11.300   0.108  1.00  0.00           H  
ATOM   1493 HD23 LEU A 102      14.078 -11.245   1.511  1.00  0.00           H  
ATOM   1494  C   LEU A 102      15.175 -11.707   4.166  1.00  0.00           C  
ATOM   1495  O   LEU A 102      15.099 -12.848   3.681  1.00  0.00           O  
ATOM   1496  N   ALA A 103      14.125 -11.215   4.884  1.00  0.00           N  
ATOM   1497  H   ALA A 103      14.210 -10.252   5.178  1.00  0.00           H  
ATOM   1498  CA  ALA A 103      12.873 -11.948   5.241  1.00  0.00           C  
ATOM   1499  HA  ALA A 103      13.231 -12.638   6.006  1.00  0.00           H  
ATOM   1500  CB  ALA A 103      12.002 -11.025   6.065  1.00  0.00           C  
ATOM   1501  HB1 ALA A 103      12.544 -10.580   6.900  1.00  0.00           H  
ATOM   1502  HB2 ALA A 103      11.728 -10.163   5.456  1.00  0.00           H  
ATOM   1503  HB3 ALA A 103      11.080 -11.498   6.403  1.00  0.00           H  
ATOM   1504  C   ALA A 103      12.051 -12.507   4.026  1.00  0.00           C  
ATOM   1505  O   ALA A 103      11.792 -11.796   3.069  1.00  0.00           O  
ATOM   1506  N   ASP A 104      11.427 -13.691   4.226  1.00  0.00           N  
ATOM   1507  H   ASP A 104      11.488 -14.171   5.113  1.00  0.00           H  
ATOM   1508  CA  ASP A 104      10.374 -14.190   3.306  1.00  0.00           C  
ATOM   1509  HA  ASP A 104      10.792 -14.351   2.312  1.00  0.00           H  
ATOM   1510  CB  ASP A 104       9.779 -15.416   3.917  1.00  0.00           C  
ATOM   1511  HB2 ASP A 104       9.370 -15.095   4.875  1.00  0.00           H  
ATOM   1512  HB3 ASP A 104       8.882 -15.772   3.411  1.00  0.00           H  
ATOM   1513  CG  ASP A 104      10.763 -16.638   4.135  1.00  0.00           C  
ATOM   1514  OD1 ASP A 104      12.005 -16.458   4.154  1.00  0.00           O  
ATOM   1515  OD2 ASP A 104      10.172 -17.721   4.306  1.00  0.00           O  
ATOM   1516  C   ASP A 104       9.254 -13.187   3.120  1.00  0.00           C  
ATOM   1517  O   ASP A 104       8.918 -12.954   1.966  1.00  0.00           O  
ATOM   1518  N   GLU A 105       8.739 -12.519   4.151  1.00  0.00           N  
ATOM   1519  H   GLU A 105       9.088 -12.798   5.057  1.00  0.00           H  
ATOM   1520  CA  GLU A 105       7.744 -11.504   4.026  1.00  0.00           C  
ATOM   1521  HA  GLU A 105       6.877 -11.898   3.495  1.00  0.00           H  
ATOM   1522  CB  GLU A 105       7.350 -10.989   5.422  1.00  0.00           C  
ATOM   1523  HB2 GLU A 105       8.243 -10.704   5.979  1.00  0.00           H  
ATOM   1524  HB3 GLU A 105       6.748 -10.086   5.326  1.00  0.00           H  
ATOM   1525  CG  GLU A 105       6.531 -12.026   6.285  1.00  0.00           C  
ATOM   1526  HG2 GLU A 105       6.324 -11.441   7.181  1.00  0.00           H  
ATOM   1527  HG3 GLU A 105       5.645 -12.315   5.719  1.00  0.00           H  
ATOM   1528  CD  GLU A 105       7.247 -13.329   6.622  1.00  0.00           C  
ATOM   1529  OE1 GLU A 105       8.506 -13.246   6.796  1.00  0.00           O  
ATOM   1530  OE2 GLU A 105       6.654 -14.445   6.537  1.00  0.00           O  
ATOM   1531  C   GLU A 105       8.152 -10.236   3.216  1.00  0.00           C  
ATOM   1532  O   GLU A 105       7.256  -9.719   2.473  1.00  0.00           O  
ATOM   1533  N   LEU A 106       9.430  -9.857   3.204  1.00  0.00           N  
ATOM   1534  H   LEU A 106      10.108 -10.466   3.640  1.00  0.00           H  
ATOM   1535  CA  LEU A 106       9.848  -8.840   2.276  1.00  0.00           C  
ATOM   1536  HA  LEU A 106       9.206  -7.964   2.370  1.00  0.00           H  
ATOM   1537  CB  LEU A 106      11.210  -8.324   2.793  1.00  0.00           C  
ATOM   1538  HB2 LEU A 106      11.102  -7.881   3.784  1.00  0.00           H  
ATOM   1539  HB3 LEU A 106      11.823  -9.220   2.884  1.00  0.00           H  
ATOM   1540  CG  LEU A 106      11.872  -7.259   1.892  1.00  0.00           C  
ATOM   1541  HG  LEU A 106      12.201  -7.715   0.959  1.00  0.00           H  
ATOM   1542  CD1 LEU A 106      11.057  -6.067   1.460  1.00  0.00           C  
ATOM   1543 HD11 LEU A 106      10.533  -5.720   2.351  1.00  0.00           H  
ATOM   1544 HD12 LEU A 106      11.806  -5.367   1.089  1.00  0.00           H  
ATOM   1545 HD13 LEU A 106      10.461  -6.386   0.606  1.00  0.00           H  
ATOM   1546  CD2 LEU A 106      13.176  -6.804   2.678  1.00  0.00           C  
ATOM   1547 HD21 LEU A 106      13.865  -6.329   1.980  1.00  0.00           H  
ATOM   1548 HD22 LEU A 106      12.802  -6.045   3.364  1.00  0.00           H  
ATOM   1549 HD23 LEU A 106      13.529  -7.644   3.277  1.00  0.00           H  
ATOM   1550  C   LEU A 106       9.854  -9.377   0.810  1.00  0.00           C  
ATOM   1551  O   LEU A 106       9.384  -8.683  -0.103  1.00  0.00           O  
ATOM   1552  N   TRP A 107      10.350 -10.559   0.564  1.00  0.00           N  
ATOM   1553  H   TRP A 107      10.603 -11.118   1.366  1.00  0.00           H  
ATOM   1554  CA  TRP A 107      10.396 -11.162  -0.750  1.00  0.00           C  
ATOM   1555  HA  TRP A 107      10.857 -10.480  -1.465  1.00  0.00           H  
ATOM   1556  CB  TRP A 107      11.190 -12.456  -0.650  1.00  0.00           C  
ATOM   1557  HB2 TRP A 107      12.147 -12.241  -0.174  1.00  0.00           H  
ATOM   1558  HB3 TRP A 107      10.738 -13.175   0.033  1.00  0.00           H  
ATOM   1559  CG  TRP A 107      11.473 -13.118  -1.954  1.00  0.00           C  
ATOM   1560  CD1 TRP A 107      10.576 -13.952  -2.597  1.00  0.00           C  
ATOM   1561  HD1 TRP A 107       9.625 -14.233  -2.170  1.00  0.00           H  
ATOM   1562  NE1 TRP A 107      11.159 -14.332  -3.711  1.00  0.00           N  
ATOM   1563  HE1 TRP A 107      10.755 -14.894  -4.447  1.00  0.00           H  
ATOM   1564  CE2 TRP A 107      12.396 -13.838  -3.941  1.00  0.00           C  
ATOM   1565  CZ2 TRP A 107      13.401 -13.903  -4.908  1.00  0.00           C  
ATOM   1566  HZ2 TRP A 107      13.180 -14.449  -5.814  1.00  0.00           H  
ATOM   1567  CH2 TRP A 107      14.613 -13.317  -4.736  1.00  0.00           C  
ATOM   1568  HH2 TRP A 107      15.372 -13.476  -5.488  1.00  0.00           H  
ATOM   1569  CZ3 TRP A 107      14.903 -12.469  -3.666  1.00  0.00           C  
ATOM   1570  HZ3 TRP A 107      15.854 -11.972  -3.541  1.00  0.00           H  
ATOM   1571  CE3 TRP A 107      13.878 -12.402  -2.666  1.00  0.00           C  
ATOM   1572  HE3 TRP A 107      13.984 -11.760  -1.803  1.00  0.00           H  
ATOM   1573  CD2 TRP A 107      12.640 -13.063  -2.779  1.00  0.00           C  
ATOM   1574  C   TRP A 107       8.994 -11.413  -1.214  1.00  0.00           C  
ATOM   1575  O   TRP A 107       8.654 -10.843  -2.294  1.00  0.00           O  
ATOM   1576  N   LEU A 108       8.185 -12.194  -0.484  1.00  0.00           N  
ATOM   1577  H   LEU A 108       8.604 -12.480   0.390  1.00  0.00           H  
ATOM   1578  CA  LEU A 108       6.806 -12.558  -0.985  1.00  0.00           C  
ATOM   1579  HA  LEU A 108       6.957 -13.242  -1.820  1.00  0.00           H  
ATOM   1580  CB  LEU A 108       6.114 -13.431   0.005  1.00  0.00           C  
ATOM   1581  HB2 LEU A 108       6.234 -12.971   0.986  1.00  0.00           H  
ATOM   1582  HB3 LEU A 108       5.048 -13.515  -0.203  1.00  0.00           H  
ATOM   1583  CG  LEU A 108       6.642 -14.932   0.172  1.00  0.00           C  
ATOM   1584  HG  LEU A 108       7.724 -14.809   0.128  1.00  0.00           H  
ATOM   1585  CD1 LEU A 108       6.344 -15.371   1.616  1.00  0.00           C  
ATOM   1586 HD11 LEU A 108       5.368 -14.970   1.887  1.00  0.00           H  
ATOM   1587 HD12 LEU A 108       6.621 -16.410   1.799  1.00  0.00           H  
ATOM   1588 HD13 LEU A 108       7.032 -14.925   2.334  1.00  0.00           H  
ATOM   1589  CD2 LEU A 108       6.050 -15.918  -0.792  1.00  0.00           C  
ATOM   1590 HD21 LEU A 108       5.045 -16.206  -0.482  1.00  0.00           H  
ATOM   1591 HD22 LEU A 108       6.115 -15.599  -1.832  1.00  0.00           H  
ATOM   1592 HD23 LEU A 108       6.634 -16.828  -0.661  1.00  0.00           H  
ATOM   1593  C   LEU A 108       5.987 -11.323  -1.355  1.00  0.00           C  
ATOM   1594  O   LEU A 108       5.394 -11.372  -2.413  1.00  0.00           O  
ATOM   1595  N   ASP A 109       5.810 -10.281  -0.577  1.00  0.00           N  
ATOM   1596  H   ASP A 109       6.220 -10.345   0.344  1.00  0.00           H  
ATOM   1597  CA  ASP A 109       4.856  -9.235  -0.949  1.00  0.00           C  
ATOM   1598  HA  ASP A 109       3.837  -9.551  -1.175  1.00  0.00           H  
ATOM   1599  CB  ASP A 109       4.764  -8.362   0.284  1.00  0.00           C  
ATOM   1600  HB2 ASP A 109       4.493  -9.072   1.065  1.00  0.00           H  
ATOM   1601  HB3 ASP A 109       5.732  -7.978   0.604  1.00  0.00           H  
ATOM   1602  CG  ASP A 109       3.813  -7.251  -0.019  1.00  0.00           C  
ATOM   1603  OD1 ASP A 109       2.580  -7.549   0.061  1.00  0.00           O  
ATOM   1604  OD2 ASP A 109       4.169  -6.054  -0.206  1.00  0.00           O  
ATOM   1605  C   ASP A 109       5.388  -8.467  -2.131  1.00  0.00           C  
ATOM   1606  O   ASP A 109       4.525  -8.096  -2.929  1.00  0.00           O  
ATOM   1607  N   VAL A 110       6.637  -8.101  -2.216  1.00  0.00           N  
ATOM   1608  H   VAL A 110       7.247  -8.514  -1.526  1.00  0.00           H  
ATOM   1609  CA  VAL A 110       7.329  -7.520  -3.393  1.00  0.00           C  
ATOM   1610  HA  VAL A 110       6.930  -6.512  -3.510  1.00  0.00           H  
ATOM   1611  CB  VAL A 110       8.786  -7.396  -3.178  1.00  0.00           C  
ATOM   1612  HB  VAL A 110       9.136  -8.372  -2.844  1.00  0.00           H  
ATOM   1613  CG1 VAL A 110       9.635  -6.980  -4.363  1.00  0.00           C  
ATOM   1614 HG11 VAL A 110       9.381  -5.942  -4.577  1.00  0.00           H  
ATOM   1615 HG12 VAL A 110      10.693  -7.079  -4.123  1.00  0.00           H  
ATOM   1616 HG13 VAL A 110       9.463  -7.687  -5.174  1.00  0.00           H  
ATOM   1617  CG2 VAL A 110       9.089  -6.460  -2.030  1.00  0.00           C  
ATOM   1618 HG21 VAL A 110       8.567  -6.644  -1.092  1.00  0.00           H  
ATOM   1619 HG22 VAL A 110      10.160  -6.398  -1.838  1.00  0.00           H  
ATOM   1620 HG23 VAL A 110       8.859  -5.461  -2.399  1.00  0.00           H  
ATOM   1621  C   VAL A 110       7.017  -8.280  -4.679  1.00  0.00           C  
ATOM   1622  O   VAL A 110       6.651  -7.688  -5.737  1.00  0.00           O  
ATOM   1623  N   VAL A 111       7.045  -9.601  -4.589  1.00  0.00           N  
ATOM   1624  H   VAL A 111       7.255  -9.965  -3.671  1.00  0.00           H  
ATOM   1625  CA  VAL A 111       6.655 -10.526  -5.702  1.00  0.00           C  
ATOM   1626  HA  VAL A 111       7.204 -10.228  -6.594  1.00  0.00           H  
ATOM   1627  CB  VAL A 111       7.107 -11.959  -5.381  1.00  0.00           C  
ATOM   1628  HB  VAL A 111       6.795 -12.104  -4.347  1.00  0.00           H  
ATOM   1629  CG1 VAL A 111       6.593 -13.075  -6.274  1.00  0.00           C  
ATOM   1630 HG11 VAL A 111       5.556 -13.254  -5.990  1.00  0.00           H  
ATOM   1631 HG12 VAL A 111       6.710 -12.761  -7.311  1.00  0.00           H  
ATOM   1632 HG13 VAL A 111       7.067 -14.031  -6.050  1.00  0.00           H  
ATOM   1633  CG2 VAL A 111       8.637 -11.908  -5.397  1.00  0.00           C  
ATOM   1634 HG21 VAL A 111       8.916 -12.872  -4.973  1.00  0.00           H  
ATOM   1635 HG22 VAL A 111       8.980 -11.891  -6.431  1.00  0.00           H  
ATOM   1636 HG23 VAL A 111       9.106 -11.058  -4.901  1.00  0.00           H  
ATOM   1637  C   VAL A 111       5.131 -10.588  -5.960  1.00  0.00           C  
ATOM   1638  O   VAL A 111       4.720 -10.668  -7.080  1.00  0.00           O  
ATOM   1639  N   GLU A 112       4.345 -10.547  -4.896  1.00  0.00           N  
ATOM   1640  H   GLU A 112       4.812 -10.587  -4.001  1.00  0.00           H  
ATOM   1641  CA  GLU A 112       2.877 -10.432  -4.901  1.00  0.00           C  
ATOM   1642  HA  GLU A 112       2.487 -11.340  -5.361  1.00  0.00           H  
ATOM   1643  CB  GLU A 112       2.322 -10.428  -3.495  1.00  0.00           C  
ATOM   1644  HB2 GLU A 112       2.868 -11.223  -2.986  1.00  0.00           H  
ATOM   1645  HB3 GLU A 112       2.583  -9.477  -3.032  1.00  0.00           H  
ATOM   1646  CG  GLU A 112       0.807 -10.697  -3.462  1.00  0.00           C  
ATOM   1647  HG2 GLU A 112       0.366 -10.142  -2.634  1.00  0.00           H  
ATOM   1648  HG3 GLU A 112       0.308 -10.213  -4.302  1.00  0.00           H  
ATOM   1649  CD  GLU A 112       0.361 -12.178  -3.313  1.00  0.00           C  
ATOM   1650  OE1 GLU A 112       1.120 -13.088  -3.691  1.00  0.00           O  
ATOM   1651  OE2 GLU A 112      -0.793 -12.391  -2.902  1.00  0.00           O  
ATOM   1652  C   GLU A 112       2.395  -9.161  -5.625  1.00  0.00           C  
ATOM   1653  O   GLU A 112       1.424  -9.193  -6.376  1.00  0.00           O  
ATOM   1654  N   THR A 113       3.159  -8.090  -5.565  1.00  0.00           N  
ATOM   1655  H   THR A 113       3.957  -8.197  -4.956  1.00  0.00           H  
ATOM   1656  CA  THR A 113       2.972  -6.741  -6.117  1.00  0.00           C  
ATOM   1657  HA  THR A 113       1.896  -6.608  -6.226  1.00  0.00           H  
ATOM   1658  CB  THR A 113       3.576  -5.627  -5.254  1.00  0.00           C  
ATOM   1659  HB  THR A 113       4.657  -5.621  -5.393  1.00  0.00           H  
ATOM   1660  CG2 THR A 113       2.998  -4.226  -5.609  1.00  0.00           C  
ATOM   1661 HG21 THR A 113       1.935  -4.262  -5.379  1.00  0.00           H  
ATOM   1662 HG22 THR A 113       3.445  -3.421  -5.026  1.00  0.00           H  
ATOM   1663 HG23 THR A 113       3.278  -3.927  -6.620  1.00  0.00           H  
ATOM   1664  OG1 THR A 113       3.368  -5.683  -3.832  1.00  0.00           O  
ATOM   1665  HG1 THR A 113       3.765  -6.507  -3.542  1.00  0.00           H  
ATOM   1666  C   THR A 113       3.555  -6.543  -7.509  1.00  0.00           C  
ATOM   1667  O   THR A 113       2.758  -6.374  -8.426  1.00  0.00           O  
ATOM   1668  N   ASN A 114       4.890  -6.593  -7.679  1.00  0.00           N  
ATOM   1669  H   ASN A 114       5.404  -6.907  -6.868  1.00  0.00           H  
ATOM   1670  CA  ASN A 114       5.454  -6.439  -8.995  1.00  0.00           C  
ATOM   1671  HA  ASN A 114       5.112  -5.521  -9.472  1.00  0.00           H  
ATOM   1672  CB  ASN A 114       6.968  -6.276  -8.856  1.00  0.00           C  
ATOM   1673  HB2 ASN A 114       7.489  -7.066  -8.317  1.00  0.00           H  
ATOM   1674  HB3 ASN A 114       7.348  -6.334  -9.876  1.00  0.00           H  
ATOM   1675  CG  ASN A 114       7.423  -5.026  -8.112  1.00  0.00           C  
ATOM   1676  OD1 ASN A 114       7.321  -3.896  -8.605  1.00  0.00           O  
ATOM   1677  ND2 ASN A 114       7.839  -5.219  -6.902  1.00  0.00           N  
ATOM   1678 HD21 ASN A 114       7.658  -6.138  -6.524  1.00  0.00           H  
ATOM   1679 HD22 ASN A 114       8.182  -4.447  -6.349  1.00  0.00           H  
ATOM   1680  C   ASN A 114       5.181  -7.580  -9.969  1.00  0.00           C  
ATOM   1681  O   ASN A 114       5.104  -7.233 -11.143  1.00  0.00           O  
ATOM   1682  N   LEU A 115       5.096  -8.824  -9.561  1.00  0.00           N  
ATOM   1683  H   LEU A 115       5.188  -9.076  -8.588  1.00  0.00           H  
ATOM   1684  CA  LEU A 115       4.957  -9.957 -10.505  1.00  0.00           C  
ATOM   1685  HA  LEU A 115       5.049  -9.632 -11.542  1.00  0.00           H  
ATOM   1686  CB  LEU A 115       6.058 -11.057 -10.240  1.00  0.00           C  
ATOM   1687  HB2 LEU A 115       7.053 -10.635 -10.383  1.00  0.00           H  
ATOM   1688  HB3 LEU A 115       5.884 -11.276  -9.187  1.00  0.00           H  
ATOM   1689  CG  LEU A 115       5.806 -12.407 -10.909  1.00  0.00           C  
ATOM   1690  HG  LEU A 115       4.800 -12.802 -10.766  1.00  0.00           H  
ATOM   1691  CD1 LEU A 115       6.162 -12.264 -12.366  1.00  0.00           C  
ATOM   1692 HD11 LEU A 115       6.079 -13.220 -12.883  1.00  0.00           H  
ATOM   1693 HD12 LEU A 115       5.463 -11.560 -12.818  1.00  0.00           H  
ATOM   1694 HD13 LEU A 115       7.138 -11.809 -12.530  1.00  0.00           H  
ATOM   1695  CD2 LEU A 115       6.802 -13.435 -10.251  1.00  0.00           C  
ATOM   1696 HD21 LEU A 115       6.769 -14.320 -10.887  1.00  0.00           H  
ATOM   1697 HD22 LEU A 115       7.796 -12.989 -10.264  1.00  0.00           H  
ATOM   1698 HD23 LEU A 115       6.446 -13.736  -9.267  1.00  0.00           H  
ATOM   1699  C   LEU A 115       3.580 -10.611 -10.460  1.00  0.00           C  
ATOM   1700  O   LEU A 115       2.892 -10.649 -11.459  1.00  0.00           O  
ATOM   1701  N   THR A 116       3.130 -11.272  -9.336  1.00  0.00           N  
ATOM   1702  H   THR A 116       3.739 -11.294  -8.530  1.00  0.00           H  
ATOM   1703  CA  THR A 116       1.891 -12.074  -9.365  1.00  0.00           C  
ATOM   1704  HA  THR A 116       1.807 -12.800 -10.173  1.00  0.00           H  
ATOM   1705  CB  THR A 116       1.811 -12.816  -7.998  1.00  0.00           C  
ATOM   1706  HB  THR A 116       1.931 -12.177  -7.124  1.00  0.00           H  
ATOM   1707  CG2 THR A 116       0.508 -13.579  -7.854  1.00  0.00           C  
ATOM   1708 HG21 THR A 116       0.410 -14.169  -6.943  1.00  0.00           H  
ATOM   1709 HG22 THR A 116      -0.235 -12.786  -7.781  1.00  0.00           H  
ATOM   1710 HG23 THR A 116       0.227 -14.064  -8.789  1.00  0.00           H  
ATOM   1711  OG1 THR A 116       2.868 -13.769  -7.866  1.00  0.00           O  
ATOM   1712  HG1 THR A 116       2.960 -13.881  -6.916  1.00  0.00           H  
ATOM   1713  C   THR A 116       0.603 -11.263  -9.593  1.00  0.00           C  
ATOM   1714  O   THR A 116      -0.327 -11.809 -10.169  1.00  0.00           O  
ATOM   1715  N   GLY A 117       0.576  -9.970  -9.230  1.00  0.00           N  
ATOM   1716  H   GLY A 117       1.243  -9.781  -8.496  1.00  0.00           H  
ATOM   1717  CA  GLY A 117      -0.398  -8.935  -9.554  1.00  0.00           C  
ATOM   1718  HA2 GLY A 117      -1.415  -9.222  -9.286  1.00  0.00           H  
ATOM   1719  HA3 GLY A 117      -0.167  -8.045  -8.968  1.00  0.00           H  
ATOM   1720  C   GLY A 117      -0.549  -8.524 -11.010  1.00  0.00           C  
ATOM   1721  O   GLY A 117      -1.639  -8.393 -11.423  1.00  0.00           O  
ATOM   1722  N   VAL A 118       0.515  -8.414 -11.796  1.00  0.00           N  
ATOM   1723  H   VAL A 118       1.446  -8.614 -11.462  1.00  0.00           H  
ATOM   1724  CA  VAL A 118       0.479  -8.350 -13.269  1.00  0.00           C  
ATOM   1725  HA  VAL A 118      -0.152  -7.511 -13.562  1.00  0.00           H  
ATOM   1726  CB  VAL A 118       1.843  -8.153 -13.986  1.00  0.00           C  
ATOM   1727  HB  VAL A 118       2.434  -9.061 -13.870  1.00  0.00           H  
ATOM   1728  CG1 VAL A 118       1.731  -7.981 -15.548  1.00  0.00           C  
ATOM   1729 HG11 VAL A 118       2.675  -7.787 -16.058  1.00  0.00           H  
ATOM   1730 HG12 VAL A 118       1.359  -8.881 -16.036  1.00  0.00           H  
ATOM   1731 HG13 VAL A 118       0.855  -7.368 -15.761  1.00  0.00           H  
ATOM   1732  CG2 VAL A 118       2.513  -6.902 -13.417  1.00  0.00           C  
ATOM   1733 HG21 VAL A 118       2.723  -6.992 -12.351  1.00  0.00           H  
ATOM   1734 HG22 VAL A 118       3.425  -6.636 -13.951  1.00  0.00           H  
ATOM   1735 HG23 VAL A 118       1.860  -6.037 -13.532  1.00  0.00           H  
ATOM   1736  C   VAL A 118      -0.254  -9.572 -13.784  1.00  0.00           C  
ATOM   1737  O   VAL A 118      -1.262  -9.401 -14.506  1.00  0.00           O  
ATOM   1738  N   PHE A 119       0.192 -10.805 -13.481  1.00  0.00           N  
ATOM   1739  H   PHE A 119       1.014 -10.880 -12.899  1.00  0.00           H  
ATOM   1740  CA  PHE A 119      -0.407 -12.066 -13.891  1.00  0.00           C  
ATOM   1741  HA  PHE A 119      -0.336 -12.131 -14.976  1.00  0.00           H  
ATOM   1742  CB  PHE A 119       0.464 -13.290 -13.410  1.00  0.00           C  
ATOM   1743  HB2 PHE A 119       1.179 -13.428 -14.221  1.00  0.00           H  
ATOM   1744  HB3 PHE A 119       0.881 -13.130 -12.415  1.00  0.00           H  
ATOM   1745  CG  PHE A 119      -0.350 -14.612 -13.233  1.00  0.00           C  
ATOM   1746  CD1 PHE A 119      -0.759 -15.312 -14.355  1.00  0.00           C  
ATOM   1747  HD1 PHE A 119      -0.516 -14.830 -15.291  1.00  0.00           H  
ATOM   1748  CE1 PHE A 119      -1.662 -16.443 -14.244  1.00  0.00           C  
ATOM   1749  HE1 PHE A 119      -1.937 -16.915 -15.175  1.00  0.00           H  
ATOM   1750  CZ  PHE A 119      -2.108 -16.832 -13.005  1.00  0.00           C  
ATOM   1751  HZ  PHE A 119      -2.612 -17.783 -12.918  1.00  0.00           H  
ATOM   1752  CE2 PHE A 119      -1.575 -16.202 -11.857  1.00  0.00           C  
ATOM   1753  HE2 PHE A 119      -1.848 -16.570 -10.878  1.00  0.00           H  
ATOM   1754  CD2 PHE A 119      -0.716 -15.114 -11.974  1.00  0.00           C  
ATOM   1755  HD2 PHE A 119      -0.377 -14.683 -11.044  1.00  0.00           H  
ATOM   1756  C   PHE A 119      -1.908 -12.204 -13.553  1.00  0.00           C  
ATOM   1757  O   PHE A 119      -2.601 -12.454 -14.474  1.00  0.00           O  
ATOM   1758  N   ARG A 120      -2.364 -11.994 -12.283  1.00  0.00           N  
ATOM   1759  H   ARG A 120      -1.652 -11.839 -11.585  1.00  0.00           H  
ATOM   1760  CA  ARG A 120      -3.796 -12.054 -11.874  1.00  0.00           C  
ATOM   1761  HA  ARG A 120      -4.254 -12.997 -12.173  1.00  0.00           H  
ATOM   1762  CB  ARG A 120      -3.829 -11.852 -10.359  1.00  0.00           C  
ATOM   1763  HB2 ARG A 120      -3.236 -10.950 -10.206  1.00  0.00           H  
ATOM   1764  HB3 ARG A 120      -4.873 -11.649 -10.121  1.00  0.00           H  
ATOM   1765  CG  ARG A 120      -3.316 -12.985  -9.471  1.00  0.00           C  
ATOM   1766  HG2 ARG A 120      -3.895 -13.888  -9.665  1.00  0.00           H  
ATOM   1767  HG3 ARG A 120      -2.315 -13.155  -9.868  1.00  0.00           H  
ATOM   1768  CD  ARG A 120      -3.322 -12.649  -8.000  1.00  0.00           C  
ATOM   1769  HD2 ARG A 120      -2.506 -11.933  -7.905  1.00  0.00           H  
ATOM   1770  HD3 ARG A 120      -4.315 -12.241  -7.816  1.00  0.00           H  
ATOM   1771  NE  ARG A 120      -3.134 -13.847  -7.161  1.00  0.00           N  
ATOM   1772  HE  ARG A 120      -3.391 -14.734  -7.568  1.00  0.00           H  
ATOM   1773  CZ  ARG A 120      -2.526 -13.876  -5.957  1.00  0.00           C  
ATOM   1774  NH1 ARG A 120      -1.932 -12.784  -5.425  1.00  0.00           N  
ATOM   1775 HH11 ARG A 120      -1.817 -11.959  -5.995  1.00  0.00           H  
ATOM   1776 HH12 ARG A 120      -1.541 -12.788  -4.494  1.00  0.00           H  
ATOM   1777  NH2 ARG A 120      -2.572 -14.976  -5.217  1.00  0.00           N  
ATOM   1778 HH21 ARG A 120      -3.111 -15.725  -5.626  1.00  0.00           H  
ATOM   1779 HH22 ARG A 120      -2.058 -15.057  -4.352  1.00  0.00           H  
ATOM   1780  C   ARG A 120      -4.666 -11.103 -12.634  1.00  0.00           C  
ATOM   1781  O   ARG A 120      -5.731 -11.397 -13.113  1.00  0.00           O  
ATOM   1782  N   VAL A 121      -4.258  -9.813 -12.817  1.00  0.00           N  
ATOM   1783  H   VAL A 121      -3.318  -9.493 -12.634  1.00  0.00           H  
ATOM   1784  CA  VAL A 121      -5.052  -8.765 -13.564  1.00  0.00           C  
ATOM   1785  HA  VAL A 121      -6.079  -8.793 -13.200  1.00  0.00           H  
ATOM   1786  CB  VAL A 121      -4.512  -7.364 -13.157  1.00  0.00           C  
ATOM   1787  HB  VAL A 121      -3.498  -7.355 -13.559  1.00  0.00           H  
ATOM   1788  CG1 VAL A 121      -5.250  -6.260 -13.846  1.00  0.00           C  
ATOM   1789 HG11 VAL A 121      -6.303  -6.403 -13.603  1.00  0.00           H  
ATOM   1790 HG12 VAL A 121      -4.935  -5.356 -13.324  1.00  0.00           H  
ATOM   1791 HG13 VAL A 121      -5.063  -6.200 -14.918  1.00  0.00           H  
ATOM   1792  CG2 VAL A 121      -4.580  -7.100 -11.648  1.00  0.00           C  
ATOM   1793 HG21 VAL A 121      -5.614  -7.106 -11.303  1.00  0.00           H  
ATOM   1794 HG22 VAL A 121      -3.952  -7.832 -11.139  1.00  0.00           H  
ATOM   1795 HG23 VAL A 121      -4.176  -6.119 -11.399  1.00  0.00           H  
ATOM   1796  C   VAL A 121      -5.128  -9.050 -15.106  1.00  0.00           C  
ATOM   1797  O   VAL A 121      -6.224  -9.113 -15.658  1.00  0.00           O  
ATOM   1798  N   THR A 122      -4.014  -9.199 -15.822  1.00  0.00           N  
ATOM   1799  H   THR A 122      -3.116  -8.994 -15.404  1.00  0.00           H  
ATOM   1800  CA  THR A 122      -4.012  -9.648 -17.248  1.00  0.00           C  
ATOM   1801  HA  THR A 122      -4.512  -8.963 -17.931  1.00  0.00           H  
ATOM   1802  CB  THR A 122      -2.530  -9.727 -17.744  1.00  0.00           C  
ATOM   1803  HB  THR A 122      -1.993 -10.437 -17.114  1.00  0.00           H  
ATOM   1804  CG2 THR A 122      -2.420 -10.057 -19.246  1.00  0.00           C  
ATOM   1805 HG21 THR A 122      -2.652 -11.121 -19.300  1.00  0.00           H  
ATOM   1806 HG22 THR A 122      -3.167  -9.503 -19.817  1.00  0.00           H  
ATOM   1807 HG23 THR A 122      -1.357  -9.944 -19.458  1.00  0.00           H  
ATOM   1808  OG1 THR A 122      -1.832  -8.578 -17.413  1.00  0.00           O  
ATOM   1809  HG1 THR A 122      -1.663  -8.663 -16.473  1.00  0.00           H  
ATOM   1810  C   THR A 122      -4.613 -11.054 -17.454  1.00  0.00           C  
ATOM   1811  O   THR A 122      -5.236 -11.223 -18.498  1.00  0.00           O  
ATOM   1812  N   LYS A 123      -4.524 -11.978 -16.493  1.00  0.00           N  
ATOM   1813  H   LYS A 123      -3.886 -11.755 -15.742  1.00  0.00           H  
ATOM   1814  CA  LYS A 123      -5.364 -13.232 -16.462  1.00  0.00           C  
ATOM   1815  HA  LYS A 123      -5.307 -13.882 -17.336  1.00  0.00           H  
ATOM   1816  CB  LYS A 123      -4.991 -13.999 -15.197  1.00  0.00           C  
ATOM   1817  HB2 LYS A 123      -3.944 -14.259 -15.351  1.00  0.00           H  
ATOM   1818  HB3 LYS A 123      -5.106 -13.394 -14.298  1.00  0.00           H  
ATOM   1819  CG  LYS A 123      -5.853 -15.349 -15.113  1.00  0.00           C  
ATOM   1820  HG2 LYS A 123      -6.855 -14.949 -14.958  1.00  0.00           H  
ATOM   1821  HG3 LYS A 123      -5.738 -15.900 -16.047  1.00  0.00           H  
ATOM   1822  CD  LYS A 123      -5.633 -16.181 -13.864  1.00  0.00           C  
ATOM   1823  HD2 LYS A 123      -4.786 -16.804 -14.155  1.00  0.00           H  
ATOM   1824  HD3 LYS A 123      -5.376 -15.559 -13.008  1.00  0.00           H  
ATOM   1825  CE  LYS A 123      -6.788 -17.069 -13.521  1.00  0.00           C  
ATOM   1826  HE2 LYS A 123      -7.719 -16.555 -13.284  1.00  0.00           H  
ATOM   1827  HE3 LYS A 123      -7.144 -17.682 -14.350  1.00  0.00           H  
ATOM   1828  NZ  LYS A 123      -6.392 -17.918 -12.425  1.00  0.00           N1+
ATOM   1829  HZ1 LYS A 123      -7.132 -18.466 -12.011  1.00  0.00           H  
ATOM   1830  HZ2 LYS A 123      -5.793 -18.658 -12.762  1.00  0.00           H  
ATOM   1831  HZ3 LYS A 123      -5.944 -17.297 -11.767  1.00  0.00           H  
ATOM   1832  C   LYS A 123      -6.883 -12.908 -16.486  1.00  0.00           C  
ATOM   1833  O   LYS A 123      -7.520 -13.433 -17.402  1.00  0.00           O  
ATOM   1834  N   GLN A 124      -7.347 -12.116 -15.551  1.00  0.00           N  
ATOM   1835  H   GLN A 124      -6.610 -11.817 -14.929  1.00  0.00           H  
ATOM   1836  CA  GLN A 124      -8.785 -11.798 -15.313  1.00  0.00           C  
ATOM   1837  HA  GLN A 124      -9.337 -12.738 -15.321  1.00  0.00           H  
ATOM   1838  CB  GLN A 124      -9.008 -11.328 -13.867  1.00  0.00           C  
ATOM   1839  HB2 GLN A 124      -8.596 -11.968 -13.086  1.00  0.00           H  
ATOM   1840  HB3 GLN A 124      -8.638 -10.307 -13.774  1.00  0.00           H  
ATOM   1841  CG  GLN A 124     -10.509 -11.265 -13.479  1.00  0.00           C  
ATOM   1842  HG2 GLN A 124     -10.406 -10.616 -12.608  1.00  0.00           H  
ATOM   1843  HG3 GLN A 124     -11.171 -10.873 -14.250  1.00  0.00           H  
ATOM   1844  CD  GLN A 124     -11.209 -12.490 -13.045  1.00  0.00           C  
ATOM   1845  OE1 GLN A 124     -10.670 -13.460 -12.598  1.00  0.00           O  
ATOM   1846  NE2 GLN A 124     -12.466 -12.600 -13.241  1.00  0.00           N  
ATOM   1847 HE21 GLN A 124     -13.156 -11.876 -13.380  1.00  0.00           H  
ATOM   1848 HE22 GLN A 124     -12.897 -13.495 -13.058  1.00  0.00           H  
ATOM   1849  C   GLN A 124      -9.378 -10.944 -16.439  1.00  0.00           C  
ATOM   1850  O   GLN A 124     -10.492 -11.184 -16.872  1.00  0.00           O  
ATOM   1851  N   VAL A 125      -8.593  -9.986 -16.963  1.00  0.00           N  
ATOM   1852  H   VAL A 125      -7.712  -9.786 -16.514  1.00  0.00           H  
ATOM   1853  CA  VAL A 125      -8.772  -9.314 -18.226  1.00  0.00           C  
ATOM   1854  HA  VAL A 125      -9.740  -8.830 -18.096  1.00  0.00           H  
ATOM   1855  CB  VAL A 125      -7.740  -8.206 -18.563  1.00  0.00           C  
ATOM   1856  HB  VAL A 125      -6.718  -8.513 -18.345  1.00  0.00           H  
ATOM   1857  CG1 VAL A 125      -7.712  -7.739 -20.061  1.00  0.00           C  
ATOM   1858 HG11 VAL A 125      -6.773  -7.203 -19.921  1.00  0.00           H  
ATOM   1859 HG12 VAL A 125      -7.602  -8.570 -20.759  1.00  0.00           H  
ATOM   1860 HG13 VAL A 125      -8.601  -7.148 -20.282  1.00  0.00           H  
ATOM   1861  CG2 VAL A 125      -8.219  -7.014 -17.704  1.00  0.00           C  
ATOM   1862 HG21 VAL A 125      -8.107  -7.151 -16.628  1.00  0.00           H  
ATOM   1863 HG22 VAL A 125      -7.614  -6.109 -17.771  1.00  0.00           H  
ATOM   1864 HG23 VAL A 125      -9.195  -6.627 -17.994  1.00  0.00           H  
ATOM   1865  C   VAL A 125      -8.981 -10.300 -19.349  1.00  0.00           C  
ATOM   1866  O   VAL A 125     -10.021 -10.194 -20.039  1.00  0.00           O  
ATOM   1867  N   LEU A 126      -8.048 -11.181 -19.623  1.00  0.00           N  
ATOM   1868  H   LEU A 126      -7.141 -11.140 -19.182  1.00  0.00           H  
ATOM   1869  CA  LEU A 126      -8.313 -12.232 -20.660  1.00  0.00           C  
ATOM   1870  HA  LEU A 126      -8.668 -11.685 -21.534  1.00  0.00           H  
ATOM   1871  CB  LEU A 126      -7.036 -13.130 -21.084  1.00  0.00           C  
ATOM   1872  HB2 LEU A 126      -6.713 -13.713 -20.222  1.00  0.00           H  
ATOM   1873  HB3 LEU A 126      -7.329 -13.975 -21.707  1.00  0.00           H  
ATOM   1874  CG  LEU A 126      -5.797 -12.380 -21.678  1.00  0.00           C  
ATOM   1875  HG  LEU A 126      -5.523 -11.507 -21.087  1.00  0.00           H  
ATOM   1876  CD1 LEU A 126      -4.565 -13.260 -21.809  1.00  0.00           C  
ATOM   1877 HD11 LEU A 126      -3.743 -12.665 -22.207  1.00  0.00           H  
ATOM   1878 HD12 LEU A 126      -4.198 -13.594 -20.839  1.00  0.00           H  
ATOM   1879 HD13 LEU A 126      -4.867 -14.079 -22.463  1.00  0.00           H  
ATOM   1880  CD2 LEU A 126      -6.176 -11.793 -23.023  1.00  0.00           C  
ATOM   1881 HD21 LEU A 126      -5.295 -11.444 -23.560  1.00  0.00           H  
ATOM   1882 HD22 LEU A 126      -6.558 -12.656 -23.569  1.00  0.00           H  
ATOM   1883 HD23 LEU A 126      -6.906 -11.010 -22.813  1.00  0.00           H  
ATOM   1884  C   LEU A 126      -9.538 -13.133 -20.321  1.00  0.00           C  
ATOM   1885  O   LEU A 126     -10.258 -13.573 -21.198  1.00  0.00           O  
ATOM   1886  N   LYS A 127      -9.704 -13.563 -19.089  1.00  0.00           N  
ATOM   1887  H   LYS A 127      -8.980 -13.395 -18.405  1.00  0.00           H  
ATOM   1888  CA  LYS A 127     -10.752 -14.552 -18.763  1.00  0.00           C  
ATOM   1889  HA  LYS A 127     -10.905 -15.415 -19.411  1.00  0.00           H  
ATOM   1890  CB  LYS A 127     -10.274 -15.126 -17.375  1.00  0.00           C  
ATOM   1891  HB2 LYS A 127      -9.305 -15.588 -17.565  1.00  0.00           H  
ATOM   1892  HB3 LYS A 127      -9.958 -14.321 -16.712  1.00  0.00           H  
ATOM   1893  CG  LYS A 127     -11.284 -16.069 -16.677  1.00  0.00           C  
ATOM   1894  HG2 LYS A 127     -10.928 -16.179 -15.653  1.00  0.00           H  
ATOM   1895  HG3 LYS A 127     -12.300 -15.686 -16.767  1.00  0.00           H  
ATOM   1896  CD  LYS A 127     -11.213 -17.448 -17.244  1.00  0.00           C  
ATOM   1897  HD2 LYS A 127     -11.144 -17.334 -18.327  1.00  0.00           H  
ATOM   1898  HD3 LYS A 127     -10.390 -18.108 -16.970  1.00  0.00           H  
ATOM   1899  CE  LYS A 127     -12.558 -18.119 -16.839  1.00  0.00           C  
ATOM   1900  HE2 LYS A 127     -12.381 -18.470 -15.822  1.00  0.00           H  
ATOM   1901  HE3 LYS A 127     -13.405 -17.439 -16.934  1.00  0.00           H  
ATOM   1902  NZ  LYS A 127     -12.975 -19.179 -17.838  1.00  0.00           N1+
ATOM   1903  HZ1 LYS A 127     -13.841 -19.607 -17.543  1.00  0.00           H  
ATOM   1904  HZ2 LYS A 127     -13.022 -18.838 -18.787  1.00  0.00           H  
ATOM   1905  HZ3 LYS A 127     -12.306 -19.932 -17.912  1.00  0.00           H  
ATOM   1906  C   LYS A 127     -12.156 -13.918 -18.770  1.00  0.00           C  
ATOM   1907  O   LYS A 127     -13.117 -14.618 -19.150  1.00  0.00           O  
ATOM   1908  N   ALA A 128     -12.376 -12.651 -18.338  1.00  0.00           N  
ATOM   1909  H   ALA A 128     -11.620 -12.003 -18.173  1.00  0.00           H  
ATOM   1910  CA  ALA A 128     -13.728 -12.069 -18.197  1.00  0.00           C  
ATOM   1911  HA  ALA A 128     -14.460 -12.519 -18.867  1.00  0.00           H  
ATOM   1912  CB  ALA A 128     -14.152 -12.393 -16.788  1.00  0.00           C  
ATOM   1913  HB1 ALA A 128     -15.003 -11.796 -16.459  1.00  0.00           H  
ATOM   1914  HB2 ALA A 128     -14.445 -13.439 -16.691  1.00  0.00           H  
ATOM   1915  HB3 ALA A 128     -13.355 -12.250 -16.059  1.00  0.00           H  
ATOM   1916  C   ALA A 128     -13.906 -10.572 -18.492  1.00  0.00           C  
ATOM   1917  O   ALA A 128     -14.983  -9.998 -18.430  1.00  0.00           O  
ATOM   1918  N   GLY A 129     -12.797  -9.874 -18.829  1.00  0.00           N  
ATOM   1919  H   GLY A 129     -11.974 -10.437 -18.991  1.00  0.00           H  
ATOM   1920  CA  GLY A 129     -12.729  -8.501 -19.251  1.00  0.00           C  
ATOM   1921  HA2 GLY A 129     -13.497  -7.921 -18.740  1.00  0.00           H  
ATOM   1922  HA3 GLY A 129     -11.725  -8.109 -19.088  1.00  0.00           H  
ATOM   1923  C   GLY A 129     -12.902  -8.271 -20.821  1.00  0.00           C  
ATOM   1924  O   GLY A 129     -12.427  -7.238 -21.376  1.00  0.00           O  
ATOM   1925  N   GLY A 130     -13.428  -9.281 -21.494  1.00  0.00           N  
ATOM   1926  H   GLY A 130     -13.452 -10.218 -21.116  1.00  0.00           H  
ATOM   1927  CA  GLY A 130     -13.932  -9.233 -22.877  1.00  0.00           C  
ATOM   1928  HA2 GLY A 130     -14.536 -10.120 -23.066  1.00  0.00           H  
ATOM   1929  HA3 GLY A 130     -14.680  -8.441 -22.870  1.00  0.00           H  
ATOM   1930  C   GLY A 130     -12.910  -9.138 -24.003  1.00  0.00           C  
ATOM   1931  O   GLY A 130     -13.377  -9.279 -25.086  1.00  0.00           O  
ATOM   1932  N   MET A 131     -11.643  -9.044 -23.756  1.00  0.00           N  
ATOM   1933  H   MET A 131     -11.367  -8.926 -22.792  1.00  0.00           H  
ATOM   1934  CA  MET A 131     -10.501  -8.824 -24.741  1.00  0.00           C  
ATOM   1935  HA  MET A 131     -10.814  -8.038 -25.430  1.00  0.00           H  
ATOM   1936  CB  MET A 131      -9.271  -8.358 -23.940  1.00  0.00           C  
ATOM   1937  HB2 MET A 131      -9.469  -7.469 -23.338  1.00  0.00           H  
ATOM   1938  HB3 MET A 131      -8.934  -9.110 -23.227  1.00  0.00           H  
ATOM   1939  CG  MET A 131      -8.057  -8.188 -24.898  1.00  0.00           C  
ATOM   1940  HG2 MET A 131      -7.934  -9.094 -25.491  1.00  0.00           H  
ATOM   1941  HG3 MET A 131      -8.299  -7.351 -25.552  1.00  0.00           H  
ATOM   1942  SD  MET A 131      -6.462  -7.915 -24.131  1.00  0.00           S  
ATOM   1943  CE  MET A 131      -6.743  -6.309 -23.377  1.00  0.00           C  
ATOM   1944  HE1 MET A 131      -6.904  -5.534 -24.127  1.00  0.00           H  
ATOM   1945  HE2 MET A 131      -7.644  -6.376 -22.767  1.00  0.00           H  
ATOM   1946  HE3 MET A 131      -5.887  -5.952 -22.805  1.00  0.00           H  
ATOM   1947  C   MET A 131     -10.369 -10.127 -25.502  1.00  0.00           C  
ATOM   1948  O   MET A 131     -10.086 -10.112 -26.688  1.00  0.00           O  
ATOM   1949  N   LEU A 132     -10.285 -11.299 -24.818  1.00  0.00           N  
ATOM   1950  H   LEU A 132     -10.702 -11.239 -23.901  1.00  0.00           H  
ATOM   1951  CA  LEU A 132     -10.126 -12.569 -25.443  1.00  0.00           C  
ATOM   1952  HA  LEU A 132      -9.524 -12.417 -26.339  1.00  0.00           H  
ATOM   1953  CB  LEU A 132      -9.429 -13.602 -24.456  1.00  0.00           C  
ATOM   1954  HB2 LEU A 132      -8.733 -13.135 -23.760  1.00  0.00           H  
ATOM   1955  HB3 LEU A 132     -10.212 -14.033 -23.832  1.00  0.00           H  
ATOM   1956  CG  LEU A 132      -8.788 -14.817 -25.288  1.00  0.00           C  
ATOM   1957  HG  LEU A 132      -9.352 -15.174 -26.150  1.00  0.00           H  
ATOM   1958  CD1 LEU A 132      -7.494 -14.387 -25.927  1.00  0.00           C  
ATOM   1959 HD11 LEU A 132      -7.092 -15.335 -26.281  1.00  0.00           H  
ATOM   1960 HD12 LEU A 132      -7.686 -13.863 -26.863  1.00  0.00           H  
ATOM   1961 HD13 LEU A 132      -6.736 -13.887 -25.323  1.00  0.00           H  
ATOM   1962  CD2 LEU A 132      -8.499 -15.890 -24.305  1.00  0.00           C  
ATOM   1963 HD21 LEU A 132      -7.935 -16.712 -24.747  1.00  0.00           H  
ATOM   1964 HD22 LEU A 132      -7.885 -15.391 -23.556  1.00  0.00           H  
ATOM   1965 HD23 LEU A 132      -9.407 -16.294 -23.857  1.00  0.00           H  
ATOM   1966  C   LEU A 132     -11.370 -13.168 -26.094  1.00  0.00           C  
ATOM   1967  O   LEU A 132     -11.380 -13.824 -27.132  1.00  0.00           O  
ATOM   1968  N   GLU A 133     -12.518 -12.798 -25.465  1.00  0.00           N  
ATOM   1969  H   GLU A 133     -12.418 -12.171 -24.679  1.00  0.00           H  
ATOM   1970  CA  GLU A 133     -13.881 -13.030 -25.986  1.00  0.00           C  
ATOM   1971  HA  GLU A 133     -13.967 -14.065 -26.316  1.00  0.00           H  
ATOM   1972  CB  GLU A 133     -14.954 -12.822 -24.893  1.00  0.00           C  
ATOM   1973  HB2 GLU A 133     -14.360 -13.157 -24.043  1.00  0.00           H  
ATOM   1974  HB3 GLU A 133     -15.103 -11.743 -24.834  1.00  0.00           H  
ATOM   1975  CG  GLU A 133     -16.219 -13.578 -25.278  1.00  0.00           C  
ATOM   1976  HG2 GLU A 133     -16.816 -13.283 -24.415  1.00  0.00           H  
ATOM   1977  HG3 GLU A 133     -16.559 -13.086 -26.190  1.00  0.00           H  
ATOM   1978  CD  GLU A 133     -16.049 -15.044 -25.189  1.00  0.00           C  
ATOM   1979  OE1 GLU A 133     -17.114 -15.610 -25.616  1.00  0.00           O  
ATOM   1980  OE2 GLU A 133     -15.103 -15.567 -24.562  1.00  0.00           O  
ATOM   1981  C   GLU A 133     -14.120 -12.191 -27.226  1.00  0.00           C  
ATOM   1982  O   GLU A 133     -14.756 -12.671 -28.083  1.00  0.00           O  
ATOM   1983  N   ARG A 134     -13.619 -10.928 -27.343  1.00  0.00           N  
ATOM   1984  H   ARG A 134     -13.305 -10.459 -26.505  1.00  0.00           H  
ATOM   1985  CA  ARG A 134     -13.659 -10.133 -28.562  1.00  0.00           C  
ATOM   1986  HA  ARG A 134     -14.606 -10.258 -29.087  1.00  0.00           H  
ATOM   1987  CB  ARG A 134     -13.566  -8.639 -28.307  1.00  0.00           C  
ATOM   1988  HB2 ARG A 134     -14.342  -8.379 -27.588  1.00  0.00           H  
ATOM   1989  HB3 ARG A 134     -12.648  -8.377 -27.779  1.00  0.00           H  
ATOM   1990  CG  ARG A 134     -13.587  -7.890 -29.575  1.00  0.00           C  
ATOM   1991  HG2 ARG A 134     -12.668  -8.099 -30.122  1.00  0.00           H  
ATOM   1992  HG3 ARG A 134     -14.488  -8.118 -30.143  1.00  0.00           H  
ATOM   1993  CD  ARG A 134     -13.345  -6.377 -29.284  1.00  0.00           C  
ATOM   1994  HD2 ARG A 134     -13.465  -5.777 -30.186  1.00  0.00           H  
ATOM   1995  HD3 ARG A 134     -14.229  -6.113 -28.703  1.00  0.00           H  
ATOM   1996  NE  ARG A 134     -12.139  -6.059 -28.531  1.00  0.00           N  
ATOM   1997  HE  ARG A 134     -11.385  -6.482 -29.053  1.00  0.00           H  
ATOM   1998  CZ  ARG A 134     -12.019  -5.511 -27.354  1.00  0.00           C  
ATOM   1999  NH1 ARG A 134     -10.962  -5.713 -26.706  1.00  0.00           N  
ATOM   2000 HH11 ARG A 134     -10.145  -6.014 -27.220  1.00  0.00           H  
ATOM   2001 HH12 ARG A 134     -10.810  -5.382 -25.763  1.00  0.00           H  
ATOM   2002  NH2 ARG A 134     -12.968  -4.779 -26.885  1.00  0.00           N  
ATOM   2003 HH21 ARG A 134     -13.753  -4.501 -27.457  1.00  0.00           H  
ATOM   2004 HH22 ARG A 134     -13.000  -4.393 -25.952  1.00  0.00           H  
ATOM   2005  C   ARG A 134     -12.628 -10.799 -29.509  1.00  0.00           C  
ATOM   2006  O   ARG A 134     -12.940 -11.001 -30.658  1.00  0.00           O  
ATOM   2007  N   GLY A 135     -11.448 -11.102 -28.983  1.00  0.00           N  
ATOM   2008  H   GLY A 135     -11.255 -10.810 -28.036  1.00  0.00           H  
ATOM   2009  CA  GLY A 135     -10.406 -11.782 -29.712  1.00  0.00           C  
ATOM   2010  HA2 GLY A 135      -9.916 -12.591 -29.169  1.00  0.00           H  
ATOM   2011  HA3 GLY A 135     -10.738 -12.268 -30.630  1.00  0.00           H  
ATOM   2012  C   GLY A 135      -9.293 -10.869 -30.046  1.00  0.00           C  
ATOM   2013  O   GLY A 135      -8.309 -11.339 -30.676  1.00  0.00           O  
ATOM   2014  N   THR A 136      -9.409  -9.616 -29.642  1.00  0.00           N  
ATOM   2015  H   THR A 136     -10.067  -9.424 -28.900  1.00  0.00           H  
ATOM   2016  CA  THR A 136      -8.530  -8.516 -29.983  1.00  0.00           C  
ATOM   2017  HA  THR A 136      -7.607  -8.961 -30.353  1.00  0.00           H  
ATOM   2018  CB  THR A 136      -9.131  -7.693 -31.121  1.00  0.00           C  
ATOM   2019  HB  THR A 136      -8.447  -6.901 -31.424  1.00  0.00           H  
ATOM   2020  CG2 THR A 136      -9.572  -8.541 -32.343  1.00  0.00           C  
ATOM   2021 HG21 THR A 136      -8.770  -9.182 -32.708  1.00  0.00           H  
ATOM   2022 HG22 THR A 136     -10.497  -9.106 -32.227  1.00  0.00           H  
ATOM   2023 HG23 THR A 136      -9.806  -7.864 -33.165  1.00  0.00           H  
ATOM   2024  OG1 THR A 136     -10.349  -7.047 -30.697  1.00  0.00           O  
ATOM   2025  HG1 THR A 136     -10.616  -6.540 -31.468  1.00  0.00           H  
ATOM   2026  C   THR A 136      -8.187  -7.596 -28.811  1.00  0.00           C  
ATOM   2027  O   THR A 136      -9.127  -7.434 -27.980  1.00  0.00           O  
ATOM   2028  N   GLY A 137      -6.925  -7.017 -28.802  1.00  0.00           N  
ATOM   2029  H   GLY A 137      -6.403  -7.191 -29.650  1.00  0.00           H  
ATOM   2030  CA  GLY A 137      -6.492  -6.123 -27.682  1.00  0.00           C  
ATOM   2031  HA2 GLY A 137      -7.095  -5.215 -27.668  1.00  0.00           H  
ATOM   2032  HA3 GLY A 137      -6.646  -6.682 -26.759  1.00  0.00           H  
ATOM   2033  C   GLY A 137      -4.980  -5.838 -27.716  1.00  0.00           C  
ATOM   2034  O   GLY A 137      -4.139  -6.413 -28.394  1.00  0.00           O  
ATOM   2035  N   ARG A 138      -4.479  -4.951 -26.820  1.00  0.00           N  
ATOM   2036  H   ARG A 138      -5.168  -4.610 -26.164  1.00  0.00           H  
ATOM   2037  CA  ARG A 138      -3.085  -4.683 -26.547  1.00  0.00           C  
ATOM   2038  HA  ARG A 138      -2.577  -5.500 -27.058  1.00  0.00           H  
ATOM   2039  CB  ARG A 138      -2.596  -3.316 -27.148  1.00  0.00           C  
ATOM   2040  HB2 ARG A 138      -3.201  -2.539 -26.681  1.00  0.00           H  
ATOM   2041  HB3 ARG A 138      -1.534  -3.224 -26.916  1.00  0.00           H  
ATOM   2042  CG  ARG A 138      -2.845  -3.112 -28.701  1.00  0.00           C  
ATOM   2043  HG2 ARG A 138      -3.760  -3.587 -29.056  1.00  0.00           H  
ATOM   2044  HG3 ARG A 138      -2.820  -2.050 -28.945  1.00  0.00           H  
ATOM   2045  CD  ARG A 138      -1.717  -3.930 -29.291  1.00  0.00           C  
ATOM   2046  HD2 ARG A 138      -0.699  -3.614 -29.064  1.00  0.00           H  
ATOM   2047  HD3 ARG A 138      -1.773  -4.947 -28.902  1.00  0.00           H  
ATOM   2048  NE  ARG A 138      -1.886  -3.943 -30.750  1.00  0.00           N  
ATOM   2049  HE  ARG A 138      -1.384  -3.243 -31.276  1.00  0.00           H  
ATOM   2050  CZ  ARG A 138      -2.732  -4.596 -31.538  1.00  0.00           C  
ATOM   2051  NH1 ARG A 138      -3.429  -5.615 -31.077  1.00  0.00           N  
ATOM   2052 HH11 ARG A 138      -3.330  -5.925 -30.121  1.00  0.00           H  
ATOM   2053 HH12 ARG A 138      -4.248  -5.912 -31.588  1.00  0.00           H  
ATOM   2054  NH2 ARG A 138      -2.866  -4.138 -32.728  1.00  0.00           N  
ATOM   2055 HH21 ARG A 138      -2.418  -3.268 -32.977  1.00  0.00           H  
ATOM   2056 HH22 ARG A 138      -3.322  -4.661 -33.462  1.00  0.00           H  
ATOM   2057  C   ARG A 138      -2.752  -4.714 -25.051  1.00  0.00           C  
ATOM   2058  O   ARG A 138      -3.513  -4.051 -24.349  1.00  0.00           O  
ATOM   2059  N   ILE A 139      -1.642  -5.282 -24.686  1.00  0.00           N  
ATOM   2060  H   ILE A 139      -1.099  -5.711 -25.421  1.00  0.00           H  
ATOM   2061  CA  ILE A 139      -1.209  -5.386 -23.253  1.00  0.00           C  
ATOM   2062  HA  ILE A 139      -1.712  -4.552 -22.765  1.00  0.00           H  
ATOM   2063  CB  ILE A 139      -1.596  -6.801 -22.625  1.00  0.00           C  
ATOM   2064  HB  ILE A 139      -0.936  -7.392 -23.261  1.00  0.00           H  
ATOM   2065  CG2 ILE A 139      -1.075  -7.052 -21.264  1.00  0.00           C  
ATOM   2066 HG21 ILE A 139      -1.256  -8.094 -20.997  1.00  0.00           H  
ATOM   2067 HG22 ILE A 139      -0.036  -6.773 -21.087  1.00  0.00           H  
ATOM   2068 HG23 ILE A 139      -1.784  -6.408 -20.746  1.00  0.00           H  
ATOM   2069  CG1 ILE A 139      -3.033  -7.358 -22.801  1.00  0.00           C  
ATOM   2070 HG12 ILE A 139      -3.787  -6.970 -22.116  1.00  0.00           H  
ATOM   2071 HG13 ILE A 139      -3.406  -7.009 -23.764  1.00  0.00           H  
ATOM   2072  CD1 ILE A 139      -3.099  -8.907 -22.877  1.00  0.00           C  
ATOM   2073 HD11 ILE A 139      -4.093  -9.088 -23.287  1.00  0.00           H  
ATOM   2074 HD12 ILE A 139      -2.451  -9.202 -23.703  1.00  0.00           H  
ATOM   2075 HD13 ILE A 139      -2.930  -9.391 -21.916  1.00  0.00           H  
ATOM   2076  C   ILE A 139       0.229  -4.968 -23.010  1.00  0.00           C  
ATOM   2077  O   ILE A 139       1.169  -5.442 -23.643  1.00  0.00           O  
ATOM   2078  N   VAL A 140       0.430  -3.969 -22.085  1.00  0.00           N  
ATOM   2079  H   VAL A 140      -0.391  -3.630 -21.602  1.00  0.00           H  
ATOM   2080  CA  VAL A 140       1.667  -3.337 -21.773  1.00  0.00           C  
ATOM   2081  HA  VAL A 140       2.419  -3.943 -22.277  1.00  0.00           H  
ATOM   2082  CB  VAL A 140       1.844  -1.889 -22.374  1.00  0.00           C  
ATOM   2083  HB  VAL A 140       1.440  -1.107 -21.730  1.00  0.00           H  
ATOM   2084  CG1 VAL A 140       3.380  -1.621 -22.545  1.00  0.00           C  
ATOM   2085 HG11 VAL A 140       3.753  -2.358 -23.257  1.00  0.00           H  
ATOM   2086 HG12 VAL A 140       3.573  -0.625 -22.944  1.00  0.00           H  
ATOM   2087 HG13 VAL A 140       3.869  -1.657 -21.571  1.00  0.00           H  
ATOM   2088  CG2 VAL A 140       1.208  -1.672 -23.674  1.00  0.00           C  
ATOM   2089 HG21 VAL A 140       0.138  -1.596 -23.478  1.00  0.00           H  
ATOM   2090 HG22 VAL A 140       1.645  -0.847 -24.238  1.00  0.00           H  
ATOM   2091 HG23 VAL A 140       1.440  -2.526 -24.311  1.00  0.00           H  
ATOM   2092  C   VAL A 140       1.947  -3.359 -20.276  1.00  0.00           C  
ATOM   2093  O   VAL A 140       1.334  -2.590 -19.462  1.00  0.00           O  
ATOM   2094  N   ASN A 141       2.975  -4.079 -19.892  1.00  0.00           N  
ATOM   2095  H   ASN A 141       3.509  -4.522 -20.626  1.00  0.00           H  
ATOM   2096  CA  ASN A 141       3.402  -4.145 -18.509  1.00  0.00           C  
ATOM   2097  HA  ASN A 141       2.560  -4.045 -17.825  1.00  0.00           H  
ATOM   2098  CB  ASN A 141       3.942  -5.548 -18.279  1.00  0.00           C  
ATOM   2099  HB2 ASN A 141       4.865  -5.676 -18.843  1.00  0.00           H  
ATOM   2100  HB3 ASN A 141       4.223  -5.682 -17.234  1.00  0.00           H  
ATOM   2101  CG  ASN A 141       2.868  -6.570 -18.750  1.00  0.00           C  
ATOM   2102  OD1 ASN A 141       1.738  -6.434 -18.312  1.00  0.00           O  
ATOM   2103  ND2 ASN A 141       3.096  -7.502 -19.641  1.00  0.00           N  
ATOM   2104 HD21 ASN A 141       2.293  -8.101 -19.776  1.00  0.00           H  
ATOM   2105 HD22 ASN A 141       4.002  -7.692 -20.045  1.00  0.00           H  
ATOM   2106  C   ASN A 141       4.490  -3.061 -18.304  1.00  0.00           C  
ATOM   2107  O   ASN A 141       5.464  -3.073 -19.088  1.00  0.00           O  
ATOM   2108  N   ILE A 142       4.481  -2.258 -17.245  1.00  0.00           N  
ATOM   2109  H   ILE A 142       3.675  -2.168 -16.643  1.00  0.00           H  
ATOM   2110  CA  ILE A 142       5.508  -1.221 -17.087  1.00  0.00           C  
ATOM   2111  HA  ILE A 142       6.029  -0.930 -17.999  1.00  0.00           H  
ATOM   2112  CB  ILE A 142       4.954   0.044 -16.379  1.00  0.00           C  
ATOM   2113  HB  ILE A 142       4.558  -0.339 -15.438  1.00  0.00           H  
ATOM   2114  CG2 ILE A 142       6.132   1.036 -16.079  1.00  0.00           C  
ATOM   2115 HG21 ILE A 142       6.951   0.598 -15.509  1.00  0.00           H  
ATOM   2116 HG22 ILE A 142       6.606   1.224 -17.042  1.00  0.00           H  
ATOM   2117 HG23 ILE A 142       5.731   1.975 -15.694  1.00  0.00           H  
ATOM   2118  CG1 ILE A 142       3.769   0.739 -17.055  1.00  0.00           C  
ATOM   2119 HG12 ILE A 142       2.979  -0.012 -17.056  1.00  0.00           H  
ATOM   2120 HG13 ILE A 142       3.550   1.643 -16.485  1.00  0.00           H  
ATOM   2121  CD1 ILE A 142       3.947   1.122 -18.529  1.00  0.00           C  
ATOM   2122 HD11 ILE A 142       4.268   0.235 -19.075  1.00  0.00           H  
ATOM   2123 HD12 ILE A 142       3.008   1.541 -18.889  1.00  0.00           H  
ATOM   2124 HD13 ILE A 142       4.740   1.857 -18.669  1.00  0.00           H  
ATOM   2125  C   ILE A 142       6.593  -1.859 -16.229  1.00  0.00           C  
ATOM   2126  O   ILE A 142       6.518  -2.102 -15.003  1.00  0.00           O  
ATOM   2127  N   ALA A 143       7.667  -2.416 -16.826  1.00  0.00           N  
ATOM   2128  H   ALA A 143       7.889  -2.245 -17.797  1.00  0.00           H  
ATOM   2129  CA  ALA A 143       8.719  -3.236 -16.179  1.00  0.00           C  
ATOM   2130  HA  ALA A 143       8.307  -3.990 -15.508  1.00  0.00           H  
ATOM   2131  CB  ALA A 143       9.390  -4.199 -17.205  1.00  0.00           C  
ATOM   2132  HB1 ALA A 143       8.558  -4.740 -17.656  1.00  0.00           H  
ATOM   2133  HB2 ALA A 143       9.981  -3.667 -17.952  1.00  0.00           H  
ATOM   2134  HB3 ALA A 143       9.926  -4.947 -16.621  1.00  0.00           H  
ATOM   2135  C   ALA A 143       9.812  -2.377 -15.418  1.00  0.00           C  
ATOM   2136  O   ALA A 143       9.506  -1.548 -14.573  1.00  0.00           O  
ATOM   2137  N   SER A 144      11.136  -2.731 -15.437  1.00  0.00           N  
ATOM   2138  H   SER A 144      11.381  -3.475 -16.076  1.00  0.00           H  
ATOM   2139  CA  SER A 144      12.214  -1.994 -14.752  1.00  0.00           C  
ATOM   2140  HA  SER A 144      12.039  -0.921 -14.677  1.00  0.00           H  
ATOM   2141  CB  SER A 144      12.418  -2.527 -13.296  1.00  0.00           C  
ATOM   2142  HB2 SER A 144      11.449  -2.537 -12.798  1.00  0.00           H  
ATOM   2143  HB3 SER A 144      12.786  -3.554 -13.298  1.00  0.00           H  
ATOM   2144  OG  SER A 144      13.384  -1.800 -12.552  1.00  0.00           O  
ATOM   2145  HG  SER A 144      12.904  -1.294 -11.893  1.00  0.00           H  
ATOM   2146  C   SER A 144      13.570  -2.276 -15.533  1.00  0.00           C  
ATOM   2147  O   SER A 144      13.585  -3.241 -16.353  1.00  0.00           O  
ATOM   2148  N   THR A 145      14.658  -1.546 -15.200  1.00  0.00           N  
ATOM   2149  H   THR A 145      14.629  -0.878 -14.444  1.00  0.00           H  
ATOM   2150  CA  THR A 145      16.008  -1.942 -15.472  1.00  0.00           C  
ATOM   2151  HA  THR A 145      16.261  -1.970 -16.532  1.00  0.00           H  
ATOM   2152  CB  THR A 145      17.032  -0.873 -14.910  1.00  0.00           C  
ATOM   2153  HB  THR A 145      18.007  -1.355 -15.000  1.00  0.00           H  
ATOM   2154  CG2 THR A 145      17.208   0.322 -15.803  1.00  0.00           C  
ATOM   2155 HG21 THR A 145      16.291   0.564 -16.342  1.00  0.00           H  
ATOM   2156 HG22 THR A 145      17.536   1.171 -15.203  1.00  0.00           H  
ATOM   2157 HG23 THR A 145      18.031   0.183 -16.504  1.00  0.00           H  
ATOM   2158  OG1 THR A 145      16.739  -0.538 -13.661  1.00  0.00           O  
ATOM   2159  HG1 THR A 145      17.543  -0.141 -13.320  1.00  0.00           H  
ATOM   2160  C   THR A 145      16.318  -3.290 -14.762  1.00  0.00           C  
ATOM   2161  O   THR A 145      16.904  -4.198 -15.350  1.00  0.00           O  
ATOM   2162  N   GLY A 146      15.790  -3.455 -13.602  1.00  0.00           N  
ATOM   2163  H   GLY A 146      15.131  -2.721 -13.383  1.00  0.00           H  
ATOM   2164  CA  GLY A 146      15.605  -4.717 -12.782  1.00  0.00           C  
ATOM   2165  HA2 GLY A 146      16.569  -5.091 -12.438  1.00  0.00           H  
ATOM   2166  HA3 GLY A 146      14.980  -4.406 -11.944  1.00  0.00           H  
ATOM   2167  C   GLY A 146      14.818  -5.859 -13.475  1.00  0.00           C  
ATOM   2168  O   GLY A 146      14.690  -6.977 -12.927  1.00  0.00           O  
ATOM   2169  N   GLY A 147      14.419  -5.665 -14.764  1.00  0.00           N  
ATOM   2170  H   GLY A 147      14.569  -4.760 -15.186  1.00  0.00           H  
ATOM   2171  CA  GLY A 147      13.929  -6.796 -15.561  1.00  0.00           C  
ATOM   2172  HA2 GLY A 147      13.392  -7.517 -14.947  1.00  0.00           H  
ATOM   2173  HA3 GLY A 147      13.314  -6.283 -16.301  1.00  0.00           H  
ATOM   2174  C   GLY A 147      15.054  -7.435 -16.364  1.00  0.00           C  
ATOM   2175  O   GLY A 147      14.797  -8.514 -16.920  1.00  0.00           O  
ATOM   2176  N   LYS A 148      16.267  -6.796 -16.476  1.00  0.00           N  
ATOM   2177  H   LYS A 148      16.384  -6.021 -15.839  1.00  0.00           H  
ATOM   2178  CA  LYS A 148      17.353  -7.258 -17.367  1.00  0.00           C  
ATOM   2179  HA  LYS A 148      17.193  -8.325 -17.515  1.00  0.00           H  
ATOM   2180  CB  LYS A 148      17.266  -6.444 -18.700  1.00  0.00           C  
ATOM   2181  HB2 LYS A 148      16.927  -5.447 -18.420  1.00  0.00           H  
ATOM   2182  HB3 LYS A 148      18.219  -6.446 -19.229  1.00  0.00           H  
ATOM   2183  CG  LYS A 148      16.342  -7.126 -19.733  1.00  0.00           C  
ATOM   2184  HG2 LYS A 148      16.669  -8.152 -19.908  1.00  0.00           H  
ATOM   2185  HG3 LYS A 148      15.319  -7.009 -19.374  1.00  0.00           H  
ATOM   2186  CD  LYS A 148      16.263  -6.538 -21.169  1.00  0.00           C  
ATOM   2187  HD2 LYS A 148      17.261  -6.416 -21.589  1.00  0.00           H  
ATOM   2188  HD3 LYS A 148      15.794  -7.260 -21.839  1.00  0.00           H  
ATOM   2189  CE  LYS A 148      15.514  -5.180 -21.199  1.00  0.00           C  
ATOM   2190  HE2 LYS A 148      14.482  -5.331 -20.881  1.00  0.00           H  
ATOM   2191  HE3 LYS A 148      15.911  -4.419 -20.528  1.00  0.00           H  
ATOM   2192  NZ  LYS A 148      15.599  -4.611 -22.582  1.00  0.00           N1+
ATOM   2193  HZ1 LYS A 148      15.742  -3.611 -22.577  1.00  0.00           H  
ATOM   2194  HZ2 LYS A 148      16.413  -4.938 -23.085  1.00  0.00           H  
ATOM   2195  HZ3 LYS A 148      14.823  -4.850 -23.183  1.00  0.00           H  
ATOM   2196  C   LYS A 148      18.730  -7.111 -16.659  1.00  0.00           C  
ATOM   2197  O   LYS A 148      19.529  -8.021 -16.654  1.00  0.00           O  
ATOM   2198  N   GLN A 149      18.930  -5.937 -16.108  1.00  0.00           N  
ATOM   2199  H   GLN A 149      18.179  -5.288 -16.298  1.00  0.00           H  
ATOM   2200  CA  GLN A 149      19.856  -5.745 -15.021  1.00  0.00           C  
ATOM   2201  HA  GLN A 149      20.837  -6.178 -15.218  1.00  0.00           H  
ATOM   2202  CB  GLN A 149      20.261  -4.267 -14.779  1.00  0.00           C  
ATOM   2203  HB2 GLN A 149      19.377  -3.636 -14.682  1.00  0.00           H  
ATOM   2204  HB3 GLN A 149      20.893  -4.231 -13.893  1.00  0.00           H  
ATOM   2205  CG  GLN A 149      21.002  -3.494 -15.988  1.00  0.00           C  
ATOM   2206  HG2 GLN A 149      22.063  -3.733 -16.049  1.00  0.00           H  
ATOM   2207  HG3 GLN A 149      20.630  -3.772 -16.974  1.00  0.00           H  
ATOM   2208  CD  GLN A 149      20.839  -1.972 -15.906  1.00  0.00           C  
ATOM   2209  OE1 GLN A 149      20.238  -1.325 -16.766  1.00  0.00           O  
ATOM   2210  NE2 GLN A 149      21.077  -1.431 -14.710  1.00  0.00           N  
ATOM   2211 HE21 GLN A 149      21.595  -1.995 -14.051  1.00  0.00           H  
ATOM   2212 HE22 GLN A 149      20.899  -0.441 -14.623  1.00  0.00           H  
ATOM   2213  C   GLN A 149      19.342  -6.430 -13.710  1.00  0.00           C  
ATOM   2214  O   GLN A 149      18.184  -6.543 -13.488  1.00  0.00           O  
ATOM   2215  N   GLY A 150      20.263  -6.890 -12.849  1.00  0.00           N  
ATOM   2216  H   GLY A 150      21.226  -6.941 -13.146  1.00  0.00           H  
ATOM   2217  CA  GLY A 150      19.991  -6.949 -11.408  1.00  0.00           C  
ATOM   2218  HA2 GLY A 150      18.953  -7.161 -11.153  1.00  0.00           H  
ATOM   2219  HA3 GLY A 150      20.553  -7.795 -11.014  1.00  0.00           H  
ATOM   2220  C   GLY A 150      20.318  -5.588 -10.745  1.00  0.00           C  
ATOM   2221  O   GLY A 150      21.442  -5.115 -10.759  1.00  0.00           O  
ATOM   2222  N   VAL A 151      19.359  -4.963 -10.094  1.00  0.00           N  
ATOM   2223  H   VAL A 151      18.521  -5.502  -9.934  1.00  0.00           H  
ATOM   2224  CA  VAL A 151      19.653  -3.764  -9.234  1.00  0.00           C  
ATOM   2225  HA  VAL A 151      20.325  -3.033  -9.682  1.00  0.00           H  
ATOM   2226  CB  VAL A 151      18.284  -3.081  -8.922  1.00  0.00           C  
ATOM   2227  HB  VAL A 151      17.598  -3.790  -8.459  1.00  0.00           H  
ATOM   2228  CG1 VAL A 151      18.440  -1.902  -7.991  1.00  0.00           C  
ATOM   2229 HG11 VAL A 151      17.448  -1.533  -7.728  1.00  0.00           H  
ATOM   2230 HG12 VAL A 151      18.892  -2.271  -7.071  1.00  0.00           H  
ATOM   2231 HG13 VAL A 151      19.072  -1.129  -8.429  1.00  0.00           H  
ATOM   2232  CG2 VAL A 151      17.663  -2.610 -10.277  1.00  0.00           C  
ATOM   2233 HG21 VAL A 151      16.626  -2.287 -10.183  1.00  0.00           H  
ATOM   2234 HG22 VAL A 151      18.291  -1.749 -10.509  1.00  0.00           H  
ATOM   2235 HG23 VAL A 151      17.770  -3.405 -11.014  1.00  0.00           H  
ATOM   2236  C   VAL A 151      20.300  -4.319  -7.941  1.00  0.00           C  
ATOM   2237  O   VAL A 151      19.566  -5.128  -7.335  1.00  0.00           O  
ATOM   2238  N   VAL A 152      21.553  -3.965  -7.628  1.00  0.00           N  
ATOM   2239  H   VAL A 152      21.988  -3.284  -8.235  1.00  0.00           H  
ATOM   2240  CA  VAL A 152      22.328  -4.563  -6.482  1.00  0.00           C  
ATOM   2241  HA  VAL A 152      22.191  -5.630  -6.663  1.00  0.00           H  
ATOM   2242  CB  VAL A 152      23.911  -4.324  -6.674  1.00  0.00           C  
ATOM   2243  HB  VAL A 152      24.229  -4.564  -7.689  1.00  0.00           H  
ATOM   2244  CG1 VAL A 152      24.199  -2.871  -6.531  1.00  0.00           C  
ATOM   2245 HG11 VAL A 152      25.272  -2.679  -6.502  1.00  0.00           H  
ATOM   2246 HG12 VAL A 152      23.788  -2.368  -7.406  1.00  0.00           H  
ATOM   2247 HG13 VAL A 152      23.725  -2.442  -5.648  1.00  0.00           H  
ATOM   2248  CG2 VAL A 152      24.787  -5.179  -5.716  1.00  0.00           C  
ATOM   2249 HG21 VAL A 152      24.339  -6.172  -5.733  1.00  0.00           H  
ATOM   2250 HG22 VAL A 152      25.838  -5.165  -6.006  1.00  0.00           H  
ATOM   2251 HG23 VAL A 152      24.672  -4.674  -4.756  1.00  0.00           H  
ATOM   2252  C   VAL A 152      21.820  -3.975  -5.117  1.00  0.00           C  
ATOM   2253  O   VAL A 152      21.261  -2.917  -5.046  1.00  0.00           O  
ATOM   2254  N   HIE A 153      21.644  -4.872  -4.221  1.00  0.00           N  
ATOM   2255  H   HIE A 153      22.061  -5.785  -4.336  1.00  0.00           H  
ATOM   2256  CA  HIE A 153      20.928  -4.715  -2.934  1.00  0.00           C  
ATOM   2257  HA  HIE A 153      20.851  -5.719  -2.515  1.00  0.00           H  
ATOM   2258  CB  HIE A 153      21.630  -3.716  -1.952  1.00  0.00           C  
ATOM   2259  HB2 HIE A 153      21.603  -2.751  -2.458  1.00  0.00           H  
ATOM   2260  HB3 HIE A 153      20.930  -3.552  -1.134  1.00  0.00           H  
ATOM   2261  CG  HIE A 153      23.018  -4.025  -1.491  1.00  0.00           C  
ATOM   2262  ND1 HIE A 153      23.877  -3.178  -0.837  1.00  0.00           N  
ATOM   2263  CE1 HIE A 153      24.878  -3.950  -0.343  1.00  0.00           C  
ATOM   2264  HE1 HIE A 153      25.708  -3.609   0.259  1.00  0.00           H  
ATOM   2265  NE2 HIE A 153      24.714  -5.221  -0.730  1.00  0.00           N  
ATOM   2266  HE2 HIE A 153      25.421  -5.919  -0.548  1.00  0.00           H  
ATOM   2267  CD2 HIE A 153      23.519  -5.306  -1.406  1.00  0.00           C  
ATOM   2268  HD2 HIE A 153      22.886  -6.162  -1.586  1.00  0.00           H  
ATOM   2269  C   HIE A 153      19.432  -4.409  -3.102  1.00  0.00           C  
ATOM   2270  O   HIE A 153      18.735  -3.877  -2.251  1.00  0.00           O  
ATOM   2271  N   ALA A 154      18.852  -4.845  -4.236  1.00  0.00           N  
ATOM   2272  H   ALA A 154      19.451  -5.311  -4.902  1.00  0.00           H  
ATOM   2273  CA  ALA A 154      17.422  -4.916  -4.452  1.00  0.00           C  
ATOM   2274  HA  ALA A 154      16.989  -4.946  -3.452  1.00  0.00           H  
ATOM   2275  CB  ALA A 154      16.971  -3.685  -5.179  1.00  0.00           C  
ATOM   2276  HB1 ALA A 154      17.082  -2.761  -4.612  1.00  0.00           H  
ATOM   2277  HB2 ALA A 154      17.531  -3.600  -6.110  1.00  0.00           H  
ATOM   2278  HB3 ALA A 154      15.895  -3.801  -5.314  1.00  0.00           H  
ATOM   2279  C   ALA A 154      17.072  -6.223  -5.197  1.00  0.00           C  
ATOM   2280  O   ALA A 154      16.544  -6.306  -6.300  1.00  0.00           O  
ATOM   2281  N   ALA A 155      17.395  -7.324  -4.566  1.00  0.00           N  
ATOM   2282  H   ALA A 155      17.824  -7.224  -3.657  1.00  0.00           H  
ATOM   2283  CA  ALA A 155      17.236  -8.662  -5.079  1.00  0.00           C  
ATOM   2284  HA  ALA A 155      17.701  -8.756  -6.061  1.00  0.00           H  
ATOM   2285  CB  ALA A 155      18.012  -9.700  -4.246  1.00  0.00           C  
ATOM   2286  HB1 ALA A 155      17.980 -10.676  -4.732  1.00  0.00           H  
ATOM   2287  HB2 ALA A 155      19.024  -9.363  -4.025  1.00  0.00           H  
ATOM   2288  HB3 ALA A 155      17.506  -9.846  -3.292  1.00  0.00           H  
ATOM   2289  C   ALA A 155      15.794  -9.188  -5.356  1.00  0.00           C  
ATOM   2290  O   ALA A 155      15.653  -9.712  -6.461  1.00  0.00           O  
ATOM   2291  N   PRO A 156      14.815  -8.899  -4.491  1.00  0.00           N  
ATOM   2292  CD  PRO A 156      14.794  -8.273  -3.162  1.00  0.00           C  
ATOM   2293  HD2 PRO A 156      15.155  -7.252  -3.290  1.00  0.00           H  
ATOM   2294  HD3 PRO A 156      15.520  -8.799  -2.542  1.00  0.00           H  
ATOM   2295  CG  PRO A 156      13.365  -8.319  -2.620  1.00  0.00           C  
ATOM   2296  HG2 PRO A 156      12.917  -7.366  -2.897  1.00  0.00           H  
ATOM   2297  HG3 PRO A 156      13.268  -8.596  -1.571  1.00  0.00           H  
ATOM   2298  CB  PRO A 156      12.679  -9.351  -3.549  1.00  0.00           C  
ATOM   2299  HB2 PRO A 156      11.691  -9.049  -3.896  1.00  0.00           H  
ATOM   2300  HB3 PRO A 156      12.464 -10.332  -3.125  1.00  0.00           H  
ATOM   2301  CA  PRO A 156      13.482  -9.403  -4.822  1.00  0.00           C  
ATOM   2302  HA  PRO A 156      13.529 -10.470  -5.043  1.00  0.00           H  
ATOM   2303  C   PRO A 156      12.784  -8.586  -5.943  1.00  0.00           C  
ATOM   2304  O   PRO A 156      12.010  -9.140  -6.607  1.00  0.00           O  
ATOM   2305  N   TYR A 157      12.996  -7.280  -5.895  1.00  0.00           N  
ATOM   2306  H   TYR A 157      13.658  -6.978  -5.195  1.00  0.00           H  
ATOM   2307  CA  TYR A 157      12.517  -6.344  -6.891  1.00  0.00           C  
ATOM   2308  HA  TYR A 157      11.433  -6.245  -6.946  1.00  0.00           H  
ATOM   2309  CB  TYR A 157      12.991  -4.915  -6.490  1.00  0.00           C  
ATOM   2310  HB2 TYR A 157      12.540  -4.733  -5.515  1.00  0.00           H  
ATOM   2311  HB3 TYR A 157      14.079  -4.888  -6.438  1.00  0.00           H  
ATOM   2312  CG  TYR A 157      12.542  -3.944  -7.553  1.00  0.00           C  
ATOM   2313  CD1 TYR A 157      11.180  -3.617  -7.708  1.00  0.00           C  
ATOM   2314  HD1 TYR A 157      10.423  -4.062  -7.080  1.00  0.00           H  
ATOM   2315  CE1 TYR A 157      10.753  -2.700  -8.739  1.00  0.00           C  
ATOM   2316  HE1 TYR A 157       9.702  -2.539  -8.927  1.00  0.00           H  
ATOM   2317  CZ  TYR A 157      11.723  -2.149  -9.554  1.00  0.00           C  
ATOM   2318  OH  TYR A 157      11.293  -1.369 -10.601  1.00  0.00           O  
ATOM   2319  HH  TYR A 157      10.678  -0.698 -10.297  1.00  0.00           H  
ATOM   2320  CE2 TYR A 157      13.053  -2.355  -9.377  1.00  0.00           C  
ATOM   2321  HE2 TYR A 157      13.774  -1.792  -9.950  1.00  0.00           H  
ATOM   2322  CD2 TYR A 157      13.471  -3.384  -8.460  1.00  0.00           C  
ATOM   2323  HD2 TYR A 157      14.530  -3.566  -8.353  1.00  0.00           H  
ATOM   2324  C   TYR A 157      13.080  -6.749  -8.278  1.00  0.00           C  
ATOM   2325  O   TYR A 157      12.307  -6.847  -9.215  1.00  0.00           O  
ATOM   2326  N   SER A 158      14.377  -7.070  -8.376  1.00  0.00           N  
ATOM   2327  H   SER A 158      15.032  -6.758  -7.673  1.00  0.00           H  
ATOM   2328  CA  SER A 158      14.995  -7.550  -9.640  1.00  0.00           C  
ATOM   2329  HA  SER A 158      14.588  -6.824 -10.344  1.00  0.00           H  
ATOM   2330  CB  SER A 158      16.545  -7.517  -9.565  1.00  0.00           C  
ATOM   2331  HB2 SER A 158      16.986  -8.182  -8.823  1.00  0.00           H  
ATOM   2332  HB3 SER A 158      16.983  -7.857 -10.503  1.00  0.00           H  
ATOM   2333  OG  SER A 158      17.083  -6.208  -9.103  1.00  0.00           O  
ATOM   2334  HG  SER A 158      17.219  -6.154  -8.154  1.00  0.00           H  
ATOM   2335  C   SER A 158      14.435  -8.932  -9.974  1.00  0.00           C  
ATOM   2336  O   SER A 158      14.100  -9.123 -11.101  1.00  0.00           O  
ATOM   2337  N   ALA A 159      14.228  -9.853  -9.028  1.00  0.00           N  
ATOM   2338  H   ALA A 159      14.489  -9.670  -8.071  1.00  0.00           H  
ATOM   2339  CA  ALA A 159      13.720 -11.163  -9.425  1.00  0.00           C  
ATOM   2340  HA  ALA A 159      14.367 -11.604 -10.183  1.00  0.00           H  
ATOM   2341  CB  ALA A 159      13.983 -12.094  -8.224  1.00  0.00           C  
ATOM   2342  HB1 ALA A 159      13.121 -12.086  -7.557  1.00  0.00           H  
ATOM   2343  HB2 ALA A 159      14.154 -13.092  -8.627  1.00  0.00           H  
ATOM   2344  HB3 ALA A 159      14.902 -11.794  -7.721  1.00  0.00           H  
ATOM   2345  C   ALA A 159      12.273 -11.223  -9.931  1.00  0.00           C  
ATOM   2346  O   ALA A 159      11.897 -11.944 -10.860  1.00  0.00           O  
ATOM   2347  N   SER A 160      11.430 -10.382  -9.348  1.00  0.00           N  
ATOM   2348  H   SER A 160      11.955  -9.839  -8.677  1.00  0.00           H  
ATOM   2349  CA  SER A 160      10.018 -10.232  -9.695  1.00  0.00           C  
ATOM   2350  HA  SER A 160       9.669 -11.252  -9.856  1.00  0.00           H  
ATOM   2351  CB  SER A 160       9.224  -9.655  -8.533  1.00  0.00           C  
ATOM   2352  HB2 SER A 160       8.209  -9.471  -8.888  1.00  0.00           H  
ATOM   2353  HB3 SER A 160       9.209 -10.277  -7.639  1.00  0.00           H  
ATOM   2354  OG  SER A 160       9.699  -8.397  -8.052  1.00  0.00           O  
ATOM   2355  HG  SER A 160      10.416  -8.521  -7.425  1.00  0.00           H  
ATOM   2356  C   SER A 160       9.764  -9.398 -10.969  1.00  0.00           C  
ATOM   2357  O   SER A 160       9.047  -9.949 -11.781  1.00  0.00           O  
ATOM   2358  N   LYS A 161      10.296  -8.186 -11.096  1.00  0.00           N  
ATOM   2359  H   LYS A 161      10.709  -7.758 -10.278  1.00  0.00           H  
ATOM   2360  CA  LYS A 161      10.286  -7.570 -12.438  1.00  0.00           C  
ATOM   2361  HA  LYS A 161       9.295  -7.373 -12.845  1.00  0.00           H  
ATOM   2362  CB  LYS A 161      10.946  -6.209 -12.506  1.00  0.00           C  
ATOM   2363  HB2 LYS A 161      11.988  -6.352 -12.218  1.00  0.00           H  
ATOM   2364  HB3 LYS A 161      10.996  -5.953 -13.564  1.00  0.00           H  
ATOM   2365  CG  LYS A 161      10.285  -5.200 -11.622  1.00  0.00           C  
ATOM   2366  HG2 LYS A 161       9.863  -5.675 -10.737  1.00  0.00           H  
ATOM   2367  HG3 LYS A 161      11.067  -4.489 -11.354  1.00  0.00           H  
ATOM   2368  CD  LYS A 161       9.257  -4.515 -12.460  1.00  0.00           C  
ATOM   2369  HD2 LYS A 161       9.766  -4.155 -13.354  1.00  0.00           H  
ATOM   2370  HD3 LYS A 161       8.515  -5.255 -12.761  1.00  0.00           H  
ATOM   2371  CE  LYS A 161       8.516  -3.391 -11.680  1.00  0.00           C  
ATOM   2372  HE2 LYS A 161       7.958  -3.862 -10.870  1.00  0.00           H  
ATOM   2373  HE3 LYS A 161       9.338  -2.872 -11.186  1.00  0.00           H  
ATOM   2374  NZ  LYS A 161       7.692  -2.460 -12.466  1.00  0.00           N1+
ATOM   2375  HZ1 LYS A 161       6.942  -2.978 -12.901  1.00  0.00           H  
ATOM   2376  HZ2 LYS A 161       7.232  -1.736 -11.934  1.00  0.00           H  
ATOM   2377  HZ3 LYS A 161       8.148  -2.046 -13.267  1.00  0.00           H  
ATOM   2378  C   LYS A 161      10.860  -8.469 -13.541  1.00  0.00           C  
ATOM   2379  O   LYS A 161      10.427  -8.433 -14.678  1.00  0.00           O  
ATOM   2380  N   HID A 162      11.848  -9.320 -13.242  1.00  0.00           N  
ATOM   2381  H   HID A 162      12.159  -9.271 -12.282  1.00  0.00           H  
ATOM   2382  CA  HID A 162      12.436 -10.348 -14.177  1.00  0.00           C  
ATOM   2383  HA  HID A 162      12.854  -9.799 -15.020  1.00  0.00           H  
ATOM   2384  CB  HID A 162      13.615 -11.086 -13.670  1.00  0.00           C  
ATOM   2385  HB2 HID A 162      13.678 -10.965 -12.589  1.00  0.00           H  
ATOM   2386  HB3 HID A 162      13.622 -12.124 -14.004  1.00  0.00           H  
ATOM   2387  CG  HID A 162      14.956 -10.577 -14.238  1.00  0.00           C  
ATOM   2388  ND1 HID A 162      15.599  -9.472 -13.796  1.00  0.00           N  
ATOM   2389  HD1 HID A 162      15.239  -8.798 -13.136  1.00  0.00           H  
ATOM   2390  CE1 HID A 162      16.741  -9.352 -14.442  1.00  0.00           C  
ATOM   2391  HE1 HID A 162      17.522  -8.619 -14.297  1.00  0.00           H  
ATOM   2392  NE2 HID A 162      16.913 -10.419 -15.261  1.00  0.00           N  
ATOM   2393  CD2 HID A 162      15.748 -11.213 -15.126  1.00  0.00           C  
ATOM   2394  HD2 HID A 162      15.536 -12.151 -15.618  1.00  0.00           H  
ATOM   2395  C   HID A 162      11.368 -11.288 -14.668  1.00  0.00           C  
ATOM   2396  O   HID A 162      11.213 -11.540 -15.851  1.00  0.00           O  
ATOM   2397  N   GLY A 163      10.582 -11.784 -13.721  1.00  0.00           N  
ATOM   2398  H   GLY A 163      10.809 -11.571 -12.760  1.00  0.00           H  
ATOM   2399  CA  GLY A 163       9.417 -12.617 -13.912  1.00  0.00           C  
ATOM   2400  HA2 GLY A 163       9.696 -13.580 -14.337  1.00  0.00           H  
ATOM   2401  HA3 GLY A 163       8.996 -12.925 -12.954  1.00  0.00           H  
ATOM   2402  C   GLY A 163       8.321 -11.856 -14.776  1.00  0.00           C  
ATOM   2403  O   GLY A 163       7.670 -12.510 -15.622  1.00  0.00           O  
ATOM   2404  N   VAL A 164       8.114 -10.561 -14.770  1.00  0.00           N  
ATOM   2405  H   VAL A 164       8.631 -10.028 -14.084  1.00  0.00           H  
ATOM   2406  CA  VAL A 164       7.236  -9.786 -15.719  1.00  0.00           C  
ATOM   2407  HA  VAL A 164       6.291 -10.329 -15.745  1.00  0.00           H  
ATOM   2408  CB  VAL A 164       6.997  -8.379 -15.187  1.00  0.00           C  
ATOM   2409  HB  VAL A 164       7.916  -7.798 -15.242  1.00  0.00           H  
ATOM   2410  CG1 VAL A 164       5.969  -7.667 -16.049  1.00  0.00           C  
ATOM   2411 HG11 VAL A 164       5.309  -8.414 -16.491  1.00  0.00           H  
ATOM   2412 HG12 VAL A 164       5.445  -7.043 -15.325  1.00  0.00           H  
ATOM   2413 HG13 VAL A 164       6.413  -7.111 -16.875  1.00  0.00           H  
ATOM   2414  CG2 VAL A 164       6.470  -8.528 -13.753  1.00  0.00           C  
ATOM   2415 HG21 VAL A 164       5.880  -7.677 -13.414  1.00  0.00           H  
ATOM   2416 HG22 VAL A 164       5.903  -9.459 -13.725  1.00  0.00           H  
ATOM   2417 HG23 VAL A 164       7.323  -8.661 -13.089  1.00  0.00           H  
ATOM   2418  C   VAL A 164       7.846  -9.783 -17.159  1.00  0.00           C  
ATOM   2419  O   VAL A 164       7.033  -9.822 -18.127  1.00  0.00           O  
ATOM   2420  N   VAL A 165       9.150  -9.811 -17.331  1.00  0.00           N  
ATOM   2421  H   VAL A 165       9.770  -9.646 -16.552  1.00  0.00           H  
ATOM   2422  CA  VAL A 165       9.752 -10.033 -18.666  1.00  0.00           C  
ATOM   2423  HA  VAL A 165       9.228  -9.405 -19.386  1.00  0.00           H  
ATOM   2424  CB  VAL A 165      11.239  -9.744 -18.667  1.00  0.00           C  
ATOM   2425  HB  VAL A 165      11.806 -10.426 -18.034  1.00  0.00           H  
ATOM   2426  CG1 VAL A 165      11.909  -9.957 -20.055  1.00  0.00           C  
ATOM   2427 HG11 VAL A 165      11.902 -10.999 -20.371  1.00  0.00           H  
ATOM   2428 HG12 VAL A 165      11.466  -9.434 -20.902  1.00  0.00           H  
ATOM   2429 HG13 VAL A 165      12.951  -9.645 -20.129  1.00  0.00           H  
ATOM   2430  CG2 VAL A 165      11.585  -8.293 -18.165  1.00  0.00           C  
ATOM   2431 HG21 VAL A 165      10.956  -7.478 -18.526  1.00  0.00           H  
ATOM   2432 HG22 VAL A 165      11.419  -8.171 -17.095  1.00  0.00           H  
ATOM   2433 HG23 VAL A 165      12.610  -7.988 -18.375  1.00  0.00           H  
ATOM   2434  C   VAL A 165       9.461 -11.406 -19.112  1.00  0.00           C  
ATOM   2435  O   VAL A 165       9.142 -11.578 -20.261  1.00  0.00           O  
ATOM   2436  N   GLY A 166       9.456 -12.453 -18.226  1.00  0.00           N  
ATOM   2437  H   GLY A 166       9.641 -12.216 -17.262  1.00  0.00           H  
ATOM   2438  CA  GLY A 166       9.063 -13.792 -18.568  1.00  0.00           C  
ATOM   2439  HA2 GLY A 166       9.689 -14.248 -19.334  1.00  0.00           H  
ATOM   2440  HA3 GLY A 166       9.249 -14.424 -17.700  1.00  0.00           H  
ATOM   2441  C   GLY A 166       7.626 -13.924 -19.071  1.00  0.00           C  
ATOM   2442  O   GLY A 166       7.360 -14.332 -20.225  1.00  0.00           O  
ATOM   2443  N   PHE A 167       6.654 -13.337 -18.389  1.00  0.00           N  
ATOM   2444  H   PHE A 167       6.955 -12.978 -17.495  1.00  0.00           H  
ATOM   2445  CA  PHE A 167       5.227 -13.417 -18.722  1.00  0.00           C  
ATOM   2446  HA  PHE A 167       4.835 -14.373 -19.070  1.00  0.00           H  
ATOM   2447  CB  PHE A 167       4.407 -12.926 -17.541  1.00  0.00           C  
ATOM   2448  HB2 PHE A 167       4.549 -13.671 -16.758  1.00  0.00           H  
ATOM   2449  HB3 PHE A 167       4.854 -11.988 -17.211  1.00  0.00           H  
ATOM   2450  CG  PHE A 167       2.957 -12.781 -17.746  1.00  0.00           C  
ATOM   2451  CD1 PHE A 167       2.111 -13.897 -17.809  1.00  0.00           C  
ATOM   2452  HD1 PHE A 167       2.511 -14.881 -17.614  1.00  0.00           H  
ATOM   2453  CE1 PHE A 167       0.663 -13.710 -17.796  1.00  0.00           C  
ATOM   2454  HE1 PHE A 167      -0.027 -14.540 -17.766  1.00  0.00           H  
ATOM   2455  CZ  PHE A 167       0.117 -12.443 -17.768  1.00  0.00           C  
ATOM   2456  HZ  PHE A 167      -0.949 -12.287 -17.843  1.00  0.00           H  
ATOM   2457  CE2 PHE A 167       1.000 -11.311 -17.816  1.00  0.00           C  
ATOM   2458  HE2 PHE A 167       0.571 -10.323 -17.888  1.00  0.00           H  
ATOM   2459  CD2 PHE A 167       2.383 -11.495 -17.689  1.00  0.00           C  
ATOM   2460  HD2 PHE A 167       3.026 -10.650 -17.494  1.00  0.00           H  
ATOM   2461  C   PHE A 167       4.993 -12.566 -20.000  1.00  0.00           C  
ATOM   2462  O   PHE A 167       4.265 -13.024 -20.846  1.00  0.00           O  
ATOM   2463  N   THR A 168       5.700 -11.415 -20.196  1.00  0.00           N  
ATOM   2464  H   THR A 168       6.357 -11.193 -19.460  1.00  0.00           H  
ATOM   2465  CA  THR A 168       5.531 -10.646 -21.418  1.00  0.00           C  
ATOM   2466  HA  THR A 168       4.458 -10.472 -21.490  1.00  0.00           H  
ATOM   2467  CB  THR A 168       6.341  -9.370 -21.213  1.00  0.00           C  
ATOM   2468  HB  THR A 168       7.393  -9.619 -21.069  1.00  0.00           H  
ATOM   2469  CG2 THR A 168       6.482  -8.516 -22.488  1.00  0.00           C  
ATOM   2470 HG21 THR A 168       5.465  -8.530 -22.879  1.00  0.00           H  
ATOM   2471 HG22 THR A 168       6.933  -7.537 -22.324  1.00  0.00           H  
ATOM   2472 HG23 THR A 168       7.169  -8.986 -23.192  1.00  0.00           H  
ATOM   2473  OG1 THR A 168       5.775  -8.615 -20.223  1.00  0.00           O  
ATOM   2474  HG1 THR A 168       6.252  -8.851 -19.424  1.00  0.00           H  
ATOM   2475  C   THR A 168       6.023 -11.382 -22.684  1.00  0.00           C  
ATOM   2476  O   THR A 168       5.370 -11.280 -23.770  1.00  0.00           O  
ATOM   2477  N   LYS A 169       7.052 -12.208 -22.587  1.00  0.00           N  
ATOM   2478  H   LYS A 169       7.589 -12.293 -21.735  1.00  0.00           H  
ATOM   2479  CA  LYS A 169       7.410 -13.123 -23.631  1.00  0.00           C  
ATOM   2480  HA  LYS A 169       7.268 -12.653 -24.604  1.00  0.00           H  
ATOM   2481  CB  LYS A 169       8.868 -13.570 -23.572  1.00  0.00           C  
ATOM   2482  HB2 LYS A 169       8.989 -13.938 -22.553  1.00  0.00           H  
ATOM   2483  HB3 LYS A 169       8.990 -14.394 -24.275  1.00  0.00           H  
ATOM   2484  CG  LYS A 169       9.892 -12.401 -23.881  1.00  0.00           C  
ATOM   2485  HG2 LYS A 169       9.553 -11.964 -24.820  1.00  0.00           H  
ATOM   2486  HG3 LYS A 169       9.848 -11.628 -23.114  1.00  0.00           H  
ATOM   2487  CD  LYS A 169      11.354 -12.871 -23.942  1.00  0.00           C  
ATOM   2488  HD2 LYS A 169      11.616 -13.509 -23.098  1.00  0.00           H  
ATOM   2489  HD3 LYS A 169      11.437 -13.382 -24.901  1.00  0.00           H  
ATOM   2490  CE  LYS A 169      12.261 -11.657 -23.971  1.00  0.00           C  
ATOM   2491  HE2 LYS A 169      11.888 -10.915 -24.676  1.00  0.00           H  
ATOM   2492  HE3 LYS A 169      12.198 -11.181 -22.991  1.00  0.00           H  
ATOM   2493  NZ  LYS A 169      13.640 -12.006 -24.272  1.00  0.00           N1+
ATOM   2494  HZ1 LYS A 169      13.999 -12.819 -23.793  1.00  0.00           H  
ATOM   2495  HZ2 LYS A 169      13.762 -12.211 -25.254  1.00  0.00           H  
ATOM   2496  HZ3 LYS A 169      14.275 -11.224 -24.198  1.00  0.00           H  
ATOM   2497  C   LYS A 169       6.409 -14.277 -23.778  1.00  0.00           C  
ATOM   2498  O   LYS A 169       5.992 -14.619 -24.902  1.00  0.00           O  
ATOM   2499  N   ALA A 170       6.081 -14.997 -22.731  1.00  0.00           N  
ATOM   2500  H   ALA A 170       6.542 -14.756 -21.866  1.00  0.00           H  
ATOM   2501  CA  ALA A 170       5.404 -16.286 -22.774  1.00  0.00           C  
ATOM   2502  HA  ALA A 170       5.802 -16.882 -23.596  1.00  0.00           H  
ATOM   2503  CB  ALA A 170       5.524 -16.962 -21.425  1.00  0.00           C  
ATOM   2504  HB1 ALA A 170       6.567 -17.200 -21.220  1.00  0.00           H  
ATOM   2505  HB2 ALA A 170       5.176 -16.257 -20.671  1.00  0.00           H  
ATOM   2506  HB3 ALA A 170       4.866 -17.831 -21.397  1.00  0.00           H  
ATOM   2507  C   ALA A 170       3.877 -16.085 -23.106  1.00  0.00           C  
ATOM   2508  O   ALA A 170       3.284 -16.799 -23.877  1.00  0.00           O  
ATOM   2509  N   LEU A 171       3.264 -14.996 -22.587  1.00  0.00           N  
ATOM   2510  H   LEU A 171       3.770 -14.317 -22.037  1.00  0.00           H  
ATOM   2511  CA  LEU A 171       1.867 -14.652 -22.914  1.00  0.00           C  
ATOM   2512  HA  LEU A 171       1.241 -15.536 -23.035  1.00  0.00           H  
ATOM   2513  CB  LEU A 171       1.257 -13.908 -21.761  1.00  0.00           C  
ATOM   2514  HB2 LEU A 171       1.284 -14.629 -20.944  1.00  0.00           H  
ATOM   2515  HB3 LEU A 171       1.763 -12.964 -21.553  1.00  0.00           H  
ATOM   2516  CG  LEU A 171      -0.268 -13.553 -22.039  1.00  0.00           C  
ATOM   2517  HG  LEU A 171      -0.433 -13.387 -23.103  1.00  0.00           H  
ATOM   2518  CD1 LEU A 171      -1.148 -14.572 -21.392  1.00  0.00           C  
ATOM   2519 HD11 LEU A 171      -2.195 -14.297 -21.515  1.00  0.00           H  
ATOM   2520 HD12 LEU A 171      -1.022 -15.559 -21.834  1.00  0.00           H  
ATOM   2521 HD13 LEU A 171      -0.974 -14.455 -20.323  1.00  0.00           H  
ATOM   2522  CD2 LEU A 171      -0.644 -12.253 -21.306  1.00  0.00           C  
ATOM   2523 HD21 LEU A 171      -1.711 -12.084 -21.162  1.00  0.00           H  
ATOM   2524 HD22 LEU A 171      -0.167 -12.239 -20.326  1.00  0.00           H  
ATOM   2525 HD23 LEU A 171      -0.240 -11.444 -21.914  1.00  0.00           H  
ATOM   2526  C   LEU A 171       1.748 -14.042 -24.326  1.00  0.00           C  
ATOM   2527  O   LEU A 171       0.822 -14.316 -25.096  1.00  0.00           O  
ATOM   2528  N   GLY A 172       2.776 -13.331 -24.771  1.00  0.00           N  
ATOM   2529  H   GLY A 172       3.543 -13.274 -24.117  1.00  0.00           H  
ATOM   2530  CA  GLY A 172       2.934 -12.866 -26.179  1.00  0.00           C  
ATOM   2531  HA2 GLY A 172       2.016 -12.387 -26.517  1.00  0.00           H  
ATOM   2532  HA3 GLY A 172       3.761 -12.196 -26.414  1.00  0.00           H  
ATOM   2533  C   GLY A 172       3.079 -13.984 -27.185  1.00  0.00           C  
ATOM   2534  O   GLY A 172       2.352 -13.874 -28.160  1.00  0.00           O  
ATOM   2535  N   LEU A 173       3.841 -15.040 -26.983  1.00  0.00           N  
ATOM   2536  H   LEU A 173       4.445 -15.016 -26.174  1.00  0.00           H  
ATOM   2537  CA  LEU A 173       3.955 -16.150 -27.902  1.00  0.00           C  
ATOM   2538  HA  LEU A 173       4.000 -15.752 -28.916  1.00  0.00           H  
ATOM   2539  CB  LEU A 173       5.312 -16.849 -27.832  1.00  0.00           C  
ATOM   2540  HB2 LEU A 173       5.312 -17.487 -26.948  1.00  0.00           H  
ATOM   2541  HB3 LEU A 173       5.375 -17.601 -28.619  1.00  0.00           H  
ATOM   2542  CG  LEU A 173       6.607 -16.036 -28.107  1.00  0.00           C  
ATOM   2543  HG  LEU A 173       6.766 -15.502 -27.170  1.00  0.00           H  
ATOM   2544  CD1 LEU A 173       7.791 -17.026 -28.333  1.00  0.00           C  
ATOM   2545 HD11 LEU A 173       7.710 -17.818 -27.588  1.00  0.00           H  
ATOM   2546 HD12 LEU A 173       7.721 -17.359 -29.369  1.00  0.00           H  
ATOM   2547 HD13 LEU A 173       8.705 -16.436 -28.268  1.00  0.00           H  
ATOM   2548  CD2 LEU A 173       6.560 -15.101 -29.245  1.00  0.00           C  
ATOM   2549 HD21 LEU A 173       5.795 -14.344 -29.073  1.00  0.00           H  
ATOM   2550 HD22 LEU A 173       7.484 -14.527 -29.180  1.00  0.00           H  
ATOM   2551 HD23 LEU A 173       6.566 -15.602 -30.213  1.00  0.00           H  
ATOM   2552  C   LEU A 173       2.774 -17.069 -27.951  1.00  0.00           C  
ATOM   2553  O   LEU A 173       2.465 -17.621 -29.004  1.00  0.00           O  
ATOM   2554  N   GLU A 174       2.010 -17.057 -26.887  1.00  0.00           N  
ATOM   2555  H   GLU A 174       2.208 -16.367 -26.177  1.00  0.00           H  
ATOM   2556  CA  GLU A 174       0.744 -17.855 -26.725  1.00  0.00           C  
ATOM   2557  HA  GLU A 174       0.860 -18.827 -27.203  1.00  0.00           H  
ATOM   2558  CB  GLU A 174       0.580 -18.227 -25.221  1.00  0.00           C  
ATOM   2559  HB2 GLU A 174       1.425 -18.843 -24.916  1.00  0.00           H  
ATOM   2560  HB3 GLU A 174       0.633 -17.398 -24.516  1.00  0.00           H  
ATOM   2561  CG  GLU A 174      -0.733 -19.081 -24.964  1.00  0.00           C  
ATOM   2562  HG2 GLU A 174      -1.621 -18.595 -25.365  1.00  0.00           H  
ATOM   2563  HG3 GLU A 174      -0.612 -20.007 -25.527  1.00  0.00           H  
ATOM   2564  CD  GLU A 174      -0.935 -19.237 -23.454  1.00  0.00           C  
ATOM   2565  OE1 GLU A 174       0.066 -19.633 -22.785  1.00  0.00           O  
ATOM   2566  OE2 GLU A 174      -2.086 -19.079 -22.893  1.00  0.00           O  
ATOM   2567  C   GLU A 174      -0.483 -17.184 -27.388  1.00  0.00           C  
ATOM   2568  O   GLU A 174      -1.472 -17.843 -27.703  1.00  0.00           O  
ATOM   2569  N   LEU A 175      -0.347 -15.916 -27.660  1.00  0.00           N  
ATOM   2570  H   LEU A 175       0.551 -15.521 -27.421  1.00  0.00           H  
ATOM   2571  CA  LEU A 175      -1.380 -15.077 -28.249  1.00  0.00           C  
ATOM   2572  HA  LEU A 175      -2.319 -15.611 -28.395  1.00  0.00           H  
ATOM   2573  CB  LEU A 175      -1.760 -14.006 -27.252  1.00  0.00           C  
ATOM   2574  HB2 LEU A 175      -0.890 -13.358 -27.146  1.00  0.00           H  
ATOM   2575  HB3 LEU A 175      -2.562 -13.406 -27.684  1.00  0.00           H  
ATOM   2576  CG  LEU A 175      -2.324 -14.467 -25.906  1.00  0.00           C  
ATOM   2577  HG  LEU A 175      -1.582 -15.101 -25.422  1.00  0.00           H  
ATOM   2578  CD1 LEU A 175      -2.472 -13.152 -25.066  1.00  0.00           C  
ATOM   2579 HD11 LEU A 175      -1.600 -12.501 -25.104  1.00  0.00           H  
ATOM   2580 HD12 LEU A 175      -3.318 -12.655 -25.539  1.00  0.00           H  
ATOM   2581 HD13 LEU A 175      -2.880 -13.364 -24.077  1.00  0.00           H  
ATOM   2582  CD2 LEU A 175      -3.748 -15.076 -26.022  1.00  0.00           C  
ATOM   2583 HD21 LEU A 175      -4.113 -15.191 -25.001  1.00  0.00           H  
ATOM   2584 HD22 LEU A 175      -4.423 -14.356 -26.484  1.00  0.00           H  
ATOM   2585 HD23 LEU A 175      -3.616 -16.061 -26.471  1.00  0.00           H  
ATOM   2586  C   LEU A 175      -1.036 -14.495 -29.600  1.00  0.00           C  
ATOM   2587  O   LEU A 175      -1.858 -13.738 -30.142  1.00  0.00           O  
ATOM   2588  N   ALA A 176       0.060 -14.814 -30.244  1.00  0.00           N  
ATOM   2589  H   ALA A 176       0.628 -15.476 -29.735  1.00  0.00           H  
ATOM   2590  CA  ALA A 176       0.516 -14.269 -31.492  1.00  0.00           C  
ATOM   2591  HA  ALA A 176       0.494 -13.188 -31.355  1.00  0.00           H  
ATOM   2592  CB  ALA A 176       2.053 -14.575 -31.651  1.00  0.00           C  
ATOM   2593  HB1 ALA A 176       2.382 -13.833 -32.378  1.00  0.00           H  
ATOM   2594  HB2 ALA A 176       2.644 -14.451 -30.743  1.00  0.00           H  
ATOM   2595  HB3 ALA A 176       2.307 -15.544 -32.080  1.00  0.00           H  
ATOM   2596  C   ALA A 176      -0.379 -14.526 -32.699  1.00  0.00           C  
ATOM   2597  O   ALA A 176      -0.759 -13.601 -33.355  1.00  0.00           O  
ATOM   2598  N   ARG A 177      -0.916 -15.760 -32.890  1.00  0.00           N  
ATOM   2599  H   ARG A 177      -0.512 -16.384 -32.207  1.00  0.00           H  
ATOM   2600  CA  ARG A 177      -1.930 -16.159 -33.885  1.00  0.00           C  
ATOM   2601  HA  ARG A 177      -1.511 -15.565 -34.699  1.00  0.00           H  
ATOM   2602  CB  ARG A 177      -1.982 -17.690 -34.221  1.00  0.00           C  
ATOM   2603  HB2 ARG A 177      -0.941 -18.010 -34.204  1.00  0.00           H  
ATOM   2604  HB3 ARG A 177      -2.412 -18.296 -33.423  1.00  0.00           H  
ATOM   2605  CG  ARG A 177      -2.532 -18.020 -35.618  1.00  0.00           C  
ATOM   2606  HG2 ARG A 177      -2.407 -19.071 -35.879  1.00  0.00           H  
ATOM   2607  HG3 ARG A 177      -3.621 -17.977 -35.620  1.00  0.00           H  
ATOM   2608  CD  ARG A 177      -2.038 -17.070 -36.696  1.00  0.00           C  
ATOM   2609  HD2 ARG A 177      -2.532 -16.106 -36.576  1.00  0.00           H  
ATOM   2610  HD3 ARG A 177      -0.962 -16.912 -36.623  1.00  0.00           H  
ATOM   2611  NE  ARG A 177      -2.398 -17.533 -38.022  1.00  0.00           N  
ATOM   2612  HE  ARG A 177      -3.343 -17.340 -38.323  1.00  0.00           H  
ATOM   2613  CZ  ARG A 177      -1.648 -18.058 -38.952  1.00  0.00           C  
ATOM   2614  NH1 ARG A 177      -0.459 -18.434 -38.696  1.00  0.00           N  
ATOM   2615 HH11 ARG A 177      -0.180 -18.184 -37.757  1.00  0.00           H  
ATOM   2616 HH12 ARG A 177       0.152 -18.731 -39.442  1.00  0.00           H  
ATOM   2617  NH2 ARG A 177      -2.041 -18.258 -40.176  1.00  0.00           N  
ATOM   2618 HH21 ARG A 177      -2.996 -18.008 -40.387  1.00  0.00           H  
ATOM   2619 HH22 ARG A 177      -1.443 -18.771 -40.808  1.00  0.00           H  
ATOM   2620  C   ARG A 177      -3.262 -15.490 -33.536  1.00  0.00           C  
ATOM   2621  O   ARG A 177      -3.943 -15.196 -34.464  1.00  0.00           O  
ATOM   2622  N   THR A 178      -3.547 -15.205 -32.251  1.00  0.00           N  
ATOM   2623  H   THR A 178      -2.821 -15.468 -31.601  1.00  0.00           H  
ATOM   2624  CA  THR A 178      -4.827 -14.527 -31.833  1.00  0.00           C  
ATOM   2625  HA  THR A 178      -5.710 -14.879 -32.365  1.00  0.00           H  
ATOM   2626  CB  THR A 178      -5.064 -14.924 -30.344  1.00  0.00           C  
ATOM   2627  HB  THR A 178      -4.205 -14.644 -29.734  1.00  0.00           H  
ATOM   2628  CG2 THR A 178      -6.304 -14.333 -29.646  1.00  0.00           C  
ATOM   2629 HG21 THR A 178      -7.210 -14.688 -30.138  1.00  0.00           H  
ATOM   2630 HG22 THR A 178      -6.468 -14.556 -28.593  1.00  0.00           H  
ATOM   2631 HG23 THR A 178      -6.286 -13.282 -29.935  1.00  0.00           H  
ATOM   2632  OG1 THR A 178      -5.237 -16.302 -30.270  1.00  0.00           O  
ATOM   2633  HG1 THR A 178      -4.442 -16.674 -30.659  1.00  0.00           H  
ATOM   2634  C   THR A 178      -4.743 -13.041 -32.074  1.00  0.00           C  
ATOM   2635  O   THR A 178      -5.746 -12.318 -32.208  1.00  0.00           O  
ATOM   2636  N   GLY A 179      -3.567 -12.474 -32.274  1.00  0.00           N  
ATOM   2637  H   GLY A 179      -2.700 -12.991 -32.284  1.00  0.00           H  
ATOM   2638  CA  GLY A 179      -3.357 -11.038 -32.576  1.00  0.00           C  
ATOM   2639  HA2 GLY A 179      -2.385 -10.988 -33.067  1.00  0.00           H  
ATOM   2640  HA3 GLY A 179      -4.060 -10.658 -33.317  1.00  0.00           H  
ATOM   2641  C   GLY A 179      -3.316 -10.053 -31.453  1.00  0.00           C  
ATOM   2642  O   GLY A 179      -2.913  -8.923 -31.655  1.00  0.00           O  
ATOM   2643  N   ILE A 180      -3.607 -10.511 -30.194  1.00  0.00           N  
ATOM   2644  H   ILE A 180      -3.994 -11.422 -29.996  1.00  0.00           H  
ATOM   2645  CA  ILE A 180      -3.281  -9.653 -28.973  1.00  0.00           C  
ATOM   2646  HA  ILE A 180      -3.583  -8.642 -29.246  1.00  0.00           H  
ATOM   2647  CB  ILE A 180      -4.117 -10.264 -27.805  1.00  0.00           C  
ATOM   2648  HB  ILE A 180      -3.679 -11.201 -27.458  1.00  0.00           H  
ATOM   2649  CG2 ILE A 180      -3.893  -9.400 -26.553  1.00  0.00           C  
ATOM   2650 HG21 ILE A 180      -4.602  -9.684 -25.775  1.00  0.00           H  
ATOM   2651 HG22 ILE A 180      -2.862  -9.634 -26.289  1.00  0.00           H  
ATOM   2652 HG23 ILE A 180      -3.883  -8.322 -26.715  1.00  0.00           H  
ATOM   2653  CG1 ILE A 180      -5.664 -10.334 -27.987  1.00  0.00           C  
ATOM   2654 HG12 ILE A 180      -6.104  -9.435 -27.555  1.00  0.00           H  
ATOM   2655 HG13 ILE A 180      -5.973 -10.406 -29.030  1.00  0.00           H  
ATOM   2656  CD1 ILE A 180      -6.258 -11.560 -27.390  1.00  0.00           C  
ATOM   2657 HD11 ILE A 180      -7.314 -11.658 -27.637  1.00  0.00           H  
ATOM   2658 HD12 ILE A 180      -5.740 -12.469 -27.698  1.00  0.00           H  
ATOM   2659 HD13 ILE A 180      -6.115 -11.651 -26.312  1.00  0.00           H  
ATOM   2660  C   ILE A 180      -1.787  -9.690 -28.664  1.00  0.00           C  
ATOM   2661  O   ILE A 180      -1.134 -10.753 -28.549  1.00  0.00           O  
ATOM   2662  N   THR A 181      -1.185  -8.444 -28.523  1.00  0.00           N  
ATOM   2663  H   THR A 181      -1.732  -7.605 -28.651  1.00  0.00           H  
ATOM   2664  CA  THR A 181       0.261  -8.221 -28.364  1.00  0.00           C  
ATOM   2665  HA  THR A 181       0.656  -9.198 -28.642  1.00  0.00           H  
ATOM   2666  CB  THR A 181       0.848  -7.177 -29.405  1.00  0.00           C  
ATOM   2667  HB  THR A 181       1.927  -7.205 -29.248  1.00  0.00           H  
ATOM   2668  CG2 THR A 181       0.305  -7.230 -30.839  1.00  0.00           C  
ATOM   2669 HG21 THR A 181       0.904  -6.544 -31.438  1.00  0.00           H  
ATOM   2670 HG22 THR A 181       0.387  -8.257 -31.194  1.00  0.00           H  
ATOM   2671 HG23 THR A 181      -0.722  -6.872 -30.910  1.00  0.00           H  
ATOM   2672  OG1 THR A 181       0.538  -5.806 -28.995  1.00  0.00           O  
ATOM   2673  HG1 THR A 181       1.030  -5.180 -29.532  1.00  0.00           H  
ATOM   2674  C   THR A 181       0.641  -7.947 -26.900  1.00  0.00           C  
ATOM   2675  O   THR A 181      -0.095  -7.155 -26.171  1.00  0.00           O  
ATOM   2676  N   VAL A 182       1.695  -8.608 -26.433  1.00  0.00           N  
ATOM   2677  H   VAL A 182       2.348  -9.069 -27.051  1.00  0.00           H  
ATOM   2678  CA  VAL A 182       2.106  -8.414 -24.986  1.00  0.00           C  
ATOM   2679  HA  VAL A 182       1.444  -7.680 -24.528  1.00  0.00           H  
ATOM   2680  CB  VAL A 182       1.886  -9.730 -24.226  1.00  0.00           C  
ATOM   2681  HB  VAL A 182       2.665 -10.418 -24.554  1.00  0.00           H  
ATOM   2682  CG1 VAL A 182       1.946  -9.466 -22.744  1.00  0.00           C  
ATOM   2683 HG11 VAL A 182       2.044 -10.423 -22.232  1.00  0.00           H  
ATOM   2684 HG12 VAL A 182       2.836  -8.898 -22.473  1.00  0.00           H  
ATOM   2685 HG13 VAL A 182       1.029  -8.962 -22.439  1.00  0.00           H  
ATOM   2686  CG2 VAL A 182       0.447 -10.298 -24.515  1.00  0.00           C  
ATOM   2687 HG21 VAL A 182       0.289 -11.293 -24.100  1.00  0.00           H  
ATOM   2688 HG22 VAL A 182      -0.178  -9.616 -23.938  1.00  0.00           H  
ATOM   2689 HG23 VAL A 182       0.245 -10.379 -25.582  1.00  0.00           H  
ATOM   2690  C   VAL A 182       3.517  -7.881 -24.961  1.00  0.00           C  
ATOM   2691  O   VAL A 182       4.428  -8.579 -25.421  1.00  0.00           O  
ATOM   2692  N   ASN A 183       3.727  -6.642 -24.546  1.00  0.00           N  
ATOM   2693  H   ASN A 183       2.877  -6.248 -24.168  1.00  0.00           H  
ATOM   2694  CA  ASN A 183       4.939  -5.944 -24.563  1.00  0.00           C  
ATOM   2695  HA  ASN A 183       5.729  -6.661 -24.783  1.00  0.00           H  
ATOM   2696  CB  ASN A 183       4.937  -4.897 -25.761  1.00  0.00           C  
ATOM   2697  HB2 ASN A 183       4.073  -4.239 -25.671  1.00  0.00           H  
ATOM   2698  HB3 ASN A 183       5.852  -4.311 -25.687  1.00  0.00           H  
ATOM   2699  CG  ASN A 183       4.946  -5.648 -27.100  1.00  0.00           C  
ATOM   2700  OD1 ASN A 183       5.801  -6.497 -27.310  1.00  0.00           O  
ATOM   2701  ND2 ASN A 183       3.979  -5.335 -27.930  1.00  0.00           N  
ATOM   2702 HD21 ASN A 183       3.205  -4.729 -27.697  1.00  0.00           H  
ATOM   2703 HD22 ASN A 183       3.955  -5.902 -28.765  1.00  0.00           H  
ATOM   2704  C   ASN A 183       5.232  -5.353 -23.116  1.00  0.00           C  
ATOM   2705  O   ASN A 183       4.359  -5.245 -22.255  1.00  0.00           O  
ATOM   2706  N   ALA A 184       6.474  -4.896 -22.915  1.00  0.00           N  
ATOM   2707  H   ALA A 184       7.197  -5.016 -23.608  1.00  0.00           H  
ATOM   2708  CA  ALA A 184       6.843  -4.158 -21.663  1.00  0.00           C  
ATOM   2709  HA  ALA A 184       5.888  -3.811 -21.269  1.00  0.00           H  
ATOM   2710  CB  ALA A 184       7.448  -5.130 -20.646  1.00  0.00           C  
ATOM   2711  HB1 ALA A 184       7.704  -4.547 -19.762  1.00  0.00           H  
ATOM   2712  HB2 ALA A 184       6.793  -5.943 -20.331  1.00  0.00           H  
ATOM   2713  HB3 ALA A 184       8.254  -5.706 -21.098  1.00  0.00           H  
ATOM   2714  C   ALA A 184       7.719  -3.006 -22.028  1.00  0.00           C  
ATOM   2715  O   ALA A 184       8.433  -3.019 -23.045  1.00  0.00           O  
ATOM   2716  N   VAL A 185       7.771  -2.042 -21.119  1.00  0.00           N  
ATOM   2717  H   VAL A 185       7.280  -2.179 -20.247  1.00  0.00           H  
ATOM   2718  CA  VAL A 185       8.597  -0.812 -21.214  1.00  0.00           C  
ATOM   2719  HA  VAL A 185       9.335  -0.887 -22.013  1.00  0.00           H  
ATOM   2720  CB  VAL A 185       7.723   0.368 -21.583  1.00  0.00           C  
ATOM   2721  HB  VAL A 185       6.979   0.523 -20.803  1.00  0.00           H  
ATOM   2722  CG1 VAL A 185       8.539   1.698 -21.684  1.00  0.00           C  
ATOM   2723 HG11 VAL A 185       8.073   2.550 -22.177  1.00  0.00           H  
ATOM   2724 HG12 VAL A 185       8.753   1.897 -20.635  1.00  0.00           H  
ATOM   2725 HG13 VAL A 185       9.515   1.502 -22.129  1.00  0.00           H  
ATOM   2726  CG2 VAL A 185       6.939   0.168 -22.900  1.00  0.00           C  
ATOM   2727 HG21 VAL A 185       6.423   1.074 -23.221  1.00  0.00           H  
ATOM   2728 HG22 VAL A 185       7.553  -0.125 -23.751  1.00  0.00           H  
ATOM   2729 HG23 VAL A 185       6.147  -0.567 -22.756  1.00  0.00           H  
ATOM   2730  C   VAL A 185       9.315  -0.672 -19.862  1.00  0.00           C  
ATOM   2731  O   VAL A 185       8.664  -0.706 -18.800  1.00  0.00           O  
ATOM   2732  N   CYS A 186      10.617  -0.473 -19.914  1.00  0.00           N  
ATOM   2733  H   CYS A 186      10.967  -0.415 -20.860  1.00  0.00           H  
ATOM   2734  CA  CYS A 186      11.637  -0.724 -18.922  1.00  0.00           C  
ATOM   2735  HA  CYS A 186      11.082  -0.973 -18.018  1.00  0.00           H  
ATOM   2736  CB  CYS A 186      12.508  -1.818 -19.326  1.00  0.00           C  
ATOM   2737  HB2 CYS A 186      13.118  -1.489 -20.167  1.00  0.00           H  
ATOM   2738  HB3 CYS A 186      13.264  -2.193 -18.636  1.00  0.00           H  
ATOM   2739  SG  CYS A 186      11.611  -3.278 -19.995  1.00  0.00           S  
ATOM   2740  HG  CYS A 186      11.775  -3.004 -21.292  1.00  0.00           H  
ATOM   2741  C   CYS A 186      12.445   0.530 -18.695  1.00  0.00           C  
ATOM   2742  O   CYS A 186      13.507   0.761 -19.361  1.00  0.00           O  
ATOM   2743  N   PRO A 187      11.857   1.478 -17.920  1.00  0.00           N  
ATOM   2744  CD  PRO A 187      10.578   1.310 -17.240  1.00  0.00           C  
ATOM   2745  HD2 PRO A 187      10.494   0.362 -16.710  1.00  0.00           H  
ATOM   2746  HD3 PRO A 187       9.791   1.345 -17.993  1.00  0.00           H  
ATOM   2747  CG  PRO A 187      10.329   2.482 -16.365  1.00  0.00           C  
ATOM   2748  HG2 PRO A 187      10.646   2.174 -15.370  1.00  0.00           H  
ATOM   2749  HG3 PRO A 187       9.336   2.933 -16.376  1.00  0.00           H  
ATOM   2750  CB  PRO A 187      11.411   3.546 -16.864  1.00  0.00           C  
ATOM   2751  HB2 PRO A 187      11.725   4.221 -16.067  1.00  0.00           H  
ATOM   2752  HB3 PRO A 187      10.864   4.024 -17.677  1.00  0.00           H  
ATOM   2753  CA  PRO A 187      12.486   2.694 -17.446  1.00  0.00           C  
ATOM   2754  HA  PRO A 187      12.875   3.266 -18.287  1.00  0.00           H  
ATOM   2755  C   PRO A 187      13.568   2.322 -16.374  1.00  0.00           C  
ATOM   2756  O   PRO A 187      13.552   1.264 -15.725  1.00  0.00           O  
ATOM   2757  N   GLY A 188      14.423   3.299 -16.063  1.00  0.00           N  
ATOM   2758  H   GLY A 188      14.404   4.183 -16.552  1.00  0.00           H  
ATOM   2759  CA  GLY A 188      15.334   3.228 -14.856  1.00  0.00           C  
ATOM   2760  HA2 GLY A 188      14.892   2.502 -14.175  1.00  0.00           H  
ATOM   2761  HA3 GLY A 188      16.328   2.938 -15.196  1.00  0.00           H  
ATOM   2762  C   GLY A 188      15.525   4.514 -14.051  1.00  0.00           C  
ATOM   2763  O   GLY A 188      16.054   4.426 -12.931  1.00  0.00           O  
ATOM   2764  N   PHE A 189      15.169   5.676 -14.595  1.00  0.00           N  
ATOM   2765  H   PHE A 189      14.996   5.563 -15.584  1.00  0.00           H  
ATOM   2766  CA  PHE A 189      15.641   6.975 -14.118  1.00  0.00           C  
ATOM   2767  HA  PHE A 189      15.891   6.954 -13.058  1.00  0.00           H  
ATOM   2768  CB  PHE A 189      17.040   7.250 -14.842  1.00  0.00           C  
ATOM   2769  HB2 PHE A 189      16.844   6.925 -15.864  1.00  0.00           H  
ATOM   2770  HB3 PHE A 189      17.280   8.310 -14.909  1.00  0.00           H  
ATOM   2771  CG  PHE A 189      18.300   6.605 -14.269  1.00  0.00           C  
ATOM   2772  CD1 PHE A 189      19.268   7.493 -13.753  1.00  0.00           C  
ATOM   2773  HD1 PHE A 189      19.056   8.498 -13.419  1.00  0.00           H  
ATOM   2774  CE1 PHE A 189      20.498   7.029 -13.292  1.00  0.00           C  
ATOM   2775  HE1 PHE A 189      21.158   7.752 -12.839  1.00  0.00           H  
ATOM   2776  CZ  PHE A 189      20.755   5.667 -13.414  1.00  0.00           C  
ATOM   2777  HZ  PHE A 189      21.689   5.290 -13.024  1.00  0.00           H  
ATOM   2778  CE2 PHE A 189      19.882   4.849 -14.172  1.00  0.00           C  
ATOM   2779  HE2 PHE A 189      20.195   3.833 -14.361  1.00  0.00           H  
ATOM   2780  CD2 PHE A 189      18.639   5.283 -14.577  1.00  0.00           C  
ATOM   2781  HD2 PHE A 189      17.890   4.680 -15.069  1.00  0.00           H  
ATOM   2782  C   PHE A 189      14.588   7.992 -14.479  1.00  0.00           C  
ATOM   2783  O   PHE A 189      14.877   9.133 -14.880  1.00  0.00           O  
ATOM   2784  N   VAL A 190      13.292   7.724 -14.391  1.00  0.00           N  
ATOM   2785  H   VAL A 190      12.906   6.851 -14.060  1.00  0.00           H  
ATOM   2786  CA  VAL A 190      12.243   8.781 -14.485  1.00  0.00           C  
ATOM   2787  HA  VAL A 190      12.434   9.335 -15.405  1.00  0.00           H  
ATOM   2788  CB  VAL A 190      10.818   8.257 -14.686  1.00  0.00           C  
ATOM   2789  HB  VAL A 190      10.589   7.593 -13.852  1.00  0.00           H  
ATOM   2790  CG1 VAL A 190       9.865   9.372 -14.902  1.00  0.00           C  
ATOM   2791 HG11 VAL A 190       8.920   8.898 -15.168  1.00  0.00           H  
ATOM   2792 HG12 VAL A 190       9.631  10.065 -14.095  1.00  0.00           H  
ATOM   2793 HG13 VAL A 190      10.242  10.039 -15.677  1.00  0.00           H  
ATOM   2794  CG2 VAL A 190      10.757   7.307 -15.871  1.00  0.00           C  
ATOM   2795 HG21 VAL A 190      10.949   7.807 -16.821  1.00  0.00           H  
ATOM   2796 HG22 VAL A 190      11.477   6.509 -15.689  1.00  0.00           H  
ATOM   2797 HG23 VAL A 190       9.751   6.901 -15.970  1.00  0.00           H  
ATOM   2798  C   VAL A 190      12.243   9.690 -13.199  1.00  0.00           C  
ATOM   2799  O   VAL A 190      12.324   9.182 -12.088  1.00  0.00           O  
ATOM   2800  N   GLU A 191      12.231  10.985 -13.294  1.00  0.00           N  
ATOM   2801  H   GLU A 191      12.269  11.407 -14.211  1.00  0.00           H  
ATOM   2802  CA  GLU A 191      12.058  11.939 -12.233  1.00  0.00           C  
ATOM   2803  HA  GLU A 191      12.880  11.818 -11.526  1.00  0.00           H  
ATOM   2804  CB  GLU A 191      12.339  13.307 -12.871  1.00  0.00           C  
ATOM   2805  HB2 GLU A 191      13.333  13.316 -13.317  1.00  0.00           H  
ATOM   2806  HB3 GLU A 191      11.587  13.600 -13.604  1.00  0.00           H  
ATOM   2807  CG  GLU A 191      12.439  14.488 -11.882  1.00  0.00           C  
ATOM   2808  HG2 GLU A 191      12.332  15.441 -12.399  1.00  0.00           H  
ATOM   2809  HG3 GLU A 191      11.627  14.459 -11.156  1.00  0.00           H  
ATOM   2810  CD  GLU A 191      13.774  14.540 -11.120  1.00  0.00           C  
ATOM   2811  OE1 GLU A 191      14.452  15.594 -11.182  1.00  0.00           O  
ATOM   2812  OE2 GLU A 191      13.957  13.727 -10.192  1.00  0.00           O  
ATOM   2813  C   GLU A 191      10.714  11.857 -11.480  1.00  0.00           C  
ATOM   2814  O   GLU A 191       9.707  12.408 -11.913  1.00  0.00           O  
ATOM   2815  N   THR A 192      10.692  11.033 -10.460  1.00  0.00           N  
ATOM   2816  H   THR A 192      11.514  10.505 -10.200  1.00  0.00           H  
ATOM   2817  CA  THR A 192       9.539  10.767  -9.513  1.00  0.00           C  
ATOM   2818  HA  THR A 192       8.778  11.481  -9.831  1.00  0.00           H  
ATOM   2819  CB  THR A 192       8.965   9.295  -9.807  1.00  0.00           C  
ATOM   2820  HB  THR A 192       8.037   9.158  -9.252  1.00  0.00           H  
ATOM   2821  CG2 THR A 192       8.677   9.101 -11.266  1.00  0.00           C  
ATOM   2822 HG21 THR A 192       7.908   9.826 -11.536  1.00  0.00           H  
ATOM   2823 HG22 THR A 192       9.682   9.044 -11.684  1.00  0.00           H  
ATOM   2824 HG23 THR A 192       8.125   8.165 -11.350  1.00  0.00           H  
ATOM   2825  OG1 THR A 192       9.832   8.318  -9.327  1.00  0.00           O  
ATOM   2826  HG1 THR A 192       9.221   7.595  -9.165  1.00  0.00           H  
ATOM   2827  C   THR A 192       9.804  10.933  -8.038  1.00  0.00           C  
ATOM   2828  O   THR A 192      10.899  11.320  -7.682  1.00  0.00           O  
ATOM   2829  N   PRO A 193       8.828  10.787  -7.141  1.00  0.00           N  
ATOM   2830  CD  PRO A 193       7.357  11.117  -7.379  1.00  0.00           C  
ATOM   2831  HD2 PRO A 193       6.903  10.196  -7.741  1.00  0.00           H  
ATOM   2832  HD3 PRO A 193       7.292  11.964  -8.061  1.00  0.00           H  
ATOM   2833  CG  PRO A 193       6.698  11.328  -6.048  1.00  0.00           C  
ATOM   2834  HG2 PRO A 193       5.714  10.860  -6.008  1.00  0.00           H  
ATOM   2835  HG3 PRO A 193       6.743  12.398  -5.847  1.00  0.00           H  
ATOM   2836  CB  PRO A 193       7.687  10.557  -5.152  1.00  0.00           C  
ATOM   2837  HB2 PRO A 193       7.511   9.483  -5.223  1.00  0.00           H  
ATOM   2838  HB3 PRO A 193       7.600  10.769  -4.086  1.00  0.00           H  
ATOM   2839  CA  PRO A 193       9.103  10.790  -5.695  1.00  0.00           C  
ATOM   2840  HA  PRO A 193       9.517  11.752  -5.389  1.00  0.00           H  
ATOM   2841  C   PRO A 193      10.100   9.684  -5.291  1.00  0.00           C  
ATOM   2842  O   PRO A 193      10.880   9.818  -4.366  1.00  0.00           O  
ATOM   2843  N   MET A 194      10.135   8.516  -5.934  1.00  0.00           N  
ATOM   2844  H   MET A 194       9.448   8.390  -6.664  1.00  0.00           H  
ATOM   2845  CA  MET A 194      11.176   7.457  -5.689  1.00  0.00           C  
ATOM   2846  HA  MET A 194      11.208   7.248  -4.620  1.00  0.00           H  
ATOM   2847  CB  MET A 194      10.744   6.174  -6.383  1.00  0.00           C  
ATOM   2848  HB2 MET A 194       9.823   5.770  -5.963  1.00  0.00           H  
ATOM   2849  HB3 MET A 194      10.546   6.310  -7.446  1.00  0.00           H  
ATOM   2850  CG  MET A 194      11.824   5.090  -6.048  1.00  0.00           C  
ATOM   2851  HG2 MET A 194      12.796   5.438  -5.696  1.00  0.00           H  
ATOM   2852  HG3 MET A 194      11.485   4.559  -5.159  1.00  0.00           H  
ATOM   2853  SD  MET A 194      12.174   3.751  -7.197  1.00  0.00           S  
ATOM   2854  CE  MET A 194      13.112   4.538  -8.425  1.00  0.00           C  
ATOM   2855  HE1 MET A 194      12.636   5.516  -8.504  1.00  0.00           H  
ATOM   2856  HE2 MET A 194      14.133   4.657  -8.066  1.00  0.00           H  
ATOM   2857  HE3 MET A 194      12.995   3.939  -9.328  1.00  0.00           H  
ATOM   2858  C   MET A 194      12.557   8.007  -6.168  1.00  0.00           C  
ATOM   2859  O   MET A 194      13.522   7.823  -5.503  1.00  0.00           O  
ATOM   2860  N   ALA A 195      12.595   8.832  -7.221  1.00  0.00           N  
ATOM   2861  H   ALA A 195      11.817   8.918  -7.860  1.00  0.00           H  
ATOM   2862  CA  ALA A 195      13.840   9.454  -7.626  1.00  0.00           C  
ATOM   2863  HA  ALA A 195      14.467   8.581  -7.808  1.00  0.00           H  
ATOM   2864  CB  ALA A 195      13.704  10.279  -8.905  1.00  0.00           C  
ATOM   2865  HB1 ALA A 195      14.614  10.538  -9.445  1.00  0.00           H  
ATOM   2866  HB2 ALA A 195      13.111   9.724  -9.631  1.00  0.00           H  
ATOM   2867  HB3 ALA A 195      13.164  11.167  -8.574  1.00  0.00           H  
ATOM   2868  C   ALA A 195      14.423  10.320  -6.481  1.00  0.00           C  
ATOM   2869  O   ALA A 195      15.607  10.359  -6.162  1.00  0.00           O  
ATOM   2870  N   ALA A 196      13.544  11.105  -5.950  1.00  0.00           N  
ATOM   2871  H   ALA A 196      12.553  11.051  -6.138  1.00  0.00           H  
ATOM   2872  CA  ALA A 196      13.821  12.074  -4.854  1.00  0.00           C  
ATOM   2873  HA  ALA A 196      14.683  12.652  -5.188  1.00  0.00           H  
ATOM   2874  CB  ALA A 196      12.670  13.061  -4.650  1.00  0.00           C  
ATOM   2875  HB1 ALA A 196      12.911  13.686  -3.790  1.00  0.00           H  
ATOM   2876  HB2 ALA A 196      12.659  13.708  -5.527  1.00  0.00           H  
ATOM   2877  HB3 ALA A 196      11.782  12.429  -4.641  1.00  0.00           H  
ATOM   2878  C   ALA A 196      14.155  11.323  -3.554  1.00  0.00           C  
ATOM   2879  O   ALA A 196      15.086  11.695  -2.876  1.00  0.00           O  
ATOM   2880  N   SER A 197      13.550  10.123  -3.317  1.00  0.00           N  
ATOM   2881  H   SER A 197      12.795   9.792  -3.900  1.00  0.00           H  
ATOM   2882  CA  SER A 197      13.875   9.112  -2.308  1.00  0.00           C  
ATOM   2883  HA  SER A 197      14.027   9.630  -1.362  1.00  0.00           H  
ATOM   2884  CB  SER A 197      12.586   8.219  -2.124  1.00  0.00           C  
ATOM   2885  HB2 SER A 197      12.393   7.585  -2.989  1.00  0.00           H  
ATOM   2886  HB3 SER A 197      12.755   7.601  -1.243  1.00  0.00           H  
ATOM   2887  OG  SER A 197      11.477   9.064  -1.829  1.00  0.00           O  
ATOM   2888  HG  SER A 197      11.112   9.464  -2.622  1.00  0.00           H  
ATOM   2889  C   SER A 197      15.185   8.331  -2.545  1.00  0.00           C  
ATOM   2890  O   SER A 197      15.786   7.910  -1.546  1.00  0.00           O  
ATOM   2891  N   VAL A 198      15.708   8.103  -3.724  1.00  0.00           N  
ATOM   2892  H   VAL A 198      15.136   8.364  -4.514  1.00  0.00           H  
ATOM   2893  CA  VAL A 198      17.062   7.522  -3.976  1.00  0.00           C  
ATOM   2894  HA  VAL A 198      17.075   6.643  -3.332  1.00  0.00           H  
ATOM   2895  CB  VAL A 198      17.107   6.927  -5.352  1.00  0.00           C  
ATOM   2896  HB  VAL A 198      16.811   7.683  -6.078  1.00  0.00           H  
ATOM   2897  CG1 VAL A 198      18.557   6.639  -5.853  1.00  0.00           C  
ATOM   2898 HG11 VAL A 198      18.801   7.591  -6.323  1.00  0.00           H  
ATOM   2899 HG12 VAL A 198      19.106   6.270  -4.986  1.00  0.00           H  
ATOM   2900 HG13 VAL A 198      18.547   5.899  -6.654  1.00  0.00           H  
ATOM   2901  CG2 VAL A 198      16.271   5.629  -5.458  1.00  0.00           C  
ATOM   2902 HG21 VAL A 198      16.616   4.919  -4.706  1.00  0.00           H  
ATOM   2903 HG22 VAL A 198      15.238   5.918  -5.266  1.00  0.00           H  
ATOM   2904 HG23 VAL A 198      16.207   5.155  -6.438  1.00  0.00           H  
ATOM   2905  C   VAL A 198      18.125   8.600  -3.591  1.00  0.00           C  
ATOM   2906  O   VAL A 198      19.026   8.255  -2.840  1.00  0.00           O  
ATOM   2907  N   ARG A 199      17.949   9.832  -4.030  1.00  0.00           N  
ATOM   2908  H   ARG A 199      17.016  10.033  -4.362  1.00  0.00           H  
ATOM   2909  CA  ARG A 199      18.864  10.974  -3.604  1.00  0.00           C  
ATOM   2910  HA  ARG A 199      19.908  10.836  -3.887  1.00  0.00           H  
ATOM   2911  CB  ARG A 199      18.428  12.268  -4.351  1.00  0.00           C  
ATOM   2912  HB2 ARG A 199      17.367  12.489  -4.232  1.00  0.00           H  
ATOM   2913  HB3 ARG A 199      18.977  13.026  -3.792  1.00  0.00           H  
ATOM   2914  CG  ARG A 199      18.703  12.189  -5.859  1.00  0.00           C  
ATOM   2915  HG2 ARG A 199      19.731  11.875  -6.038  1.00  0.00           H  
ATOM   2916  HG3 ARG A 199      18.169  11.332  -6.267  1.00  0.00           H  
ATOM   2917  CD  ARG A 199      18.472  13.487  -6.633  1.00  0.00           C  
ATOM   2918  HD2 ARG A 199      19.175  14.219  -6.235  1.00  0.00           H  
ATOM   2919  HD3 ARG A 199      18.769  13.309  -7.667  1.00  0.00           H  
ATOM   2920  NE  ARG A 199      17.118  14.079  -6.592  1.00  0.00           N  
ATOM   2921  HE  ARG A 199      17.105  14.915  -6.026  1.00  0.00           H  
ATOM   2922  CZ  ARG A 199      16.199  13.999  -7.570  1.00  0.00           C  
ATOM   2923  NH1 ARG A 199      16.203  13.164  -8.532  1.00  0.00           N  
ATOM   2924 HH11 ARG A 199      17.036  12.643  -8.769  1.00  0.00           H  
ATOM   2925 HH12 ARG A 199      15.545  13.339  -9.277  1.00  0.00           H  
ATOM   2926  NH2 ARG A 199      15.296  14.922  -7.759  1.00  0.00           N  
ATOM   2927 HH21 ARG A 199      15.277  15.802  -7.266  1.00  0.00           H  
ATOM   2928 HH22 ARG A 199      14.614  14.855  -8.501  1.00  0.00           H  
ATOM   2929  C   ARG A 199      18.847  11.167  -2.150  1.00  0.00           C  
ATOM   2930  O   ARG A 199      19.857  11.439  -1.491  1.00  0.00           O  
ATOM   2931  N   GLU A 200      17.698  11.123  -1.550  1.00  0.00           N  
ATOM   2932  H   GLU A 200      16.858  10.934  -2.079  1.00  0.00           H  
ATOM   2933  CA  GLU A 200      17.519  11.389  -0.107  1.00  0.00           C  
ATOM   2934  HA  GLU A 200      17.914  12.380   0.122  1.00  0.00           H  
ATOM   2935  CB  GLU A 200      15.999  11.315   0.096  1.00  0.00           C  
ATOM   2936  HB2 GLU A 200      15.606  12.203  -0.398  1.00  0.00           H  
ATOM   2937  HB3 GLU A 200      15.716  10.501  -0.570  1.00  0.00           H  
ATOM   2938  CG  GLU A 200      15.460  10.926   1.482  1.00  0.00           C  
ATOM   2939  HG2 GLU A 200      15.154   9.880   1.517  1.00  0.00           H  
ATOM   2940  HG3 GLU A 200      16.167  11.054   2.301  1.00  0.00           H  
ATOM   2941  CD  GLU A 200      14.297  11.843   1.829  1.00  0.00           C  
ATOM   2942  OE1 GLU A 200      13.148  11.386   1.898  1.00  0.00           O  
ATOM   2943  OE2 GLU A 200      14.608  13.072   2.041  1.00  0.00           O  
ATOM   2944  C   GLU A 200      18.268  10.278   0.706  1.00  0.00           C  
ATOM   2945  O   GLU A 200      19.173  10.571   1.515  1.00  0.00           O  
ATOM   2946  N   HIE A 201      18.014   8.945   0.467  1.00  0.00           N  
ATOM   2947  H   HIE A 201      17.294   8.754  -0.215  1.00  0.00           H  
ATOM   2948  CA  HIE A 201      18.756   7.824   1.000  1.00  0.00           C  
ATOM   2949  HA  HIE A 201      18.507   7.784   2.061  1.00  0.00           H  
ATOM   2950  CB  HIE A 201      18.322   6.547   0.357  1.00  0.00           C  
ATOM   2951  HB2 HIE A 201      17.290   6.414   0.684  1.00  0.00           H  
ATOM   2952  HB3 HIE A 201      18.309   6.507  -0.732  1.00  0.00           H  
ATOM   2953  CG  HIE A 201      19.148   5.274   0.737  1.00  0.00           C  
ATOM   2954  ND1 HIE A 201      20.307   4.771   0.069  1.00  0.00           N  
ATOM   2955  CE1 HIE A 201      20.586   3.629   0.740  1.00  0.00           C  
ATOM   2956  HE1 HIE A 201      21.378   2.969   0.420  1.00  0.00           H  
ATOM   2957  NE2 HIE A 201      19.730   3.428   1.747  1.00  0.00           N  
ATOM   2958  HE2 HIE A 201      19.777   2.711   2.456  1.00  0.00           H  
ATOM   2959  CD2 HIE A 201      18.790   4.451   1.756  1.00  0.00           C  
ATOM   2960  HD2 HIE A 201      17.909   4.567   2.372  1.00  0.00           H  
ATOM   2961  C   HIE A 201      20.312   8.036   0.764  1.00  0.00           C  
ATOM   2962  O   HIE A 201      21.160   8.038   1.689  1.00  0.00           O  
ATOM   2963  N   TYR A 202      20.716   8.255  -0.488  1.00  0.00           N  
ATOM   2964  H   TYR A 202      20.018   8.197  -1.216  1.00  0.00           H  
ATOM   2965  CA  TYR A 202      22.162   8.465  -0.808  1.00  0.00           C  
ATOM   2966  HA  TYR A 202      22.747   7.567  -0.611  1.00  0.00           H  
ATOM   2967  CB  TYR A 202      22.228   8.819  -2.323  1.00  0.00           C  
ATOM   2968  HB2 TYR A 202      21.719   8.022  -2.864  1.00  0.00           H  
ATOM   2969  HB3 TYR A 202      21.698   9.725  -2.619  1.00  0.00           H  
ATOM   2970  CG  TYR A 202      23.619   9.019  -2.883  1.00  0.00           C  
ATOM   2971  CD1 TYR A 202      24.400  10.204  -2.751  1.00  0.00           C  
ATOM   2972  HD1 TYR A 202      23.996  11.089  -2.280  1.00  0.00           H  
ATOM   2973  CE1 TYR A 202      25.662  10.383  -3.338  1.00  0.00           C  
ATOM   2974  HE1 TYR A 202      26.307  11.210  -3.080  1.00  0.00           H  
ATOM   2975  CZ  TYR A 202      26.250   9.266  -4.039  1.00  0.00           C  
ATOM   2976  OH  TYR A 202      27.472   9.462  -4.659  1.00  0.00           O  
ATOM   2977  HH  TYR A 202      27.622   9.100  -5.535  1.00  0.00           H  
ATOM   2978  CE2 TYR A 202      25.448   8.236  -4.298  1.00  0.00           C  
ATOM   2979  HE2 TYR A 202      25.840   7.420  -4.889  1.00  0.00           H  
ATOM   2980  CD2 TYR A 202      24.164   8.008  -3.653  1.00  0.00           C  
ATOM   2981  HD2 TYR A 202      23.525   7.170  -3.887  1.00  0.00           H  
ATOM   2982  C   TYR A 202      22.806   9.709  -0.028  1.00  0.00           C  
ATOM   2983  O   TYR A 202      23.949   9.616   0.396  1.00  0.00           O  
ATOM   2984  N   SER A 203      22.074  10.854   0.244  1.00  0.00           N  
ATOM   2985  H   SER A 203      21.177  10.888  -0.218  1.00  0.00           H  
ATOM   2986  CA  SER A 203      22.490  11.925   1.125  1.00  0.00           C  
ATOM   2987  HA  SER A 203      23.496  12.205   0.811  1.00  0.00           H  
ATOM   2988  CB  SER A 203      21.670  13.201   0.985  1.00  0.00           C  
ATOM   2989  HB2 SER A 203      20.712  13.140   1.502  1.00  0.00           H  
ATOM   2990  HB3 SER A 203      22.342  13.941   1.420  1.00  0.00           H  
ATOM   2991  OG  SER A 203      21.500  13.459  -0.441  1.00  0.00           O  
ATOM   2992  HG  SER A 203      21.039  12.695  -0.793  1.00  0.00           H  
ATOM   2993  C   SER A 203      22.422  11.586   2.638  1.00  0.00           C  
ATOM   2994  O   SER A 203      22.958  12.357   3.464  1.00  0.00           O  
ATOM   2995  N   ASP A 204      21.843  10.459   3.011  1.00  0.00           N  
ATOM   2996  H   ASP A 204      21.450   9.877   2.285  1.00  0.00           H  
ATOM   2997  CA  ASP A 204      21.934   9.871   4.290  1.00  0.00           C  
ATOM   2998  HA  ASP A 204      22.073  10.598   5.089  1.00  0.00           H  
ATOM   2999  CB  ASP A 204      20.748   9.022   4.671  1.00  0.00           C  
ATOM   3000  HB2 ASP A 204      20.458   8.400   3.825  1.00  0.00           H  
ATOM   3001  HB3 ASP A 204      21.043   8.410   5.524  1.00  0.00           H  
ATOM   3002  CG  ASP A 204      19.427   9.775   5.106  1.00  0.00           C  
ATOM   3003  OD1 ASP A 204      18.385   9.065   5.359  1.00  0.00           O  
ATOM   3004  OD2 ASP A 204      19.545  11.024   5.226  1.00  0.00           O  
ATOM   3005  C   ASP A 204      23.274   9.095   4.422  1.00  0.00           C  
ATOM   3006  O   ASP A 204      24.058   9.327   5.375  1.00  0.00           O  
ATOM   3007  N   ILE A 205      23.551   8.178   3.490  1.00  0.00           N  
ATOM   3008  H   ILE A 205      22.879   8.084   2.742  1.00  0.00           H  
ATOM   3009  CA  ILE A 205      24.704   7.319   3.368  1.00  0.00           C  
ATOM   3010  HA  ILE A 205      24.782   6.896   4.370  1.00  0.00           H  
ATOM   3011  CB  ILE A 205      24.600   6.188   2.334  1.00  0.00           C  
ATOM   3012  HB  ILE A 205      24.363   6.536   1.328  1.00  0.00           H  
ATOM   3013  CG2 ILE A 205      26.000   5.468   2.152  1.00  0.00           C  
ATOM   3014 HG21 ILE A 205      26.239   5.067   3.137  1.00  0.00           H  
ATOM   3015 HG22 ILE A 205      25.957   4.679   1.400  1.00  0.00           H  
ATOM   3016 HG23 ILE A 205      26.727   6.166   1.738  1.00  0.00           H  
ATOM   3017  CG1 ILE A 205      23.438   5.215   2.670  1.00  0.00           C  
ATOM   3018 HG12 ILE A 205      22.482   5.738   2.639  1.00  0.00           H  
ATOM   3019 HG13 ILE A 205      23.351   4.365   1.993  1.00  0.00           H  
ATOM   3020  CD1 ILE A 205      23.550   4.538   4.094  1.00  0.00           C  
ATOM   3021 HD11 ILE A 205      23.143   5.204   4.855  1.00  0.00           H  
ATOM   3022 HD12 ILE A 205      22.844   3.708   4.136  1.00  0.00           H  
ATOM   3023 HD13 ILE A 205      24.573   4.210   4.277  1.00  0.00           H  
ATOM   3024  C   ILE A 205      25.985   8.195   3.243  1.00  0.00           C  
ATOM   3025  O   ILE A 205      26.839   8.210   4.085  1.00  0.00           O  
ATOM   3026  N   TRP A 206      25.988   9.149   2.300  1.00  0.00           N  
ATOM   3027  H   TRP A 206      25.101   9.346   1.860  1.00  0.00           H  
ATOM   3028  CA  TRP A 206      27.065  10.083   2.022  1.00  0.00           C  
ATOM   3029  HA  TRP A 206      27.955   9.662   2.491  1.00  0.00           H  
ATOM   3030  CB  TRP A 206      27.415  10.046   0.530  1.00  0.00           C  
ATOM   3031  HB2 TRP A 206      26.533  10.479   0.058  1.00  0.00           H  
ATOM   3032  HB3 TRP A 206      28.216  10.785   0.504  1.00  0.00           H  
ATOM   3033  CG  TRP A 206      27.911   8.762  -0.100  1.00  0.00           C  
ATOM   3034  CD1 TRP A 206      27.153   7.881  -0.688  1.00  0.00           C  
ATOM   3035  HD1 TRP A 206      26.080   7.899  -0.810  1.00  0.00           H  
ATOM   3036  NE1 TRP A 206      27.962   6.993  -1.327  1.00  0.00           N  
ATOM   3037  HE1 TRP A 206      27.588   6.316  -1.976  1.00  0.00           H  
ATOM   3038  CE2 TRP A 206      29.285   7.048  -1.014  1.00  0.00           C  
ATOM   3039  CZ2 TRP A 206      30.405   6.232  -1.335  1.00  0.00           C  
ATOM   3040  HZ2 TRP A 206      30.277   5.418  -2.033  1.00  0.00           H  
ATOM   3041  CH2 TRP A 206      31.640   6.545  -0.814  1.00  0.00           C  
ATOM   3042  HH2 TRP A 206      32.481   5.879  -0.938  1.00  0.00           H  
ATOM   3043  CZ3 TRP A 206      31.740   7.762  -0.054  1.00  0.00           C  
ATOM   3044  HZ3 TRP A 206      32.683   8.093   0.356  1.00  0.00           H  
ATOM   3045  CE3 TRP A 206      30.645   8.637   0.138  1.00  0.00           C  
ATOM   3046  HE3 TRP A 206      30.718   9.440   0.857  1.00  0.00           H  
ATOM   3047  CD2 TRP A 206      29.319   8.246  -0.268  1.00  0.00           C  
ATOM   3048  C   TRP A 206      26.904  11.528   2.584  1.00  0.00           C  
ATOM   3049  O   TRP A 206      25.782  11.994   2.675  1.00  0.00           O  
ATOM   3050  N   GLU A 207      27.940  12.167   3.084  1.00  0.00           N  
ATOM   3051  H   GLU A 207      28.775  11.600   3.096  1.00  0.00           H  
ATOM   3052  CA  GLU A 207      27.995  13.499   3.661  1.00  0.00           C  
ATOM   3053  HA  GLU A 207      27.052  13.595   4.199  1.00  0.00           H  
ATOM   3054  CB  GLU A 207      29.145  13.535   4.693  1.00  0.00           C  
ATOM   3055  HB2 GLU A 207      29.909  13.050   4.086  1.00  0.00           H  
ATOM   3056  HB3 GLU A 207      29.428  14.582   4.798  1.00  0.00           H  
ATOM   3057  CG  GLU A 207      28.896  12.792   5.991  1.00  0.00           C  
ATOM   3058  HG2 GLU A 207      27.992  13.207   6.435  1.00  0.00           H  
ATOM   3059  HG3 GLU A 207      28.801  11.734   5.744  1.00  0.00           H  
ATOM   3060  CD  GLU A 207      30.070  12.666   6.981  1.00  0.00           C  
ATOM   3061  OE1 GLU A 207      30.276  11.489   7.446  1.00  0.00           O  
ATOM   3062  OE2 GLU A 207      30.744  13.704   7.182  1.00  0.00           O  
ATOM   3063  C   GLU A 207      28.028  14.537   2.564  1.00  0.00           C  
ATOM   3064  O   GLU A 207      28.995  15.130   2.112  1.00  0.00           O  
ATOM   3065  N   VAL A 208      26.824  14.705   1.917  1.00  0.00           N  
ATOM   3066  H   VAL A 208      26.055  14.164   2.288  1.00  0.00           H  
ATOM   3067  CA  VAL A 208      26.440  15.564   0.676  1.00  0.00           C  
ATOM   3068  HA  VAL A 208      27.146  16.393   0.624  1.00  0.00           H  
ATOM   3069  CB  VAL A 208      26.613  14.714  -0.710  1.00  0.00           C  
ATOM   3070  HB  VAL A 208      26.467  15.394  -1.550  1.00  0.00           H  
ATOM   3071  CG1 VAL A 208      27.951  14.008  -0.938  1.00  0.00           C  
ATOM   3072 HG11 VAL A 208      28.779  14.718  -0.957  1.00  0.00           H  
ATOM   3073 HG12 VAL A 208      28.246  13.262  -0.201  1.00  0.00           H  
ATOM   3074 HG13 VAL A 208      27.811  13.671  -1.966  1.00  0.00           H  
ATOM   3075  CG2 VAL A 208      25.458  13.652  -0.900  1.00  0.00           C  
ATOM   3076 HG21 VAL A 208      25.579  12.809  -0.221  1.00  0.00           H  
ATOM   3077 HG22 VAL A 208      24.457  14.083  -0.888  1.00  0.00           H  
ATOM   3078 HG23 VAL A 208      25.600  13.298  -1.921  1.00  0.00           H  
ATOM   3079  C   VAL A 208      25.117  16.228   0.762  1.00  0.00           C  
ATOM   3080  O   VAL A 208      24.235  15.698   1.435  1.00  0.00           O  
ATOM   3081  N   SER A 209      24.943  17.270  -0.038  1.00  0.00           N  
ATOM   3082  H   SER A 209      25.818  17.561  -0.452  1.00  0.00           H  
ATOM   3083  CA  SER A 209      23.676  17.906  -0.428  1.00  0.00           C  
ATOM   3084  HA  SER A 209      23.089  18.166   0.453  1.00  0.00           H  
ATOM   3085  CB  SER A 209      24.049  19.168  -1.214  1.00  0.00           C  
ATOM   3086  HB2 SER A 209      24.477  19.887  -0.515  1.00  0.00           H  
ATOM   3087  HB3 SER A 209      24.786  18.867  -1.958  1.00  0.00           H  
ATOM   3088  OG  SER A 209      22.860  19.823  -1.604  1.00  0.00           O  
ATOM   3089  HG  SER A 209      23.021  20.755  -1.764  1.00  0.00           H  
ATOM   3090  C   SER A 209      22.818  17.035  -1.376  1.00  0.00           C  
ATOM   3091  O   SER A 209      23.298  16.418  -2.285  1.00  0.00           O  
ATOM   3092  N   THR A 210      21.454  16.994  -1.210  1.00  0.00           N  
ATOM   3093  H   THR A 210      21.002  17.369  -0.388  1.00  0.00           H  
ATOM   3094  CA  THR A 210      20.542  16.385  -2.187  1.00  0.00           C  
ATOM   3095  HA  THR A 210      20.763  15.319  -2.129  1.00  0.00           H  
ATOM   3096  CB  THR A 210      19.035  16.401  -1.750  1.00  0.00           C  
ATOM   3097  HB  THR A 210      18.436  15.946  -2.539  1.00  0.00           H  
ATOM   3098  CG2 THR A 210      18.833  15.542  -0.544  1.00  0.00           C  
ATOM   3099 HG21 THR A 210      17.908  15.699   0.011  1.00  0.00           H  
ATOM   3100 HG22 THR A 210      18.998  14.470  -0.656  1.00  0.00           H  
ATOM   3101 HG23 THR A 210      19.645  15.701   0.166  1.00  0.00           H  
ATOM   3102  OG1 THR A 210      18.497  17.743  -1.507  1.00  0.00           O  
ATOM   3103  HG1 THR A 210      17.600  17.691  -1.844  1.00  0.00           H  
ATOM   3104  C   THR A 210      20.671  17.027  -3.580  1.00  0.00           C  
ATOM   3105  O   THR A 210      20.355  16.337  -4.518  1.00  0.00           O  
ATOM   3106  N   GLU A 211      21.006  18.338  -3.706  1.00  0.00           N  
ATOM   3107  H   GLU A 211      20.927  18.946  -2.903  1.00  0.00           H  
ATOM   3108  CA  GLU A 211      21.421  19.000  -4.949  1.00  0.00           C  
ATOM   3109  HA  GLU A 211      20.636  18.764  -5.668  1.00  0.00           H  
ATOM   3110  CB  GLU A 211      21.507  20.520  -4.669  1.00  0.00           C  
ATOM   3111  HB2 GLU A 211      20.690  20.796  -4.002  1.00  0.00           H  
ATOM   3112  HB3 GLU A 211      22.462  20.773  -4.211  1.00  0.00           H  
ATOM   3113  CG  GLU A 211      21.424  21.410  -5.901  1.00  0.00           C  
ATOM   3114  HG2 GLU A 211      21.597  22.454  -5.642  1.00  0.00           H  
ATOM   3115  HG3 GLU A 211      22.194  21.062  -6.590  1.00  0.00           H  
ATOM   3116  CD  GLU A 211      20.159  21.509  -6.681  1.00  0.00           C  
ATOM   3117  OE1 GLU A 211      20.163  21.468  -7.949  1.00  0.00           O  
ATOM   3118  OE2 GLU A 211      19.073  21.272  -6.078  1.00  0.00           O  
ATOM   3119  C   GLU A 211      22.750  18.465  -5.513  1.00  0.00           C  
ATOM   3120  O   GLU A 211      22.986  18.503  -6.715  1.00  0.00           O  
ATOM   3121  N   GLU A 212      23.680  17.982  -4.625  1.00  0.00           N  
ATOM   3122  H   GLU A 212      23.505  18.147  -3.644  1.00  0.00           H  
ATOM   3123  CA  GLU A 212      24.961  17.271  -5.030  1.00  0.00           C  
ATOM   3124  HA  GLU A 212      25.290  17.763  -5.946  1.00  0.00           H  
ATOM   3125  CB  GLU A 212      26.153  17.443  -4.021  1.00  0.00           C  
ATOM   3126  HB2 GLU A 212      26.318  18.520  -3.972  1.00  0.00           H  
ATOM   3127  HB3 GLU A 212      25.889  17.123  -3.013  1.00  0.00           H  
ATOM   3128  CG  GLU A 212      27.398  16.672  -4.367  1.00  0.00           C  
ATOM   3129  HG2 GLU A 212      28.148  16.706  -3.577  1.00  0.00           H  
ATOM   3130  HG3 GLU A 212      27.190  15.603  -4.306  1.00  0.00           H  
ATOM   3131  CD  GLU A 212      28.035  17.007  -5.743  1.00  0.00           C  
ATOM   3132  OE1 GLU A 212      27.686  18.088  -6.288  1.00  0.00           O  
ATOM   3133  OE2 GLU A 212      28.872  16.197  -6.259  1.00  0.00           O  
ATOM   3134  C   GLU A 212      24.623  15.771  -5.327  1.00  0.00           C  
ATOM   3135  O   GLU A 212      25.019  15.273  -6.343  1.00  0.00           O  
ATOM   3136  N   ALA A 213      23.790  15.044  -4.565  1.00  0.00           N  
ATOM   3137  H   ALA A 213      23.534  15.466  -3.683  1.00  0.00           H  
ATOM   3138  CA  ALA A 213      23.259  13.758  -4.940  1.00  0.00           C  
ATOM   3139  HA  ALA A 213      24.101  13.079  -5.076  1.00  0.00           H  
ATOM   3140  CB  ALA A 213      22.288  13.274  -3.841  1.00  0.00           C  
ATOM   3141  HB1 ALA A 213      22.826  13.403  -2.901  1.00  0.00           H  
ATOM   3142  HB2 ALA A 213      21.347  13.806  -3.986  1.00  0.00           H  
ATOM   3143  HB3 ALA A 213      21.965  12.241  -3.966  1.00  0.00           H  
ATOM   3144  C   ALA A 213      22.521  13.733  -6.325  1.00  0.00           C  
ATOM   3145  O   ALA A 213      22.412  12.691  -6.963  1.00  0.00           O  
ATOM   3146  N   PHE A 214      21.983  14.841  -6.765  1.00  0.00           N  
ATOM   3147  H   PHE A 214      22.048  15.698  -6.233  1.00  0.00           H  
ATOM   3148  CA  PHE A 214      21.289  14.945  -8.038  1.00  0.00           C  
ATOM   3149  HA  PHE A 214      20.490  14.227  -8.220  1.00  0.00           H  
ATOM   3150  CB  PHE A 214      20.647  16.402  -8.193  1.00  0.00           C  
ATOM   3151  HB2 PHE A 214      19.969  16.665  -7.381  1.00  0.00           H  
ATOM   3152  HB3 PHE A 214      21.386  17.203  -8.165  1.00  0.00           H  
ATOM   3153  CG  PHE A 214      19.830  16.511  -9.473  1.00  0.00           C  
ATOM   3154  CD1 PHE A 214      20.229  17.111 -10.687  1.00  0.00           C  
ATOM   3155  HD1 PHE A 214      21.237  17.472 -10.820  1.00  0.00           H  
ATOM   3156  CE1 PHE A 214      19.336  17.209 -11.770  1.00  0.00           C  
ATOM   3157  HE1 PHE A 214      19.782  17.507 -12.708  1.00  0.00           H  
ATOM   3158  CZ  PHE A 214      18.013  16.787 -11.684  1.00  0.00           C  
ATOM   3159  HZ  PHE A 214      17.308  16.738 -12.501  1.00  0.00           H  
ATOM   3160  CE2 PHE A 214      17.599  16.267 -10.442  1.00  0.00           C  
ATOM   3161  HE2 PHE A 214      16.622  15.806 -10.424  1.00  0.00           H  
ATOM   3162  CD2 PHE A 214      18.454  16.184  -9.396  1.00  0.00           C  
ATOM   3163  HD2 PHE A 214      18.134  15.671  -8.501  1.00  0.00           H  
ATOM   3164  C   PHE A 214      22.334  14.953  -9.225  1.00  0.00           C  
ATOM   3165  O   PHE A 214      22.105  14.374 -10.293  1.00  0.00           O  
ATOM   3166  N   ASP A 215      23.504  15.545  -8.987  1.00  0.00           N  
ATOM   3167  H   ASP A 215      23.671  15.929  -8.068  1.00  0.00           H  
ATOM   3168  CA  ASP A 215      24.644  15.575  -9.915  1.00  0.00           C  
ATOM   3169  HA  ASP A 215      24.273  15.889 -10.890  1.00  0.00           H  
ATOM   3170  CB  ASP A 215      25.669  16.715  -9.364  1.00  0.00           C  
ATOM   3171  HB2 ASP A 215      25.128  17.540  -8.901  1.00  0.00           H  
ATOM   3172  HB3 ASP A 215      26.351  16.262  -8.644  1.00  0.00           H  
ATOM   3173  CG  ASP A 215      26.400  17.405 -10.548  1.00  0.00           C  
ATOM   3174  OD1 ASP A 215      26.209  16.985 -11.707  1.00  0.00           O  
ATOM   3175  OD2 ASP A 215      27.182  18.362 -10.329  1.00  0.00           O  
ATOM   3176  C   ASP A 215      25.274  14.154  -9.945  1.00  0.00           C  
ATOM   3177  O   ASP A 215      25.565  13.648 -11.000  1.00  0.00           O  
ATOM   3178  N   ARG A 216      25.462  13.533  -8.783  1.00  0.00           N  
ATOM   3179  H   ARG A 216      25.246  14.100  -7.976  1.00  0.00           H  
ATOM   3180  CA  ARG A 216      26.021  12.197  -8.552  1.00  0.00           C  
ATOM   3181  HA  ARG A 216      27.054  12.290  -8.887  1.00  0.00           H  
ATOM   3182  CB  ARG A 216      25.974  11.858  -7.047  1.00  0.00           C  
ATOM   3183  HB2 ARG A 216      24.960  11.876  -6.650  1.00  0.00           H  
ATOM   3184  HB3 ARG A 216      26.199  10.817  -6.811  1.00  0.00           H  
ATOM   3185  CG  ARG A 216      26.846  12.860  -6.203  1.00  0.00           C  
ATOM   3186  HG2 ARG A 216      26.788  13.889  -6.559  1.00  0.00           H  
ATOM   3187  HG3 ARG A 216      26.517  12.845  -5.164  1.00  0.00           H  
ATOM   3188  CD  ARG A 216      28.280  12.386  -6.380  1.00  0.00           C  
ATOM   3189  HD2 ARG A 216      28.390  11.391  -5.949  1.00  0.00           H  
ATOM   3190  HD3 ARG A 216      28.588  12.205  -7.410  1.00  0.00           H  
ATOM   3191  NE  ARG A 216      29.186  13.359  -5.727  1.00  0.00           N  
ATOM   3192  HE  ARG A 216      28.867  14.317  -5.730  1.00  0.00           H  
ATOM   3193  CZ  ARG A 216      30.102  13.284  -4.882  1.00  0.00           C  
ATOM   3194  NH1 ARG A 216      30.465  12.129  -4.438  1.00  0.00           N  
ATOM   3195 HH11 ARG A 216      30.027  11.324  -4.863  1.00  0.00           H  
ATOM   3196 HH12 ARG A 216      31.168  12.155  -3.713  1.00  0.00           H  
ATOM   3197  NH2 ARG A 216      30.630  14.353  -4.337  1.00  0.00           N  
ATOM   3198 HH21 ARG A 216      30.285  15.287  -4.502  1.00  0.00           H  
ATOM   3199 HH22 ARG A 216      31.321  14.323  -3.600  1.00  0.00           H  
ATOM   3200  C   ARG A 216      25.196  11.122  -9.373  1.00  0.00           C  
ATOM   3201  O   ARG A 216      25.768  10.248 -10.094  1.00  0.00           O  
ATOM   3202  N   ILE A 217      23.898  11.196  -9.258  1.00  0.00           N  
ATOM   3203  H   ILE A 217      23.550  11.850  -8.572  1.00  0.00           H  
ATOM   3204  CA  ILE A 217      23.069  10.202 -10.055  1.00  0.00           C  
ATOM   3205  HA  ILE A 217      23.667   9.295 -10.144  1.00  0.00           H  
ATOM   3206  CB  ILE A 217      21.811   9.863  -9.240  1.00  0.00           C  
ATOM   3207  HB  ILE A 217      21.310  10.827  -9.142  1.00  0.00           H  
ATOM   3208  CG2 ILE A 217      20.936   8.755  -9.920  1.00  0.00           C  
ATOM   3209 HG21 ILE A 217      20.317   8.192  -9.221  1.00  0.00           H  
ATOM   3210 HG22 ILE A 217      20.363   9.273 -10.688  1.00  0.00           H  
ATOM   3211 HG23 ILE A 217      21.519   8.071 -10.536  1.00  0.00           H  
ATOM   3212  CG1 ILE A 217      22.107   9.388  -7.762  1.00  0.00           C  
ATOM   3213 HG12 ILE A 217      22.577  10.172  -7.167  1.00  0.00           H  
ATOM   3214 HG13 ILE A 217      21.145   9.319  -7.255  1.00  0.00           H  
ATOM   3215  CD1 ILE A 217      22.755   8.022  -7.569  1.00  0.00           C  
ATOM   3216 HD11 ILE A 217      22.708   7.717  -6.522  1.00  0.00           H  
ATOM   3217 HD12 ILE A 217      22.216   7.284  -8.163  1.00  0.00           H  
ATOM   3218 HD13 ILE A 217      23.775   8.154  -7.928  1.00  0.00           H  
ATOM   3219  C   ILE A 217      22.827  10.628 -11.516  1.00  0.00           C  
ATOM   3220  O   ILE A 217      22.915   9.793 -12.382  1.00  0.00           O  
ATOM   3221  N   THR A 218      22.643  11.931 -11.873  1.00  0.00           N  
ATOM   3222  H   THR A 218      22.777  12.711 -11.247  1.00  0.00           H  
ATOM   3223  CA  THR A 218      22.537  12.331 -13.300  1.00  0.00           C  
ATOM   3224  HA  THR A 218      21.867  11.780 -13.959  1.00  0.00           H  
ATOM   3225  CB  THR A 218      22.155  13.822 -13.479  1.00  0.00           C  
ATOM   3226  HB  THR A 218      22.247  14.043 -14.542  1.00  0.00           H  
ATOM   3227  CG2 THR A 218      20.665  14.071 -13.086  1.00  0.00           C  
ATOM   3228 HG21 THR A 218      20.393  13.982 -12.034  1.00  0.00           H  
ATOM   3229 HG22 THR A 218      20.297  15.070 -13.321  1.00  0.00           H  
ATOM   3230 HG23 THR A 218      20.122  13.309 -13.645  1.00  0.00           H  
ATOM   3231  OG1 THR A 218      22.946  14.774 -12.705  1.00  0.00           O  
ATOM   3232  HG1 THR A 218      22.653  14.529 -11.824  1.00  0.00           H  
ATOM   3233  C   THR A 218      23.852  12.127 -14.109  1.00  0.00           C  
ATOM   3234  O   THR A 218      23.792  11.478 -15.143  1.00  0.00           O  
ATOM   3235  N   ALA A 219      25.072  12.379 -13.485  1.00  0.00           N  
ATOM   3236  H   ALA A 219      25.180  13.020 -12.713  1.00  0.00           H  
ATOM   3237  CA  ALA A 219      26.347  11.808 -13.999  1.00  0.00           C  
ATOM   3238  HA  ALA A 219      26.670  12.249 -14.941  1.00  0.00           H  
ATOM   3239  CB  ALA A 219      27.416  12.124 -12.982  1.00  0.00           C  
ATOM   3240  HB1 ALA A 219      27.614  13.192 -13.072  1.00  0.00           H  
ATOM   3241  HB2 ALA A 219      27.221  11.800 -11.959  1.00  0.00           H  
ATOM   3242  HB3 ALA A 219      28.360  11.653 -13.253  1.00  0.00           H  
ATOM   3243  C   ALA A 219      26.267  10.305 -14.234  1.00  0.00           C  
ATOM   3244  O   ALA A 219      26.989   9.886 -15.100  1.00  0.00           O  
ATOM   3245  N   ARG A 220      25.470   9.405 -13.545  1.00  0.00           N  
ATOM   3246  H   ARG A 220      24.896   9.739 -12.785  1.00  0.00           H  
ATOM   3247  CA  ARG A 220      25.465   7.957 -13.910  1.00  0.00           C  
ATOM   3248  HA  ARG A 220      26.433   7.522 -14.161  1.00  0.00           H  
ATOM   3249  CB  ARG A 220      24.804   7.094 -12.759  1.00  0.00           C  
ATOM   3250  HB2 ARG A 220      23.928   7.588 -12.337  1.00  0.00           H  
ATOM   3251  HB3 ARG A 220      24.392   6.137 -13.080  1.00  0.00           H  
ATOM   3252  CG  ARG A 220      25.760   6.819 -11.558  1.00  0.00           C  
ATOM   3253  HG2 ARG A 220      26.776   6.598 -11.885  1.00  0.00           H  
ATOM   3254  HG3 ARG A 220      25.897   7.594 -10.805  1.00  0.00           H  
ATOM   3255  CD  ARG A 220      25.212   5.628 -10.719  1.00  0.00           C  
ATOM   3256  HD2 ARG A 220      24.129   5.645 -10.599  1.00  0.00           H  
ATOM   3257  HD3 ARG A 220      25.563   4.744 -11.251  1.00  0.00           H  
ATOM   3258  NE  ARG A 220      25.869   5.443  -9.368  1.00  0.00           N  
ATOM   3259  HE  ARG A 220      26.790   5.858  -9.354  1.00  0.00           H  
ATOM   3260  CZ  ARG A 220      25.475   4.586  -8.354  1.00  0.00           C  
ATOM   3261  NH1 ARG A 220      25.966   4.735  -7.199  1.00  0.00           N  
ATOM   3262 HH11 ARG A 220      26.721   5.349  -6.931  1.00  0.00           H  
ATOM   3263 HH12 ARG A 220      25.705   4.009  -6.547  1.00  0.00           H  
ATOM   3264  NH2 ARG A 220      24.531   3.696  -8.534  1.00  0.00           N  
ATOM   3265 HH21 ARG A 220      24.030   3.563  -9.401  1.00  0.00           H  
ATOM   3266 HH22 ARG A 220      24.305   3.048  -7.793  1.00  0.00           H  
ATOM   3267  C   ARG A 220      24.633   7.526 -15.087  1.00  0.00           C  
ATOM   3268  O   ARG A 220      24.946   6.567 -15.697  1.00  0.00           O  
ATOM   3269  N   VAL A 221      23.798   8.417 -15.629  1.00  0.00           N  
ATOM   3270  H   VAL A 221      23.728   9.318 -15.178  1.00  0.00           H  
ATOM   3271  CA  VAL A 221      22.895   7.996 -16.741  1.00  0.00           C  
ATOM   3272  HA  VAL A 221      22.738   6.924 -16.862  1.00  0.00           H  
ATOM   3273  CB  VAL A 221      21.451   8.414 -16.431  1.00  0.00           C  
ATOM   3274  HB  VAL A 221      21.151   7.582 -15.793  1.00  0.00           H  
ATOM   3275  CG1 VAL A 221      21.252   9.665 -15.566  1.00  0.00           C  
ATOM   3276 HG11 VAL A 221      20.172   9.695 -15.419  1.00  0.00           H  
ATOM   3277 HG12 VAL A 221      21.760   9.634 -14.602  1.00  0.00           H  
ATOM   3278 HG13 VAL A 221      21.551  10.632 -15.971  1.00  0.00           H  
ATOM   3279  CG2 VAL A 221      20.493   8.533 -17.693  1.00  0.00           C  
ATOM   3280 HG21 VAL A 221      20.776   9.409 -18.277  1.00  0.00           H  
ATOM   3281 HG22 VAL A 221      20.496   7.654 -18.337  1.00  0.00           H  
ATOM   3282 HG23 VAL A 221      19.462   8.629 -17.352  1.00  0.00           H  
ATOM   3283  C   VAL A 221      23.430   8.578 -18.004  1.00  0.00           C  
ATOM   3284  O   VAL A 221      23.667   9.806 -18.025  1.00  0.00           O  
ATOM   3285  N   PRO A 222      23.589   7.764 -19.067  1.00  0.00           N  
ATOM   3286  CD  PRO A 222      23.414   6.304 -19.203  1.00  0.00           C  
ATOM   3287  HD2 PRO A 222      22.375   5.990 -19.298  1.00  0.00           H  
ATOM   3288  HD3 PRO A 222      23.753   5.870 -18.262  1.00  0.00           H  
ATOM   3289  CG  PRO A 222      24.147   5.811 -20.449  1.00  0.00           C  
ATOM   3290  HG2 PRO A 222      23.562   5.083 -21.010  1.00  0.00           H  
ATOM   3291  HG3 PRO A 222      25.168   5.489 -20.241  1.00  0.00           H  
ATOM   3292  CB  PRO A 222      24.226   7.109 -21.272  1.00  0.00           C  
ATOM   3293  HB2 PRO A 222      23.314   7.236 -21.855  1.00  0.00           H  
ATOM   3294  HB3 PRO A 222      25.068   7.243 -21.951  1.00  0.00           H  
ATOM   3295  CA  PRO A 222      24.243   8.210 -20.276  1.00  0.00           C  
ATOM   3296  HA  PRO A 222      25.279   8.444 -20.031  1.00  0.00           H  
ATOM   3297  C   PRO A 222      23.721   9.582 -20.775  1.00  0.00           C  
ATOM   3298  O   PRO A 222      24.574  10.388 -21.181  1.00  0.00           O  
ATOM   3299  N   ILE A 223      22.405   9.884 -20.869  1.00  0.00           N  
ATOM   3300  H   ILE A 223      21.719   9.165 -20.686  1.00  0.00           H  
ATOM   3301  CA  ILE A 223      21.894  11.113 -21.424  1.00  0.00           C  
ATOM   3302  HA  ILE A 223      22.543  11.459 -22.228  1.00  0.00           H  
ATOM   3303  CB  ILE A 223      20.456  10.971 -21.964  1.00  0.00           C  
ATOM   3304  HB  ILE A 223      20.180  11.974 -22.290  1.00  0.00           H  
ATOM   3305  CG2 ILE A 223      20.386   9.988 -23.165  1.00  0.00           C  
ATOM   3306 HG21 ILE A 223      20.534   8.956 -22.847  1.00  0.00           H  
ATOM   3307 HG22 ILE A 223      19.434  10.107 -23.684  1.00  0.00           H  
ATOM   3308 HG23 ILE A 223      21.168  10.254 -23.875  1.00  0.00           H  
ATOM   3309  CG1 ILE A 223      19.398  10.646 -20.901  1.00  0.00           C  
ATOM   3310 HG12 ILE A 223      19.514   9.604 -20.599  1.00  0.00           H  
ATOM   3311 HG13 ILE A 223      19.647  11.268 -20.042  1.00  0.00           H  
ATOM   3312  CD1 ILE A 223      17.932  10.816 -21.343  1.00  0.00           C  
ATOM   3313 HD11 ILE A 223      17.591  10.072 -22.062  1.00  0.00           H  
ATOM   3314 HD12 ILE A 223      17.314  10.542 -20.488  1.00  0.00           H  
ATOM   3315 HD13 ILE A 223      17.829  11.851 -21.671  1.00  0.00           H  
ATOM   3316  C   ILE A 223      21.926  12.379 -20.438  1.00  0.00           C  
ATOM   3317  O   ILE A 223      21.336  13.470 -20.651  1.00  0.00           O  
ATOM   3318  N   GLY A 224      22.645  12.229 -19.279  1.00  0.00           N  
ATOM   3319  H   GLY A 224      23.179  11.373 -19.296  1.00  0.00           H  
ATOM   3320  CA  GLY A 224      23.037  13.291 -18.259  1.00  0.00           C  
ATOM   3321  HA2 GLY A 224      23.583  12.790 -17.460  1.00  0.00           H  
ATOM   3322  HA3 GLY A 224      23.766  13.928 -18.761  1.00  0.00           H  
ATOM   3323  C   GLY A 224      21.837  14.011 -17.616  1.00  0.00           C  
ATOM   3324  O   GLY A 224      21.997  15.060 -16.973  1.00  0.00           O  
ATOM   3325  N   ARG A 225      20.638  13.404 -17.756  1.00  0.00           N  
ATOM   3326  H   ARG A 225      20.607  12.529 -18.259  1.00  0.00           H  
ATOM   3327  CA  ARG A 225      19.414  13.831 -17.073  1.00  0.00           C  
ATOM   3328  HA  ARG A 225      19.748  14.355 -16.177  1.00  0.00           H  
ATOM   3329  CB  ARG A 225      18.774  14.949 -17.983  1.00  0.00           C  
ATOM   3330  HB2 ARG A 225      17.982  15.344 -17.346  1.00  0.00           H  
ATOM   3331  HB3 ARG A 225      19.396  15.822 -18.184  1.00  0.00           H  
ATOM   3332  CG  ARG A 225      18.100  14.274 -19.233  1.00  0.00           C  
ATOM   3333  HG2 ARG A 225      18.877  14.264 -19.999  1.00  0.00           H  
ATOM   3334  HG3 ARG A 225      17.781  13.243 -19.081  1.00  0.00           H  
ATOM   3335  CD  ARG A 225      16.971  15.137 -19.762  1.00  0.00           C  
ATOM   3336  HD2 ARG A 225      16.167  15.059 -19.030  1.00  0.00           H  
ATOM   3337  HD3 ARG A 225      17.337  16.153 -19.909  1.00  0.00           H  
ATOM   3338  NE  ARG A 225      16.546  14.595 -21.070  1.00  0.00           N  
ATOM   3339  HE  ARG A 225      17.246  14.725 -21.786  1.00  0.00           H  
ATOM   3340  CZ  ARG A 225      15.496  13.864 -21.289  1.00  0.00           C  
ATOM   3341  NH1 ARG A 225      14.706  13.447 -20.432  1.00  0.00           N  
ATOM   3342 HH11 ARG A 225      14.818  13.661 -19.452  1.00  0.00           H  
ATOM   3343 HH12 ARG A 225      13.889  12.942 -20.745  1.00  0.00           H  
ATOM   3344  NH2 ARG A 225      15.220  13.432 -22.478  1.00  0.00           N  
ATOM   3345 HH21 ARG A 225      15.962  13.543 -23.154  1.00  0.00           H  
ATOM   3346 HH22 ARG A 225      14.302  13.078 -22.703  1.00  0.00           H  
ATOM   3347  C   ARG A 225      18.432  12.773 -16.724  1.00  0.00           C  
ATOM   3348  O   ARG A 225      18.584  11.667 -17.267  1.00  0.00           O  
ATOM   3349  N   TYR A 226      17.437  13.048 -15.901  1.00  0.00           N  
ATOM   3350  H   TYR A 226      17.375  13.914 -15.385  1.00  0.00           H  
ATOM   3351  CA  TYR A 226      16.348  12.134 -15.636  1.00  0.00           C  
ATOM   3352  HA  TYR A 226      16.639  11.086 -15.567  1.00  0.00           H  
ATOM   3353  CB  TYR A 226      15.697  12.317 -14.223  1.00  0.00           C  
ATOM   3354  HB2 TYR A 226      15.340  13.329 -14.033  1.00  0.00           H  
ATOM   3355  HB3 TYR A 226      14.873  11.604 -14.190  1.00  0.00           H  
ATOM   3356  CG  TYR A 226      16.551  12.021 -13.019  1.00  0.00           C  
ATOM   3357  CD1 TYR A 226      16.766  10.694 -12.652  1.00  0.00           C  
ATOM   3358  HD1 TYR A 226      16.214   9.864 -13.068  1.00  0.00           H  
ATOM   3359  CE1 TYR A 226      17.674  10.390 -11.611  1.00  0.00           C  
ATOM   3360  HE1 TYR A 226      17.699   9.406 -11.167  1.00  0.00           H  
ATOM   3361  CZ  TYR A 226      18.275  11.414 -10.846  1.00  0.00           C  
ATOM   3362  OH  TYR A 226      19.009  11.172  -9.768  1.00  0.00           O  
ATOM   3363  HH  TYR A 226      18.655  10.422  -9.284  1.00  0.00           H  
ATOM   3364  CE2 TYR A 226      18.016  12.800 -11.267  1.00  0.00           C  
ATOM   3365  HE2 TYR A 226      18.564  13.542 -10.706  1.00  0.00           H  
ATOM   3366  CD2 TYR A 226      17.209  13.130 -12.377  1.00  0.00           C  
ATOM   3367  HD2 TYR A 226      17.191  14.121 -12.807  1.00  0.00           H  
ATOM   3368  C   TYR A 226      15.325  12.196 -16.792  1.00  0.00           C  
ATOM   3369  O   TYR A 226      15.092  13.261 -17.458  1.00  0.00           O  
ATOM   3370  N   VAL A 227      14.609  11.038 -16.978  1.00  0.00           N  
ATOM   3371  H   VAL A 227      14.879  10.234 -16.433  1.00  0.00           H  
ATOM   3372  CA  VAL A 227      13.549  10.776 -17.924  1.00  0.00           C  
ATOM   3373  HA  VAL A 227      13.810  11.336 -18.822  1.00  0.00           H  
ATOM   3374  CB  VAL A 227      13.529   9.252 -18.303  1.00  0.00           C  
ATOM   3375  HB  VAL A 227      13.284   8.696 -17.398  1.00  0.00           H  
ATOM   3376  CG1 VAL A 227      12.544   8.834 -19.384  1.00  0.00           C  
ATOM   3377 HG11 VAL A 227      11.533   9.189 -19.184  1.00  0.00           H  
ATOM   3378 HG12 VAL A 227      12.765   9.264 -20.360  1.00  0.00           H  
ATOM   3379 HG13 VAL A 227      12.571   7.749 -19.475  1.00  0.00           H  
ATOM   3380  CG2 VAL A 227      14.900   8.953 -18.932  1.00  0.00           C  
ATOM   3381 HG21 VAL A 227      14.930   9.454 -19.899  1.00  0.00           H  
ATOM   3382 HG22 VAL A 227      15.789   9.332 -18.429  1.00  0.00           H  
ATOM   3383 HG23 VAL A 227      14.915   7.872 -19.073  1.00  0.00           H  
ATOM   3384  C   VAL A 227      12.238  11.421 -17.449  1.00  0.00           C  
ATOM   3385  O   VAL A 227      11.954  11.564 -16.229  1.00  0.00           O  
ATOM   3386  N   GLN A 228      11.457  11.994 -18.357  1.00  0.00           N  
ATOM   3387  H   GLN A 228      11.843  11.961 -19.290  1.00  0.00           H  
ATOM   3388  CA  GLN A 228      10.102  12.443 -18.150  1.00  0.00           C  
ATOM   3389  HA  GLN A 228      10.013  12.892 -17.160  1.00  0.00           H  
ATOM   3390  CB  GLN A 228       9.655  13.488 -19.183  1.00  0.00           C  
ATOM   3391  HB2 GLN A 228       9.916  13.158 -20.190  1.00  0.00           H  
ATOM   3392  HB3 GLN A 228       8.569  13.547 -19.103  1.00  0.00           H  
ATOM   3393  CG  GLN A 228      10.300  14.895 -18.998  1.00  0.00           C  
ATOM   3394  HG2 GLN A 228       9.840  15.415 -18.158  1.00  0.00           H  
ATOM   3395  HG3 GLN A 228      11.367  14.781 -18.806  1.00  0.00           H  
ATOM   3396  CD  GLN A 228      10.286  15.812 -20.213  1.00  0.00           C  
ATOM   3397  OE1 GLN A 228      10.705  15.397 -21.295  1.00  0.00           O  
ATOM   3398  NE2 GLN A 228       9.749  17.007 -20.115  1.00  0.00           N  
ATOM   3399 HE21 GLN A 228       9.430  17.253 -19.189  1.00  0.00           H  
ATOM   3400 HE22 GLN A 228       9.687  17.535 -20.974  1.00  0.00           H  
ATOM   3401  C   GLN A 228       9.167  11.281 -18.051  1.00  0.00           C  
ATOM   3402  O   GLN A 228       9.232  10.391 -18.888  1.00  0.00           O  
ATOM   3403  N   PRO A 229       8.103  11.261 -17.238  1.00  0.00           N  
ATOM   3404  CD  PRO A 229       7.670  12.425 -16.399  1.00  0.00           C  
ATOM   3405  HD2 PRO A 229       7.692  13.418 -16.848  1.00  0.00           H  
ATOM   3406  HD3 PRO A 229       8.259  12.471 -15.483  1.00  0.00           H  
ATOM   3407  CG  PRO A 229       6.247  12.033 -16.081  1.00  0.00           C  
ATOM   3408  HG2 PRO A 229       5.562  12.500 -16.790  1.00  0.00           H  
ATOM   3409  HG3 PRO A 229       6.009  12.334 -15.060  1.00  0.00           H  
ATOM   3410  CB  PRO A 229       6.099  10.444 -16.148  1.00  0.00           C  
ATOM   3411  HB2 PRO A 229       5.060  10.120 -16.081  1.00  0.00           H  
ATOM   3412  HB3 PRO A 229       6.601  10.193 -15.215  1.00  0.00           H  
ATOM   3413  CA  PRO A 229       7.006  10.304 -17.383  1.00  0.00           C  
ATOM   3414  HA  PRO A 229       7.405   9.301 -17.235  1.00  0.00           H  
ATOM   3415  C   PRO A 229       6.342  10.329 -18.777  1.00  0.00           C  
ATOM   3416  O   PRO A 229       5.982   9.299 -19.321  1.00  0.00           O  
ATOM   3417  N   SER A 230       6.299  11.505 -19.404  1.00  0.00           N  
ATOM   3418  H   SER A 230       6.396  12.342 -18.848  1.00  0.00           H  
ATOM   3419  CA  SER A 230       5.796  11.771 -20.702  1.00  0.00           C  
ATOM   3420  HA  SER A 230       4.764  11.424 -20.686  1.00  0.00           H  
ATOM   3421  CB  SER A 230       5.738  13.248 -21.100  1.00  0.00           C  
ATOM   3422  HB2 SER A 230       6.711  13.729 -20.992  1.00  0.00           H  
ATOM   3423  HB3 SER A 230       5.206  13.320 -22.048  1.00  0.00           H  
ATOM   3424  OG  SER A 230       5.006  13.951 -20.152  1.00  0.00           O  
ATOM   3425  HG  SER A 230       4.077  13.718 -20.223  1.00  0.00           H  
ATOM   3426  C   SER A 230       6.579  11.086 -21.785  1.00  0.00           C  
ATOM   3427  O   SER A 230       6.014  10.795 -22.876  1.00  0.00           O  
ATOM   3428  N   GLU A 231       7.896  10.822 -21.561  1.00  0.00           N  
ATOM   3429  H   GLU A 231       8.277  10.988 -20.640  1.00  0.00           H  
ATOM   3430  CA  GLU A 231       8.676  10.132 -22.674  1.00  0.00           C  
ATOM   3431  HA  GLU A 231       8.426  10.531 -23.656  1.00  0.00           H  
ATOM   3432  CB  GLU A 231      10.200  10.408 -22.549  1.00  0.00           C  
ATOM   3433  HB2 GLU A 231      10.754   9.997 -21.705  1.00  0.00           H  
ATOM   3434  HB3 GLU A 231      10.715   9.947 -23.392  1.00  0.00           H  
ATOM   3435  CG  GLU A 231      10.512  11.956 -22.772  1.00  0.00           C  
ATOM   3436  HG2 GLU A 231      10.416  12.199 -23.829  1.00  0.00           H  
ATOM   3437  HG3 GLU A 231       9.708  12.558 -22.350  1.00  0.00           H  
ATOM   3438  CD  GLU A 231      11.866  12.435 -22.239  1.00  0.00           C  
ATOM   3439  OE1 GLU A 231      12.489  13.322 -22.905  1.00  0.00           O  
ATOM   3440  OE2 GLU A 231      12.294  12.118 -21.112  1.00  0.00           O  
ATOM   3441  C   GLU A 231       8.417   8.631 -22.579  1.00  0.00           C  
ATOM   3442  O   GLU A 231       8.473   7.928 -23.556  1.00  0.00           O  
ATOM   3443  N   VAL A 232       8.162   8.129 -21.365  1.00  0.00           N  
ATOM   3444  H   VAL A 232       8.258   8.742 -20.567  1.00  0.00           H  
ATOM   3445  CA  VAL A 232       7.620   6.781 -21.114  1.00  0.00           C  
ATOM   3446  HA  VAL A 232       8.146   6.105 -21.789  1.00  0.00           H  
ATOM   3447  CB  VAL A 232       7.745   6.361 -19.669  1.00  0.00           C  
ATOM   3448  HB  VAL A 232       7.027   6.878 -19.030  1.00  0.00           H  
ATOM   3449  CG1 VAL A 232       7.332   4.856 -19.563  1.00  0.00           C  
ATOM   3450 HG11 VAL A 232       6.250   4.741 -19.632  1.00  0.00           H  
ATOM   3451 HG12 VAL A 232       7.685   4.331 -20.450  1.00  0.00           H  
ATOM   3452 HG13 VAL A 232       7.778   4.406 -18.678  1.00  0.00           H  
ATOM   3453  CG2 VAL A 232       9.162   6.685 -19.145  1.00  0.00           C  
ATOM   3454 HG21 VAL A 232       9.216   7.770 -19.057  1.00  0.00           H  
ATOM   3455 HG22 VAL A 232       9.338   6.184 -18.193  1.00  0.00           H  
ATOM   3456 HG23 VAL A 232       9.855   6.261 -19.872  1.00  0.00           H  
ATOM   3457  C   VAL A 232       6.160   6.531 -21.591  1.00  0.00           C  
ATOM   3458  O   VAL A 232       5.831   5.585 -22.329  1.00  0.00           O  
ATOM   3459  N   ALA A 233       5.326   7.574 -21.386  1.00  0.00           N  
ATOM   3460  H   ALA A 233       5.508   8.284 -20.690  1.00  0.00           H  
ATOM   3461  CA  ALA A 233       3.940   7.601 -21.834  1.00  0.00           C  
ATOM   3462  HA  ALA A 233       3.509   6.617 -21.651  1.00  0.00           H  
ATOM   3463  CB  ALA A 233       3.164   8.751 -21.094  1.00  0.00           C  
ATOM   3464  HB1 ALA A 233       2.090   8.562 -21.094  1.00  0.00           H  
ATOM   3465  HB2 ALA A 233       3.521   8.711 -20.065  1.00  0.00           H  
ATOM   3466  HB3 ALA A 233       3.366   9.729 -21.528  1.00  0.00           H  
ATOM   3467  C   ALA A 233       3.739   7.782 -23.357  1.00  0.00           C  
ATOM   3468  O   ALA A 233       2.676   7.446 -23.866  1.00  0.00           O  
ATOM   3469  N   GLU A 234       4.743   8.306 -24.114  1.00  0.00           N  
ATOM   3470  H   GLU A 234       5.530   8.655 -23.585  1.00  0.00           H  
ATOM   3471  CA  GLU A 234       4.769   8.184 -25.549  1.00  0.00           C  
ATOM   3472  HA  GLU A 234       3.794   8.524 -25.900  1.00  0.00           H  
ATOM   3473  CB  GLU A 234       5.797   9.147 -26.173  1.00  0.00           C  
ATOM   3474  HB2 GLU A 234       5.739  10.090 -25.627  1.00  0.00           H  
ATOM   3475  HB3 GLU A 234       6.771   8.801 -25.829  1.00  0.00           H  
ATOM   3476  CG  GLU A 234       5.713   9.189 -27.716  1.00  0.00           C  
ATOM   3477  HG2 GLU A 234       6.737   9.517 -27.890  1.00  0.00           H  
ATOM   3478  HG3 GLU A 234       5.659   8.180 -28.124  1.00  0.00           H  
ATOM   3479  CD  GLU A 234       4.818  10.194 -28.321  1.00  0.00           C  
ATOM   3480  OE1 GLU A 234       4.148   9.782 -29.291  1.00  0.00           O  
ATOM   3481  OE2 GLU A 234       4.761  11.362 -27.924  1.00  0.00           O  
ATOM   3482  C   GLU A 234       4.950   6.746 -26.029  1.00  0.00           C  
ATOM   3483  O   GLU A 234       4.210   6.291 -26.870  1.00  0.00           O  
ATOM   3484  N   MET A 235       5.840   5.956 -25.397  1.00  0.00           N  
ATOM   3485  H   MET A 235       6.460   6.322 -24.689  1.00  0.00           H  
ATOM   3486  CA  MET A 235       6.123   4.620 -25.954  1.00  0.00           C  
ATOM   3487  HA  MET A 235       6.418   4.802 -26.987  1.00  0.00           H  
ATOM   3488  CB  MET A 235       7.410   3.999 -25.307  1.00  0.00           C  
ATOM   3489  HB2 MET A 235       8.251   4.661 -25.514  1.00  0.00           H  
ATOM   3490  HB3 MET A 235       7.329   3.916 -24.224  1.00  0.00           H  
ATOM   3491  CG  MET A 235       7.837   2.673 -25.962  1.00  0.00           C  
ATOM   3492  HG2 MET A 235       7.012   1.996 -26.186  1.00  0.00           H  
ATOM   3493  HG3 MET A 235       8.175   2.897 -26.973  1.00  0.00           H  
ATOM   3494  SD  MET A 235       9.286   1.921 -25.279  1.00  0.00           S  
ATOM   3495  CE  MET A 235      10.785   2.806 -25.860  1.00  0.00           C  
ATOM   3496  HE1 MET A 235      10.687   3.844 -25.544  1.00  0.00           H  
ATOM   3497  HE2 MET A 235      11.701   2.375 -25.455  1.00  0.00           H  
ATOM   3498  HE3 MET A 235      10.803   2.743 -26.947  1.00  0.00           H  
ATOM   3499  C   MET A 235       4.932   3.658 -25.676  1.00  0.00           C  
ATOM   3500  O   MET A 235       4.693   2.771 -26.498  1.00  0.00           O  
ATOM   3501  N   VAL A 236       4.211   3.770 -24.567  1.00  0.00           N  
ATOM   3502  H   VAL A 236       4.557   4.388 -23.846  1.00  0.00           H  
ATOM   3503  CA  VAL A 236       2.998   3.057 -24.272  1.00  0.00           C  
ATOM   3504  HA  VAL A 236       3.314   2.030 -24.448  1.00  0.00           H  
ATOM   3505  CB  VAL A 236       2.668   3.177 -22.755  1.00  0.00           C  
ATOM   3506  HB  VAL A 236       2.574   4.219 -22.450  1.00  0.00           H  
ATOM   3507  CG1 VAL A 236       1.446   2.434 -22.240  1.00  0.00           C  
ATOM   3508 HG11 VAL A 236       0.493   2.744 -22.668  1.00  0.00           H  
ATOM   3509 HG12 VAL A 236       1.526   1.411 -22.606  1.00  0.00           H  
ATOM   3510 HG13 VAL A 236       1.461   2.458 -21.150  1.00  0.00           H  
ATOM   3511  CG2 VAL A 236       3.888   2.729 -21.954  1.00  0.00           C  
ATOM   3512 HG21 VAL A 236       3.822   3.056 -20.916  1.00  0.00           H  
ATOM   3513 HG22 VAL A 236       4.057   1.654 -21.892  1.00  0.00           H  
ATOM   3514 HG23 VAL A 236       4.855   3.107 -22.283  1.00  0.00           H  
ATOM   3515  C   VAL A 236       1.842   3.443 -25.178  1.00  0.00           C  
ATOM   3516  O   VAL A 236       1.093   2.560 -25.595  1.00  0.00           O  
ATOM   3517  N   ALA A 237       1.773   4.697 -25.539  1.00  0.00           N  
ATOM   3518  H   ALA A 237       2.357   5.350 -25.037  1.00  0.00           H  
ATOM   3519  CA  ALA A 237       0.898   5.312 -26.555  1.00  0.00           C  
ATOM   3520  HA  ALA A 237      -0.144   5.081 -26.328  1.00  0.00           H  
ATOM   3521  CB  ALA A 237       0.879   6.859 -26.513  1.00  0.00           C  
ATOM   3522  HB1 ALA A 237       1.867   7.317 -26.455  1.00  0.00           H  
ATOM   3523  HB2 ALA A 237       0.500   7.171 -27.486  1.00  0.00           H  
ATOM   3524  HB3 ALA A 237       0.328   7.263 -25.665  1.00  0.00           H  
ATOM   3525  C   ALA A 237       1.193   4.894 -27.929  1.00  0.00           C  
ATOM   3526  O   ALA A 237       0.256   4.584 -28.736  1.00  0.00           O  
ATOM   3527  N   TYR A 238       2.473   4.646 -28.276  1.00  0.00           N  
ATOM   3528  H   TYR A 238       3.275   4.972 -27.756  1.00  0.00           H  
ATOM   3529  CA  TYR A 238       2.896   4.058 -29.556  1.00  0.00           C  
ATOM   3530  HA  TYR A 238       2.268   4.488 -30.337  1.00  0.00           H  
ATOM   3531  CB  TYR A 238       4.321   4.423 -29.846  1.00  0.00           C  
ATOM   3532  HB2 TYR A 238       4.322   5.483 -30.098  1.00  0.00           H  
ATOM   3533  HB3 TYR A 238       4.815   4.426 -28.874  1.00  0.00           H  
ATOM   3534  CG  TYR A 238       5.112   3.575 -30.751  1.00  0.00           C  
ATOM   3535  CD1 TYR A 238       4.909   3.674 -32.122  1.00  0.00           C  
ATOM   3536  HD1 TYR A 238       4.349   4.508 -32.519  1.00  0.00           H  
ATOM   3537  CE1 TYR A 238       5.435   2.694 -32.947  1.00  0.00           C  
ATOM   3538  HE1 TYR A 238       5.234   2.806 -34.003  1.00  0.00           H  
ATOM   3539  CZ  TYR A 238       6.096   1.573 -32.483  1.00  0.00           C  
ATOM   3540  OH  TYR A 238       6.614   0.622 -33.295  1.00  0.00           O  
ATOM   3541  HH  TYR A 238       6.404   0.727 -34.226  1.00  0.00           H  
ATOM   3542  CE2 TYR A 238       6.415   1.517 -31.112  1.00  0.00           C  
ATOM   3543  HE2 TYR A 238       6.971   0.733 -30.622  1.00  0.00           H  
ATOM   3544  CD2 TYR A 238       5.894   2.545 -30.231  1.00  0.00           C  
ATOM   3545  HD2 TYR A 238       6.164   2.417 -29.194  1.00  0.00           H  
ATOM   3546  C   TYR A 238       2.601   2.573 -29.690  1.00  0.00           C  
ATOM   3547  O   TYR A 238       2.133   2.152 -30.788  1.00  0.00           O  
ATOM   3548  N   LEU A 239       2.844   1.794 -28.643  1.00  0.00           N  
ATOM   3549  H   LEU A 239       3.356   2.234 -27.892  1.00  0.00           H  
ATOM   3550  CA  LEU A 239       2.463   0.332 -28.684  1.00  0.00           C  
ATOM   3551  HA  LEU A 239       2.971  -0.003 -29.588  1.00  0.00           H  
ATOM   3552  CB  LEU A 239       3.145  -0.352 -27.470  1.00  0.00           C  
ATOM   3553  HB2 LEU A 239       2.890   0.274 -26.615  1.00  0.00           H  
ATOM   3554  HB3 LEU A 239       2.707  -1.332 -27.283  1.00  0.00           H  
ATOM   3555  CG  LEU A 239       4.667  -0.626 -27.513  1.00  0.00           C  
ATOM   3556  HG  LEU A 239       5.227   0.279 -27.753  1.00  0.00           H  
ATOM   3557  CD1 LEU A 239       5.250  -1.072 -26.183  1.00  0.00           C  
ATOM   3558 HD11 LEU A 239       6.336  -1.024 -26.264  1.00  0.00           H  
ATOM   3559 HD12 LEU A 239       5.084  -0.305 -25.426  1.00  0.00           H  
ATOM   3560 HD13 LEU A 239       4.892  -2.053 -25.870  1.00  0.00           H  
ATOM   3561  CD2 LEU A 239       4.758  -1.734 -28.545  1.00  0.00           C  
ATOM   3562 HD21 LEU A 239       4.085  -2.570 -28.359  1.00  0.00           H  
ATOM   3563 HD22 LEU A 239       4.538  -1.439 -29.571  1.00  0.00           H  
ATOM   3564 HD23 LEU A 239       5.776  -2.122 -28.591  1.00  0.00           H  
ATOM   3565  C   LEU A 239       0.996   0.041 -28.729  1.00  0.00           C  
ATOM   3566  O   LEU A 239       0.630  -0.934 -29.354  1.00  0.00           O  
ATOM   3567  N   ILE A 240       0.027   0.839 -28.114  1.00  0.00           N  
ATOM   3568  H   ILE A 240       0.357   1.684 -27.669  1.00  0.00           H  
ATOM   3569  CA  ILE A 240      -1.374   0.682 -28.175  1.00  0.00           C  
ATOM   3570  HA  ILE A 240      -1.492  -0.393 -28.314  1.00  0.00           H  
ATOM   3571  CB  ILE A 240      -2.121   1.100 -26.919  1.00  0.00           C  
ATOM   3572  HB  ILE A 240      -3.177   0.834 -26.957  1.00  0.00           H  
ATOM   3573  CG2 ILE A 240      -1.665   0.452 -25.617  1.00  0.00           C  
ATOM   3574 HG21 ILE A 240      -1.802  -0.626 -25.524  1.00  0.00           H  
ATOM   3575 HG22 ILE A 240      -0.627   0.708 -25.403  1.00  0.00           H  
ATOM   3576 HG23 ILE A 240      -2.207   0.993 -24.841  1.00  0.00           H  
ATOM   3577  CG1 ILE A 240      -2.057   2.645 -26.728  1.00  0.00           C  
ATOM   3578 HG12 ILE A 240      -1.867   2.984 -25.710  1.00  0.00           H  
ATOM   3579 HG13 ILE A 240      -1.167   3.055 -27.206  1.00  0.00           H  
ATOM   3580  CD1 ILE A 240      -3.341   3.311 -27.274  1.00  0.00           C  
ATOM   3581 HD11 ILE A 240      -3.612   3.064 -28.300  1.00  0.00           H  
ATOM   3582 HD12 ILE A 240      -4.141   3.110 -26.561  1.00  0.00           H  
ATOM   3583 HD13 ILE A 240      -3.085   4.370 -27.220  1.00  0.00           H  
ATOM   3584  C   ILE A 240      -1.877   1.368 -29.411  1.00  0.00           C  
ATOM   3585  O   ILE A 240      -3.027   1.105 -29.765  1.00  0.00           O  
ATOM   3586  N   GLY A 241      -1.018   2.007 -30.242  1.00  0.00           N  
ATOM   3587  H   GLY A 241      -0.028   2.013 -30.041  1.00  0.00           H  
ATOM   3588  CA  GLY A 241      -1.432   2.727 -31.428  1.00  0.00           C  
ATOM   3589  HA2 GLY A 241      -2.423   3.166 -31.312  1.00  0.00           H  
ATOM   3590  HA3 GLY A 241      -0.776   3.575 -31.622  1.00  0.00           H  
ATOM   3591  C   GLY A 241      -1.447   1.931 -32.739  1.00  0.00           C  
ATOM   3592  O   GLY A 241      -1.247   0.734 -32.708  1.00  0.00           O  
ATOM   3593  N   PRO A 242      -1.667   2.583 -33.894  1.00  0.00           N  
ATOM   3594  CD  PRO A 242      -1.865   4.045 -34.084  1.00  0.00           C  
ATOM   3595  HD2 PRO A 242      -1.071   4.573 -33.557  1.00  0.00           H  
ATOM   3596  HD3 PRO A 242      -2.860   4.271 -33.698  1.00  0.00           H  
ATOM   3597  CG  PRO A 242      -1.718   4.228 -35.614  1.00  0.00           C  
ATOM   3598  HG2 PRO A 242      -0.693   4.435 -35.921  1.00  0.00           H  
ATOM   3599  HG3 PRO A 242      -2.375   5.047 -35.902  1.00  0.00           H  
ATOM   3600  CB  PRO A 242      -2.191   2.899 -36.172  1.00  0.00           C  
ATOM   3601  HB2 PRO A 242      -1.822   2.700 -37.178  1.00  0.00           H  
ATOM   3602  HB3 PRO A 242      -3.280   2.893 -36.143  1.00  0.00           H  
ATOM   3603  CA  PRO A 242      -1.635   1.862 -35.220  1.00  0.00           C  
ATOM   3604  HA  PRO A 242      -2.312   1.010 -35.183  1.00  0.00           H  
ATOM   3605  C   PRO A 242      -0.240   1.442 -35.584  1.00  0.00           C  
ATOM   3606  O   PRO A 242       0.684   2.225 -35.260  1.00  0.00           O  
ATOM   3607  N   GLY A 243      -0.051   0.355 -36.298  1.00  0.00           N  
ATOM   3608  H   GLY A 243      -0.882  -0.209 -36.400  1.00  0.00           H  
ATOM   3609  CA  GLY A 243       1.170   0.047 -36.969  1.00  0.00           C  
ATOM   3610  HA2 GLY A 243       0.926  -0.585 -37.824  1.00  0.00           H  
ATOM   3611  HA3 GLY A 243       1.655   0.993 -37.206  1.00  0.00           H  
ATOM   3612  C   GLY A 243       2.078  -0.706 -36.061  1.00  0.00           C  
ATOM   3613  O   GLY A 243       3.182  -1.138 -36.466  1.00  0.00           O  
ATOM   3614  N   ALA A 244       1.834  -0.856 -34.744  1.00  0.00           N  
ATOM   3615  H   ALA A 244       1.042  -0.330 -34.403  1.00  0.00           H  
ATOM   3616  CA  ALA A 244       2.632  -1.698 -33.812  1.00  0.00           C  
ATOM   3617  HA  ALA A 244       3.618  -1.788 -34.269  1.00  0.00           H  
ATOM   3618  CB  ALA A 244       2.850  -0.920 -32.432  1.00  0.00           C  
ATOM   3619  HB1 ALA A 244       3.527  -0.086 -32.612  1.00  0.00           H  
ATOM   3620  HB2 ALA A 244       1.883  -0.658 -32.001  1.00  0.00           H  
ATOM   3621  HB3 ALA A 244       3.314  -1.573 -31.693  1.00  0.00           H  
ATOM   3622  C   ALA A 244       2.117  -3.113 -33.591  1.00  0.00           C  
ATOM   3623  O   ALA A 244       2.582  -3.929 -32.827  1.00  0.00           O  
ATOM   3624  N   ALA A 245       1.283  -3.512 -34.536  1.00  0.00           N  
ATOM   3625  H   ALA A 245       0.970  -2.765 -35.139  1.00  0.00           H  
ATOM   3626  CA  ALA A 245       1.028  -4.941 -34.905  1.00  0.00           C  
ATOM   3627  HA  ALA A 245       0.442  -5.411 -34.116  1.00  0.00           H  
ATOM   3628  CB  ALA A 245       0.003  -4.916 -36.149  1.00  0.00           C  
ATOM   3629  HB1 ALA A 245       0.446  -4.622 -37.100  1.00  0.00           H  
ATOM   3630  HB2 ALA A 245      -0.437  -5.874 -36.427  1.00  0.00           H  
ATOM   3631  HB3 ALA A 245      -0.760  -4.154 -35.989  1.00  0.00           H  
ATOM   3632  C   ALA A 245       2.266  -5.864 -35.035  1.00  0.00           C  
ATOM   3633  O   ALA A 245       2.394  -7.006 -34.583  1.00  0.00           O  
ATOM   3634  N   ALA A 246       3.226  -5.274 -35.714  1.00  0.00           N  
ATOM   3635  H   ALA A 246       3.059  -4.331 -36.033  1.00  0.00           H  
ATOM   3636  CA  ALA A 246       4.573  -5.860 -35.872  1.00  0.00           C  
ATOM   3637  HA  ALA A 246       4.551  -6.870 -36.280  1.00  0.00           H  
ATOM   3638  CB  ALA A 246       5.180  -4.825 -36.820  1.00  0.00           C  
ATOM   3639  HB1 ALA A 246       6.131  -5.302 -37.059  1.00  0.00           H  
ATOM   3640  HB2 ALA A 246       4.584  -4.785 -37.731  1.00  0.00           H  
ATOM   3641  HB3 ALA A 246       5.398  -3.887 -36.307  1.00  0.00           H  
ATOM   3642  C   ALA A 246       5.472  -6.037 -34.627  1.00  0.00           C  
ATOM   3643  O   ALA A 246       6.589  -6.622 -34.673  1.00  0.00           O  
ATOM   3644  N   VAL A 247       4.997  -5.538 -33.463  1.00  0.00           N  
ATOM   3645  H   VAL A 247       4.108  -5.066 -33.537  1.00  0.00           H  
ATOM   3646  CA  VAL A 247       5.665  -5.467 -32.115  1.00  0.00           C  
ATOM   3647  HA  VAL A 247       6.668  -5.863 -32.271  1.00  0.00           H  
ATOM   3648  CB  VAL A 247       5.822  -4.044 -31.652  1.00  0.00           C  
ATOM   3649  HB  VAL A 247       4.825  -3.610 -31.575  1.00  0.00           H  
ATOM   3650  CG1 VAL A 247       6.709  -4.016 -30.322  1.00  0.00           C  
ATOM   3651 HG11 VAL A 247       6.016  -4.303 -29.530  1.00  0.00           H  
ATOM   3652 HG12 VAL A 247       7.493  -4.773 -30.345  1.00  0.00           H  
ATOM   3653 HG13 VAL A 247       7.046  -3.010 -30.073  1.00  0.00           H  
ATOM   3654  CG2 VAL A 247       6.502  -3.082 -32.649  1.00  0.00           C  
ATOM   3655 HG21 VAL A 247       5.770  -2.878 -33.430  1.00  0.00           H  
ATOM   3656 HG22 VAL A 247       6.721  -2.116 -32.197  1.00  0.00           H  
ATOM   3657 HG23 VAL A 247       7.378  -3.460 -33.177  1.00  0.00           H  
ATOM   3658  C   VAL A 247       4.835  -6.329 -31.117  1.00  0.00           C  
ATOM   3659  O   VAL A 247       3.757  -5.963 -30.598  1.00  0.00           O  
ATOM   3660  N   THR A 248       5.357  -7.411 -30.647  1.00  0.00           N  
ATOM   3661  H   THR A 248       6.294  -7.600 -30.973  1.00  0.00           H  
ATOM   3662  CA  THR A 248       4.843  -8.310 -29.596  1.00  0.00           C  
ATOM   3663  HA  THR A 248       4.435  -7.628 -28.850  1.00  0.00           H  
ATOM   3664  CB  THR A 248       3.651  -9.128 -30.188  1.00  0.00           C  
ATOM   3665  HB  THR A 248       2.960  -8.409 -30.628  1.00  0.00           H  
ATOM   3666  CG2 THR A 248       3.987 -10.125 -31.282  1.00  0.00           C  
ATOM   3667 HG21 THR A 248       4.826 -10.752 -30.979  1.00  0.00           H  
ATOM   3668 HG22 THR A 248       3.067 -10.694 -31.415  1.00  0.00           H  
ATOM   3669 HG23 THR A 248       4.255  -9.670 -32.235  1.00  0.00           H  
ATOM   3670  OG1 THR A 248       3.007  -9.764 -29.047  1.00  0.00           O  
ATOM   3671  HG1 THR A 248       2.410 -10.430 -29.395  1.00  0.00           H  
ATOM   3672  C   THR A 248       5.913  -9.203 -28.947  1.00  0.00           C  
ATOM   3673  O   THR A 248       6.944  -9.483 -29.622  1.00  0.00           O  
ATOM   3674  N   ALA A 249       5.742  -9.558 -27.688  1.00  0.00           N  
ATOM   3675  H   ALA A 249       4.968  -9.179 -27.161  1.00  0.00           H  
ATOM   3676  CA  ALA A 249       6.722 -10.400 -26.963  1.00  0.00           C  
ATOM   3677  HA  ALA A 249       6.450 -10.695 -25.951  1.00  0.00           H  
ATOM   3678  CB  ALA A 249       6.907 -11.710 -27.710  1.00  0.00           C  
ATOM   3679  HB1 ALA A 249       6.971 -12.598 -27.081  1.00  0.00           H  
ATOM   3680  HB2 ALA A 249       6.013 -11.918 -28.298  1.00  0.00           H  
ATOM   3681  HB3 ALA A 249       7.742 -11.618 -28.406  1.00  0.00           H  
ATOM   3682  C   ALA A 249       8.125  -9.697 -26.681  1.00  0.00           C  
ATOM   3683  O   ALA A 249       9.156 -10.297 -26.362  1.00  0.00           O  
ATOM   3684  N   GLN A 250       8.104  -8.325 -26.696  1.00  0.00           N  
ATOM   3685  H   GLN A 250       7.191  -7.929 -26.868  1.00  0.00           H  
ATOM   3686  CA  GLN A 250       9.271  -7.402 -26.517  1.00  0.00           C  
ATOM   3687  HA  GLN A 250      10.175  -8.010 -26.513  1.00  0.00           H  
ATOM   3688  CB  GLN A 250       9.409  -6.467 -27.743  1.00  0.00           C  
ATOM   3689  HB2 GLN A 250       8.550  -5.797 -27.758  1.00  0.00           H  
ATOM   3690  HB3 GLN A 250      10.367  -5.949 -27.700  1.00  0.00           H  
ATOM   3691  CG  GLN A 250       9.360  -7.251 -29.112  1.00  0.00           C  
ATOM   3692  HG2 GLN A 250       8.347  -7.647 -29.166  1.00  0.00           H  
ATOM   3693  HG3 GLN A 250       9.597  -6.545 -29.908  1.00  0.00           H  
ATOM   3694  CD  GLN A 250      10.348  -8.406 -29.244  1.00  0.00           C  
ATOM   3695  OE1 GLN A 250      11.472  -8.244 -28.798  1.00  0.00           O  
ATOM   3696  NE2 GLN A 250       9.979  -9.555 -29.763  1.00  0.00           N  
ATOM   3697 HE21 GLN A 250       9.043  -9.806 -30.048  1.00  0.00           H  
ATOM   3698 HE22 GLN A 250      10.733 -10.155 -30.062  1.00  0.00           H  
ATOM   3699  C   GLN A 250       9.287  -6.519 -25.251  1.00  0.00           C  
ATOM   3700  O   GLN A 250       8.258  -6.153 -24.716  1.00  0.00           O  
ATOM   3701  N   ALA A 251      10.479  -6.266 -24.761  1.00  0.00           N  
ATOM   3702  H   ALA A 251      11.275  -6.438 -25.358  1.00  0.00           H  
ATOM   3703  CA  ALA A 251      10.716  -5.520 -23.544  1.00  0.00           C  
ATOM   3704  HA  ALA A 251       9.895  -4.961 -23.095  1.00  0.00           H  
ATOM   3705  CB  ALA A 251      11.331  -6.474 -22.463  1.00  0.00           C  
ATOM   3706  HB1 ALA A 251      10.544  -7.151 -22.132  1.00  0.00           H  
ATOM   3707  HB2 ALA A 251      12.102  -7.083 -22.936  1.00  0.00           H  
ATOM   3708  HB3 ALA A 251      11.801  -6.029 -21.585  1.00  0.00           H  
ATOM   3709  C   ALA A 251      11.694  -4.383 -23.919  1.00  0.00           C  
ATOM   3710  O   ALA A 251      12.885  -4.601 -24.138  1.00  0.00           O  
ATOM   3711  N   LEU A 252      11.189  -3.160 -23.954  1.00  0.00           N  
ATOM   3712  H   LEU A 252      10.243  -2.997 -23.642  1.00  0.00           H  
ATOM   3713  CA  LEU A 252      11.820  -2.002 -24.485  1.00  0.00           C  
ATOM   3714  HA  LEU A 252      12.397  -2.340 -25.346  1.00  0.00           H  
ATOM   3715  CB  LEU A 252      10.800  -1.170 -25.245  1.00  0.00           C  
ATOM   3716  HB2 LEU A 252       9.854  -1.168 -24.704  1.00  0.00           H  
ATOM   3717  HB3 LEU A 252      11.294  -0.206 -25.372  1.00  0.00           H  
ATOM   3718  CG  LEU A 252      10.362  -1.691 -26.666  1.00  0.00           C  
ATOM   3719  HG  LEU A 252      11.302  -1.915 -27.171  1.00  0.00           H  
ATOM   3720  CD1 LEU A 252       9.329  -2.812 -26.553  1.00  0.00           C  
ATOM   3721 HD11 LEU A 252       8.571  -2.520 -25.826  1.00  0.00           H  
ATOM   3722 HD12 LEU A 252       8.843  -3.015 -27.508  1.00  0.00           H  
ATOM   3723 HD13 LEU A 252       9.753  -3.786 -26.310  1.00  0.00           H  
ATOM   3724  CD2 LEU A 252       9.562  -0.570 -27.396  1.00  0.00           C  
ATOM   3725 HD21 LEU A 252      10.150   0.330 -27.575  1.00  0.00           H  
ATOM   3726 HD22 LEU A 252       9.329  -0.913 -28.405  1.00  0.00           H  
ATOM   3727 HD23 LEU A 252       8.646  -0.294 -26.876  1.00  0.00           H  
ATOM   3728  C   LEU A 252      12.495  -1.127 -23.438  1.00  0.00           C  
ATOM   3729  O   LEU A 252      12.055  -0.942 -22.271  1.00  0.00           O  
ATOM   3730  N   ASN A 253      13.690  -0.566 -23.722  1.00  0.00           N  
ATOM   3731  H   ASN A 253      14.089  -0.592 -24.649  1.00  0.00           H  
ATOM   3732  CA  ASN A 253      14.411   0.373 -22.766  1.00  0.00           C  
ATOM   3733  HA  ASN A 253      14.090   0.096 -21.762  1.00  0.00           H  
ATOM   3734  CB  ASN A 253      15.985   0.201 -22.964  1.00  0.00           C  
ATOM   3735  HB2 ASN A 253      16.203   0.433 -24.006  1.00  0.00           H  
ATOM   3736  HB3 ASN A 253      16.608   0.850 -22.347  1.00  0.00           H  
ATOM   3737  CG  ASN A 253      16.395  -1.187 -22.644  1.00  0.00           C  
ATOM   3738  OD1 ASN A 253      15.736  -1.939 -21.905  1.00  0.00           O  
ATOM   3739  ND2 ASN A 253      17.495  -1.667 -23.181  1.00  0.00           N  
ATOM   3740 HD21 ASN A 253      17.681  -2.619 -22.899  1.00  0.00           H  
ATOM   3741 HD22 ASN A 253      18.074  -1.074 -23.758  1.00  0.00           H  
ATOM   3742  C   ASN A 253      14.047   1.890 -22.912  1.00  0.00           C  
ATOM   3743  O   ASN A 253      14.039   2.400 -24.034  1.00  0.00           O  
ATOM   3744  N   VAL A 254      13.789   2.623 -21.806  1.00  0.00           N  
ATOM   3745  H   VAL A 254      13.653   2.167 -20.915  1.00  0.00           H  
ATOM   3746  CA  VAL A 254      13.784   4.098 -21.798  1.00  0.00           C  
ATOM   3747  HA  VAL A 254      14.274   4.595 -22.634  1.00  0.00           H  
ATOM   3748  CB  VAL A 254      12.386   4.725 -21.779  1.00  0.00           C  
ATOM   3749  HB  VAL A 254      12.315   5.558 -21.078  1.00  0.00           H  
ATOM   3750  CG1 VAL A 254      12.169   5.261 -23.237  1.00  0.00           C  
ATOM   3751 HG11 VAL A 254      11.220   5.788 -23.332  1.00  0.00           H  
ATOM   3752 HG12 VAL A 254      12.913   6.043 -23.388  1.00  0.00           H  
ATOM   3753 HG13 VAL A 254      12.269   4.442 -23.949  1.00  0.00           H  
ATOM   3754  CG2 VAL A 254      11.326   3.706 -21.435  1.00  0.00           C  
ATOM   3755 HG21 VAL A 254      11.347   2.879 -22.144  1.00  0.00           H  
ATOM   3756 HG22 VAL A 254      11.630   3.339 -20.454  1.00  0.00           H  
ATOM   3757 HG23 VAL A 254      10.344   4.169 -21.338  1.00  0.00           H  
ATOM   3758  C   VAL A 254      14.750   4.496 -20.634  1.00  0.00           C  
ATOM   3759  O   VAL A 254      14.577   5.542 -20.001  1.00  0.00           O  
ATOM   3760  N   CYS A 255      15.784   3.752 -20.295  1.00  0.00           N  
ATOM   3761  H   CYS A 255      15.983   3.052 -20.994  1.00  0.00           H  
ATOM   3762  CA  CYS A 255      16.586   4.049 -19.113  1.00  0.00           C  
ATOM   3763  HA  CYS A 255      15.954   4.310 -18.264  1.00  0.00           H  
ATOM   3764  CB  CYS A 255      17.243   2.750 -18.577  1.00  0.00           C  
ATOM   3765  HB2 CYS A 255      17.919   3.000 -17.758  1.00  0.00           H  
ATOM   3766  HB3 CYS A 255      16.461   2.065 -18.251  1.00  0.00           H  
ATOM   3767  SG  CYS A 255      18.177   1.899 -19.900  1.00  0.00           S  
ATOM   3768  HG  CYS A 255      18.332   0.743 -19.248  1.00  0.00           H  
ATOM   3769  C   CYS A 255      17.567   5.171 -19.347  1.00  0.00           C  
ATOM   3770  O   CYS A 255      18.403   5.392 -18.468  1.00  0.00           O  
ATOM   3771  N   GLY A 256      17.515   5.939 -20.409  1.00  0.00           N  
ATOM   3772  H   GLY A 256      16.797   5.859 -21.115  1.00  0.00           H  
ATOM   3773  CA  GLY A 256      18.469   7.032 -20.725  1.00  0.00           C  
ATOM   3774  HA2 GLY A 256      18.078   7.843 -21.337  1.00  0.00           H  
ATOM   3775  HA3 GLY A 256      18.742   7.402 -19.736  1.00  0.00           H  
ATOM   3776  C   GLY A 256      19.704   6.458 -21.415  1.00  0.00           C  
ATOM   3777  O   GLY A 256      20.828   6.924 -21.223  1.00  0.00           O  
ATOM   3778  N   GLY A 257      19.460   5.410 -22.232  1.00  0.00           N  
ATOM   3779  H   GLY A 257      18.529   5.040 -22.360  1.00  0.00           H  
ATOM   3780  CA  GLY A 257      20.561   4.740 -22.970  1.00  0.00           C  
ATOM   3781  HA2 GLY A 257      20.172   4.255 -23.865  1.00  0.00           H  
ATOM   3782  HA3 GLY A 257      21.326   5.488 -23.174  1.00  0.00           H  
ATOM   3783  C   GLY A 257      21.283   3.622 -22.220  1.00  0.00           C  
ATOM   3784  O   GLY A 257      22.077   2.976 -22.899  1.00  0.00           O  
ATOM   3785  N   LEU A 258      21.253   3.528 -20.863  1.00  0.00           N  
ATOM   3786  H   LEU A 258      20.692   4.183 -20.336  1.00  0.00           H  
ATOM   3787  CA  LEU A 258      22.019   2.559 -20.035  1.00  0.00           C  
ATOM   3788  HA  LEU A 258      23.077   2.814 -20.095  1.00  0.00           H  
ATOM   3789  CB  LEU A 258      21.590   2.778 -18.556  1.00  0.00           C  
ATOM   3790  HB2 LEU A 258      21.718   3.842 -18.361  1.00  0.00           H  
ATOM   3791  HB3 LEU A 258      20.506   2.674 -18.526  1.00  0.00           H  
ATOM   3792  CG  LEU A 258      22.363   1.916 -17.538  1.00  0.00           C  
ATOM   3793  HG  LEU A 258      22.319   0.858 -17.798  1.00  0.00           H  
ATOM   3794  CD1 LEU A 258      23.829   2.372 -17.380  1.00  0.00           C  
ATOM   3795 HD11 LEU A 258      24.427   1.702 -16.761  1.00  0.00           H  
ATOM   3796 HD12 LEU A 258      24.356   2.438 -18.332  1.00  0.00           H  
ATOM   3797 HD13 LEU A 258      23.874   3.381 -16.974  1.00  0.00           H  
ATOM   3798  CD2 LEU A 258      21.884   2.104 -16.093  1.00  0.00           C  
ATOM   3799 HD21 LEU A 258      21.818   3.148 -15.789  1.00  0.00           H  
ATOM   3800 HD22 LEU A 258      20.975   1.525 -15.925  1.00  0.00           H  
ATOM   3801 HD23 LEU A 258      22.598   1.651 -15.406  1.00  0.00           H  
ATOM   3802  C   LEU A 258      21.974   1.051 -20.384  1.00  0.00           C  
ATOM   3803  O   LEU A 258      22.901   0.301 -20.235  1.00  0.00           O  
ATOM   3804  N   GLY A 259      20.889   0.648 -21.023  1.00  0.00           N  
ATOM   3805  H   GLY A 259      20.175   1.357 -21.113  1.00  0.00           H  
ATOM   3806  CA  GLY A 259      20.629  -0.739 -21.524  1.00  0.00           C  
ATOM   3807  HA2 GLY A 259      20.914  -1.335 -20.657  1.00  0.00           H  
ATOM   3808  HA3 GLY A 259      19.568  -0.712 -21.771  1.00  0.00           H  
ATOM   3809  C   GLY A 259      21.534  -1.137 -22.735  1.00  0.00           C  
ATOM   3810  O   GLY A 259      21.632  -0.468 -23.736  1.00  0.00           O  
ATOM   3811  N   ASN A 260      22.240  -2.263 -22.585  1.00  0.00           N  
ATOM   3812  H   ASN A 260      22.222  -2.700 -21.675  1.00  0.00           H  
ATOM   3813  CA  ASN A 260      22.992  -2.951 -23.678  1.00  0.00           C  
ATOM   3814  HA  ASN A 260      23.138  -2.213 -24.466  1.00  0.00           H  
ATOM   3815  CB  ASN A 260      24.389  -3.482 -23.328  1.00  0.00           C  
ATOM   3816  HB2 ASN A 260      24.261  -4.471 -22.889  1.00  0.00           H  
ATOM   3817  HB3 ASN A 260      25.029  -3.649 -24.195  1.00  0.00           H  
ATOM   3818  CG  ASN A 260      25.180  -2.681 -22.436  1.00  0.00           C  
ATOM   3819  OD1 ASN A 260      25.213  -1.461 -22.556  1.00  0.00           O  
ATOM   3820  ND2 ASN A 260      25.931  -3.272 -21.486  1.00  0.00           N  
ATOM   3821 HD21 ASN A 260      26.171  -4.250 -21.569  1.00  0.00           H  
ATOM   3822 HD22 ASN A 260      26.464  -2.622 -20.926  1.00  0.00           H  
ATOM   3823  C   ASN A 260      22.166  -4.151 -24.296  1.00  0.00           C  
ATOM   3824  O   ASN A 260      22.720  -4.762 -25.314  1.00  0.00           O  
ATOM   3825  N   TYR A 261      20.919  -4.478 -23.791  1.00  0.00           N  
ATOM   3826  H   TYR A 261      20.483  -3.856 -23.127  1.00  0.00           H  
ATOM   3827  CA  TYR A 261      19.959  -5.337 -24.423  1.00  0.00           C  
ATOM   3828  HA  TYR A 261      20.042  -5.133 -25.490  1.00  0.00           H  
ATOM   3829  CB  TYR A 261      20.330  -6.793 -24.212  1.00  0.00           C  
ATOM   3830  HB2 TYR A 261      19.924  -7.466 -24.967  1.00  0.00           H  
ATOM   3831  HB3 TYR A 261      21.408  -6.920 -24.305  1.00  0.00           H  
ATOM   3832  CG  TYR A 261      19.814  -7.299 -22.933  1.00  0.00           C  
ATOM   3833  CD1 TYR A 261      20.557  -6.960 -21.791  1.00  0.00           C  
ATOM   3834  HD1 TYR A 261      21.393  -6.285 -21.902  1.00  0.00           H  
ATOM   3835  CE1 TYR A 261      20.351  -7.697 -20.625  1.00  0.00           C  
ATOM   3836  HE1 TYR A 261      20.909  -7.506 -19.721  1.00  0.00           H  
ATOM   3837  CZ  TYR A 261      19.419  -8.683 -20.567  1.00  0.00           C  
ATOM   3838  OH  TYR A 261      19.181  -9.434 -19.528  1.00  0.00           O  
ATOM   3839  HH  TYR A 261      18.296  -9.791 -19.417  1.00  0.00           H  
ATOM   3840  CE2 TYR A 261      18.643  -9.056 -21.732  1.00  0.00           C  
ATOM   3841  HE2 TYR A 261      17.871  -9.809 -21.678  1.00  0.00           H  
ATOM   3842  CD2 TYR A 261      18.880  -8.407 -22.934  1.00  0.00           C  
ATOM   3843  HD2 TYR A 261      18.387  -8.661 -23.860  1.00  0.00           H  
ATOM   3844  C   TYR A 261      18.528  -4.975 -24.069  1.00  0.00           C  
ATOM   3845  O   TYR A 261      17.614  -5.473 -24.695  1.00  0.00           O  
ATOM   3846  OXT TYR A 261      18.314  -4.240 -23.089  1.00  0.00           O  
ATOM   3847  C6N NDP A 262      10.747   1.123 -12.704  1.00  0.00           C  
ATOM   3848  H26 NDP A 262      10.596   0.057 -12.793  1.00  0.00           H  
ATOM   3849  C5N NDP A 262      12.016   1.681 -12.791  1.00  0.00           C  
ATOM   3850  H25 NDP A 262      12.849   1.091 -13.142  1.00  0.00           H  
ATOM   3851  C4N NDP A 262      12.166   3.199 -12.756  1.00  0.00           C  
ATOM   3852  H23 NDP A 262      13.114   3.364 -12.246  1.00  0.00           H  
ATOM   3853  H24 NDP A 262      12.266   3.486 -13.803  1.00  0.00           H  
ATOM   3854  C3N NDP A 262      11.009   3.907 -12.149  1.00  0.00           C  
ATOM   3855  C7N NDP A 262      11.146   5.268 -11.813  1.00  0.00           C  
ATOM   3856  O7N NDP A 262      12.252   5.833 -11.942  1.00  0.00           O  
ATOM   3857  N7N NDP A 262      10.264   5.986 -11.318  1.00  0.00           N  
ATOM   3858  H21 NDP A 262      10.534   6.900 -10.982  1.00  0.00           H  
ATOM   3859  H22 NDP A 262       9.346   5.630 -11.095  1.00  0.00           H  
ATOM   3860  C2N NDP A 262       9.776   3.260 -12.162  1.00  0.00           C  
ATOM   3861  H20 NDP A 262       8.863   3.805 -11.976  1.00  0.00           H  
ATOM   3862  N1N NDP A 262       9.654   1.938 -12.482  1.00  0.00           N  
ATOM   3863  C1D NDP A 262       8.268   1.402 -12.495  1.00  0.00           C  
ATOM   3864  H19 NDP A 262       8.398   0.571 -13.190  1.00  0.00           H  
ATOM   3865  C2D NDP A 262       7.844   1.009 -11.061  1.00  0.00           C  
ATOM   3866  H17 NDP A 262       8.093   1.790 -10.341  1.00  0.00           H  
ATOM   3867  O2D NDP A 262       8.425  -0.196 -10.534  1.00  0.00           O  
ATOM   3868  H18 NDP A 262       8.174  -0.349  -9.620  1.00  0.00           H  
ATOM   3869  C3D NDP A 262       6.353   0.922 -11.038  1.00  0.00           C  
ATOM   3870  H15 NDP A 262       6.095   1.196 -10.016  1.00  0.00           H  
ATOM   3871  O3D NDP A 262       5.864  -0.372 -11.481  1.00  0.00           O  
ATOM   3872  H16 NDP A 262       4.988  -0.313 -11.869  1.00  0.00           H  
ATOM   3873  C4D NDP A 262       6.132   1.998 -12.103  1.00  0.00           C  
ATOM   3874  H14 NDP A 262       5.179   1.720 -12.552  1.00  0.00           H  
ATOM   3875  O4D NDP A 262       7.186   2.154 -13.057  1.00  0.00           O  
ATOM   3876  C5D NDP A 262       5.694   3.355 -11.532  1.00  0.00           C  
ATOM   3877  H13 NDP A 262       4.888   3.376 -10.798  1.00  0.00           H  
ATOM   3878  H12 NDP A 262       5.199   3.993 -12.263  1.00  0.00           H  
ATOM   3879  O5D NDP A 262       6.761   4.111 -11.020  1.00  0.00           O  
ATOM   3880  PN  NDP A 262       6.404   5.172  -9.850  1.00  0.00           P  
ATOM   3881  O2N NDP A 262       5.211   5.890 -10.328  1.00  0.00           O  
ATOM   3882  O1N NDP A 262       7.650   5.858  -9.419  1.00  0.00           O  
ATOM   3883  O3  NDP A 262       6.108   4.169  -8.783  1.00  0.00           O  
ATOM   3884  PA  NDP A 262       5.497   4.624  -7.392  1.00  0.00           P  
ATOM   3885  O1A NDP A 262       6.386   4.135  -6.270  1.00  0.00           O  
ATOM   3886  O2A NDP A 262       5.019   6.013  -7.411  1.00  0.00           O  
ATOM   3887  O5B NDP A 262       4.299   3.733  -7.181  1.00  0.00           O  
ATOM   3888  C5B NDP A 262       3.514   3.373  -8.345  1.00  0.00           C  
ATOM   3889  H2  NDP A 262       3.527   4.129  -9.131  1.00  0.00           H  
ATOM   3890  H1  NDP A 262       3.990   2.549  -8.875  1.00  0.00           H  
ATOM   3891  C4B NDP A 262       2.057   3.092  -8.098  1.00  0.00           C  
ATOM   3892  H3  NDP A 262       1.506   3.287  -9.018  1.00  0.00           H  
ATOM   3893  O4B NDP A 262       1.978   1.817  -7.595  1.00  0.00           O  
ATOM   3894  C3B NDP A 262       1.514   4.003  -6.988  1.00  0.00           C  
ATOM   3895  H4  NDP A 262       2.188   4.807  -6.693  1.00  0.00           H  
ATOM   3896  O3B NDP A 262       0.373   4.667  -7.429  1.00  0.00           O  
ATOM   3897  H5  NDP A 262       0.002   5.189  -6.714  1.00  0.00           H  
ATOM   3898  C2B NDP A 262       1.184   3.063  -5.845  1.00  0.00           C  
ATOM   3899  H6  NDP A 262       2.076   2.855  -5.254  1.00  0.00           H  
ATOM   3900  O2B NDP A 262       0.054   3.442  -5.041  1.00  0.00           O  
ATOM   3901  P2B NDP A 262       0.003   4.782  -4.160  1.00  0.00           P  
ATOM   3902  O1X NDP A 262      -0.462   5.754  -5.136  1.00  0.00           O  
ATOM   3903  O2X NDP A 262       1.393   4.950  -3.725  1.00  0.00           O  
ATOM   3904  O3X NDP A 262      -0.951   4.534  -3.084  1.00  0.00           O  
ATOM   3905  C1B NDP A 262       0.912   1.826  -6.638  1.00  0.00           C  
ATOM   3906  H7  NDP A 262      -0.035   1.991  -7.152  1.00  0.00           H  
ATOM   3907  N9A NDP A 262       0.845   0.602  -5.827  1.00  0.00           N  
ATOM   3908  C8A NDP A 262       1.843   0.005  -5.131  1.00  0.00           C  
ATOM   3909  H8  NDP A 262       2.809   0.486  -5.164  1.00  0.00           H  
ATOM   3910  N7A NDP A 262       1.448  -0.986  -4.411  1.00  0.00           N  
ATOM   3911  C5A NDP A 262       0.156  -1.263  -4.876  1.00  0.00           C  
ATOM   3912  C6A NDP A 262      -0.838  -2.263  -4.647  1.00  0.00           C  
ATOM   3913  N6A NDP A 262      -0.602  -3.323  -3.941  1.00  0.00           N  
ATOM   3914  H10 NDP A 262      -1.437  -3.869  -3.790  1.00  0.00           H  
ATOM   3915  H9  NDP A 262       0.114  -3.310  -3.228  1.00  0.00           H  
ATOM   3916  N1A NDP A 262      -2.043  -2.204  -5.214  1.00  0.00           N  
ATOM   3917  C2A NDP A 262      -2.246  -1.225  -6.106  1.00  0.00           C  
ATOM   3918  H11 NDP A 262      -3.155  -1.307  -6.681  1.00  0.00           H  
ATOM   3919  N3A NDP A 262      -1.385  -0.231  -6.416  1.00  0.00           N  
ATOM   3920  C4A NDP A 262      -0.209  -0.302  -5.727  1.00  0.00           C  
ATOM      1  N   MET B   1      -9.169  22.691  27.822  1.00  0.00           N1+
ATOM      2  CA  MET B   1      -7.880  22.099  27.515  1.00  0.00           C  
ATOM      3  C   MET B   1      -8.098  20.674  27.066  1.00  0.00           C  
ATOM      4  O   MET B   1      -8.652  19.854  27.805  1.00  0.00           O  
ATOM      5  CB  MET B   1      -6.943  22.190  28.742  1.00  0.00           C  
ATOM      6  CG  MET B   1      -5.550  21.571  28.575  1.00  0.00           C  
ATOM      7  SD  MET B   1      -5.527  19.764  28.716  1.00  0.00           S  
ATOM      8  CE  MET B   1      -3.795  19.432  28.405  1.00  0.00           C  
ATOM      9  HT1 MET B   1      -9.100  23.670  28.175  1.00  0.00           H  
ATOM     10  HT2 MET B   1      -9.630  22.110  28.557  1.00  0.00           H  
ATOM     11  HT3 MET B   1      -9.763  22.669  26.964  1.00  0.00           H  
ATOM     12  HA  MET B   1      -7.451  22.651  26.691  1.00  0.00           H  
ATOM     13  HB1 MET B   1      -6.810  23.230  28.996  1.00  0.00           H  
ATOM     14  HB2 MET B   1      -7.428  21.697  29.572  1.00  0.00           H  
ATOM     15  HG1 MET B   1      -5.167  21.841  27.602  1.00  0.00           H  
ATOM     16  HG2 MET B   1      -4.898  21.985  29.331  1.00  0.00           H  
ATOM     17  HE1 MET B   1      -3.197  19.980  29.118  1.00  0.00           H  
ATOM     18  HE2 MET B   1      -3.545  19.745  27.401  1.00  0.00           H  
ATOM     19  HE3 MET B   1      -3.605  18.374  28.512  1.00  0.00           H  
ATOM     20  N   ALA B   2      -7.705  20.384  25.863  1.00  0.00           N  
ATOM     21  CA  ALA B   2      -7.886  19.071  25.315  1.00  0.00           C  
ATOM     22  C   ALA B   2      -6.566  18.498  24.872  1.00  0.00           C  
ATOM     23  O   ALA B   2      -5.711  19.214  24.337  1.00  0.00           O  
ATOM     24  CB  ALA B   2      -8.863  19.110  24.151  1.00  0.00           C  
ATOM     25  HN  ALA B   2      -7.256  21.071  25.315  1.00  0.00           H  
ATOM     26  HA  ALA B   2      -8.302  18.439  26.088  1.00  0.00           H  
ATOM     27  HB1 ALA B   2      -8.465  19.733  23.364  1.00  0.00           H  
ATOM     28  HB2 ALA B   2      -9.798  19.523  24.496  1.00  0.00           H  
ATOM     29  HB3 ALA B   2      -9.027  18.112  23.775  1.00  0.00           H  
ATOM     30  N   THR B   3      -6.386  17.237  25.115  1.00  0.00           N  
ATOM     31  CA  THR B   3      -5.214  16.535  24.676  1.00  0.00           C  
ATOM     32  C   THR B   3      -5.507  15.967  23.280  1.00  0.00           C  
ATOM     33  O   THR B   3      -5.754  14.775  23.109  1.00  0.00           O  
ATOM     34  CB  THR B   3      -4.870  15.395  25.666  1.00  0.00           C  
ATOM     35  OG1 THR B   3      -4.923  15.910  27.016  1.00  0.00           O  
ATOM     36  CG2 THR B   3      -3.464  14.849  25.401  1.00  0.00           C  
ATOM     37  HN  THR B   3      -7.067  16.753  25.631  1.00  0.00           H  
ATOM     38  HA  THR B   3      -4.392  17.235  24.624  1.00  0.00           H  
ATOM     39  HB  THR B   3      -5.592  14.599  25.555  1.00  0.00           H  
ATOM     40  HG1 THR B   3      -5.848  16.116  27.215  1.00  0.00           H  
ATOM     41 HG21 THR B   3      -2.745  15.649  25.495  1.00  0.00           H  
ATOM     42 HG22 THR B   3      -3.424  14.439  24.403  1.00  0.00           H  
ATOM     43 HG23 THR B   3      -3.235  14.073  26.117  1.00  0.00           H  
ATOM     44  N   LEU B   4      -5.599  16.859  22.323  1.00  0.00           N  
ATOM     45  CA  LEU B   4      -5.920  16.496  20.981  1.00  0.00           C  
ATOM     46  C   LEU B   4      -4.630  16.521  20.180  1.00  0.00           C  
ATOM     47  O   LEU B   4      -3.698  17.262  20.530  1.00  0.00           O  
ATOM     48  CB  LEU B   4      -6.945  17.486  20.411  1.00  0.00           C  
ATOM     49  CG  LEU B   4      -7.729  17.016  19.200  1.00  0.00           C  
ATOM     50  CD1 LEU B   4      -8.576  15.808  19.566  1.00  0.00           C  
ATOM     51  CD2 LEU B   4      -8.606  18.130  18.673  1.00  0.00           C  
ATOM     52  HN  LEU B   4      -5.413  17.800  22.525  1.00  0.00           H  
ATOM     53  HA  LEU B   4      -6.336  15.501  20.982  1.00  0.00           H  
ATOM     54  HB1 LEU B   4      -7.670  17.713  21.176  1.00  0.00           H  
ATOM     55  HB2 LEU B   4      -6.426  18.392  20.136  1.00  0.00           H  
ATOM     56  HG  LEU B   4      -7.028  16.733  18.431  1.00  0.00           H  
ATOM     57 HD11 LEU B   4      -9.121  15.476  18.695  1.00  0.00           H  
ATOM     58 HD12 LEU B   4      -9.271  16.079  20.347  1.00  0.00           H  
ATOM     59 HD13 LEU B   4      -7.933  15.013  19.913  1.00  0.00           H  
ATOM     60 HD21 LEU B   4      -9.176  17.779  17.823  1.00  0.00           H  
ATOM     61 HD22 LEU B   4      -7.987  18.960  18.368  1.00  0.00           H  
ATOM     62 HD23 LEU B   4      -9.283  18.453  19.451  1.00  0.00           H  
ATOM     63  N   LEU B   5      -4.558  15.734  19.138  1.00  0.00           N  
ATOM     64  CA  LEU B   5      -3.339  15.621  18.369  1.00  0.00           C  
ATOM     65  C   LEU B   5      -3.176  16.774  17.405  1.00  0.00           C  
ATOM     66  O   LEU B   5      -4.022  17.005  16.544  1.00  0.00           O  
ATOM     67  CB  LEU B   5      -3.304  14.294  17.609  1.00  0.00           C  
ATOM     68  CG  LEU B   5      -3.354  13.030  18.455  1.00  0.00           C  
ATOM     69  CD1 LEU B   5      -3.204  11.806  17.576  1.00  0.00           C  
ATOM     70  CD2 LEU B   5      -2.285  13.057  19.531  1.00  0.00           C  
ATOM     71  HN  LEU B   5      -5.344  15.223  18.841  1.00  0.00           H  
ATOM     72  HA  LEU B   5      -2.511  15.630  19.062  1.00  0.00           H  
ATOM     73  HB1 LEU B   5      -4.163  14.278  16.954  1.00  0.00           H  
ATOM     74  HB2 LEU B   5      -2.422  14.251  16.990  1.00  0.00           H  
ATOM     75  HG  LEU B   5      -4.319  12.971  18.936  1.00  0.00           H  
ATOM     76 HD11 LEU B   5      -3.232  10.915  18.186  1.00  0.00           H  
ATOM     77 HD12 LEU B   5      -2.262  11.860  17.049  1.00  0.00           H  
ATOM     78 HD13 LEU B   5      -4.014  11.778  16.860  1.00  0.00           H  
ATOM     79 HD21 LEU B   5      -1.312  13.102  19.063  1.00  0.00           H  
ATOM     80 HD22 LEU B   5      -2.357  12.161  20.129  1.00  0.00           H  
ATOM     81 HD23 LEU B   5      -2.420  13.926  20.159  1.00  0.00           H  
ATOM     82  N   THR B   6      -2.114  17.505  17.560  1.00  0.00           N  
ATOM     83  CA  THR B   6      -1.817  18.573  16.663  1.00  0.00           C  
ATOM     84  C   THR B   6      -0.957  18.044  15.509  1.00  0.00           C  
ATOM     85  O   THR B   6      -0.708  16.816  15.422  1.00  0.00           O  
ATOM     86  CB  THR B   6      -1.105  19.751  17.380  1.00  0.00           C  
ATOM     87  OG1 THR B   6       0.140  19.315  17.976  1.00  0.00           O  
ATOM     88  CG2 THR B   6      -2.005  20.353  18.454  1.00  0.00           C  
ATOM     89  HN  THR B   6      -1.497  17.321  18.305  1.00  0.00           H  
ATOM     90  HA  THR B   6      -2.757  18.922  16.262  1.00  0.00           H  
ATOM     91  HB  THR B   6      -0.884  20.511  16.643  1.00  0.00           H  
ATOM     92  HG1 THR B   6      -0.048  18.623  18.636  1.00  0.00           H  
ATOM     93 HG21 THR B   6      -2.269  19.589  19.171  1.00  0.00           H  
ATOM     94 HG22 THR B   6      -2.896  20.753  17.993  1.00  0.00           H  
ATOM     95 HG23 THR B   6      -1.479  21.152  18.956  1.00  0.00           H  
ATOM     96  N   THR B   7      -0.466  18.932  14.669  1.00  0.00           N  
ATOM     97  CA  THR B   7       0.368  18.556  13.558  1.00  0.00           C  
ATOM     98  C   THR B   7       1.713  17.995  14.078  1.00  0.00           C  
ATOM     99  O   THR B   7       2.262  17.027  13.527  1.00  0.00           O  
ATOM    100  CB  THR B   7       0.588  19.781  12.647  1.00  0.00           C  
ATOM    101  OG1 THR B   7      -0.697  20.327  12.312  1.00  0.00           O  
ATOM    102  CG2 THR B   7       1.310  19.396  11.367  1.00  0.00           C  
ATOM    103  HN  THR B   7      -0.666  19.890  14.761  1.00  0.00           H  
ATOM    104  HA  THR B   7      -0.146  17.788  13.000  1.00  0.00           H  
ATOM    105  HB  THR B   7       1.165  20.519  13.186  1.00  0.00           H  
ATOM    106  HG1 THR B   7      -0.584  21.006  11.627  1.00  0.00           H  
ATOM    107 HG21 THR B   7       0.720  18.678  10.818  1.00  0.00           H  
ATOM    108 HG22 THR B   7       2.266  18.958  11.614  1.00  0.00           H  
ATOM    109 HG23 THR B   7       1.464  20.273  10.759  1.00  0.00           H  
ATOM    110  N   ASP B   8       2.198  18.564  15.182  1.00  0.00           N  
ATOM    111  CA  ASP B   8       3.450  18.111  15.784  1.00  0.00           C  
ATOM    112  C   ASP B   8       3.271  16.728  16.403  1.00  0.00           C  
ATOM    113  O   ASP B   8       4.139  15.853  16.264  1.00  0.00           O  
ATOM    114  CB  ASP B   8       3.941  19.102  16.839  1.00  0.00           C  
ATOM    115  CG  ASP B   8       5.260  18.701  17.459  1.00  0.00           C  
ATOM    116  OD1 ASP B   8       6.328  18.951  16.837  1.00  0.00           O  
ATOM    117  OD2 ASP B   8       5.248  18.111  18.565  1.00  0.00           O  
ATOM    118  HN  ASP B   8       1.704  19.303  15.603  1.00  0.00           H  
ATOM    119  HA  ASP B   8       4.181  18.044  14.993  1.00  0.00           H  
ATOM    120  HB1 ASP B   8       4.067  20.070  16.377  1.00  0.00           H  
ATOM    121  HB2 ASP B   8       3.202  19.180  17.622  1.00  0.00           H  
ATOM    122  N   ASP B   9       2.109  16.520  17.036  1.00  0.00           N  
ATOM    123  CA  ASP B   9       1.778  15.226  17.665  1.00  0.00           C  
ATOM    124  C   ASP B   9       1.732  14.149  16.620  1.00  0.00           C  
ATOM    125  O   ASP B   9       2.308  13.065  16.793  1.00  0.00           O  
ATOM    126  CB  ASP B   9       0.418  15.241  18.388  1.00  0.00           C  
ATOM    127  CG  ASP B   9       0.332  16.141  19.598  1.00  0.00           C  
ATOM    128  OD1 ASP B   9       0.743  15.728  20.696  1.00  0.00           O  
ATOM    129  OD2 ASP B   9      -0.191  17.256  19.473  1.00  0.00           O  
ATOM    130  HN  ASP B   9       1.464  17.257  17.076  1.00  0.00           H  
ATOM    131  HA  ASP B   9       2.554  14.991  18.379  1.00  0.00           H  
ATOM    132  HB1 ASP B   9      -0.340  15.567  17.692  1.00  0.00           H  
ATOM    133  HB2 ASP B   9       0.203  14.229  18.698  1.00  0.00           H  
ATOM    134  N   LEU B  10       1.052  14.462  15.522  1.00  0.00           N  
ATOM    135  CA  LEU B  10       0.909  13.554  14.401  1.00  0.00           C  
ATOM    136  C   LEU B  10       2.272  13.182  13.835  1.00  0.00           C  
ATOM    137  O   LEU B  10       2.536  12.019  13.556  1.00  0.00           O  
ATOM    138  CB  LEU B  10       0.069  14.198  13.305  1.00  0.00           C  
ATOM    139  CG  LEU B  10      -0.214  13.322  12.085  1.00  0.00           C  
ATOM    140  CD1 LEU B  10      -1.110  12.139  12.444  1.00  0.00           C  
ATOM    141  CD2 LEU B  10      -0.816  14.146  10.972  1.00  0.00           C  
ATOM    142  HN  LEU B  10       0.611  15.341  15.479  1.00  0.00           H  
ATOM    143  HA  LEU B  10       0.406  12.661  14.745  1.00  0.00           H  
ATOM    144  HB1 LEU B  10      -0.874  14.501  13.735  1.00  0.00           H  
ATOM    145  HB2 LEU B  10       0.590  15.080  12.964  1.00  0.00           H  
ATOM    146  HG  LEU B  10       0.726  12.918  11.738  1.00  0.00           H  
ATOM    147 HD11 LEU B  10      -1.278  11.532  11.567  1.00  0.00           H  
ATOM    148 HD12 LEU B  10      -2.055  12.506  12.814  1.00  0.00           H  
ATOM    149 HD13 LEU B  10      -0.631  11.548  13.211  1.00  0.00           H  
ATOM    150 HD21 LEU B  10      -1.752  14.570  11.306  1.00  0.00           H  
ATOM    151 HD22 LEU B  10      -0.995  13.517  10.111  1.00  0.00           H  
ATOM    152 HD23 LEU B  10      -0.135  14.943  10.707  1.00  0.00           H  
ATOM    153  N   ARG B  11       3.144  14.179  13.693  1.00  0.00           N  
ATOM    154  CA  ARG B  11       4.487  13.958  13.165  1.00  0.00           C  
ATOM    155  C   ARG B  11       5.238  12.941  13.980  1.00  0.00           C  
ATOM    156  O   ARG B  11       5.812  12.017  13.427  1.00  0.00           O  
ATOM    157  CB  ARG B  11       5.282  15.262  13.099  1.00  0.00           C  
ATOM    158  CG  ARG B  11       6.719  15.073  12.626  1.00  0.00           C  
ATOM    159  CD  ARG B  11       7.428  16.388  12.443  1.00  0.00           C  
ATOM    160  NE  ARG B  11       7.468  17.202  13.666  1.00  0.00           N  
ATOM    161  CZ  ARG B  11       8.177  18.321  13.775  1.00  0.00           C  
ATOM    162  NH1 ARG B  11       9.075  18.613  12.838  1.00  0.00           N  
ATOM    163  NH2 ARG B  11       8.036  19.102  14.837  1.00  0.00           N  
ATOM    164  HN  ARG B  11       2.860  15.089  13.933  1.00  0.00           H  
ATOM    165  HA  ARG B  11       4.391  13.565  12.163  1.00  0.00           H  
ATOM    166  HB1 ARG B  11       4.787  15.962  12.442  1.00  0.00           H  
ATOM    167  HB2 ARG B  11       5.307  15.681  14.095  1.00  0.00           H  
ATOM    168  HG1 ARG B  11       7.259  14.501  13.366  1.00  0.00           H  
ATOM    169  HG2 ARG B  11       6.711  14.543  11.684  1.00  0.00           H  
ATOM    170  HD1 ARG B  11       8.445  16.191  12.140  1.00  0.00           H  
ATOM    171  HD2 ARG B  11       6.924  16.943  11.664  1.00  0.00           H  
ATOM    172  HE  ARG B  11       6.883  16.913  14.402  1.00  0.00           H  
ATOM    173 HH11 ARG B  11       9.247  17.995  12.065  1.00  0.00           H  
ATOM    174 HH12 ARG B  11       9.591  19.481  12.821  1.00  0.00           H  
ATOM    175 HH21 ARG B  11       7.398  18.901  15.601  1.00  0.00           H  
ATOM    176 HH22 ARG B  11       8.572  19.946  14.955  1.00  0.00           H  
ATOM    177  N   ARG B  12       5.194  13.089  15.299  1.00  0.00           N  
ATOM    178  CA  ARG B  12       5.911  12.176  16.174  1.00  0.00           C  
ATOM    179  C   ARG B  12       5.367  10.758  16.031  1.00  0.00           C  
ATOM    180  O   ARG B  12       6.126   9.804  16.062  1.00  0.00           O  
ATOM    181  CB  ARG B  12       5.849  12.625  17.625  1.00  0.00           C  
ATOM    182  CG  ARG B  12       6.307  14.050  17.860  1.00  0.00           C  
ATOM    183  CD  ARG B  12       6.271  14.402  19.339  1.00  0.00           C  
ATOM    184  NE  ARG B  12       5.010  13.980  19.968  1.00  0.00           N  
ATOM    185  CZ  ARG B  12       3.980  14.784  20.277  1.00  0.00           C  
ATOM    186  NH1 ARG B  12       3.986  16.088  19.943  1.00  0.00           N  
ATOM    187  NH2 ARG B  12       2.918  14.276  20.885  1.00  0.00           N  
ATOM    188  HN  ARG B  12       4.664  13.825  15.677  1.00  0.00           H  
ATOM    189  HA  ARG B  12       6.942  12.170  15.851  1.00  0.00           H  
ATOM    190  HB1 ARG B  12       4.826  12.547  17.963  1.00  0.00           H  
ATOM    191  HB2 ARG B  12       6.468  11.967  18.217  1.00  0.00           H  
ATOM    192  HG1 ARG B  12       7.317  14.160  17.494  1.00  0.00           H  
ATOM    193  HG2 ARG B  12       5.647  14.715  17.319  1.00  0.00           H  
ATOM    194  HD1 ARG B  12       7.095  13.903  19.829  1.00  0.00           H  
ATOM    195  HD2 ARG B  12       6.380  15.470  19.445  1.00  0.00           H  
ATOM    196  HE  ARG B  12       4.961  13.016  20.174  1.00  0.00           H  
ATOM    197 HH11 ARG B  12       4.731  16.553  19.442  1.00  0.00           H  
ATOM    198 HH12 ARG B  12       3.227  16.691  20.200  1.00  0.00           H  
ATOM    199 HH21 ARG B  12       2.809  13.317  21.163  1.00  0.00           H  
ATOM    200 HH22 ARG B  12       2.113  14.866  21.059  1.00  0.00           H  
ATOM    201  N   ALA B  13       4.052  10.640  15.812  1.00  0.00           N  
ATOM    202  CA  ALA B  13       3.421   9.339  15.610  1.00  0.00           C  
ATOM    203  C   ALA B  13       3.944   8.694  14.344  1.00  0.00           C  
ATOM    204  O   ALA B  13       4.300   7.524  14.357  1.00  0.00           O  
ATOM    205  CB  ALA B  13       1.903   9.452  15.541  1.00  0.00           C  
ATOM    206  HN  ALA B  13       3.499  11.448  15.772  1.00  0.00           H  
ATOM    207  HA  ALA B  13       3.687   8.716  16.450  1.00  0.00           H  
ATOM    208  HB1 ALA B  13       1.494   8.465  15.366  1.00  0.00           H  
ATOM    209  HB2 ALA B  13       1.632  10.097  14.718  1.00  0.00           H  
ATOM    210  HB3 ALA B  13       1.515   9.850  16.469  1.00  0.00           H  
ATOM    211  N   LEU B  14       4.025   9.481  13.268  1.00  0.00           N  
ATOM    212  CA  LEU B  14       4.529   9.020  11.996  1.00  0.00           C  
ATOM    213  C   LEU B  14       6.016   8.664  12.061  1.00  0.00           C  
ATOM    214  O   LEU B  14       6.519   7.903  11.235  1.00  0.00           O  
ATOM    215  CB  LEU B  14       4.261  10.061  10.906  1.00  0.00           C  
ATOM    216  CG  LEU B  14       2.916   9.969  10.151  1.00  0.00           C  
ATOM    217  CD1 LEU B  14       2.826   8.671   9.371  1.00  0.00           C  
ATOM    218  CD2 LEU B  14       1.721  10.097  11.083  1.00  0.00           C  
ATOM    219  HN  LEU B  14       3.726  10.415  13.291  1.00  0.00           H  
ATOM    220  HA  LEU B  14       3.978   8.125  11.747  1.00  0.00           H  
ATOM    221  HB1 LEU B  14       4.327  11.038  11.363  1.00  0.00           H  
ATOM    222  HB2 LEU B  14       5.064   9.995  10.194  1.00  0.00           H  
ATOM    223  HG  LEU B  14       2.878  10.774   9.433  1.00  0.00           H  
ATOM    224 HD11 LEU B  14       3.614   8.636   8.632  1.00  0.00           H  
ATOM    225 HD12 LEU B  14       1.864   8.614   8.883  1.00  0.00           H  
ATOM    226 HD13 LEU B  14       2.928   7.837  10.052  1.00  0.00           H  
ATOM    227 HD21 LEU B  14       0.805   9.986  10.518  1.00  0.00           H  
ATOM    228 HD22 LEU B  14       1.742  11.069  11.554  1.00  0.00           H  
ATOM    229 HD23 LEU B  14       1.775   9.329  11.841  1.00  0.00           H  
ATOM    230  N   VAL B  15       6.714   9.235  13.017  1.00  0.00           N  
ATOM    231  CA  VAL B  15       8.093   8.869  13.263  1.00  0.00           C  
ATOM    232  C   VAL B  15       8.100   7.497  13.930  1.00  0.00           C  
ATOM    233  O   VAL B  15       8.734   6.572  13.447  1.00  0.00           O  
ATOM    234  CB  VAL B  15       8.816   9.908  14.179  1.00  0.00           C  
ATOM    235  CG1 VAL B  15      10.238   9.467  14.496  1.00  0.00           C  
ATOM    236  CG2 VAL B  15       8.845  11.277  13.516  1.00  0.00           C  
ATOM    237  HN  VAL B  15       6.275   9.923  13.562  1.00  0.00           H  
ATOM    238  HA  VAL B  15       8.607   8.800  12.313  1.00  0.00           H  
ATOM    239  HB  VAL B  15       8.269   9.988  15.105  1.00  0.00           H  
ATOM    240 HG11 VAL B  15      10.787   9.360  13.572  1.00  0.00           H  
ATOM    241 HG12 VAL B  15      10.220   8.524  15.021  1.00  0.00           H  
ATOM    242 HG13 VAL B  15      10.722  10.214  15.108  1.00  0.00           H  
ATOM    243 HG21 VAL B  15       9.350  11.980  14.158  1.00  0.00           H  
ATOM    244 HG22 VAL B  15       7.832  11.607  13.348  1.00  0.00           H  
ATOM    245 HG23 VAL B  15       9.363  11.209  12.571  1.00  0.00           H  
ATOM    246  N   GLU B  16       7.365   7.388  15.030  1.00  0.00           N  
ATOM    247  CA  GLU B  16       7.252   6.159  15.804  1.00  0.00           C  
ATOM    248  C   GLU B  16       6.774   4.956  14.979  1.00  0.00           C  
ATOM    249  O   GLU B  16       7.288   3.839  15.159  1.00  0.00           O  
ATOM    250  CB  GLU B  16       6.309   6.356  16.963  1.00  0.00           C  
ATOM    251  CG  GLU B  16       6.723   7.433  17.934  1.00  0.00           C  
ATOM    252  CD  GLU B  16       5.819   7.453  19.124  1.00  0.00           C  
ATOM    253  OE1 GLU B  16       5.619   6.405  19.778  1.00  0.00           O  
ATOM    254  OE2 GLU B  16       5.275   8.523  19.431  1.00  0.00           O  
ATOM    255  HN  GLU B  16       6.879   8.179  15.353  1.00  0.00           H  
ATOM    256  HA  GLU B  16       8.229   5.936  16.209  1.00  0.00           H  
ATOM    257  HB1 GLU B  16       5.336   6.613  16.567  1.00  0.00           H  
ATOM    258  HB2 GLU B  16       6.229   5.423  17.502  1.00  0.00           H  
ATOM    259  HG1 GLU B  16       7.747   7.270  18.228  1.00  0.00           H  
ATOM    260  HG2 GLU B  16       6.649   8.380  17.421  1.00  0.00           H  
ATOM    261  N   CYS B  17       5.799   5.171  14.103  1.00  0.00           N  
ATOM    262  CA  CYS B  17       5.261   4.105  13.286  1.00  0.00           C  
ATOM    263  C   CYS B  17       6.320   3.527  12.348  1.00  0.00           C  
ATOM    264  O   CYS B  17       6.381   2.310  12.148  1.00  0.00           O  
ATOM    265  HN  CYS B  17       5.412   6.068  13.989  1.00  0.00           H  
ATOM    266  HA  CYS B  17       4.953   3.323  13.963  1.00  0.00           H  
ATOM    267  CB  CYS B  17       4.030   4.599  12.523  1.00  0.00           C  
ATOM    268  SG  CYS B  17       2.713   4.994  13.706  1.00  0.00           S  
ATOM    269  HB1 CYS B  17       4.287   5.492  11.954  1.00  0.00           H  
ATOM    270  HB2 CYS B  17       3.687   3.820  11.842  1.00  0.00           H  
ATOM    271  HG  CYS B  17       2.396   3.895  14.406  1.00  0.00           H  
ATOM    272  N   ALA B  18       7.155   4.395  11.797  1.00  0.00           N  
ATOM    273  CA  ALA B  18       8.232   3.971  10.935  1.00  0.00           C  
ATOM    274  C   ALA B  18       9.351   3.385  11.778  1.00  0.00           C  
ATOM    275  O   ALA B  18       9.798   2.259  11.546  1.00  0.00           O  
ATOM    276  CB  ALA B  18       8.742   5.144  10.103  1.00  0.00           C  
ATOM    277  HN  ALA B  18       7.028   5.351  11.977  1.00  0.00           H  
ATOM    278  HA  ALA B  18       7.851   3.210  10.273  1.00  0.00           H  
ATOM    279  HB1 ALA B  18       7.944   5.524   9.482  1.00  0.00           H  
ATOM    280  HB2 ALA B  18       9.557   4.818   9.475  1.00  0.00           H  
ATOM    281  HB3 ALA B  18       9.082   5.930  10.761  1.00  0.00           H  
ATOM    282  N   GLY B  19       9.761   4.136  12.781  1.00  0.00           N  
ATOM    283  CA  GLY B  19      10.810   3.718  13.671  1.00  0.00           C  
ATOM    284  C   GLY B  19      12.143   3.721  12.977  1.00  0.00           C  
ATOM    285  O   GLY B  19      12.643   4.776  12.566  1.00  0.00           O  
ATOM    286  HN  GLY B  19       9.344   5.015  12.919  1.00  0.00           H  
ATOM    287  HA1 GLY B  19      10.843   4.394  14.514  1.00  0.00           H  
ATOM    288  HA2 GLY B  19      10.601   2.719  14.023  1.00  0.00           H  
ATOM    289  N   GLU B  20      12.692   2.560  12.787  1.00  0.00           N  
ATOM    290  CA  GLU B  20      13.939   2.442  12.118  1.00  0.00           C  
ATOM    291  C   GLU B  20      13.724   1.734  10.815  1.00  0.00           C  
ATOM    292  O   GLU B  20      13.421   0.532  10.770  1.00  0.00           O  
ATOM    293  CB  GLU B  20      15.010   1.762  12.984  1.00  0.00           C  
ATOM    294  CG  GLU B  20      14.619   0.420  13.563  1.00  0.00           C  
ATOM    295  CD  GLU B  20      15.757  -0.235  14.271  1.00  0.00           C  
ATOM    296  OE1 GLU B  20      15.969   0.053  15.452  1.00  0.00           O  
ATOM    297  OE2 GLU B  20      16.446  -1.080  13.664  1.00  0.00           O  
ATOM    298  HN  GLU B  20      12.215   1.740  13.047  1.00  0.00           H  
ATOM    299  HA  GLU B  20      14.256   3.449  11.893  1.00  0.00           H  
ATOM    300  HB1 GLU B  20      15.887   1.606  12.373  1.00  0.00           H  
ATOM    301  HB2 GLU B  20      15.271   2.425  13.796  1.00  0.00           H  
ATOM    302  HG1 GLU B  20      13.817   0.572  14.270  1.00  0.00           H  
ATOM    303  HG2 GLU B  20      14.287  -0.225  12.764  1.00  0.00           H  
ATOM    304  N   THR B  21      13.792   2.489   9.775  1.00  0.00           N  
ATOM    305  CA  THR B  21      13.597   2.009   8.459  1.00  0.00           C  
ATOM    306  C   THR B  21      14.028   3.135   7.515  1.00  0.00           C  
ATOM    307  O   THR B  21      14.787   4.023   7.941  1.00  0.00           O  
ATOM    308  CB  THR B  21      12.095   1.573   8.238  1.00  0.00           C  
ATOM    309  OG1 THR B  21      11.924   0.952   6.953  1.00  0.00           O  
ATOM    310  CG2 THR B  21      11.125   2.754   8.368  1.00  0.00           C  
ATOM    311  HN  THR B  21      13.995   3.444   9.876  1.00  0.00           H  
ATOM    312  HA  THR B  21      14.250   1.160   8.316  1.00  0.00           H  
ATOM    313  HB  THR B  21      11.873   0.852   9.014  1.00  0.00           H  
ATOM    314  HG1 THR B  21      10.982   0.810   6.788  1.00  0.00           H  
ATOM    315 HG21 THR B  21      11.394   3.515   7.650  1.00  0.00           H  
ATOM    316 HG22 THR B  21      11.177   3.162   9.365  1.00  0.00           H  
ATOM    317 HG23 THR B  21      10.117   2.417   8.171  1.00  0.00           H  
ATOM    318  N   ASP B  22      13.559   3.131   6.295  1.00  0.00           N  
ATOM    319  CA  ASP B  22      13.891   4.182   5.349  1.00  0.00           C  
ATOM    320  C   ASP B  22      12.999   5.387   5.569  1.00  0.00           C  
ATOM    321  O   ASP B  22      11.872   5.453   5.067  1.00  0.00           O  
ATOM    322  CB  ASP B  22      13.773   3.687   3.919  1.00  0.00           C  
ATOM    323  CG  ASP B  22      14.102   4.748   2.898  1.00  0.00           C  
ATOM    324  OD1 ASP B  22      15.156   5.420   3.029  1.00  0.00           O  
ATOM    325  OD2 ASP B  22      13.343   4.897   1.916  1.00  0.00           O  
ATOM    326  HN  ASP B  22      12.957   2.401   6.030  1.00  0.00           H  
ATOM    327  HA  ASP B  22      14.912   4.478   5.535  1.00  0.00           H  
ATOM    328  HB1 ASP B  22      14.434   2.848   3.779  1.00  0.00           H  
ATOM    329  HB2 ASP B  22      12.752   3.374   3.763  1.00  0.00           H  
ATOM    330  N   GLY B  23      13.481   6.300   6.364  1.00  0.00           N  
ATOM    331  CA  GLY B  23      12.706   7.443   6.711  1.00  0.00           C  
ATOM    332  C   GLY B  23      13.021   8.638   5.858  1.00  0.00           C  
ATOM    333  O   GLY B  23      14.193   8.970   5.640  1.00  0.00           O  
ATOM    334  HN  GLY B  23      14.390   6.190   6.717  1.00  0.00           H  
ATOM    335  HA1 GLY B  23      11.670   7.174   6.570  1.00  0.00           H  
ATOM    336  HA2 GLY B  23      12.872   7.689   7.749  1.00  0.00           H  
ATOM    337  N   THR B  24      11.994   9.262   5.359  1.00  0.00           N  
ATOM    338  CA  THR B  24      12.104  10.454   4.558  1.00  0.00           C  
ATOM    339  C   THR B  24      12.170  11.717   5.451  1.00  0.00           C  
ATOM    340  O   THR B  24      12.455  11.628   6.667  1.00  0.00           O  
ATOM    341  CB  THR B  24      10.882  10.530   3.626  1.00  0.00           C  
ATOM    342  OG1 THR B  24       9.700  10.284   4.399  1.00  0.00           O  
ATOM    343  CG2 THR B  24      10.978   9.500   2.512  1.00  0.00           C  
ATOM    344  HN  THR B  24      11.086   8.920   5.507  1.00  0.00           H  
ATOM    345  HA  THR B  24      12.996  10.394   3.950  1.00  0.00           H  
ATOM    346  HB  THR B  24      10.795  11.517   3.200  1.00  0.00           H  
ATOM    347  HG1 THR B  24       9.250  11.126   4.512  1.00  0.00           H  
ATOM    348 HG21 THR B  24      10.132   9.609   1.852  1.00  0.00           H  
ATOM    349 HG22 THR B  24      10.960   8.508   2.940  1.00  0.00           H  
ATOM    350 HG23 THR B  24      11.890   9.640   1.953  1.00  0.00           H  
ATOM    351  N   ASP B  25      11.915  12.876   4.881  1.00  0.00           N  
ATOM    352  CA  ASP B  25      11.834  14.082   5.663  1.00  0.00           C  
ATOM    353  C   ASP B  25      10.389  14.312   6.003  1.00  0.00           C  
ATOM    354  O   ASP B  25       9.505  14.102   5.156  1.00  0.00           O  
ATOM    355  CB  ASP B  25      12.404  15.300   4.936  1.00  0.00           C  
ATOM    356  CG  ASP B  25      12.371  16.539   5.809  1.00  0.00           C  
ATOM    357  OD1 ASP B  25      13.315  16.748   6.599  1.00  0.00           O  
ATOM    358  OD2 ASP B  25      11.392  17.306   5.747  1.00  0.00           O  
ATOM    359  HN  ASP B  25      11.774  12.934   3.907  1.00  0.00           H  
ATOM    360  HA  ASP B  25      12.381  13.909   6.579  1.00  0.00           H  
ATOM    361  HB1 ASP B  25      13.427  15.107   4.649  1.00  0.00           H  
ATOM    362  HB2 ASP B  25      11.821  15.503   4.050  1.00  0.00           H  
ATOM    363  N   LEU B  26      10.140  14.709   7.206  1.00  0.00           N  
ATOM    364  CA  LEU B  26       8.799  14.873   7.690  1.00  0.00           C  
ATOM    365  C   LEU B  26       8.738  16.199   8.442  1.00  0.00           C  
ATOM    366  O   LEU B  26       7.859  16.435   9.262  1.00  0.00           O  
ATOM    367  CB  LEU B  26       8.503  13.705   8.643  1.00  0.00           C  
ATOM    368  CG  LEU B  26       7.044  13.316   8.839  1.00  0.00           C  
ATOM    369  CD1 LEU B  26       6.478  12.757   7.536  1.00  0.00           C  
ATOM    370  CD2 LEU B  26       6.923  12.297   9.954  1.00  0.00           C  
ATOM    371  HN  LEU B  26      10.878  14.922   7.823  1.00  0.00           H  
ATOM    372  HA  LEU B  26       8.102  14.853   6.864  1.00  0.00           H  
ATOM    373  HB1 LEU B  26       9.023  12.836   8.270  1.00  0.00           H  
ATOM    374  HB2 LEU B  26       8.916  13.948   9.612  1.00  0.00           H  
ATOM    375  HG  LEU B  26       6.471  14.192   9.106  1.00  0.00           H  
ATOM    376 HD11 LEU B  26       5.442  12.483   7.672  1.00  0.00           H  
ATOM    377 HD12 LEU B  26       7.052  11.887   7.249  1.00  0.00           H  
ATOM    378 HD13 LEU B  26       6.562  13.504   6.758  1.00  0.00           H  
ATOM    379 HD21 LEU B  26       7.498  11.421   9.699  1.00  0.00           H  
ATOM    380 HD22 LEU B  26       5.886  12.021  10.079  1.00  0.00           H  
ATOM    381 HD23 LEU B  26       7.301  12.718  10.873  1.00  0.00           H  
ATOM    382  N   SER B  27       9.665  17.071   8.116  1.00  0.00           N  
ATOM    383  CA  SER B  27       9.819  18.316   8.811  1.00  0.00           C  
ATOM    384  C   SER B  27       8.894  19.377   8.246  1.00  0.00           C  
ATOM    385  O   SER B  27       8.784  19.535   7.026  1.00  0.00           O  
ATOM    386  CB  SER B  27      11.283  18.773   8.723  1.00  0.00           C  
ATOM    387  OG  SER B  27      11.512  19.970   9.447  1.00  0.00           O  
ATOM    388  HN  SER B  27      10.261  16.894   7.351  1.00  0.00           H  
ATOM    389  HA  SER B  27       9.578  18.154   9.851  1.00  0.00           H  
ATOM    390  HB1 SER B  27      11.924  18.004   9.126  1.00  0.00           H  
ATOM    391  HB2 SER B  27      11.534  18.939   7.685  1.00  0.00           H  
ATOM    392  HG  SER B  27      11.888  19.713  10.306  1.00  0.00           H  
ATOM    393  N   GLY B  28       8.221  20.078   9.139  1.00  0.00           N  
ATOM    394  CA  GLY B  28       7.371  21.177   8.761  1.00  0.00           C  
ATOM    395  C   GLY B  28       6.157  20.754   7.975  1.00  0.00           C  
ATOM    396  O   GLY B  28       5.257  20.098   8.500  1.00  0.00           O  
ATOM    397  HN  GLY B  28       8.295  19.837  10.085  1.00  0.00           H  
ATOM    398  HA1 GLY B  28       7.042  21.689   9.653  1.00  0.00           H  
ATOM    399  HA2 GLY B  28       7.951  21.866   8.167  1.00  0.00           H  
ATOM    400  N   ASP B  29       6.148  21.091   6.715  1.00  0.00           N  
ATOM    401  CA  ASP B  29       5.013  20.820   5.867  1.00  0.00           C  
ATOM    402  C   ASP B  29       5.019  19.426   5.301  1.00  0.00           C  
ATOM    403  O   ASP B  29       5.404  19.192   4.162  1.00  0.00           O  
ATOM    404  CB  ASP B  29       4.840  21.875   4.772  1.00  0.00           C  
ATOM    405  CG  ASP B  29       4.313  23.172   5.310  1.00  0.00           C  
ATOM    406  OD1 ASP B  29       3.079  23.355   5.378  1.00  0.00           O  
ATOM    407  OD2 ASP B  29       5.131  24.050   5.656  1.00  0.00           O  
ATOM    408  HN  ASP B  29       6.941  21.529   6.342  1.00  0.00           H  
ATOM    409  HA  ASP B  29       4.150  20.881   6.515  1.00  0.00           H  
ATOM    410  HB1 ASP B  29       5.795  22.073   4.309  1.00  0.00           H  
ATOM    411  HB2 ASP B  29       4.152  21.502   4.030  1.00  0.00           H  
ATOM    412  N   PHE B  30       4.666  18.493   6.142  1.00  0.00           N  
ATOM    413  CA  PHE B  30       4.522  17.099   5.745  1.00  0.00           C  
ATOM    414  C   PHE B  30       3.036  16.764   5.715  1.00  0.00           C  
ATOM    415  O   PHE B  30       2.625  15.704   5.268  1.00  0.00           O  
ATOM    416  CB  PHE B  30       5.221  16.169   6.775  1.00  0.00           C  
ATOM    417  CG  PHE B  30       4.486  16.057   8.105  1.00  0.00           C  
ATOM    418  CD1 PHE B  30       4.589  17.073   9.050  1.00  0.00           C  
ATOM    419  CD2 PHE B  30       3.729  14.945   8.409  1.00  0.00           C  
ATOM    420  CE1 PHE B  30       3.953  16.974  10.267  1.00  0.00           C  
ATOM    421  CE2 PHE B  30       3.096  14.839   9.632  1.00  0.00           C  
ATOM    422  CZ  PHE B  30       3.088  15.854  10.493  1.00  0.00           C  
ATOM    423  HN  PHE B  30       4.542  18.761   7.080  1.00  0.00           H  
ATOM    424  HA  PHE B  30       4.960  16.950   4.769  1.00  0.00           H  
ATOM    425  HB1 PHE B  30       5.294  15.175   6.357  1.00  0.00           H  
ATOM    426  HB2 PHE B  30       6.216  16.538   6.968  1.00  0.00           H  
ATOM    427  HD1 PHE B  30       5.170  17.954   8.819  1.00  0.00           H  
ATOM    428  HD2 PHE B  30       3.649  14.151   7.679  1.00  0.00           H  
ATOM    429  HE1 PHE B  30       4.038  17.767  10.998  1.00  0.00           H  
ATOM    430  HE2 PHE B  30       2.507  13.963   9.863  1.00  0.00           H  
ATOM    431  HZ  PHE B  30       2.540  15.775  11.420  1.00  0.00           H  
ATOM    432  N   LEU B  31       2.240  17.712   6.172  1.00  0.00           N  
ATOM    433  CA  LEU B  31       0.829  17.508   6.406  1.00  0.00           C  
ATOM    434  C   LEU B  31       0.063  17.353   5.094  1.00  0.00           C  
ATOM    435  O   LEU B  31      -0.937  16.636   5.023  1.00  0.00           O  
ATOM    436  CB  LEU B  31       0.276  18.680   7.234  1.00  0.00           C  
ATOM    437  CG  LEU B  31      -1.081  18.459   7.888  1.00  0.00           C  
ATOM    438  CD1 LEU B  31      -0.983  17.358   8.933  1.00  0.00           C  
ATOM    439  CD2 LEU B  31      -1.602  19.747   8.510  1.00  0.00           C  
ATOM    440  HN  LEU B  31       2.620  18.600   6.335  1.00  0.00           H  
ATOM    441  HA  LEU B  31       0.713  16.601   6.979  1.00  0.00           H  
ATOM    442  HB1 LEU B  31       0.986  18.907   8.017  1.00  0.00           H  
ATOM    443  HB2 LEU B  31       0.201  19.545   6.591  1.00  0.00           H  
ATOM    444  HG  LEU B  31      -1.783  18.131   7.136  1.00  0.00           H  
ATOM    445 HD11 LEU B  31      -0.243  17.629   9.671  1.00  0.00           H  
ATOM    446 HD12 LEU B  31      -0.691  16.436   8.451  1.00  0.00           H  
ATOM    447 HD13 LEU B  31      -1.944  17.227   9.410  1.00  0.00           H  
ATOM    448 HD21 LEU B  31      -2.564  19.558   8.966  1.00  0.00           H  
ATOM    449 HD22 LEU B  31      -1.709  20.510   7.753  1.00  0.00           H  
ATOM    450 HD23 LEU B  31      -0.911  20.083   9.269  1.00  0.00           H  
ATOM    451  N   ASP B  32       0.569  18.003   4.061  1.00  0.00           N  
ATOM    452  CA  ASP B  32      -0.028  17.972   2.717  1.00  0.00           C  
ATOM    453  C   ASP B  32       0.802  17.049   1.795  1.00  0.00           C  
ATOM    454  O   ASP B  32       0.603  16.982   0.578  1.00  0.00           O  
ATOM    455  CB  ASP B  32      -0.086  19.418   2.171  1.00  0.00           C  
ATOM    456  CG  ASP B  32      -0.777  19.571   0.827  1.00  0.00           C  
ATOM    457  OD1 ASP B  32      -2.013  19.337   0.751  1.00  0.00           O  
ATOM    458  OD2 ASP B  32      -0.099  19.876  -0.178  1.00  0.00           O  
ATOM    459  HN  ASP B  32       1.370  18.547   4.208  1.00  0.00           H  
ATOM    460  HA  ASP B  32      -1.029  17.582   2.806  1.00  0.00           H  
ATOM    461  HB1 ASP B  32      -0.614  20.037   2.882  1.00  0.00           H  
ATOM    462  HB2 ASP B  32       0.924  19.788   2.079  1.00  0.00           H  
ATOM    463  N   LEU B  33       1.721  16.317   2.400  1.00  0.00           N  
ATOM    464  CA  LEU B  33       2.551  15.383   1.665  1.00  0.00           C  
ATOM    465  C   LEU B  33       1.796  14.054   1.599  1.00  0.00           C  
ATOM    466  O   LEU B  33       0.803  13.882   2.295  1.00  0.00           O  
ATOM    467  CB  LEU B  33       3.925  15.233   2.351  1.00  0.00           C  
ATOM    468  CG  LEU B  33       4.997  14.428   1.601  1.00  0.00           C  
ATOM    469  CD1 LEU B  33       5.303  15.064   0.254  1.00  0.00           C  
ATOM    470  CD2 LEU B  33       6.259  14.333   2.437  1.00  0.00           C  
ATOM    471  HN  LEU B  33       1.814  16.369   3.373  1.00  0.00           H  
ATOM    472  HA  LEU B  33       2.672  15.769   0.662  1.00  0.00           H  
ATOM    473  HB1 LEU B  33       4.315  16.225   2.533  1.00  0.00           H  
ATOM    474  HB2 LEU B  33       3.764  14.758   3.307  1.00  0.00           H  
ATOM    475  HG  LEU B  33       4.629  13.428   1.430  1.00  0.00           H  
ATOM    476 HD11 LEU B  33       4.406  15.087  -0.344  1.00  0.00           H  
ATOM    477 HD12 LEU B  33       6.061  14.482  -0.247  1.00  0.00           H  
ATOM    478 HD13 LEU B  33       5.661  16.071   0.408  1.00  0.00           H  
ATOM    479 HD21 LEU B  33       6.037  13.828   3.365  1.00  0.00           H  
ATOM    480 HD22 LEU B  33       6.633  15.324   2.647  1.00  0.00           H  
ATOM    481 HD23 LEU B  33       7.008  13.774   1.898  1.00  0.00           H  
ATOM    482  N   ARG B  34       2.241  13.123   0.795  1.00  0.00           N  
ATOM    483  CA  ARG B  34       1.473  11.912   0.599  1.00  0.00           C  
ATOM    484  C   ARG B  34       2.194  10.727   1.223  1.00  0.00           C  
ATOM    485  O   ARG B  34       3.430  10.711   1.295  1.00  0.00           O  
ATOM    486  CB  ARG B  34       1.232  11.700  -0.903  1.00  0.00           C  
ATOM    487  CG  ARG B  34       0.732  12.965  -1.590  1.00  0.00           C  
ATOM    488  CD  ARG B  34       0.575  12.798  -3.082  1.00  0.00           C  
ATOM    489  NE  ARG B  34      -0.585  11.990  -3.465  1.00  0.00           N  
ATOM    490  CZ  ARG B  34      -0.825  11.572  -4.712  1.00  0.00           C  
ATOM    491  NH1 ARG B  34       0.091  11.757  -5.649  1.00  0.00           N  
ATOM    492  NH2 ARG B  34      -1.959  10.966  -5.021  1.00  0.00           N  
ATOM    493  HN  ARG B  34       3.105  13.207   0.339  1.00  0.00           H  
ATOM    494  HA  ARG B  34       0.518  12.041   1.086  1.00  0.00           H  
ATOM    495  HB1 ARG B  34       2.159  11.401  -1.372  1.00  0.00           H  
ATOM    496  HB2 ARG B  34       0.494  10.925  -1.047  1.00  0.00           H  
ATOM    497  HG1 ARG B  34      -0.222  13.239  -1.168  1.00  0.00           H  
ATOM    498  HG2 ARG B  34       1.450  13.750  -1.399  1.00  0.00           H  
ATOM    499  HD1 ARG B  34       0.475  13.774  -3.533  1.00  0.00           H  
ATOM    500  HD2 ARG B  34       1.471  12.328  -3.461  1.00  0.00           H  
ATOM    501  HE  ARG B  34      -1.225  11.824  -2.720  1.00  0.00           H  
ATOM    502 HH11 ARG B  34       0.964  12.205  -5.452  1.00  0.00           H  
ATOM    503 HH12 ARG B  34      -0.038  11.452  -6.600  1.00  0.00           H  
ATOM    504 HH21 ARG B  34      -2.684  10.791  -4.344  1.00  0.00           H  
ATOM    505 HH22 ARG B  34      -2.159  10.670  -5.965  1.00  0.00           H  
ATOM    506  N   PHE B  35       1.425   9.746   1.692  1.00  0.00           N  
ATOM    507  CA  PHE B  35       1.971   8.531   2.323  1.00  0.00           C  
ATOM    508  C   PHE B  35       2.911   7.758   1.411  1.00  0.00           C  
ATOM    509  O   PHE B  35       3.845   7.108   1.882  1.00  0.00           O  
ATOM    510  CB  PHE B  35       0.867   7.612   2.868  1.00  0.00           C  
ATOM    511  CG  PHE B  35       0.245   8.069   4.166  1.00  0.00           C  
ATOM    512  CD1 PHE B  35       0.843   7.752   5.373  1.00  0.00           C  
ATOM    513  CD2 PHE B  35      -0.926   8.802   4.185  1.00  0.00           C  
ATOM    514  CE1 PHE B  35       0.287   8.153   6.568  1.00  0.00           C  
ATOM    515  CE2 PHE B  35      -1.489   9.208   5.380  1.00  0.00           C  
ATOM    516  CZ  PHE B  35      -0.881   8.885   6.572  1.00  0.00           C  
ATOM    517  HN  PHE B  35       0.450   9.879   1.634  1.00  0.00           H  
ATOM    518  HA  PHE B  35       2.565   8.871   3.159  1.00  0.00           H  
ATOM    519  HB1 PHE B  35       0.079   7.543   2.134  1.00  0.00           H  
ATOM    520  HB2 PHE B  35       1.285   6.628   3.020  1.00  0.00           H  
ATOM    521  HD1 PHE B  35       1.759   7.179   5.374  1.00  0.00           H  
ATOM    522  HD2 PHE B  35      -1.404   9.058   3.251  1.00  0.00           H  
ATOM    523  HE1 PHE B  35       0.767   7.896   7.500  1.00  0.00           H  
ATOM    524  HE2 PHE B  35      -2.405   9.781   5.378  1.00  0.00           H  
ATOM    525  HZ  PHE B  35      -1.318   9.198   7.508  1.00  0.00           H  
ATOM    526  N   GLU B  36       2.691   7.860   0.118  1.00  0.00           N  
ATOM    527  CA  GLU B  36       3.546   7.201  -0.859  1.00  0.00           C  
ATOM    528  C   GLU B  36       4.958   7.798  -0.833  1.00  0.00           C  
ATOM    529  O   GLU B  36       5.949   7.085  -0.955  1.00  0.00           O  
ATOM    530  CB  GLU B  36       2.953   7.310  -2.266  1.00  0.00           C  
ATOM    531  CG  GLU B  36       2.684   8.734  -2.709  1.00  0.00           C  
ATOM    532  CD  GLU B  36       2.279   8.812  -4.141  1.00  0.00           C  
ATOM    533  OE1 GLU B  36       1.065   8.640  -4.441  1.00  0.00           O  
ATOM    534  OE2 GLU B  36       3.136   9.045  -4.991  1.00  0.00           O  
ATOM    535  HN  GLU B  36       1.927   8.391  -0.191  1.00  0.00           H  
ATOM    536  HA  GLU B  36       3.608   6.158  -0.584  1.00  0.00           H  
ATOM    537  HB1 GLU B  36       3.641   6.864  -2.970  1.00  0.00           H  
ATOM    538  HB2 GLU B  36       2.020   6.767  -2.295  1.00  0.00           H  
ATOM    539  HG1 GLU B  36       1.891   9.145  -2.102  1.00  0.00           H  
ATOM    540  HG2 GLU B  36       3.579   9.323  -2.566  1.00  0.00           H  
ATOM    541  N   ASP B  37       5.033   9.102  -0.610  1.00  0.00           N  
ATOM    542  CA  ASP B  37       6.303   9.818  -0.622  1.00  0.00           C  
ATOM    543  C   ASP B  37       7.075   9.525   0.628  1.00  0.00           C  
ATOM    544  O   ASP B  37       8.301   9.532   0.626  1.00  0.00           O  
ATOM    545  CB  ASP B  37       6.101  11.332  -0.741  1.00  0.00           C  
ATOM    546  CG  ASP B  37       5.351  11.733  -1.977  1.00  0.00           C  
ATOM    547  OD1 ASP B  37       5.947  11.743  -3.054  1.00  0.00           O  
ATOM    548  OD2 ASP B  37       4.141  12.036  -1.891  1.00  0.00           O  
ATOM    549  HN  ASP B  37       4.208   9.601  -0.424  1.00  0.00           H  
ATOM    550  HA  ASP B  37       6.876   9.476  -1.472  1.00  0.00           H  
ATOM    551  HB1 ASP B  37       5.536  11.682   0.110  1.00  0.00           H  
ATOM    552  HB2 ASP B  37       7.066  11.818  -0.755  1.00  0.00           H  
ATOM    553  N   ILE B  38       6.364   9.232   1.696  1.00  0.00           N  
ATOM    554  CA  ILE B  38       7.002   8.946   2.967  1.00  0.00           C  
ATOM    555  C   ILE B  38       7.221   7.445   3.185  1.00  0.00           C  
ATOM    556  O   ILE B  38       7.550   7.011   4.287  1.00  0.00           O  
ATOM    557  CB  ILE B  38       6.283   9.610   4.178  1.00  0.00           C  
ATOM    558  CG1 ILE B  38       4.808   9.174   4.268  1.00  0.00           C  
ATOM    559  CG2 ILE B  38       6.386  11.122   4.079  1.00  0.00           C  
ATOM    560  CD1 ILE B  38       4.040   9.760   5.444  1.00  0.00           C  
ATOM    561  HN  ILE B  38       5.386   9.220   1.623  1.00  0.00           H  
ATOM    562  HA  ILE B  38       7.991   9.378   2.887  1.00  0.00           H  
ATOM    563  HB  ILE B  38       6.799   9.307   5.077  1.00  0.00           H  
ATOM    564 HG11 ILE B  38       4.294   9.475   3.367  1.00  0.00           H  
ATOM    565 HG12 ILE B  38       4.768   8.096   4.345  1.00  0.00           H  
ATOM    566 HG21 ILE B  38       5.862  11.572   4.908  1.00  0.00           H  
ATOM    567 HG22 ILE B  38       5.929  11.453   3.157  1.00  0.00           H  
ATOM    568 HG23 ILE B  38       7.425  11.417   4.107  1.00  0.00           H  
ATOM    569 HD11 ILE B  38       4.518   9.473   6.367  1.00  0.00           H  
ATOM    570 HD12 ILE B  38       3.025   9.390   5.430  1.00  0.00           H  
ATOM    571 HD13 ILE B  38       4.031  10.838   5.363  1.00  0.00           H  
ATOM    572  N   GLY B  39       7.090   6.683   2.111  1.00  0.00           N  
ATOM    573  CA  GLY B  39       7.382   5.258   2.138  1.00  0.00           C  
ATOM    574  C   GLY B  39       6.401   4.415   2.938  1.00  0.00           C  
ATOM    575  O   GLY B  39       6.792   3.413   3.553  1.00  0.00           O  
ATOM    576  HN  GLY B  39       6.783   7.095   1.276  1.00  0.00           H  
ATOM    577  HA1 GLY B  39       7.383   4.900   1.119  1.00  0.00           H  
ATOM    578  HA2 GLY B  39       8.372   5.124   2.547  1.00  0.00           H  
ATOM    579  N   TYR B  40       5.150   4.783   2.931  1.00  0.00           N  
ATOM    580  CA  TYR B  40       4.158   4.027   3.653  1.00  0.00           C  
ATOM    581  C   TYR B  40       3.336   3.130   2.758  1.00  0.00           C  
ATOM    582  O   TYR B  40       2.733   3.576   1.773  1.00  0.00           O  
ATOM    583  CB  TYR B  40       3.263   4.924   4.521  1.00  0.00           C  
ATOM    584  CG  TYR B  40       3.869   5.236   5.863  1.00  0.00           C  
ATOM    585  CD1 TYR B  40       4.921   6.123   5.993  1.00  0.00           C  
ATOM    586  CD2 TYR B  40       3.400   4.607   7.001  1.00  0.00           C  
ATOM    587  CE1 TYR B  40       5.487   6.381   7.218  1.00  0.00           C  
ATOM    588  CE2 TYR B  40       3.960   4.849   8.229  1.00  0.00           C  
ATOM    589  CZ  TYR B  40       5.003   5.737   8.335  1.00  0.00           C  
ATOM    590  OH  TYR B  40       5.572   5.953   9.559  1.00  0.00           O  
ATOM    591  HN  TYR B  40       4.877   5.577   2.421  1.00  0.00           H  
ATOM    592  HA  TYR B  40       4.709   3.378   4.319  1.00  0.00           H  
ATOM    593  HB1 TYR B  40       3.094   5.856   4.000  1.00  0.00           H  
ATOM    594  HB2 TYR B  40       2.314   4.434   4.686  1.00  0.00           H  
ATOM    595  HD1 TYR B  40       5.295   6.626   5.112  1.00  0.00           H  
ATOM    596  HD2 TYR B  40       2.577   3.913   6.912  1.00  0.00           H  
ATOM    597  HE1 TYR B  40       6.307   7.081   7.292  1.00  0.00           H  
ATOM    598  HE2 TYR B  40       3.582   4.346   9.106  1.00  0.00           H  
ATOM    599  HH  TYR B  40       5.819   6.879   9.683  1.00  0.00           H  
ATOM    600  N   ASP B  41       3.359   1.849   3.084  1.00  0.00           N  
ATOM    601  CA  ASP B  41       2.518   0.854   2.429  1.00  0.00           C  
ATOM    602  C   ASP B  41       1.137   0.931   3.037  1.00  0.00           C  
ATOM    603  O   ASP B  41       0.944   1.591   4.073  1.00  0.00           O  
ATOM    604  CB  ASP B  41       3.047  -0.584   2.643  1.00  0.00           C  
ATOM    605  CG  ASP B  41       4.351  -0.903   1.960  1.00  0.00           C  
ATOM    606  OD1 ASP B  41       4.365  -1.089   0.723  1.00  0.00           O  
ATOM    607  OD2 ASP B  41       5.396  -0.968   2.640  1.00  0.00           O  
ATOM    608  HN  ASP B  41       3.969   1.574   3.797  1.00  0.00           H  
ATOM    609  HA  ASP B  41       2.476   1.071   1.370  1.00  0.00           H  
ATOM    610  HB1 ASP B  41       3.197  -0.762   3.698  1.00  0.00           H  
ATOM    611  HB2 ASP B  41       2.298  -1.276   2.284  1.00  0.00           H  
ATOM    612  N   SER B  42       0.196   0.227   2.459  1.00  0.00           N  
ATOM    613  CA  SER B  42      -1.155   0.196   2.976  1.00  0.00           C  
ATOM    614  C   SER B  42      -1.154  -0.465   4.346  1.00  0.00           C  
ATOM    615  O   SER B  42      -1.701   0.077   5.308  1.00  0.00           O  
ATOM    616  CB  SER B  42      -2.031  -0.568   2.031  1.00  0.00           C  
ATOM    617  OG  SER B  42      -1.400  -1.841   1.761  1.00  0.00           O  
ATOM    618  HN  SER B  42       0.406  -0.314   1.671  1.00  0.00           H  
ATOM    619  HA  SER B  42      -1.518   1.209   3.069  1.00  0.00           H  
ATOM    620  HB1 SER B  42      -2.996  -0.736   2.489  1.00  0.00           H  
ATOM    621  HB2 SER B  42      -2.139  -0.029   1.102  1.00  0.00           H  
ATOM    622  HG  SER B  42      -0.457  -1.680   1.328  1.00  0.00           H  
ATOM    623  N   LEU B  43      -0.489  -1.625   4.423  1.00  0.00           N  
ATOM    624  CA  LEU B  43      -0.311  -2.355   5.671  1.00  0.00           C  
ATOM    625  C   LEU B  43       0.340  -1.494   6.713  1.00  0.00           C  
ATOM    626  O   LEU B  43      -0.051  -1.521   7.865  1.00  0.00           O  
ATOM    627  CB  LEU B  43       0.508  -3.629   5.459  1.00  0.00           C  
ATOM    628  CG  LEU B  43      -0.290  -4.917   5.314  1.00  0.00           C  
ATOM    629  CD1 LEU B  43       0.634  -6.075   4.972  1.00  0.00           C  
ATOM    630  CD2 LEU B  43      -1.027  -5.201   6.618  1.00  0.00           C  
ATOM    631  HN  LEU B  43      -0.124  -2.003   3.590  1.00  0.00           H  
ATOM    632  HA  LEU B  43      -1.292  -2.636   6.025  1.00  0.00           H  
ATOM    633  HB1 LEU B  43       1.105  -3.494   4.570  1.00  0.00           H  
ATOM    634  HB2 LEU B  43       1.177  -3.746   6.299  1.00  0.00           H  
ATOM    635  HG  LEU B  43      -1.025  -4.808   4.529  1.00  0.00           H  
ATOM    636 HD11 LEU B  43       1.392  -6.175   5.735  1.00  0.00           H  
ATOM    637 HD12 LEU B  43       1.108  -5.890   4.020  1.00  0.00           H  
ATOM    638 HD13 LEU B  43       0.061  -6.990   4.918  1.00  0.00           H  
ATOM    639 HD21 LEU B  43      -1.704  -4.385   6.825  1.00  0.00           H  
ATOM    640 HD22 LEU B  43      -0.316  -5.268   7.429  1.00  0.00           H  
ATOM    641 HD23 LEU B  43      -1.585  -6.121   6.537  1.00  0.00           H  
ATOM    642  N   ALA B  44       1.292  -0.682   6.281  1.00  0.00           N  
ATOM    643  CA  ALA B  44       2.004   0.205   7.173  1.00  0.00           C  
ATOM    644  C   ALA B  44       1.057   1.236   7.774  1.00  0.00           C  
ATOM    645  O   ALA B  44       1.203   1.612   8.925  1.00  0.00           O  
ATOM    646  CB  ALA B  44       3.160   0.880   6.459  1.00  0.00           C  
ATOM    647  HN  ALA B  44       1.502  -0.688   5.324  1.00  0.00           H  
ATOM    648  HA  ALA B  44       2.403  -0.395   7.979  1.00  0.00           H  
ATOM    649  HB1 ALA B  44       2.781   1.502   5.663  1.00  0.00           H  
ATOM    650  HB2 ALA B  44       3.817   0.129   6.044  1.00  0.00           H  
ATOM    651  HB3 ALA B  44       3.711   1.491   7.161  1.00  0.00           H  
ATOM    652  N   LEU B  45       0.067   1.667   7.008  1.00  0.00           N  
ATOM    653  CA  LEU B  45      -0.902   2.616   7.498  1.00  0.00           C  
ATOM    654  C   LEU B  45      -1.910   1.937   8.432  1.00  0.00           C  
ATOM    655  O   LEU B  45      -2.297   2.511   9.437  1.00  0.00           O  
ATOM    656  CB  LEU B  45      -1.583   3.332   6.346  1.00  0.00           C  
ATOM    657  CG  LEU B  45      -2.555   4.471   6.706  1.00  0.00           C  
ATOM    658  CD1 LEU B  45      -2.148   5.202   7.984  1.00  0.00           C  
ATOM    659  CD2 LEU B  45      -2.468   5.455   5.629  1.00  0.00           C  
ATOM    660  HN  LEU B  45      -0.004   1.342   6.081  1.00  0.00           H  
ATOM    661  HA  LEU B  45      -0.360   3.362   8.064  1.00  0.00           H  
ATOM    662  HB1 LEU B  45      -0.814   3.736   5.704  1.00  0.00           H  
ATOM    663  HB2 LEU B  45      -2.133   2.591   5.785  1.00  0.00           H  
ATOM    664  HG  LEU B  45      -3.577   4.128   6.759  1.00  0.00           H  
ATOM    665 HD11 LEU B  45      -1.162   5.627   7.879  1.00  0.00           H  
ATOM    666 HD12 LEU B  45      -2.161   4.496   8.802  1.00  0.00           H  
ATOM    667 HD13 LEU B  45      -2.875   5.976   8.181  1.00  0.00           H  
ATOM    668 HD21 LEU B  45      -3.126   6.285   5.829  1.00  0.00           H  
ATOM    669 HD22 LEU B  45      -2.653   4.985   4.676  1.00  0.00           H  
ATOM    670 HD23 LEU B  45      -1.441   5.778   5.725  1.00  0.00           H  
ATOM    671  N   MET B  46      -2.288   0.697   8.125  1.00  0.00           N  
ATOM    672  CA  MET B  46      -3.210  -0.084   9.002  1.00  0.00           C  
ATOM    673  C   MET B  46      -2.543  -0.210  10.348  1.00  0.00           C  
ATOM    674  O   MET B  46      -3.133   0.034  11.400  1.00  0.00           O  
ATOM    675  CB  MET B  46      -3.429  -1.508   8.457  1.00  0.00           C  
ATOM    676  CG  MET B  46      -3.660  -1.552   6.997  1.00  0.00           C  
ATOM    677  SD  MET B  46      -4.114  -3.178   6.391  1.00  0.00           S  
ATOM    678  CE  MET B  46      -4.294  -2.815   4.656  1.00  0.00           C  
ATOM    679  HN  MET B  46      -1.951   0.307   7.288  1.00  0.00           H  
ATOM    680  HA  MET B  46      -4.149   0.439   9.091  1.00  0.00           H  
ATOM    681  HB1 MET B  46      -2.559  -2.114   8.654  1.00  0.00           H  
ATOM    682  HB2 MET B  46      -4.286  -1.958   8.935  1.00  0.00           H  
ATOM    683  HG1 MET B  46      -4.394  -0.811   6.731  1.00  0.00           H  
ATOM    684  HG2 MET B  46      -2.696  -1.283   6.587  1.00  0.00           H  
ATOM    685  HE1 MET B  46      -4.575  -3.717   4.128  1.00  0.00           H  
ATOM    686  HE2 MET B  46      -3.353  -2.453   4.270  1.00  0.00           H  
ATOM    687  HE3 MET B  46      -5.053  -2.062   4.511  1.00  0.00           H  
ATOM    688  N   GLU B  47      -1.287  -0.555  10.256  1.00  0.00           N  
ATOM    689  CA  GLU B  47      -0.379  -0.705  11.340  1.00  0.00           C  
ATOM    690  C   GLU B  47      -0.310   0.615  12.148  1.00  0.00           C  
ATOM    691  O   GLU B  47      -0.547   0.617  13.341  1.00  0.00           O  
ATOM    692  CB  GLU B  47       0.940  -1.034  10.692  1.00  0.00           C  
ATOM    693  CG  GLU B  47       2.040  -1.496  11.612  1.00  0.00           C  
ATOM    694  CD  GLU B  47       1.703  -2.745  12.375  1.00  0.00           C  
ATOM    695  OE1 GLU B  47       1.353  -3.758  11.738  1.00  0.00           O  
ATOM    696  OE2 GLU B  47       1.725  -2.716  13.610  1.00  0.00           O  
ATOM    697  HN  GLU B  47      -0.936  -0.750   9.358  1.00  0.00           H  
ATOM    698  HA  GLU B  47      -0.676  -1.530  11.969  1.00  0.00           H  
ATOM    699  HB1 GLU B  47       0.709  -1.753   9.918  1.00  0.00           H  
ATOM    700  HB2 GLU B  47       1.270  -0.137  10.184  1.00  0.00           H  
ATOM    701  HG1 GLU B  47       2.934  -1.679  11.034  1.00  0.00           H  
ATOM    702  HG2 GLU B  47       2.219  -0.702  12.318  1.00  0.00           H  
ATOM    703  N   THR B  48      -0.028   1.717  11.449  1.00  0.00           N  
ATOM    704  CA  THR B  48       0.016   3.078  12.021  1.00  0.00           C  
ATOM    705  C   THR B  48      -1.300   3.400  12.765  1.00  0.00           C  
ATOM    706  O   THR B  48      -1.285   3.808  13.932  1.00  0.00           O  
ATOM    707  CB  THR B  48       0.236   4.105  10.864  1.00  0.00           C  
ATOM    708  OG1 THR B  48       1.509   3.878  10.248  1.00  0.00           O  
ATOM    709  CG2 THR B  48       0.144   5.569  11.323  1.00  0.00           C  
ATOM    710  HN  THR B  48       0.171   1.616  10.494  1.00  0.00           H  
ATOM    711  HA  THR B  48       0.851   3.141  12.703  1.00  0.00           H  
ATOM    712  HB  THR B  48      -0.533   3.919  10.129  1.00  0.00           H  
ATOM    713  HG1 THR B  48       1.488   3.034   9.775  1.00  0.00           H  
ATOM    714 HG21 THR B  48       0.284   6.198  10.451  1.00  0.00           H  
ATOM    715 HG22 THR B  48       0.888   5.794  12.073  1.00  0.00           H  
ATOM    716 HG23 THR B  48      -0.844   5.754  11.718  1.00  0.00           H  
ATOM    717  N   ALA B  49      -2.420   3.180  12.090  1.00  0.00           N  
ATOM    718  CA  ALA B  49      -3.739   3.475  12.626  1.00  0.00           C  
ATOM    719  C   ALA B  49      -4.005   2.674  13.907  1.00  0.00           C  
ATOM    720  O   ALA B  49      -4.350   3.248  14.940  1.00  0.00           O  
ATOM    721  CB  ALA B  49      -4.814   3.181  11.586  1.00  0.00           C  
ATOM    722  HN  ALA B  49      -2.339   2.786  11.193  1.00  0.00           H  
ATOM    723  HA  ALA B  49      -3.753   4.538  12.835  1.00  0.00           H  
ATOM    724  HB1 ALA B  49      -5.780   3.462  11.980  1.00  0.00           H  
ATOM    725  HB2 ALA B  49      -4.814   2.127  11.359  1.00  0.00           H  
ATOM    726  HB3 ALA B  49      -4.612   3.743  10.686  1.00  0.00           H  
ATOM    727  N   ALA B  50      -3.785   1.359  13.841  1.00  0.00           N  
ATOM    728  CA  ALA B  50      -4.004   0.464  14.987  1.00  0.00           C  
ATOM    729  C   ALA B  50      -3.056   0.804  16.139  1.00  0.00           C  
ATOM    730  O   ALA B  50      -3.421   0.723  17.323  1.00  0.00           O  
ATOM    731  CB  ALA B  50      -3.828  -0.992  14.564  1.00  0.00           C  
ATOM    732  HN  ALA B  50      -3.480   0.962  12.995  1.00  0.00           H  
ATOM    733  HA  ALA B  50      -5.022   0.603  15.322  1.00  0.00           H  
ATOM    734  HB1 ALA B  50      -2.809  -1.141  14.236  1.00  0.00           H  
ATOM    735  HB2 ALA B  50      -4.503  -1.211  13.749  1.00  0.00           H  
ATOM    736  HB3 ALA B  50      -4.039  -1.645  15.397  1.00  0.00           H  
ATOM    737  N   ARG B  51      -1.858   1.231  15.782  1.00  0.00           N  
ATOM    738  CA  ARG B  51      -0.830   1.613  16.738  1.00  0.00           C  
ATOM    739  C   ARG B  51      -1.327   2.845  17.519  1.00  0.00           C  
ATOM    740  O   ARG B  51      -1.020   3.028  18.700  1.00  0.00           O  
ATOM    741  CB  ARG B  51       0.461   1.924  15.947  1.00  0.00           C  
ATOM    742  CG  ARG B  51       1.785   1.667  16.652  1.00  0.00           C  
ATOM    743  CD  ARG B  51       2.131   2.676  17.732  1.00  0.00           C  
ATOM    744  NE  ARG B  51       3.421   2.333  18.334  1.00  0.00           N  
ATOM    745  CZ  ARG B  51       4.342   3.185  18.769  1.00  0.00           C  
ATOM    746  NH1 ARG B  51       4.094   4.481  18.783  1.00  0.00           N  
ATOM    747  NH2 ARG B  51       5.506   2.726  19.203  1.00  0.00           N  
ATOM    748  HN  ARG B  51      -1.648   1.270  14.821  1.00  0.00           H  
ATOM    749  HA  ARG B  51      -0.658   0.782  17.408  1.00  0.00           H  
ATOM    750  HB1 ARG B  51       0.459   1.318  15.055  1.00  0.00           H  
ATOM    751  HB2 ARG B  51       0.438   2.961  15.642  1.00  0.00           H  
ATOM    752  HG1 ARG B  51       1.749   0.688  17.107  1.00  0.00           H  
ATOM    753  HG2 ARG B  51       2.569   1.669  15.909  1.00  0.00           H  
ATOM    754  HD1 ARG B  51       2.209   3.659  17.292  1.00  0.00           H  
ATOM    755  HD2 ARG B  51       1.371   2.677  18.500  1.00  0.00           H  
ATOM    756  HE  ARG B  51       3.577   1.356  18.387  1.00  0.00           H  
ATOM    757 HH11 ARG B  51       3.221   4.844  18.469  1.00  0.00           H  
ATOM    758 HH12 ARG B  51       4.759   5.159  19.139  1.00  0.00           H  
ATOM    759 HH21 ARG B  51       5.722   1.737  19.203  1.00  0.00           H  
ATOM    760 HH22 ARG B  51       6.232   3.324  19.569  1.00  0.00           H  
ATOM    761  N   LEU B  52      -2.124   3.666  16.856  1.00  0.00           N  
ATOM    762  CA  LEU B  52      -2.710   4.833  17.481  1.00  0.00           C  
ATOM    763  C   LEU B  52      -3.962   4.447  18.271  1.00  0.00           C  
ATOM    764  O   LEU B  52      -4.221   5.015  19.345  1.00  0.00           O  
ATOM    765  CB  LEU B  52      -3.032   5.915  16.438  1.00  0.00           C  
ATOM    766  CG  LEU B  52      -1.835   6.438  15.632  1.00  0.00           C  
ATOM    767  CD1 LEU B  52      -2.277   7.487  14.628  1.00  0.00           C  
ATOM    768  CD2 LEU B  52      -0.751   6.992  16.553  1.00  0.00           C  
ATOM    769  HN  LEU B  52      -2.314   3.478  15.909  1.00  0.00           H  
ATOM    770  HA  LEU B  52      -1.980   5.225  18.177  1.00  0.00           H  
ATOM    771  HB1 LEU B  52      -3.753   5.505  15.744  1.00  0.00           H  
ATOM    772  HB2 LEU B  52      -3.482   6.752  16.953  1.00  0.00           H  
ATOM    773  HG  LEU B  52      -1.415   5.617  15.069  1.00  0.00           H  
ATOM    774 HD11 LEU B  52      -1.421   7.857  14.085  1.00  0.00           H  
ATOM    775 HD12 LEU B  52      -2.754   8.303  15.150  1.00  0.00           H  
ATOM    776 HD13 LEU B  52      -2.978   7.040  13.938  1.00  0.00           H  
ATOM    777 HD21 LEU B  52      -0.402   6.210  17.210  1.00  0.00           H  
ATOM    778 HD22 LEU B  52      -1.152   7.806  17.137  1.00  0.00           H  
ATOM    779 HD23 LEU B  52       0.076   7.349  15.954  1.00  0.00           H  
ATOM    780  N   GLU B  53      -4.729   3.473  17.750  1.00  0.00           N  
ATOM    781  CA  GLU B  53      -5.937   2.969  18.426  1.00  0.00           C  
ATOM    782  C   GLU B  53      -5.587   2.467  19.816  1.00  0.00           C  
ATOM    783  O   GLU B  53      -6.208   2.871  20.796  1.00  0.00           O  
ATOM    784  CB  GLU B  53      -6.612   1.827  17.648  1.00  0.00           C  
ATOM    785  CG  GLU B  53      -7.071   2.168  16.243  1.00  0.00           C  
ATOM    786  CD  GLU B  53      -7.760   0.993  15.584  1.00  0.00           C  
ATOM    787  OE1 GLU B  53      -7.087   0.018  15.222  1.00  0.00           O  
ATOM    788  OE2 GLU B  53      -8.998   1.002  15.464  1.00  0.00           O  
ATOM    789  HN  GLU B  53      -4.492   3.104  16.867  1.00  0.00           H  
ATOM    790  HA  GLU B  53      -6.631   3.793  18.526  1.00  0.00           H  
ATOM    791  HB1 GLU B  53      -5.924   0.998  17.582  1.00  0.00           H  
ATOM    792  HB2 GLU B  53      -7.475   1.507  18.211  1.00  0.00           H  
ATOM    793  HG1 GLU B  53      -7.766   2.993  16.296  1.00  0.00           H  
ATOM    794  HG2 GLU B  53      -6.213   2.448  15.648  1.00  0.00           H  
ATOM    795  N   SER B  54      -4.561   1.618  19.898  1.00  0.00           N  
ATOM    796  CA  SER B  54      -4.121   1.034  21.164  1.00  0.00           C  
ATOM    797  C   SER B  54      -3.596   2.116  22.136  1.00  0.00           C  
ATOM    798  O   SER B  54      -3.694   1.974  23.352  1.00  0.00           O  
ATOM    799  CB  SER B  54      -3.022  -0.001  20.892  1.00  0.00           C  
ATOM    800  OG  SER B  54      -3.437  -0.951  19.911  1.00  0.00           O  
ATOM    801  HN  SER B  54      -4.091   1.365  19.068  1.00  0.00           H  
ATOM    802  HA  SER B  54      -4.965   0.530  21.611  1.00  0.00           H  
ATOM    803  HB1 SER B  54      -2.136   0.504  20.532  1.00  0.00           H  
ATOM    804  HB2 SER B  54      -2.778  -0.529  21.803  1.00  0.00           H  
ATOM    805  HG  SER B  54      -4.391  -0.882  19.791  1.00  0.00           H  
ATOM    806  N   ARG B  55      -3.080   3.193  21.581  1.00  0.00           N  
ATOM    807  CA  ARG B  55      -2.475   4.259  22.365  1.00  0.00           C  
ATOM    808  C   ARG B  55      -3.514   5.243  22.928  1.00  0.00           C  
ATOM    809  O   ARG B  55      -3.399   5.678  24.070  1.00  0.00           O  
ATOM    810  CB  ARG B  55      -1.424   4.988  21.506  1.00  0.00           C  
ATOM    811  CG  ARG B  55      -0.716   6.163  22.176  1.00  0.00           C  
ATOM    812  CD  ARG B  55       0.356   6.715  21.248  1.00  0.00           C  
ATOM    813  NE  ARG B  55       1.012   7.928  21.753  1.00  0.00           N  
ATOM    814  CZ  ARG B  55       2.224   8.343  21.375  1.00  0.00           C  
ATOM    815  NH1 ARG B  55       3.077   7.476  20.819  1.00  0.00           N  
ATOM    816  NH2 ARG B  55       2.628   9.580  21.665  1.00  0.00           N  
ATOM    817  HN  ARG B  55      -3.107   3.272  20.604  1.00  0.00           H  
ATOM    818  HA  ARG B  55      -1.963   3.793  23.195  1.00  0.00           H  
ATOM    819  HB1 ARG B  55      -0.666   4.279  21.206  1.00  0.00           H  
ATOM    820  HB2 ARG B  55      -1.909   5.354  20.613  1.00  0.00           H  
ATOM    821  HG1 ARG B  55      -1.436   6.940  22.389  1.00  0.00           H  
ATOM    822  HG2 ARG B  55      -0.247   5.828  23.091  1.00  0.00           H  
ATOM    823  HD1 ARG B  55       1.114   5.959  21.101  1.00  0.00           H  
ATOM    824  HD2 ARG B  55      -0.098   6.938  20.293  1.00  0.00           H  
ATOM    825  HE  ARG B  55       0.469   8.500  22.348  1.00  0.00           H  
ATOM    826 HH11 ARG B  55       2.849   6.506  20.694  1.00  0.00           H  
ATOM    827 HH12 ARG B  55       3.996   7.742  20.490  1.00  0.00           H  
ATOM    828 HH21 ARG B  55       2.058  10.239  22.171  1.00  0.00           H  
ATOM    829 HH22 ARG B  55       3.526   9.931  21.382  1.00  0.00           H  
ATOM    830  N   TYR B  56      -4.512   5.596  22.141  1.00  0.00           N  
ATOM    831  CA  TYR B  56      -5.473   6.603  22.588  1.00  0.00           C  
ATOM    832  C   TYR B  56      -6.847   6.043  22.949  1.00  0.00           C  
ATOM    833  O   TYR B  56      -7.637   6.725  23.608  1.00  0.00           O  
ATOM    834  CB  TYR B  56      -5.588   7.744  21.567  1.00  0.00           C  
ATOM    835  CG  TYR B  56      -4.288   8.497  21.378  1.00  0.00           C  
ATOM    836  CD1 TYR B  56      -3.811   9.345  22.369  1.00  0.00           C  
ATOM    837  CD2 TYR B  56      -3.538   8.353  20.222  1.00  0.00           C  
ATOM    838  CE1 TYR B  56      -2.620  10.025  22.215  1.00  0.00           C  
ATOM    839  CE2 TYR B  56      -2.345   9.034  20.058  1.00  0.00           C  
ATOM    840  CZ  TYR B  56      -1.892   9.867  21.059  1.00  0.00           C  
ATOM    841  OH  TYR B  56      -0.699  10.546  20.899  1.00  0.00           O  
ATOM    842  HN  TYR B  56      -4.593   5.205  21.241  1.00  0.00           H  
ATOM    843  HA  TYR B  56      -5.056   7.022  23.492  1.00  0.00           H  
ATOM    844  HB1 TYR B  56      -5.876   7.334  20.612  1.00  0.00           H  
ATOM    845  HB2 TYR B  56      -6.342   8.443  21.902  1.00  0.00           H  
ATOM    846  HD1 TYR B  56      -4.386   9.466  23.275  1.00  0.00           H  
ATOM    847  HD2 TYR B  56      -3.897   7.702  19.441  1.00  0.00           H  
ATOM    848  HE1 TYR B  56      -2.265  10.678  22.997  1.00  0.00           H  
ATOM    849  HE2 TYR B  56      -1.770   8.909  19.154  1.00  0.00           H  
ATOM    850  HH  TYR B  56      -0.713  10.962  20.031  1.00  0.00           H  
ATOM    851  N   GLY B  57      -7.127   4.823  22.542  1.00  0.00           N  
ATOM    852  CA  GLY B  57      -8.420   4.229  22.836  1.00  0.00           C  
ATOM    853  C   GLY B  57      -9.470   4.628  21.821  1.00  0.00           C  
ATOM    854  O   GLY B  57     -10.563   5.088  22.185  1.00  0.00           O  
ATOM    855  HN  GLY B  57      -6.463   4.297  22.048  1.00  0.00           H  
ATOM    856  HA1 GLY B  57      -8.324   3.153  22.842  1.00  0.00           H  
ATOM    857  HA2 GLY B  57      -8.736   4.560  23.814  1.00  0.00           H  
ATOM    858  N   VAL B  58      -9.139   4.459  20.549  1.00  0.00           N  
ATOM    859  CA  VAL B  58     -10.040   4.806  19.449  1.00  0.00           C  
ATOM    860  C   VAL B  58     -10.259   3.583  18.555  1.00  0.00           C  
ATOM    861  O   VAL B  58      -9.722   2.510  18.844  1.00  0.00           O  
ATOM    862  CB  VAL B  58      -9.509   6.000  18.578  1.00  0.00           C  
ATOM    863  CG1 VAL B  58      -9.357   7.263  19.395  1.00  0.00           C  
ATOM    864  CG2 VAL B  58      -8.175   5.657  17.927  1.00  0.00           C  
ATOM    865  HN  VAL B  58      -8.274   4.049  20.334  1.00  0.00           H  
ATOM    866  HA  VAL B  58     -10.992   5.081  19.884  1.00  0.00           H  
ATOM    867  HB  VAL B  58     -10.226   6.192  17.793  1.00  0.00           H  
ATOM    868 HG11 VAL B  58     -10.303   7.527  19.843  1.00  0.00           H  
ATOM    869 HG12 VAL B  58      -9.016   8.055  18.741  1.00  0.00           H  
ATOM    870 HG13 VAL B  58      -8.615   7.088  20.161  1.00  0.00           H  
ATOM    871 HG21 VAL B  58      -7.845   6.493  17.330  1.00  0.00           H  
ATOM    872 HG22 VAL B  58      -8.305   4.789  17.299  1.00  0.00           H  
ATOM    873 HG23 VAL B  58      -7.446   5.445  18.694  1.00  0.00           H  
ATOM    874  N   SER B  59     -11.034   3.725  17.494  1.00  0.00           N  
ATOM    875  CA  SER B  59     -11.235   2.655  16.538  1.00  0.00           C  
ATOM    876  C   SER B  59     -11.467   3.196  15.122  1.00  0.00           C  
ATOM    877  O   SER B  59     -12.450   3.898  14.854  1.00  0.00           O  
ATOM    878  CB  SER B  59     -12.386   1.739  16.971  1.00  0.00           C  
ATOM    879  OG  SER B  59     -12.120   1.175  18.254  1.00  0.00           O  
ATOM    880  HN  SER B  59     -11.541   4.558  17.359  1.00  0.00           H  
ATOM    881  HA  SER B  59     -10.324   2.077  16.518  1.00  0.00           H  
ATOM    882  HB1 SER B  59     -13.303   2.308  17.023  1.00  0.00           H  
ATOM    883  HB2 SER B  59     -12.497   0.940  16.254  1.00  0.00           H  
ATOM    884  HG  SER B  59     -11.213   1.443  18.468  1.00  0.00           H  
ATOM    885  N   ILE B  60     -10.539   2.892  14.239  1.00  0.00           N  
ATOM    886  CA  ILE B  60     -10.622   3.279  12.847  1.00  0.00           C  
ATOM    887  C   ILE B  60     -10.639   2.009  11.992  1.00  0.00           C  
ATOM    888  O   ILE B  60      -9.687   1.209  12.037  1.00  0.00           O  
ATOM    889  CB  ILE B  60      -9.441   4.221  12.369  1.00  0.00           C  
ATOM    890  CG1 ILE B  60      -9.463   5.613  13.049  1.00  0.00           C  
ATOM    891  CG2 ILE B  60      -9.452   4.396  10.852  1.00  0.00           C  
ATOM    892  CD1 ILE B  60      -9.076   5.633  14.508  1.00  0.00           C  
ATOM    893  HN  ILE B  60      -9.778   2.338  14.541  1.00  0.00           H  
ATOM    894  HA  ILE B  60     -11.565   3.789  12.715  1.00  0.00           H  
ATOM    895  HB  ILE B  60      -8.516   3.722  12.622  1.00  0.00           H  
ATOM    896 HG11 ILE B  60      -8.768   6.257  12.534  1.00  0.00           H  
ATOM    897 HG12 ILE B  60     -10.460   6.021  12.963  1.00  0.00           H  
ATOM    898 HG21 ILE B  60     -10.385   4.851  10.554  1.00  0.00           H  
ATOM    899 HG22 ILE B  60      -9.356   3.429  10.379  1.00  0.00           H  
ATOM    900 HG23 ILE B  60      -8.629   5.027  10.553  1.00  0.00           H  
ATOM    901 HD11 ILE B  60      -9.766   5.024  15.073  1.00  0.00           H  
ATOM    902 HD12 ILE B  60      -9.103   6.647  14.876  1.00  0.00           H  
ATOM    903 HD13 ILE B  60      -8.079   5.233  14.620  1.00  0.00           H  
ATOM    904  N   PRO B  61     -11.743   1.768  11.255  1.00  0.00           N  
ATOM    905  CA  PRO B  61     -11.871   0.602  10.371  1.00  0.00           C  
ATOM    906  C   PRO B  61     -10.780   0.571   9.289  1.00  0.00           C  
ATOM    907  O   PRO B  61     -10.368   1.623   8.767  1.00  0.00           O  
ATOM    908  CB  PRO B  61     -13.258   0.772   9.743  1.00  0.00           C  
ATOM    909  CG  PRO B  61     -13.989   1.661  10.687  1.00  0.00           C  
ATOM    910  CD  PRO B  61     -12.959   2.593  11.245  1.00  0.00           C  
ATOM    911  HA  PRO B  61     -11.832  -0.318  10.936  1.00  0.00           H  
ATOM    912  HB1 PRO B  61     -13.154   1.226   8.769  1.00  0.00           H  
ATOM    913  HB2 PRO B  61     -13.741  -0.189   9.650  1.00  0.00           H  
ATOM    914  HG1 PRO B  61     -14.750   2.215  10.155  1.00  0.00           H  
ATOM    915  HG2 PRO B  61     -14.431   1.075  11.483  1.00  0.00           H  
ATOM    916  HD1 PRO B  61     -12.828   3.451  10.604  1.00  0.00           H  
ATOM    917  HD2 PRO B  61     -13.226   2.891  12.248  1.00  0.00           H  
ATOM    918  N   ASP B  62     -10.362  -0.641   8.948  1.00  0.00           N  
ATOM    919  CA  ASP B  62      -9.246  -0.927   8.023  1.00  0.00           C  
ATOM    920  C   ASP B  62      -9.340  -0.141   6.731  1.00  0.00           C  
ATOM    921  O   ASP B  62      -8.408   0.583   6.353  1.00  0.00           O  
ATOM    922  CB  ASP B  62      -9.229  -2.414   7.650  1.00  0.00           C  
ATOM    923  CG  ASP B  62      -9.192  -3.328   8.830  1.00  0.00           C  
ATOM    924  OD1 ASP B  62     -10.277  -3.652   9.363  1.00  0.00           O  
ATOM    925  OD2 ASP B  62      -8.108  -3.776   9.218  1.00  0.00           O  
ATOM    926  HN  ASP B  62     -10.814  -1.418   9.345  1.00  0.00           H  
ATOM    927  HA  ASP B  62      -8.315  -0.699   8.520  1.00  0.00           H  
ATOM    928  HB1 ASP B  62     -10.123  -2.637   7.086  1.00  0.00           H  
ATOM    929  HB2 ASP B  62      -8.367  -2.607   7.028  1.00  0.00           H  
ATOM    930  N   ASP B  63     -10.477  -0.252   6.065  1.00  0.00           N  
ATOM    931  CA  ASP B  63     -10.649   0.355   4.749  1.00  0.00           C  
ATOM    932  C   ASP B  63     -10.736   1.874   4.831  1.00  0.00           C  
ATOM    933  O   ASP B  63     -10.521   2.553   3.840  1.00  0.00           O  
ATOM    934  CB  ASP B  63     -11.876  -0.206   4.001  1.00  0.00           C  
ATOM    935  CG  ASP B  63     -13.206   0.281   4.536  1.00  0.00           C  
ATOM    936  OD1 ASP B  63     -13.675  -0.240   5.567  1.00  0.00           O  
ATOM    937  OD2 ASP B  63     -13.818   1.171   3.915  1.00  0.00           O  
ATOM    938  HN  ASP B  63     -11.220  -0.747   6.471  1.00  0.00           H  
ATOM    939  HA  ASP B  63      -9.765   0.106   4.181  1.00  0.00           H  
ATOM    940  HB1 ASP B  63     -11.816   0.089   2.964  1.00  0.00           H  
ATOM    941  HB2 ASP B  63     -11.858  -1.285   4.069  1.00  0.00           H  
ATOM    942  N   VAL B  64     -11.002   2.401   6.015  1.00  0.00           N  
ATOM    943  CA  VAL B  64     -11.129   3.839   6.195  1.00  0.00           C  
ATOM    944  C   VAL B  64      -9.748   4.490   6.189  1.00  0.00           C  
ATOM    945  O   VAL B  64      -9.559   5.564   5.627  1.00  0.00           O  
ATOM    946  CB  VAL B  64     -11.901   4.199   7.500  1.00  0.00           C  
ATOM    947  CG1 VAL B  64     -12.026   5.708   7.670  1.00  0.00           C  
ATOM    948  CG2 VAL B  64     -13.280   3.562   7.484  1.00  0.00           C  
ATOM    949  HN  VAL B  64     -11.094   1.812   6.794  1.00  0.00           H  
ATOM    950  HA  VAL B  64     -11.686   4.213   5.346  1.00  0.00           H  
ATOM    951  HB  VAL B  64     -11.355   3.802   8.345  1.00  0.00           H  
ATOM    952 HG11 VAL B  64     -11.039   6.147   7.721  1.00  0.00           H  
ATOM    953 HG12 VAL B  64     -12.565   5.918   8.582  1.00  0.00           H  
ATOM    954 HG13 VAL B  64     -12.559   6.120   6.823  1.00  0.00           H  
ATOM    955 HG21 VAL B  64     -13.803   3.824   8.392  1.00  0.00           H  
ATOM    956 HG22 VAL B  64     -13.184   2.489   7.424  1.00  0.00           H  
ATOM    957 HG23 VAL B  64     -13.831   3.927   6.630  1.00  0.00           H  
ATOM    958  N   ALA B  65      -8.772   3.796   6.759  1.00  0.00           N  
ATOM    959  CA  ALA B  65      -7.412   4.296   6.809  1.00  0.00           C  
ATOM    960  C   ALA B  65      -6.793   4.275   5.416  1.00  0.00           C  
ATOM    961  O   ALA B  65      -5.889   5.036   5.112  1.00  0.00           O  
ATOM    962  CB  ALA B  65      -6.588   3.465   7.767  1.00  0.00           C  
ATOM    963  HN  ALA B  65      -8.949   2.921   7.162  1.00  0.00           H  
ATOM    964  HA  ALA B  65      -7.439   5.315   7.168  1.00  0.00           H  
ATOM    965  HB1 ALA B  65      -6.532   2.449   7.401  1.00  0.00           H  
ATOM    966  HB2 ALA B  65      -7.059   3.476   8.739  1.00  0.00           H  
ATOM    967  HB3 ALA B  65      -5.597   3.888   7.831  1.00  0.00           H  
ATOM    968  N   GLY B  66      -7.331   3.418   4.563  1.00  0.00           N  
ATOM    969  CA  GLY B  66      -6.840   3.299   3.211  1.00  0.00           C  
ATOM    970  C   GLY B  66      -7.445   4.340   2.284  1.00  0.00           C  
ATOM    971  O   GLY B  66      -7.099   4.404   1.100  1.00  0.00           O  
ATOM    972  HN  GLY B  66      -8.079   2.864   4.873  1.00  0.00           H  
ATOM    973  HA1 GLY B  66      -5.764   3.401   3.210  1.00  0.00           H  
ATOM    974  HA2 GLY B  66      -7.094   2.317   2.841  1.00  0.00           H  
ATOM    975  N   ARG B  67      -8.340   5.160   2.819  1.00  0.00           N  
ATOM    976  CA  ARG B  67      -9.004   6.183   2.038  1.00  0.00           C  
ATOM    977  C   ARG B  67      -8.195   7.466   2.030  1.00  0.00           C  
ATOM    978  O   ARG B  67      -8.428   8.347   1.191  1.00  0.00           O  
ATOM    979  CB  ARG B  67     -10.400   6.477   2.594  1.00  0.00           C  
ATOM    980  CG  ARG B  67     -11.322   5.282   2.644  1.00  0.00           C  
ATOM    981  CD  ARG B  67     -12.640   5.626   3.308  1.00  0.00           C  
ATOM    982  NE  ARG B  67     -13.475   4.438   3.543  1.00  0.00           N  
ATOM    983  CZ  ARG B  67     -14.666   4.443   4.174  1.00  0.00           C  
ATOM    984  NH1 ARG B  67     -15.183   5.582   4.639  1.00  0.00           N  
ATOM    985  NH2 ARG B  67     -15.309   3.306   4.372  1.00  0.00           N  
ATOM    986  HN  ARG B  67      -8.565   5.074   3.770  1.00  0.00           H  
ATOM    987  HA  ARG B  67      -9.107   5.817   1.028  1.00  0.00           H  
ATOM    988  HB1 ARG B  67     -10.300   6.859   3.599  1.00  0.00           H  
ATOM    989  HB2 ARG B  67     -10.859   7.234   1.976  1.00  0.00           H  
ATOM    990  HG1 ARG B  67     -11.517   4.947   1.636  1.00  0.00           H  
ATOM    991  HG2 ARG B  67     -10.840   4.492   3.203  1.00  0.00           H  
ATOM    992  HD1 ARG B  67     -12.428   6.098   4.256  1.00  0.00           H  
ATOM    993  HD2 ARG B  67     -13.179   6.316   2.678  1.00  0.00           H  
ATOM    994  HE  ARG B  67     -13.093   3.593   3.208  1.00  0.00           H  
ATOM    995 HH11 ARG B  67     -14.715   6.473   4.554  1.00  0.00           H  
ATOM    996 HH12 ARG B  67     -16.082   5.614   5.093  1.00  0.00           H  
ATOM    997 HH21 ARG B  67     -14.902   2.431   4.057  1.00  0.00           H  
ATOM    998 HH22 ARG B  67     -16.196   3.239   4.848  1.00  0.00           H  
ATOM    999  N   VAL B  68      -7.238   7.575   2.930  1.00  0.00           N  
ATOM   1000  CA  VAL B  68      -6.482   8.805   3.043  1.00  0.00           C  
ATOM   1001  C   VAL B  68      -5.285   8.816   2.088  1.00  0.00           C  
ATOM   1002  O   VAL B  68      -5.065   7.851   1.345  1.00  0.00           O  
ATOM   1003  CB  VAL B  68      -6.060   9.132   4.508  1.00  0.00           C  
ATOM   1004  CG1 VAL B  68      -7.276   9.151   5.405  1.00  0.00           C  
ATOM   1005  CG2 VAL B  68      -5.027   8.159   5.050  1.00  0.00           C  
ATOM   1006  HN  VAL B  68      -7.010   6.805   3.494  1.00  0.00           H  
ATOM   1007  HA  VAL B  68      -7.168   9.572   2.710  1.00  0.00           H  
ATOM   1008  HB  VAL B  68      -5.644  10.130   4.529  1.00  0.00           H  
ATOM   1009 HG11 VAL B  68      -7.961   9.913   5.061  1.00  0.00           H  
ATOM   1010 HG12 VAL B  68      -6.978   9.365   6.421  1.00  0.00           H  
ATOM   1011 HG13 VAL B  68      -7.762   8.187   5.371  1.00  0.00           H  
ATOM   1012 HG21 VAL B  68      -5.410   7.150   5.015  1.00  0.00           H  
ATOM   1013 HG22 VAL B  68      -4.822   8.418   6.080  1.00  0.00           H  
ATOM   1014 HG23 VAL B  68      -4.120   8.232   4.469  1.00  0.00           H  
ATOM   1015  N   ASP B  69      -4.552   9.893   2.070  1.00  0.00           N  
ATOM   1016  CA  ASP B  69      -3.374  10.033   1.203  1.00  0.00           C  
ATOM   1017  C   ASP B  69      -2.370  10.900   1.877  1.00  0.00           C  
ATOM   1018  O   ASP B  69      -1.170  10.659   1.820  1.00  0.00           O
[truncated: 20,984 more chars]
