# Supplementary material for: Path to Actinorhodin: Regio- and Stereoselective Ketone Reduction by a Type II Polyketide Ketoreductase Revealed in Atomistic Detail
Source: JACS Au. 2022 Apr 7;2(4):972–84. doi: 10.1021/jacsau.2c00086 (PMC9088766; doi:10.1021/jacsau.2c00086)
Supplement: Supplementary file 2 — au2c00086_si_002.zip [file au2c00086_si_002.zip › SI_files/Docking_Models/M16.pdb]

ATOM      1  N   MET A   1      33.676  -9.193 -13.195  1.00  0.00           N1+
ATOM      2  H1  MET A   1      32.892  -8.919 -12.619  1.00  0.00           H  
ATOM      3  H2  MET A   1      33.263  -9.769 -13.915  1.00  0.00           H  
ATOM      4  H3  MET A   1      34.366  -9.677 -12.641  1.00  0.00           H  
ATOM      5  CA  MET A   1      34.265  -7.944 -13.716  1.00  0.00           C  
ATOM      6  HA  MET A   1      34.817  -7.517 -12.878  1.00  0.00           H  
ATOM      7  CB  MET A   1      35.357  -8.289 -14.843  1.00  0.00           C  
ATOM      8  HB2 MET A   1      36.131  -8.943 -14.441  1.00  0.00           H  
ATOM      9  HB3 MET A   1      34.922  -8.810 -15.696  1.00  0.00           H  
ATOM     10  CG  MET A   1      35.959  -7.022 -15.387  1.00  0.00           C  
ATOM     11  HG2 MET A   1      35.164  -6.477 -15.896  1.00  0.00           H  
ATOM     12  HG3 MET A   1      36.419  -6.524 -14.533  1.00  0.00           H  
ATOM     13  SD  MET A   1      37.224  -7.088 -16.665  1.00  0.00           S  
ATOM     14  CE  MET A   1      38.360  -8.281 -15.848  1.00  0.00           C  
ATOM     15  HE1 MET A   1      38.451  -8.001 -14.799  1.00  0.00           H  
ATOM     16  HE2 MET A   1      37.968  -9.297 -15.906  1.00  0.00           H  
ATOM     17  HE3 MET A   1      39.332  -8.202 -16.334  1.00  0.00           H  
ATOM     18  C   MET A   1      33.198  -6.957 -14.169  1.00  0.00           C  
ATOM     19  O   MET A   1      32.444  -7.263 -15.130  1.00  0.00           O  
ATOM     20  N   ALA A   2      33.224  -5.734 -13.614  1.00  0.00           N  
ATOM     21  H   ALA A   2      33.918  -5.412 -12.955  1.00  0.00           H  
ATOM     22  CA  ALA A   2      32.169  -4.712 -13.857  1.00  0.00           C  
ATOM     23  HA  ALA A   2      31.344  -5.176 -14.398  1.00  0.00           H  
ATOM     24  CB  ALA A   2      31.581  -4.271 -12.498  1.00  0.00           C  
ATOM     25  HB1 ALA A   2      31.047  -3.323 -12.572  1.00  0.00           H  
ATOM     26  HB2 ALA A   2      30.874  -5.045 -12.197  1.00  0.00           H  
ATOM     27  HB3 ALA A   2      32.304  -4.247 -11.684  1.00  0.00           H  
ATOM     28  C   ALA A   2      32.814  -3.608 -14.691  1.00  0.00           C  
ATOM     29  O   ALA A   2      32.966  -2.489 -14.214  1.00  0.00           O  
ATOM     30  N   THR A   3      33.062  -3.966 -15.943  1.00  0.00           N  
ATOM     31  H   THR A   3      32.710  -4.880 -16.190  1.00  0.00           H  
ATOM     32  CA  THR A   3      33.610  -3.055 -17.041  1.00  0.00           C  
ATOM     33  HA  THR A   3      34.625  -2.779 -16.753  1.00  0.00           H  
ATOM     34  CB  THR A   3      33.719  -3.800 -18.397  1.00  0.00           C  
ATOM     35  HB  THR A   3      33.997  -3.147 -19.225  1.00  0.00           H  
ATOM     36  CG2 THR A   3      34.695  -4.945 -18.470  1.00  0.00           C  
ATOM     37 HG21 THR A   3      34.802  -5.259 -19.509  1.00  0.00           H  
ATOM     38 HG22 THR A   3      35.614  -4.535 -18.054  1.00  0.00           H  
ATOM     39 HG23 THR A   3      34.533  -5.869 -17.914  1.00  0.00           H  
ATOM     40  OG1 THR A   3      32.470  -4.360 -18.800  1.00  0.00           O  
ATOM     41  HG1 THR A   3      32.359  -4.033 -19.695  1.00  0.00           H  
ATOM     42  C   THR A   3      32.694  -1.907 -17.255  1.00  0.00           C  
ATOM     43  O   THR A   3      31.439  -1.987 -17.079  1.00  0.00           O  
ATOM     44  N   GLN A   4      33.299  -0.746 -17.592  1.00  0.00           N  
ATOM     45  H   GLN A   4      34.293  -0.794 -17.766  1.00  0.00           H  
ATOM     46  CA  GLN A   4      32.651   0.474 -17.960  1.00  0.00           C  
ATOM     47  HA  GLN A   4      31.967   0.678 -17.135  1.00  0.00           H  
ATOM     48  CB  GLN A   4      33.638   1.617 -18.095  1.00  0.00           C  
ATOM     49  HB2 GLN A   4      34.281   1.475 -18.963  1.00  0.00           H  
ATOM     50  HB3 GLN A   4      32.988   2.459 -18.332  1.00  0.00           H  
ATOM     51  CG  GLN A   4      34.405   1.978 -16.769  1.00  0.00           C  
ATOM     52  HG2 GLN A   4      33.666   2.072 -15.973  1.00  0.00           H  
ATOM     53  HG3 GLN A   4      35.098   1.185 -16.488  1.00  0.00           H  
ATOM     54  CD  GLN A   4      35.140   3.302 -16.884  1.00  0.00           C  
ATOM     55  OE1 GLN A   4      34.979   4.055 -17.766  1.00  0.00           O  
ATOM     56  NE2 GLN A   4      36.116   3.556 -15.994  1.00  0.00           N  
ATOM     57 HE21 GLN A   4      36.181   3.120 -15.085  1.00  0.00           H  
ATOM     58 HE22 GLN A   4      36.800   4.227 -16.310  1.00  0.00           H  
ATOM     59  C   GLN A   4      31.834   0.403 -19.267  1.00  0.00           C  
ATOM     60  O   GLN A   4      30.898   1.195 -19.433  1.00  0.00           O  
ATOM     61  N   ASP A   5      32.127  -0.511 -20.197  1.00  0.00           N  
ATOM     62  H   ASP A   5      32.934  -1.090 -20.012  1.00  0.00           H  
ATOM     63  CA  ASP A   5      31.314  -0.830 -21.357  1.00  0.00           C  
ATOM     64  HA  ASP A   5      30.792   0.033 -21.771  1.00  0.00           H  
ATOM     65  CB  ASP A   5      32.164  -1.355 -22.508  1.00  0.00           C  
ATOM     66  HB2 ASP A   5      31.531  -1.649 -23.345  1.00  0.00           H  
ATOM     67  HB3 ASP A   5      32.866  -0.595 -22.852  1.00  0.00           H  
ATOM     68  CG  ASP A   5      32.889  -2.635 -22.303  1.00  0.00           C  
ATOM     69  OD1 ASP A   5      33.809  -2.995 -23.083  1.00  0.00           O  
ATOM     70  OD2 ASP A   5      32.691  -3.292 -21.265  1.00  0.00           O  
ATOM     71  C   ASP A   5      30.100  -1.739 -21.102  1.00  0.00           C  
ATOM     72  O   ASP A   5      29.262  -1.752 -22.000  1.00  0.00           O  
ATOM     73  N   SER A   6      29.936  -2.368 -19.919  1.00  0.00           N  
ATOM     74  H   SER A   6      30.748  -2.445 -19.323  1.00  0.00           H  
ATOM     75  CA  SER A   6      28.977  -3.434 -19.594  1.00  0.00           C  
ATOM     76  HA  SER A   6      29.146  -4.218 -20.332  1.00  0.00           H  
ATOM     77  CB  SER A   6      29.135  -3.934 -18.183  1.00  0.00           C  
ATOM     78  HB2 SER A   6      28.399  -4.736 -18.121  1.00  0.00           H  
ATOM     79  HB3 SER A   6      30.152  -4.254 -17.952  1.00  0.00           H  
ATOM     80  OG  SER A   6      28.987  -2.946 -17.229  1.00  0.00           O  
ATOM     81  HG  SER A   6      29.833  -2.507 -17.117  1.00  0.00           H  
ATOM     82  C   SER A   6      27.568  -2.948 -19.681  1.00  0.00           C  
ATOM     83  O   SER A   6      27.308  -1.779 -19.980  1.00  0.00           O  
ATOM     84  N   GLU A   7      26.595  -3.850 -19.655  1.00  0.00           N  
ATOM     85  H   GLU A   7      26.858  -4.798 -19.421  1.00  0.00           H  
ATOM     86  CA  GLU A   7      25.098  -3.527 -19.864  1.00  0.00           C  
ATOM     87  HA  GLU A   7      25.041  -2.809 -20.683  1.00  0.00           H  
ATOM     88  CB  GLU A   7      24.224  -4.724 -20.292  1.00  0.00           C  
ATOM     89  HB2 GLU A   7      24.242  -5.478 -19.505  1.00  0.00           H  
ATOM     90  HB3 GLU A   7      23.300  -4.349 -20.733  1.00  0.00           H  
ATOM     91  CG  GLU A   7      24.832  -5.539 -21.478  1.00  0.00           C  
ATOM     92  HG2 GLU A   7      25.382  -6.413 -21.127  1.00  0.00           H  
ATOM     93  HG3 GLU A   7      23.883  -6.014 -21.726  1.00  0.00           H  
ATOM     94  CD  GLU A   7      25.608  -4.787 -22.630  1.00  0.00           C  
ATOM     95  OE1 GLU A   7      25.055  -3.789 -23.186  1.00  0.00           O  
ATOM     96  OE2 GLU A   7      26.780  -5.138 -22.937  1.00  0.00           O  
ATOM     97  C   GLU A   7      24.453  -2.920 -18.594  1.00  0.00           C  
ATOM     98  O   GLU A   7      24.865  -3.177 -17.476  1.00  0.00           O  
ATOM     99  N   VAL A   8      23.442  -2.076 -18.729  1.00  0.00           N  
ATOM    100  H   VAL A   8      23.181  -1.774 -19.655  1.00  0.00           H  
ATOM    101  CA  VAL A   8      22.839  -1.278 -17.668  1.00  0.00           C  
ATOM    102  HA  VAL A   8      23.247  -1.572 -16.701  1.00  0.00           H  
ATOM    103  CB  VAL A   8      23.206   0.240 -17.842  1.00  0.00           C  
ATOM    104  HB  VAL A   8      22.933   0.482 -18.869  1.00  0.00           H  
ATOM    105  CG1 VAL A   8      22.530   1.234 -16.812  1.00  0.00           C  
ATOM    106 HG11 VAL A   8      22.666   2.252 -17.179  1.00  0.00           H  
ATOM    107 HG12 VAL A   8      21.455   1.063 -16.771  1.00  0.00           H  
ATOM    108 HG13 VAL A   8      23.003   1.028 -15.852  1.00  0.00           H  
ATOM    109  CG2 VAL A   8      24.718   0.437 -17.873  1.00  0.00           C  
ATOM    110 HG21 VAL A   8      24.843   1.437 -18.290  1.00  0.00           H  
ATOM    111 HG22 VAL A   8      25.124   0.366 -16.864  1.00  0.00           H  
ATOM    112 HG23 VAL A   8      25.169  -0.247 -18.592  1.00  0.00           H  
ATOM    113  C   VAL A   8      21.359  -1.465 -17.509  1.00  0.00           C  
ATOM    114  O   VAL A   8      20.608  -1.382 -18.477  1.00  0.00           O  
ATOM    115  N   ALA A   9      20.909  -1.427 -16.234  1.00  0.00           N  
ATOM    116  H   ALA A   9      21.575  -1.181 -15.516  1.00  0.00           H  
ATOM    117  CA  ALA A   9      19.598  -1.887 -15.865  1.00  0.00           C  
ATOM    118  HA  ALA A   9      18.927  -1.860 -16.724  1.00  0.00           H  
ATOM    119  CB  ALA A   9      19.850  -3.239 -15.320  1.00  0.00           C  
ATOM    120  HB1 ALA A   9      20.220  -3.910 -16.096  1.00  0.00           H  
ATOM    121  HB2 ALA A   9      20.652  -3.243 -14.581  1.00  0.00           H  
ATOM    122  HB3 ALA A   9      19.021  -3.825 -14.926  1.00  0.00           H  
ATOM    123  C   ALA A   9      18.959  -1.024 -14.717  1.00  0.00           C  
ATOM    124  O   ALA A   9      19.681  -0.451 -13.902  1.00  0.00           O  
ATOM    125  N   LEU A  10      17.645  -0.976 -14.704  1.00  0.00           N  
ATOM    126  H   LEU A  10      17.139  -1.504 -15.402  1.00  0.00           H  
ATOM    127  CA  LEU A  10      16.772  -0.174 -13.865  1.00  0.00           C  
ATOM    128  HA  LEU A  10      17.281   0.141 -12.955  1.00  0.00           H  
ATOM    129  CB  LEU A  10      16.333   1.136 -14.624  1.00  0.00           C  
ATOM    130  HB2 LEU A  10      17.200   1.675 -15.009  1.00  0.00           H  
ATOM    131  HB3 LEU A  10      15.747   0.869 -15.502  1.00  0.00           H  
ATOM    132  CG  LEU A  10      15.458   2.061 -13.725  1.00  0.00           C  
ATOM    133  HG  LEU A  10      14.590   1.506 -13.367  1.00  0.00           H  
ATOM    134  CD1 LEU A  10      16.340   2.621 -12.601  1.00  0.00           C  
ATOM    135 HD11 LEU A  10      15.851   3.515 -12.212  1.00  0.00           H  
ATOM    136 HD12 LEU A  10      16.456   1.877 -11.813  1.00  0.00           H  
ATOM    137 HD13 LEU A  10      17.319   2.926 -12.969  1.00  0.00           H  
ATOM    138  CD2 LEU A  10      14.986   3.274 -14.590  1.00  0.00           C  
ATOM    139 HD21 LEU A  10      14.903   3.024 -15.647  1.00  0.00           H  
ATOM    140 HD22 LEU A  10      13.966   3.498 -14.277  1.00  0.00           H  
ATOM    141 HD23 LEU A  10      15.583   4.169 -14.408  1.00  0.00           H  
ATOM    142  C   LEU A  10      15.514  -1.012 -13.415  1.00  0.00           C  
ATOM    143  O   LEU A  10      14.839  -1.740 -14.160  1.00  0.00           O  
ATOM    144  N   VAL A  11      15.242  -0.967 -12.107  1.00  0.00           N  
ATOM    145  H   VAL A  11      15.804  -0.468 -11.433  1.00  0.00           H  
ATOM    146  CA  VAL A  11      14.287  -1.845 -11.400  1.00  0.00           C  
ATOM    147  HA  VAL A  11      13.663  -2.277 -12.182  1.00  0.00           H  
ATOM    148  CB  VAL A  11      14.951  -3.119 -10.733  1.00  0.00           C  
ATOM    149  HB  VAL A  11      15.601  -2.832  -9.907  1.00  0.00           H  
ATOM    150  CG1 VAL A  11      13.980  -4.194 -10.130  1.00  0.00           C  
ATOM    151 HG11 VAL A  11      14.522  -5.079  -9.795  1.00  0.00           H  
ATOM    152 HG12 VAL A  11      13.342  -3.808  -9.336  1.00  0.00           H  
ATOM    153 HG13 VAL A  11      13.353  -4.508 -10.965  1.00  0.00           H  
ATOM    154  CG2 VAL A  11      15.801  -3.908 -11.769  1.00  0.00           C  
ATOM    155 HG21 VAL A  11      16.282  -4.663 -11.148  1.00  0.00           H  
ATOM    156 HG22 VAL A  11      15.249  -4.454 -12.535  1.00  0.00           H  
ATOM    157 HG23 VAL A  11      16.673  -3.368 -12.138  1.00  0.00           H  
ATOM    158  C   VAL A  11      13.474  -0.971 -10.371  1.00  0.00           C  
ATOM    159  O   VAL A  11      14.016  -0.323  -9.502  1.00  0.00           O  
ATOM    160  N   THR A  12      12.125  -0.931 -10.409  1.00  0.00           N  
ATOM    161  H   THR A  12      11.738  -1.486 -11.158  1.00  0.00           H  
ATOM    162  CA  THR A  12      11.084  -0.397  -9.495  1.00  0.00           C  
ATOM    163  HA  THR A  12      11.539   0.421  -8.938  1.00  0.00           H  
ATOM    164  CB  THR A  12       9.832   0.067 -10.228  1.00  0.00           C  
ATOM    165  HB  THR A  12       9.238   0.600  -9.486  1.00  0.00           H  
ATOM    166  CG2 THR A  12      10.212   0.985 -11.440  1.00  0.00           C  
ATOM    167 HG21 THR A  12      10.154   2.053 -11.228  1.00  0.00           H  
ATOM    168 HG22 THR A  12      11.126   0.731 -11.975  1.00  0.00           H  
ATOM    169 HG23 THR A  12       9.434   0.842 -12.190  1.00  0.00           H  
ATOM    170  OG1 THR A  12       9.155  -1.055 -10.680  1.00  0.00           O  
ATOM    171  HG1 THR A  12       8.612  -0.811 -11.433  1.00  0.00           H  
ATOM    172  C   THR A  12      10.613  -1.229  -8.337  1.00  0.00           C  
ATOM    173  O   THR A  12      10.740  -2.468  -8.332  1.00  0.00           O  
ATOM    174  N   GLY A  13      10.160  -0.629  -7.232  1.00  0.00           N  
ATOM    175  H   GLY A  13      10.253   0.378  -7.246  1.00  0.00           H  
ATOM    176  CA  GLY A  13       9.878  -1.298  -5.907  1.00  0.00           C  
ATOM    177  HA2 GLY A  13       9.959  -0.460  -5.215  1.00  0.00           H  
ATOM    178  HA3 GLY A  13       8.877  -1.727  -5.939  1.00  0.00           H  
ATOM    179  C   GLY A  13      10.848  -2.384  -5.414  1.00  0.00           C  
ATOM    180  O   GLY A  13      10.358  -3.495  -5.117  1.00  0.00           O  
ATOM    181  N   ALA A  14      12.139  -2.102  -5.438  1.00  0.00           N  
ATOM    182  H   ALA A  14      12.382  -1.144  -5.647  1.00  0.00           H  
ATOM    183  CA  ALA A  14      13.145  -3.106  -5.198  1.00  0.00           C  
ATOM    184  HA  ALA A  14      12.943  -4.031  -5.739  1.00  0.00           H  
ATOM    185  CB  ALA A  14      14.430  -2.559  -5.853  1.00  0.00           C  
ATOM    186  HB1 ALA A  14      14.348  -2.511  -6.940  1.00  0.00           H  
ATOM    187  HB2 ALA A  14      14.510  -1.501  -5.606  1.00  0.00           H  
ATOM    188  HB3 ALA A  14      15.296  -3.152  -5.562  1.00  0.00           H  
ATOM    189  C   ALA A  14      13.363  -3.447  -3.748  1.00  0.00           C  
ATOM    190  O   ALA A  14      14.251  -4.247  -3.440  1.00  0.00           O  
ATOM    191  N   THR A  15      12.538  -2.949  -2.800  1.00  0.00           N  
ATOM    192  H   THR A  15      11.729  -2.411  -3.076  1.00  0.00           H  
ATOM    193  CA  THR A  15      12.697  -3.316  -1.358  1.00  0.00           C  
ATOM    194  HA  THR A  15      13.644  -3.831  -1.196  1.00  0.00           H  
ATOM    195  CB  THR A  15      12.509  -2.048  -0.492  1.00  0.00           C  
ATOM    196  HB  THR A  15      12.437  -2.274   0.572  1.00  0.00           H  
ATOM    197  CG2 THR A  15      13.742  -1.109  -0.682  1.00  0.00           C  
ATOM    198 HG21 THR A  15      13.981  -0.847  -1.713  1.00  0.00           H  
ATOM    199 HG22 THR A  15      13.518  -0.189  -0.142  1.00  0.00           H  
ATOM    200 HG23 THR A  15      14.681  -1.543  -0.338  1.00  0.00           H  
ATOM    201  OG1 THR A  15      11.420  -1.258  -0.847  1.00  0.00           O  
ATOM    202  HG1 THR A  15      10.645  -1.721  -0.521  1.00  0.00           H  
ATOM    203  C   THR A  15      11.791  -4.479  -0.896  1.00  0.00           C  
ATOM    204  O   THR A  15      11.878  -5.025   0.222  1.00  0.00           O  
ATOM    205  N   SER A  16      10.964  -5.099  -1.760  1.00  0.00           N  
ATOM    206  H   SER A  16      10.927  -4.697  -2.685  1.00  0.00           H  
ATOM    207  CA  SER A  16      10.396  -6.489  -1.681  1.00  0.00           C  
ATOM    208  HA  SER A  16      10.451  -6.747  -0.624  1.00  0.00           H  
ATOM    209  CB  SER A  16       8.937  -6.343  -1.823  1.00  0.00           C  
ATOM    210  HB2 SER A  16       8.567  -5.515  -1.218  1.00  0.00           H  
ATOM    211  HB3 SER A  16       8.626  -6.055  -2.827  1.00  0.00           H  
ATOM    212  OG  SER A  16       8.264  -7.479  -1.369  1.00  0.00           O  
ATOM    213  HG  SER A  16       7.363  -7.314  -1.654  1.00  0.00           H  
ATOM    214  C   SER A  16      10.948  -7.565  -2.601  1.00  0.00           C  
ATOM    215  O   SER A  16      11.753  -7.305  -3.500  1.00  0.00           O  
ATOM    216  N   GLY A  17      10.729  -8.863  -2.215  1.00  0.00           N  
ATOM    217  H   GLY A  17       9.935  -9.071  -1.627  1.00  0.00           H  
ATOM    218  CA  GLY A  17      11.665  -9.972  -2.553  1.00  0.00           C  
ATOM    219  HA2 GLY A  17      12.666  -9.808  -2.153  1.00  0.00           H  
ATOM    220  HA3 GLY A  17      11.173 -10.709  -1.919  1.00  0.00           H  
ATOM    221  C   GLY A  17      11.565 -10.511  -3.979  1.00  0.00           C  
ATOM    222  O   GLY A  17      12.566 -11.103  -4.323  1.00  0.00           O  
ATOM    223  N   ILE A  18      10.451 -10.354  -4.722  1.00  0.00           N  
ATOM    224  H   ILE A  18       9.803  -9.709  -4.294  1.00  0.00           H  
ATOM    225  CA  ILE A  18      10.596 -10.513  -6.203  1.00  0.00           C  
ATOM    226  HA  ILE A  18      11.194 -11.415  -6.333  1.00  0.00           H  
ATOM    227  CB  ILE A  18       9.248 -10.613  -6.978  1.00  0.00           C  
ATOM    228  HB  ILE A  18       8.662  -9.800  -6.547  1.00  0.00           H  
ATOM    229  CG2 ILE A  18       9.389 -10.527  -8.494  1.00  0.00           C  
ATOM    230 HG21 ILE A  18       8.500 -10.911  -8.995  1.00  0.00           H  
ATOM    231 HG22 ILE A  18       9.613  -9.513  -8.825  1.00  0.00           H  
ATOM    232 HG23 ILE A  18      10.206 -11.202  -8.750  1.00  0.00           H  
ATOM    233  CG1 ILE A  18       8.600 -11.960  -6.678  1.00  0.00           C  
ATOM    234 HG12 ILE A  18       8.692 -12.760  -7.413  1.00  0.00           H  
ATOM    235 HG13 ILE A  18       8.977 -12.334  -5.727  1.00  0.00           H  
ATOM    236  CD1 ILE A  18       7.109 -11.675  -6.359  1.00  0.00           C  
ATOM    237 HD11 ILE A  18       6.911 -11.322  -5.346  1.00  0.00           H  
ATOM    238 HD12 ILE A  18       6.713 -10.959  -7.080  1.00  0.00           H  
ATOM    239 HD13 ILE A  18       6.478 -12.555  -6.488  1.00  0.00           H  
ATOM    240  C   ILE A  18      11.516  -9.411  -6.853  1.00  0.00           C  
ATOM    241  O   ILE A  18      12.533  -9.757  -7.424  1.00  0.00           O  
ATOM    242  N   GLY A  19      11.346  -8.135  -6.698  1.00  0.00           N  
ATOM    243  H   GLY A  19      10.511  -7.833  -6.214  1.00  0.00           H  
ATOM    244  CA  GLY A  19      12.239  -7.144  -7.301  1.00  0.00           C  
ATOM    245  HA2 GLY A  19      12.236  -7.203  -8.389  1.00  0.00           H  
ATOM    246  HA3 GLY A  19      11.998  -6.114  -7.036  1.00  0.00           H  
ATOM    247  C   GLY A  19      13.682  -7.336  -6.882  1.00  0.00           C  
ATOM    248  O   GLY A  19      14.565  -7.300  -7.773  1.00  0.00           O  
ATOM    249  N   LEU A  20      13.949  -7.677  -5.614  1.00  0.00           N  
ATOM    250  H   LEU A  20      13.242  -7.529  -4.908  1.00  0.00           H  
ATOM    251  CA  LEU A  20      15.305  -7.913  -5.069  1.00  0.00           C  
ATOM    252  HA  LEU A  20      15.923  -7.029  -5.219  1.00  0.00           H  
ATOM    253  CB  LEU A  20      15.246  -8.127  -3.585  1.00  0.00           C  
ATOM    254  HB2 LEU A  20      14.877  -7.237  -3.077  1.00  0.00           H  
ATOM    255  HB3 LEU A  20      14.436  -8.837  -3.417  1.00  0.00           H  
ATOM    256  CG  LEU A  20      16.531  -8.442  -2.883  1.00  0.00           C  
ATOM    257  HG  LEU A  20      16.915  -9.406  -3.215  1.00  0.00           H  
ATOM    258  CD1 LEU A  20      17.509  -7.266  -3.128  1.00  0.00           C  
ATOM    259 HD11 LEU A  20      18.073  -7.583  -4.005  1.00  0.00           H  
ATOM    260 HD12 LEU A  20      16.917  -6.359  -3.246  1.00  0.00           H  
ATOM    261 HD13 LEU A  20      18.196  -7.269  -2.281  1.00  0.00           H  
ATOM    262  CD2 LEU A  20      16.194  -8.478  -1.325  1.00  0.00           C  
ATOM    263 HD21 LEU A  20      15.475  -9.262  -1.086  1.00  0.00           H  
ATOM    264 HD22 LEU A  20      17.211  -8.681  -0.988  1.00  0.00           H  
ATOM    265 HD23 LEU A  20      15.723  -7.540  -1.030  1.00  0.00           H  
ATOM    266  C   LEU A  20      15.978  -9.184  -5.729  1.00  0.00           C  
ATOM    267  O   LEU A  20      17.172  -9.098  -6.037  1.00  0.00           O  
ATOM    268  N   GLU A  21      15.236 -10.285  -5.798  1.00  0.00           N  
ATOM    269  H   GLU A  21      14.272 -10.201  -5.507  1.00  0.00           H  
ATOM    270  CA  GLU A  21      15.708 -11.512  -6.385  1.00  0.00           C  
ATOM    271  HA  GLU A  21      16.513 -11.905  -5.763  1.00  0.00           H  
ATOM    272  CB  GLU A  21      14.667 -12.690  -6.309  1.00  0.00           C  
ATOM    273  HB2 GLU A  21      14.454 -12.865  -5.254  1.00  0.00           H  
ATOM    274  HB3 GLU A  21      13.734 -12.398  -6.793  1.00  0.00           H  
ATOM    275  CG  GLU A  21      15.248 -13.929  -6.956  1.00  0.00           C  
ATOM    276  HG2 GLU A  21      14.474 -14.655  -7.207  1.00  0.00           H  
ATOM    277  HG3 GLU A  21      15.642 -13.634  -7.929  1.00  0.00           H  
ATOM    278  CD  GLU A  21      16.349 -14.615  -6.072  1.00  0.00           C  
ATOM    279  OE1 GLU A  21      16.565 -14.185  -4.919  1.00  0.00           O  
ATOM    280  OE2 GLU A  21      16.914 -15.654  -6.452  1.00  0.00           O  
ATOM    281  C   GLU A  21      16.237 -11.259  -7.797  1.00  0.00           C  
ATOM    282  O   GLU A  21      17.215 -11.817  -8.211  1.00  0.00           O  
ATOM    283  N   ILE A  22      15.482 -10.521  -8.624  1.00  0.00           N  
ATOM    284  H   ILE A  22      14.714 -10.047  -8.168  1.00  0.00           H  
ATOM    285  CA  ILE A  22      15.887 -10.228  -9.954  1.00  0.00           C  
ATOM    286  HA  ILE A  22      16.318 -11.062 -10.510  1.00  0.00           H  
ATOM    287  CB  ILE A  22      14.634  -9.610 -10.685  1.00  0.00           C  
ATOM    288  HB  ILE A  22      14.253  -8.849 -10.003  1.00  0.00           H  
ATOM    289  CG2 ILE A  22      14.919  -8.821 -12.005  1.00  0.00           C  
ATOM    290 HG21 ILE A  22      15.693  -8.055 -11.950  1.00  0.00           H  
ATOM    291 HG22 ILE A  22      15.334  -9.399 -12.831  1.00  0.00           H  
ATOM    292 HG23 ILE A  22      14.037  -8.307 -12.385  1.00  0.00           H  
ATOM    293  CG1 ILE A  22      13.598 -10.739 -10.896  1.00  0.00           C  
ATOM    294 HG12 ILE A  22      13.851 -11.355 -11.758  1.00  0.00           H  
ATOM    295 HG13 ILE A  22      13.363 -11.288  -9.983  1.00  0.00           H  
ATOM    296  CD1 ILE A  22      12.172 -10.089 -11.099  1.00  0.00           C  
ATOM    297 HD11 ILE A  22      11.450 -10.835 -11.434  1.00  0.00           H  
ATOM    298 HD12 ILE A  22      11.808  -9.678 -10.158  1.00  0.00           H  
ATOM    299 HD13 ILE A  22      12.116  -9.297 -11.845  1.00  0.00           H  
ATOM    300  C   ILE A  22      17.085  -9.203  -9.943  1.00  0.00           C  
ATOM    301  O   ILE A  22      17.902  -9.351 -10.829  1.00  0.00           O  
ATOM    302  N   ALA A  23      17.188  -8.287  -9.006  1.00  0.00           N  
ATOM    303  H   ALA A  23      16.417  -8.092  -8.383  1.00  0.00           H  
ATOM    304  CA  ALA A  23      18.335  -7.368  -8.876  1.00  0.00           C  
ATOM    305  HA  ALA A  23      18.562  -6.914  -9.841  1.00  0.00           H  
ATOM    306  CB  ALA A  23      17.966  -6.245  -7.890  1.00  0.00           C  
ATOM    307  HB1 ALA A  23      18.813  -5.588  -7.689  1.00  0.00           H  
ATOM    308  HB2 ALA A  23      17.228  -5.594  -8.361  1.00  0.00           H  
ATOM    309  HB3 ALA A  23      17.615  -6.689  -6.958  1.00  0.00           H  
ATOM    310  C   ALA A  23      19.591  -8.119  -8.452  1.00  0.00           C  
ATOM    311  O   ALA A  23      20.658  -7.676  -8.907  1.00  0.00           O  
ATOM    312  N   ARG A  24      19.548  -9.199  -7.645  1.00  0.00           N  
ATOM    313  H   ARG A  24      18.663  -9.513  -7.273  1.00  0.00           H  
ATOM    314  CA  ARG A  24      20.706 -10.188  -7.479  1.00  0.00           C  
ATOM    315  HA  ARG A  24      21.673  -9.686  -7.495  1.00  0.00           H  
ATOM    316  CB  ARG A  24      20.645 -11.129  -6.262  1.00  0.00           C  
ATOM    317  HB2 ARG A  24      19.826 -11.848  -6.300  1.00  0.00           H  
ATOM    318  HB3 ARG A  24      21.585 -11.679  -6.234  1.00  0.00           H  
ATOM    319  CG  ARG A  24      20.519 -10.451  -4.892  1.00  0.00           C  
ATOM    320  HG2 ARG A  24      21.409  -9.820  -4.894  1.00  0.00           H  
ATOM    321  HG3 ARG A  24      19.692  -9.742  -4.901  1.00  0.00           H  
ATOM    322  CD  ARG A  24      20.484 -11.414  -3.630  1.00  0.00           C  
ATOM    323  HD2 ARG A  24      21.335 -12.095  -3.650  1.00  0.00           H  
ATOM    324  HD3 ARG A  24      20.604 -10.848  -2.706  1.00  0.00           H  
ATOM    325  NE  ARG A  24      19.280 -12.213  -3.572  1.00  0.00           N  
ATOM    326  HE  ARG A  24      18.980 -12.711  -4.398  1.00  0.00           H  
ATOM    327  CZ  ARG A  24      18.465 -12.188  -2.581  1.00  0.00           C  
ATOM    328  NH1 ARG A  24      18.774 -11.783  -1.330  1.00  0.00           N  
ATOM    329 HH11 ARG A  24      19.719 -11.664  -0.995  1.00  0.00           H  
ATOM    330 HH12 ARG A  24      18.038 -11.815  -0.638  1.00  0.00           H  
ATOM    331  NH2 ARG A  24      17.232 -12.510  -2.768  1.00  0.00           N  
ATOM    332 HH21 ARG A  24      17.030 -13.143  -3.530  1.00  0.00           H  
ATOM    333 HH22 ARG A  24      16.569 -12.344  -2.023  1.00  0.00           H  
ATOM    334  C   ARG A  24      20.933 -11.007  -8.746  1.00  0.00           C  
ATOM    335  O   ARG A  24      22.084 -11.122  -9.261  1.00  0.00           O  
ATOM    336  N   ARG A  25      19.893 -11.515  -9.416  1.00  0.00           N  
ATOM    337  H   ARG A  25      19.002 -11.373  -8.965  1.00  0.00           H  
ATOM    338  CA  ARG A  25      20.058 -12.347 -10.610  1.00  0.00           C  
ATOM    339  HA  ARG A  25      20.745 -13.120 -10.268  1.00  0.00           H  
ATOM    340  CB  ARG A  25      18.775 -13.106 -10.938  1.00  0.00           C  
ATOM    341  HB2 ARG A  25      18.454 -13.745 -10.116  1.00  0.00           H  
ATOM    342  HB3 ARG A  25      17.938 -12.444 -11.166  1.00  0.00           H  
ATOM    343  CG  ARG A  25      18.945 -13.971 -12.278  1.00  0.00           C  
ATOM    344  HG2 ARG A  25      17.948 -14.356 -12.490  1.00  0.00           H  
ATOM    345  HG3 ARG A  25      19.354 -13.426 -13.129  1.00  0.00           H  
ATOM    346  CD  ARG A  25      19.886 -15.158 -12.058  1.00  0.00           C  
ATOM    347  HD2 ARG A  25      20.857 -14.676 -11.947  1.00  0.00           H  
ATOM    348  HD3 ARG A  25      19.572 -15.733 -11.188  1.00  0.00           H  
ATOM    349  NE  ARG A  25      20.001 -15.898 -13.309  1.00  0.00           N  
ATOM    350  HE  ARG A  25      20.577 -15.426 -13.991  1.00  0.00           H  
ATOM    351  CZ  ARG A  25      19.451 -17.029 -13.678  1.00  0.00           C  
ATOM    352  NH1 ARG A  25      18.541 -17.618 -12.982  1.00  0.00           N  
ATOM    353 HH11 ARG A  25      17.958 -17.087 -12.351  1.00  0.00           H  
ATOM    354 HH12 ARG A  25      18.196 -18.523 -13.268  1.00  0.00           H  
ATOM    355  NH2 ARG A  25      19.748 -17.568 -14.844  1.00  0.00           N  
ATOM    356 HH21 ARG A  25      20.280 -17.053 -15.531  1.00  0.00           H  
ATOM    357 HH22 ARG A  25      19.171 -18.302 -15.227  1.00  0.00           H  
ATOM    358  C   ARG A  25      20.738 -11.610 -11.806  1.00  0.00           C  
ATOM    359  O   ARG A  25      21.563 -12.142 -12.489  1.00  0.00           O  
ATOM    360  N   LEU A  26      20.381 -10.324 -12.017  1.00  0.00           N  
ATOM    361  H   LEU A  26      19.510 -10.141 -11.540  1.00  0.00           H  
ATOM    362  CA  LEU A  26      20.980  -9.565 -13.082  1.00  0.00           C  
ATOM    363  HA  LEU A  26      20.967 -10.107 -14.027  1.00  0.00           H  
ATOM    364  CB  LEU A  26      20.271  -8.191 -13.329  1.00  0.00           C  
ATOM    365  HB2 LEU A  26      20.161  -7.592 -12.425  1.00  0.00           H  
ATOM    366  HB3 LEU A  26      20.886  -7.609 -14.015  1.00  0.00           H  
ATOM    367  CG  LEU A  26      18.882  -8.242 -13.906  1.00  0.00           C  
ATOM    368  HG  LEU A  26      18.300  -8.765 -13.149  1.00  0.00           H  
ATOM    369  CD1 LEU A  26      18.276  -6.828 -14.023  1.00  0.00           C  
ATOM    370 HD11 LEU A  26      18.967  -6.310 -14.688  1.00  0.00           H  
ATOM    371 HD12 LEU A  26      17.254  -6.780 -14.399  1.00  0.00           H  
ATOM    372 HD13 LEU A  26      18.438  -6.330 -13.068  1.00  0.00           H  
ATOM    373  CD2 LEU A  26      18.685  -8.942 -15.201  1.00  0.00           C  
ATOM    374 HD21 LEU A  26      19.334  -9.808 -15.331  1.00  0.00           H  
ATOM    375 HD22 LEU A  26      17.673  -9.335 -15.290  1.00  0.00           H  
ATOM    376 HD23 LEU A  26      18.663  -8.227 -16.023  1.00  0.00           H  
ATOM    377  C   LEU A  26      22.455  -9.300 -12.887  1.00  0.00           C  
ATOM    378  O   LEU A  26      23.184  -9.050 -13.898  1.00  0.00           O  
ATOM    379  N   GLY A  27      23.026  -9.322 -11.693  1.00  0.00           N  
ATOM    380  H   GLY A  27      22.440  -9.424 -10.876  1.00  0.00           H  
ATOM    381  CA  GLY A  27      24.450  -9.188 -11.422  1.00  0.00           C  
ATOM    382  HA2 GLY A  27      24.872  -8.400 -12.046  1.00  0.00           H  
ATOM    383  HA3 GLY A  27      24.783  -9.137 -10.385  1.00  0.00           H  
ATOM    384  C   GLY A  27      25.278 -10.471 -11.790  1.00  0.00           C  
ATOM    385  O   GLY A  27      26.334 -10.266 -12.378  1.00  0.00           O  
ATOM    386  N   LYS A  28      24.668 -11.673 -11.654  1.00  0.00           N  
ATOM    387  H   LYS A  28      23.670 -11.655 -11.494  1.00  0.00           H  
ATOM    388  CA  LYS A  28      25.250 -12.923 -12.211  1.00  0.00           C  
ATOM    389  HA  LYS A  28      26.279 -13.098 -11.898  1.00  0.00           H  
ATOM    390  CB  LYS A  28      24.496 -14.195 -11.696  1.00  0.00           C  
ATOM    391  HB2 LYS A  28      23.428 -14.162 -11.915  1.00  0.00           H  
ATOM    392  HB3 LYS A  28      24.805 -15.117 -12.188  1.00  0.00           H  
ATOM    393  CG  LYS A  28      24.609 -14.379 -10.144  1.00  0.00           C  
ATOM    394  HG2 LYS A  28      25.675 -14.453  -9.932  1.00  0.00           H  
ATOM    395  HG3 LYS A  28      24.222 -13.522  -9.594  1.00  0.00           H  
ATOM    396  CD  LYS A  28      23.983 -15.648  -9.617  1.00  0.00           C  
ATOM    397  HD2 LYS A  28      23.912 -15.543  -8.535  1.00  0.00           H  
ATOM    398  HD3 LYS A  28      23.001 -15.801 -10.066  1.00  0.00           H  
ATOM    399  CE  LYS A  28      24.926 -16.847  -9.945  1.00  0.00           C  
ATOM    400  HE2 LYS A  28      24.946 -16.967 -11.028  1.00  0.00           H  
ATOM    401  HE3 LYS A  28      25.930 -16.635  -9.577  1.00  0.00           H  
ATOM    402  NZ  LYS A  28      24.388 -18.128  -9.353  1.00  0.00           N1+
ATOM    403  HZ1 LYS A  28      23.945 -17.850  -8.488  1.00  0.00           H  
ATOM    404  HZ2 LYS A  28      23.659 -18.493  -9.949  1.00  0.00           H  
ATOM    405  HZ3 LYS A  28      25.105 -18.794  -9.106  1.00  0.00           H  
ATOM    406  C   LYS A  28      25.242 -12.974 -13.725  1.00  0.00           C  
ATOM    407  O   LYS A  28      26.244 -13.294 -14.354  1.00  0.00           O  
ATOM    408  N   GLU A  29      24.145 -12.530 -14.374  1.00  0.00           N  
ATOM    409  H   GLU A  29      23.370 -12.368 -13.747  1.00  0.00           H  
ATOM    410  CA  GLU A  29      23.995 -12.186 -15.821  1.00  0.00           C  
ATOM    411  HA  GLU A  29      24.389 -12.964 -16.474  1.00  0.00           H  
ATOM    412  CB  GLU A  29      22.535 -12.052 -16.342  1.00  0.00           C  
ATOM    413  HB2 GLU A  29      22.178 -11.131 -15.883  1.00  0.00           H  
ATOM    414  HB3 GLU A  29      22.656 -11.846 -17.406  1.00  0.00           H  
ATOM    415  CG  GLU A  29      21.519 -13.120 -16.168  1.00  0.00           C  
ATOM    416  HG2 GLU A  29      21.251 -13.164 -15.112  1.00  0.00           H  
ATOM    417  HG3 GLU A  29      20.638 -12.820 -16.736  1.00  0.00           H  
ATOM    418  CD  GLU A  29      21.856 -14.549 -16.587  1.00  0.00           C  
ATOM    419  OE1 GLU A  29      22.631 -14.700 -17.578  1.00  0.00           O  
ATOM    420  OE2 GLU A  29      21.436 -15.506 -15.930  1.00  0.00           O  
ATOM    421  C   GLU A  29      24.912 -11.013 -16.248  1.00  0.00           C  
ATOM    422  O   GLU A  29      25.184 -10.904 -17.435  1.00  0.00           O  
ATOM    423  N   GLY A  30      25.557 -10.265 -15.365  1.00  0.00           N  
ATOM    424  H   GLY A  30      25.245 -10.259 -14.405  1.00  0.00           H  
ATOM    425  CA  GLY A  30      26.636  -9.322 -15.581  1.00  0.00           C  
ATOM    426  HA2 GLY A  30      27.468  -9.584 -14.928  1.00  0.00           H  
ATOM    427  HA3 GLY A  30      26.987  -9.555 -16.586  1.00  0.00           H  
ATOM    428  C   GLY A  30      26.380  -7.820 -15.592  1.00  0.00           C  
ATOM    429  O   GLY A  30      27.284  -7.072 -15.893  1.00  0.00           O  
ATOM    430  N   LEU A  31      25.131  -7.413 -15.297  1.00  0.00           N  
ATOM    431  H   LEU A  31      24.433  -8.056 -14.948  1.00  0.00           H  
ATOM    432  CA  LEU A  31      24.649  -6.046 -15.612  1.00  0.00           C  
ATOM    433  HA  LEU A  31      25.136  -5.758 -16.544  1.00  0.00           H  
ATOM    434  CB  LEU A  31      23.126  -5.968 -15.947  1.00  0.00           C  
ATOM    435  HB2 LEU A  31      22.513  -6.051 -15.049  1.00  0.00           H  
ATOM    436  HB3 LEU A  31      22.884  -5.002 -16.392  1.00  0.00           H  
ATOM    437  CG  LEU A  31      22.668  -6.841 -17.168  1.00  0.00           C  
ATOM    438  HG  LEU A  31      23.472  -6.955 -17.895  1.00  0.00           H  
ATOM    439  CD1 LEU A  31      22.370  -8.271 -16.755  1.00  0.00           C  
ATOM    440 HD11 LEU A  31      23.302  -8.836 -16.731  1.00  0.00           H  
ATOM    441 HD12 LEU A  31      21.820  -8.262 -15.814  1.00  0.00           H  
ATOM    442 HD13 LEU A  31      21.713  -8.716 -17.503  1.00  0.00           H  
ATOM    443  CD2 LEU A  31      21.425  -6.222 -17.770  1.00  0.00           C  
ATOM    444 HD21 LEU A  31      21.212  -6.797 -18.672  1.00  0.00           H  
ATOM    445 HD22 LEU A  31      20.623  -6.265 -17.033  1.00  0.00           H  
ATOM    446 HD23 LEU A  31      21.585  -5.186 -18.066  1.00  0.00           H  
ATOM    447  C   LEU A  31      25.027  -5.143 -14.463  1.00  0.00           C  
ATOM    448  O   LEU A  31      25.391  -5.556 -13.370  1.00  0.00           O  
ATOM    449  N   ARG A  32      24.882  -3.825 -14.551  1.00  0.00           N  
ATOM    450  H   ARG A  32      24.595  -3.573 -15.486  1.00  0.00           H  
ATOM    451  CA  ARG A  32      24.954  -2.750 -13.581  1.00  0.00           C  
ATOM    452  HA  ARG A  32      25.446  -3.238 -12.739  1.00  0.00           H  
ATOM    453  CB  ARG A  32      25.864  -1.582 -14.137  1.00  0.00           C  
ATOM    454  HB2 ARG A  32      25.483  -1.355 -15.132  1.00  0.00           H  
ATOM    455  HB3 ARG A  32      25.647  -0.690 -13.550  1.00  0.00           H  
ATOM    456  CG  ARG A  32      27.282  -2.059 -14.291  1.00  0.00           C  
ATOM    457  HG2 ARG A  32      27.559  -2.526 -13.345  1.00  0.00           H  
ATOM    458  HG3 ARG A  32      27.272  -2.767 -15.119  1.00  0.00           H  
ATOM    459  CD  ARG A  32      28.258  -0.940 -14.607  1.00  0.00           C  
ATOM    460  HD2 ARG A  32      27.977  -0.076 -14.005  1.00  0.00           H  
ATOM    461  HD3 ARG A  32      29.301  -1.198 -14.425  1.00  0.00           H  
ATOM    462  NE  ARG A  32      28.090  -0.672 -16.079  1.00  0.00           N  
ATOM    463  HE  ARG A  32      27.871  -1.504 -16.610  1.00  0.00           H  
ATOM    464  CZ  ARG A  32      28.410   0.439 -16.778  1.00  0.00           C  
ATOM    465  NH1 ARG A  32      29.075   1.427 -16.248  1.00  0.00           N  
ATOM    466 HH11 ARG A  32      29.284   1.473 -15.261  1.00  0.00           H  
ATOM    467 HH12 ARG A  32      29.116   2.282 -16.785  1.00  0.00           H  
ATOM    468  NH2 ARG A  32      28.257   0.433 -18.063  1.00  0.00           N  
ATOM    469 HH21 ARG A  32      27.955  -0.408 -18.535  1.00  0.00           H  
ATOM    470 HH22 ARG A  32      28.655   1.205 -18.577  1.00  0.00           H  
ATOM    471  C   ARG A  32      23.587  -2.231 -13.331  1.00  0.00           C  
ATOM    472  O   ARG A  32      22.862  -1.942 -14.293  1.00  0.00           O  
ATOM    473  N   VAL A  33      23.174  -2.251 -12.082  1.00  0.00           N  
ATOM    474  H   VAL A  33      23.796  -2.462 -11.315  1.00  0.00           H  
ATOM    475  CA  VAL A  33      21.793  -2.271 -11.771  1.00  0.00           C  
ATOM    476  HA  VAL A  33      21.233  -2.151 -12.700  1.00  0.00           H  
ATOM    477  CB  VAL A  33      21.369  -3.634 -11.225  1.00  0.00           C  
ATOM    478  HB  VAL A  33      21.624  -3.497 -10.174  1.00  0.00           H  
ATOM    479  CG1 VAL A  33      19.871  -3.784 -11.326  1.00  0.00           C  
ATOM    480 HG11 VAL A  33      19.445  -2.819 -11.050  1.00  0.00           H  
ATOM    481 HG12 VAL A  33      19.506  -3.880 -12.348  1.00  0.00           H  
ATOM    482 HG13 VAL A  33      19.480  -4.436 -10.545  1.00  0.00           H  
ATOM    483  CG2 VAL A  33      22.146  -4.860 -11.853  1.00  0.00           C  
ATOM    484 HG21 VAL A  33      23.226  -4.748 -11.769  1.00  0.00           H  
ATOM    485 HG22 VAL A  33      21.865  -5.761 -11.305  1.00  0.00           H  
ATOM    486 HG23 VAL A  33      21.857  -4.954 -12.900  1.00  0.00           H  
ATOM    487  C   VAL A  33      21.507  -1.062 -10.851  1.00  0.00           C  
ATOM    488  O   VAL A  33      21.832  -1.136  -9.680  1.00  0.00           O  
ATOM    489  N   PHE A  34      20.730  -0.057 -11.381  1.00  0.00           N  
ATOM    490  H   PHE A  34      20.363  -0.150 -12.317  1.00  0.00           H  
ATOM    491  CA  PHE A  34      20.156   0.984 -10.560  1.00  0.00           C  
ATOM    492  HA  PHE A  34      20.852   1.148  -9.738  1.00  0.00           H  
ATOM    493  CB  PHE A  34      20.081   2.278 -11.339  1.00  0.00           C  
ATOM    494  HB2 PHE A  34      21.013   2.325 -11.902  1.00  0.00           H  
ATOM    495  HB3 PHE A  34      19.235   2.188 -12.021  1.00  0.00           H  
ATOM    496  CG  PHE A  34      19.905   3.507 -10.498  1.00  0.00           C  
ATOM    497  CD1 PHE A  34      18.648   3.780  -9.950  1.00  0.00           C  
ATOM    498  HD1 PHE A  34      17.920   2.990 -10.055  1.00  0.00           H  
ATOM    499  CE1 PHE A  34      18.567   4.881  -9.036  1.00  0.00           C  
ATOM    500  HE1 PHE A  34      17.580   5.010  -8.616  1.00  0.00           H  
ATOM    501  CZ  PHE A  34      19.645   5.757  -8.876  1.00  0.00           C  
ATOM    502  HZ  PHE A  34      19.642   6.628  -8.238  1.00  0.00           H  
ATOM    503  CE2 PHE A  34      20.890   5.408  -9.413  1.00  0.00           C  
ATOM    504  HE2 PHE A  34      21.713   6.106  -9.385  1.00  0.00           H  
ATOM    505  CD2 PHE A  34      21.020   4.324 -10.242  1.00  0.00           C  
ATOM    506  HD2 PHE A  34      21.972   4.182 -10.734  1.00  0.00           H  
ATOM    507  C   PHE A  34      18.857   0.548  -9.911  1.00  0.00           C  
ATOM    508  O   PHE A  34      18.065   0.061 -10.718  1.00  0.00           O  
ATOM    509  N   VAL A  35      18.621   0.642  -8.591  1.00  0.00           N  
ATOM    510  H   VAL A  35      19.425   0.926  -8.050  1.00  0.00           H  
ATOM    511  CA  VAL A  35      17.383   0.191  -7.912  1.00  0.00           C  
ATOM    512  HA  VAL A  35      16.684  -0.203  -8.651  1.00  0.00           H  
ATOM    513  CB  VAL A  35      17.689  -0.826  -6.846  1.00  0.00           C  
ATOM    514  HB  VAL A  35      16.846  -1.062  -6.196  1.00  0.00           H  
ATOM    515  CG1 VAL A  35      18.078  -2.208  -7.522  1.00  0.00           C  
ATOM    516 HG11 VAL A  35      19.112  -2.101  -7.853  1.00  0.00           H  
ATOM    517 HG12 VAL A  35      18.082  -3.060  -6.842  1.00  0.00           H  
ATOM    518 HG13 VAL A  35      17.537  -2.366  -8.455  1.00  0.00           H  
ATOM    519  CG2 VAL A  35      18.900  -0.514  -5.930  1.00  0.00           C  
ATOM    520 HG21 VAL A  35      19.170  -1.449  -5.441  1.00  0.00           H  
ATOM    521 HG22 VAL A  35      19.773  -0.164  -6.480  1.00  0.00           H  
ATOM    522 HG23 VAL A  35      18.585   0.164  -5.137  1.00  0.00           H  
ATOM    523  C   VAL A  35      16.612   1.357  -7.299  1.00  0.00           C  
ATOM    524  O   VAL A  35      17.152   2.454  -7.096  1.00  0.00           O  
ATOM    525  N   CYS A  36      15.278   1.237  -7.178  1.00  0.00           N  
ATOM    526  H   CYS A  36      14.841   0.420  -7.576  1.00  0.00           H  
ATOM    527  CA  CYS A  36      14.515   2.311  -6.678  1.00  0.00           C  
ATOM    528  HA  CYS A  36      15.137   2.712  -5.878  1.00  0.00           H  
ATOM    529  CB  CYS A  36      14.232   3.300  -7.885  1.00  0.00           C  
ATOM    530  HB2 CYS A  36      14.021   4.321  -7.567  1.00  0.00           H  
ATOM    531  HB3 CYS A  36      15.223   3.381  -8.329  1.00  0.00           H  
ATOM    532  SG  CYS A  36      13.093   2.623  -9.054  1.00  0.00           S  
ATOM    533  HG  CYS A  36      13.747   1.458  -9.049  1.00  0.00           H  
ATOM    534  C   CYS A  36      13.196   1.847  -6.110  1.00  0.00           C  
ATOM    535  O   CYS A  36      12.635   0.777  -6.386  1.00  0.00           O  
ATOM    536  N   ALA A  37      12.754   2.669  -5.158  1.00  0.00           N  
ATOM    537  H   ALA A  37      13.421   3.402  -4.963  1.00  0.00           H  
ATOM    538  CA  ALA A  37      11.632   2.341  -4.224  1.00  0.00           C  
ATOM    539  HA  ALA A  37      10.813   1.919  -4.805  1.00  0.00           H  
ATOM    540  CB  ALA A  37      12.088   1.300  -3.179  1.00  0.00           C  
ATOM    541  HB1 ALA A  37      12.467   1.646  -2.216  1.00  0.00           H  
ATOM    542  HB2 ALA A  37      11.293   0.621  -2.870  1.00  0.00           H  
ATOM    543  HB3 ALA A  37      12.925   0.734  -3.587  1.00  0.00           H  
ATOM    544  C   ALA A  37      10.985   3.515  -3.448  1.00  0.00           C  
ATOM    545  O   ALA A  37      11.443   4.616  -3.648  1.00  0.00           O  
ATOM    546  N   ARG A  38      10.015   3.269  -2.610  1.00  0.00           N  
ATOM    547  H   ARG A  38       9.823   2.279  -2.559  1.00  0.00           H  
ATOM    548  CA  ARG A  38       9.233   4.374  -1.879  1.00  0.00           C  
ATOM    549  HA  ARG A  38       9.440   5.289  -2.436  1.00  0.00           H  
ATOM    550  CB  ARG A  38       7.696   4.140  -1.967  1.00  0.00           C  
ATOM    551  HB2 ARG A  38       7.272   5.052  -1.547  1.00  0.00           H  
ATOM    552  HB3 ARG A  38       7.428   4.174  -3.023  1.00  0.00           H  
ATOM    553  CG  ARG A  38       7.114   2.930  -1.174  1.00  0.00           C  
ATOM    554  HG2 ARG A  38       7.813   2.095  -1.200  1.00  0.00           H  
ATOM    555  HG3 ARG A  38       7.087   3.284  -0.144  1.00  0.00           H  
ATOM    556  CD  ARG A  38       5.750   2.569  -1.694  1.00  0.00           C  
ATOM    557  HD2 ARG A  38       4.984   3.301  -1.438  1.00  0.00           H  
ATOM    558  HD3 ARG A  38       5.798   2.559  -2.784  1.00  0.00           H  
ATOM    559  NE  ARG A  38       5.383   1.282  -1.073  1.00  0.00           N  
ATOM    560  HE  ARG A  38       6.165   0.839  -0.611  1.00  0.00           H  
ATOM    561  CZ  ARG A  38       4.220   0.795  -0.778  1.00  0.00           C  
ATOM    562  NH1 ARG A  38       3.148   1.458  -1.127  1.00  0.00           N  
ATOM    563 HH11 ARG A  38       3.239   2.161  -1.847  1.00  0.00           H  
ATOM    564 HH12 ARG A  38       2.205   1.120  -0.996  1.00  0.00           H  
ATOM    565  NH2 ARG A  38       4.178  -0.461  -0.321  1.00  0.00           N  
ATOM    566 HH21 ARG A  38       5.031  -0.994  -0.229  1.00  0.00           H  
ATOM    567 HH22 ARG A  38       3.293  -0.944  -0.251  1.00  0.00           H  
ATOM    568  C   ARG A  38       9.656   4.616  -0.479  1.00  0.00           C  
ATOM    569  O   ARG A  38       9.143   5.515   0.198  1.00  0.00           O  
ATOM    570  N   GLY A  39      10.662   3.869  -0.014  1.00  0.00           N  
ATOM    571  H   GLY A  39      10.839   2.972  -0.443  1.00  0.00           H  
ATOM    572  CA  GLY A  39      11.350   4.133   1.317  1.00  0.00           C  
ATOM    573  HA2 GLY A  39      10.908   5.022   1.767  1.00  0.00           H  
ATOM    574  HA3 GLY A  39      11.092   3.396   2.078  1.00  0.00           H  
ATOM    575  C   GLY A  39      12.891   4.183   1.217  1.00  0.00           C  
ATOM    576  O   GLY A  39      13.473   3.208   0.618  1.00  0.00           O  
ATOM    577  N   GLU A  40      13.513   5.243   1.638  1.00  0.00           N  
ATOM    578  H   GLU A  40      12.947   5.952   2.079  1.00  0.00           H  
ATOM    579  CA  GLU A  40      14.963   5.609   1.364  1.00  0.00           C  
ATOM    580  HA  GLU A  40      15.297   5.588   0.327  1.00  0.00           H  
ATOM    581  CB  GLU A  40      15.121   7.098   1.670  1.00  0.00           C  
ATOM    582  HB2 GLU A  40      14.319   7.685   1.224  1.00  0.00           H  
ATOM    583  HB3 GLU A  40      15.139   7.304   2.742  1.00  0.00           H  
ATOM    584  CG  GLU A  40      16.368   7.809   1.026  1.00  0.00           C  
ATOM    585  HG2 GLU A  40      16.373   7.512  -0.022  1.00  0.00           H  
ATOM    586  HG3 GLU A  40      16.119   8.870   1.022  1.00  0.00           H  
ATOM    587  CD  GLU A  40      17.678   7.522   1.692  1.00  0.00           C  
ATOM    588  OE1 GLU A  40      18.657   7.266   1.001  1.00  0.00           O  
ATOM    589  OE2 GLU A  40      17.693   7.544   2.987  1.00  0.00           O  
ATOM    590  C   GLU A  40      16.052   4.697   2.119  1.00  0.00           C  
ATOM    591  O   GLU A  40      17.010   4.183   1.598  1.00  0.00           O  
ATOM    592  N   GLU A  41      15.723   4.445   3.390  1.00  0.00           N  
ATOM    593  H   GLU A  41      14.855   4.856   3.700  1.00  0.00           H  
ATOM    594  CA  GLU A  41      16.481   3.491   4.190  1.00  0.00           C  
ATOM    595  HA  GLU A  41      17.536   3.688   3.999  1.00  0.00           H  
ATOM    596  CB  GLU A  41      16.200   3.777   5.681  1.00  0.00           C  
ATOM    597  HB2 GLU A  41      16.250   4.845   5.890  1.00  0.00           H  
ATOM    598  HB3 GLU A  41      15.152   3.549   5.875  1.00  0.00           H  
ATOM    599  CG  GLU A  41      17.004   3.014   6.790  1.00  0.00           C  
ATOM    600  HG2 GLU A  41      16.617   3.427   7.721  1.00  0.00           H  
ATOM    601  HG3 GLU A  41      16.951   1.925   6.806  1.00  0.00           H  
ATOM    602  CD  GLU A  41      18.476   3.223   6.679  1.00  0.00           C  
ATOM    603  OE1 GLU A  41      18.921   4.022   5.834  1.00  0.00           O  
ATOM    604  OE2 GLU A  41      19.135   2.620   7.544  1.00  0.00           O  
ATOM    605  C   GLU A  41      16.314   2.022   3.831  1.00  0.00           C  
ATOM    606  O   GLU A  41      17.254   1.273   3.877  1.00  0.00           O  
ATOM    607  N   GLY A  42      15.054   1.603   3.412  1.00  0.00           N  
ATOM    608  H   GLY A  42      14.351   2.322   3.321  1.00  0.00           H  
ATOM    609  CA  GLY A  42      14.795   0.252   2.920  1.00  0.00           C  
ATOM    610  HA2 GLY A  42      15.037  -0.496   3.674  1.00  0.00           H  
ATOM    611  HA3 GLY A  42      13.765   0.089   2.603  1.00  0.00           H  
ATOM    612  C   GLY A  42      15.602   0.053   1.647  1.00  0.00           C  
ATOM    613  O   GLY A  42      16.277  -0.954   1.582  1.00  0.00           O  
ATOM    614  N   LEU A  43      15.831   1.081   0.894  1.00  0.00           N  
ATOM    615  H   LEU A  43      15.320   1.934   1.072  1.00  0.00           H  
ATOM    616  CA  LEU A  43      16.756   1.079  -0.255  1.00  0.00           C  
ATOM    617  HA  LEU A  43      16.518   0.262  -0.936  1.00  0.00           H  
ATOM    618  CB  LEU A  43      16.329   2.370  -1.114  1.00  0.00           C  
ATOM    619  HB2 LEU A  43      15.255   2.426  -1.288  1.00  0.00           H  
ATOM    620  HB3 LEU A  43      16.649   3.280  -0.605  1.00  0.00           H  
ATOM    621  CG  LEU A  43      16.955   2.458  -2.509  1.00  0.00           C  
ATOM    622  HG  LEU A  43      18.031   2.296  -2.563  1.00  0.00           H  
ATOM    623  CD1 LEU A  43      16.259   1.502  -3.511  1.00  0.00           C  
ATOM    624 HD11 LEU A  43      16.686   1.669  -4.500  1.00  0.00           H  
ATOM    625 HD12 LEU A  43      16.479   0.457  -3.295  1.00  0.00           H  
ATOM    626 HD13 LEU A  43      15.202   1.732  -3.646  1.00  0.00           H  
ATOM    627  CD2 LEU A  43      16.779   3.859  -3.023  1.00  0.00           C  
ATOM    628 HD21 LEU A  43      15.725   4.119  -2.924  1.00  0.00           H  
ATOM    629 HD22 LEU A  43      17.246   4.612  -2.389  1.00  0.00           H  
ATOM    630 HD23 LEU A  43      17.094   3.964  -4.061  1.00  0.00           H  
ATOM    631  C   LEU A  43      18.251   0.925   0.204  1.00  0.00           C  
ATOM    632  O   LEU A  43      18.926   0.071  -0.352  1.00  0.00           O  
ATOM    633  N   ARG A  44      18.650   1.646   1.241  1.00  0.00           N  
ATOM    634  H   ARG A  44      17.971   2.320   1.565  1.00  0.00           H  
ATOM    635  CA  ARG A  44      20.041   1.574   1.747  1.00  0.00           C  
ATOM    636  HA  ARG A  44      20.662   1.607   0.853  1.00  0.00           H  
ATOM    637  CB  ARG A  44      20.387   2.771   2.703  1.00  0.00           C  
ATOM    638  HB2 ARG A  44      20.068   3.682   2.198  1.00  0.00           H  
ATOM    639  HB3 ARG A  44      19.872   2.538   3.634  1.00  0.00           H  
ATOM    640  CG  ARG A  44      21.819   2.826   3.110  1.00  0.00           C  
ATOM    641  HG2 ARG A  44      22.037   1.871   3.588  1.00  0.00           H  
ATOM    642  HG3 ARG A  44      22.412   3.114   2.241  1.00  0.00           H  
ATOM    643  CD  ARG A  44      21.910   3.936   4.161  1.00  0.00           C  
ATOM    644  HD2 ARG A  44      21.036   3.858   4.807  1.00  0.00           H  
ATOM    645  HD3 ARG A  44      22.804   3.789   4.766  1.00  0.00           H  
ATOM    646  NE  ARG A  44      21.968   5.287   3.587  1.00  0.00           N  
ATOM    647  HE  ARG A  44      22.845   5.713   3.322  1.00  0.00           H  
ATOM    648  CZ  ARG A  44      20.900   6.060   3.317  1.00  0.00           C  
ATOM    649  NH1 ARG A  44      19.698   5.713   3.740  1.00  0.00           N  
ATOM    650 HH11 ARG A  44      19.685   4.888   4.324  1.00  0.00           H  
ATOM    651 HH12 ARG A  44      18.902   6.299   3.528  1.00  0.00           H  
ATOM    652  NH2 ARG A  44      20.922   7.203   2.670  1.00  0.00           N  
ATOM    653 HH21 ARG A  44      21.704   7.528   2.122  1.00  0.00           H  
ATOM    654 HH22 ARG A  44      20.024   7.534   2.346  1.00  0.00           H  
ATOM    655  C   ARG A  44      20.313   0.180   2.369  1.00  0.00           C  
ATOM    656  O   ARG A  44      21.303  -0.484   1.997  1.00  0.00           O  
ATOM    657  N   THR A  45      19.364  -0.347   3.093  1.00  0.00           N  
ATOM    658  H   THR A  45      18.535   0.210   3.236  1.00  0.00           H  
ATOM    659  CA  THR A  45      19.457  -1.617   3.830  1.00  0.00           C  
ATOM    660  HA  THR A  45      20.377  -1.598   4.415  1.00  0.00           H  
ATOM    661  CB  THR A  45      18.292  -1.627   4.760  1.00  0.00           C  
ATOM    662  HB  THR A  45      17.364  -1.639   4.189  1.00  0.00           H  
ATOM    663  CG2 THR A  45      18.322  -2.792   5.742  1.00  0.00           C  
ATOM    664 HG21 THR A  45      17.654  -3.585   5.408  1.00  0.00           H  
ATOM    665 HG22 THR A  45      19.357  -3.133   5.737  1.00  0.00           H  
ATOM    666 HG23 THR A  45      17.912  -2.485   6.704  1.00  0.00           H  
ATOM    667  OG1 THR A  45      18.323  -0.431   5.563  1.00  0.00           O  
ATOM    668  HG1 THR A  45      17.916   0.252   5.023  1.00  0.00           H  
ATOM    669  C   THR A  45      19.571  -2.792   2.943  1.00  0.00           C  
ATOM    670  O   THR A  45      20.302  -3.667   3.132  1.00  0.00           O  
ATOM    671  N   THR A  46      18.866  -2.691   1.738  1.00  0.00           N  
ATOM    672  H   THR A  46      18.437  -1.797   1.548  1.00  0.00           H  
ATOM    673  CA  THR A  46      18.843  -3.654   0.683  1.00  0.00           C  
ATOM    674  HA  THR A  46      18.929  -4.669   1.071  1.00  0.00           H  
ATOM    675  CB  THR A  46      17.626  -3.574  -0.223  1.00  0.00           C  
ATOM    676  HB  THR A  46      17.686  -2.615  -0.736  1.00  0.00           H  
ATOM    677  CG2 THR A  46      17.535  -4.701  -1.272  1.00  0.00           C  
ATOM    678 HG21 THR A  46      17.569  -5.662  -0.758  1.00  0.00           H  
ATOM    679 HG22 THR A  46      16.650  -4.502  -1.876  1.00  0.00           H  
ATOM    680 HG23 THR A  46      18.351  -4.607  -1.987  1.00  0.00           H  
ATOM    681  OG1 THR A  46      16.469  -3.647   0.570  1.00  0.00           O  
ATOM    682  HG1 THR A  46      16.255  -2.780   0.919  1.00  0.00           H  
ATOM    683  C   THR A  46      20.164  -3.512  -0.149  1.00  0.00           C  
ATOM    684  O   THR A  46      20.708  -4.548  -0.460  1.00  0.00           O  
ATOM    685  N   LEU A  47      20.639  -2.306  -0.432  1.00  0.00           N  
ATOM    686  H   LEU A  47      20.109  -1.500  -0.133  1.00  0.00           H  
ATOM    687  CA  LEU A  47      21.821  -2.083  -1.205  1.00  0.00           C  
ATOM    688  HA  LEU A  47      21.716  -2.557  -2.181  1.00  0.00           H  
ATOM    689  CB  LEU A  47      22.056  -0.559  -1.272  1.00  0.00           C  
ATOM    690  HB2 LEU A  47      21.598  -0.105  -0.395  1.00  0.00           H  
ATOM    691  HB3 LEU A  47      23.112  -0.284  -1.235  1.00  0.00           H  
ATOM    692  CG  LEU A  47      21.589   0.155  -2.586  1.00  0.00           C  
ATOM    693  HG  LEU A  47      20.598  -0.219  -2.842  1.00  0.00           H  
ATOM    694  CD1 LEU A  47      21.417   1.645  -2.404  1.00  0.00           C  
ATOM    695 HD11 LEU A  47      22.398   2.053  -2.159  1.00  0.00           H  
ATOM    696 HD12 LEU A  47      21.216   2.039  -3.401  1.00  0.00           H  
ATOM    697 HD13 LEU A  47      20.521   1.808  -1.806  1.00  0.00           H  
ATOM    698  CD2 LEU A  47      22.439  -0.158  -3.798  1.00  0.00           C  
ATOM    699 HD21 LEU A  47      22.141   0.415  -4.676  1.00  0.00           H  
ATOM    700 HD22 LEU A  47      23.495  -0.015  -3.568  1.00  0.00           H  
ATOM    701 HD23 LEU A  47      22.338  -1.226  -3.993  1.00  0.00           H  
ATOM    702  C   LEU A  47      22.966  -2.762  -0.478  1.00  0.00           C  
ATOM    703  O   LEU A  47      23.881  -3.195  -1.175  1.00  0.00           O  
ATOM    704  N   LYS A  48      22.960  -2.852   0.905  1.00  0.00           N  
ATOM    705  H   LYS A  48      22.238  -2.368   1.420  1.00  0.00           H  
ATOM    706  CA  LYS A  48      24.033  -3.626   1.575  1.00  0.00           C  
ATOM    707  HA  LYS A  48      25.004  -3.329   1.177  1.00  0.00           H  
ATOM    708  CB  LYS A  48      24.092  -3.326   3.081  1.00  0.00           C  
ATOM    709  HB2 LYS A  48      23.120  -3.656   3.447  1.00  0.00           H  
ATOM    710  HB3 LYS A  48      24.849  -3.983   3.509  1.00  0.00           H  
ATOM    711  CG  LYS A  48      24.262  -1.823   3.415  1.00  0.00           C  
ATOM    712  HG2 LYS A  48      25.168  -1.582   2.859  1.00  0.00           H  
ATOM    713  HG3 LYS A  48      23.531  -1.183   2.920  1.00  0.00           H  
ATOM    714  CD  LYS A  48      24.254  -1.644   4.934  1.00  0.00           C  
ATOM    715  HD2 LYS A  48      23.262  -1.917   5.291  1.00  0.00           H  
ATOM    716  HD3 LYS A  48      24.970  -2.368   5.326  1.00  0.00           H  
ATOM    717  CE  LYS A  48      24.592  -0.211   5.308  1.00  0.00           C  
ATOM    718  HE2 LYS A  48      25.514   0.098   4.815  1.00  0.00           H  
ATOM    719  HE3 LYS A  48      23.815   0.458   4.939  1.00  0.00           H  
ATOM    720  NZ  LYS A  48      24.633  -0.176   6.837  1.00  0.00           N1+
ATOM    721  HZ1 LYS A  48      25.389  -0.732   7.210  1.00  0.00           H  
ATOM    722  HZ2 LYS A  48      24.637   0.744   7.253  1.00  0.00           H  
ATOM    723  HZ3 LYS A  48      23.791  -0.555   7.248  1.00  0.00           H  
ATOM    724  C   LYS A  48      23.950  -5.174   1.441  1.00  0.00           C  
ATOM    725  O   LYS A  48      24.968  -5.807   1.410  1.00  0.00           O  
ATOM    726  N   GLU A  49      22.750  -5.695   1.434  1.00  0.00           N  
ATOM    727  H   GLU A  49      22.007  -5.051   1.661  1.00  0.00           H  
ATOM    728  CA  GLU A  49      22.561  -7.102   1.026  1.00  0.00           C  
ATOM    729  HA  GLU A  49      23.220  -7.619   1.722  1.00  0.00           H  
ATOM    730  CB  GLU A  49      21.095  -7.500   1.284  1.00  0.00           C  
ATOM    731  HB2 GLU A  49      20.872  -7.480   2.350  1.00  0.00           H  
ATOM    732  HB3 GLU A  49      20.475  -6.690   0.903  1.00  0.00           H  
ATOM    733  CG  GLU A  49      20.585  -8.744   0.451  1.00  0.00           C  
ATOM    734  HG2 GLU A  49      19.496  -8.734   0.505  1.00  0.00           H  
ATOM    735  HG3 GLU A  49      20.761  -8.590  -0.615  1.00  0.00           H  
ATOM    736  CD  GLU A  49      21.219 -10.098   0.886  1.00  0.00           C  
ATOM    737  OE1 GLU A  49      20.983 -11.025   0.063  1.00  0.00           O  
ATOM    738  OE2 GLU A  49      22.007 -10.166   1.854  1.00  0.00           O  
ATOM    739  C   GLU A  49      23.061  -7.275  -0.467  1.00  0.00           C  
ATOM    740  O   GLU A  49      23.713  -8.302  -0.679  1.00  0.00           O  
ATOM    741  N   LEU A  50      22.678  -6.433  -1.419  1.00  0.00           N  
ATOM    742  H   LEU A  50      21.964  -5.763  -1.172  1.00  0.00           H  
ATOM    743  CA  LEU A  50      23.079  -6.630  -2.832  1.00  0.00           C  
ATOM    744  HA  LEU A  50      22.762  -7.618  -3.167  1.00  0.00           H  
ATOM    745  CB  LEU A  50      22.401  -5.501  -3.598  1.00  0.00           C  
ATOM    746  HB2 LEU A  50      22.467  -4.549  -3.072  1.00  0.00           H  
ATOM    747  HB3 LEU A  50      22.908  -5.325  -4.546  1.00  0.00           H  
ATOM    748  CG  LEU A  50      20.959  -5.790  -4.053  1.00  0.00           C  
ATOM    749  HG  LEU A  50      20.448  -6.417  -3.323  1.00  0.00           H  
ATOM    750  CD1 LEU A  50      20.017  -4.497  -4.312  1.00  0.00           C  
ATOM    751 HD11 LEU A  50      20.207  -3.934  -5.225  1.00  0.00           H  
ATOM    752 HD12 LEU A  50      18.996  -4.858  -4.430  1.00  0.00           H  
ATOM    753 HD13 LEU A  50      20.150  -3.937  -3.386  1.00  0.00           H  
ATOM    754  CD2 LEU A  50      20.918  -6.584  -5.390  1.00  0.00           C  
ATOM    755 HD21 LEU A  50      19.876  -6.781  -5.644  1.00  0.00           H  
ATOM    756 HD22 LEU A  50      21.395  -5.936  -6.124  1.00  0.00           H  
ATOM    757 HD23 LEU A  50      21.440  -7.533  -5.270  1.00  0.00           H  
ATOM    758  C   LEU A  50      24.608  -6.692  -2.960  1.00  0.00           C  
ATOM    759  O   LEU A  50      25.126  -7.538  -3.721  1.00  0.00           O  
ATOM    760  N   ARG A  51      25.267  -5.728  -2.275  1.00  0.00           N  
ATOM    761  H   ARG A  51      24.754  -4.919  -1.950  1.00  0.00           H  
ATOM    762  CA  ARG A  51      26.697  -5.563  -2.394  1.00  0.00           C  
ATOM    763  HA  ARG A  51      26.990  -5.699  -3.436  1.00  0.00           H  
ATOM    764  CB  ARG A  51      27.287  -4.191  -1.864  1.00  0.00           C  
ATOM    765  HB2 ARG A  51      26.775  -4.095  -0.907  1.00  0.00           H  
ATOM    766  HB3 ARG A  51      28.348  -4.195  -1.611  1.00  0.00           H  
ATOM    767  CG  ARG A  51      26.924  -3.027  -2.808  1.00  0.00           C  
ATOM    768  HG2 ARG A  51      27.496  -3.175  -3.725  1.00  0.00           H  
ATOM    769  HG3 ARG A  51      25.867  -3.069  -3.070  1.00  0.00           H  
ATOM    770  CD  ARG A  51      27.220  -1.630  -2.246  1.00  0.00           C  
ATOM    771  HD2 ARG A  51      26.634  -1.548  -1.329  1.00  0.00           H  
ATOM    772  HD3 ARG A  51      28.276  -1.518  -1.999  1.00  0.00           H  
ATOM    773  NE  ARG A  51      26.746  -0.618  -3.240  1.00  0.00           N  
ATOM    774  HE  ARG A  51      26.892  -0.815  -4.221  1.00  0.00           H  
ATOM    775  CZ  ARG A  51      26.464   0.592  -2.861  1.00  0.00           C  
ATOM    776  NH1 ARG A  51      26.326   1.144  -1.671  1.00  0.00           N  
ATOM    777 HH11 ARG A  51      26.414   0.541  -0.867  1.00  0.00           H  
ATOM    778 HH12 ARG A  51      25.809   2.012  -1.628  1.00  0.00           H  
ATOM    779  NH2 ARG A  51      26.385   1.451  -3.808  1.00  0.00           N  
ATOM    780 HH21 ARG A  51      26.521   1.083  -4.738  1.00  0.00           H  
ATOM    781 HH22 ARG A  51      26.427   2.430  -3.563  1.00  0.00           H  
ATOM    782  C   ARG A  51      27.464  -6.698  -1.754  1.00  0.00           C  
ATOM    783  O   ARG A  51      28.448  -7.170  -2.264  1.00  0.00           O  
ATOM    784  N   GLU A  52      27.035  -7.310  -0.662  1.00  0.00           N  
ATOM    785  H   GLU A  52      26.142  -6.919  -0.397  1.00  0.00           H  
ATOM    786  CA  GLU A  52      27.384  -8.578  -0.051  1.00  0.00           C  
ATOM    787  HA  GLU A  52      28.449  -8.396   0.095  1.00  0.00           H  
ATOM    788  CB  GLU A  52      26.706  -8.746   1.351  1.00  0.00           C  
ATOM    789  HB2 GLU A  52      27.019  -7.913   1.980  1.00  0.00           H  
ATOM    790  HB3 GLU A  52      25.618  -8.734   1.293  1.00  0.00           H  
ATOM    791  CG  GLU A  52      27.031 -10.099   2.017  1.00  0.00           C  
ATOM    792  HG2 GLU A  52      26.250 -10.338   2.738  1.00  0.00           H  
ATOM    793  HG3 GLU A  52      27.069 -10.983   1.380  1.00  0.00           H  
ATOM    794  CD  GLU A  52      28.269 -10.080   2.807  1.00  0.00           C  
ATOM    795  OE1 GLU A  52      28.471 -11.052   3.552  1.00  0.00           O  
ATOM    796  OE2 GLU A  52      29.116  -9.187   2.699  1.00  0.00           O  
ATOM    797  C   GLU A  52      27.210  -9.849  -0.974  1.00  0.00           C  
ATOM    798  O   GLU A  52      28.201 -10.664  -0.950  1.00  0.00           O  
ATOM    799  N   ALA A  53      26.185  -9.983  -1.782  1.00  0.00           N  
ATOM    800  H   ALA A  53      25.410  -9.352  -1.629  1.00  0.00           H  
ATOM    801  CA  ALA A  53      26.091 -10.839  -2.954  1.00  0.00           C  
ATOM    802  HA  ALA A  53      26.414 -11.839  -2.660  1.00  0.00           H  
ATOM    803  CB  ALA A  53      24.600 -10.938  -3.296  1.00  0.00           C  
ATOM    804  HB1 ALA A  53      23.880 -11.099  -2.494  1.00  0.00           H  
ATOM    805  HB2 ALA A  53      24.254 -10.011  -3.756  1.00  0.00           H  
ATOM    806  HB3 ALA A  53      24.530 -11.778  -3.986  1.00  0.00           H  
ATOM    807  C   ALA A  53      26.909 -10.515  -4.272  1.00  0.00           C  
ATOM    808  O   ALA A  53      27.066 -11.292  -5.202  1.00  0.00           O  
ATOM    809  N   GLY A  54      27.564  -9.343  -4.314  1.00  0.00           N  
ATOM    810  H   GLY A  54      27.465  -8.760  -3.494  1.00  0.00           H  
ATOM    811  CA  GLY A  54      28.468  -8.960  -5.322  1.00  0.00           C  
ATOM    812  HA2 GLY A  54      29.190  -8.363  -4.764  1.00  0.00           H  
ATOM    813  HA3 GLY A  54      28.984  -9.791  -5.801  1.00  0.00           H  
ATOM    814  C   GLY A  54      27.931  -7.866  -6.389  1.00  0.00           C  
ATOM    815  O   GLY A  54      28.758  -7.389  -7.139  1.00  0.00           O  
ATOM    816  N   VAL A  55      26.665  -7.506  -6.408  1.00  0.00           N  
ATOM    817  H   VAL A  55      26.057  -7.865  -5.684  1.00  0.00           H  
ATOM    818  CA  VAL A  55      26.057  -6.744  -7.488  1.00  0.00           C  
ATOM    819  HA  VAL A  55      26.236  -7.279  -8.420  1.00  0.00           H  
ATOM    820  CB  VAL A  55      24.525  -6.685  -7.309  1.00  0.00           C  
ATOM    821  HB  VAL A  55      24.225  -6.221  -6.369  1.00  0.00           H  
ATOM    822  CG1 VAL A  55      23.799  -5.957  -8.501  1.00  0.00           C  
ATOM    823 HG11 VAL A  55      22.736  -6.200  -8.467  1.00  0.00           H  
ATOM    824 HG12 VAL A  55      23.994  -4.887  -8.531  1.00  0.00           H  
ATOM    825 HG13 VAL A  55      24.244  -6.181  -9.471  1.00  0.00           H  
ATOM    826  CG2 VAL A  55      23.964  -8.133  -7.398  1.00  0.00           C  
ATOM    827 HG21 VAL A  55      24.442  -8.641  -6.561  1.00  0.00           H  
ATOM    828 HG22 VAL A  55      22.902  -8.151  -7.156  1.00  0.00           H  
ATOM    829 HG23 VAL A  55      24.200  -8.588  -8.360  1.00  0.00           H  
ATOM    830  C   VAL A  55      26.692  -5.405  -7.587  1.00  0.00           C  
ATOM    831  O   VAL A  55      26.834  -4.760  -6.574  1.00  0.00           O  
ATOM    832  N   GLU A  56      27.009  -4.853  -8.792  1.00  0.00           N  
ATOM    833  H   GLU A  56      26.894  -5.344  -9.667  1.00  0.00           H  
ATOM    834  CA  GLU A  56      27.323  -3.491  -9.006  1.00  0.00           C  
ATOM    835  HA  GLU A  56      27.908  -3.098  -8.173  1.00  0.00           H  
ATOM    836  CB  GLU A  56      28.197  -3.409 -10.271  1.00  0.00           C  
ATOM    837  HB2 GLU A  56      29.134  -3.931 -10.076  1.00  0.00           H  
ATOM    838  HB3 GLU A  56      27.685  -3.964 -11.059  1.00  0.00           H  
ATOM    839  CG  GLU A  56      28.410  -2.048 -10.692  1.00  0.00           C  
ATOM    840  HG2 GLU A  56      29.070  -1.955 -11.555  1.00  0.00           H  
ATOM    841  HG3 GLU A  56      27.486  -1.655 -11.115  1.00  0.00           H  
ATOM    842  CD  GLU A  56      28.868  -1.069  -9.651  1.00  0.00           C  
ATOM    843  OE1 GLU A  56      30.007  -1.153  -9.211  1.00  0.00           O  
ATOM    844  OE2 GLU A  56      28.052  -0.143  -9.258  1.00  0.00           O  
ATOM    845  C   GLU A  56      26.046  -2.594  -9.118  1.00  0.00           C  
ATOM    846  O   GLU A  56      25.244  -2.789 -10.028  1.00  0.00           O  
ATOM    847  N   ALA A  57      25.759  -1.855  -8.034  1.00  0.00           N  
ATOM    848  H   ALA A  57      26.548  -1.860  -7.401  1.00  0.00           H  
ATOM    849  CA  ALA A  57      24.501  -1.143  -7.871  1.00  0.00           C  
ATOM    850  HA  ALA A  57      24.006  -0.931  -8.818  1.00  0.00           H  
ATOM    851  CB  ALA A  57      23.469  -2.108  -7.085  1.00  0.00           C  
ATOM    852  HB1 ALA A  57      23.944  -2.670  -6.281  1.00  0.00           H  
ATOM    853  HB2 ALA A  57      22.663  -1.569  -6.588  1.00  0.00           H  
ATOM    854  HB3 ALA A  57      23.023  -2.817  -7.782  1.00  0.00           H  
ATOM    855  C   ALA A  57      24.593   0.146  -7.026  1.00  0.00           C  
ATOM    856  O   ALA A  57      25.453   0.238  -6.149  1.00  0.00           O  
ATOM    857  N   ASP A  58      23.594   1.090  -7.186  1.00  0.00           N  
ATOM    858  H   ASP A  58      22.849   1.022  -7.865  1.00  0.00           H  
ATOM    859  CA  ASP A  58      23.419   2.308  -6.383  1.00  0.00           C  
ATOM    860  HA  ASP A  58      23.685   2.069  -5.353  1.00  0.00           H  
ATOM    861  CB  ASP A  58      24.369   3.338  -6.955  1.00  0.00           C  
ATOM    862  HB2 ASP A  58      25.288   2.853  -7.281  1.00  0.00           H  
ATOM    863  HB3 ASP A  58      23.977   3.669  -7.917  1.00  0.00           H  
ATOM    864  CG  ASP A  58      24.690   4.500  -6.082  1.00  0.00           C  
ATOM    865  OD1 ASP A  58      23.940   4.897  -5.145  1.00  0.00           O  
ATOM    866  OD2 ASP A  58      25.674   5.202  -6.386  1.00  0.00           O  
ATOM    867  C   ASP A  58      21.953   2.648  -6.515  1.00  0.00           C  
ATOM    868  O   ASP A  58      21.312   2.029  -7.380  1.00  0.00           O  
ATOM    869  N   GLY A  59      21.304   3.531  -5.724  1.00  0.00           N  
ATOM    870  H   GLY A  59      21.880   3.934  -4.999  1.00  0.00           H  
ATOM    871  CA  GLY A  59      19.926   3.914  -6.006  1.00  0.00           C  
ATOM    872  HA2 GLY A  59      19.661   3.678  -7.037  1.00  0.00           H  
ATOM    873  HA3 GLY A  59      19.244   3.223  -5.511  1.00  0.00           H  
ATOM    874  C   GLY A  59      19.474   5.398  -5.649  1.00  0.00           C  
ATOM    875  O   GLY A  59      20.243   6.263  -5.120  1.00  0.00           O  
ATOM    876  N   ARG A  60      18.145   5.631  -5.856  1.00  0.00           N  
ATOM    877  H   ARG A  60      17.685   4.829  -6.261  1.00  0.00           H  
ATOM    878  CA  ARG A  60      17.435   6.894  -5.607  1.00  0.00           C  
ATOM    879  HA  ARG A  60      17.853   7.413  -4.746  1.00  0.00           H  
ATOM    880  CB  ARG A  60      17.492   7.815  -6.805  1.00  0.00           C  
ATOM    881  HB2 ARG A  60      18.552   7.890  -7.049  1.00  0.00           H  
ATOM    882  HB3 ARG A  60      16.881   7.469  -7.639  1.00  0.00           H  
ATOM    883  CG  ARG A  60      16.946   9.301  -6.495  1.00  0.00           C  
ATOM    884  HG2 ARG A  60      15.868   9.234  -6.352  1.00  0.00           H  
ATOM    885  HG3 ARG A  60      17.497   9.632  -5.614  1.00  0.00           H  
ATOM    886  CD  ARG A  60      17.123  10.381  -7.501  1.00  0.00           C  
ATOM    887  HD2 ARG A  60      18.155  10.732  -7.529  1.00  0.00           H  
ATOM    888  HD3 ARG A  60      16.792  10.008  -8.470  1.00  0.00           H  
ATOM    889  NE  ARG A  60      16.211  11.434  -7.141  1.00  0.00           N  
ATOM    890  HE  ARG A  60      15.243  11.157  -7.065  1.00  0.00           H  
ATOM    891  CZ  ARG A  60      16.387  12.755  -7.075  1.00  0.00           C  
ATOM    892  NH1 ARG A  60      17.515  13.390  -7.303  1.00  0.00           N  
ATOM    893 HH11 ARG A  60      18.304  12.959  -7.763  1.00  0.00           H  
ATOM    894 HH12 ARG A  60      17.477  14.393  -7.185  1.00  0.00           H  
ATOM    895  NH2 ARG A  60      15.475  13.533  -6.572  1.00  0.00           N  
ATOM    896 HH21 ARG A  60      14.600  13.090  -6.330  1.00  0.00           H  
ATOM    897 HH22 ARG A  60      15.617  14.522  -6.426  1.00  0.00           H  
ATOM    898  C   ARG A  60      15.989   6.473  -5.187  1.00  0.00           C  
ATOM    899  O   ARG A  60      15.636   5.379  -5.537  1.00  0.00           O  
ATOM    900  N   THR A  61      15.171   7.242  -4.431  1.00  0.00           N  
ATOM    901  H   THR A  61      15.475   8.191  -4.269  1.00  0.00           H  
ATOM    902  CA  THR A  61      13.807   6.989  -4.154  1.00  0.00           C  
ATOM    903  HA  THR A  61      13.676   5.930  -3.937  1.00  0.00           H  
ATOM    904  CB  THR A  61      13.257   7.865  -3.013  1.00  0.00           C  
ATOM    905  HB  THR A  61      12.169   7.825  -2.965  1.00  0.00           H  
ATOM    906  CG2 THR A  61      13.723   7.270  -1.680  1.00  0.00           C  
ATOM    907 HG21 THR A  61      14.686   6.772  -1.790  1.00  0.00           H  
ATOM    908 HG22 THR A  61      13.812   8.087  -0.964  1.00  0.00           H  
ATOM    909 HG23 THR A  61      13.007   6.657  -1.132  1.00  0.00           H  
ATOM    910  OG1 THR A  61      13.629   9.189  -3.267  1.00  0.00           O  
ATOM    911  HG1 THR A  61      13.836   9.603  -2.426  1.00  0.00           H  
ATOM    912  C   THR A  61      13.039   7.104  -5.468  1.00  0.00           C  
ATOM    913  O   THR A  61      13.385   7.940  -6.298  1.00  0.00           O  
ATOM    914  N   CYS A  62      11.973   6.300  -5.609  1.00  0.00           N  
ATOM    915  H   CYS A  62      11.755   5.666  -4.853  1.00  0.00           H  
ATOM    916  CA  CYS A  62      10.991   6.510  -6.641  1.00  0.00           C  
ATOM    917  HA  CYS A  62      10.924   7.599  -6.663  1.00  0.00           H  
ATOM    918  CB  CYS A  62      11.384   5.903  -7.933  1.00  0.00           C  
ATOM    919  HB2 CYS A  62      12.316   6.290  -8.346  1.00  0.00           H  
ATOM    920  HB3 CYS A  62      11.368   4.818  -7.827  1.00  0.00           H  
ATOM    921  SG  CYS A  62      10.232   6.522  -9.214  1.00  0.00           S  
ATOM    922  HG  CYS A  62      10.927   7.627  -9.502  1.00  0.00           H  
ATOM    923  C   CYS A  62       9.625   6.037  -6.171  1.00  0.00           C  
ATOM    924  O   CYS A  62       9.396   4.840  -6.055  1.00  0.00           O  
ATOM    925  N   ASP A  63       8.563   6.924  -6.080  1.00  0.00           N  
ATOM    926  H   ASP A  63       8.765   7.890  -6.293  1.00  0.00           H  
ATOM    927  CA  ASP A  63       7.167   6.491  -6.098  1.00  0.00           C  
ATOM    928  HA  ASP A  63       7.126   5.479  -5.695  1.00  0.00           H  
ATOM    929  CB  ASP A  63       6.375   7.502  -5.266  1.00  0.00           C  
ATOM    930  HB2 ASP A  63       6.807   7.375  -4.273  1.00  0.00           H  
ATOM    931  HB3 ASP A  63       6.554   8.531  -5.573  1.00  0.00           H  
ATOM    932  CG  ASP A  63       4.885   7.152  -5.094  1.00  0.00           C  
ATOM    933  OD1 ASP A  63       4.366   6.282  -5.844  1.00  0.00           O  
ATOM    934  OD2 ASP A  63       4.232   7.673  -4.212  1.00  0.00           O  
ATOM    935  C   ASP A  63       6.657   6.386  -7.564  1.00  0.00           C  
ATOM    936  O   ASP A  63       6.732   7.405  -8.264  1.00  0.00           O  
ATOM    937  N   VAL A  64       6.243   5.206  -8.054  1.00  0.00           N  
ATOM    938  H   VAL A  64       6.136   4.412  -7.440  1.00  0.00           H  
ATOM    939  CA  VAL A  64       5.733   5.108  -9.436  1.00  0.00           C  
ATOM    940  HA  VAL A  64       6.491   5.523 -10.101  1.00  0.00           H  
ATOM    941  CB  VAL A  64       5.324   3.648  -9.851  1.00  0.00           C  
ATOM    942  HB  VAL A  64       4.914   3.605 -10.860  1.00  0.00           H  
ATOM    943  CG1 VAL A  64       6.691   2.841  -9.730  1.00  0.00           C  
ATOM    944 HG11 VAL A  64       7.078   2.934  -8.715  1.00  0.00           H  
ATOM    945 HG12 VAL A  64       6.613   1.770  -9.914  1.00  0.00           H  
ATOM    946 HG13 VAL A  64       7.350   3.234 -10.504  1.00  0.00           H  
ATOM    947  CG2 VAL A  64       4.309   2.998  -8.969  1.00  0.00           C  
ATOM    948 HG21 VAL A  64       3.478   3.700  -9.028  1.00  0.00           H  
ATOM    949 HG22 VAL A  64       3.901   2.129  -9.486  1.00  0.00           H  
ATOM    950 HG23 VAL A  64       4.740   2.839  -7.980  1.00  0.00           H  
ATOM    951  C   VAL A  64       4.567   6.053  -9.724  1.00  0.00           C  
ATOM    952  O   VAL A  64       4.113   6.002 -10.875  1.00  0.00           O  
ATOM    953  N   ARG A  65       4.016   6.740  -8.769  1.00  0.00           N  
ATOM    954  H   ARG A  65       4.364   6.886  -7.832  1.00  0.00           H  
ATOM    955  CA  ARG A  65       2.762   7.464  -8.933  1.00  0.00           C  
ATOM    956  HA  ARG A  65       2.214   6.929  -9.709  1.00  0.00           H  
ATOM    957  CB  ARG A  65       1.810   7.303  -7.693  1.00  0.00           C  
ATOM    958  HB2 ARG A  65       2.375   7.733  -6.866  1.00  0.00           H  
ATOM    959  HB3 ARG A  65       0.943   7.938  -7.875  1.00  0.00           H  
ATOM    960  CG  ARG A  65       1.470   5.800  -7.521  1.00  0.00           C  
ATOM    961  HG2 ARG A  65       1.104   5.323  -8.430  1.00  0.00           H  
ATOM    962  HG3 ARG A  65       2.393   5.265  -7.296  1.00  0.00           H  
ATOM    963  CD  ARG A  65       0.642   5.635  -6.273  1.00  0.00           C  
ATOM    964  HD2 ARG A  65      -0.247   6.256  -6.378  1.00  0.00           H  
ATOM    965  HD3 ARG A  65       0.345   4.587  -6.237  1.00  0.00           H  
ATOM    966  NE  ARG A  65       1.515   5.964  -5.075  1.00  0.00           N  
ATOM    967  HE  ARG A  65       2.493   6.174  -5.215  1.00  0.00           H  
ATOM    968  CZ  ARG A  65       1.023   6.208  -3.905  1.00  0.00           C  
ATOM    969  NH1 ARG A  65      -0.266   6.079  -3.602  1.00  0.00           N  
ATOM    970 HH11 ARG A  65      -0.899   5.758  -4.321  1.00  0.00           H  
ATOM    971 HH12 ARG A  65      -0.527   6.389  -2.677  1.00  0.00           H  
ATOM    972  NH2 ARG A  65       1.877   6.517  -2.958  1.00  0.00           N  
ATOM    973 HH21 ARG A  65       2.723   6.915  -3.338  1.00  0.00           H  
ATOM    974 HH22 ARG A  65       1.483   6.976  -2.150  1.00  0.00           H  
ATOM    975  C   ARG A  65       2.943   8.924  -9.361  1.00  0.00           C  
ATOM    976  O   ARG A  65       2.020   9.673  -9.455  1.00  0.00           O  
ATOM    977  N   SER A  66       4.199   9.267  -9.531  1.00  0.00           N  
ATOM    978  H   SER A  66       4.922   8.574  -9.402  1.00  0.00           H  
ATOM    979  CA  SER A  66       4.654  10.699  -9.675  1.00  0.00           C  
ATOM    980  HA  SER A  66       3.754  11.248  -9.953  1.00  0.00           H  
ATOM    981  CB  SER A  66       5.076  11.316  -8.332  1.00  0.00           C  
ATOM    982  HB2 SER A  66       4.280  11.071  -7.630  1.00  0.00           H  
ATOM    983  HB3 SER A  66       6.038  10.904  -8.027  1.00  0.00           H  
ATOM    984  OG  SER A  66       5.171  12.700  -8.463  1.00  0.00           O  
ATOM    985  HG  SER A  66       5.758  12.959  -7.749  1.00  0.00           H  
ATOM    986  C   SER A  66       5.723  10.950 -10.736  1.00  0.00           C  
ATOM    987  O   SER A  66       6.889  10.622 -10.486  1.00  0.00           O  
ATOM    988  N   VAL A  67       5.328  11.638 -11.869  1.00  0.00           N  
ATOM    989  H   VAL A  67       4.350  11.894 -11.870  1.00  0.00           H  
ATOM    990  CA  VAL A  67       6.225  11.844 -13.020  1.00  0.00           C  
ATOM    991  HA  VAL A  67       6.519  10.834 -13.305  1.00  0.00           H  
ATOM    992  CB  VAL A  67       5.460  12.438 -14.208  1.00  0.00           C  
ATOM    993  HB  VAL A  67       5.003  13.357 -13.843  1.00  0.00           H  
ATOM    994  CG1 VAL A  67       6.434  12.816 -15.381  1.00  0.00           C  
ATOM    995 HG11 VAL A  67       6.958  13.750 -15.181  1.00  0.00           H  
ATOM    996 HG12 VAL A  67       7.197  12.046 -15.492  1.00  0.00           H  
ATOM    997 HG13 VAL A  67       5.928  13.203 -16.266  1.00  0.00           H  
ATOM    998  CG2 VAL A  67       4.243  11.711 -14.696  1.00  0.00           C  
ATOM    999 HG21 VAL A  67       4.448  10.714 -15.086  1.00  0.00           H  
ATOM   1000 HG22 VAL A  67       3.519  11.600 -13.889  1.00  0.00           H  
ATOM   1001 HG23 VAL A  67       3.805  12.248 -15.538  1.00  0.00           H  
ATOM   1002  C   VAL A  67       7.541  12.601 -12.664  1.00  0.00           C  
ATOM   1003  O   VAL A  67       8.578  12.135 -13.108  1.00  0.00           O  
ATOM   1004  N   PRO A  68       7.529  13.708 -11.821  1.00  0.00           N  
ATOM   1005  CD  PRO A  68       6.443  14.520 -11.408  1.00  0.00           C  
ATOM   1006  HD2 PRO A  68       6.038  14.103 -10.485  1.00  0.00           H  
ATOM   1007  HD3 PRO A  68       5.626  14.552 -12.128  1.00  0.00           H  
ATOM   1008  CG  PRO A  68       7.073  15.889 -11.220  1.00  0.00           C  
ATOM   1009  HG2 PRO A  68       6.410  16.508 -10.618  1.00  0.00           H  
ATOM   1010  HG3 PRO A  68       7.294  16.415 -12.149  1.00  0.00           H  
ATOM   1011  CB  PRO A  68       8.416  15.489 -10.560  1.00  0.00           C  
ATOM   1012  HB2 PRO A  68       8.300  15.286  -9.496  1.00  0.00           H  
ATOM   1013  HB3 PRO A  68       9.202  16.241 -10.640  1.00  0.00           H  
ATOM   1014  CA  PRO A  68       8.816  14.291 -11.333  1.00  0.00           C  
ATOM   1015  HA  PRO A  68       9.333  14.684 -12.208  1.00  0.00           H  
ATOM   1016  C   PRO A  68       9.697  13.337 -10.488  1.00  0.00           C  
ATOM   1017  O   PRO A  68      10.951  13.352 -10.492  1.00  0.00           O  
ATOM   1018  N   GLU A  69       9.132  12.389  -9.771  1.00  0.00           N  
ATOM   1019  H   GLU A  69       8.126  12.305  -9.788  1.00  0.00           H  
ATOM   1020  CA  GLU A  69       9.870  11.285  -9.112  1.00  0.00           C  
ATOM   1021  HA  GLU A  69      10.769  11.699  -8.653  1.00  0.00           H  
ATOM   1022  CB  GLU A  69       8.956  10.520  -7.992  1.00  0.00           C  
ATOM   1023  HB2 GLU A  69       8.158   9.938  -8.454  1.00  0.00           H  
ATOM   1024  HB3 GLU A  69       9.632  10.036  -7.287  1.00  0.00           H  
ATOM   1025  CG  GLU A  69       8.294  11.556  -7.059  1.00  0.00           C  
ATOM   1026  HG2 GLU A  69       7.657  12.254  -7.604  1.00  0.00           H  
ATOM   1027  HG3 GLU A  69       7.663  11.081  -6.308  1.00  0.00           H  
ATOM   1028  CD  GLU A  69       9.273  12.435  -6.284  1.00  0.00           C  
ATOM   1029  OE1 GLU A  69      10.232  11.989  -5.666  1.00  0.00           O  
ATOM   1030  OE2 GLU A  69       8.981  13.654  -6.160  1.00  0.00           O  
ATOM   1031  C   GLU A  69      10.481  10.320 -10.139  1.00  0.00           C  
ATOM   1032  O   GLU A  69      11.492   9.684  -9.892  1.00  0.00           O  
ATOM   1033  N   ILE A  70       9.860  10.152 -11.294  1.00  0.00           N  
ATOM   1034  H   ILE A  70       8.990  10.662 -11.348  1.00  0.00           H  
ATOM   1035  CA  ILE A  70      10.294   9.262 -12.399  1.00  0.00           C  
ATOM   1036  HA  ILE A  70      10.737   8.351 -11.996  1.00  0.00           H  
ATOM   1037  CB  ILE A  70       9.088   8.817 -13.202  1.00  0.00           C  
ATOM   1038  HB  ILE A  70       8.573   9.676 -13.633  1.00  0.00           H  
ATOM   1039  CG2 ILE A  70       9.558   8.026 -14.494  1.00  0.00           C  
ATOM   1040 HG21 ILE A  70      10.085   7.166 -14.081  1.00  0.00           H  
ATOM   1041 HG22 ILE A  70       8.698   7.712 -15.086  1.00  0.00           H  
ATOM   1042 HG23 ILE A  70      10.163   8.643 -15.159  1.00  0.00           H  
ATOM   1043  CG1 ILE A  70       8.188   7.912 -12.388  1.00  0.00           C  
ATOM   1044 HG12 ILE A  70       8.811   7.057 -12.125  1.00  0.00           H  
ATOM   1045 HG13 ILE A  70       7.851   8.445 -11.499  1.00  0.00           H  
ATOM   1046  CD1 ILE A  70       6.843   7.439 -12.911  1.00  0.00           C  
ATOM   1047 HD11 ILE A  70       6.077   8.214 -12.880  1.00  0.00           H  
ATOM   1048 HD12 ILE A  70       6.853   6.817 -13.805  1.00  0.00           H  
ATOM   1049 HD13 ILE A  70       6.448   6.764 -12.152  1.00  0.00           H  
ATOM   1050  C   ILE A  70      11.325   9.922 -13.325  1.00  0.00           C  
ATOM   1051  O   ILE A  70      12.307   9.250 -13.690  1.00  0.00           O  
ATOM   1052  N   GLU A  71      11.193  11.277 -13.558  1.00  0.00           N  
ATOM   1053  H   GLU A  71      10.350  11.729 -13.232  1.00  0.00           H  
ATOM   1054  CA  GLU A  71      12.022  12.145 -14.361  1.00  0.00           C  
ATOM   1055  HA  GLU A  71      11.964  11.798 -15.393  1.00  0.00           H  
ATOM   1056  CB  GLU A  71      11.427  13.547 -14.391  1.00  0.00           C  
ATOM   1057  HB2 GLU A  71      10.352  13.411 -14.506  1.00  0.00           H  
ATOM   1058  HB3 GLU A  71      11.665  14.119 -13.495  1.00  0.00           H  
ATOM   1059  CG  GLU A  71      11.932  14.239 -15.597  1.00  0.00           C  
ATOM   1060  HG2 GLU A  71      13.015  14.324 -15.521  1.00  0.00           H  
ATOM   1061  HG3 GLU A  71      11.754  13.601 -16.462  1.00  0.00           H  
ATOM   1062  CD  GLU A  71      11.124  15.532 -15.765  1.00  0.00           C  
ATOM   1063  OE1 GLU A  71      11.563  16.466 -15.038  1.00  0.00           O  
ATOM   1064  OE2 GLU A  71      10.229  15.800 -16.595  1.00  0.00           O  
ATOM   1065  C   GLU A  71      13.569  12.117 -13.926  1.00  0.00           C  
ATOM   1066  O   GLU A  71      14.428  11.614 -14.699  1.00  0.00           O  
ATOM   1067  N   ALA A  72      13.860  12.559 -12.666  1.00  0.00           N  
ATOM   1068  H   ALA A  72      13.064  12.813 -12.099  1.00  0.00           H  
ATOM   1069  CA  ALA A  72      15.140  12.553 -11.999  1.00  0.00           C  
ATOM   1070  HA  ALA A  72      15.902  12.970 -12.657  1.00  0.00           H  
ATOM   1071  CB  ALA A  72      14.945  13.522 -10.879  1.00  0.00           C  
ATOM   1072  HB1 ALA A  72      14.323  12.980 -10.167  1.00  0.00           H  
ATOM   1073  HB2 ALA A  72      15.858  13.746 -10.327  1.00  0.00           H  
ATOM   1074  HB3 ALA A  72      14.422  14.441 -11.144  1.00  0.00           H  
ATOM   1075  C   ALA A  72      15.604  11.180 -11.679  1.00  0.00           C  
ATOM   1076  O   ALA A  72      16.751  10.925 -11.463  1.00  0.00           O  
ATOM   1077  N   LEU A  73      14.725  10.192 -11.642  1.00  0.00           N  
ATOM   1078  H   LEU A  73      13.770  10.460 -11.830  1.00  0.00           H  
ATOM   1079  CA  LEU A  73      15.150   8.786 -11.526  1.00  0.00           C  
ATOM   1080  HA  LEU A  73      15.834   8.672 -10.686  1.00  0.00           H  
ATOM   1081  CB  LEU A  73      14.031   7.786 -11.170  1.00  0.00           C  
ATOM   1082  HB2 LEU A  73      13.627   8.076 -10.200  1.00  0.00           H  
ATOM   1083  HB3 LEU A  73      13.183   7.982 -11.827  1.00  0.00           H  
ATOM   1084  CG  LEU A  73      14.508   6.258 -11.172  1.00  0.00           C  
ATOM   1085  HG  LEU A  73      15.124   6.083 -12.055  1.00  0.00           H  
ATOM   1086  CD1 LEU A  73      15.373   6.042  -9.881  1.00  0.00           C  
ATOM   1087 HD11 LEU A  73      16.195   6.758  -9.907  1.00  0.00           H  
ATOM   1088 HD12 LEU A  73      14.761   6.045  -8.978  1.00  0.00           H  
ATOM   1089 HD13 LEU A  73      15.766   5.031  -9.987  1.00  0.00           H  
ATOM   1090  CD2 LEU A  73      13.246   5.411 -11.182  1.00  0.00           C  
ATOM   1091 HD21 LEU A  73      12.722   5.643 -12.109  1.00  0.00           H  
ATOM   1092 HD22 LEU A  73      13.510   4.355 -11.119  1.00  0.00           H  
ATOM   1093 HD23 LEU A  73      12.547   5.672 -10.387  1.00  0.00           H  
ATOM   1094  C   LEU A  73      15.849   8.341 -12.794  1.00  0.00           C  
ATOM   1095  O   LEU A  73      16.893   7.633 -12.781  1.00  0.00           O  
ATOM   1096  N   VAL A  74      15.322   8.766 -13.937  1.00  0.00           N  
ATOM   1097  H   VAL A  74      14.387   9.144 -13.985  1.00  0.00           H  
ATOM   1098  CA  VAL A  74      15.854   8.358 -15.257  1.00  0.00           C  
ATOM   1099  HA  VAL A  74      16.177   7.316 -15.274  1.00  0.00           H  
ATOM   1100  CB  VAL A  74      14.776   8.639 -16.375  1.00  0.00           C  
ATOM   1101  HB  VAL A  74      14.322   9.591 -16.098  1.00  0.00           H  
ATOM   1102  CG1 VAL A  74      15.304   8.603 -17.841  1.00  0.00           C  
ATOM   1103 HG11 VAL A  74      15.986   7.757 -17.931  1.00  0.00           H  
ATOM   1104 HG12 VAL A  74      14.461   8.632 -18.531  1.00  0.00           H  
ATOM   1105 HG13 VAL A  74      15.800   9.567 -17.953  1.00  0.00           H  
ATOM   1106  CG2 VAL A  74      13.812   7.399 -16.243  1.00  0.00           C  
ATOM   1107 HG21 VAL A  74      13.158   7.590 -15.392  1.00  0.00           H  
ATOM   1108 HG22 VAL A  74      13.160   7.348 -17.114  1.00  0.00           H  
ATOM   1109 HG23 VAL A  74      14.477   6.535 -16.212  1.00  0.00           H  
ATOM   1110  C   VAL A  74      17.136   9.118 -15.536  1.00  0.00           C  
ATOM   1111  O   VAL A  74      18.080   8.454 -15.954  1.00  0.00           O  
ATOM   1112  N   ALA A  75      17.210  10.396 -15.203  1.00  0.00           N  
ATOM   1113  H   ALA A  75      16.412  10.922 -14.875  1.00  0.00           H  
ATOM   1114  CA  ALA A  75      18.411  11.248 -15.282  1.00  0.00           C  
ATOM   1115  HA  ALA A  75      18.732  11.132 -16.316  1.00  0.00           H  
ATOM   1116  CB  ALA A  75      17.901  12.616 -14.999  1.00  0.00           C  
ATOM   1117  HB1 ALA A  75      18.748  13.289 -15.123  1.00  0.00           H  
ATOM   1118  HB2 ALA A  75      17.182  13.057 -15.689  1.00  0.00           H  
ATOM   1119  HB3 ALA A  75      17.571  12.706 -13.964  1.00  0.00           H  
ATOM   1120  C   ALA A  75      19.508  10.771 -14.320  1.00  0.00           C  
ATOM   1121  O   ALA A  75      20.674  11.007 -14.655  1.00  0.00           O  
ATOM   1122  N   ALA A  76      19.149  10.162 -13.171  1.00  0.00           N  
ATOM   1123  H   ALA A  76      18.176  10.019 -12.941  1.00  0.00           H  
ATOM   1124  CA  ALA A  76      20.147   9.717 -12.195  1.00  0.00           C  
ATOM   1125  HA  ALA A  76      20.918  10.482 -12.115  1.00  0.00           H  
ATOM   1126  CB  ALA A  76      19.578   9.417 -10.794  1.00  0.00           C  
ATOM   1127  HB1 ALA A  76      19.204  10.305 -10.283  1.00  0.00           H  
ATOM   1128  HB2 ALA A  76      18.871   8.597 -10.911  1.00  0.00           H  
ATOM   1129  HB3 ALA A  76      20.360   8.949 -10.197  1.00  0.00           H  
ATOM   1130  C   ALA A  76      20.897   8.439 -12.724  1.00  0.00           C  
ATOM   1131  O   ALA A  76      22.107   8.372 -12.857  1.00  0.00           O  
ATOM   1132  N   VAL A  77      20.151   7.373 -13.154  1.00  0.00           N  
ATOM   1133  H   VAL A  77      19.175   7.408 -12.895  1.00  0.00           H  
ATOM   1134  CA  VAL A  77      20.715   6.104 -13.726  1.00  0.00           C  
ATOM   1135  HA  VAL A  77      21.456   5.784 -12.995  1.00  0.00           H  
ATOM   1136  CB  VAL A  77      19.762   4.884 -13.885  1.00  0.00           C  
ATOM   1137  HB  VAL A  77      19.386   4.554 -12.916  1.00  0.00           H  
ATOM   1138  CG1 VAL A  77      18.671   5.270 -14.968  1.00  0.00           C  
ATOM   1139 HG11 VAL A  77      19.120   5.485 -15.938  1.00  0.00           H  
ATOM   1140 HG12 VAL A  77      17.989   4.422 -15.027  1.00  0.00           H  
ATOM   1141 HG13 VAL A  77      18.067   6.128 -14.672  1.00  0.00           H  
ATOM   1142  CG2 VAL A  77      20.493   3.636 -14.537  1.00  0.00           C  
ATOM   1143 HG21 VAL A  77      19.706   2.884 -14.600  1.00  0.00           H  
ATOM   1144 HG22 VAL A  77      20.873   3.841 -15.538  1.00  0.00           H  
ATOM   1145 HG23 VAL A  77      21.254   3.373 -13.802  1.00  0.00           H  
ATOM   1146  C   VAL A  77      21.566   6.387 -14.965  1.00  0.00           C  
ATOM   1147  O   VAL A  77      22.672   5.828 -15.143  1.00  0.00           O  
ATOM   1148  N   VAL A  78      21.196   7.367 -15.865  1.00  0.00           N  
ATOM   1149  H   VAL A  78      20.284   7.797 -15.925  1.00  0.00           H  
ATOM   1150  CA  VAL A  78      22.045   7.622 -17.060  1.00  0.00           C  
ATOM   1151  HA  VAL A  78      22.287   6.590 -17.309  1.00  0.00           H  
ATOM   1152  CB  VAL A  78      21.421   8.338 -18.239  1.00  0.00           C  
ATOM   1153  HB  VAL A  78      22.113   8.325 -19.082  1.00  0.00           H  
ATOM   1154  CG1 VAL A  78      20.336   7.475 -18.863  1.00  0.00           C  
ATOM   1155 HG11 VAL A  78      20.127   7.922 -19.834  1.00  0.00           H  
ATOM   1156 HG12 VAL A  78      20.812   6.503 -18.987  1.00  0.00           H  
ATOM   1157 HG13 VAL A  78      19.457   7.462 -18.219  1.00  0.00           H  
ATOM   1158  CG2 VAL A  78      20.759   9.712 -17.848  1.00  0.00           C  
ATOM   1159 HG21 VAL A  78      21.492  10.380 -17.394  1.00  0.00           H  
ATOM   1160 HG22 VAL A  78      20.268  10.171 -18.706  1.00  0.00           H  
ATOM   1161 HG23 VAL A  78      19.925   9.587 -17.156  1.00  0.00           H  
ATOM   1162  C   VAL A  78      23.378   8.264 -16.673  1.00  0.00           C  
ATOM   1163  O   VAL A  78      24.386   7.919 -17.261  1.00  0.00           O  
ATOM   1164  N   GLU A  79      23.392   9.168 -15.709  1.00  0.00           N  
ATOM   1165  H   GLU A  79      22.531   9.352 -15.214  1.00  0.00           H  
ATOM   1166  CA  GLU A  79      24.542   9.819 -15.161  1.00  0.00           C  
ATOM   1167  HA  GLU A  79      25.006  10.193 -16.073  1.00  0.00           H  
ATOM   1168  CB  GLU A  79      24.188  11.034 -14.275  1.00  0.00           C  
ATOM   1169  HB2 GLU A  79      23.298  11.529 -14.662  1.00  0.00           H  
ATOM   1170  HB3 GLU A  79      24.023  10.552 -13.312  1.00  0.00           H  
ATOM   1171  CG  GLU A  79      25.328  12.070 -14.205  1.00  0.00           C  
ATOM   1172  HG2 GLU A  79      25.228  12.725 -13.340  1.00  0.00           H  
ATOM   1173  HG3 GLU A  79      26.217  11.441 -14.156  1.00  0.00           H  
ATOM   1174  CD  GLU A  79      25.366  12.992 -15.375  1.00  0.00           C  
ATOM   1175  OE1 GLU A  79      24.974  12.668 -16.516  1.00  0.00           O  
ATOM   1176  OE2 GLU A  79      25.711  14.168 -15.194  1.00  0.00           O  
ATOM   1177  C   GLU A  79      25.555   8.773 -14.572  1.00  0.00           C  
ATOM   1178  O   GLU A  79      26.767   8.871 -14.806  1.00  0.00           O  
ATOM   1179  N   ARG A  80      24.888   7.809 -13.817  1.00  0.00           N  
ATOM   1180  H   ARG A  80      23.894   7.898 -13.662  1.00  0.00           H  
ATOM   1181  CA  ARG A  80      25.623   6.895 -12.919  1.00  0.00           C  
ATOM   1182  HA  ARG A  80      26.435   7.425 -12.420  1.00  0.00           H  
ATOM   1183  CB  ARG A  80      24.715   6.452 -11.759  1.00  0.00           C  
ATOM   1184  HB2 ARG A  80      24.406   7.343 -11.213  1.00  0.00           H  
ATOM   1185  HB3 ARG A  80      23.917   5.822 -12.151  1.00  0.00           H  
ATOM   1186  CG  ARG A  80      25.378   5.415 -10.895  1.00  0.00           C  
ATOM   1187  HG2 ARG A  80      24.699   4.962 -10.173  1.00  0.00           H  
ATOM   1188  HG3 ARG A  80      25.735   4.616 -11.545  1.00  0.00           H  
ATOM   1189  CD  ARG A  80      26.491   6.060 -10.071  1.00  0.00           C  
ATOM   1190  HD2 ARG A  80      27.275   6.542 -10.653  1.00  0.00           H  
ATOM   1191  HD3 ARG A  80      26.091   6.924  -9.539  1.00  0.00           H  
ATOM   1192  NE  ARG A  80      26.936   5.176  -9.041  1.00  0.00           N  
ATOM   1193  HE  ARG A  80      26.373   5.106  -8.206  1.00  0.00           H  
ATOM   1194  CZ  ARG A  80      27.883   4.269  -9.085  1.00  0.00           C  
ATOM   1195  NH1 ARG A  80      28.582   4.004 -10.146  1.00  0.00           N  
ATOM   1196 HH11 ARG A  80      28.392   4.545 -10.978  1.00  0.00           H  
ATOM   1197 HH12 ARG A  80      29.171   3.190 -10.048  1.00  0.00           H  
ATOM   1198  NH2 ARG A  80      28.114   3.689  -7.961  1.00  0.00           N  
ATOM   1199 HH21 ARG A  80      27.577   3.825  -7.117  1.00  0.00           H  
ATOM   1200 HH22 ARG A  80      28.753   2.907  -7.959  1.00  0.00           H  
ATOM   1201  C   ARG A  80      26.223   5.718 -13.740  1.00  0.00           C  
ATOM   1202  O   ARG A  80      27.293   5.247 -13.427  1.00  0.00           O  
ATOM   1203  N   TYR A  81      25.542   5.258 -14.799  1.00  0.00           N  
ATOM   1204  H   TYR A  81      24.572   5.527 -14.882  1.00  0.00           H  
ATOM   1205  CA  TYR A  81      26.061   4.061 -15.514  1.00  0.00           C  
ATOM   1206  HA  TYR A  81      27.103   3.888 -15.246  1.00  0.00           H  
ATOM   1207  CB  TYR A  81      25.320   2.834 -15.071  1.00  0.00           C  
ATOM   1208  HB2 TYR A  81      24.261   2.866 -15.326  1.00  0.00           H  
ATOM   1209  HB3 TYR A  81      25.822   2.038 -15.618  1.00  0.00           H  
ATOM   1210  CG  TYR A  81      25.457   2.393 -13.666  1.00  0.00           C  
ATOM   1211  CD1 TYR A  81      26.700   2.104 -13.112  1.00  0.00           C  
ATOM   1212  HD1 TYR A  81      27.583   2.019 -13.727  1.00  0.00           H  
ATOM   1213  CE1 TYR A  81      26.816   1.602 -11.833  1.00  0.00           C  
ATOM   1214  HE1 TYR A  81      27.742   1.240 -11.411  1.00  0.00           H  
ATOM   1215  CZ  TYR A  81      25.668   1.569 -10.988  1.00  0.00           C  
ATOM   1216  OH  TYR A  81      25.790   1.215  -9.701  1.00  0.00           O  
ATOM   1217  HH  TYR A  81      26.686   0.919  -9.525  1.00  0.00           H  
ATOM   1218  CE2 TYR A  81      24.419   1.935 -11.504  1.00  0.00           C  
ATOM   1219  HE2 TYR A  81      23.441   1.931 -11.044  1.00  0.00           H  
ATOM   1220  CD2 TYR A  81      24.302   2.338 -12.891  1.00  0.00           C  
ATOM   1221  HD2 TYR A  81      23.334   2.454 -13.356  1.00  0.00           H  
ATOM   1222  C   TYR A  81      26.103   4.059 -17.016  1.00  0.00           C  
ATOM   1223  O   TYR A  81      26.783   3.315 -17.718  1.00  0.00           O  
ATOM   1224  N   GLY A  82      25.404   5.032 -17.608  1.00  0.00           N  
ATOM   1225  H   GLY A  82      24.849   5.633 -17.015  1.00  0.00           H  
ATOM   1226  CA  GLY A  82      25.157   5.264 -19.057  1.00  0.00           C  
ATOM   1227  HA2 GLY A  82      25.185   6.325 -19.304  1.00  0.00           H  
ATOM   1228  HA3 GLY A  82      25.859   4.597 -19.557  1.00  0.00           H  
ATOM   1229  C   GLY A  82      23.739   4.759 -19.455  1.00  0.00           C  
ATOM   1230  O   GLY A  82      22.868   4.420 -18.610  1.00  0.00           O  
ATOM   1231  N   PRO A  83      23.474   4.640 -20.796  1.00  0.00           N  
ATOM   1232  CD  PRO A  83      24.342   5.062 -21.807  1.00  0.00           C  
ATOM   1233  HD2 PRO A  83      25.292   4.533 -21.740  1.00  0.00           H  
ATOM   1234  HD3 PRO A  83      24.410   6.149 -21.745  1.00  0.00           H  
ATOM   1235  CG  PRO A  83      23.545   4.689 -23.111  1.00  0.00           C  
ATOM   1236  HG2 PRO A  83      23.775   3.680 -23.451  1.00  0.00           H  
ATOM   1237  HG3 PRO A  83      23.657   5.352 -23.969  1.00  0.00           H  
ATOM   1238  CB  PRO A  83      22.093   4.708 -22.720  1.00  0.00           C  
ATOM   1239  HB2 PRO A  83      21.417   4.092 -23.313  1.00  0.00           H  
ATOM   1240  HB3 PRO A  83      21.787   5.744 -22.573  1.00  0.00           H  
ATOM   1241  CA  PRO A  83      22.122   4.335 -21.278  1.00  0.00           C  
ATOM   1242  HA  PRO A  83      21.513   5.039 -20.713  1.00  0.00           H  
ATOM   1243  C   PRO A  83      21.573   2.937 -20.999  1.00  0.00           C  
ATOM   1244  O   PRO A  83      22.260   1.973 -21.383  1.00  0.00           O  
ATOM   1245  N   VAL A  84      20.305   2.805 -20.536  1.00  0.00           N  
ATOM   1246  H   VAL A  84      19.670   3.580 -20.662  1.00  0.00           H  
ATOM   1247  CA  VAL A  84      19.842   1.543 -19.911  1.00  0.00           C  
ATOM   1248  HA  VAL A  84      20.700   1.068 -19.435  1.00  0.00           H  
ATOM   1249  CB  VAL A  84      18.825   1.758 -18.789  1.00  0.00           C  
ATOM   1250  HB  VAL A  84      19.087   0.975 -18.077  1.00  0.00           H  
ATOM   1251  CG1 VAL A  84      18.946   3.030 -17.996  1.00  0.00           C  
ATOM   1252 HG11 VAL A  84      20.011   3.099 -17.777  1.00  0.00           H  
ATOM   1253 HG12 VAL A  84      18.665   3.876 -18.624  1.00  0.00           H  
ATOM   1254 HG13 VAL A  84      18.358   2.935 -17.084  1.00  0.00           H  
ATOM   1255  CG2 VAL A  84      17.349   1.567 -19.043  1.00  0.00           C  
ATOM   1256 HG21 VAL A  84      16.747   1.675 -18.140  1.00  0.00           H  
ATOM   1257 HG22 VAL A  84      16.997   2.341 -19.724  1.00  0.00           H  
ATOM   1258 HG23 VAL A  84      17.128   0.559 -19.387  1.00  0.00           H  
ATOM   1259  C   VAL A  84      19.304   0.505 -20.919  1.00  0.00           C  
ATOM   1260  O   VAL A  84      18.452   0.774 -21.753  1.00  0.00           O  
ATOM   1261  N   ASP A  85      19.965  -0.672 -21.001  1.00  0.00           N  
ATOM   1262  H   ASP A  85      20.603  -0.989 -20.285  1.00  0.00           H  
ATOM   1263  CA  ASP A  85      19.615  -1.764 -21.896  1.00  0.00           C  
ATOM   1264  HA  ASP A  85      19.365  -1.468 -22.915  1.00  0.00           H  
ATOM   1265  CB  ASP A  85      20.815  -2.693 -21.957  1.00  0.00           C  
ATOM   1266  HB2 ASP A  85      21.026  -2.990 -20.929  1.00  0.00           H  
ATOM   1267  HB3 ASP A  85      20.614  -3.573 -22.568  1.00  0.00           H  
ATOM   1268  CG  ASP A  85      22.094  -2.095 -22.468  1.00  0.00           C  
ATOM   1269  OD1 ASP A  85      22.336  -2.173 -23.700  1.00  0.00           O  
ATOM   1270  OD2 ASP A  85      22.948  -1.635 -21.679  1.00  0.00           O  
ATOM   1271  C   ASP A  85      18.351  -2.487 -21.506  1.00  0.00           C  
ATOM   1272  O   ASP A  85      17.699  -2.990 -22.410  1.00  0.00           O  
ATOM   1273  N   VAL A  86      18.040  -2.479 -20.188  1.00  0.00           N  
ATOM   1274  H   VAL A  86      18.739  -1.948 -19.689  1.00  0.00           H  
ATOM   1275  CA  VAL A  86      16.962  -3.224 -19.460  1.00  0.00           C  
ATOM   1276  HA  VAL A  86      16.219  -3.557 -20.184  1.00  0.00           H  
ATOM   1277  CB  VAL A  86      17.517  -4.532 -18.793  1.00  0.00           C  
ATOM   1278  HB  VAL A  86      18.147  -4.227 -17.957  1.00  0.00           H  
ATOM   1279  CG1 VAL A  86      16.395  -5.296 -18.024  1.00  0.00           C  
ATOM   1280 HG11 VAL A  86      16.891  -6.195 -17.659  1.00  0.00           H  
ATOM   1281 HG12 VAL A  86      16.163  -4.779 -17.094  1.00  0.00           H  
ATOM   1282 HG13 VAL A  86      15.473  -5.469 -18.579  1.00  0.00           H  
ATOM   1283  CG2 VAL A  86      18.253  -5.438 -19.806  1.00  0.00           C  
ATOM   1284 HG21 VAL A  86      18.453  -6.421 -19.383  1.00  0.00           H  
ATOM   1285 HG22 VAL A  86      17.521  -5.699 -20.571  1.00  0.00           H  
ATOM   1286 HG23 VAL A  86      19.165  -4.991 -20.203  1.00  0.00           H  
ATOM   1287  C   VAL A  86      16.271  -2.338 -18.380  1.00  0.00           C  
ATOM   1288  O   VAL A  86      16.945  -1.713 -17.589  1.00  0.00           O  
ATOM   1289  N   LEU A  87      14.934  -2.467 -18.383  1.00  0.00           N  
ATOM   1290  H   LEU A  87      14.514  -3.001 -19.129  1.00  0.00           H  
ATOM   1291  CA  LEU A  87      13.973  -1.974 -17.371  1.00  0.00           C  
ATOM   1292  HA  LEU A  87      14.526  -1.668 -16.482  1.00  0.00           H  
ATOM   1293  CB  LEU A  87      13.152  -0.729 -17.804  1.00  0.00           C  
ATOM   1294  HB2 LEU A  87      13.809   0.130 -17.667  1.00  0.00           H  
ATOM   1295  HB3 LEU A  87      12.895  -0.867 -18.855  1.00  0.00           H  
ATOM   1296  CG  LEU A  87      11.820  -0.433 -17.128  1.00  0.00           C  
ATOM   1297  HG  LEU A  87      11.222  -1.342 -17.054  1.00  0.00           H  
ATOM   1298  CD1 LEU A  87      11.968   0.033 -15.640  1.00  0.00           C  
ATOM   1299 HD11 LEU A  87      12.569   0.936 -15.545  1.00  0.00           H  
ATOM   1300 HD12 LEU A  87      10.956   0.129 -15.244  1.00  0.00           H  
ATOM   1301 HD13 LEU A  87      12.449  -0.882 -15.295  1.00  0.00           H  
ATOM   1302  CD2 LEU A  87      10.991   0.614 -17.842  1.00  0.00           C  
ATOM   1303 HD21 LEU A  87      11.529   1.468 -18.254  1.00  0.00           H  
ATOM   1304 HD22 LEU A  87      10.544   0.192 -18.742  1.00  0.00           H  
ATOM   1305 HD23 LEU A  87      10.242   1.028 -17.167  1.00  0.00           H  
ATOM   1306  C   LEU A  87      13.143  -3.199 -16.939  1.00  0.00           C  
ATOM   1307  O   LEU A  87      12.466  -3.827 -17.803  1.00  0.00           O  
ATOM   1308  N   VAL A  88      13.098  -3.486 -15.647  1.00  0.00           N  
ATOM   1309  H   VAL A  88      13.584  -2.933 -14.955  1.00  0.00           H  
ATOM   1310  CA  VAL A  88      11.974  -4.393 -15.222  1.00  0.00           C  
ATOM   1311  HA  VAL A  88      11.363  -4.675 -16.079  1.00  0.00           H  
ATOM   1312  CB  VAL A  88      12.590  -5.582 -14.502  1.00  0.00           C  
ATOM   1313  HB  VAL A  88      13.248  -5.107 -13.774  1.00  0.00           H  
ATOM   1314  CG1 VAL A  88      11.637  -6.448 -13.717  1.00  0.00           C  
ATOM   1315 HG11 VAL A  88      12.186  -7.046 -12.990  1.00  0.00           H  
ATOM   1316 HG12 VAL A  88      10.901  -5.846 -13.182  1.00  0.00           H  
ATOM   1317 HG13 VAL A  88      11.077  -7.042 -14.439  1.00  0.00           H  
ATOM   1318  CG2 VAL A  88      13.495  -6.490 -15.402  1.00  0.00           C  
ATOM   1319 HG21 VAL A  88      12.893  -7.093 -16.081  1.00  0.00           H  
ATOM   1320 HG22 VAL A  88      14.326  -5.949 -15.854  1.00  0.00           H  
ATOM   1321 HG23 VAL A  88      13.994  -7.242 -14.792  1.00  0.00           H  
ATOM   1322  C   VAL A  88      10.982  -3.538 -14.299  1.00  0.00           C  
ATOM   1323  O   VAL A  88      11.395  -2.985 -13.269  1.00  0.00           O  
ATOM   1324  N   ASN A  89       9.678  -3.443 -14.672  1.00  0.00           N  
ATOM   1325  H   ASN A  89       9.515  -3.868 -15.573  1.00  0.00           H  
ATOM   1326  CA  ASN A  89       8.611  -2.825 -13.985  1.00  0.00           C  
ATOM   1327  HA  ASN A  89       9.010  -2.043 -13.340  1.00  0.00           H  
ATOM   1328  CB  ASN A  89       7.581  -2.372 -15.047  1.00  0.00           C  
ATOM   1329  HB2 ASN A  89       7.164  -3.288 -15.467  1.00  0.00           H  
ATOM   1330  HB3 ASN A  89       6.786  -2.024 -14.387  1.00  0.00           H  
ATOM   1331  CG  ASN A  89       8.125  -1.294 -15.931  1.00  0.00           C  
ATOM   1332  OD1 ASN A  89       8.436  -0.234 -15.453  1.00  0.00           O  
ATOM   1333  ND2 ASN A  89       8.245  -1.497 -17.212  1.00  0.00           N  
ATOM   1334 HD21 ASN A  89       7.815  -2.232 -17.755  1.00  0.00           H  
ATOM   1335 HD22 ASN A  89       8.662  -0.673 -17.621  1.00  0.00           H  
ATOM   1336  C   ASN A  89       8.001  -3.849 -13.033  1.00  0.00           C  
ATOM   1337  O   ASN A  89       7.067  -4.520 -13.280  1.00  0.00           O  
ATOM   1338  N   ASN A  90       8.610  -4.068 -11.866  1.00  0.00           N  
ATOM   1339  H   ASN A  90       9.421  -3.483 -11.725  1.00  0.00           H  
ATOM   1340  CA  ASN A  90       8.179  -4.967 -10.781  1.00  0.00           C  
ATOM   1341  HA  ASN A  90       7.763  -5.904 -11.148  1.00  0.00           H  
ATOM   1342  CB  ASN A  90       9.460  -5.335 -10.011  1.00  0.00           C  
ATOM   1343  HB2 ASN A  90      10.173  -5.997 -10.503  1.00  0.00           H  
ATOM   1344  HB3 ASN A  90       9.872  -4.337  -9.860  1.00  0.00           H  
ATOM   1345  CG  ASN A  90       9.175  -5.874  -8.601  1.00  0.00           C  
ATOM   1346  OD1 ASN A  90       8.654  -6.975  -8.344  1.00  0.00           O  
ATOM   1347  ND2 ASN A  90       9.477  -5.096  -7.587  1.00  0.00           N  
ATOM   1348 HD21 ASN A  90       9.061  -5.263  -6.682  1.00  0.00           H  
ATOM   1349 HD22 ASN A  90      10.008  -4.269  -7.822  1.00  0.00           H  
ATOM   1350  C   ASN A  90       7.058  -4.331  -9.884  1.00  0.00           C  
ATOM   1351  O   ASN A  90       6.210  -5.123  -9.468  1.00  0.00           O  
ATOM   1352  N   ALA A  91       7.101  -3.056  -9.569  1.00  0.00           N  
ATOM   1353  H   ALA A  91       7.759  -2.442 -10.028  1.00  0.00           H  
ATOM   1354  CA  ALA A  91       6.217  -2.412  -8.518  1.00  0.00           C  
ATOM   1355  HA  ALA A  91       6.469  -2.841  -7.548  1.00  0.00           H  
ATOM   1356  CB  ALA A  91       6.600  -0.911  -8.379  1.00  0.00           C  
ATOM   1357  HB1 ALA A  91       6.683  -0.554  -9.406  1.00  0.00           H  
ATOM   1358  HB2 ALA A  91       5.795  -0.418  -7.834  1.00  0.00           H  
ATOM   1359  HB3 ALA A  91       7.574  -0.778  -7.906  1.00  0.00           H  
ATOM   1360  C   ALA A  91       4.795  -2.651  -8.794  1.00  0.00           C  
ATOM   1361  O   ALA A  91       4.364  -2.526  -9.914  1.00  0.00           O  
ATOM   1362  N   GLY A  92       4.025  -2.925  -7.737  1.00  0.00           N  
ATOM   1363  H   GLY A  92       4.366  -3.247  -6.842  1.00  0.00           H  
ATOM   1364  CA  GLY A  92       2.585  -3.067  -7.810  1.00  0.00           C  
ATOM   1365  HA2 GLY A  92       2.227  -2.173  -8.322  1.00  0.00           H  
ATOM   1366  HA3 GLY A  92       2.265  -3.945  -8.371  1.00  0.00           H  
ATOM   1367  C   GLY A  92       1.998  -3.095  -6.486  1.00  0.00           C  
ATOM   1368  O   GLY A  92       2.826  -3.087  -5.496  1.00  0.00           O  
ATOM   1369  N   ARG A  93       0.693  -3.236  -6.374  1.00  0.00           N  
ATOM   1370  H   ARG A  93       0.215  -3.404  -7.248  1.00  0.00           H  
ATOM   1371  CA  ARG A  93      -0.129  -3.292  -5.150  1.00  0.00           C  
ATOM   1372  HA  ARG A  93       0.389  -3.911  -4.418  1.00  0.00           H  
ATOM   1373  CB  ARG A  93      -0.259  -1.879  -4.657  1.00  0.00           C  
ATOM   1374  HB2 ARG A  93       0.750  -1.475  -4.567  1.00  0.00           H  
ATOM   1375  HB3 ARG A  93      -0.626  -1.218  -5.443  1.00  0.00           H  
ATOM   1376  CG  ARG A  93      -0.782  -1.720  -3.248  1.00  0.00           C  
ATOM   1377  HG2 ARG A  93      -1.841  -1.972  -3.194  1.00  0.00           H  
ATOM   1378  HG3 ARG A  93      -0.198  -2.408  -2.637  1.00  0.00           H  
ATOM   1379  CD  ARG A  93      -0.753  -0.337  -2.682  1.00  0.00           C  
ATOM   1380  HD2 ARG A  93      -0.852  -0.433  -1.602  1.00  0.00           H  
ATOM   1381  HD3 ARG A  93       0.236   0.062  -2.909  1.00  0.00           H  
ATOM   1382  NE  ARG A  93      -1.819   0.548  -3.173  1.00  0.00           N  
ATOM   1383  HE  ARG A  93      -1.452   1.388  -3.598  1.00  0.00           H  
ATOM   1384  CZ  ARG A  93      -3.077   0.553  -2.822  1.00  0.00           C  
ATOM   1385  NH1 ARG A  93      -3.730  -0.416  -2.150  1.00  0.00           N  
ATOM   1386 HH11 ARG A  93      -3.167  -1.255  -2.135  1.00  0.00           H  
ATOM   1387 HH12 ARG A  93      -4.711  -0.418  -1.911  1.00  0.00           H  
ATOM   1388  NH2 ARG A  93      -3.797   1.622  -3.040  1.00  0.00           N  
ATOM   1389 HH21 ARG A  93      -3.393   2.393  -3.554  1.00  0.00           H  
ATOM   1390 HH22 ARG A  93      -4.706   1.785  -2.634  1.00  0.00           H  
ATOM   1391  C   ARG A  93      -1.520  -3.848  -5.297  1.00  0.00           C  
ATOM   1392  O   ARG A  93      -2.247  -3.410  -6.184  1.00  0.00           O  
ATOM   1393  N   PRO A  94      -2.093  -4.621  -4.309  1.00  0.00           N  
ATOM   1394  CD  PRO A  94      -1.417  -5.160  -3.158  1.00  0.00           C  
ATOM   1395  HD2 PRO A  94      -1.589  -4.463  -2.338  1.00  0.00           H  
ATOM   1396  HD3 PRO A  94      -0.371  -5.288  -3.437  1.00  0.00           H  
ATOM   1397  CG  PRO A  94      -2.084  -6.471  -2.968  1.00  0.00           C  
ATOM   1398  HG2 PRO A  94      -1.999  -6.748  -1.916  1.00  0.00           H  
ATOM   1399  HG3 PRO A  94      -1.621  -7.255  -3.566  1.00  0.00           H  
ATOM   1400  CB  PRO A  94      -3.511  -6.268  -3.391  1.00  0.00           C  
ATOM   1401  HB2 PRO A  94      -4.057  -5.964  -2.497  1.00  0.00           H  
ATOM   1402  HB3 PRO A  94      -3.918  -7.161  -3.866  1.00  0.00           H  
ATOM   1403  CA  PRO A  94      -3.483  -5.103  -4.451  1.00  0.00           C  
ATOM   1404  HA  PRO A  94      -3.605  -5.492  -5.461  1.00  0.00           H  
ATOM   1405  C   PRO A  94      -4.551  -4.026  -4.050  1.00  0.00           C  
ATOM   1406  O   PRO A  94      -4.260  -3.082  -3.334  1.00  0.00           O  
ATOM   1407  N   GLY A  95      -5.813  -4.248  -4.424  1.00  0.00           N  
ATOM   1408  H   GLY A  95      -5.925  -5.031  -5.052  1.00  0.00           H  
ATOM   1409  CA  GLY A  95      -6.949  -3.564  -3.933  1.00  0.00           C  
ATOM   1410  HA2 GLY A  95      -6.931  -3.498  -2.845  1.00  0.00           H  
ATOM   1411  HA3 GLY A  95      -6.903  -2.509  -4.209  1.00  0.00           H  
ATOM   1412  C   GLY A  95      -8.229  -4.236  -4.413  1.00  0.00           C  
ATOM   1413  O   GLY A  95      -8.209  -4.587  -5.578  1.00  0.00           O  
ATOM   1414  N   GLY A  96      -9.241  -4.331  -3.593  1.00  0.00           N  
ATOM   1415  H   GLY A  96      -9.232  -3.933  -2.665  1.00  0.00           H  
ATOM   1416  CA  GLY A  96     -10.493  -5.028  -3.927  1.00  0.00           C  
ATOM   1417  HA2 GLY A  96     -10.889  -4.502  -4.797  1.00  0.00           H  
ATOM   1418  HA3 GLY A  96     -10.280  -6.075  -4.141  1.00  0.00           H  
ATOM   1419  C   GLY A  96     -11.619  -4.865  -2.840  1.00  0.00           C  
ATOM   1420  O   GLY A  96     -11.552  -4.073  -1.895  1.00  0.00           O  
ATOM   1421  N   GLY A  97     -12.631  -5.715  -2.921  1.00  0.00           N  
ATOM   1422  H   GLY A  97     -12.470  -6.486  -3.554  1.00  0.00           H  
ATOM   1423  CA  GLY A  97     -13.837  -5.755  -2.104  1.00  0.00           C  
ATOM   1424  HA2 GLY A  97     -13.718  -6.371  -1.213  1.00  0.00           H  
ATOM   1425  HA3 GLY A  97     -14.155  -4.777  -1.743  1.00  0.00           H  
ATOM   1426  C   GLY A  97     -15.014  -6.249  -2.889  1.00  0.00           C  
ATOM   1427  O   GLY A  97     -14.898  -6.477  -4.081  1.00  0.00           O  
ATOM   1428  N   ALA A  98     -16.271  -6.088  -2.368  1.00  0.00           N  
ATOM   1429  H   ALA A  98     -16.384  -5.861  -1.391  1.00  0.00           H  
ATOM   1430  CA  ALA A  98     -17.562  -6.053  -3.137  1.00  0.00           C  
ATOM   1431  HA  ALA A  98     -17.649  -7.021  -3.629  1.00  0.00           H  
ATOM   1432  CB  ALA A  98     -18.721  -5.944  -2.151  1.00  0.00           C  
ATOM   1433  HB1 ALA A  98     -18.567  -6.717  -1.398  1.00  0.00           H  
ATOM   1434  HB2 ALA A  98     -18.736  -4.909  -1.805  1.00  0.00           H  
ATOM   1435  HB3 ALA A  98     -19.687  -6.046  -2.645  1.00  0.00           H  
ATOM   1436  C   ALA A  98     -17.526  -4.905  -4.147  1.00  0.00           C  
ATOM   1437  O   ALA A  98     -17.529  -3.753  -3.748  1.00  0.00           O  
ATOM   1438  N   THR A  99     -17.533  -5.178  -5.456  1.00  0.00           N  
ATOM   1439  H   THR A  99     -17.237  -6.082  -5.795  1.00  0.00           H  
ATOM   1440  CA  THR A  99     -17.368  -4.112  -6.448  1.00  0.00           C  
ATOM   1441  HA  THR A  99     -16.359  -3.790  -6.193  1.00  0.00           H  
ATOM   1442  CB  THR A  99     -17.286  -4.753  -7.850  1.00  0.00           C  
ATOM   1443  HB  THR A  99     -18.238  -5.240  -8.060  1.00  0.00           H  
ATOM   1444  CG2 THR A  99     -16.944  -3.785  -8.986  1.00  0.00           C  
ATOM   1445 HG21 THR A  99     -15.966  -3.337  -8.821  1.00  0.00           H  
ATOM   1446 HG22 THR A  99     -16.799  -4.342  -9.913  1.00  0.00           H  
ATOM   1447 HG23 THR A  99     -17.763  -3.073  -9.083  1.00  0.00           H  
ATOM   1448  OG1 THR A  99     -16.147  -5.627  -7.845  1.00  0.00           O  
ATOM   1449  HG1 THR A  99     -16.411  -6.545  -7.753  1.00  0.00           H  
ATOM   1450  C   THR A  99     -18.371  -2.986  -6.328  1.00  0.00           C  
ATOM   1451  O   THR A  99     -18.000  -1.822  -6.478  1.00  0.00           O  
ATOM   1452  N   ALA A 100     -19.661  -3.302  -6.020  1.00  0.00           N  
ATOM   1453  H   ALA A 100     -19.779  -4.241  -5.670  1.00  0.00           H  
ATOM   1454  CA  ALA A 100     -20.797  -2.358  -6.014  1.00  0.00           C  
ATOM   1455  HA  ALA A 100     -20.707  -1.903  -7.001  1.00  0.00           H  
ATOM   1456  CB  ALA A 100     -22.003  -3.209  -5.839  1.00  0.00           C  
ATOM   1457  HB1 ALA A 100     -22.912  -2.636  -6.019  1.00  0.00           H  
ATOM   1458  HB2 ALA A 100     -22.100  -3.953  -6.629  1.00  0.00           H  
ATOM   1459  HB3 ALA A 100     -21.905  -3.757  -4.901  1.00  0.00           H  
ATOM   1460  C   ALA A 100     -20.567  -1.232  -4.957  1.00  0.00           C  
ATOM   1461  O   ALA A 100     -20.988  -0.076  -5.140  1.00  0.00           O  
ATOM   1462  N   GLU A 101     -19.751  -1.534  -3.941  1.00  0.00           N  
ATOM   1463  H   GLU A 101     -19.344  -2.456  -3.992  1.00  0.00           H  
ATOM   1464  CA  GLU A 101     -19.374  -0.710  -2.786  1.00  0.00           C  
ATOM   1465  HA  GLU A 101     -20.126   0.058  -2.606  1.00  0.00           H  
ATOM   1466  CB  GLU A 101     -19.350  -1.721  -1.544  1.00  0.00           C  
ATOM   1467  HB2 GLU A 101     -18.562  -2.438  -1.778  1.00  0.00           H  
ATOM   1468  HB3 GLU A 101     -19.201  -1.071  -0.681  1.00  0.00           H  
ATOM   1469  CG  GLU A 101     -20.620  -2.555  -1.415  1.00  0.00           C  
ATOM   1470  HG2 GLU A 101     -20.772  -3.207  -2.275  1.00  0.00           H  
ATOM   1471  HG3 GLU A 101     -20.468  -3.218  -0.564  1.00  0.00           H  
ATOM   1472  CD  GLU A 101     -21.957  -1.775  -1.367  1.00  0.00           C  
ATOM   1473  OE1 GLU A 101     -22.069  -0.614  -0.981  1.00  0.00           O  
ATOM   1474  OE2 GLU A 101     -22.953  -2.420  -1.647  1.00  0.00           O  
ATOM   1475  C   GLU A 101     -18.085   0.136  -3.002  1.00  0.00           C  
ATOM   1476  O   GLU A 101     -17.713   0.869  -2.100  1.00  0.00           O  
ATOM   1477  N   LEU A 102     -17.359   0.031  -4.148  1.00  0.00           N  
ATOM   1478  H   LEU A 102     -17.729  -0.617  -4.829  1.00  0.00           H  
ATOM   1479  CA  LEU A 102     -15.935   0.287  -4.158  1.00  0.00           C  
ATOM   1480  HA  LEU A 102     -15.365   0.078  -3.252  1.00  0.00           H  
ATOM   1481  CB  LEU A 102     -15.372  -0.851  -5.151  1.00  0.00           C  
ATOM   1482  HB2 LEU A 102     -15.744  -1.831  -4.849  1.00  0.00           H  
ATOM   1483  HB3 LEU A 102     -15.774  -0.682  -6.150  1.00  0.00           H  
ATOM   1484  CG  LEU A 102     -13.863  -0.926  -5.289  1.00  0.00           C  
ATOM   1485  HG  LEU A 102     -13.477  -0.403  -4.414  1.00  0.00           H  
ATOM   1486  CD1 LEU A 102     -13.428  -2.321  -5.295  1.00  0.00           C  
ATOM   1487 HD11 LEU A 102     -13.427  -2.717  -4.280  1.00  0.00           H  
ATOM   1488 HD12 LEU A 102     -14.009  -2.945  -5.975  1.00  0.00           H  
ATOM   1489 HD13 LEU A 102     -12.460  -2.385  -5.793  1.00  0.00           H  
ATOM   1490  CD2 LEU A 102     -13.266  -0.172  -6.452  1.00  0.00           C  
ATOM   1491 HD21 LEU A 102     -12.200  -0.392  -6.387  1.00  0.00           H  
ATOM   1492 HD22 LEU A 102     -13.722  -0.490  -7.389  1.00  0.00           H  
ATOM   1493 HD23 LEU A 102     -13.508   0.882  -6.313  1.00  0.00           H  
ATOM   1494  C   LEU A 102     -15.700   1.729  -4.596  1.00  0.00           C  
ATOM   1495  O   LEU A 102     -16.018   2.171  -5.713  1.00  0.00           O  
ATOM   1496  N   ALA A 103     -14.974   2.514  -3.750  1.00  0.00           N  
ATOM   1497  H   ALA A 103     -14.671   2.069  -2.894  1.00  0.00           H  
ATOM   1498  CA  ALA A 103     -14.568   3.933  -3.983  1.00  0.00           C  
ATOM   1499  HA  ALA A 103     -15.515   4.457  -3.854  1.00  0.00           H  
ATOM   1500  CB  ALA A 103     -13.801   4.412  -2.770  1.00  0.00           C  
ATOM   1501  HB1 ALA A 103     -14.335   4.220  -1.839  1.00  0.00           H  
ATOM   1502  HB2 ALA A 103     -12.895   3.814  -2.668  1.00  0.00           H  
ATOM   1503  HB3 ALA A 103     -13.500   5.457  -2.842  1.00  0.00           H  
ATOM   1504  C   ALA A 103     -13.720   4.186  -5.280  1.00  0.00           C  
ATOM   1505  O   ALA A 103     -12.755   3.487  -5.539  1.00  0.00           O  
ATOM   1506  N   ASP A 104     -13.946   5.358  -5.917  1.00  0.00           N  
ATOM   1507  H   ASP A 104     -14.617   6.026  -5.563  1.00  0.00           H  
ATOM   1508  CA  ASP A 104     -13.022   5.878  -6.957  1.00  0.00           C  
ATOM   1509  HA  ASP A 104     -12.990   5.194  -7.804  1.00  0.00           H  
ATOM   1510  CB  ASP A 104     -13.468   7.259  -7.311  1.00  0.00           C  
ATOM   1511  HB2 ASP A 104     -13.409   7.831  -6.385  1.00  0.00           H  
ATOM   1512  HB3 ASP A 104     -12.764   7.803  -7.941  1.00  0.00           H  
ATOM   1513  CG  ASP A 104     -14.918   7.389  -7.933  1.00  0.00           C  
ATOM   1514  OD1 ASP A 104     -15.760   6.471  -7.780  1.00  0.00           O  
ATOM   1515  OD2 ASP A 104     -15.105   8.469  -8.525  1.00  0.00           O  
ATOM   1516  C   ASP A 104     -11.596   5.976  -6.457  1.00  0.00           C  
ATOM   1517  O   ASP A 104     -10.732   5.497  -7.179  1.00  0.00           O  
ATOM   1518  N   GLU A 105     -11.312   6.463  -5.250  1.00  0.00           N  
ATOM   1519  H   GLU A 105     -12.104   6.835  -4.744  1.00  0.00           H  
ATOM   1520  CA  GLU A 105      -9.999   6.501  -4.694  1.00  0.00           C  
ATOM   1521  HA  GLU A 105      -9.326   7.033  -5.367  1.00  0.00           H  
ATOM   1522  CB  GLU A 105     -10.041   7.174  -3.310  1.00  0.00           C  
ATOM   1523  HB2 GLU A 105     -10.799   6.697  -2.688  1.00  0.00           H  
ATOM   1524  HB3 GLU A 105      -9.089   7.027  -2.799  1.00  0.00           H  
ATOM   1525  CG  GLU A 105     -10.330   8.724  -3.354  1.00  0.00           C  
ATOM   1526  HG2 GLU A 105     -10.261   8.984  -2.298  1.00  0.00           H  
ATOM   1527  HG3 GLU A 105      -9.575   9.194  -3.985  1.00  0.00           H  
ATOM   1528  CD  GLU A 105     -11.674   9.138  -3.944  1.00  0.00           C  
ATOM   1529  OE1 GLU A 105     -12.644   8.339  -3.737  1.00  0.00           O  
ATOM   1530  OE2 GLU A 105     -11.766  10.109  -4.751  1.00  0.00           O  
ATOM   1531  C   GLU A 105      -9.308   5.123  -4.465  1.00  0.00           C  
ATOM   1532  O   GLU A 105      -8.058   5.063  -4.700  1.00  0.00           O  
ATOM   1533  N   LEU A 106     -10.061   4.055  -4.204  1.00  0.00           N  
ATOM   1534  H   LEU A 106     -11.064   4.157  -4.263  1.00  0.00           H  
ATOM   1535  CA  LEU A 106      -9.455   2.750  -4.228  1.00  0.00           C  
ATOM   1536  HA  LEU A 106      -8.569   2.739  -3.592  1.00  0.00           H  
ATOM   1537  CB  LEU A 106     -10.428   1.812  -3.476  1.00  0.00           C  
ATOM   1538  HB2 LEU A 106     -10.546   2.133  -2.440  1.00  0.00           H  
ATOM   1539  HB3 LEU A 106     -11.382   1.946  -3.985  1.00  0.00           H  
ATOM   1540  CG  LEU A 106      -9.991   0.333  -3.445  1.00  0.00           C  
ATOM   1541  HG  LEU A 106     -10.069  -0.099  -4.442  1.00  0.00           H  
ATOM   1542  CD1 LEU A 106      -8.589  -0.001  -3.001  1.00  0.00           C  
ATOM   1543 HD11 LEU A 106      -8.403   0.601  -2.111  1.00  0.00           H  
ATOM   1544 HD12 LEU A 106      -8.631  -1.073  -2.809  1.00  0.00           H  
ATOM   1545 HD13 LEU A 106      -7.942   0.148  -3.865  1.00  0.00           H  
ATOM   1546  CD2 LEU A 106     -11.066  -0.398  -2.532  1.00  0.00           C  
ATOM   1547 HD21 LEU A 106     -11.038  -1.468  -2.734  1.00  0.00           H  
ATOM   1548 HD22 LEU A 106     -10.694  -0.227  -1.522  1.00  0.00           H  
ATOM   1549 HD23 LEU A 106     -12.015   0.131  -2.625  1.00  0.00           H  
ATOM   1550  C   LEU A 106      -9.106   2.314  -5.685  1.00  0.00           C  
ATOM   1551  O   LEU A 106      -8.009   1.788  -5.926  1.00  0.00           O  
ATOM   1552  N   TRP A 107      -9.974   2.515  -6.639  1.00  0.00           N  
ATOM   1553  H   TRP A 107     -10.792   3.057  -6.397  1.00  0.00           H  
ATOM   1554  CA  TRP A 107      -9.753   2.165  -8.025  1.00  0.00           C  
ATOM   1555  HA  TRP A 107      -9.441   1.124  -8.108  1.00  0.00           H  
ATOM   1556  CB  TRP A 107     -11.049   2.403  -8.786  1.00  0.00           C  
ATOM   1557  HB2 TRP A 107     -11.856   1.883  -8.270  1.00  0.00           H  
ATOM   1558  HB3 TRP A 107     -11.372   3.443  -8.751  1.00  0.00           H  
ATOM   1559  CG  TRP A 107     -11.039   1.932 -10.199  1.00  0.00           C  
ATOM   1560  CD1 TRP A 107     -10.521   2.672 -11.247  1.00  0.00           C  
ATOM   1561  HD1 TRP A 107     -10.140   3.675 -11.125  1.00  0.00           H  
ATOM   1562  NE1 TRP A 107     -10.672   1.940 -12.327  1.00  0.00           N  
ATOM   1563  HE1 TRP A 107     -10.343   2.154 -13.257  1.00  0.00           H  
ATOM   1564  CE2 TRP A 107     -11.243   0.726 -12.154  1.00  0.00           C  
ATOM   1565  CZ2 TRP A 107     -11.611  -0.389 -12.909  1.00  0.00           C  
ATOM   1566  HZ2 TRP A 107     -11.337  -0.390 -13.955  1.00  0.00           H  
ATOM   1567  CH2 TRP A 107     -12.288  -1.437 -12.374  1.00  0.00           C  
ATOM   1568  HH2 TRP A 107     -12.613  -2.229 -13.033  1.00  0.00           H  
ATOM   1569  CZ3 TRP A 107     -12.529  -1.568 -11.006  1.00  0.00           C  
ATOM   1570  HZ3 TRP A 107     -13.037  -2.415 -10.569  1.00  0.00           H  
ATOM   1571  CE3 TRP A 107     -12.160  -0.423 -10.225  1.00  0.00           C  
ATOM   1572  HE3 TRP A 107     -12.281  -0.420  -9.151  1.00  0.00           H  
ATOM   1573  CD2 TRP A 107     -11.527   0.713 -10.765  1.00  0.00           C  
ATOM   1574  C   TRP A 107      -8.637   3.008  -8.563  1.00  0.00           C  
ATOM   1575  O   TRP A 107      -7.631   2.381  -9.009  1.00  0.00           O  
ATOM   1576  N   LEU A 108      -8.748   4.344  -8.539  1.00  0.00           N  
ATOM   1577  H   LEU A 108      -9.580   4.658  -8.061  1.00  0.00           H  
ATOM   1578  CA  LEU A 108      -7.691   5.215  -9.180  1.00  0.00           C  
ATOM   1579  HA  LEU A 108      -7.795   5.078 -10.255  1.00  0.00           H  
ATOM   1580  CB  LEU A 108      -8.045   6.654  -9.018  1.00  0.00           C  
ATOM   1581  HB2 LEU A 108      -8.320   6.808  -7.974  1.00  0.00           H  
ATOM   1582  HB3 LEU A 108      -7.205   7.308  -9.248  1.00  0.00           H  
ATOM   1583  CG  LEU A 108      -9.278   7.218  -9.869  1.00  0.00           C  
ATOM   1584  HG  LEU A 108     -10.002   6.405  -9.804  1.00  0.00           H  
ATOM   1585  CD1 LEU A 108      -9.899   8.379  -9.074  1.00  0.00           C  
ATOM   1586 HD11 LEU A 108      -9.083   8.942  -8.622  1.00  0.00           H  
ATOM   1587 HD12 LEU A 108     -10.715   8.861  -9.614  1.00  0.00           H  
ATOM   1588 HD13 LEU A 108     -10.491   8.031  -8.228  1.00  0.00           H  
ATOM   1589  CD2 LEU A 108      -8.927   7.679 -11.253  1.00  0.00           C  
ATOM   1590 HD21 LEU A 108      -8.458   8.663 -11.226  1.00  0.00           H  
ATOM   1591 HD22 LEU A 108      -8.368   6.941 -11.827  1.00  0.00           H  
ATOM   1592 HD23 LEU A 108      -9.883   7.859 -11.743  1.00  0.00           H  
ATOM   1593  C   LEU A 108      -6.291   4.893  -8.660  1.00  0.00           C  
ATOM   1594  O   LEU A 108      -5.420   4.788  -9.501  1.00  0.00           O  
ATOM   1595  N   ASP A 109      -5.960   4.820  -7.393  1.00  0.00           N  
ATOM   1596  H   ASP A 109      -6.693   5.041  -6.734  1.00  0.00           H  
ATOM   1597  CA  ASP A 109      -4.556   4.691  -7.003  1.00  0.00           C  
ATOM   1598  HA  ASP A 109      -3.861   5.433  -7.397  1.00  0.00           H  
ATOM   1599  CB  ASP A 109      -4.569   4.883  -5.501  1.00  0.00           C  
ATOM   1600  HB2 ASP A 109      -5.065   5.846  -5.383  1.00  0.00           H  
ATOM   1601  HB3 ASP A 109      -5.231   4.183  -4.991  1.00  0.00           H  
ATOM   1602  CG  ASP A 109      -3.163   4.749  -5.015  1.00  0.00           C  
ATOM   1603  OD1 ASP A 109      -2.431   5.777  -5.171  1.00  0.00           O  
ATOM   1604  OD2 ASP A 109      -2.736   3.755  -4.364  1.00  0.00           O  
ATOM   1605  C   ASP A 109      -4.052   3.322  -7.380  1.00  0.00           C  
ATOM   1606  O   ASP A 109      -2.877   3.294  -7.753  1.00  0.00           O  
ATOM   1607  N   VAL A 110      -4.759   2.244  -7.183  1.00  0.00           N  
ATOM   1608  H   VAL A 110      -5.721   2.410  -6.923  1.00  0.00           H  
ATOM   1609  CA  VAL A 110      -4.474   0.874  -7.676  1.00  0.00           C  
ATOM   1610  HA  VAL A 110      -3.611   0.524  -7.109  1.00  0.00           H  
ATOM   1611  CB  VAL A 110      -5.588  -0.059  -7.409  1.00  0.00           C  
ATOM   1612  HB  VAL A 110      -6.492   0.415  -7.792  1.00  0.00           H  
ATOM   1613  CG1 VAL A 110      -5.500  -1.446  -8.014  1.00  0.00           C  
ATOM   1614 HG11 VAL A 110      -4.689  -1.959  -7.498  1.00  0.00           H  
ATOM   1615 HG12 VAL A 110      -6.442  -1.976  -7.881  1.00  0.00           H  
ATOM   1616 HG13 VAL A 110      -5.386  -1.343  -9.093  1.00  0.00           H  
ATOM   1617  CG2 VAL A 110      -5.828  -0.208  -5.924  1.00  0.00           C  
ATOM   1618 HG21 VAL A 110      -5.935   0.709  -5.346  1.00  0.00           H  
ATOM   1619 HG22 VAL A 110      -6.677  -0.862  -5.720  1.00  0.00           H  
ATOM   1620 HG23 VAL A 110      -4.988  -0.793  -5.550  1.00  0.00           H  
ATOM   1621  C   VAL A 110      -4.079   0.864  -9.151  1.00  0.00           C  
ATOM   1622  O   VAL A 110      -3.050   0.252  -9.565  1.00  0.00           O  
ATOM   1623  N   VAL A 111      -4.813   1.622  -9.950  1.00  0.00           N  
ATOM   1624  H   VAL A 111      -5.549   2.141  -9.493  1.00  0.00           H  
ATOM   1625  CA  VAL A 111      -4.518   1.841 -11.403  1.00  0.00           C  
ATOM   1626  HA  VAL A 111      -4.392   0.865 -11.871  1.00  0.00           H  
ATOM   1627  CB  VAL A 111      -5.725   2.494 -12.095  1.00  0.00           C  
ATOM   1628  HB  VAL A 111      -6.010   3.297 -11.416  1.00  0.00           H  
ATOM   1629  CG1 VAL A 111      -5.529   3.011 -13.510  1.00  0.00           C  
ATOM   1630 HG11 VAL A 111      -4.970   3.942 -13.431  1.00  0.00           H  
ATOM   1631 HG12 VAL A 111      -5.012   2.241 -14.083  1.00  0.00           H  
ATOM   1632 HG13 VAL A 111      -6.467   3.336 -13.961  1.00  0.00           H  
ATOM   1633  CG2 VAL A 111      -6.832   1.437 -12.047  1.00  0.00           C  
ATOM   1634 HG21 VAL A 111      -7.714   1.998 -12.356  1.00  0.00           H  
ATOM   1635 HG22 VAL A 111      -6.636   0.684 -12.810  1.00  0.00           H  
ATOM   1636 HG23 VAL A 111      -6.960   0.901 -11.107  1.00  0.00           H  
ATOM   1637  C   VAL A 111      -3.304   2.762 -11.664  1.00  0.00           C  
ATOM   1638  O   VAL A 111      -2.559   2.523 -12.568  1.00  0.00           O  
ATOM   1639  N   GLU A 112      -3.153   3.793 -10.848  1.00  0.00           N  
ATOM   1640  H   GLU A 112      -3.905   3.950 -10.192  1.00  0.00           H  
ATOM   1641  CA  GLU A 112      -1.999   4.706 -10.801  1.00  0.00           C  
ATOM   1642  HA  GLU A 112      -1.975   5.240 -11.751  1.00  0.00           H  
ATOM   1643  CB  GLU A 112      -2.186   5.774  -9.748  1.00  0.00           C  
ATOM   1644  HB2 GLU A 112      -3.216   6.104  -9.877  1.00  0.00           H  
ATOM   1645  HB3 GLU A 112      -2.092   5.304  -8.770  1.00  0.00           H  
ATOM   1646  CG  GLU A 112      -1.208   6.949  -9.925  1.00  0.00           C  
ATOM   1647  HG2 GLU A 112      -0.951   7.349  -8.944  1.00  0.00           H  
ATOM   1648  HG3 GLU A 112      -0.230   6.596 -10.249  1.00  0.00           H  
ATOM   1649  CD  GLU A 112      -1.697   8.143 -10.793  1.00  0.00           C  
ATOM   1650  OE1 GLU A 112      -2.565   7.953 -11.662  1.00  0.00           O  
ATOM   1651  OE2 GLU A 112      -1.121   9.235 -10.642  1.00  0.00           O  
ATOM   1652  C   GLU A 112      -0.680   3.963 -10.520  1.00  0.00           C  
ATOM   1653  O   GLU A 112       0.349   4.254 -11.124  1.00  0.00           O  
ATOM   1654  N   THR A 113      -0.728   2.889  -9.759  1.00  0.00           N  
ATOM   1655  H   THR A 113      -1.638   2.719  -9.357  1.00  0.00           H  
ATOM   1656  CA  THR A 113       0.338   1.990  -9.292  1.00  0.00           C  
ATOM   1657  HA  THR A 113       1.254   2.581  -9.305  1.00  0.00           H  
ATOM   1658  CB  THR A 113       0.088   1.400  -7.900  1.00  0.00           C  
ATOM   1659  HB  THR A 113      -0.655   0.607  -7.982  1.00  0.00           H  
ATOM   1660  CG2 THR A 113       1.386   0.832  -7.256  1.00  0.00           C  
ATOM   1661 HG21 THR A 113       2.061   1.676  -7.125  1.00  0.00           H  
ATOM   1662 HG22 THR A 113       1.215   0.378  -6.280  1.00  0.00           H  
ATOM   1663 HG23 THR A 113       1.763  -0.024  -7.818  1.00  0.00           H  
ATOM   1664  OG1 THR A 113      -0.396   2.278  -6.868  1.00  0.00           O  
ATOM   1665  HG1 THR A 113      -1.237   2.615  -7.183  1.00  0.00           H  
ATOM   1666  C   THR A 113       0.601   0.799 -10.201  1.00  0.00           C  
ATOM   1667  O   THR A 113       1.674   0.780 -10.795  1.00  0.00           O  
ATOM   1668  N   ASN A 114      -0.346  -0.148 -10.341  1.00  0.00           N  
ATOM   1669  H   ASN A 114      -1.237   0.087  -9.926  1.00  0.00           H  
ATOM   1670  CA  ASN A 114      -0.123  -1.265 -11.221  1.00  0.00           C  
ATOM   1671  HA  ASN A 114       0.805  -1.783 -10.983  1.00  0.00           H  
ATOM   1672  CB  ASN A 114      -1.228  -2.296 -10.984  1.00  0.00           C  
ATOM   1673  HB2 ASN A 114      -2.251  -1.936 -11.088  1.00  0.00           H  
ATOM   1674  HB3 ASN A 114      -1.103  -3.024 -11.784  1.00  0.00           H  
ATOM   1675  CG  ASN A 114      -1.247  -2.921  -9.594  1.00  0.00           C  
ATOM   1676  OD1 ASN A 114      -0.383  -3.725  -9.226  1.00  0.00           O  
ATOM   1677  ND2 ASN A 114      -2.174  -2.489  -8.802  1.00  0.00           N  
ATOM   1678 HD21 ASN A 114      -2.671  -1.670  -9.124  1.00  0.00           H  
ATOM   1679 HD22 ASN A 114      -2.272  -2.870  -7.872  1.00  0.00           H  
ATOM   1680  C   ASN A 114      -0.086  -0.935 -12.710  1.00  0.00           C  
ATOM   1681  O   ASN A 114       0.653  -1.661 -13.368  1.00  0.00           O  
ATOM   1682  N   LEU A 115      -0.833   0.014 -13.221  1.00  0.00           N  
ATOM   1683  H   LEU A 115      -1.448   0.578 -12.651  1.00  0.00           H  
ATOM   1684  CA  LEU A 115      -0.903   0.265 -14.678  1.00  0.00           C  
ATOM   1685  HA  LEU A 115      -0.362  -0.493 -15.245  1.00  0.00           H  
ATOM   1686  CB  LEU A 115      -2.400   0.273 -15.183  1.00  0.00           C  
ATOM   1687  HB2 LEU A 115      -2.864  -0.696 -14.996  1.00  0.00           H  
ATOM   1688  HB3 LEU A 115      -2.833   1.035 -14.536  1.00  0.00           H  
ATOM   1689  CG  LEU A 115      -2.615   0.856 -16.578  1.00  0.00           C  
ATOM   1690  HG  LEU A 115      -2.129   1.817 -16.747  1.00  0.00           H  
ATOM   1691  CD1 LEU A 115      -2.183  -0.186 -17.577  1.00  0.00           C  
ATOM   1692 HD11 LEU A 115      -2.388   0.142 -18.596  1.00  0.00           H  
ATOM   1693 HD12 LEU A 115      -1.109  -0.335 -17.467  1.00  0.00           H  
ATOM   1694 HD13 LEU A 115      -2.607  -1.171 -17.385  1.00  0.00           H  
ATOM   1695  CD2 LEU A 115      -4.164   1.090 -16.741  1.00  0.00           C  
ATOM   1696 HD21 LEU A 115      -4.320   1.286 -17.802  1.00  0.00           H  
ATOM   1697 HD22 LEU A 115      -4.672   0.173 -16.441  1.00  0.00           H  
ATOM   1698 HD23 LEU A 115      -4.475   1.984 -16.202  1.00  0.00           H  
ATOM   1699  C   LEU A 115      -0.231   1.569 -15.097  1.00  0.00           C  
ATOM   1700  O   LEU A 115       0.690   1.551 -15.887  1.00  0.00           O  
ATOM   1701  N   THR A 116      -0.716   2.795 -14.692  1.00  0.00           N  
ATOM   1702  H   THR A 116      -1.525   2.803 -14.088  1.00  0.00           H  
ATOM   1703  CA  THR A 116      -0.190   4.051 -15.261  1.00  0.00           C  
ATOM   1704  HA  THR A 116      -0.152   4.107 -16.349  1.00  0.00           H  
ATOM   1705  CB  THR A 116      -1.095   5.196 -14.720  1.00  0.00           C  
ATOM   1706  HB  THR A 116      -1.233   5.197 -13.639  1.00  0.00           H  
ATOM   1707  CG2 THR A 116      -0.576   6.560 -15.134  1.00  0.00           C  
ATOM   1708 HG21 THR A 116      -1.195   7.406 -14.837  1.00  0.00           H  
ATOM   1709 HG22 THR A 116       0.351   6.652 -14.570  1.00  0.00           H  
ATOM   1710 HG23 THR A 116      -0.214   6.551 -16.162  1.00  0.00           H  
ATOM   1711  OG1 THR A 116      -2.426   5.086 -15.228  1.00  0.00           O  
ATOM   1712  HG1 THR A 116      -2.959   5.560 -14.584  1.00  0.00           H  
ATOM   1713  C   THR A 116       1.282   4.346 -14.922  1.00  0.00           C  
ATOM   1714  O   THR A 116       1.943   4.983 -15.731  1.00  0.00           O  
ATOM   1715  N   GLY A 117       1.807   3.829 -13.800  1.00  0.00           N  
ATOM   1716  H   GLY A 117       1.092   3.644 -13.111  1.00  0.00           H  
ATOM   1717  CA  GLY A 117       3.201   3.743 -13.381  1.00  0.00           C  
ATOM   1718  HA2 GLY A 117       3.697   4.713 -13.384  1.00  0.00           H  
ATOM   1719  HA3 GLY A 117       3.233   3.387 -12.350  1.00  0.00           H  
ATOM   1720  C   GLY A 117       4.148   2.891 -14.210  1.00  0.00           C  
ATOM   1721  O   GLY A 117       5.203   3.338 -14.455  1.00  0.00           O  
ATOM   1722  N   VAL A 118       3.748   1.728 -14.713  1.00  0.00           N  
ATOM   1723  H   VAL A 118       2.809   1.385 -14.578  1.00  0.00           H  
ATOM   1724  CA  VAL A 118       4.438   0.983 -15.782  1.00  0.00           C  
ATOM   1725  HA  VAL A 118       5.463   0.793 -15.463  1.00  0.00           H  
ATOM   1726  CB  VAL A 118       3.830  -0.392 -16.170  1.00  0.00           C  
ATOM   1727  HB  VAL A 118       2.877  -0.225 -16.670  1.00  0.00           H  
ATOM   1728  CG1 VAL A 118       4.672  -1.191 -17.236  1.00  0.00           C  
ATOM   1729 HG11 VAL A 118       4.286  -2.182 -17.477  1.00  0.00           H  
ATOM   1730 HG12 VAL A 118       4.698  -0.687 -18.203  1.00  0.00           H  
ATOM   1731 HG13 VAL A 118       5.729  -1.052 -17.010  1.00  0.00           H  
ATOM   1732  CG2 VAL A 118       3.727  -1.249 -14.908  1.00  0.00           C  
ATOM   1733 HG21 VAL A 118       3.067  -0.809 -14.160  1.00  0.00           H  
ATOM   1734 HG22 VAL A 118       3.412  -2.271 -15.121  1.00  0.00           H  
ATOM   1735 HG23 VAL A 118       4.704  -1.351 -14.438  1.00  0.00           H  
ATOM   1736  C   VAL A 118       4.581   1.893 -16.985  1.00  0.00           C  
ATOM   1737  O   VAL A 118       5.729   2.111 -17.435  1.00  0.00           O  
ATOM   1738  N   PHE A 119       3.489   2.430 -17.559  1.00  0.00           N  
ATOM   1739  H   PHE A 119       2.588   2.214 -17.156  1.00  0.00           H  
ATOM   1740  CA  PHE A 119       3.467   3.325 -18.707  1.00  0.00           C  
ATOM   1741  HA  PHE A 119       3.845   2.773 -19.566  1.00  0.00           H  
ATOM   1742  CB  PHE A 119       1.986   3.663 -19.134  1.00  0.00           C  
ATOM   1743  HB2 PHE A 119       1.730   2.858 -19.823  1.00  0.00           H  
ATOM   1744  HB3 PHE A 119       1.330   3.791 -18.271  1.00  0.00           H  
ATOM   1745  CG  PHE A 119       1.841   5.026 -19.882  1.00  0.00           C  
ATOM   1746  CD1 PHE A 119       2.269   5.128 -21.194  1.00  0.00           C  
ATOM   1747  HD1 PHE A 119       2.735   4.233 -21.580  1.00  0.00           H  
ATOM   1748  CE1 PHE A 119       2.316   6.412 -21.869  1.00  0.00           C  
ATOM   1749  HE1 PHE A 119       2.679   6.394 -22.886  1.00  0.00           H  
ATOM   1750  CZ  PHE A 119       1.919   7.543 -21.198  1.00  0.00           C  
ATOM   1751  HZ  PHE A 119       1.771   8.450 -21.765  1.00  0.00           H  
ATOM   1752  CE2 PHE A 119       1.351   7.410 -19.909  1.00  0.00           C  
ATOM   1753  HE2 PHE A 119       0.947   8.283 -19.418  1.00  0.00           H  
ATOM   1754  CD2 PHE A 119       1.318   6.176 -19.269  1.00  0.00           C  
ATOM   1755  HD2 PHE A 119       0.887   6.174 -18.279  1.00  0.00           H  
ATOM   1756  C   PHE A 119       4.369   4.571 -18.568  1.00  0.00           C  
ATOM   1757  O   PHE A 119       5.153   4.713 -19.438  1.00  0.00           O  
ATOM   1758  N   ARG A 120       4.273   5.391 -17.481  1.00  0.00           N  
ATOM   1759  H   ARG A 120       3.522   5.178 -16.840  1.00  0.00           H  
ATOM   1760  CA  ARG A 120       5.134   6.582 -17.236  1.00  0.00           C  
ATOM   1761  HA  ARG A 120       5.121   7.261 -18.088  1.00  0.00           H  
ATOM   1762  CB  ARG A 120       4.612   7.247 -15.961  1.00  0.00           C  
ATOM   1763  HB2 ARG A 120       4.565   6.428 -15.243  1.00  0.00           H  
ATOM   1764  HB3 ARG A 120       5.391   7.949 -15.665  1.00  0.00           H  
ATOM   1765  CG  ARG A 120       3.270   7.975 -16.027  1.00  0.00           C  
ATOM   1766  HG2 ARG A 120       3.323   8.765 -16.776  1.00  0.00           H  
ATOM   1767  HG3 ARG A 120       2.607   7.204 -16.422  1.00  0.00           H  
ATOM   1768  CD  ARG A 120       2.816   8.525 -14.698  1.00  0.00           C  
ATOM   1769  HD2 ARG A 120       2.533   7.632 -14.142  1.00  0.00           H  
ATOM   1770  HD3 ARG A 120       3.686   9.053 -14.308  1.00  0.00           H  
ATOM   1771  NE  ARG A 120       1.703   9.482 -14.849  1.00  0.00           N  
ATOM   1772  HE  ARG A 120       1.617   9.943 -15.743  1.00  0.00           H  
ATOM   1773  CZ  ARG A 120       0.720   9.693 -13.950  1.00  0.00           C  
ATOM   1774  NH1 ARG A 120       0.607   8.956 -12.822  1.00  0.00           N  
ATOM   1775 HH11 ARG A 120       1.187   8.137 -12.707  1.00  0.00           H  
ATOM   1776 HH12 ARG A 120      -0.085   9.162 -12.116  1.00  0.00           H  
ATOM   1777  NH2 ARG A 120      -0.125  10.702 -14.116  1.00  0.00           N  
ATOM   1778 HH21 ARG A 120       0.069  11.272 -14.925  1.00  0.00           H  
ATOM   1779 HH22 ARG A 120      -0.920  10.834 -13.508  1.00  0.00           H  
ATOM   1780  C   ARG A 120       6.593   6.257 -17.198  1.00  0.00           C  
ATOM   1781  O   ARG A 120       7.442   6.891 -17.770  1.00  0.00           O  
ATOM   1782  N   VAL A 121       7.027   5.178 -16.482  1.00  0.00           N  
ATOM   1783  H   VAL A 121       6.411   4.465 -16.118  1.00  0.00           H  
ATOM   1784  CA  VAL A 121       8.474   4.754 -16.370  1.00  0.00           C  
ATOM   1785  HA  VAL A 121       9.069   5.636 -16.131  1.00  0.00           H  
ATOM   1786  CB  VAL A 121       8.614   3.820 -15.134  1.00  0.00           C  
ATOM   1787  HB  VAL A 121       8.035   2.939 -15.414  1.00  0.00           H  
ATOM   1788  CG1 VAL A 121      10.023   3.357 -14.940  1.00  0.00           C  
ATOM   1789 HG11 VAL A 121      10.630   4.260 -14.869  1.00  0.00           H  
ATOM   1790 HG12 VAL A 121      10.027   2.906 -13.948  1.00  0.00           H  
ATOM   1791 HG13 VAL A 121      10.373   2.666 -15.706  1.00  0.00           H  
ATOM   1792  CG2 VAL A 121       8.152   4.471 -13.824  1.00  0.00           C  
ATOM   1793 HG21 VAL A 121       8.772   5.335 -13.586  1.00  0.00           H  
ATOM   1794 HG22 VAL A 121       7.092   4.711 -13.910  1.00  0.00           H  
ATOM   1795 HG23 VAL A 121       8.245   3.781 -12.986  1.00  0.00           H  
ATOM   1796  C   VAL A 121       9.046   4.195 -17.721  1.00  0.00           C  
ATOM   1797  O   VAL A 121      10.066   4.686 -18.197  1.00  0.00           O  
ATOM   1798  N   THR A 122       8.447   3.178 -18.340  1.00  0.00           N  
ATOM   1799  H   THR A 122       7.703   2.675 -17.875  1.00  0.00           H  
ATOM   1800  CA  THR A 122       8.826   2.716 -19.710  1.00  0.00           C  
ATOM   1801  HA  THR A 122       9.843   2.329 -19.783  1.00  0.00           H  
ATOM   1802  CB  THR A 122       7.895   1.525 -20.111  1.00  0.00           C  
ATOM   1803  HB  THR A 122       6.862   1.874 -20.094  1.00  0.00           H  
ATOM   1804  CG2 THR A 122       8.288   0.886 -21.458  1.00  0.00           C  
ATOM   1805 HG21 THR A 122       7.940   1.604 -22.201  1.00  0.00           H  
ATOM   1806 HG22 THR A 122       9.372   0.793 -21.537  1.00  0.00           H  
ATOM   1807 HG23 THR A 122       7.645   0.009 -21.525  1.00  0.00           H  
ATOM   1808  OG1 THR A 122       7.821   0.587 -19.095  1.00  0.00           O  
ATOM   1809  HG1 THR A 122       7.247   0.990 -18.439  1.00  0.00           H  
ATOM   1810  C   THR A 122       8.645   3.794 -20.798  1.00  0.00           C  
ATOM   1811  O   THR A 122       9.470   3.783 -21.707  1.00  0.00           O  
ATOM   1812  N   LYS A 123       7.695   4.725 -20.680  1.00  0.00           N  
ATOM   1813  H   LYS A 123       7.011   4.550 -19.956  1.00  0.00           H  
ATOM   1814  CA  LYS A 123       7.666   5.996 -21.494  1.00  0.00           C  
ATOM   1815  HA  LYS A 123       7.666   5.883 -22.579  1.00  0.00           H  
ATOM   1816  CB  LYS A 123       6.454   6.803 -21.038  1.00  0.00           C  
ATOM   1817  HB2 LYS A 123       5.607   6.172 -21.308  1.00  0.00           H  
ATOM   1818  HB3 LYS A 123       6.463   6.991 -19.965  1.00  0.00           H  
ATOM   1819  CG  LYS A 123       6.371   8.168 -21.876  1.00  0.00           C  
ATOM   1820  HG2 LYS A 123       7.255   8.692 -21.513  1.00  0.00           H  
ATOM   1821  HG3 LYS A 123       6.403   7.931 -22.940  1.00  0.00           H  
ATOM   1822  CD  LYS A 123       5.246   9.104 -21.478  1.00  0.00           C  
ATOM   1823  HD2 LYS A 123       4.422   8.740 -22.092  1.00  0.00           H  
ATOM   1824  HD3 LYS A 123       5.005   9.014 -20.419  1.00  0.00           H  
ATOM   1825  CE  LYS A 123       5.506  10.538 -21.822  1.00  0.00           C  
ATOM   1826  HE2 LYS A 123       6.361  10.992 -21.320  1.00  0.00           H  
ATOM   1827  HE3 LYS A 123       5.813  10.702 -22.855  1.00  0.00           H  
ATOM   1828  NZ  LYS A 123       4.307  11.290 -21.546  1.00  0.00           N1+
ATOM   1829  HZ1 LYS A 123       4.401  12.293 -21.607  1.00  0.00           H  
ATOM   1830  HZ2 LYS A 123       3.627  11.133 -22.276  1.00  0.00           H  
ATOM   1831  HZ3 LYS A 123       4.008  10.975 -20.634  1.00  0.00           H  
ATOM   1832  C   LYS A 123       8.974   6.817 -21.325  1.00  0.00           C  
ATOM   1833  O   LYS A 123       9.572   7.077 -22.371  1.00  0.00           O  
ATOM   1834  N   GLN A 124       9.324   7.153 -20.108  1.00  0.00           N  
ATOM   1835  H   GLN A 124       8.661   6.806 -19.430  1.00  0.00           H  
ATOM   1836  CA  GLN A 124      10.456   8.054 -19.744  1.00  0.00           C  
ATOM   1837  HA  GLN A 124      10.390   8.939 -20.376  1.00  0.00           H  
ATOM   1838  CB  GLN A 124      10.242   8.662 -18.348  1.00  0.00           C  
ATOM   1839  HB2 GLN A 124       9.274   9.132 -18.173  1.00  0.00           H  
ATOM   1840  HB3 GLN A 124      10.448   7.895 -17.602  1.00  0.00           H  
ATOM   1841  CG  GLN A 124      11.226   9.821 -18.040  1.00  0.00           C  
ATOM   1842  HG2 GLN A 124      11.108   9.827 -16.955  1.00  0.00           H  
ATOM   1843  HG3 GLN A 124      12.251   9.662 -18.375  1.00  0.00           H  
ATOM   1844  CD  GLN A 124      10.936  11.183 -18.529  1.00  0.00           C  
ATOM   1845  OE1 GLN A 124       9.847  11.584 -18.820  1.00  0.00           O  
ATOM   1846  NE2 GLN A 124      11.900  11.985 -18.770  1.00  0.00           N  
ATOM   1847 HE21 GLN A 124      12.844  11.975 -18.411  1.00  0.00           H  
ATOM   1848 HE22 GLN A 124      11.686  12.860 -19.228  1.00  0.00           H  
ATOM   1849  C   GLN A 124      11.816   7.415 -20.041  1.00  0.00           C  
ATOM   1850  O   GLN A 124      12.709   8.076 -20.544  1.00  0.00           O  
ATOM   1851  N   VAL A 125      11.946   6.100 -19.794  1.00  0.00           N  
ATOM   1852  H   VAL A 125      11.199   5.625 -19.309  1.00  0.00           H  
ATOM   1853  CA  VAL A 125      12.964   5.217 -20.308  1.00  0.00           C  
ATOM   1854  HA  VAL A 125      13.877   5.659 -19.908  1.00  0.00           H  
ATOM   1855  CB  VAL A 125      12.905   3.747 -19.817  1.00  0.00           C  
ATOM   1856  HB  VAL A 125      11.893   3.344 -19.837  1.00  0.00           H  
ATOM   1857  CG1 VAL A 125      13.765   2.723 -20.639  1.00  0.00           C  
ATOM   1858 HG11 VAL A 125      13.279   1.870 -20.166  1.00  0.00           H  
ATOM   1859 HG12 VAL A 125      13.558   2.764 -21.709  1.00  0.00           H  
ATOM   1860 HG13 VAL A 125      14.824   2.879 -20.432  1.00  0.00           H  
ATOM   1861  CG2 VAL A 125      13.503   3.833 -18.395  1.00  0.00           C  
ATOM   1862 HG21 VAL A 125      12.889   4.371 -17.672  1.00  0.00           H  
ATOM   1863 HG22 VAL A 125      13.544   2.895 -17.841  1.00  0.00           H  
ATOM   1864 HG23 VAL A 125      14.552   4.125 -18.375  1.00  0.00           H  
ATOM   1865  C   VAL A 125      13.097   5.344 -21.806  1.00  0.00           C  
ATOM   1866  O   VAL A 125      14.222   5.635 -22.273  1.00  0.00           O  
ATOM   1867  N   LEU A 126      12.069   5.074 -22.575  1.00  0.00           N  
ATOM   1868  H   LEU A 126      11.225   4.666 -22.201  1.00  0.00           H  
ATOM   1869  CA  LEU A 126      12.174   5.317 -24.052  1.00  0.00           C  
ATOM   1870  HA  LEU A 126      13.092   4.816 -24.357  1.00  0.00           H  
ATOM   1871  CB  LEU A 126      10.945   4.752 -24.940  1.00  0.00           C  
ATOM   1872  HB2 LEU A 126      10.037   5.290 -24.667  1.00  0.00           H  
ATOM   1873  HB3 LEU A 126      10.998   5.106 -25.969  1.00  0.00           H  
ATOM   1874  CG  LEU A 126      10.660   3.215 -24.874  1.00  0.00           C  
ATOM   1875  HG  LEU A 126      10.649   2.842 -23.850  1.00  0.00           H  
ATOM   1876  CD1 LEU A 126       9.348   2.816 -25.530  1.00  0.00           C  
ATOM   1877 HD11 LEU A 126       9.210   1.740 -25.426  1.00  0.00           H  
ATOM   1878 HD12 LEU A 126       8.488   3.239 -25.012  1.00  0.00           H  
ATOM   1879 HD13 LEU A 126       9.435   3.146 -26.566  1.00  0.00           H  
ATOM   1880  CD2 LEU A 126      11.819   2.472 -25.509  1.00  0.00           C  
ATOM   1881 HD21 LEU A 126      11.570   1.424 -25.669  1.00  0.00           H  
ATOM   1882 HD22 LEU A 126      11.896   2.934 -26.494  1.00  0.00           H  
ATOM   1883 HD23 LEU A 126      12.673   2.629 -24.848  1.00  0.00           H  
ATOM   1884  C   LEU A 126      12.480   6.803 -24.408  1.00  0.00           C  
ATOM   1885  O   LEU A 126      13.168   7.089 -25.371  1.00  0.00           O  
ATOM   1886  N   LYS A 127      11.857   7.765 -23.765  1.00  0.00           N  
ATOM   1887  H   LYS A 127      11.110   7.530 -23.127  1.00  0.00           H  
ATOM   1888  CA  LYS A 127      11.992   9.175 -24.186  1.00  0.00           C  
ATOM   1889  HA  LYS A 127      11.943   9.432 -25.244  1.00  0.00           H  
ATOM   1890  CB  LYS A 127      10.748   9.865 -23.509  1.00  0.00           C  
ATOM   1891  HB2 LYS A 127       9.871   9.381 -23.939  1.00  0.00           H  
ATOM   1892  HB3 LYS A 127      10.640   9.539 -22.475  1.00  0.00           H  
ATOM   1893  CG  LYS A 127      10.719  11.409 -23.619  1.00  0.00           C  
ATOM   1894  HG2 LYS A 127       9.959  11.743 -22.914  1.00  0.00           H  
ATOM   1895  HG3 LYS A 127      11.711  11.829 -23.453  1.00  0.00           H  
ATOM   1896  CD  LYS A 127      10.205  11.844 -24.952  1.00  0.00           C  
ATOM   1897  HD2 LYS A 127      10.676  11.196 -25.692  1.00  0.00           H  
ATOM   1898  HD3 LYS A 127       9.137  11.798 -25.165  1.00  0.00           H  
ATOM   1899  CE  LYS A 127      10.691  13.315 -25.109  1.00  0.00           C  
ATOM   1900  HE2 LYS A 127       9.944  13.898 -24.570  1.00  0.00           H  
ATOM   1901  HE3 LYS A 127      11.710  13.455 -24.748  1.00  0.00           H  
ATOM   1902  NZ  LYS A 127      10.887  13.683 -26.566  1.00  0.00           N1+
ATOM   1903  HZ1 LYS A 127      11.189  14.645 -26.639  1.00  0.00           H  
ATOM   1904  HZ2 LYS A 127      11.503  13.053 -27.058  1.00  0.00           H  
ATOM   1905  HZ3 LYS A 127      10.036  13.618 -27.105  1.00  0.00           H  
ATOM   1906  C   LYS A 127      13.366   9.756 -23.799  1.00  0.00           C  
ATOM   1907  O   LYS A 127      13.886  10.595 -24.561  1.00  0.00           O  
ATOM   1908  N   ALA A 128      13.991   9.415 -22.645  1.00  0.00           N  
ATOM   1909  H   ALA A 128      13.688   8.634 -22.082  1.00  0.00           H  
ATOM   1910  CA  ALA A 128      15.236  10.064 -22.179  1.00  0.00           C  
ATOM   1911  HA  ALA A 128      15.839  10.468 -22.992  1.00  0.00           H  
ATOM   1912  CB  ALA A 128      14.783  11.228 -21.337  1.00  0.00           C  
ATOM   1913  HB1 ALA A 128      15.581  11.628 -20.711  1.00  0.00           H  
ATOM   1914  HB2 ALA A 128      14.424  12.052 -21.955  1.00  0.00           H  
ATOM   1915  HB3 ALA A 128      13.949  10.981 -20.680  1.00  0.00           H  
ATOM   1916  C   ALA A 128      16.260   9.206 -21.421  1.00  0.00           C  
ATOM   1917  O   ALA A 128      17.330   9.637 -21.015  1.00  0.00           O  
ATOM   1918  N   GLY A 129      15.935   7.911 -21.198  1.00  0.00           N  
ATOM   1919  H   GLY A 129      15.103   7.594 -21.677  1.00  0.00           H  
ATOM   1920  CA  GLY A 129      16.766   6.894 -20.613  1.00  0.00           C  
ATOM   1921  HA2 GLY A 129      17.416   7.339 -19.860  1.00  0.00           H  
ATOM   1922  HA3 GLY A 129      16.149   6.089 -20.216  1.00  0.00           H  
ATOM   1923  C   GLY A 129      17.686   6.100 -21.649  1.00  0.00           C  
ATOM   1924  O   GLY A 129      18.098   4.935 -21.380  1.00  0.00           O  
ATOM   1925  N   GLY A 130      17.850   6.676 -22.829  1.00  0.00           N  
ATOM   1926  H   GLY A 130      17.228   7.400 -23.159  1.00  0.00           H  
ATOM   1927  CA  GLY A 130      18.843   6.297 -23.848  1.00  0.00           C  
ATOM   1928  HA2 GLY A 130      18.921   7.097 -24.583  1.00  0.00           H  
ATOM   1929  HA3 GLY A 130      19.803   6.359 -23.335  1.00  0.00           H  
ATOM   1930  C   GLY A 130      18.613   5.002 -24.617  1.00  0.00           C  
ATOM   1931  O   GLY A 130      19.353   4.852 -25.534  1.00  0.00           O  
ATOM   1932  N   MET A 131      17.611   4.228 -24.347  1.00  0.00           N  
ATOM   1933  H   MET A 131      17.052   4.459 -23.539  1.00  0.00           H  
ATOM   1934  CA  MET A 131      17.294   2.854 -24.926  1.00  0.00           C  
ATOM   1935  HA  MET A 131      18.224   2.284 -24.935  1.00  0.00           H  
ATOM   1936  CB  MET A 131      16.273   2.175 -23.995  1.00  0.00           C  
ATOM   1937  HB2 MET A 131      16.616   2.114 -22.962  1.00  0.00           H  
ATOM   1938  HB3 MET A 131      15.332   2.722 -23.946  1.00  0.00           H  
ATOM   1939  CG  MET A 131      15.865   0.794 -24.586  1.00  0.00           C  
ATOM   1940  HG2 MET A 131      15.565   0.918 -25.626  1.00  0.00           H  
ATOM   1941  HG3 MET A 131      16.754   0.165 -24.533  1.00  0.00           H  
ATOM   1942  SD  MET A 131      14.488  -0.040 -23.802  1.00  0.00           S  
ATOM   1943  CE  MET A 131      15.195  -0.367 -22.183  1.00  0.00           C  
ATOM   1944  HE1 MET A 131      16.032  -1.062 -22.242  1.00  0.00           H  
ATOM   1945  HE2 MET A 131      15.571   0.574 -21.782  1.00  0.00           H  
ATOM   1946  HE3 MET A 131      14.494  -0.851 -21.503  1.00  0.00           H  
ATOM   1947  C   MET A 131      16.857   3.110 -26.354  1.00  0.00           C  
ATOM   1948  O   MET A 131      17.162   2.321 -27.233  1.00  0.00           O  
ATOM   1949  N   LEU A 132      15.902   4.043 -26.607  1.00  0.00           N  
ATOM   1950  H   LEU A 132      15.850   4.746 -25.883  1.00  0.00           H  
ATOM   1951  CA  LEU A 132      15.402   4.331 -27.909  1.00  0.00           C  
ATOM   1952  HA  LEU A 132      15.416   3.399 -28.475  1.00  0.00           H  
ATOM   1953  CB  LEU A 132      13.932   4.930 -27.832  1.00  0.00           C  
ATOM   1954  HB2 LEU A 132      13.354   4.554 -26.988  1.00  0.00           H  
ATOM   1955  HB3 LEU A 132      14.027   6.002 -27.657  1.00  0.00           H  
ATOM   1956  CG  LEU A 132      13.190   4.763 -29.247  1.00  0.00           C  
ATOM   1957  HG  LEU A 132      13.797   4.907 -30.140  1.00  0.00           H  
ATOM   1958  CD1 LEU A 132      12.720   3.343 -29.424  1.00  0.00           C  
ATOM   1959 HD11 LEU A 132      12.087   3.424 -30.307  1.00  0.00           H  
ATOM   1960 HD12 LEU A 132      13.532   2.714 -29.789  1.00  0.00           H  
ATOM   1961 HD13 LEU A 132      12.151   2.862 -28.627  1.00  0.00           H  
ATOM   1962  CD2 LEU A 132      12.005   5.654 -29.206  1.00  0.00           C  
ATOM   1963 HD21 LEU A 132      11.354   5.514 -30.069  1.00  0.00           H  
ATOM   1964 HD22 LEU A 132      11.482   5.341 -28.303  1.00  0.00           H  
ATOM   1965 HD23 LEU A 132      12.283   6.707 -29.148  1.00  0.00           H  
ATOM   1966  C   LEU A 132      16.303   5.169 -28.815  1.00  0.00           C  
ATOM   1967  O   LEU A 132      16.419   5.022 -30.028  1.00  0.00           O  
ATOM   1968  N   GLU A 133      17.077   6.042 -28.116  1.00  0.00           N  
ATOM   1969  H   GLU A 133      16.985   6.019 -27.110  1.00  0.00           H  
ATOM   1970  CA  GLU A 133      18.197   6.820 -28.684  1.00  0.00           C  
ATOM   1971  HA  GLU A 133      17.874   7.287 -29.614  1.00  0.00           H  
ATOM   1972  CB  GLU A 133      18.635   7.964 -27.742  1.00  0.00           C  
ATOM   1973  HB2 GLU A 133      17.657   8.177 -27.311  1.00  0.00           H  
ATOM   1974  HB3 GLU A 133      19.272   7.495 -26.992  1.00  0.00           H  
ATOM   1975  CG  GLU A 133      19.356   9.035 -28.550  1.00  0.00           C  
ATOM   1976  HG2 GLU A 133      19.581   9.699 -27.715  1.00  0.00           H  
ATOM   1977  HG3 GLU A 133      20.252   8.535 -28.921  1.00  0.00           H  
ATOM   1978  CD  GLU A 133      18.442   9.778 -29.443  1.00  0.00           C  
ATOM   1979  OE1 GLU A 133      19.129  10.590 -30.155  1.00  0.00           O  
ATOM   1980  OE2 GLU A 133      17.201   9.751 -29.298  1.00  0.00           O  
ATOM   1981  C   GLU A 133      19.335   5.897 -29.072  1.00  0.00           C  
ATOM   1982  O   GLU A 133      19.931   6.159 -30.044  1.00  0.00           O  
ATOM   1983  N   ARG A 134      19.658   4.804 -28.322  1.00  0.00           N  
ATOM   1984  H   ARG A 134      19.304   4.752 -27.378  1.00  0.00           H  
ATOM   1985  CA  ARG A 134      20.616   3.782 -28.720  1.00  0.00           C  
ATOM   1986  HA  ARG A 134      21.483   4.222 -29.214  1.00  0.00           H  
ATOM   1987  CB  ARG A 134      21.201   3.019 -27.545  1.00  0.00           C  
ATOM   1988  HB2 ARG A 134      21.604   3.750 -26.845  1.00  0.00           H  
ATOM   1989  HB3 ARG A 134      20.425   2.525 -26.959  1.00  0.00           H  
ATOM   1990  CG  ARG A 134      22.143   1.987 -28.009  1.00  0.00           C  
ATOM   1991  HG2 ARG A 134      21.586   1.217 -28.544  1.00  0.00           H  
ATOM   1992  HG3 ARG A 134      22.942   2.431 -28.602  1.00  0.00           H  
ATOM   1993  CD  ARG A 134      22.611   1.131 -26.792  1.00  0.00           C  
ATOM   1994  HD2 ARG A 134      23.394   0.429 -27.079  1.00  0.00           H  
ATOM   1995  HD3 ARG A 134      23.156   1.864 -26.195  1.00  0.00           H  
ATOM   1996  NE  ARG A 134      21.552   0.526 -25.995  1.00  0.00           N  
ATOM   1997  HE  ARG A 134      20.998  -0.002 -26.653  1.00  0.00           H  
ATOM   1998  CZ  ARG A 134      21.239   0.728 -24.746  1.00  0.00           C  
ATOM   1999  NH1 ARG A 134      20.070   0.458 -24.372  1.00  0.00           N  
ATOM   2000 HH11 ARG A 134      19.528  -0.176 -24.944  1.00  0.00           H  
ATOM   2001 HH12 ARG A 134      19.722   0.643 -23.442  1.00  0.00           H  
ATOM   2002  NH2 ARG A 134      22.119   1.189 -23.928  1.00  0.00           N  
ATOM   2003 HH21 ARG A 134      23.091   1.273 -24.189  1.00  0.00           H  
ATOM   2004 HH22 ARG A 134      21.939   1.460 -22.971  1.00  0.00           H  
ATOM   2005  C   ARG A 134      19.914   2.993 -29.854  1.00  0.00           C  
ATOM   2006  O   ARG A 134      20.535   2.741 -30.858  1.00  0.00           O  
ATOM   2007  N   GLY A 135      18.655   2.636 -29.637  1.00  0.00           N  
ATOM   2008  H   GLY A 135      18.253   2.817 -28.727  1.00  0.00           H  
ATOM   2009  CA  GLY A 135      17.843   1.956 -30.615  1.00  0.00           C  
ATOM   2010  HA2 GLY A 135      16.832   2.348 -30.729  1.00  0.00           H  
ATOM   2011  HA3 GLY A 135      18.235   1.988 -31.632  1.00  0.00           H  
ATOM   2012  C   GLY A 135      17.624   0.541 -30.248  1.00  0.00           C  
ATOM   2013  O   GLY A 135      16.920  -0.169 -31.016  1.00  0.00           O  
ATOM   2014  N   THR A 136      18.177   0.124 -29.123  1.00  0.00           N  
ATOM   2015  H   THR A 136      18.447   0.826 -28.449  1.00  0.00           H  
ATOM   2016  CA  THR A 136      18.230  -1.241 -28.643  1.00  0.00           C  
ATOM   2017  HA  THR A 136      17.474  -1.794 -29.199  1.00  0.00           H  
ATOM   2018  CB  THR A 136      19.586  -1.863 -28.970  1.00  0.00           C  
ATOM   2019  HB  THR A 136      19.611  -2.910 -28.667  1.00  0.00           H  
ATOM   2020  CG2 THR A 136      20.005  -1.708 -30.456  1.00  0.00           C  
ATOM   2021 HG21 THR A 136      19.236  -2.069 -31.139  1.00  0.00           H  
ATOM   2022 HG22 THR A 136      20.356  -0.720 -30.755  1.00  0.00           H  
ATOM   2023 HG23 THR A 136      20.877  -2.337 -30.635  1.00  0.00           H  
ATOM   2024  OG1 THR A 136      20.642  -1.198 -28.247  1.00  0.00           O  
ATOM   2025  HG1 THR A 136      21.430  -1.686 -28.500  1.00  0.00           H  
ATOM   2026  C   THR A 136      17.942  -1.397 -27.149  1.00  0.00           C  
ATOM   2027  O   THR A 136      18.370  -0.446 -26.432  1.00  0.00           O  
ATOM   2028  N   GLY A 137      17.294  -2.555 -26.741  1.00  0.00           N  
ATOM   2029  H   GLY A 137      17.180  -3.228 -27.485  1.00  0.00           H  
ATOM   2030  CA  GLY A 137      16.948  -2.781 -25.302  1.00  0.00           C  
ATOM   2031  HA2 GLY A 137      17.856  -2.876 -24.705  1.00  0.00           H  
ATOM   2032  HA3 GLY A 137      16.381  -1.909 -24.976  1.00  0.00           H  
ATOM   2033  C   GLY A 137      15.982  -3.964 -25.115  1.00  0.00           C  
ATOM   2034  O   GLY A 137      15.352  -4.544 -25.990  1.00  0.00           O  
ATOM   2035  N   ARG A 138      15.678  -4.344 -23.848  1.00  0.00           N  
ATOM   2036  H   ARG A 138      16.084  -3.747 -23.142  1.00  0.00           H  
ATOM   2037  CA  ARG A 138      14.659  -5.286 -23.443  1.00  0.00           C  
ATOM   2038  HA  ARG A 138      14.082  -5.426 -24.357  1.00  0.00           H  
ATOM   2039  CB  ARG A 138      15.251  -6.669 -22.990  1.00  0.00           C  
ATOM   2040  HB2 ARG A 138      15.899  -6.464 -22.138  1.00  0.00           H  
ATOM   2041  HB3 ARG A 138      14.408  -7.313 -22.738  1.00  0.00           H  
ATOM   2042  CG  ARG A 138      16.206  -7.390 -24.031  1.00  0.00           C  
ATOM   2043  HG2 ARG A 138      16.798  -6.693 -24.626  1.00  0.00           H  
ATOM   2044  HG3 ARG A 138      16.835  -8.117 -23.517  1.00  0.00           H  
ATOM   2045  CD  ARG A 138      15.201  -7.983 -24.994  1.00  0.00           C  
ATOM   2046  HD2 ARG A 138      14.506  -8.723 -24.598  1.00  0.00           H  
ATOM   2047  HD3 ARG A 138      14.556  -7.187 -25.370  1.00  0.00           H  
ATOM   2048  NE  ARG A 138      15.945  -8.589 -26.106  1.00  0.00           N  
ATOM   2049  HE  ARG A 138      16.155  -9.574 -26.034  1.00  0.00           H  
ATOM   2050  CZ  ARG A 138      16.579  -8.055 -27.142  1.00  0.00           C  
ATOM   2051  NH1 ARG A 138      16.381  -6.795 -27.476  1.00  0.00           N  
ATOM   2052 HH11 ARG A 138      15.739  -6.214 -26.958  1.00  0.00           H  
ATOM   2053 HH12 ARG A 138      17.058  -6.339 -28.070  1.00  0.00           H  
ATOM   2054  NH2 ARG A 138      17.423  -8.812 -27.741  1.00  0.00           N  
ATOM   2055 HH21 ARG A 138      17.641  -9.717 -27.351  1.00  0.00           H  
ATOM   2056 HH22 ARG A 138      17.810  -8.584 -28.645  1.00  0.00           H  
ATOM   2057  C   ARG A 138      13.754  -4.746 -22.330  1.00  0.00           C  
ATOM   2058  O   ARG A 138      14.358  -4.256 -21.378  1.00  0.00           O  
ATOM   2059  N   ILE A 139      12.480  -4.989 -22.409  1.00  0.00           N  
ATOM   2060  H   ILE A 139      12.171  -5.479 -23.236  1.00  0.00           H  
ATOM   2061  CA  ILE A 139      11.490  -4.506 -21.390  1.00  0.00           C  
ATOM   2062  HA  ILE A 139      12.082  -4.391 -20.483  1.00  0.00           H  
ATOM   2063  CB  ILE A 139      10.786  -3.152 -21.852  1.00  0.00           C  
ATOM   2064  HB  ILE A 139      10.265  -3.580 -22.709  1.00  0.00           H  
ATOM   2065  CG2 ILE A 139       9.686  -2.682 -20.983  1.00  0.00           C  
ATOM   2066 HG21 ILE A 139       9.174  -1.850 -21.469  1.00  0.00           H  
ATOM   2067 HG22 ILE A 139       8.979  -3.442 -20.649  1.00  0.00           H  
ATOM   2068 HG23 ILE A 139      10.322  -2.308 -20.181  1.00  0.00           H  
ATOM   2069  CG1 ILE A 139      11.648  -1.972 -22.375  1.00  0.00           C  
ATOM   2070 HG12 ILE A 139      12.114  -1.343 -21.617  1.00  0.00           H  
ATOM   2071 HG13 ILE A 139      12.517  -2.396 -22.879  1.00  0.00           H  
ATOM   2072  CD1 ILE A 139      10.939  -1.107 -23.451  1.00  0.00           C  
ATOM   2073 HD11 ILE A 139      11.762  -0.548 -23.896  1.00  0.00           H  
ATOM   2074 HD12 ILE A 139      10.658  -1.787 -24.257  1.00  0.00           H  
ATOM   2075 HD13 ILE A 139      10.153  -0.472 -23.041  1.00  0.00           H  
ATOM   2076  C   ILE A 139      10.528  -5.576 -20.909  1.00  0.00           C  
ATOM   2077  O   ILE A 139       9.857  -6.255 -21.681  1.00  0.00           O  
ATOM   2078  N   VAL A 140      10.493  -5.803 -19.552  1.00  0.00           N  
ATOM   2079  H   VAL A 140      11.070  -5.204 -18.979  1.00  0.00           H  
ATOM   2080  CA  VAL A 140       9.760  -6.824 -18.880  1.00  0.00           C  
ATOM   2081  HA  VAL A 140       9.106  -7.240 -19.646  1.00  0.00           H  
ATOM   2082  CB  VAL A 140      10.626  -8.044 -18.379  1.00  0.00           C  
ATOM   2083  HB  VAL A 140      11.050  -7.887 -17.387  1.00  0.00           H  
ATOM   2084  CG1 VAL A 140       9.691  -9.301 -18.306  1.00  0.00           C  
ATOM   2085 HG11 VAL A 140       9.342  -9.496 -19.321  1.00  0.00           H  
ATOM   2086 HG12 VAL A 140      10.228 -10.181 -17.950  1.00  0.00           H  
ATOM   2087 HG13 VAL A 140       8.892  -9.122 -17.587  1.00  0.00           H  
ATOM   2088  CG2 VAL A 140      11.768  -8.387 -19.227  1.00  0.00           C  
ATOM   2089 HG21 VAL A 140      12.520  -7.619 -19.048  1.00  0.00           H  
ATOM   2090 HG22 VAL A 140      12.105  -9.416 -19.104  1.00  0.00           H  
ATOM   2091 HG23 VAL A 140      11.431  -8.386 -20.265  1.00  0.00           H  
ATOM   2092  C   VAL A 140       8.899  -6.252 -17.762  1.00  0.00           C  
ATOM   2093  O   VAL A 140       9.399  -5.864 -16.653  1.00  0.00           O  
ATOM   2094  N   ASN A 141       7.600  -6.347 -17.928  1.00  0.00           N  
ATOM   2095  H   ASN A 141       7.290  -6.823 -18.763  1.00  0.00           H  
ATOM   2096  CA  ASN A 141       6.656  -5.907 -16.921  1.00  0.00           C  
ATOM   2097  HA  ASN A 141       7.040  -5.060 -16.354  1.00  0.00           H  
ATOM   2098  CB  ASN A 141       5.438  -5.374 -17.660  1.00  0.00           C  
ATOM   2099  HB2 ASN A 141       4.926  -6.199 -18.153  1.00  0.00           H  
ATOM   2100  HB3 ASN A 141       4.712  -4.967 -16.956  1.00  0.00           H  
ATOM   2101  CG  ASN A 141       5.918  -4.326 -18.705  1.00  0.00           C  
ATOM   2102  OD1 ASN A 141       6.641  -3.430 -18.304  1.00  0.00           O  
ATOM   2103  ND2 ASN A 141       5.653  -4.405 -19.985  1.00  0.00           N  
ATOM   2104 HD21 ASN A 141       6.003  -3.605 -20.494  1.00  0.00           H  
ATOM   2105 HD22 ASN A 141       5.054  -5.104 -20.399  1.00  0.00           H  
ATOM   2106  C   ASN A 141       6.311  -7.131 -16.036  1.00  0.00           C  
ATOM   2107  O   ASN A 141       5.915  -8.164 -16.619  1.00  0.00           O  
ATOM   2108  N   ILE A 142       6.274  -7.043 -14.711  1.00  0.00           N  
ATOM   2109  H   ILE A 142       6.663  -6.256 -14.212  1.00  0.00           H  
ATOM   2110  CA  ILE A 142       5.971  -8.224 -13.893  1.00  0.00           C  
ATOM   2111  HA  ILE A 142       6.122  -9.187 -14.381  1.00  0.00           H  
ATOM   2112  CB  ILE A 142       6.727  -8.203 -12.538  1.00  0.00           C  
ATOM   2113  HB  ILE A 142       6.422  -7.258 -12.087  1.00  0.00           H  
ATOM   2114  CG2 ILE A 142       6.228  -9.389 -11.640  1.00  0.00           C  
ATOM   2115 HG21 ILE A 142       5.149  -9.408 -11.484  1.00  0.00           H  
ATOM   2116 HG22 ILE A 142       6.383 -10.289 -12.235  1.00  0.00           H  
ATOM   2117 HG23 ILE A 142       6.841  -9.450 -10.740  1.00  0.00           H  
ATOM   2118  CG1 ILE A 142       8.255  -8.135 -12.611  1.00  0.00           C  
ATOM   2119 HG12 ILE A 142       8.460  -7.193 -13.119  1.00  0.00           H  
ATOM   2120 HG13 ILE A 142       8.636  -8.207 -11.592  1.00  0.00           H  
ATOM   2121  CD1 ILE A 142       8.949  -9.200 -13.467  1.00  0.00           C  
ATOM   2122 HD11 ILE A 142       8.491  -9.194 -14.457  1.00  0.00           H  
ATOM   2123 HD12 ILE A 142      10.018  -8.986 -13.480  1.00  0.00           H  
ATOM   2124 HD13 ILE A 142       8.794 -10.206 -13.078  1.00  0.00           H  
ATOM   2125  C   ILE A 142       4.469  -8.166 -13.647  1.00  0.00           C  
ATOM   2126  O   ILE A 142       3.875  -7.371 -12.884  1.00  0.00           O  
ATOM   2127  N   ALA A 143       3.640  -8.870 -14.445  1.00  0.00           N  
ATOM   2128  H   ALA A 143       3.978  -9.597 -15.061  1.00  0.00           H  
ATOM   2129  CA  ALA A 143       2.159  -8.796 -14.479  1.00  0.00           C  
ATOM   2130  HA  ALA A 143       1.794  -7.769 -14.475  1.00  0.00           H  
ATOM   2131  CB  ALA A 143       1.607  -9.220 -15.873  1.00  0.00           C  
ATOM   2132  HB1 ALA A 143       2.144  -8.590 -16.583  1.00  0.00           H  
ATOM   2133  HB2 ALA A 143       1.759 -10.280 -16.077  1.00  0.00           H  
ATOM   2134  HB3 ALA A 143       0.575  -8.871 -15.915  1.00  0.00           H  
ATOM   2135  C   ALA A 143       1.458  -9.622 -13.322  1.00  0.00           C  
ATOM   2136  O   ALA A 143       1.747  -9.457 -12.146  1.00  0.00           O  
ATOM   2137  N   SER A 144       0.299 -10.317 -13.547  1.00  0.00           N  
ATOM   2138  H   SER A 144       0.010 -10.386 -14.513  1.00  0.00           H  
ATOM   2139  CA  SER A 144      -0.422 -11.104 -12.528  1.00  0.00           C  
ATOM   2140  HA  SER A 144       0.225 -11.544 -11.770  1.00  0.00           H  
ATOM   2141  CB  SER A 144      -1.470 -10.219 -11.777  1.00  0.00           C  
ATOM   2142  HB2 SER A 144      -0.966  -9.319 -11.425  1.00  0.00           H  
ATOM   2143  HB3 SER A 144      -2.268  -9.896 -12.447  1.00  0.00           H  
ATOM   2144  OG  SER A 144      -2.137 -10.895 -10.723  1.00  0.00           O  
ATOM   2145  HG  SER A 144      -1.803 -10.528  -9.902  1.00  0.00           H  
ATOM   2146  C   SER A 144      -1.241 -12.240 -13.278  1.00  0.00           C  
ATOM   2147  O   SER A 144      -1.394 -12.123 -14.531  1.00  0.00           O  
ATOM   2148  N   THR A 145      -1.821 -13.204 -12.531  1.00  0.00           N  
ATOM   2149  H   THR A 145      -1.783 -13.179 -11.522  1.00  0.00           H  
ATOM   2150  CA  THR A 145      -2.913 -14.021 -12.972  1.00  0.00           C  
ATOM   2151  HA  THR A 145      -2.662 -14.702 -13.786  1.00  0.00           H  
ATOM   2152  CB  THR A 145      -3.371 -15.016 -11.830  1.00  0.00           C  
ATOM   2153  HB  THR A 145      -4.305 -15.444 -12.197  1.00  0.00           H  
ATOM   2154  CG2 THR A 145      -2.508 -16.241 -11.715  1.00  0.00           C  
ATOM   2155 HG21 THR A 145      -1.470 -16.032 -11.977  1.00  0.00           H  
ATOM   2156 HG22 THR A 145      -2.576 -16.631 -10.700  1.00  0.00           H  
ATOM   2157 HG23 THR A 145      -2.892 -17.062 -12.320  1.00  0.00           H  
ATOM   2158  OG1 THR A 145      -3.517 -14.384 -10.674  1.00  0.00           O  
ATOM   2159  HG1 THR A 145      -4.059 -14.971 -10.142  1.00  0.00           H  
ATOM   2160  C   THR A 145      -4.137 -13.127 -13.318  1.00  0.00           C  
ATOM   2161  O   THR A 145      -4.786 -13.306 -14.348  1.00  0.00           O  
ATOM   2162  N   GLY A 146      -4.326 -12.105 -12.561  1.00  0.00           N  
ATOM   2163  H   GLY A 146      -3.553 -11.964 -11.924  1.00  0.00           H  
ATOM   2164  CA  GLY A 146      -5.184 -10.874 -12.775  1.00  0.00           C  
ATOM   2165  HA2 GLY A 146      -6.240 -11.138 -12.744  1.00  0.00           H  
ATOM   2166  HA3 GLY A 146      -4.918 -10.212 -11.949  1.00  0.00           H  
ATOM   2167  C   GLY A 146      -4.884 -10.061 -14.061  1.00  0.00           C  
ATOM   2168  O   GLY A 146      -5.595  -9.082 -14.383  1.00  0.00           O  
ATOM   2169  N   GLY A 147      -3.935 -10.545 -14.911  1.00  0.00           N  
ATOM   2170  H   GLY A 147      -3.403 -11.356 -14.632  1.00  0.00           H  
ATOM   2171  CA  GLY A 147      -3.806  -9.988 -16.263  1.00  0.00           C  
ATOM   2172  HA2 GLY A 147      -4.038  -8.924 -16.283  1.00  0.00           H  
ATOM   2173  HA3 GLY A 147      -2.769 -10.230 -16.494  1.00  0.00           H  
ATOM   2174  C   GLY A 147      -4.627 -10.783 -17.269  1.00  0.00           C  
ATOM   2175  O   GLY A 147      -4.749 -10.290 -18.401  1.00  0.00           O  
ATOM   2176  N   LYS A 148      -5.156 -12.002 -16.914  1.00  0.00           N  
ATOM   2177  H   LYS A 148      -5.121 -12.193 -15.922  1.00  0.00           H  
ATOM   2178  CA  LYS A 148      -5.820 -12.914 -17.870  1.00  0.00           C  
ATOM   2179  HA  LYS A 148      -6.182 -12.289 -18.686  1.00  0.00           H  
ATOM   2180  CB  LYS A 148      -4.767 -13.971 -18.342  1.00  0.00           C  
ATOM   2181  HB2 LYS A 148      -4.126 -14.158 -17.481  1.00  0.00           H  
ATOM   2182  HB3 LYS A 148      -5.252 -14.869 -18.726  1.00  0.00           H  
ATOM   2183  CG  LYS A 148      -3.984 -13.491 -19.585  1.00  0.00           C  
ATOM   2184  HG2 LYS A 148      -4.678 -13.228 -20.385  1.00  0.00           H  
ATOM   2185  HG3 LYS A 148      -3.317 -12.695 -19.254  1.00  0.00           H  
ATOM   2186  CD  LYS A 148      -3.010 -14.479 -20.282  1.00  0.00           C  
ATOM   2187  HD2 LYS A 148      -3.511 -15.421 -20.501  1.00  0.00           H  
ATOM   2188  HD3 LYS A 148      -2.743 -14.100 -21.269  1.00  0.00           H  
ATOM   2189  CE  LYS A 148      -1.745 -14.748 -19.425  1.00  0.00           C  
ATOM   2190  HE2 LYS A 148      -1.190 -13.818 -19.302  1.00  0.00           H  
ATOM   2191  HE3 LYS A 148      -1.940 -15.101 -18.413  1.00  0.00           H  
ATOM   2192  NZ  LYS A 148      -0.925 -15.809 -20.093  1.00  0.00           N1+
ATOM   2193  HZ1 LYS A 148      -0.522 -16.456 -19.430  1.00  0.00           H  
ATOM   2194  HZ2 LYS A 148      -1.483 -16.421 -20.672  1.00  0.00           H  
ATOM   2195  HZ3 LYS A 148      -0.211 -15.459 -20.716  1.00  0.00           H  
ATOM   2196  C   LYS A 148      -7.074 -13.561 -17.216  1.00  0.00           C  
ATOM   2197  O   LYS A 148      -8.137 -13.586 -17.798  1.00  0.00           O  
ATOM   2198  N   GLN A 149      -6.859 -14.071 -16.027  1.00  0.00           N  
ATOM   2199  H   GLN A 149      -5.886 -14.024 -15.756  1.00  0.00           H  
ATOM   2200  CA  GLN A 149      -7.917 -14.253 -15.066  1.00  0.00           C  
ATOM   2201  HA  GLN A 149      -8.784 -14.765 -15.482  1.00  0.00           H  
ATOM   2202  CB  GLN A 149      -7.567 -15.222 -13.906  1.00  0.00           C  
ATOM   2203  HB2 GLN A 149      -6.628 -14.934 -13.434  1.00  0.00           H  
ATOM   2204  HB3 GLN A 149      -8.399 -15.222 -13.203  1.00  0.00           H  
ATOM   2205  CG  GLN A 149      -7.206 -16.746 -14.297  1.00  0.00           C  
ATOM   2206  HG2 GLN A 149      -8.093 -17.352 -14.482  1.00  0.00           H  
ATOM   2207  HG3 GLN A 149      -6.648 -16.835 -15.229  1.00  0.00           H  
ATOM   2208  CD  GLN A 149      -6.342 -17.441 -13.238  1.00  0.00           C  
ATOM   2209  OE1 GLN A 149      -5.195 -17.828 -13.472  1.00  0.00           O  
ATOM   2210  NE2 GLN A 149      -6.756 -17.304 -11.977  1.00  0.00           N  
ATOM   2211 HE21 GLN A 149      -7.712 -17.009 -11.843  1.00  0.00           H  
ATOM   2212 HE22 GLN A 149      -6.154 -17.691 -11.264  1.00  0.00           H  
ATOM   2213  C   GLN A 149      -8.446 -12.877 -14.536  1.00  0.00           C  
ATOM   2214  O   GLN A 149      -7.736 -11.932 -14.463  1.00  0.00           O  
ATOM   2215  N   GLY A 150      -9.736 -12.808 -14.173  1.00  0.00           N  
ATOM   2216  H   GLY A 150     -10.353 -13.570 -14.415  1.00  0.00           H  
ATOM   2217  CA  GLY A 150     -10.181 -11.876 -13.130  1.00  0.00           C  
ATOM   2218  HA2 GLY A 150      -9.626 -10.940 -13.095  1.00  0.00           H  
ATOM   2219  HA3 GLY A 150     -11.201 -11.585 -13.380  1.00  0.00           H  
ATOM   2220  C   GLY A 150     -10.014 -12.519 -11.731  1.00  0.00           C  
ATOM   2221  O   GLY A 150     -10.604 -13.538 -11.413  1.00  0.00           O  
ATOM   2222  N   VAL A 151      -9.259 -11.902 -10.846  1.00  0.00           N  
ATOM   2223  H   VAL A 151      -8.978 -10.964 -11.094  1.00  0.00           H  
ATOM   2224  CA  VAL A 151      -9.234 -12.334  -9.406  1.00  0.00           C  
ATOM   2225  HA  VAL A 151      -9.169 -13.411  -9.252  1.00  0.00           H  
ATOM   2226  CB  VAL A 151      -7.998 -11.645  -8.745  1.00  0.00           C  
ATOM   2227  HB  VAL A 151      -8.048 -10.563  -8.873  1.00  0.00           H  
ATOM   2228  CG1 VAL A 151      -7.911 -11.939  -7.266  1.00  0.00           C  
ATOM   2229 HG11 VAL A 151      -7.096 -11.351  -6.842  1.00  0.00           H  
ATOM   2230 HG12 VAL A 151      -8.831 -11.577  -6.807  1.00  0.00           H  
ATOM   2231 HG13 VAL A 151      -7.799 -13.007  -7.078  1.00  0.00           H  
ATOM   2232  CG2 VAL A 151      -6.714 -12.167  -9.467  1.00  0.00           C  
ATOM   2233 HG21 VAL A 151      -5.817 -11.607  -9.202  1.00  0.00           H  
ATOM   2234 HG22 VAL A 151      -6.643 -13.179  -9.066  1.00  0.00           H  
ATOM   2235 HG23 VAL A 151      -6.884 -12.164 -10.543  1.00  0.00           H  
ATOM   2236  C   VAL A 151     -10.553 -11.814  -8.785  1.00  0.00           C  
ATOM   2237  O   VAL A 151     -10.680 -10.574  -8.871  1.00  0.00           O  
ATOM   2238  N   VAL A 152     -11.441 -12.690  -8.296  1.00  0.00           N  
ATOM   2239  H   VAL A 152     -11.156 -13.659  -8.298  1.00  0.00           H  
ATOM   2240  CA  VAL A 152     -12.815 -12.304  -7.811  1.00  0.00           C  
ATOM   2241  HA  VAL A 152     -13.180 -11.712  -8.650  1.00  0.00           H  
ATOM   2242  CB  VAL A 152     -13.790 -13.588  -7.772  1.00  0.00           C  
ATOM   2243  HB  VAL A 152     -13.714 -14.172  -8.689  1.00  0.00           H  
ATOM   2244  CG1 VAL A 152     -13.323 -14.514  -6.705  1.00  0.00           C  
ATOM   2245 HG11 VAL A 152     -14.037 -15.322  -6.538  1.00  0.00           H  
ATOM   2246 HG12 VAL A 152     -12.384 -14.955  -7.041  1.00  0.00           H  
ATOM   2247 HG13 VAL A 152     -13.130 -13.996  -5.766  1.00  0.00           H  
ATOM   2248  CG2 VAL A 152     -15.290 -13.221  -7.597  1.00  0.00           C  
ATOM   2249 HG21 VAL A 152     -15.457 -12.380  -8.269  1.00  0.00           H  
ATOM   2250 HG22 VAL A 152     -15.941 -14.073  -7.788  1.00  0.00           H  
ATOM   2251 HG23 VAL A 152     -15.358 -12.946  -6.543  1.00  0.00           H  
ATOM   2252  C   VAL A 152     -12.721 -11.612  -6.404  1.00  0.00           C  
ATOM   2253  O   VAL A 152     -11.794 -11.790  -5.665  1.00  0.00           O  
ATOM   2254  N   HIE A 153     -13.432 -10.550  -6.321  1.00  0.00           N  
ATOM   2255  H   HIE A 153     -14.160 -10.380  -7.000  1.00  0.00           H  
ATOM   2256  CA  HIE A 153     -13.370  -9.519  -5.260  1.00  0.00           C  
ATOM   2257  HA  HIE A 153     -14.005  -8.703  -5.604  1.00  0.00           H  
ATOM   2258  CB  HIE A 153     -13.803 -10.052  -3.852  1.00  0.00           C  
ATOM   2259  HB2 HIE A 153     -13.073 -10.822  -3.599  1.00  0.00           H  
ATOM   2260  HB3 HIE A 153     -13.548  -9.269  -3.138  1.00  0.00           H  
ATOM   2261  CG  HIE A 153     -15.193 -10.577  -3.683  1.00  0.00           C  
ATOM   2262  ND1 HIE A 153     -15.681 -11.294  -2.619  1.00  0.00           N  
ATOM   2263  CE1 HIE A 153     -17.033 -11.287  -2.737  1.00  0.00           C  
ATOM   2264  HE1 HIE A 153     -17.735 -11.730  -2.046  1.00  0.00           H  
ATOM   2265  NE2 HIE A 153     -17.394 -10.666  -3.866  1.00  0.00           N  
ATOM   2266  HE2 HIE A 153     -18.355 -10.659  -4.176  1.00  0.00           H  
ATOM   2267  CD2 HIE A 153     -16.258 -10.158  -4.452  1.00  0.00           C  
ATOM   2268  HD2 HIE A 153     -16.146  -9.352  -5.161  1.00  0.00           H  
ATOM   2269  C   HIE A 153     -12.027  -8.775  -5.210  1.00  0.00           C  
ATOM   2270  O   HIE A 153     -11.600  -8.182  -4.231  1.00  0.00           O  
ATOM   2271  N   ALA A 154     -11.331  -8.711  -6.361  1.00  0.00           N  
ATOM   2272  H   ALA A 154     -11.730  -9.184  -7.160  1.00  0.00           H  
ATOM   2273  CA  ALA A 154     -10.210  -7.827  -6.595  1.00  0.00           C  
ATOM   2274  HA  ALA A 154     -10.331  -7.023  -5.868  1.00  0.00           H  
ATOM   2275  CB  ALA A 154      -8.933  -8.570  -6.342  1.00  0.00           C  
ATOM   2276  HB1 ALA A 154      -8.787  -8.874  -5.306  1.00  0.00           H  
ATOM   2277  HB2 ALA A 154      -8.908  -9.455  -6.979  1.00  0.00           H  
ATOM   2278  HB3 ALA A 154      -8.133  -7.856  -6.538  1.00  0.00           H  
ATOM   2279  C   ALA A 154     -10.297  -7.239  -8.021  1.00  0.00           C  
ATOM   2280  O   ALA A 154      -9.474  -7.390  -8.915  1.00  0.00           O  
ATOM   2281  N   ALA A 155     -11.371  -6.530  -8.263  1.00  0.00           N  
ATOM   2282  H   ALA A 155     -12.029  -6.419  -7.504  1.00  0.00           H  
ATOM   2283  CA  ALA A 155     -11.716  -5.938  -9.531  1.00  0.00           C  
ATOM   2284  HA  ALA A 155     -11.690  -6.685 -10.326  1.00  0.00           H  
ATOM   2285  CB  ALA A 155     -13.183  -5.465  -9.572  1.00  0.00           C  
ATOM   2286  HB1 ALA A 155     -13.449  -5.145 -10.580  1.00  0.00           H  
ATOM   2287  HB2 ALA A 155     -13.859  -6.216  -9.167  1.00  0.00           H  
ATOM   2288  HB3 ALA A 155     -13.288  -4.571  -8.957  1.00  0.00           H  
ATOM   2289  C   ALA A 155     -10.792  -4.822 -10.110  1.00  0.00           C  
ATOM   2290  O   ALA A 155     -10.481  -4.988 -11.289  1.00  0.00           O  
ATOM   2291  N   PRO A 156     -10.286  -3.900  -9.284  1.00  0.00           N  
ATOM   2292  CD  PRO A 156     -10.520  -3.570  -7.871  1.00  0.00           C  
ATOM   2293  HD2 PRO A 156     -10.213  -4.441  -7.291  1.00  0.00           H  
ATOM   2294  HD3 PRO A 156     -11.595  -3.454  -7.737  1.00  0.00           H  
ATOM   2295  CG  PRO A 156      -9.711  -2.322  -7.518  1.00  0.00           C  
ATOM   2296  HG2 PRO A 156      -8.771  -2.690  -7.107  1.00  0.00           H  
ATOM   2297  HG3 PRO A 156     -10.230  -1.582  -6.910  1.00  0.00           H  
ATOM   2298  CB  PRO A 156      -9.329  -1.755  -8.907  1.00  0.00           C  
ATOM   2299  HB2 PRO A 156      -8.290  -1.437  -8.987  1.00  0.00           H  
ATOM   2300  HB3 PRO A 156      -9.852  -0.857  -9.235  1.00  0.00           H  
ATOM   2301  CA  PRO A 156      -9.409  -2.896  -9.887  1.00  0.00           C  
ATOM   2302  HA  PRO A 156      -9.894  -2.445 -10.754  1.00  0.00           H  
ATOM   2303  C   PRO A 156      -7.990  -3.442 -10.207  1.00  0.00           C  
ATOM   2304  O   PRO A 156      -7.412  -2.949 -11.085  1.00  0.00           O  
ATOM   2305  N   TYR A 157      -7.502  -4.283  -9.310  1.00  0.00           N  
ATOM   2306  H   TYR A 157      -8.140  -4.544  -8.572  1.00  0.00           H  
ATOM   2307  CA  TYR A 157      -6.239  -4.979  -9.453  1.00  0.00           C  
ATOM   2308  HA  TYR A 157      -5.357  -4.339  -9.448  1.00  0.00           H  
ATOM   2309  CB  TYR A 157      -6.034  -5.888  -8.205  1.00  0.00           C  
ATOM   2310  HB2 TYR A 157      -6.023  -5.202  -7.358  1.00  0.00           H  
ATOM   2311  HB3 TYR A 157      -6.854  -6.602  -8.130  1.00  0.00           H  
ATOM   2312  CG  TYR A 157      -4.748  -6.656  -8.377  1.00  0.00           C  
ATOM   2313  CD1 TYR A 157      -3.499  -6.007  -8.301  1.00  0.00           C  
ATOM   2314  HD1 TYR A 157      -3.432  -4.942  -8.133  1.00  0.00           H  
ATOM   2315  CE1 TYR A 157      -2.270  -6.744  -8.483  1.00  0.00           C  
ATOM   2316  HE1 TYR A 157      -1.325  -6.225  -8.537  1.00  0.00           H  
ATOM   2317  CZ  TYR A 157      -2.362  -8.101  -8.719  1.00  0.00           C  
ATOM   2318  OH  TYR A 157      -1.195  -8.769  -9.004  1.00  0.00           O  
ATOM   2319  HH  TYR A 157      -0.524  -8.579  -8.344  1.00  0.00           H  
ATOM   2320  CE2 TYR A 157      -3.534  -8.786  -8.699  1.00  0.00           C  
ATOM   2321  HE2 TYR A 157      -3.538  -9.865  -8.749  1.00  0.00           H  
ATOM   2322  CD2 TYR A 157      -4.765  -8.037  -8.676  1.00  0.00           C  
ATOM   2323  HD2 TYR A 157      -5.693  -8.589  -8.698  1.00  0.00           H  
ATOM   2324  C   TYR A 157      -6.271  -5.821 -10.756  1.00  0.00           C  
ATOM   2325  O   TYR A 157      -5.344  -5.717 -11.539  1.00  0.00           O  
ATOM   2326  N   SER A 158      -7.359  -6.556 -11.019  1.00  0.00           N  
ATOM   2327  H   SER A 158      -7.989  -6.816 -10.273  1.00  0.00           H  
ATOM   2328  CA  SER A 158      -7.524  -7.332 -12.277  1.00  0.00           C  
ATOM   2329  HA  SER A 158      -6.548  -7.813 -12.338  1.00  0.00           H  
ATOM   2330  CB  SER A 158      -8.694  -8.346 -12.172  1.00  0.00           C  
ATOM   2331  HB2 SER A 158      -9.681  -7.902 -12.043  1.00  0.00           H  
ATOM   2332  HB3 SER A 158      -8.791  -8.916 -13.095  1.00  0.00           H  
ATOM   2333  OG  SER A 158      -8.624  -9.200 -10.955  1.00  0.00           O  
ATOM   2334  HG  SER A 158      -9.104  -8.849 -10.202  1.00  0.00           H  
ATOM   2335  C   SER A 158      -7.670  -6.358 -13.446  1.00  0.00           C  
ATOM   2336  O   SER A 158      -7.035  -6.590 -14.426  1.00  0.00           O  
ATOM   2337  N   ALA A 159      -8.392  -5.238 -13.341  1.00  0.00           N  
ATOM   2338  H   ALA A 159      -8.903  -5.037 -12.495  1.00  0.00           H  
ATOM   2339  CA  ALA A 159      -8.512  -4.371 -14.509  1.00  0.00           C  
ATOM   2340  HA  ALA A 159      -8.895  -4.936 -15.359  1.00  0.00           H  
ATOM   2341  CB  ALA A 159      -9.698  -3.432 -14.211  1.00  0.00           C  
ATOM   2342  HB1 ALA A 159      -9.339  -2.530 -13.717  1.00  0.00           H  
ATOM   2343  HB2 ALA A 159     -10.164  -3.193 -15.167  1.00  0.00           H  
ATOM   2344  HB3 ALA A 159     -10.446  -3.960 -13.619  1.00  0.00           H  
ATOM   2345  C   ALA A 159      -7.247  -3.625 -14.954  1.00  0.00           C  
ATOM   2346  O   ALA A 159      -6.938  -3.437 -16.134  1.00  0.00           O  
ATOM   2347  N   SER A 160      -6.440  -3.239 -13.977  1.00  0.00           N  
ATOM   2348  H   SER A 160      -6.841  -3.556 -13.105  1.00  0.00           H  
ATOM   2349  CA  SER A 160      -5.162  -2.553 -14.164  1.00  0.00           C  
ATOM   2350  HA  SER A 160      -5.355  -1.835 -14.960  1.00  0.00           H  
ATOM   2351  CB  SER A 160      -4.774  -1.765 -12.922  1.00  0.00           C  
ATOM   2352  HB2 SER A 160      -3.772  -1.367 -13.086  1.00  0.00           H  
ATOM   2353  HB3 SER A 160      -5.464  -0.965 -12.657  1.00  0.00           H  
ATOM   2354  OG  SER A 160      -4.692  -2.540 -11.725  1.00  0.00           O  
ATOM   2355  HG  SER A 160      -5.558  -2.637 -11.322  1.00  0.00           H  
ATOM   2356  C   SER A 160      -4.001  -3.481 -14.580  1.00  0.00           C  
ATOM   2357  O   SER A 160      -3.400  -3.102 -15.567  1.00  0.00           O  
ATOM   2358  N   LYS A 161      -3.724  -4.571 -13.871  1.00  0.00           N  
ATOM   2359  H   LYS A 161      -4.163  -4.676 -12.967  1.00  0.00           H  
ATOM   2360  CA  LYS A 161      -2.826  -5.574 -14.479  1.00  0.00           C  
ATOM   2361  HA  LYS A 161      -1.812  -5.225 -14.673  1.00  0.00           H  
ATOM   2362  CB  LYS A 161      -2.593  -6.803 -13.625  1.00  0.00           C  
ATOM   2363  HB2 LYS A 161      -3.566  -7.275 -13.484  1.00  0.00           H  
ATOM   2364  HB3 LYS A 161      -2.047  -7.505 -14.253  1.00  0.00           H  
ATOM   2365  CG  LYS A 161      -1.964  -6.481 -12.306  1.00  0.00           C  
ATOM   2366  HG2 LYS A 161      -2.272  -5.495 -11.958  1.00  0.00           H  
ATOM   2367  HG3 LYS A 161      -2.298  -7.263 -11.624  1.00  0.00           H  
ATOM   2368  CD  LYS A 161      -0.488  -6.592 -12.506  1.00  0.00           C  
ATOM   2369  HD2 LYS A 161      -0.301  -7.577 -12.934  1.00  0.00           H  
ATOM   2370  HD3 LYS A 161      -0.185  -5.838 -13.231  1.00  0.00           H  
ATOM   2371  CE  LYS A 161       0.303  -6.333 -11.192  1.00  0.00           C  
ATOM   2372  HE2 LYS A 161       0.131  -5.297 -10.900  1.00  0.00           H  
ATOM   2373  HE3 LYS A 161      -0.255  -6.923 -10.465  1.00  0.00           H  
ATOM   2374  NZ  LYS A 161       1.730  -6.692 -11.187  1.00  0.00           N1+
ATOM   2375  HZ1 LYS A 161       2.211  -6.122 -11.867  1.00  0.00           H  
ATOM   2376  HZ2 LYS A 161       2.215  -6.521 -10.318  1.00  0.00           H  
ATOM   2377  HZ3 LYS A 161       1.945  -7.624 -11.511  1.00  0.00           H  
ATOM   2378  C   LYS A 161      -3.240  -6.008 -15.890  1.00  0.00           C  
ATOM   2379  O   LYS A 161      -2.412  -6.305 -16.731  1.00  0.00           O  
ATOM   2380  N   HID A 162      -4.540  -6.045 -16.208  1.00  0.00           N  
ATOM   2381  H   HID A 162      -5.157  -5.802 -15.447  1.00  0.00           H  
ATOM   2382  CA  HID A 162      -5.102  -6.333 -17.578  1.00  0.00           C  
ATOM   2383  HA  HID A 162      -4.772  -7.336 -17.846  1.00  0.00           H  
ATOM   2384  CB  HID A 162      -6.576  -6.457 -17.661  1.00  0.00           C  
ATOM   2385  HB2 HID A 162      -7.024  -6.028 -16.765  1.00  0.00           H  
ATOM   2386  HB3 HID A 162      -6.968  -6.054 -18.594  1.00  0.00           H  
ATOM   2387  CG  HID A 162      -7.071  -7.917 -17.732  1.00  0.00           C  
ATOM   2388  ND1 HID A 162      -7.175  -8.738 -16.662  1.00  0.00           N  
ATOM   2389  HD1 HID A 162      -6.844  -8.543 -15.729  1.00  0.00           H  
ATOM   2390  CE1 HID A 162      -7.688  -9.888 -17.051  1.00  0.00           C  
ATOM   2391  HE1 HID A 162      -7.956 -10.743 -16.447  1.00  0.00           H  
ATOM   2392  NE2 HID A 162      -8.010  -9.818 -18.366  1.00  0.00           N  
ATOM   2393  CD2 HID A 162      -7.605  -8.535 -18.806  1.00  0.00           C  
ATOM   2394  HD2 HID A 162      -7.715  -8.118 -19.797  1.00  0.00           H  
ATOM   2395  C   HID A 162      -4.576  -5.344 -18.583  1.00  0.00           C  
ATOM   2396  O   HID A 162      -4.083  -5.691 -19.644  1.00  0.00           O  
ATOM   2397  N   GLY A 163      -4.650  -4.074 -18.208  1.00  0.00           N  
ATOM   2398  H   GLY A 163      -5.122  -3.864 -17.340  1.00  0.00           H  
ATOM   2399  CA  GLY A 163      -4.126  -2.930 -18.919  1.00  0.00           C  
ATOM   2400  HA2 GLY A 163      -4.644  -2.794 -19.868  1.00  0.00           H  
ATOM   2401  HA3 GLY A 163      -4.380  -2.002 -18.406  1.00  0.00           H  
ATOM   2402  C   GLY A 163      -2.550  -3.052 -19.089  1.00  0.00           C  
ATOM   2403  O   GLY A 163      -2.036  -2.676 -20.168  1.00  0.00           O  
ATOM   2404  N   VAL A 164      -1.737  -3.629 -18.237  1.00  0.00           N  
ATOM   2405  H   VAL A 164      -2.143  -3.927 -17.361  1.00  0.00           H  
ATOM   2406  CA  VAL A 164      -0.280  -3.945 -18.458  1.00  0.00           C  
ATOM   2407  HA  VAL A 164       0.158  -3.027 -18.851  1.00  0.00           H  
ATOM   2408  CB  VAL A 164       0.390  -4.301 -17.138  1.00  0.00           C  
ATOM   2409  HB  VAL A 164       0.025  -5.264 -16.782  1.00  0.00           H  
ATOM   2410  CG1 VAL A 164       1.889  -4.440 -17.337  1.00  0.00           C  
ATOM   2411 HG11 VAL A 164       2.188  -3.806 -18.172  1.00  0.00           H  
ATOM   2412 HG12 VAL A 164       2.287  -4.076 -16.390  1.00  0.00           H  
ATOM   2413 HG13 VAL A 164       2.196  -5.456 -17.587  1.00  0.00           H  
ATOM   2414  CG2 VAL A 164       0.091  -3.153 -16.164  1.00  0.00           C  
ATOM   2415 HG21 VAL A 164       0.820  -3.063 -15.359  1.00  0.00           H  
ATOM   2416 HG22 VAL A 164       0.026  -2.245 -16.764  1.00  0.00           H  
ATOM   2417 HG23 VAL A 164      -0.897  -3.318 -15.735  1.00  0.00           H  
ATOM   2418  C   VAL A 164      -0.116  -5.071 -19.532  1.00  0.00           C  
ATOM   2419  O   VAL A 164       0.885  -4.989 -20.302  1.00  0.00           O  
ATOM   2420  N   VAL A 165      -1.028  -6.011 -19.659  1.00  0.00           N  
ATOM   2421  H   VAL A 165      -1.740  -6.128 -18.952  1.00  0.00           H  
ATOM   2422  CA  VAL A 165      -1.018  -6.954 -20.800  1.00  0.00           C  
ATOM   2423  HA  VAL A 165       0.003  -7.311 -20.939  1.00  0.00           H  
ATOM   2424  CB  VAL A 165      -1.978  -8.106 -20.586  1.00  0.00           C  
ATOM   2425  HB  VAL A 165      -3.019  -7.791 -20.547  1.00  0.00           H  
ATOM   2426  CG1 VAL A 165      -1.990  -9.126 -21.761  1.00  0.00           C  
ATOM   2427 HG11 VAL A 165      -2.382  -8.700 -22.684  1.00  0.00           H  
ATOM   2428 HG12 VAL A 165      -1.030  -9.543 -22.063  1.00  0.00           H  
ATOM   2429 HG13 VAL A 165      -2.576 -10.030 -21.595  1.00  0.00           H  
ATOM   2430  CG2 VAL A 165      -1.709  -8.892 -19.249  1.00  0.00           C  
ATOM   2431 HG21 VAL A 165      -0.669  -9.103 -18.996  1.00  0.00           H  
ATOM   2432 HG22 VAL A 165      -1.982  -8.316 -18.365  1.00  0.00           H  
ATOM   2433 HG23 VAL A 165      -2.226  -9.848 -19.190  1.00  0.00           H  
ATOM   2434  C   VAL A 165      -1.311  -6.221 -22.043  1.00  0.00           C  
ATOM   2435  O   VAL A 165      -0.668  -6.485 -23.028  1.00  0.00           O  
ATOM   2436  N   GLY A 166      -2.222  -5.196 -22.063  1.00  0.00           N  
ATOM   2437  H   GLY A 166      -2.651  -4.971 -21.177  1.00  0.00           H  
ATOM   2438  CA  GLY A 166      -2.467  -4.361 -23.207  1.00  0.00           C  
ATOM   2439  HA2 GLY A 166      -2.838  -4.907 -24.074  1.00  0.00           H  
ATOM   2440  HA3 GLY A 166      -3.300  -3.703 -22.965  1.00  0.00           H  
ATOM   2441  C   GLY A 166      -1.248  -3.580 -23.697  1.00  0.00           C  
ATOM   2442  O   GLY A 166      -0.764  -3.751 -24.839  1.00  0.00           O  
ATOM   2443  N   PHE A 167      -0.516  -2.918 -22.814  1.00  0.00           N  
ATOM   2444  H   PHE A 167      -0.941  -2.873 -21.898  1.00  0.00           H  
ATOM   2445  CA  PHE A 167       0.649  -2.088 -23.142  1.00  0.00           C  
ATOM   2446  HA  PHE A 167       0.602  -1.470 -24.038  1.00  0.00           H  
ATOM   2447  CB  PHE A 167       1.004  -1.226 -21.942  1.00  0.00           C  
ATOM   2448  HB2 PHE A 167       0.183  -0.517 -21.839  1.00  0.00           H  
ATOM   2449  HB3 PHE A 167       1.010  -1.879 -21.069  1.00  0.00           H  
ATOM   2450  CG  PHE A 167       2.247  -0.441 -22.026  1.00  0.00           C  
ATOM   2451  CD1 PHE A 167       2.334   0.710 -22.820  1.00  0.00           C  
ATOM   2452  HD1 PHE A 167       1.450   1.087 -23.313  1.00  0.00           H  
ATOM   2453  CE1 PHE A 167       3.503   1.579 -22.712  1.00  0.00           C  
ATOM   2454  HE1 PHE A 167       3.580   2.514 -23.247  1.00  0.00           H  
ATOM   2455  CZ  PHE A 167       4.545   1.254 -21.869  1.00  0.00           C  
ATOM   2456  HZ  PHE A 167       5.451   1.841 -21.840  1.00  0.00           H  
ATOM   2457  CE2 PHE A 167       4.486   0.013 -21.146  1.00  0.00           C  
ATOM   2458  HE2 PHE A 167       5.342  -0.284 -20.558  1.00  0.00           H  
ATOM   2459  CD2 PHE A 167       3.308  -0.743 -21.148  1.00  0.00           C  
ATOM   2460  HD2 PHE A 167       3.176  -1.544 -20.436  1.00  0.00           H  
ATOM   2461  C   PHE A 167       1.806  -3.041 -23.550  1.00  0.00           C  
ATOM   2462  O   PHE A 167       2.477  -2.723 -24.501  1.00  0.00           O  
ATOM   2463  N   THR A 168       1.951  -4.248 -22.929  1.00  0.00           N  
ATOM   2464  H   THR A 168       1.260  -4.443 -22.218  1.00  0.00           H  
ATOM   2465  CA  THR A 168       2.994  -5.170 -23.348  1.00  0.00           C  
ATOM   2466  HA  THR A 168       3.914  -4.587 -23.307  1.00  0.00           H  
ATOM   2467  CB  THR A 168       2.955  -6.316 -22.343  1.00  0.00           C  
ATOM   2468  HB  THR A 168       1.982  -6.807 -22.379  1.00  0.00           H  
ATOM   2469  CG2 THR A 168       3.832  -7.518 -22.739  1.00  0.00           C  
ATOM   2470 HG21 THR A 168       4.751  -7.027 -23.061  1.00  0.00           H  
ATOM   2471 HG22 THR A 168       3.926  -8.280 -21.966  1.00  0.00           H  
ATOM   2472 HG23 THR A 168       3.382  -8.066 -23.568  1.00  0.00           H  
ATOM   2473  OG1 THR A 168       3.338  -5.864 -21.110  1.00  0.00           O  
ATOM   2474  HG1 THR A 168       2.520  -5.653 -20.654  1.00  0.00           H  
ATOM   2475  C   THR A 168       2.794  -5.721 -24.777  1.00  0.00           C  
ATOM   2476  O   THR A 168       3.797  -5.882 -25.541  1.00  0.00           O  
ATOM   2477  N   LYS A 169       1.564  -5.901 -25.230  1.00  0.00           N  
ATOM   2478  H   LYS A 169       0.755  -5.787 -24.635  1.00  0.00           H  
ATOM   2479  CA  LYS A 169       1.276  -6.152 -26.612  1.00  0.00           C  
ATOM   2480  HA  LYS A 169       2.040  -6.801 -27.039  1.00  0.00           H  
ATOM   2481  CB  LYS A 169      -0.064  -6.846 -26.837  1.00  0.00           C  
ATOM   2482  HB2 LYS A 169      -0.778  -6.215 -26.308  1.00  0.00           H  
ATOM   2483  HB3 LYS A 169      -0.274  -6.821 -27.906  1.00  0.00           H  
ATOM   2484  CG  LYS A 169      -0.097  -8.331 -26.284  1.00  0.00           C  
ATOM   2485  HG2 LYS A 169       0.782  -8.815 -26.711  1.00  0.00           H  
ATOM   2486  HG3 LYS A 169       0.003  -8.349 -25.199  1.00  0.00           H  
ATOM   2487  CD  LYS A 169      -1.400  -9.076 -26.614  1.00  0.00           C  
ATOM   2488  HD2 LYS A 169      -2.283  -8.476 -26.393  1.00  0.00           H  
ATOM   2489  HD3 LYS A 169      -1.312  -9.325 -27.672  1.00  0.00           H  
ATOM   2490  CE  LYS A 169      -1.444 -10.368 -25.824  1.00  0.00           C  
ATOM   2491  HE2 LYS A 169      -0.484 -10.882 -25.874  1.00  0.00           H  
ATOM   2492  HE3 LYS A 169      -1.573 -10.102 -24.774  1.00  0.00           H  
ATOM   2493  NZ  LYS A 169      -2.519 -11.244 -26.257  1.00  0.00           N1+
ATOM   2494  HZ1 LYS A 169      -3.408 -10.794 -26.424  1.00  0.00           H  
ATOM   2495  HZ2 LYS A 169      -2.295 -11.701 -27.129  1.00  0.00           H  
ATOM   2496  HZ3 LYS A 169      -2.625 -12.065 -25.677  1.00  0.00           H  
ATOM   2497  C   LYS A 169       1.496  -4.917 -27.498  1.00  0.00           C  
ATOM   2498  O   LYS A 169       2.113  -5.010 -28.577  1.00  0.00           O  
ATOM   2499  N   ALA A 170       0.924  -3.778 -27.187  1.00  0.00           N  
ATOM   2500  H   ALA A 170       0.333  -3.788 -26.369  1.00  0.00           H  
ATOM   2501  CA  ALA A 170       0.788  -2.634 -28.078  1.00  0.00           C  
ATOM   2502  HA  ALA A 170       0.539  -2.978 -29.082  1.00  0.00           H  
ATOM   2503  CB  ALA A 170      -0.226  -1.667 -27.503  1.00  0.00           C  
ATOM   2504  HB1 ALA A 170      -1.212  -2.128 -27.486  1.00  0.00           H  
ATOM   2505  HB2 ALA A 170       0.072  -1.450 -26.477  1.00  0.00           H  
ATOM   2506  HB3 ALA A 170      -0.191  -0.732 -28.062  1.00  0.00           H  
ATOM   2507  C   ALA A 170       2.171  -1.892 -28.221  1.00  0.00           C  
ATOM   2508  O   ALA A 170       2.577  -1.485 -29.282  1.00  0.00           O  
ATOM   2509  N   LEU A 171       2.961  -1.829 -27.125  1.00  0.00           N  
ATOM   2510  H   LEU A 171       2.695  -2.269 -26.256  1.00  0.00           H  
ATOM   2511  CA  LEU A 171       4.318  -1.252 -27.169  1.00  0.00           C  
ATOM   2512  HA  LEU A 171       4.384  -0.404 -27.852  1.00  0.00           H  
ATOM   2513  CB  LEU A 171       4.659  -0.683 -25.821  1.00  0.00           C  
ATOM   2514  HB2 LEU A 171       3.920   0.106 -25.679  1.00  0.00           H  
ATOM   2515  HB3 LEU A 171       4.675  -1.440 -25.037  1.00  0.00           H  
ATOM   2516  CG  LEU A 171       6.096  -0.001 -25.823  1.00  0.00           C  
ATOM   2517  HG  LEU A 171       6.759  -0.513 -26.520  1.00  0.00           H  
ATOM   2518  CD1 LEU A 171       5.953   1.473 -26.019  1.00  0.00           C  
ATOM   2519 HD11 LEU A 171       6.926   1.958 -25.950  1.00  0.00           H  
ATOM   2520 HD12 LEU A 171       5.545   1.716 -27.000  1.00  0.00           H  
ATOM   2521 HD13 LEU A 171       5.425   1.824 -25.134  1.00  0.00           H  
ATOM   2522  CD2 LEU A 171       6.726  -0.106 -24.423  1.00  0.00           C  
ATOM   2523 HD21 LEU A 171       7.546   0.583 -24.221  1.00  0.00           H  
ATOM   2524 HD22 LEU A 171       5.957   0.056 -23.668  1.00  0.00           H  
ATOM   2525 HD23 LEU A 171       7.098  -1.127 -24.343  1.00  0.00           H  
ATOM   2526  C   LEU A 171       5.324  -2.213 -27.835  1.00  0.00           C  
ATOM   2527  O   LEU A 171       6.204  -1.827 -28.611  1.00  0.00           O  
ATOM   2528  N   GLY A 172       5.112  -3.514 -27.686  1.00  0.00           N  
ATOM   2529  H   GLY A 172       4.289  -3.732 -27.142  1.00  0.00           H  
ATOM   2530  CA  GLY A 172       5.835  -4.579 -28.439  1.00  0.00           C  
ATOM   2531  HA2 GLY A 172       6.909  -4.400 -28.395  1.00  0.00           H  
ATOM   2532  HA3 GLY A 172       5.662  -5.618 -28.162  1.00  0.00           H  
ATOM   2533  C   GLY A 172       5.587  -4.556 -29.930  1.00  0.00           C  
ATOM   2534  O   GLY A 172       6.602  -4.618 -30.604  1.00  0.00           O  
ATOM   2535  N   LEU A 173       4.393  -4.378 -30.458  1.00  0.00           N  
ATOM   2536  H   LEU A 173       3.609  -4.391 -29.823  1.00  0.00           H  
ATOM   2537  CA  LEU A 173       4.135  -4.296 -31.878  1.00  0.00           C  
ATOM   2538  HA  LEU A 173       4.739  -5.052 -32.380  1.00  0.00           H  
ATOM   2539  CB  LEU A 173       2.736  -4.779 -32.262  1.00  0.00           C  
ATOM   2540  HB2 LEU A 173       2.032  -3.984 -32.015  1.00  0.00           H  
ATOM   2541  HB3 LEU A 173       2.643  -4.796 -33.348  1.00  0.00           H  
ATOM   2542  CG  LEU A 173       2.305  -6.229 -31.913  1.00  0.00           C  
ATOM   2543  HG  LEU A 173       2.058  -6.165 -30.853  1.00  0.00           H  
ATOM   2544  CD1 LEU A 173       1.014  -6.583 -32.713  1.00  0.00           C  
ATOM   2545 HD11 LEU A 173       0.350  -5.719 -32.674  1.00  0.00           H  
ATOM   2546 HD12 LEU A 173       1.340  -6.868 -33.714  1.00  0.00           H  
ATOM   2547 HD13 LEU A 173       0.606  -7.487 -32.262  1.00  0.00           H  
ATOM   2548  CD2 LEU A 173       3.305  -7.284 -32.157  1.00  0.00           C  
ATOM   2549 HD21 LEU A 173       4.188  -7.108 -31.544  1.00  0.00           H  
ATOM   2550 HD22 LEU A 173       2.882  -8.186 -31.716  1.00  0.00           H  
ATOM   2551 HD23 LEU A 173       3.459  -7.492 -33.217  1.00  0.00           H  
ATOM   2552  C   LEU A 173       4.566  -3.024 -32.539  1.00  0.00           C  
ATOM   2553  O   LEU A 173       4.966  -3.036 -33.700  1.00  0.00           O  
ATOM   2554  N   GLU A 174       4.686  -1.991 -31.742  1.00  0.00           N  
ATOM   2555  H   GLU A 174       4.587  -2.152 -30.750  1.00  0.00           H  
ATOM   2556  CA  GLU A 174       5.151  -0.624 -32.164  1.00  0.00           C  
ATOM   2557  HA  GLU A 174       4.773  -0.400 -33.161  1.00  0.00           H  
ATOM   2558  CB  GLU A 174       4.439   0.441 -31.278  1.00  0.00           C  
ATOM   2559  HB2 GLU A 174       3.364   0.370 -31.438  1.00  0.00           H  
ATOM   2560  HB3 GLU A 174       4.521   0.297 -30.201  1.00  0.00           H  
ATOM   2561  CG  GLU A 174       4.870   1.917 -31.668  1.00  0.00           C  
ATOM   2562  HG2 GLU A 174       5.953   2.041 -31.666  1.00  0.00           H  
ATOM   2563  HG3 GLU A 174       4.548   2.070 -32.698  1.00  0.00           H  
ATOM   2564  CD  GLU A 174       4.294   2.891 -30.635  1.00  0.00           C  
ATOM   2565  OE1 GLU A 174       3.059   2.776 -30.374  1.00  0.00           O  
ATOM   2566  OE2 GLU A 174       4.992   3.849 -30.128  1.00  0.00           O  
ATOM   2567  C   GLU A 174       6.692  -0.508 -32.244  1.00  0.00           C  
ATOM   2568  O   GLU A 174       7.228   0.359 -32.931  1.00  0.00           O  
ATOM   2569  N   LEU A 175       7.356  -1.437 -31.615  1.00  0.00           N  
ATOM   2570  H   LEU A 175       6.786  -2.136 -31.159  1.00  0.00           H  
ATOM   2571  CA  LEU A 175       8.807  -1.507 -31.525  1.00  0.00           C  
ATOM   2572  HA  LEU A 175       9.296  -0.658 -32.002  1.00  0.00           H  
ATOM   2573  CB  LEU A 175       9.210  -1.351 -30.076  1.00  0.00           C  
ATOM   2574  HB2 LEU A 175       8.847  -2.237 -29.556  1.00  0.00           H  
ATOM   2575  HB3 LEU A 175      10.299  -1.364 -30.021  1.00  0.00           H  
ATOM   2576  CG  LEU A 175       8.818  -0.049 -29.374  1.00  0.00           C  
ATOM   2577  HG  LEU A 175       7.733   0.049 -29.413  1.00  0.00           H  
ATOM   2578  CD1 LEU A 175       9.239  -0.261 -27.879  1.00  0.00           C  
ATOM   2579 HD11 LEU A 175       8.939  -1.223 -27.465  1.00  0.00           H  
ATOM   2580 HD12 LEU A 175      10.327  -0.208 -27.924  1.00  0.00           H  
ATOM   2581 HD13 LEU A 175       9.012   0.621 -27.279  1.00  0.00           H  
ATOM   2582  CD2 LEU A 175       9.617   1.181 -29.885  1.00  0.00           C  
ATOM   2583 HD21 LEU A 175       9.393   1.996 -29.197  1.00  0.00           H  
ATOM   2584 HD22 LEU A 175      10.686   1.001 -29.772  1.00  0.00           H  
ATOM   2585 HD23 LEU A 175       9.208   1.415 -30.869  1.00  0.00           H  
ATOM   2586  C   LEU A 175       9.427  -2.731 -32.155  1.00  0.00           C  
ATOM   2587  O   LEU A 175      10.659  -2.873 -32.081  1.00  0.00           O  
ATOM   2588  N   ALA A 176       8.723  -3.606 -32.831  1.00  0.00           N  
ATOM   2589  H   ALA A 176       7.743  -3.365 -32.873  1.00  0.00           H  
ATOM   2590  CA  ALA A 176       9.197  -4.834 -33.407  1.00  0.00           C  
ATOM   2591  HA  ALA A 176       9.707  -5.351 -32.594  1.00  0.00           H  
ATOM   2592  CB  ALA A 176       7.964  -5.769 -33.701  1.00  0.00           C  
ATOM   2593  HB1 ALA A 176       8.409  -6.761 -33.757  1.00  0.00           H  
ATOM   2594  HB2 ALA A 176       7.197  -5.779 -32.926  1.00  0.00           H  
ATOM   2595  HB3 ALA A 176       7.463  -5.614 -34.657  1.00  0.00           H  
ATOM   2596  C   ALA A 176      10.249  -4.696 -34.501  1.00  0.00           C  
ATOM   2597  O   ALA A 176      11.287  -5.283 -34.394  1.00  0.00           O  
ATOM   2598  N   ARG A 177      10.101  -3.749 -35.464  1.00  0.00           N  
ATOM   2599  H   ARG A 177       9.189  -3.333 -35.352  1.00  0.00           H  
ATOM   2600  CA  ARG A 177      11.079  -3.348 -36.493  1.00  0.00           C  
ATOM   2601  HA  ARG A 177      11.419  -4.361 -36.710  1.00  0.00           H  
ATOM   2602  CB  ARG A 177      10.480  -2.631 -37.753  1.00  0.00           C  
ATOM   2603  HB2 ARG A 177       9.533  -3.139 -37.933  1.00  0.00           H  
ATOM   2604  HB3 ARG A 177      10.148  -1.611 -37.556  1.00  0.00           H  
ATOM   2605  CG  ARG A 177      11.320  -2.777 -39.032  1.00  0.00           C  
ATOM   2606  HG2 ARG A 177      10.801  -2.407 -39.917  1.00  0.00           H  
ATOM   2607  HG3 ARG A 177      12.154  -2.075 -39.024  1.00  0.00           H  
ATOM   2608  CD  ARG A 177      11.899  -4.170 -39.212  1.00  0.00           C  
ATOM   2609  HD2 ARG A 177      12.709  -4.316 -38.497  1.00  0.00           H  
ATOM   2610  HD3 ARG A 177      11.147  -4.939 -39.036  1.00  0.00           H  
ATOM   2611  NE  ARG A 177      12.499  -4.333 -40.523  1.00  0.00           N  
ATOM   2612  HE  ARG A 177      13.431  -3.960 -40.638  1.00  0.00           H  
ATOM   2613  CZ  ARG A 177      12.071  -5.006 -41.556  1.00  0.00           C  
ATOM   2614  NH1 ARG A 177      10.883  -5.462 -41.589  1.00  0.00           N  
ATOM   2615 HH11 ARG A 177      10.401  -5.319 -40.713  1.00  0.00           H  
ATOM   2616 HH12 ARG A 177      10.596  -6.077 -42.337  1.00  0.00           H  
ATOM   2617  NH2 ARG A 177      12.786  -5.242 -42.616  1.00  0.00           N  
ATOM   2618 HH21 ARG A 177      13.716  -4.848 -42.627  1.00  0.00           H  
ATOM   2619 HH22 ARG A 177      12.349  -5.671 -43.420  1.00  0.00           H  
ATOM   2620  C   ARG A 177      12.264  -2.656 -35.813  1.00  0.00           C  
ATOM   2621  O   ARG A 177      13.319  -2.827 -36.331  1.00  0.00           O  
ATOM   2622  N   THR A 178      12.072  -1.984 -34.662  1.00  0.00           N  
ATOM   2623  H   THR A 178      11.117  -1.998 -34.333  1.00  0.00           H  
ATOM   2624  CA  THR A 178      13.192  -1.299 -33.923  1.00  0.00           C  
ATOM   2625  HA  THR A 178      13.899  -0.779 -34.570  1.00  0.00           H  
ATOM   2626  CB  THR A 178      12.528  -0.179 -33.066  1.00  0.00           C  
ATOM   2627  HB  THR A 178      11.770  -0.603 -32.407  1.00  0.00           H  
ATOM   2628  CG2 THR A 178      13.455   0.668 -32.172  1.00  0.00           C  
ATOM   2629 HG21 THR A 178      14.160   1.224 -32.791  1.00  0.00           H  
ATOM   2630 HG22 THR A 178      13.012   1.425 -31.527  1.00  0.00           H  
ATOM   2631 HG23 THR A 178      14.102  -0.071 -31.699  1.00  0.00           H  
ATOM   2632  OG1 THR A 178      11.921   0.737 -33.917  1.00  0.00           O  
ATOM   2633  HG1 THR A 178      11.305   0.220 -34.443  1.00  0.00           H  
ATOM   2634  C   THR A 178      13.992  -2.299 -33.127  1.00  0.00           C  
ATOM   2635  O   THR A 178      15.166  -2.097 -32.770  1.00  0.00           O  
ATOM   2636  N   GLY A 179      13.492  -3.497 -32.886  1.00  0.00           N  
ATOM   2637  H   GLY A 179      12.585  -3.793 -33.219  1.00  0.00           H  
ATOM   2638  CA  GLY A 179      14.198  -4.584 -32.167  1.00  0.00           C  
ATOM   2639  HA2 GLY A 179      13.710  -5.504 -32.487  1.00  0.00           H  
ATOM   2640  HA3 GLY A 179      15.234  -4.694 -32.488  1.00  0.00           H  
ATOM   2641  C   GLY A 179      14.191  -4.598 -30.673  1.00  0.00           C  
ATOM   2642  O   GLY A 179      14.554  -5.593 -30.076  1.00  0.00           O  
ATOM   2643  N   ILE A 180      13.633  -3.523 -30.030  1.00  0.00           N  
ATOM   2644  H   ILE A 180      13.371  -2.660 -30.486  1.00  0.00           H  
ATOM   2645  CA  ILE A 180      13.306  -3.607 -28.540  1.00  0.00           C  
ATOM   2646  HA  ILE A 180      14.164  -4.103 -28.086  1.00  0.00           H  
ATOM   2647  CB  ILE A 180      13.116  -2.129 -28.075  1.00  0.00           C  
ATOM   2648  HB  ILE A 180      12.162  -1.729 -28.421  1.00  0.00           H  
ATOM   2649  CG2 ILE A 180      12.854  -2.135 -26.560  1.00  0.00           C  
ATOM   2650 HG21 ILE A 180      12.903  -1.117 -26.172  1.00  0.00           H  
ATOM   2651 HG22 ILE A 180      11.853  -2.560 -26.497  1.00  0.00           H  
ATOM   2652 HG23 ILE A 180      13.466  -2.820 -25.973  1.00  0.00           H  
ATOM   2653  CG1 ILE A 180      14.310  -1.150 -28.284  1.00  0.00           C  
ATOM   2654 HG12 ILE A 180      14.912  -1.139 -27.375  1.00  0.00           H  
ATOM   2655 HG13 ILE A 180      14.951  -1.424 -29.122  1.00  0.00           H  
ATOM   2656  CD1 ILE A 180      13.870   0.223 -28.649  1.00  0.00           C  
ATOM   2657 HD11 ILE A 180      14.713   0.859 -28.918  1.00  0.00           H  
ATOM   2658 HD12 ILE A 180      13.152   0.228 -29.469  1.00  0.00           H  
ATOM   2659 HD13 ILE A 180      13.256   0.715 -27.894  1.00  0.00           H  
ATOM   2660  C   ILE A 180      12.040  -4.430 -28.306  1.00  0.00           C  
ATOM   2661  O   ILE A 180      10.961  -4.218 -28.907  1.00  0.00           O  
ATOM   2662  N   THR A 181      12.168  -5.451 -27.371  1.00  0.00           N  
ATOM   2663  H   THR A 181      13.060  -5.616 -26.926  1.00  0.00           H  
ATOM   2664  CA  THR A 181      11.136  -6.460 -27.081  1.00  0.00           C  
ATOM   2665  HA  THR A 181      10.462  -6.320 -27.925  1.00  0.00           H  
ATOM   2666  CB  THR A 181      11.679  -7.949 -27.170  1.00  0.00           C  
ATOM   2667  HB  THR A 181      10.794  -8.574 -27.051  1.00  0.00           H  
ATOM   2668  CG2 THR A 181      12.671  -8.272 -28.294  1.00  0.00           C  
ATOM   2669 HG21 THR A 181      12.832  -9.350 -28.286  1.00  0.00           H  
ATOM   2670 HG22 THR A 181      12.237  -7.933 -29.235  1.00  0.00           H  
ATOM   2671 HG23 THR A 181      13.649  -7.821 -28.131  1.00  0.00           H  
ATOM   2672  OG1 THR A 181      12.435  -8.299 -25.966  1.00  0.00           O  
ATOM   2673  HG1 THR A 181      12.618  -9.241 -25.951  1.00  0.00           H  
ATOM   2674  C   THR A 181      10.367  -6.136 -25.790  1.00  0.00           C  
ATOM   2675  O   THR A 181      11.007  -5.721 -24.733  1.00  0.00           O  
ATOM   2676  N   VAL A 182       9.043  -6.240 -25.855  1.00  0.00           N  
ATOM   2677  H   VAL A 182       8.586  -6.728 -26.613  1.00  0.00           H  
ATOM   2678  CA  VAL A 182       8.216  -5.901 -24.630  1.00  0.00           C  
ATOM   2679  HA  VAL A 182       8.888  -5.638 -23.813  1.00  0.00           H  
ATOM   2680  CB  VAL A 182       7.381  -4.646 -24.925  1.00  0.00           C  
ATOM   2681  HB  VAL A 182       6.590  -4.947 -25.610  1.00  0.00           H  
ATOM   2682  CG1 VAL A 182       6.837  -4.094 -23.633  1.00  0.00           C  
ATOM   2683 HG11 VAL A 182       6.055  -3.374 -23.875  1.00  0.00           H  
ATOM   2684 HG12 VAL A 182       6.348  -4.867 -23.041  1.00  0.00           H  
ATOM   2685 HG13 VAL A 182       7.646  -3.611 -23.087  1.00  0.00           H  
ATOM   2686  CG2 VAL A 182       8.287  -3.516 -25.539  1.00  0.00           C  
ATOM   2687 HG21 VAL A 182       7.719  -2.652 -25.883  1.00  0.00           H  
ATOM   2688 HG22 VAL A 182       8.855  -3.190 -24.667  1.00  0.00           H  
ATOM   2689 HG23 VAL A 182       8.854  -3.867 -26.401  1.00  0.00           H  
ATOM   2690  C   VAL A 182       7.426  -7.125 -24.237  1.00  0.00           C  
ATOM   2691  O   VAL A 182       6.588  -7.574 -25.027  1.00  0.00           O  
ATOM   2692  N   ASN A 183       7.725  -7.745 -23.107  1.00  0.00           N  
ATOM   2693  H   ASN A 183       8.398  -7.208 -22.577  1.00  0.00           H  
ATOM   2694  CA  ASN A 183       7.186  -8.948 -22.640  1.00  0.00           C  
ATOM   2695  HA  ASN A 183       6.325  -9.187 -23.265  1.00  0.00           H  
ATOM   2696  CB  ASN A 183       8.236 -10.125 -22.856  1.00  0.00           C  
ATOM   2697  HB2 ASN A 183       9.177  -9.868 -22.371  1.00  0.00           H  
ATOM   2698  HB3 ASN A 183       7.822 -11.023 -22.400  1.00  0.00           H  
ATOM   2699  CG  ASN A 183       8.419 -10.380 -24.359  1.00  0.00           C  
ATOM   2700  OD1 ASN A 183       7.438 -10.585 -25.061  1.00  0.00           O  
ATOM   2701  ND2 ASN A 183       9.655 -10.323 -24.795  1.00  0.00           N  
ATOM   2702 HD21 ASN A 183      10.442 -10.027 -24.235  1.00  0.00           H  
ATOM   2703 HD22 ASN A 183       9.742 -10.409 -25.798  1.00  0.00           H  
ATOM   2704  C   ASN A 183       6.649  -8.751 -21.157  1.00  0.00           C  
ATOM   2705  O   ASN A 183       6.986  -7.801 -20.452  1.00  0.00           O  
ATOM   2706  N   ALA A 184       5.872  -9.732 -20.684  1.00  0.00           N  
ATOM   2707  H   ALA A 184       5.568 -10.493 -21.274  1.00  0.00           H  
ATOM   2708  CA  ALA A 184       5.437  -9.764 -19.250  1.00  0.00           C  
ATOM   2709  HA  ALA A 184       6.157  -9.124 -18.741  1.00  0.00           H  
ATOM   2710  CB  ALA A 184       4.054  -9.122 -19.111  1.00  0.00           C  
ATOM   2711  HB1 ALA A 184       3.782  -9.176 -18.057  1.00  0.00           H  
ATOM   2712  HB2 ALA A 184       3.991  -8.078 -19.418  1.00  0.00           H  
ATOM   2713  HB3 ALA A 184       3.352  -9.566 -19.817  1.00  0.00           H  
ATOM   2714  C   ALA A 184       5.529 -11.168 -18.753  1.00  0.00           C  
ATOM   2715  O   ALA A 184       5.427 -12.144 -19.517  1.00  0.00           O  
ATOM   2716  N   VAL A 185       5.594 -11.286 -17.434  1.00  0.00           N  
ATOM   2717  H   VAL A 185       5.516 -10.448 -16.875  1.00  0.00           H  
ATOM   2718  CA  VAL A 185       5.648 -12.565 -16.683  1.00  0.00           C  
ATOM   2719  HA  VAL A 185       5.402 -13.414 -17.323  1.00  0.00           H  
ATOM   2720  CB  VAL A 185       7.059 -12.821 -16.202  1.00  0.00           C  
ATOM   2721  HB  VAL A 185       7.359 -12.022 -15.525  1.00  0.00           H  
ATOM   2722  CG1 VAL A 185       7.175 -14.153 -15.391  1.00  0.00           C  
ATOM   2723 HG11 VAL A 185       8.169 -14.560 -15.210  1.00  0.00           H  
ATOM   2724 HG12 VAL A 185       6.667 -13.883 -14.465  1.00  0.00           H  
ATOM   2725 HG13 VAL A 185       6.538 -14.916 -15.839  1.00  0.00           H  
ATOM   2726  CG2 VAL A 185       8.106 -12.843 -17.338  1.00  0.00           C  
ATOM   2727 HG21 VAL A 185       9.091 -13.161 -16.994  1.00  0.00           H  
ATOM   2728 HG22 VAL A 185       7.863 -13.514 -18.163  1.00  0.00           H  
ATOM   2729 HG23 VAL A 185       8.259 -11.836 -17.726  1.00  0.00           H  
ATOM   2730  C   VAL A 185       4.605 -12.448 -15.561  1.00  0.00           C  
ATOM   2731  O   VAL A 185       4.617 -11.466 -14.793  1.00  0.00           O  
ATOM   2732  N   CYS A 186       3.758 -13.453 -15.447  1.00  0.00           N  
ATOM   2733  H   CYS A 186       3.933 -14.190 -16.116  1.00  0.00           H  
ATOM   2734  CA  CYS A 186       2.445 -13.499 -14.847  1.00  0.00           C  
ATOM   2735  HA  CYS A 186       2.344 -12.542 -14.338  1.00  0.00           H  
ATOM   2736  CB  CYS A 186       1.410 -13.675 -15.855  1.00  0.00           C  
ATOM   2737  HB2 CYS A 186       1.484 -14.683 -16.263  1.00  0.00           H  
ATOM   2738  HB3 CYS A 186       0.359 -13.628 -15.569  1.00  0.00           H  
ATOM   2739  SG  CYS A 186       1.619 -12.601 -17.334  1.00  0.00           S  
ATOM   2740  HG  CYS A 186       2.193 -13.507 -18.129  1.00  0.00           H  
ATOM   2741  C   CYS A 186       2.387 -14.621 -13.838  1.00  0.00           C  
ATOM   2742  O   CYS A 186       1.999 -15.789 -14.171  1.00  0.00           O  
ATOM   2743  N   PRO A 187       2.977 -14.368 -12.642  1.00  0.00           N  
ATOM   2744  CD  PRO A 187       3.552 -13.084 -12.261  1.00  0.00           C  
ATOM   2745  HD2 PRO A 187       2.903 -12.238 -12.485  1.00  0.00           H  
ATOM   2746  HD3 PRO A 187       4.479 -12.954 -12.819  1.00  0.00           H  
ATOM   2747  CG  PRO A 187       3.962 -13.132 -10.835  1.00  0.00           C  
ATOM   2748  HG2 PRO A 187       3.141 -12.677 -10.282  1.00  0.00           H  
ATOM   2749  HG3 PRO A 187       4.937 -12.726 -10.564  1.00  0.00           H  
ATOM   2750  CB  PRO A 187       3.913 -14.692 -10.495  1.00  0.00           C  
ATOM   2751  HB2 PRO A 187       3.683 -14.878  -9.446  1.00  0.00           H  
ATOM   2752  HB3 PRO A 187       4.913 -14.997 -10.803  1.00  0.00           H  
ATOM   2753  CA  PRO A 187       2.926 -15.226 -11.475  1.00  0.00           C  
ATOM   2754  HA  PRO A 187       3.289 -16.221 -11.726  1.00  0.00           H  
ATOM   2755  C   PRO A 187       1.470 -15.207 -10.893  1.00  0.00           C  
ATOM   2756  O   PRO A 187       0.664 -14.287 -11.099  1.00  0.00           O  
ATOM   2757  N   GLY A 188       1.199 -16.164 -10.002  1.00  0.00           N  
ATOM   2758  H   GLY A 188       1.875 -16.885  -9.791  1.00  0.00           H  
ATOM   2759  CA  GLY A 188      -0.033 -16.131  -9.124  1.00  0.00           C  
ATOM   2760  HA2 GLY A 188      -0.367 -15.094  -9.095  1.00  0.00           H  
ATOM   2761  HA3 GLY A 188      -0.776 -16.802  -9.554  1.00  0.00           H  
ATOM   2762  C   GLY A 188       0.137 -16.571  -7.669  1.00  0.00           C  
ATOM   2763  O   GLY A 188      -0.782 -16.317  -6.873  1.00  0.00           O  
ATOM   2764  N   PHE A 189       1.229 -17.249  -7.322  1.00  0.00           N  
ATOM   2765  H   PHE A 189       1.724 -17.563  -8.145  1.00  0.00           H  
ATOM   2766  CA  PHE A 189       1.337 -18.046  -6.102  1.00  0.00           C  
ATOM   2767  HA  PHE A 189       0.685 -17.673  -5.312  1.00  0.00           H  
ATOM   2768  CB  PHE A 189       0.746 -19.491  -6.443  1.00  0.00           C  
ATOM   2769  HB2 PHE A 189       1.163 -19.690  -7.431  1.00  0.00           H  
ATOM   2770  HB3 PHE A 189       1.137 -20.273  -5.793  1.00  0.00           H  
ATOM   2771  CG  PHE A 189      -0.769 -19.689  -6.413  1.00  0.00           C  
ATOM   2772  CD1 PHE A 189      -1.258 -20.570  -5.425  1.00  0.00           C  
ATOM   2773  HD1 PHE A 189      -0.729 -20.819  -4.516  1.00  0.00           H  
ATOM   2774  CE1 PHE A 189      -2.609 -20.903  -5.361  1.00  0.00           C  
ATOM   2775  HE1 PHE A 189      -2.925 -21.518  -4.534  1.00  0.00           H  
ATOM   2776  CZ  PHE A 189      -3.444 -20.380  -6.344  1.00  0.00           C  
ATOM   2777  HZ  PHE A 189      -4.500 -20.600  -6.281  1.00  0.00           H  
ATOM   2778  CE2 PHE A 189      -2.886 -19.721  -7.467  1.00  0.00           C  
ATOM   2779  HE2 PHE A 189      -3.558 -19.461  -8.272  1.00  0.00           H  
ATOM   2780  CD2 PHE A 189      -1.565 -19.335  -7.508  1.00  0.00           C  
ATOM   2781  HD2 PHE A 189      -1.104 -18.747  -8.288  1.00  0.00           H  
ATOM   2782  C   PHE A 189       2.796 -18.088  -5.723  1.00  0.00           C  
ATOM   2783  O   PHE A 189       3.335 -19.113  -5.270  1.00  0.00           O  
ATOM   2784  N   VAL A 190       3.587 -17.031  -5.854  1.00  0.00           N  
ATOM   2785  H   VAL A 190       3.286 -16.125  -6.185  1.00  0.00           H  
ATOM   2786  CA  VAL A 190       4.949 -16.965  -5.249  1.00  0.00           C  
ATOM   2787  HA  VAL A 190       5.484 -17.857  -5.575  1.00  0.00           H  
ATOM   2788  CB  VAL A 190       5.829 -15.824  -5.769  1.00  0.00           C  
ATOM   2789  HB  VAL A 190       5.303 -14.888  -5.580  1.00  0.00           H  
ATOM   2790  CG1 VAL A 190       7.201 -15.914  -5.215  1.00  0.00           C  
ATOM   2791 HG11 VAL A 190       7.777 -15.154  -5.742  1.00  0.00           H  
ATOM   2792 HG12 VAL A 190       7.383 -15.741  -4.155  1.00  0.00           H  
ATOM   2793 HG13 VAL A 190       7.594 -16.922  -5.355  1.00  0.00           H  
ATOM   2794  CG2 VAL A 190       5.897 -15.847  -7.287  1.00  0.00           C  
ATOM   2795 HG21 VAL A 190       6.417 -16.725  -7.671  1.00  0.00           H  
ATOM   2796 HG22 VAL A 190       4.874 -15.794  -7.662  1.00  0.00           H  
ATOM   2797 HG23 VAL A 190       6.481 -15.000  -7.645  1.00  0.00           H  
ATOM   2798  C   VAL A 190       4.862 -16.828  -3.683  1.00  0.00           C  
ATOM   2799  O   VAL A 190       4.066 -16.047  -3.177  1.00  0.00           O  
ATOM   2800  N   GLU A 191       5.573 -17.586  -2.903  1.00  0.00           N  
ATOM   2801  H   GLU A 191       6.154 -18.302  -3.317  1.00  0.00           H  
ATOM   2802  CA  GLU A 191       5.735 -17.471  -1.480  1.00  0.00           C  
ATOM   2803  HA  GLU A 191       4.758 -17.599  -1.012  1.00  0.00           H  
ATOM   2804  CB  GLU A 191       6.498 -18.734  -1.058  1.00  0.00           C  
ATOM   2805  HB2 GLU A 191       5.954 -19.624  -1.371  1.00  0.00           H  
ATOM   2806  HB3 GLU A 191       7.522 -18.760  -1.430  1.00  0.00           H  
ATOM   2807  CG  GLU A 191       6.603 -18.963   0.466  1.00  0.00           C  
ATOM   2808  HG2 GLU A 191       7.392 -19.678   0.700  1.00  0.00           H  
ATOM   2809  HG3 GLU A 191       6.882 -18.044   0.980  1.00  0.00           H  
ATOM   2810  CD  GLU A 191       5.309 -19.503   1.096  1.00  0.00           C  
ATOM   2811  OE1 GLU A 191       5.369 -20.570   1.754  1.00  0.00           O  
ATOM   2812  OE2 GLU A 191       4.359 -18.712   1.266  1.00  0.00           O  
ATOM   2813  C   GLU A 191       6.372 -16.154  -0.989  1.00  0.00           C  
ATOM   2814  O   GLU A 191       7.589 -16.004  -0.971  1.00  0.00           O  
ATOM   2815  N   THR A 192       5.529 -15.174  -0.761  1.00  0.00           N  
ATOM   2816  H   THR A 192       4.537 -15.300  -0.898  1.00  0.00           H  
ATOM   2817  CA  THR A 192       5.848 -13.787  -0.242  1.00  0.00           C  
ATOM   2818  HA  THR A 192       6.915 -13.834  -0.025  1.00  0.00           H  
ATOM   2819  CB  THR A 192       5.649 -12.734  -1.440  1.00  0.00           C  
ATOM   2820  HB  THR A 192       6.032 -11.763  -1.128  1.00  0.00           H  
ATOM   2821  CG2 THR A 192       6.390 -13.161  -2.672  1.00  0.00           C  
ATOM   2822 HG21 THR A 192       7.449 -13.185  -2.412  1.00  0.00           H  
ATOM   2823 HG22 THR A 192       5.791 -14.008  -3.007  1.00  0.00           H  
ATOM   2824 HG23 THR A 192       6.359 -12.316  -3.359  1.00  0.00           H  
ATOM   2825  OG1 THR A 192       4.298 -12.532  -1.705  1.00  0.00           O  
ATOM   2826  HG1 THR A 192       4.314 -11.643  -2.068  1.00  0.00           H  
ATOM   2827  C   THR A 192       5.102 -13.321   0.983  1.00  0.00           C  
ATOM   2828  O   THR A 192       4.332 -14.088   1.525  1.00  0.00           O  
ATOM   2829  N   PRO A 193       5.371 -12.143   1.548  1.00  0.00           N  
ATOM   2830  CD  PRO A 193       6.737 -11.463   1.561  1.00  0.00           C  
ATOM   2831  HD2 PRO A 193       6.760 -10.830   0.674  1.00  0.00           H  
ATOM   2832  HD3 PRO A 193       7.511 -12.229   1.601  1.00  0.00           H  
ATOM   2833  CG  PRO A 193       6.765 -10.478   2.691  1.00  0.00           C  
ATOM   2834  HG2 PRO A 193       7.242  -9.543   2.397  1.00  0.00           H  
ATOM   2835  HG3 PRO A 193       7.193 -11.001   3.547  1.00  0.00           H  
ATOM   2836  CB  PRO A 193       5.250 -10.264   2.877  1.00  0.00           C  
ATOM   2837  HB2 PRO A 193       4.863  -9.586   2.115  1.00  0.00           H  
ATOM   2838  HB3 PRO A 193       4.967  -9.793   3.818  1.00  0.00           H  
ATOM   2839  CA  PRO A 193       4.547 -11.608   2.645  1.00  0.00           C  
ATOM   2840  HA  PRO A 193       4.600 -12.265   3.514  1.00  0.00           H  
ATOM   2841  C   PRO A 193       3.066 -11.458   2.239  1.00  0.00           C  
ATOM   2842  O   PRO A 193       2.158 -11.591   3.037  1.00  0.00           O  
ATOM   2843  N   MET A 194       2.718 -11.154   0.988  1.00  0.00           N  
ATOM   2844  H   MET A 194       3.479 -10.989   0.343  1.00  0.00           H  
ATOM   2845  CA  MET A 194       1.297 -11.139   0.494  1.00  0.00           C  
ATOM   2846  HA  MET A 194       0.708 -10.512   1.164  1.00  0.00           H  
ATOM   2847  CB  MET A 194       1.261 -10.485  -0.879  1.00  0.00           C  
ATOM   2848  HB2 MET A 194       1.561  -9.438  -0.843  1.00  0.00           H  
ATOM   2849  HB3 MET A 194       1.933 -10.957  -1.594  1.00  0.00           H  
ATOM   2850  CG  MET A 194      -0.241 -10.437  -1.320  1.00  0.00           C  
ATOM   2851  HG2 MET A 194      -0.939 -11.102  -0.810  1.00  0.00           H  
ATOM   2852  HG3 MET A 194      -0.641  -9.473  -1.004  1.00  0.00           H  
ATOM   2853  SD  MET A 194      -0.694 -10.500  -3.060  1.00  0.00           S  
ATOM   2854  CE  MET A 194      -0.464 -12.174  -3.453  1.00  0.00           C  
ATOM   2855  HE1 MET A 194       0.424 -12.438  -2.878  1.00  0.00           H  
ATOM   2856  HE2 MET A 194      -1.318 -12.741  -3.087  1.00  0.00           H  
ATOM   2857  HE3 MET A 194      -0.296 -12.213  -4.529  1.00  0.00           H  
ATOM   2858  C   MET A 194       0.754 -12.603   0.518  1.00  0.00           C  
ATOM   2859  O   MET A 194      -0.344 -12.813   0.915  1.00  0.00           O  
ATOM   2860  N   ALA A 195       1.599 -13.610   0.267  1.00  0.00           N  
ATOM   2861  H   ALA A 195       2.496 -13.458  -0.172  1.00  0.00           H  
ATOM   2862  CA  ALA A 195       1.163 -14.986   0.391  1.00  0.00           C  
ATOM   2863  HA  ALA A 195       0.328 -15.012  -0.309  1.00  0.00           H  
ATOM   2864  CB  ALA A 195       2.234 -15.991  -0.034  1.00  0.00           C  
ATOM   2865  HB1 ALA A 195       1.920 -17.010  -0.256  1.00  0.00           H  
ATOM   2866  HB2 ALA A 195       2.703 -15.649  -0.956  1.00  0.00           H  
ATOM   2867  HB3 ALA A 195       2.948 -15.957   0.790  1.00  0.00           H  
ATOM   2868  C   ALA A 195       0.680 -15.286   1.832  1.00  0.00           C  
ATOM   2869  O   ALA A 195      -0.319 -15.938   2.119  1.00  0.00           O  
ATOM   2870  N   ALA A 196       1.508 -14.870   2.734  1.00  0.00           N  
ATOM   2871  H   ALA A 196       2.300 -14.273   2.540  1.00  0.00           H  
ATOM   2872  CA  ALA A 196       1.327 -15.046   4.201  1.00  0.00           C  
ATOM   2873  HA  ALA A 196       1.124 -16.108   4.343  1.00  0.00           H  
ATOM   2874  CB  ALA A 196       2.602 -14.725   4.984  1.00  0.00           C  
ATOM   2875  HB1 ALA A 196       2.373 -14.804   6.046  1.00  0.00           H  
ATOM   2876  HB2 ALA A 196       3.317 -15.513   4.747  1.00  0.00           H  
ATOM   2877  HB3 ALA A 196       2.937 -13.778   4.561  1.00  0.00           H  
ATOM   2878  C   ALA A 196       0.138 -14.205   4.693  1.00  0.00           C  
ATOM   2879  O   ALA A 196      -0.656 -14.694   5.465  1.00  0.00           O  
ATOM   2880  N   SER A 197      -0.126 -13.018   4.074  1.00  0.00           N  
ATOM   2881  H   SER A 197       0.517 -12.622   3.405  1.00  0.00           H  
ATOM   2882  CA  SER A 197      -1.317 -12.172   4.175  1.00  0.00           C  
ATOM   2883  HA  SER A 197      -1.572 -12.090   5.232  1.00  0.00           H  
ATOM   2884  CB  SER A 197      -0.892 -10.726   3.706  1.00  0.00           C  
ATOM   2885  HB2 SER A 197      -0.701 -10.677   2.634  1.00  0.00           H  
ATOM   2886  HB3 SER A 197      -1.712 -10.057   3.967  1.00  0.00           H  
ATOM   2887  OG  SER A 197       0.240 -10.308   4.465  1.00  0.00           O  
ATOM   2888  HG  SER A 197       1.056 -10.681   4.124  1.00  0.00           H  
ATOM   2889  C   SER A 197      -2.591 -12.730   3.506  1.00  0.00           C  
ATOM   2890  O   SER A 197      -3.682 -12.401   3.993  1.00  0.00           O  
ATOM   2891  N   VAL A 198      -2.591 -13.540   2.476  1.00  0.00           N  
ATOM   2892  H   VAL A 198      -1.694 -13.697   2.042  1.00  0.00           H  
ATOM   2893  CA  VAL A 198      -3.790 -14.246   1.927  1.00  0.00           C  
ATOM   2894  HA  VAL A 198      -4.525 -13.446   1.836  1.00  0.00           H  
ATOM   2895  CB  VAL A 198      -3.538 -14.631   0.500  1.00  0.00           C  
ATOM   2896  HB  VAL A 198      -2.620 -15.215   0.445  1.00  0.00           H  
ATOM   2897  CG1 VAL A 198      -4.551 -15.688  -0.042  1.00  0.00           C  
ATOM   2898 HG11 VAL A 198      -4.044 -16.613   0.233  1.00  0.00           H  
ATOM   2899 HG12 VAL A 198      -5.519 -15.417   0.378  1.00  0.00           H  
ATOM   2900 HG13 VAL A 198      -4.577 -15.670  -1.132  1.00  0.00           H  
ATOM   2901  CG2 VAL A 198      -3.532 -13.407  -0.447  1.00  0.00           C  
ATOM   2902 HG21 VAL A 198      -4.474 -12.869  -0.340  1.00  0.00           H  
ATOM   2903 HG22 VAL A 198      -2.697 -12.783  -0.130  1.00  0.00           H  
ATOM   2904 HG23 VAL A 198      -3.307 -13.590  -1.498  1.00  0.00           H  
ATOM   2905  C   VAL A 198      -4.196 -15.360   2.943  1.00  0.00           C  
ATOM   2906  O   VAL A 198      -5.365 -15.397   3.299  1.00  0.00           O  
ATOM   2907  N   ARG A 199      -3.247 -16.145   3.419  1.00  0.00           N  
ATOM   2908  H   ARG A 199      -2.307 -15.800   3.285  1.00  0.00           H  
ATOM   2909  CA  ARG A 199      -3.528 -17.177   4.506  1.00  0.00           C  
ATOM   2910  HA  ARG A 199      -4.255 -17.937   4.219  1.00  0.00           H  
ATOM   2911  CB  ARG A 199      -2.221 -17.975   4.785  1.00  0.00           C  
ATOM   2912  HB2 ARG A 199      -1.369 -17.331   5.002  1.00  0.00           H  
ATOM   2913  HB3 ARG A 199      -2.483 -18.483   5.713  1.00  0.00           H  
ATOM   2914  CG  ARG A 199      -1.820 -18.865   3.601  1.00  0.00           C  
ATOM   2915  HG2 ARG A 199      -2.670 -19.466   3.277  1.00  0.00           H  
ATOM   2916  HG3 ARG A 199      -1.686 -18.238   2.721  1.00  0.00           H  
ATOM   2917  CD  ARG A 199      -0.653 -19.816   3.866  1.00  0.00           C  
ATOM   2918  HD2 ARG A 199      -0.973 -20.493   4.659  1.00  0.00           H  
ATOM   2919  HD3 ARG A 199      -0.522 -20.431   2.975  1.00  0.00           H  
ATOM   2920  NE  ARG A 199       0.640 -19.222   4.263  1.00  0.00           N  
ATOM   2921  HE  ARG A 199       0.834 -19.395   5.239  1.00  0.00           H  
ATOM   2922  CZ  ARG A 199       1.704 -19.052   3.458  1.00  0.00           C  
ATOM   2923  NH1 ARG A 199       1.686 -19.071   2.184  1.00  0.00           N  
ATOM   2924 HH11 ARG A 199       0.901 -19.455   1.677  1.00  0.00           H  
ATOM   2925 HH12 ARG A 199       2.586 -19.099   1.726  1.00  0.00           H  
ATOM   2926  NH2 ARG A 199       2.929 -19.055   3.906  1.00  0.00           N  
ATOM   2927 HH21 ARG A 199       3.182 -19.285   4.856  1.00  0.00           H  
ATOM   2928 HH22 ARG A 199       3.721 -18.934   3.292  1.00  0.00           H  
ATOM   2929  C   ARG A 199      -4.039 -16.548   5.728  1.00  0.00           C  
ATOM   2930  O   ARG A 199      -4.936 -17.044   6.421  1.00  0.00           O  
ATOM   2931  N   GLU A 200      -3.463 -15.458   6.132  1.00  0.00           N  
ATOM   2932  H   GLU A 200      -2.707 -15.057   5.596  1.00  0.00           H  
ATOM   2933  CA  GLU A 200      -3.812 -14.769   7.392  1.00  0.00           C  
ATOM   2934  HA  GLU A 200      -3.699 -15.467   8.222  1.00  0.00           H  
ATOM   2935  CB  GLU A 200      -2.805 -13.613   7.471  1.00  0.00           C  
ATOM   2936  HB2 GLU A 200      -1.846 -14.089   7.675  1.00  0.00           H  
ATOM   2937  HB3 GLU A 200      -2.724 -13.304   6.429  1.00  0.00           H  
ATOM   2938  CG  GLU A 200      -3.195 -12.347   8.251  1.00  0.00           C  
ATOM   2939  HG2 GLU A 200      -3.517 -11.546   7.586  1.00  0.00           H  
ATOM   2940  HG3 GLU A 200      -4.008 -12.482   8.965  1.00  0.00           H  
ATOM   2941  CD  GLU A 200      -2.009 -11.908   9.095  1.00  0.00           C  
ATOM   2942  OE1 GLU A 200      -1.416 -10.854   8.828  1.00  0.00           O  
ATOM   2943  OE2 GLU A 200      -1.704 -12.691  10.067  1.00  0.00           O  
ATOM   2944  C   GLU A 200      -5.287 -14.247   7.288  1.00  0.00           C  
ATOM   2945  O   GLU A 200      -6.157 -14.610   8.105  1.00  0.00           O  
ATOM   2946  N   HIE A 201      -5.676 -13.457   6.228  1.00  0.00           N  
ATOM   2947  H   HIE A 201      -4.945 -13.211   5.576  1.00  0.00           H  
ATOM   2948  CA  HIE A 201      -7.030 -13.065   5.905  1.00  0.00           C  
ATOM   2949  HA  HIE A 201      -7.319 -12.348   6.675  1.00  0.00           H  
ATOM   2950  CB  HIE A 201      -7.084 -12.387   4.575  1.00  0.00           C  
ATOM   2951  HB2 HIE A 201      -6.523 -11.463   4.717  1.00  0.00           H  
ATOM   2952  HB3 HIE A 201      -6.628 -12.899   3.728  1.00  0.00           H  
ATOM   2953  CG  HIE A 201      -8.512 -12.044   4.039  1.00  0.00           C  
ATOM   2954  ND1 HIE A 201      -9.347 -12.870   3.225  1.00  0.00           N  
ATOM   2955  CE1 HIE A 201     -10.426 -12.089   2.985  1.00  0.00           C  
ATOM   2956  HE1 HIE A 201     -11.216 -12.411   2.324  1.00  0.00           H  
ATOM   2957  NE2 HIE A 201     -10.322 -10.905   3.597  1.00  0.00           N  
ATOM   2958  HE2 HIE A 201     -11.028 -10.186   3.662  1.00  0.00           H  
ATOM   2959  CD2 HIE A 201      -9.103 -10.841   4.261  1.00  0.00           C  
ATOM   2960  HD2 HIE A 201      -8.651 -10.011   4.786  1.00  0.00           H  
ATOM   2961  C   HIE A 201      -7.980 -14.338   5.894  1.00  0.00           C  
ATOM   2962  O   HIE A 201      -9.007 -14.443   6.606  1.00  0.00           O  
ATOM   2963  N   TYR A 202      -7.632 -15.352   5.100  1.00  0.00           N  
ATOM   2964  H   TYR A 202      -6.830 -15.217   4.501  1.00  0.00           H  
ATOM   2965  CA  TYR A 202      -8.465 -16.591   5.021  1.00  0.00           C  
ATOM   2966  HA  TYR A 202      -9.445 -16.386   4.590  1.00  0.00           H  
ATOM   2967  CB  TYR A 202      -7.684 -17.586   4.113  1.00  0.00           C  
ATOM   2968  HB2 TYR A 202      -7.481 -17.074   3.173  1.00  0.00           H  
ATOM   2969  HB3 TYR A 202      -6.699 -17.882   4.476  1.00  0.00           H  
ATOM   2970  CG  TYR A 202      -8.379 -18.904   3.845  1.00  0.00           C  
ATOM   2971  CD1 TYR A 202      -8.412 -20.015   4.737  1.00  0.00           C  
ATOM   2972  HD1 TYR A 202      -7.860 -20.003   5.665  1.00  0.00           H  
ATOM   2973  CE1 TYR A 202      -9.009 -21.249   4.433  1.00  0.00           C  
ATOM   2974  HE1 TYR A 202      -9.177 -22.009   5.181  1.00  0.00           H  
ATOM   2975  CZ  TYR A 202      -9.717 -21.370   3.180  1.00  0.00           C  
ATOM   2976  OH  TYR A 202     -10.262 -22.602   2.862  1.00  0.00           O  
ATOM   2977  HH  TYR A 202     -10.183 -22.938   1.966  1.00  0.00           H  
ATOM   2978  CE2 TYR A 202      -9.536 -20.394   2.295  1.00  0.00           C  
ATOM   2979  HE2 TYR A 202      -9.990 -20.497   1.321  1.00  0.00           H  
ATOM   2980  CD2 TYR A 202      -8.971 -19.090   2.610  1.00  0.00           C  
ATOM   2981  HD2 TYR A 202      -8.823 -18.316   1.872  1.00  0.00           H  
ATOM   2982  C   TYR A 202      -8.644 -17.323   6.437  1.00  0.00           C  
ATOM   2983  O   TYR A 202      -9.724 -17.822   6.715  1.00  0.00           O  
ATOM   2984  N   SER A 203      -7.630 -17.334   7.382  1.00  0.00           N  
ATOM   2985  H   SER A 203      -6.746 -16.984   7.041  1.00  0.00           H  
ATOM   2986  CA  SER A 203      -7.771 -17.766   8.756  1.00  0.00           C  
ATOM   2987  HA  SER A 203      -8.242 -18.748   8.721  1.00  0.00           H  
ATOM   2988  CB  SER A 203      -6.448 -17.997   9.475  1.00  0.00           C  
ATOM   2989  HB2 SER A 203      -5.986 -17.067   9.809  1.00  0.00           H  
ATOM   2990  HB3 SER A 203      -6.756 -18.639  10.300  1.00  0.00           H  
ATOM   2991  OG  SER A 203      -5.578 -18.737   8.566  1.00  0.00           O  
ATOM   2992  HG  SER A 203      -5.473 -18.181   7.791  1.00  0.00           H  
ATOM   2993  C   SER A 203      -8.542 -16.779   9.673  1.00  0.00           C  
ATOM   2994  O   SER A 203      -8.900 -17.154  10.811  1.00  0.00           O  
ATOM   2995  N   ASP A 204      -8.846 -15.583   9.204  1.00  0.00           N  
ATOM   2996  H   ASP A 204      -8.539 -15.360   8.268  1.00  0.00           H  
ATOM   2997  CA  ASP A 204      -9.762 -14.680   9.784  1.00  0.00           C  
ATOM   2998  HA  ASP A 204      -9.837 -14.778  10.866  1.00  0.00           H  
ATOM   2999  CB  ASP A 204      -9.476 -13.229   9.494  1.00  0.00           C  
ATOM   3000  HB2 ASP A 204      -9.215 -13.112   8.443  1.00  0.00           H  
ATOM   3001  HB3 ASP A 204     -10.374 -12.662   9.740  1.00  0.00           H  
ATOM   3002  CG  ASP A 204      -8.293 -12.549  10.294  1.00  0.00           C  
ATOM   3003  OD1 ASP A 204      -7.988 -11.335  10.000  1.00  0.00           O  
ATOM   3004  OD2 ASP A 204      -7.794 -13.261  11.207  1.00  0.00           O  
ATOM   3005  C   ASP A 204     -11.213 -15.078   9.396  1.00  0.00           C  
ATOM   3006  O   ASP A 204     -12.088 -15.255  10.280  1.00  0.00           O  
ATOM   3007  N   ILE A 205     -11.489 -15.218   8.095  1.00  0.00           N  
ATOM   3008  H   ILE A 205     -10.716 -15.091   7.459  1.00  0.00           H  
ATOM   3009  CA  ILE A 205     -12.735 -15.572   7.459  1.00  0.00           C  
ATOM   3010  HA  ILE A 205     -13.439 -14.891   7.938  1.00  0.00           H  
ATOM   3011  CB  ILE A 205     -12.792 -15.390   5.935  1.00  0.00           C  
ATOM   3012  HB  ILE A 205     -12.007 -15.926   5.402  1.00  0.00           H  
ATOM   3013  CG2 ILE A 205     -14.125 -16.015   5.349  1.00  0.00           C  
ATOM   3014 HG21 ILE A 205     -14.930 -15.461   5.832  1.00  0.00           H  
ATOM   3015 HG22 ILE A 205     -14.174 -15.923   4.263  1.00  0.00           H  
ATOM   3016 HG23 ILE A 205     -14.133 -17.093   5.507  1.00  0.00           H  
ATOM   3017  CG1 ILE A 205     -12.568 -13.908   5.530  1.00  0.00           C  
ATOM   3018 HG12 ILE A 205     -11.575 -13.577   5.833  1.00  0.00           H  
ATOM   3019 HG13 ILE A 205     -12.647 -13.716   4.460  1.00  0.00           H  
ATOM   3020  CD1 ILE A 205     -13.608 -12.899   6.160  1.00  0.00           C  
ATOM   3021 HD11 ILE A 205     -13.290 -12.617   7.165  1.00  0.00           H  
ATOM   3022 HD12 ILE A 205     -13.524 -11.947   5.635  1.00  0.00           H  
ATOM   3023 HD13 ILE A 205     -14.616 -13.308   6.101  1.00  0.00           H  
ATOM   3024  C   ILE A 205     -13.188 -16.974   7.962  1.00  0.00           C  
ATOM   3025  O   ILE A 205     -14.177 -17.132   8.621  1.00  0.00           O  
ATOM   3026  N   TRP A 206     -12.299 -17.974   7.877  1.00  0.00           N  
ATOM   3027  H   TRP A 206     -11.348 -17.711   7.660  1.00  0.00           H  
ATOM   3028  CA  TRP A 206     -12.505 -19.349   8.300  1.00  0.00           C  
ATOM   3029  HA  TRP A 206     -13.584 -19.475   8.392  1.00  0.00           H  
ATOM   3030  CB  TRP A 206     -12.145 -20.304   7.157  1.00  0.00           C  
ATOM   3031  HB2 TRP A 206     -11.065 -20.192   7.071  1.00  0.00           H  
ATOM   3032  HB3 TRP A 206     -12.353 -21.261   7.636  1.00  0.00           H  
ATOM   3033  CG  TRP A 206     -12.901 -20.238   5.846  1.00  0.00           C  
ATOM   3034  CD1 TRP A 206     -12.534 -19.536   4.811  1.00  0.00           C  
ATOM   3035  HD1 TRP A 206     -11.673 -18.891   4.713  1.00  0.00           H  
ATOM   3036  NE1 TRP A 206     -13.316 -19.901   3.760  1.00  0.00           N  
ATOM   3037  HE1 TRP A 206     -13.106 -19.600   2.820  1.00  0.00           H  
ATOM   3038  CE2 TRP A 206     -14.409 -20.658   4.054  1.00  0.00           C  
ATOM   3039  CZ2 TRP A 206     -15.523 -21.113   3.296  1.00  0.00           C  
ATOM   3040  HZ2 TRP A 206     -15.544 -20.923   2.233  1.00  0.00           H  
ATOM   3041  CH2 TRP A 206     -16.506 -21.849   3.914  1.00  0.00           C  
ATOM   3042  HH2 TRP A 206     -17.420 -22.102   3.398  1.00  0.00           H  
ATOM   3043  CZ3 TRP A 206     -16.285 -22.212   5.289  1.00  0.00           C  
ATOM   3044  HZ3 TRP A 206     -16.994 -22.821   5.831  1.00  0.00           H  
ATOM   3045  CE3 TRP A 206     -15.104 -21.871   5.990  1.00  0.00           C  
ATOM   3046  HE3 TRP A 206     -15.056 -22.007   7.061  1.00  0.00           H  
ATOM   3047  CD2 TRP A 206     -14.142 -20.973   5.405  1.00  0.00           C  
ATOM   3048  C   TRP A 206     -11.887 -19.762   9.670  1.00  0.00           C  
ATOM   3049  O   TRP A 206     -10.852 -19.228  10.025  1.00  0.00           O  
ATOM   3050  N   GLU A 207     -12.547 -20.559  10.484  1.00  0.00           N  
ATOM   3051  H   GLU A 207     -13.464 -20.795  10.135  1.00  0.00           H  
ATOM   3052  CA  GLU A 207     -12.154 -21.047  11.795  1.00  0.00           C  
ATOM   3053  HA  GLU A 207     -11.633 -20.203  12.248  1.00  0.00           H  
ATOM   3054  CB  GLU A 207     -13.435 -21.319  12.616  1.00  0.00           C  
ATOM   3055  HB2 GLU A 207     -13.992 -21.862  11.852  1.00  0.00           H  
ATOM   3056  HB3 GLU A 207     -13.156 -22.037  13.387  1.00  0.00           H  
ATOM   3057  CG  GLU A 207     -14.186 -20.095  13.102  1.00  0.00           C  
ATOM   3058  HG2 GLU A 207     -13.490 -19.501  13.694  1.00  0.00           H  
ATOM   3059  HG3 GLU A 207     -14.550 -19.568  12.220  1.00  0.00           H  
ATOM   3060  CD  GLU A 207     -15.549 -20.315  13.785  1.00  0.00           C  
ATOM   3061  OE1 GLU A 207     -16.504 -19.568  13.366  1.00  0.00           O  
ATOM   3062  OE2 GLU A 207     -15.607 -21.240  14.630  1.00  0.00           O  
ATOM   3063  C   GLU A 207     -11.179 -22.190  11.650  1.00  0.00           C  
ATOM   3064  O   GLU A 207     -11.402 -23.389  11.715  1.00  0.00           O  
ATOM   3065  N   VAL A 208      -9.918 -21.803  11.252  1.00  0.00           N  
ATOM   3066  H   VAL A 208      -9.780 -20.805  11.164  1.00  0.00           H  
ATOM   3067  CA  VAL A 208      -8.662 -22.641  10.875  1.00  0.00           C  
ATOM   3068  HA  VAL A 208      -8.742 -23.597  11.392  1.00  0.00           H  
ATOM   3069  CB  VAL A 208      -8.630 -22.975   9.275  1.00  0.00           C  
ATOM   3070  HB  VAL A 208      -7.815 -23.673   9.085  1.00  0.00           H  
ATOM   3071  CG1 VAL A 208      -9.891 -23.590   8.661  1.00  0.00           C  
ATOM   3072 HG11 VAL A 208     -10.136 -24.545   9.127  1.00  0.00           H  
ATOM   3073 HG12 VAL A 208     -10.808 -23.006   8.732  1.00  0.00           H  
ATOM   3074 HG13 VAL A 208      -9.518 -23.821   7.662  1.00  0.00           H  
ATOM   3075  CG2 VAL A 208      -8.231 -21.711   8.415  1.00  0.00           C  
ATOM   3076 HG21 VAL A 208      -9.044 -20.986   8.374  1.00  0.00           H  
ATOM   3077 HG22 VAL A 208      -7.270 -21.276   8.690  1.00  0.00           H  
ATOM   3078 HG23 VAL A 208      -8.080 -22.118   7.414  1.00  0.00           H  
ATOM   3079  C   VAL A 208      -7.373 -22.084  11.353  1.00  0.00           C  
ATOM   3080  O   VAL A 208      -7.275 -20.867  11.498  1.00  0.00           O  
ATOM   3081  N   SER A 209      -6.369 -22.944  11.431  1.00  0.00           N  
ATOM   3082  H   SER A 209      -6.694 -23.895  11.325  1.00  0.00           H  
ATOM   3083  CA  SER A 209      -4.932 -22.646  11.534  1.00  0.00           C  
ATOM   3084  HA  SER A 209      -4.739 -21.961  12.359  1.00  0.00           H  
ATOM   3085  CB  SER A 209      -4.228 -23.987  11.777  1.00  0.00           C  
ATOM   3086  HB2 SER A 209      -4.479 -24.323  12.784  1.00  0.00           H  
ATOM   3087  HB3 SER A 209      -4.612 -24.681  11.030  1.00  0.00           H  
ATOM   3088  OG  SER A 209      -2.840 -23.751  11.893  1.00  0.00           O  
ATOM   3089  HG  SER A 209      -2.415 -24.455  12.387  1.00  0.00           H  
ATOM   3090  C   SER A 209      -4.331 -22.064  10.233  1.00  0.00           C  
ATOM   3091  O   SER A 209      -4.614 -22.494   9.150  1.00  0.00           O  
ATOM   3092  N   THR A 210      -3.407 -21.049  10.308  1.00  0.00           N  
ATOM   3093  H   THR A 210      -3.231 -20.546  11.166  1.00  0.00           H  
ATOM   3094  CA  THR A 210      -2.620 -20.590   9.156  1.00  0.00           C  
ATOM   3095  HA  THR A 210      -3.354 -20.117   8.503  1.00  0.00           H  
ATOM   3096  CB  THR A 210      -1.676 -19.376   9.471  1.00  0.00           C  
ATOM   3097  HB  THR A 210      -1.125 -19.118   8.567  1.00  0.00           H  
ATOM   3098  CG2 THR A 210      -2.482 -18.164   9.812  1.00  0.00           C  
ATOM   3099 HG21 THR A 210      -1.951 -17.358  10.318  1.00  0.00           H  
ATOM   3100 HG22 THR A 210      -3.105 -17.736   9.026  1.00  0.00           H  
ATOM   3101 HG23 THR A 210      -3.309 -18.441  10.466  1.00  0.00           H  
ATOM   3102  OG1 THR A 210      -0.694 -19.641  10.527  1.00  0.00           O  
ATOM   3103  HG1 THR A 210       0.092 -19.182  10.223  1.00  0.00           H  
ATOM   3104  C   THR A 210      -1.791 -21.725   8.530  1.00  0.00           C  
ATOM   3105  O   THR A 210      -1.507 -21.599   7.364  1.00  0.00           O  
ATOM   3106  N   GLU A 211      -1.317 -22.738   9.302  1.00  0.00           N  
ATOM   3107  H   GLU A 211      -1.291 -22.624  10.305  1.00  0.00           H  
ATOM   3108  CA  GLU A 211      -0.755 -24.001   8.806  1.00  0.00           C  
ATOM   3109  HA  GLU A 211       0.017 -23.705   8.097  1.00  0.00           H  
ATOM   3110  CB  GLU A 211      -0.162 -24.762  10.018  1.00  0.00           C  
ATOM   3111  HB2 GLU A 211       0.302 -24.038  10.688  1.00  0.00           H  
ATOM   3112  HB3 GLU A 211      -0.941 -25.311  10.545  1.00  0.00           H  
ATOM   3113  CG  GLU A 211       0.882 -25.814   9.671  1.00  0.00           C  
ATOM   3114  HG2 GLU A 211       1.176 -26.379  10.556  1.00  0.00           H  
ATOM   3115  HG3 GLU A 211       0.426 -26.478   8.937  1.00  0.00           H  
ATOM   3116  CD  GLU A 211       2.210 -25.413   9.128  1.00  0.00           C  
ATOM   3117  OE1 GLU A 211       2.729 -26.025   8.144  1.00  0.00           O  
ATOM   3118  OE2 GLU A 211       2.639 -24.258   9.408  1.00  0.00           O  
ATOM   3119  C   GLU A 211      -1.777 -24.871   8.052  1.00  0.00           C  
ATOM   3120  O   GLU A 211      -1.418 -25.648   7.175  1.00  0.00           O  
ATOM   3121  N   GLU A 212      -3.097 -24.782   8.420  1.00  0.00           N  
ATOM   3122  H   GLU A 212      -3.303 -24.268   9.265  1.00  0.00           H  
ATOM   3123  CA  GLU A 212      -4.241 -25.443   7.669  1.00  0.00           C  
ATOM   3124  HA  GLU A 212      -3.842 -26.391   7.307  1.00  0.00           H  
ATOM   3125  CB  GLU A 212      -5.474 -25.831   8.563  1.00  0.00           C  
ATOM   3126  HB2 GLU A 212      -5.067 -26.513   9.310  1.00  0.00           H  
ATOM   3127  HB3 GLU A 212      -5.872 -24.975   9.108  1.00  0.00           H  
ATOM   3128  CG  GLU A 212      -6.647 -26.406   7.817  1.00  0.00           C  
ATOM   3129  HG2 GLU A 212      -7.528 -26.531   8.447  1.00  0.00           H  
ATOM   3130  HG3 GLU A 212      -7.065 -25.644   7.157  1.00  0.00           H  
ATOM   3131  CD  GLU A 212      -6.361 -27.701   7.010  1.00  0.00           C  
ATOM   3132  OE1 GLU A 212      -5.314 -28.340   7.303  1.00  0.00           O  
ATOM   3133  OE2 GLU A 212      -7.178 -28.068   6.103  1.00  0.00           O  
ATOM   3134  C   GLU A 212      -4.628 -24.534   6.455  1.00  0.00           C  
ATOM   3135  O   GLU A 212      -4.743 -25.028   5.368  1.00  0.00           O  
ATOM   3136  N   ALA A 213      -4.706 -23.196   6.537  1.00  0.00           N  
ATOM   3137  H   ALA A 213      -4.678 -22.820   7.475  1.00  0.00           H  
ATOM   3138  CA  ALA A 213      -4.807 -22.316   5.401  1.00  0.00           C  
ATOM   3139  HA  ALA A 213      -5.723 -22.569   4.867  1.00  0.00           H  
ATOM   3140  CB  ALA A 213      -4.802 -20.852   5.896  1.00  0.00           C  
ATOM   3141  HB1 ALA A 213      -5.540 -20.814   6.697  1.00  0.00           H  
ATOM   3142  HB2 ALA A 213      -3.767 -20.593   6.120  1.00  0.00           H  
ATOM   3143  HB3 ALA A 213      -5.036 -20.126   5.117  1.00  0.00           H  
ATOM   3144  C   ALA A 213      -3.676 -22.500   4.328  1.00  0.00           C  
ATOM   3145  O   ALA A 213      -3.854 -22.166   3.161  1.00  0.00           O  
ATOM   3146  N   PHE A 214      -2.520 -22.975   4.715  1.00  0.00           N  
ATOM   3147  H   PHE A 214      -2.359 -23.228   5.680  1.00  0.00           H  
ATOM   3148  CA  PHE A 214      -1.405 -23.203   3.813  1.00  0.00           C  
ATOM   3149  HA  PHE A 214      -1.098 -22.363   3.190  1.00  0.00           H  
ATOM   3150  CB  PHE A 214      -0.115 -23.660   4.641  1.00  0.00           C  
ATOM   3151  HB2 PHE A 214       0.176 -22.949   5.415  1.00  0.00           H  
ATOM   3152  HB3 PHE A 214      -0.269 -24.583   5.201  1.00  0.00           H  
ATOM   3153  CG  PHE A 214       1.098 -23.814   3.734  1.00  0.00           C  
ATOM   3154  CD1 PHE A 214       1.627 -25.016   3.220  1.00  0.00           C  
ATOM   3155  HD1 PHE A 214       1.118 -25.955   3.374  1.00  0.00           H  
ATOM   3156  CE1 PHE A 214       2.807 -25.014   2.453  1.00  0.00           C  
ATOM   3157  HE1 PHE A 214       3.029 -25.944   1.949  1.00  0.00           H  
ATOM   3158  CZ  PHE A 214       3.540 -23.856   2.219  1.00  0.00           C  
ATOM   3159  HZ  PHE A 214       4.391 -23.765   1.559  1.00  0.00           H  
ATOM   3160  CE2 PHE A 214       3.050 -22.673   2.806  1.00  0.00           C  
ATOM   3161  HE2 PHE A 214       3.536 -21.757   2.501  1.00  0.00           H  
ATOM   3162  CD2 PHE A 214       1.923 -22.676   3.554  1.00  0.00           C  
ATOM   3163  HD2 PHE A 214       1.515 -21.733   3.887  1.00  0.00           H  
ATOM   3164  C   PHE A 214      -1.670 -24.495   2.940  1.00  0.00           C  
ATOM   3165  O   PHE A 214      -1.338 -24.553   1.751  1.00  0.00           O  
ATOM   3166  N   ASP A 215      -2.342 -25.485   3.528  1.00  0.00           N  
ATOM   3167  H   ASP A 215      -2.663 -25.352   4.476  1.00  0.00           H  
ATOM   3168  CA  ASP A 215      -2.778 -26.724   2.868  1.00  0.00           C  
ATOM   3169  HA  ASP A 215      -1.923 -27.137   2.332  1.00  0.00           H  
ATOM   3170  CB  ASP A 215      -3.196 -27.765   4.049  1.00  0.00           C  
ATOM   3171  HB2 ASP A 215      -2.569 -27.632   4.931  1.00  0.00           H  
ATOM   3172  HB3 ASP A 215      -4.244 -27.610   4.305  1.00  0.00           H  
ATOM   3173  CG  ASP A 215      -2.880 -29.225   3.622  1.00  0.00           C  
ATOM   3174  OD1 ASP A 215      -2.456 -29.442   2.470  1.00  0.00           O  
ATOM   3175  OD2 ASP A 215      -3.067 -30.168   4.429  1.00  0.00           O  
ATOM   3176  C   ASP A 215      -3.961 -26.371   1.922  1.00  0.00           C  
ATOM   3177  O   ASP A 215      -3.984 -26.810   0.800  1.00  0.00           O  
ATOM   3178  N   ARG A 216      -4.916 -25.573   2.393  1.00  0.00           N  
ATOM   3179  H   ARG A 216      -4.811 -25.342   3.370  1.00  0.00           H  
ATOM   3180  CA  ARG A 216      -6.115 -25.091   1.700  1.00  0.00           C  
ATOM   3181  HA  ARG A 216      -6.693 -25.998   1.525  1.00  0.00           H  
ATOM   3182  CB  ARG A 216      -6.898 -24.122   2.610  1.00  0.00           C  
ATOM   3183  HB2 ARG A 216      -6.303 -23.258   2.905  1.00  0.00           H  
ATOM   3184  HB3 ARG A 216      -7.698 -23.577   2.108  1.00  0.00           H  
ATOM   3185  CG  ARG A 216      -7.397 -24.838   3.919  1.00  0.00           C  
ATOM   3186  HG2 ARG A 216      -6.676 -25.548   4.326  1.00  0.00           H  
ATOM   3187  HG3 ARG A 216      -7.606 -24.093   4.687  1.00  0.00           H  
ATOM   3188  CD  ARG A 216      -8.632 -25.619   3.498  1.00  0.00           C  
ATOM   3189  HD2 ARG A 216      -9.407 -24.927   3.172  1.00  0.00           H  
ATOM   3190  HD3 ARG A 216      -8.513 -26.238   2.609  1.00  0.00           H  
ATOM   3191  NE  ARG A 216      -9.090 -26.438   4.646  1.00  0.00           N  
ATOM   3192  HE  ARG A 216      -8.361 -26.759   5.267  1.00  0.00           H  
ATOM   3193  CZ  ARG A 216     -10.172 -26.587   5.248  1.00  0.00           C  
ATOM   3194  NH1 ARG A 216     -11.224 -25.967   4.831  1.00  0.00           N  
ATOM   3195 HH11 ARG A 216     -11.127 -25.440   3.974  1.00  0.00           H  
ATOM   3196 HH12 ARG A 216     -12.045 -26.090   5.406  1.00  0.00           H  
ATOM   3197  NH2 ARG A 216     -10.254 -27.260   6.371  1.00  0.00           N  
ATOM   3198 HH21 ARG A 216      -9.448 -27.630   6.854  1.00  0.00           H  
ATOM   3199 HH22 ARG A 216     -11.099 -27.337   6.918  1.00  0.00           H  
ATOM   3200  C   ARG A 216      -5.697 -24.353   0.361  1.00  0.00           C  
ATOM   3201  O   ARG A 216      -6.261 -24.608  -0.747  1.00  0.00           O  
ATOM   3202  N   ILE A 217      -4.741 -23.471   0.473  1.00  0.00           N  
ATOM   3203  H   ILE A 217      -4.442 -23.260   1.414  1.00  0.00           H  
ATOM   3204  CA  ILE A 217      -4.290 -22.765  -0.794  1.00  0.00           C  
ATOM   3205  HA  ILE A 217      -5.161 -22.704  -1.447  1.00  0.00           H  
ATOM   3206  CB  ILE A 217      -3.876 -21.332  -0.423  1.00  0.00           C  
ATOM   3207  HB  ILE A 217      -3.051 -21.484   0.275  1.00  0.00           H  
ATOM   3208  CG2 ILE A 217      -3.498 -20.473  -1.678  1.00  0.00           C  
ATOM   3209 HG21 ILE A 217      -3.624 -19.400  -1.531  1.00  0.00           H  
ATOM   3210 HG22 ILE A 217      -2.477 -20.761  -1.927  1.00  0.00           H  
ATOM   3211 HG23 ILE A 217      -4.018 -20.789  -2.582  1.00  0.00           H  
ATOM   3212  CG1 ILE A 217      -4.973 -20.530   0.384  1.00  0.00           C  
ATOM   3213 HG12 ILE A 217      -5.177 -20.982   1.355  1.00  0.00           H  
ATOM   3214 HG13 ILE A 217      -4.508 -19.597   0.705  1.00  0.00           H  
ATOM   3215  CD1 ILE A 217      -6.236 -20.108  -0.357  1.00  0.00           C  
ATOM   3216 HD11 ILE A 217      -6.805 -19.387   0.231  1.00  0.00           H  
ATOM   3217 HD12 ILE A 217      -5.957 -19.636  -1.299  1.00  0.00           H  
ATOM   3218 HD13 ILE A 217      -6.775 -21.040  -0.523  1.00  0.00           H  
ATOM   3219  C   ILE A 217      -3.266 -23.567  -1.619  1.00  0.00           C  
ATOM   3220  O   ILE A 217      -3.387 -23.594  -2.820  1.00  0.00           O  
ATOM   3221  N   THR A 218      -2.310 -24.344  -1.036  1.00  0.00           N  
ATOM   3222  H   THR A 218      -2.279 -24.555  -0.050  1.00  0.00           H  
ATOM   3223  CA  THR A 218      -1.415 -25.207  -1.851  1.00  0.00           C  
ATOM   3224  HA  THR A 218      -0.915 -24.783  -2.721  1.00  0.00           H  
ATOM   3225  CB  THR A 218      -0.292 -25.868  -1.013  1.00  0.00           C  
ATOM   3226  HB  THR A 218       0.208 -26.581  -1.667  1.00  0.00           H  
ATOM   3227  CG2 THR A 218       0.778 -24.816  -0.578  1.00  0.00           C  
ATOM   3228 HG21 THR A 218       0.483 -24.062   0.152  1.00  0.00           H  
ATOM   3229 HG22 THR A 218       1.663 -25.242  -0.105  1.00  0.00           H  
ATOM   3230 HG23 THR A 218       1.032 -24.311  -1.509  1.00  0.00           H  
ATOM   3231  OG1 THR A 218      -0.726 -26.538   0.210  1.00  0.00           O  
ATOM   3232  HG1 THR A 218      -1.011 -25.768   0.707  1.00  0.00           H  
ATOM   3233  C   THR A 218      -2.152 -26.372  -2.572  1.00  0.00           C  
ATOM   3234  O   THR A 218      -1.996 -26.488  -3.779  1.00  0.00           O  
ATOM   3235  N   ALA A 219      -3.200 -27.015  -1.916  1.00  0.00           N  
ATOM   3236  H   ALA A 219      -3.284 -27.058  -0.911  1.00  0.00           H  
ATOM   3237  CA  ALA A 219      -4.222 -27.805  -2.657  1.00  0.00           C  
ATOM   3238  HA  ALA A 219      -3.833 -28.734  -3.072  1.00  0.00           H  
ATOM   3239  CB  ALA A 219      -5.292 -28.186  -1.664  1.00  0.00           C  
ATOM   3240  HB1 ALA A 219      -4.855 -28.956  -1.028  1.00  0.00           H  
ATOM   3241  HB2 ALA A 219      -5.751 -27.367  -1.110  1.00  0.00           H  
ATOM   3242  HB3 ALA A 219      -6.120 -28.689  -2.163  1.00  0.00           H  
ATOM   3243  C   ALA A 219      -4.829 -27.035  -3.823  1.00  0.00           C  
ATOM   3244  O   ALA A 219      -5.210 -27.716  -4.738  1.00  0.00           O  
ATOM   3245  N   ARG A 220      -4.991 -25.661  -3.908  1.00  0.00           N  
ATOM   3246  H   ARG A 220      -4.718 -25.085  -3.125  1.00  0.00           H  
ATOM   3247  CA  ARG A 220      -5.571 -25.037  -5.134  1.00  0.00           C  
ATOM   3248  HA  ARG A 220      -6.406 -25.566  -5.593  1.00  0.00           H  
ATOM   3249  CB  ARG A 220      -6.013 -23.544  -4.845  1.00  0.00           C  
ATOM   3250  HB2 ARG A 220      -5.289 -23.024  -4.216  1.00  0.00           H  
ATOM   3251  HB3 ARG A 220      -6.057 -22.899  -5.722  1.00  0.00           H  
ATOM   3252  CG  ARG A 220      -7.380 -23.431  -4.104  1.00  0.00           C  
ATOM   3253  HG2 ARG A 220      -8.109 -24.149  -4.478  1.00  0.00           H  
ATOM   3254  HG3 ARG A 220      -7.409 -23.577  -3.024  1.00  0.00           H  
ATOM   3255  CD  ARG A 220      -7.939 -21.988  -4.263  1.00  0.00           C  
ATOM   3256  HD2 ARG A 220      -7.175 -21.215  -4.179  1.00  0.00           H  
ATOM   3257  HD3 ARG A 220      -8.425 -21.996  -5.239  1.00  0.00           H  
ATOM   3258  NE  ARG A 220      -9.103 -21.651  -3.355  1.00  0.00           N  
ATOM   3259  HE  ARG A 220      -9.583 -22.488  -3.056  1.00  0.00           H  
ATOM   3260  CZ  ARG A 220      -9.682 -20.408  -3.160  1.00  0.00           C  
ATOM   3261  NH1 ARG A 220     -10.466 -20.243  -2.183  1.00  0.00           N  
ATOM   3262 HH11 ARG A 220     -10.830 -20.953  -1.565  1.00  0.00           H  
ATOM   3263 HH12 ARG A 220     -10.923 -19.341  -2.173  1.00  0.00           H  
ATOM   3264  NH2 ARG A 220      -9.356 -19.375  -3.895  1.00  0.00           N  
ATOM   3265 HH21 ARG A 220      -8.679 -19.398  -4.645  1.00  0.00           H  
ATOM   3266 HH22 ARG A 220      -9.836 -18.496  -3.767  1.00  0.00           H  
ATOM   3267  C   ARG A 220      -4.666 -24.830  -6.319  1.00  0.00           C  
ATOM   3268  O   ARG A 220      -5.128 -24.810  -7.403  1.00  0.00           O  
ATOM   3269  N   VAL A 221      -3.357 -25.037  -6.155  1.00  0.00           N  
ATOM   3270  H   VAL A 221      -3.037 -25.265  -5.225  1.00  0.00           H  
ATOM   3271  CA  VAL A 221      -2.423 -24.755  -7.286  1.00  0.00           C  
ATOM   3272  HA  VAL A 221      -2.801 -24.116  -8.084  1.00  0.00           H  
ATOM   3273  CB  VAL A 221      -1.266 -23.869  -6.802  1.00  0.00           C  
ATOM   3274  HB  VAL A 221      -1.740 -22.890  -6.873  1.00  0.00           H  
ATOM   3275  CG1 VAL A 221      -0.849 -24.000  -5.331  1.00  0.00           C  
ATOM   3276 HG11 VAL A 221      -0.092 -23.223  -5.219  1.00  0.00           H  
ATOM   3277 HG12 VAL A 221      -1.656 -23.841  -4.617  1.00  0.00           H  
ATOM   3278 HG13 VAL A 221      -0.404 -24.937  -4.996  1.00  0.00           H  
ATOM   3279  CG2 VAL A 221       0.050 -23.925  -7.691  1.00  0.00           C  
ATOM   3280 HG21 VAL A 221       0.537 -24.891  -7.551  1.00  0.00           H  
ATOM   3281 HG22 VAL A 221      -0.126 -23.761  -8.754  1.00  0.00           H  
ATOM   3282 HG23 VAL A 221       0.721 -23.122  -7.389  1.00  0.00           H  
ATOM   3283  C   VAL A 221      -1.982 -26.063  -7.847  1.00  0.00           C  
ATOM   3284  O   VAL A 221      -1.523 -26.913  -7.052  1.00  0.00           O  
ATOM   3285  N   PRO A 222      -2.061 -26.247  -9.180  1.00  0.00           N  
ATOM   3286  CD  PRO A 222      -2.618 -25.389 -10.245  1.00  0.00           C  
ATOM   3287  HD2 PRO A 222      -1.964 -24.570 -10.539  1.00  0.00           H  
ATOM   3288  HD3 PRO A 222      -3.496 -24.906  -9.815  1.00  0.00           H  
ATOM   3289  CG  PRO A 222      -2.883 -26.225 -11.495  1.00  0.00           C  
ATOM   3290  HG2 PRO A 222      -2.579 -25.711 -12.406  1.00  0.00           H  
ATOM   3291  HG3 PRO A 222      -3.897 -26.623 -11.533  1.00  0.00           H  
ATOM   3292  CB  PRO A 222      -1.925 -27.407 -11.262  1.00  0.00           C  
ATOM   3293  HB2 PRO A 222      -0.932 -27.160 -11.633  1.00  0.00           H  
ATOM   3294  HB3 PRO A 222      -2.193 -28.381 -11.672  1.00  0.00           H  
ATOM   3295  CA  PRO A 222      -1.802 -27.532  -9.787  1.00  0.00           C  
ATOM   3296  HA  PRO A 222      -2.560 -28.232  -9.432  1.00  0.00           H  
ATOM   3297  C   PRO A 222      -0.498 -28.194  -9.272  1.00  0.00           C  
ATOM   3298  O   PRO A 222      -0.548 -29.412  -9.034  1.00  0.00           O  
ATOM   3299  N   ILE A 223       0.677 -27.531  -9.166  1.00  0.00           N  
ATOM   3300  H   ILE A 223       0.742 -26.584  -9.512  1.00  0.00           H  
ATOM   3301  CA  ILE A 223       1.924 -28.148  -8.786  1.00  0.00           C  
ATOM   3302  HA  ILE A 223       1.961 -29.173  -9.154  1.00  0.00           H  
ATOM   3303  CB  ILE A 223       3.154 -27.380  -9.310  1.00  0.00           C  
ATOM   3304  HB  ILE A 223       4.012 -27.914  -8.902  1.00  0.00           H  
ATOM   3305  CG2 ILE A 223       3.218 -27.385 -10.863  1.00  0.00           C  
ATOM   3306 HG21 ILE A 223       2.445 -26.753 -11.299  1.00  0.00           H  
ATOM   3307 HG22 ILE A 223       4.211 -27.076 -11.191  1.00  0.00           H  
ATOM   3308 HG23 ILE A 223       3.076 -28.409 -11.210  1.00  0.00           H  
ATOM   3309  CG1 ILE A 223       3.320 -25.964  -8.741  1.00  0.00           C  
ATOM   3310 HG12 ILE A 223       2.572 -25.313  -9.195  1.00  0.00           H  
ATOM   3311 HG13 ILE A 223       3.085 -26.048  -7.680  1.00  0.00           H  
ATOM   3312  CD1 ILE A 223       4.689 -25.302  -8.986  1.00  0.00           C  
ATOM   3313 HD11 ILE A 223       4.872 -25.020 -10.023  1.00  0.00           H  
ATOM   3314 HD12 ILE A 223       4.643 -24.312  -8.532  1.00  0.00           H  
ATOM   3315 HD13 ILE A 223       5.435 -25.969  -8.556  1.00  0.00           H  
ATOM   3316  C   ILE A 223       2.124 -28.380  -7.210  1.00  0.00           C  
ATOM   3317  O   ILE A 223       3.213 -28.698  -6.664  1.00  0.00           O  
ATOM   3318  N   GLY A 224       1.015 -28.200  -6.423  1.00  0.00           N  
ATOM   3319  H   GLY A 224       0.187 -28.089  -6.989  1.00  0.00           H  
ATOM   3320  CA  GLY A 224       0.829 -28.541  -4.950  1.00  0.00           C  
ATOM   3321  HA2 GLY A 224      -0.177 -28.230  -4.667  1.00  0.00           H  
ATOM   3322  HA3 GLY A 224       0.826 -29.631  -4.898  1.00  0.00           H  
ATOM   3323  C   GLY A 224       1.815 -27.820  -4.012  1.00  0.00           C  
ATOM   3324  O   GLY A 224       1.956 -28.188  -2.836  1.00  0.00           O  
ATOM   3325  N   ARG A 225       2.458 -26.754  -4.536  1.00  0.00           N  
ATOM   3326  H   ARG A 225       2.249 -26.499  -5.491  1.00  0.00           H  
ATOM   3327  CA  ARG A 225       3.296 -25.835  -3.762  1.00  0.00           C  
ATOM   3328  HA  ARG A 225       2.930 -25.902  -2.737  1.00  0.00           H  
ATOM   3329  CB  ARG A 225       4.733 -26.481  -3.725  1.00  0.00           C  
ATOM   3330  HB2 ARG A 225       5.252 -25.855  -2.999  1.00  0.00           H  
ATOM   3331  HB3 ARG A 225       4.803 -27.480  -3.293  1.00  0.00           H  
ATOM   3332  CG  ARG A 225       5.427 -26.280  -5.122  1.00  0.00           C  
ATOM   3333  HG2 ARG A 225       5.171 -27.174  -5.692  1.00  0.00           H  
ATOM   3334  HG3 ARG A 225       5.072 -25.420  -5.689  1.00  0.00           H  
ATOM   3335  CD  ARG A 225       6.935 -26.269  -4.973  1.00  0.00           C  
ATOM   3336  HD2 ARG A 225       7.181 -25.326  -4.485  1.00  0.00           H  
ATOM   3337  HD3 ARG A 225       7.245 -27.150  -4.409  1.00  0.00           H  
ATOM   3338  NE  ARG A 225       7.536 -26.336  -6.322  1.00  0.00           N  
ATOM   3339  HE  ARG A 225       7.388 -27.232  -6.764  1.00  0.00           H  
ATOM   3340  CZ  ARG A 225       8.038 -25.340  -6.985  1.00  0.00           C  
ATOM   3341  NH1 ARG A 225       8.047 -24.156  -6.626  1.00  0.00           N  
ATOM   3342 HH11 ARG A 225       7.652 -23.861  -5.745  1.00  0.00           H  
ATOM   3343 HH12 ARG A 225       8.532 -23.486  -7.207  1.00  0.00           H  
ATOM   3344  NH2 ARG A 225       8.533 -25.509  -8.169  1.00  0.00           N  
ATOM   3345 HH21 ARG A 225       8.327 -26.402  -8.594  1.00  0.00           H  
ATOM   3346 HH22 ARG A 225       9.133 -24.812  -8.587  1.00  0.00           H  
ATOM   3347  C   ARG A 225       3.337 -24.419  -4.210  1.00  0.00           C  
ATOM   3348  O   ARG A 225       2.891 -24.178  -5.344  1.00  0.00           O  
ATOM   3349  N   TYR A 226       3.866 -23.498  -3.426  1.00  0.00           N  
ATOM   3350  H   TYR A 226       4.134 -23.680  -2.469  1.00  0.00           H  
ATOM   3351  CA  TYR A 226       4.097 -22.133  -3.845  1.00  0.00           C  
ATOM   3352  HA  TYR A 226       3.315 -21.712  -4.477  1.00  0.00           H  
ATOM   3353  CB  TYR A 226       4.069 -21.098  -2.671  1.00  0.00           C  
ATOM   3354  HB2 TYR A 226       4.771 -21.326  -1.869  1.00  0.00           H  
ATOM   3355  HB3 TYR A 226       4.306 -20.137  -3.128  1.00  0.00           H  
ATOM   3356  CG  TYR A 226       2.766 -20.904  -1.943  1.00  0.00           C  
ATOM   3357  CD1 TYR A 226       1.770 -20.128  -2.535  1.00  0.00           C  
ATOM   3358  HD1 TYR A 226       1.936 -19.507  -3.403  1.00  0.00           H  
ATOM   3359  CE1 TYR A 226       0.493 -20.046  -1.934  1.00  0.00           C  
ATOM   3360  HE1 TYR A 226      -0.219 -19.297  -2.245  1.00  0.00           H  
ATOM   3361  CZ  TYR A 226       0.240 -20.634  -0.675  1.00  0.00           C  
ATOM   3362  OH  TYR A 226      -0.892 -20.453  -0.008  1.00  0.00           O  
ATOM   3363  HH  TYR A 226      -1.220 -19.560  -0.141  1.00  0.00           H  
ATOM   3364  CE2 TYR A 226       1.321 -21.439  -0.086  1.00  0.00           C  
ATOM   3365  HE2 TYR A 226       1.052 -21.937   0.834  1.00  0.00           H  
ATOM   3366  CD2 TYR A 226       2.568 -21.637  -0.719  1.00  0.00           C  
ATOM   3367  HD2 TYR A 226       3.271 -22.389  -0.393  1.00  0.00           H  
ATOM   3368  C   TYR A 226       5.387 -22.062  -4.693  1.00  0.00           C  
ATOM   3369  O   TYR A 226       6.389 -22.829  -4.499  1.00  0.00           O  
ATOM   3370  N   VAL A 227       5.408 -21.035  -5.606  1.00  0.00           N  
ATOM   3371  H   VAL A 227       4.562 -20.498  -5.719  1.00  0.00           H  
ATOM   3372  CA  VAL A 227       6.468 -20.654  -6.509  1.00  0.00           C  
ATOM   3373  HA  VAL A 227       6.946 -21.585  -6.814  1.00  0.00           H  
ATOM   3374  CB  VAL A 227       5.867 -19.985  -7.796  1.00  0.00           C  
ATOM   3375  HB  VAL A 227       5.378 -19.062  -7.483  1.00  0.00           H  
ATOM   3376  CG1 VAL A 227       6.851 -19.634  -8.901  1.00  0.00           C  
ATOM   3377 HG11 VAL A 227       7.701 -19.057  -8.535  1.00  0.00           H  
ATOM   3378 HG12 VAL A 227       7.325 -20.507  -9.352  1.00  0.00           H  
ATOM   3379 HG13 VAL A 227       6.316 -19.096  -9.683  1.00  0.00           H  
ATOM   3380  CG2 VAL A 227       4.963 -21.046  -8.444  1.00  0.00           C  
ATOM   3381 HG21 VAL A 227       5.611 -21.825  -8.843  1.00  0.00           H  
ATOM   3382 HG22 VAL A 227       4.278 -21.599  -7.801  1.00  0.00           H  
ATOM   3383 HG23 VAL A 227       4.460 -20.526  -9.260  1.00  0.00           H  
ATOM   3384  C   VAL A 227       7.572 -19.901  -5.749  1.00  0.00           C  
ATOM   3385  O   VAL A 227       7.334 -19.183  -4.740  1.00  0.00           O  
ATOM   3386  N   GLN A 228       8.835 -20.150  -6.071  1.00  0.00           N  
ATOM   3387  H   GLN A 228       8.931 -20.854  -6.789  1.00  0.00           H  
ATOM   3388  CA  GLN A 228       9.986 -19.393  -5.643  1.00  0.00           C  
ATOM   3389  HA  GLN A 228       9.858 -19.090  -4.603  1.00  0.00           H  
ATOM   3390  CB  GLN A 228      11.296 -20.189  -5.742  1.00  0.00           C  
ATOM   3391  HB2 GLN A 228      11.365 -20.681  -6.713  1.00  0.00           H  
ATOM   3392  HB3 GLN A 228      12.101 -19.458  -5.661  1.00  0.00           H  
ATOM   3393  CG  GLN A 228      11.455 -21.307  -4.668  1.00  0.00           C  
ATOM   3394  HG2 GLN A 228      11.704 -20.870  -3.701  1.00  0.00           H  
ATOM   3395  HG3 GLN A 228      10.519 -21.859  -4.580  1.00  0.00           H  
ATOM   3396  CD  GLN A 228      12.454 -22.411  -4.982  1.00  0.00           C  
ATOM   3397  OE1 GLN A 228      12.394 -22.999  -6.063  1.00  0.00           O  
ATOM   3398  NE2 GLN A 228      13.424 -22.666  -4.132  1.00  0.00           N  
ATOM   3399 HE21 GLN A 228      13.390 -22.129  -3.278  1.00  0.00           H  
ATOM   3400 HE22 GLN A 228      14.108 -23.345  -4.433  1.00  0.00           H  
ATOM   3401  C   GLN A 228      10.047 -18.076  -6.347  1.00  0.00           C  
ATOM   3402  O   GLN A 228       9.902 -18.042  -7.561  1.00  0.00           O  
ATOM   3403  N   PRO A 229      10.481 -16.951  -5.765  1.00  0.00           N  
ATOM   3404  CD  PRO A 229      11.038 -16.889  -4.375  1.00  0.00           C  
ATOM   3405  HD2 PRO A 229      11.722 -17.678  -4.061  1.00  0.00           H  
ATOM   3406  HD3 PRO A 229      10.231 -16.851  -3.644  1.00  0.00           H  
ATOM   3407  CG  PRO A 229      11.762 -15.564  -4.417  1.00  0.00           C  
ATOM   3408  HG2 PRO A 229      12.815 -15.720  -4.656  1.00  0.00           H  
ATOM   3409  HG3 PRO A 229      11.656 -15.064  -3.454  1.00  0.00           H  
ATOM   3410  CB  PRO A 229      11.090 -14.618  -5.514  1.00  0.00           C  
ATOM   3411  HB2 PRO A 229      11.669 -13.712  -5.694  1.00  0.00           H  
ATOM   3412  HB3 PRO A 229      10.187 -14.349  -4.966  1.00  0.00           H  
ATOM   3413  CA  PRO A 229      10.871 -15.761  -6.521  1.00  0.00           C  
ATOM   3414  HA  PRO A 229       9.998 -15.396  -7.062  1.00  0.00           H  
ATOM   3415  C   PRO A 229      11.976 -16.026  -7.567  1.00  0.00           C  
ATOM   3416  O   PRO A 229      11.951 -15.486  -8.660  1.00  0.00           O  
ATOM   3417  N   SER A 230      12.878 -16.962  -7.267  1.00  0.00           N  
ATOM   3418  H   SER A 230      12.995 -17.214  -6.297  1.00  0.00           H  
ATOM   3419  CA  SER A 230      13.945 -17.420  -8.080  1.00  0.00           C  
ATOM   3420  HA  SER A 230      14.530 -16.532  -8.313  1.00  0.00           H  
ATOM   3421  CB  SER A 230      14.914 -18.399  -7.411  1.00  0.00           C  
ATOM   3422  HB2 SER A 230      14.387 -19.260  -6.997  1.00  0.00           H  
ATOM   3423  HB3 SER A 230      15.753 -18.556  -8.087  1.00  0.00           H  
ATOM   3424  OG  SER A 230      15.412 -17.828  -6.247  1.00  0.00           O  
ATOM   3425  HG  SER A 230      16.015 -17.115  -6.469  1.00  0.00           H  
ATOM   3426  C   SER A 230      13.475 -18.101  -9.333  1.00  0.00           C  
ATOM   3427  O   SER A 230      14.215 -18.107 -10.356  1.00  0.00           O  
ATOM   3428  N   GLU A 231      12.263 -18.722  -9.316  1.00  0.00           N  
ATOM   3429  H   GLU A 231      11.670 -18.609  -8.506  1.00  0.00           H  
ATOM   3430  CA  GLU A 231      11.806 -19.413 -10.595  1.00  0.00           C  
ATOM   3431  HA  GLU A 231      12.618 -19.957 -11.077  1.00  0.00           H  
ATOM   3432  CB  GLU A 231      10.759 -20.520 -10.293  1.00  0.00           C  
ATOM   3433  HB2 GLU A 231       9.774 -20.241  -9.918  1.00  0.00           H  
ATOM   3434  HB3 GLU A 231      10.501 -21.028 -11.223  1.00  0.00           H  
ATOM   3435  CG  GLU A 231      11.412 -21.698  -9.440  1.00  0.00           C  
ATOM   3436  HG2 GLU A 231      12.062 -22.295 -10.079  1.00  0.00           H  
ATOM   3437  HG3 GLU A 231      12.139 -21.286  -8.740  1.00  0.00           H  
ATOM   3438  CD  GLU A 231      10.420 -22.601  -8.700  1.00  0.00           C  
ATOM   3439  OE1 GLU A 231      10.694 -23.840  -8.609  1.00  0.00           O  
ATOM   3440  OE2 GLU A 231       9.457 -22.149  -8.052  1.00  0.00           O  
ATOM   3441  C   GLU A 231      11.192 -18.361 -11.513  1.00  0.00           C  
ATOM   3442  O   GLU A 231      11.210 -18.495 -12.710  1.00  0.00           O  
ATOM   3443  N   VAL A 232      10.605 -17.308 -10.932  1.00  0.00           N  
ATOM   3444  H   VAL A 232      10.505 -17.315  -9.926  1.00  0.00           H  
ATOM   3445  CA  VAL A 232      10.212 -16.075 -11.638  1.00  0.00           C  
ATOM   3446  HA  VAL A 232       9.764 -16.386 -12.582  1.00  0.00           H  
ATOM   3447  CB  VAL A 232       9.286 -15.205 -10.822  1.00  0.00           C  
ATOM   3448  HB  VAL A 232       9.810 -14.695 -10.013  1.00  0.00           H  
ATOM   3449  CG1 VAL A 232       8.779 -14.043 -11.737  1.00  0.00           C  
ATOM   3450 HG11 VAL A 232       9.556 -13.291 -11.883  1.00  0.00           H  
ATOM   3451 HG12 VAL A 232       8.628 -14.429 -12.745  1.00  0.00           H  
ATOM   3452 HG13 VAL A 232       7.837 -13.649 -11.358  1.00  0.00           H  
ATOM   3453  CG2 VAL A 232       8.170 -16.069 -10.190  1.00  0.00           C  
ATOM   3454 HG21 VAL A 232       8.648 -16.663  -9.411  1.00  0.00           H  
ATOM   3455 HG22 VAL A 232       7.375 -15.434  -9.799  1.00  0.00           H  
ATOM   3456 HG23 VAL A 232       7.749 -16.657 -11.005  1.00  0.00           H  
ATOM   3457  C   VAL A 232      11.377 -15.200 -12.186  1.00  0.00           C  
ATOM   3458  O   VAL A 232      11.455 -14.824 -13.369  1.00  0.00           O  
ATOM   3459  N   ALA A 233      12.444 -15.120 -11.360  1.00  0.00           N  
ATOM   3460  H   ALA A 233      12.373 -15.288 -10.367  1.00  0.00           H  
ATOM   3461  CA  ALA A 233      13.682 -14.434 -11.704  1.00  0.00           C  
ATOM   3462  HA  ALA A 233      13.422 -13.510 -12.219  1.00  0.00           H  
ATOM   3463  CB  ALA A 233      14.530 -14.186 -10.403  1.00  0.00           C  
ATOM   3464  HB1 ALA A 233      15.234 -13.365 -10.546  1.00  0.00           H  
ATOM   3465  HB2 ALA A 233      13.803 -13.889  -9.648  1.00  0.00           H  
ATOM   3466  HB3 ALA A 233      15.066 -15.079 -10.085  1.00  0.00           H  
ATOM   3467  C   ALA A 233      14.577 -15.159 -12.737  1.00  0.00           C  
ATOM   3468  O   ALA A 233      15.415 -14.518 -13.359  1.00  0.00           O  
ATOM   3469  N   GLU A 234      14.421 -16.496 -12.946  1.00  0.00           N  
ATOM   3470  H   GLU A 234      13.787 -16.950 -12.304  1.00  0.00           H  
ATOM   3471  CA  GLU A 234      14.955 -17.160 -14.107  1.00  0.00           C  
ATOM   3472  HA  GLU A 234      16.006 -16.873 -14.165  1.00  0.00           H  
ATOM   3473  CB  GLU A 234      14.948 -18.691 -13.928  1.00  0.00           C  
ATOM   3474  HB2 GLU A 234      15.239 -18.902 -12.898  1.00  0.00           H  
ATOM   3475  HB3 GLU A 234      13.898 -18.976 -13.880  1.00  0.00           H  
ATOM   3476  CG  GLU A 234      15.694 -19.425 -15.065  1.00  0.00           C  
ATOM   3477  HG2 GLU A 234      15.173 -20.378 -14.964  1.00  0.00           H  
ATOM   3478  HG3 GLU A 234      15.393 -19.034 -16.036  1.00  0.00           H  
ATOM   3479  CD  GLU A 234      17.134 -19.688 -14.876  1.00  0.00           C  
ATOM   3480  OE1 GLU A 234      17.837 -19.496 -15.889  1.00  0.00           O  
ATOM   3481  OE2 GLU A 234      17.603 -20.100 -13.810  1.00  0.00           O  
ATOM   3482  C   GLU A 234      14.290 -16.723 -15.411  1.00  0.00           C  
ATOM   3483  O   GLU A 234      14.970 -16.395 -16.355  1.00  0.00           O  
ATOM   3484  N   MET A 235      12.953 -16.563 -15.438  1.00  0.00           N  
ATOM   3485  H   MET A 235      12.375 -16.827 -14.653  1.00  0.00           H  
ATOM   3486  CA  MET A 235      12.298 -16.289 -16.730  1.00  0.00           C  
ATOM   3487  HA  MET A 235      12.614 -17.101 -17.385  1.00  0.00           H  
ATOM   3488  CB  MET A 235      10.745 -16.480 -16.630  1.00  0.00           C  
ATOM   3489  HB2 MET A 235      10.544 -17.511 -16.336  1.00  0.00           H  
ATOM   3490  HB3 MET A 235      10.298 -15.840 -15.868  1.00  0.00           H  
ATOM   3491  CG  MET A 235      10.029 -16.356 -17.987  1.00  0.00           C  
ATOM   3492  HG2 MET A 235      10.394 -15.541 -18.614  1.00  0.00           H  
ATOM   3493  HG3 MET A 235      10.325 -17.209 -18.597  1.00  0.00           H  
ATOM   3494  SD  MET A 235       8.273 -16.565 -17.942  1.00  0.00           S  
ATOM   3495  CE  MET A 235       7.857 -18.344 -17.773  1.00  0.00           C  
ATOM   3496  HE1 MET A 235       8.325 -18.697 -16.855  1.00  0.00           H  
ATOM   3497  HE2 MET A 235       6.781 -18.514 -17.735  1.00  0.00           H  
ATOM   3498  HE3 MET A 235       8.277 -18.863 -18.634  1.00  0.00           H  
ATOM   3499  C   MET A 235      12.575 -14.822 -17.174  1.00  0.00           C  
ATOM   3500  O   MET A 235      12.652 -14.581 -18.379  1.00  0.00           O  
ATOM   3501  N   VAL A 236      12.694 -13.851 -16.276  1.00  0.00           N  
ATOM   3502  H   VAL A 236      12.443 -14.066 -15.321  1.00  0.00           H  
ATOM   3503  CA  VAL A 236      13.107 -12.501 -16.542  1.00  0.00           C  
ATOM   3504  HA  VAL A 236      12.422 -12.229 -17.344  1.00  0.00           H  
ATOM   3505  CB  VAL A 236      12.764 -11.591 -15.325  1.00  0.00           C  
ATOM   3506  HB  VAL A 236      13.235 -11.955 -14.412  1.00  0.00           H  
ATOM   3507  CG1 VAL A 236      13.074 -10.108 -15.446  1.00  0.00           C  
ATOM   3508 HG11 VAL A 236      14.126  -9.858 -15.580  1.00  0.00           H  
ATOM   3509 HG12 VAL A 236      12.648  -9.777 -16.392  1.00  0.00           H  
ATOM   3510 HG13 VAL A 236      12.608  -9.589 -14.608  1.00  0.00           H  
ATOM   3511  CG2 VAL A 236      11.283 -11.757 -14.995  1.00  0.00           C  
ATOM   3512 HG21 VAL A 236      11.054 -11.378 -13.998  1.00  0.00           H  
ATOM   3513 HG22 VAL A 236      10.581 -11.244 -15.651  1.00  0.00           H  
ATOM   3514 HG23 VAL A 236      10.896 -12.776 -14.978  1.00  0.00           H  
ATOM   3515  C   VAL A 236      14.554 -12.395 -16.991  1.00  0.00           C  
ATOM   3516  O   VAL A 236      14.840 -11.614 -17.898  1.00  0.00           O  
ATOM   3517  N   ALA A 237      15.400 -13.224 -16.441  1.00  0.00           N  
ATOM   3518  H   ALA A 237      15.084 -13.726 -15.624  1.00  0.00           H  
ATOM   3519  CA  ALA A 237      16.803 -13.487 -16.817  1.00  0.00           C  
ATOM   3520  HA  ALA A 237      17.363 -12.552 -16.816  1.00  0.00           H  
ATOM   3521  CB  ALA A 237      17.589 -14.312 -15.770  1.00  0.00           C  
ATOM   3522  HB1 ALA A 237      17.062 -15.195 -15.409  1.00  0.00           H  
ATOM   3523  HB2 ALA A 237      18.448 -14.717 -16.305  1.00  0.00           H  
ATOM   3524  HB3 ALA A 237      17.843 -13.746 -14.874  1.00  0.00           H  
ATOM   3525  C   ALA A 237      16.958 -14.137 -18.122  1.00  0.00           C  
ATOM   3526  O   ALA A 237      17.844 -13.742 -18.950  1.00  0.00           O  
ATOM   3527  N   TYR A 238      16.026 -15.026 -18.526  1.00  0.00           N  
ATOM   3528  H   TYR A 238      15.372 -15.482 -17.906  1.00  0.00           H  
ATOM   3529  CA  TYR A 238      15.959 -15.619 -19.870  1.00  0.00           C  
ATOM   3530  HA  TYR A 238      16.981 -15.828 -20.187  1.00  0.00           H  
ATOM   3531  CB  TYR A 238      15.208 -16.916 -19.825  1.00  0.00           C  
ATOM   3532  HB2 TYR A 238      15.857 -17.630 -19.318  1.00  0.00           H  
ATOM   3533  HB3 TYR A 238      14.425 -16.763 -19.082  1.00  0.00           H  
ATOM   3534  CG  TYR A 238      14.574 -17.424 -21.050  1.00  0.00           C  
ATOM   3535  CD1 TYR A 238      15.363 -18.026 -22.022  1.00  0.00           C  
ATOM   3536  HD1 TYR A 238      16.376 -18.313 -21.784  1.00  0.00           H  
ATOM   3537  CE1 TYR A 238      14.823 -18.244 -23.279  1.00  0.00           C  
ATOM   3538  HE1 TYR A 238      15.483 -18.699 -24.005  1.00  0.00           H  
ATOM   3539  CZ  TYR A 238      13.560 -17.833 -23.655  1.00  0.00           C  
ATOM   3540  OH  TYR A 238      13.036 -18.055 -24.882  1.00  0.00           O  
ATOM   3541  HH  TYR A 238      13.645 -18.436 -25.519  1.00  0.00           H  
ATOM   3542  CE2 TYR A 238      12.705 -17.331 -22.652  1.00  0.00           C  
ATOM   3543  HE2 TYR A 238      11.680 -17.023 -22.789  1.00  0.00           H  
ATOM   3544  CD2 TYR A 238      13.242 -17.116 -21.322  1.00  0.00           C  
ATOM   3545  HD2 TYR A 238      12.531 -16.707 -20.619  1.00  0.00           H  
ATOM   3546  C   TYR A 238      15.477 -14.665 -20.951  1.00  0.00           C  
ATOM   3547  O   TYR A 238      16.081 -14.667 -22.063  1.00  0.00           O  
ATOM   3548  N   LEU A 239      14.450 -13.874 -20.669  1.00  0.00           N  
ATOM   3549  H   LEU A 239      13.971 -14.085 -19.806  1.00  0.00           H  
ATOM   3550  CA  LEU A 239      14.004 -12.830 -21.667  1.00  0.00           C  
ATOM   3551  HA  LEU A 239      13.842 -13.433 -22.560  1.00  0.00           H  
ATOM   3552  CB  LEU A 239      12.626 -12.300 -21.189  1.00  0.00           C  
ATOM   3553  HB2 LEU A 239      12.769 -12.052 -20.138  1.00  0.00           H  
ATOM   3554  HB3 LEU A 239      12.371 -11.372 -21.700  1.00  0.00           H  
ATOM   3555  CG  LEU A 239      11.370 -13.186 -21.376  1.00  0.00           C  
ATOM   3556  HG  LEU A 239      11.518 -14.180 -20.954  1.00  0.00           H  
ATOM   3557  CD1 LEU A 239      10.138 -12.664 -20.657  1.00  0.00           C  
ATOM   3558 HD11 LEU A 239       9.387 -13.455 -20.668  1.00  0.00           H  
ATOM   3559 HD12 LEU A 239      10.329 -12.602 -19.585  1.00  0.00           H  
ATOM   3560 HD13 LEU A 239       9.769 -11.726 -21.071  1.00  0.00           H  
ATOM   3561  CD2 LEU A 239      11.179 -13.146 -22.881  1.00  0.00           C  
ATOM   3562 HD21 LEU A 239      11.174 -12.140 -23.301  1.00  0.00           H  
ATOM   3563 HD22 LEU A 239      11.933 -13.673 -23.463  1.00  0.00           H  
ATOM   3564 HD23 LEU A 239      10.241 -13.632 -23.152  1.00  0.00           H  
ATOM   3565  C   LEU A 239      14.967 -11.713 -21.916  1.00  0.00           C  
ATOM   3566  O   LEU A 239      15.010 -11.239 -23.035  1.00  0.00           O  
ATOM   3567  N   ILE A 240      15.834 -11.203 -20.945  1.00  0.00           N  
ATOM   3568  H   ILE A 240      15.829 -11.670 -20.049  1.00  0.00           H  
ATOM   3569  CA  ILE A 240      16.824 -10.212 -21.118  1.00  0.00           C  
ATOM   3570  HA  ILE A 240      16.421  -9.607 -21.931  1.00  0.00           H  
ATOM   3571  CB  ILE A 240      17.056  -9.321 -19.909  1.00  0.00           C  
ATOM   3572  HB  ILE A 240      17.722  -8.488 -20.130  1.00  0.00           H  
ATOM   3573  CG2 ILE A 240      15.826  -8.617 -19.346  1.00  0.00           C  
ATOM   3574 HG21 ILE A 240      15.338  -7.881 -19.985  1.00  0.00           H  
ATOM   3575 HG22 ILE A 240      15.092  -9.344 -18.998  1.00  0.00           H  
ATOM   3576 HG23 ILE A 240      16.174  -8.169 -18.415  1.00  0.00           H  
ATOM   3577  CG1 ILE A 240      17.715 -10.125 -18.750  1.00  0.00           C  
ATOM   3578 HG12 ILE A 240      17.311  -9.932 -17.756  1.00  0.00           H  
ATOM   3579 HG13 ILE A 240      17.467 -11.184 -18.826  1.00  0.00           H  
ATOM   3580  CD1 ILE A 240      19.246  -9.910 -18.745  1.00  0.00           C  
ATOM   3581 HD11 ILE A 240      19.762 -10.103 -19.685  1.00  0.00           H  
ATOM   3582 HD12 ILE A 240      19.434  -8.910 -18.353  1.00  0.00           H  
ATOM   3583 HD13 ILE A 240      19.574 -10.640 -18.004  1.00  0.00           H  
ATOM   3584  C   ILE A 240      18.078 -10.873 -21.608  1.00  0.00           C  
ATOM   3585  O   ILE A 240      18.953 -10.136 -22.066  1.00  0.00           O  
ATOM   3586  N   GLY A 241      18.121 -12.213 -21.800  1.00  0.00           N  
ATOM   3587  H   GLY A 241      17.300 -12.777 -21.628  1.00  0.00           H  
ATOM   3588  CA  GLY A 241      19.306 -12.927 -22.228  1.00  0.00           C  
ATOM   3589  HA2 GLY A 241      20.219 -12.452 -21.869  1.00  0.00           H  
ATOM   3590  HA3 GLY A 241      19.334 -13.932 -21.805  1.00  0.00           H  
ATOM   3591  C   GLY A 241      19.473 -13.129 -23.739  1.00  0.00           C  
ATOM   3592  O   GLY A 241      18.698 -12.583 -24.498  1.00  0.00           O  
ATOM   3593  N   PRO A 242      20.465 -13.918 -24.186  1.00  0.00           N  
ATOM   3594  CD  PRO A 242      21.441 -14.692 -23.372  1.00  0.00           C  
ATOM   3595  HD2 PRO A 242      20.893 -15.252 -22.614  1.00  0.00           H  
ATOM   3596  HD3 PRO A 242      22.132 -13.962 -22.949  1.00  0.00           H  
ATOM   3597  CG  PRO A 242      22.080 -15.654 -24.403  1.00  0.00           C  
ATOM   3598  HG2 PRO A 242      21.554 -16.605 -24.481  1.00  0.00           H  
ATOM   3599  HG3 PRO A 242      23.112 -15.813 -24.093  1.00  0.00           H  
ATOM   3600  CB  PRO A 242      21.993 -14.879 -25.704  1.00  0.00           C  
ATOM   3601  HB2 PRO A 242      22.048 -15.516 -26.587  1.00  0.00           H  
ATOM   3602  HB3 PRO A 242      22.789 -14.135 -25.704  1.00  0.00           H  
ATOM   3603  CA  PRO A 242      20.640 -14.201 -25.658  1.00  0.00           C  
ATOM   3604  HA  PRO A 242      20.694 -13.258 -26.202  1.00  0.00           H  
ATOM   3605  C   PRO A 242      19.543 -15.080 -26.185  1.00  0.00           C  
ATOM   3606  O   PRO A 242      19.116 -15.968 -25.411  1.00  0.00           O  
ATOM   3607  N   GLY A 243      19.152 -14.958 -27.434  1.00  0.00           N  
ATOM   3608  H   GLY A 243      19.527 -14.142 -27.895  1.00  0.00           H  
ATOM   3609  CA  GLY A 243      18.373 -15.936 -28.122  1.00  0.00           C  
ATOM   3610  HA2 GLY A 243      18.598 -15.848 -29.185  1.00  0.00           H  
ATOM   3611  HA3 GLY A 243      18.596 -16.902 -27.670  1.00  0.00           H  
ATOM   3612  C   GLY A 243      16.922 -15.671 -27.916  1.00  0.00           C  
ATOM   3613  O   GLY A 243      16.052 -16.369 -28.487  1.00  0.00           O  
ATOM   3614  N   ALA A 244      16.463 -14.770 -27.026  1.00  0.00           N  
ATOM   3615  H   ALA A 244      17.176 -14.364 -26.437  1.00  0.00           H  
ATOM   3616  CA  ALA A 244      15.039 -14.370 -26.863  1.00  0.00           C  
ATOM   3617  HA  ALA A 244      14.454 -15.205 -27.250  1.00  0.00           H  
ATOM   3618  CB  ALA A 244      14.682 -14.260 -25.308  1.00  0.00           C  
ATOM   3619  HB1 ALA A 244      14.682 -15.264 -24.885  1.00  0.00           H  
ATOM   3620  HB2 ALA A 244      15.352 -13.546 -24.827  1.00  0.00           H  
ATOM   3621  HB3 ALA A 244      13.686 -13.840 -25.172  1.00  0.00           H  
ATOM   3622  C   ALA A 244      14.605 -13.133 -27.634  1.00  0.00           C  
ATOM   3623  O   ALA A 244      13.514 -12.609 -27.587  1.00  0.00           O  
ATOM   3624  N   ALA A 245      15.427 -12.826 -28.623  1.00  0.00           N  
ATOM   3625  H   ALA A 245      16.300 -13.332 -28.593  1.00  0.00           H  
ATOM   3626  CA  ALA A 245      15.045 -12.048 -29.845  1.00  0.00           C  
ATOM   3627  HA  ALA A 245      14.903 -11.003 -29.568  1.00  0.00           H  
ATOM   3628  CB  ALA A 245      16.355 -11.997 -30.783  1.00  0.00           C  
ATOM   3629  HB1 ALA A 245      16.583 -12.930 -31.299  1.00  0.00           H  
ATOM   3630  HB2 ALA A 245      16.312 -11.311 -31.629  1.00  0.00           H  
ATOM   3631  HB3 ALA A 245      17.244 -11.832 -30.175  1.00  0.00           H  
ATOM   3632  C   ALA A 245      13.706 -12.426 -30.528  1.00  0.00           C  
ATOM   3633  O   ALA A 245      12.834 -11.652 -30.935  1.00  0.00           O  
ATOM   3634  N   ALA A 246      13.584 -13.731 -30.636  1.00  0.00           N  
ATOM   3635  H   ALA A 246      14.327 -14.302 -30.260  1.00  0.00           H  
ATOM   3636  CA  ALA A 246      12.348 -14.383 -31.117  1.00  0.00           C  
ATOM   3637  HA  ALA A 246      12.024 -14.011 -32.089  1.00  0.00           H  
ATOM   3638  CB  ALA A 246      12.831 -15.834 -31.141  1.00  0.00           C  
ATOM   3639  HB1 ALA A 246      11.982 -16.322 -31.619  1.00  0.00           H  
ATOM   3640  HB2 ALA A 246      13.686 -15.913 -31.813  1.00  0.00           H  
ATOM   3641  HB3 ALA A 246      12.928 -16.244 -30.136  1.00  0.00           H  
ATOM   3642  C   ALA A 246      11.055 -14.264 -30.280  1.00  0.00           C  
ATOM   3643  O   ALA A 246       9.943 -14.708 -30.680  1.00  0.00           O  
ATOM   3644  N   VAL A 247      11.165 -13.645 -29.083  1.00  0.00           N  
ATOM   3645  H   VAL A 247      12.100 -13.351 -28.843  1.00  0.00           H  
ATOM   3646  CA  VAL A 247      10.126 -13.458 -28.008  1.00  0.00           C  
ATOM   3647  HA  VAL A 247       9.242 -13.985 -28.369  1.00  0.00           H  
ATOM   3648  CB  VAL A 247      10.537 -14.121 -26.722  1.00  0.00           C  
ATOM   3649  HB  VAL A 247      11.469 -13.659 -26.396  1.00  0.00           H  
ATOM   3650  CG1 VAL A 247       9.320 -14.065 -25.686  1.00  0.00           C  
ATOM   3651 HG11 VAL A 247       9.350 -13.051 -25.290  1.00  0.00           H  
ATOM   3652 HG12 VAL A 247       8.360 -14.180 -26.188  1.00  0.00           H  
ATOM   3653 HG13 VAL A 247       9.477 -14.724 -24.832  1.00  0.00           H  
ATOM   3654  CG2 VAL A 247      10.950 -15.604 -26.831  1.00  0.00           C  
ATOM   3655 HG21 VAL A 247      11.934 -15.618 -27.298  1.00  0.00           H  
ATOM   3656 HG22 VAL A 247      11.086 -16.061 -25.851  1.00  0.00           H  
ATOM   3657 HG23 VAL A 247      10.330 -16.242 -27.462  1.00  0.00           H  
ATOM   3658  C   VAL A 247       9.876 -11.930 -27.836  1.00  0.00           C  
ATOM   3659  O   VAL A 247      10.643 -11.155 -27.223  1.00  0.00           O  
ATOM   3660  N   THR A 248       8.732 -11.444 -28.184  1.00  0.00           N  
ATOM   3661  H   THR A 248       8.078 -12.126 -28.538  1.00  0.00           H  
ATOM   3662  CA  THR A 248       8.205 -10.079 -27.991  1.00  0.00           C  
ATOM   3663  HA  THR A 248       8.539  -9.814 -26.987  1.00  0.00           H  
ATOM   3664  CB  THR A 248       8.929  -9.126 -28.994  1.00  0.00           C  
ATOM   3665  HB  THR A 248      10.000  -9.283 -28.865  1.00  0.00           H  
ATOM   3666  CG2 THR A 248       8.638  -9.341 -30.468  1.00  0.00           C  
ATOM   3667 HG21 THR A 248       7.563  -9.402 -30.637  1.00  0.00           H  
ATOM   3668 HG22 THR A 248       9.090  -8.479 -30.958  1.00  0.00           H  
ATOM   3669 HG23 THR A 248       9.080 -10.247 -30.883  1.00  0.00           H  
ATOM   3670  OG1 THR A 248       8.596  -7.776 -28.563  1.00  0.00           O  
ATOM   3671  HG1 THR A 248       8.849  -7.181 -29.272  1.00  0.00           H  
ATOM   3672  C   THR A 248       6.674  -9.974 -28.069  1.00  0.00           C  
ATOM   3673  O   THR A 248       6.051 -10.843 -28.746  1.00  0.00           O  
ATOM   3674  N   ALA A 249       6.080  -9.037 -27.357  1.00  0.00           N  
ATOM   3675  H   ALA A 249       6.624  -8.468 -26.724  1.00  0.00           H  
ATOM   3676  CA  ALA A 249       4.609  -8.862 -27.347  1.00  0.00           C  
ATOM   3677  HA  ALA A 249       4.226  -8.013 -26.782  1.00  0.00           H  
ATOM   3678  CB  ALA A 249       4.121  -8.631 -28.767  1.00  0.00           C  
ATOM   3679  HB1 ALA A 249       3.351  -7.868 -28.876  1.00  0.00           H  
ATOM   3680  HB2 ALA A 249       4.934  -8.212 -29.362  1.00  0.00           H  
ATOM   3681  HB3 ALA A 249       3.845  -9.585 -29.218  1.00  0.00           H  
ATOM   3682  C   ALA A 249       3.802 -10.047 -26.649  1.00  0.00           C  
ATOM   3683  O   ALA A 249       2.590 -10.243 -26.785  1.00  0.00           O  
ATOM   3684  N   GLN A 250       4.525 -10.801 -25.760  1.00  0.00           N  
ATOM   3685  H   GLN A 250       5.482 -10.497 -25.644  1.00  0.00           H  
ATOM   3686  CA  GLN A 250       4.051 -12.002 -24.998  1.00  0.00           C  
ATOM   3687  HA  GLN A 250       3.064 -12.265 -25.380  1.00  0.00           H  
ATOM   3688  CB  GLN A 250       4.950 -13.223 -25.306  1.00  0.00           C  
ATOM   3689  HB2 GLN A 250       5.940 -13.028 -24.892  1.00  0.00           H  
ATOM   3690  HB3 GLN A 250       4.483 -14.128 -24.918  1.00  0.00           H  
ATOM   3691  CG  GLN A 250       5.173 -13.437 -26.855  1.00  0.00           C  
ATOM   3692  HG2 GLN A 250       5.749 -12.569 -27.172  1.00  0.00           H  
ATOM   3693  HG3 GLN A 250       5.699 -14.383 -26.987  1.00  0.00           H  
ATOM   3694  CD  GLN A 250       3.903 -13.521 -27.696  1.00  0.00           C  
ATOM   3695  OE1 GLN A 250       2.958 -14.138 -27.234  1.00  0.00           O  
ATOM   3696  NE2 GLN A 250       3.814 -12.896 -28.848  1.00  0.00           N  
ATOM   3697 HE21 GLN A 250       4.505 -12.275 -29.244  1.00  0.00           H  
ATOM   3698 HE22 GLN A 250       3.073 -13.216 -29.455  1.00  0.00           H  
ATOM   3699  C   GLN A 250       3.946 -11.871 -23.464  1.00  0.00           C  
ATOM   3700  O   GLN A 250       4.671 -11.122 -22.838  1.00  0.00           O  
ATOM   3701  N   ALA A 251       2.979 -12.563 -22.908  1.00  0.00           N  
ATOM   3702  H   ALA A 251       2.553 -13.295 -23.458  1.00  0.00           H  
ATOM   3703  CA  ALA A 251       2.662 -12.528 -21.497  1.00  0.00           C  
ATOM   3704  HA  ALA A 251       3.367 -12.067 -20.805  1.00  0.00           H  
ATOM   3705  CB  ALA A 251       1.252 -11.871 -21.298  1.00  0.00           C  
ATOM   3706  HB1 ALA A 251       1.351 -10.806 -21.506  1.00  0.00           H  
ATOM   3707  HB2 ALA A 251       0.569 -12.283 -22.042  1.00  0.00           H  
ATOM   3708  HB3 ALA A 251       0.753 -11.994 -20.337  1.00  0.00           H  
ATOM   3709  C   ALA A 251       2.674 -13.998 -21.017  1.00  0.00           C  
ATOM   3710  O   ALA A 251       1.770 -14.780 -21.305  1.00  0.00           O  
ATOM   3711  N   LEU A 252       3.690 -14.356 -20.248  1.00  0.00           N  
ATOM   3712  H   LEU A 252       4.345 -13.661 -19.922  1.00  0.00           H  
ATOM   3713  CA  LEU A 252       4.040 -15.683 -19.877  1.00  0.00           C  
ATOM   3714  HA  LEU A 252       3.806 -16.310 -20.738  1.00  0.00           H  
ATOM   3715  CB  LEU A 252       5.551 -15.843 -19.921  1.00  0.00           C  
ATOM   3716  HB2 LEU A 252       6.024 -14.944 -19.527  1.00  0.00           H  
ATOM   3717  HB3 LEU A 252       5.730 -16.770 -19.375  1.00  0.00           H  
ATOM   3718  CG  LEU A 252       6.220 -15.970 -21.342  1.00  0.00           C  
ATOM   3719  HG  LEU A 252       5.621 -16.724 -21.854  1.00  0.00           H  
ATOM   3720  CD1 LEU A 252       6.368 -14.603 -22.011  1.00  0.00           C  
ATOM   3721 HD11 LEU A 252       6.771 -13.898 -21.283  1.00  0.00           H  
ATOM   3722 HD12 LEU A 252       7.036 -14.642 -22.871  1.00  0.00           H  
ATOM   3723 HD13 LEU A 252       5.450 -14.225 -22.459  1.00  0.00           H  
ATOM   3724  CD2 LEU A 252       7.702 -16.422 -21.169  1.00  0.00           C  
ATOM   3725 HD21 LEU A 252       7.800 -17.402 -20.703  1.00  0.00           H  
ATOM   3726 HD22 LEU A 252       8.133 -16.579 -22.159  1.00  0.00           H  
ATOM   3727 HD23 LEU A 252       8.303 -15.705 -20.611  1.00  0.00           H  
ATOM   3728  C   LEU A 252       3.535 -16.097 -18.502  1.00  0.00           C  
ATOM   3729  O   LEU A 252       3.458 -15.325 -17.508  1.00  0.00           O  
ATOM   3730  N   ASN A 253       3.053 -17.346 -18.327  1.00  0.00           N  
ATOM   3731  H   ASN A 253       3.140 -18.060 -19.036  1.00  0.00           H  
ATOM   3732  CA  ASN A 253       2.586 -17.872 -16.977  1.00  0.00           C  
ATOM   3733  HA  ASN A 253       2.253 -17.005 -16.408  1.00  0.00           H  
ATOM   3734  CB  ASN A 253       1.410 -18.925 -17.213  1.00  0.00           C  
ATOM   3735  HB2 ASN A 253       1.813 -19.718 -17.842  1.00  0.00           H  
ATOM   3736  HB3 ASN A 253       1.013 -19.392 -16.311  1.00  0.00           H  
ATOM   3737  CG  ASN A 253       0.259 -18.269 -17.877  1.00  0.00           C  
ATOM   3738  OD1 ASN A 253       0.048 -17.045 -17.825  1.00  0.00           O  
ATOM   3739  ND2 ASN A 253      -0.577 -19.004 -18.578  1.00  0.00           N  
ATOM   3740 HD21 ASN A 253      -1.323 -18.459 -18.988  1.00  0.00           H  
ATOM   3741 HD22 ASN A 253      -0.458 -20.006 -18.614  1.00  0.00           H  
ATOM   3742  C   ASN A 253       3.695 -18.544 -16.097  1.00  0.00           C  
ATOM   3743  O   ASN A 253       4.443 -19.379 -16.608  1.00  0.00           O  
ATOM   3744  N   VAL A 254       3.787 -18.227 -14.787  1.00  0.00           N  
ATOM   3745  H   VAL A 254       3.274 -17.439 -14.417  1.00  0.00           H  
ATOM   3746  CA  VAL A 254       4.542 -19.037 -13.812  1.00  0.00           C  
ATOM   3747  HA  VAL A 254       4.790 -20.056 -14.107  1.00  0.00           H  
ATOM   3748  CB  VAL A 254       5.896 -18.444 -13.409  1.00  0.00           C  
ATOM   3749  HB  VAL A 254       6.074 -18.508 -12.335  1.00  0.00           H  
ATOM   3750  CG1 VAL A 254       6.957 -19.322 -14.160  1.00  0.00           C  
ATOM   3751 HG11 VAL A 254       7.973 -19.029 -13.901  1.00  0.00           H  
ATOM   3752 HG12 VAL A 254       6.866 -20.326 -13.748  1.00  0.00           H  
ATOM   3753 HG13 VAL A 254       6.769 -19.289 -15.233  1.00  0.00           H  
ATOM   3754  CG2 VAL A 254       6.017 -17.000 -13.836  1.00  0.00           C  
ATOM   3755 HG21 VAL A 254       5.884 -16.909 -14.914  1.00  0.00           H  
ATOM   3756 HG22 VAL A 254       5.183 -16.512 -13.334  1.00  0.00           H  
ATOM   3757 HG23 VAL A 254       6.944 -16.554 -13.477  1.00  0.00           H  
ATOM   3758  C   VAL A 254       3.526 -19.322 -12.656  1.00  0.00           C  
ATOM   3759  O   VAL A 254       3.918 -19.471 -11.495  1.00  0.00           O  
ATOM   3760  N   CYS A 255       2.231 -19.430 -12.872  1.00  0.00           N  
ATOM   3761  H   CYS A 255       2.024 -19.523 -13.856  1.00  0.00           H  
ATOM   3762  CA  CYS A 255       1.278 -19.541 -11.773  1.00  0.00           C  
ATOM   3763  HA  CYS A 255       1.518 -18.841 -10.972  1.00  0.00           H  
ATOM   3764  CB  CYS A 255      -0.105 -18.992 -12.211  1.00  0.00           C  
ATOM   3765  HB2 CYS A 255      -0.832 -19.173 -11.418  1.00  0.00           H  
ATOM   3766  HB3 CYS A 255      -0.012 -17.928 -12.429  1.00  0.00           H  
ATOM   3767  SG  CYS A 255      -0.668 -19.801 -13.752  1.00  0.00           S  
ATOM   3768  HG  CYS A 255      -1.654 -18.940 -14.017  1.00  0.00           H  
ATOM   3769  C   CYS A 255       1.221 -20.934 -11.195  1.00  0.00           C  
ATOM   3770  O   CYS A 255       0.335 -21.176 -10.374  1.00  0.00           O  
ATOM   3771  N   GLY A 256       2.107 -21.853 -11.492  1.00  0.00           N  
ATOM   3772  H   GLY A 256       2.904 -21.682 -12.090  1.00  0.00           H  
ATOM   3773  CA  GLY A 256       2.090 -23.253 -10.997  1.00  0.00           C  
ATOM   3774  HA2 GLY A 256       3.059 -23.747 -10.932  1.00  0.00           H  
ATOM   3775  HA3 GLY A 256       1.653 -23.148 -10.004  1.00  0.00           H  
ATOM   3776  C   GLY A 256       1.173 -24.102 -11.873  1.00  0.00           C  
ATOM   3777  O   GLY A 256       0.491 -25.014 -11.403  1.00  0.00           O  
ATOM   3778  N   GLY A 257       1.170 -23.766 -13.182  1.00  0.00           N  
ATOM   3779  H   GLY A 257       1.728 -23.003 -13.537  1.00  0.00           H  
ATOM   3780  CA  GLY A 257       0.323 -24.495 -14.159  1.00  0.00           C  
ATOM   3781  HA2 GLY A 257       0.748 -24.413 -15.160  1.00  0.00           H  
ATOM   3782  HA3 GLY A 257       0.222 -25.522 -13.809  1.00  0.00           H  
ATOM   3783  C   GLY A 257      -1.108 -23.983 -14.316  1.00  0.00           C  
ATOM   3784  O   GLY A 257      -1.739 -24.492 -15.239  1.00  0.00           O  
ATOM   3785  N   LEU A 258      -1.715 -23.235 -13.355  1.00  0.00           N  
ATOM   3786  H   LEU A 258      -1.188 -22.962 -12.538  1.00  0.00           H  
ATOM   3787  CA  LEU A 258      -3.136 -22.797 -13.355  1.00  0.00           C  
ATOM   3788  HA  LEU A 258      -3.768 -23.674 -13.215  1.00  0.00           H  
ATOM   3789  CB  LEU A 258      -3.339 -21.895 -12.103  1.00  0.00           C  
ATOM   3790  HB2 LEU A 258      -2.974 -22.474 -11.255  1.00  0.00           H  
ATOM   3791  HB3 LEU A 258      -2.597 -21.100 -12.168  1.00  0.00           H  
ATOM   3792  CG  LEU A 258      -4.791 -21.425 -11.889  1.00  0.00           C  
ATOM   3793  HG  LEU A 258      -5.188 -20.939 -12.781  1.00  0.00           H  
ATOM   3794  CD1 LEU A 258      -5.719 -22.578 -11.446  1.00  0.00           C  
ATOM   3795 HD11 LEU A 258      -6.771 -22.296 -11.409  1.00  0.00           H  
ATOM   3796 HD12 LEU A 258      -5.669 -23.440 -12.111  1.00  0.00           H  
ATOM   3797 HD13 LEU A 258      -5.410 -22.965 -10.476  1.00  0.00           H  
ATOM   3798  CD2 LEU A 258      -4.957 -20.491 -10.684  1.00  0.00           C  
ATOM   3799 HD21 LEU A 258      -4.505 -20.874  -9.770  1.00  0.00           H  
ATOM   3800 HD22 LEU A 258      -4.649 -19.480 -10.953  1.00  0.00           H  
ATOM   3801 HD23 LEU A 258      -6.016 -20.374 -10.452  1.00  0.00           H  
ATOM   3802  C   LEU A 258      -3.723 -22.104 -14.609  1.00  0.00           C  
ATOM   3803  O   LEU A 258      -4.861 -22.233 -14.974  1.00  0.00           O  
ATOM   3804  N   GLY A 259      -2.847 -21.475 -15.374  1.00  0.00           N  
ATOM   3805  H   GLY A 259      -1.915 -21.438 -14.988  1.00  0.00           H  
ATOM   3806  CA  GLY A 259      -3.147 -20.783 -16.667  1.00  0.00           C  
ATOM   3807  HA2 GLY A 259      -4.036 -20.211 -16.400  1.00  0.00           H  
ATOM   3808  HA3 GLY A 259      -2.237 -20.213 -16.853  1.00  0.00           H  
ATOM   3809  C   GLY A 259      -3.506 -21.769 -17.826  1.00  0.00           C  
ATOM   3810  O   GLY A 259      -2.808 -22.703 -18.140  1.00  0.00           O  
ATOM   3811  N   ASN A 260      -4.672 -21.540 -18.440  1.00  0.00           N  
ATOM   3812  H   ASN A 260      -5.272 -20.832 -18.042  1.00  0.00           H  
ATOM   3813  CA  ASN A 260      -5.115 -22.204 -19.704  1.00  0.00           C  
ATOM   3814  HA  ASN A 260      -4.509 -23.104 -19.810  1.00  0.00           H  
ATOM   3815  CB  ASN A 260      -6.578 -22.668 -19.765  1.00  0.00           C  
ATOM   3816  HB2 ASN A 260      -7.176 -21.814 -20.086  1.00  0.00           H  
ATOM   3817  HB3 ASN A 260      -6.768 -23.433 -20.517  1.00  0.00           H  
ATOM   3818  CG  ASN A 260      -7.140 -23.195 -18.554  1.00  0.00           C  
ATOM   3819  OD1 ASN A 260      -6.489 -23.952 -17.842  1.00  0.00           O  
ATOM   3820  ND2 ASN A 260      -8.408 -22.895 -18.213  1.00  0.00           N  
ATOM   3821 HD21 ASN A 260      -9.051 -22.554 -18.914  1.00  0.00           H  
ATOM   3822 HD22 ASN A 260      -8.713 -23.331 -17.355  1.00  0.00           H  
ATOM   3823  C   ASN A 260      -4.849 -21.296 -20.972  1.00  0.00           C  
ATOM   3824  O   ASN A 260      -5.137 -21.834 -22.131  1.00  0.00           O  
ATOM   3825  N   TYR A 261      -4.303 -20.032 -20.827  1.00  0.00           N  
ATOM   3826  H   TYR A 261      -3.945 -19.755 -19.925  1.00  0.00           H  
ATOM   3827  CA  TYR A 261      -3.755 -19.230 -21.884  1.00  0.00           C  
ATOM   3828  HA  TYR A 261      -3.256 -19.930 -22.552  1.00  0.00           H  
ATOM   3829  CB  TYR A 261      -4.866 -18.565 -22.675  1.00  0.00           C  
ATOM   3830  HB2 TYR A 261      -4.584 -18.297 -23.693  1.00  0.00           H  
ATOM   3831  HB3 TYR A 261      -5.695 -19.259 -22.810  1.00  0.00           H  
ATOM   3832  CG  TYR A 261      -5.289 -17.303 -22.051  1.00  0.00           C  
ATOM   3833  CD1 TYR A 261      -6.159 -17.418 -20.955  1.00  0.00           C  
ATOM   3834  HD1 TYR A 261      -6.389 -18.405 -20.582  1.00  0.00           H  
ATOM   3835  CE1 TYR A 261      -6.882 -16.291 -20.564  1.00  0.00           C  
ATOM   3836  HE1 TYR A 261      -7.587 -16.319 -19.747  1.00  0.00           H  
ATOM   3837  CZ  TYR A 261      -6.715 -15.094 -21.184  1.00  0.00           C  
ATOM   3838  OH  TYR A 261      -7.367 -14.002 -20.898  1.00  0.00           O  
ATOM   3839  HH  TYR A 261      -6.938 -13.159 -21.064  1.00  0.00           H  
ATOM   3840  CE2 TYR A 261      -5.829 -14.951 -22.320  1.00  0.00           C  
ATOM   3841  HE2 TYR A 261      -5.661 -13.991 -22.787  1.00  0.00           H  
ATOM   3842  CD2 TYR A 261      -5.158 -16.066 -22.796  1.00  0.00           C  
ATOM   3843  HD2 TYR A 261      -4.524 -16.059 -23.669  1.00  0.00           H  
ATOM   3844  C   TYR A 261      -2.656 -18.300 -21.403  1.00  0.00           C  
ATOM   3845  O   TYR A 261      -1.961 -17.727 -22.218  1.00  0.00           O  
ATOM   3846  OXT TYR A 261      -2.541 -18.077 -20.185  1.00  0.00           O  
ATOM   3847  C6N NDP A 262       1.387 -10.834  -8.961  1.00  0.00           C  
ATOM   3848  H26 NDP A 262       0.992 -10.187  -9.731  1.00  0.00           H  
ATOM   3849  C5N NDP A 262       0.764 -12.033  -8.639  1.00  0.00           C  
ATOM   3850  H25 NDP A 262      -0.009 -12.435  -9.277  1.00  0.00           H  
ATOM   3851  C4N NDP A 262       1.413 -12.957  -7.614  1.00  0.00           C  
ATOM   3852  H23 NDP A 262       0.572 -13.426  -7.104  1.00  0.00           H  
ATOM   3853  H24 NDP A 262       1.933 -13.704  -8.212  1.00  0.00           H  
ATOM   3854  C3N NDP A 262       2.376 -12.276  -6.710  1.00  0.00           C  
ATOM   3855  C7N NDP A 262       2.825 -12.955  -5.561  1.00  0.00           C  
ATOM   3856  O7N NDP A 262       2.345 -14.069  -5.268  1.00  0.00           O  
ATOM   3857  N7N NDP A 262       3.637 -12.518  -4.731  1.00  0.00           N  
ATOM   3858  H21 NDP A 262       3.759 -13.037  -3.872  1.00  0.00           H  
ATOM   3859  H22 NDP A 262       4.044 -11.598  -4.811  1.00  0.00           H  
ATOM   3860  C2N NDP A 262       2.970 -11.102  -7.165  1.00  0.00           C  
ATOM   3861  H20 NDP A 262       3.849 -10.703  -6.682  1.00  0.00           H  
ATOM   3862  N1N NDP A 262       2.523 -10.447  -8.277  1.00  0.00           N  
ATOM   3863  C1D NDP A 262       3.287  -9.232  -8.663  1.00  0.00           C  
ATOM   3864  H19 NDP A 262       3.063  -9.204  -9.730  1.00  0.00           H  
ATOM   3865  C2D NDP A 262       2.787  -8.017  -7.846  1.00  0.00           C  
ATOM   3866  H17 NDP A 262       2.692  -8.257  -6.787  1.00  0.00           H  
ATOM   3867  O2D NDP A 262       1.513  -7.474  -8.231  1.00  0.00           O  
ATOM   3868  H18 NDP A 262       1.230  -6.767  -7.647  1.00  0.00           H  
ATOM   3869  C3D NDP A 262       3.844  -6.963  -7.912  1.00  0.00           C  
ATOM   3870  H15 NDP A 262       3.738  -6.434  -6.965  1.00  0.00           H  
ATOM   3871  O3D NDP A 262       3.737  -6.140  -9.103  1.00  0.00           O  
ATOM   3872  H16 NDP A 262       4.587  -5.782  -9.372  1.00  0.00           H  
ATOM   3873  C4D NDP A 262       5.014  -7.943  -8.011  1.00  0.00           C  
ATOM   3874  H14 NDP A 262       5.775  -7.377  -8.549  1.00  0.00           H  
ATOM   3875  O4D NDP A 262       4.719  -9.207  -8.610  1.00  0.00           O  
ATOM   3876  C5D NDP A 262       5.790  -8.119  -6.697  1.00  0.00           C  
ATOM   3877  H13 NDP A 262       6.086  -7.228  -6.144  1.00  0.00           H  
ATOM   3878  H12 NDP A 262       6.798  -8.507  -6.838  1.00  0.00           H  
ATOM   3879  O5D NDP A 262       5.162  -8.995  -5.797  1.00  0.00           O  
ATOM   3880  PN  NDP A 262       5.468  -8.762  -4.223  1.00  0.00           P  
ATOM   3881  O2N NDP A 262       6.929  -8.602  -4.132  1.00  0.00           O  
ATOM   3882  O1N NDP A 262       4.705  -9.758  -3.427  1.00  0.00           O  
ATOM   3883  O3  NDP A 262       4.719  -7.477  -4.083  1.00  0.00           O  
ATOM   3884  PA  NDP A 262       4.811  -6.629  -2.746  1.00  0.00           P  
ATOM   3885  O1A NDP A 262       3.417  -6.392  -2.206  1.00  0.00           O  
ATOM   3886  O2A NDP A 262       5.885  -7.090  -1.856  1.00  0.00           O  
ATOM   3887  O5B NDP A 262       5.158  -5.232  -3.192  1.00  0.00           O  
ATOM   3888  C5B NDP A 262       6.058  -5.088  -4.319  1.00  0.00           C  
ATOM   3889  H2  NDP A 262       6.771  -5.907  -4.415  1.00  0.00           H  
ATOM   3890  H1  NDP A 262       5.509  -5.212  -5.252  1.00  0.00           H  
ATOM   3891  C4B NDP A 262       6.893  -3.838  -4.343  1.00  0.00           C  
ATOM   3892  H3  NDP A 262       7.798  -4.037  -4.917  1.00  0.00           H  
ATOM   3893  O4B NDP A 262       6.085  -2.828  -4.801  1.00  0.00           O  
ATOM   3894  C3B NDP A 262       7.288  -3.428  -2.916  1.00  0.00           C  
ATOM   3895  H4  NDP A 262       7.071  -4.177  -2.154  1.00  0.00           H  
ATOM   3896  O3B NDP A 262       8.666  -3.255  -2.832  1.00  0.00           O  
ATOM   3897  H5  NDP A 262       8.903  -2.941  -1.956  1.00  0.00           H  
ATOM   3898  C2B NDP A 262       6.563  -2.118  -2.677  1.00  0.00           C  
ATOM   3899  H6  NDP A 262       5.540  -2.303  -2.354  1.00  0.00           H  
ATOM   3900  O2B NDP A 262       7.255  -1.174  -1.841  1.00  0.00           O  
ATOM   3901  P2B NDP A 262       7.600  -1.444  -0.298  1.00  0.00           P  
ATOM   3902  O1X NDP A 262       8.861  -2.159  -0.403  1.00  0.00           O  
ATOM   3903  O2X NDP A 262       6.463  -2.248   0.164  1.00  0.00           O  
ATOM   3904  O3X NDP A 262       7.723  -0.135   0.335  1.00  0.00           O  
ATOM   3905  C1B NDP A 262       6.474  -1.645  -4.093  1.00  0.00           C  
ATOM   3906  H7  NDP A 262       7.485  -1.361  -4.387  1.00  0.00           H  
ATOM   3907  N9A NDP A 262       5.551  -0.518  -4.286  1.00  0.00           N  
ATOM   3908  C8A NDP A 262       4.204  -0.506  -4.136  1.00  0.00           C  
ATOM   3909  H8  NDP A 262       3.744  -1.434  -3.829  1.00  0.00           H  
ATOM   3910  N7A NDP A 262       3.683   0.666  -4.251  1.00  0.00           N  
ATOM   3911  C5A NDP A 262       4.703   1.449  -4.806  1.00  0.00           C  
ATOM   3912  C6A NDP A 262       4.835   2.780  -5.307  1.00  0.00           C  
ATOM   3913  N6A NDP A 262       3.815   3.562  -5.467  1.00  0.00           N  
ATOM   3914  H10 NDP A 262       4.094   4.497  -5.725  1.00  0.00           H  
ATOM   3915  H9  NDP A 262       2.983   3.433  -4.908  1.00  0.00           H  
ATOM   3916  N1A NDP A 262       6.006   3.268  -5.715  1.00  0.00           N  
ATOM   3917  C2A NDP A 262       7.040   2.417  -5.748  1.00  0.00           C  
ATOM   3918  H11 NDP A 262       7.922   2.782  -6.251  1.00  0.00           H  
ATOM   3919  N3A NDP A 262       7.039   1.137  -5.314  1.00  0.00           N  
ATOM   3920  C4A NDP A 262       5.831   0.736  -4.822  1.00  0.00           C  
ATOM      1  N   MET B   1      12.106  10.704  33.072  1.00  0.00           N1+
ATOM      2  CA  MET B   1      10.883  10.010  32.709  1.00  0.00           C  
ATOM      3  C   MET B   1      10.274  10.700  31.512  1.00  0.00           C  
ATOM      4  O   MET B   1       9.957  11.893  31.561  1.00  0.00           O  
ATOM      5  CB  MET B   1       9.915   9.965  33.915  1.00  0.00           C  
ATOM      6  CG  MET B   1       8.561   9.290  33.669  1.00  0.00           C  
ATOM      7  SD  MET B   1       7.372  10.329  32.778  1.00  0.00           S  
ATOM      8  CE  MET B   1       5.992   9.198  32.632  1.00  0.00           C  
ATOM      9  HT1 MET B   1      12.570  10.306  33.917  1.00  0.00           H  
ATOM     10  HT2 MET B   1      11.871  11.701  33.266  1.00  0.00           H  
ATOM     11  HT3 MET B   1      12.764  10.671  32.263  1.00  0.00           H  
ATOM     12  HA  MET B   1      11.147   9.003  32.421  1.00  0.00           H  
ATOM     13  HB1 MET B   1      10.399   9.443  34.725  1.00  0.00           H  
ATOM     14  HB2 MET B   1       9.727  10.981  34.232  1.00  0.00           H  
ATOM     15  HG1 MET B   1       8.724   8.390  33.094  1.00  0.00           H  
ATOM     16  HG2 MET B   1       8.135   9.019  34.623  1.00  0.00           H  
ATOM     17  HE1 MET B   1       5.701   8.868  33.619  1.00  0.00           H  
ATOM     18  HE2 MET B   1       6.287   8.348  32.034  1.00  0.00           H  
ATOM     19  HE3 MET B   1       5.161   9.701  32.160  1.00  0.00           H  
ATOM     20  N   ALA B   2      10.143   9.980  30.440  1.00  0.00           N  
ATOM     21  CA  ALA B   2       9.606  10.533  29.230  1.00  0.00           C  
ATOM     22  C   ALA B   2       8.410   9.739  28.773  1.00  0.00           C  
ATOM     23  O   ALA B   2       8.387   8.508  28.884  1.00  0.00           O  
ATOM     24  CB  ALA B   2      10.666  10.565  28.142  1.00  0.00           C  
ATOM     25  HN  ALA B   2      10.400   9.027  30.454  1.00  0.00           H  
ATOM     26  HA  ALA B   2       9.297  11.549  29.435  1.00  0.00           H  
ATOM     27  HB1 ALA B   2      10.987   9.559  27.918  1.00  0.00           H  
ATOM     28  HB2 ALA B   2      11.509  11.139  28.495  1.00  0.00           H  
ATOM     29  HB3 ALA B   2      10.265  11.024  27.252  1.00  0.00           H  
ATOM     30  N   THR B   3       7.422  10.429  28.297  1.00  0.00           N  
ATOM     31  CA  THR B   3       6.252   9.807  27.746  1.00  0.00           C  
ATOM     32  C   THR B   3       6.500   9.595  26.246  1.00  0.00           C  
ATOM     33  O   THR B   3       5.980  10.319  25.399  1.00  0.00           O  
ATOM     34  CB  THR B   3       5.010  10.704  27.971  1.00  0.00           C  
ATOM     35  OG1 THR B   3       4.994  11.151  29.346  1.00  0.00           O  
ATOM     36  CG2 THR B   3       3.720   9.931  27.689  1.00  0.00           C  
ATOM     37  HN  THR B   3       7.469  11.410  28.331  1.00  0.00           H  
ATOM     38  HA  THR B   3       6.107   8.853  28.233  1.00  0.00           H  
ATOM     39  HB  THR B   3       5.068  11.561  27.315  1.00  0.00           H  
ATOM     40  HG1 THR B   3       5.740  11.756  29.467  1.00  0.00           H  
ATOM     41 HG21 THR B   3       3.672   9.066  28.333  1.00  0.00           H  
ATOM     42 HG22 THR B   3       3.713   9.615  26.656  1.00  0.00           H  
ATOM     43 HG23 THR B   3       2.867  10.567  27.876  1.00  0.00           H  
ATOM     44  N   LEU B   4       7.393   8.682  25.951  1.00  0.00           N  
ATOM     45  CA  LEU B   4       7.775   8.405  24.604  1.00  0.00           C  
ATOM     46  C   LEU B   4       7.076   7.123  24.185  1.00  0.00           C  
ATOM     47  O   LEU B   4       6.765   6.280  25.041  1.00  0.00           O  
ATOM     48  CB  LEU B   4       9.300   8.257  24.522  1.00  0.00           C  
ATOM     49  CG  LEU B   4       9.915   8.414  23.144  1.00  0.00           C  
ATOM     50  CD1 LEU B   4       9.672   9.821  22.623  1.00  0.00           C  
ATOM     51  CD2 LEU B   4      11.399   8.122  23.189  1.00  0.00           C  
ATOM     52  HN  LEU B   4       7.792   8.150  26.672  1.00  0.00           H  
ATOM     53  HA  LEU B   4       7.454   9.223  23.980  1.00  0.00           H  
ATOM     54  HB1 LEU B   4       9.756   9.008  25.147  1.00  0.00           H  
ATOM     55  HB2 LEU B   4       9.568   7.278  24.892  1.00  0.00           H  
ATOM     56  HG  LEU B   4       9.443   7.707  22.480  1.00  0.00           H  
ATOM     57 HD11 LEU B   4      10.104   9.918  21.638  1.00  0.00           H  
ATOM     58 HD12 LEU B   4      10.129  10.536  23.291  1.00  0.00           H  
ATOM     59 HD13 LEU B   4       8.609  10.002  22.569  1.00  0.00           H  
ATOM     60 HD21 LEU B   4      11.830   8.256  22.207  1.00  0.00           H  
ATOM     61 HD22 LEU B   4      11.553   7.102  23.510  1.00  0.00           H  
ATOM     62 HD23 LEU B   4      11.876   8.795  23.887  1.00  0.00           H  
ATOM     63  N   LEU B   5       6.823   6.970  22.913  1.00  0.00           N  
ATOM     64  CA  LEU B   5       6.079   5.826  22.431  1.00  0.00           C  
ATOM     65  C   LEU B   5       6.953   4.598  22.319  1.00  0.00           C  
ATOM     66  O   LEU B   5       7.955   4.594  21.606  1.00  0.00           O  
ATOM     67  CB  LEU B   5       5.436   6.135  21.078  1.00  0.00           C  
ATOM     68  CG  LEU B   5       4.444   7.288  21.051  1.00  0.00           C  
ATOM     69  CD1 LEU B   5       3.814   7.404  19.679  1.00  0.00           C  
ATOM     70  CD2 LEU B   5       3.382   7.114  22.120  1.00  0.00           C  
ATOM     71  HN  LEU B   5       7.157   7.618  22.253  1.00  0.00           H  
ATOM     72  HA  LEU B   5       5.290   5.626  23.138  1.00  0.00           H  
ATOM     73  HB1 LEU B   5       6.234   6.380  20.392  1.00  0.00           H  
ATOM     74  HB2 LEU B   5       4.940   5.255  20.700  1.00  0.00           H  
ATOM     75  HG  LEU B   5       4.974   8.209  21.245  1.00  0.00           H  
ATOM     76 HD11 LEU B   5       3.104   8.219  19.671  1.00  0.00           H  
ATOM     77 HD12 LEU B   5       3.310   6.478  19.440  1.00  0.00           H  
ATOM     78 HD13 LEU B   5       4.585   7.591  18.944  1.00  0.00           H  
ATOM     79 HD21 LEU B   5       2.833   6.203  21.929  1.00  0.00           H  
ATOM     80 HD22 LEU B   5       2.705   7.955  22.093  1.00  0.00           H  
ATOM     81 HD23 LEU B   5       3.848   7.053  23.092  1.00  0.00           H  
ATOM     82  N   THR B   6       6.595   3.573  23.033  1.00  0.00           N  
ATOM     83  CA  THR B   6       7.300   2.336  22.951  1.00  0.00           C  
ATOM     84  C   THR B   6       6.666   1.460  21.864  1.00  0.00           C  
ATOM     85  O   THR B   6       5.739   1.917  21.149  1.00  0.00           O  
ATOM     86  CB  THR B   6       7.319   1.589  24.311  1.00  0.00           C  
ATOM     87  OG1 THR B   6       5.973   1.303  24.762  1.00  0.00           O  
ATOM     88  CG2 THR B   6       8.051   2.411  25.368  1.00  0.00           C  
ATOM     89  HN  THR B   6       5.823   3.644  23.639  1.00  0.00           H  
ATOM     90  HA  THR B   6       8.314   2.566  22.662  1.00  0.00           H  
ATOM     91  HB  THR B   6       7.841   0.652  24.175  1.00  0.00           H  
ATOM     92  HG1 THR B   6       5.493   2.143  24.880  1.00  0.00           H  
ATOM     93 HG21 THR B   6       7.563   3.369  25.479  1.00  0.00           H  
ATOM     94 HG22 THR B   6       9.078   2.550  25.067  1.00  0.00           H  
ATOM     95 HG23 THR B   6       8.028   1.884  26.310  1.00  0.00           H  
ATOM     96  N   THR B   7       7.100   0.221  21.760  1.00  0.00           N  
ATOM     97  CA  THR B   7       6.568  -0.698  20.790  1.00  0.00           C  
ATOM     98  C   THR B   7       5.093  -1.022  21.125  1.00  0.00           C  
ATOM     99  O   THR B   7       4.241  -1.142  20.230  1.00  0.00           O  
ATOM    100  CB  THR B   7       7.431  -1.977  20.771  1.00  0.00           C  
ATOM    101  OG1 THR B   7       8.802  -1.590  20.587  1.00  0.00           O  
ATOM    102  CG2 THR B   7       7.022  -2.904  19.638  1.00  0.00           C  
ATOM    103  HN  THR B   7       7.820  -0.119  22.337  1.00  0.00           H  
ATOM    104  HA  THR B   7       6.618  -0.225  19.820  1.00  0.00           H  
ATOM    105  HB  THR B   7       7.323  -2.486  21.718  1.00  0.00           H  
ATOM    106  HG1 THR B   7       9.336  -2.385  20.429  1.00  0.00           H  
ATOM    107 HG21 THR B   7       7.155  -2.402  18.692  1.00  0.00           H  
ATOM    108 HG22 THR B   7       5.984  -3.175  19.756  1.00  0.00           H  
ATOM    109 HG23 THR B   7       7.630  -3.794  19.661  1.00  0.00           H  
ATOM    110  N   ASP B   8       4.788  -1.088  22.422  1.00  0.00           N  
ATOM    111  CA  ASP B   8       3.425  -1.366  22.868  1.00  0.00           C  
ATOM    112  C   ASP B   8       2.515  -0.178  22.568  1.00  0.00           C  
ATOM    113  O   ASP B   8       1.375  -0.351  22.113  1.00  0.00           O  
ATOM    114  CB  ASP B   8       3.394  -1.691  24.361  1.00  0.00           C  
ATOM    115  CG  ASP B   8       2.009  -2.033  24.864  1.00  0.00           C  
ATOM    116  OD1 ASP B   8       1.563  -3.198  24.679  1.00  0.00           O  
ATOM    117  OD2 ASP B   8       1.339  -1.138  25.430  1.00  0.00           O  
ATOM    118  HN  ASP B   8       5.492  -0.946  23.092  1.00  0.00           H  
ATOM    119  HA  ASP B   8       3.073  -2.221  22.312  1.00  0.00           H  
ATOM    120  HB1 ASP B   8       4.038  -2.537  24.549  1.00  0.00           H  
ATOM    121  HB2 ASP B   8       3.761  -0.841  24.917  1.00  0.00           H  
ATOM    122  N   ASP B   9       3.053   1.032  22.770  1.00  0.00           N  
ATOM    123  CA  ASP B   9       2.307   2.277  22.502  1.00  0.00           C  
ATOM    124  C   ASP B   9       1.958   2.357  21.044  1.00  0.00           C  
ATOM    125  O   ASP B   9       0.811   2.652  20.676  1.00  0.00           O  
ATOM    126  CB  ASP B   9       3.103   3.544  22.868  1.00  0.00           C  
ATOM    127  CG  ASP B   9       3.392   3.732  24.338  1.00  0.00           C  
ATOM    128  OD1 ASP B   9       2.526   4.245  25.069  1.00  0.00           O  
ATOM    129  OD2 ASP B   9       4.505   3.409  24.772  1.00  0.00           O  
ATOM    130  HN  ASP B   9       3.973   1.081  23.106  1.00  0.00           H  
ATOM    131  HA  ASP B   9       1.396   2.255  23.081  1.00  0.00           H  
ATOM    132  HB1 ASP B   9       4.054   3.515  22.357  1.00  0.00           H  
ATOM    133  HB2 ASP B   9       2.539   4.395  22.517  1.00  0.00           H  
ATOM    134  N   LEU B  10       2.956   2.078  20.212  1.00  0.00           N  
ATOM    135  CA  LEU B  10       2.805   2.092  18.771  1.00  0.00           C  
ATOM    136  C   LEU B  10       1.739   1.098  18.334  1.00  0.00           C  
ATOM    137  O   LEU B  10       0.896   1.411  17.502  1.00  0.00           O  
ATOM    138  CB  LEU B  10       4.126   1.740  18.099  1.00  0.00           C  
ATOM    139  CG  LEU B  10       4.125   1.779  16.571  1.00  0.00           C  
ATOM    140  CD1 LEU B  10       3.935   3.201  16.050  1.00  0.00           C  
ATOM    141  CD2 LEU B  10       5.390   1.161  16.026  1.00  0.00           C  
ATOM    142  HN  LEU B  10       3.839   1.871  20.594  1.00  0.00           H  
ATOM    143  HA  LEU B  10       2.516   3.088  18.466  1.00  0.00           H  
ATOM    144  HB1 LEU B  10       4.882   2.422  18.458  1.00  0.00           H  
ATOM    145  HB2 LEU B  10       4.395   0.739  18.403  1.00  0.00           H  
ATOM    146  HG  LEU B  10       3.285   1.196  16.222  1.00  0.00           H  
ATOM    147 HD11 LEU B  10       3.922   3.194  14.970  1.00  0.00           H  
ATOM    148 HD12 LEU B  10       4.748   3.820  16.397  1.00  0.00           H  
ATOM    149 HD13 LEU B  10       3.001   3.597  16.424  1.00  0.00           H  
ATOM    150 HD21 LEU B  10       6.244   1.724  16.376  1.00  0.00           H  
ATOM    151 HD22 LEU B  10       5.367   1.181  14.945  1.00  0.00           H  
ATOM    152 HD23 LEU B  10       5.468   0.140  16.371  1.00  0.00           H  
ATOM    153  N   ARG B  11       1.769  -0.097  18.922  1.00  0.00           N  
ATOM    154  CA  ARG B  11       0.801  -1.140  18.597  1.00  0.00           C  
ATOM    155  C   ARG B  11      -0.611  -0.670  18.818  1.00  0.00           C  
ATOM    156  O   ARG B  11      -1.452  -0.833  17.950  1.00  0.00           O  
ATOM    157  CB  ARG B  11       1.058  -2.411  19.406  1.00  0.00           C  
ATOM    158  CG  ARG B  11       0.027  -3.507  19.158  1.00  0.00           C  
ATOM    159  CD  ARG B  11       0.387  -4.787  19.864  1.00  0.00           C  
ATOM    160  NE  ARG B  11       0.525  -4.629  21.319  1.00  0.00           N  
ATOM    161  CZ  ARG B  11       0.680  -5.653  22.152  1.00  0.00           C  
ATOM    162  NH1 ARG B  11       0.472  -6.889  21.707  1.00  0.00           N  
ATOM    163  NH2 ARG B  11       0.975  -5.440  23.427  1.00  0.00           N  
ATOM    164  HN  ARG B  11       2.478  -0.280  19.577  1.00  0.00           H  
ATOM    165  HA  ARG B  11       0.905  -1.375  17.547  1.00  0.00           H  
ATOM    166  HB1 ARG B  11       2.040  -2.799  19.180  1.00  0.00           H  
ATOM    167  HB2 ARG B  11       1.024  -2.146  20.453  1.00  0.00           H  
ATOM    168  HG1 ARG B  11      -0.932  -3.176  19.531  1.00  0.00           H  
ATOM    169  HG2 ARG B  11      -0.035  -3.696  18.097  1.00  0.00           H  
ATOM    170  HD1 ARG B  11      -0.393  -5.511  19.680  1.00  0.00           H  
ATOM    171  HD2 ARG B  11       1.318  -5.152  19.456  1.00  0.00           H  
ATOM    172  HE  ARG B  11       0.564  -3.706  21.656  1.00  0.00           H  
ATOM    173 HH11 ARG B  11       0.176  -7.063  20.762  1.00  0.00           H  
ATOM    174 HH12 ARG B  11       0.646  -7.712  22.264  1.00  0.00           H  
ATOM    175 HH21 ARG B  11       1.099  -4.516  23.828  1.00  0.00           H  
ATOM    176 HH22 ARG B  11       1.081  -6.195  24.085  1.00  0.00           H  
ATOM    177  N   ARG B  12      -0.855  -0.045  19.964  1.00  0.00           N  
ATOM    178  CA  ARG B  12      -2.193   0.422  20.285  1.00  0.00           C  
ATOM    179  C   ARG B  12      -2.646   1.482  19.285  1.00  0.00           C  
ATOM    180  O   ARG B  12      -3.804   1.511  18.906  1.00  0.00           O  
ATOM    181  CB  ARG B  12      -2.272   0.962  21.703  1.00  0.00           C  
ATOM    182  CG  ARG B  12      -1.778   0.004  22.768  1.00  0.00           C  
ATOM    183  CD  ARG B  12      -1.946   0.594  24.159  1.00  0.00           C  
ATOM    184  NE  ARG B  12      -1.469   1.984  24.221  1.00  0.00           N  
ATOM    185  CZ  ARG B  12      -0.302   2.391  24.748  1.00  0.00           C  
ATOM    186  NH1 ARG B  12       0.604   1.507  25.206  1.00  0.00           N  
ATOM    187  NH2 ARG B  12      -0.018   3.684  24.779  1.00  0.00           N  
ATOM    188  HN  ARG B  12      -0.113   0.101  20.592  1.00  0.00           H  
ATOM    189  HA  ARG B  12      -2.857  -0.425  20.194  1.00  0.00           H  
ATOM    190  HB1 ARG B  12      -1.672   1.859  21.762  1.00  0.00           H  
ATOM    191  HB2 ARG B  12      -3.301   1.212  21.921  1.00  0.00           H  
ATOM    192  HG1 ARG B  12      -2.343  -0.915  22.703  1.00  0.00           H  
ATOM    193  HG2 ARG B  12      -0.731  -0.196  22.589  1.00  0.00           H  
ATOM    194  HD1 ARG B  12      -2.995   0.568  24.418  1.00  0.00           H  
ATOM    195  HD2 ARG B  12      -1.386  -0.005  24.861  1.00  0.00           H  
ATOM    196  HE  ARG B  12      -2.095   2.646  23.842  1.00  0.00           H  
ATOM    197 HH11 ARG B  12       0.493   0.502  25.185  1.00  0.00           H  
ATOM    198 HH12 ARG B  12       1.462   1.816  25.623  1.00  0.00           H  
ATOM    199 HH21 ARG B  12      -0.618   4.420  24.450  1.00  0.00           H  
ATOM    200 HH22 ARG B  12       0.888   3.989  25.113  1.00  0.00           H  
ATOM    201  N   ALA B  13      -1.702   2.308  18.819  1.00  0.00           N  
ATOM    202  CA  ALA B  13      -2.002   3.332  17.822  1.00  0.00           C  
ATOM    203  C   ALA B  13      -2.432   2.686  16.522  1.00  0.00           C  
ATOM    204  O   ALA B  13      -3.428   3.091  15.939  1.00  0.00           O  
ATOM    205  CB  ALA B  13      -0.808   4.244  17.573  1.00  0.00           C  
ATOM    206  HN  ALA B  13      -0.782   2.216  19.145  1.00  0.00           H  
ATOM    207  HA  ALA B  13      -2.820   3.923  18.201  1.00  0.00           H  
ATOM    208  HB1 ALA B  13      -1.079   4.963  16.810  1.00  0.00           H  
ATOM    209  HB2 ALA B  13       0.024   3.652  17.219  1.00  0.00           H  
ATOM    210  HB3 ALA B  13      -0.535   4.761  18.483  1.00  0.00           H  
ATOM    211  N   LEU B  14      -1.697   1.653  16.101  1.00  0.00           N  
ATOM    212  CA  LEU B  14      -1.997   0.917  14.896  1.00  0.00           C  
ATOM    213  C   LEU B  14      -3.319   0.154  15.001  1.00  0.00           C  
ATOM    214  O   LEU B  14      -3.930  -0.189  13.990  1.00  0.00           O  
ATOM    215  CB  LEU B  14      -0.844  -0.029  14.547  1.00  0.00           C  
ATOM    216  CG  LEU B  14       0.288   0.529  13.656  1.00  0.00           C  
ATOM    217  CD1 LEU B  14      -0.241   0.895  12.282  1.00  0.00           C  
ATOM    218  CD2 LEU B  14       0.976   1.732  14.282  1.00  0.00           C  
ATOM    219  HN  LEU B  14      -0.901   1.357  16.591  1.00  0.00           H  
ATOM    220  HA  LEU B  14      -2.087   1.642  14.101  1.00  0.00           H  
ATOM    221  HB1 LEU B  14      -0.408  -0.370  15.475  1.00  0.00           H  
ATOM    222  HB2 LEU B  14      -1.270  -0.892  14.068  1.00  0.00           H  
ATOM    223  HG  LEU B  14       1.021  -0.251  13.516  1.00  0.00           H  
ATOM    224 HD11 LEU B  14      -0.630   0.011  11.796  1.00  0.00           H  
ATOM    225 HD12 LEU B  14       0.559   1.315  11.692  1.00  0.00           H  
ATOM    226 HD13 LEU B  14      -1.029   1.629  12.386  1.00  0.00           H  
ATOM    227 HD21 LEU B  14       1.731   2.111  13.607  1.00  0.00           H  
ATOM    228 HD22 LEU B  14       1.438   1.431  15.211  1.00  0.00           H  
ATOM    229 HD23 LEU B  14       0.244   2.501  14.478  1.00  0.00           H  
ATOM    230  N   VAL B  15      -3.737  -0.130  16.214  1.00  0.00           N  
ATOM    231  CA  VAL B  15      -5.038  -0.723  16.442  1.00  0.00           C  
ATOM    232  C   VAL B  15      -6.089   0.360  16.218  1.00  0.00           C  
ATOM    233  O   VAL B  15      -6.995   0.194  15.416  1.00  0.00           O  
ATOM    234  CB  VAL B  15      -5.169  -1.300  17.889  1.00  0.00           C  
ATOM    235  CG1 VAL B  15      -6.568  -1.843  18.140  1.00  0.00           C  
ATOM    236  CG2 VAL B  15      -4.147  -2.401  18.120  1.00  0.00           C  
ATOM    237  HN  VAL B  15      -3.139   0.067  16.967  1.00  0.00           H  
ATOM    238  HA  VAL B  15      -5.189  -1.513  15.719  1.00  0.00           H  
ATOM    239  HB  VAL B  15      -4.980  -0.504  18.593  1.00  0.00           H  
ATOM    240 HG11 VAL B  15      -6.777  -2.623  17.423  1.00  0.00           H  
ATOM    241 HG12 VAL B  15      -7.293  -1.049  18.036  1.00  0.00           H  
ATOM    242 HG13 VAL B  15      -6.624  -2.257  19.136  1.00  0.00           H  
ATOM    243 HG21 VAL B  15      -4.254  -2.791  19.119  1.00  0.00           H  
ATOM    244 HG22 VAL B  15      -3.156  -1.993  17.996  1.00  0.00           H  
ATOM    245 HG23 VAL B  15      -4.301  -3.193  17.402  1.00  0.00           H  
ATOM    246  N   GLU B  16      -5.931   1.471  16.927  1.00  0.00           N  
ATOM    247  CA  GLU B  16      -6.835   2.611  16.850  1.00  0.00           C  
ATOM    248  C   GLU B  16      -7.010   3.160  15.427  1.00  0.00           C  
ATOM    249  O   GLU B  16      -8.135   3.517  15.036  1.00  0.00           O  
ATOM    250  CB  GLU B  16      -6.350   3.725  17.742  1.00  0.00           C  
ATOM    251  CG  GLU B  16      -6.248   3.361  19.201  1.00  0.00           C  
ATOM    252  CD  GLU B  16      -5.910   4.561  20.027  1.00  0.00           C  
ATOM    253  OE1 GLU B  16      -6.605   5.598  19.939  1.00  0.00           O  
ATOM    254  OE2 GLU B  16      -4.931   4.499  20.782  1.00  0.00           O  
ATOM    255  HN  GLU B  16      -5.172   1.531  17.549  1.00  0.00           H  
ATOM    256  HA  GLU B  16      -7.798   2.289  17.219  1.00  0.00           H  
ATOM    257  HB1 GLU B  16      -5.370   4.029  17.400  1.00  0.00           H  
ATOM    258  HB2 GLU B  16      -7.027   4.561  17.644  1.00  0.00           H  
ATOM    259  HG1 GLU B  16      -7.177   2.919  19.522  1.00  0.00           H  
ATOM    260  HG2 GLU B  16      -5.457   2.633  19.302  1.00  0.00           H  
ATOM    261  N   CYS B  17      -5.922   3.243  14.671  1.00  0.00           N  
ATOM    262  CA  CYS B  17      -5.969   3.761  13.321  1.00  0.00           C  
ATOM    263  C   CYS B  17      -6.839   2.891  12.416  1.00  0.00           C  
ATOM    264  O   CYS B  17      -7.590   3.409  11.583  1.00  0.00           O  
ATOM    265  HN  CYS B  17      -5.045   2.955  15.015  1.00  0.00           H  
ATOM    266  HA  CYS B  17      -6.424   4.738  13.383  1.00  0.00           H  
ATOM    267  CB  CYS B  17      -4.551   3.921  12.770  1.00  0.00           C  
ATOM    268  SG  CYS B  17      -3.676   5.189  13.729  1.00  0.00           S  
ATOM    269  HB1 CYS B  17      -4.019   2.973  12.851  1.00  0.00           H  
ATOM    270  HB2 CYS B  17      -4.598   4.224  11.724  1.00  0.00           H  
ATOM    271  HG  CYS B  17      -4.330   6.355  13.631  1.00  0.00           H  
ATOM    272  N   ALA B  18      -6.749   1.582  12.594  1.00  0.00           N  
ATOM    273  CA  ALA B  18      -7.556   0.655  11.840  1.00  0.00           C  
ATOM    274  C   ALA B  18      -8.974   0.660  12.386  1.00  0.00           C  
ATOM    275  O   ALA B  18      -9.939   0.856  11.643  1.00  0.00           O  
ATOM    276  CB  ALA B  18      -6.960  -0.749  11.905  1.00  0.00           C  
ATOM    277  HN  ALA B  18      -6.108   1.239  13.252  1.00  0.00           H  
ATOM    278  HA  ALA B  18      -7.571   0.982  10.812  1.00  0.00           H  
ATOM    279  HB1 ALA B  18      -5.967  -0.743  11.478  1.00  0.00           H  
ATOM    280  HB2 ALA B  18      -7.581  -1.435  11.350  1.00  0.00           H  
ATOM    281  HB3 ALA B  18      -6.899  -1.064  12.936  1.00  0.00           H  
ATOM    282  N   GLY B  19      -9.082   0.494  13.688  1.00  0.00           N  
ATOM    283  CA  GLY B  19     -10.355   0.479  14.355  1.00  0.00           C  
ATOM    284  C   GLY B  19     -11.129  -0.765  14.018  1.00  0.00           C  
ATOM    285  O   GLY B  19     -10.718  -1.881  14.358  1.00  0.00           O  
ATOM    286  HN  GLY B  19      -8.267   0.363  14.222  1.00  0.00           H  
ATOM    287  HA1 GLY B  19     -10.192   0.521  15.422  1.00  0.00           H  
ATOM    288  HA2 GLY B  19     -10.928   1.341  14.047  1.00  0.00           H  
ATOM    289  N   GLU B  20     -12.204  -0.597  13.308  1.00  0.00           N  
ATOM    290  CA  GLU B  20     -12.997  -1.704  12.910  1.00  0.00           C  
ATOM    291  C   GLU B  20     -12.920  -1.844  11.419  1.00  0.00           C  
ATOM    292  O   GLU B  20     -13.439  -1.012  10.660  1.00  0.00           O  
ATOM    293  CB  GLU B  20     -14.444  -1.604  13.414  1.00  0.00           C  
ATOM    294  CG  GLU B  20     -15.162  -0.318  13.068  1.00  0.00           C  
ATOM    295  CD  GLU B  20     -16.599  -0.356  13.469  1.00  0.00           C  
ATOM    296  OE1 GLU B  20     -16.904  -0.049  14.625  1.00  0.00           O  
ATOM    297  OE2 GLU B  20     -17.460  -0.666  12.620  1.00  0.00           O  
ATOM    298  HN  GLU B  20     -12.443   0.299  12.980  1.00  0.00           H  
ATOM    299  HA  GLU B  20     -12.534  -2.578  13.342  1.00  0.00           H  
ATOM    300  HB1 GLU B  20     -15.009  -2.415  12.979  1.00  0.00           H  
ATOM    301  HB2 GLU B  20     -14.446  -1.721  14.487  1.00  0.00           H  
ATOM    302  HG1 GLU B  20     -14.682   0.495  13.591  1.00  0.00           H  
ATOM    303  HG2 GLU B  20     -15.101  -0.155  12.003  1.00  0.00           H  
ATOM    304  N   THR B  21     -12.206  -2.832  11.008  1.00  0.00           N  
ATOM    305  CA  THR B  21     -11.996  -3.116   9.638  1.00  0.00           C  
ATOM    306  C   THR B  21     -11.340  -4.498   9.573  1.00  0.00           C  
ATOM    307  O   THR B  21     -11.454  -5.267  10.543  1.00  0.00           O  
ATOM    308  CB  THR B  21     -11.114  -1.993   8.961  1.00  0.00           C  
ATOM    309  OG1 THR B  21     -11.019  -2.200   7.543  1.00  0.00           O  
ATOM    310  CG2 THR B  21      -9.705  -1.923   9.563  1.00  0.00           C  
ATOM    311  HN  THR B  21     -11.782  -3.434  11.658  1.00  0.00           H  
ATOM    312  HA  THR B  21     -12.963  -3.162   9.158  1.00  0.00           H  
ATOM    313  HB  THR B  21     -11.622  -1.055   9.151  1.00  0.00           H  
ATOM    314  HG1 THR B  21     -10.377  -1.581   7.170  1.00  0.00           H  
ATOM    315 HG21 THR B  21      -9.223  -2.884   9.451  1.00  0.00           H  
ATOM    316 HG22 THR B  21      -9.766  -1.669  10.610  1.00  0.00           H  
ATOM    317 HG23 THR B  21      -9.128  -1.170   9.045  1.00  0.00           H  
ATOM    318  N   ASP B  22     -10.659  -4.808   8.502  1.00  0.00           N  
ATOM    319  CA  ASP B  22      -9.978  -6.085   8.377  1.00  0.00           C  
ATOM    320  C   ASP B  22      -8.636  -6.033   9.078  1.00  0.00           C  
ATOM    321  O   ASP B  22      -7.634  -5.577   8.516  1.00  0.00           O  
ATOM    322  CB  ASP B  22      -9.802  -6.470   6.919  1.00  0.00           C  
ATOM    323  CG  ASP B  22      -9.091  -7.788   6.739  1.00  0.00           C  
ATOM    324  OD1 ASP B  22      -9.474  -8.787   7.397  1.00  0.00           O  
ATOM    325  OD2 ASP B  22      -8.170  -7.867   5.896  1.00  0.00           O  
ATOM    326  HN  ASP B  22     -10.605  -4.147   7.777  1.00  0.00           H  
ATOM    327  HA  ASP B  22     -10.587  -6.830   8.866  1.00  0.00           H  
ATOM    328  HB1 ASP B  22     -10.769  -6.525   6.448  1.00  0.00           H  
ATOM    329  HB2 ASP B  22      -9.212  -5.700   6.445  1.00  0.00           H  
ATOM    330  N   GLY B  23      -8.637  -6.443  10.315  1.00  0.00           N  
ATOM    331  CA  GLY B  23      -7.454  -6.371  11.104  1.00  0.00           C  
ATOM    332  C   GLY B  23      -6.695  -7.667  11.132  1.00  0.00           C  
ATOM    333  O   GLY B  23      -7.279  -8.739  11.338  1.00  0.00           O  
ATOM    334  HN  GLY B  23      -9.465  -6.807  10.693  1.00  0.00           H  
ATOM    335  HA1 GLY B  23      -6.829  -5.609  10.664  1.00  0.00           H  
ATOM    336  HA2 GLY B  23      -7.711  -6.083  12.113  1.00  0.00           H  
ATOM    337  N   THR B  24      -5.418  -7.578  10.902  1.00  0.00           N  
ATOM    338  CA  THR B  24      -4.527  -8.710  10.936  1.00  0.00           C  
ATOM    339  C   THR B  24      -4.034  -8.983  12.378  1.00  0.00           C  
ATOM    340  O   THR B  24      -4.636  -8.502  13.363  1.00  0.00           O  
ATOM    341  CB  THR B  24      -3.329  -8.416  10.015  1.00  0.00           C  
ATOM    342  OG1 THR B  24      -2.840  -7.100  10.306  1.00  0.00           O  
ATOM    343  CG2 THR B  24      -3.733  -8.491   8.551  1.00  0.00           C  
ATOM    344  HN  THR B  24      -5.013  -6.713  10.678  1.00  0.00           H  
ATOM    345  HA  THR B  24      -5.043  -9.582  10.560  1.00  0.00           H  
ATOM    346  HB  THR B  24      -2.529  -9.113  10.206  1.00  0.00           H  
ATOM    347  HG1 THR B  24      -2.017  -7.200  10.793  1.00  0.00           H  
ATOM    348 HG21 THR B  24      -2.864  -8.325   7.934  1.00  0.00           H  
ATOM    349 HG22 THR B  24      -4.460  -7.720   8.342  1.00  0.00           H  
ATOM    350 HG23 THR B  24      -4.152  -9.459   8.329  1.00  0.00           H  
ATOM    351  N   ASP B  25      -2.962  -9.735  12.519  1.00  0.00           N  
ATOM    352  CA  ASP B  25      -2.366  -9.937  13.815  1.00  0.00           C  
ATOM    353  C   ASP B  25      -1.267  -8.926  13.975  1.00  0.00           C  
ATOM    354  O   ASP B  25      -0.518  -8.658  13.021  1.00  0.00           O  
ATOM    355  CB  ASP B  25      -1.814 -11.350  14.001  1.00  0.00           C  
ATOM    356  CG  ASP B  25      -1.259 -11.554  15.397  1.00  0.00           C  
ATOM    357  OD1 ASP B  25      -2.036 -11.890  16.314  1.00  0.00           O  
ATOM    358  OD2 ASP B  25      -0.049 -11.351  15.609  1.00  0.00           O  
ATOM    359  HN  ASP B  25      -2.551 -10.172  11.738  1.00  0.00           H  
ATOM    360  HA  ASP B  25      -3.129  -9.736  14.554  1.00  0.00           H  
ATOM    361  HB1 ASP B  25      -2.600 -12.072  13.833  1.00  0.00           H  
ATOM    362  HB2 ASP B  25      -1.015 -11.526  13.296  1.00  0.00           H  
ATOM    363  N   LEU B  26      -1.173  -8.360  15.132  1.00  0.00           N  
ATOM    364  CA  LEU B  26      -0.230  -7.309  15.390  1.00  0.00           C  
ATOM    365  C   LEU B  26       0.434  -7.604  16.731  1.00  0.00           C  
ATOM    366  O   LEU B  26       0.993  -6.728  17.381  1.00  0.00           O  
ATOM    367  CB  LEU B  26      -1.014  -5.990  15.462  1.00  0.00           C  
ATOM    368  CG  LEU B  26      -0.251  -4.707  15.157  1.00  0.00           C  
ATOM    369  CD1 LEU B  26       0.175  -4.695  13.691  1.00  0.00           C  
ATOM    370  CD2 LEU B  26      -1.113  -3.502  15.472  1.00  0.00           C  
ATOM    371  HN  LEU B  26      -1.749  -8.650  15.877  1.00  0.00           H  
ATOM    372  HA  LEU B  26       0.495  -7.258  14.591  1.00  0.00           H  
ATOM    373  HB1 LEU B  26      -1.832  -6.055  14.760  1.00  0.00           H  
ATOM    374  HB2 LEU B  26      -1.433  -5.900  16.454  1.00  0.00           H  
ATOM    375  HG  LEU B  26       0.640  -4.666  15.767  1.00  0.00           H  
ATOM    376 HD11 LEU B  26       0.719  -3.787  13.474  1.00  0.00           H  
ATOM    377 HD12 LEU B  26      -0.707  -4.750  13.068  1.00  0.00           H  
ATOM    378 HD13 LEU B  26       0.800  -5.555  13.491  1.00  0.00           H  
ATOM    379 HD21 LEU B  26      -2.009  -3.539  14.873  1.00  0.00           H  
ATOM    380 HD22 LEU B  26      -0.567  -2.598  15.245  1.00  0.00           H  
ATOM    381 HD23 LEU B  26      -1.382  -3.511  16.518  1.00  0.00           H  
ATOM    382  N   SER B  27       0.397  -8.862  17.110  1.00  0.00           N  
ATOM    383  CA  SER B  27       0.871  -9.284  18.396  1.00  0.00           C  
ATOM    384  C   SER B  27       2.367  -9.535  18.374  1.00  0.00           C  
ATOM    385  O   SER B  27       2.887 -10.173  17.452  1.00  0.00           O  
ATOM    386  CB  SER B  27       0.118 -10.552  18.827  1.00  0.00           C  
ATOM    387  OG  SER B  27       0.498 -10.984  20.122  1.00  0.00           O  
ATOM    388  HN  SER B  27       0.068  -9.553  16.491  1.00  0.00           H  
ATOM    389  HA  SER B  27       0.654  -8.504  19.109  1.00  0.00           H  
ATOM    390  HB1 SER B  27      -0.943 -10.354  18.832  1.00  0.00           H  
ATOM    391  HB2 SER B  27       0.329 -11.341  18.119  1.00  0.00           H  
ATOM    392  HG  SER B  27      -0.176 -10.654  20.740  1.00  0.00           H  
ATOM    393  N   GLY B  28       3.046  -9.012  19.377  1.00  0.00           N  
ATOM    394  CA  GLY B  28       4.459  -9.237  19.540  1.00  0.00           C  
ATOM    395  C   GLY B  28       5.297  -8.603  18.460  1.00  0.00           C  
ATOM    396  O   GLY B  28       5.393  -7.378  18.368  1.00  0.00           O  
ATOM    397  HN  GLY B  28       2.577  -8.446  20.023  1.00  0.00           H  
ATOM    398  HA1 GLY B  28       4.770  -8.840  20.495  1.00  0.00           H  
ATOM    399  HA2 GLY B  28       4.635 -10.302  19.541  1.00  0.00           H  
ATOM    400  N   ASP B  29       5.867  -9.425  17.624  1.00  0.00           N  
ATOM    401  CA  ASP B  29       6.760  -8.957  16.593  1.00  0.00           C  
ATOM    402  C   ASP B  29       6.041  -8.493  15.355  1.00  0.00           C  
ATOM    403  O   ASP B  29       5.933  -9.206  14.365  1.00  0.00           O  
ATOM    404  CB  ASP B  29       7.853  -9.976  16.264  1.00  0.00           C  
ATOM    405  CG  ASP B  29       8.899 -10.055  17.336  1.00  0.00           C  
ATOM    406  OD1 ASP B  29       9.892  -9.299  17.285  1.00  0.00           O  
ATOM    407  OD2 ASP B  29       8.757 -10.899  18.246  1.00  0.00           O  
ATOM    408  HN  ASP B  29       5.669 -10.381  17.700  1.00  0.00           H  
ATOM    409  HA  ASP B  29       7.245  -8.084  17.008  1.00  0.00           H  
ATOM    410  HB1 ASP B  29       7.413 -10.956  16.159  1.00  0.00           H  
ATOM    411  HB2 ASP B  29       8.328  -9.696  15.336  1.00  0.00           H  
ATOM    412  N   PHE B  30       5.478  -7.320  15.457  1.00  0.00           N  
ATOM    413  CA  PHE B  30       4.819  -6.671  14.332  1.00  0.00           C  
ATOM    414  C   PHE B  30       5.699  -5.515  13.870  1.00  0.00           C  
ATOM    415  O   PHE B  30       5.460  -4.895  12.845  1.00  0.00           O  
ATOM    416  CB  PHE B  30       3.441  -6.102  14.767  1.00  0.00           C  
ATOM    417  CG  PHE B  30       3.533  -4.872  15.660  1.00  0.00           C  
ATOM    418  CD1 PHE B  30       3.830  -5.008  17.013  1.00  0.00           C  
ATOM    419  CD2 PHE B  30       3.302  -3.608  15.159  1.00  0.00           C  
ATOM    420  CE1 PHE B  30       3.890  -3.908  17.839  1.00  0.00           C  
ATOM    421  CE2 PHE B  30       3.353  -2.503  15.985  1.00  0.00           C  
ATOM    422  CZ  PHE B  30       3.755  -2.609  17.250  1.00  0.00           C  
ATOM    423  HN  PHE B  30       5.473  -6.904  16.347  1.00  0.00           H  
ATOM    424  HA  PHE B  30       4.681  -7.381  13.530  1.00  0.00           H  
ATOM    425  HB1 PHE B  30       2.882  -5.825  13.884  1.00  0.00           H  
ATOM    426  HB2 PHE B  30       2.894  -6.866  15.297  1.00  0.00           H  
ATOM    427  HD1 PHE B  30       4.024  -5.991  17.415  1.00  0.00           H  
ATOM    428  HD2 PHE B  30       3.067  -3.497  14.108  1.00  0.00           H  
ATOM    429  HE1 PHE B  30       4.121  -4.022  18.889  1.00  0.00           H  
ATOM    430  HE2 PHE B  30       3.168  -1.517  15.583  1.00  0.00           H  
ATOM    431  HZ  PHE B  30       3.845  -1.727  17.866  1.00  0.00           H  
ATOM    432  N   LEU B  31       6.744  -5.267  14.636  1.00  0.00           N  
ATOM    433  CA  LEU B  31       7.578  -4.098  14.473  1.00  0.00           C  
ATOM    434  C   LEU B  31       8.405  -4.177  13.192  1.00  0.00           C  
ATOM    435  O   LEU B  31       8.703  -3.158  12.565  1.00  0.00           O  
ATOM    436  CB  LEU B  31       8.482  -3.943  15.707  1.00  0.00           C  
ATOM    437  CG  LEU B  31       9.147  -2.586  15.886  1.00  0.00           C  
ATOM    438  CD1 LEU B  31       8.095  -1.518  16.136  1.00  0.00           C  
ATOM    439  CD2 LEU B  31      10.160  -2.621  17.023  1.00  0.00           C  
ATOM    440  HN  LEU B  31       6.979  -5.919  15.329  1.00  0.00           H  
ATOM    441  HA  LEU B  31       6.934  -3.235  14.412  1.00  0.00           H  
ATOM    442  HB1 LEU B  31       7.889  -4.138  16.590  1.00  0.00           H  
ATOM    443  HB2 LEU B  31       9.259  -4.693  15.656  1.00  0.00           H  
ATOM    444  HG  LEU B  31       9.663  -2.326  14.973  1.00  0.00           H  
ATOM    445 HD11 LEU B  31       7.520  -1.778  17.012  1.00  0.00           H  
ATOM    446 HD12 LEU B  31       7.439  -1.457  15.279  1.00  0.00           H  
ATOM    447 HD13 LEU B  31       8.578  -0.562  16.288  1.00  0.00           H  
ATOM    448 HD21 LEU B  31      10.614  -1.645  17.126  1.00  0.00           H  
ATOM    449 HD22 LEU B  31      10.928  -3.352  16.816  1.00  0.00           H  
ATOM    450 HD23 LEU B  31       9.655  -2.874  17.944  1.00  0.00           H  
ATOM    451  N   ASP B  32       8.733  -5.395  12.802  1.00  0.00           N  
ATOM    452  CA  ASP B  32       9.524  -5.670  11.593  1.00  0.00           C  
ATOM    453  C   ASP B  32       8.599  -6.192  10.469  1.00  0.00           C  
ATOM    454  O   ASP B  32       9.043  -6.646   9.409  1.00  0.00           O  
ATOM    455  CB  ASP B  32      10.625  -6.696  11.947  1.00  0.00           C  
ATOM    456  CG  ASP B  32      11.600  -7.008  10.824  1.00  0.00           C  
ATOM    457  OD1 ASP B  32      12.373  -6.099  10.423  1.00  0.00           O  
ATOM    458  OD2 ASP B  32      11.578  -8.140  10.294  1.00  0.00           O  
ATOM    459  HN  ASP B  32       8.450  -6.148  13.361  1.00  0.00           H  
ATOM    460  HA  ASP B  32       9.983  -4.747  11.279  1.00  0.00           H  
ATOM    461  HB1 ASP B  32      11.197  -6.317  12.781  1.00  0.00           H  
ATOM    462  HB2 ASP B  32      10.148  -7.616  12.249  1.00  0.00           H  
ATOM    463  N   LEU B  33       7.303  -6.096  10.706  1.00  0.00           N  
ATOM    464  CA  LEU B  33       6.320  -6.517   9.728  1.00  0.00           C  
ATOM    465  C   LEU B  33       6.055  -5.325   8.804  1.00  0.00           C  
ATOM    466  O   LEU B  33       6.475  -4.216   9.106  1.00  0.00           O  
ATOM    467  CB  LEU B  33       5.035  -6.998  10.433  1.00  0.00           C  
ATOM    468  CG  LEU B  33       3.960  -7.657   9.555  1.00  0.00           C  
ATOM    469  CD1 LEU B  33       4.513  -8.897   8.869  1.00  0.00           C  
ATOM    470  CD2 LEU B  33       2.748  -8.017  10.394  1.00  0.00           C  
ATOM    471  HN  LEU B  33       6.996  -5.688  11.541  1.00  0.00           H  
ATOM    472  HA  LEU B  33       6.754  -7.321   9.149  1.00  0.00           H  
ATOM    473  HB1 LEU B  33       5.322  -7.703  11.200  1.00  0.00           H  
ATOM    474  HB2 LEU B  33       4.587  -6.142  10.916  1.00  0.00           H  
ATOM    475  HG  LEU B  33       3.650  -6.957   8.795  1.00  0.00           H  
ATOM    476 HD11 LEU B  33       5.347  -8.618   8.244  1.00  0.00           H  
ATOM    477 HD12 LEU B  33       3.737  -9.341   8.264  1.00  0.00           H  
ATOM    478 HD13 LEU B  33       4.840  -9.602   9.616  1.00  0.00           H  
ATOM    479 HD21 LEU B  33       2.334  -7.119  10.828  1.00  0.00           H  
ATOM    480 HD22 LEU B  33       3.039  -8.697  11.181  1.00  0.00           H  
ATOM    481 HD23 LEU B  33       2.005  -8.488   9.771  1.00  0.00           H  
ATOM    482  N   ARG B  34       5.372  -5.527   7.706  1.00  0.00           N  
ATOM    483  CA  ARG B  34       5.228  -4.460   6.741  1.00  0.00           C  
ATOM    484  C   ARG B  34       3.786  -3.975   6.708  1.00  0.00           C  
ATOM    485  O   ARG B  34       2.857  -4.752   6.966  1.00  0.00           O  
ATOM    486  CB  ARG B  34       5.690  -4.953   5.362  1.00  0.00           C  
ATOM    487  CG  ARG B  34       7.038  -5.660   5.426  1.00  0.00           C  
ATOM    488  CD  ARG B  34       7.466  -6.229   4.095  1.00  0.00           C  
ATOM    489  NE  ARG B  34       7.910  -5.213   3.137  1.00  0.00           N  
ATOM    490  CZ  ARG B  34       8.172  -5.466   1.850  1.00  0.00           C  
ATOM    491  NH1 ARG B  34       7.884  -6.655   1.347  1.00  0.00           N  
ATOM    492  NH2 ARG B  34       8.704  -4.541   1.070  1.00  0.00           N  
ATOM    493  HN  ARG B  34       4.925  -6.382   7.529  1.00  0.00           H  
ATOM    494  HA  ARG B  34       5.867  -3.645   7.048  1.00  0.00           H  
ATOM    495  HB1 ARG B  34       4.960  -5.647   4.971  1.00  0.00           H  
ATOM    496  HB2 ARG B  34       5.782  -4.115   4.688  1.00  0.00           H  
ATOM    497  HG1 ARG B  34       7.787  -4.958   5.761  1.00  0.00           H  
ATOM    498  HG2 ARG B  34       6.955  -6.466   6.141  1.00  0.00           H  
ATOM    499  HD1 ARG B  34       8.276  -6.924   4.258  1.00  0.00           H  
ATOM    500  HD2 ARG B  34       6.626  -6.763   3.676  1.00  0.00           H  
ATOM    501  HE  ARG B  34       8.064  -4.317   3.541  1.00  0.00           H  
ATOM    502 HH11 ARG B  34       7.474  -7.379   1.905  1.00  0.00           H  
ATOM    503 HH12 ARG B  34       8.053  -6.891   0.383  1.00  0.00           H  
ATOM    504 HH21 ARG B  34       8.932  -3.616   1.399  1.00  0.00           H  
ATOM    505 HH22 ARG B  34       8.928  -4.730   0.104  1.00  0.00           H  
ATOM    506  N   PHE B  35       3.600  -2.690   6.410  1.00  0.00           N  
ATOM    507  CA  PHE B  35       2.264  -2.070   6.337  1.00  0.00           C  
ATOM    508  C   PHE B  35       1.352  -2.742   5.322  1.00  0.00           C  
ATOM    509  O   PHE B  35       0.133  -2.769   5.500  1.00  0.00           O  
ATOM    510  CB  PHE B  35       2.339  -0.557   6.078  1.00  0.00           C  
ATOM    511  CG  PHE B  35       2.715   0.273   7.283  1.00  0.00           C  
ATOM    512  CD1 PHE B  35       1.743   0.665   8.187  1.00  0.00           C  
ATOM    513  CD2 PHE B  35       4.020   0.663   7.510  1.00  0.00           C  
ATOM    514  CE1 PHE B  35       2.065   1.429   9.288  1.00  0.00           C  
ATOM    515  CE2 PHE B  35       4.350   1.429   8.612  1.00  0.00           C  
ATOM    516  CZ  PHE B  35       3.372   1.810   9.503  1.00  0.00           C  
ATOM    517  HN  PHE B  35       4.408  -2.144   6.272  1.00  0.00           H  
ATOM    518  HA  PHE B  35       1.811  -2.221   7.306  1.00  0.00           H  
ATOM    519  HB1 PHE B  35       3.075  -0.371   5.311  1.00  0.00           H  
ATOM    520  HB2 PHE B  35       1.376  -0.222   5.723  1.00  0.00           H  
ATOM    521  HD1 PHE B  35       0.718   0.368   8.023  1.00  0.00           H  
ATOM    522  HD2 PHE B  35       4.790   0.363   6.814  1.00  0.00           H  
ATOM    523  HE1 PHE B  35       1.294   1.727   9.982  1.00  0.00           H  
ATOM    524  HE2 PHE B  35       5.376   1.726   8.777  1.00  0.00           H  
ATOM    525  HZ  PHE B  35       3.624   2.410  10.364  1.00  0.00           H  
ATOM    526  N   GLU B  36       1.937  -3.314   4.292  1.00  0.00           N  
ATOM    527  CA  GLU B  36       1.176  -4.024   3.276  1.00  0.00           C  
ATOM    528  C   GLU B  36       0.516  -5.275   3.868  1.00  0.00           C  
ATOM    529  O   GLU B  36      -0.618  -5.609   3.538  1.00  0.00           O  
ATOM    530  CB  GLU B  36       2.069  -4.410   2.094  1.00  0.00           C  
ATOM    531  CG  GLU B  36       3.281  -5.232   2.483  1.00  0.00           C  
ATOM    532  CD  GLU B  36       4.026  -5.738   1.296  1.00  0.00           C  
ATOM    533  OE1 GLU B  36       4.885  -4.991   0.752  1.00  0.00           O  
ATOM    534  OE2 GLU B  36       3.785  -6.870   0.881  1.00  0.00           O  
ATOM    535  HN  GLU B  36       2.912  -3.252   4.209  1.00  0.00           H  
ATOM    536  HA  GLU B  36       0.401  -3.358   2.926  1.00  0.00           H  
ATOM    537  HB1 GLU B  36       1.486  -4.986   1.389  1.00  0.00           H  
ATOM    538  HB2 GLU B  36       2.416  -3.509   1.609  1.00  0.00           H  
ATOM    539  HG1 GLU B  36       3.945  -4.617   3.072  1.00  0.00           H  
ATOM    540  HG2 GLU B  36       2.959  -6.074   3.079  1.00  0.00           H  
ATOM    541  N   ASP B  37       1.216  -5.919   4.791  1.00  0.00           N  
ATOM    542  CA  ASP B  37       0.744  -7.159   5.395  1.00  0.00           C  
ATOM    543  C   ASP B  37      -0.351  -6.873   6.377  1.00  0.00           C  
ATOM    544  O   ASP B  37      -1.238  -7.694   6.586  1.00  0.00           O  
ATOM    545  CB  ASP B  37       1.873  -7.909   6.110  1.00  0.00           C  
ATOM    546  CG  ASP B  37       3.015  -8.261   5.204  1.00  0.00           C  
ATOM    547  OD1 ASP B  37       2.889  -9.214   4.435  1.00  0.00           O  
ATOM    548  OD2 ASP B  37       4.061  -7.576   5.239  1.00  0.00           O  
ATOM    549  HN  ASP B  37       2.076  -5.547   5.081  1.00  0.00           H  
ATOM    550  HA  ASP B  37       0.351  -7.790   4.610  1.00  0.00           H  
ATOM    551  HB1 ASP B  37       2.265  -7.287   6.901  1.00  0.00           H  
ATOM    552  HB2 ASP B  37       1.479  -8.822   6.533  1.00  0.00           H  
ATOM    553  N   ILE B  38      -0.316  -5.694   6.960  1.00  0.00           N  
ATOM    554  CA  ILE B  38      -1.315  -5.312   7.940  1.00  0.00           C  
ATOM    555  C   ILE B  38      -2.476  -4.530   7.316  1.00  0.00           C  
ATOM    556  O   ILE B  38      -3.296  -3.949   8.024  1.00  0.00           O  
ATOM    557  CB  ILE B  38      -0.715  -4.575   9.173  1.00  0.00           C  
ATOM    558  CG1 ILE B  38       0.060  -3.310   8.753  1.00  0.00           C  
ATOM    559  CG2 ILE B  38       0.185  -5.515   9.955  1.00  0.00           C  
ATOM    560  CD1 ILE B  38       0.657  -2.516   9.907  1.00  0.00           C  
ATOM    561  HN  ILE B  38       0.408  -5.074   6.729  1.00  0.00           H  
ATOM    562  HA  ILE B  38      -1.742  -6.246   8.284  1.00  0.00           H  
ATOM    563  HB  ILE B  38      -1.532  -4.292   9.821  1.00  0.00           H  
ATOM    564 HG11 ILE B  38       0.874  -3.593   8.104  1.00  0.00           H  
ATOM    565 HG12 ILE B  38      -0.608  -2.659   8.207  1.00  0.00           H  
ATOM    566 HG21 ILE B  38       0.617  -4.987  10.790  1.00  0.00           H  
ATOM    567 HG22 ILE B  38       0.984  -5.864   9.314  1.00  0.00           H  
ATOM    568 HG23 ILE B  38      -0.394  -6.352  10.318  1.00  0.00           H  
ATOM    569 HD11 ILE B  38      -0.130  -2.204  10.576  1.00  0.00           H  
ATOM    570 HD12 ILE B  38       1.167  -1.647   9.517  1.00  0.00           H  
ATOM    571 HD13 ILE B  38       1.361  -3.137  10.441  1.00  0.00           H  
ATOM    572  N   GLY B  39      -2.558  -4.579   5.996  1.00  0.00           N  
ATOM    573  CA  GLY B  39      -3.670  -3.985   5.271  1.00  0.00           C  
ATOM    574  C   GLY B  39      -3.709  -2.465   5.285  1.00  0.00           C  
ATOM    575  O   GLY B  39      -4.793  -1.865   5.289  1.00  0.00           O  
ATOM    576  HN  GLY B  39      -1.843  -5.026   5.497  1.00  0.00           H  
ATOM    577  HA1 GLY B  39      -3.611  -4.313   4.244  1.00  0.00           H  
ATOM    578  HA2 GLY B  39      -4.589  -4.361   5.696  1.00  0.00           H  
ATOM    579  N   TYR B  40      -2.566  -1.836   5.273  1.00  0.00           N  
ATOM    580  CA  TYR B  40      -2.520  -0.396   5.269  1.00  0.00           C  
ATOM    581  C   TYR B  40      -2.234   0.180   3.903  1.00  0.00           C  
ATOM    582  O   TYR B  40      -1.240  -0.166   3.251  1.00  0.00           O  
ATOM    583  CB  TYR B  40      -1.550   0.156   6.324  1.00  0.00           C  
ATOM    584  CG  TYR B  40      -2.171   0.271   7.690  1.00  0.00           C  
ATOM    585  CD1 TYR B  40      -2.417  -0.844   8.469  1.00  0.00           C  
ATOM    586  CD2 TYR B  40      -2.542   1.508   8.184  1.00  0.00           C  
ATOM    587  CE1 TYR B  40      -3.010  -0.733   9.704  1.00  0.00           C  
ATOM    588  CE2 TYR B  40      -3.142   1.633   9.411  1.00  0.00           C  
ATOM    589  CZ  TYR B  40      -3.373   0.511  10.169  1.00  0.00           C  
ATOM    590  OH  TYR B  40      -3.995   0.642  11.380  1.00  0.00           O  
ATOM    591  HN  TYR B  40      -1.728  -2.347   5.256  1.00  0.00           H  
ATOM    592  HA  TYR B  40      -3.514  -0.068   5.541  1.00  0.00           H  
ATOM    593  HB1 TYR B  40      -0.697  -0.504   6.394  1.00  0.00           H  
ATOM    594  HB2 TYR B  40      -1.214   1.139   6.024  1.00  0.00           H  
ATOM    595  HD1 TYR B  40      -2.128  -1.817   8.098  1.00  0.00           H  
ATOM    596  HD2 TYR B  40      -2.353   2.387   7.585  1.00  0.00           H  
ATOM    597  HE1 TYR B  40      -3.188  -1.621  10.293  1.00  0.00           H  
ATOM    598  HE2 TYR B  40      -3.427   2.607   9.778  1.00  0.00           H  
ATOM    599  HH  TYR B  40      -3.629   0.038  12.040  1.00  0.00           H  
ATOM    600  N   ASP B  41      -3.144   1.028   3.456  1.00  0.00           N  
ATOM    601  CA  ASP B  41      -2.973   1.792   2.226  1.00  0.00           C  
ATOM    602  C   ASP B  41      -2.090   2.981   2.529  1.00  0.00           C  
ATOM    603  O   ASP B  41      -1.826   3.281   3.707  1.00  0.00           O  
ATOM    604  CB  ASP B  41      -4.319   2.332   1.686  1.00  0.00           C  
ATOM    605  CG  ASP B  41      -5.276   1.288   1.173  1.00  0.00           C  
ATOM    606  OD1 ASP B  41      -5.056   0.746   0.067  1.00  0.00           O  
ATOM    607  OD2 ASP B  41      -6.267   0.977   1.866  1.00  0.00           O  
ATOM    608  HN  ASP B  41      -3.960   1.136   3.984  1.00  0.00           H  
ATOM    609  HA  ASP B  41      -2.510   1.160   1.480  1.00  0.00           H  
ATOM    610  HB1 ASP B  41      -4.835   2.869   2.468  1.00  0.00           H  
ATOM    611  HB2 ASP B  41      -4.107   3.022   0.881  1.00  0.00           H  
ATOM    612  N   SER B  42      -1.685   3.693   1.508  1.00  0.00           N  
ATOM    613  CA  SER B  42      -0.866   4.874   1.683  1.00  0.00           C  
ATOM    614  C   SER B  42      -1.665   5.934   2.425  1.00  0.00           C  
ATOM    615  O   SER B  42      -1.196   6.495   3.418  1.00  0.00           O  
ATOM    616  CB  SER B  42      -0.444   5.387   0.340  1.00  0.00           C  
ATOM    617  OG  SER B  42      -1.625   5.521  -0.484  1.00  0.00           O  
ATOM    618  HN  SER B  42      -1.957   3.444   0.601  1.00  0.00           H  
ATOM    619  HA  SER B  42       0.006   4.612   2.262  1.00  0.00           H  
ATOM    620  HB1 SER B  42       0.025   6.355   0.455  1.00  0.00           H  
ATOM    621  HB2 SER B  42       0.233   4.690  -0.131  1.00  0.00           H  
ATOM    622  HG  SER B  42      -2.089   4.585  -0.586  1.00  0.00           H  
ATOM    623  N   LEU B  43      -2.897   6.160   1.953  1.00  0.00           N  
ATOM    624  CA  LEU B  43      -3.833   7.078   2.588  1.00  0.00           C  
ATOM    625  C   LEU B  43      -4.058   6.711   4.025  1.00  0.00           C  
ATOM    626  O   LEU B  43      -4.114   7.575   4.880  1.00  0.00           O  
ATOM    627  CB  LEU B  43      -5.168   7.117   1.843  1.00  0.00           C  
ATOM    628  CG  LEU B  43      -5.353   8.274   0.870  1.00  0.00           C  
ATOM    629  CD1 LEU B  43      -6.656   8.113   0.102  1.00  0.00           C  
ATOM    630  CD2 LEU B  43      -5.360   9.586   1.646  1.00  0.00           C  
ATOM    631  HN  LEU B  43      -3.166   5.697   1.127  1.00  0.00           H  
ATOM    632  HA  LEU B  43      -3.394   8.065   2.553  1.00  0.00           H  
ATOM    633  HB1 LEU B  43      -5.269   6.192   1.297  1.00  0.00           H  
ATOM    634  HB2 LEU B  43      -5.963   7.166   2.573  1.00  0.00           H  
ATOM    635  HG  LEU B  43      -4.531   8.302   0.170  1.00  0.00           H  
ATOM    636 HD11 LEU B  43      -7.483   8.055   0.794  1.00  0.00           H  
ATOM    637 HD12 LEU B  43      -6.619   7.210  -0.488  1.00  0.00           H  
ATOM    638 HD13 LEU B  43      -6.797   8.964  -0.550  1.00  0.00           H  
ATOM    639 HD21 LEU B  43      -4.414   9.699   2.156  1.00  0.00           H  
ATOM    640 HD22 LEU B  43      -6.147   9.565   2.388  1.00  0.00           H  
ATOM    641 HD23 LEU B  43      -5.508  10.415   0.973  1.00  0.00           H  
ATOM    642  N   ALA B  44      -4.121   5.416   4.289  1.00  0.00           N  
ATOM    643  CA  ALA B  44      -4.333   4.917   5.629  1.00  0.00           C  
ATOM    644  C   ALA B  44      -3.167   5.293   6.533  1.00  0.00           C  
ATOM    645  O   ALA B  44      -3.359   5.583   7.702  1.00  0.00           O  
ATOM    646  CB  ALA B  44      -4.551   3.415   5.622  1.00  0.00           C  
ATOM    647  HN  ALA B  44      -4.010   4.789   3.544  1.00  0.00           H  
ATOM    648  HA  ALA B  44      -5.225   5.391   6.016  1.00  0.00           H  
ATOM    649  HB1 ALA B  44      -3.663   2.921   5.258  1.00  0.00           H  
ATOM    650  HB2 ALA B  44      -5.384   3.175   4.976  1.00  0.00           H  
ATOM    651  HB3 ALA B  44      -4.766   3.076   6.625  1.00  0.00           H  
ATOM    652  N   LEU B  45      -1.962   5.325   5.985  1.00  0.00           N  
ATOM    653  CA  LEU B  45      -0.799   5.706   6.749  1.00  0.00           C  
ATOM    654  C   LEU B  45      -0.753   7.224   6.958  1.00  0.00           C  
ATOM    655  O   LEU B  45      -0.393   7.684   8.030  1.00  0.00           O  
ATOM    656  CB  LEU B  45       0.466   5.179   6.099  1.00  0.00           C  
ATOM    657  CG  LEU B  45       1.787   5.391   6.863  1.00  0.00           C  
ATOM    658  CD1 LEU B  45       1.591   5.378   8.377  1.00  0.00           C  
ATOM    659  CD2 LEU B  45       2.642   4.247   6.553  1.00  0.00           C  
ATOM    660  HN  LEU B  45      -1.855   5.075   5.038  1.00  0.00           H  
ATOM    661  HA  LEU B  45      -0.885   5.229   7.718  1.00  0.00           H  
ATOM    662  HB1 LEU B  45       0.341   4.120   5.933  1.00  0.00           H  
ATOM    663  HB2 LEU B  45       0.560   5.660   5.136  1.00  0.00           H  
ATOM    664  HG  LEU B  45       2.300   6.285   6.542  1.00  0.00           H  
ATOM    665 HD11 LEU B  45       1.170   4.438   8.697  1.00  0.00           H  
ATOM    666 HD12 LEU B  45       0.929   6.189   8.645  1.00  0.00           H  
ATOM    667 HD13 LEU B  45       2.550   5.542   8.848  1.00  0.00           H  
ATOM    668 HD21 LEU B  45       3.584   4.336   7.068  1.00  0.00           H  
ATOM    669 HD22 LEU B  45       2.748   4.138   5.485  1.00  0.00           H  
ATOM    670 HD23 LEU B  45       2.070   3.438   6.985  1.00  0.00           H  
ATOM    671  N   MET B  46      -1.169   7.992   5.952  1.00  0.00           N  
ATOM    672  CA  MET B  46      -1.233   9.478   6.073  1.00  0.00           C  
ATOM    673  C   MET B  46      -2.175   9.793   7.208  1.00  0.00           C  
ATOM    674  O   MET B  46      -1.886  10.591   8.099  1.00  0.00           O  
ATOM    675  CB  MET B  46      -1.813  10.118   4.797  1.00  0.00           C  
ATOM    676  CG  MET B  46      -1.264   9.549   3.548  1.00  0.00           C  
ATOM    677  SD  MET B  46      -1.784  10.424   2.071  1.00  0.00           S  
ATOM    678  CE  MET B  46      -0.940   9.458   0.834  1.00  0.00           C  
ATOM    679  HN  MET B  46      -1.424   7.550   5.112  1.00  0.00           H  
ATOM    680  HA  MET B  46      -0.247   9.865   6.278  1.00  0.00           H  
ATOM    681  HB1 MET B  46      -2.881   9.970   4.766  1.00  0.00           H  
ATOM    682  HB2 MET B  46      -1.606  11.178   4.790  1.00  0.00           H  
ATOM    683  HG1 MET B  46      -0.192   9.498   3.623  1.00  0.00           H  
ATOM    684  HG2 MET B  46      -1.682   8.551   3.528  1.00  0.00           H  
ATOM    685  HE1 MET B  46      -1.153   9.864  -0.145  1.00  0.00           H  
ATOM    686  HE2 MET B  46      -1.289   8.437   0.882  1.00  0.00           H  
ATOM    687  HE3 MET B  46       0.124   9.479   1.010  1.00  0.00           H  
ATOM    688  N   GLU B  47      -3.278   9.098   7.152  1.00  0.00           N  
ATOM    689  CA  GLU B  47      -4.336   9.130   8.102  1.00  0.00           C  
ATOM    690  C   GLU B  47      -3.786   8.781   9.507  1.00  0.00           C  
ATOM    691  O   GLU B  47      -3.945   9.549  10.437  1.00  0.00           O  
ATOM    692  CB  GLU B  47      -5.320   8.100   7.615  1.00  0.00           C  
ATOM    693  CG  GLU B  47      -6.668   8.091   8.290  1.00  0.00           C  
ATOM    694  CD  GLU B  47      -7.418   9.384   8.155  1.00  0.00           C  
ATOM    695  OE1 GLU B  47      -7.620   9.841   7.012  1.00  0.00           O  
ATOM    696  OE2 GLU B  47      -7.762   9.986   9.177  1.00  0.00           O  
ATOM    697  HN  GLU B  47      -3.404   8.510   6.374  1.00  0.00           H  
ATOM    698  HA  GLU B  47      -4.813  10.098   8.102  1.00  0.00           H  
ATOM    699  HB1 GLU B  47      -5.386   8.248   6.545  1.00  0.00           H  
ATOM    700  HB2 GLU B  47      -4.856   7.133   7.759  1.00  0.00           H  
ATOM    701  HG1 GLU B  47      -7.271   7.300   7.869  1.00  0.00           H  
ATOM    702  HG2 GLU B  47      -6.497   7.902   9.336  1.00  0.00           H  
ATOM    703  N   THR B  48      -3.104   7.636   9.603  1.00  0.00           N  
ATOM    704  CA  THR B  48      -2.443   7.161  10.834  1.00  0.00           C  
ATOM    705  C   THR B  48      -1.492   8.242  11.396  1.00  0.00           C  
ATOM    706  O   THR B  48      -1.574   8.608  12.575  1.00  0.00           O  
ATOM    707  CB  THR B  48      -1.636   5.863  10.507  1.00  0.00           C  
ATOM    708  OG1 THR B  48      -2.532   4.824  10.094  1.00  0.00           O  
ATOM    709  CG2 THR B  48      -0.781   5.364  11.681  1.00  0.00           C  
ATOM    710  HN  THR B  48      -3.045   7.070   8.804  1.00  0.00           H  
ATOM    711  HA  THR B  48      -3.202   6.920  11.565  1.00  0.00           H  
ATOM    712  HB  THR B  48      -0.988   6.100   9.675  1.00  0.00           H  
ATOM    713  HG1 THR B  48      -2.913   5.055   9.236  1.00  0.00           H  
ATOM    714 HG21 THR B  48      -0.244   4.482  11.348  1.00  0.00           H  
ATOM    715 HG22 THR B  48      -1.391   5.131  12.542  1.00  0.00           H  
ATOM    716 HG23 THR B  48      -0.057   6.123  11.939  1.00  0.00           H  
ATOM    717  N   ALA B  49      -0.627   8.761  10.537  1.00  0.00           N  
ATOM    718  CA  ALA B  49       0.367   9.752  10.914  1.00  0.00           C  
ATOM    719  C   ALA B  49      -0.299  11.020  11.462  1.00  0.00           C  
ATOM    720  O   ALA B  49       0.022  11.467  12.563  1.00  0.00           O  
ATOM    721  CB  ALA B  49       1.257  10.094   9.724  1.00  0.00           C  
ATOM    722  HN  ALA B  49      -0.681   8.462   9.602  1.00  0.00           H  
ATOM    723  HA  ALA B  49       0.986   9.291  11.675  1.00  0.00           H  
ATOM    724  HB1 ALA B  49       2.025  10.785  10.038  1.00  0.00           H  
ATOM    725  HB2 ALA B  49       0.659  10.551   8.950  1.00  0.00           H  
ATOM    726  HB3 ALA B  49       1.713   9.194   9.341  1.00  0.00           H  
ATOM    727  N   ALA B  50      -1.265  11.555  10.711  1.00  0.00           N  
ATOM    728  CA  ALA B  50      -1.987  12.774  11.104  1.00  0.00           C  
ATOM    729  C   ALA B  50      -2.785  12.549  12.390  1.00  0.00           C  
ATOM    730  O   ALA B  50      -2.903  13.441  13.245  1.00  0.00           O  
ATOM    731  CB  ALA B  50      -2.909  13.231   9.978  1.00  0.00           C  
ATOM    732  HN  ALA B  50      -1.499  11.134   9.853  1.00  0.00           H  
ATOM    733  HA  ALA B  50      -1.253  13.547  11.282  1.00  0.00           H  
ATOM    734  HB1 ALA B  50      -3.652  12.467   9.800  1.00  0.00           H  
ATOM    735  HB2 ALA B  50      -2.327  13.381   9.080  1.00  0.00           H  
ATOM    736  HB3 ALA B  50      -3.398  14.154  10.254  1.00  0.00           H  
ATOM    737  N   ARG B  51      -3.290  11.337  12.541  1.00  0.00           N  
ATOM    738  CA  ARG B  51      -4.066  10.934  13.704  1.00  0.00           C  
ATOM    739  C   ARG B  51      -3.151  10.996  14.943  1.00  0.00           C  
ATOM    740  O   ARG B  51      -3.590  11.297  16.056  1.00  0.00           O  
ATOM    741  CB  ARG B  51      -4.588   9.502  13.454  1.00  0.00           C  
ATOM    742  CG  ARG B  51      -5.910   9.122  14.106  1.00  0.00           C  
ATOM    743  CD  ARG B  51      -5.832   8.897  15.605  1.00  0.00           C  
ATOM    744  NE  ARG B  51      -7.154   8.534  16.120  1.00  0.00           N  
ATOM    745  CZ  ARG B  51      -7.412   7.681  17.105  1.00  0.00           C  
ATOM    746  NH1 ARG B  51      -6.423   7.149  17.799  1.00  0.00           N  
ATOM    747  NH2 ARG B  51      -8.667   7.379  17.398  1.00  0.00           N  
ATOM    748  HN  ARG B  51      -3.149  10.684  11.818  1.00  0.00           H  
ATOM    749  HA  ARG B  51      -4.899  11.615  13.813  1.00  0.00           H  
ATOM    750  HB1 ARG B  51      -4.717   9.376  12.390  1.00  0.00           H  
ATOM    751  HB2 ARG B  51      -3.837   8.798  13.781  1.00  0.00           H  
ATOM    752  HG1 ARG B  51      -6.625   9.911  13.922  1.00  0.00           H  
ATOM    753  HG2 ARG B  51      -6.271   8.219  13.636  1.00  0.00           H  
ATOM    754  HD1 ARG B  51      -5.149   8.085  15.810  1.00  0.00           H  
ATOM    755  HD2 ARG B  51      -5.493   9.795  16.101  1.00  0.00           H  
ATOM    756  HE  ARG B  51      -7.894   8.988  15.644  1.00  0.00           H  
ATOM    757 HH11 ARG B  51      -5.472   7.372  17.599  1.00  0.00           H  
ATOM    758 HH12 ARG B  51      -6.581   6.520  18.578  1.00  0.00           H  
ATOM    759 HH21 ARG B  51      -9.444   7.772  16.882  1.00  0.00           H  
ATOM    760 HH22 ARG B  51      -8.923   6.757  18.151  1.00  0.00           H  
ATOM    761  N   LEU B  52      -1.871  10.740  14.728  1.00  0.00           N  
ATOM    762  CA  LEU B  52      -0.889  10.816  15.790  1.00  0.00           C  
ATOM    763  C   LEU B  52      -0.441  12.263  16.004  1.00  0.00           C  
ATOM    764  O   LEU B  52      -0.197  12.677  17.150  1.00  0.00           O  
ATOM    765  CB  LEU B  52       0.316   9.908  15.492  1.00  0.00           C  
ATOM    766  CG  LEU B  52      -0.003   8.415  15.332  1.00  0.00           C  
ATOM    767  CD1 LEU B  52       1.258   7.624  15.028  1.00  0.00           C  
ATOM    768  CD2 LEU B  52      -0.701   7.864  16.573  1.00  0.00           C  
ATOM    769  HN  LEU B  52      -1.586  10.484  13.823  1.00  0.00           H  
ATOM    770  HA  LEU B  52      -1.368  10.474  16.696  1.00  0.00           H  
ATOM    771  HB1 LEU B  52       0.778  10.255  14.578  1.00  0.00           H  
ATOM    772  HB2 LEU B  52       1.023  10.016  16.302  1.00  0.00           H  
ATOM    773  HG  LEU B  52      -0.665   8.294  14.487  1.00  0.00           H  
ATOM    774 HD11 LEU B  52       1.019   6.576  14.938  1.00  0.00           H  
ATOM    775 HD12 LEU B  52       1.970   7.765  15.828  1.00  0.00           H  
ATOM    776 HD13 LEU B  52       1.681   7.980  14.100  1.00  0.00           H  
ATOM    777 HD21 LEU B  52      -1.629   8.394  16.728  1.00  0.00           H  
ATOM    778 HD22 LEU B  52      -0.063   7.989  17.434  1.00  0.00           H  
ATOM    779 HD23 LEU B  52      -0.912   6.814  16.425  1.00  0.00           H  
ATOM    780  N   GLU B  53      -0.347  13.035  14.907  1.00  0.00           N  
ATOM    781  CA  GLU B  53       0.026  14.459  14.970  1.00  0.00           C  
ATOM    782  C   GLU B  53      -0.931  15.212  15.878  1.00  0.00           C  
ATOM    783  O   GLU B  53      -0.501  15.906  16.794  1.00  0.00           O  
ATOM    784  CB  GLU B  53       0.020  15.130  13.586  1.00  0.00           C  
ATOM    785  CG  GLU B  53       0.960  14.531  12.559  1.00  0.00           C  
ATOM    786  CD  GLU B  53       0.909  15.291  11.251  1.00  0.00           C  
ATOM    787  OE1 GLU B  53      -0.090  15.187  10.526  1.00  0.00           O  
ATOM    788  OE2 GLU B  53       1.849  16.047  10.949  1.00  0.00           O  
ATOM    789  HN  GLU B  53      -0.503  12.626  14.024  1.00  0.00           H  
ATOM    790  HA  GLU B  53       1.020  14.524  15.395  1.00  0.00           H  
ATOM    791  HB1 GLU B  53      -0.982  15.089  13.186  1.00  0.00           H  
ATOM    792  HB2 GLU B  53       0.289  16.167  13.720  1.00  0.00           H  
ATOM    793  HG1 GLU B  53       1.968  14.572  12.945  1.00  0.00           H  
ATOM    794  HG2 GLU B  53       0.678  13.503  12.377  1.00  0.00           H  
ATOM    795  N   SER B  54      -2.232  15.032  15.643  1.00  0.00           N  
ATOM    796  CA  SER B  54      -3.273  15.705  16.420  1.00  0.00           C  
ATOM    797  C   SER B  54      -3.249  15.266  17.901  1.00  0.00           C  
ATOM    798  O   SER B  54      -3.607  16.031  18.794  1.00  0.00           O  
ATOM    799  CB  SER B  54      -4.645  15.397  15.806  1.00  0.00           C  
ATOM    800  OG  SER B  54      -4.664  15.688  14.409  1.00  0.00           O  
ATOM    801  HN  SER B  54      -2.501  14.432  14.907  1.00  0.00           H  
ATOM    802  HA  SER B  54      -3.100  16.770  16.358  1.00  0.00           H  
ATOM    803  HB1 SER B  54      -4.872  14.349  15.946  1.00  0.00           H  
ATOM    804  HB2 SER B  54      -5.408  15.988  16.292  1.00  0.00           H  
ATOM    805  HG  SER B  54      -3.893  16.223  14.188  1.00  0.00           H  
ATOM    806  N   ARG B  55      -2.794  14.053  18.140  1.00  0.00           N  
ATOM    807  CA  ARG B  55      -2.786  13.473  19.474  1.00  0.00           C  
ATOM    808  C   ARG B  55      -1.571  13.918  20.306  1.00  0.00           C  
ATOM    809  O   ARG B  55      -1.702  14.190  21.495  1.00  0.00           O  
ATOM    810  CB  ARG B  55      -2.853  11.938  19.361  1.00  0.00           C  
ATOM    811  CG  ARG B  55      -2.820  11.171  20.681  1.00  0.00           C  
ATOM    812  CD  ARG B  55      -2.994   9.683  20.417  1.00  0.00           C  
ATOM    813  NE  ARG B  55      -2.852   8.846  21.615  1.00  0.00           N  
ATOM    814  CZ  ARG B  55      -3.368   7.621  21.745  1.00  0.00           C  
ATOM    815  NH1 ARG B  55      -4.376   7.240  20.954  1.00  0.00           N  
ATOM    816  NH2 ARG B  55      -2.968   6.829  22.740  1.00  0.00           N  
ATOM    817  HN  ARG B  55      -2.452  13.527  17.386  1.00  0.00           H  
ATOM    818  HA  ARG B  55      -3.682  13.811  19.974  1.00  0.00           H  
ATOM    819  HB1 ARG B  55      -3.765  11.665  18.850  1.00  0.00           H  
ATOM    820  HB2 ARG B  55      -2.021  11.604  18.758  1.00  0.00           H  
ATOM    821  HG1 ARG B  55      -1.869  11.337  21.167  1.00  0.00           H  
ATOM    822  HG2 ARG B  55      -3.627  11.511  21.316  1.00  0.00           H  
ATOM    823  HD1 ARG B  55      -3.978   9.515  20.003  1.00  0.00           H  
ATOM    824  HD2 ARG B  55      -2.256   9.374  19.689  1.00  0.00           H  
ATOM    825  HE  ARG B  55      -2.265   9.202  22.326  1.00  0.00           H  
ATOM    826 HH11 ARG B  55      -4.783   7.855  20.271  1.00  0.00           H  
ATOM    827 HH12 ARG B  55      -4.785   6.316  20.990  1.00  0.00           H  
ATOM    828 HH21 ARG B  55      -2.282   7.109  23.422  1.00  0.00           H  
ATOM    829 HH22 ARG B  55      -3.322   5.895  22.858  1.00  0.00           H  
ATOM    830  N   TYR B  56      -0.404  13.986  19.695  1.00  0.00           N  
ATOM    831  CA  TYR B  56       0.802  14.307  20.459  1.00  0.00           C  
ATOM    832  C   TYR B  56       1.350  15.710  20.207  1.00  0.00           C  
ATOM    833  O   TYR B  56       2.167  16.203  20.989  1.00  0.00           O  
ATOM    834  CB  TYR B  56       1.886  13.241  20.248  1.00  0.00           C  
ATOM    835  CG  TYR B  56       1.465  11.870  20.734  1.00  0.00           C  
ATOM    836  CD1 TYR B  56       1.371  11.599  22.093  1.00  0.00           C  
ATOM    837  CD2 TYR B  56       1.153  10.857  19.841  1.00  0.00           C  
ATOM    838  CE1 TYR B  56       0.975  10.359  22.549  1.00  0.00           C  
ATOM    839  CE2 TYR B  56       0.757   9.610  20.291  1.00  0.00           C  
ATOM    840  CZ  TYR B  56       0.670   9.368  21.645  1.00  0.00           C  
ATOM    841  OH  TYR B  56       0.272   8.124  22.095  1.00  0.00           O  
ATOM    842  HN  TYR B  56      -0.338  13.792  18.733  1.00  0.00           H  
ATOM    843  HA  TYR B  56       0.508  14.266  21.497  1.00  0.00           H  
ATOM    844  HB1 TYR B  56       2.106  13.166  19.194  1.00  0.00           H  
ATOM    845  HB2 TYR B  56       2.778  13.534  20.783  1.00  0.00           H  
ATOM    846  HD1 TYR B  56       1.613  12.380  22.799  1.00  0.00           H  
ATOM    847  HD2 TYR B  56       1.224  11.050  18.783  1.00  0.00           H  
ATOM    848  HE1 TYR B  56       0.907  10.168  23.609  1.00  0.00           H  
ATOM    849  HE2 TYR B  56       0.513   8.832  19.583  1.00  0.00           H  
ATOM    850  HH  TYR B  56       0.785   7.463  21.621  1.00  0.00           H  
ATOM    851  N   GLY B  57       0.902  16.352  19.147  1.00  0.00           N  
ATOM    852  CA  GLY B  57       1.389  17.684  18.837  1.00  0.00           C  
ATOM    853  C   GLY B  57       2.686  17.646  18.058  1.00  0.00           C  
ATOM    854  O   GLY B  57       3.667  18.309  18.426  1.00  0.00           O  
ATOM    855  HN  GLY B  57       0.228  15.942  18.564  1.00  0.00           H  
ATOM    856  HA1 GLY B  57       0.643  18.208  18.257  1.00  0.00           H  
ATOM    857  HA2 GLY B  57       1.552  18.216  19.762  1.00  0.00           H  
ATOM    858  N   VAL B  58       2.695  16.866  16.986  1.00  0.00           N  
ATOM    859  CA  VAL B  58       3.876  16.714  16.134  1.00  0.00           C  
ATOM    860  C   VAL B  58       3.519  17.066  14.688  1.00  0.00           C  
ATOM    861  O   VAL B  58       2.375  17.440  14.414  1.00  0.00           O  
ATOM    862  CB  VAL B  58       4.481  15.265  16.184  1.00  0.00           C  
ATOM    863  CG1 VAL B  58       4.934  14.897  17.578  1.00  0.00           C  
ATOM    864  CG2 VAL B  58       3.479  14.231  15.689  1.00  0.00           C  
ATOM    865  HN  VAL B  58       1.870  16.404  16.728  1.00  0.00           H  
ATOM    866  HA  VAL B  58       4.619  17.420  16.481  1.00  0.00           H  
ATOM    867  HB  VAL B  58       5.343  15.236  15.532  1.00  0.00           H  
ATOM    868 HG11 VAL B  58       5.662  15.612  17.930  1.00  0.00           H  
ATOM    869 HG12 VAL B  58       5.365  13.904  17.547  1.00  0.00           H  
ATOM    870 HG13 VAL B  58       4.070  14.890  18.228  1.00  0.00           H  
ATOM    871 HG21 VAL B  58       3.929  13.251  15.727  1.00  0.00           H  
ATOM    872 HG22 VAL B  58       3.205  14.468  14.672  1.00  0.00           H  
ATOM    873 HG23 VAL B  58       2.600  14.255  16.316  1.00  0.00           H  
ATOM    874  N   SER B  59       4.469  16.961  13.775  1.00  0.00           N  
ATOM    875  CA  SER B  59       4.212  17.187  12.367  1.00  0.00           C  
ATOM    876  C   SER B  59       5.116  16.322  11.481  1.00  0.00           C  
ATOM    877  O   SER B  59       6.346  16.457  11.489  1.00  0.00           O  
ATOM    878  CB  SER B  59       4.354  18.671  12.013  1.00  0.00           C  
ATOM    879  OG  SER B  59       3.448  19.458  12.784  1.00  0.00           O  
ATOM    880  HN  SER B  59       5.397  16.776  14.046  1.00  0.00           H  
ATOM    881  HA  SER B  59       3.193  16.885  12.182  1.00  0.00           H  
ATOM    882  HB1 SER B  59       5.362  18.999  12.218  1.00  0.00           H  
ATOM    883  HB2 SER B  59       4.134  18.813  10.966  1.00  0.00           H  
ATOM    884  HG  SER B  59       2.897  18.819  13.261  1.00  0.00           H  
ATOM    885  N   ILE B  60       4.497  15.418  10.750  1.00  0.00           N  
ATOM    886  CA  ILE B  60       5.190  14.550   9.822  1.00  0.00           C  
ATOM    887  C   ILE B  60       4.645  14.812   8.415  1.00  0.00           C  
ATOM    888  O   ILE B  60       3.439  14.638   8.166  1.00  0.00           O  
ATOM    889  CB  ILE B  60       5.054  13.007  10.159  1.00  0.00           C  
ATOM    890  CG1 ILE B  60       5.752  12.614  11.485  1.00  0.00           C  
ATOM    891  CG2 ILE B  60       5.597  12.143   9.024  1.00  0.00           C  
ATOM    892  CD1 ILE B  60       5.076  13.093  12.747  1.00  0.00           C  
ATOM    893  HN  ILE B  60       3.512  15.367  10.814  1.00  0.00           H  
ATOM    894  HA  ILE B  60       6.232  14.832   9.841  1.00  0.00           H  
ATOM    895  HB  ILE B  60       3.998  12.793  10.242  1.00  0.00           H  
ATOM    896 HG11 ILE B  60       5.795  11.538  11.544  1.00  0.00           H  
ATOM    897 HG12 ILE B  60       6.758  13.011  11.475  1.00  0.00           H  
ATOM    898 HG21 ILE B  60       6.644  12.363   8.878  1.00  0.00           H  
ATOM    899 HG22 ILE B  60       5.054  12.362   8.115  1.00  0.00           H  
ATOM    900 HG23 ILE B  60       5.477  11.099   9.272  1.00  0.00           H  
ATOM    901 HD11 ILE B  60       5.037  14.172  12.749  1.00  0.00           H  
ATOM    902 HD12 ILE B  60       5.627  12.748  13.608  1.00  0.00           H  
ATOM    903 HD13 ILE B  60       4.068  12.704  12.783  1.00  0.00           H  
ATOM    904  N   PRO B  61       5.504  15.301   7.496  1.00  0.00           N  
ATOM    905  CA  PRO B  61       5.114  15.567   6.106  1.00  0.00           C  
ATOM    906  C   PRO B  61       4.604  14.305   5.393  1.00  0.00           C  
ATOM    907  O   PRO B  61       5.109  13.191   5.626  1.00  0.00           O  
ATOM    908  CB  PRO B  61       6.404  16.076   5.456  1.00  0.00           C  
ATOM    909  CG  PRO B  61       7.229  16.563   6.596  1.00  0.00           C  
ATOM    910  CD  PRO B  61       6.908  15.656   7.743  1.00  0.00           C  
ATOM    911  HA  PRO B  61       4.350  16.330   6.056  1.00  0.00           H  
ATOM    912  HB1 PRO B  61       6.886  15.260   4.936  1.00  0.00           H  
ATOM    913  HB2 PRO B  61       6.180  16.871   4.762  1.00  0.00           H  
ATOM    914  HG1 PRO B  61       8.279  16.495   6.345  1.00  0.00           H  
ATOM    915  HG2 PRO B  61       6.961  17.582   6.840  1.00  0.00           H  
ATOM    916  HD1 PRO B  61       7.530  14.774   7.724  1.00  0.00           H  
ATOM    917  HD2 PRO B  61       7.008  16.185   8.679  1.00  0.00           H  
ATOM    918  N   ASP B  62       3.635  14.510   4.510  1.00  0.00           N  
ATOM    919  CA  ASP B  62       2.903  13.450   3.788  1.00  0.00           C  
ATOM    920  C   ASP B  62       3.825  12.423   3.161  1.00  0.00           C  
ATOM    921  O   ASP B  62       3.707  11.216   3.416  1.00  0.00           O  
ATOM    922  CB  ASP B  62       2.063  14.055   2.657  1.00  0.00           C  
ATOM    923  CG  ASP B  62       1.133  15.132   3.111  1.00  0.00           C  
ATOM    924  OD1 ASP B  62       1.571  16.302   3.179  1.00  0.00           O  
ATOM    925  OD2 ASP B  62      -0.044  14.853   3.358  1.00  0.00           O  
ATOM    926  HN  ASP B  62       3.366  15.437   4.322  1.00  0.00           H  
ATOM    927  HA  ASP B  62       2.230  12.960   4.475  1.00  0.00           H  
ATOM    928  HB1 ASP B  62       2.732  14.482   1.923  1.00  0.00           H  
ATOM    929  HB2 ASP B  62       1.489  13.268   2.189  1.00  0.00           H  
ATOM    930  N   ASP B  63       4.769  12.899   2.367  1.00  0.00           N  
ATOM    931  CA  ASP B  63       5.644  12.009   1.608  1.00  0.00           C  
ATOM    932  C   ASP B  63       6.635  11.284   2.508  1.00  0.00           C  
ATOM    933  O   ASP B  63       7.181  10.264   2.119  1.00  0.00           O  
ATOM    934  CB  ASP B  63       6.393  12.747   0.480  1.00  0.00           C  
ATOM    935  CG  ASP B  63       7.516  13.641   0.962  1.00  0.00           C  
ATOM    936  OD1 ASP B  63       7.243  14.764   1.429  1.00  0.00           O  
ATOM    937  OD2 ASP B  63       8.692  13.246   0.852  1.00  0.00           O  
ATOM    938  HN  ASP B  63       4.886  13.870   2.294  1.00  0.00           H  
ATOM    939  HA  ASP B  63       5.003  11.266   1.157  1.00  0.00           H  
ATOM    940  HB1 ASP B  63       6.825  12.016  -0.187  1.00  0.00           H  
ATOM    941  HB2 ASP B  63       5.685  13.356  -0.065  1.00  0.00           H  
ATOM    942  N   VAL B  64       6.827  11.780   3.719  1.00  0.00           N  
ATOM    943  CA  VAL B  64       7.771  11.176   4.648  1.00  0.00           C  
ATOM    944  C   VAL B  64       7.175   9.900   5.240  1.00  0.00           C  
ATOM    945  O   VAL B  64       7.868   8.903   5.415  1.00  0.00           O  
ATOM    946  CB  VAL B  64       8.192  12.162   5.778  1.00  0.00           C  
ATOM    947  CG1 VAL B  64       9.182  11.512   6.738  1.00  0.00           C  
ATOM    948  CG2 VAL B  64       8.801  13.416   5.176  1.00  0.00           C  
ATOM    949  HN  VAL B  64       6.307  12.561   4.008  1.00  0.00           H  
ATOM    950  HA  VAL B  64       8.647  10.908   4.073  1.00  0.00           H  
ATOM    951  HB  VAL B  64       7.311  12.447   6.334  1.00  0.00           H  
ATOM    952 HG11 VAL B  64       8.724  10.643   7.191  1.00  0.00           H  
ATOM    953 HG12 VAL B  64       9.450  12.223   7.504  1.00  0.00           H  
ATOM    954 HG13 VAL B  64      10.064  11.209   6.190  1.00  0.00           H  
ATOM    955 HG21 VAL B  64       9.092  14.087   5.972  1.00  0.00           H  
ATOM    956 HG22 VAL B  64       8.076  13.905   4.545  1.00  0.00           H  
ATOM    957 HG23 VAL B  64       9.670  13.148   4.593  1.00  0.00           H  
ATOM    958  N   ALA B  65       5.871   9.920   5.480  1.00  0.00           N  
ATOM    959  CA  ALA B  65       5.181   8.769   6.029  1.00  0.00           C  
ATOM    960  C   ALA B  65       5.107   7.656   4.990  1.00  0.00           C  
ATOM    961  O   ALA B  65       5.012   6.486   5.322  1.00  0.00           O  
ATOM    962  CB  ALA B  65       3.793   9.164   6.482  1.00  0.00           C  
ATOM    963  HN  ALA B  65       5.339  10.720   5.288  1.00  0.00           H  
ATOM    964  HA  ALA B  65       5.739   8.418   6.885  1.00  0.00           H  
ATOM    965  HB1 ALA B  65       3.218   9.491   5.627  1.00  0.00           H  
ATOM    966  HB2 ALA B  65       3.871   9.969   7.198  1.00  0.00           H  
ATOM    967  HB3 ALA B  65       3.320   8.308   6.938  1.00  0.00           H  
ATOM    968  N   GLY B  66       5.201   8.043   3.728  1.00  0.00           N  
ATOM    969  CA  GLY B  66       5.147   7.088   2.647  1.00  0.00           C  
ATOM    970  C   GLY B  66       6.499   6.450   2.373  1.00  0.00           C  
ATOM    971  O   GLY B  66       6.619   5.578   1.506  1.00  0.00           O  
ATOM    972  HN  GLY B  66       5.311   9.000   3.544  1.00  0.00           H  
ATOM    973  HA1 GLY B  66       4.429   6.317   2.885  1.00  0.00           H  
ATOM    974  HA2 GLY B  66       4.820   7.601   1.755  1.00  0.00           H  
ATOM    975  N   ARG B  67       7.514   6.874   3.115  1.00  0.00           N  
ATOM    976  CA  ARG B  67       8.857   6.359   2.940  1.00  0.00           C  
ATOM    977  C   ARG B  67       9.075   5.120   3.787  1.00  0.00           C  
ATOM    978  O   ARG B  67      10.030   4.366   3.559  1.00  0.00           O  
ATOM    979  CB  ARG B  67       9.901   7.413   3.320  1.00  0.00           C  
ATOM    980  CG  ARG B  67       9.809   8.701   2.537  1.00  0.00           C  
ATOM    981  CD  ARG B  67      10.797   9.731   3.046  1.00  0.00           C  
ATOM    982  NE  ARG B  67      10.594  11.052   2.433  1.00  0.00           N  
ATOM    983  CZ  ARG B  67      11.287  12.165   2.747  1.00  0.00           C  
ATOM    984  NH1 ARG B  67      12.247  12.128   3.673  1.00  0.00           N  
ATOM    985  NH2 ARG B  67      10.987  13.312   2.164  1.00  0.00           N  
ATOM    986  HN  ARG B  67       7.358   7.557   3.801  1.00  0.00           H  
ATOM    987  HA  ARG B  67       8.984   6.109   1.898  1.00  0.00           H  
ATOM    988  HB1 ARG B  67       9.786   7.654   4.367  1.00  0.00           H  
ATOM    989  HB2 ARG B  67      10.882   6.991   3.164  1.00  0.00           H  
ATOM    990  HG1 ARG B  67      10.022   8.497   1.498  1.00  0.00           H  
ATOM    991  HG2 ARG B  67       8.807   9.096   2.632  1.00  0.00           H  
ATOM    992  HD1 ARG B  67      10.674   9.819   4.116  1.00  0.00           H  
ATOM    993  HD2 ARG B  67      11.798   9.392   2.829  1.00  0.00           H  
ATOM    994  HE  ARG B  67       9.880  11.086   1.753  1.00  0.00           H  
ATOM    995 HH11 ARG B  67      12.488  11.289   4.181  1.00  0.00           H  
ATOM    996 HH12 ARG B  67      12.794  12.940   3.908  1.00  0.00           H  
ATOM    997 HH21 ARG B  67      10.231  13.355   1.488  1.00  0.00           H  
ATOM    998 HH22 ARG B  67      11.457  14.182   2.363  1.00  0.00           H  
ATOM    999  N   VAL B  68       8.194   4.885   4.740  1.00  0.00           N  
ATOM   1000  CA  VAL B  68       8.384   3.772   5.646  1.00  0.00           C  
ATOM   1001  C   VAL B  68       7.787   2.481   5.079  1.00  0.00           C  
ATOM   1002  O   VAL B  68       7.230   2.478   3.974  1.00  0.00           O  
ATOM   1003  CB  VAL B  68       7.872   4.064   7.090  1.00  0.00           C  
ATOM   1004  CG1 VAL B  68       8.517   5.322   7.624  1.00  0.00           C  
ATOM   1005  CG2 VAL B  68       6.359   4.183   7.161  1.00  0.00           C  
ATOM   1006  HN  VAL B  68       7.389   5.441   4.806  1.00  0.00           H  
ATOM   1007  HA  VAL B  68       9.457   3.641   5.689  1.00  0.00           H  
ATOM   1008  HB  VAL B  68       8.189   3.255   7.735  1.00  0.00           H  
ATOM   1009 HG11 VAL B  68       9.589   5.187   7.655  1.00  0.00           H  
ATOM   1010 HG12 VAL B  68       8.150   5.527   8.619  1.00  0.00           H  
ATOM   1011 HG13 VAL B  68       8.277   6.151   6.976  1.00  0.00           H  
ATOM   1012 HG21 VAL B  68       6.016   4.968   6.504  1.00  0.00           H  
ATOM   1013 HG22 VAL B  68       6.084   4.433   8.177  1.00  0.00           H  
ATOM   1014 HG23 VAL B  68       5.907   3.242   6.883  1.00  0.00           H  
ATOM   1015  N   ASP B  69       7.934   1.398   5.790  1.00  0.00           N  
ATOM   1016  CA  ASP B  69       7.407   0.095   5.363  1.00  0.00           C  
ATOM   1017  C   ASP B  69       7.031  -0.699   6.564  1.00  0.00           C  
ATOM   1018  O   ASP B  69       6.023  -1.395   6.585  1.00  0.00           O
[truncated: 20,984 more chars]
