# Supplementary material for: Path to Actinorhodin: Regio- and Stereoselective Ketone Reduction by a Type II Polyketide Ketoreductase Revealed in Atomistic Detail
Source: JACS Au. 2022 Apr 7;2(4):972–84. doi: 10.1021/jacsau.2c00086 (PMC9088766; doi:10.1021/jacsau.2c00086)
Supplement: Supplementary file 2 — au2c00086_si_002.zip [file au2c00086_si_002.zip › SI_files/Docking_Models/M3.pdb]

ATOM      1  N   MET A   1      11.841   8.348 -35.530  1.00  0.00           N1+
ATOM      2  H1  MET A   1      11.895   8.664 -34.572  1.00  0.00           H  
ATOM      3  H2  MET A   1      12.513   7.596 -35.580  1.00  0.00           H  
ATOM      4  H3  MET A   1      12.044   9.109 -36.162  1.00  0.00           H  
ATOM      5  CA  MET A   1      10.451   7.902 -35.743  1.00  0.00           C  
ATOM      6  HA  MET A   1       9.868   8.818 -35.838  1.00  0.00           H  
ATOM      7  CB  MET A   1      10.334   7.148 -37.157  1.00  0.00           C  
ATOM      8  HB2 MET A   1      10.659   7.800 -37.968  1.00  0.00           H  
ATOM      9  HB3 MET A   1      10.961   6.257 -37.205  1.00  0.00           H  
ATOM     10  CG  MET A   1       8.922   6.681 -37.381  1.00  0.00           C  
ATOM     11  HG2 MET A   1       8.703   5.931 -36.621  1.00  0.00           H  
ATOM     12  HG3 MET A   1       8.307   7.582 -37.364  1.00  0.00           H  
ATOM     13  SD  MET A   1       8.478   5.806 -38.889  1.00  0.00           S  
ATOM     14  CE  MET A   1       9.176   7.000 -40.101  1.00  0.00           C  
ATOM     15  HE1 MET A   1       8.906   8.006 -39.781  1.00  0.00           H  
ATOM     16  HE2 MET A   1      10.263   6.924 -40.142  1.00  0.00           H  
ATOM     17  HE3 MET A   1       8.726   6.791 -41.071  1.00  0.00           H  
ATOM     18  C   MET A   1       9.926   7.093 -34.565  1.00  0.00           C  
ATOM     19  O   MET A   1      10.471   5.994 -34.281  1.00  0.00           O  
ATOM     20  N   ALA A   2       8.797   7.527 -33.982  1.00  0.00           N  
ATOM     21  H   ALA A   2       8.253   8.320 -34.292  1.00  0.00           H  
ATOM     22  CA  ALA A   2       8.241   6.920 -32.742  1.00  0.00           C  
ATOM     23  HA  ALA A   2       8.967   6.217 -32.334  1.00  0.00           H  
ATOM     24  CB  ALA A   2       8.085   8.024 -31.673  1.00  0.00           C  
ATOM     25  HB1 ALA A   2       7.405   7.727 -30.874  1.00  0.00           H  
ATOM     26  HB2 ALA A   2       9.074   8.188 -31.245  1.00  0.00           H  
ATOM     27  HB3 ALA A   2       7.810   9.000 -32.075  1.00  0.00           H  
ATOM     28  C   ALA A   2       6.956   6.201 -33.146  1.00  0.00           C  
ATOM     29  O   ALA A   2       5.873   6.603 -32.735  1.00  0.00           O  
ATOM     30  N   THR A   3       7.165   5.098 -33.852  1.00  0.00           N  
ATOM     31  H   THR A   3       8.138   4.845 -33.945  1.00  0.00           H  
ATOM     32  CA  THR A   3       6.089   4.117 -34.316  1.00  0.00           C  
ATOM     33  HA  THR A   3       5.459   4.644 -35.032  1.00  0.00           H  
ATOM     34  CB  THR A   3       6.707   2.910 -35.070  1.00  0.00           C  
ATOM     35  HB  THR A   3       5.978   2.136 -35.312  1.00  0.00           H  
ATOM     36  CG2 THR A   3       7.400   3.204 -36.376  1.00  0.00           C  
ATOM     37 1HG2 THR A   3       7.626   2.265 -36.881  1.00  0.00           H  
ATOM     38 2HG2 THR A   3       6.684   3.817 -36.922  1.00  0.00           H  
ATOM     39 3HG2 THR A   3       8.329   3.773 -36.413  1.00  0.00           H  
ATOM     40  OG1 THR A   3       7.686   2.233 -34.283  1.00  0.00           O  
ATOM     41  HG1 THR A   3       7.403   1.317 -34.320  1.00  0.00           H  
ATOM     42  C   THR A   3       5.365   3.564 -33.144  1.00  0.00           C  
ATOM     43  O   THR A   3       5.914   3.398 -32.012  1.00  0.00           O  
ATOM     44  N   GLN A   4       4.054   3.306 -33.351  1.00  0.00           N  
ATOM     45  H   GLN A   4       3.721   3.414 -34.299  1.00  0.00           H  
ATOM     46  CA  GLN A   4       3.159   2.672 -32.434  1.00  0.00           C  
ATOM     47  HA  GLN A   4       3.246   3.260 -31.520  1.00  0.00           H  
ATOM     48  CB  GLN A   4       1.725   2.713 -32.929  1.00  0.00           C  
ATOM     49  HB2 GLN A   4       1.595   2.067 -33.797  1.00  0.00           H  
ATOM     50  HB3 GLN A   4       1.184   2.237 -32.112  1.00  0.00           H  
ATOM     51  CG  GLN A   4       1.134   4.161 -33.100  1.00  0.00           C  
ATOM     52  HG2 GLN A   4       1.343   4.715 -32.185  1.00  0.00           H  
ATOM     53  HG3 GLN A   4       1.615   4.687 -33.924  1.00  0.00           H  
ATOM     54  CD  GLN A   4      -0.372   4.137 -33.299  1.00  0.00           C  
ATOM     55  OE1 GLN A   4      -1.029   3.183 -33.130  1.00  0.00           O  
ATOM     56  NE2 GLN A   4      -0.952   5.234 -33.818  1.00  0.00           N  
ATOM     57 1HE2 GLN A   4      -0.552   6.160 -33.777  1.00  0.00           H  
ATOM     58 2HE2 GLN A   4      -1.838   5.059 -34.268  1.00  0.00           H  
ATOM     59  C   GLN A   4       3.500   1.203 -32.108  1.00  0.00           C  
ATOM     60  O   GLN A   4       3.114   0.722 -31.035  1.00  0.00           O  
ATOM     61  N   ASP A   5       4.215   0.471 -32.966  1.00  0.00           N  
ATOM     62  H   ASP A   5       4.454   0.917 -33.841  1.00  0.00           H  
ATOM     63  CA  ASP A   5       4.790  -0.835 -32.692  1.00  0.00           C  
ATOM     64  HA  ASP A   5       4.176  -1.448 -32.031  1.00  0.00           H  
ATOM     65  CB  ASP A   5       4.929  -1.662 -33.965  1.00  0.00           C  
ATOM     66  HB2 ASP A   5       5.420  -2.611 -33.749  1.00  0.00           H  
ATOM     67  HB3 ASP A   5       3.954  -1.867 -34.406  1.00  0.00           H  
ATOM     68  CG  ASP A   5       5.848  -1.159 -35.017  1.00  0.00           C  
ATOM     69  OD1 ASP A   5       5.818  -1.626 -36.185  1.00  0.00           O  
ATOM     70  OD2 ASP A   5       6.555  -0.161 -34.788  1.00  0.00           O  
ATOM     71  C   ASP A   5       6.093  -0.842 -31.877  1.00  0.00           C  
ATOM     72  O   ASP A   5       6.399  -1.929 -31.394  1.00  0.00           O  
ATOM     73  N   SER A   6       6.765   0.301 -31.626  1.00  0.00           N  
ATOM     74  H   SER A   6       6.546   1.099 -32.204  1.00  0.00           H  
ATOM     75  CA  SER A   6       8.121   0.444 -31.074  1.00  0.00           C  
ATOM     76  HA  SER A   6       8.767  -0.151 -31.721  1.00  0.00           H  
ATOM     77  CB  SER A   6       8.557   1.883 -30.997  1.00  0.00           C  
ATOM     78  HB2 SER A   6       9.578   1.810 -30.621  1.00  0.00           H  
ATOM     79  HB3 SER A   6       8.478   2.407 -31.950  1.00  0.00           H  
ATOM     80  OG  SER A   6       7.720   2.671 -30.233  1.00  0.00           O  
ATOM     81  HG  SER A   6       6.998   2.971 -30.790  1.00  0.00           H  
ATOM     82  C   SER A   6       8.197  -0.064 -29.673  1.00  0.00           C  
ATOM     83  O   SER A   6       7.205  -0.522 -29.099  1.00  0.00           O  
ATOM     84  N   GLU A   7       9.399  -0.226 -29.133  1.00  0.00           N  
ATOM     85  H   GLU A   7      10.184   0.151 -29.647  1.00  0.00           H  
ATOM     86  CA  GLU A   7       9.657  -0.861 -27.748  1.00  0.00           C  
ATOM     87  HA  GLU A   7       8.994  -1.723 -27.666  1.00  0.00           H  
ATOM     88  CB  GLU A   7      11.085  -1.406 -27.534  1.00  0.00           C  
ATOM     89  HB2 GLU A   7      11.794  -0.582 -27.602  1.00  0.00           H  
ATOM     90  HB3 GLU A   7      11.074  -2.112 -26.702  1.00  0.00           H  
ATOM     91  CG  GLU A   7      11.583  -2.307 -28.708  1.00  0.00           C  
ATOM     92  HG2 GLU A   7      12.194  -1.746 -29.415  1.00  0.00           H  
ATOM     93  HG3 GLU A   7      12.374  -2.762 -28.111  1.00  0.00           H  
ATOM     94  CD  GLU A   7      10.568  -3.266 -29.446  1.00  0.00           C  
ATOM     95  OE1 GLU A   7       9.838  -4.034 -28.749  1.00  0.00           O  
ATOM     96  OE2 GLU A   7      10.446  -3.211 -30.701  1.00  0.00           O  
ATOM     97  C   GLU A   7       9.366   0.129 -26.593  1.00  0.00           C  
ATOM     98  O   GLU A   7       9.476   1.334 -26.735  1.00  0.00           O  
ATOM     99  N   VAL A   8       8.961  -0.347 -25.427  1.00  0.00           N  
ATOM    100  H   VAL A   8       8.757  -1.333 -25.347  1.00  0.00           H  
ATOM    101  CA  VAL A   8       8.473   0.437 -24.299  1.00  0.00           C  
ATOM    102  HA  VAL A   8       8.614   1.501 -24.493  1.00  0.00           H  
ATOM    103  CB  VAL A   8       6.925   0.240 -24.117  1.00  0.00           C  
ATOM    104  HB  VAL A   8       6.779  -0.840 -24.079  1.00  0.00           H  
ATOM    105  CG1 VAL A   8       6.281   0.958 -22.862  1.00  0.00           C  
ATOM    106 1HG1 VAL A   8       5.278   0.556 -22.714  1.00  0.00           H  
ATOM    107 2HG1 VAL A   8       6.844   0.720 -21.960  1.00  0.00           H  
ATOM    108 3HG1 VAL A   8       6.318   2.024 -23.084  1.00  0.00           H  
ATOM    109  CG2 VAL A   8       6.173   0.604 -25.393  1.00  0.00           C  
ATOM    110 1HG2 VAL A   8       5.191   0.152 -25.256  1.00  0.00           H  
ATOM    111 2HG2 VAL A   8       6.111   1.688 -25.493  1.00  0.00           H  
ATOM    112 3HG2 VAL A   8       6.621   0.096 -26.248  1.00  0.00           H  
ATOM    113  C   VAL A   8       9.206   0.204 -23.010  1.00  0.00           C  
ATOM    114  O   VAL A   8       9.388  -0.935 -22.590  1.00  0.00           O  
ATOM    115  N   ALA A   9       9.369   1.300 -22.235  1.00  0.00           N  
ATOM    116  H   ALA A   9       8.908   2.148 -22.532  1.00  0.00           H  
ATOM    117  CA  ALA A   9      10.296   1.337 -21.138  1.00  0.00           C  
ATOM    118  HA  ALA A   9      10.503   0.329 -20.778  1.00  0.00           H  
ATOM    119  CB  ALA A   9      11.466   2.044 -21.702  1.00  0.00           C  
ATOM    120  HB1 ALA A   9      11.931   1.459 -22.495  1.00  0.00           H  
ATOM    121  HB2 ALA A   9      11.187   2.971 -22.204  1.00  0.00           H  
ATOM    122  HB3 ALA A   9      12.331   2.247 -21.070  1.00  0.00           H  
ATOM    123  C   ALA A   9       9.764   2.191 -19.930  1.00  0.00           C  
ATOM    124  O   ALA A   9       8.980   3.118 -20.128  1.00  0.00           O  
ATOM    125  N   LEU A  10      10.213   1.842 -18.744  1.00  0.00           N  
ATOM    126  H   LEU A  10      10.876   1.081 -18.687  1.00  0.00           H  
ATOM    127  CA  LEU A  10       9.817   2.340 -17.439  1.00  0.00           C  
ATOM    128  HA  LEU A  10       9.355   3.323 -17.515  1.00  0.00           H  
ATOM    129  CB  LEU A  10       8.750   1.380 -16.785  1.00  0.00           C  
ATOM    130  HB2 LEU A  10       7.916   1.200 -17.465  1.00  0.00           H  
ATOM    131  HB3 LEU A  10       9.197   0.403 -16.612  1.00  0.00           H  
ATOM    132  CG  LEU A  10       8.242   1.925 -15.416  1.00  0.00           C  
ATOM    133  HG  LEU A  10       9.091   2.080 -14.748  1.00  0.00           H  
ATOM    134  CD1 LEU A  10       7.419   3.194 -15.673  1.00  0.00           C  
ATOM    135 1HD1 LEU A  10       6.784   3.358 -14.802  1.00  0.00           H  
ATOM    136 2HD1 LEU A  10       8.084   4.045 -15.824  1.00  0.00           H  
ATOM    137 3HD1 LEU A  10       6.761   3.081 -16.533  1.00  0.00           H  
ATOM    138  CD2 LEU A  10       7.276   0.863 -14.799  1.00  0.00           C  
ATOM    139 1HD2 LEU A  10       7.514  -0.151 -15.117  1.00  0.00           H  
ATOM    140 2HD2 LEU A  10       7.459   0.868 -13.724  1.00  0.00           H  
ATOM    141 3HD2 LEU A  10       6.227   1.123 -14.948  1.00  0.00           H  
ATOM    142  C   LEU A  10      11.076   2.502 -16.503  1.00  0.00           C  
ATOM    143  O   LEU A  10      11.987   1.667 -16.383  1.00  0.00           O  
ATOM    144  N   VAL A  11      11.168   3.677 -15.874  1.00  0.00           N  
ATOM    145  H   VAL A  11      10.510   4.434 -15.998  1.00  0.00           H  
ATOM    146  CA  VAL A  11      12.356   4.171 -15.148  1.00  0.00           C  
ATOM    147  HA  VAL A  11      12.972   3.289 -14.976  1.00  0.00           H  
ATOM    148  CB  VAL A  11      13.302   5.101 -16.014  1.00  0.00           C  
ATOM    149  HB  VAL A  11      12.812   6.044 -16.251  1.00  0.00           H  
ATOM    150  CG1 VAL A  11      14.678   5.507 -15.377  1.00  0.00           C  
ATOM    151 1HG1 VAL A  11      15.301   6.051 -16.085  1.00  0.00           H  
ATOM    152 2HG1 VAL A  11      14.578   6.061 -14.444  1.00  0.00           H  
ATOM    153 3HG1 VAL A  11      15.184   4.564 -15.173  1.00  0.00           H  
ATOM    154  CG2 VAL A  11      13.690   4.406 -17.350  1.00  0.00           C  
ATOM    155 1HG2 VAL A  11      14.223   5.197 -17.877  1.00  0.00           H  
ATOM    156 2HG2 VAL A  11      14.385   3.569 -17.279  1.00  0.00           H  
ATOM    157 3HG2 VAL A  11      12.854   4.243 -18.030  1.00  0.00           H  
ATOM    158  C   VAL A  11      11.875   4.862 -13.816  1.00  0.00           C  
ATOM    159  O   VAL A  11      11.092   5.786 -13.812  1.00  0.00           O  
ATOM    160  N   THR A  12      12.344   4.455 -12.617  1.00  0.00           N  
ATOM    161  H   THR A  12      12.986   3.680 -12.690  1.00  0.00           H  
ATOM    162  CA  THR A  12      12.261   5.003 -11.239  1.00  0.00           C  
ATOM    163  HA  THR A  12      11.345   5.590 -11.185  1.00  0.00           H  
ATOM    164  CB  THR A  12      12.285   3.920 -10.168  1.00  0.00           C  
ATOM    165  HB  THR A  12      12.031   4.424  -9.236  1.00  0.00           H  
ATOM    166  CG2 THR A  12      11.263   2.783 -10.512  1.00  0.00           C  
ATOM    167 1HG2 THR A  12      10.300   2.878 -10.009  1.00  0.00           H  
ATOM    168 2HG2 THR A  12      11.143   2.540 -11.567  1.00  0.00           H  
ATOM    169 3HG2 THR A  12      11.670   1.865 -10.088  1.00  0.00           H  
ATOM    170  OG1 THR A  12      13.568   3.400 -10.107  1.00  0.00           O  
ATOM    171  HG1 THR A  12      13.528   2.509  -9.751  1.00  0.00           H  
ATOM    172  C   THR A  12      13.236   6.057 -10.797  1.00  0.00           C  
ATOM    173  O   THR A  12      14.337   6.202 -11.362  1.00  0.00           O  
ATOM    174  N   GLY A  13      12.876   6.940  -9.863  1.00  0.00           N  
ATOM    175  H   GLY A  13      11.908   6.866  -9.580  1.00  0.00           H  
ATOM    176  CA  GLY A  13      13.633   8.192  -9.482  1.00  0.00           C  
ATOM    177  HA2 GLY A  13      12.842   8.805  -9.050  1.00  0.00           H  
ATOM    178  HA3 GLY A  13      14.406   7.926  -8.761  1.00  0.00           H  
ATOM    179  C   GLY A  13      14.287   9.022 -10.599  1.00  0.00           C  
ATOM    180  O   GLY A  13      15.507   9.268 -10.487  1.00  0.00           O  
ATOM    181  N   ALA A  14      13.540   9.325 -11.647  1.00  0.00           N  
ATOM    182  H   ALA A  14      12.556   9.108 -11.570  1.00  0.00           H  
ATOM    183  CA  ALA A  14      14.099   9.914 -12.837  1.00  0.00           C  
ATOM    184  HA  ALA A  14      15.018   9.420 -13.151  1.00  0.00           H  
ATOM    185  CB  ALA A  14      13.094   9.588 -13.962  1.00  0.00           C  
ATOM    186  HB1 ALA A  14      13.054   8.520 -14.180  1.00  0.00           H  
ATOM    187  HB2 ALA A  14      12.089   9.756 -13.575  1.00  0.00           H  
ATOM    188  HB3 ALA A  14      13.325  10.153 -14.864  1.00  0.00           H  
ATOM    189  C   ALA A  14      14.366  11.393 -12.744  1.00  0.00           C  
ATOM    190  O   ALA A  14      14.780  11.998 -13.736  1.00  0.00           O  
ATOM    191  N   THR A  15      14.237  12.035 -11.561  1.00  0.00           N  
ATOM    192  H   THR A  15      14.036  11.504 -10.726  1.00  0.00           H  
ATOM    193  CA  THR A  15      14.551  13.492 -11.427  1.00  0.00           C  
ATOM    194  HA  THR A  15      14.676  13.948 -12.409  1.00  0.00           H  
ATOM    195  CB  THR A  15      13.467  14.161 -10.550  1.00  0.00           C  
ATOM    196  HB  THR A  15      13.728  15.181 -10.267  1.00  0.00           H  
ATOM    197  CG2 THR A  15      12.129  14.234 -11.353  1.00  0.00           C  
ATOM    198 1HG2 THR A  15      11.773  13.288 -11.761  1.00  0.00           H  
ATOM    199 2HG2 THR A  15      11.374  14.611 -10.664  1.00  0.00           H  
ATOM    200 3HG2 THR A  15      12.187  14.856 -12.246  1.00  0.00           H  
ATOM    201  OG1 THR A  15      13.135  13.458  -9.396  1.00  0.00           O  
ATOM    202  HG1 THR A  15      13.863  13.599  -8.787  1.00  0.00           H  
ATOM    203  C   THR A  15      15.979  13.788 -10.919  1.00  0.00           C  
ATOM    204  O   THR A  15      16.478  14.930 -10.879  1.00  0.00           O  
ATOM    205  N   SER A  16      16.844  12.789 -10.659  1.00  0.00           N  
ATOM    206  H   SER A  16      16.464  11.857 -10.742  1.00  0.00           H  
ATOM    207  CA  SER A  16      18.347  12.829 -10.642  1.00  0.00           C  
ATOM    208  HA  SER A  16      18.590  13.880 -10.485  1.00  0.00           H  
ATOM    209  CB  SER A  16      18.756  12.285  -9.336  1.00  0.00           C  
ATOM    210  HB2 SER A  16      18.142  12.692  -8.533  1.00  0.00           H  
ATOM    211  HB3 SER A  16      18.583  11.213  -9.240  1.00  0.00           H  
ATOM    212  OG  SER A  16      20.072  12.634  -9.027  1.00  0.00           O  
ATOM    213  HG  SER A  16      20.250  12.102  -8.249  1.00  0.00           H  
ATOM    214  C   SER A  16      19.115  12.190 -11.787  1.00  0.00           C  
ATOM    215  O   SER A  16      18.551  11.524 -12.660  1.00  0.00           O  
ATOM    216  N   GLY A  17      20.409  12.612 -11.958  1.00  0.00           N  
ATOM    217  H   GLY A  17      20.914  12.978 -11.164  1.00  0.00           H  
ATOM    218  CA  GLY A  17      21.077  12.637 -13.290  1.00  0.00           C  
ATOM    219  HA2 GLY A  17      20.559  13.278 -14.003  1.00  0.00           H  
ATOM    220  HA3 GLY A  17      21.960  13.174 -12.944  1.00  0.00           H  
ATOM    221  C   GLY A  17      21.580  11.289 -13.803  1.00  0.00           C  
ATOM    222  O   GLY A  17      21.746  11.282 -15.005  1.00  0.00           O  
ATOM    223  N   ILE A  18      21.836  10.261 -12.970  1.00  0.00           N  
ATOM    224  H   ILE A  18      21.492  10.440 -12.038  1.00  0.00           H  
ATOM    225  CA  ILE A  18      21.895   8.895 -13.577  1.00  0.00           C  
ATOM    226  HA  ILE A  18      22.502   9.010 -14.474  1.00  0.00           H  
ATOM    227  CB  ILE A  18      22.474   7.795 -12.639  1.00  0.00           C  
ATOM    228  HB  ILE A  18      21.952   7.979 -11.700  1.00  0.00           H  
ATOM    229  CG2 ILE A  18      22.307   6.372 -13.164  1.00  0.00           C  
ATOM    230 1HG2 ILE A  18      22.985   5.684 -12.659  1.00  0.00           H  
ATOM    231 2HG2 ILE A  18      21.276   6.029 -13.085  1.00  0.00           H  
ATOM    232 3HG2 ILE A  18      22.619   6.406 -14.207  1.00  0.00           H  
ATOM    233  CG1 ILE A  18      23.973   8.021 -12.473  1.00  0.00           C  
ATOM    234 2HG1 ILE A  18      24.663   7.410 -13.056  1.00  0.00           H  
ATOM    235 3HG1 ILE A  18      24.200   9.068 -12.674  1.00  0.00           H  
ATOM    236  CD1 ILE A  18      24.277   7.898 -10.957  1.00  0.00           C  
ATOM    237 1HD1 ILE A  18      24.048   8.785 -10.365  1.00  0.00           H  
ATOM    238 2HD1 ILE A  18      23.745   7.038 -10.549  1.00  0.00           H  
ATOM    239 3HD1 ILE A  18      25.326   7.678 -10.757  1.00  0.00           H  
ATOM    240  C   ILE A  18      20.513   8.427 -14.173  1.00  0.00           C  
ATOM    241  O   ILE A  18      20.439   8.185 -15.363  1.00  0.00           O  
ATOM    242  N   GLY A  19      19.398   8.420 -13.511  1.00  0.00           N  
ATOM    243  H   GLY A  19      19.443   8.630 -12.523  1.00  0.00           H  
ATOM    244  CA  GLY A  19      18.131   7.999 -14.111  1.00  0.00           C  
ATOM    245  HA2 GLY A  19      18.161   6.960 -14.438  1.00  0.00           H  
ATOM    246  HA3 GLY A  19      17.273   8.099 -13.445  1.00  0.00           H  
ATOM    247  C   GLY A  19      17.777   8.809 -15.341  1.00  0.00           C  
ATOM    248  O   GLY A  19      17.390   8.192 -16.363  1.00  0.00           O  
ATOM    249  N   LEU A  20      18.021  10.126 -15.342  1.00  0.00           N  
ATOM    250  H   LEU A  20      18.167  10.599 -14.461  1.00  0.00           H  
ATOM    251  CA  LEU A  20      17.744  11.037 -16.475  1.00  0.00           C  
ATOM    252  HA  LEU A  20      16.689  10.985 -16.742  1.00  0.00           H  
ATOM    253  CB  LEU A  20      17.999  12.462 -16.081  1.00  0.00           C  
ATOM    254  HB2 LEU A  20      17.325  12.772 -15.283  1.00  0.00           H  
ATOM    255  HB3 LEU A  20      18.965  12.464 -15.575  1.00  0.00           H  
ATOM    256  CG  LEU A  20      17.824  13.511 -17.135  1.00  0.00           C  
ATOM    257  HG  LEU A  20      18.566  13.380 -17.922  1.00  0.00           H  
ATOM    258  CD1 LEU A  20      16.362  13.441 -17.640  1.00  0.00           C  
ATOM    259 1HD1 LEU A  20      16.424  12.781 -18.506  1.00  0.00           H  
ATOM    260 2HD1 LEU A  20      15.741  13.090 -16.817  1.00  0.00           H  
ATOM    261 3HD1 LEU A  20      16.127  14.440 -18.010  1.00  0.00           H  
ATOM    262  CD2 LEU A  20      18.022  14.917 -16.407  1.00  0.00           C  
ATOM    263 1HD2 LEU A  20      19.023  15.018 -15.989  1.00  0.00           H  
ATOM    264 2HD2 LEU A  20      17.836  15.533 -17.287  1.00  0.00           H  
ATOM    265 3HD2 LEU A  20      17.336  14.991 -15.563  1.00  0.00           H  
ATOM    266  C   LEU A  20      18.653  10.697 -17.725  1.00  0.00           C  
ATOM    267  O   LEU A  20      18.117  10.718 -18.839  1.00  0.00           O  
ATOM    268  N   GLU A  21      19.951  10.524 -17.491  1.00  0.00           N  
ATOM    269  H   GLU A  21      20.241  10.533 -16.523  1.00  0.00           H  
ATOM    270  CA  GLU A  21      20.897  10.195 -18.524  1.00  0.00           C  
ATOM    271  HA  GLU A  21      20.972  11.044 -19.205  1.00  0.00           H  
ATOM    272  CB  GLU A  21      22.380  10.086 -18.011  1.00  0.00           C  
ATOM    273  HB2 GLU A  21      22.647  11.054 -17.588  1.00  0.00           H  
ATOM    274  HB3 GLU A  21      22.448   9.343 -17.216  1.00  0.00           H  
ATOM    275  CG  GLU A  21      23.295   9.730 -19.165  1.00  0.00           C  
ATOM    276  HG2 GLU A  21      24.252   9.342 -18.816  1.00  0.00           H  
ATOM    277  HG3 GLU A  21      22.852   8.878 -19.682  1.00  0.00           H  
ATOM    278  CD  GLU A  21      23.538  10.935 -20.141  1.00  0.00           C  
ATOM    279  OE1 GLU A  21      23.085  12.063 -19.847  1.00  0.00           O  
ATOM    280  OE2 GLU A  21      24.280  10.814 -21.130  1.00  0.00           O  
ATOM    281  C   GLU A  21      20.430   8.963 -19.302  1.00  0.00           C  
ATOM    282  O   GLU A  21      20.570   8.880 -20.490  1.00  0.00           O  
ATOM    283  N   ILE A  22      20.011   7.902 -18.597  1.00  0.00           N  
ATOM    284  H   ILE A  22      19.871   8.090 -17.614  1.00  0.00           H  
ATOM    285  CA  ILE A  22      19.555   6.712 -19.227  1.00  0.00           C  
ATOM    286  HA  ILE A  22      20.153   6.367 -20.072  1.00  0.00           H  
ATOM    287  CB  ILE A  22      19.437   5.618 -18.098  1.00  0.00           C  
ATOM    288  HB  ILE A  22      18.891   6.103 -17.287  1.00  0.00           H  
ATOM    289  CG2 ILE A  22      18.568   4.362 -18.436  1.00  0.00           C  
ATOM    290 1HG2 ILE A  22      17.569   4.560 -18.825  1.00  0.00           H  
ATOM    291 2HG2 ILE A  22      18.928   3.733 -19.249  1.00  0.00           H  
ATOM    292 3HG2 ILE A  22      18.413   3.714 -17.574  1.00  0.00           H  
ATOM    293  CG1 ILE A  22      20.867   5.232 -17.653  1.00  0.00           C  
ATOM    294 2HG1 ILE A  22      21.322   4.526 -18.347  1.00  0.00           H  
ATOM    295 3HG1 ILE A  22      21.485   6.089 -17.386  1.00  0.00           H  
ATOM    296  CD1 ILE A  22      20.796   4.593 -16.209  1.00  0.00           C  
ATOM    297 1HD1 ILE A  22      21.750   4.140 -15.938  1.00  0.00           H  
ATOM    298 2HD1 ILE A  22      20.574   5.361 -15.468  1.00  0.00           H  
ATOM    299 3HD1 ILE A  22      20.065   3.795 -16.081  1.00  0.00           H  
ATOM    300  C   ILE A  22      18.156   6.960 -19.909  1.00  0.00           C  
ATOM    301  O   ILE A  22      17.967   6.346 -20.939  1.00  0.00           O  
ATOM    302  N   ALA A  23      17.291   7.808 -19.399  1.00  0.00           N  
ATOM    303  H   ALA A  23      17.414   8.178 -18.467  1.00  0.00           H  
ATOM    304  CA  ALA A  23      16.012   8.165 -20.042  1.00  0.00           C  
ATOM    305  HA  ALA A  23      15.484   7.263 -20.351  1.00  0.00           H  
ATOM    306  CB  ALA A  23      15.133   8.913 -19.023  1.00  0.00           C  
ATOM    307  HB1 ALA A  23      14.211   9.280 -19.476  1.00  0.00           H  
ATOM    308  HB2 ALA A  23      14.796   8.206 -18.265  1.00  0.00           H  
ATOM    309  HB3 ALA A  23      15.698   9.749 -18.611  1.00  0.00           H  
ATOM    310  C   ALA A  23      16.246   8.977 -21.310  1.00  0.00           C  
ATOM    311  O   ALA A  23      15.424   8.792 -22.222  1.00  0.00           O  
ATOM    312  N   ARG A  24      17.282   9.831 -21.438  1.00  0.00           N  
ATOM    313  H   ARG A  24      17.914   9.974 -20.663  1.00  0.00           H  
ATOM    314  CA  ARG A  24      17.768  10.389 -22.779  1.00  0.00           C  
ATOM    315  HA  ARG A  24      16.938  10.594 -23.456  1.00  0.00           H  
ATOM    316  CB  ARG A  24      18.690  11.620 -22.724  1.00  0.00           C  
ATOM    317  HB2 ARG A  24      19.663  11.424 -22.273  1.00  0.00           H  
ATOM    318  HB3 ARG A  24      18.848  11.950 -23.751  1.00  0.00           H  
ATOM    319  CG  ARG A  24      18.142  12.842 -21.975  1.00  0.00           C  
ATOM    320  HG2 ARG A  24      17.223  13.027 -22.533  1.00  0.00           H  
ATOM    321  HG3 ARG A  24      17.795  12.547 -20.985  1.00  0.00           H  
ATOM    322  CD  ARG A  24      19.077  14.124 -21.938  1.00  0.00           C  
ATOM    323  HD2 ARG A  24      19.387  14.395 -22.948  1.00  0.00           H  
ATOM    324  HD3 ARG A  24      18.529  14.994 -21.575  1.00  0.00           H  
ATOM    325  NE  ARG A  24      20.270  13.922 -21.148  1.00  0.00           N  
ATOM    326  HE  ARG A  24      20.826  13.091 -21.299  1.00  0.00           H  
ATOM    327  CZ  ARG A  24      20.577  14.648 -20.135  1.00  0.00           C  
ATOM    328  NH1 ARG A  24      20.115  15.896 -19.905  1.00  0.00           N  
ATOM    329 1HH1 ARG A  24      19.657  16.464 -20.604  1.00  0.00           H  
ATOM    330 2HH1 ARG A  24      20.436  16.362 -19.069  1.00  0.00           H  
ATOM    331  NH2 ARG A  24      21.334  14.161 -19.213  1.00  0.00           N  
ATOM    332 1HH2 ARG A  24      21.978  13.431 -19.483  1.00  0.00           H  
ATOM    333 2HH2 ARG A  24      21.446  14.681 -18.354  1.00  0.00           H  
ATOM    334  C   ARG A  24      18.411   9.307 -23.640  1.00  0.00           C  
ATOM    335  O   ARG A  24      18.074   9.136 -24.849  1.00  0.00           O  
ATOM    336  N   ARG A  25      19.257   8.426 -23.095  1.00  0.00           N  
ATOM    337  H   ARG A  25      19.471   8.604 -22.125  1.00  0.00           H  
ATOM    338  CA  ARG A  25      19.938   7.398 -23.884  1.00  0.00           C  
ATOM    339  HA  ARG A  25      20.404   7.979 -24.680  1.00  0.00           H  
ATOM    340  CB  ARG A  25      21.115   6.800 -23.119  1.00  0.00           C  
ATOM    341  HB2 ARG A  25      21.847   7.556 -22.835  1.00  0.00           H  
ATOM    342  HB3 ARG A  25      20.811   6.298 -22.200  1.00  0.00           H  
ATOM    343  CG  ARG A  25      21.821   5.636 -23.967  1.00  0.00           C  
ATOM    344  HG2 ARG A  25      22.547   5.196 -23.285  1.00  0.00           H  
ATOM    345  HG3 ARG A  25      21.143   4.884 -24.371  1.00  0.00           H  
ATOM    346  CD  ARG A  25      22.573   6.204 -25.173  1.00  0.00           C  
ATOM    347  HD2 ARG A  25      21.765   6.534 -25.825  1.00  0.00           H  
ATOM    348  HD3 ARG A  25      23.244   7.003 -24.858  1.00  0.00           H  
ATOM    349  NE  ARG A  25      23.186   5.100 -25.901  1.00  0.00           N  
ATOM    350  HE  ARG A  25      22.517   4.563 -26.433  1.00  0.00           H  
ATOM    351  CZ  ARG A  25      24.433   4.695 -25.933  1.00  0.00           C  
ATOM    352  NH1 ARG A  25      25.336   5.165 -25.145  1.00  0.00           N  
ATOM    353 1HH1 ARG A  25      25.077   5.566 -24.255  1.00  0.00           H  
ATOM    354 2HH1 ARG A  25      26.297   4.875 -25.252  1.00  0.00           H  
ATOM    355  NH2 ARG A  25      24.793   3.704 -26.724  1.00  0.00           N  
ATOM    356 1HH2 ARG A  25      24.100   3.146 -27.203  1.00  0.00           H  
ATOM    357 2HH2 ARG A  25      25.681   3.243 -26.591  1.00  0.00           H  
ATOM    358  C   ARG A  25      18.972   6.373 -24.556  1.00  0.00           C  
ATOM    359  O   ARG A  25      19.139   5.988 -25.676  1.00  0.00           O  
ATOM    360  N   LEU A  26      17.909   5.963 -23.829  1.00  0.00           N  
ATOM    361  H   LEU A  26      18.078   6.168 -22.855  1.00  0.00           H  
ATOM    362  CA  LEU A  26      16.956   5.040 -24.385  1.00  0.00           C  
ATOM    363  HA  LEU A  26      17.442   4.177 -24.840  1.00  0.00           H  
ATOM    364  CB  LEU A  26      15.944   4.493 -23.323  1.00  0.00           C  
ATOM    365  HB2 LEU A  26      15.451   5.277 -22.750  1.00  0.00           H  
ATOM    366  HB3 LEU A  26      15.157   3.952 -23.850  1.00  0.00           H  
ATOM    367  CG  LEU A  26      16.499   3.566 -22.275  1.00  0.00           C  
ATOM    368  HG  LEU A  26      17.220   4.179 -21.736  1.00  0.00           H  
ATOM    369  CD1 LEU A  26      15.413   3.168 -21.254  1.00  0.00           C  
ATOM    370 1HD1 LEU A  26      14.659   2.674 -21.865  1.00  0.00           H  
ATOM    371 2HD1 LEU A  26      15.744   2.527 -20.437  1.00  0.00           H  
ATOM    372 3HD1 LEU A  26      14.914   4.085 -20.943  1.00  0.00           H  
ATOM    373  CD2 LEU A  26      17.191   2.332 -22.724  1.00  0.00           C  
ATOM    374 1HD2 LEU A  26      17.747   2.458 -23.654  1.00  0.00           H  
ATOM    375 2HD2 LEU A  26      17.933   2.005 -21.997  1.00  0.00           H  
ATOM    376 3HD2 LEU A  26      16.517   1.476 -22.677  1.00  0.00           H  
ATOM    377  C   LEU A  26      16.161   5.604 -25.540  1.00  0.00           C  
ATOM    378  O   LEU A  26      15.632   4.812 -26.381  1.00  0.00           O  
ATOM    379  N   GLY A  27      15.995   6.907 -25.714  1.00  0.00           N  
ATOM    380  H   GLY A  27      16.329   7.540 -25.001  1.00  0.00           H  
ATOM    381  CA  GLY A  27      15.342   7.542 -26.850  1.00  0.00           C  
ATOM    382  HA2 GLY A  27      14.440   6.990 -27.113  1.00  0.00           H  
ATOM    383  HA3 GLY A  27      15.195   8.622 -26.832  1.00  0.00           H  
ATOM    384  C   GLY A  27      16.212   7.524 -28.158  1.00  0.00           C  
ATOM    385  O   GLY A  27      15.612   7.230 -29.186  1.00  0.00           O  
ATOM    386  N   LYS A  28      17.558   7.591 -28.019  1.00  0.00           N  
ATOM    387  H   LYS A  28      17.919   7.473 -27.083  1.00  0.00           H  
ATOM    388  CA  LYS A  28      18.485   7.323 -29.151  1.00  0.00           C  
ATOM    389  HA  LYS A  28      18.267   7.918 -30.038  1.00  0.00           H  
ATOM    390  CB  LYS A  28      19.959   7.722 -28.803  1.00  0.00           C  
ATOM    391  HB2 LYS A  28      20.323   7.219 -27.906  1.00  0.00           H  
ATOM    392  HB3 LYS A  28      20.685   7.413 -29.554  1.00  0.00           H  
ATOM    393  CG  LYS A  28      20.123   9.255 -28.529  1.00  0.00           C  
ATOM    394  HG2 LYS A  28      19.795   9.754 -29.441  1.00  0.00           H  
ATOM    395  HG3 LYS A  28      19.487   9.604 -27.716  1.00  0.00           H  
ATOM    396  CD  LYS A  28      21.546   9.699 -28.290  1.00  0.00           C  
ATOM    397  HD2 LYS A  28      21.501  10.709 -27.881  1.00  0.00           H  
ATOM    398  HD3 LYS A  28      22.045   9.015 -27.603  1.00  0.00           H  
ATOM    399  CE  LYS A  28      22.295   9.744 -29.658  1.00  0.00           C  
ATOM    400  HE2 LYS A  28      22.373   8.722 -30.027  1.00  0.00           H  
ATOM    401  HE3 LYS A  28      21.730  10.351 -30.365  1.00  0.00           H  
ATOM    402  NZ  LYS A  28      23.697  10.276 -29.482  1.00  0.00           N1+
ATOM    403  HZ1 LYS A  28      23.627  10.960 -28.743  1.00  0.00           H  
ATOM    404  HZ2 LYS A  28      24.296   9.538 -29.139  1.00  0.00           H  
ATOM    405  HZ3 LYS A  28      24.051  10.765 -30.291  1.00  0.00           H  
ATOM    406  C   LYS A  28      18.500   5.874 -29.592  1.00  0.00           C  
ATOM    407  O   LYS A  28      18.404   5.571 -30.777  1.00  0.00           O  
ATOM    408  N   GLU A  29      18.485   4.916 -28.642  1.00  0.00           N  
ATOM    409  H   GLU A  29      18.640   5.292 -27.718  1.00  0.00           H  
ATOM    410  CA  GLU A  29      18.189   3.459 -28.794  1.00  0.00           C  
ATOM    411  HA  GLU A  29      18.746   3.006 -29.614  1.00  0.00           H  
ATOM    412  CB  GLU A  29      18.600   2.551 -27.599  1.00  0.00           C  
ATOM    413  HB2 GLU A  29      17.892   2.815 -26.815  1.00  0.00           H  
ATOM    414  HB3 GLU A  29      18.339   1.547 -27.933  1.00  0.00           H  
ATOM    415  CG  GLU A  29      19.975   2.534 -27.041  1.00  0.00           C  
ATOM    416  HG2 GLU A  29      20.141   3.477 -26.519  1.00  0.00           H  
ATOM    417  HG3 GLU A  29      20.015   1.724 -26.311  1.00  0.00           H  
ATOM    418  CD  GLU A  29      21.163   2.346 -27.982  1.00  0.00           C  
ATOM    419  OE1 GLU A  29      20.989   1.620 -29.006  1.00  0.00           O  
ATOM    420  OE2 GLU A  29      22.223   2.944 -27.773  1.00  0.00           O  
ATOM    421  C   GLU A  29      16.747   3.197 -29.299  1.00  0.00           C  
ATOM    422  O   GLU A  29      16.516   2.124 -29.836  1.00  0.00           O  
ATOM    423  N   GLY A  30      15.832   4.155 -29.345  1.00  0.00           N  
ATOM    424  H   GLY A  30      15.966   4.990 -28.794  1.00  0.00           H  
ATOM    425  CA  GLY A  30      14.549   4.160 -30.017  1.00  0.00           C  
ATOM    426  HA2 GLY A  30      14.495   5.035 -30.665  1.00  0.00           H  
ATOM    427  HA3 GLY A  30      14.610   3.312 -30.699  1.00  0.00           H  
ATOM    428  C   GLY A  30      13.253   3.951 -29.243  1.00  0.00           C  
ATOM    429  O   GLY A  30      12.214   3.844 -29.855  1.00  0.00           O  
ATOM    430  N   LEU A  31      13.351   3.860 -27.904  1.00  0.00           N  
ATOM    431  H   LEU A  31      14.217   4.059 -27.422  1.00  0.00           H  
ATOM    432  CA  LEU A  31      12.259   3.309 -27.065  1.00  0.00           C  
ATOM    433  HA  LEU A  31      11.787   2.523 -27.656  1.00  0.00           H  
ATOM    434  CB  LEU A  31      12.750   2.568 -25.782  1.00  0.00           C  
ATOM    435  HB2 LEU A  31      13.079   3.269 -25.014  1.00  0.00           H  
ATOM    436  HB3 LEU A  31      11.936   1.992 -25.340  1.00  0.00           H  
ATOM    437  CG  LEU A  31      13.703   1.348 -26.043  1.00  0.00           C  
ATOM    438  HG  LEU A  31      13.489   0.879 -27.003  1.00  0.00           H  
ATOM    439  CD1 LEU A  31      15.150   1.786 -26.186  1.00  0.00           C  
ATOM    440 1HD1 LEU A  31      15.323   2.110 -27.212  1.00  0.00           H  
ATOM    441 2HD1 LEU A  31      15.370   2.538 -25.427  1.00  0.00           H  
ATOM    442 3HD1 LEU A  31      15.791   0.929 -25.979  1.00  0.00           H  
ATOM    443  CD2 LEU A  31      13.582   0.380 -24.886  1.00  0.00           C  
ATOM    444 1HD2 LEU A  31      14.174  -0.492 -25.164  1.00  0.00           H  
ATOM    445 2HD2 LEU A  31      13.940   0.872 -23.982  1.00  0.00           H  
ATOM    446 3HD2 LEU A  31      12.555   0.051 -24.732  1.00  0.00           H  
ATOM    447  C   LEU A  31      11.307   4.436 -26.743  1.00  0.00           C  
ATOM    448  O   LEU A  31      11.579   5.618 -26.907  1.00  0.00           O  
ATOM    449  N   ARG A  32      10.138   4.199 -26.157  1.00  0.00           N  
ATOM    450  H   ARG A  32       9.991   3.203 -26.076  1.00  0.00           H  
ATOM    451  CA  ARG A  32       9.138   5.056 -25.551  1.00  0.00           C  
ATOM    452  HA  ARG A  32       9.425   6.038 -25.927  1.00  0.00           H  
ATOM    453  CB  ARG A  32       7.701   4.670 -26.088  1.00  0.00           C  
ATOM    454  HB2 ARG A  32       7.611   3.593 -25.950  1.00  0.00           H  
ATOM    455  HB3 ARG A  32       6.970   5.097 -25.403  1.00  0.00           H  
ATOM    456  CG  ARG A  32       7.607   4.949 -27.563  1.00  0.00           C  
ATOM    457  HG2 ARG A  32       7.957   5.970 -27.711  1.00  0.00           H  
ATOM    458  HG3 ARG A  32       8.247   4.213 -28.049  1.00  0.00           H  
ATOM    459  CD  ARG A  32       6.197   4.814 -28.108  1.00  0.00           C  
ATOM    460  HD2 ARG A  32       5.516   5.241 -27.371  1.00  0.00           H  
ATOM    461  HD3 ARG A  32       6.048   5.294 -29.075  1.00  0.00           H  
ATOM    462  NE  ARG A  32       5.977   3.334 -28.278  1.00  0.00           N  
ATOM    463  HE  ARG A  32       6.817   2.837 -28.540  1.00  0.00           H  
ATOM    464  CZ  ARG A  32       4.811   2.656 -28.354  1.00  0.00           C  
ATOM    465  NH1 ARG A  32       3.658   3.260 -28.431  1.00  0.00           N  
ATOM    466 1HH1 ARG A  32       3.560   4.259 -28.319  1.00  0.00           H  
ATOM    467 2HH1 ARG A  32       2.838   2.683 -28.306  1.00  0.00           H  
ATOM    468  NH2 ARG A  32       4.844   1.384 -28.585  1.00  0.00           N  
ATOM    469 1HH2 ARG A  32       5.726   0.922 -28.759  1.00  0.00           H  
ATOM    470 2HH2 ARG A  32       3.967   0.932 -28.802  1.00  0.00           H  
ATOM    471  C   ARG A  32       9.177   4.880 -24.079  1.00  0.00           C  
ATOM    472  O   ARG A  32       9.159   3.735 -23.604  1.00  0.00           O  
ATOM    473  N   VAL A  33       9.379   5.966 -23.366  1.00  0.00           N  
ATOM    474  H   VAL A  33       9.359   6.889 -23.777  1.00  0.00           H  
ATOM    475  CA  VAL A  33       9.923   5.891 -22.061  1.00  0.00           C  
ATOM    476  HA  VAL A  33      10.000   4.838 -21.784  1.00  0.00           H  
ATOM    477  CB  VAL A  33      11.358   6.416 -22.029  1.00  0.00           C  
ATOM    478  HB  VAL A  33      11.160   7.481 -21.907  1.00  0.00           H  
ATOM    479  CG1 VAL A  33      12.057   5.925 -20.786  1.00  0.00           C  
ATOM    480 1HG1 VAL A  33      11.329   5.991 -19.977  1.00  0.00           H  
ATOM    481 2HG1 VAL A  33      12.260   4.855 -20.788  1.00  0.00           H  
ATOM    482 3HG1 VAL A  33      12.827   6.623 -20.457  1.00  0.00           H  
ATOM    483  CG2 VAL A  33      12.188   6.130 -23.345  1.00  0.00           C  
ATOM    484 1HG2 VAL A  33      11.681   6.495 -24.238  1.00  0.00           H  
ATOM    485 2HG2 VAL A  33      13.140   6.657 -23.271  1.00  0.00           H  
ATOM    486 3HG2 VAL A  33      12.359   5.056 -23.421  1.00  0.00           H  
ATOM    487  C   VAL A  33       8.932   6.592 -21.103  1.00  0.00           C  
ATOM    488  O   VAL A  33       8.906   7.808 -21.087  1.00  0.00           O  
ATOM    489  N   PHE A  34       8.280   5.786 -20.197  1.00  0.00           N  
ATOM    490  H   PHE A  34       8.482   4.797 -20.172  1.00  0.00           H  
ATOM    491  CA  PHE A  34       7.551   6.327 -19.074  1.00  0.00           C  
ATOM    492  HA  PHE A  34       7.156   7.290 -19.398  1.00  0.00           H  
ATOM    493  CB  PHE A  34       6.362   5.449 -18.755  1.00  0.00           C  
ATOM    494  HB2 PHE A  34       5.955   5.159 -19.724  1.00  0.00           H  
ATOM    495  HB3 PHE A  34       6.747   4.573 -18.232  1.00  0.00           H  
ATOM    496  CG  PHE A  34       5.308   6.102 -17.911  1.00  0.00           C  
ATOM    497  CD1 PHE A  34       5.540   6.263 -16.541  1.00  0.00           C  
ATOM    498  HD1 PHE A  34       6.543   6.032 -16.215  1.00  0.00           H  
ATOM    499  CE1 PHE A  34       4.572   7.022 -15.806  1.00  0.00           C  
ATOM    500  HE1 PHE A  34       4.833   7.145 -14.766  1.00  0.00           H  
ATOM    501  CZ  PHE A  34       3.360   7.393 -16.395  1.00  0.00           C  
ATOM    502  HZ  PHE A  34       2.569   7.929 -15.893  1.00  0.00           H  
ATOM    503  CE2 PHE A  34       3.203   7.246 -17.779  1.00  0.00           C  
ATOM    504  HE2 PHE A  34       2.247   7.437 -18.244  1.00  0.00           H  
ATOM    505  CD2 PHE A  34       4.139   6.580 -18.526  1.00  0.00           C  
ATOM    506  HD2 PHE A  34       3.902   6.380 -19.562  1.00  0.00           H  
ATOM    507  C   PHE A  34       8.457   6.634 -17.899  1.00  0.00           C  
ATOM    508  O   PHE A  34       9.187   5.688 -17.605  1.00  0.00           O  
ATOM    509  N   VAL A  35       8.490   7.828 -17.281  1.00  0.00           N  
ATOM    510  H   VAL A  35       7.937   8.540 -17.736  1.00  0.00           H  
ATOM    511  CA  VAL A  35       9.388   8.180 -16.156  1.00  0.00           C  
ATOM    512  HA  VAL A  35       9.999   7.317 -15.890  1.00  0.00           H  
ATOM    513  CB  VAL A  35      10.241   9.373 -16.497  1.00  0.00           C  
ATOM    514  HB  VAL A  35      10.791   9.787 -15.652  1.00  0.00           H  
ATOM    515  CG1 VAL A  35      11.359   8.950 -17.540  1.00  0.00           C  
ATOM    516 1HG1 VAL A  35      10.864   8.904 -18.511  1.00  0.00           H  
ATOM    517 2HG1 VAL A  35      12.163   9.676 -17.662  1.00  0.00           H  
ATOM    518 3HG1 VAL A  35      11.687   7.922 -17.383  1.00  0.00           H  
ATOM    519  CG2 VAL A  35       9.518  10.553 -17.196  1.00  0.00           C  
ATOM    520 1HG2 VAL A  35      10.295  11.175 -17.639  1.00  0.00           H  
ATOM    521 2HG2 VAL A  35       8.854  10.233 -17.998  1.00  0.00           H  
ATOM    522 3HG2 VAL A  35       9.027  11.170 -16.443  1.00  0.00           H  
ATOM    523  C   VAL A  35       8.612   8.459 -14.872  1.00  0.00           C  
ATOM    524  O   VAL A  35       7.398   8.706 -14.890  1.00  0.00           O  
ATOM    525  N   CYS A  36       9.226   8.223 -13.699  1.00  0.00           N  
ATOM    526  H   CYS A  36      10.139   7.793 -13.724  1.00  0.00           H  
ATOM    527  CA  CYS A  36       8.530   8.402 -12.488  1.00  0.00           C  
ATOM    528  HA  CYS A  36       7.944   9.304 -12.665  1.00  0.00           H  
ATOM    529  CB  CYS A  36       7.692   7.084 -12.217  1.00  0.00           C  
ATOM    530  HB2 CYS A  36       6.832   7.243 -11.566  1.00  0.00           H  
ATOM    531  HB3 CYS A  36       7.234   6.920 -13.192  1.00  0.00           H  
ATOM    532  SG  CYS A  36       8.720   5.712 -11.788  1.00  0.00           S  
ATOM    533  HG  CYS A  36       9.554   5.995 -12.793  1.00  0.00           H  
ATOM    534  C   CYS A  36       9.468   8.629 -11.327  1.00  0.00           C  
ATOM    535  O   CYS A  36      10.664   8.304 -11.300  1.00  0.00           O  
ATOM    536  N   ALA A  37       8.895   9.350 -10.364  1.00  0.00           N  
ATOM    537  H   ALA A  37       7.970   9.655 -10.632  1.00  0.00           H  
ATOM    538  CA  ALA A  37       9.642   9.969  -9.225  1.00  0.00           C  
ATOM    539  HA  ALA A  37      10.327   9.226  -8.819  1.00  0.00           H  
ATOM    540  CB  ALA A  37      10.460  11.184  -9.713  1.00  0.00           C  
ATOM    541  HB1 ALA A  37      10.020  12.180  -9.650  1.00  0.00           H  
ATOM    542  HB2 ALA A  37      11.395  11.323  -9.171  1.00  0.00           H  
ATOM    543  HB3 ALA A  37      10.661  11.069 -10.778  1.00  0.00           H  
ATOM    544  C   ALA A  37       8.815  10.436  -8.001  1.00  0.00           C  
ATOM    545  O   ALA A  37       7.618  10.275  -8.060  1.00  0.00           O  
ATOM    546  N   ARG A  38       9.427  10.997  -6.994  1.00  0.00           N  
ATOM    547  H   ARG A  38      10.418  11.079  -7.173  1.00  0.00           H  
ATOM    548  CA  ARG A  38       8.714  11.390  -5.689  1.00  0.00           C  
ATOM    549  HA  ARG A  38       7.776  10.834  -5.695  1.00  0.00           H  
ATOM    550  CB  ARG A  38       9.506  10.909  -4.438  1.00  0.00           C  
ATOM    551  HB2 ARG A  38       8.830  11.118  -3.608  1.00  0.00           H  
ATOM    552  HB3 ARG A  38       9.551   9.820  -4.487  1.00  0.00           H  
ATOM    553  CG  ARG A  38      10.864  11.614  -4.139  1.00  0.00           C  
ATOM    554  HG2 ARG A  38      11.375  11.851  -5.072  1.00  0.00           H  
ATOM    555  HG3 ARG A  38      10.570  12.565  -3.694  1.00  0.00           H  
ATOM    556  CD  ARG A  38      11.699  10.776  -3.211  1.00  0.00           C  
ATOM    557  HD2 ARG A  38      11.314  10.752  -2.192  1.00  0.00           H  
ATOM    558  HD3 ARG A  38      11.665   9.746  -3.566  1.00  0.00           H  
ATOM    559  NE  ARG A  38      13.043  11.383  -3.181  1.00  0.00           N  
ATOM    560  HE  ARG A  38      13.171  12.076  -3.905  1.00  0.00           H  
ATOM    561  CZ  ARG A  38      13.938  11.391  -2.245  1.00  0.00           C  
ATOM    562  NH1 ARG A  38      13.718  10.709  -1.152  1.00  0.00           N  
ATOM    563 1HH1 ARG A  38      13.016   9.983  -1.179  1.00  0.00           H  
ATOM    564 2HH1 ARG A  38      14.389  10.608  -0.403  1.00  0.00           H  
ATOM    565  NH2 ARG A  38      15.128  11.927  -2.538  1.00  0.00           N  
ATOM    566 1HH2 ARG A  38      15.304  12.292  -3.462  1.00  0.00           H  
ATOM    567 2HH2 ARG A  38      15.910  11.794  -1.911  1.00  0.00           H  
ATOM    568  C   ARG A  38       8.364  12.827  -5.578  1.00  0.00           C  
ATOM    569  O   ARG A  38       7.739  13.259  -4.602  1.00  0.00           O  
ATOM    570  N   GLY A  39       8.689  13.610  -6.611  1.00  0.00           N  
ATOM    571  H   GLY A  39       9.444  13.324  -7.218  1.00  0.00           H  
ATOM    572  CA  GLY A  39       8.217  15.050  -6.746  1.00  0.00           C  
ATOM    573  HA2 GLY A  39       7.570  15.284  -5.900  1.00  0.00           H  
ATOM    574  HA3 GLY A  39       9.015  15.773  -6.571  1.00  0.00           H  
ATOM    575  C   GLY A  39       7.590  15.368  -8.121  1.00  0.00           C  
ATOM    576  O   GLY A  39       8.261  15.036  -9.164  1.00  0.00           O  
ATOM    577  N   GLU A  40       6.384  15.850  -8.165  1.00  0.00           N  
ATOM    578  H   GLU A  40       5.950  16.058  -7.277  1.00  0.00           H  
ATOM    579  CA  GLU A  40       5.494  15.949  -9.393  1.00  0.00           C  
ATOM    580  HA  GLU A  40       5.364  15.048  -9.991  1.00  0.00           H  
ATOM    581  CB  GLU A  40       4.062  16.158  -8.900  1.00  0.00           C  
ATOM    582  HB2 GLU A  40       3.809  15.461  -8.102  1.00  0.00           H  
ATOM    583  HB3 GLU A  40       3.890  17.172  -8.537  1.00  0.00           H  
ATOM    584  CG  GLU A  40       2.920  15.818  -9.928  1.00  0.00           C  
ATOM    585  HG2 GLU A  40       3.169  14.840 -10.339  1.00  0.00           H  
ATOM    586  HG3 GLU A  40       2.030  15.655  -9.320  1.00  0.00           H  
ATOM    587  CD  GLU A  40       2.710  16.837 -11.005  1.00  0.00           C  
ATOM    588  OE1 GLU A  40       2.563  16.463 -12.162  1.00  0.00           O  
ATOM    589  OE2 GLU A  40       2.714  18.080 -10.643  1.00  0.00           O  
ATOM    590  C   GLU A  40       5.947  17.047 -10.477  1.00  0.00           C  
ATOM    591  O   GLU A  40       6.053  16.852 -11.663  1.00  0.00           O  
ATOM    592  N   GLU A  41       6.335  18.198  -9.918  1.00  0.00           N  
ATOM    593  H   GLU A  41       6.287  18.224  -8.909  1.00  0.00           H  
ATOM    594  CA  GLU A  41       6.953  19.253 -10.711  1.00  0.00           C  
ATOM    595  HA  GLU A  41       6.369  19.339 -11.628  1.00  0.00           H  
ATOM    596  CB  GLU A  41       6.828  20.581  -9.934  1.00  0.00           C  
ATOM    597  HB2 GLU A  41       5.824  20.703  -9.528  1.00  0.00           H  
ATOM    598  HB3 GLU A  41       7.437  20.502  -9.034  1.00  0.00           H  
ATOM    599  CG  GLU A  41       7.260  21.928 -10.611  1.00  0.00           C  
ATOM    600  HG2 GLU A  41       7.043  22.680  -9.853  1.00  0.00           H  
ATOM    601  HG3 GLU A  41       8.288  22.022 -10.959  1.00  0.00           H  
ATOM    602  CD  GLU A  41       6.510  22.203 -11.871  1.00  0.00           C  
ATOM    603  OE1 GLU A  41       5.582  21.446 -12.212  1.00  0.00           O  
ATOM    604  OE2 GLU A  41       6.841  23.264 -12.430  1.00  0.00           O  
ATOM    605  C   GLU A  41       8.369  18.989 -11.203  1.00  0.00           C  
ATOM    606  O   GLU A  41       8.710  19.353 -12.298  1.00  0.00           O  
ATOM    607  N   GLY A  42       9.220  18.281 -10.360  1.00  0.00           N  
ATOM    608  H   GLY A  42       8.815  17.941  -9.499  1.00  0.00           H  
ATOM    609  CA  GLY A  42      10.557  17.855 -10.764  1.00  0.00           C  
ATOM    610  HA2 GLY A  42      11.177  18.708 -11.039  1.00  0.00           H  
ATOM    611  HA3 GLY A  42      11.087  17.285 -10.002  1.00  0.00           H  
ATOM    612  C   GLY A  42      10.409  16.872 -11.914  1.00  0.00           C  
ATOM    613  O   GLY A  42      11.087  17.079 -12.900  1.00  0.00           O  
ATOM    614  N   LEU A  43       9.353  16.124 -11.954  1.00  0.00           N  
ATOM    615  H   LEU A  43       8.759  16.082 -11.139  1.00  0.00           H  
ATOM    616  CA  LEU A  43       8.980  15.274 -13.101  1.00  0.00           C  
ATOM    617  HA  LEU A  43       9.811  14.627 -13.383  1.00  0.00           H  
ATOM    618  CB  LEU A  43       7.924  14.223 -12.494  1.00  0.00           C  
ATOM    619  HB2 LEU A  43       8.272  13.761 -11.570  1.00  0.00           H  
ATOM    620  HB3 LEU A  43       6.973  14.720 -12.299  1.00  0.00           H  
ATOM    621  CG  LEU A  43       7.576  13.049 -13.412  1.00  0.00           C  
ATOM    622  HG  LEU A  43       7.320  13.303 -14.440  1.00  0.00           H  
ATOM    623  CD1 LEU A  43       8.699  11.981 -13.430  1.00  0.00           C  
ATOM    624 1HD1 LEU A  43       8.361  11.135 -14.028  1.00  0.00           H  
ATOM    625 2HD1 LEU A  43       9.590  12.338 -13.947  1.00  0.00           H  
ATOM    626 3HD1 LEU A  43       8.879  11.545 -12.447  1.00  0.00           H  
ATOM    627  CD2 LEU A  43       6.331  12.388 -12.889  1.00  0.00           C  
ATOM    628 1HD2 LEU A  43       6.488  12.174 -11.832  1.00  0.00           H  
ATOM    629 2HD2 LEU A  43       5.473  13.058 -12.847  1.00  0.00           H  
ATOM    630 3HD2 LEU A  43       6.091  11.469 -13.425  1.00  0.00           H  
ATOM    631  C   LEU A  43       8.572  16.133 -14.352  1.00  0.00           C  
ATOM    632  O   LEU A  43       9.097  15.857 -15.421  1.00  0.00           O  
ATOM    633  N   ARG A  44       7.779  17.173 -14.147  1.00  0.00           N  
ATOM    634  H   ARG A  44       7.417  17.242 -13.206  1.00  0.00           H  
ATOM    635  CA  ARG A  44       7.335  18.042 -15.262  1.00  0.00           C  
ATOM    636  HA  ARG A  44       7.051  17.351 -16.055  1.00  0.00           H  
ATOM    637  CB  ARG A  44       6.118  18.950 -14.859  1.00  0.00           C  
ATOM    638  HB2 ARG A  44       5.382  18.301 -14.386  1.00  0.00           H  
ATOM    639  HB3 ARG A  44       6.549  19.723 -14.223  1.00  0.00           H  
ATOM    640  CG  ARG A  44       5.539  19.724 -15.992  1.00  0.00           C  
ATOM    641  HG2 ARG A  44       6.354  20.324 -16.399  1.00  0.00           H  
ATOM    642  HG3 ARG A  44       5.030  19.028 -16.659  1.00  0.00           H  
ATOM    643  CD  ARG A  44       4.502  20.661 -15.367  1.00  0.00           C  
ATOM    644  HD2 ARG A  44       4.917  21.050 -14.439  1.00  0.00           H  
ATOM    645  HD3 ARG A  44       4.316  21.497 -16.042  1.00  0.00           H  
ATOM    646  NE  ARG A  44       3.214  20.011 -15.087  1.00  0.00           N  
ATOM    647  HE  ARG A  44       2.485  19.958 -15.783  1.00  0.00           H  
ATOM    648  CZ  ARG A  44       2.892  19.396 -13.934  1.00  0.00           C  
ATOM    649  NH1 ARG A  44       3.676  19.504 -12.876  1.00  0.00           N  
ATOM    650 1HH1 ARG A  44       4.458  20.131 -13.001  1.00  0.00           H  
ATOM    651 2HH1 ARG A  44       3.427  19.035 -12.017  1.00  0.00           H  
ATOM    652  NH2 ARG A  44       1.810  18.683 -13.719  1.00  0.00           N  
ATOM    653 1HH2 ARG A  44       1.202  18.342 -14.449  1.00  0.00           H  
ATOM    654 2HH2 ARG A  44       1.833  18.100 -12.894  1.00  0.00           H  
ATOM    655  C   ARG A  44       8.539  18.833 -15.837  1.00  0.00           C  
ATOM    656  O   ARG A  44       8.774  18.802 -17.064  1.00  0.00           O  
ATOM    657  N   THR A  45       9.401  19.314 -14.984  1.00  0.00           N  
ATOM    658  H   THR A  45       9.199  19.178 -14.004  1.00  0.00           H  
ATOM    659  CA  THR A  45      10.559  20.155 -15.322  1.00  0.00           C  
ATOM    660  HA  THR A  45      10.210  20.964 -15.964  1.00  0.00           H  
ATOM    661  CB  THR A  45      11.028  20.730 -14.029  1.00  0.00           C  
ATOM    662  HB  THR A  45      11.374  19.932 -13.373  1.00  0.00           H  
ATOM    663  CG2 THR A  45      12.119  21.780 -14.203  1.00  0.00           C  
ATOM    664 1HG2 THR A  45      13.097  21.347 -13.997  1.00  0.00           H  
ATOM    665 2HG2 THR A  45      12.047  22.086 -15.247  1.00  0.00           H  
ATOM    666 3HG2 THR A  45      12.011  22.564 -13.454  1.00  0.00           H  
ATOM    667  OG1 THR A  45       9.927  21.406 -13.391  1.00  0.00           O  
ATOM    668  HG1 THR A  45       9.435  20.719 -12.933  1.00  0.00           H  
ATOM    669  C   THR A  45      11.584  19.437 -16.105  1.00  0.00           C  
ATOM    670  O   THR A  45      12.125  19.892 -17.019  1.00  0.00           O  
ATOM    671  N   THR A  46      11.728  18.081 -15.786  1.00  0.00           N  
ATOM    672  H   THR A  46      11.056  17.705 -15.132  1.00  0.00           H  
ATOM    673  CA  THR A  46      12.603  17.147 -16.418  1.00  0.00           C  
ATOM    674  HA  THR A  46      13.521  17.629 -16.755  1.00  0.00           H  
ATOM    675  CB  THR A  46      12.965  15.941 -15.567  1.00  0.00           C  
ATOM    676  HB  THR A  46      12.042  15.382 -15.415  1.00  0.00           H  
ATOM    677  CG2 THR A  46      14.019  15.007 -16.197  1.00  0.00           C  
ATOM    678 1HG2 THR A  46      14.909  15.591 -16.433  1.00  0.00           H  
ATOM    679 2HG2 THR A  46      14.153  14.170 -15.511  1.00  0.00           H  
ATOM    680 3HG2 THR A  46      13.609  14.535 -17.089  1.00  0.00           H  
ATOM    681  OG1 THR A  46      13.486  16.393 -14.344  1.00  0.00           O  
ATOM    682  HG1 THR A  46      12.771  16.595 -13.737  1.00  0.00           H  
ATOM    683  C   THR A  46      11.957  16.695 -17.772  1.00  0.00           C  
ATOM    684  O   THR A  46      12.705  16.634 -18.723  1.00  0.00           O  
ATOM    685  N   LEU A  47      10.654  16.450 -17.831  1.00  0.00           N  
ATOM    686  H   LEU A  47      10.113  16.523 -16.982  1.00  0.00           H  
ATOM    687  CA  LEU A  47       9.986  16.011 -19.017  1.00  0.00           C  
ATOM    688  HA  LEU A  47      10.442  15.087 -19.375  1.00  0.00           H  
ATOM    689  CB  LEU A  47       8.484  15.879 -18.687  1.00  0.00           C  
ATOM    690  HB2 LEU A  47       8.255  16.557 -17.864  1.00  0.00           H  
ATOM    691  HB3 LEU A  47       7.833  16.178 -19.510  1.00  0.00           H  
ATOM    692  CG  LEU A  47       7.967  14.432 -18.384  1.00  0.00           C  
ATOM    693  HG  LEU A  47       8.680  13.949 -17.715  1.00  0.00           H  
ATOM    694  CD1 LEU A  47       6.655  14.431 -17.634  1.00  0.00           C  
ATOM    695 1HD1 LEU A  47       5.915  14.897 -18.284  1.00  0.00           H  
ATOM    696 2HD1 LEU A  47       6.343  13.388 -17.594  1.00  0.00           H  
ATOM    697 3HD1 LEU A  47       6.854  14.747 -16.611  1.00  0.00           H  
ATOM    698  CD2 LEU A  47       7.910  13.527 -19.596  1.00  0.00           C  
ATOM    699 1HD2 LEU A  47       7.470  12.556 -19.371  1.00  0.00           H  
ATOM    700 2HD2 LEU A  47       7.386  14.023 -20.414  1.00  0.00           H  
ATOM    701 3HD2 LEU A  47       8.933  13.405 -19.953  1.00  0.00           H  
ATOM    702  C   LEU A  47      10.202  17.076 -20.074  1.00  0.00           C  
ATOM    703  O   LEU A  47      10.243  16.695 -21.241  1.00  0.00           O  
ATOM    704  N   LYS A  48      10.320  18.409 -19.709  1.00  0.00           N  
ATOM    705  H   LYS A  48      10.155  18.665 -18.745  1.00  0.00           H  
ATOM    706  CA  LYS A  48      10.650  19.409 -20.753  1.00  0.00           C  
ATOM    707  HA  LYS A  48      10.001  19.266 -21.617  1.00  0.00           H  
ATOM    708  CB  LYS A  48      10.385  20.843 -20.268  1.00  0.00           C  
ATOM    709  HB2 LYS A  48      11.065  20.958 -19.423  1.00  0.00           H  
ATOM    710  HB3 LYS A  48      10.719  21.515 -21.058  1.00  0.00           H  
ATOM    711  CG  LYS A  48       8.937  21.080 -19.773  1.00  0.00           C  
ATOM    712  HG2 LYS A  48       8.360  20.772 -20.646  1.00  0.00           H  
ATOM    713  HG3 LYS A  48       8.606  20.352 -19.032  1.00  0.00           H  
ATOM    714  CD  LYS A  48       8.809  22.518 -19.269  1.00  0.00           C  
ATOM    715  HD2 LYS A  48       9.443  22.615 -18.389  1.00  0.00           H  
ATOM    716  HD3 LYS A  48       9.220  23.151 -20.057  1.00  0.00           H  
ATOM    717  CE  LYS A  48       7.363  22.846 -18.938  1.00  0.00           C  
ATOM    718  HE2 LYS A  48       6.719  22.597 -19.781  1.00  0.00           H  
ATOM    719  HE3 LYS A  48       7.027  22.223 -18.109  1.00  0.00           H  
ATOM    720  NZ  LYS A  48       7.352  24.319 -18.527  1.00  0.00           N1+
ATOM    721  HZ1 LYS A  48       7.591  24.930 -19.294  1.00  0.00           H  
ATOM    722  HZ2 LYS A  48       6.507  24.640 -18.075  1.00  0.00           H  
ATOM    723  HZ3 LYS A  48       8.028  24.518 -17.803  1.00  0.00           H  
ATOM    724  C   LYS A  48      12.113  19.391 -21.284  1.00  0.00           C  
ATOM    725  O   LYS A  48      12.316  19.692 -22.428  1.00  0.00           O  
ATOM    726  N   GLU A  49      13.046  19.103 -20.414  1.00  0.00           N  
ATOM    727  H   GLU A  49      12.732  19.063 -19.455  1.00  0.00           H  
ATOM    728  CA  GLU A  49      14.410  18.781 -20.877  1.00  0.00           C  
ATOM    729  HA  GLU A  49      14.659  19.672 -21.454  1.00  0.00           H  
ATOM    730  CB  GLU A  49      15.336  18.664 -19.651  1.00  0.00           C  
ATOM    731  HB2 GLU A  49      15.426  19.625 -19.144  1.00  0.00           H  
ATOM    732  HB3 GLU A  49      14.809  18.061 -18.913  1.00  0.00           H  
ATOM    733  CG  GLU A  49      16.660  17.834 -19.892  1.00  0.00           C  
ATOM    734  HG2 GLU A  49      17.062  17.590 -18.907  1.00  0.00           H  
ATOM    735  HG3 GLU A  49      16.427  16.848 -20.293  1.00  0.00           H  
ATOM    736  CD  GLU A  49      17.687  18.540 -20.825  1.00  0.00           C  
ATOM    737  OE1 GLU A  49      18.615  17.767 -21.190  1.00  0.00           O  
ATOM    738  OE2 GLU A  49      17.476  19.688 -21.274  1.00  0.00           O  
ATOM    739  C   GLU A  49      14.348  17.501 -21.807  1.00  0.00           C  
ATOM    740  O   GLU A  49      15.050  17.563 -22.822  1.00  0.00           O  
ATOM    741  N   LEU A  50      13.690  16.412 -21.431  1.00  0.00           N  
ATOM    742  H   LEU A  50      13.342  16.397 -20.482  1.00  0.00           H  
ATOM    743  CA  LEU A  50      13.688  15.184 -22.259  1.00  0.00           C  
ATOM    744  HA  LEU A  50      14.715  14.861 -22.435  1.00  0.00           H  
ATOM    745  CB  LEU A  50      12.880  14.168 -21.462  1.00  0.00           C  
ATOM    746  HB2 LEU A  50      11.985  14.608 -21.023  1.00  0.00           H  
ATOM    747  HB3 LEU A  50      12.504  13.382 -22.116  1.00  0.00           H  
ATOM    748  CG  LEU A  50      13.678  13.365 -20.420  1.00  0.00           C  
ATOM    749  HG  LEU A  50      14.467  13.979 -19.989  1.00  0.00           H  
ATOM    750  CD1 LEU A  50      12.827  12.750 -19.185  1.00  0.00           C  
ATOM    751 1HD1 LEU A  50      12.213  11.878 -19.407  1.00  0.00           H  
ATOM    752 2HD1 LEU A  50      13.542  12.390 -18.446  1.00  0.00           H  
ATOM    753 3HD1 LEU A  50      12.280  13.626 -18.835  1.00  0.00           H  
ATOM    754  CD2 LEU A  50      14.397  12.141 -21.053  1.00  0.00           C  
ATOM    755 1HD2 LEU A  50      14.965  11.631 -20.275  1.00  0.00           H  
ATOM    756 2HD2 LEU A  50      13.601  11.511 -21.448  1.00  0.00           H  
ATOM    757 3HD2 LEU A  50      15.083  12.479 -21.830  1.00  0.00           H  
ATOM    758  C   LEU A  50      13.168  15.481 -23.673  1.00  0.00           C  
ATOM    759  O   LEU A  50      13.740  14.965 -24.658  1.00  0.00           O  
ATOM    760  N   ARG A  51      12.044  16.234 -23.709  1.00  0.00           N  
ATOM    761  H   ARG A  51      11.495  16.336 -22.867  1.00  0.00           H  
ATOM    762  CA  ARG A  51      11.351  16.494 -24.950  1.00  0.00           C  
ATOM    763  HA  ARG A  51      11.343  15.586 -25.555  1.00  0.00           H  
ATOM    764  CB  ARG A  51       9.871  17.045 -24.820  1.00  0.00           C  
ATOM    765  HB2 ARG A  51       9.997  17.815 -24.059  1.00  0.00           H  
ATOM    766  HB3 ARG A  51       9.482  17.576 -25.689  1.00  0.00           H  
ATOM    767  CG  ARG A  51       8.907  15.941 -24.340  1.00  0.00           C  
ATOM    768  HG2 ARG A  51       8.808  15.230 -25.161  1.00  0.00           H  
ATOM    769  HG3 ARG A  51       9.336  15.407 -23.493  1.00  0.00           H  
ATOM    770  CD  ARG A  51       7.515  16.441 -23.931  1.00  0.00           C  
ATOM    771  HD2 ARG A  51       7.680  17.153 -23.122  1.00  0.00           H  
ATOM    772  HD3 ARG A  51       7.020  16.954 -24.755  1.00  0.00           H  
ATOM    773  NE  ARG A  51       6.731  15.272 -23.423  1.00  0.00           N  
ATOM    774  HE  ARG A  51       6.836  14.388 -23.902  1.00  0.00           H  
ATOM    775  CZ  ARG A  51       5.725  15.455 -22.622  1.00  0.00           C  
ATOM    776  NH1 ARG A  51       5.293  16.510 -21.959  1.00  0.00           N  
ATOM    777 1HH1 ARG A  51       5.838  17.357 -22.030  1.00  0.00           H  
ATOM    778 2HH1 ARG A  51       4.684  16.337 -21.172  1.00  0.00           H  
ATOM    779  NH2 ARG A  51       4.937  14.452 -22.506  1.00  0.00           N  
ATOM    780 1HH2 ARG A  51       5.205  13.629 -23.026  1.00  0.00           H  
ATOM    781 2HH2 ARG A  51       4.020  14.614 -22.115  1.00  0.00           H  
ATOM    782  C   ARG A  51      12.130  17.414 -25.864  1.00  0.00           C  
ATOM    783  O   ARG A  51      12.186  17.233 -27.054  1.00  0.00           O  
ATOM    784  N   GLU A  52      12.884  18.397 -25.398  1.00  0.00           N  
ATOM    785  H   GLU A  52      12.863  18.375 -24.388  1.00  0.00           H  
ATOM    786  CA  GLU A  52      13.942  19.186 -25.998  1.00  0.00           C  
ATOM    787  HA  GLU A  52      13.376  19.599 -26.833  1.00  0.00           H  
ATOM    788  CB  GLU A  52      14.385  20.360 -25.061  1.00  0.00           C  
ATOM    789  HB2 GLU A  52      13.510  20.977 -24.854  1.00  0.00           H  
ATOM    790  HB3 GLU A  52      14.781  20.008 -24.108  1.00  0.00           H  
ATOM    791  CG  GLU A  52      15.532  21.203 -25.656  1.00  0.00           C  
ATOM    792  HG2 GLU A  52      16.064  21.702 -24.845  1.00  0.00           H  
ATOM    793  HG3 GLU A  52      16.322  20.678 -26.194  1.00  0.00           H  
ATOM    794  CD  GLU A  52      15.068  22.295 -26.520  1.00  0.00           C  
ATOM    795  OE1 GLU A  52      15.910  23.147 -26.844  1.00  0.00           O  
ATOM    796  OE2 GLU A  52      13.920  22.344 -26.975  1.00  0.00           O  
ATOM    797  C   GLU A  52      15.163  18.363 -26.571  1.00  0.00           C  
ATOM    798  O   GLU A  52      15.546  18.725 -27.741  1.00  0.00           O  
ATOM    799  N   ALA A  53      15.653  17.322 -25.941  1.00  0.00           N  
ATOM    800  H   ALA A  53      15.364  17.204 -24.980  1.00  0.00           H  
ATOM    801  CA  ALA A  53      16.454  16.246 -26.505  1.00  0.00           C  
ATOM    802  HA  ALA A  53      17.266  16.701 -27.073  1.00  0.00           H  
ATOM    803  CB  ALA A  53      17.098  15.521 -25.316  1.00  0.00           C  
ATOM    804  HB1 ALA A  53      17.536  16.109 -24.510  1.00  0.00           H  
ATOM    805  HB2 ALA A  53      16.358  14.908 -24.801  1.00  0.00           H  
ATOM    806  HB3 ALA A  53      17.886  14.914 -25.759  1.00  0.00           H  
ATOM    807  C   ALA A  53      15.816  15.177 -27.485  1.00  0.00           C  
ATOM    808  O   ALA A  53      16.456  14.395 -28.173  1.00  0.00           O  
ATOM    809  N   GLY A  54      14.483  15.214 -27.647  1.00  0.00           N  
ATOM    810  H   GLY A  54      14.000  15.923 -27.114  1.00  0.00           H  
ATOM    811  CA  GLY A  54      13.765  14.461 -28.595  1.00  0.00           C  
ATOM    812  HA2 GLY A  54      12.954  15.140 -28.858  1.00  0.00           H  
ATOM    813  HA3 GLY A  54      14.331  14.213 -29.493  1.00  0.00           H  
ATOM    814  C   GLY A  54      12.928  13.198 -28.021  1.00  0.00           C  
ATOM    815  O   GLY A  54      12.158  12.663 -28.792  1.00  0.00           O  
ATOM    816  N   VAL A  55      13.070  12.805 -26.773  1.00  0.00           N  
ATOM    817  H   VAL A  55      13.647  13.364 -26.160  1.00  0.00           H  
ATOM    818  CA  VAL A  55      12.567  11.539 -26.262  1.00  0.00           C  
ATOM    819  HA  VAL A  55      12.974  10.740 -26.881  1.00  0.00           H  
ATOM    820  CB  VAL A  55      13.092  11.290 -24.832  1.00  0.00           C  
ATOM    821  HB  VAL A  55      12.796  12.069 -24.129  1.00  0.00           H  
ATOM    822  CG1 VAL A  55      12.662   9.887 -24.260  1.00  0.00           C  
ATOM    823 1HG1 VAL A  55      13.287   9.652 -23.398  1.00  0.00           H  
ATOM    824 2HG1 VAL A  55      11.596   9.819 -24.050  1.00  0.00           H  
ATOM    825 3HG1 VAL A  55      12.680   9.097 -25.012  1.00  0.00           H  
ATOM    826  CG2 VAL A  55      14.642  11.176 -24.891  1.00  0.00           C  
ATOM    827 1HG2 VAL A  55      14.953  12.152 -25.263  1.00  0.00           H  
ATOM    828 2HG2 VAL A  55      15.063  11.121 -23.887  1.00  0.00           H  
ATOM    829 3HG2 VAL A  55      14.953  10.357 -25.540  1.00  0.00           H  
ATOM    830  C   VAL A  55      11.085  11.501 -26.362  1.00  0.00           C  
ATOM    831  O   VAL A  55      10.458  12.456 -25.964  1.00  0.00           O  
ATOM    832  N   GLU A  56      10.427  10.385 -26.783  1.00  0.00           N  
ATOM    833  H   GLU A  56      10.904   9.557 -27.109  1.00  0.00           H  
ATOM    834  CA  GLU A  56       9.042  10.149 -26.623  1.00  0.00           C  
ATOM    835  HA  GLU A  56       8.478  11.072 -26.761  1.00  0.00           H  
ATOM    836  CB  GLU A  56       8.609   9.166 -27.727  1.00  0.00           C  
ATOM    837  HB2 GLU A  56       8.745   9.652 -28.693  1.00  0.00           H  
ATOM    838  HB3 GLU A  56       9.296   8.320 -27.700  1.00  0.00           H  
ATOM    839  CG  GLU A  56       7.257   8.704 -27.537  1.00  0.00           C  
ATOM    840  HG2 GLU A  56       6.904   8.047 -28.333  1.00  0.00           H  
ATOM    841  HG3 GLU A  56       7.231   8.014 -26.694  1.00  0.00           H  
ATOM    842  CD  GLU A  56       6.203   9.742 -27.289  1.00  0.00           C  
ATOM    843  OE1 GLU A  56       5.863  10.480 -28.204  1.00  0.00           O  
ATOM    844  OE2 GLU A  56       5.660   9.817 -26.115  1.00  0.00           O  
ATOM    845  C   GLU A  56       8.688   9.617 -25.195  1.00  0.00           C  
ATOM    846  O   GLU A  56       9.148   8.544 -24.814  1.00  0.00           O  
ATOM    847  N   ALA A  57       8.136  10.515 -24.362  1.00  0.00           N  
ATOM    848  H   ALA A  57       7.860  11.336 -24.883  1.00  0.00           H  
ATOM    849  CA  ALA A  57       7.953  10.268 -22.940  1.00  0.00           C  
ATOM    850  HA  ALA A  57       7.920   9.207 -22.692  1.00  0.00           H  
ATOM    851  CB  ALA A  57       9.252  10.824 -22.156  1.00  0.00           C  
ATOM    852  HB1 ALA A  57       9.614  11.773 -22.555  1.00  0.00           H  
ATOM    853  HB2 ALA A  57       9.068  11.035 -21.104  1.00  0.00           H  
ATOM    854  HB3 ALA A  57      10.060  10.095 -22.218  1.00  0.00           H  
ATOM    855  C   ALA A  57       6.744  10.992 -22.310  1.00  0.00           C  
ATOM    856  O   ALA A  57       6.356  12.059 -22.789  1.00  0.00           O  
ATOM    857  N   ASP A  58       6.241  10.487 -21.124  1.00  0.00           N  
ATOM    858  H   ASP A  58       6.567   9.639 -20.681  1.00  0.00           H  
ATOM    859  CA  ASP A  58       5.196  11.104 -20.295  1.00  0.00           C  
ATOM    860  HA  ASP A  58       5.342  12.184 -20.326  1.00  0.00           H  
ATOM    861  CB  ASP A  58       3.872  10.725 -20.922  1.00  0.00           C  
ATOM    862  HB2 ASP A  58       3.969  10.704 -22.007  1.00  0.00           H  
ATOM    863  HB3 ASP A  58       3.689   9.668 -20.727  1.00  0.00           H  
ATOM    864  CG  ASP A  58       2.695  11.549 -20.533  1.00  0.00           C  
ATOM    865  OD1 ASP A  58       2.631  12.210 -19.457  1.00  0.00           O  
ATOM    866  OD2 ASP A  58       1.668  11.465 -21.234  1.00  0.00           O  
ATOM    867  C   ASP A  58       5.428  10.550 -18.909  1.00  0.00           C  
ATOM    868  O   ASP A  58       6.223   9.600 -18.813  1.00  0.00           O  
ATOM    869  N   GLY A  59       4.873  11.056 -17.785  1.00  0.00           N  
ATOM    870  H   GLY A  59       4.300  11.873 -17.943  1.00  0.00           H  
ATOM    871  CA  GLY A  59       5.029  10.379 -16.504  1.00  0.00           C  
ATOM    872  HA2 GLY A  59       5.323   9.339 -16.649  1.00  0.00           H  
ATOM    873  HA3 GLY A  59       5.937  10.727 -16.012  1.00  0.00           H  
ATOM    874  C   GLY A  59       3.832  10.471 -15.459  1.00  0.00           C  
ATOM    875  O   GLY A  59       2.754  11.113 -15.674  1.00  0.00           O  
ATOM    876  N   ARG A  60       4.110   9.891 -14.255  1.00  0.00           N  
ATOM    877  H   ARG A  60       5.017   9.447 -14.256  1.00  0.00           H  
ATOM    878  CA  ARG A  60       3.212   9.829 -13.092  1.00  0.00           C  
ATOM    879  HA  ARG A  60       2.594  10.723 -13.028  1.00  0.00           H  
ATOM    880  CB  ARG A  60       2.309   8.616 -13.145  1.00  0.00           C  
ATOM    881  HB2 ARG A  60       1.836   8.664 -14.127  1.00  0.00           H  
ATOM    882  HB3 ARG A  60       2.840   7.681 -12.968  1.00  0.00           H  
ATOM    883  CG  ARG A  60       1.145   8.638 -12.030  1.00  0.00           C  
ATOM    884  HG2 ARG A  60       1.615   8.488 -11.058  1.00  0.00           H  
ATOM    885  HG3 ARG A  60       0.652   9.604 -12.146  1.00  0.00           H  
ATOM    886  CD  ARG A  60       0.054   7.629 -12.077  1.00  0.00           C  
ATOM    887  HD2 ARG A  60      -0.659   7.852 -12.870  1.00  0.00           H  
ATOM    888  HD3 ARG A  60       0.501   6.642 -12.195  1.00  0.00           H  
ATOM    889  NE  ARG A  60      -0.571   7.636 -10.781  1.00  0.00           N  
ATOM    890  HE  ARG A  60       0.051   7.470 -10.003  1.00  0.00           H  
ATOM    891  CZ  ARG A  60      -1.859   7.633 -10.434  1.00  0.00           C  
ATOM    892  NH1 ARG A  60      -2.876   7.667 -11.266  1.00  0.00           N  
ATOM    893 1HH1 ARG A  60      -2.784   7.477 -12.253  1.00  0.00           H  
ATOM    894 2HH1 ARG A  60      -3.788   7.683 -10.831  1.00  0.00           H  
ATOM    895  NH2 ARG A  60      -2.225   7.800  -9.197  1.00  0.00           N  
ATOM    896 1HH2 ARG A  60      -1.480   7.833  -8.516  1.00  0.00           H  
ATOM    897 2HH2 ARG A  60      -3.192   7.894  -8.920  1.00  0.00           H  
ATOM    898  C   ARG A  60       4.155   9.875 -11.846  1.00  0.00           C  
ATOM    899  O   ARG A  60       5.293   9.537 -12.033  1.00  0.00           O  
ATOM    900  N   THR A  61       3.767  10.311 -10.624  1.00  0.00           N  
ATOM    901  H   THR A  61       2.778  10.467 -10.500  1.00  0.00           H  
ATOM    902  CA  THR A  61       4.520  10.228  -9.430  1.00  0.00           C  
ATOM    903  HA  THR A  61       5.556  10.491  -9.640  1.00  0.00           H  
ATOM    904  CB  THR A  61       3.942  11.096  -8.298  1.00  0.00           C  
ATOM    905  HB  THR A  61       4.389  10.850  -7.335  1.00  0.00           H  
ATOM    906  CG2 THR A  61       4.350  12.552  -8.550  1.00  0.00           C  
ATOM    907 1HG2 THR A  61       4.447  12.751  -9.618  1.00  0.00           H  
ATOM    908 2HG2 THR A  61       3.576  13.192  -8.127  1.00  0.00           H  
ATOM    909 3HG2 THR A  61       5.199  12.935  -7.985  1.00  0.00           H  
ATOM    910  OG1 THR A  61       2.570  10.841  -8.214  1.00  0.00           O  
ATOM    911  HG1 THR A  61       2.128  11.667  -8.007  1.00  0.00           H  
ATOM    912  C   THR A  61       4.672   8.750  -9.081  1.00  0.00           C  
ATOM    913  O   THR A  61       3.748   7.976  -9.317  1.00  0.00           O  
ATOM    914  N   CYS A  62       5.814   8.394  -8.471  1.00  0.00           N  
ATOM    915  H   CYS A  62       6.500   9.114  -8.295  1.00  0.00           H  
ATOM    916  CA  CYS A  62       5.963   7.120  -7.816  1.00  0.00           C  
ATOM    917  HA  CYS A  62       4.980   6.987  -7.364  1.00  0.00           H  
ATOM    918  CB  CYS A  62       6.348   6.041  -8.754  1.00  0.00           C  
ATOM    919  HB2 CYS A  62       5.630   5.864  -9.556  1.00  0.00           H  
ATOM    920  HB3 CYS A  62       7.362   6.231  -9.107  1.00  0.00           H  
ATOM    921  SG  CYS A  62       6.177   4.446  -7.870  1.00  0.00           S  
ATOM    922  HG  CYS A  62       4.886   4.264  -8.163  1.00  0.00           H  
ATOM    923  C   CYS A  62       6.925   7.240  -6.646  1.00  0.00           C  
ATOM    924  O   CYS A  62       8.123   7.392  -6.848  1.00  0.00           O  
ATOM    925  N   ASP A  63       6.505   6.963  -5.354  1.00  0.00           N  
ATOM    926  H   ASP A  63       5.529   6.730  -5.239  1.00  0.00           H  
ATOM    927  CA  ASP A  63       7.430   6.604  -4.280  1.00  0.00           C  
ATOM    928  HA  ASP A  63       8.392   7.065  -4.500  1.00  0.00           H  
ATOM    929  CB  ASP A  63       6.810   7.099  -2.973  1.00  0.00           C  
ATOM    930  HB2 ASP A  63       6.789   8.179  -3.120  1.00  0.00           H  
ATOM    931  HB3 ASP A  63       5.782   6.765  -2.841  1.00  0.00           H  
ATOM    932  CG  ASP A  63       7.698   6.889  -1.732  1.00  0.00           C  
ATOM    933  OD1 ASP A  63       8.681   6.104  -1.803  1.00  0.00           O  
ATOM    934  OD2 ASP A  63       7.481   7.512  -0.712  1.00  0.00           O  
ATOM    935  C   ASP A  63       7.684   5.068  -4.284  1.00  0.00           C  
ATOM    936  O   ASP A  63       6.696   4.331  -4.175  1.00  0.00           O  
ATOM    937  N   VAL A  64       8.922   4.588  -4.488  1.00  0.00           N  
ATOM    938  H   VAL A  64       9.712   5.216  -4.510  1.00  0.00           H  
ATOM    939  CA  VAL A  64       9.171   3.133  -4.464  1.00  0.00           C  
ATOM    940  HA  VAL A  64       8.487   2.666  -5.173  1.00  0.00           H  
ATOM    941  CB  VAL A  64      10.669   2.749  -4.754  1.00  0.00           C  
ATOM    942  HB  VAL A  64      10.838   1.674  -4.693  1.00  0.00           H  
ATOM    943  CG1 VAL A  64      10.905   3.306  -6.227  1.00  0.00           C  
ATOM    944 1HG1 VAL A  64      10.698   4.376  -6.248  1.00  0.00           H  
ATOM    945 2HG1 VAL A  64      11.922   3.201  -6.603  1.00  0.00           H  
ATOM    946 3HG1 VAL A  64      10.276   2.709  -6.887  1.00  0.00           H  
ATOM    947  CG2 VAL A  64      11.672   3.375  -3.842  1.00  0.00           C  
ATOM    948 1HG2 VAL A  64      11.332   3.032  -2.866  1.00  0.00           H  
ATOM    949 2HG2 VAL A  64      12.619   2.843  -3.946  1.00  0.00           H  
ATOM    950 3HG2 VAL A  64      11.681   4.454  -4.002  1.00  0.00           H  
ATOM    951  C   VAL A  64       8.726   2.459  -3.167  1.00  0.00           C  
ATOM    952  O   VAL A  64       8.918   1.237  -3.110  1.00  0.00           O  
ATOM    953  N   ARG A  65       8.319   3.166  -2.155  1.00  0.00           N  
ATOM    954  H   ARG A  65       8.076   4.146  -2.145  1.00  0.00           H  
ATOM    955  CA  ARG A  65       8.116   2.605  -0.826  1.00  0.00           C  
ATOM    956  HA  ARG A  65       8.800   1.759  -0.756  1.00  0.00           H  
ATOM    957  CB  ARG A  65       8.652   3.550   0.311  1.00  0.00           C  
ATOM    958  HB2 ARG A  65       8.061   4.458   0.203  1.00  0.00           H  
ATOM    959  HB3 ARG A  65       8.384   3.085   1.260  1.00  0.00           H  
ATOM    960  CG  ARG A  65      10.175   3.751   0.111  1.00  0.00           C  
ATOM    961  HG2 ARG A  65      10.734   2.821   0.002  1.00  0.00           H  
ATOM    962  HG3 ARG A  65      10.330   4.263  -0.840  1.00  0.00           H  
ATOM    963  CD  ARG A  65      10.668   4.736   1.138  1.00  0.00           C  
ATOM    964  HD2 ARG A  65      10.424   4.341   2.124  1.00  0.00           H  
ATOM    965  HD3 ARG A  65      11.752   4.781   1.028  1.00  0.00           H  
ATOM    966  NE  ARG A  65      10.064   6.094   0.825  1.00  0.00           N  
ATOM    967  HE  ARG A  65       9.499   6.207  -0.004  1.00  0.00           H  
ATOM    968  CZ  ARG A  65      10.051   7.061   1.683  1.00  0.00           C  
ATOM    969  NH1 ARG A  65      10.661   7.013   2.864  1.00  0.00           N  
ATOM    970 1HH1 ARG A  65      11.179   6.179   3.103  1.00  0.00           H  
ATOM    971 2HH1 ARG A  65      10.493   7.801   3.471  1.00  0.00           H  
ATOM    972  NH2 ARG A  65       9.465   8.174   1.308  1.00  0.00           N  
ATOM    973 1HH2 ARG A  65       8.770   8.005   0.596  1.00  0.00           H  
ATOM    974 2HH2 ARG A  65       9.207   8.802   2.055  1.00  0.00           H  
ATOM    975  C   ARG A  65       6.686   2.119  -0.573  1.00  0.00           C  
ATOM    976  O   ARG A  65       6.336   1.714   0.493  1.00  0.00           O  
ATOM    977  N   SER A  66       5.892   2.268  -1.609  1.00  0.00           N  
ATOM    978  H   SER A  66       6.266   2.647  -2.466  1.00  0.00           H  
ATOM    979  CA  SER A  66       4.390   2.130  -1.528  1.00  0.00           C  
ATOM    980  HA  SER A  66       4.213   1.572  -0.608  1.00  0.00           H  
ATOM    981  CB  SER A  66       3.692   3.479  -1.294  1.00  0.00           C  
ATOM    982  HB2 SER A  66       4.234   3.957  -0.479  1.00  0.00           H  
ATOM    983  HB3 SER A  66       3.720   4.069  -2.212  1.00  0.00           H  
ATOM    984  OG  SER A  66       2.371   3.261  -0.909  1.00  0.00           O  
ATOM    985  HG  SER A  66       1.927   4.082  -1.132  1.00  0.00           H  
ATOM    986  C   SER A  66       3.732   1.383  -2.684  1.00  0.00           C  
ATOM    987  O   SER A  66       3.604   1.966  -3.767  1.00  0.00           O  
ATOM    988  N   VAL A  67       3.216   0.129  -2.405  1.00  0.00           N  
ATOM    989  H   VAL A  67       3.347  -0.159  -1.445  1.00  0.00           H  
ATOM    990  CA  VAL A  67       2.662  -0.748  -3.450  1.00  0.00           C  
ATOM    991  HA  VAL A  67       3.481  -0.854  -4.162  1.00  0.00           H  
ATOM    992  CB  VAL A  67       2.371  -2.145  -2.893  1.00  0.00           C  
ATOM    993  HB  VAL A  67       1.700  -1.999  -2.047  1.00  0.00           H  
ATOM    994  CG1 VAL A  67       1.627  -3.038  -3.951  1.00  0.00           C  
ATOM    995 1HG1 VAL A  67       0.570  -2.783  -4.016  1.00  0.00           H  
ATOM    996 2HG1 VAL A  67       2.052  -2.870  -4.940  1.00  0.00           H  
ATOM    997 3HG1 VAL A  67       1.439  -4.057  -3.611  1.00  0.00           H  
ATOM    998  CG2 VAL A  67       3.490  -2.881  -2.219  1.00  0.00           C  
ATOM    999 1HG2 VAL A  67       4.328  -3.114  -2.876  1.00  0.00           H  
ATOM   1000 2HG2 VAL A  67       3.884  -2.295  -1.389  1.00  0.00           H  
ATOM   1001 3HG2 VAL A  67       3.138  -3.853  -1.873  1.00  0.00           H  
ATOM   1002  C   VAL A  67       1.475  -0.114  -4.238  1.00  0.00           C  
ATOM   1003  O   VAL A  67       1.506  -0.218  -5.454  1.00  0.00           O  
ATOM   1004  N   PRO A  68       0.473   0.596  -3.583  1.00  0.00           N  
ATOM   1005  CD  PRO A  68       0.139   0.627  -2.206  1.00  0.00           C  
ATOM   1006  HD2 PRO A  68       0.698   1.437  -1.737  1.00  0.00           H  
ATOM   1007  HD3 PRO A  68       0.399  -0.288  -1.675  1.00  0.00           H  
ATOM   1008  CG  PRO A  68      -1.362   0.860  -2.210  1.00  0.00           C  
ATOM   1009  HG2 PRO A  68      -1.673   1.204  -1.224  1.00  0.00           H  
ATOM   1010  HG3 PRO A  68      -1.955  -0.015  -2.476  1.00  0.00           H  
ATOM   1011  CB  PRO A  68      -1.480   1.892  -3.358  1.00  0.00           C  
ATOM   1012  HB2 PRO A  68      -1.224   2.899  -3.028  1.00  0.00           H  
ATOM   1013  HB3 PRO A  68      -2.474   1.965  -3.802  1.00  0.00           H  
ATOM   1014  CA  PRO A  68      -0.539   1.363  -4.371  1.00  0.00           C  
ATOM   1015  HA  PRO A  68      -1.117   0.631  -4.934  1.00  0.00           H  
ATOM   1016  C   PRO A  68       0.034   2.495  -5.261  1.00  0.00           C  
ATOM   1017  O   PRO A  68      -0.451   2.830  -6.368  1.00  0.00           O  
ATOM   1018  N   GLU A  69       1.141   3.110  -4.904  1.00  0.00           N  
ATOM   1019  H   GLU A  69       1.597   2.828  -4.048  1.00  0.00           H  
ATOM   1020  CA  GLU A  69       1.902   4.037  -5.776  1.00  0.00           C  
ATOM   1021  HA  GLU A  69       1.192   4.685  -6.290  1.00  0.00           H  
ATOM   1022  CB  GLU A  69       2.981   4.928  -4.928  1.00  0.00           C  
ATOM   1023  HB2 GLU A  69       3.809   4.318  -4.566  1.00  0.00           H  
ATOM   1024  HB3 GLU A  69       3.192   5.829  -5.503  1.00  0.00           H  
ATOM   1025  CG  GLU A  69       2.291   5.553  -3.697  1.00  0.00           C  
ATOM   1026  HG2 GLU A  69       1.871   4.798  -3.031  1.00  0.00           H  
ATOM   1027  HG3 GLU A  69       2.986   6.143  -3.098  1.00  0.00           H  
ATOM   1028  CD  GLU A  69       1.128   6.487  -4.023  1.00  0.00           C  
ATOM   1029  OE1 GLU A  69       1.195   7.377  -4.860  1.00  0.00           O  
ATOM   1030  OE2 GLU A  69       0.111   6.421  -3.282  1.00  0.00           O  
ATOM   1031  C   GLU A  69       2.543   3.301  -6.962  1.00  0.00           C  
ATOM   1032  O   GLU A  69       2.759   3.868  -8.021  1.00  0.00           O  
ATOM   1033  N   ILE A  70       2.905   2.040  -6.801  1.00  0.00           N  
ATOM   1034  H   ILE A  70       2.758   1.708  -5.859  1.00  0.00           H  
ATOM   1035  CA  ILE A  70       3.541   1.175  -7.826  1.00  0.00           C  
ATOM   1036  HA  ILE A  70       4.229   1.759  -8.438  1.00  0.00           H  
ATOM   1037  CB  ILE A  70       4.387   0.116  -7.148  1.00  0.00           C  
ATOM   1038  HB  ILE A  70       3.775  -0.511  -6.499  1.00  0.00           H  
ATOM   1039  CG2 ILE A  70       4.914  -0.927  -8.221  1.00  0.00           C  
ATOM   1040 1HG2 ILE A  70       5.522  -0.315  -8.886  1.00  0.00           H  
ATOM   1041 2HG2 ILE A  70       5.513  -1.702  -7.742  1.00  0.00           H  
ATOM   1042 3HG2 ILE A  70       4.099  -1.453  -8.720  1.00  0.00           H  
ATOM   1043  CG1 ILE A  70       5.582   0.730  -6.451  1.00  0.00           C  
ATOM   1044 2HG1 ILE A  70       6.147   1.224  -7.241  1.00  0.00           H  
ATOM   1045 3HG1 ILE A  70       5.236   1.444  -5.705  1.00  0.00           H  
ATOM   1046  CD1 ILE A  70       6.513  -0.097  -5.581  1.00  0.00           C  
ATOM   1047 1HD1 ILE A  70       6.083  -0.342  -4.609  1.00  0.00           H  
ATOM   1048 2HD1 ILE A  70       7.066  -0.898  -6.071  1.00  0.00           H  
ATOM   1049 3HD1 ILE A  70       7.305   0.582  -5.262  1.00  0.00           H  
ATOM   1050  C   ILE A  70       2.520   0.511  -8.760  1.00  0.00           C  
ATOM   1051  O   ILE A  70       2.766   0.485  -9.980  1.00  0.00           O  
ATOM   1052  N   GLU A  71       1.309   0.135  -8.213  1.00  0.00           N  
ATOM   1053  H   GLU A  71       1.215   0.180  -7.209  1.00  0.00           H  
ATOM   1054  CA  GLU A  71       0.174  -0.484  -8.858  1.00  0.00           C  
ATOM   1055  HA  GLU A  71       0.494  -1.459  -9.226  1.00  0.00           H  
ATOM   1056  CB  GLU A  71      -0.902  -0.795  -7.826  1.00  0.00           C  
ATOM   1057  HB2 GLU A  71      -0.374  -1.185  -6.956  1.00  0.00           H  
ATOM   1058  HB3 GLU A  71      -1.500   0.080  -7.572  1.00  0.00           H  
ATOM   1059  CG  GLU A  71      -1.760  -1.873  -8.362  1.00  0.00           C  
ATOM   1060  HG2 GLU A  71      -2.244  -1.514  -9.269  1.00  0.00           H  
ATOM   1061  HG3 GLU A  71      -1.122  -2.696  -8.683  1.00  0.00           H  
ATOM   1062  CD  GLU A  71      -2.659  -2.365  -7.220  1.00  0.00           C  
ATOM   1063  OE1 GLU A  71      -3.672  -1.629  -7.061  1.00  0.00           O  
ATOM   1064  OE2 GLU A  71      -2.590  -3.426  -6.565  1.00  0.00           O  
ATOM   1065  C   GLU A  71      -0.369   0.355 -10.116  1.00  0.00           C  
ATOM   1066  O   GLU A  71      -0.245  -0.109 -11.280  1.00  0.00           O  
ATOM   1067  N   ALA A  72      -0.859   1.605  -9.854  1.00  0.00           N  
ATOM   1068  H   ALA A  72      -0.782   1.910  -8.894  1.00  0.00           H  
ATOM   1069  CA  ALA A  72      -1.319   2.591 -10.801  1.00  0.00           C  
ATOM   1070  HA  ALA A  72      -2.007   2.132 -11.511  1.00  0.00           H  
ATOM   1071  CB  ALA A  72      -2.118   3.530  -9.955  1.00  0.00           C  
ATOM   1072  HB1 ALA A  72      -1.364   4.090  -9.400  1.00  0.00           H  
ATOM   1073  HB2 ALA A  72      -2.655   4.287 -10.526  1.00  0.00           H  
ATOM   1074  HB3 ALA A  72      -2.779   3.054  -9.230  1.00  0.00           H  
ATOM   1075  C   ALA A  72      -0.213   3.143 -11.624  1.00  0.00           C  
ATOM   1076  O   ALA A  72      -0.402   3.683 -12.672  1.00  0.00           O  
ATOM   1077  N   LEU A  73       1.034   3.024 -11.196  1.00  0.00           N  
ATOM   1078  H   LEU A  73       1.139   2.562 -10.305  1.00  0.00           H  
ATOM   1079  CA  LEU A  73       2.179   3.371 -12.056  1.00  0.00           C  
ATOM   1080  HA  LEU A  73       2.048   4.372 -12.465  1.00  0.00           H  
ATOM   1081  CB  LEU A  73       3.534   3.495 -11.328  1.00  0.00           C  
ATOM   1082  HB2 LEU A  73       3.440   4.290 -10.589  1.00  0.00           H  
ATOM   1083  HB3 LEU A  73       3.655   2.618 -10.692  1.00  0.00           H  
ATOM   1084  CG  LEU A  73       4.771   3.753 -12.312  1.00  0.00           C  
ATOM   1085  HG  LEU A  73       4.680   3.089 -13.172  1.00  0.00           H  
ATOM   1086  CD1 LEU A  73       4.676   5.245 -12.791  1.00  0.00           C  
ATOM   1087 1HD1 LEU A  73       3.703   5.382 -13.264  1.00  0.00           H  
ATOM   1088 2HD1 LEU A  73       4.924   5.943 -11.991  1.00  0.00           H  
ATOM   1089 3HD1 LEU A  73       5.462   5.337 -13.540  1.00  0.00           H  
ATOM   1090  CD2 LEU A  73       6.028   3.474 -11.507  1.00  0.00           C  
ATOM   1091 1HD2 LEU A  73       5.989   2.423 -11.220  1.00  0.00           H  
ATOM   1092 2HD2 LEU A  73       6.909   3.696 -12.110  1.00  0.00           H  
ATOM   1093 3HD2 LEU A  73       6.069   4.023 -10.566  1.00  0.00           H  
ATOM   1094  C   LEU A  73       2.299   2.384 -13.198  1.00  0.00           C  
ATOM   1095  O   LEU A  73       2.564   2.741 -14.378  1.00  0.00           O  
ATOM   1096  N   VAL A  74       2.076   1.109 -12.899  1.00  0.00           N  
ATOM   1097  H   VAL A  74       2.076   0.776 -11.946  1.00  0.00           H  
ATOM   1098  CA  VAL A  74       2.224   0.023 -13.895  1.00  0.00           C  
ATOM   1099  HA  VAL A  74       3.067   0.185 -14.568  1.00  0.00           H  
ATOM   1100  CB  VAL A  74       2.342  -1.365 -13.155  1.00  0.00           C  
ATOM   1101  HB  VAL A  74       1.637  -1.305 -12.325  1.00  0.00           H  
ATOM   1102  CG1 VAL A  74       2.143  -2.624 -14.052  1.00  0.00           C  
ATOM   1103 1HG1 VAL A  74       2.668  -2.453 -14.992  1.00  0.00           H  
ATOM   1104 2HG1 VAL A  74       2.417  -3.517 -13.490  1.00  0.00           H  
ATOM   1105 3HG1 VAL A  74       1.061  -2.679 -14.170  1.00  0.00           H  
ATOM   1106  CG2 VAL A  74       3.856  -1.394 -12.717  1.00  0.00           C  
ATOM   1107 1HG2 VAL A  74       3.945  -0.773 -11.825  1.00  0.00           H  
ATOM   1108 2HG2 VAL A  74       4.127  -2.402 -12.405  1.00  0.00           H  
ATOM   1109 3HG2 VAL A  74       4.408  -1.110 -13.613  1.00  0.00           H  
ATOM   1110  C   VAL A  74       1.032   0.039 -14.832  1.00  0.00           C  
ATOM   1111  O   VAL A  74       1.282  -0.049 -16.030  1.00  0.00           O  
ATOM   1112  N   ALA A  75      -0.172   0.268 -14.335  1.00  0.00           N  
ATOM   1113  H   ALA A  75      -0.352   0.321 -13.342  1.00  0.00           H  
ATOM   1114  CA  ALA A  75      -1.414   0.446 -15.110  1.00  0.00           C  
ATOM   1115  HA  ALA A  75      -1.451  -0.448 -15.730  1.00  0.00           H  
ATOM   1116  CB  ALA A  75      -2.484   0.461 -14.076  1.00  0.00           C  
ATOM   1117  HB1 ALA A  75      -3.428   0.514 -14.616  1.00  0.00           H  
ATOM   1118  HB2 ALA A  75      -2.638  -0.434 -13.473  1.00  0.00           H  
ATOM   1119  HB3 ALA A  75      -2.419   1.356 -13.457  1.00  0.00           H  
ATOM   1120  C   ALA A  75      -1.362   1.706 -15.983  1.00  0.00           C  
ATOM   1121  O   ALA A  75      -2.026   1.682 -17.026  1.00  0.00           O  
ATOM   1122  N   ALA A  76      -0.636   2.763 -15.562  1.00  0.00           N  
ATOM   1123  H   ALA A  76      -0.133   2.731 -14.687  1.00  0.00           H  
ATOM   1124  CA  ALA A  76      -0.576   4.008 -16.332  1.00  0.00           C  
ATOM   1125  HA  ALA A  76      -1.572   4.228 -16.712  1.00  0.00           H  
ATOM   1126  CB  ALA A  76      -0.052   5.222 -15.540  1.00  0.00           C  
ATOM   1127  HB1 ALA A  76      -0.722   5.534 -14.738  1.00  0.00           H  
ATOM   1128  HB2 ALA A  76       0.972   4.988 -15.247  1.00  0.00           H  
ATOM   1129  HB3 ALA A  76       0.102   6.047 -16.235  1.00  0.00           H  
ATOM   1130  C   ALA A  76       0.315   3.814 -17.615  1.00  0.00           C  
ATOM   1131  O   ALA A  76      -0.081   4.021 -18.749  1.00  0.00           O  
ATOM   1132  N   VAL A  77       1.573   3.291 -17.466  1.00  0.00           N  
ATOM   1133  H   VAL A  77       1.912   3.271 -16.515  1.00  0.00           H  
ATOM   1134  CA  VAL A  77       2.522   3.005 -18.593  1.00  0.00           C  
ATOM   1135  HA  VAL A  77       2.558   3.934 -19.160  1.00  0.00           H  
ATOM   1136  CB  VAL A  77       4.008   2.699 -18.241  1.00  0.00           C  
ATOM   1137  HB  VAL A  77       4.477   3.553 -17.753  1.00  0.00           H  
ATOM   1138  CG1 VAL A  77       4.034   1.331 -17.440  1.00  0.00           C  
ATOM   1139 1HG1 VAL A  77       3.643   0.505 -18.035  1.00  0.00           H  
ATOM   1140 2HG1 VAL A  77       5.075   1.161 -17.163  1.00  0.00           H  
ATOM   1141 3HG1 VAL A  77       3.473   1.377 -16.507  1.00  0.00           H  
ATOM   1142  CG2 VAL A  77       4.874   2.379 -19.531  1.00  0.00           C  
ATOM   1143 1HG2 VAL A  77       5.865   2.169 -19.127  1.00  0.00           H  
ATOM   1144 2HG2 VAL A  77       4.518   1.505 -20.077  1.00  0.00           H  
ATOM   1145 3HG2 VAL A  77       4.849   3.313 -20.093  1.00  0.00           H  
ATOM   1146  C   VAL A  77       1.912   2.024 -19.596  1.00  0.00           C  
ATOM   1147  O   VAL A  77       2.011   2.202 -20.831  1.00  0.00           O  
ATOM   1148  N   VAL A  78       1.123   0.977 -19.165  1.00  0.00           N  
ATOM   1149  H   VAL A  78       1.065   0.635 -18.216  1.00  0.00           H  
ATOM   1150  CA  VAL A  78       0.539   0.040 -20.162  1.00  0.00           C  
ATOM   1151  HA  VAL A  78       1.399  -0.044 -20.826  1.00  0.00           H  
ATOM   1152  CB  VAL A  78       0.083  -1.321 -19.682  1.00  0.00           C  
ATOM   1153  HB  VAL A  78      -0.185  -1.940 -20.539  1.00  0.00           H  
ATOM   1154  CG1 VAL A  78       1.274  -2.139 -19.214  1.00  0.00           C  
ATOM   1155 1HG1 VAL A  78       0.916  -3.166 -19.140  1.00  0.00           H  
ATOM   1156 2HG1 VAL A  78       1.994  -2.046 -20.027  1.00  0.00           H  
ATOM   1157 3HG1 VAL A  78       1.632  -1.760 -18.257  1.00  0.00           H  
ATOM   1158  CG2 VAL A  78      -0.933  -1.244 -18.481  1.00  0.00           C  
ATOM   1159 1HG2 VAL A  78      -1.817  -0.668 -18.758  1.00  0.00           H  
ATOM   1160 2HG2 VAL A  78      -1.194  -2.239 -18.122  1.00  0.00           H  
ATOM   1161 3HG2 VAL A  78      -0.488  -0.797 -17.592  1.00  0.00           H  
ATOM   1162  C   VAL A  78      -0.548   0.718 -20.999  1.00  0.00           C  
ATOM   1163  O   VAL A  78      -0.620   0.457 -22.185  1.00  0.00           O  
ATOM   1164  N   GLU A  79      -1.368   1.568 -20.407  1.00  0.00           N  
ATOM   1165  H   GLU A  79      -1.203   1.793 -19.436  1.00  0.00           H  
ATOM   1166  CA  GLU A  79      -2.389   2.350 -21.031  1.00  0.00           C  
ATOM   1167  HA  GLU A  79      -2.932   1.569 -21.564  1.00  0.00           H  
ATOM   1168  CB  GLU A  79      -3.362   2.999 -20.021  1.00  0.00           C  
ATOM   1169  HB2 GLU A  79      -3.495   2.343 -19.161  1.00  0.00           H  
ATOM   1170  HB3 GLU A  79      -2.831   3.919 -19.778  1.00  0.00           H  
ATOM   1171  CG  GLU A  79      -4.748   3.286 -20.632  1.00  0.00           C  
ATOM   1172  HG2 GLU A  79      -5.298   4.032 -20.058  1.00  0.00           H  
ATOM   1173  HG3 GLU A  79      -4.498   3.629 -21.636  1.00  0.00           H  
ATOM   1174  CD  GLU A  79      -5.645   2.096 -20.660  1.00  0.00           C  
ATOM   1175  OE1 GLU A  79      -5.224   0.924 -20.755  1.00  0.00           O  
ATOM   1176  OE2 GLU A  79      -6.859   2.262 -20.484  1.00  0.00           O  
ATOM   1177  C   GLU A  79      -1.788   3.279 -22.145  1.00  0.00           C  
ATOM   1178  O   GLU A  79      -2.339   3.375 -23.250  1.00  0.00           O  
ATOM   1179  N   ARG A  80      -0.626   3.904 -21.693  1.00  0.00           N  
ATOM   1180  H   ARG A  80      -0.332   3.776 -20.735  1.00  0.00           H  
ATOM   1181  CA  ARG A  80      -0.034   5.044 -22.424  1.00  0.00           C  
ATOM   1182  HA  ARG A  80      -0.818   5.697 -22.807  1.00  0.00           H  
ATOM   1183  CB  ARG A  80       0.744   5.947 -21.453  1.00  0.00           C  
ATOM   1184  HB2 ARG A  80       0.048   6.310 -20.697  1.00  0.00           H  
ATOM   1185  HB3 ARG A  80       1.618   5.409 -21.087  1.00  0.00           H  
ATOM   1186  CG  ARG A  80       1.477   7.045 -22.174  1.00  0.00           C  
ATOM   1187  HG2 ARG A  80       2.168   7.591 -21.534  1.00  0.00           H  
ATOM   1188  HG3 ARG A  80       2.067   6.587 -22.967  1.00  0.00           H  
ATOM   1189  CD  ARG A  80       0.480   8.081 -22.689  1.00  0.00           C  
ATOM   1190  HD2 ARG A  80      -0.275   7.694 -23.373  1.00  0.00           H  
ATOM   1191  HD3 ARG A  80      -0.158   8.409 -21.868  1.00  0.00           H  
ATOM   1192  NE  ARG A  80       1.157   9.265 -23.116  1.00  0.00           N  
ATOM   1193  HE  ARG A  80       1.452   9.918 -22.406  1.00  0.00           H  
ATOM   1194  CZ  ARG A  80       1.639   9.559 -24.300  1.00  0.00           C  
ATOM   1195  NH1 ARG A  80       1.598   8.754 -25.317  1.00  0.00           N  
ATOM   1196 1HH1 ARG A  80       1.148   7.858 -25.187  1.00  0.00           H  
ATOM   1197 2HH1 ARG A  80       2.134   9.078 -26.109  1.00  0.00           H  
ATOM   1198  NH2 ARG A  80       2.117  10.748 -24.397  1.00  0.00           N  
ATOM   1199 1HH2 ARG A  80       2.212  11.400 -23.632  1.00  0.00           H  
ATOM   1200 2HH2 ARG A  80       2.602  10.991 -25.249  1.00  0.00           H  
ATOM   1201  C   ARG A  80       0.812   4.521 -23.619  1.00  0.00           C  
ATOM   1202  O   ARG A  80       0.854   5.152 -24.651  1.00  0.00           O  
ATOM   1203  N   TYR A  81       1.469   3.360 -23.485  1.00  0.00           N  
ATOM   1204  H   TYR A  81       1.582   2.994 -22.550  1.00  0.00           H  
ATOM   1205  CA  TYR A  81       2.366   2.918 -24.586  1.00  0.00           C  
ATOM   1206  HA  TYR A  81       2.142   3.473 -25.497  1.00  0.00           H  
ATOM   1207  CB  TYR A  81       3.792   3.247 -24.253  1.00  0.00           C  
ATOM   1208  HB2 TYR A  81       4.154   2.712 -23.376  1.00  0.00           H  
ATOM   1209  HB3 TYR A  81       4.329   2.928 -25.146  1.00  0.00           H  
ATOM   1210  CG  TYR A  81       4.182   4.670 -24.138  1.00  0.00           C  
ATOM   1211  CD1 TYR A  81       3.996   5.562 -25.188  1.00  0.00           C  
ATOM   1212  HD1 TYR A  81       3.729   5.220 -26.176  1.00  0.00           H  
ATOM   1213  CE1 TYR A  81       4.448   6.863 -25.111  1.00  0.00           C  
ATOM   1214  HE1 TYR A  81       4.445   7.551 -25.944  1.00  0.00           H  
ATOM   1215  CZ  TYR A  81       4.929   7.364 -23.866  1.00  0.00           C  
ATOM   1216  OH  TYR A  81       5.241   8.662 -23.738  1.00  0.00           O  
ATOM   1217  HH  TYR A  81       5.183   9.099 -24.591  1.00  0.00           H  
ATOM   1218  CE2 TYR A  81       5.046   6.500 -22.771  1.00  0.00           C  
ATOM   1219  HE2 TYR A  81       5.429   6.674 -21.776  1.00  0.00           H  
ATOM   1220  CD2 TYR A  81       4.685   5.103 -22.914  1.00  0.00           C  
ATOM   1221  HD2 TYR A  81       4.930   4.384 -22.146  1.00  0.00           H  
ATOM   1222  C   TYR A  81       2.317   1.491 -25.051  1.00  0.00           C  
ATOM   1223  O   TYR A  81       2.735   1.066 -26.125  1.00  0.00           O  
ATOM   1224  N   GLY A  82       1.665   0.650 -24.243  1.00  0.00           N  
ATOM   1225  H   GLY A  82       1.330   1.016 -23.363  1.00  0.00           H  
ATOM   1226  CA  GLY A  82       1.509  -0.826 -24.351  1.00  0.00           C  
ATOM   1227  HA2 GLY A  82       0.509  -1.146 -24.058  1.00  0.00           H  
ATOM   1228  HA3 GLY A  82       1.851  -1.058 -25.360  1.00  0.00           H  
ATOM   1229  C   GLY A  82       2.500  -1.550 -23.392  1.00  0.00           C  
ATOM   1230  O   GLY A  82       3.160  -0.948 -22.505  1.00  0.00           O  
ATOM   1231  N   PRO A  83       2.678  -2.897 -23.582  1.00  0.00           N  
ATOM   1232  CD  PRO A  83       1.937  -3.666 -24.483  1.00  0.00           C  
ATOM   1233  HD2 PRO A  83       2.073  -3.299 -25.500  1.00  0.00           H  
ATOM   1234  HD3 PRO A  83       0.906  -3.682 -24.128  1.00  0.00           H  
ATOM   1235  CG  PRO A  83       2.552  -5.101 -24.284  1.00  0.00           C  
ATOM   1236  HG2 PRO A  83       3.392  -5.278 -24.954  1.00  0.00           H  
ATOM   1237  HG3 PRO A  83       1.876  -5.949 -24.384  1.00  0.00           H  
ATOM   1238  CB  PRO A  83       3.089  -5.122 -22.880  1.00  0.00           C  
ATOM   1239  HB2 PRO A  83       3.900  -5.821 -22.674  1.00  0.00           H  
ATOM   1240  HB3 PRO A  83       2.247  -5.153 -22.188  1.00  0.00           H  
ATOM   1241  CA  PRO A  83       3.457  -3.700 -22.633  1.00  0.00           C  
ATOM   1242  HA  PRO A  83       3.046  -3.384 -21.674  1.00  0.00           H  
ATOM   1243  C   PRO A  83       4.965  -3.461 -22.579  1.00  0.00           C  
ATOM   1244  O   PRO A  83       5.591  -3.560 -23.650  1.00  0.00           O  
ATOM   1245  N   VAL A  84       5.575  -3.351 -21.372  1.00  0.00           N  
ATOM   1246  H   VAL A  84       5.091  -3.711 -20.561  1.00  0.00           H  
ATOM   1247  CA  VAL A  84       6.932  -2.769 -21.247  1.00  0.00           C  
ATOM   1248  HA  VAL A  84       7.061  -2.039 -22.046  1.00  0.00           H  
ATOM   1249  CB  VAL A  84       7.141  -1.989 -19.948  1.00  0.00           C  
ATOM   1250  HB  VAL A  84       7.785  -1.168 -20.265  1.00  0.00           H  
ATOM   1251  CG1 VAL A  84       5.935  -1.305 -19.364  1.00  0.00           C  
ATOM   1252 1HG1 VAL A  84       5.477  -0.811 -20.220  1.00  0.00           H  
ATOM   1253 2HG1 VAL A  84       5.242  -2.055 -18.983  1.00  0.00           H  
ATOM   1254 3HG1 VAL A  84       6.266  -0.582 -18.619  1.00  0.00           H  
ATOM   1255  CG2 VAL A  84       7.866  -2.616 -18.782  1.00  0.00           C  
ATOM   1256 1HG2 VAL A  84       8.014  -1.924 -17.953  1.00  0.00           H  
ATOM   1257 2HG2 VAL A  84       7.265  -3.432 -18.381  1.00  0.00           H  
ATOM   1258 3HG2 VAL A  84       8.876  -2.920 -19.053  1.00  0.00           H  
ATOM   1259  C   VAL A  84       8.072  -3.793 -21.437  1.00  0.00           C  
ATOM   1260  O   VAL A  84       8.123  -4.847 -20.820  1.00  0.00           O  
ATOM   1261  N   ASP A  85       8.913  -3.590 -22.477  1.00  0.00           N  
ATOM   1262  H   ASP A  85       8.983  -2.703 -22.954  1.00  0.00           H  
ATOM   1263  CA  ASP A  85      10.035  -4.450 -22.820  1.00  0.00           C  
ATOM   1264  HA  ASP A  85       9.831  -5.520 -22.780  1.00  0.00           H  
ATOM   1265  CB  ASP A  85      10.444  -4.102 -24.241  1.00  0.00           C  
ATOM   1266  HB2 ASP A  85      10.663  -3.034 -24.246  1.00  0.00           H  
ATOM   1267  HB3 ASP A  85      11.320  -4.667 -24.559  1.00  0.00           H  
ATOM   1268  CG  ASP A  85       9.398  -4.296 -25.301  1.00  0.00           C  
ATOM   1269  OD1 ASP A  85       9.350  -5.404 -25.893  1.00  0.00           O  
ATOM   1270  OD2 ASP A  85       8.668  -3.347 -25.665  1.00  0.00           O  
ATOM   1271  C   ASP A  85      11.188  -4.357 -21.855  1.00  0.00           C  
ATOM   1272  O   ASP A  85      11.878  -5.357 -21.717  1.00  0.00           O  
ATOM   1273  N   VAL A  86      11.329  -3.179 -21.202  1.00  0.00           N  
ATOM   1274  H   VAL A  86      10.586  -2.556 -21.485  1.00  0.00           H  
ATOM   1275  CA  VAL A  86      12.441  -2.710 -20.313  1.00  0.00           C  
ATOM   1276  HA  VAL A  86      13.011  -3.577 -19.982  1.00  0.00           H  
ATOM   1277  CB  VAL A  86      13.460  -1.807 -21.094  1.00  0.00           C  
ATOM   1278  HB  VAL A  86      12.960  -0.861 -21.303  1.00  0.00           H  
ATOM   1279  CG1 VAL A  86      14.607  -1.309 -20.161  1.00  0.00           C  
ATOM   1280 1HG1 VAL A  86      15.262  -0.748 -20.827  1.00  0.00           H  
ATOM   1281 2HG1 VAL A  86      14.236  -0.525 -19.503  1.00  0.00           H  
ATOM   1282 3HG1 VAL A  86      15.100  -2.077 -19.566  1.00  0.00           H  
ATOM   1283  CG2 VAL A  86      13.999  -2.501 -22.365  1.00  0.00           C  
ATOM   1284 1HG2 VAL A  86      14.845  -1.956 -22.783  1.00  0.00           H  
ATOM   1285 2HG2 VAL A  86      14.498  -3.410 -22.030  1.00  0.00           H  
ATOM   1286 3HG2 VAL A  86      13.233  -2.672 -23.123  1.00  0.00           H  
ATOM   1287  C   VAL A  86      11.904  -1.938 -19.069  1.00  0.00           C  
ATOM   1288  O   VAL A  86      11.090  -1.051 -19.213  1.00  0.00           O  
ATOM   1289  N   LEU A  87      12.526  -2.293 -17.932  1.00  0.00           N  
ATOM   1290  H   LEU A  87      13.161  -3.077 -17.967  1.00  0.00           H  
ATOM   1291  CA  LEU A  87      12.453  -1.626 -16.613  1.00  0.00           C  
ATOM   1292  HA  LEU A  87      11.983  -0.651 -16.738  1.00  0.00           H  
ATOM   1293  CB  LEU A  87      11.598  -2.372 -15.552  1.00  0.00           C  
ATOM   1294  HB2 LEU A  87      10.559  -2.135 -15.781  1.00  0.00           H  
ATOM   1295  HB3 LEU A  87      11.798  -3.437 -15.673  1.00  0.00           H  
ATOM   1296  CG  LEU A  87      11.840  -2.111 -14.072  1.00  0.00           C  
ATOM   1297  HG  LEU A  87      12.908  -2.124 -13.854  1.00  0.00           H  
ATOM   1298  CD1 LEU A  87      11.388  -0.684 -13.610  1.00  0.00           C  
ATOM   1299 1HD1 LEU A  87      10.327  -0.507 -13.784  1.00  0.00           H  
ATOM   1300 2HD1 LEU A  87      11.688  -0.588 -12.565  1.00  0.00           H  
ATOM   1301 3HD1 LEU A  87      12.063  -0.144 -14.273  1.00  0.00           H  
ATOM   1302  CD2 LEU A  87      11.164  -3.111 -13.156  1.00  0.00           C  
ATOM   1303 1HD2 LEU A  87      10.162  -3.432 -13.437  1.00  0.00           H  
ATOM   1304 2HD2 LEU A  87      11.702  -4.058 -13.171  1.00  0.00           H  
ATOM   1305 3HD2 LEU A  87      11.078  -2.703 -12.149  1.00  0.00           H  
ATOM   1306  C   LEU A  87      13.910  -1.332 -16.204  1.00  0.00           C  
ATOM   1307  O   LEU A  87      14.726  -2.291 -16.078  1.00  0.00           O  
ATOM   1308  N   VAL A  88      14.223  -0.082 -15.901  1.00  0.00           N  
ATOM   1309  H   VAL A  88      13.545   0.666 -15.933  1.00  0.00           H  
ATOM   1310  CA  VAL A  88      15.496   0.098 -15.118  1.00  0.00           C  
ATOM   1311  HA  VAL A  88      15.967  -0.865 -14.922  1.00  0.00           H  
ATOM   1312  CB  VAL A  88      16.383   1.058 -15.894  1.00  0.00           C  
ATOM   1313  HB  VAL A  88      15.713   1.893 -16.097  1.00  0.00           H  
ATOM   1314  CG1 VAL A  88      17.561   1.626 -15.144  1.00  0.00           C  
ATOM   1315 1HG1 VAL A  88      17.927   2.523 -15.644  1.00  0.00           H  
ATOM   1316 2HG1 VAL A  88      17.293   1.887 -14.120  1.00  0.00           H  
ATOM   1317 3HG1 VAL A  88      18.305   0.833 -15.071  1.00  0.00           H  
ATOM   1318  CG2 VAL A  88      16.863   0.518 -17.284  1.00  0.00           C  
ATOM   1319 1HG2 VAL A  88      17.633  -0.244 -17.164  1.00  0.00           H  
ATOM   1320 2HG2 VAL A  88      16.040   0.265 -17.951  1.00  0.00           H  
ATOM   1321 3HG2 VAL A  88      17.387   1.304 -17.829  1.00  0.00           H  
ATOM   1322  C   VAL A  88      15.098   0.640 -13.664  1.00  0.00           C  
ATOM   1323  O   VAL A  88      14.454   1.692 -13.534  1.00  0.00           O  
ATOM   1324  N   ASN A  89      15.490  -0.080 -12.579  1.00  0.00           N  
ATOM   1325  H   ASN A  89      15.924  -0.952 -12.846  1.00  0.00           H  
ATOM   1326  CA  ASN A  89      15.335   0.235 -11.212  1.00  0.00           C  
ATOM   1327  HA  ASN A  89      14.475   0.895 -11.096  1.00  0.00           H  
ATOM   1328  CB  ASN A  89      15.277  -1.101 -10.434  1.00  0.00           C  
ATOM   1329  HB2 ASN A  89      16.272  -1.538 -10.520  1.00  0.00           H  
ATOM   1330  HB3 ASN A  89      15.269  -0.715  -9.416  1.00  0.00           H  
ATOM   1331  CG  ASN A  89      14.053  -1.894 -10.773  1.00  0.00           C  
ATOM   1332  OD1 ASN A  89      12.965  -1.442 -10.525  1.00  0.00           O  
ATOM   1333  ND2 ASN A  89      14.166  -3.071 -11.317  1.00  0.00           N  
ATOM   1334 1HD2 ASN A  89      14.996  -3.646 -11.360  1.00  0.00           H  
ATOM   1335 2HD2 ASN A  89      13.236  -3.420 -11.502  1.00  0.00           H  
ATOM   1336  C   ASN A  89      16.535   1.070 -10.776  1.00  0.00           C  
ATOM   1337  O   ASN A  89      17.501   0.637 -10.265  1.00  0.00           O  
ATOM   1338  N   ASN A  90      16.536   2.373 -11.064  1.00  0.00           N  
ATOM   1339  H   ASN A  90      15.694   2.679 -11.529  1.00  0.00           H  
ATOM   1340  CA  ASN A  90      17.556   3.373 -10.704  1.00  0.00           C  
ATOM   1341  HA  ASN A  90      18.573   2.990 -10.782  1.00  0.00           H  
ATOM   1342  CB  ASN A  90      17.434   4.492 -11.755  1.00  0.00           C  
ATOM   1343  HB2 ASN A  90      17.769   4.270 -12.769  1.00  0.00           H  
ATOM   1344  HB3 ASN A  90      16.358   4.662 -11.711  1.00  0.00           H  
ATOM   1345  CG  ASN A  90      18.074   5.811 -11.300  1.00  0.00           C  
ATOM   1346  OD1 ASN A  90      19.296   6.011 -11.168  1.00  0.00           O  
ATOM   1347  ND2 ASN A  90      17.263   6.799 -10.994  1.00  0.00           N  
ATOM   1348 1HD2 ASN A  90      17.596   7.567 -10.430  1.00  0.00           H  
ATOM   1349 2HD2 ASN A  90      16.292   6.647 -11.229  1.00  0.00           H  
ATOM   1350  C   ASN A  90      17.409   3.874  -9.223  1.00  0.00           C  
ATOM   1351  O   ASN A  90      18.471   4.111  -8.643  1.00  0.00           O  
ATOM   1352  N   ALA A  91      16.219   4.078  -8.705  1.00  0.00           N  
ATOM   1353  H   ALA A  91      15.393   3.765  -9.193  1.00  0.00           H  
ATOM   1354  CA  ALA A  91      15.978   4.790  -7.387  1.00  0.00           C  
ATOM   1355  HA  ALA A  91      16.304   5.826  -7.492  1.00  0.00           H  
ATOM   1356  CB  ALA A  91      14.447   4.899  -7.137  1.00  0.00           C  
ATOM   1357  HB1 ALA A  91      14.062   3.906  -7.372  1.00  0.00           H  
ATOM   1358  HB2 ALA A  91      14.306   5.160  -6.089  1.00  0.00           H  
ATOM   1359  HB3 ALA A  91      13.970   5.605  -7.817  1.00  0.00           H  
ATOM   1360  C   ALA A  91      16.727   4.160  -6.293  1.00  0.00           C  
ATOM   1361  O   ALA A  91      16.747   2.958  -6.183  1.00  0.00           O  
ATOM   1362  N   GLY A  92      17.296   4.988  -5.410  1.00  0.00           N  
ATOM   1363  H   GLY A  92      17.487   5.965  -5.577  1.00  0.00           H  
ATOM   1364  CA  GLY A  92      17.966   4.538  -4.207  1.00  0.00           C  
ATOM   1365  HA2 GLY A  92      17.261   3.874  -3.708  1.00  0.00           H  
ATOM   1366  HA3 GLY A  92      18.887   3.989  -4.405  1.00  0.00           H  
ATOM   1367  C   GLY A  92      18.244   5.651  -3.322  1.00  0.00           C  
ATOM   1368  O   GLY A  92      17.948   6.824  -3.772  1.00  0.00           O  
ATOM   1369  N   ARG A  93      18.867   5.415  -2.185  1.00  0.00           N  
ATOM   1370  H   ARG A  93      19.181   4.462  -2.072  1.00  0.00           H  
ATOM   1371  CA  ARG A  93      19.256   6.371  -1.130  1.00  0.00           C  
ATOM   1372  HA  ARG A  93      19.652   7.266  -1.607  1.00  0.00           H  
ATOM   1373  CB  ARG A  93      18.007   6.686  -0.357  1.00  0.00           C  
ATOM   1374  HB2 ARG A  93      17.256   7.012  -1.077  1.00  0.00           H  
ATOM   1375  HB3 ARG A  93      17.514   5.777  -0.013  1.00  0.00           H  
ATOM   1376  CG  ARG A  93      18.089   7.882   0.565  1.00  0.00           C  
ATOM   1377  HG2 ARG A  93      18.722   7.667   1.427  1.00  0.00           H  
ATOM   1378  HG3 ARG A  93      18.521   8.685  -0.031  1.00  0.00           H  
ATOM   1379  CD  ARG A  93      16.810   8.312   1.207  1.00  0.00           C  
ATOM   1380  HD2 ARG A  93      16.962   9.330   1.566  1.00  0.00           H  
ATOM   1381  HD3 ARG A  93      16.063   8.330   0.412  1.00  0.00           H  
ATOM   1382  NE  ARG A  93      16.379   7.477   2.335  1.00  0.00           N  
ATOM   1383  HE  ARG A  93      15.453   7.097   2.197  1.00  0.00           H  
ATOM   1384  CZ  ARG A  93      16.855   7.471   3.552  1.00  0.00           C  
ATOM   1385  NH1 ARG A  93      18.013   8.021   3.966  1.00  0.00           N  
ATOM   1386 1HH1 ARG A  93      18.579   8.260   3.165  1.00  0.00           H  
ATOM   1387 2HH1 ARG A  93      18.389   7.984   4.903  1.00  0.00           H  
ATOM   1388  NH2 ARG A  93      16.129   6.975   4.519  1.00  0.00           N  
ATOM   1389 1HH2 ARG A  93      15.252   6.526   4.298  1.00  0.00           H  
ATOM   1390 2HH2 ARG A  93      16.329   7.103   5.501  1.00  0.00           H  
ATOM   1391  C   ARG A  93      20.289   5.900  -0.142  1.00  0.00           C  
ATOM   1392  O   ARG A  93      20.136   4.814   0.411  1.00  0.00           O  
ATOM   1393  N   PRO A  94      21.244   6.757   0.363  1.00  0.00           N  
ATOM   1394  CD  PRO A  94      21.517   8.091  -0.107  1.00  0.00           C  
ATOM   1395  HD2 PRO A  94      20.955   8.770   0.533  1.00  0.00           H  
ATOM   1396  HD3 PRO A  94      21.236   8.118  -1.160  1.00  0.00           H  
ATOM   1397  CG  PRO A  94      22.986   8.204   0.058  1.00  0.00           C  
ATOM   1398  HG2 PRO A  94      23.235   9.259   0.179  1.00  0.00           H  
ATOM   1399  HG3 PRO A  94      23.525   7.824  -0.810  1.00  0.00           H  
ATOM   1400  CB  PRO A  94      23.325   7.394   1.277  1.00  0.00           C  
ATOM   1401  HB2 PRO A  94      23.269   8.076   2.126  1.00  0.00           H  
ATOM   1402  HB3 PRO A  94      24.293   6.904   1.175  1.00  0.00           H  
ATOM   1403  CA  PRO A  94      22.210   6.285   1.378  1.00  0.00           C  
ATOM   1404  HA  PRO A  94      22.593   5.317   1.056  1.00  0.00           H  
ATOM   1405  C   PRO A  94      21.621   6.287   2.832  1.00  0.00           C  
ATOM   1406  O   PRO A  94      20.655   6.971   3.123  1.00  0.00           O  
ATOM   1407  N   GLY A  95      22.292   5.604   3.763  1.00  0.00           N  
ATOM   1408  H   GLY A  95      23.046   5.040   3.397  1.00  0.00           H  
ATOM   1409  CA  GLY A  95      22.097   5.707   5.160  1.00  0.00           C  
ATOM   1410  HA2 GLY A  95      22.055   6.750   5.477  1.00  0.00           H  
ATOM   1411  HA3 GLY A  95      21.096   5.365   5.427  1.00  0.00           H  
ATOM   1412  C   GLY A  95      23.189   4.957   5.912  1.00  0.00           C  
ATOM   1413  O   GLY A  95      23.480   3.877   5.434  1.00  0.00           O  
ATOM   1414  N   GLY A  96      23.676   5.477   7.006  1.00  0.00           N  
ATOM   1415  H   GLY A  96      23.326   6.335   7.407  1.00  0.00           H  
ATOM   1416  CA  GLY A  96      24.784   4.876   7.766  1.00  0.00           C  
ATOM   1417  HA2 GLY A  96      24.425   3.890   8.062  1.00  0.00           H  
ATOM   1418  HA3 GLY A  96      25.670   4.819   7.133  1.00  0.00           H  
ATOM   1419  C   GLY A  96      25.082   5.598   9.132  1.00  0.00           C  
ATOM   1420  O   GLY A  96      24.345   6.455   9.631  1.00  0.00           O  
ATOM   1421  N   GLY A  97      26.247   5.319   9.694  1.00  0.00           N  
ATOM   1422  H   GLY A  97      26.886   4.822   9.089  1.00  0.00           H  
ATOM   1423  CA  GLY A  97      26.756   5.777  10.980  1.00  0.00           C  
ATOM   1424  HA2 GLY A  97      27.303   6.718  10.903  1.00  0.00           H  
ATOM   1425  HA3 GLY A  97      25.978   5.954  11.723  1.00  0.00           H  
ATOM   1426  C   GLY A  97      27.637   4.748  11.619  1.00  0.00           C  
ATOM   1427  O   GLY A  97      27.777   3.657  11.094  1.00  0.00           O  
ATOM   1428  N   ALA A  98      27.973   4.892  12.940  1.00  0.00           N  
ATOM   1429  H   ALA A  98      27.827   5.779  13.402  1.00  0.00           H  
ATOM   1430  CA  ALA A  98      28.407   3.801  13.879  1.00  0.00           C  
ATOM   1431  HA  ALA A  98      29.325   3.390  13.461  1.00  0.00           H  
ATOM   1432  CB  ALA A  98      28.764   4.423  15.226  1.00  0.00           C  
ATOM   1433  HB1 ALA A  98      29.440   5.252  15.020  1.00  0.00           H  
ATOM   1434  HB2 ALA A  98      27.819   4.662  15.716  1.00  0.00           H  
ATOM   1435  HB3 ALA A  98      29.210   3.695  15.904  1.00  0.00           H  
ATOM   1436  C   ALA A  98      27.306   2.745  13.980  1.00  0.00           C  
ATOM   1437  O   ALA A  98      26.250   3.028  14.518  1.00  0.00           O  
ATOM   1438  N   THR A  99      27.531   1.511  13.515  1.00  0.00           N  
ATOM   1439  H   THR A  99      28.250   1.344  12.825  1.00  0.00           H  
ATOM   1440  CA  THR A  99      26.458   0.513  13.477  1.00  0.00           C  
ATOM   1441  HA  THR A  99      25.787   1.004  12.773  1.00  0.00           H  
ATOM   1442  CB  THR A  99      26.989  -0.752  12.772  1.00  0.00           C  
ATOM   1443  HB  THR A  99      27.793  -1.171  13.377  1.00  0.00           H  
ATOM   1444  CG2 THR A  99      25.937  -1.832  12.501  1.00  0.00           C  
ATOM   1445 1HG2 THR A  99      25.158  -1.446  11.845  1.00  0.00           H  
ATOM   1446 2HG2 THR A  99      26.376  -2.633  11.905  1.00  0.00           H  
ATOM   1447 3HG2 THR A  99      25.582  -2.209  13.460  1.00  0.00           H  
ATOM   1448  OG1 THR A  99      27.371  -0.363  11.444  1.00  0.00           O  
ATOM   1449  HG1 THR A  99      28.323  -0.269  11.368  1.00  0.00           H  
ATOM   1450  C   THR A  99      25.794   0.260  14.813  1.00  0.00           C  
ATOM   1451  O   THR A  99      24.573   0.117  14.867  1.00  0.00           O  
ATOM   1452  N   ALA A 100      26.579   0.232  15.928  1.00  0.00           N  
ATOM   1453  H   ALA A 100      27.502   0.616  15.788  1.00  0.00           H  
ATOM   1454  CA  ALA A 100      26.130  -0.153  17.281  1.00  0.00           C  
ATOM   1455  HA  ALA A 100      25.653  -1.113  17.088  1.00  0.00           H  
ATOM   1456  CB  ALA A 100      27.376  -0.239  18.088  1.00  0.00           C  
ATOM   1457  HB1 ALA A 100      27.182  -0.708  19.052  1.00  0.00           H  
ATOM   1458  HB2 ALA A 100      28.084  -0.959  17.678  1.00  0.00           H  
ATOM   1459  HB3 ALA A 100      27.869   0.734  18.068  1.00  0.00           H  
ATOM   1460  C   ALA A 100      25.025   0.826  17.790  1.00  0.00           C  
ATOM   1461  O   ALA A 100      24.108   0.438  18.535  1.00  0.00           O  
ATOM   1462  N   GLU A 101      25.023   2.049  17.245  1.00  0.00           N  
ATOM   1463  H   GLU A 101      25.723   2.189  16.532  1.00  0.00           H  
ATOM   1464  CA  GLU A 101      24.145   3.187  17.541  1.00  0.00           C  
ATOM   1465  HA  GLU A 101      23.720   3.089  18.540  1.00  0.00           H  
ATOM   1466  CB  GLU A 101      25.102   4.471  17.502  1.00  0.00           C  
ATOM   1467  HB2 GLU A 101      25.465   4.522  16.475  1.00  0.00           H  
ATOM   1468  HB3 GLU A 101      24.464   5.282  17.853  1.00  0.00           H  
ATOM   1469  CG  GLU A 101      26.354   4.321  18.359  1.00  0.00           C  
ATOM   1470  HG2 GLU A 101      26.996   3.512  18.010  1.00  0.00           H  
ATOM   1471  HG3 GLU A 101      26.931   5.235  18.223  1.00  0.00           H  
ATOM   1472  CD  GLU A 101      26.134   3.937  19.843  1.00  0.00           C  
ATOM   1473  OE1 GLU A 101      25.110   4.177  20.476  1.00  0.00           O  
ATOM   1474  OE2 GLU A 101      27.100   3.453  20.410  1.00  0.00           O  
ATOM   1475  C   GLU A 101      22.872   3.257  16.647  1.00  0.00           C  
ATOM   1476  O   GLU A 101      22.075   4.160  16.842  1.00  0.00           O  
ATOM   1477  N   LEU A 102      22.670   2.365  15.640  1.00  0.00           N  
ATOM   1478  H   LEU A 102      23.393   1.667  15.538  1.00  0.00           H  
ATOM   1479  CA  LEU A 102      21.898   2.721  14.469  1.00  0.00           C  
ATOM   1480  HA  LEU A 102      21.899   3.761  14.145  1.00  0.00           H  
ATOM   1481  CB  LEU A 102      22.718   2.019  13.271  1.00  0.00           C  
ATOM   1482  HB2 LEU A 102      23.772   2.291  13.328  1.00  0.00           H  
ATOM   1483  HB3 LEU A 102      22.689   0.938  13.406  1.00  0.00           H  
ATOM   1484  CG  LEU A 102      22.217   2.303  11.868  1.00  0.00           C  
ATOM   1485  HG  LEU A 102      21.608   3.202  11.965  1.00  0.00           H  
ATOM   1486  CD1 LEU A 102      23.347   2.535  10.970  1.00  0.00           C  
ATOM   1487 1HD1 LEU A 102      23.737   3.543  11.112  1.00  0.00           H  
ATOM   1488 2HD1 LEU A 102      24.127   1.780  11.063  1.00  0.00           H  
ATOM   1489 3HD1 LEU A 102      23.030   2.327   9.948  1.00  0.00           H  
ATOM   1490  CD2 LEU A 102      21.267   1.286  11.285  1.00  0.00           C  
ATOM   1491 1HD2 LEU A 102      21.072   1.656  10.278  1.00  0.00           H  
ATOM   1492 2HD2 LEU A 102      21.712   0.291  11.306  1.00  0.00           H  
ATOM   1493 3HD2 LEU A 102      20.385   1.262  11.925  1.00  0.00           H  
ATOM   1494  C   LEU A 102      20.463   2.240  14.664  1.00  0.00           C  
ATOM   1495  O   LEU A 102      20.147   1.046  14.791  1.00  0.00           O  
ATOM   1496  N   ALA A 103      19.483   3.182  14.549  1.00  0.00           N  
ATOM   1497  H   ALA A 103      19.801   4.122  14.361  1.00  0.00           H  
ATOM   1498  CA  ALA A 103      18.011   2.946  14.643  1.00  0.00           C  
ATOM   1499  HA  ALA A 103      17.883   2.768  15.711  1.00  0.00           H  
ATOM   1500  CB  ALA A 103      17.308   4.276  14.483  1.00  0.00           C  
ATOM   1501  HB1 ALA A 103      17.708   5.040  15.150  1.00  0.00           H  
ATOM   1502  HB2 ALA A 103      17.523   4.671  13.490  1.00  0.00           H  
ATOM   1503  HB3 ALA A 103      16.224   4.199  14.579  1.00  0.00           H  
ATOM   1504  C   ALA A 103      17.428   1.911  13.616  1.00  0.00           C  
ATOM   1505  O   ALA A 103      17.706   1.986  12.431  1.00  0.00           O  
ATOM   1506  N   ASP A 104      16.412   1.139  14.065  1.00  0.00           N  
ATOM   1507  H   ASP A 104      16.053   1.239  15.005  1.00  0.00           H  
ATOM   1508  CA  ASP A 104      15.558   0.349  13.141  1.00  0.00           C  
ATOM   1509  HA  ASP A 104      16.160  -0.397  12.622  1.00  0.00           H  
ATOM   1510  CB  ASP A 104      14.438  -0.230  13.941  1.00  0.00           C  
ATOM   1511  HB2 ASP A 104      13.907   0.624  14.362  1.00  0.00           H  
ATOM   1512  HB3 ASP A 104      13.655  -0.690  13.338  1.00  0.00           H  
ATOM   1513  CG  ASP A 104      14.847  -1.232  15.098  1.00  0.00           C  
ATOM   1514  OD1 ASP A 104      16.018  -1.235  15.551  1.00  0.00           O  
ATOM   1515  OD2 ASP A 104      13.904  -1.944  15.491  1.00  0.00           O  
ATOM   1516  C   ASP A 104      14.943   1.207  12.055  1.00  0.00           C  
ATOM   1517  O   ASP A 104      15.046   0.790  10.909  1.00  0.00           O  
ATOM   1518  N   GLU A 105      14.414   2.399  12.325  1.00  0.00           N  
ATOM   1519  H   GLU A 105      14.378   2.637  13.306  1.00  0.00           H  
ATOM   1520  CA  GLU A 105      13.899   3.286  11.333  1.00  0.00           C  
ATOM   1521  HA  GLU A 105      13.138   2.777  10.741  1.00  0.00           H  
ATOM   1522  CB  GLU A 105      13.324   4.543  12.009  1.00  0.00           C  
ATOM   1523  HB2 GLU A 105      14.065   4.974  12.683  1.00  0.00           H  
ATOM   1524  HB3 GLU A 105      13.115   5.304  11.257  1.00  0.00           H  
ATOM   1525  CG  GLU A 105      11.995   4.289  12.821  1.00  0.00           C  
ATOM   1526  HG2 GLU A 105      11.753   5.297  13.155  1.00  0.00           H  
ATOM   1527  HG3 GLU A 105      11.261   3.849  12.145  1.00  0.00           H  
ATOM   1528  CD  GLU A 105      12.102   3.323  13.996  1.00  0.00           C  
ATOM   1529  OE1 GLU A 105      13.212   3.327  14.622  1.00  0.00           O  
ATOM   1530  OE2 GLU A 105      11.218   2.441  14.204  1.00  0.00           O  
ATOM   1531  C   GLU A 105      14.921   3.811  10.281  1.00  0.00           C  
ATOM   1532  O   GLU A 105      14.502   3.930   9.085  1.00  0.00           O  
ATOM   1533  N   LEU A 106      16.200   3.949  10.631  1.00  0.00           N  
ATOM   1534  H   LEU A 106      16.480   3.610  11.541  1.00  0.00           H  
ATOM   1535  CA  LEU A 106      17.181   4.202   9.610  1.00  0.00           C  
ATOM   1536  HA  LEU A 106      16.874   5.053   9.001  1.00  0.00           H  
ATOM   1537  CB  LEU A 106      18.433   4.739  10.342  1.00  0.00           C  
ATOM   1538  HB2 LEU A 106      18.204   5.673  10.858  1.00  0.00           H  
ATOM   1539  HB3 LEU A 106      18.655   3.980  11.091  1.00  0.00           H  
ATOM   1540  CG  LEU A 106      19.640   5.015   9.421  1.00  0.00           C  
ATOM   1541  HG  LEU A 106      20.047   4.075   9.049  1.00  0.00           H  
ATOM   1542  CD1 LEU A 106      19.433   5.849   8.183  1.00  0.00           C  
ATOM   1543 1HD1 LEU A 106      18.827   6.702   8.491  1.00  0.00           H  
ATOM   1544 2HD1 LEU A 106      20.447   6.114   7.882  1.00  0.00           H  
ATOM   1545 3HD1 LEU A 106      19.032   5.184   7.419  1.00  0.00           H  
ATOM   1546  CD2 LEU A 106      20.742   5.660  10.366  1.00  0.00           C  
ATOM   1547 1HD2 LEU A 106      21.719   5.566   9.891  1.00  0.00           H  
ATOM   1548 2HD2 LEU A 106      20.468   6.715  10.385  1.00  0.00           H  
ATOM   1549 3HD2 LEU A 106      20.607   5.268  11.374  1.00  0.00           H  
ATOM   1550  C   LEU A 106      17.420   2.937   8.726  1.00  0.00           C  
ATOM   1551  O   LEU A 106      17.490   3.050   7.494  1.00  0.00           O  
ATOM   1552  N   TRP A 107      17.537   1.770   9.299  1.00  0.00           N  
ATOM   1553  H   TRP A 107      17.348   1.733  10.290  1.00  0.00           H  
ATOM   1554  CA  TRP A 107      17.746   0.531   8.581  1.00  0.00           C  
ATOM   1555  HA  TRP A 107      18.592   0.626   7.900  1.00  0.00           H  
ATOM   1556  CB  TRP A 107      17.995  -0.571   9.600  1.00  0.00           C  
ATOM   1557  HB2 TRP A 107      18.792  -0.250  10.271  1.00  0.00           H  
ATOM   1558  HB3 TRP A 107      17.152  -0.714  10.278  1.00  0.00           H  
ATOM   1559  CG  TRP A 107      18.394  -1.882   9.018  1.00  0.00           C  
ATOM   1560  CD1 TRP A 107      17.489  -2.809   8.533  1.00  0.00           C  
ATOM   1561  HD1 TRP A 107      16.420  -2.675   8.597  1.00  0.00           H  
ATOM   1562  NE1 TRP A 107      18.200  -3.822   8.092  1.00  0.00           N  
ATOM   1563  HE1 TRP A 107      17.856  -4.643   7.614  1.00  0.00           H  
ATOM   1564  CE2 TRP A 107      19.542  -3.708   8.202  1.00  0.00           C  
ATOM   1565  CZ2 TRP A 107      20.696  -4.436   7.905  1.00  0.00           C  
ATOM   1566  HZ2 TRP A 107      20.570  -5.363   7.365  1.00  0.00           H  
ATOM   1567  CH2 TRP A 107      21.934  -4.016   8.274  1.00  0.00           C  
ATOM   1568  HH2 TRP A 107      22.774  -4.668   8.084  1.00  0.00           H  
ATOM   1569  CZ3 TRP A 107      22.177  -2.759   8.827  1.00  0.00           C  
ATOM   1570  HZ3 TRP A 107      23.163  -2.406   9.091  1.00  0.00           H  
ATOM   1571  CE3 TRP A 107      20.996  -2.008   9.141  1.00  0.00           C  
ATOM   1572  HE3 TRP A 107      21.064  -1.013   9.554  1.00  0.00           H  
ATOM   1573  CD2 TRP A 107      19.694  -2.453   8.843  1.00  0.00           C  
ATOM   1574  C   TRP A 107      16.534   0.247   7.749  1.00  0.00           C  
ATOM   1575  O   TRP A 107      16.727   0.146   6.500  1.00  0.00           O  
ATOM   1576  N   LEU A 108      15.338   0.124   8.342  1.00  0.00           N  
ATOM   1577  H   LEU A 108      15.370   0.330   9.331  1.00  0.00           H  
ATOM   1578  CA  LEU A 108      14.119  -0.277   7.543  1.00  0.00           C  
ATOM   1579  HA  LEU A 108      14.259  -1.325   7.279  1.00  0.00           H  
ATOM   1580  CB  LEU A 108      12.922  -0.342   8.430  1.00  0.00           C  
ATOM   1581  HB2 LEU A 108      12.908   0.571   9.026  1.00  0.00           H  
ATOM   1582  HB3 LEU A 108      11.996  -0.391   7.859  1.00  0.00           H  
ATOM   1583  CG  LEU A 108      12.843  -1.541   9.487  1.00  0.00           C  
ATOM   1584  HG  LEU A 108      13.869  -1.605   9.850  1.00  0.00           H  
ATOM   1585  CD1 LEU A 108      12.019  -1.048  10.688  1.00  0.00           C  
ATOM   1586 1HD1 LEU A 108      11.201  -0.441  10.300  1.00  0.00           H  
ATOM   1587 2HD1 LEU A 108      11.866  -1.828  11.435  1.00  0.00           H  
ATOM   1588 3HD1 LEU A 108      12.584  -0.368  11.326  1.00  0.00           H  
ATOM   1589  CD2 LEU A 108      12.252  -2.812   8.952  1.00  0.00           C  
ATOM   1590 1HD2 LEU A 108      11.165  -2.743   8.905  1.00  0.00           H  
ATOM   1591 2HD2 LEU A 108      12.712  -3.147   8.023  1.00  0.00           H  
ATOM   1592 3HD2 LEU A 108      12.432  -3.557   9.726  1.00  0.00           H  
ATOM   1593  C   LEU A 108      13.904   0.629   6.332  1.00  0.00           C  
ATOM   1594  O   LEU A 108      13.654   0.068   5.284  1.00  0.00           O  
ATOM   1595  N   ASP A 109      13.877   1.940   6.372  1.00  0.00           N  
ATOM   1596  H   ASP A 109      13.962   2.353   7.289  1.00  0.00           H  
ATOM   1597  CA  ASP A 109      13.478   2.707   5.191  1.00  0.00           C  
ATOM   1598  HA  ASP A 109      12.520   2.453   4.735  1.00  0.00           H  
ATOM   1599  CB  ASP A 109      13.341   4.126   5.699  1.00  0.00           C  
ATOM   1600  HB2 ASP A 109      12.637   4.021   6.525  1.00  0.00           H  
ATOM   1601  HB3 ASP A 109      14.249   4.495   6.175  1.00  0.00           H  
ATOM   1602  CG  ASP A 109      12.948   4.985   4.542  1.00  0.00           C  
ATOM   1603  OD1 ASP A 109      11.717   4.946   4.226  1.00  0.00           O  
ATOM   1604  OD2 ASP A 109      13.723   5.810   3.985  1.00  0.00           O  
ATOM   1605  C   ASP A 109      14.548   2.599   4.136  1.00  0.00           C  
ATOM   1606  O   ASP A 109      14.125   2.563   2.979  1.00  0.00           O  
ATOM   1607  N   VAL A 110      15.818   2.688   4.424  1.00  0.00           N  
ATOM   1608  H   VAL A 110      16.031   2.662   5.410  1.00  0.00           H  
ATOM   1609  CA  VAL A 110      16.968   2.410   3.529  1.00  0.00           C  
ATOM   1610  HA  VAL A 110      16.982   3.218   2.797  1.00  0.00           H  
ATOM   1611  CB  VAL A 110      18.258   2.445   4.251  1.00  0.00           C  
ATOM   1612  HB  VAL A 110      18.148   1.791   5.116  1.00  0.00           H  
ATOM   1613  CG1 VAL A 110      19.495   2.007   3.493  1.00  0.00           C  
ATOM   1614 1HG1 VAL A 110      19.678   2.767   2.733  1.00  0.00           H  
ATOM   1615 2HG1 VAL A 110      20.344   1.925   4.171  1.00  0.00           H  
ATOM   1616 3HG1 VAL A 110      19.332   0.995   3.123  1.00  0.00           H  
ATOM   1617  CG2 VAL A 110      18.520   3.816   4.830  1.00  0.00           C  
ATOM   1618 1HG2 VAL A 110      17.724   4.262   5.425  1.00  0.00           H  
ATOM   1619 2HG2 VAL A 110      19.449   3.837   5.401  1.00  0.00           H  
ATOM   1620 3HG2 VAL A 110      18.755   4.453   3.978  1.00  0.00           H  
ATOM   1621  C   VAL A 110      16.795   1.106   2.757  1.00  0.00           C  
ATOM   1622  O   VAL A 110      16.966   1.040   1.503  1.00  0.00           O  
ATOM   1623  N   VAL A 111      16.349   0.075   3.458  1.00  0.00           N  
ATOM   1624  H   VAL A 111      16.156   0.268   4.430  1.00  0.00           H  
ATOM   1625  CA  VAL A 111      16.002  -1.257   2.865  1.00  0.00           C  
ATOM   1626  HA  VAL A 111      16.848  -1.587   2.263  1.00  0.00           H  
ATOM   1627  CB  VAL A 111      15.834  -2.304   3.977  1.00  0.00           C  
ATOM   1628  HB  VAL A 111      15.212  -1.799   4.716  1.00  0.00           H  
ATOM   1629  CG1 VAL A 111      15.248  -3.652   3.591  1.00  0.00           C  
ATOM   1630 1HG1 VAL A 111      14.177  -3.503   3.459  1.00  0.00           H  
ATOM   1631 2HG1 VAL A 111      15.753  -3.994   2.688  1.00  0.00           H  
ATOM   1632 3HG1 VAL A 111      15.289  -4.366   4.413  1.00  0.00           H  
ATOM   1633  CG2 VAL A 111      17.230  -2.468   4.584  1.00  0.00           C  
ATOM   1634 1HG2 VAL A 111      17.035  -3.052   5.483  1.00  0.00           H  
ATOM   1635 2HG2 VAL A 111      17.836  -3.082   3.918  1.00  0.00           H  
ATOM   1636 3HG2 VAL A 111      17.797  -1.556   4.768  1.00  0.00           H  
ATOM   1637  C   VAL A 111      14.686  -1.256   2.051  1.00  0.00           C  
ATOM   1638  O   VAL A 111      14.607  -1.899   1.047  1.00  0.00           O  
ATOM   1639  N   GLU A 112      13.693  -0.522   2.527  1.00  0.00           N  
ATOM   1640  H   GLU A 112      13.845  -0.110   3.438  1.00  0.00           H  
ATOM   1641  CA  GLU A 112      12.415  -0.241   1.852  1.00  0.00           C  
ATOM   1642  HA  GLU A 112      11.889  -1.191   1.757  1.00  0.00           H  
ATOM   1643  CB  GLU A 112      11.520   0.626   2.708  1.00  0.00           C  
ATOM   1644  HB2 GLU A 112      11.598   0.193   3.706  1.00  0.00           H  
ATOM   1645  HB3 GLU A 112      11.944   1.629   2.731  1.00  0.00           H  
ATOM   1646  CG  GLU A 112      10.060   0.620   2.222  1.00  0.00           C  
ATOM   1647  HG2 GLU A 112       9.617   1.596   2.419  1.00  0.00           H  
ATOM   1648  HG3 GLU A 112      10.013   0.606   1.134  1.00  0.00           H  
ATOM   1649  CD  GLU A 112       9.117  -0.447   2.846  1.00  0.00           C  
ATOM   1650  OE1 GLU A 112       9.599  -1.500   3.299  1.00  0.00           O  
ATOM   1651  OE2 GLU A 112       7.893  -0.240   2.779  1.00  0.00           O  
ATOM   1652  C   GLU A 112      12.615   0.450   0.491  1.00  0.00           C  
ATOM   1653  O   GLU A 112      11.945   0.126  -0.486  1.00  0.00           O  
ATOM   1654  N   THR A 113      13.646   1.259   0.356  1.00  0.00           N  
ATOM   1655  H   THR A 113      14.154   1.412   1.215  1.00  0.00           H  
ATOM   1656  CA  THR A 113      14.089   2.073  -0.785  1.00  0.00           C  
ATOM   1657  HA  THR A 113      13.198   2.259  -1.384  1.00  0.00           H  
ATOM   1658  CB  THR A 113      14.762   3.390  -0.384  1.00  0.00           C  
ATOM   1659  HB  THR A 113      15.775   3.178  -0.039  1.00  0.00           H  
ATOM   1660  CG2 THR A 113      14.817   4.409  -1.560  1.00  0.00           C  
ATOM   1661 1HG2 THR A 113      13.784   4.646  -1.812  1.00  0.00           H  
ATOM   1662 2HG2 THR A 113      15.325   5.337  -1.297  1.00  0.00           H  
ATOM   1663 3HG2 THR A 113      15.455   4.046  -2.367  1.00  0.00           H  
ATOM   1664  OG1 THR A 113      14.155   4.173   0.659  1.00  0.00           O  
ATOM   1665  HG1 THR A 113      14.152   3.613   1.439  1.00  0.00           H  
ATOM   1666  C   THR A 113      15.073   1.375  -1.713  1.00  0.00           C  
ATOM   1667  O   THR A 113      14.673   1.099  -2.839  1.00  0.00           O  
ATOM   1668  N   ASN A 114      16.303   1.066  -1.260  1.00  0.00           N  
ATOM   1669  H   ASN A 114      16.429   1.201  -0.266  1.00  0.00           H  
ATOM   1670  CA  ASN A 114      17.233   0.379  -2.116  1.00  0.00           C  
ATOM   1671  HA  ASN A 114      17.370   0.903  -3.061  1.00  0.00           H  
ATOM   1672  CB  ASN A 114      18.609   0.395  -1.447  1.00  0.00           C  
ATOM   1673  HB2 ASN A 114      18.657  -0.014  -0.439  1.00  0.00           H  
ATOM   1674  HB3 ASN A 114      19.218  -0.277  -2.052  1.00  0.00           H  
ATOM   1675  CG  ASN A 114      19.228   1.775  -1.265  1.00  0.00           C  
ATOM   1676  OD1 ASN A 114      19.657   2.432  -2.221  1.00  0.00           O  
ATOM   1677  ND2 ASN A 114      19.194   2.245  -0.060  1.00  0.00           N  
ATOM   1678 1HD2 ASN A 114      18.615   1.732   0.589  1.00  0.00           H  
ATOM   1679 2HD2 ASN A 114      19.606   3.143   0.151  1.00  0.00           H  
ATOM   1680  C   ASN A 114      16.879  -1.067  -2.451  1.00  0.00           C  
ATOM   1681  O   ASN A 114      17.259  -1.435  -3.558  1.00  0.00           O  
ATOM   1682  N   LEU A 115      16.268  -1.841  -1.587  1.00  0.00           N  
ATOM   1683  H   LEU A 115      15.990  -1.510  -0.673  1.00  0.00           H  
ATOM   1684  CA  LEU A 115      16.028  -3.279  -1.846  1.00  0.00           C  
ATOM   1685  HA  LEU A 115      16.514  -3.610  -2.764  1.00  0.00           H  
ATOM   1686  CB  LEU A 115      16.571  -4.170  -0.660  1.00  0.00           C  
ATOM   1687  HB2 LEU A 115      17.647  -4.034  -0.550  1.00  0.00           H  
ATOM   1688  HB3 LEU A 115      16.042  -3.733   0.187  1.00  0.00           H  
ATOM   1689  CG  LEU A 115      16.078  -5.616  -0.652  1.00  0.00           C  
ATOM   1690  HG  LEU A 115      15.001  -5.728  -0.779  1.00  0.00           H  
ATOM   1691  CD1 LEU A 115      16.858  -6.366  -1.701  1.00  0.00           C  
ATOM   1692 1HD1 LEU A 115      16.608  -7.426  -1.688  1.00  0.00           H  
ATOM   1693 2HD1 LEU A 115      16.596  -5.956  -2.675  1.00  0.00           H  
ATOM   1694 3HD1 LEU A 115      17.935  -6.213  -1.631  1.00  0.00           H  
ATOM   1695  CD2 LEU A 115      16.440  -6.213   0.760  1.00  0.00           C  
ATOM   1696 1HD2 LEU A 115      16.292  -7.289   0.669  1.00  0.00           H  
ATOM   1697 2HD2 LEU A 115      17.487  -5.984   0.960  1.00  0.00           H  
ATOM   1698 3HD2 LEU A 115      15.740  -5.857   1.516  1.00  0.00           H  
ATOM   1699  C   LEU A 115      14.558  -3.610  -2.083  1.00  0.00           C  
ATOM   1700  O   LEU A 115      14.210  -4.115  -3.130  1.00  0.00           O  
ATOM   1701  N   THR A 116      13.613  -3.458  -1.090  1.00  0.00           N  
ATOM   1702  H   THR A 116      13.924  -3.100  -0.198  1.00  0.00           H  
ATOM   1703  CA  THR A 116      12.239  -3.969  -1.257  1.00  0.00           C  
ATOM   1704  HA  THR A 116      12.147  -5.006  -1.579  1.00  0.00           H  
ATOM   1705  CB  THR A 116      11.530  -3.795   0.119  1.00  0.00           C  
ATOM   1706  HB  THR A 116      11.606  -2.795   0.548  1.00  0.00           H  
ATOM   1707  CG2 THR A 116      10.062  -4.168   0.041  1.00  0.00           C  
ATOM   1708 1HG2 THR A 116       9.517  -4.123   0.984  1.00  0.00           H  
ATOM   1709 2HG2 THR A 116       9.642  -3.383  -0.588  1.00  0.00           H  
ATOM   1710 3HG2 THR A 116       9.910  -5.054  -0.576  1.00  0.00           H  
ATOM   1711  OG1 THR A 116      12.120  -4.634   1.113  1.00  0.00           O  
ATOM   1712  HG1 THR A 116      11.896  -4.202   1.942  1.00  0.00           H  
ATOM   1713  C   THR A 116      11.420  -3.270  -2.357  1.00  0.00           C  
ATOM   1714  O   THR A 116      10.563  -3.920  -2.939  1.00  0.00           O  
ATOM   1715  N   GLY A 117      11.729  -2.007  -2.693  1.00  0.00           N  
ATOM   1716  H   GLY A 117      12.184  -1.525  -1.931  1.00  0.00           H  
ATOM   1717  CA  GLY A 117      11.295  -1.219  -3.840  1.00  0.00           C  
ATOM   1718  HA2 GLY A 117      10.209  -1.171  -3.925  1.00  0.00           H  
ATOM   1719  HA3 GLY A 117      11.637  -0.192  -3.707  1.00  0.00           H  
ATOM   1720  C   GLY A 117      11.710  -1.684  -5.227  1.00  0.00           C  
ATOM   1721  O   GLY A 117      10.893  -1.670  -6.068  1.00  0.00           O  
ATOM   1722  N   VAL A 118      12.925  -2.175  -5.442  1.00  0.00           N  
ATOM   1723  H   VAL A 118      13.599  -2.270  -4.697  1.00  0.00           H  
ATOM   1724  CA  VAL A 118      13.331  -2.947  -6.630  1.00  0.00           C  
ATOM   1725  HA  VAL A 118      13.130  -2.347  -7.517  1.00  0.00           H  
ATOM   1726  CB  VAL A 118      14.824  -3.367  -6.705  1.00  0.00           C  
ATOM   1727  HB  VAL A 118      15.016  -4.119  -5.941  1.00  0.00           H  
ATOM   1728  CG1 VAL A 118      15.224  -4.092  -8.046  1.00  0.00           C  
ATOM   1729 1HG1 VAL A 118      16.281  -4.342  -8.135  1.00  0.00           H  
ATOM   1730 2HG1 VAL A 118      14.724  -5.054  -8.159  1.00  0.00           H  
ATOM   1731 3HG1 VAL A 118      14.704  -3.599  -8.867  1.00  0.00           H  
ATOM   1732  CG2 VAL A 118      15.687  -2.111  -6.569  1.00  0.00           C  
ATOM   1733 1HG2 VAL A 118      15.544  -1.611  -5.611  1.00  0.00           H  
ATOM   1734 2HG2 VAL A 118      16.747  -2.314  -6.724  1.00  0.00           H  
ATOM   1735 3HG2 VAL A 118      15.425  -1.386  -7.338  1.00  0.00           H  
ATOM   1736  C   VAL A 118      12.406  -4.140  -6.764  1.00  0.00           C  
ATOM   1737  O   VAL A 118      11.763  -4.278  -7.829  1.00  0.00           O  
ATOM   1738  N   PHE A 119      12.305  -5.033  -5.763  1.00  0.00           N  
ATOM   1739  H   PHE A 119      12.854  -4.873  -4.929  1.00  0.00           H  
ATOM   1740  CA  PHE A 119      11.458  -6.216  -5.742  1.00  0.00           C  
ATOM   1741  HA  PHE A 119      11.807  -6.890  -6.523  1.00  0.00           H  
ATOM   1742  CB  PHE A 119      11.691  -7.057  -4.426  1.00  0.00           C  
ATOM   1743  HB2 PHE A 119      12.516  -7.718  -4.691  1.00  0.00           H  
ATOM   1744  HB3 PHE A 119      11.838  -6.419  -3.554  1.00  0.00           H  
ATOM   1745  CG  PHE A 119      10.465  -7.931  -4.011  1.00  0.00           C  
ATOM   1746  CD1 PHE A 119      10.179  -9.081  -4.726  1.00  0.00           C  
ATOM   1747  HD1 PHE A 119      10.824  -9.247  -5.576  1.00  0.00           H  
ATOM   1748  CE1 PHE A 119       8.955  -9.825  -4.489  1.00  0.00           C  
ATOM   1749  HE1 PHE A 119       8.812 -10.699  -5.106  1.00  0.00           H  
ATOM   1750  CZ  PHE A 119       8.072  -9.387  -3.532  1.00  0.00           C  
ATOM   1751  HZ  PHE A 119       7.274 -10.049  -3.230  1.00  0.00           H  
ATOM   1752  CE2 PHE A 119       8.439  -8.294  -2.712  1.00  0.00           C  
ATOM   1753  HE2 PHE A 119       7.793  -8.008  -1.895  1.00  0.00           H  
ATOM   1754  CD2 PHE A 119       9.610  -7.583  -2.953  1.00  0.00           C  
ATOM   1755  HD2 PHE A 119       9.797  -6.751  -2.290  1.00  0.00           H  
ATOM   1756  C   PHE A 119       9.968  -5.945  -6.046  1.00  0.00           C  
ATOM   1757  O   PHE A 119       9.521  -6.578  -6.935  1.00  0.00           O  
ATOM   1758  N   ARG A 120       9.270  -4.999  -5.351  1.00  0.00           N  
ATOM   1759  H   ARG A 120       9.764  -4.571  -4.581  1.00  0.00           H  
ATOM   1760  CA  ARG A 120       7.848  -4.633  -5.608  1.00  0.00           C  
ATOM   1761  HA  ARG A 120       7.204  -5.512  -5.590  1.00  0.00           H  
ATOM   1762  CB  ARG A 120       7.458  -3.610  -4.540  1.00  0.00           C  
ATOM   1763  HB2 ARG A 120       8.252  -2.864  -4.595  1.00  0.00           H  
ATOM   1764  HB3 ARG A 120       6.522  -3.175  -4.890  1.00  0.00           H  
ATOM   1765  CG  ARG A 120       7.286  -4.101  -3.103  1.00  0.00           C  
ATOM   1766  HG2 ARG A 120       6.516  -4.872  -3.073  1.00  0.00           H  
ATOM   1767  HG3 ARG A 120       8.240  -4.593  -2.910  1.00  0.00           H  
ATOM   1768  CD  ARG A 120       6.978  -2.997  -2.121  1.00  0.00           C  
ATOM   1769  HD2 ARG A 120       7.925  -2.464  -2.040  1.00  0.00           H  
ATOM   1770  HD3 ARG A 120       6.171  -2.432  -2.588  1.00  0.00           H  
ATOM   1771  NE  ARG A 120       6.505  -3.526  -0.828  1.00  0.00           N  
ATOM   1772  HE  ARG A 120       6.090  -4.446  -0.837  1.00  0.00           H  
ATOM   1773  CZ  ARG A 120       6.700  -2.950   0.376  1.00  0.00           C  
ATOM   1774  NH1 ARG A 120       7.452  -1.836   0.526  1.00  0.00           N  
ATOM   1775 1HH1 ARG A 120       7.995  -1.498  -0.255  1.00  0.00           H  
ATOM   1776 2HH1 ARG A 120       7.538  -1.365   1.415  1.00  0.00           H  
ATOM   1777  NH2 ARG A 120       6.079  -3.424   1.447  1.00  0.00           N  
ATOM   1778 1HH2 ARG A 120       5.459  -4.197   1.254  1.00  0.00           H  
ATOM   1779 2HH2 ARG A 120       6.269  -3.069   2.373  1.00  0.00           H  
ATOM   1780  C   ARG A 120       7.603  -4.173  -7.010  1.00  0.00           C  
ATOM   1781  O   ARG A 120       6.683  -4.545  -7.692  1.00  0.00           O  
ATOM   1782  N   VAL A 121       8.456  -3.276  -7.586  1.00  0.00           N  
ATOM   1783  H   VAL A 121       9.356  -3.033  -7.198  1.00  0.00           H  
ATOM   1784  CA  VAL A 121       8.308  -2.739  -8.991  1.00  0.00           C  
ATOM   1785  HA  VAL A 121       7.273  -2.424  -9.128  1.00  0.00           H  
ATOM   1786  CB  VAL A 121       9.150  -1.436  -9.107  1.00  0.00           C  
ATOM   1787  HB  VAL A 121      10.177  -1.786  -8.996  1.00  0.00           H  
ATOM   1788  CG1 VAL A 121       9.055  -0.828 -10.470  1.00  0.00           C  
ATOM   1789 1HG1 VAL A 121       7.992  -0.672 -10.657  1.00  0.00           H  
ATOM   1790 2HG1 VAL A 121       9.494   0.164 -10.357  1.00  0.00           H  
ATOM   1791 3HG1 VAL A 121       9.546  -1.407 -11.251  1.00  0.00           H  
ATOM   1792  CG2 VAL A 121       8.752  -0.362  -8.087  1.00  0.00           C  
ATOM   1793 1HG2 VAL A 121       7.723  -0.039  -8.252  1.00  0.00           H  
ATOM   1794 2HG2 VAL A 121       8.924  -0.753  -7.084  1.00  0.00           H  
ATOM   1795 3HG2 VAL A 121       9.375   0.527  -8.184  1.00  0.00           H  
ATOM   1796  C   VAL A 121       8.579  -3.831 -10.087  1.00  0.00           C  
ATOM   1797  O   VAL A 121       7.730  -4.052 -10.946  1.00  0.00           O  
ATOM   1798  N   THR A 122       9.733  -4.499 -10.104  1.00  0.00           N  
ATOM   1799  H   THR A 122      10.489  -4.212  -9.498  1.00  0.00           H  
ATOM   1800  CA  THR A 122       9.986  -5.669 -10.999  1.00  0.00           C  
ATOM   1801  HA  THR A 122       9.961  -5.430 -12.062  1.00  0.00           H  
ATOM   1802  CB  THR A 122      11.430  -6.205 -10.724  1.00  0.00           C  
ATOM   1803  HB  THR A 122      11.495  -6.499  -9.676  1.00  0.00           H  
ATOM   1804  CG2 THR A 122      11.843  -7.334 -11.688  1.00  0.00           C  
ATOM   1805 1HG2 THR A 122      11.291  -8.203 -11.328  1.00  0.00           H  
ATOM   1806 2HG2 THR A 122      11.520  -7.107 -12.705  1.00  0.00           H  
ATOM   1807 3HG2 THR A 122      12.895  -7.498 -11.458  1.00  0.00           H  
ATOM   1808  OG1 THR A 122      12.351  -5.170 -10.713  1.00  0.00           O  
ATOM   1809  HG1 THR A 122      12.208  -4.732  -9.871  1.00  0.00           H  
ATOM   1810  C   THR A 122       9.030  -6.855 -10.752  1.00  0.00           C  
ATOM   1811  O   THR A 122       8.709  -7.501 -11.745  1.00  0.00           O  
ATOM   1812  N   LYS A 123       8.527  -7.079  -9.536  1.00  0.00           N  
ATOM   1813  H   LYS A 123       8.962  -6.556  -8.788  1.00  0.00           H  
ATOM   1814  CA  LYS A 123       7.341  -7.977  -9.276  1.00  0.00           C  
ATOM   1815  HA  LYS A 123       7.420  -9.007  -9.625  1.00  0.00           H  
ATOM   1816  CB  LYS A 123       7.059  -7.938  -7.777  1.00  0.00           C  
ATOM   1817  HB2 LYS A 123       7.955  -8.372  -7.333  1.00  0.00           H  
ATOM   1818  HB3 LYS A 123       6.906  -6.923  -7.411  1.00  0.00           H  
ATOM   1819  CG  LYS A 123       5.806  -8.881  -7.441  1.00  0.00           C  
ATOM   1820  HG2 LYS A 123       4.997  -8.338  -7.929  1.00  0.00           H  
ATOM   1821  HG3 LYS A 123       5.988  -9.872  -7.858  1.00  0.00           H  
ATOM   1822  CD  LYS A 123       5.370  -8.885  -5.988  1.00  0.00           C  
ATOM   1823  HD2 LYS A 123       6.003  -9.666  -5.565  1.00  0.00           H  
ATOM   1824  HD3 LYS A 123       5.569  -7.928  -5.507  1.00  0.00           H  
ATOM   1825  CE  LYS A 123       3.936  -9.268  -5.791  1.00  0.00           C  
ATOM   1826  HE2 LYS A 123       3.207  -8.594  -6.240  1.00  0.00           H  
ATOM   1827  HE3 LYS A 123       3.645 -10.189  -6.296  1.00  0.00           H  
ATOM   1828  NZ  LYS A 123       3.696  -9.393  -4.375  1.00  0.00           N1+
ATOM   1829  HZ1 LYS A 123       2.730  -9.513  -4.108  1.00  0.00           H  
ATOM   1830  HZ2 LYS A 123       4.080 -10.265  -4.037  1.00  0.00           H  
ATOM   1831  HZ3 LYS A 123       4.121  -8.574  -3.966  1.00  0.00           H  
ATOM   1832  C   LYS A 123       6.093  -7.530 -10.086  1.00  0.00           C  
ATOM   1833  O   LYS A 123       5.603  -8.392 -10.818  1.00  0.00           O  
ATOM   1834  N   GLN A 124       5.679  -6.297  -9.927  1.00  0.00           N  
ATOM   1835  H   GLN A 124       6.265  -5.798  -9.274  1.00  0.00           H  
ATOM   1836  CA  GLN A 124       4.428  -5.718 -10.497  1.00  0.00           C  
ATOM   1837  HA  GLN A 124       3.617  -6.418 -10.294  1.00  0.00           H  
ATOM   1838  CB  GLN A 124       3.977  -4.491  -9.688  1.00  0.00           C  
ATOM   1839  HB2 GLN A 124       3.910  -4.626  -8.609  1.00  0.00           H  
ATOM   1840  HB3 GLN A 124       4.628  -3.653  -9.940  1.00  0.00           H  
ATOM   1841  CG  GLN A 124       2.541  -4.027 -10.048  1.00  0.00           C  
ATOM   1842  HG2 GLN A 124       2.605  -3.020  -9.634  1.00  0.00           H  
ATOM   1843  HG3 GLN A 124       2.296  -4.056 -11.110  1.00  0.00           H  
ATOM   1844  CD  GLN A 124       1.376  -4.692  -9.431  1.00  0.00           C  
ATOM   1845  OE1 GLN A 124       1.407  -5.301  -8.402  1.00  0.00           O  
ATOM   1846  NE2 GLN A 124       0.266  -4.730 -10.060  1.00  0.00           N  
ATOM   1847 1HE2 GLN A 124      -0.071  -4.128 -10.799  1.00  0.00           H  
ATOM   1848 2HE2 GLN A 124      -0.475  -5.302  -9.680  1.00  0.00           H  
ATOM   1849  C   GLN A 124       4.502  -5.579 -12.021  1.00  0.00           C  
ATOM   1850  O   GLN A 124       3.543  -5.875 -12.713  1.00  0.00           O  
ATOM   1851  N   VAL A 125       5.678  -5.194 -12.547  1.00  0.00           N  
ATOM   1852  H   VAL A 125       6.410  -4.891 -11.921  1.00  0.00           H  
ATOM   1853  CA  VAL A 125       6.101  -5.334 -13.919  1.00  0.00           C  
ATOM   1854  HA  VAL A 125       5.358  -4.740 -14.452  1.00  0.00           H  
ATOM   1855  CB  VAL A 125       7.497  -4.753 -14.266  1.00  0.00           C  
ATOM   1856  HB  VAL A 125       8.249  -5.012 -13.522  1.00  0.00           H  
ATOM   1857  CG1 VAL A 125       8.103  -5.220 -15.636  1.00  0.00           C  
ATOM   1858 1HG1 VAL A 125       9.087  -4.824 -15.383  1.00  0.00           H  
ATOM   1859 2HG1 VAL A 125       8.119  -6.304 -15.741  1.00  0.00           H  
ATOM   1860 3HG1 VAL A 125       7.566  -4.747 -16.459  1.00  0.00           H  
ATOM   1861  CG2 VAL A 125       7.226  -3.234 -14.360  1.00  0.00           C  
ATOM   1862 1HG2 VAL A 125       6.975  -2.755 -13.414  1.00  0.00           H  
ATOM   1863 2HG2 VAL A 125       8.093  -2.612 -14.582  1.00  0.00           H  
ATOM   1864 3HG2 VAL A 125       6.561  -2.955 -15.177  1.00  0.00           H  
ATOM   1865  C   VAL A 125       5.898  -6.744 -14.415  1.00  0.00           C  
ATOM   1866  O   VAL A 125       5.195  -6.912 -15.438  1.00  0.00           O  
ATOM   1867  N   LEU A 126       6.516  -7.738 -13.822  1.00  0.00           N  
ATOM   1868  H   LEU A 126       7.220  -7.573 -13.117  1.00  0.00           H  
ATOM   1869  CA  LEU A 126       6.218  -9.146 -14.245  1.00  0.00           C  
ATOM   1870  HA  LEU A 126       6.330  -9.146 -15.329  1.00  0.00           H  
ATOM   1871  CB  LEU A 126       7.182 -10.282 -13.615  1.00  0.00           C  
ATOM   1872  HB2 LEU A 126       7.031 -10.314 -12.537  1.00  0.00           H  
ATOM   1873  HB3 LEU A 126       6.809 -11.285 -13.825  1.00  0.00           H  
ATOM   1874  CG  LEU A 126       8.715 -10.164 -13.907  1.00  0.00           C  
ATOM   1875  HG  LEU A 126       9.088  -9.154 -13.743  1.00  0.00           H  
ATOM   1876  CD1 LEU A 126       9.561 -11.116 -13.077  1.00  0.00           C  
ATOM   1877 1HD1 LEU A 126      10.613 -10.961 -13.319  1.00  0.00           H  
ATOM   1878 2HD1 LEU A 126       9.504 -10.888 -12.013  1.00  0.00           H  
ATOM   1879 3HD1 LEU A 126       9.198 -12.113 -13.327  1.00  0.00           H  
ATOM   1880  CD2 LEU A 126       8.952 -10.394 -15.386  1.00  0.00           C  
ATOM   1881 1HD2 LEU A 126      10.014 -10.525 -15.596  1.00  0.00           H  
ATOM   1882 2HD2 LEU A 126       8.473 -11.357 -15.565  1.00  0.00           H  
ATOM   1883 3HD2 LEU A 126       8.502  -9.543 -15.898  1.00  0.00           H  
ATOM   1884  C   LEU A 126       4.718  -9.532 -14.074  1.00  0.00           C  
ATOM   1885  O   LEU A 126       4.171 -10.292 -14.852  1.00  0.00           O  
ATOM   1886  N   LYS A 127       4.075  -9.168 -12.986  1.00  0.00           N  
ATOM   1887  H   LYS A 127       4.589  -8.739 -12.229  1.00  0.00           H  
ATOM   1888  CA  LYS A 127       2.709  -9.655 -12.709  1.00  0.00           C  
ATOM   1889  HA  LYS A 127       2.463 -10.705 -12.872  1.00  0.00           H  
ATOM   1890  CB  LYS A 127       2.552  -9.404 -11.162  1.00  0.00           C  
ATOM   1891  HB2 LYS A 127       3.320 -10.012 -10.684  1.00  0.00           H  
ATOM   1892  HB3 LYS A 127       2.919  -8.413 -10.892  1.00  0.00           H  
ATOM   1893  CG  LYS A 127       1.129  -9.649 -10.602  1.00  0.00           C  
ATOM   1894  HG2 LYS A 127       1.122  -9.208  -9.606  1.00  0.00           H  
ATOM   1895  HG3 LYS A 127       0.371  -9.257 -11.279  1.00  0.00           H  
ATOM   1896  CD  LYS A 127       0.888 -11.104 -10.365  1.00  0.00           C  
ATOM   1897  HD2 LYS A 127       1.295 -11.629 -11.230  1.00  0.00           H  
ATOM   1898  HD3 LYS A 127       1.327 -11.594  -9.496  1.00  0.00           H  
ATOM   1899  CE  LYS A 127      -0.660 -11.249 -10.302  1.00  0.00           C  
ATOM   1900  HE2 LYS A 127      -0.907 -10.986  -9.273  1.00  0.00           H  
ATOM   1901  HE3 LYS A 127      -1.165 -10.638 -11.051  1.00  0.00           H  
ATOM   1902  NZ  LYS A 127      -1.109 -12.623 -10.754  1.00  0.00           N1+
ATOM   1903  HZ1 LYS A 127      -2.115 -12.694 -10.690  1.00  0.00           H  
ATOM   1904  HZ2 LYS A 127      -0.768 -12.874 -11.671  1.00  0.00           H  
ATOM   1905  HZ3 LYS A 127      -0.742 -13.366 -10.177  1.00  0.00           H  
ATOM   1906  C   LYS A 127       1.663  -8.960 -13.604  1.00  0.00           C  
ATOM   1907  O   LYS A 127       0.672  -9.622 -13.974  1.00  0.00           O  
ATOM   1908  N   ALA A 128       1.771  -7.655 -13.955  1.00  0.00           N  
ATOM   1909  H   ALA A 128       2.622  -7.131 -13.813  1.00  0.00           H  
ATOM   1910  CA  ALA A 128       0.714  -6.926 -14.688  1.00  0.00           C  
ATOM   1911  HA  ALA A 128       0.094  -7.577 -15.305  1.00  0.00           H  
ATOM   1912  CB  ALA A 128      -0.175  -6.342 -13.621  1.00  0.00           C  
ATOM   1913  HB1 ALA A 128      -0.831  -5.560 -14.004  1.00  0.00           H  
ATOM   1914  HB2 ALA A 128      -0.818  -7.103 -13.177  1.00  0.00           H  
ATOM   1915  HB3 ALA A 128       0.382  -5.917 -12.786  1.00  0.00           H  
ATOM   1916  C   ALA A 128       1.141  -5.848 -15.694  1.00  0.00           C  
ATOM   1917  O   ALA A 128       0.350  -5.205 -16.369  1.00  0.00           O  
ATOM   1918  N   GLY A 129       2.469  -5.612 -15.818  1.00  0.00           N  
ATOM   1919  H   GLY A 129       3.063  -6.269 -15.332  1.00  0.00           H  
ATOM   1920  CA  GLY A 129       3.112  -4.738 -16.761  1.00  0.00           C  
ATOM   1921  HA2 GLY A 129       2.473  -3.878 -16.960  1.00  0.00           H  
ATOM   1922  HA3 GLY A 129       4.100  -4.455 -16.396  1.00  0.00           H  
ATOM   1923  C   GLY A 129       3.479  -5.412 -18.160  1.00  0.00           C  
ATOM   1924  O   GLY A 129       4.410  -4.943 -18.876  1.00  0.00           O  
ATOM   1925  N   GLY A 130       2.855  -6.548 -18.430  1.00  0.00           N  
ATOM   1926  H   GLY A 130       2.411  -7.096 -17.707  1.00  0.00           H  
ATOM   1927  CA  GLY A 130       2.810  -7.222 -19.738  1.00  0.00           C  
ATOM   1928  HA2 GLY A 130       2.022  -7.975 -19.723  1.00  0.00           H  
ATOM   1929  HA3 GLY A 130       2.404  -6.476 -20.420  1.00  0.00           H  
ATOM   1930  C   GLY A 130       4.079  -7.911 -20.227  1.00  0.00           C  
ATOM   1931  O   GLY A 130       3.918  -8.576 -21.198  1.00  0.00           O  
ATOM   1932  N   MET A 131       5.178  -7.858 -19.546  1.00  0.00           N  
ATOM   1933  H   MET A 131       5.193  -7.255 -18.736  1.00  0.00           H  
ATOM   1934  CA  MET A 131       6.557  -8.381 -19.933  1.00  0.00           C  
ATOM   1935  HA  MET A 131       6.735  -8.088 -20.968  1.00  0.00           H  
ATOM   1936  CB  MET A 131       7.591  -7.708 -19.012  1.00  0.00           C  
ATOM   1937  HB2 MET A 131       7.543  -6.619 -19.046  1.00  0.00           H  
ATOM   1938  HB3 MET A 131       7.438  -7.963 -17.965  1.00  0.00           H  
ATOM   1939  CG  MET A 131       9.010  -8.266 -19.325  1.00  0.00           C  
ATOM   1940  HG2 MET A 131       8.983  -9.356 -19.308  1.00  0.00           H  
ATOM   1941  HG3 MET A 131       9.260  -7.920 -20.327  1.00  0.00           H  
ATOM   1942  SD  MET A 131      10.318  -7.817 -18.187  1.00  0.00           S  
ATOM   1943  CE  MET A 131      10.393  -6.045 -18.473  1.00  0.00           C  
ATOM   1944  HE1 MET A 131      10.722  -5.815 -19.487  1.00  0.00           H  
ATOM   1945  HE2 MET A 131       9.389  -5.640 -18.348  1.00  0.00           H  
ATOM   1946  HE3 MET A 131      11.121  -5.543 -17.837  1.00  0.00           H  
ATOM   1947  C   MET A 131       6.450  -9.891 -19.856  1.00  0.00           C  
ATOM   1948  O   MET A 131       7.046 -10.583 -20.666  1.00  0.00           O  
ATOM   1949  N   LEU A 132       5.938 -10.472 -18.741  1.00  0.00           N  
ATOM   1950  H   LEU A 132       5.324  -9.853 -18.232  1.00  0.00           H  
ATOM   1951  CA  LEU A 132       5.828 -11.881 -18.562  1.00  0.00           C  
ATOM   1952  HA  LEU A 132       6.674 -12.340 -19.076  1.00  0.00           H  
ATOM   1953  CB  LEU A 132       5.827 -12.258 -17.018  1.00  0.00           C  
ATOM   1954  HB2 LEU A 132       6.413 -11.574 -16.404  1.00  0.00           H  
ATOM   1955  HB3 LEU A 132       4.803 -12.157 -16.660  1.00  0.00           H  
ATOM   1956  CG  LEU A 132       6.228 -13.801 -16.823  1.00  0.00           C  
ATOM   1957  HG  LEU A 132       5.846 -14.506 -17.563  1.00  0.00           H  
ATOM   1958  CD1 LEU A 132       7.716 -13.977 -16.977  1.00  0.00           C  
ATOM   1959 1HD1 LEU A 132       7.858 -15.003 -16.637  1.00  0.00           H  
ATOM   1960 2HD1 LEU A 132       7.985 -14.053 -18.031  1.00  0.00           H  
ATOM   1961 3HD1 LEU A 132       8.394 -13.327 -16.424  1.00  0.00           H  
ATOM   1962  CD2 LEU A 132       5.848 -14.161 -15.435  1.00  0.00           C  
ATOM   1963 1HD2 LEU A 132       6.202 -15.153 -15.155  1.00  0.00           H  
ATOM   1964 2HD2 LEU A 132       6.356 -13.411 -14.830  1.00  0.00           H  
ATOM   1965 3HD2 LEU A 132       4.770 -14.120 -15.280  1.00  0.00           H  
ATOM   1966  C   LEU A 132       4.693 -12.577 -19.310  1.00  0.00           C  
ATOM   1967  O   LEU A 132       4.757 -13.696 -19.812  1.00  0.00           O  
ATOM   1968  N   GLU A 133       3.610 -11.772 -19.479  1.00  0.00           N  
ATOM   1969  H   GLU A 133       3.689 -10.831 -19.120  1.00  0.00           H  
ATOM   1970  CA  GLU A 133       2.455 -12.079 -20.347  1.00  0.00           C  
ATOM   1971  HA  GLU A 133       2.122 -13.098 -20.154  1.00  0.00           H  
ATOM   1972  CB  GLU A 133       1.252 -11.155 -20.049  1.00  0.00           C  
ATOM   1973  HB2 GLU A 133       1.433 -11.026 -18.981  1.00  0.00           H  
ATOM   1974  HB3 GLU A 133       1.466 -10.223 -20.572  1.00  0.00           H  
ATOM   1975  CG  GLU A 133      -0.029 -11.826 -20.525  1.00  0.00           C  
ATOM   1976  HG2 GLU A 133      -0.710 -11.022 -20.244  1.00  0.00           H  
ATOM   1977  HG3 GLU A 133       0.089 -11.895 -21.607  1.00  0.00           H  
ATOM   1978  CD  GLU A 133      -0.396 -12.994 -19.696  1.00  0.00           C  
ATOM   1979  OE1 GLU A 133      -1.423 -13.559 -20.210  1.00  0.00           O  
ATOM   1980  OE2 GLU A 133       0.100 -13.190 -18.566  1.00  0.00           O  
ATOM   1981  C   GLU A 133       2.874 -12.062 -21.804  1.00  0.00           C  
ATOM   1982  O   GLU A 133       2.384 -12.854 -22.512  1.00  0.00           O  
ATOM   1983  N   ARG A 134       3.783 -11.162 -22.278  1.00  0.00           N  
ATOM   1984  H   ARG A 134       3.986 -10.348 -21.715  1.00  0.00           H  
ATOM   1985  CA  ARG A 134       4.361 -11.195 -23.614  1.00  0.00           C  
ATOM   1986  HA  ARG A 134       3.616 -11.471 -24.361  1.00  0.00           H  
ATOM   1987  CB  ARG A 134       4.876  -9.844 -24.078  1.00  0.00           C  
ATOM   1988  HB2 ARG A 134       4.063  -9.127 -23.969  1.00  0.00           H  
ATOM   1989  HB3 ARG A 134       5.639  -9.451 -23.405  1.00  0.00           H  
ATOM   1990  CG  ARG A 134       5.467  -9.945 -25.422  1.00  0.00           C  
ATOM   1991  HG2 ARG A 134       6.377 -10.543 -25.362  1.00  0.00           H  
ATOM   1992  HG3 ARG A 134       4.742 -10.335 -26.136  1.00  0.00           H  
ATOM   1993  CD  ARG A 134       6.113  -8.578 -25.805  1.00  0.00           C  
ATOM   1994  HD2 ARG A 134       6.462  -8.580 -26.837  1.00  0.00           H  
ATOM   1995  HD3 ARG A 134       5.243  -7.921 -25.850  1.00  0.00           H  
ATOM   1996  NE  ARG A 134       7.090  -8.050 -24.862  1.00  0.00           N  
ATOM   1997  HE  ARG A 134       7.772  -8.786 -24.751  1.00  0.00           H  
ATOM   1998  CZ  ARG A 134       7.049  -6.955 -24.156  1.00  0.00           C  
ATOM   1999  NH1 ARG A 134       7.747  -6.891 -23.112  1.00  0.00           N  
ATOM   2000 1HH1 ARG A 134       8.525  -7.531 -23.027  1.00  0.00           H  
ATOM   2001 2HH1 ARG A 134       7.729  -6.109 -22.472  1.00  0.00           H  
ATOM   2002  NH2 ARG A 134       6.311  -5.971 -24.534  1.00  0.00           N  
ATOM   2003 1HH2 ARG A 134       5.862  -5.964 -25.439  1.00  0.00           H  
ATOM   2004 2HH2 ARG A 134       6.149  -5.126 -24.005  1.00  0.00           H  
ATOM   2005  C   ARG A 134       5.329 -12.405 -23.602  1.00  0.00           C  
ATOM   2006  O   ARG A 134       5.306 -13.177 -24.530  1.00  0.00           O  
ATOM   2007  N   GLY A 135       6.138 -12.508 -22.556  1.00  0.00           N  
ATOM   2008  H   GLY A 135       6.142 -11.761 -21.876  1.00  0.00           H  
ATOM   2009  CA  GLY A 135       7.050 -13.608 -22.363  1.00  0.00           C  
ATOM   2010  HA2 GLY A 135       7.064 -14.026 -21.356  1.00  0.00           H  
ATOM   2011  HA3 GLY A 135       6.848 -14.479 -22.988  1.00  0.00           H  
ATOM   2012  C   GLY A 135       8.452 -13.195 -22.583  1.00  0.00           C  
ATOM   2013  O   GLY A 135       9.355 -14.060 -22.438  1.00  0.00           O  
ATOM   2014  N   THR A 136       8.656 -11.930 -22.907  1.00  0.00           N  
ATOM   2015  H   THR A 136       7.920 -11.271 -22.697  1.00  0.00           H  
ATOM   2016  CA  THR A 136       9.912 -11.338 -23.317  1.00  0.00           C  
ATOM   2017  HA  THR A 136      10.696 -12.029 -23.008  1.00  0.00           H  
ATOM   2018  CB  THR A 136       9.972 -11.230 -24.840  1.00  0.00           C  
ATOM   2019  HB  THR A 136      10.940 -10.842 -25.159  1.00  0.00           H  
ATOM   2020  CG2 THR A 136       9.636 -12.553 -25.576  1.00  0.00           C  
ATOM   2021 1HG2 THR A 136      10.244 -13.386 -25.221  1.00  0.00           H  
ATOM   2022 2HG2 THR A 136       8.582 -12.829 -25.610  1.00  0.00           H  
ATOM   2023 3HG2 THR A 136       9.887 -12.434 -26.630  1.00  0.00           H  
ATOM   2024  OG1 THR A 136       8.977 -10.307 -25.326  1.00  0.00           O  
ATOM   2025  HG1 THR A 136       9.126 -10.293 -26.275  1.00  0.00           H  
ATOM   2026  C   THR A 136      10.200  -9.971 -22.695  1.00  0.00           C  
ATOM   2027  O   THR A 136       9.175  -9.249 -22.522  1.00  0.00           O  
ATOM   2028  N   GLY A 137      11.526  -9.656 -22.429  1.00  0.00           N  
ATOM   2029  H   GLY A 137      12.175 -10.343 -22.786  1.00  0.00           H  
ATOM   2030  CA  GLY A 137      11.898  -8.351 -21.797  1.00  0.00           C  
ATOM   2031  HA2 GLY A 137      11.660  -7.525 -22.466  1.00  0.00           H  
ATOM   2032  HA3 GLY A 137      11.311  -8.268 -20.882  1.00  0.00           H  
ATOM   2033  C   GLY A 137      13.362  -8.333 -21.321  1.00  0.00           C  
ATOM   2034  O   GLY A 137      14.115  -9.293 -21.224  1.00  0.00           O  
ATOM   2035  N   ARG A 138      13.858  -7.168 -20.831  1.00  0.00           N  
ATOM   2036  H   ARG A 138      13.169  -6.433 -20.772  1.00  0.00           H  
ATOM   2037  CA  ARG A 138      15.123  -6.976 -20.158  1.00  0.00           C  
ATOM   2038  HA  ARG A 138      15.448  -7.997 -19.957  1.00  0.00           H  
ATOM   2039  CB  ARG A 138      16.192  -6.263 -21.060  1.00  0.00           C  
ATOM   2040  HB2 ARG A 138      15.779  -5.287 -21.318  1.00  0.00           H  
ATOM   2041  HB3 ARG A 138      17.111  -6.194 -20.477  1.00  0.00           H  
ATOM   2042  CG  ARG A 138      16.477  -6.939 -22.467  1.00  0.00           C  
ATOM   2043  HG2 ARG A 138      15.595  -7.408 -22.905  1.00  0.00           H  
ATOM   2044  HG3 ARG A 138      16.927  -6.213 -23.144  1.00  0.00           H  
ATOM   2045  CD  ARG A 138      17.382  -8.085 -22.066  1.00  0.00           C  
ATOM   2046  HD2 ARG A 138      18.338  -7.829 -21.610  1.00  0.00           H  
ATOM   2047  HD3 ARG A 138      16.878  -8.688 -21.310  1.00  0.00           H  
ATOM   2048  NE  ARG A 138      17.638  -8.895 -23.264  1.00  0.00           N  
ATOM   2049  HE  ARG A 138      18.473  -8.685 -23.790  1.00  0.00           H  
ATOM   2050  CZ  ARG A 138      16.881  -9.763 -23.924  1.00  0.00           C  
ATOM   2051  NH1 ARG A 138      15.780 -10.245 -23.382  1.00  0.00           N  
ATOM   2052 1HH1 ARG A 138      15.495  -9.972 -22.453  1.00  0.00           H  
ATOM   2053 2HH1 ARG A 138      15.089 -10.669 -23.984  1.00  0.00           H  
ATOM   2054  NH2 ARG A 138      17.251 -10.043 -25.120  1.00  0.00           N  
ATOM   2055 1HH2 ARG A 138      18.017  -9.531 -25.533  1.00  0.00           H  
ATOM   2056 2HH2 ARG A 138      16.873 -10.824 -25.636  1.00  0.00           H  
ATOM   2057  C   ARG A 138      14.988  -6.202 -18.842  1.00  0.00           C  
ATOM   2058  O   ARG A 138      14.330  -5.167 -18.928  1.00  0.00           O  
ATOM   2059  N   ILE A 139      15.690  -6.603 -17.825  1.00  0.00           N  
ATOM   2060  H   ILE A 139      16.241  -7.437 -17.965  1.00  0.00           H  
ATOM   2061  CA  ILE A 139      15.638  -5.936 -16.482  1.00  0.00           C  
ATOM   2062  HA  ILE A 139      15.330  -4.915 -16.706  1.00  0.00           H  
ATOM   2063  CB  ILE A 139      14.636  -6.687 -15.493  1.00  0.00           C  
ATOM   2064  HB  ILE A 139      15.209  -7.613 -15.431  1.00  0.00           H  
ATOM   2065  CG2 ILE A 139      14.634  -6.193 -14.099  1.00  0.00           C  
ATOM   2066 1HG2 ILE A 139      14.045  -6.869 -13.479  1.00  0.00           H  
ATOM   2067 2HG2 ILE A 139      15.612  -5.999 -13.656  1.00  0.00           H  
ATOM   2068 3HG2 ILE A 139      14.069  -5.283 -14.298  1.00  0.00           H  
ATOM   2069  CG1 ILE A 139      13.208  -7.055 -15.973  1.00  0.00           C  
ATOM   2070 2HG1 ILE A 139      12.468  -6.256 -15.940  1.00  0.00           H  
ATOM   2071 3HG1 ILE A 139      13.263  -7.266 -17.041  1.00  0.00           H  
ATOM   2072  CD1 ILE A 139      12.647  -8.354 -15.333  1.00  0.00           C  
ATOM   2073 1HD1 ILE A 139      11.810  -8.604 -15.983  1.00  0.00           H  
ATOM   2074 2HD1 ILE A 139      13.364  -9.143 -15.562  1.00  0.00           H  
ATOM   2075 3HD1 ILE A 139      12.364  -8.229 -14.288  1.00  0.00           H  
ATOM   2076  C   ILE A 139      17.001  -5.644 -15.884  1.00  0.00           C  
ATOM   2077  O   ILE A 139      17.865  -6.509 -15.757  1.00  0.00           O  
ATOM   2078  N   VAL A 140      17.258  -4.333 -15.551  1.00  0.00           N  
ATOM   2079  H   VAL A 140      16.499  -3.679 -15.681  1.00  0.00           H  
ATOM   2080  CA  VAL A 140      18.494  -3.801 -15.084  1.00  0.00           C  
ATOM   2081  HA  VAL A 140      19.107  -4.677 -14.875  1.00  0.00           H  
ATOM   2082  CB  VAL A 140      19.311  -2.981 -16.156  1.00  0.00           C  
ATOM   2083  HB  VAL A 140      19.029  -1.928 -16.193  1.00  0.00           H  
ATOM   2084  CG1 VAL A 140      20.828  -3.057 -15.768  1.00  0.00           C  
ATOM   2085 1HG1 VAL A 140      21.116  -4.107 -15.818  1.00  0.00           H  
ATOM   2086 2HG1 VAL A 140      21.450  -2.494 -16.465  1.00  0.00           H  
ATOM   2087 3HG1 VAL A 140      20.980  -2.600 -14.790  1.00  0.00           H  
ATOM   2088  CG2 VAL A 140      19.180  -3.454 -17.535  1.00  0.00           C  
ATOM   2089 1HG2 VAL A 140      18.190  -3.144 -17.869  1.00  0.00           H  
ATOM   2090 2HG2 VAL A 140      20.010  -3.155 -18.176  1.00  0.00           H  
ATOM   2091 3HG2 VAL A 140      19.281  -4.540 -17.531  1.00  0.00           H  
ATOM   2092  C   VAL A 140      18.314  -3.012 -13.795  1.00  0.00           C  
ATOM   2093  O   VAL A 140      17.792  -1.847 -13.781  1.00  0.00           O  
ATOM   2094  N   ASN A 141      18.886  -3.516 -12.726  1.00  0.00           N  
ATOM   2095  H   ASN A 141      19.423  -4.360 -12.862  1.00  0.00           H  
ATOM   2096  CA  ASN A 141      18.856  -2.845 -11.442  1.00  0.00           C  
ATOM   2097  HA  ASN A 141      17.940  -2.269 -11.311  1.00  0.00           H  
ATOM   2098  CB  ASN A 141      18.802  -3.930 -10.378  1.00  0.00           C  
ATOM   2099  HB2 ASN A 141      19.747  -4.471 -10.366  1.00  0.00           H  
ATOM   2100  HB3 ASN A 141      18.713  -3.487  -9.385  1.00  0.00           H  
ATOM   2101  CG  ASN A 141      17.626  -4.891 -10.715  1.00  0.00           C  
ATOM   2102  OD1 ASN A 141      16.534  -4.388 -10.915  1.00  0.00           O  
ATOM   2103  ND2 ASN A 141      17.769  -6.184 -10.873  1.00  0.00           N  
ATOM   2104 1HD2 ASN A 141      16.884  -6.645 -11.035  1.00  0.00           H  
ATOM   2105 2HD2 ASN A 141      18.632  -6.683 -10.716  1.00  0.00           H  
ATOM   2106  C   ASN A 141      20.140  -1.986 -11.333  1.00  0.00           C  
ATOM   2107  O   ASN A 141      21.232  -2.563 -11.527  1.00  0.00           O  
ATOM   2108  N   ILE A 142      20.103  -0.733 -10.893  1.00  0.00           N  
ATOM   2109  H   ILE A 142      19.239  -0.216 -10.807  1.00  0.00           H  
ATOM   2110  CA  ILE A 142      21.331   0.070 -10.824  1.00  0.00           C  
ATOM   2111  HA  ILE A 142      22.155  -0.273 -11.449  1.00  0.00           H  
ATOM   2112  CB  ILE A 142      21.058   1.573 -11.101  1.00  0.00           C  
ATOM   2113  HB  ILE A 142      20.308   1.841 -10.357  1.00  0.00           H  
ATOM   2114  CG2 ILE A 142      22.366   2.400 -10.838  1.00  0.00           C  
ATOM   2115 1HG2 ILE A 142      22.793   2.258  -9.846  1.00  0.00           H  
ATOM   2116 2HG2 ILE A 142      23.128   1.949 -11.475  1.00  0.00           H  
ATOM   2117 3HG2 ILE A 142      22.214   3.434 -11.149  1.00  0.00           H  
ATOM   2118  CG1 ILE A 142      20.421   1.912 -12.451  1.00  0.00           C  
ATOM   2119 2HG1 ILE A 142      19.459   1.400 -12.432  1.00  0.00           H  
ATOM   2120 3HG1 ILE A 142      20.367   2.999 -12.525  1.00  0.00           H  
ATOM   2121  CD1 ILE A 142      21.127   1.371 -13.700  1.00  0.00           C  
ATOM   2122 1HD1 ILE A 142      21.270   0.298 -13.572  1.00  0.00           H  
ATOM   2123 2HD1 ILE A 142      20.526   1.631 -14.571  1.00  0.00           H  
ATOM   2124 3HD1 ILE A 142      22.126   1.789 -13.820  1.00  0.00           H  
ATOM   2125  C   ILE A 142      21.847  -0.107  -9.402  1.00  0.00           C  
ATOM   2126  O   ILE A 142      21.351   0.395  -8.368  1.00  0.00           O  
ATOM   2127  N   ALA A 143      22.792  -1.036  -9.152  1.00  0.00           N  
ATOM   2128  H   ALA A 143      23.323  -1.472  -9.892  1.00  0.00           H  
ATOM   2129  CA  ALA A 143      23.278  -1.477  -7.822  1.00  0.00           C  
ATOM   2130  HA  ALA A 143      22.464  -1.661  -7.121  1.00  0.00           H  
ATOM   2131  CB  ALA A 143      23.845  -2.928  -7.884  1.00  0.00           C  
ATOM   2132  HB1 ALA A 143      23.043  -3.516  -8.331  1.00  0.00           H  
ATOM   2133  HB2 ALA A 143      24.766  -2.990  -8.465  1.00  0.00           H  
ATOM   2134  HB3 ALA A 143      23.909  -3.278  -6.854  1.00  0.00           H  
ATOM   2135  C   ALA A 143      24.333  -0.489  -7.175  1.00  0.00           C  
ATOM   2136  O   ALA A 143      24.099   0.703  -7.037  1.00  0.00           O  
ATOM   2137  N   SER A 144      25.408  -0.959  -6.466  1.00  0.00           N  
ATOM   2138  H   SER A 144      25.558  -1.957  -6.510  1.00  0.00           H  
ATOM   2139  CA  SER A 144      26.431  -0.110  -5.826  1.00  0.00           C  
ATOM   2140  HA  SER A 144      26.614   0.830  -6.345  1.00  0.00           H  
ATOM   2141  CB  SER A 144      26.022   0.249  -4.360  1.00  0.00           C  
ATOM   2142  HB2 SER A 144      25.008   0.646  -4.377  1.00  0.00           H  
ATOM   2143  HB3 SER A 144      26.007  -0.638  -3.725  1.00  0.00           H  
ATOM   2144  OG  SER A 144      26.924   1.136  -3.717  1.00  0.00           O  
ATOM   2145  HG  SER A 144      26.478   1.982  -3.646  1.00  0.00           H  
ATOM   2146  C   SER A 144      27.774  -0.955  -5.730  1.00  0.00           C  
ATOM   2147  O   SER A 144      27.694  -2.207  -5.907  1.00  0.00           O  
ATOM   2148  N   THR A 145      28.903  -0.313  -5.357  1.00  0.00           N  
ATOM   2149  H   THR A 145      28.888   0.662  -5.095  1.00  0.00           H  
ATOM   2150  CA  THR A 145      30.059  -0.963  -4.813  1.00  0.00           C  
ATOM   2151  HA  THR A 145      30.576  -1.615  -5.517  1.00  0.00           H  
ATOM   2152  CB  THR A 145      31.180   0.094  -4.448  1.00  0.00           C  
ATOM   2153  HB  THR A 145      31.918  -0.475  -3.881  1.00  0.00           H  
ATOM   2154  CG2 THR A 145      31.993   0.543  -5.628  1.00  0.00           C  
ATOM   2155 1HG2 THR A 145      31.404   0.556  -6.546  1.00  0.00           H  
ATOM   2156 2HG2 THR A 145      32.404   1.532  -5.423  1.00  0.00           H  
ATOM   2157 3HG2 THR A 145      32.884  -0.071  -5.761  1.00  0.00           H  
ATOM   2158  OG1 THR A 145      30.676   1.108  -3.759  1.00  0.00           O  
ATOM   2159  HG1 THR A 145      31.435   1.521  -3.342  1.00  0.00           H  
ATOM   2160  C   THR A 145      29.682  -1.703  -3.499  1.00  0.00           C  
ATOM   2161  O   THR A 145      30.068  -2.851  -3.283  1.00  0.00           O  
ATOM   2162  N   GLY A 146      28.824  -1.116  -2.743  1.00  0.00           N  
ATOM   2163  H   GLY A 146      28.418  -0.308  -3.195  1.00  0.00           H  
ATOM   2164  CA  GLY A 146      28.000  -1.660  -1.593  1.00  0.00           C  
ATOM   2165  HA2 GLY A 146      28.642  -1.895  -0.744  1.00  0.00           H  
ATOM   2166  HA3 GLY A 146      27.307  -0.854  -1.351  1.00  0.00           H  
ATOM   2167  C   GLY A 146      27.104  -2.881  -1.925  1.00  0.00           C  
ATOM   2168  O   GLY A 146      26.457  -3.468  -1.029  1.00  0.00           O  
ATOM   2169  N   GLY A 147      27.177  -3.397  -3.185  1.00  0.00           N  
ATOM   2170  H   GLY A 147      27.735  -2.916  -3.874  1.00  0.00           H  
ATOM   2171  CA  GLY A 147      26.581  -4.706  -3.479  1.00  0.00           C  
ATOM   2172  HA2 GLY A 147      25.681  -4.879  -2.890  1.00  0.00           H  
ATOM   2173  HA3 GLY A 147      26.410  -4.625  -4.553  1.00  0.00           H  
ATOM   2174  C   GLY A 147      27.602  -5.825  -3.329  1.00  0.00           C  
ATOM   2175  O   GLY A 147      27.165  -6.986  -3.362  1.00  0.00           O  
ATOM   2176  N   LYS A 148      28.939  -5.523  -3.205  1.00  0.00           N  
ATOM   2177  H   LYS A 148      29.125  -4.547  -3.025  1.00  0.00           H  
ATOM   2178  CA  LYS A 148      30.010  -6.542  -3.223  1.00  0.00           C  
ATOM   2179  HA  LYS A 148      29.548  -7.476  -2.904  1.00  0.00           H  
ATOM   2180  CB  LYS A 148      30.583  -6.618  -4.676  1.00  0.00           C  
ATOM   2181  HB2 LYS A 148      30.536  -5.602  -5.069  1.00  0.00           H  
ATOM   2182  HB3 LYS A 148      31.588  -7.040  -4.685  1.00  0.00           H  
ATOM   2183  CG  LYS A 148      29.815  -7.638  -5.547  1.00  0.00           C  
ATOM   2184  HG2 LYS A 148      29.813  -8.615  -5.064  1.00  0.00           H  
ATOM   2185  HG3 LYS A 148      28.835  -7.207  -5.754  1.00  0.00           H  
ATOM   2186  CD  LYS A 148      30.349  -7.956  -6.971  1.00  0.00           C  
ATOM   2187  HD2 LYS A 148      31.405  -8.222  -6.934  1.00  0.00           H  
ATOM   2188  HD3 LYS A 148      29.874  -8.862  -7.349  1.00  0.00           H  
ATOM   2189  CE  LYS A 148      30.143  -6.768  -7.947  1.00  0.00           C  
ATOM   2190  HE2 LYS A 148      29.075  -6.579  -8.063  1.00  0.00           H  
ATOM   2191  HE3 LYS A 148      30.567  -5.820  -7.616  1.00  0.00           H  
ATOM   2192  NZ  LYS A 148      30.803  -7.094  -9.252  1.00  0.00           N1+
ATOM   2193  HZ1 LYS A 148      31.266  -6.294  -9.657  1.00  0.00           H  
ATOM   2194  HZ2 LYS A 148      31.565  -7.749  -9.146  1.00  0.00           H  
ATOM   2195  HZ3 LYS A 148      30.195  -7.527  -9.933  1.00  0.00           H  
ATOM   2196  C   LYS A 148      31.096  -6.200  -2.162  1.00  0.00           C  
ATOM   2197  O   LYS A 148      31.505  -7.044  -1.396  1.00  0.00           O  
ATOM   2198  N   GLN A 149      31.515  -4.958  -2.203  1.00  0.00           N  
ATOM   2199  H   GLN A 149      31.113  -4.438  -2.970  1.00  0.00           H  
ATOM   2200  CA  GLN A 149      32.104  -4.309  -1.059  1.00  0.00           C  
ATOM   2201  HA  GLN A 149      32.895  -4.899  -0.596  1.00  0.00           H  
ATOM   2202  CB  GLN A 149      32.898  -3.019  -1.394  1.00  0.00           C  
ATOM   2203  HB2 GLN A 149      32.289  -2.335  -1.987  1.00  0.00           H  
ATOM   2204  HB3 GLN A 149      33.226  -2.571  -0.457  1.00  0.00           H  
ATOM   2205  CG  GLN A 149      34.165  -3.164  -2.384  1.00  0.00           C  
ATOM   2206  HG2 GLN A 149      35.055  -3.530  -1.872  1.00  0.00           H  
ATOM   2207  HG3 GLN A 149      34.016  -3.898  -3.175  1.00  0.00           H  
ATOM   2208  CD  GLN A 149      34.509  -1.855  -3.103  1.00  0.00           C  
ATOM   2209  OE1 GLN A 149      34.431  -1.734  -4.327  1.00  0.00           O  
ATOM   2210  NE2 GLN A 149      34.567  -0.770  -2.328  1.00  0.00           N  
ATOM   2211 1HE2 GLN A 149      34.656  -0.927  -1.334  1.00  0.00           H  
ATOM   2212 2HE2 GLN A 149      34.716   0.110  -2.801  1.00  0.00           H  
ATOM   2213  C   GLN A 149      31.040  -4.062   0.065  1.00  0.00           C  
ATOM   2214  O   GLN A 149      29.900  -3.881  -0.198  1.00  0.00           O  
ATOM   2215  N   GLY A 150      31.469  -4.071   1.336  1.00  0.00           N  
ATOM   2216  H   GLY A 150      32.401  -4.405   1.534  1.00  0.00           H  
ATOM   2217  CA  GLY A 150      30.797  -3.273   2.368  1.00  0.00           C  
ATOM   2218  HA2 GLY A 150      29.721  -3.168   2.229  1.00  0.00           H  
ATOM   2219  HA3 GLY A 150      30.905  -3.814   3.308  1.00  0.00           H  
ATOM   2220  C   GLY A 150      31.363  -1.830   2.382  1.00  0.00           C  
ATOM   2221  O   GLY A 150      32.535  -1.598   2.621  1.00  0.00           O  
ATOM   2222  N   VAL A 151      30.528  -0.830   2.190  1.00  0.00           N  
ATOM   2223  H   VAL A 151      29.548  -1.072   2.214  1.00  0.00           H  
ATOM   2224  CA  VAL A 151      30.953   0.594   2.418  1.00  0.00           C  
ATOM   2225  HA  VAL A 151      31.930   0.852   2.010  1.00  0.00           H  
ATOM   2226  CB  VAL A 151      29.866   1.504   1.763  1.00  0.00           C  
ATOM   2227  HB  VAL A 151      28.880   1.275   2.167  1.00  0.00           H  
ATOM   2228  CG1 VAL A 151      30.140   2.971   1.998  1.00  0.00           C  
ATOM   2229 1HG1 VAL A 151      29.299   3.548   1.612  1.00  0.00           H  
ATOM   2230 2HG1 VAL A 151      30.160   3.130   3.076  1.00  0.00           H  
ATOM   2231 3HG1 VAL A 151      31.092   3.273   1.562  1.00  0.00           H  
ATOM   2232  CG2 VAL A 151      29.850   1.206   0.229  1.00  0.00           C  
ATOM   2233 1HG2 VAL A 151      29.001   1.655  -0.285  1.00  0.00           H  
ATOM   2234 2HG2 VAL A 151      30.770   1.696  -0.091  1.00  0.00           H  
ATOM   2235 3HG2 VAL A 151      29.887   0.128   0.075  1.00  0.00           H  
ATOM   2236  C   VAL A 151      30.981   0.786   3.954  1.00  0.00           C  
ATOM   2237  O   VAL A 151      29.878   0.563   4.496  1.00  0.00           O  
ATOM   2238  N   VAL A 152      32.137   1.090   4.559  1.00  0.00           N  
ATOM   2239  H   VAL A 152      32.928   1.248   3.951  1.00  0.00           H  
ATOM   2240  CA  VAL A 152      32.307   1.148   6.055  1.00  0.00           C  
ATOM   2241  HA  VAL A 152      31.876   0.193   6.358  1.00  0.00           H  
ATOM   2242  CB  VAL A 152      33.864   1.031   6.460  1.00  0.00           C  
ATOM   2243  HB  VAL A 152      34.355   0.222   5.919  1.00  0.00           H  
ATOM   2244  CG1 VAL A 152      34.572   2.260   6.010  1.00  0.00           C  
ATOM   2245 1HG1 VAL A 152      35.591   2.295   6.394  1.00  0.00           H  
ATOM   2246 2HG1 VAL A 152      34.620   2.231   4.921  1.00  0.00           H  
ATOM   2247 3HG1 VAL A 152      34.041   3.168   6.295  1.00  0.00           H  
ATOM   2248  CG2 VAL A 152      34.091   0.759   7.973  1.00  0.00           C  
ATOM   2249 1HG2 VAL A 152      33.358  -0.003   8.238  1.00  0.00           H  
ATOM   2250 2HG2 VAL A 152      35.121   0.472   8.184  1.00  0.00           H  
ATOM   2251 3HG2 VAL A 152      33.886   1.727   8.433  1.00  0.00           H  
ATOM   2252  C   VAL A 152      31.663   2.462   6.625  1.00  0.00           C  
ATOM   2253  O   VAL A 152      31.498   3.438   5.948  1.00  0.00           O  
ATOM   2254  N   HIE A 153      30.948   2.258   7.668  1.00  0.00           N  
ATOM   2255  H   HIE A 153      31.048   1.394   8.182  1.00  0.00           H  
ATOM   2256  CA  HIE A 153      29.995   3.203   8.292  1.00  0.00           C  
ATOM   2257  HA  HIE A 153      29.469   2.631   9.055  1.00  0.00           H  
ATOM   2258  CB  HIE A 153      30.684   4.481   8.880  1.00  0.00           C  
ATOM   2259  HB2 HIE A 153      31.129   4.988   8.023  1.00  0.00           H  
ATOM   2260  HB3 HIE A 153      29.880   5.167   9.143  1.00  0.00           H  
ATOM   2261  CG  HIE A 153      31.696   4.310   9.967  1.00  0.00           C  
ATOM   2262  ND1 HIE A 153      32.568   5.260  10.439  1.00  0.00           N  
ATOM   2263  CE1 HIE A 153      33.067   4.778  11.606  1.00  0.00           C  
ATOM   2264  HE1 HIE A 153      33.757   5.288  12.262  1.00  0.00           H  
ATOM   2265  NE2 HIE A 153      32.601   3.545  11.833  1.00  0.00           N  
ATOM   2266  HE2 HIE A 153      32.949   2.985  12.599  1.00  0.00           H  
ATOM   2267  CD2 HIE A 153      31.690   3.248  10.846  1.00  0.00           C  
ATOM   2268  HD2 HIE A 153      30.884   2.530  10.841  1.00  0.00           H  
ATOM   2269  C   HIE A 153      28.802   3.552   7.388  1.00  0.00           C  
ATOM   2270  O   HIE A 153      28.115   4.555   7.505  1.00  0.00           O  
ATOM   2271  N   ALA A 154      28.455   2.632   6.468  1.00  0.00           N  
ATOM   2272  H   ALA A 154      29.024   1.799   6.422  1.00  0.00           H  
ATOM   2273  CA  ALA A 154      27.209   2.637   5.732  1.00  0.00           C  
ATOM   2274  HA  ALA A 154      26.526   3.232   6.340  1.00  0.00           H  
ATOM   2275  CB  ALA A 154      27.424   3.290   4.400  1.00  0.00           C  
ATOM   2276  HB1 ALA A 154      27.675   4.349   4.454  1.00  0.00           H  
ATOM   2277  HB2 ALA A 154      28.220   2.762   3.873  1.00  0.00           H  
ATOM   2278  HB3 ALA A 154      26.458   3.258   3.897  1.00  0.00           H  
ATOM   2279  C   ALA A 154      26.664   1.195   5.620  1.00  0.00           C  
ATOM   2280  O   ALA A 154      26.474   0.575   4.581  1.00  0.00           O  
ATOM   2281  N   ALA A 155      26.405   0.611   6.762  1.00  0.00           N  
ATOM   2282  H   ALA A 155      26.566   1.150   7.601  1.00  0.00           H  
ATOM   2283  CA  ALA A 155      25.956  -0.750   6.925  1.00  0.00           C  
ATOM   2284  HA  ALA A 155      26.619  -1.440   6.403  1.00  0.00           H  
ATOM   2285  CB  ALA A 155      26.067  -1.228   8.386  1.00  0.00           C  
ATOM   2286  HB1 ALA A 155      25.847  -2.293   8.453  1.00  0.00           H  
ATOM   2287  HB2 ALA A 155      27.027  -0.959   8.825  1.00  0.00           H  
ATOM   2288  HB3 ALA A 155      25.293  -0.743   8.982  1.00  0.00           H  
ATOM   2289  C   ALA A 155      24.561  -1.149   6.351  1.00  0.00           C  
ATOM   2290  O   ALA A 155      24.571  -2.180   5.680  1.00  0.00           O  
ATOM   2291  N   PRO A 156      23.536  -0.299   6.475  1.00  0.00           N  
ATOM   2292  CD  PRO A 156      23.352   0.963   7.204  1.00  0.00           C  
ATOM   2293  HD2 PRO A 156      24.057   1.677   6.777  1.00  0.00           H  
ATOM   2294  HD3 PRO A 156      23.651   0.790   8.237  1.00  0.00           H  
ATOM   2295  CG  PRO A 156      21.900   1.415   7.045  1.00  0.00           C  
ATOM   2296  HG2 PRO A 156      21.897   2.095   6.193  1.00  0.00           H  
ATOM   2297  HG3 PRO A 156      21.423   1.792   7.948  1.00  0.00           H  
ATOM   2298  CB  PRO A 156      21.198   0.138   6.519  1.00  0.00           C  
ATOM   2299  HB2 PRO A 156      20.512   0.317   5.692  1.00  0.00           H  
ATOM   2300  HB3 PRO A 156      20.555  -0.396   7.218  1.00  0.00           H  
ATOM   2301  CA  PRO A 156      22.262  -0.725   5.894  1.00  0.00           C  
ATOM   2302  HA  PRO A 156      22.007  -1.726   6.243  1.00  0.00           H  
ATOM   2303  C   PRO A 156      22.228  -0.600   4.346  1.00  0.00           C  
ATOM   2304  O   PRO A 156      21.534  -1.327   3.764  1.00  0.00           O  
ATOM   2305  N   TYR A 157      22.846   0.465   3.860  1.00  0.00           N  
ATOM   2306  H   TYR A 157      23.344   1.021   4.540  1.00  0.00           H  
ATOM   2307  CA  TYR A 157      23.012   0.730   2.445  1.00  0.00           C  
ATOM   2308  HA  TYR A 157      22.088   0.920   1.899  1.00  0.00           H  
ATOM   2309  CB  TYR A 157      23.807   2.061   2.285  1.00  0.00           C  
ATOM   2310  HB2 TYR A 157      23.187   2.817   2.766  1.00  0.00           H  
ATOM   2311  HB3 TYR A 157      24.778   1.971   2.771  1.00  0.00           H  
ATOM   2312  CG  TYR A 157      24.031   2.312   0.815  1.00  0.00           C  
ATOM   2313  CD1 TYR A 157      22.963   2.668  -0.032  1.00  0.00           C  
ATOM   2314  HD1 TYR A 157      21.955   2.756   0.346  1.00  0.00           H  
ATOM   2315  CE1 TYR A 157      23.180   2.890  -1.443  1.00  0.00           C  
ATOM   2316  HE1 TYR A 157      22.343   3.051  -2.106  1.00  0.00           H  
ATOM   2317  CZ  TYR A 157      24.467   2.755  -1.925  1.00  0.00           C  
ATOM   2318  OH  TYR A 157      24.641   2.857  -3.285  1.00  0.00           O  
ATOM   2319  HH  TYR A 157      24.228   3.655  -3.623  1.00  0.00           H  
ATOM   2320  CE2 TYR A 157      25.542   2.515  -1.132  1.00  0.00           C  
ATOM   2321  HE2 TYR A 157      26.542   2.559  -1.538  1.00  0.00           H  
ATOM   2322  CD2 TYR A 157      25.311   2.139   0.239  1.00  0.00           C  
ATOM   2323  HD2 TYR A 157      26.170   1.913   0.853  1.00  0.00           H  
ATOM   2324  C   TYR A 157      23.774  -0.454   1.795  1.00  0.00           C  
ATOM   2325  O   TYR A 157      23.311  -0.963   0.789  1.00  0.00           O  
ATOM   2326  N   SER A 158      24.858  -0.939   2.415  1.00  0.00           N  
ATOM   2327  H   SER A 158      25.352  -0.373   3.090  1.00  0.00           H  
ATOM   2328  CA  SER A 158      25.609  -2.123   1.920  1.00  0.00           C  
ATOM   2329  HA  SER A 158      25.687  -1.875   0.861  1.00  0.00           H  
ATOM   2330  CB  SER A 158      26.990  -2.253   2.615  1.00  0.00           C  
ATOM   2331  HB2 SER A 158      26.952  -2.435   3.689  1.00  0.00           H  
ATOM   2332  HB3 SER A 158      27.534  -3.115   2.230  1.00  0.00           H  
ATOM   2333  OG  SER A 158      27.784  -0.995   2.586  1.00  0.00           O  
ATOM   2334  HG  SER A 158      27.656  -0.433   3.354  1.00  0.00           H  
ATOM   2335  C   SER A 158      24.734  -3.367   2.074  1.00  0.00           C  
ATOM   2336  O   SER A 158      24.688  -4.114   1.148  1.00  0.00           O  
ATOM   2337  N   ALA A 159      23.970  -3.558   3.154  1.00  0.00           N  
ATOM   2338  H   ALA A 159      23.995  -2.904   3.921  1.00  0.00           H  
ATOM   2339  CA  ALA A 159      23.184  -4.785   3.246  1.00  0.00           C  
ATOM   2340  HA  ALA A 159      23.831  -5.656   3.137  1.00  0.00           H  
ATOM   2341  CB  ALA A 159      22.767  -4.902   4.726  1.00  0.00           C  
ATOM   2342  HB1 ALA A 159      21.807  -4.409   4.878  1.00  0.00           H  
ATOM   2343  HB2 ALA A 159      22.698  -5.966   4.954  1.00  0.00           H  
ATOM   2344  HB3 ALA A 159      23.551  -4.493   5.363  1.00  0.00           H  
ATOM   2345  C   ALA A 159      22.008  -4.933   2.272  1.00  0.00           C  
ATOM   2346  O   ALA A 159      21.690  -5.996   1.732  1.00  0.00           O  
ATOM   2347  N   SER A 160      21.370  -3.809   1.976  1.00  0.00           N  
ATOM   2348  H   SER A 160      21.834  -3.056   2.462  1.00  0.00           H  
ATOM   2349  CA  SER A 160      20.251  -3.701   1.042  1.00  0.00           C  
ATOM   2350  HA  SER A 160      19.639  -4.578   1.249  1.00  0.00           H  
ATOM   2351  CB  SER A 160      19.403  -2.472   1.339  1.00  0.00           C  
ATOM   2352  HB2 SER A 160      18.654  -2.391   0.550  1.00  0.00           H  
ATOM   2353  HB3 SER A 160      18.927  -2.474   2.319  1.00  0.00           H  
ATOM   2354  OG  SER A 160      20.118  -1.236   1.322  1.00  0.00           O  
ATOM   2355  HG  SER A 160      20.543  -1.077   2.168  1.00  0.00           H  
ATOM   2356  C   SER A 160      20.664  -3.704  -0.445  1.00  0.00           C  
ATOM   2357  O   SER A 160      20.064  -4.519  -1.119  1.00  0.00           O  
ATOM   2358  N   LYS A 161      21.587  -2.856  -0.889  1.00  0.00           N  
ATOM   2359  H   LYS A 161      21.870  -2.100  -0.282  1.00  0.00           H  
ATOM   2360  CA  LYS A 161      22.165  -3.109  -2.224  1.00  0.00           C  
ATOM   2361  HA  LYS A 161      21.456  -3.049  -3.050  1.00  0.00           H  
ATOM   2362  CB  LYS A 161      23.235  -2.121  -2.638  1.00  0.00           C  
ATOM   2363  HB2 LYS A 161      24.041  -2.209  -1.909  1.00  0.00           H  
ATOM   2364  HB3 LYS A 161      23.666  -2.515  -3.558  1.00  0.00           H  
ATOM   2365  CG  LYS A 161      22.732  -0.714  -2.703  1.00  0.00           C  
ATOM   2366  HG2 LYS A 161      21.943  -0.548  -1.971  1.00  0.00           H  
ATOM   2367  HG3 LYS A 161      23.598  -0.084  -2.500  1.00  0.00           H  
ATOM   2368  CD  LYS A 161      22.277  -0.495  -4.109  1.00  0.00           C  
ATOM   2369  HD2 LYS A 161      23.108  -0.770  -4.757  1.00  0.00           H  
ATOM   2370  HD3 LYS A 161      21.446  -1.172  -4.306  1.00  0.00           H  
ATOM   2371  CE  LYS A 161      21.770   0.958  -4.342  1.00  0.00           C  
ATOM   2372  HE2 LYS A 161      20.882   1.102  -3.727  1.00  0.00           H  
ATOM   2373  HE3 LYS A 161      22.543   1.554  -3.857  1.00  0.00           H  
ATOM   2374  NZ  LYS A 161      21.567   1.381  -5.736  1.00  0.00           N1+
ATOM   2375  HZ1 LYS A 161      20.842   0.810  -6.147  1.00  0.00           H  
ATOM   2376  HZ2 LYS A 161      21.247   2.331  -5.856  1.00  0.00           H  
ATOM   2377  HZ3 LYS A 161      22.342   1.208  -6.361  1.00  0.00           H  
ATOM   2378  C   LYS A 161      22.689  -4.537  -2.417  1.00  0.00           C  
ATOM   2379  O   LYS A 161      22.634  -5.092  -3.498  1.00  0.00           O  
ATOM   2380  N   HID A 162      23.205  -5.191  -1.369  1.00  0.00           N  
ATOM   2381  H   HID A 162      23.228  -4.650  -0.517  1.00  0.00           H  
ATOM   2382  CA  HID A 162      23.650  -6.632  -1.365  1.00  0.00           C  
ATOM   2383  HA  HID A 162      24.449  -6.713  -2.101  1.00  0.00           H  
ATOM   2384  CB  HID A 162      24.317  -7.101  -0.129  1.00  0.00           C  
ATOM   2385  HB2 HID A 162      24.108  -6.401   0.680  1.00  0.00           H  
ATOM   2386  HB3 HID A 162      24.068  -8.137   0.102  1.00  0.00           H  
ATOM   2387  CG  HID A 162      25.853  -7.178  -0.245  1.00  0.00           C  
ATOM   2388  ND1 HID A 162      26.678  -6.110  -0.150  1.00  0.00           N  
ATOM   2389  HD1 HID A 162      26.395  -5.143  -0.106  1.00  0.00           H  
ATOM   2390  CE1 HID A 162      27.927  -6.524  -0.227  1.00  0.00           C  
ATOM   2391  HE1 HID A 162      28.834  -5.945  -0.130  1.00  0.00           H  
ATOM   2392  NE2 HID A 162      27.953  -7.878  -0.289  1.00  0.00           N  
ATOM   2393  CD2 HID A 162      26.601  -8.300  -0.303  1.00  0.00           C  
ATOM   2394  HD2 HID A 162      26.233  -9.315  -0.333  1.00  0.00           H  
ATOM   2395  C   HID A 162      22.513  -7.538  -1.755  1.00  0.00           C  
ATOM   2396  O   HID A 162      22.624  -8.391  -2.619  1.00  0.00           O  
ATOM   2397  N   GLY A 163      21.372  -7.307  -1.118  1.00  0.00           N  
ATOM   2398  H   GLY A 163      21.376  -6.622  -0.376  1.00  0.00           H  
ATOM   2399  CA  GLY A 163      20.099  -7.945  -1.365  1.00  0.00           C  
ATOM   2400  HA2 GLY A 163      20.145  -9.007  -1.125  1.00  0.00           H  
ATOM   2401  HA3 GLY A 163      19.347  -7.602  -0.654  1.00  0.00           H  
ATOM   2402  C   GLY A 163      19.616  -7.669  -2.854  1.00  0.00           C  
ATOM   2403  O   GLY A 163      19.050  -8.596  -3.478  1.00  0.00           O  
ATOM   2404  N   VAL A 164      19.865  -6.582  -3.544  1.00  0.00           N  
ATOM   2405  H   VAL A 164      20.315  -5.828  -3.045  1.00  0.00           H  
ATOM   2406  CA  VAL A 164      19.606  -6.371  -5.014  1.00  0.00           C  
ATOM   2407  HA  VAL A 164      18.582  -6.707  -5.177  1.00  0.00           H  
ATOM   2408  CB  VAL A 164      19.716  -4.893  -5.363  1.00  0.00           C  
ATOM   2409  HB  VAL A 164      20.753  -4.568  -5.291  1.00  0.00           H  
ATOM   2410  CG1 VAL A 164      19.277  -4.665  -6.799  1.00  0.00           C  
ATOM   2411 1HG1 VAL A 164      18.558  -5.438  -7.068  1.00  0.00           H  
ATOM   2412 2HG1 VAL A 164      18.812  -3.680  -6.749  1.00  0.00           H  
ATOM   2413 3HG1 VAL A 164      20.097  -4.734  -7.514  1.00  0.00           H  
ATOM   2414  CG2 VAL A 164      18.787  -4.139  -4.401  1.00  0.00           C  
ATOM   2415 1HG2 VAL A 164      18.448  -3.177  -4.785  1.00  0.00           H  
ATOM   2416 2HG2 VAL A 164      17.956  -4.810  -4.181  1.00  0.00           H  
ATOM   2417 3HG2 VAL A 164      19.321  -3.983  -3.464  1.00  0.00           H  
ATOM   2418  C   VAL A 164      20.563  -7.259  -5.877  1.00  0.00           C  
ATOM   2419  O   VAL A 164      20.093  -7.732  -6.952  1.00  0.00           O  
ATOM   2420  N   VAL A 165      21.773  -7.548  -5.449  1.00  0.00           N  
ATOM   2421  H   VAL A 165      22.165  -7.054  -4.660  1.00  0.00           H  
ATOM   2422  CA  VAL A 165      22.616  -8.558  -6.127  1.00  0.00           C  
ATOM   2423  HA  VAL A 165      22.561  -8.383  -7.201  1.00  0.00           H  
ATOM   2424  CB  VAL A 165      24.049  -8.515  -5.638  1.00  0.00           C  
ATOM   2425  HB  VAL A 165      24.149  -8.787  -4.588  1.00  0.00           H  
ATOM   2426  CG1 VAL A 165      24.971  -9.556  -6.333  1.00  0.00           C  
ATOM   2427 1HG1 VAL A 165      24.703 -10.584  -6.092  1.00  0.00           H  
ATOM   2428 2HG1 VAL A 165      24.990  -9.550  -7.423  1.00  0.00           H  
ATOM   2429 3HG1 VAL A 165      26.033  -9.479  -6.099  1.00  0.00           H  
ATOM   2430  CG2 VAL A 165      24.707  -7.092  -5.784  1.00  0.00           C  
ATOM   2431 1HG2 VAL A 165      24.519  -6.550  -6.711  1.00  0.00           H  
ATOM   2432 2HG2 VAL A 165      24.297  -6.369  -5.080  1.00  0.00           H  
ATOM   2433 3HG2 VAL A 165      25.790  -7.094  -5.659  1.00  0.00           H  
ATOM   2434  C   VAL A 165      22.018  -9.892  -5.951  1.00  0.00           C  
ATOM   2435  O   VAL A 165      21.999 -10.639  -6.897  1.00  0.00           O  
ATOM   2436  N   GLY A 166      21.410 -10.247  -4.774  1.00  0.00           N  
ATOM   2437  H   GLY A 166      21.383  -9.534  -4.060  1.00  0.00           H  
ATOM   2438  CA  GLY A 166      20.702 -11.482  -4.577  1.00  0.00           C  
ATOM   2439  HA2 GLY A 166      21.327 -12.366  -4.694  1.00  0.00           H  
ATOM   2440  HA3 GLY A 166      20.411 -11.532  -3.528  1.00  0.00           H  
ATOM   2441  C   GLY A 166      19.509 -11.687  -5.510  1.00  0.00           C  
ATOM   2442  O   GLY A 166      19.459 -12.636  -6.326  1.00  0.00           O  
ATOM   2443  N   PHE A 167      18.641 -10.698  -5.665  1.00  0.00           N  
ATOM   2444  H   PHE A 167      18.780  -9.941  -5.012  1.00  0.00           H  
ATOM   2445  CA  PHE A 167      17.427 -10.768  -6.487  1.00  0.00           C  
ATOM   2446  HA  PHE A 167      16.852 -11.692  -6.473  1.00  0.00           H  
ATOM   2447  CB  PHE A 167      16.523  -9.595  -6.145  1.00  0.00           C  
ATOM   2448  HB2 PHE A 167      16.177  -9.780  -5.128  1.00  0.00           H  
ATOM   2449  HB3 PHE A 167      17.147  -8.701  -6.141  1.00  0.00           H  
ATOM   2450  CG  PHE A 167      15.328  -9.406  -6.982  1.00  0.00           C  
ATOM   2451  CD1 PHE A 167      14.210 -10.242  -6.863  1.00  0.00           C  
ATOM   2452  HD1 PHE A 167      14.181 -10.987  -6.082  1.00  0.00           H  
ATOM   2453  CE1 PHE A 167      12.968  -9.896  -7.550  1.00  0.00           C  
ATOM   2454  HE1 PHE A 167      12.061 -10.468  -7.428  1.00  0.00           H  
ATOM   2455  CZ  PHE A 167      12.898  -8.776  -8.353  1.00  0.00           C  
ATOM   2456  HZ  PHE A 167      12.014  -8.553  -8.933  1.00  0.00           H  
ATOM   2457  CE2 PHE A 167      14.087  -7.993  -8.551  1.00  0.00           C  
ATOM   2458  HE2 PHE A 167      14.054  -7.172  -9.251  1.00  0.00           H  
ATOM   2459  CD2 PHE A 167      15.230  -8.250  -7.784  1.00  0.00           C  
ATOM   2460  HD2 PHE A 167      16.037  -7.534  -7.758  1.00  0.00           H  
ATOM   2461  C   PHE A 167      17.866 -10.763  -7.977  1.00  0.00           C  
ATOM   2462  O   PHE A 167      17.297 -11.520  -8.725  1.00  0.00           O  
ATOM   2463  N   THR A 168      18.944 -10.025  -8.371  1.00  0.00           N  
ATOM   2464  H   THR A 168      19.401  -9.514  -7.628  1.00  0.00           H  
ATOM   2465  CA  THR A 168      19.398 -10.064  -9.752  1.00  0.00           C  
ATOM   2466  HA  THR A 168      18.513  -9.824 -10.342  1.00  0.00           H  
ATOM   2467  CB  THR A 168      20.497  -9.012  -9.851  1.00  0.00           C  
ATOM   2468  HB  THR A 168      21.317  -9.269  -9.180  1.00  0.00           H  
ATOM   2469  CG2 THR A 168      21.273  -9.051 -11.182  1.00  0.00           C  
ATOM   2470 1HG2 THR A 168      20.465  -9.152 -11.907  1.00  0.00           H  
ATOM   2471 2HG2 THR A 168      21.961  -8.219 -11.325  1.00  0.00           H  
ATOM   2472 3HG2 THR A 168      21.930  -9.921 -11.219  1.00  0.00           H  
ATOM   2473  OG1 THR A 168      19.964  -7.765  -9.675  1.00  0.00           O  
ATOM   2474  HG1 THR A 168      20.086  -7.569  -8.743  1.00  0.00           H  
ATOM   2475  C   THR A 168      19.950 -11.441 -10.182  1.00  0.00           C  
ATOM   2476  O   THR A 168      19.705 -11.886 -11.347  1.00  0.00           O  
ATOM   2477  N   LYS A 169      20.568 -12.194  -9.287  1.00  0.00           N  
ATOM   2478  H   LYS A 169      20.780 -11.852  -8.359  1.00  0.00           H  
ATOM   2479  CA  LYS A 169      20.876 -13.575  -9.516  1.00  0.00           C  
ATOM   2480  HA  LYS A 169      21.181 -13.721 -10.552  1.00  0.00           H  
ATOM   2481  CB  LYS A 169      22.017 -14.095  -8.647  1.00  0.00           C  
ATOM   2482  HB2 LYS A 169      21.713 -13.836  -7.633  1.00  0.00           H  
ATOM   2483  HB3 LYS A 169      22.048 -15.179  -8.755  1.00  0.00           H  
ATOM   2484  CG  LYS A 169      23.418 -13.446  -9.005  1.00  0.00           C  
ATOM   2485  HG2 LYS A 169      23.527 -13.575 -10.081  1.00  0.00           H  
ATOM   2486  HG3 LYS A 169      23.423 -12.378  -8.791  1.00  0.00           H  
ATOM   2487  CD  LYS A 169      24.590 -14.053  -8.217  1.00  0.00           C  
ATOM   2488  HD2 LYS A 169      24.371 -14.133  -7.152  1.00  0.00           H  
ATOM   2489  HD3 LYS A 169      24.763 -15.021  -8.686  1.00  0.00           H  
ATOM   2490  CE  LYS A 169      25.822 -13.196  -8.427  1.00  0.00           C  
ATOM   2491  HE2 LYS A 169      25.937 -12.939  -9.479  1.00  0.00           H  
ATOM   2492  HE3 LYS A 169      25.649 -12.248  -7.916  1.00  0.00           H  
ATOM   2493  NZ  LYS A 169      27.028 -13.828  -7.917  1.00  0.00           N1+
ATOM   2494  HZ1 LYS A 169      26.940 -14.268  -7.012  1.00  0.00           H  
ATOM   2495  HZ2 LYS A 169      27.346 -14.564  -8.531  1.00  0.00           H  
ATOM   2496  HZ3 LYS A 169      27.841 -13.230  -7.959  1.00  0.00           H  
ATOM   2497  C   LYS A 169      19.628 -14.470  -9.510  1.00  0.00           C  
ATOM   2498  O   LYS A 169      19.458 -15.329 -10.397  1.00  0.00           O  
ATOM   2499  N   ALA A 170      18.795 -14.426  -8.498  1.00  0.00           N  
ATOM   2500  H   ALA A 170      19.046 -13.801  -7.745  1.00  0.00           H  
ATOM   2501  CA  ALA A 170      17.765 -15.415  -8.211  1.00  0.00           C  
ATOM   2502  HA  ALA A 170      18.154 -16.416  -8.401  1.00  0.00           H  
ATOM   2503  CB  ALA A 170      17.264 -15.222  -6.796  1.00  0.00           C  
ATOM   2504  HB1 ALA A 170      18.062 -15.434  -6.086  1.00  0.00           H  
ATOM   2505  HB2 ALA A 170      16.975 -14.176  -6.688  1.00  0.00           H  
ATOM   2506  HB3 ALA A 170      16.371 -15.829  -6.643  1.00  0.00           H  
ATOM   2507  C   ALA A 170      16.555 -15.240  -9.205  1.00  0.00           C  
ATOM   2508  O   ALA A 170      16.001 -16.181  -9.718  1.00  0.00           O  
ATOM   2509  N   LEU A 171      16.226 -13.981  -9.571  1.00  0.00           N  
ATOM   2510  H   LEU A 171      16.754 -13.182  -9.250  1.00  0.00           H  
ATOM   2511  CA  LEU A 171      15.181 -13.703 -10.575  1.00  0.00           C  
ATOM   2512  HA  LEU A 171      14.354 -14.413 -10.517  1.00  0.00           H  
ATOM   2513  CB  LEU A 171      14.557 -12.367 -10.286  1.00  0.00           C  
ATOM   2514  HB2 LEU A 171      14.107 -12.500  -9.302  1.00  0.00           H  
ATOM   2515  HB3 LEU A 171      15.271 -11.546 -10.355  1.00  0.00           H  
ATOM   2516  CG  LEU A 171      13.386 -12.038 -11.310  1.00  0.00           C  
ATOM   2517  HG  LEU A 171      13.594 -12.481 -12.283  1.00  0.00           H  
ATOM   2518  CD1 LEU A 171      12.069 -12.391 -10.699  1.00  0.00           C  
ATOM   2519 1HD1 LEU A 171      11.256 -12.102 -11.365  1.00  0.00           H  
ATOM   2520 2HD1 LEU A 171      11.974 -13.463 -10.527  1.00  0.00           H  
ATOM   2521 3HD1 LEU A 171      11.963 -11.716  -9.851  1.00  0.00           H  
ATOM   2522  CD2 LEU A 171      13.279 -10.516 -11.509  1.00  0.00           C  
ATOM   2523 1HD2 LEU A 171      12.337 -10.159 -11.926  1.00  0.00           H  
ATOM   2524 2HD2 LEU A 171      13.435 -10.014 -10.554  1.00  0.00           H  
ATOM   2525 3HD2 LEU A 171      14.087 -10.250 -12.191  1.00  0.00           H  
ATOM   2526  C   LEU A 171      15.678 -13.986 -12.007  1.00  0.00           C  
ATOM   2527  O   LEU A 171      14.972 -14.524 -12.866  1.00  0.00           O  
ATOM   2528  N   GLY A 172      16.967 -13.789 -12.254  1.00  0.00           N  
ATOM   2529  H   GLY A 172      17.490 -13.473 -11.450  1.00  0.00           H  
ATOM   2530  CA  GLY A 172      17.664 -14.223 -13.498  1.00  0.00           C  
ATOM   2531  HA2 GLY A 172      17.096 -13.904 -14.372  1.00  0.00           H  
ATOM   2532  HA3 GLY A 172      18.698 -13.915 -13.648  1.00  0.00           H  
ATOM   2533  C   GLY A 172      17.701 -15.721 -13.693  1.00  0.00           C  
ATOM   2534  O   GLY A 172      17.361 -16.087 -14.807  1.00  0.00           O  
ATOM   2535  N   LEU A 173      17.972 -16.567 -12.720  1.00  0.00           N  
ATOM   2536  H   LEU A 173      18.294 -16.170 -11.850  1.00  0.00           H  
ATOM   2537  CA  LEU A 173      17.960 -18.005 -12.865  1.00  0.00           C  
ATOM   2538  HA  LEU A 173      18.422 -18.257 -13.819  1.00  0.00           H  
ATOM   2539  CB  LEU A 173      18.924 -18.712 -11.911  1.00  0.00           C  
ATOM   2540  HB2 LEU A 173      18.458 -18.735 -10.926  1.00  0.00           H  
ATOM   2541  HB3 LEU A 173      18.949 -19.777 -12.143  1.00  0.00           H  
ATOM   2542  CG  LEU A 173      20.438 -18.370 -11.961  1.00  0.00           C  
ATOM   2543  HG  LEU A 173      20.496 -17.427 -11.418  1.00  0.00           H  
ATOM   2544  CD1 LEU A 173      21.231 -19.458 -11.174  1.00  0.00           C  
ATOM   2545 1HD1 LEU A 173      20.681 -19.674 -10.258  1.00  0.00           H  
ATOM   2546 2HD1 LEU A 173      21.350 -20.304 -11.851  1.00  0.00           H  
ATOM   2547 3HD1 LEU A 173      22.233 -19.058 -11.016  1.00  0.00           H  
ATOM   2548  CD2 LEU A 173      21.033 -18.242 -13.303  1.00  0.00           C  
ATOM   2549 1HD2 LEU A 173      20.553 -17.429 -13.847  1.00  0.00           H  
ATOM   2550 2HD2 LEU A 173      22.038 -17.856 -13.134  1.00  0.00           H  
ATOM   2551 3HD2 LEU A 173      21.143 -19.198 -13.817  1.00  0.00           H  
ATOM   2552  C   LEU A 173      16.604 -18.631 -12.969  1.00  0.00           C  
ATOM   2553  O   LEU A 173      16.438 -19.635 -13.657  1.00  0.00           O  
ATOM   2554  N   GLU A 174      15.621 -17.923 -12.470  1.00  0.00           N  
ATOM   2555  H   GLU A 174      15.831 -16.985 -12.159  1.00  0.00           H  
ATOM   2556  CA  GLU A 174      14.169 -18.320 -12.501  1.00  0.00           C  
ATOM   2557  HA  GLU A 174      14.080 -19.397 -12.368  1.00  0.00           H  
ATOM   2558  CB  GLU A 174      13.471 -17.755 -11.229  1.00  0.00           C  
ATOM   2559  HB2 GLU A 174      13.937 -18.194 -10.347  1.00  0.00           H  
ATOM   2560  HB3 GLU A 174      13.599 -16.688 -11.049  1.00  0.00           H  
ATOM   2561  CG  GLU A 174      11.932 -18.137 -11.181  1.00  0.00           C  
ATOM   2562  HG2 GLU A 174      11.411 -17.852 -12.095  1.00  0.00           H  
ATOM   2563  HG3 GLU A 174      11.887 -19.226 -11.132  1.00  0.00           H  
ATOM   2564  CD  GLU A 174      11.270 -17.388 -10.020  1.00  0.00           C  
ATOM   2565  OE1 GLU A 174      11.846 -17.463  -8.894  1.00  0.00           O  
ATOM   2566  OE2 GLU A 174      10.132 -16.794 -10.144  1.00  0.00           O  
ATOM   2567  C   GLU A 174      13.481 -17.987 -13.848  1.00  0.00           C  
ATOM   2568  O   GLU A 174      12.461 -18.575 -14.199  1.00  0.00           O  
ATOM   2569  N   LEU A 175      14.108 -17.124 -14.597  1.00  0.00           N  
ATOM   2570  H   LEU A 175      14.980 -16.782 -14.219  1.00  0.00           H  
ATOM   2571  CA  LEU A 175      13.630 -16.637 -15.883  1.00  0.00           C  
ATOM   2572  HA  LEU A 175      12.648 -17.034 -16.141  1.00  0.00           H  
ATOM   2573  CB  LEU A 175      13.368 -15.153 -15.772  1.00  0.00           C  
ATOM   2574  HB2 LEU A 175      14.338 -14.677 -15.627  1.00  0.00           H  
ATOM   2575  HB3 LEU A 175      12.972 -14.803 -16.726  1.00  0.00           H  
ATOM   2576  CG  LEU A 175      12.325 -14.698 -14.748  1.00  0.00           C  
ATOM   2577  HG  LEU A 175      12.641 -15.038 -13.761  1.00  0.00           H  
ATOM   2578  CD1 LEU A 175      12.398 -13.132 -14.775  1.00  0.00           C  
ATOM   2579 1HD1 LEU A 175      13.412 -12.734 -14.743  1.00  0.00           H  
ATOM   2580 2HD1 LEU A 175      11.940 -12.884 -15.731  1.00  0.00           H  
ATOM   2581 3HD1 LEU A 175      11.681 -12.695 -14.080  1.00  0.00           H  
ATOM   2582  CD2 LEU A 175      10.873 -15.077 -15.151  1.00  0.00           C  
ATOM   2583 1HD2 LEU A 175      10.218 -14.547 -14.458  1.00  0.00           H  
ATOM   2584 2HD2 LEU A 175      10.642 -14.662 -16.132  1.00  0.00           H  
ATOM   2585 3HD2 LEU A 175      10.787 -16.150 -14.982  1.00  0.00           H  
ATOM   2586  C   LEU A 175      14.517 -16.968 -17.060  1.00  0.00           C  
ATOM   2587  O   LEU A 175      14.188 -16.550 -18.182  1.00  0.00           O  
ATOM   2588  N   ALA A 176      15.575 -17.732 -16.949  1.00  0.00           N  
ATOM   2589  H   ALA A 176      15.719 -18.059 -16.004  1.00  0.00           H  
ATOM   2590  CA  ALA A 176      16.522 -18.049 -17.981  1.00  0.00           C  
ATOM   2591  HA  ALA A 176      16.828 -17.088 -18.392  1.00  0.00           H  
ATOM   2592  CB  ALA A 176      17.844 -18.587 -17.314  1.00  0.00           C  
ATOM   2593  HB1 ALA A 176      18.595 -18.434 -18.089  1.00  0.00           H  
ATOM   2594  HB2 ALA A 176      18.159 -18.050 -16.419  1.00  0.00           H  
ATOM   2595  HB3 ALA A 176      17.867 -19.652 -17.086  1.00  0.00           H  
ATOM   2596  C   ALA A 176      15.973 -18.824 -19.174  1.00  0.00           C  
ATOM   2597  O   ALA A 176      16.130 -18.389 -20.278  1.00  0.00           O  
ATOM   2598  N   ARG A 177      15.129 -19.869 -18.969  1.00  0.00           N  
ATOM   2599  H   ARG A 177      15.089 -20.046 -17.977  1.00  0.00           H  
ATOM   2600  CA  ARG A 177      14.366 -20.624 -19.981  1.00  0.00           C  
ATOM   2601  HA  ARG A 177      15.172 -20.652 -20.715  1.00  0.00           H  
ATOM   2602  CB  ARG A 177      13.898 -22.056 -19.545  1.00  0.00           C  
ATOM   2603  HB2 ARG A 177      14.720 -22.442 -18.944  1.00  0.00           H  
ATOM   2604  HB3 ARG A 177      13.082 -22.046 -18.822  1.00  0.00           H  
ATOM   2605  CG  ARG A 177      13.688 -23.042 -20.707  1.00  0.00           C  
ATOM   2606  HG2 ARG A 177      13.519 -24.063 -20.363  1.00  0.00           H  
ATOM   2607  HG3 ARG A 177      12.724 -22.868 -21.186  1.00  0.00           H  
ATOM   2608  CD  ARG A 177      14.757 -22.937 -21.781  1.00  0.00           C  
ATOM   2609  HD2 ARG A 177      14.604 -22.020 -22.349  1.00  0.00           H  
ATOM   2610  HD3 ARG A 177      15.756 -22.907 -21.346  1.00  0.00           H  
ATOM   2611  NE  ARG A 177      14.652 -24.017 -22.745  1.00  0.00           N  
ATOM   2612  HE  ARG A 177      13.953 -23.906 -23.466  1.00  0.00           H  
ATOM   2613  CZ  ARG A 177      15.412 -25.066 -22.905  1.00  0.00           C  
ATOM   2614  NH1 ARG A 177      16.280 -25.381 -22.029  1.00  0.00           N  
ATOM   2615 1HH1 ARG A 177      16.349 -24.684 -21.300  1.00  0.00           H  
ATOM   2616 2HH1 ARG A 177      16.939 -26.123 -22.212  1.00  0.00           H  
ATOM   2617  NH2 ARG A 177      15.337 -25.867 -23.926  1.00  0.00           N  
ATOM   2618 1HH2 ARG A 177      14.623 -25.659 -24.609  1.00  0.00           H  
ATOM   2619 2HH2 ARG A 177      15.880 -26.719 -23.925  1.00  0.00           H  
ATOM   2620  C   ARG A 177      13.296 -19.710 -20.585  1.00  0.00           C  
ATOM   2621  O   ARG A 177      13.046 -19.905 -21.730  1.00  0.00           O  
ATOM   2622  N   THR A 178      12.773 -18.717 -19.841  1.00  0.00           N  
ATOM   2623  H   THR A 178      13.152 -18.659 -18.907  1.00  0.00           H  
ATOM   2624  CA  THR A 178      11.734 -17.763 -20.373  1.00  0.00           C  
ATOM   2625  HA  THR A 178      10.973 -18.236 -20.993  1.00  0.00           H  
ATOM   2626  CB  THR A 178      10.966 -17.218 -19.131  1.00  0.00           C  
ATOM   2627  HB  THR A 178      11.659 -16.756 -18.428  1.00  0.00           H  
ATOM   2628  CG2 THR A 178       9.854 -16.182 -19.389  1.00  0.00           C  
ATOM   2629 1HG2 THR A 178       9.060 -16.632 -19.985  1.00  0.00           H  
ATOM   2630 2HG2 THR A 178       9.334 -15.749 -18.535  1.00  0.00           H  
ATOM   2631 3HG2 THR A 178      10.307 -15.489 -20.099  1.00  0.00           H  
ATOM   2632  OG1 THR A 178      10.325 -18.278 -18.499  1.00  0.00           O  
ATOM   2633  HG1 THR A 178      11.024 -18.904 -18.292  1.00  0.00           H  
ATOM   2634  C   THR A 178      12.379 -16.697 -21.223  1.00  0.00           C  
ATOM   2635  O   THR A 178      11.759 -16.053 -22.088  1.00  0.00           O  
ATOM   2636  N   GLY A 179      13.682 -16.499 -21.150  1.00  0.00           N  
ATOM   2637  H   GLY A 179      14.290 -17.038 -20.549  1.00  0.00           H  
ATOM   2638  CA  GLY A 179      14.441 -15.524 -21.969  1.00  0.00           C  
ATOM   2639  HA2 GLY A 179      15.470 -15.885 -21.965  1.00  0.00           H  
ATOM   2640  HA3 GLY A 179      14.147 -15.541 -23.019  1.00  0.00           H  
ATOM   2641  C   GLY A 179      14.492 -14.093 -21.544  1.00  0.00           C  
ATOM   2642  O   GLY A 179      15.292 -13.336 -22.061  1.00  0.00           O  
ATOM   2643  N   ILE A 180      13.720 -13.720 -20.473  1.00  0.00           N  
ATOM   2644  H   ILE A 180      13.009 -14.302 -20.055  1.00  0.00           H  
ATOM   2645  CA  ILE A 180      13.956 -12.374 -19.791  1.00  0.00           C  
ATOM   2646  HA  ILE A 180      14.104 -11.663 -20.605  1.00  0.00           H  
ATOM   2647  CB  ILE A 180      12.669 -12.107 -18.949  1.00  0.00           C  
ATOM   2648  HB  ILE A 180      12.649 -12.732 -18.056  1.00  0.00           H  
ATOM   2649  CG2 ILE A 180      12.808 -10.725 -18.289  1.00  0.00           C  
ATOM   2650 1HG2 ILE A 180      11.855 -10.427 -17.850  1.00  0.00           H  
ATOM   2651 2HG2 ILE A 180      13.580 -10.900 -17.540  1.00  0.00           H  
ATOM   2652 3HG2 ILE A 180      13.227  -9.937 -18.916  1.00  0.00           H  
ATOM   2653  CG1 ILE A 180      11.309 -12.066 -19.709  1.00  0.00           C  
ATOM   2654 2HG1 ILE A 180      11.094 -11.033 -19.980  1.00  0.00           H  
ATOM   2655 3HG1 ILE A 180      11.302 -12.673 -20.614  1.00  0.00           H  
ATOM   2656  CD1 ILE A 180      10.193 -12.654 -18.919  1.00  0.00           C  
ATOM   2657 1HD1 ILE A 180       9.281 -12.737 -19.510  1.00  0.00           H  
ATOM   2658 2HD1 ILE A 180      10.439 -13.636 -18.514  1.00  0.00           H  
ATOM   2659 3HD1 ILE A 180       9.986 -12.139 -17.980  1.00  0.00           H  
ATOM   2660  C   ILE A 180      15.199 -12.423 -18.905  1.00  0.00           C  
ATOM   2661  O   ILE A 180      15.394 -13.310 -18.042  1.00  0.00           O  
ATOM   2662  N   THR A 181      16.119 -11.404 -19.127  1.00  0.00           N  
ATOM   2663  H   THR A 181      15.947 -10.721 -19.850  1.00  0.00           H  
ATOM   2664  CA  THR A 181      17.448 -11.319 -18.499  1.00  0.00           C  
ATOM   2665  HA  THR A 181      17.552 -12.324 -18.090  1.00  0.00           H  
ATOM   2666  CB  THR A 181      18.622 -11.130 -19.551  1.00  0.00           C  
ATOM   2667  HB  THR A 181      19.536 -11.203 -18.962  1.00  0.00           H  
ATOM   2668  CG2 THR A 181      18.522 -11.910 -20.867  1.00  0.00           C  
ATOM   2669 1HG2 THR A 181      19.461 -11.766 -21.403  1.00  0.00           H  
ATOM   2670 2HG2 THR A 181      18.349 -12.959 -20.626  1.00  0.00           H  
ATOM   2671 3HG2 THR A 181      17.741 -11.526 -21.523  1.00  0.00           H  
ATOM   2672  OG1 THR A 181      18.690  -9.740 -20.007  1.00  0.00           O  
ATOM   2673  HG1 THR A 181      19.495  -9.595 -20.511  1.00  0.00           H  
ATOM   2674  C   THR A 181      17.467 -10.319 -17.332  1.00  0.00           C  
ATOM   2675  O   THR A 181      16.867  -9.168 -17.448  1.00  0.00           O  
ATOM   2676  N   VAL A 182      18.059 -10.732 -16.216  1.00  0.00           N  
ATOM   2677  H   VAL A 182      18.665 -11.540 -16.205  1.00  0.00           H  
ATOM   2678  CA  VAL A 182      18.084  -9.811 -15.011  1.00  0.00           C  
ATOM   2679  HA  VAL A 182      17.607  -8.869 -15.278  1.00  0.00           H  
ATOM   2680  CB  VAL A 182      17.228 -10.428 -13.896  1.00  0.00           C  
ATOM   2681  HB  VAL A 182      17.788 -11.275 -13.499  1.00  0.00           H  
ATOM   2682  CG1 VAL A 182      16.951  -9.386 -12.844  1.00  0.00           C  
ATOM   2683 1HG1 VAL A 182      16.572  -9.891 -11.956  1.00  0.00           H  
ATOM   2684 2HG1 VAL A 182      17.865  -8.885 -12.526  1.00  0.00           H  
ATOM   2685 3HG1 VAL A 182      16.212  -8.684 -13.229  1.00  0.00           H  
ATOM   2686  CG2 VAL A 182      15.826 -10.869 -14.458  1.00  0.00           C  
ATOM   2687 1HG2 VAL A 182      15.231 -11.427 -13.736  1.00  0.00           H  
ATOM   2688 2HG2 VAL A 182      15.331  -9.907 -14.595  1.00  0.00           H  
ATOM   2689 3HG2 VAL A 182      15.919 -11.510 -15.334  1.00  0.00           H  
ATOM   2690  C   VAL A 182      19.524  -9.544 -14.648  1.00  0.00           C  
ATOM   2691  O   VAL A 182      20.236 -10.490 -14.294  1.00  0.00           O  
ATOM   2692  N   ASN A 183      20.013  -8.326 -14.819  1.00  0.00           N  
ATOM   2693  H   ASN A 183      19.275  -7.682 -15.068  1.00  0.00           H  
ATOM   2694  CA  ASN A 183      21.341  -7.922 -14.650  1.00  0.00           C  
ATOM   2695  HA  ASN A 183      21.871  -8.734 -14.152  1.00  0.00           H  
ATOM   2696  CB  ASN A 183      22.032  -7.743 -16.072  1.00  0.00           C  
ATOM   2697  HB2 ASN A 183      21.451  -7.044 -16.674  1.00  0.00           H  
ATOM   2698  HB3 ASN A 183      23.030  -7.341 -15.904  1.00  0.00           H  
ATOM   2699  CG  ASN A 183      22.164  -9.111 -16.755  1.00  0.00           C  
ATOM   2700  OD1 ASN A 183      22.706 -10.033 -16.160  1.00  0.00           O  
ATOM   2701  ND2 ASN A 183      21.637  -9.199 -17.953  1.00  0.00           N  
ATOM   2702 1HD2 ASN A 183      21.081  -8.473 -18.383  1.00  0.00           H  
ATOM   2703 2HD2 ASN A 183      21.660 -10.129 -18.346  1.00  0.00           H  
ATOM   2704  C   ASN A 183      21.394  -6.663 -13.680  1.00  0.00           C  
ATOM   2705  O   ASN A 183      20.404  -5.977 -13.430  1.00  0.00           O  
ATOM   2706  N   ALA A 184      22.607  -6.337 -13.216  1.00  0.00           N  
ATOM   2707  H   ALA A 184      23.412  -6.919 -13.394  1.00  0.00           H  
ATOM   2708  CA  ALA A 184      22.833  -5.077 -12.436  1.00  0.00           C  
ATOM   2709  HA  ALA A 184      21.981  -4.449 -12.695  1.00  0.00           H  
ATOM   2710  CB  ALA A 184      22.760  -5.375 -10.935  1.00  0.00           C  
ATOM   2711  HB1 ALA A 184      22.937  -4.434 -10.415  1.00  0.00           H  
ATOM   2712  HB2 ALA A 184      21.809  -5.777 -10.585  1.00  0.00           H  
ATOM   2713  HB3 ALA A 184      23.419  -6.204 -10.677  1.00  0.00           H  
ATOM   2714  C   ALA A 184      24.111  -4.455 -12.891  1.00  0.00           C  
ATOM   2715  O   ALA A 184      25.036  -5.131 -13.374  1.00  0.00           O  
ATOM   2716  N   VAL A 185      24.226  -3.163 -12.616  1.00  0.00           N  
ATOM   2717  H   VAL A 185      23.492  -2.720 -12.082  1.00  0.00           H  
ATOM   2718  CA  VAL A 185      25.409  -2.319 -12.920  1.00  0.00           C  
ATOM   2719  HA  VAL A 185      26.272  -2.926 -13.194  1.00  0.00           H  
ATOM   2720  CB  VAL A 185      25.127  -1.452 -14.128  1.00  0.00           C  
ATOM   2721  HB  VAL A 185      24.290  -0.790 -13.908  1.00  0.00           H  
ATOM   2722  CG1 VAL A 185      26.337  -0.529 -14.488  1.00  0.00           C  
ATOM   2723 1HG1 VAL A 185      26.345  -0.051 -15.467  1.00  0.00           H  
ATOM   2724 2HG1 VAL A 185      26.299   0.197 -13.676  1.00  0.00           H  
ATOM   2725 3HG1 VAL A 185      27.273  -1.066 -14.330  1.00  0.00           H  
ATOM   2726  CG2 VAL A 185      24.727  -2.256 -15.386  1.00  0.00           C  
ATOM   2727 1HG2 VAL A 185      24.661  -1.631 -16.277  1.00  0.00           H  
ATOM   2728 2HG2 VAL A 185      25.421  -3.054 -15.650  1.00  0.00           H  
ATOM   2729 3HG2 VAL A 185      23.728  -2.672 -15.263  1.00  0.00           H  
ATOM   2730  C   VAL A 185      25.719  -1.537 -11.634  1.00  0.00           C  
ATOM   2731  O   VAL A 185      24.822  -0.882 -11.067  1.00  0.00           O  
ATOM   2732  N   CYS A 186      26.970  -1.572 -11.219  1.00  0.00           N  
ATOM   2733  H   CYS A 186      27.572  -2.102 -11.834  1.00  0.00           H  
ATOM   2734  CA  CYS A 186      27.520  -1.349  -9.902  1.00  0.00           C  
ATOM   2735  HA  CYS A 186      26.683  -0.971  -9.317  1.00  0.00           H  
ATOM   2736  CB  CYS A 186      28.048  -2.581  -9.336  1.00  0.00           C  
ATOM   2737  HB2 CYS A 186      28.945  -2.865  -9.886  1.00  0.00           H  
ATOM   2738  HB3 CYS A 186      28.405  -2.596  -8.307  1.00  0.00           H  
ATOM   2739  SG  CYS A 186      26.939  -4.034  -9.547  1.00  0.00           S  
ATOM   2740  HG  CYS A 186      27.545  -4.563 -10.614  1.00  0.00           H  
ATOM   2741  C   CYS A 186      28.605  -0.301  -9.976  1.00  0.00           C  
ATOM   2742  O   CYS A 186      29.825  -0.625 -10.154  1.00  0.00           O  
ATOM   2743  N   PRO A 187      28.177   0.984 -10.066  1.00  0.00           N  
ATOM   2744  CD  PRO A 187      26.780   1.395  -9.997  1.00  0.00           C  
ATOM   2745  HD2 PRO A 187      26.235   0.931  -9.176  1.00  0.00           H  
ATOM   2746  HD3 PRO A 187      26.298   1.101 -10.929  1.00  0.00           H  
ATOM   2747  CG  PRO A 187      26.704   2.877  -9.973  1.00  0.00           C  
ATOM   2748  HG2 PRO A 187      26.603   3.145  -8.922  1.00  0.00           H  
ATOM   2749  HG3 PRO A 187      25.968   3.367 -10.611  1.00  0.00           H  
ATOM   2750  CB  PRO A 187      28.175   3.325 -10.405  1.00  0.00           C  
ATOM   2751  HB2 PRO A 187      28.459   4.283  -9.971  1.00  0.00           H  
ATOM   2752  HB3 PRO A 187      28.075   3.327 -11.490  1.00  0.00           H  
ATOM   2753  CA  PRO A 187      29.018   2.163 -10.004  1.00  0.00           C  
ATOM   2754  HA  PRO A 187      29.798   2.106 -10.762  1.00  0.00           H  
ATOM   2755  C   PRO A 187      29.561   2.324  -8.542  1.00  0.00           C  
ATOM   2756  O   PRO A 187      29.006   1.828  -7.548  1.00  0.00           O  
ATOM   2757  N   GLY A 188      30.570   3.185  -8.399  1.00  0.00           N  
ATOM   2758  H   GLY A 188      30.989   3.634  -9.202  1.00  0.00           H  
ATOM   2759  CA  GLY A 188      31.023   3.690  -7.046  1.00  0.00           C  
ATOM   2760  HA2 GLY A 188      30.188   3.538  -6.362  1.00  0.00           H  
ATOM   2761  HA3 GLY A 188      31.913   3.134  -6.755  1.00  0.00           H  
ATOM   2762  C   GLY A 188      31.400   5.168  -6.944  1.00  0.00           C  
ATOM   2763  O   GLY A 188      31.529   5.660  -5.811  1.00  0.00           O  
ATOM   2764  N   PHE A 189      31.626   5.856  -8.061  1.00  0.00           N  
ATOM   2765  H   PHE A 189      31.713   5.229  -8.849  1.00  0.00           H  
ATOM   2766  CA  PHE A 189      32.353   7.124  -8.103  1.00  0.00           C  
ATOM   2767  HA  PHE A 189      32.271   7.672  -7.165  1.00  0.00           H  
ATOM   2768  CB  PHE A 189      33.907   6.760  -8.205  1.00  0.00           C  
ATOM   2769  HB2 PHE A 189      33.911   5.944  -8.928  1.00  0.00           H  
ATOM   2770  HB3 PHE A 189      34.499   7.556  -8.654  1.00  0.00           H  
ATOM   2771  CG  PHE A 189      34.659   6.394  -6.927  1.00  0.00           C  
ATOM   2772  CD1 PHE A 189      35.681   7.285  -6.536  1.00  0.00           C  
ATOM   2773  HD1 PHE A 189      35.735   8.320  -6.838  1.00  0.00           H  
ATOM   2774  CE1 PHE A 189      36.499   7.007  -5.442  1.00  0.00           C  
ATOM   2775  HE1 PHE A 189      37.208   7.767  -5.153  1.00  0.00           H  
ATOM   2776  CZ  PHE A 189      36.305   5.793  -4.790  1.00  0.00           C  
ATOM   2777  HZ  PHE A 189      36.907   5.585  -3.918  1.00  0.00           H  
ATOM   2778  CE2 PHE A 189      35.459   4.812  -5.362  1.00  0.00           C  
ATOM   2779  HE2 PHE A 189      35.451   3.836  -4.900  1.00  0.00           H  
ATOM   2780  CD2 PHE A 189      34.604   5.098  -6.403  1.00  0.00           C  
ATOM   2781  HD2 PHE A 189      33.868   4.425  -6.817  1.00  0.00           H  
ATOM   2782  C   PHE A 189      31.853   7.886  -9.303  1.00  0.00           C  
ATOM   2783  O   PHE A 189      32.611   8.555 -10.028  1.00  0.00           O  
ATOM   2784  N   VAL A 190      30.574   7.885  -9.655  1.00  0.00           N  
ATOM   2785  H   VAL A 190      29.840   7.408  -9.150  1.00  0.00           H  
ATOM   2786  CA  VAL A 190      30.015   8.830 -10.665  1.00  0.00           C  
ATOM   2787  HA  VAL A 190      30.633   8.739 -11.559  1.00  0.00           H  
ATOM   2788  CB  VAL A 190      28.615   8.472 -11.175  1.00  0.00           C  
ATOM   2789  HB  VAL A 190      27.950   8.430 -10.313  1.00  0.00           H  
ATOM   2790  CG1 VAL A 190      28.197   9.383 -12.267  1.00  0.00           C  
ATOM   2791 1HG1 VAL A 190      27.264   8.969 -12.648  1.00  0.00           H  
ATOM   2792 2HG1 VAL A 190      27.992  10.434 -12.064  1.00  0.00           H  
ATOM   2793 3HG1 VAL A 190      28.979   9.443 -13.023  1.00  0.00           H  
ATOM   2794  CG2 VAL A 190      28.576   7.037 -11.675  1.00  0.00           C  
ATOM   2795 1HG2 VAL A 190      29.185   6.885 -12.566  1.00  0.00           H  
ATOM   2796 2HG2 VAL A 190      28.901   6.396 -10.856  1.00  0.00           H  
ATOM   2797 3HG2 VAL A 190      27.563   6.780 -11.984  1.00  0.00           H  
ATOM   2798  C   VAL A 190      29.958  10.295 -10.093  1.00  0.00           C  
ATOM   2799  O   VAL A 190      29.544  10.496  -8.958  1.00  0.00           O  
ATOM   2800  N   GLU A 191      30.411  11.301 -10.780  1.00  0.00           N  
ATOM   2801  H   GLU A 191      30.846  11.123 -11.674  1.00  0.00           H  
ATOM   2802  CA  GLU A 191      30.276  12.700 -10.477  1.00  0.00           C  
ATOM   2803  HA  GLU A 191      30.774  12.893  -9.526  1.00  0.00           H  
ATOM   2804  CB  GLU A 191      31.171  13.420 -11.496  1.00  0.00           C  
ATOM   2805  HB2 GLU A 191      32.192  13.048 -11.429  1.00  0.00           H  
ATOM   2806  HB3 GLU A 191      30.802  13.343 -12.519  1.00  0.00           H  
ATOM   2807  CG  GLU A 191      31.379  14.928 -11.241  1.00  0.00           C  
ATOM   2808  HG2 GLU A 191      31.750  15.428 -12.135  1.00  0.00           H  
ATOM   2809  HG3 GLU A 191      30.435  15.418 -11.005  1.00  0.00           H  
ATOM   2810  CD  GLU A 191      32.380  15.227 -10.112  1.00  0.00           C  
ATOM   2811  OE1 GLU A 191      33.362  15.965 -10.370  1.00  0.00           O  
ATOM   2812  OE2 GLU A 191      32.008  15.064  -8.933  1.00  0.00           O  
ATOM   2813  C   GLU A 191      28.829  13.230 -10.420  1.00  0.00           C  
ATOM   2814  O   GLU A 191      28.233  13.565 -11.438  1.00  0.00           O  
ATOM   2815  N   THR A 192      28.243  13.135  -9.250  1.00  0.00           N  
ATOM   2816  H   THR A 192      28.729  12.745  -8.455  1.00  0.00           H  
ATOM   2817  CA  THR A 192      26.850  13.600  -8.876  1.00  0.00           C  
ATOM   2818  HA  THR A 192      26.498  14.102  -9.778  1.00  0.00           H  
ATOM   2819  CB  THR A 192      25.921  12.307  -8.654  1.00  0.00           C  
ATOM   2820  HB  THR A 192      24.885  12.627  -8.550  1.00  0.00           H  
ATOM   2821  CG2 THR A 192      26.010  11.364  -9.818  1.00  0.00           C  
ATOM   2822 1HG2 THR A 192      25.640  11.903 -10.690  1.00  0.00           H  
ATOM   2823 2HG2 THR A 192      27.012  10.953  -9.693  1.00  0.00           H  
ATOM   2824 3HG2 THR A 192      25.223  10.624  -9.675  1.00  0.00           H  
ATOM   2825  OG1 THR A 192      26.235  11.668  -7.459  1.00  0.00           O  
ATOM   2826  HG1 THR A 192      25.397  11.249  -7.250  1.00  0.00           H  
ATOM   2827  C   THR A 192      26.727  14.532  -7.697  1.00  0.00           C  
ATOM   2828  O   THR A 192      27.739  14.908  -7.141  1.00  0.00           O  
ATOM   2829  N   PRO A 193      25.548  15.045  -7.343  1.00  0.00           N  
ATOM   2830  CD  PRO A 193      24.406  15.370  -8.301  1.00  0.00           C  
ATOM   2831  HD2 PRO A 193      23.789  14.472  -8.341  1.00  0.00           H  
ATOM   2832  HD3 PRO A 193      24.825  15.685  -9.256  1.00  0.00           H  
ATOM   2833  CG  PRO A 193      23.509  16.377  -7.645  1.00  0.00           C  
ATOM   2834  HG2 PRO A 193      22.456  16.144  -7.808  1.00  0.00           H  
ATOM   2835  HG3 PRO A 193      23.852  17.358  -7.972  1.00  0.00           H  
ATOM   2836  CB  PRO A 193      23.883  16.125  -6.171  1.00  0.00           C  
ATOM   2837  HB2 PRO A 193      23.383  15.232  -5.796  1.00  0.00           H  
ATOM   2838  HB3 PRO A 193      23.575  16.910  -5.480  1.00  0.00           H  
ATOM   2839  CA  PRO A 193      25.387  15.827  -6.106  1.00  0.00           C  
ATOM   2840  HA  PRO A 193      25.996  16.730  -6.147  1.00  0.00           H  
ATOM   2841  C   PRO A 193      25.795  15.022  -4.854  1.00  0.00           C  
ATOM   2842  O   PRO A 193      26.278  15.553  -3.871  1.00  0.00           O  
ATOM   2843  N   MET A 194      25.614  13.703  -4.790  1.00  0.00           N  
ATOM   2844  H   MET A 194      25.161  13.277  -5.587  1.00  0.00           H  
ATOM   2845  CA  MET A 194      26.122  12.842  -3.665  1.00  0.00           C  
ATOM   2846  HA  MET A 194      25.778  13.270  -2.723  1.00  0.00           H  
ATOM   2847  CB  MET A 194      25.498  11.460  -3.783  1.00  0.00           C  
ATOM   2848  HB2 MET A 194      24.416  11.486  -3.655  1.00  0.00           H  
ATOM   2849  HB3 MET A 194      25.666  10.998  -4.755  1.00  0.00           H  
ATOM   2850  CG  MET A 194      26.008  10.625  -2.560  1.00  0.00           C  
ATOM   2851  HG2 MET A 194      26.898  10.981  -2.041  1.00  0.00           H  
ATOM   2852  HG3 MET A 194      25.273  10.736  -1.762  1.00  0.00           H  
ATOM   2853  SD  MET A 194      26.195   8.839  -2.676  1.00  0.00           S  
ATOM   2854  CE  MET A 194      27.650   8.669  -3.604  1.00  0.00           C  
ATOM   2855  HE1 MET A 194      27.575   9.484  -4.324  1.00  0.00           H  
ATOM   2856  HE2 MET A 194      28.506   8.837  -2.951  1.00  0.00           H  
ATOM   2857  HE3 MET A 194      27.598   7.686  -4.073  1.00  0.00           H  
ATOM   2858  C   MET A 194      27.683  12.843  -3.713  1.00  0.00           C  
ATOM   2859  O   MET A 194      28.300  12.943  -2.704  1.00  0.00           O  
ATOM   2860  N   ALA A 195      28.293  12.918  -4.902  1.00  0.00           N  
ATOM   2861  H   ALA A 195      27.805  12.729  -5.766  1.00  0.00           H  
ATOM   2862  CA  ALA A 195      29.735  13.037  -4.985  1.00  0.00           C  
ATOM   2863  HA  ALA A 195      30.056  12.141  -4.453  1.00  0.00           H  
ATOM   2864  CB  ALA A 195      30.254  13.007  -6.422  1.00  0.00           C  
ATOM   2865  HB1 ALA A 195      31.311  12.796  -6.580  1.00  0.00           H  
ATOM   2866  HB2 ALA A 195      29.739  12.222  -6.974  1.00  0.00           H  
ATOM   2867  HB3 ALA A 195      29.974  13.988  -6.809  1.00  0.00           H  
ATOM   2868  C   ALA A 195      30.228  14.313  -4.257  1.00  0.00           C  
ATOM   2869  O   ALA A 195      31.214  14.373  -3.529  1.00  0.00           O  
ATOM   2870  N   ALA A 196      29.553  15.367  -4.583  1.00  0.00           N  
ATOM   2871  H   ALA A 196      28.698  15.345  -5.120  1.00  0.00           H  
ATOM   2872  CA  ALA A 196      29.819  16.739  -4.071  1.00  0.00           C  
ATOM   2873  HA  ALA A 196      30.882  16.911  -4.239  1.00  0.00           H  
ATOM   2874  CB  ALA A 196      29.060  17.808  -4.860  1.00  0.00           C  
ATOM   2875  HB1 ALA A 196      29.244  18.771  -4.384  1.00  0.00           H  
ATOM   2876  HB2 ALA A 196      29.517  17.843  -5.849  1.00  0.00           H  
ATOM   2877  HB3 ALA A 196      28.047  17.413  -4.930  1.00  0.00           H  
ATOM   2878  C   ALA A 196      29.497  16.815  -2.569  1.00  0.00           C  
ATOM   2879  O   ALA A 196      30.267  17.381  -1.825  1.00  0.00           O  
ATOM   2880  N   SER A 197      28.482  16.048  -2.076  1.00  0.00           N  
ATOM   2881  H   SER A 197      27.857  15.547  -2.691  1.00  0.00           H  
ATOM   2882  CA  SER A 197      28.148  15.749  -0.682  1.00  0.00           C  
ATOM   2883  HA  SER A 197      28.192  16.686  -0.126  1.00  0.00           H  
ATOM   2884  CB  SER A 197      26.637  15.290  -0.662  1.00  0.00           C  
ATOM   2885  HB2 SER A 197      26.495  14.311  -1.117  1.00  0.00           H  
ATOM   2886  HB3 SER A 197      26.331  15.261   0.384  1.00  0.00           H  
ATOM   2887  OG  SER A 197      25.843  16.289  -1.296  1.00  0.00           O  
ATOM   2888  HG  SER A 197      25.874  16.216  -2.253  1.00  0.00           H  
ATOM   2889  C   SER A 197      29.127  14.810   0.053  1.00  0.00           C  
ATOM   2890  O   SER A 197      29.243  14.952   1.279  1.00  0.00           O  
ATOM   2891  N   VAL A 198      29.854  13.892  -0.536  1.00  0.00           N  
ATOM   2892  H   VAL A 198      29.652  13.733  -1.512  1.00  0.00           H  
ATOM   2893  CA  VAL A 198      30.945  13.101   0.112  1.00  0.00           C  
ATOM   2894  HA  VAL A 198      30.478  12.745   1.030  1.00  0.00           H  
ATOM   2895  CB  VAL A 198      31.174  11.835  -0.658  1.00  0.00           C  
ATOM   2896  HB  VAL A 198      31.369  12.081  -1.701  1.00  0.00           H  
ATOM   2897  CG1 VAL A 198      32.521  11.130  -0.302  1.00  0.00           C  
ATOM   2898 1HG1 VAL A 198      33.194  11.611  -1.011  1.00  0.00           H  
ATOM   2899 2HG1 VAL A 198      32.643  11.247   0.776  1.00  0.00           H  
ATOM   2900 3HG1 VAL A 198      32.488  10.077  -0.581  1.00  0.00           H  
ATOM   2901  CG2 VAL A 198      30.015  10.823  -0.483  1.00  0.00           C  
ATOM   2902 1HG2 VAL A 198      29.873  10.623   0.579  1.00  0.00           H  
ATOM   2903 2HG2 VAL A 198      29.131  11.300  -0.905  1.00  0.00           H  
ATOM   2904 3HG2 VAL A 198      30.075   9.893  -1.049  1.00  0.00           H  
ATOM   2905  C   VAL A 198      32.154  14.060   0.352  1.00  0.00           C  
ATOM   2906  O   VAL A 198      32.635  14.086   1.475  1.00  0.00           O  
ATOM   2907  N   ARG A 199      32.535  14.842  -0.641  1.00  0.00           N  
ATOM   2908  H   ARG A 199      31.860  14.938  -1.387  1.00  0.00           H  
ATOM   2909  CA  ARG A 199      33.622  15.895  -0.462  1.00  0.00           C  
ATOM   2910  HA  ARG A 199      34.593  15.488  -0.177  1.00  0.00           H  
ATOM   2911  CB  ARG A 199      33.878  16.587  -1.833  1.00  0.00           C  
ATOM   2912  HB2 ARG A 199      32.966  16.971  -2.291  1.00  0.00           H  
ATOM   2913  HB3 ARG A 199      34.469  17.449  -1.524  1.00  0.00           H  
ATOM   2914  CG  ARG A 199      34.525  15.637  -2.851  1.00  0.00           C  
ATOM   2915  HG2 ARG A 199      35.393  15.147  -2.409  1.00  0.00           H  
ATOM   2916  HG3 ARG A 199      33.872  14.776  -2.990  1.00  0.00           H  
ATOM   2917  CD  ARG A 199      34.974  16.290  -4.158  1.00  0.00           C  
ATOM   2918  HD2 ARG A 199      35.740  17.021  -3.897  1.00  0.00           H  
ATOM   2919  HD3 ARG A 199      35.474  15.524  -4.752  1.00  0.00           H  
ATOM   2920  NE  ARG A 199      33.947  16.971  -4.973  1.00  0.00           N  
ATOM   2921  HE  ARG A 199      34.057  17.974  -4.931  1.00  0.00           H  
ATOM   2922  CZ  ARG A 199      33.371  16.473  -6.082  1.00  0.00           C  
ATOM   2923  NH1 ARG A 199      33.365  15.249  -6.435  1.00  0.00           N  
ATOM   2924 1HH1 ARG A 199      34.004  14.583  -6.024  1.00  0.00           H  
ATOM   2925 2HH1 ARG A 199      33.043  15.057  -7.372  1.00  0.00           H  
ATOM   2926  NH2 ARG A 199      32.925  17.236  -7.042  1.00  0.00           N  
ATOM   2927 1HH2 ARG A 199      33.065  18.235  -7.080  1.00  0.00           H  
ATOM   2928 2HH2 ARG A 199      32.500  16.852  -7.874  1.00  0.00           H  
ATOM   2929  C   ARG A 199      33.260  16.874   0.569  1.00  0.00           C  
ATOM   2930  O   ARG A 199      34.073  17.337   1.378  1.00  0.00           O  
ATOM   2931  N   GLU A 200      32.044  17.324   0.572  1.00  0.00           N  
ATOM   2932  H   GLU A 200      31.375  16.981  -0.103  1.00  0.00           H  
ATOM   2933  CA  GLU A 200      31.566  18.378   1.492  1.00  0.00           C  
ATOM   2934  HA  GLU A 200      32.189  19.264   1.371  1.00  0.00           H  
ATOM   2935  CB  GLU A 200      30.118  18.628   1.045  1.00  0.00           C  
ATOM   2936  HB2 GLU A 200      30.204  19.125   0.079  1.00  0.00           H  
ATOM   2937  HB3 GLU A 200      29.777  17.624   0.790  1.00  0.00           H  
ATOM   2938  CG  GLU A 200      29.110  19.161   2.076  1.00  0.00           C  
ATOM   2939  HG2 GLU A 200      28.473  18.367   2.466  1.00  0.00           H  
ATOM   2940  HG3 GLU A 200      29.557  19.636   2.950  1.00  0.00           H  
ATOM   2941  CD  GLU A 200      28.277  20.255   1.425  1.00  0.00           C  
ATOM   2942  OE1 GLU A 200      27.072  20.069   1.210  1.00  0.00           O  
ATOM   2943  OE2 GLU A 200      28.911  21.337   1.144  1.00  0.00           O  
ATOM   2944  C   GLU A 200      31.633  17.833   2.960  1.00  0.00           C  
ATOM   2945  O   GLU A 200      32.316  18.411   3.830  1.00  0.00           O  
ATOM   2946  N   HIE A 201      31.023  16.643   3.293  1.00  0.00           N  
ATOM   2947  H   HIE A 201      30.505  16.196   2.550  1.00  0.00           H  
ATOM   2948  CA  HIE A 201      31.160  15.932   4.546  1.00  0.00           C  
ATOM   2949  HA  HIE A 201      30.623  16.530   5.282  1.00  0.00           H  
ATOM   2950  CB  HIE A 201      30.521  14.584   4.463  1.00  0.00           C  
ATOM   2951  HB2 HIE A 201      29.458  14.793   4.345  1.00  0.00           H  
ATOM   2952  HB3 HIE A 201      30.805  13.940   3.631  1.00  0.00           H  
ATOM   2953  CG  HIE A 201      30.728  13.653   5.703  1.00  0.00           C  
ATOM   2954  ND1 HIE A 201      31.787  12.717   5.908  1.00  0.00           N  
ATOM   2955  CE1 HIE A 201      31.463  12.127   7.082  1.00  0.00           C  
ATOM   2956  HE1 HIE A 201      32.042  11.306   7.477  1.00  0.00           H  
ATOM   2957  NE2 HIE A 201      30.341  12.640   7.598  1.00  0.00           N  
ATOM   2958  HE2 HIE A 201      29.941  12.449   8.505  1.00  0.00           H  
ATOM   2959  CD2 HIE A 201      29.839  13.602   6.730  1.00  0.00           C  
ATOM   2960  HD2 HIE A 201      28.914  14.157   6.782  1.00  0.00           H  
ATOM   2961  C   HIE A 201      32.696  15.772   4.918  1.00  0.00           C  
ATOM   2962  O   HIE A 201      33.196  16.185   5.991  1.00  0.00           O  
ATOM   2963  N   TYR A 202      33.487  15.193   4.012  1.00  0.00           N  
ATOM   2964  H   TYR A 202      33.046  14.826   3.181  1.00  0.00           H  
ATOM   2965  CA  TYR A 202      34.946  14.998   4.274  1.00  0.00           C  
ATOM   2966  HA  TYR A 202      35.113  14.301   5.095  1.00  0.00           H  
ATOM   2967  CB  TYR A 202      35.553  14.425   2.959  1.00  0.00           C  
ATOM   2968  HB2 TYR A 202      34.981  13.535   2.700  1.00  0.00           H  
ATOM   2969  HB3 TYR A 202      35.466  15.066   2.082  1.00  0.00           H  
ATOM   2970  CG  TYR A 202      37.029  14.093   3.017  1.00  0.00           C  
ATOM   2971  CD1 TYR A 202      38.092  15.034   2.892  1.00  0.00           C  
ATOM   2972  HD1 TYR A 202      37.894  16.073   2.671  1.00  0.00           H  
ATOM   2973  CE1 TYR A 202      39.452  14.686   2.883  1.00  0.00           C  
ATOM   2974  HE1 TYR A 202      40.237  15.423   2.966  1.00  0.00           H  
ATOM   2975  CZ  TYR A 202      39.801  13.304   3.110  1.00  0.00           C  
ATOM   2976  OH  TYR A 202      41.139  12.957   3.051  1.00  0.00           O  
ATOM   2977  HH  TYR A 202      41.400  12.148   2.604  1.00  0.00           H  
ATOM   2978  CE2 TYR A 202      38.807  12.421   3.056  1.00  0.00           C  
ATOM   2979  HE2 TYR A 202      39.051  11.372   3.144  1.00  0.00           H  
ATOM   2980  CD2 TYR A 202      37.395  12.763   3.123  1.00  0.00           C  
ATOM   2981  HD2 TYR A 202      36.605  12.030   3.065  1.00  0.00           H  
ATOM   2982  C   TYR A 202      35.724  16.369   4.567  1.00  0.00           C  
ATOM   2983  O   TYR A 202      36.599  16.385   5.420  1.00  0.00           O  
ATOM   2984  N   SER A 203      35.376  17.551   3.932  1.00  0.00           N  
ATOM   2985  H   SER A 203      34.712  17.434   3.180  1.00  0.00           H  
ATOM   2986  CA  SER A 203      35.861  18.867   4.289  1.00  0.00           C  
ATOM   2987  HA  SER A 203      36.947  18.790   4.336  1.00  0.00           H  
ATOM   2988  CB  SER A 203      35.595  19.936   3.236  1.00  0.00           C  
ATOM   2989  HB2 SER A 203      34.568  20.301   3.263  1.00  0.00           H  
ATOM   2990  HB3 SER A 203      36.325  20.699   3.509  1.00  0.00           H  
ATOM   2991  OG  SER A 203      35.933  19.365   1.936  1.00  0.00           O  
ATOM   2992  HG  SER A 203      35.360  18.602   1.827  1.00  0.00           H  
ATOM   2993  C   SER A 203      35.258  19.453   5.594  1.00  0.00           C  
ATOM   2994  O   SER A 203      35.766  20.478   6.098  1.00  0.00           O  
ATOM   2995  N   ASP A 204      34.252  18.817   6.168  1.00  0.00           N  
ATOM   2996  H   ASP A 204      33.909  17.985   5.713  1.00  0.00           H  
ATOM   2997  CA  ASP A 204      33.773  19.046   7.476  1.00  0.00           C  
ATOM   2998  HA  ASP A 204      33.918  20.073   7.813  1.00  0.00           H  
ATOM   2999  CB  ASP A 204      32.315  18.722   7.671  1.00  0.00           C  
ATOM   3000  HB2 ASP A 204      32.084  17.775   7.184  1.00  0.00           H  
ATOM   3001  HB3 ASP A 204      32.132  18.665   8.744  1.00  0.00           H  
ATOM   3002  CG  ASP A 204      31.259  19.752   7.099  1.00  0.00           C  
ATOM   3003  OD1 ASP A 204      30.013  19.449   7.191  1.00  0.00           O  
ATOM   3004  OD2 ASP A 204      31.753  20.824   6.655  1.00  0.00           O  
ATOM   3005  C   ASP A 204      34.678  18.315   8.506  1.00  0.00           C  
ATOM   3006  O   ASP A 204      35.191  18.940   9.467  1.00  0.00           O  
ATOM   3007  N   ILE A 205      34.881  17.005   8.330  1.00  0.00           N  
ATOM   3008  H   ILE A 205      34.458  16.595   7.510  1.00  0.00           H  
ATOM   3009  CA  ILE A 205      35.661  16.088   9.123  1.00  0.00           C  
ATOM   3010  HA  ILE A 205      35.306  16.297  10.132  1.00  0.00           H  
ATOM   3011  CB  ILE A 205      35.479  14.595   8.808  1.00  0.00           C  
ATOM   3012  HB  ILE A 205      35.668  14.343   7.764  1.00  0.00           H  
ATOM   3013  CG2 ILE A 205      36.544  13.725   9.594  1.00  0.00           C  
ATOM   3014 1HG2 ILE A 205      36.346  13.922  10.647  1.00  0.00           H  
ATOM   3015 2HG2 ILE A 205      36.453  12.663   9.362  1.00  0.00           H  
ATOM   3016 3HG2 ILE A 205      37.551  13.967   9.251  1.00  0.00           H  
ATOM   3017  CG1 ILE A 205      34.012  14.140   9.037  1.00  0.00           C  
ATOM   3018 2HG1 ILE A 205      33.340  14.673   8.364  1.00  0.00           H  
ATOM   3019 3HG1 ILE A 205      33.839  13.077   8.873  1.00  0.00           H  
ATOM   3020  CD1 ILE A 205      33.482  14.376  10.507  1.00  0.00           C  
ATOM   3021 1HD1 ILE A 205      33.126  15.400  10.614  1.00  0.00           H  
ATOM   3022 2HD1 ILE A 205      32.556  13.813  10.632  1.00  0.00           H  
ATOM   3023 3HD1 ILE A 205      34.239  14.080  11.233  1.00  0.00           H  
ATOM   3024  C   ILE A 205      37.142  16.567   9.154  1.00  0.00           C  
ATOM   3025  O   ILE A 205      37.676  16.943  10.160  1.00  0.00           O  
ATOM   3026  N   TRP A 206      37.734  16.813   7.976  1.00  0.00           N  
ATOM   3027  H   TRP A 206      37.128  16.841   7.168  1.00  0.00           H  
ATOM   3028  CA  TRP A 206      39.094  17.280   7.774  1.00  0.00           C  
ATOM   3029  HA  TRP A 206      39.618  17.086   8.711  1.00  0.00           H  
ATOM   3030  CB  TRP A 206      39.818  16.364   6.782  1.00  0.00           C  
ATOM   3031  HB2 TRP A 206      39.306  16.566   5.841  1.00  0.00           H  
ATOM   3032  HB3 TRP A 206      40.794  16.849   6.751  1.00  0.00           H  
ATOM   3033  CG  TRP A 206      40.009  14.897   7.103  1.00  0.00           C  
ATOM   3034  CD1 TRP A 206      39.197  13.945   6.741  1.00  0.00           C  
ATOM   3035  HD1 TRP A 206      38.274  14.029   6.187  1.00  0.00           H  
ATOM   3036  NE1 TRP A 206      39.805  12.756   7.002  1.00  0.00           N  
ATOM   3037  HE1 TRP A 206      39.425  11.886   6.660  1.00  0.00           H  
ATOM   3038  CE2 TRP A 206      40.923  12.806   7.777  1.00  0.00           C  
ATOM   3039  CZ2 TRP A 206      41.745  11.815   8.382  1.00  0.00           C  
ATOM   3040  HZ2 TRP A 206      41.552  10.774   8.168  1.00  0.00           H  
ATOM   3041  CH2 TRP A 206      42.811  12.204   9.159  1.00  0.00           C  
ATOM   3042  HH2 TRP A 206      43.377  11.483   9.729  1.00  0.00           H  
ATOM   3043  CZ3 TRP A 206      43.097  13.614   9.220  1.00  0.00           C  
ATOM   3044  HZ3 TRP A 206      43.939  13.992   9.780  1.00  0.00           H  
ATOM   3045  CE3 TRP A 206      42.353  14.577   8.498  1.00  0.00           C  
ATOM   3046  HE3 TRP A 206      42.487  15.627   8.710  1.00  0.00           H  
ATOM   3047  CD2 TRP A 206      41.146  14.200   7.808  1.00  0.00           C  
ATOM   3048  C   TRP A 206      39.278  18.797   7.465  1.00  0.00           C  
ATOM   3049  O   TRP A 206      38.402  19.373   6.844  1.00  0.00           O  
ATOM   3050  N   GLU A 207      40.283  19.466   7.989  1.00  0.00           N  
ATOM   3051  H   GLU A 207      40.837  18.903   8.616  1.00  0.00           H  
ATOM   3052  CA  GLU A 207      40.618  20.871   7.834  1.00  0.00           C  
ATOM   3053  HA  GLU A 207      39.651  21.375   7.810  1.00  0.00           H  
ATOM   3054  CB  GLU A 207      41.370  21.334   9.103  1.00  0.00           C  
ATOM   3055  HB2 GLU A 207      40.617  21.047   9.838  1.00  0.00           H  
ATOM   3056  HB3 GLU A 207      42.215  20.656   9.221  1.00  0.00           H  
ATOM   3057  CG  GLU A 207      41.702  22.811   9.177  1.00  0.00           C  
ATOM   3058  HG2 GLU A 207      42.290  23.058   8.294  1.00  0.00           H  
ATOM   3059  HG3 GLU A 207      40.756  23.352   9.224  1.00  0.00           H  
ATOM   3060  CD  GLU A 207      42.306  23.344  10.491  1.00  0.00           C  
ATOM   3061  OE1 GLU A 207      41.763  24.409  10.957  1.00  0.00           O  
ATOM   3062  OE2 GLU A 207      43.217  22.654  11.006  1.00  0.00           O  
ATOM   3063  C   GLU A 207      41.307  21.095   6.510  1.00  0.00           C  
ATOM   3064  O   GLU A 207      42.504  21.200   6.287  1.00  0.00           O  
ATOM   3065  N   VAL A 208      40.466  21.023   5.422  1.00  0.00           N  
ATOM   3066  H   VAL A 208      39.488  20.890   5.640  1.00  0.00           H  
ATOM   3067  CA  VAL A 208      40.762  21.075   3.894  1.00  0.00           C  
ATOM   3068  HA  VAL A 208      41.690  21.631   3.762  1.00  0.00           H  
ATOM   3069  CB  VAL A 208      41.022  19.579   3.290  1.00  0.00           C  
ATOM   3070  HB  VAL A 208      41.359  19.678   2.258  1.00  0.00           H  
ATOM   3071  CG1 VAL A 208      42.051  18.701   4.007  1.00  0.00           C  
ATOM   3072 1HG1 VAL A 208      43.038  19.163   4.007  1.00  0.00           H  
ATOM   3073 2HG1 VAL A 208      41.855  18.470   5.054  1.00  0.00           H  
ATOM   3074 3HG1 VAL A 208      42.102  17.865   3.309  1.00  0.00           H  
ATOM   3075  CG2 VAL A 208      39.681  18.754   3.155  1.00  0.00           C  
ATOM   3076 1HG2 VAL A 208      39.313  18.432   4.129  1.00  0.00           H  
ATOM   3077 2HG2 VAL A 208      38.924  19.241   2.541  1.00  0.00           H  
ATOM   3078 3HG2 VAL A 208      39.978  17.871   2.588  1.00  0.00           H  
ATOM   3079  C   VAL A 208      39.773  21.836   3.092  1.00  0.00           C  
ATOM   3080  O   VAL A 208      38.613  21.897   3.493  1.00  0.00           O  
ATOM   3081  N   SER A 209      40.195  22.258   1.909  1.00  0.00           N  
ATOM   3082  H   SER A 209      41.196  22.149   1.820  1.00  0.00           H  
ATOM   3083  CA  SER A 209      39.382  22.721   0.775  1.00  0.00           C  
ATOM   3084  HA  SER A 209      38.693  23.505   1.089  1.00  0.00           H  
ATOM   3085  CB  SER A 209      40.365  23.260  -0.271  1.00  0.00           C  
ATOM   3086  HB2 SER A 209      40.794  24.186   0.114  1.00  0.00           H  
ATOM   3087  HB3 SER A 209      41.135  22.500  -0.398  1.00  0.00           H  
ATOM   3088  OG  SER A 209      39.628  23.728  -1.382  1.00  0.00           O  
ATOM   3089  HG  SER A 209      39.027  24.429  -1.121  1.00  0.00           H  
ATOM   3090  C   SER A 209      38.586  21.587   0.086  1.00  0.00           C  
ATOM   3091  O   SER A 209      39.066  20.509  -0.128  1.00  0.00           O  
ATOM   3092  N   THR A 210      37.300  21.823  -0.340  1.00  0.00           N  
ATOM   3093  H   THR A 210      36.788  22.649  -0.068  1.00  0.00           H  
ATOM   3094  CA  THR A 210      36.553  20.893  -1.196  1.00  0.00           C  
ATOM   3095  HA  THR A 210      36.375  20.027  -0.558  1.00  0.00           H  
ATOM   3096  CB  THR A 210      35.081  21.347  -1.498  1.00  0.00           C  
ATOM   3097  HB  THR A 210      34.614  20.608  -2.149  1.00  0.00           H  
ATOM   3098  CG2 THR A 210      34.269  21.351  -0.243  1.00  0.00           C  
ATOM   3099 1HG2 THR A 210      33.334  21.911  -0.276  1.00  0.00           H  
ATOM   3100 2HG2 THR A 210      34.088  20.392   0.242  1.00  0.00           H  
ATOM   3101 3HG2 THR A 210      34.851  21.776   0.574  1.00  0.00           H  
ATOM   3102  OG1 THR A 210      34.982  22.648  -2.166  1.00  0.00           O  
ATOM   3103  HG1 THR A 210      34.255  22.532  -2.781  1.00  0.00           H  
ATOM   3104  C   THR A 210      37.279  20.615  -2.524  1.00  0.00           C  
ATOM   3105  O   THR A 210      37.028  19.564  -3.061  1.00  0.00           O  
ATOM   3106  N   GLU A 211      38.057  21.571  -3.096  1.00  0.00           N  
ATOM   3107  H   GLU A 211      37.965  22.530  -2.792  1.00  0.00           H  
ATOM   3108  CA  GLU A 211      39.005  21.357  -4.197  1.00  0.00           C  
ATOM   3109  HA  GLU A 211      38.424  20.861  -4.975  1.00  0.00           H  
ATOM   3110  CB  GLU A 211      39.515  22.745  -4.658  1.00  0.00           C  
ATOM   3111  HB2 GLU A 211      38.686  23.451  -4.613  1.00  0.00           H  
ATOM   3112  HB3 GLU A 211      40.329  23.086  -4.019  1.00  0.00           H  
ATOM   3113  CG  GLU A 211      40.090  22.787  -6.066  1.00  0.00           C  
ATOM   3114  HG2 GLU A 211      40.524  23.763  -6.283  1.00  0.00           H  
ATOM   3115  HG3 GLU A 211      40.859  22.016  -6.114  1.00  0.00           H  
ATOM   3116  CD  GLU A 211      39.207  22.592  -7.251  1.00  0.00           C  
ATOM   3117  OE1 GLU A 211      39.556  21.843  -8.214  1.00  0.00           O  
ATOM   3118  OE2 GLU A 211      37.982  22.878  -7.129  1.00  0.00           O  
ATOM   3119  C   GLU A 211      40.177  20.431  -3.825  1.00  0.00           C  
ATOM   3120  O   GLU A 211      40.742  19.755  -4.676  1.00  0.00           O  
ATOM   3121  N   GLU A 212      40.599  20.418  -2.518  1.00  0.00           N  
ATOM   3122  H   GLU A 212      40.219  21.128  -1.907  1.00  0.00           H  
ATOM   3123  CA  GLU A 212      41.623  19.444  -1.960  1.00  0.00           C  
ATOM   3124  HA  GLU A 212      42.344  19.287  -2.763  1.00  0.00           H  
ATOM   3125  CB  GLU A 212      42.466  20.000  -0.755  1.00  0.00           C  
ATOM   3126  HB2 GLU A 212      42.964  20.884  -1.153  1.00  0.00           H  
ATOM   3127  HB3 GLU A 212      41.836  20.340   0.066  1.00  0.00           H  
ATOM   3128  CG  GLU A 212      43.422  19.015  -0.138  1.00  0.00           C  
ATOM   3129  HG2 GLU A 212      43.884  19.390   0.775  1.00  0.00           H  
ATOM   3130  HG3 GLU A 212      42.858  18.203   0.324  1.00  0.00           H  
ATOM   3131  CD  GLU A 212      44.496  18.430  -1.095  1.00  0.00           C  
ATOM   3132  OE1 GLU A 212      45.507  19.147  -1.329  1.00  0.00           O  
ATOM   3133  OE2 GLU A 212      44.325  17.270  -1.595  1.00  0.00           O  
ATOM   3134  C   GLU A 212      40.898  18.097  -1.628  1.00  0.00           C  
ATOM   3135  O   GLU A 212      41.373  17.066  -2.016  1.00  0.00           O  
ATOM   3136  N   ALA A 213      39.690  18.040  -1.046  1.00  0.00           N  
ATOM   3137  H   ALA A 213      39.353  18.914  -0.667  1.00  0.00           H  
ATOM   3138  CA  ALA A 213      38.885  16.847  -0.957  1.00  0.00           C  
ATOM   3139  HA  ALA A 213      39.451  16.108  -0.389  1.00  0.00           H  
ATOM   3140  CB  ALA A 213      37.539  17.198  -0.285  1.00  0.00           C  
ATOM   3141  HB1 ALA A 213      37.800  17.762   0.611  1.00  0.00           H  
ATOM   3142  HB2 ALA A 213      36.915  17.671  -1.043  1.00  0.00           H  
ATOM   3143  HB3 ALA A 213      36.936  16.326  -0.033  1.00  0.00           H  
ATOM   3144  C   ALA A 213      38.606  16.142  -2.331  1.00  0.00           C  
ATOM   3145  O   ALA A 213      38.337  14.947  -2.382  1.00  0.00           O  
ATOM   3146  N   PHE A 214      38.621  16.868  -3.419  1.00  0.00           N  
ATOM   3147  H   PHE A 214      38.818  17.858  -3.380  1.00  0.00           H  
ATOM   3148  CA  PHE A 214      38.393  16.325  -4.747  1.00  0.00           C  
ATOM   3149  HA  PHE A 214      37.484  15.740  -4.888  1.00  0.00           H  
ATOM   3150  CB  PHE A 214      38.352  17.509  -5.822  1.00  0.00           C  
ATOM   3151  HB2 PHE A 214      37.601  18.269  -5.600  1.00  0.00           H  
ATOM   3152  HB3 PHE A 214      39.277  18.083  -5.865  1.00  0.00           H  
ATOM   3153  CG  PHE A 214      38.017  16.982  -7.211  1.00  0.00           C  
ATOM   3154  CD1 PHE A 214      38.920  16.737  -8.266  1.00  0.00           C  
ATOM   3155  HD1 PHE A 214      39.985  16.826  -8.115  1.00  0.00           H  
ATOM   3156  CE1 PHE A 214      38.458  16.322  -9.529  1.00  0.00           C  
ATOM   3157  HE1 PHE A 214      39.224  15.979 -10.209  1.00  0.00           H  
ATOM   3158  CZ  PHE A 214      37.103  16.197  -9.821  1.00  0.00           C  
ATOM   3159  HZ  PHE A 214      36.685  15.788 -10.729  1.00  0.00           H  
ATOM   3160  CE2 PHE A 214      36.205  16.525  -8.787  1.00  0.00           C  
ATOM   3161  HE2 PHE A 214      35.167  16.286  -8.968  1.00  0.00           H  
ATOM   3162  CD2 PHE A 214      36.649  16.936  -7.577  1.00  0.00           C  
ATOM   3163  HD2 PHE A 214      35.936  17.063  -6.775  1.00  0.00           H  
ATOM   3164  C   PHE A 214      39.669  15.528  -5.233  1.00  0.00           C  
ATOM   3165  O   PHE A 214      39.570  14.483  -5.887  1.00  0.00           O  
ATOM   3166  N   ASP A 215      40.852  15.994  -4.833  1.00  0.00           N  
ATOM   3167  H   ASP A 215      40.872  16.804  -4.231  1.00  0.00           H  
ATOM   3168  CA  ASP A 215      42.149  15.349  -5.088  1.00  0.00           C  
ATOM   3169  HA  ASP A 215      42.197  15.103  -6.149  1.00  0.00           H  
ATOM   3170  CB  ASP A 215      43.297  16.457  -4.764  1.00  0.00           C  
ATOM   3171  HB2 ASP A 215      42.959  17.461  -5.020  1.00  0.00           H  
ATOM   3172  HB3 ASP A 215      43.554  16.404  -3.706  1.00  0.00           H  
ATOM   3173  CG  ASP A 215      44.521  16.259  -5.700  1.00  0.00           C  
ATOM   3174  OD1 ASP A 215      44.536  15.288  -6.482  1.00  0.00           O  
ATOM   3175  OD2 ASP A 215      45.485  17.062  -5.650  1.00  0.00           O  
ATOM   3176  C   ASP A 215      42.243  14.091  -4.179  1.00  0.00           C  
ATOM   3177  O   ASP A 215      42.633  13.046  -4.638  1.00  0.00           O  
ATOM   3178  N   ARG A 216      41.874  14.214  -2.907  1.00  0.00           N  
ATOM   3179  H   ARG A 216      41.643  15.160  -2.638  1.00  0.00           H  
ATOM   3180  CA  ARG A 216      41.861  13.182  -1.865  1.00  0.00           C  
ATOM   3181  HA  ARG A 216      42.914  12.936  -1.734  1.00  0.00           H  
ATOM   3182  CB  ARG A 216      41.279  13.760  -0.558  1.00  0.00           C  
ATOM   3183  HB2 ARG A 216      40.261  14.129  -0.684  1.00  0.00           H  
ATOM   3184  HB3 ARG A 216      41.062  13.014   0.209  1.00  0.00           H  
ATOM   3185  CG  ARG A 216      42.160  14.940  -0.006  1.00  0.00           C  
ATOM   3186  HG2 ARG A 216      42.556  15.587  -0.789  1.00  0.00           H  
ATOM   3187  HG3 ARG A 216      41.566  15.556   0.670  1.00  0.00           H  
ATOM   3188  CD  ARG A 216      43.338  14.268   0.683  1.00  0.00           C  
ATOM   3189  HD2 ARG A 216      42.979  13.685   1.531  1.00  0.00           H  
ATOM   3190  HD3 ARG A 216      43.845  13.501   0.098  1.00  0.00           H  
ATOM   3191  NE  ARG A 216      44.295  15.314   1.115  1.00  0.00           N  
ATOM   3192  HE  ARG A 216      44.333  16.135   0.528  1.00  0.00           H  
ATOM   3193  CZ  ARG A 216      44.853  15.611   2.190  1.00  0.00           C  
ATOM   3194  NH1 ARG A 216      44.664  14.871   3.231  1.00  0.00           N  
ATOM   3195 1HH1 ARG A 216      44.120  14.031   3.094  1.00  0.00           H  
ATOM   3196 2HH1 ARG A 216      45.100  15.210   4.077  1.00  0.00           H  
ATOM   3197  NH2 ARG A 216      45.534  16.722   2.335  1.00  0.00           N  
ATOM   3198 1HH2 ARG A 216      45.586  17.436   1.623  1.00  0.00           H  
ATOM   3199 2HH2 ARG A 216      45.936  17.023   3.211  1.00  0.00           H  
ATOM   3200  C   ARG A 216      40.989  11.949  -2.345  1.00  0.00           C  
ATOM   3201  O   ARG A 216      41.411  10.756  -2.253  1.00  0.00           O  
ATOM   3202  N   ILE A 217      39.816  12.241  -2.837  1.00  0.00           N  
ATOM   3203  H   ILE A 217      39.530  13.206  -2.758  1.00  0.00           H  
ATOM   3204  CA  ILE A 217      38.962  11.088  -3.338  1.00  0.00           C  
ATOM   3205  HA  ILE A 217      39.218  10.221  -2.729  1.00  0.00           H  
ATOM   3206  CB  ILE A 217      37.488  11.433  -3.075  1.00  0.00           C  
ATOM   3207  HB  ILE A 217      37.335  12.339  -3.663  1.00  0.00           H  
ATOM   3208  CG2 ILE A 217      36.521  10.259  -3.451  1.00  0.00           C  
ATOM   3209 1HG2 ILE A 217      35.577  10.274  -2.905  1.00  0.00           H  
ATOM   3210 2HG2 ILE A 217      36.398  10.323  -4.532  1.00  0.00           H  
ATOM   3211 3HG2 ILE A 217      36.988   9.278  -3.363  1.00  0.00           H  
ATOM   3212  CG1 ILE A 217      37.175  11.840  -1.580  1.00  0.00           C  
ATOM   3213 2HG1 ILE A 217      37.693  12.754  -1.289  1.00  0.00           H  
ATOM   3214 3HG1 ILE A 217      36.144  12.193  -1.559  1.00  0.00           H  
ATOM   3215  CD1 ILE A 217      37.242  10.751  -0.516  1.00  0.00           C  
ATOM   3216 1HD1 ILE A 217      36.801  11.098   0.419  1.00  0.00           H  
ATOM   3217 2HD1 ILE A 217      36.677   9.883  -0.858  1.00  0.00           H  
ATOM   3218 3HD1 ILE A 217      38.304  10.524  -0.428  1.00  0.00           H  
ATOM   3219  C   ILE A 217      39.301  10.645  -4.774  1.00  0.00           C  
ATOM   3220  O   ILE A 217      39.344   9.463  -5.017  1.00  0.00           O  
ATOM   3221  N   THR A 218      39.676  11.530  -5.740  1.00  0.00           N  
ATOM   3222  H   THR A 218      39.883  12.502  -5.564  1.00  0.00           H  
ATOM   3223  CA  THR A 218      40.120  11.066  -7.080  1.00  0.00           C  
ATOM   3224  HA  THR A 218      39.520  10.332  -7.615  1.00  0.00           H  
ATOM   3225  CB  THR A 218      40.331  12.231  -8.079  1.00  0.00           C  
ATOM   3226  HB  THR A 218      40.788  11.801  -8.970  1.00  0.00           H  
ATOM   3227  CG2 THR A 218      38.965  12.848  -8.519  1.00  0.00           C  
ATOM   3228 1HG2 THR A 218      38.394  13.403  -7.774  1.00  0.00           H  
ATOM   3229 2HG2 THR A 218      39.038  13.578  -9.325  1.00  0.00           H  
ATOM   3230 3HG2 THR A 218      38.379  11.981  -8.823  1.00  0.00           H  
ATOM   3231  OG1 THR A 218      41.143  13.342  -7.593  1.00  0.00           O  
ATOM   3232  HG1 THR A 218      40.548  13.676  -6.917  1.00  0.00           H  
ATOM   3233  C   THR A 218      41.460  10.274  -7.058  1.00  0.00           C  
ATOM   3234  O   THR A 218      41.481   9.170  -7.582  1.00  0.00           O  
ATOM   3235  N   ALA A 219      42.464  10.674  -6.179  1.00  0.00           N  
ATOM   3236  H   ALA A 219      42.560  11.618  -5.835  1.00  0.00           H  
ATOM   3237  CA  ALA A 219      43.563   9.754  -5.774  1.00  0.00           C  
ATOM   3238  HA  ALA A 219      44.268   9.541  -6.576  1.00  0.00           H  
ATOM   3239  CB  ALA A 219      44.341  10.447  -4.683  1.00  0.00           C  
ATOM   3240  HB1 ALA A 219      44.905  11.242  -5.171  1.00  0.00           H  
ATOM   3241  HB2 ALA A 219      43.767  10.784  -3.819  1.00  0.00           H  
ATOM   3242  HB3 ALA A 219      45.107   9.788  -4.275  1.00  0.00           H  
ATOM   3243  C   ALA A 219      43.050   8.405  -5.284  1.00  0.00           C  
ATOM   3244  O   ALA A 219      43.803   7.483  -5.456  1.00  0.00           O  
ATOM   3245  N   ARG A 220      41.836   8.162  -4.662  1.00  0.00           N  
ATOM   3246  H   ARG A 220      41.218   8.937  -4.471  1.00  0.00           H  
ATOM   3247  CA  ARG A 220      41.447   6.775  -4.268  1.00  0.00           C  
ATOM   3248  HA  ARG A 220      42.240   6.154  -3.852  1.00  0.00           H  
ATOM   3249  CB  ARG A 220      40.237   6.804  -3.247  1.00  0.00           C  
ATOM   3250  HB2 ARG A 220      39.498   7.559  -3.520  1.00  0.00           H  
ATOM   3251  HB3 ARG A 220      39.635   5.896  -3.220  1.00  0.00           H  
ATOM   3252  CG  ARG A 220      40.662   7.133  -1.784  1.00  0.00           C  
ATOM   3253  HG2 ARG A 220      41.593   6.638  -1.507  1.00  0.00           H  
ATOM   3254  HG3 ARG A 220      40.834   8.173  -1.505  1.00  0.00           H  
ATOM   3255  CD  ARG A 220      39.532   6.705  -0.805  1.00  0.00           C  
ATOM   3256  HD2 ARG A 220      38.531   6.927  -1.175  1.00  0.00           H  
ATOM   3257  HD3 ARG A 220      39.699   5.638  -0.655  1.00  0.00           H  
ATOM   3258  NE  ARG A 220      39.677   7.230   0.608  1.00  0.00           N  
ATOM   3259  HE  ARG A 220      40.640   7.459   0.812  1.00  0.00           H  
ATOM   3260  CZ  ARG A 220      38.747   7.153   1.631  1.00  0.00           C  
ATOM   3261  NH1 ARG A 220      38.912   7.862   2.664  1.00  0.00           N  
ATOM   3262 1HH1 ARG A 220      39.721   8.417   2.902  1.00  0.00           H  
ATOM   3263 2HH1 ARG A 220      38.248   7.671   3.402  1.00  0.00           H  
ATOM   3264  NH2 ARG A 220      37.651   6.448   1.512  1.00  0.00           N  
ATOM   3265 1HH2 ARG A 220      37.401   5.915   0.691  1.00  0.00           H  
ATOM   3266 2HH2 ARG A 220      37.020   6.365   2.296  1.00  0.00           H  
ATOM   3267  C   ARG A 220      40.888   5.868  -5.330  1.00  0.00           C  
ATOM   3268  O   ARG A 220      41.017   4.701  -5.221  1.00  0.00           O  
ATOM   3269  N   VAL A 221      40.591   6.398  -6.520  1.00  0.00           N  
ATOM   3270  H   VAL A 221      40.705   7.396  -6.622  1.00  0.00           H  
ATOM   3271  CA  VAL A 221      39.953   5.544  -7.565  1.00  0.00           C  
ATOM   3272  HA  VAL A 221      39.484   4.621  -7.223  1.00  0.00           H  
ATOM   3273  CB  VAL A 221      38.709   6.246  -8.128  1.00  0.00           C  
ATOM   3274  HB  VAL A 221      37.979   5.965  -7.369  1.00  0.00           H  
ATOM   3275  CG1 VAL A 221      38.708   7.780  -8.128  1.00  0.00           C  
ATOM   3276 1HG1 VAL A 221      37.707   8.027  -8.482  1.00  0.00           H  
ATOM   3277 2HG1 VAL A 221      38.881   8.232  -7.152  1.00  0.00           H  
ATOM   3278 3HG1 VAL A 221      39.417   8.302  -8.770  1.00  0.00           H  
ATOM   3279  CG2 VAL A 221      38.247   5.756  -9.567  1.00  0.00           C  
ATOM   3280 1HG2 VAL A 221      38.961   6.105 -10.313  1.00  0.00           H  
ATOM   3281 2HG2 VAL A 221      38.135   4.674  -9.653  1.00  0.00           H  
ATOM   3282 3HG2 VAL A 221      37.257   6.158  -9.782  1.00  0.00           H  
ATOM   3283  C   VAL A 221      40.987   5.238  -8.594  1.00  0.00           C  
ATOM   3284  O   VAL A 221      41.620   6.197  -9.087  1.00  0.00           O  
ATOM   3285  N   PRO A 222      41.156   3.955  -8.970  1.00  0.00           N  
ATOM   3286  CD  PRO A 222      40.545   2.709  -8.464  1.00  0.00           C  
ATOM   3287  HD2 PRO A 222      39.533   2.534  -8.827  1.00  0.00           H  
ATOM   3288  HD3 PRO A 222      40.437   2.841  -7.387  1.00  0.00           H  
ATOM   3289  CG  PRO A 222      41.389   1.510  -8.891  1.00  0.00           C  
ATOM   3290  HG2 PRO A 222      40.777   0.675  -9.231  1.00  0.00           H  
ATOM   3291  HG3 PRO A 222      42.138   1.232  -8.149  1.00  0.00           H  
ATOM   3292  CB  PRO A 222      42.130   2.095 -10.106  1.00  0.00           C  
ATOM   3293  HB2 PRO A 222      41.520   1.988 -11.002  1.00  0.00           H  
ATOM   3294  HB3 PRO A 222      43.123   1.713 -10.342  1.00  0.00           H  
ATOM   3295  CA  PRO A 222      42.235   3.553  -9.842  1.00  0.00           C  
ATOM   3296  HA  PRO A 222      43.176   3.748  -9.326  1.00  0.00           H  
ATOM   3297  C   PRO A 222      42.370   4.458 -11.094  1.00  0.00           C  
ATOM   3298  O   PRO A 222      43.523   4.777 -11.428  1.00  0.00           O  
ATOM   3299  N   ILE A 223      41.317   4.822 -11.862  1.00  0.00           N  
ATOM   3300  H   ILE A 223      40.407   4.426 -11.671  1.00  0.00           H  
ATOM   3301  CA  ILE A 223      41.430   5.578 -13.085  1.00  0.00           C  
ATOM   3302  HA  ILE A 223      42.356   5.323 -13.598  1.00  0.00           H  
ATOM   3303  CB  ILE A 223      40.244   5.343 -14.043  1.00  0.00           C  
ATOM   3304  HB  ILE A 223      40.426   6.014 -14.883  1.00  0.00           H  
ATOM   3305  CG2 ILE A 223      40.189   3.873 -14.543  1.00  0.00           C  
ATOM   3306 1HG2 ILE A 223      39.883   3.191 -13.750  1.00  0.00           H  
ATOM   3307 2HG2 ILE A 223      39.521   3.801 -15.402  1.00  0.00           H  
ATOM   3308 3HG2 ILE A 223      41.182   3.590 -14.890  1.00  0.00           H  
ATOM   3309  CG1 ILE A 223      38.883   5.813 -13.510  1.00  0.00           C  
ATOM   3310 2HG1 ILE A 223      38.550   5.118 -12.738  1.00  0.00           H  
ATOM   3311 3HG1 ILE A 223      39.074   6.773 -13.031  1.00  0.00           H  
ATOM   3312  CD1 ILE A 223      37.749   5.892 -14.550  1.00  0.00           C  
ATOM   3313 1HD1 ILE A 223      37.395   4.924 -14.903  1.00  0.00           H  
ATOM   3314 2HD1 ILE A 223      36.861   6.230 -14.018  1.00  0.00           H  
ATOM   3315 3HD1 ILE A 223      38.098   6.565 -15.333  1.00  0.00           H  
ATOM   3316  C   ILE A 223      41.606   7.162 -12.900  1.00  0.00           C  
ATOM   3317  O   ILE A 223      41.505   8.009 -13.827  1.00  0.00           O  
ATOM   3318  N   GLY A 224      41.874   7.601 -11.628  1.00  0.00           N  
ATOM   3319  H   GLY A 224      42.070   6.824 -11.014  1.00  0.00           H  
ATOM   3320  CA  GLY A 224      42.295   8.991 -11.170  1.00  0.00           C  
ATOM   3321  HA2 GLY A 224      42.391   8.962 -10.084  1.00  0.00           H  
ATOM   3322  HA3 GLY A 224      43.307   9.134 -11.552  1.00  0.00           H  
ATOM   3323  C   GLY A 224      41.279  10.096 -11.513  1.00  0.00           C  
ATOM   3324  O   GLY A 224      41.594  11.294 -11.439  1.00  0.00           O  
ATOM   3325  N   ARG A 225      40.037   9.677 -11.842  1.00  0.00           N  
ATOM   3326  H   ARG A 225      39.857   8.683 -11.834  1.00  0.00           H  
ATOM   3327  CA  ARG A 225      38.889  10.567 -12.027  1.00  0.00           C  
ATOM   3328  HA  ARG A 225      39.112  11.456 -11.437  1.00  0.00           H  
ATOM   3329  CB  ARG A 225      38.949  11.049 -13.527  1.00  0.00           C  
ATOM   3330  HB2 ARG A 225      38.191  11.832 -13.551  1.00  0.00           H  
ATOM   3331  HB3 ARG A 225      39.858  11.568 -13.832  1.00  0.00           H  
ATOM   3332  CG  ARG A 225      38.469   9.881 -14.465  1.00  0.00           C  
ATOM   3333  HG2 ARG A 225      39.380   9.342 -14.728  1.00  0.00           H  
ATOM   3334  HG3 ARG A 225      37.792   9.167 -13.997  1.00  0.00           H  
ATOM   3335  CD  ARG A 225      37.897  10.433 -15.755  1.00  0.00           C  
ATOM   3336  HD2 ARG A 225      36.942  10.886 -15.489  1.00  0.00           H  
ATOM   3337  HD3 ARG A 225      38.609  11.133 -16.192  1.00  0.00           H  
ATOM   3338  NE  ARG A 225      37.701   9.309 -16.695  1.00  0.00           N  
ATOM   3339  HE  ARG A 225      38.577   8.921 -17.017  1.00  0.00           H  
ATOM   3340  CZ  ARG A 225      36.575   8.724 -16.964  1.00  0.00           C  
ATOM   3341  NH1 ARG A 225      35.482   8.969 -16.435  1.00  0.00           N  
ATOM   3342 1HH1 ARG A 225      35.378   9.681 -15.727  1.00  0.00           H  
ATOM   3343 2HH1 ARG A 225      34.666   8.486 -16.785  1.00  0.00           H  
ATOM   3344  NH2 ARG A 225      36.517   7.738 -17.800  1.00  0.00           N  
ATOM   3345 1HH2 ARG A 225      37.412   7.351 -18.065  1.00  0.00           H  
ATOM   3346 2HH2 ARG A 225      35.637   7.440 -18.195  1.00  0.00           H  
ATOM   3347  C   ARG A 225      37.552  10.027 -11.672  1.00  0.00           C  
ATOM   3348  O   ARG A 225      37.469   8.799 -11.511  1.00  0.00           O  
ATOM   3349  N   TYR A 226      36.518  10.844 -11.581  1.00  0.00           N  
ATOM   3350  H   TYR A 226      36.608  11.849 -11.614  1.00  0.00           H  
ATOM   3351  CA  TYR A 226      35.157  10.388 -11.405  1.00  0.00           C  
ATOM   3352  HA  TYR A 226      35.045   9.534 -10.737  1.00  0.00           H  
ATOM   3353  CB  TYR A 226      34.235  11.417 -10.668  1.00  0.00           C  
ATOM   3354  HB2 TYR A 226      34.202  12.396 -11.145  1.00  0.00           H  
ATOM   3355  HB3 TYR A 226      33.245  10.960 -10.655  1.00  0.00           H  
ATOM   3356  CG  TYR A 226      34.562  11.743  -9.235  1.00  0.00           C  
ATOM   3357  CD1 TYR A 226      34.203  10.839  -8.237  1.00  0.00           C  
ATOM   3358  HD1 TYR A 226      33.545   9.999  -8.402  1.00  0.00           H  
ATOM   3359  CE1 TYR A 226      34.621  11.061  -6.904  1.00  0.00           C  
ATOM   3360  HE1 TYR A 226      34.186  10.505  -6.087  1.00  0.00           H  
ATOM   3361  CZ  TYR A 226      35.290  12.250  -6.538  1.00  0.00           C  
ATOM   3362  OH  TYR A 226      35.563  12.566  -5.279  1.00  0.00           O  
ATOM   3363  HH  TYR A 226      34.855  12.272  -4.700  1.00  0.00           H  
ATOM   3364  CE2 TYR A 226      35.644  13.177  -7.624  1.00  0.00           C  
ATOM   3365  HE2 TYR A 226      36.227  14.028  -7.306  1.00  0.00           H  
ATOM   3366  CD2 TYR A 226      35.344  12.926  -8.981  1.00  0.00           C  
ATOM   3367  HD2 TYR A 226      35.784  13.494  -9.787  1.00  0.00           H  
ATOM   3368  C   TYR A 226      34.586   9.919 -12.762  1.00  0.00           C  
ATOM   3369  O   TYR A 226      34.925  10.443 -13.877  1.00  0.00           O  
ATOM   3370  N   VAL A 227      33.605   8.961 -12.665  1.00  0.00           N  
ATOM   3371  H   VAL A 227      33.423   8.577 -11.750  1.00  0.00           H  
ATOM   3372  CA  VAL A 227      32.833   8.351 -13.721  1.00  0.00           C  
ATOM   3373  HA  VAL A 227      33.510   8.269 -14.571  1.00  0.00           H  
ATOM   3374  CB  VAL A 227      32.409   6.896 -13.309  1.00  0.00           C  
ATOM   3375  HB  VAL A 227      31.745   6.984 -12.448  1.00  0.00           H  
ATOM   3376  CG1 VAL A 227      31.689   6.074 -14.366  1.00  0.00           C  
ATOM   3377 1HG1 VAL A 227      30.844   6.607 -14.803  1.00  0.00           H  
ATOM   3378 2HG1 VAL A 227      32.309   5.846 -15.233  1.00  0.00           H  
ATOM   3379 3HG1 VAL A 227      31.373   5.133 -13.916  1.00  0.00           H  
ATOM   3380  CG2 VAL A 227      33.716   6.121 -13.079  1.00  0.00           C  
ATOM   3381 1HG2 VAL A 227      34.186   5.981 -14.053  1.00  0.00           H  
ATOM   3382 2HG2 VAL A 227      34.501   6.599 -12.493  1.00  0.00           H  
ATOM   3383 3HG2 VAL A 227      33.405   5.157 -12.675  1.00  0.00           H  
ATOM   3384  C   VAL A 227      31.739   9.315 -14.207  1.00  0.00           C  
ATOM   3385  O   VAL A 227      31.187  10.155 -13.447  1.00  0.00           O  
ATOM   3386  N   GLN A 228      31.488   9.371 -15.509  1.00  0.00           N  
ATOM   3387  H   GLN A 228      32.087   8.769 -16.055  1.00  0.00           H  
ATOM   3388  CA  GLN A 228      30.364  10.029 -16.130  1.00  0.00           C  
ATOM   3389  HA  GLN A 228      30.156  10.965 -15.610  1.00  0.00           H  
ATOM   3390  CB  GLN A 228      30.607  10.357 -17.611  1.00  0.00           C  
ATOM   3391  HB2 GLN A 228      31.015   9.488 -18.128  1.00  0.00           H  
ATOM   3392  HB3 GLN A 228      29.630  10.591 -18.033  1.00  0.00           H  
ATOM   3393  CG  GLN A 228      31.609  11.527 -17.856  1.00  0.00           C  
ATOM   3394  HG2 GLN A 228      31.133  12.484 -17.642  1.00  0.00           H  
ATOM   3395  HG3 GLN A 228      32.474  11.404 -17.204  1.00  0.00           H  
ATOM   3396  CD  GLN A 228      32.249  11.592 -19.235  1.00  0.00           C  
ATOM   3397  OE1 GLN A 228      32.791  10.590 -19.704  1.00  0.00           O  
ATOM   3398  NE2 GLN A 228      32.142  12.691 -19.947  1.00  0.00           N  
ATOM   3399 1HE2 GLN A 228      31.676  13.455 -19.477  1.00  0.00           H  
ATOM   3400 2HE2 GLN A 228      32.507  12.647 -20.887  1.00  0.00           H  
ATOM   3401  C   GLN A 228      29.104   9.257 -15.902  1.00  0.00           C  
ATOM   3402  O   GLN A 228      29.099   8.051 -16.105  1.00  0.00           O  
ATOM   3403  N   PRO A 229      27.912   9.836 -15.709  1.00  0.00           N  
ATOM   3404  CD  PRO A 229      27.679  11.314 -15.785  1.00  0.00           C  
ATOM   3405  HD2 PRO A 229      28.160  11.869 -16.591  1.00  0.00           H  
ATOM   3406  HD3 PRO A 229      27.964  11.793 -14.848  1.00  0.00           H  
ATOM   3407  CG  PRO A 229      26.178  11.358 -15.954  1.00  0.00           C  
ATOM   3408  HG2 PRO A 229      25.922  11.428 -17.011  1.00  0.00           H  
ATOM   3409  HG3 PRO A 229      25.778  12.209 -15.403  1.00  0.00           H  
ATOM   3410  CB  PRO A 229      25.529  10.042 -15.323  1.00  0.00           C  
ATOM   3411  HB2 PRO A 229      24.468   9.949 -15.555  1.00  0.00           H  
ATOM   3412  HB3 PRO A 229      25.631  10.298 -14.269  1.00  0.00           H  
ATOM   3413  CA  PRO A 229      26.646   9.115 -15.834  1.00  0.00           C  
ATOM   3414  HA  PRO A 229      26.623   8.328 -15.080  1.00  0.00           H  
ATOM   3415  C   PRO A 229      26.452   8.435 -17.206  1.00  0.00           C  
ATOM   3416  O   PRO A 229      25.935   7.335 -17.297  1.00  0.00           O  
ATOM   3417  N   SER A 230      26.988   9.048 -18.263  1.00  0.00           N  
ATOM   3418  H   SER A 230      27.200  10.032 -18.184  1.00  0.00           H  
ATOM   3419  CA  SER A 230      26.993   8.598 -19.607  1.00  0.00           C  
ATOM   3420  HA  SER A 230      25.944   8.457 -19.867  1.00  0.00           H  
ATOM   3421  CB  SER A 230      27.552   9.587 -20.635  1.00  0.00           C  
ATOM   3422  HB2 SER A 230      28.556   9.915 -20.366  1.00  0.00           H  
ATOM   3423  HB3 SER A 230      27.366   9.180 -21.628  1.00  0.00           H  
ATOM   3424  OG  SER A 230      26.863  10.789 -20.537  1.00  0.00           O  
ATOM   3425  HG  SER A 230      25.971  10.679 -20.873  1.00  0.00           H  
ATOM   3426  C   SER A 230      27.771   7.328 -19.797  1.00  0.00           C  
ATOM   3427  O   SER A 230      27.474   6.549 -20.745  1.00  0.00           O  
ATOM   3428  N   GLU A 231      28.801   7.069 -18.945  1.00  0.00           N  
ATOM   3429  H   GLU A 231      28.938   7.674 -18.148  1.00  0.00           H  
ATOM   3430  CA  GLU A 231      29.583   5.778 -19.157  1.00  0.00           C  
ATOM   3431  HA  GLU A 231      29.772   5.583 -20.212  1.00  0.00           H  
ATOM   3432  CB  GLU A 231      31.010   5.877 -18.548  1.00  0.00           C  
ATOM   3433  HB2 GLU A 231      31.130   5.946 -17.467  1.00  0.00           H  
ATOM   3434  HB3 GLU A 231      31.555   4.960 -18.770  1.00  0.00           H  
ATOM   3435  CG  GLU A 231      31.875   6.975 -19.316  1.00  0.00           C  
ATOM   3436  HG2 GLU A 231      32.170   6.590 -20.292  1.00  0.00           H  
ATOM   3437  HG3 GLU A 231      31.237   7.807 -19.610  1.00  0.00           H  
ATOM   3438  CD  GLU A 231      33.102   7.491 -18.558  1.00  0.00           C  
ATOM   3439  OE1 GLU A 231      34.149   7.760 -19.229  1.00  0.00           O  
ATOM   3440  OE2 GLU A 231      33.060   7.813 -17.355  1.00  0.00           O  
ATOM   3441  C   GLU A 231      28.818   4.640 -18.488  1.00  0.00           C  
ATOM   3442  O   GLU A 231      28.907   3.509 -18.892  1.00  0.00           O  
ATOM   3443  N   VAL A 232      28.077   4.948 -17.417  1.00  0.00           N  
ATOM   3444  H   VAL A 232      28.144   5.885 -17.045  1.00  0.00           H  
ATOM   3445  CA  VAL A 232      27.065   4.058 -16.817  1.00  0.00           C  
ATOM   3446  HA  VAL A 232      27.499   3.059 -16.803  1.00  0.00           H  
ATOM   3447  CB  VAL A 232      26.626   4.514 -15.446  1.00  0.00           C  
ATOM   3448  HB  VAL A 232      25.975   5.388 -15.495  1.00  0.00           H  
ATOM   3449  CG1 VAL A 232      25.718   3.399 -14.832  1.00  0.00           C  
ATOM   3450 1HG1 VAL A 232      24.727   3.406 -15.286  1.00  0.00           H  
ATOM   3451 2HG1 VAL A 232      26.109   2.425 -15.125  1.00  0.00           H  
ATOM   3452 3HG1 VAL A 232      25.716   3.473 -13.745  1.00  0.00           H  
ATOM   3453  CG2 VAL A 232      27.860   4.891 -14.595  1.00  0.00           C  
ATOM   3454 1HG2 VAL A 232      28.249   5.819 -15.014  1.00  0.00           H  
ATOM   3455 2HG2 VAL A 232      27.579   4.996 -13.546  1.00  0.00           H  
ATOM   3456 3HG2 VAL A 232      28.544   4.046 -14.669  1.00  0.00           H  
ATOM   3457  C   VAL A 232      25.804   3.774 -17.685  1.00  0.00           C  
ATOM   3458  O   VAL A 232      25.399   2.629 -17.952  1.00  0.00           O  
ATOM   3459  N   ALA A 233      25.349   4.849 -18.366  1.00  0.00           N  
ATOM   3460  H   ALA A 233      25.555   5.796 -18.083  1.00  0.00           H  
ATOM   3461  CA  ALA A 233      24.240   4.797 -19.310  1.00  0.00           C  
ATOM   3462  HA  ALA A 233      23.470   4.153 -18.887  1.00  0.00           H  
ATOM   3463  CB  ALA A 233      23.722   6.253 -19.601  1.00  0.00           C  
ATOM   3464  HB1 ALA A 233      22.694   6.236 -19.965  1.00  0.00           H  
ATOM   3465  HB2 ALA A 233      23.738   6.754 -18.634  1.00  0.00           H  
ATOM   3466  HB3 ALA A 233      24.356   6.780 -20.313  1.00  0.00           H  
ATOM   3467  C   ALA A 233      24.551   4.112 -20.661  1.00  0.00           C  
ATOM   3468  O   ALA A 233      23.628   3.688 -21.346  1.00  0.00           O  
ATOM   3469  N   GLU A 234      25.844   3.984 -21.073  1.00  0.00           N  
ATOM   3470  H   GLU A 234      26.518   4.466 -20.494  1.00  0.00           H  
ATOM   3471  CA  GLU A 234      26.232   3.073 -22.119  1.00  0.00           C  
ATOM   3472  HA  GLU A 234      25.570   3.279 -22.961  1.00  0.00           H  
ATOM   3473  CB  GLU A 234      27.657   3.375 -22.622  1.00  0.00           C  
ATOM   3474  HB2 GLU A 234      27.768   4.459 -22.665  1.00  0.00           H  
ATOM   3475  HB3 GLU A 234      28.317   3.160 -21.783  1.00  0.00           H  
ATOM   3476  CG  GLU A 234      28.031   2.550 -23.875  1.00  0.00           C  
ATOM   3477  HG2 GLU A 234      29.111   2.588 -23.733  1.00  0.00           H  
ATOM   3478  HG3 GLU A 234      27.758   1.504 -23.741  1.00  0.00           H  
ATOM   3479  CD  GLU A 234      27.738   3.145 -25.194  1.00  0.00           C  
ATOM   3480  OE1 GLU A 234      27.272   2.349 -26.034  1.00  0.00           O  
ATOM   3481  OE2 GLU A 234      27.968   4.329 -25.457  1.00  0.00           O  
ATOM   3482  C   GLU A 234      26.045   1.605 -21.740  1.00  0.00           C  
ATOM   3483  O   GLU A 234      25.465   0.856 -22.490  1.00  0.00           O  
ATOM   3484  N   MET A 235      26.399   1.202 -20.504  1.00  0.00           N  
ATOM   3485  H   MET A 235      26.879   1.820 -19.866  1.00  0.00           H  
ATOM   3486  CA  MET A 235      26.361  -0.238 -20.190  1.00  0.00           C  
ATOM   3487  HA  MET A 235      26.979  -0.710 -20.953  1.00  0.00           H  
ATOM   3488  CB  MET A 235      27.124  -0.547 -18.855  1.00  0.00           C  
ATOM   3489  HB2 MET A 235      28.160  -0.232 -18.972  1.00  0.00           H  
ATOM   3490  HB3 MET A 235      26.716   0.006 -18.009  1.00  0.00           H  
ATOM   3491  CG  MET A 235      27.245  -2.053 -18.561  1.00  0.00           C  
ATOM   3492  HG2 MET A 235      26.339  -2.625 -18.764  1.00  0.00           H  
ATOM   3493  HG3 MET A 235      27.910  -2.484 -19.309  1.00  0.00           H  
ATOM   3494  SD  MET A 235      28.100  -2.469 -17.069  1.00  0.00           S  
ATOM   3495  CE  MET A 235      29.908  -2.267 -17.303  1.00  0.00           C  
ATOM   3496  HE1 MET A 235      30.081  -1.229 -17.587  1.00  0.00           H  
ATOM   3497  HE2 MET A 235      30.471  -2.509 -16.402  1.00  0.00           H  
ATOM   3498  HE3 MET A 235      30.211  -2.934 -18.110  1.00  0.00           H  
ATOM   3499  C   MET A 235      24.888  -0.713 -20.024  1.00  0.00           C  
ATOM   3500  O   MET A 235      24.606  -1.869 -20.346  1.00  0.00           O  
ATOM   3501  N   VAL A 236      23.964   0.096 -19.519  1.00  0.00           N  
ATOM   3502  H   VAL A 236      24.279   0.961 -19.104  1.00  0.00           H  
ATOM   3503  CA  VAL A 236      22.552  -0.163 -19.466  1.00  0.00           C  
ATOM   3504  HA  VAL A 236      22.538  -1.141 -18.987  1.00  0.00           H  
ATOM   3505  CB  VAL A 236      21.866   0.832 -18.483  1.00  0.00           C  
ATOM   3506  HB  VAL A 236      22.047   1.867 -18.775  1.00  0.00           H  
ATOM   3507  CG1 VAL A 236      20.373   0.673 -18.249  1.00  0.00           C  
ATOM   3508 1HG1 VAL A 236      19.743   0.809 -19.128  1.00  0.00           H  
ATOM   3509 2HG1 VAL A 236      20.203  -0.378 -18.019  1.00  0.00           H  
ATOM   3510 3HG1 VAL A 236      20.086   1.306 -17.408  1.00  0.00           H  
ATOM   3511  CG2 VAL A 236      22.584   0.760 -17.138  1.00  0.00           C  
ATOM   3512 1HG2 VAL A 236      22.342   1.621 -16.513  1.00  0.00           H  
ATOM   3513 2HG2 VAL A 236      22.356  -0.103 -16.514  1.00  0.00           H  
ATOM   3514 3HG2 VAL A 236      23.673   0.759 -17.163  1.00  0.00           H  
ATOM   3515  C   VAL A 236      21.900  -0.209 -20.836  1.00  0.00           C  
ATOM   3516  O   VAL A 236      21.047  -1.068 -21.061  1.00  0.00           O  
ATOM   3517  N   ALA A 237      22.363   0.619 -21.734  1.00  0.00           N  
ATOM   3518  H   ALA A 237      22.966   1.359 -21.406  1.00  0.00           H  
ATOM   3519  CA  ALA A 237      22.072   0.662 -23.180  1.00  0.00           C  
ATOM   3520  HA  ALA A 237      20.995   0.735 -23.334  1.00  0.00           H  
ATOM   3521  CB  ALA A 237      22.565   1.950 -23.881  1.00  0.00           C  
ATOM   3522  HB1 ALA A 237      23.590   2.229 -23.636  1.00  0.00           H  
ATOM   3523  HB2 ALA A 237      22.605   1.705 -24.943  1.00  0.00           H  
ATOM   3524  HB3 ALA A 237      21.966   2.829 -23.645  1.00  0.00           H  
ATOM   3525  C   ALA A 237      22.585  -0.491 -23.926  1.00  0.00           C  
ATOM   3526  O   ALA A 237      21.866  -1.078 -24.801  1.00  0.00           O  
ATOM   3527  N   TYR A 238      23.748  -1.055 -23.541  1.00  0.00           N  
ATOM   3528  H   TYR A 238      24.431  -0.599 -22.953  1.00  0.00           H  
ATOM   3529  CA  TYR A 238      24.292  -2.311 -24.081  1.00  0.00           C  
ATOM   3530  HA  TYR A 238      24.094  -2.319 -25.153  1.00  0.00           H  
ATOM   3531  CB  TYR A 238      25.777  -2.360 -23.877  1.00  0.00           C  
ATOM   3532  HB2 TYR A 238      26.207  -1.637 -24.570  1.00  0.00           H  
ATOM   3533  HB3 TYR A 238      25.946  -1.874 -22.916  1.00  0.00           H  
ATOM   3534  CG  TYR A 238      26.457  -3.663 -23.849  1.00  0.00           C  
ATOM   3535  CD1 TYR A 238      26.696  -4.329 -25.044  1.00  0.00           C  
ATOM   3536  HD1 TYR A 238      26.586  -3.800 -25.980  1.00  0.00           H  
ATOM   3537  CE1 TYR A 238      27.071  -5.661 -25.003  1.00  0.00           C  
ATOM   3538  HE1 TYR A 238      27.227  -6.139 -25.961  1.00  0.00           H  
ATOM   3539  CZ  TYR A 238      27.155  -6.400 -23.840  1.00  0.00           C  
ATOM   3540  OH  TYR A 238      27.529  -7.700 -23.805  1.00  0.00           O  
ATOM   3541  HH  TYR A 238      27.639  -8.112 -24.665  1.00  0.00           H  
ATOM   3542  CE2 TYR A 238      27.035  -5.714 -22.614  1.00  0.00           C  
ATOM   3543  HE2 TYR A 238      27.131  -6.150 -21.632  1.00  0.00           H  
ATOM   3544  CD2 TYR A 238      26.665  -4.312 -22.633  1.00  0.00           C  
ATOM   3545  HD2 TYR A 238      26.570  -3.866 -21.654  1.00  0.00           H  
ATOM   3546  C   TYR A 238      23.564  -3.559 -23.611  1.00  0.00           C  
ATOM   3547  O   TYR A 238      23.313  -4.461 -24.463  1.00  0.00           O  
ATOM   3548  N   LEU A 239      23.223  -3.637 -22.331  1.00  0.00           N  
ATOM   3549  H   LEU A 239      23.619  -2.921 -21.739  1.00  0.00           H  
ATOM   3550  CA  LEU A 239      22.400  -4.804 -21.837  1.00  0.00           C  
ATOM   3551  HA  LEU A 239      22.999  -5.652 -22.168  1.00  0.00           H  
ATOM   3552  CB  LEU A 239      22.438  -4.766 -20.286  1.00  0.00           C  
ATOM   3553  HB2 LEU A 239      22.179  -3.741 -20.023  1.00  0.00           H  
ATOM   3554  HB3 LEU A 239      21.662  -5.404 -19.865  1.00  0.00           H  
ATOM   3555  CG  LEU A 239      23.725  -5.210 -19.550  1.00  0.00           C  
ATOM   3556  HG  LEU A 239      24.601  -4.679 -19.926  1.00  0.00           H  
ATOM   3557  CD1 LEU A 239      23.722  -4.900 -18.064  1.00  0.00           C  
ATOM   3558 1HD1 LEU A 239      24.736  -5.047 -17.691  1.00  0.00           H  
ATOM   3559 2HD1 LEU A 239      23.617  -3.826 -17.905  1.00  0.00           H  
ATOM   3560 3HD1 LEU A 239      22.981  -5.478 -17.510  1.00  0.00           H  
ATOM   3561  CD2 LEU A 239      23.725  -6.707 -19.793  1.00  0.00           C  
ATOM   3562 1HD2 LEU A 239      22.786  -7.198 -19.540  1.00  0.00           H  
ATOM   3563 2HD2 LEU A 239      23.917  -7.016 -20.820  1.00  0.00           H  
ATOM   3564 3HD2 LEU A 239      24.521  -7.181 -19.218  1.00  0.00           H  
ATOM   3565  C   LEU A 239      20.998  -4.877 -22.352  1.00  0.00           C  
ATOM   3566  O   LEU A 239      20.516  -5.978 -22.534  1.00  0.00           O  
ATOM   3567  N   ILE A 240      20.223  -3.754 -22.657  1.00  0.00           N  
ATOM   3568  H   ILE A 240      20.677  -2.857 -22.569  1.00  0.00           H  
ATOM   3569  CA  ILE A 240      18.928  -3.736 -23.220  1.00  0.00           C  
ATOM   3570  HA  ILE A 240      18.500  -4.677 -22.873  1.00  0.00           H  
ATOM   3571  CB  ILE A 240      18.044  -2.591 -22.756  1.00  0.00           C  
ATOM   3572  HB  ILE A 240      17.017  -2.694 -23.105  1.00  0.00           H  
ATOM   3573  CG2 ILE A 240      17.866  -2.446 -21.249  1.00  0.00           C  
ATOM   3574 1HG2 ILE A 240      17.354  -3.255 -20.728  1.00  0.00           H  
ATOM   3575 2HG2 ILE A 240      18.824  -2.249 -20.766  1.00  0.00           H  
ATOM   3576 3HG2 ILE A 240      17.342  -1.497 -21.129  1.00  0.00           H  
ATOM   3577  CG1 ILE A 240      18.568  -1.231 -23.306  1.00  0.00           C  
ATOM   3578 2HG1 ILE A 240      18.565  -0.406 -22.595  1.00  0.00           H  
ATOM   3579 3HG1 ILE A 240      19.641  -1.281 -23.495  1.00  0.00           H  
ATOM   3580  CD1 ILE A 240      17.794  -0.830 -24.582  1.00  0.00           C  
ATOM   3581 1HD1 ILE A 240      17.758  -1.574 -25.377  1.00  0.00           H  
ATOM   3582 2HD1 ILE A 240      16.807  -0.489 -24.271  1.00  0.00           H  
ATOM   3583 3HD1 ILE A 240      18.365   0.032 -24.930  1.00  0.00           H  
ATOM   3584  C   ILE A 240      19.058  -3.808 -24.713  1.00  0.00           C  
ATOM   3585  O   ILE A 240      18.036  -4.074 -25.349  1.00  0.00           O  
ATOM   3586  N   GLY A 241      20.280  -3.866 -25.297  1.00  0.00           N  
ATOM   3587  H   GLY A 241      21.114  -3.875 -24.727  1.00  0.00           H  
ATOM   3588  CA  GLY A 241      20.486  -3.893 -26.730  1.00  0.00           C  
ATOM   3589  HA2 GLY A 241      19.712  -3.341 -27.263  1.00  0.00           H  
ATOM   3590  HA3 GLY A 241      21.417  -3.394 -27.002  1.00  0.00           H  
ATOM   3591  C   GLY A 241      20.575  -5.279 -27.381  1.00  0.00           C  
ATOM   3592  O   GLY A 241      20.342  -6.264 -26.710  1.00  0.00           O  
ATOM   3593  N   PRO A 242      20.924  -5.369 -28.675  1.00  0.00           N  
ATOM   3594  CD  PRO A 242      21.293  -4.258 -29.593  1.00  0.00           C  
ATOM   3595  HD2 PRO A 242      22.035  -3.632 -29.097  1.00  0.00           H  
ATOM   3596  HD3 PRO A 242      20.367  -3.728 -29.817  1.00  0.00           H  
ATOM   3597  CG  PRO A 242      21.920  -4.990 -30.804  1.00  0.00           C  
ATOM   3598  HG2 PRO A 242      22.997  -5.126 -30.709  1.00  0.00           H  
ATOM   3599  HG3 PRO A 242      21.687  -4.398 -31.689  1.00  0.00           H  
ATOM   3600  CB  PRO A 242      21.204  -6.327 -30.812  1.00  0.00           C  
ATOM   3601  HB2 PRO A 242      21.753  -7.104 -31.345  1.00  0.00           H  
ATOM   3602  HB3 PRO A 242      20.216  -6.175 -31.246  1.00  0.00           H  
ATOM   3603  CA  PRO A 242      21.085  -6.709 -29.353  1.00  0.00           C  
ATOM   3604  HA  PRO A 242      20.179  -7.296 -29.209  1.00  0.00           H  
ATOM   3605  C   PRO A 242      22.299  -7.436 -28.852  1.00  0.00           C  
ATOM   3606  O   PRO A 242      23.301  -6.735 -28.579  1.00  0.00           O  
ATOM   3607  N   GLY A 243      22.304  -8.751 -28.816  1.00  0.00           N  
ATOM   3608  H   GLY A 243      21.396  -9.161 -28.980  1.00  0.00           H  
ATOM   3609  CA  GLY A 243      23.486  -9.538 -28.678  1.00  0.00           C  
ATOM   3610  HA2 GLY A 243      23.295 -10.503 -29.148  1.00  0.00           H  
ATOM   3611  HA3 GLY A 243      24.308  -8.961 -29.102  1.00  0.00           H  
ATOM   3612  C   GLY A 243      23.791  -9.757 -27.238  1.00  0.00           C  
ATOM   3613  O   GLY A 243      24.751 -10.481 -26.885  1.00  0.00           O  
ATOM   3614  N   ALA A 244      23.149  -9.106 -26.248  1.00  0.00           N  
ATOM   3615  H   ALA A 244      22.519  -8.383 -26.563  1.00  0.00           H  
ATOM   3616  CA  ALA A 244      23.317  -9.371 -24.793  1.00  0.00           C  
ATOM   3617  HA  ALA A 244      24.301  -9.829 -24.690  1.00  0.00           H  
ATOM   3618  CB  ALA A 244      23.385  -7.987 -23.995  1.00  0.00           C  
ATOM   3619  HB1 ALA A 244      24.325  -7.495 -24.242  1.00  0.00           H  
ATOM   3620  HB2 ALA A 244      22.484  -7.405 -24.190  1.00  0.00           H  
ATOM   3621  HB3 ALA A 244      23.373  -8.163 -22.920  1.00  0.00           H  
ATOM   3622  C   ALA A 244      22.316 -10.335 -24.174  1.00  0.00           C  
ATOM   3623  O   ALA A 244      22.241 -10.630 -23.002  1.00  0.00           O  
ATOM   3624  N   ALA A 245      21.700 -11.086 -25.071  1.00  0.00           N  
ATOM   3625  H   ALA A 245      21.841 -10.775 -26.022  1.00  0.00           H  
ATOM   3626  CA  ALA A 245      21.093 -12.427 -24.794  1.00  0.00           C  
ATOM   3627  HA  ALA A 245      20.184 -12.290 -24.207  1.00  0.00           H  
ATOM   3628  CB  ALA A 245      20.533 -12.975 -26.203  1.00  0.00           C  
ATOM   3629  HB1 ALA A 245      21.299 -13.327 -26.893  1.00  0.00           H  
ATOM   3630  HB2 ALA A 245      19.893 -13.856 -26.154  1.00  0.00           H  
ATOM   3631  HB3 ALA A 245      20.059 -12.165 -26.757  1.00  0.00           H  
ATOM   3632  C   ALA A 245      21.930 -13.413 -23.941  1.00  0.00           C  
ATOM   3633  O   ALA A 245      21.532 -14.106 -23.000  1.00  0.00           O  
ATOM   3634  N   ALA A 246      23.183 -13.438 -24.341  1.00  0.00           N  
ATOM   3635  H   ALA A 246      23.441 -12.826 -25.102  1.00  0.00           H  
ATOM   3636  CA  ALA A 246      24.240 -14.178 -23.621  1.00  0.00           C  
ATOM   3637  HA  ALA A 246      23.994 -15.230 -23.473  1.00  0.00           H  
ATOM   3638  CB  ALA A 246      25.402 -13.946 -24.588  1.00  0.00           C  
ATOM   3639  HB1 ALA A 246      26.162 -14.593 -24.149  1.00  0.00           H  
ATOM   3640  HB2 ALA A 246      25.138 -14.350 -25.565  1.00  0.00           H  
ATOM   3641  HB3 ALA A 246      25.769 -12.921 -24.538  1.00  0.00           H  
ATOM   3642  C   ALA A 246      24.635 -13.738 -22.194  1.00  0.00           C  
ATOM   3643  O   ALA A 246      25.454 -14.385 -21.485  1.00  0.00           O  
ATOM   3644  N   VAL A 247      24.048 -12.614 -21.724  1.00  0.00           N  
ATOM   3645  H   VAL A 247      23.430 -12.155 -22.377  1.00  0.00           H  
ATOM   3646  CA  VAL A 247      24.290 -11.882 -20.430  1.00  0.00           C  
ATOM   3647  HA  VAL A 247      25.102 -12.422 -19.943  1.00  0.00           H  
ATOM   3648  CB  VAL A 247      24.780 -10.480 -20.673  1.00  0.00           C  
ATOM   3649  HB  VAL A 247      24.009  -9.954 -21.236  1.00  0.00           H  
ATOM   3650  CG1 VAL A 247      25.209  -9.823 -19.280  1.00  0.00           C  
ATOM   3651 1HG1 VAL A 247      24.267  -9.521 -18.822  1.00  0.00           H  
ATOM   3652 2HG1 VAL A 247      25.665 -10.554 -18.613  1.00  0.00           H  
ATOM   3653 3HG1 VAL A 247      25.781  -8.905 -19.418  1.00  0.00           H  
ATOM   3654  CG2 VAL A 247      25.997 -10.345 -21.612  1.00  0.00           C  
ATOM   3655 1HG2 VAL A 247      25.629 -10.524 -22.622  1.00  0.00           H  
ATOM   3656 2HG2 VAL A 247      26.391  -9.329 -21.622  1.00  0.00           H  
ATOM   3657 3HG2 VAL A 247      26.805 -11.063 -21.476  1.00  0.00           H  
ATOM   3658  C   VAL A 247      22.972 -11.916 -19.600  1.00  0.00           C  
ATOM   3659  O   VAL A 247      21.980 -11.186 -19.823  1.00  0.00           O  
ATOM   3660  N   THR A 248      22.943 -12.602 -18.508  1.00  0.00           N  
ATOM   3661  H   THR A 248      23.813 -13.060 -18.278  1.00  0.00           H  
ATOM   3662  CA  THR A 248      21.880 -12.677 -17.486  1.00  0.00           C  
ATOM   3663  HA  THR A 248      21.534 -11.647 -17.399  1.00  0.00           H  
ATOM   3664  CB  THR A 248      20.702 -13.524 -18.063  1.00  0.00           C  
ATOM   3665  HB  THR A 248      20.448 -13.096 -19.033  1.00  0.00           H  
ATOM   3666  CG2 THR A 248      20.977 -14.997 -18.303  1.00  0.00           C  
ATOM   3667 1HG2 THR A 248      21.433 -15.446 -17.421  1.00  0.00           H  
ATOM   3668 2HG2 THR A 248      19.996 -15.418 -18.527  1.00  0.00           H  
ATOM   3669 3HG2 THR A 248      21.640 -15.197 -19.144  1.00  0.00           H  
ATOM   3670  OG1 THR A 248      19.586 -13.317 -17.151  1.00  0.00           O  
ATOM   3671  HG1 THR A 248      18.924 -13.979 -17.358  1.00  0.00           H  
ATOM   3672  C   THR A 248      22.357 -13.177 -16.113  1.00  0.00           C  
ATOM   3673  O   THR A 248      23.379 -13.920 -16.072  1.00  0.00           O  
ATOM   3674  N   ALA A 249      21.727 -12.736 -15.041  1.00  0.00           N  
ATOM   3675  H   ALA A 249      21.011 -12.030 -15.135  1.00  0.00           H  
ATOM   3676  CA  ALA A 249      22.119 -13.141 -13.671  1.00  0.00           C  
ATOM   3677  HA  ALA A 249      21.488 -12.777 -12.860  1.00  0.00           H  
ATOM   3678  CB  ALA A 249      22.054 -14.655 -13.557  1.00  0.00           C  
ATOM   3679  HB1 ALA A 249      21.634 -15.034 -12.626  1.00  0.00           H  
ATOM   3680  HB2 ALA A 249      21.347 -15.040 -14.293  1.00  0.00           H  
ATOM   3681  HB3 ALA A 249      23.031 -15.080 -13.790  1.00  0.00           H  
ATOM   3682  C   ALA A 249      23.535 -12.590 -13.191  1.00  0.00           C  
ATOM   3683  O   ALA A 249      24.169 -13.033 -12.228  1.00  0.00           O  
ATOM   3684  N   GLN A 250      23.983 -11.476 -13.855  1.00  0.00           N  
ATOM   3685  H   GLN A 250      23.346 -11.132 -14.560  1.00  0.00           H  
ATOM   3686  CA  GLN A 250      25.292 -10.772 -13.659  1.00  0.00           C  
ATOM   3687  HA  GLN A 250      25.898 -11.383 -12.990  1.00  0.00           H  
ATOM   3688  CB  GLN A 250      26.078 -10.718 -14.991  1.00  0.00           C  
ATOM   3689  HB2 GLN A 250      25.536 -10.069 -15.679  1.00  0.00           H  
ATOM   3690  HB3 GLN A 250      27.101 -10.394 -14.798  1.00  0.00           H  
ATOM   3691  CG  GLN A 250      26.157 -12.123 -15.707  1.00  0.00           C  
ATOM   3692  HG2 GLN A 250      25.129 -12.346 -15.989  1.00  0.00           H  
ATOM   3693  HG3 GLN A 250      26.833 -12.026 -16.556  1.00  0.00           H  
ATOM   3694  CD  GLN A 250      26.692 -13.267 -14.851  1.00  0.00           C  
ATOM   3695  OE1 GLN A 250      27.630 -13.028 -14.108  1.00  0.00           O  
ATOM   3696  NE2 GLN A 250      26.120 -14.449 -14.870  1.00  0.00           N  
ATOM   3697 1HE2 GLN A 250      25.275 -14.694 -15.367  1.00  0.00           H  
ATOM   3698 2HE2 GLN A 250      26.680 -15.205 -14.503  1.00  0.00           H  
ATOM   3699  C   GLN A 250      25.246  -9.341 -13.083  1.00  0.00           C  
ATOM   3700  O   GLN A 250      24.294  -8.608 -13.274  1.00  0.00           O  
ATOM   3701  N   ALA A 251      26.263  -9.011 -12.322  1.00  0.00           N  
ATOM   3702  H   ALA A 251      27.089  -9.591 -12.368  1.00  0.00           H  
ATOM   3703  CA  ALA A 251      26.384  -7.747 -11.627  1.00  0.00           C  
ATOM   3704  HA  ALA A 251      25.707  -6.933 -11.886  1.00  0.00           H  
ATOM   3705  CB  ALA A 251      26.308  -7.997 -10.080  1.00  0.00           C  
ATOM   3706  HB1 ALA A 251      25.279  -8.261  -9.837  1.00  0.00           H  
ATOM   3707  HB2 ALA A 251      26.929  -8.860  -9.838  1.00  0.00           H  
ATOM   3708  HB3 ALA A 251      26.632  -7.200  -9.410  1.00  0.00           H  
ATOM   3709  C   ALA A 251      27.751  -7.158 -12.040  1.00  0.00           C  
ATOM   3710  O   ALA A 251      28.809  -7.612 -11.607  1.00  0.00           O  
ATOM   3711  N   LEU A 252      27.720  -6.114 -12.853  1.00  0.00           N  
ATOM   3712  H   LEU A 252      26.837  -5.683 -13.086  1.00  0.00           H  
ATOM   3713  CA  LEU A 252      28.827  -5.549 -13.544  1.00  0.00           C  
ATOM   3714  HA  LEU A 252      29.475  -6.385 -13.811  1.00  0.00           H  
ATOM   3715  CB  LEU A 252      28.407  -5.167 -14.954  1.00  0.00           C  
ATOM   3716  HB2 LEU A 252      27.405  -4.739 -14.932  1.00  0.00           H  
ATOM   3717  HB3 LEU A 252      29.211  -4.516 -15.297  1.00  0.00           H  
ATOM   3718  CG  LEU A 252      28.240  -6.337 -15.997  1.00  0.00           C  
ATOM   3719  HG  LEU A 252      29.151  -6.926 -15.888  1.00  0.00           H  
ATOM   3720  CD1 LEU A 252      26.902  -7.055 -15.817  1.00  0.00           C  
ATOM   3721 1HD1 LEU A 252      26.114  -6.309 -15.709  1.00  0.00           H  
ATOM   3722 2HD1 LEU A 252      26.667  -7.695 -16.668  1.00  0.00           H  
ATOM   3723 3HD1 LEU A 252      26.886  -7.767 -14.993  1.00  0.00           H  
ATOM   3724  CD2 LEU A 252      28.106  -5.730 -17.426  1.00  0.00           C  
ATOM   3725 1HD2 LEU A 252      28.988  -5.172 -17.740  1.00  0.00           H  
ATOM   3726 2HD2 LEU A 252      28.066  -6.548 -18.147  1.00  0.00           H  
ATOM   3727 3HD2 LEU A 252      27.229  -5.093 -17.538  1.00  0.00           H  
ATOM   3728  C   LEU A 252      29.432  -4.333 -12.858  1.00  0.00           C  
ATOM   3729  O   LEU A 252      28.769  -3.467 -12.225  1.00  0.00           O  
ATOM   3730  N   ASN A 253      30.774  -4.189 -12.838  1.00  0.00           N  
ATOM   3731  H   ASN A 253      31.387  -4.784 -13.378  1.00  0.00           H  
ATOM   3732  CA  ASN A 253      31.469  -2.977 -12.234  1.00  0.00           C  
ATOM   3733  HA  ASN A 253      30.803  -2.596 -11.460  1.00  0.00           H  
ATOM   3734  CB  ASN A 253      32.880  -3.432 -11.644  1.00  0.00           C  
ATOM   3735  HB2 ASN A 253      33.449  -3.857 -12.470  1.00  0.00           H  
ATOM   3736  HB3 ASN A 253      33.483  -2.635 -11.208  1.00  0.00           H  
ATOM   3737  CG  ASN A 253      32.689  -4.437 -10.572  1.00  0.00           C  
ATOM   3738  OD1 ASN A 253      31.635  -4.550  -9.923  1.00  0.00           O  
ATOM   3739  ND2 ASN A 253      33.667  -5.274 -10.300  1.00  0.00           N  
ATOM   3740 1HD2 ASN A 253      33.434  -5.916  -9.557  1.00  0.00           H  
ATOM   3741 2HD2 ASN A 253      34.550  -5.189 -10.783  1.00  0.00           H  
ATOM   3742  C   ASN A 253      31.695  -1.774 -13.213  1.00  0.00           C  
ATOM   3743  O   ASN A 253      32.176  -1.989 -14.327  1.00  0.00           O  
ATOM   3744  N   VAL A 254      31.397  -0.520 -12.806  1.00  0.00           N  
ATOM   3745  H   VAL A 254      30.869  -0.373 -11.958  1.00  0.00           H  
ATOM   3746  CA  VAL A 254      31.887   0.689 -13.495  1.00  0.00           C  
ATOM   3747  HA  VAL A 254      32.732   0.560 -14.172  1.00  0.00           H  
ATOM   3748  CB  VAL A 254      30.839   1.392 -14.363  1.00  0.00           C  
ATOM   3749  HB  VAL A 254      30.857   2.475 -14.239  1.00  0.00           H  
ATOM   3750  CG1 VAL A 254      31.236   1.035 -15.838  1.00  0.00           C  
ATOM   3751 1HG1 VAL A 254      30.589   1.534 -16.558  1.00  0.00           H  
ATOM   3752 2HG1 VAL A 254      32.211   1.492 -16.009  1.00  0.00           H  
ATOM   3753 3HG1 VAL A 254      31.252  -0.047 -15.964  1.00  0.00           H  
ATOM   3754  CG2 VAL A 254      29.446   0.891 -14.063  1.00  0.00           C  
ATOM   3755 1HG2 VAL A 254      29.386  -0.186 -14.217  1.00  0.00           H  
ATOM   3756 2HG2 VAL A 254      29.318   1.104 -13.002  1.00  0.00           H  
ATOM   3757 3HG2 VAL A 254      28.692   1.449 -14.619  1.00  0.00           H  
ATOM   3758  C   VAL A 254      32.560   1.545 -12.372  1.00  0.00           C  
ATOM   3759  O   VAL A 254      32.578   2.777 -12.444  1.00  0.00           O  
ATOM   3760  N   CYS A 255      33.142   0.996 -11.324  1.00  0.00           N  
ATOM   3761  H   CYS A 255      33.282   0.004 -11.455  1.00  0.00           H  
ATOM   3762  CA  CYS A 255      33.628   1.800 -10.209  1.00  0.00           C  
ATOM   3763  HA  CYS A 255      32.908   2.573  -9.938  1.00  0.00           H  
ATOM   3764  CB  CYS A 255      33.628   0.957  -8.906  1.00  0.00           C  
ATOM   3765  HB2 CYS A 255      34.087   1.536  -8.104  1.00  0.00           H  
ATOM   3766  HB3 CYS A 255      32.603   0.682  -8.661  1.00  0.00           H  
ATOM   3767  SG  CYS A 255      34.554  -0.603  -9.141  1.00  0.00           S  
ATOM   3768  HG  CYS A 255      34.120  -1.199  -8.027  1.00  0.00           H  
ATOM   3769  C   CYS A 255      34.954   2.458 -10.504  1.00  0.00           C  
ATOM   3770  O   CYS A 255      35.530   3.025  -9.575  1.00  0.00           O  
ATOM   3771  N   GLY A 256      35.465   2.493 -11.711  1.00  0.00           N  
ATOM   3772  H   GLY A 256      34.994   2.122 -12.524  1.00  0.00           H  
ATOM   3773  CA  GLY A 256      36.780   3.083 -12.068  1.00  0.00           C  
ATOM   3774  HA2 GLY A 256      36.876   3.451 -13.089  1.00  0.00           H  
ATOM   3775  HA3 GLY A 256      36.870   3.907 -11.360  1.00  0.00           H  
ATOM   3776  C   GLY A 256      37.891   2.067 -11.814  1.00  0.00           C  
ATOM   3777  O   GLY A 256      39.003   2.410 -11.411  1.00  0.00           O  
ATOM   3778  N   GLY A 257      37.550   0.783 -12.060  1.00  0.00           N  
ATOM   3779  H   GLY A 257      36.625   0.529 -12.377  1.00  0.00           H  
ATOM   3780  CA  GLY A 257      38.521  -0.322 -11.855  1.00  0.00           C  
ATOM   3781  HA2 GLY A 257      38.262  -1.172 -12.485  1.00  0.00           H  
ATOM   3782  HA3 GLY A 257      39.518   0.075 -12.042  1.00  0.00           H  
ATOM   3783  C   GLY A 257      38.580  -0.905 -10.444  1.00  0.00           C  
ATOM   3784  O   GLY A 257      39.267  -1.917 -10.333  1.00  0.00           O  
ATOM   3785  N   LEU A 258      38.138  -0.212  -9.358  1.00  0.00           N  
ATOM   3786  H   LEU A 258      37.705   0.691  -9.493  1.00  0.00           H  
ATOM   3787  CA  LEU A 258      38.265  -0.636  -7.939  1.00  0.00           C  
ATOM   3788  HA  LEU A 258      39.318  -0.598  -7.660  1.00  0.00           H  
ATOM   3789  CB  LEU A 258      37.535   0.431  -7.074  1.00  0.00           C  
ATOM   3790  HB2 LEU A 258      37.954   1.393  -7.369  1.00  0.00           H  
ATOM   3791  HB3 LEU A 258      36.518   0.503  -7.458  1.00  0.00           H  
ATOM   3792  CG  LEU A 258      37.650   0.202  -5.554  1.00  0.00           C  
ATOM   3793  HG  LEU A 258      37.328  -0.802  -5.277  1.00  0.00           H  
ATOM   3794  CD1 LEU A 258      39.076   0.473  -5.028  1.00  0.00           C  
ATOM   3795 1HD1 LEU A 258      39.211   0.199  -3.982  1.00  0.00           H  
ATOM   3796 2HD1 LEU A 258      39.840  -0.077  -5.577  1.00  0.00           H  
ATOM   3797 3HD1 LEU A 258      39.341   1.520  -5.168  1.00  0.00           H  
ATOM   3798  CD2 LEU A 258      36.875   1.231  -4.722  1.00  0.00           C  
ATOM   3799 1HD2 LEU A 258      37.081   2.263  -5.004  1.00  0.00           H  
ATOM   3800 2HD2 LEU A 258      35.816   0.971  -4.702  1.00  0.00           H  
ATOM   3801 3HD2 LEU A 258      37.169   1.156  -3.675  1.00  0.00           H  
ATOM   3802  C   LEU A 258      37.815  -2.057  -7.521  1.00  0.00           C  
ATOM   3803  O   LEU A 258      38.352  -2.705  -6.663  1.00  0.00           O  
ATOM   3804  N   GLY A 259      36.885  -2.606  -8.284  1.00  0.00           N  
ATOM   3805  H   GLY A 259      36.509  -1.986  -8.987  1.00  0.00           H  
ATOM   3806  CA  GLY A 259      36.325  -3.987  -8.132  1.00  0.00           C  
ATOM   3807  HA2 GLY A 259      36.136  -4.022  -7.059  1.00  0.00           H  
ATOM   3808  HA3 GLY A 259      35.451  -3.967  -8.782  1.00  0.00           H  
ATOM   3809  C   GLY A 259      37.347  -5.111  -8.504  1.00  0.00           C  
ATOM   3810  O   GLY A 259      37.943  -5.142  -9.554  1.00  0.00           O  
ATOM   3811  N   ASN A 260      37.558  -6.036  -7.561  1.00  0.00           N  
ATOM   3812  H   ASN A 260      37.137  -5.878  -6.658  1.00  0.00           H  
ATOM   3813  CA  ASN A 260      38.310  -7.311  -7.771  1.00  0.00           C  
ATOM   3814  HA  ASN A 260      38.914  -7.171  -8.667  1.00  0.00           H  
ATOM   3815  CB  ASN A 260      39.287  -7.727  -6.662  1.00  0.00           C  
ATOM   3816  HB2 ASN A 260      38.714  -8.270  -5.911  1.00  0.00           H  
ATOM   3817  HB3 ASN A 260      40.050  -8.434  -6.987  1.00  0.00           H  
ATOM   3818  CG  ASN A 260      40.015  -6.673  -6.013  1.00  0.00           C  
ATOM   3819  OD1 ASN A 260      40.490  -5.749  -6.665  1.00  0.00           O  
ATOM   3820  ND2 ASN A 260      40.222  -6.717  -4.682  1.00  0.00           N  
ATOM   3821 1HD2 ASN A 260      40.131  -7.592  -4.187  1.00  0.00           H  
ATOM   3822 2HD2 ASN A 260      40.761  -5.939  -4.328  1.00  0.00           H  
ATOM   3823  C   ASN A 260      37.339  -8.532  -8.034  1.00  0.00           C  
ATOM   3824  O   ASN A 260      37.919  -9.675  -8.305  1.00  0.00           O  
ATOM   3825  N   TYR A 261      35.966  -8.353  -8.014  1.00  0.00           N  
ATOM   3826  H   TYR A 261      35.597  -7.415  -7.974  1.00  0.00           H  
ATOM   3827  CA  TYR A 261      34.993  -9.286  -8.505  1.00  0.00           C  
ATOM   3828  HA  TYR A 261      35.438  -9.731  -9.394  1.00  0.00           H  
ATOM   3829  CB  TYR A 261      34.776 -10.403  -7.502  1.00  0.00           C  
ATOM   3830  HB2 TYR A 261      34.398 -11.325  -7.943  1.00  0.00           H  
ATOM   3831  HB3 TYR A 261      35.727 -10.698  -7.061  1.00  0.00           H  
ATOM   3832  CG  TYR A 261      33.780 -10.029  -6.488  1.00  0.00           C  
ATOM   3833  CD1 TYR A 261      34.239  -9.204  -5.448  1.00  0.00           C  
ATOM   3834  HD1 TYR A 261      35.248  -8.825  -5.500  1.00  0.00           H  
ATOM   3835  CE1 TYR A 261      33.475  -9.123  -4.284  1.00  0.00           C  
ATOM   3836  HE1 TYR A 261      33.785  -8.529  -3.437  1.00  0.00           H  
ATOM   3837  CZ  TYR A 261      32.289  -9.774  -4.168  1.00  0.00           C  
ATOM   3838  OH  TYR A 261      31.528  -9.772  -3.110  1.00  0.00           O  
ATOM   3839  HH  TYR A 261      30.583  -9.886  -3.229  1.00  0.00           H  
ATOM   3840  CE2 TYR A 261      31.797 -10.635  -5.224  1.00  0.00           C  
ATOM   3841  HE2 TYR A 261      30.834 -11.120  -5.154  1.00  0.00           H  
ATOM   3842  CD2 TYR A 261      32.567 -10.813  -6.362  1.00  0.00           C  
ATOM   3843  HD2 TYR A 261      32.302 -11.479  -7.170  1.00  0.00           H  
ATOM   3844  C   TYR A 261      33.730  -8.607  -9.002  1.00  0.00           C  
ATOM   3845  O   TYR A 261      32.919  -9.248  -9.640  1.00  0.00           O  
ATOM   3846  OXT TYR A 261      33.509  -7.427  -8.677  1.00  0.00           O  
ATOM   3847  C6N NDP A 262      25.585   3.777  -6.318  1.00  0.00           C  
ATOM   3848  H26 NDP A 262      25.116   2.876  -5.949  1.00  0.00           H  
ATOM   3849  C5N NDP A 262      26.938   4.019  -6.113  1.00  0.00           C  
ATOM   3850  H25 NDP A 262      27.586   3.232  -5.757  1.00  0.00           H  
ATOM   3851  C4N NDP A 262      27.574   5.258  -6.735  1.00  0.00           C  
ATOM   3852  H23 NDP A 262      28.337   5.558  -6.018  1.00  0.00           H  
ATOM   3853  H24 NDP A 262      28.057   4.890  -7.640  1.00  0.00           H  
ATOM   3854  C3N NDP A 262      26.602   6.327  -7.083  1.00  0.00           C  
ATOM   3855  C7N NDP A 262      27.090   7.609  -7.403  1.00  0.00           C  
ATOM   3856  O7N NDP A 262      28.310   7.855  -7.303  1.00  0.00           O  
ATOM   3857  N7N NDP A 262      26.400   8.588  -7.728  1.00  0.00           N1+
ATOM   3858  H21 NDP A 262      26.855   9.488  -7.781  1.00  0.00           H  
ATOM   3859  H22 NDP A 262      25.392   8.542  -7.773  1.00  0.00           H  
ATOM   3860  C2N NDP A 262      25.281   5.951  -7.308  1.00  0.00           C  
ATOM   3861  H20 NDP A 262      24.593   6.619  -7.804  1.00  0.00           H  
ATOM   3862  N1N NDP A 262      24.816   4.708  -6.988  1.00  0.00           N  
ATOM   3863  C1D NDP A 262      23.394   4.441  -7.329  1.00  0.00           C  
ATOM   3864  H19 NDP A 262      23.427   3.355  -7.423  1.00  0.00           H  
ATOM   3865  C2D NDP A 262      22.476   4.984  -6.210  1.00  0.00           C  
ATOM   3866  H17 NDP A 262      22.759   5.994  -5.913  1.00  0.00           H  
ATOM   3867  O2D NDP A 262      22.441   4.222  -4.991  1.00  0.00           O  
ATOM   3868  H18 NDP A 262      21.907   4.645  -4.315  1.00  0.00           H  
ATOM   3869  C3D NDP A 262      21.101   5.118  -6.779  1.00  0.00           C  
ATOM   3870  H15 NDP A 262      20.672   5.951  -6.223  1.00  0.00           H  
ATOM   3871  O3D NDP A 262      20.350   3.876  -6.721  1.00  0.00           O  
ATOM   3872  H16 NDP A 262      19.694   3.818  -7.419  1.00  0.00           H  
ATOM   3873  C4D NDP A 262      21.567   5.425  -8.203  1.00  0.00           C  
ATOM   3874  H14 NDP A 262      20.744   5.067  -8.822  1.00  0.00           H  
ATOM   3875  O4D NDP A 262      22.835   4.878  -8.574  1.00  0.00           O  
ATOM   3876  C5D NDP A 262      21.469   6.910  -8.582  1.00  0.00           C  
ATOM   3877  H13 NDP A 262      20.545   7.444  -8.361  1.00  0.00           H  
ATOM   3878  H12 NDP A 262      21.447   7.082  -9.657  1.00  0.00           H  
ATOM   3879  O5D NDP A 262      22.538   7.677  -8.090  1.00  0.00           O  
ATOM   3880  PN  NDP A 262      22.244   9.249  -7.830  1.00  0.00           P  
ATOM   3881  O2N NDP A 262      21.549   9.719  -9.040  1.00  0.00           O  
ATOM   3882  O1N NDP A 262      23.472   9.891  -7.293  1.00  0.00           O1-
ATOM   3883  O3  NDP A 262      21.338   9.070  -6.655  1.00  0.00           O  
ATOM   3884  PA  NDP A 262      20.549  10.304  -6.046  1.00  0.00           P  
ATOM   3885  O1A NDP A 262      20.865  10.422  -4.572  1.00  0.00           O1-
ATOM   3886  O2A NDP A 262      20.594  11.488  -6.915  1.00  0.00           O  
ATOM   3887  O5B NDP A 262      19.114   9.850  -5.969  1.00  0.00           O  
ATOM   3888  C5B NDP A 262      18.617   9.002  -7.034  1.00  0.00           C  
ATOM   3889  H2  NDP A 262      19.105   9.174  -7.993  1.00  0.00           H  
ATOM   3890  H1  NDP A 262      18.916   7.969  -6.858  1.00  0.00           H  
ATOM   3891  C4B NDP A 262      17.144   9.099  -7.323  1.00  0.00           C  
ATOM   3892  H3  NDP A 262      16.974   8.811  -8.361  1.00  0.00           H  
ATOM   3893  O4B NDP A 262      16.501   8.353  -6.367  1.00  0.00           O  
ATOM   3894  C3B NDP A 262      16.649  10.538  -7.118  1.00  0.00           C  
ATOM   3895  H4  NDP A 262      17.442  11.274  -6.983  1.00  0.00           H  
ATOM   3896  O3B NDP A 262      15.973  10.978  -8.251  1.00  0.00           O  
ATOM   3897  H5  NDP A 262      15.614  11.855  -8.098  1.00  0.00           H  
ATOM   3898  C2B NDP A 262      15.713  10.457  -5.928  1.00  0.00           C  
ATOM   3899  H6  NDP A 262      16.276  10.506  -4.996  1.00  0.00           H  
ATOM   3900  O2B NDP A 262      14.598  11.366  -5.957  1.00  0.00           O  
ATOM   3901  P2B NDP A 262      14.755  12.963  -5.924  1.00  0.00           P  
ATOM   3902  O1X NDP A 262      14.942  13.266  -7.333  1.00  0.00           O  
ATOM   3903  O2X NDP A 262      15.937  13.165  -5.080  1.00  0.00           O1-
ATOM   3904  O3X NDP A 262      13.511  13.489  -5.373  1.00  0.00           O1-
ATOM   3905  C1B NDP A 262      15.275   9.036  -6.078  1.00  0.00           C  
ATOM   3906  H7  NDP A 262      14.626   9.004  -6.952  1.00  0.00           H  
ATOM   3907  N9A NDP A 262      14.573   8.503  -4.901  1.00  0.00           N  
ATOM   3908  C8A NDP A 262      15.071   8.280  -3.661  1.00  0.00           C  
ATOM   3909  H8  NDP A 262      16.110   8.529  -3.506  1.00  0.00           H  
ATOM   3910  N7A NDP A 262      14.178   7.928  -2.803  1.00  0.00           N  
ATOM   3911  C5A NDP A 262      13.057   7.606  -3.578  1.00  0.00           C  
ATOM   3912  C6A NDP A 262      11.762   7.047  -3.349  1.00  0.00           C  
ATOM   3913  N6A NDP A 262      11.417   6.550  -2.204  1.00  0.00           N  
ATOM   3914  H10 NDP A 262      10.440   6.297  -2.182  1.00  0.00           H  
ATOM   3915  H9  NDP A 262      11.862   6.870  -1.355  1.00  0.00           H  
ATOM   3916  N1A NDP A 262      10.860   6.932  -4.324  1.00  0.00           N  
ATOM   3917  C2A NDP A 262      11.261   7.254  -5.561  1.00  0.00           C  
ATOM   3918  H11 NDP A 262      10.579   6.980  -6.352  1.00  0.00           H  
ATOM   3919  N3A NDP A 262      12.456   7.779  -5.906  1.00  0.00           N  
ATOM   3920  C4A NDP A 262      13.294   7.958  -4.842  1.00  0.00           C  
ATOM   3922  N   MET B   1      43.346  56.725   4.325  1.00  4.11           N1+
ATOM   3923  CA  MET B   1      42.741  55.614   5.036  1.00  3.57           C  
ATOM   3924  C   MET B   1      42.569  54.463   4.076  1.00  2.82           C  
ATOM   3925  O   MET B   1      41.891  54.587   3.050  1.00  3.20           O  
ATOM   3926  CB  MET B   1      41.401  56.051   5.673  1.00  4.13           C  
ATOM   3927  CG  MET B   1      40.628  54.966   6.432  1.00  4.73           C  
ATOM   3928  SD  MET B   1      39.721  53.821   5.357  1.00  5.41           S  
ATOM   3929  CE  MET B   1      39.033  52.703   6.575  1.00  6.05           C  
ATOM   3930  HT1 MET B   1      43.465  57.578   4.916  1.00  4.33           H  
ATOM   3931  HT2 MET B   1      42.731  56.972   3.518  1.00  4.41           H  
ATOM   3932  HT3 MET B   1      44.273  56.423   3.954  1.00  4.48           H  
ATOM   3933  HA  MET B   1      43.427  55.307   5.814  1.00  3.91           H  
ATOM   3934  HB1 MET B   1      41.595  56.858   6.363  1.00  4.51           H  
ATOM   3935  HB2 MET B   1      40.761  56.425   4.886  1.00  4.31           H  
ATOM   3936  HG1 MET B   1      41.328  54.395   7.024  1.00  4.87           H  
ATOM   3937  HG2 MET B   1      39.924  55.446   7.095  1.00  5.14           H  
ATOM   3938  HE1 MET B   1      38.445  53.271   7.280  1.00  6.40           H  
ATOM   3939  HE2 MET B   1      39.835  52.196   7.091  1.00  6.18           H  
ATOM   3940  HE3 MET B   1      38.403  51.977   6.082  1.00  6.34           H  
ATOM   3941  N   ALA B   2      43.200  53.366   4.373  1.00  2.27           N  
ATOM   3942  CA  ALA B   2      43.137  52.215   3.521  1.00  2.03           C  
ATOM   3943  C   ALA B   2      42.633  51.020   4.286  1.00  1.61           C  
ATOM   3944  O   ALA B   2      42.971  50.829   5.460  1.00  2.08           O  
ATOM   3945  CB  ALA B   2      44.504  51.921   2.923  1.00  2.71           C  
ATOM   3946  HN  ALA B   2      43.720  53.312   5.210  1.00  2.51           H  
ATOM   3947  HA  ALA B   2      42.452  52.432   2.714  1.00  2.30           H  
ATOM   3948  HB1 ALA B   2      45.205  51.698   3.712  1.00  3.08           H  
ATOM   3949  HB2 ALA B   2      44.841  52.791   2.381  1.00  3.12           H  
ATOM   3950  HB3 ALA B   2      44.437  51.081   2.249  1.00  3.11           H  
ATOM   3951  N   THR B   3      41.814  50.245   3.647  1.00  1.31           N  
ATOM   3952  CA  THR B   3      41.317  49.024   4.217  1.00  1.19           C  
ATOM   3953  C   THR B   3      42.288  47.900   3.831  1.00  0.95           C  
ATOM   3954  O   THR B   3      42.016  47.089   2.949  1.00  1.12           O  
ATOM   3955  CB  THR B   3      39.896  48.723   3.682  1.00  1.56           C  
ATOM   3956  OG1 THR B   3      39.095  49.924   3.768  1.00  2.44           O  
ATOM   3957  CG2 THR B   3      39.225  47.622   4.507  1.00  2.02           C  
ATOM   3958  HN  THR B   3      41.512  50.510   2.751  1.00  1.69           H  
ATOM   3959  HA  THR B   3      41.288  49.133   5.292  1.00  1.34           H  
ATOM   3960  HB  THR B   3      39.964  48.410   2.650  1.00  1.81           H  
ATOM   3961  HG1 THR B   3      39.450  50.560   3.131  1.00  2.97           H  
ATOM   3962 1HG2 THR B   3      39.173  47.930   5.541  1.00  2.61           H  
ATOM   3963 2HG2 THR B   3      39.805  46.714   4.427  1.00  2.41           H  
ATOM   3964 3HG2 THR B   3      38.227  47.445   4.133  1.00  2.34           H  
ATOM   3965  N   LEU B   4      43.461  47.952   4.413  1.00  0.80           N  
ATOM   3966  CA  LEU B   4      44.494  47.012   4.120  1.00  0.65           C  
ATOM   3967  C   LEU B   4      44.541  46.012   5.264  1.00  0.68           C  
ATOM   3968  O   LEU B   4      44.166  46.352   6.397  1.00  0.86           O  
ATOM   3969  CB  LEU B   4      45.833  47.746   3.971  1.00  0.70           C  
ATOM   3970  CG  LEU B   4      46.927  47.001   3.228  1.00  0.69           C  
ATOM   3971  CD1 LEU B   4      46.502  46.751   1.790  1.00  0.70           C  
ATOM   3972  CD2 LEU B   4      48.220  47.784   3.264  1.00  1.01           C  
ATOM   3973  HN  LEU B   4      43.630  48.638   5.094  1.00  0.99           H  
ATOM   3974  HA  LEU B   4      44.249  46.507   3.198  1.00  0.60           H  
ATOM   3975  HB1 LEU B   4      45.667  48.663   3.430  1.00  0.79           H  
ATOM   3976  HB2 LEU B   4      46.206  47.979   4.957  1.00  0.98           H  
ATOM   3977  HG  LEU B   4      47.082  46.052   3.718  1.00  0.79           H  
ATOM   3978 1HD1 LEU B   4      47.283  46.212   1.275  1.00  1.29           H  
ATOM   3979 2HD1 LEU B   4      46.329  47.696   1.297  1.00  1.19           H  
ATOM   3980 3HD1 LEU B   4      45.595  46.166   1.782  1.00  1.18           H  
ATOM   3981 1HD2 LEU B   4      48.986  47.255   2.715  1.00  1.59           H  
ATOM   3982 2HD2 LEU B   4      48.536  47.908   4.290  1.00  1.40           H  
ATOM   3983 3HD2 LEU B   4      48.063  48.756   2.817  1.00  1.41           H  
ATOM   3984  N   LEU B   5      44.975  44.811   4.989  1.00  0.60           N  
ATOM   3985  CA  LEU B   5      44.969  43.767   5.991  1.00  0.64           C  
ATOM   3986  C   LEU B   5      46.146  43.888   6.932  1.00  0.59           C  
ATOM   3987  O   LEU B   5      47.301  43.858   6.511  1.00  0.61           O  
ATOM   3988  CB  LEU B   5      44.968  42.388   5.329  1.00  0.69           C  
ATOM   3989  CG  LEU B   5      43.784  42.074   4.427  1.00  0.90           C  
ATOM   3990  CD1 LEU B   5      43.867  40.645   3.933  1.00  1.61           C  
ATOM   3991  CD2 LEU B   5      42.473  42.322   5.149  1.00  1.54           C  
ATOM   3992  HN  LEU B   5      45.342  44.601   4.102  1.00  0.60           H  
ATOM   3993  HA  LEU B   5      44.059  43.865   6.562  1.00  0.72           H  
ATOM   3994  HB1 LEU B   5      45.860  42.322   4.724  1.00  1.05           H  
ATOM   3995  HB2 LEU B   5      45.029  41.621   6.085  1.00  1.11           H  
ATOM   3996  HG  LEU B   5      43.824  42.721   3.564  1.00  1.36           H  
ATOM   3997 1HD1 LEU B   5      43.018  40.428   3.301  1.00  2.05           H  
ATOM   3998 2HD1 LEU B   5      43.872  39.976   4.782  1.00  2.13           H  
ATOM   3999 3HD1 LEU B   5      44.780  40.513   3.368  1.00  2.12           H  
ATOM   4000 1HD2 LEU B   5      42.414  41.669   6.009  1.00  2.12           H  
ATOM   4001 2HD2 LEU B   5      41.652  42.112   4.481  1.00  1.94           H  
ATOM   4002 3HD2 LEU B   5      42.423  43.350   5.476  1.00  2.04           H  
ATOM   4003  N   THR B   6      45.860  44.048   8.189  1.00  0.61           N  
ATOM   4004  CA  THR B   6      46.887  44.099   9.177  1.00  0.63           C  
ATOM   4005  C   THR B   6      47.163  42.682   9.697  1.00  0.57           C  
ATOM   4006  O   THR B   6      46.584  41.697   9.176  1.00  0.59           O  
ATOM   4007  CB  THR B   6      46.519  45.048  10.348  1.00  0.79           C  
ATOM   4008  OG1 THR B   6      45.299  44.616  10.998  1.00  0.95           O  
ATOM   4009  CG2 THR B   6      46.354  46.481   9.851  1.00  0.97           C  
ATOM   4010  HN  THR B   6      44.921  44.132   8.472  1.00  0.66           H  
ATOM   4011  HA  THR B   6      47.778  44.469   8.693  1.00  0.70           H  
ATOM   4012  HB  THR B   6      47.321  45.020  11.073  1.00  0.85           H  
ATOM   4013  HG1 THR B   6      44.571  44.629  10.351  1.00  0.95           H  
ATOM   4014 1HG2 THR B   6      45.585  46.511   9.092  1.00  1.49           H  
ATOM   4015 2HG2 THR B   6      47.291  46.828   9.443  1.00  1.28           H  
ATOM   4016 3HG2 THR B   6      46.072  47.116  10.677  1.00  1.53           H  
ATOM   4017  N   THR B   7      47.979  42.568  10.725  1.00  0.60           N  
ATOM   4018  CA  THR B   7      48.299  41.292  11.309  1.00  0.59           C  
ATOM   4019  C   THR B   7      47.041  40.688  11.974  1.00  0.53           C  
ATOM   4020  O   THR B   7      46.798  39.472  11.906  1.00  0.56           O  
ATOM   4021  CB  THR B   7      49.440  41.472  12.332  1.00  0.69           C  
ATOM   4022  OG1 THR B   7      50.522  42.155  11.681  1.00  0.90           O  
ATOM   4023  CG2 THR B   7      49.940  40.130  12.844  1.00  0.81           C  
ATOM   4024  HN  THR B   7      48.414  43.354  11.124  1.00  0.70           H  
ATOM   4025  HA  THR B   7      48.634  40.637  10.518  1.00  0.63           H  
ATOM   4026  HB  THR B   7      49.081  42.069  13.157  1.00  0.74           H  
ATOM   4027  HG1 THR B   7      51.298  42.147  12.265  1.00  0.90           H  
ATOM   4028 1HG2 THR B   7      50.323  39.546  12.021  1.00  1.37           H  
ATOM   4029 2HG2 THR B   7      49.123  39.599  13.309  1.00  1.19           H  
ATOM   4030 3HG2 THR B   7      50.724  40.288  13.568  1.00  1.37           H  
ATOM   4031  N   ASP B   8      46.209  41.555  12.552  1.00  0.54           N  
ATOM   4032  CA  ASP B   8      44.975  41.112  13.195  1.00  0.54           C  
ATOM   4033  C   ASP B   8      43.974  40.630  12.150  1.00  0.52           C  
ATOM   4034  O   ASP B   8      43.307  39.601  12.337  1.00  0.54           O  
ATOM   4035  CB  ASP B   8      44.363  42.232  14.037  1.00  0.63           C  
ATOM   4036  CG  ASP B   8      43.106  41.808  14.762  1.00  1.48           C  
ATOM   4037  OD1 ASP B   8      43.213  41.163  15.841  1.00  1.98           O  
ATOM   4038  OD2 ASP B   8      41.995  42.094  14.257  1.00  2.26           O  
ATOM   4039  HN  ASP B   8      46.427  42.513  12.543  1.00  0.61           H  
ATOM   4040  HA  ASP B   8      45.228  40.284  13.841  1.00  0.57           H  
ATOM   4041  HB1 ASP B   8      45.085  42.553  14.772  1.00  1.12           H  
ATOM   4042  HB2 ASP B   8      44.123  43.066  13.393  1.00  1.22           H  
ATOM   4043  N   ASP B   9      43.919  41.349  11.023  1.00  0.57           N  
ATOM   4044  CA  ASP B   9      43.019  40.994   9.907  1.00  0.64           C  
ATOM   4045  C   ASP B   9      43.384  39.642   9.368  1.00  0.59           C  
ATOM   4046  O   ASP B   9      42.516  38.782   9.158  1.00  0.63           O  
ATOM   4047  CB  ASP B   9      43.081  42.000   8.743  1.00  0.79           C  
ATOM   4048  CG  ASP B   9      42.572  43.388   9.050  1.00  1.60           C  
ATOM   4049  OD1 ASP B   9      41.351  43.618   8.986  1.00  1.70           O  
ATOM   4050  OD2 ASP B   9      43.391  44.277   9.315  1.00  2.47           O  
ATOM   4051  HN  ASP B   9      44.502  42.133  10.943  1.00  0.61           H  
ATOM   4052  HA  ASP B   9      42.008  40.961  10.289  1.00  0.71           H  
ATOM   4053  HB1 ASP B   9      44.109  42.100   8.426  1.00  1.30           H  
ATOM   4054  HB2 ASP B   9      42.499  41.593   7.929  1.00  0.84           H  
ATOM   4055  N   LEU B  10      44.683  39.453   9.159  1.00  0.54           N  
ATOM   4056  CA  LEU B  10      45.225  38.207   8.653  1.00  0.54           C  
ATOM   4057  C   LEU B  10      44.883  37.056   9.588  1.00  0.53           C  
ATOM   4058  O   LEU B  10      44.475  35.991   9.142  1.00  0.59           O  
ATOM   4059  CB  LEU B  10      46.738  38.310   8.514  1.00  0.55           C  
ATOM   4060  CG  LEU B  10      47.435  37.081   7.929  1.00  0.59           C  
ATOM   4061  CD1 LEU B  10      47.049  36.865   6.468  1.00  0.70           C  
ATOM   4062  CD2 LEU B  10      48.931  37.198   8.088  1.00  0.65           C  
ATOM   4063  HN  LEU B  10      45.298  40.200   9.338  1.00  0.55           H  
ATOM   4064  HA  LEU B  10      44.798  38.019   7.678  1.00  0.60           H  
ATOM   4065  HB1 LEU B  10      46.965  39.161   7.889  1.00  0.60           H  
ATOM   4066  HB2 LEU B  10      47.150  38.485   9.497  1.00  0.53           H  
ATOM   4067  HG  LEU B  10      47.101  36.213   8.480  1.00  0.57           H  
ATOM   4068 1HD1 LEU B  10      47.544  35.982   6.089  1.00  1.03           H  
ATOM   4069 2HD1 LEU B  10      47.350  37.723   5.889  1.00  1.34           H  
ATOM   4070 3HD1 LEU B  10      45.978  36.742   6.395  1.00  1.22           H  
ATOM   4071 1HD2 LEU B  10      49.283  38.068   7.554  1.00  1.12           H  
ATOM   4072 2HD2 LEU B  10      49.410  36.315   7.685  1.00  1.14           H  
ATOM   4073 3HD2 LEU B  10      49.174  37.298   9.137  1.00  1.28           H  
ATOM   4074  N   ARG B  11      45.031  37.290  10.891  1.00  0.49           N  
ATOM   4075  CA  ARG B  11      44.734  36.272  11.894  1.00  0.50           C  
ATOM   4076  C   ARG B  11      43.317  35.781  11.778  1.00  0.54           C  
ATOM   4077  O   ARG B  11      43.084  34.583  11.757  1.00  0.63           O  
ATOM   4078  CB  ARG B  11      44.990  36.792  13.308  1.00  0.51           C  
ATOM   4079  CG  ARG B  11      44.623  35.790  14.399  1.00  0.61           C  
ATOM   4080  CD  ARG B  11      45.014  36.280  15.767  1.00  0.72           C  
ATOM   4081  NE  ARG B  11      44.399  37.567  16.121  1.00  0.96           N  
ATOM   4082  CZ  ARG B  11      44.478  38.104  17.335  1.00  1.24           C  
ATOM   4083  NH1 ARG B  11      44.925  37.361  18.344  1.00  1.65           N  
ATOM   4084  NH2 ARG B  11      44.056  39.342  17.548  1.00  1.80           N  
ATOM   4085  HN  ARG B  11      45.368  38.168  11.176  1.00  0.49           H  
ATOM   4086  HA  ARG B  11      45.386  35.429  11.716  1.00  0.53           H  
ATOM   4087  HB1 ARG B  11      46.030  37.061  13.419  1.00  0.53           H  
ATOM   4088  HB2 ARG B  11      44.387  37.676  13.447  1.00  0.54           H  
ATOM   4089  HG1 ARG B  11      43.553  35.640  14.390  1.00  0.65           H  
ATOM   4090  HG2 ARG B  11      45.128  34.856  14.201  1.00  0.71           H  
ATOM   4091  HD1 ARG B  11      44.701  35.548  16.496  1.00  1.08           H  
ATOM   4092  HD2 ARG B  11      46.089  36.380  15.800  1.00  1.10           H  
ATOM   4093  HE  ARG B  11      43.967  38.061  15.389  1.00  1.50           H  
ATOM   4094 1HH1 ARG B  11      45.178  36.398  18.215  1.00  1.87           H  
ATOM   4095 2HH1 ARG B  11      45.081  37.729  19.271  1.00  2.14           H  
ATOM   4096 1HH2 ARG B  11      43.666  39.935  16.822  1.00  2.23           H  
ATOM   4097 2HH2 ARG B  11      44.088  39.769  18.459  1.00  2.09           H  
ATOM   4098  N   ARG B  12      42.376  36.710  11.658  1.00  0.54           N  
ATOM   4099  CA  ARG B  12      40.973  36.341  11.569  1.00  0.60           C  
ATOM   4100  C   ARG B  12      40.715  35.514  10.312  1.00  0.58           C  
ATOM   4101  O   ARG B  12      39.931  34.580  10.344  1.00  0.66           O  
ATOM   4102  CB  ARG B  12      40.068  37.562  11.595  1.00  0.68           C  
ATOM   4103  CG  ARG B  12      40.297  38.485  12.776  1.00  0.80           C  
ATOM   4104  CD  ARG B  12      39.316  39.647  12.761  1.00  0.96           C  
ATOM   4105  NE  ARG B  12      39.217  40.260  11.427  1.00  1.50           N  
ATOM   4106  CZ  ARG B  12      39.795  41.411  11.047  1.00  2.02           C  
ATOM   4107  NH1 ARG B  12      40.619  42.085  11.871  1.00  2.23           N  
ATOM   4108  NH2 ARG B  12      39.585  41.871   9.823  1.00  2.93           N  
ATOM   4109  HN  ARG B  12      42.643  37.656  11.625  1.00  0.55           H  
ATOM   4110  HA  ARG B  12      40.752  35.720  12.425  1.00  0.65           H  
ATOM   4111  HB1 ARG B  12      40.236  38.131  10.693  1.00  0.67           H  
ATOM   4112  HB2 ARG B  12      39.040  37.230  11.617  1.00  0.75           H  
ATOM   4113  HG1 ARG B  12      40.168  37.925  13.690  1.00  0.87           H  
ATOM   4114  HG2 ARG B  12      41.305  38.869  12.718  1.00  0.79           H  
ATOM   4115  HD1 ARG B  12      38.343  39.278  13.053  1.00  1.37           H  
ATOM   4116  HD2 ARG B  12      39.648  40.391  13.469  1.00  1.54           H  
ATOM   4117  HE  ARG B  12      38.660  39.754  10.788  1.00  2.04           H  
ATOM   4118 1HH1 ARG B  12      40.871  41.789  12.805  1.00  2.26           H  
ATOM   4119 2HH1 ARG B  12      41.026  42.958  11.594  1.00  2.81           H  
ATOM   4120 1HH2 ARG B  12      39.000  41.438   9.130  1.00  3.41           H  
ATOM   4121 2HH2 ARG B  12      40.071  42.704   9.512  1.00  3.39           H  
ATOM   4122  N   ALA B  13      41.432  35.831   9.229  1.00  0.54           N  
ATOM   4123  CA  ALA B  13      41.310  35.083   7.981  1.00  0.58           C  
ATOM   4124  C   ALA B  13      41.775  33.656   8.179  1.00  0.56           C  
ATOM   4125  O   ALA B  13      41.096  32.729   7.764  1.00  0.65           O  
ATOM   4126  CB  ALA B  13      42.102  35.731   6.852  1.00  0.66           C  
ATOM   4127  HN  ALA B  13      42.066  36.579   9.275  1.00  0.55           H  
ATOM   4128  HA  ALA B  13      40.266  35.071   7.711  1.00  0.64           H  
ATOM   4129  HB1 ALA B  13      41.997  35.122   5.965  1.00  1.18           H  
ATOM   4130  HB2 ALA B  13      43.146  35.770   7.130  1.00  1.43           H  
ATOM   4131  HB3 ALA B  13      41.732  36.729   6.660  1.00  1.05           H  
ATOM   4132  N   LEU B  14      42.918  33.493   8.852  1.00  0.53           N  
ATOM   4133  CA  LEU B  14      43.477  32.195   9.145  1.00  0.59           C  
ATOM   4134  C   LEU B  14      42.596  31.392  10.105  1.00  0.75           C  
ATOM   4135  O   LEU B  14      42.679  30.166  10.159  1.00  1.02           O  
ATOM   4136  CB  LEU B  14      44.899  32.337   9.696  1.00  0.54           C  
ATOM   4137  CG  LEU B  14      46.058  32.355   8.673  1.00  0.62           C  
ATOM   4138  CD1 LEU B  14      46.140  31.035   7.932  1.00  0.62           C  
ATOM   4139  CD2 LEU B  14      45.932  33.498   7.678  1.00  1.06           C  
ATOM   4140  HN  LEU B  14      43.442  34.261   9.167  1.00  0.52           H  
ATOM   4141  HA  LEU B  14      43.532  31.660   8.209  1.00  0.62           H  
ATOM   4142  HB1 LEU B  14      44.937  33.252  10.268  1.00  0.74           H  
ATOM   4143  HB2 LEU B  14      45.058  31.530  10.387  1.00  0.70           H  
ATOM   4144  HG  LEU B  14      46.983  32.474   9.217  1.00  1.02           H  
ATOM   4145 1HD1 LEU B  14      46.342  30.237   8.633  1.00  1.29           H  
ATOM   4146 2HD1 LEU B  14      46.933  31.085   7.200  1.00  1.15           H  
ATOM   4147 3HD1 LEU B  14      45.203  30.848   7.428  1.00  1.22           H  
ATOM   4148 1HD2 LEU B  14      46.739  33.448   6.961  1.00  1.55           H  
ATOM   4149 2HD2 LEU B  14      45.979  34.438   8.211  1.00  1.65           H  
ATOM   4150 3HD2 LEU B  14      44.984  33.425   7.165  1.00  1.52           H  
ATOM   4151  N   VAL B  15      41.783  32.084  10.872  1.00  0.71           N  
ATOM   4152  CA  VAL B  15      40.806  31.429  11.717  1.00  0.83           C  
ATOM   4153  C   VAL B  15      39.687  30.909  10.817  1.00  0.85           C  
ATOM   4154  O   VAL B  15      39.373  29.729  10.834  1.00  0.98           O  
ATOM   4155  CB  VAL B  15      40.217  32.403  12.788  1.00  0.89           C  
ATOM   4156  CG1 VAL B  15      39.132  31.724  13.611  1.00  1.02           C  
ATOM   4157  CG2 VAL B  15      41.314  32.910  13.710  1.00  0.91           C  
ATOM   4158  HN  VAL B  15      41.858  33.062  10.861  1.00  0.64           H  
ATOM   4159  HA  VAL B  15      41.280  30.590  12.207  1.00  0.90           H  
ATOM   4160  HB  VAL B  15      39.780  33.248  12.279  1.00  0.85           H  
ATOM   4161 1HG1 VAL B  15      39.554  30.860  14.105  1.00  1.48           H  
ATOM   4162 2HG1 VAL B  15      38.322  31.416  12.966  1.00  1.24           H  
ATOM   4163 3HG1 VAL B  15      38.761  32.409  14.358  1.00  1.53           H  
ATOM   4164 1HG2 VAL B  15      40.891  33.575  14.445  1.00  1.28           H  
ATOM   4165 2HG2 VAL B  15      42.049  33.439  13.125  1.00  1.54           H  
ATOM   4166 3HG2 VAL B  15      41.783  32.072  14.205  1.00  1.28           H  
ATOM   4167  N   GLU B  16      39.120  31.809  10.025  1.00  0.81           N  
ATOM   4168  CA  GLU B  16      38.035  31.500   9.103  1.00  0.87           C  
ATOM   4169  C   GLU B  16      38.371  30.373   8.117  1.00  0.89           C  
ATOM   4170  O   GLU B  16      37.512  29.518   7.837  1.00  1.05           O  
ATOM   4171  CB  GLU B  16      37.649  32.728   8.319  1.00  0.91           C  
ATOM   4172  CG  GLU B  16      37.174  33.886   9.161  1.00  1.00           C  
ATOM   4173  CD  GLU B  16      36.668  34.998   8.299  1.00  1.30           C  
ATOM   4174  OE1 GLU B  16      35.795  34.772   7.432  1.00  1.90           O  
ATOM   4175  OE2 GLU B  16      37.142  36.131   8.463  1.00  1.91           O  
ATOM   4176  HN  GLU B  16      39.433  32.740  10.067  1.00  0.80           H  
ATOM   4177  HA  GLU B  16      37.180  31.202   9.692  1.00  0.96           H  
ATOM   4178  HB1 GLU B  16      38.510  33.052   7.753  1.00  0.91           H  
ATOM   4179  HB2 GLU B  16      36.860  32.460   7.631  1.00  1.00           H  
ATOM   4180  HG1 GLU B  16      36.409  33.542   9.838  1.00  1.40           H  
ATOM   4181  HG2 GLU B  16      38.018  34.241   9.734  1.00  1.35           H  
ATOM   4182  N   CYS B  17      39.588  30.374   7.587  1.00  0.82           N  
ATOM   4183  CA  CYS B  17      40.005  29.367   6.635  1.00  0.93           C  
ATOM   4184  C   CYS B  17      40.002  27.971   7.254  1.00  1.03           C  
ATOM   4185  O   CYS B  17      39.601  26.999   6.604  1.00  1.22           O  
ATOM   4186  HN  CYS B  17      40.244  31.067   7.829  1.00  0.74           H  
ATOM   4187  HA  CYS B  17      39.279  29.380   5.836  1.00  1.04           H  
ATOM   4188  CB  CYS B  17      41.373  29.731   6.052  1.00  0.96           C  
ATOM   4189  SG  CYS B  17      41.223  31.259   5.086  1.00 20.00           S  
ATOM   4190  HB1 CYS B  17      42.086  29.881   6.862  1.00 20.00           H  
ATOM   4191  HB2 CYS B  17      41.720  28.924   5.406  1.00 20.00           H  
ATOM   4192  HG  CYS B  17      40.346  31.076   4.090  1.00 20.00           H  
ATOM   4193  N   ALA B  18      40.428  27.881   8.504  1.00  1.04           N  
ATOM   4194  CA  ALA B  18      40.424  26.628   9.221  1.00  1.24           C  
ATOM   4195  C   ALA B  18      39.005  26.297   9.649  1.00  1.43           C  
ATOM   4196  O   ALA B  18      38.492  25.211   9.364  1.00  1.88           O  
ATOM   4197  CB  ALA B  18      41.348  26.702  10.432  1.00  1.25           C  
ATOM   4198  HN  ALA B  18      40.761  28.689   8.948  1.00  1.00           H  
ATOM   4199  HA  ALA B  18      40.781  25.859   8.553  1.00  1.36           H  
ATOM   4200  HB1 ALA B  18      42.359  26.901  10.107  1.00  1.53           H  
ATOM   4201  HB2 ALA B  18      41.324  25.766  10.967  1.00  1.60           H  
ATOM   4202  HB3 ALA B  18      41.023  27.501  11.082  1.00  1.61           H  
ATOM   4203  N   GLY B  19      38.365  27.256  10.288  1.00  1.86           N  
ATOM   4204  CA  GLY B  19      37.014  27.095  10.755  1.00  2.13           C  
ATOM   4205  C   GLY B  19      36.949  26.131  11.905  1.00  2.09           C  
ATOM   4206  O   GLY B  19      37.499  26.389  12.983  1.00  2.45           O  
ATOM   4207  HN  GLY B  19      38.829  28.104  10.463  1.00  2.36           H  
ATOM   4208  HA1 GLY B  19      36.638  28.058  11.072  1.00  2.47           H  
ATOM   4209  HA2 GLY B  19      36.401  26.720   9.949  1.00  2.33           H  
ATOM   4210  N   GLU B  20      36.342  25.006  11.676  1.00  2.13           N  
ATOM   4211  CA  GLU B  20      36.244  24.010  12.683  1.00  2.46           C  
ATOM   4212  C   GLU B  20      37.047  22.815  12.263  1.00  2.48           C  
ATOM   4213  O   GLU B  20      36.698  22.099  11.314  1.00  3.18           O  
ATOM   4214  CB  GLU B  20      34.788  23.649  13.014  1.00  3.09           C  
ATOM   4215  CG  GLU B  20      33.933  23.256  11.829  1.00  3.54           C  
ATOM   4216  CD  GLU B  20      32.580  22.786  12.250  1.00  4.23           C  
ATOM   4217  OE1 GLU B  20      31.690  23.622  12.433  1.00  4.67           O  
ATOM   4218  OE2 GLU B  20      32.371  21.563  12.373  1.00  4.69           O  
ATOM   4219  HN  GLU B  20      36.001  24.804  10.776  1.00  2.24           H  
ATOM   4220  HA  GLU B  20      36.712  24.424  13.562  1.00  2.56           H  
ATOM   4221  HB1 GLU B  20      34.796  22.813  13.697  1.00  3.46           H  
ATOM   4222  HB2 GLU B  20      34.326  24.491  13.508  1.00  3.41           H  
ATOM   4223  HG1 GLU B  20      33.814  24.118  11.191  1.00  3.61           H  
ATOM   4224  HG2 GLU B  20      34.424  22.463  11.288  1.00  3.89           H  
ATOM   4225  N   THR B  21      38.153  22.659  12.902  1.00  2.07           N  
ATOM   4226  CA  THR B  21      39.056  21.604  12.636  1.00  2.31           C  
ATOM   4227  C   THR B  21      40.083  21.611  13.771  1.00  2.42           C  
ATOM   4228  O   THR B  21      39.793  22.167  14.845  1.00  2.89           O  
ATOM   4229  CB  THR B  21      39.722  21.782  11.213  1.00  2.31           C  
ATOM   4230  OG1 THR B  21      38.844  21.319  10.174  1.00  2.58           O  
ATOM   4231  CG2 THR B  21      41.066  21.052  11.109  1.00  2.00           C  
ATOM   4232  HN  THR B  21      38.397  23.286  13.617  1.00  1.91           H  
ATOM   4233  HA  THR B  21      38.502  20.677  12.667  1.00  2.66           H  
ATOM   4234  HB  THR B  21      39.890  22.845  11.090  1.00  2.67           H  
ATOM   4235  HG1 THR B  21      39.316  21.319   9.331  1.00  2.70           H  
ATOM   4236 1HG2 THR B  21      40.917  20.002  11.315  1.00  2.34           H  
ATOM   4237 2HG2 THR B  21      41.763  21.466  11.822  1.00  2.09           H  
ATOM   4238 3HG2 THR B  21      41.464  21.169  10.111  1.00  2.23           H  
ATOM   4239  N   ASP B  22      41.242  21.049  13.557  1.00  2.59           N  
ATOM   4240  CA  ASP B  22      42.284  21.042  14.569  1.00  2.92           C  
ATOM   4241  C   ASP B  22      43.042  22.354  14.549  1.00  2.46           C  
ATOM   4242  O   ASP B  22      43.974  22.546  13.761  1.00  3.05           O  
ATOM   4243  CB  ASP B  22      43.234  19.876  14.369  1.00  3.98           C  
ATOM   4244  CG  ASP B  22      44.339  19.832  15.397  1.00  4.45           C  
ATOM   4245  OD1 ASP B  22      44.051  19.940  16.615  1.00  4.62           O  
ATOM   4246  OD2 ASP B  22      45.513  19.636  15.012  1.00  4.98           O  
ATOM   4247  HN  ASP B  22      41.406  20.634  12.681  1.00  2.84           H  
ATOM   4248  HA  ASP B  22      41.804  20.944  15.531  1.00  3.14           H  
ATOM   4249  HB1 ASP B  22      42.678  18.954  14.414  1.00  4.39           H  
ATOM   4250  HB2 ASP B  22      43.684  19.981  13.394  1.00  4.44           H  
ATOM   4251  N   GLY B  23      42.601  23.265  15.370  1.00  1.97           N  
ATOM   4252  CA  GLY B  23      43.181  24.566  15.390  1.00  2.01           C  
ATOM   4253  C   GLY B  23      44.221  24.723  16.462  1.00  1.57           C  
ATOM   4254  O   GLY B  23      44.002  24.338  17.618  1.00  1.97           O  
ATOM   4255  HN  GLY B  23      41.867  23.040  15.979  1.00  2.14           H  
ATOM   4256  HA1 GLY B  23      43.646  24.717  14.426  1.00  2.57           H  
ATOM   4257  HA2 GLY B  23      42.405  25.304  15.530  1.00  2.35           H  
ATOM   4258  N   THR B  24      45.346  25.253  16.084  1.00  1.42           N  
ATOM   4259  CA  THR B  24      46.438  25.522  16.986  1.00  1.24           C  
ATOM   4260  C   THR B  24      46.263  26.899  17.671  1.00  1.16           C  
ATOM   4261  O   THR B  24      45.149  27.472  17.685  1.00  1.49           O  
ATOM   4262  CB  THR B  24      47.752  25.496  16.184  1.00  1.62           C  
ATOM   4263  OG1 THR B  24      47.580  26.283  14.998  1.00  2.43           O  
ATOM   4264  CG2 THR B  24      48.125  24.074  15.794  1.00  1.98           C  
ATOM   4265  HN  THR B  24      45.497  25.481  15.141  1.00  1.92           H  
ATOM   4266  HA  THR B  24      46.479  24.747  17.737  1.00  1.32           H  
ATOM   4267  HB  THR B  24      48.551  25.936  16.758  1.00  2.05           H  
ATOM   4268  HG1 THR B  24      48.063  27.105  15.127  1.00  2.78           H  
ATOM   4269 1HG2 THR B  24      49.071  24.085  15.275  1.00  2.31           H  
ATOM   4270 2HG2 THR B  24      47.370  23.674  15.134  1.00  2.29           H  
ATOM   4271 3HG2 THR B  24      48.206  23.455  16.675  1.00  2.55           H  
ATOM   4272  N   ASP B  25      47.325  27.436  18.233  1.00  1.06           N  
ATOM   4273  CA  ASP B  25      47.278  28.766  18.783  1.00  1.14           C  
ATOM   4274  C   ASP B  25      47.771  29.714  17.728  1.00  0.91           C  
ATOM   4275  O   ASP B  25      48.740  29.410  17.014  1.00  1.11           O  
ATOM   4276  CB  ASP B  25      48.114  28.912  20.055  1.00  1.52           C  
ATOM   4277  CG  ASP B  25      47.988  30.300  20.650  1.00  1.99           C  
ATOM   4278  OD1 ASP B  25      47.036  30.545  21.419  1.00  2.49           O  
ATOM   4279  OD2 ASP B  25      48.815  31.177  20.338  1.00  2.41           O  
ATOM   4280  HN  ASP B  25      48.172  26.933  18.284  1.00  1.16           H  
ATOM   4281  HA  ASP B  25      46.243  28.990  18.993  1.00  1.29           H  
ATOM   4282  HB1 ASP B  25      47.787  28.189  20.790  1.00  2.01           H  
ATOM   4283  HB2 ASP B  25      49.156  28.740  19.830  1.00  1.76           H  
ATOM   4284  N   LEU B  26      47.122  30.825  17.609  1.00  0.84           N  
ATOM   4285  CA  LEU B  26      47.427  31.777  16.579  1.00  0.77           C  
ATOM   4286  C   LEU B  26      47.446  33.161  17.220  1.00  0.86           C  
ATOM   4287  O   LEU B  26      47.311  34.181  16.556  1.00  1.05           O  
ATOM   4288  CB  LEU B  26      46.313  31.693  15.524  1.00  0.94           C  
ATOM   4289  CG  LEU B  26      46.655  32.141  14.110  1.00  0.85           C  
ATOM   4290  CD1 LEU B  26      47.682  31.190  13.500  1.00  1.22           C  
ATOM   4291  CD2 LEU B  26      45.401  32.186  13.262  1.00  1.11           C  
ATOM   4292  HN  LEU B  26      46.399  31.050  18.240  1.00  1.09           H  
ATOM   4293  HA  LEU B  26      48.377  31.537  16.123  1.00  0.73           H  
ATOM   4294  HB1 LEU B  26      45.989  30.665  15.470  1.00  1.30           H  
ATOM   4295  HB2 LEU B  26      45.478  32.286  15.869  1.00  1.41           H  
ATOM   4296  HG  LEU B  26      47.089  33.130  14.141  1.00  1.19           H  
ATOM   4297 1HD1 LEU B  26      47.928  31.509  12.498  1.00  1.63           H  
ATOM   4298 2HD1 LEU B  26      47.267  30.193  13.475  1.00  1.56           H  
ATOM   4299 3HD1 LEU B  26      48.573  31.183  14.113  1.00  1.88           H  
ATOM   4300 1HD2 LEU B  26      44.956  31.203  13.230  1.00  1.44           H  
ATOM   4301 2HD2 LEU B  26      45.655  32.497  12.258  1.00  1.49           H  
ATOM   4302 3HD2 LEU B  26      44.697  32.883  13.690  1.00  1.70           H  
ATOM   4303  N   SER B  27      47.656  33.174  18.517  1.00  0.96           N  
ATOM   4304  CA  SER B  27      47.588  34.382  19.287  1.00  1.13           C  
ATOM   4305  C   SER B  27      48.909  35.127  19.259  1.00  1.20           C  
ATOM   4306  O   SER B  27      49.976  34.527  19.427  1.00  1.66           O  
ATOM   4307  CB  SER B  27      47.190  34.044  20.732  1.00  1.36           C  
ATOM   4308  OG  SER B  27      47.042  35.205  21.530  1.00  1.89           O  
ATOM   4309  HN  SER B  27      47.904  32.343  18.984  1.00  1.04           H  
ATOM   4310  HA  SER B  27      46.819  35.009  18.863  1.00  1.17           H  
ATOM   4311  HB1 SER B  27      46.251  33.512  20.730  1.00  1.80           H  
ATOM   4312  HB2 SER B  27      47.954  33.416  21.167  1.00  1.59           H  
ATOM   4313  HG  SER B  27      46.092  35.410  21.563  1.00  2.15           H  
ATOM   4314  N   GLY B  28      48.826  36.423  19.025  1.00  1.48           N  
ATOM   4315  CA  GLY B  28      49.984  37.278  19.053  1.00  1.67           C  
ATOM   4316  C   GLY B  28      50.963  37.000  17.943  1.00  1.54           C  
ATOM   4317  O   GLY B  28      50.679  37.243  16.769  1.00  2.30           O  
ATOM   4318  HN  GLY B  28      47.952  36.812  18.816  1.00  1.93           H  
ATOM   4319  HA1 GLY B  28      49.663  38.307  18.980  1.00  1.94           H  
ATOM   4320  HA2 GLY B  28      50.481  37.144  20.002  1.00  1.79           H  
ATOM   4321  N   ASP B  29      52.093  36.456  18.301  1.00  1.09           N  
ATOM   4322  CA  ASP B  29      53.150  36.211  17.351  1.00  1.07           C  
ATOM   4323  C   ASP B  29      52.982  34.917  16.602  1.00  0.87           C  
ATOM   4324  O   ASP B  29      53.591  33.903  16.918  1.00  1.13           O  
ATOM   4325  CB  ASP B  29      54.538  36.321  17.986  1.00  1.48           C  
ATOM   4326  CG  ASP B  29      54.923  37.744  18.268  1.00  2.24           C  
ATOM   4327  OD1 ASP B  29      55.512  38.408  17.390  1.00  2.97           O  
ATOM   4328  OD2 ASP B  29      54.664  38.219  19.393  1.00  2.56           O  
ATOM   4329  HN  ASP B  29      52.213  36.203  19.239  1.00  1.37           H  
ATOM   4330  HA  ASP B  29      53.065  37.001  16.618  1.00  1.23           H  
ATOM   4331  HB1 ASP B  29      54.551  35.784  18.921  1.00  1.63           H  
ATOM   4332  HB2 ASP B  29      55.266  35.891  17.316  1.00  1.73           H  
ATOM   4333  N   PHE B  30      52.083  34.946  15.656  1.00  0.67           N  
ATOM   4334  CA  PHE B  30      51.851  33.818  14.766  1.00  0.57           C  
ATOM   4335  C   PHE B  30      52.404  34.175  13.392  1.00  0.49           C  
ATOM   4336  O   PHE B  30      52.479  33.349  12.494  1.00  0.48           O  
ATOM   4337  CB  PHE B  30      50.329  33.540  14.632  1.00  0.59           C  
ATOM   4338  CG  PHE B  30      49.580  34.580  13.807  1.00  0.55           C  
ATOM   4339  CD1 PHE B  30      49.240  35.806  14.368  1.00  0.64           C  
ATOM   4340  CD2 PHE B  30      49.205  34.321  12.506  1.00  0.58           C  
ATOM   4341  CE1 PHE B  30      48.540  36.746  13.645  1.00  0.74           C  
ATOM   4342  CE2 PHE B  30      48.496  35.258  11.780  1.00  0.65           C  
ATOM   4343  CZ  PHE B  30      48.272  36.478  12.264  1.00  0.73           C  
ATOM   4344  HN  PHE B  30      51.527  35.755  15.594  1.00  0.81           H  
ATOM   4345  HA  PHE B  30      52.346  32.939  15.153  1.00  0.71           H  
ATOM   4346  HB1 PHE B  30      50.188  32.580  14.154  1.00  0.68           H  
ATOM   4347  HB2 PHE B  30      49.886  33.504  15.615  1.00  0.67           H  
ATOM   4348  HD1 PHE B  30      49.538  36.025  15.383  1.00  0.72           H  
ATOM   4349  HD2 PHE B  30      49.463  33.367  12.066  1.00  0.65           H  
ATOM   4350  HE1 PHE B  30      48.279  37.697  14.088  1.00  0.90           H  
ATOM   4351  HE2 PHE B  30      48.204  35.045  10.761  1.00  0.73           H  
ATOM   4352  HZ  PHE B  30      47.766  37.217  11.660  1.00  0.85           H  
ATOM   4353  N   LEU B  31      52.823  35.419  13.264  1.00  0.54           N  
ATOM   4354  CA  LEU B  31      53.195  35.997  11.992  1.00  0.60           C  
ATOM   4355  C   LEU B  31      54.496  35.395  11.466  1.00  0.63           C  
ATOM   4356  O   LEU B  31      54.694  35.271  10.255  1.00  0.72           O  
ATOM   4357  CB  LEU B  31      53.312  37.523  12.141  1.00  0.75           C  
ATOM   4358  CG  LEU B  31      53.324  38.325  10.848  1.00  0.82           C  
ATOM   4359  CD1 LEU B  31      51.989  38.184  10.134  1.00  0.75           C  
ATOM   4360  CD2 LEU B  31      53.638  39.790  11.118  1.00  1.43           C  
ATOM   4361  HN  LEU B  31      52.909  35.967  14.072  1.00  0.64           H  
ATOM   4362  HA  LEU B  31      52.409  35.783  11.286  1.00  0.62           H  
ATOM   4363  HB1 LEU B  31      52.479  37.871  12.737  1.00  1.33           H  
ATOM   4364  HB2 LEU B  31      54.222  37.743  12.682  1.00  0.99           H  
ATOM   4365  HG  LEU B  31      54.085  37.925  10.195  1.00  1.26           H  
ATOM   4366 1HD1 LEU B  31      51.196  38.522  10.785  1.00  1.31           H  
ATOM   4367 2HD1 LEU B  31      51.829  37.146   9.881  1.00  1.28           H  
ATOM   4368 3HD1 LEU B  31      51.998  38.778   9.230  1.00  1.13           H  
ATOM   4369 1HD2 LEU B  31      53.638  40.333  10.184  1.00  1.84           H  
ATOM   4370 2HD2 LEU B  31      54.607  39.884  11.587  1.00  1.95           H  
ATOM   4371 3HD2 LEU B  31      52.879  40.205  11.766  1.00  1.87           H  
ATOM   4372  N   ASP B  32      55.351  34.995  12.389  1.00  0.66           N  
ATOM   4373  CA  ASP B  32      56.653  34.388  12.075  1.00  0.83           C  
ATOM   4374  C   ASP B  32      56.591  32.861  12.305  1.00  0.73           C  
ATOM   4375  O   ASP B  32      57.598  32.147  12.267  1.00  0.96           O  
ATOM   4376  CB  ASP B  32      57.733  35.055  12.959  1.00  1.10           C  
ATOM   4377  CG  ASP B  32      59.159  34.611  12.679  1.00  1.70           C  
ATOM   4378  OD1 ASP B  32      59.678  34.906  11.570  1.00  2.33           O  
ATOM   4379  OD2 ASP B  32      59.764  33.925  13.531  1.00  2.26           O  
ATOM   4380  HN  ASP B  32      55.108  35.128  13.328  1.00  0.65           H  
ATOM   4381  HA  ASP B  32      56.870  34.585  11.037  1.00  0.95           H  
ATOM   4382  HB1 ASP B  32      57.689  36.125  12.815  1.00  1.61           H  
ATOM   4383  HB2 ASP B  32      57.506  34.839  13.992  1.00  1.55           H  
ATOM   4384  N   LEU B  33      55.385  32.365  12.520  1.00  0.50           N  
ATOM   4385  CA  LEU B  33      55.172  30.946  12.719  1.00  0.50           C  
ATOM   4386  C   LEU B  33      54.990  30.312  11.338  1.00  0.50           C  
ATOM   4387  O   LEU B  33      54.826  31.026  10.358  1.00  0.78           O  
ATOM   4388  CB  LEU B  33      53.950  30.710  13.630  1.00  0.49           C  
ATOM   4389  CG  LEU B  33      53.695  29.270  14.100  1.00  0.64           C  
ATOM   4390  CD1 LEU B  33      54.880  28.748  14.899  1.00  0.77           C  
ATOM   4391  CD2 LEU B  33      52.430  29.209  14.934  1.00  0.70           C  
ATOM   4392  HN  LEU B  33      54.609  32.962  12.496  1.00  0.46           H  
ATOM   4393  HA  LEU B  33      56.066  30.541  13.177  1.00  0.59           H  
ATOM   4394  HB1 LEU B  33      54.063  31.335  14.504  1.00  0.49           H  
ATOM   4395  HB2 LEU B  33      53.073  31.042  13.093  1.00  0.48           H  
ATOM   4396  HG  LEU B  33      53.562  28.637  13.235  1.00  0.70           H  
ATOM   4397 1HD1 LEU B  33      55.763  28.758  14.279  1.00  1.27           H  
ATOM   4398 2HD1 LEU B  33      54.672  27.739  15.220  1.00  1.31           H  
ATOM   4399 3HD1 LEU B  33      55.035  29.378  15.760  1.00  1.30           H  
ATOM   4400 1HD2 LEU B  33      51.590  29.527  14.336  1.00  1.26           H  
ATOM   4401 2HD2 LEU B  33      52.528  29.857  15.793  1.00  1.16           H  
ATOM   4402 3HD2 LEU B  33      52.266  28.196  15.268  1.00  1.30           H  
ATOM   4403  N   ARG B  34      55.007  29.008  11.244  1.00  0.34           N  
ATOM   4404  CA  ARG B  34      54.984  28.379   9.941  1.00  0.37           C  
ATOM   4405  C   ARG B  34      53.656  27.669   9.726  1.00  0.35           C  
ATOM   4406  O   ARG B  34      53.030  27.202  10.688  1.00  0.40           O  
ATOM   4407  CB  ARG B  34      56.168  27.410   9.821  1.00  0.45           C  
ATOM   4408  CG  ARG B  34      57.480  28.044  10.267  1.00  0.60           C  
ATOM   4409  CD  ARG B  34      58.639  27.077  10.239  1.00  1.01           C  
ATOM   4410  NE  ARG B  34      59.112  26.765   8.889  1.00  1.74           N  
ATOM   4411  CZ  ARG B  34      60.009  25.812   8.614  1.00  2.51           C  
ATOM   4412  NH1 ARG B  34      60.400  24.990   9.574  1.00  2.74           N  
ATOM   4413  NH2 ARG B  34      60.502  25.673   7.395  1.00  3.50           N  
ATOM   4414  HN  ARG B  34      55.007  28.434  12.039  1.00  0.41           H  
ATOM   4415  HA  ARG B  34      55.094  29.152   9.196  1.00  0.42           H  
ATOM   4416  HB1 ARG B  34      55.982  26.543  10.440  1.00  0.45           H  
ATOM   4417  HB2 ARG B  34      56.279  27.095   8.793  1.00  0.55           H  
ATOM   4418  HG1 ARG B  34      57.705  28.876   9.617  1.00  0.98           H  
ATOM   4419  HG2 ARG B  34      57.346  28.402  11.278  1.00  0.96           H  
ATOM   4420  HD1 ARG B  34      59.459  27.500  10.800  1.00  1.37           H  
ATOM   4421  HD2 ARG B  34      58.322  26.163  10.720  1.00  1.69           H  
ATOM   4422  HE  ARG B  34      58.753  27.370   8.184  1.00  2.15           H  
ATOM   4423 1HH1 ARG B  34      60.046  25.061  10.507  1.00  2.59           H  
ATOM   4424 2HH1 ARG B  34      61.067  24.251   9.416  1.00  3.45           H  
ATOM   4425 1HH2 ARG B  34      60.229  26.264   6.627  1.00  3.84           H  
ATOM   4426 2HH2 ARG B  34      61.198  24.972   7.185  1.00  4.14           H  
ATOM   4427  N   PHE B  35      53.214  27.605   8.470  1.00  0.36           N  
ATOM   4428  CA  PHE B  35      51.947  26.951   8.098  1.00  0.39           C  
ATOM   4429  C   PHE B  35      51.893  25.486   8.505  1.00  0.47           C  
ATOM   4430  O   PHE B  35      50.819  24.957   8.796  1.00  0.54           O  
ATOM   4431  CB  PHE B  35      51.627  27.111   6.604  1.00  0.41           C  
ATOM   4432  CG  PHE B  35      51.099  28.471   6.212  1.00  0.38           C  
ATOM   4433  CD1 PHE B  35      49.750  28.756   6.339  1.00  0.42           C  
ATOM   4434  CD2 PHE B  35      51.935  29.452   5.717  1.00  0.42           C  
ATOM   4435  CE1 PHE B  35      49.249  29.988   5.980  1.00  0.47           C  
ATOM   4436  CE2 PHE B  35      51.438  30.689   5.355  1.00  0.47           C  
ATOM   4437  CZ  PHE B  35      50.095  30.959   5.487  1.00  0.47           C  
ATOM   4438  HN  PHE B  35      53.760  28.054   7.784  1.00  0.39           H  
ATOM   4439  HA  PHE B  35      51.174  27.455   8.662  1.00  0.42           H  
ATOM   4440  HB1 PHE B  35      52.525  26.932   6.035  1.00  0.44           H  
ATOM   4441  HB2 PHE B  35      50.890  26.369   6.331  1.00  0.45           H  
ATOM   4442  HD1 PHE B  35      49.085  27.998   6.725  1.00  0.48           H  
ATOM   4443  HD2 PHE B  35      52.990  29.244   5.613  1.00  0.48           H  
ATOM   4444  HE1 PHE B  35      48.195  30.193   6.084  1.00  0.54           H  
ATOM   4445  HE2 PHE B  35      52.105  31.448   4.969  1.00  0.55           H  
ATOM   4446  HZ  PHE B  35      49.702  31.924   5.204  1.00  0.54           H  
ATOM   4447  N   GLU B  36      53.042  24.849   8.561  1.00  0.57           N  
ATOM   4448  CA  GLU B  36      53.126  23.456   8.975  1.00  0.76           C  
ATOM   4449  C   GLU B  36      52.724  23.304  10.448  1.00  0.74           C  
ATOM   4450  O   GLU B  36      52.058  22.344  10.825  1.00  0.87           O  
ATOM   4451  CB  GLU B  36      54.537  22.904   8.756  1.00  0.97           C  
ATOM   4452  CG  GLU B  36      55.623  23.703   9.447  1.00  1.31           C  
ATOM   4453  CD  GLU B  36      56.954  23.040   9.360  1.00  1.56           C  
ATOM   4454  OE1 GLU B  36      57.665  23.231   8.334  1.00  1.81           O  
ATOM   4455  OE2 GLU B  36      57.326  22.326  10.291  1.00  2.06           O  
ATOM   4456  HN  GLU B  36      53.860  25.327   8.311  1.00  0.57           H  
ATOM   4457  HA  GLU B  36      52.432  22.893   8.368  1.00  0.89           H  
ATOM   4458  HB1 GLU B  36      54.578  21.890   9.128  1.00  1.49           H  
ATOM   4459  HB2 GLU B  36      54.748  22.897   7.696  1.00  1.32           H  
ATOM   4460  HG1 GLU B  36      55.690  24.676   8.982  1.00  1.67           H  
ATOM   4461  HG2 GLU B  36      55.361  23.827  10.487  1.00  1.90           H  
ATOM   4462  N   ASP B  37      53.082  24.293  11.253  1.00  0.66           N  
ATOM   4463  CA  ASP B  37      52.825  24.255  12.687  1.00  0.73           C  
ATOM   4464  C   ASP B  37      51.376  24.512  12.961  1.00  0.73           C  
ATOM   4465  O   ASP B  37      50.822  24.020  13.938  1.00  0.89           O  
ATOM   4466  CB  ASP B  37      53.669  25.288  13.443  1.00  0.75           C  
ATOM   4467  CG  ASP B  37      55.144  25.102  13.249  1.00  1.29           C  
ATOM   4468  OD1 ASP B  37      55.715  24.205  13.869  1.00  1.28           O  
ATOM   4469  OD2 ASP B  37      55.759  25.850  12.458  1.00  2.20           O  
ATOM   4470  HN  ASP B  37      53.531  25.078  10.871  1.00  0.61           H  
ATOM   4471  HA  ASP B  37      53.078  23.269  13.051  1.00  0.86           H  
ATOM   4472  HB1 ASP B  37      53.416  26.277  13.091  1.00  1.21           H  
ATOM   4473  HB2 ASP B  37      53.453  25.217  14.499  1.00  1.07           H  
ATOM   4474  N   ILE B  38      50.742  25.260  12.082  1.00  0.63           N  
ATOM   4475  CA  ILE B  38      49.339  25.590  12.251  1.00  0.68           C  
ATOM   4476  C   ILE B  38      48.418  24.620  11.504  1.00  0.68           C  
ATOM   4477  O   ILE B  38      47.223  24.871  11.362  1.00  0.73           O  
ATOM   4478  CB  ILE B  38      49.013  27.075  11.917  1.00  0.68           C  
ATOM   4479  CG1 ILE B  38      49.425  27.433  10.474  1.00  0.55           C  
ATOM   4480  CG2 ILE B  38      49.700  27.995  12.910  1.00  0.80           C  
ATOM   4481  CD1 ILE B  38      49.115  28.865  10.059  1.00  0.64           C  
ATOM   4482  HN  ILE B  38      51.238  25.603  11.309  1.00  0.57           H  
ATOM   4483  HA  ILE B  38      49.139  25.432  13.303  1.00  0.81           H  
ATOM   4484  HB  ILE B  38      47.948  27.214  12.026  1.00  0.76           H  
ATOM   4485 1HG1 ILE B  38      50.489  27.291  10.365  1.00  0.48           H  
ATOM   4486 2HG1 ILE B  38      48.914  26.767   9.793  1.00  0.52           H  
ATOM   4487 1HG2 ILE B  38      49.491  29.022  12.653  1.00  1.34           H  
ATOM   4488 2HG2 ILE B  38      50.769  27.837  12.865  1.00  1.28           H  
ATOM   4489 3HG2 ILE B  38      49.335  27.791  13.905  1.00  1.28           H  
ATOM   4490 1HD1 ILE B  38      48.054  29.044  10.147  1.00  1.16           H  
ATOM   4491 2HD1 ILE B  38      49.426  29.016   9.037  1.00  1.19           H  
ATOM   4492 3HD1 ILE B  38      49.650  29.546  10.704  1.00  1.19           H  
ATOM   4493  N   GLY B  39      48.981  23.497  11.088  1.00  0.69           N  
ATOM   4494  CA  GLY B  39      48.208  22.432  10.469  1.00  0.77           C  
ATOM   4495  C   GLY B  39      47.665  22.750   9.084  1.00  0.65           C  
ATOM   4496  O   GLY B  39      46.575  22.292   8.718  1.00  0.74           O  
ATOM   4497  HN  GLY B  39      49.949  23.386  11.200  1.00  0.70           H  
ATOM   4498  HA1 GLY B  39      48.843  21.562  10.391  1.00  0.85           H  
ATOM   4499  HA2 GLY B  39      47.381  22.191  11.121  1.00  0.90           H  
ATOM   4500  N   TYR B  40      48.400  23.502   8.311  1.00  0.52           N  
ATOM   4501  CA  TYR B  40      47.961  23.836   6.980  1.00  0.47           C  
ATOM   4502  C   TYR B  40      48.640  23.012   5.912  1.00  0.49           C  
ATOM   4503  O   TYR B  40      49.875  22.952   5.829  1.00  0.61           O  
ATOM   4504  CB  TYR B  40      48.083  25.339   6.690  1.00  0.46           C  
ATOM   4505  CG  TYR B  40      46.901  26.130   7.180  1.00  0.50           C  
ATOM   4506  CD1 TYR B  40      46.706  26.384   8.524  1.00  0.62           C  
ATOM   4507  CD2 TYR B  40      45.956  26.595   6.283  1.00  0.61           C  
ATOM   4508  CE1 TYR B  40      45.608  27.083   8.965  1.00  0.74           C  
ATOM   4509  CE2 TYR B  40      44.851  27.288   6.711  1.00  0.78           C  
ATOM   4510  CZ  TYR B  40      44.681  27.530   8.051  1.00  0.81           C  
ATOM   4511  OH  TYR B  40      43.565  28.199   8.470  1.00  1.02           O  
ATOM   4512  HN  TYR B  40      49.266  23.835   8.634  1.00  0.54           H  
ATOM   4513  HA  TYR B  40      46.910  23.584   6.943  1.00  0.49           H  
ATOM   4514  HB1 TYR B  40      48.970  25.719   7.178  1.00  0.55           H  
ATOM   4515  HB2 TYR B  40      48.173  25.493   5.624  1.00  0.48           H  
ATOM   4516  HD1 TYR B  40      47.439  26.031   9.235  1.00  0.71           H  
ATOM   4517  HD2 TYR B  40      46.097  26.403   5.229  1.00  0.66           H  
ATOM   4518  HE1 TYR B  40      45.483  27.270  10.021  1.00  0.87           H  
ATOM   4519  HE2 TYR B  40      44.123  27.639   5.996  1.00  0.95           H  
ATOM   4520  HH  TYR B  40      43.758  28.802   9.200  1.00  1.03           H  
ATOM   4521  N   ASP B  41      47.820  22.337   5.126  1.00  0.48           N  
ATOM   4522  CA  ASP B  41      48.279  21.601   3.954  1.00  0.56           C  
ATOM   4523  C   ASP B  41      48.469  22.586   2.824  1.00  0.45           C  
ATOM   4524  O   ASP B  41      48.038  23.748   2.927  1.00  0.39           O  
ATOM   4525  CB  ASP B  41      47.247  20.545   3.491  1.00  0.75           C  
ATOM   4526  CG  ASP B  41      47.047  19.382   4.425  1.00  1.11           C  
ATOM   4527  OD1 ASP B  41      47.922  18.489   4.488  1.00  1.20           O  
ATOM   4528  OD2 ASP B  41      46.014  19.333   5.125  1.00  2.01           O  
ATOM   4529  HN  ASP B  41      46.869  22.341   5.353  1.00  0.50           H  
ATOM   4530  HA  ASP B  41      49.216  21.113   4.189  1.00  0.71           H  
ATOM   4531  HB1 ASP B  41      46.282  21.013   3.365  1.00  1.10           H  
ATOM   4532  HB2 ASP B  41      47.566  20.160   2.533  1.00  1.26           H  
ATOM   4533  N   SER B  42      49.040  22.136   1.735  1.00  0.57           N  
ATOM   4534  CA  SER B  42      49.238  22.980   0.577  1.00  0.62           C  
ATOM   4535  C   SER B  42      47.886  23.375   0.004  1.00  0.53           C  
ATOM   4536  O   SER B  42      47.622  24.556  -0.233  1.00  0.54           O  
ATOM   4537  CB  SER B  42      50.039  22.237  -0.448  1.00  0.83           C  
ATOM   4538  OG  SER B  42      49.409  20.953  -0.669  1.00  1.24           O  
ATOM   4539  HN  SER B  42      49.321  21.199   1.684  1.00  0.71           H  
ATOM   4540  HA  SER B  42      49.771  23.870   0.879  1.00  0.66           H  
ATOM   4541  HB1 SER B  42      50.049  22.796  -1.374  1.00  1.53           H  
ATOM   4542  HB2 SER B  42      51.045  22.073  -0.090  1.00  1.34           H  
ATOM   4543  HG  SER B  42      49.386  20.414   0.232  1.00  0.86           H  
ATOM   4544  N   LEU B  43      47.019  22.369  -0.167  1.00  0.53           N  
ATOM   4545  CA  LEU B  43      45.651  22.570  -0.624  1.00  0.54           C  
ATOM   4546  C   LEU B  43      44.919  23.530   0.266  1.00  0.45           C  
ATOM   4547  O   LEU B  43      44.189  24.378  -0.211  1.00  0.47           O  
ATOM   4548  CB  LEU B  43      44.889  21.246  -0.704  1.00  0.68           C  
ATOM   4549  CG  LEU B  43      44.805  20.609  -2.084  1.00  0.83           C  
ATOM   4550  CD1 LEU B  43      44.148  19.241  -1.995  1.00  1.00           C  
ATOM   4551  CD2 LEU B  43      44.004  21.518  -3.009  1.00  0.90           C  
ATOM   4552  HN  LEU B  43      47.337  21.452   0.008  1.00  0.61           H  
ATOM   4553  HA  LEU B  43      45.700  22.995  -1.617  1.00  0.60           H  
ATOM   4554  HB1 LEU B  43      45.367  20.548  -0.034  1.00  0.74           H  
ATOM   4555  HB2 LEU B  43      43.881  21.413  -0.353  1.00  0.74           H  
ATOM   4556  HG  LEU B  43      45.797  20.498  -2.499  1.00  0.87           H  
ATOM   4557 1HD1 LEU B  43      43.166  19.336  -1.553  1.00  1.38           H  
ATOM   4558 2HD1 LEU B  43      44.752  18.588  -1.383  1.00  1.49           H  
ATOM   4559 3HD1 LEU B  43      44.053  18.821  -2.986  1.00  1.45           H  
ATOM   4560 1HD2 LEU B  43      44.505  22.471  -3.088  1.00  1.41           H  
ATOM   4561 2HD2 LEU B  43      43.020  21.683  -2.592  1.00  1.33           H  
ATOM   4562 3HD2 LEU B  43      43.921  21.071  -3.988  1.00  1.34           H  
ATOM   4563  N   ALA B  44      45.175  23.428   1.561  1.00  0.44           N  
ATOM   4564  CA  ALA B  44      44.543  24.288   2.537  1.00  0.41           C  
ATOM   4565  C   ALA B  44      44.955  25.739   2.319  1.00  0.35           C  
ATOM   4566  O   ALA B  44      44.157  26.643   2.506  1.00  0.38           O  
ATOM   4567  CB  ALA B  44      44.866  23.837   3.949  1.00  0.43           C  
ATOM   4568  HN  ALA B  44      45.821  22.751   1.850  1.00  0.51           H  
ATOM   4569  HA  ALA B  44      43.474  24.216   2.390  1.00  0.47           H  
ATOM   4570  HB1 ALA B  44      45.927  23.922   4.123  1.00  1.10           H  
ATOM   4571  HB2 ALA B  44      44.563  22.808   4.076  1.00  1.04           H  
ATOM   4572  HB3 ALA B  44      44.336  24.459   4.656  1.00  1.14           H  
ATOM   4573  N   LEU B  45      46.188  25.960   1.891  1.00  0.34           N  
ATOM   4574  CA  LEU B  45      46.660  27.296   1.621  1.00  0.33           C  
ATOM   4575  C   LEU B  45      46.097  27.820   0.296  1.00  0.32           C  
ATOM   4576  O   LEU B  45      45.742  28.983   0.197  1.00  0.36           O  
ATOM   4577  CB  LEU B  45      48.176  27.347   1.659  1.00  0.48           C  
ATOM   4578  CG  LEU B  45      48.834  28.733   1.517  1.00  0.50           C  
ATOM   4579  CD1 LEU B  45      47.972  29.848   2.107  1.00  0.90           C  
ATOM   4580  CD2 LEU B  45      50.059  28.701   2.313  1.00  0.37           C  
ATOM   4581  HN  LEU B  45      46.799  25.199   1.763  1.00  0.38           H  
ATOM   4582  HA  LEU B  45      46.298  27.930   2.421  1.00  0.41           H  
ATOM   4583  HB1 LEU B  45      48.502  26.914   2.594  1.00  0.69           H  
ATOM   4584  HB2 LEU B  45      48.541  26.724   0.856  1.00  0.58           H  
ATOM   4585  HG  LEU B  45      49.108  28.947   0.496  1.00  0.73           H  
ATOM   4586 1HD1 LEU B  45      47.791  29.673   3.155  1.00  1.45           H  
ATOM   4587 2HD1 LEU B  45      47.036  29.880   1.570  1.00  1.47           H  
ATOM   4588 3HD1 LEU B  45      48.487  30.789   1.965  1.00  1.36           H  
ATOM   4589 1HD2 LEU B  45      50.564  29.652   2.259  1.00  1.16           H  
ATOM   4590 2HD2 LEU B  45      50.680  27.872   2.013  1.00  1.10           H  
ATOM   4591 3HD2 LEU B  45      49.658  28.563   3.307  1.00  1.03           H  
ATOM   4592  N   MET B  46      45.969  26.944  -0.702  1.00  0.37           N  
ATOM   4593  CA  MET B  46      45.366  27.330  -2.012  1.00  0.46           C  
ATOM   4594  C   MET B  46      43.962  27.801  -1.735  1.00  0.48           C  
ATOM   4595  O   MET B  46      43.519  28.853  -2.197  1.00  0.54           O  
ATOM   4596  CB  MET B  46      45.272  26.120  -2.960  1.00  0.59           C  
ATOM   4597  CG  MET B  46      46.492  25.285  -2.978  1.00  0.54           C  
ATOM   4598  SD  MET B  46      46.462  23.996  -4.226  1.00  0.89           S  
ATOM   4599  CE  MET B  46      48.051  23.247  -3.924  1.00  1.84           C  
ATOM   4600  HN  MET B  46      46.297  26.030  -0.555  1.00  0.40           H  
ATOM   4601  HA  MET B  46      45.952  28.118  -2.458  1.00  0.50           H  
ATOM   4602  HB1 MET B  46      44.459  25.479  -2.656  1.00  0.77           H  
ATOM   4603  HB2 MET B  46      45.093  26.457  -3.971  1.00  0.88           H  
ATOM   4604  HG1 MET B  46      47.354  25.920  -3.084  1.00  0.63           H  
ATOM   4605  HG2 MET B  46      46.490  24.825  -1.999  1.00  0.50           H  
ATOM   4606  HE1 MET B  46      48.198  22.427  -4.613  1.00  2.39           H  
ATOM   4607  HE2 MET B  46      48.082  22.874  -2.911  1.00  2.36           H  
ATOM   4608  HE3 MET B  46      48.837  23.975  -4.059  1.00  2.33           H  
ATOM   4609  N   GLU B  47      43.313  27.004  -0.932  1.00  0.49           N  
ATOM   4610  CA  GLU B  47      41.992  27.201  -0.443  1.00  0.55           C  
ATOM   4611  C   GLU B  47      41.906  28.562   0.290  1.00  0.54           C  
ATOM   4612  O   GLU B  47      41.088  29.394  -0.055  1.00  0.71           O  
ATOM   4613  CB  GLU B  47      41.753  26.046   0.492  1.00  0.58           C  
ATOM   4614  CG  GLU B  47      40.337  25.854   0.970  1.00  0.82           C  
ATOM   4615  CD  GLU B  47      39.354  25.615  -0.141  1.00  1.48           C  
ATOM   4616  OE1 GLU B  47      39.568  24.680  -0.937  1.00  2.31           O  
ATOM   4617  OE2 GLU B  47      38.397  26.385  -0.269  1.00  1.84           O  
ATOM   4618  HN  GLU B  47      43.766  26.177  -0.651  1.00  0.49           H  
ATOM   4619  HA  GLU B  47      41.279  27.151  -1.252  1.00  0.65           H  
ATOM   4620  HB1 GLU B  47      42.147  25.176  -0.016  1.00  0.63           H  
ATOM   4621  HB2 GLU B  47      42.388  26.206   1.354  1.00  0.79           H  
ATOM   4622  HG1 GLU B  47      40.300  25.012   1.645  1.00  1.18           H  
ATOM   4623  HG2 GLU B  47      40.052  26.752   1.490  1.00  1.45           H  
ATOM   4624  N   THR B  48      42.801  28.764   1.261  1.00  0.42           N  
ATOM   4625  CA  THR B  48      42.927  30.018   2.029  1.00  0.42           C  
ATOM   4626  C   THR B  48      43.087  31.227   1.078  1.00  0.39           C  
ATOM   4627  O   THR B  48      42.351  32.215   1.180  1.00  0.41           O  
ATOM   4628  CB  THR B  48      44.174  29.913   2.967  1.00  0.41           C  
ATOM   4629  OG1 THR B  48      43.975  28.864   3.923  1.00  0.44           O  
ATOM   4630  CG2 THR B  48      44.494  31.222   3.704  1.00  0.45           C  
ATOM   4631  HN  THR B  48      43.409  28.028   1.484  1.00  0.39           H  
ATOM   4632  HA  THR B  48      42.045  30.143   2.639  1.00  0.47           H  
ATOM   4633  HB  THR B  48      45.013  29.646   2.343  1.00  0.40           H  
ATOM   4634  HG1 THR B  48      43.985  28.013   3.467  1.00  0.69           H  
ATOM   4635 1HG2 THR B  48      45.382  31.055   4.304  1.00  1.16           H  
ATOM   4636 2HG2 THR B  48      43.670  31.535   4.329  1.00  0.91           H  
ATOM   4637 3HG2 THR B  48      44.717  31.991   2.978  1.00  1.13           H  
ATOM   4638  N   ALA B  49      44.026  31.117   0.149  1.00  0.39           N  
ATOM   4639  CA  ALA B  49      44.337  32.181  -0.793  1.00  0.40           C  
ATOM   4640  C   ALA B  49      43.114  32.534  -1.649  1.00  0.42           C  
ATOM   4641  O   ALA B  49      42.718  33.697  -1.717  1.00  0.41           O  
ATOM   4642  CB  ALA B  49      45.507  31.778  -1.684  1.00  0.43           C  
ATOM   4643  HN  ALA B  49      44.515  30.267   0.097  1.00  0.39           H  
ATOM   4644  HA  ALA B  49      44.643  33.034  -0.200  1.00  0.39           H  
ATOM   4645  HB1 ALA B  49      45.762  32.601  -2.333  1.00  1.11           H  
ATOM   4646  HB2 ALA B  49      45.225  30.924  -2.280  1.00  1.01           H  
ATOM   4647  HB3 ALA B  49      46.359  31.522  -1.071  1.00  0.97           H  
ATOM   4648  N   ALA B  50      42.494  31.516  -2.248  1.00  0.46           N  
ATOM   4649  CA  ALA B  50      41.313  31.703  -3.103  1.00  0.51           C  
ATOM   4650  C   ALA B  50      40.134  32.258  -2.301  1.00  0.49           C  
ATOM   4651  O   ALA B  50      39.344  33.079  -2.794  1.00  0.49           O  
ATOM   4652  CB  ALA B  50      40.929  30.387  -3.773  1.00  0.62           C  
ATOM   4653  HN  ALA B  50      42.840  30.602  -2.130  1.00  0.47           H  
ATOM   4654  HA  ALA B  50      41.576  32.416  -3.872  1.00  0.52           H  
ATOM   4655  HB1 ALA B  50      40.656  29.672  -3.011  1.00  1.05           H  
ATOM   4656  HB2 ALA B  50      41.775  30.011  -4.331  1.00  1.09           H  
ATOM   4657  HB3 ALA B  50      40.093  30.543  -4.440  1.00  1.26           H  
ATOM   4658  N   ARG B  51      40.053  31.842  -1.051  1.00  0.51           N  
ATOM   4659  CA  ARG B  51      39.009  32.272  -0.133  1.00  0.54           C  
ATOM   4660  C   ARG B  51      39.162  33.788   0.102  1.00  0.50           C  
ATOM   4661  O   ARG B  51      38.185  34.513   0.299  1.00  0.61           O  
ATOM   4662  CB  ARG B  51      39.172  31.474   1.180  1.00  0.62           C  
ATOM   4663  CG  ARG B  51      37.910  31.197   1.985  1.00  0.87           C  
ATOM   4664  CD  ARG B  51      37.351  32.404   2.717  1.00  1.36           C  
ATOM   4665  NE  ARG B  51      36.147  32.019   3.457  1.00  2.18           N  
ATOM   4666  CZ  ARG B  51      35.761  32.490   4.637  1.00  3.05           C  
ATOM   4667  NH1 ARG B  51      36.426  33.476   5.209  1.00  3.48           N  
ATOM   4668  NH2 ARG B  51      34.694  31.975   5.230  1.00  3.91           N  
ATOM   4669  HN  ARG B  51      40.721  31.193  -0.734  1.00  0.53           H  
ATOM   4670  HA  ARG B  51      38.048  32.052  -0.579  1.00  0.59           H  
ATOM   4671  HB1 ARG B  51      39.603  30.515   0.935  1.00  0.70           H  
ATOM   4672  HB2 ARG B  51      39.870  31.996   1.818  1.00  0.56           H  
ATOM   4673  HG1 ARG B  51      37.147  30.829   1.314  1.00  1.45           H  
ATOM   4674  HG2 ARG B  51      38.132  30.423   2.705  1.00  1.54           H  
ATOM   4675  HD1 ARG B  51      38.085  32.766   3.421  1.00  1.75           H  
ATOM   4676  HD2 ARG B  51      37.101  33.184   2.014  1.00  1.65           H  
ATOM   4677  HE  ARG B  51      35.610  31.328   2.993  1.00  2.47           H  
ATOM   4678 1HH1 ARG B  51      37.225  33.883   4.774  1.00  3.26           H  
ATOM   4679 2HH1 ARG B  51      36.142  33.885   6.092  1.00  4.31           H  
ATOM   4680 1HH2 ARG B  51      34.167  31.219   4.814  1.00  4.10           H  
ATOM   4681 2HH2 ARG B  51      34.340  32.311   6.114  1.00  4.60           H  
ATOM   4682  N   LEU B  52      40.398  34.257   0.046  1.00  0.41           N  
ATOM   4683  CA  LEU B  52      40.685  35.670   0.193  1.00  0.39           C  
ATOM   4684  C   LEU B  52      40.472  36.401  -1.134  1.00  0.36           C  
ATOM   4685  O   LEU B  52      40.002  37.551  -1.143  1.00  0.38           O  
ATOM   4686  CB  LEU B  52      42.113  35.890   0.718  1.00  0.36           C  
ATOM   4687  CG  LEU B  52      42.422  35.263   2.084  1.00  0.39           C  
ATOM   4688  CD1 LEU B  52      43.860  35.534   2.489  1.00  0.41           C  
ATOM   4689  CD2 LEU B  52      41.454  35.765   3.153  1.00  0.48           C  
ATOM   4690  HN  LEU B  52      41.138  33.625  -0.092  1.00  0.40           H  
ATOM   4691  HA  LEU B  52      39.984  36.067   0.913  1.00  0.44           H  
ATOM   4692  HB1 LEU B  52      42.802  35.477  -0.007  1.00  0.36           H  
ATOM   4693  HB2 LEU B  52      42.282  36.954   0.790  1.00  0.38           H  
ATOM   4694  HG  LEU B  52      42.312  34.190   2.002  1.00  0.42           H  
ATOM   4695 1HD1 LEU B  52      44.054  35.103   3.459  1.00  1.18           H  
ATOM   4696 2HD1 LEU B  52      44.025  36.600   2.527  1.00  0.96           H  
ATOM   4697 3HD1 LEU B  52      44.521  35.091   1.759  1.00  1.14           H  
ATOM   4698 1HD2 LEU B  52      40.445  35.499   2.877  1.00  1.23           H  
ATOM   4699 2HD2 LEU B  52      41.536  36.838   3.240  1.00  1.11           H  
ATOM   4700 3HD2 LEU B  52      41.699  35.303   4.098  1.00  0.92           H  
ATOM   4701  N   GLU B  53      40.803  35.733  -2.253  1.00  0.35           N  
ATOM   4702  CA  GLU B  53      40.608  36.296  -3.600  1.00  0.37           C  
ATOM   4703  C   GLU B  53      39.150  36.670  -3.804  1.00  0.41           C  
ATOM   4704  O   GLU B  53      38.847  37.798  -4.185  1.00  0.45           O  
ATOM   4705  CB  GLU B  53      41.024  35.318  -4.712  1.00  0.40           C  
ATOM   4706  CG  GLU B  53      42.472  34.871  -4.689  1.00  0.44           C  
ATOM   4707  CD  GLU B  53      42.788  33.949  -5.848  1.00  0.56           C  
ATOM   4708  OE1 GLU B  53      42.338  32.794  -5.845  1.00  0.91           O  
ATOM   4709  OE2 GLU B  53      43.447  34.383  -6.808  1.00  0.65           O  
ATOM   4710  HN  GLU B  53      41.222  34.843  -2.168  1.00  0.37           H  
ATOM   4711  HA  GLU B  53      41.204  37.197  -3.674  1.00  0.37           H  
ATOM   4712  HB1 GLU B  53      40.402  34.439  -4.650  1.00  0.44           H  
ATOM   4713  HB2 GLU B  53      40.839  35.798  -5.661  1.00  0.41           H  
ATOM   4714  HG1 GLU B  53      43.106  35.743  -4.756  1.00  0.42           H  
ATOM   4715  HG2 GLU B  53      42.666  34.346  -3.763  1.00  0.47           H  
ATOM   4716  N   SER B  54      38.252  35.730  -3.505  1.00  0.45           N  
ATOM   4717  CA  SER B  54      36.813  35.936  -3.670  1.00  0.54           C  
ATOM   4718  C   SER B  54      36.289  37.053  -2.739  1.00  0.52           C  
ATOM   4719  O   SER B  54      35.326  37.745  -3.060  1.00  0.62           O  
ATOM   4720  CB  SER B  54      36.075  34.623  -3.377  1.00  0.69           C  
ATOM   4721  OG  SER B  54      36.612  33.545  -4.143  1.00  1.38           O  
ATOM   4722  HN  SER B  54      38.572  34.859  -3.174  1.00  0.46           H  
ATOM   4723  HA  SER B  54      36.630  36.213  -4.699  1.00  0.58           H  
ATOM   4724  HB1 SER B  54      36.171  34.385  -2.328  1.00  1.29           H  
ATOM   4725  HB2 SER B  54      35.026  34.728  -3.618  1.00  1.18           H  
ATOM   4726  HG  SER B  54      37.170  33.904  -4.843  1.00  1.76           H  
ATOM   4727  N   ARG B  55      36.953  37.231  -1.615  1.00  0.53           N  
ATOM   4728  CA  ARG B  55      36.532  38.190  -0.605  1.00  0.62           C  
ATOM   4729  C   ARG B  55      36.994  39.622  -0.918  1.00  0.57           C  
ATOM   4730  O   ARG B  55      36.244  40.572  -0.719  1.00  0.68           O  
ATOM   4731  CB  ARG B  55      37.040  37.729   0.775  1.00  0.78           C  
ATOM   4732  CG  ARG B  55      36.707  38.649   1.947  1.00  0.95           C  
ATOM   4733  CD  ARG B  55      37.181  38.017   3.248  1.00  1.19           C  
ATOM   4734  NE  ARG B  55      37.017  38.884   4.423  1.00  1.42           N  
ATOM   4735  CZ  ARG B  55      36.940  38.440   5.680  1.00  1.79           C  
ATOM   4736  NH1 ARG B  55      36.608  37.166   5.915  1.00  1.97           N  
ATOM   4737  NH2 ARG B  55      37.069  39.292   6.698  1.00  2.41           N  
ATOM   4738  HN  ARG B  55      37.760  36.695  -1.461  1.00  0.56           H  
ATOM   4739  HA  ARG B  55      35.452  38.177  -0.586  1.00  0.71           H  
ATOM   4740  HB1 ARG B  55      36.619  36.757   0.995  1.00  0.89           H  
ATOM   4741  HB2 ARG B  55      38.113  37.623   0.725  1.00  0.75           H  
ATOM   4742  HG1 ARG B  55      37.206  39.597   1.810  1.00  0.92           H  
ATOM   4743  HG2 ARG B  55      35.637  38.795   1.999  1.00  1.01           H  
ATOM   4744  HD1 ARG B  55      36.622  37.108   3.418  1.00  1.55           H  
ATOM   4745  HD2 ARG B  55      38.227  37.765   3.146  1.00  1.54           H  
ATOM   4746  HE  ARG B  55      37.050  39.856   4.254  1.00  1.69           H  
ATOM   4747 1HH1 ARG B  55      36.387  36.525   5.173  1.00  2.05           H  
ATOM   4748 2HH1 ARG B  55      36.562  36.772   6.845  1.00  2.37           H  
ATOM   4749 1HH2 ARG B  55      37.221  40.279   6.572  1.00  2.74           H  
ATOM   4750 2HH2 ARG B  55      37.033  38.992   7.657  1.00  2.76           H  
ATOM   4751  N   TYR B  56      38.214  39.781  -1.396  1.00  0.49           N  
ATOM   4752  CA  TYR B  56      38.741  41.127  -1.618  1.00  0.54           C  
ATOM   4753  C   TYR B  56      38.842  41.527  -3.089  1.00  0.53           C  
ATOM   4754  O   TYR B  56      38.986  42.713  -3.397  1.00  0.71           O  
ATOM   4755  CB  TYR B  56      40.083  41.317  -0.898  1.00  0.57           C  
ATOM   4756  CG  TYR B  56      39.967  41.184   0.606  1.00  0.68           C  
ATOM   4757  CD1 TYR B  56      39.347  42.173   1.359  1.00  0.94           C  
ATOM   4758  CD2 TYR B  56      40.461  40.072   1.268  1.00  0.66           C  
ATOM   4759  CE1 TYR B  56      39.221  42.057   2.727  1.00  1.09           C  
ATOM   4760  CE2 TYR B  56      40.342  39.949   2.641  1.00  0.82           C  
ATOM   4761  CZ  TYR B  56      39.720  40.944   3.363  1.00  1.02           C  
ATOM   4762  OH  TYR B  56      39.597  40.821   4.734  1.00  1.20           O  
ATOM   4763  HN  TYR B  56      38.780  38.996  -1.574  1.00  0.46           H  
ATOM   4764  HA  TYR B  56      38.030  41.798  -1.158  1.00  0.64           H  
ATOM   4765  HB1 TYR B  56      40.778  40.568  -1.244  1.00  0.48           H  
ATOM   4766  HB2 TYR B  56      40.469  42.301  -1.124  1.00  0.68           H  
ATOM   4767  HD1 TYR B  56      38.957  43.046   0.855  1.00  1.07           H  
ATOM   4768  HD2 TYR B  56      40.949  39.296   0.699  1.00  0.62           H  
ATOM   4769  HE1 TYR B  56      38.736  42.836   3.294  1.00  1.32           H  
ATOM   4770  HE2 TYR B  56      40.729  39.074   3.142  1.00  0.88           H  
ATOM   4771  HH  TYR B  56      40.459  40.574   5.085  1.00  1.34           H  
ATOM   4772  N   GLY B  57      38.755  40.564  -3.984  1.00  0.44           N  
ATOM   4773  CA  GLY B  57      38.856  40.867  -5.400  1.00  0.45           C  
ATOM   4774  C   GLY B  57      40.296  40.938  -5.862  1.00  0.45           C  
ATOM   4775  O   GLY B  57      40.711  41.916  -6.503  1.00  0.60           O  
ATOM   4776  HN  GLY B  57      38.609  39.635  -3.704  1.00  0.46           H  
ATOM   4777  HA1 GLY B  57      38.340  40.104  -5.964  1.00  0.45           H  
ATOM   4778  HA2 GLY B  57      38.384  41.820  -5.583  1.00  0.51           H  
ATOM   4779  N   VAL B  58      41.061  39.907  -5.533  1.00  0.37           N  
ATOM   4780  CA  VAL B  58      42.477  39.829  -5.897  1.00  0.39           C  
ATOM   4781  C   VAL B  58      42.740  38.541  -6.681  1.00  0.40           C  
ATOM   4782  O   VAL B  58      41.804  37.775  -6.931  1.00  0.42           O  
ATOM   4783  CB  VAL B  58      43.432  39.886  -4.651  1.00  0.41           C  
ATOM   4784  CG1 VAL B  58      43.277  41.181  -3.887  1.00  0.49           C  
ATOM   4785  CG2 VAL B  58      43.182  38.714  -3.711  1.00  0.38           C  
ATOM   4786  HN  VAL B  58      40.657  39.147  -5.063  1.00  0.39           H  
ATOM   4787  HA  VAL B  58      42.692  40.669  -6.546  1.00  0.47           H  
ATOM   4788  HB  VAL B  58      44.452  39.824  -5.003  1.00  0.45           H  
ATOM   4789 1HG1 VAL B  58      43.473  42.019  -4.540  1.00  1.04           H  
ATOM   4790 2HG1 VAL B  58      43.974  41.177  -3.061  1.00  1.10           H  
ATOM   4791 3HG1 VAL B  58      42.268  41.234  -3.503  1.00  1.22           H  
ATOM   4792 1HG2 VAL B  58      43.860  38.778  -2.874  1.00  1.09           H  
ATOM   4793 2HG2 VAL B  58      43.352  37.793  -4.247  1.00  1.11           H  
ATOM   4794 3HG2 VAL B  58      42.162  38.746  -3.360  1.00  1.03           H  
ATOM   4795  N   SER B  59      43.980  38.298  -7.072  1.00  0.46           N  
ATOM   4796  CA  SER B  59      44.349  37.068  -7.741  1.00  0.56           C  
ATOM   4797  C   SER B  59      45.790  36.657  -7.416  1.00  0.54           C  
ATOM   4798  O   SER B  59      46.751  37.365  -7.744  1.00  0.61           O  
ATOM   4799  CB  SER B  59      44.137  37.181  -9.255  1.00  0.79           C  
ATOM   4800  OG  SER B  59      42.773  37.481  -9.548  1.00  1.33           O  
ATOM   4801  HN  SER B  59      44.676  38.984  -6.960  1.00  0.49           H  
ATOM   4802  HA  SER B  59      43.699  36.295  -7.359  1.00  0.59           H  
ATOM   4803  HB1 SER B  59      44.760  37.969  -9.651  1.00  1.15           H  
ATOM   4804  HB2 SER B  59      44.398  36.245  -9.724  1.00  0.91           H  
ATOM   4805  HG  SER B  59      42.312  37.427  -8.698  1.00  1.57           H  
ATOM   4806  N   ILE B  60      45.922  35.532  -6.745  1.00  0.48           N  
ATOM   4807  CA  ILE B  60      47.210  34.971  -6.398  1.00  0.46           C  
ATOM   4808  C   ILE B  60      47.330  33.593  -7.053  1.00  0.50           C  
ATOM   4809  O   ILE B  60      46.514  32.694  -6.780  1.00  0.58           O  
ATOM   4810  CB  ILE B  60      47.453  34.836  -4.838  1.00  0.44           C  
ATOM   4811  CG1 ILE B  60      47.540  36.204  -4.118  1.00  0.47           C  
ATOM   4812  CG2 ILE B  60      48.715  34.026  -4.544  1.00  0.43           C  
ATOM   4813  CD1 ILE B  60      46.239  36.960  -3.991  1.00  1.13           C  
ATOM   4814  HN  ILE B  60      45.101  35.035  -6.512  1.00  0.50           H  
ATOM   4815  HA  ILE B  60      47.963  35.618  -6.825  1.00  0.48           H  
ATOM   4816  HB  ILE B  60      46.620  34.280  -4.434  1.00  0.50           H  
ATOM   4817 1HG1 ILE B  60      47.905  36.042  -3.116  1.00  0.77           H  
ATOM   4818 2HG1 ILE B  60      48.238  36.833  -4.655  1.00  0.92           H  
ATOM   4819 1HG2 ILE B  60      49.568  34.528  -4.973  1.00  1.18           H  
ATOM   4820 2HG2 ILE B  60      48.619  33.042  -4.979  1.00  1.05           H  
ATOM   4821 3HG2 ILE B  60      48.846  33.935  -3.476  1.00  1.04           H  
ATOM   4822 1HD1 ILE B  60      45.848  37.174  -4.974  1.00  1.54           H  
ATOM   4823 2HD1 ILE B  60      46.406  37.883  -3.457  1.00  1.66           H  
ATOM   4824 3HD1 ILE B  60      45.525  36.354  -3.453  1.00  1.78           H  
ATOM   4825  N   PRO B  61      48.301  33.425  -7.976  1.00  0.52           N  
ATOM   4826  CA  PRO B  61      48.538  32.144  -8.654  1.00  0.58           C  
ATOM   4827  C   PRO B  61      48.871  31.015  -7.665  1.00  0.52           C  
ATOM   4828  O   PRO B  61      49.547  31.238  -6.644  1.00  0.45           O  
ATOM   4829  CB  PRO B  61      49.732  32.433  -9.571  1.00  0.63           C  
ATOM   4830  CG  PRO B  61      49.717  33.912  -9.746  1.00  0.65           C  
ATOM   4831  CD  PRO B  61      49.219  34.468  -8.449  1.00  0.56           C  
ATOM   4832  HA  PRO B  61      47.682  31.852  -9.245  1.00  0.68           H  
ATOM   4833  HB1 PRO B  61      50.639  32.099  -9.090  1.00  0.63           H  
ATOM   4834  HB2 PRO B  61      49.607  31.923 -10.513  1.00  0.75           H  
ATOM   4835  HG1 PRO B  61      50.718  34.268  -9.951  1.00  0.74           H  
ATOM   4836  HG2 PRO B  61      49.044  34.185 -10.550  1.00  0.79           H  
ATOM   4837  HD1 PRO B  61      50.032  34.601  -7.750  1.00  0.55           H  
ATOM   4838  HD2 PRO B  61      48.691  35.395  -8.615  1.00  0.65           H  
ATOM   4839  N   ASP B  62      48.419  29.816  -8.009  1.00  0.64           N  
ATOM   4840  CA  ASP B  62      48.506  28.602  -7.173  1.00  0.72           C  
ATOM   4841  C   ASP B  62      49.895  28.376  -6.610  1.00  0.61           C  
ATOM   4842  O   ASP B  62      50.080  28.256  -5.390  1.00  0.65           O  
ATOM   4843  CB  ASP B  62      48.141  27.359  -7.993  1.00  1.00           C  
ATOM   4844  CG  ASP B  62      46.810  27.452  -8.663  1.00  1.28           C  
ATOM   4845  OD1 ASP B  62      46.749  27.999  -9.786  1.00  1.40           O  
ATOM   4846  OD2 ASP B  62      45.822  26.949  -8.121  1.00  1.97           O  
ATOM   4847  HN  ASP B  62      47.978  29.718  -8.883  1.00  0.73           H  
ATOM   4848  HA  ASP B  62      47.796  28.685  -6.363  1.00  0.81           H  
ATOM   4849  HB1 ASP B  62      48.890  27.224  -8.761  1.00  1.53           H  
ATOM   4850  HB2 ASP B  62      48.149  26.497  -7.344  1.00  1.38           H  
ATOM   4851  N   ASP B  63      50.881  28.352  -7.490  1.00  0.57           N  
ATOM   4852  CA  ASP B  63      52.247  28.023  -7.092  1.00  0.62           C  
ATOM   4853  C   ASP B  63      52.883  29.136  -6.269  1.00  0.52           C  
ATOM   4854  O   ASP B  63      53.850  28.898  -5.564  1.00  0.65           O  
ATOM   4855  CB  ASP B  63      53.142  27.681  -8.301  1.00  0.78           C  
ATOM   4856  CG  ASP B  63      53.543  28.877  -9.137  1.00  1.29           C  
ATOM   4857  OD1 ASP B  63      52.728  29.349  -9.954  1.00  1.94           O  
ATOM   4858  OD2 ASP B  63      54.691  29.345  -9.011  1.00  1.87           O  
ATOM   4859  HN  ASP B  63      50.689  28.567  -8.427  1.00  0.61           H  
ATOM   4860  HA  ASP B  63      52.178  27.147  -6.465  1.00  0.74           H  
ATOM   4861  HB1 ASP B  63      54.049  27.218  -7.941  1.00  1.30           H  
ATOM   4862  HB2 ASP B  63      52.612  26.985  -8.937  1.00  1.37           H  
ATOM   4863  N   VAL B  64      52.312  30.329  -6.322  1.00  0.42           N  
ATOM   4864  CA  VAL B  64      52.855  31.464  -5.592  1.00  0.39           C  
ATOM   4865  C   VAL B  64      52.514  31.341  -4.109  1.00  0.33           C  
ATOM   4866  O   VAL B  64      53.332  31.646  -3.247  1.00  0.37           O  
ATOM   4867  CB  VAL B  64      52.348  32.822  -6.162  1.00  0.46           C  
ATOM   4868  CG1 VAL B  64      52.930  33.999  -5.386  1.00  0.55           C  
ATOM   4869  CG2 VAL B  64      52.711  32.941  -7.632  1.00  0.56           C  
ATOM   4870  HN  VAL B  64      51.492  30.446  -6.848  1.00  0.45           H  
ATOM   4871  HA  VAL B  64      53.931  31.420  -5.700  1.00  0.49           H  
ATOM   4872  HB  VAL B  64      51.271  32.853  -6.076  1.00  0.48           H  
ATOM   4873 1HG1 VAL B  64      52.631  33.927  -4.348  1.00  1.08           H  
ATOM   4874 2HG1 VAL B  64      52.556  34.920  -5.809  1.00  1.19           H  
ATOM   4875 3HG1 VAL B  64      54.008  33.972  -5.453  1.00  1.19           H  
ATOM   4876 1HG2 VAL B  64      52.357  33.888  -8.011  1.00  1.18           H  
ATOM   4877 2HG2 VAL B  64      52.247  32.139  -8.186  1.00  1.23           H  
ATOM   4878 3HG2 VAL B  64      53.784  32.885  -7.740  1.00  1.11           H  
ATOM   4879  N   ALA B  65      51.326  30.827  -3.822  1.00  0.35           N  
ATOM   4880  CA  ALA B  65      50.886  30.646  -2.453  1.00  0.38           C  
ATOM   4881  C   ALA B  65      51.679  29.523  -1.791  1.00  0.43           C  
ATOM   4882  O   ALA B  65      51.834  29.485  -0.581  1.00  0.47           O  
ATOM   4883  CB  ALA B  65      49.405  30.339  -2.420  1.00  0.44           C  
ATOM   4884  HN  ALA B  65      50.713  30.555  -4.536  1.00  0.41           H  
ATOM   4885  HA  ALA B  65      51.062  31.566  -1.915  1.00  0.39           H  
ATOM   4886  HB1 ALA B  65      49.222  29.404  -2.930  1.00  1.12           H  
ATOM   4887  HB2 ALA B  65      48.870  31.135  -2.914  1.00  1.17           H  
ATOM   4888  HB3 ALA B  65      49.089  30.263  -1.390  1.00  1.03           H  
ATOM   4889  N   GLY B  66      52.214  28.637  -2.616  1.00  0.49           N  
ATOM   4890  CA  GLY B  66      52.990  27.526  -2.118  1.00  0.59           C  
ATOM   4891  C   GLY B  66      54.438  27.905  -1.857  1.00  0.53           C  
ATOM   4892  O   GLY B  66      55.228  27.079  -1.389  1.00  0.69           O  
ATOM   4893  HN  GLY B  66      52.072  28.756  -3.578  1.00  0.51           H  
ATOM   4894  HA1 GLY B  66      52.545  27.159  -1.204  1.00  0.65           H  
ATOM   4895  HA2 GLY B  66      52.965  26.737  -2.855  1.00  0.69           H  
ATOM   4896  N   ARG B  67      54.785  29.151  -2.150  1.00  0.45           N  
ATOM   4897  CA  ARG B  67      56.139  29.632  -1.966  1.00  0.45           C  
ATOM   4898  C   ARG B  67      56.336  30.168  -0.560  1.00  0.39           C  
ATOM   4899  O   ARG B  67      57.477  30.342  -0.110  1.00  0.51           O  
ATOM   4900  CB  ARG B  67      56.470  30.738  -2.972  1.00  0.56           C  
ATOM   4901  CG  ARG B  67      56.330  30.333  -4.421  1.00  1.08           C  
ATOM   4902  CD  ARG B  67      56.563  31.508  -5.348  1.00  1.48           C  
ATOM   4903  NE  ARG B  67      56.244  31.188  -6.747  1.00  2.15           N  
ATOM   4904  CZ  ARG B  67      56.297  32.062  -7.772  1.00  2.93           C  
ATOM   4905  NH1 ARG B  67      56.666  33.328  -7.566  1.00  3.24           N  
ATOM   4906  NH2 ARG B  67      55.941  31.675  -8.984  1.00  3.83           N  
ATOM   4907  HN  ARG B  67      54.111  29.769  -2.504  1.00  0.49           H  
ATOM   4908  HA  ARG B  67      56.812  28.804  -2.131  1.00  0.53           H  
ATOM   4909  HB1 ARG B  67      55.808  31.574  -2.797  1.00  0.90           H  
ATOM   4910  HB2 ARG B  67      57.487  31.056  -2.804  1.00  1.09           H  
ATOM   4911  HG1 ARG B  67      57.057  29.565  -4.640  1.00  1.72           H  
ATOM   4912  HG2 ARG B  67      55.334  29.948  -4.580  1.00  1.75           H  
ATOM   4913  HD1 ARG B  67      55.935  32.326  -5.024  1.00  1.86           H  
ATOM   4914  HD2 ARG B  67      57.598  31.806  -5.283  1.00  2.02           H  
ATOM   4915  HE  ARG B  67      55.963  30.254  -6.903  1.00  2.46           H  
ATOM   4916 1HH1 ARG B  67      56.906  33.688  -6.655  1.00  3.07           H  
ATOM   4917 2HH1 ARG B  67      56.736  33.992  -8.319  1.00  3.98           H  
ATOM   4918 1HH2 ARG B  67      55.621  30.724  -9.140  1.00  4.10           H  
ATOM   4919 2HH2 ARG B  67      55.945  32.281  -9.791  1.00  4.48           H  
ATOM   4920  N   VAL B  68      55.248  30.406   0.146  1.00  0.35           N  
ATOM   4921  CA  VAL B  68      55.351  31.001   1.461  1.00  0.34           C  
ATOM   4922  C   VAL B  68      55.554  29.936   2.543  1.00  0.39           C  
ATOM   4923  O   VAL B  68      55.612  28.738   2.241  1.00  0.62           O  
ATOM   4924  CB  VAL B  68      54.161  31.953   1.798  1.00  0.32           C  
ATOM   4925  CG1 VAL B  68      54.026  33.011   0.726  1.00  0.33           C  
ATOM   4926  CG2 VAL B  68      52.848  31.210   1.968  1.00  0.36           C  
ATOM   4927  HN  VAL B  68      54.372  30.141  -0.206  1.00  0.42           H  
ATOM   4928  HA  VAL B  68      56.255  31.594   1.417  1.00  0.36           H  
ATOM   4929  HB  VAL B  68      54.391  32.473   2.719  1.00  0.33           H  
ATOM   4930 1HG1 VAL B  68      54.936  33.592   0.681  1.00  1.05           H  
ATOM   4931 2HG1 VAL B  68      53.194  33.660   0.957  1.00  1.00           H  
ATOM   4932 3HG1 VAL B  68      53.855  32.535  -0.227  1.00  1.05           H  
ATOM   4933 1HG2 VAL B  68      52.611  30.661   1.069  1.00  1.06           H  
ATOM   4934 2HG2 VAL B  68      52.067  31.936   2.148  1.00  1.03           H  
ATOM   4935 3HG2 VAL B  68      52.919  30.535   2.808  1.00  1.07           H  
ATOM   4936  N   ASP B  69      55.702  30.359   3.767  1.00  0.40           N  
ATOM   4937  CA  ASP B  69      55.902  29.442   4.899  1.00  0.49           C  
ATOM   4938  C   ASP B  69      55.298  30.036   6.123  1.00  0.40           C  
ATOM   4939  O   ASP B  69      54.691  29.352   6.937  1.00  0.39           O
[truncated: 20,984 more chars]
