# Supplementary material for: Path to Actinorhodin: Regio- and Stereoselective Ketone Reduction by a Type II Polyketide Ketoreductase Revealed in Atomistic Detail
Source: JACS Au. 2022 Apr 7;2(4):972–84. doi: 10.1021/jacsau.2c00086 (PMC9088766; doi:10.1021/jacsau.2c00086)
Supplement: Supplementary file 2 — au2c00086_si_002.zip [file au2c00086_si_002.zip › SI_files/Docking_Models/M2.pdb]

ATOM      1  N   MET A   1      -3.501  29.477  28.684  1.00  0.00           N1+
ATOM      2  HT1 MET A   1      -2.922  28.669  28.508  1.00  0.00           H  
ATOM      3  HT2 MET A   1      -3.780  29.786  27.764  1.00  0.00           H  
ATOM      4  HT3 MET A   1      -2.983  30.173  29.201  1.00  0.00           H  
ATOM      5  CA  MET A   1      -4.631  29.007  29.509  1.00  0.00           C  
ATOM      6  HA  MET A   1      -4.221  28.875  30.509  1.00  0.00           H  
ATOM      7  CB  MET A   1      -5.735  30.167  29.626  1.00  0.00           C  
ATOM      8  HB1 MET A   1      -5.300  31.071  30.050  1.00  0.00           H  
ATOM      9  HB2 MET A   1      -6.148  30.447  28.656  1.00  0.00           H  
ATOM     10  CG  MET A   1      -6.897  29.695  30.457  1.00  0.00           C  
ATOM     11  HG1 MET A   1      -7.375  28.880  29.914  1.00  0.00           H  
ATOM     12  HG2 MET A   1      -6.480  29.450  31.434  1.00  0.00           H  
ATOM     13  SD  MET A   1      -8.295  30.784  30.773  1.00  0.00           S  
ATOM     14  CE  MET A   1      -7.358  32.244  31.382  1.00  0.00           C  
ATOM     15  HE1 MET A   1      -6.587  31.892  32.067  1.00  0.00           H  
ATOM     16  HE2 MET A   1      -6.879  32.773  30.558  1.00  0.00           H  
ATOM     17  HE3 MET A   1      -8.056  32.889  31.916  1.00  0.00           H  
ATOM     18  C   MET A   1      -5.181  27.676  29.013  1.00  0.00           C  
ATOM     19  O   MET A   1      -5.700  27.612  27.867  1.00  0.00           O  
ATOM     20  N   ALA A   2      -5.225  26.667  29.898  1.00  0.00           N  
ATOM     21  HN  ALA A   2      -4.960  26.738  30.870  1.00  0.00           H  
ATOM     22  CA  ALA A   2      -5.610  25.279  29.524  1.00  0.00           C  
ATOM     23  HA  ALA A   2      -5.679  25.209  28.439  1.00  0.00           H  
ATOM     24  CB  ALA A   2      -4.469  24.319  29.931  1.00  0.00           C  
ATOM     25  HB1 ALA A   2      -4.805  23.283  29.981  1.00  0.00           H  
ATOM     26  HB2 ALA A   2      -3.703  24.399  29.160  1.00  0.00           H  
ATOM     27  HB3 ALA A   2      -3.950  24.604  30.845  1.00  0.00           H  
ATOM     28  C   ALA A   2      -6.965  25.012  30.174  1.00  0.00           C  
ATOM     29  O   ALA A   2      -7.064  24.174  31.064  1.00  0.00           O  
ATOM     30  N   THR A   3      -7.965  25.673  29.607  1.00  0.00           N  
ATOM     31  HN  THR A   3      -7.703  26.186  28.777  1.00  0.00           H  
ATOM     32  CA  THR A   3      -9.444  25.540  29.969  1.00  0.00           C  
ATOM     33  HA  THR A   3      -9.562  25.917  30.984  1.00  0.00           H  
ATOM     34  CB  THR A   3     -10.334  26.425  29.058  1.00  0.00           C  
ATOM     35  HB  THR A   3     -11.401  26.265  29.213  1.00  0.00           H  
ATOM     36  CG2 THR A   3     -10.151  27.917  29.167  1.00  0.00           C  
ATOM     37 1HG2 THR A   3     -10.949  28.417  28.617  1.00  0.00           H  
ATOM     38 2HG2 THR A   3     -10.192  28.109  30.239  1.00  0.00           H  
ATOM     39 3HG2 THR A   3      -9.235  28.406  28.839  1.00  0.00           H  
ATOM     40  OG1 THR A   3     -10.137  26.136  27.675  1.00  0.00           O  
ATOM     41  HG1 THR A   3     -11.028  25.989  27.350  1.00  0.00           H  
ATOM     42  C   THR A   3      -9.892  24.138  29.773  1.00  0.00           C  
ATOM     43  O   THR A   3      -9.393  23.374  28.890  1.00  0.00           O  
ATOM     44  N   GLN A   4     -10.828  23.709  30.648  1.00  0.00           N  
ATOM     45  HN  GLN A   4     -11.205  24.405  31.276  1.00  0.00           H  
ATOM     46  CA  GLN A   4     -11.506  22.451  30.616  1.00  0.00           C  
ATOM     47  HA  GLN A   4     -10.706  21.711  30.591  1.00  0.00           H  
ATOM     48  CB  GLN A   4     -12.355  22.238  31.856  1.00  0.00           C  
ATOM     49  HB1 GLN A   4     -13.210  22.915  31.862  1.00  0.00           H  
ATOM     50  HB2 GLN A   4     -12.759  21.239  31.691  1.00  0.00           H  
ATOM     51  CG  GLN A   4     -11.545  22.200  33.203  1.00  0.00           C  
ATOM     52  HG1 GLN A   4     -10.709  21.513  33.069  1.00  0.00           H  
ATOM     53  HG2 GLN A   4     -11.135  23.181  33.442  1.00  0.00           H  
ATOM     54  CD  GLN A   4     -12.390  21.688  34.357  1.00  0.00           C  
ATOM     55  OE1 GLN A   4     -13.439  21.186  34.214  1.00  0.00           O  
ATOM     56  NE2 GLN A   4     -11.965  21.944  35.607  1.00  0.00           N  
ATOM     57 1HE2 GLN A   4     -11.005  22.142  35.850  1.00  0.00           H  
ATOM     58 2HE2 GLN A   4     -12.695  21.930  36.304  1.00  0.00           H  
ATOM     59  C   GLN A   4     -12.413  22.237  29.386  1.00  0.00           C  
ATOM     60  O   GLN A   4     -12.662  21.081  29.018  1.00  0.00           O  
ATOM     61  N   ASP A   5     -12.905  23.285  28.719  1.00  0.00           N  
ATOM     62  HN  ASP A   5     -12.698  24.194  29.106  1.00  0.00           H  
ATOM     63  CA  ASP A   5     -13.578  23.232  27.433  1.00  0.00           C  
ATOM     64  HA  ASP A   5     -14.176  22.331  27.294  1.00  0.00           H  
ATOM     65  CB  ASP A   5     -14.567  24.380  27.273  1.00  0.00           C  
ATOM     66  HB1 ASP A   5     -15.013  24.361  26.278  1.00  0.00           H  
ATOM     67  HB2 ASP A   5     -15.364  24.315  28.013  1.00  0.00           H  
ATOM     68  CG  ASP A   5     -14.023  25.762  27.255  1.00  0.00           C  
ATOM     69  OD1 ASP A   5     -14.777  26.760  27.397  1.00  0.00           O  
ATOM     70  OD2 ASP A   5     -12.792  25.937  27.253  1.00  0.00           O  
ATOM     71  C   ASP A   5     -12.668  23.103  26.201  1.00  0.00           C  
ATOM     72  O   ASP A   5     -13.237  22.753  25.169  1.00  0.00           O  
ATOM     73  N   SER A   6     -11.330  23.249  26.302  1.00  0.00           N  
ATOM     74  HN  SER A   6     -10.981  23.707  27.131  1.00  0.00           H  
ATOM     75  CA  SER A   6     -10.356  23.386  25.209  1.00  0.00           C  
ATOM     76  HA  SER A   6     -10.707  24.223  24.604  1.00  0.00           H  
ATOM     77  CB  SER A   6      -8.955  23.596  25.715  1.00  0.00           C  
ATOM     78  HB1 SER A   6      -8.378  23.724  24.799  1.00  0.00           H  
ATOM     79  HB2 SER A   6      -8.870  24.435  26.407  1.00  0.00           H  
ATOM     80  OG  SER A   6      -8.508  22.579  26.536  1.00  0.00           O  
ATOM     81  HG  SER A   6      -8.808  22.760  27.429  1.00  0.00           H  
ATOM     82  C   SER A   6     -10.291  22.148  24.377  1.00  0.00           C  
ATOM     83  O   SER A   6     -10.984  21.161  24.636  1.00  0.00           O  
ATOM     84  N   GLU A   7      -9.642  22.209  23.219  1.00  0.00           N  
ATOM     85  HN  GLU A   7      -9.101  23.045  23.043  1.00  0.00           H  
ATOM     86  CA  GLU A   7      -9.591  21.063  22.185  1.00  0.00           C  
ATOM     87  HA  GLU A   7     -10.595  20.639  22.132  1.00  0.00           H  
ATOM     88  CB  GLU A   7      -9.238  21.494  20.747  1.00  0.00           C  
ATOM     89  HB1 GLU A   7      -8.237  21.924  20.740  1.00  0.00           H  
ATOM     90  HB2 GLU A   7      -9.553  20.712  20.055  1.00  0.00           H  
ATOM     91  CG  GLU A   7     -10.074  22.715  20.246  1.00  0.00           C  
ATOM     92  HG1 GLU A   7      -9.533  23.652  20.372  1.00  0.00           H  
ATOM     93  HG2 GLU A   7      -9.853  22.520  19.197  1.00  0.00           H  
ATOM     94  CD  GLU A   7     -11.590  22.854  20.670  1.00  0.00           C  
ATOM     95  OE1 GLU A   7     -12.361  21.860  20.512  1.00  0.00           O  
ATOM     96  OE2 GLU A   7     -11.997  23.915  21.217  1.00  0.00           O  
ATOM     97  C   GLU A   7      -8.584  19.958  22.592  1.00  0.00           C  
ATOM     98  O   GLU A   7      -7.605  20.201  23.275  1.00  0.00           O  
ATOM     99  N   VAL A   8      -8.811  18.711  22.212  1.00  0.00           N  
ATOM    100  HN  VAL A   8      -9.681  18.494  21.750  1.00  0.00           H  
ATOM    101  CA  VAL A   8      -8.077  17.530  22.651  1.00  0.00           C  
ATOM    102  HA  VAL A   8      -7.212  17.825  23.244  1.00  0.00           H  
ATOM    103  CB  VAL A   8      -8.965  16.651  23.604  1.00  0.00           C  
ATOM    104  HB  VAL A   8      -9.895  16.491  23.057  1.00  0.00           H  
ATOM    105  CG1 VAL A   8      -8.325  15.282  24.074  1.00  0.00           C  
ATOM    106 1HG1 VAL A   8      -9.111  14.671  24.518  1.00  0.00           H  
ATOM    107 2HG1 VAL A   8      -7.950  14.726  23.216  1.00  0.00           H  
ATOM    108 3HG1 VAL A   8      -7.518  15.554  24.755  1.00  0.00           H  
ATOM    109  CG2 VAL A   8      -9.451  17.462  24.801  1.00  0.00           C  
ATOM    110 1HG2 VAL A   8     -10.271  16.867  25.205  1.00  0.00           H  
ATOM    111 2HG2 VAL A   8      -8.643  17.581  25.522  1.00  0.00           H  
ATOM    112 3HG2 VAL A   8      -9.898  18.396  24.462  1.00  0.00           H  
ATOM    113  C   VAL A   8      -7.493  16.707  21.541  1.00  0.00           C  
ATOM    114  O   VAL A   8      -8.185  16.355  20.589  1.00  0.00           O  
ATOM    115  N   ALA A   9      -6.288  16.154  21.808  1.00  0.00           N  
ATOM    116  HN  ALA A   9      -5.933  16.253  22.749  1.00  0.00           H  
ATOM    117  CA  ALA A   9      -5.446  15.606  20.780  1.00  0.00           C  
ATOM    118  HA  ALA A   9      -6.039  15.324  19.910  1.00  0.00           H  
ATOM    119  CB  ALA A   9      -4.460  16.679  20.536  1.00  0.00           C  
ATOM    120  HB1 ALA A   9      -4.940  17.564  20.118  1.00  0.00           H  
ATOM    121  HB2 ALA A   9      -4.012  17.048  21.459  1.00  0.00           H  
ATOM    122  HB3 ALA A   9      -3.661  16.523  19.810  1.00  0.00           H  
ATOM    123  C   ALA A   9      -4.656  14.336  21.266  1.00  0.00           C  
ATOM    124  O   ALA A   9      -4.369  14.206  22.455  1.00  0.00           O  
ATOM    125  N   LEU A  10      -4.339  13.469  20.330  1.00  0.00           N  
ATOM    126  HN  LEU A  10      -4.597  13.680  19.375  1.00  0.00           H  
ATOM    127  CA  LEU A  10      -3.735  12.157  20.471  1.00  0.00           C  
ATOM    128  HA  LEU A  10      -3.202  12.068  21.417  1.00  0.00           H  
ATOM    129  CB  LEU A  10      -4.844  11.037  20.461  1.00  0.00           C  
ATOM    130  HB1 LEU A  10      -5.623  11.249  21.194  1.00  0.00           H  
ATOM    131  HB2 LEU A  10      -5.349  11.033  19.496  1.00  0.00           H  
ATOM    132  CG  LEU A  10      -4.239   9.619  20.690  1.00  0.00           C  
ATOM    133  HG  LEU A  10      -3.476   9.422  19.936  1.00  0.00           H  
ATOM    134  CD1 LEU A  10      -3.716   9.541  22.130  1.00  0.00           C  
ATOM    135 1HD1 LEU A  10      -3.636   8.487  22.397  1.00  0.00           H  
ATOM    136 2HD1 LEU A  10      -2.743  10.026  22.201  1.00  0.00           H  
ATOM    137 3HD1 LEU A  10      -4.409   9.998  22.837  1.00  0.00           H  
ATOM    138  CD2 LEU A  10      -5.390   8.571  20.558  1.00  0.00           C  
ATOM    139 1HD2 LEU A  10      -6.184   8.907  19.891  1.00  0.00           H  
ATOM    140 2HD2 LEU A  10      -4.960   7.700  20.063  1.00  0.00           H  
ATOM    141 3HD2 LEU A  10      -5.760   8.240  21.529  1.00  0.00           H  
ATOM    142  C   LEU A  10      -2.674  11.910  19.330  1.00  0.00           C  
ATOM    143  O   LEU A  10      -2.846  12.172  18.129  1.00  0.00           O  
ATOM    144  N   VAL A  11      -1.488  11.458  19.746  1.00  0.00           N  
ATOM    145  HN  VAL A  11      -1.253  11.309  20.717  1.00  0.00           H  
ATOM    146  CA  VAL A  11      -0.262  11.383  18.925  1.00  0.00           C  
ATOM    147  HA  VAL A  11      -0.605  11.463  17.894  1.00  0.00           H  
ATOM    148  CB  VAL A  11       0.696  12.635  19.078  1.00  0.00           C  
ATOM    149  HB  VAL A  11       1.133  12.673  20.076  1.00  0.00           H  
ATOM    150  CG1 VAL A  11       1.918  12.719  18.097  1.00  0.00           C  
ATOM    151 1HG1 VAL A  11       2.453  13.663  18.204  1.00  0.00           H  
ATOM    152 2HG1 VAL A  11       2.603  11.875  18.183  1.00  0.00           H  
ATOM    153 3HG1 VAL A  11       1.481  12.718  17.099  1.00  0.00           H  
ATOM    154  CG2 VAL A  11      -0.081  13.960  18.835  1.00  0.00           C  
ATOM    155 1HG2 VAL A  11       0.662  14.715  19.093  1.00  0.00           H  
ATOM    156 2HG2 VAL A  11      -0.378  14.167  17.808  1.00  0.00           H  
ATOM    157 3HG2 VAL A  11      -0.847  14.173  19.580  1.00  0.00           H  
ATOM    158  C   VAL A  11       0.463  10.018  19.234  1.00  0.00           C  
ATOM    159  O   VAL A  11       0.809   9.708  20.353  1.00  0.00           O  
ATOM    160  N   THR A  12       0.748   9.145  18.244  1.00  0.00           N  
ATOM    161  HN  THR A  12       0.427   9.460  17.340  1.00  0.00           H  
ATOM    162  CA  THR A  12       1.573   7.914  18.161  1.00  0.00           C  
ATOM    163  HA  THR A  12       1.597   7.480  19.161  1.00  0.00           H  
ATOM    164  CB  THR A  12       1.048   6.914  17.140  1.00  0.00           C  
ATOM    165  HB  THR A  12       1.614   5.998  17.308  1.00  0.00           H  
ATOM    166  CG2 THR A  12      -0.491   6.691  17.329  1.00  0.00           C  
ATOM    167 1HG2 THR A  12      -0.748   5.810  17.918  1.00  0.00           H  
ATOM    168 2HG2 THR A  12      -1.076   7.559  17.631  1.00  0.00           H  
ATOM    169 3HG2 THR A  12      -0.891   6.450  16.344  1.00  0.00           H  
ATOM    170  OG1 THR A  12       1.299   7.417  15.873  1.00  0.00           O  
ATOM    171  HG1 THR A  12       0.675   7.033  15.254  1.00  0.00           H  
ATOM    172  C   THR A  12       3.052   8.025  17.924  1.00  0.00           C  
ATOM    173  O   THR A  12       3.552   9.037  17.397  1.00  0.00           O  
ATOM    174  N   GLY A  13       3.870   7.079  18.394  1.00  0.00           N  
ATOM    175  HN  GLY A  13       3.407   6.382  18.962  1.00  0.00           H  
ATOM    176  CA  GLY A  13       5.378   7.156  18.453  1.00  0.00           C  
ATOM    177  HA1 GLY A  13       5.604   6.444  19.249  1.00  0.00           H  
ATOM    178  HA2 GLY A  13       5.781   6.853  17.487  1.00  0.00           H  
ATOM    179  C   GLY A  13       6.030   8.492  18.846  1.00  0.00           C  
ATOM    180  O   GLY A  13       6.881   8.964  18.063  1.00  0.00           O  
ATOM    181  N   ALA A  14       5.569   9.097  19.927  1.00  0.00           N  
ATOM    182  HN  ALA A  14       4.918   8.568  20.491  1.00  0.00           H  
ATOM    183  CA  ALA A  14       5.956  10.442  20.271  1.00  0.00           C  
ATOM    184  HA  ALA A  14       5.928  11.113  19.413  1.00  0.00           H  
ATOM    185  CB  ALA A  14       4.834  10.964  21.194  1.00  0.00           C  
ATOM    186  HB1 ALA A  14       3.888  11.081  20.664  1.00  0.00           H  
ATOM    187  HB2 ALA A  14       4.579  10.171  21.897  1.00  0.00           H  
ATOM    188  HB3 ALA A  14       5.125  11.902  21.666  1.00  0.00           H  
ATOM    189  C   ALA A  14       7.308  10.563  20.921  1.00  0.00           C  
ATOM    190  O   ALA A  14       7.697  11.667  21.313  1.00  0.00           O  
ATOM    191  N   THR A  15       8.127   9.488  20.995  1.00  0.00           N  
ATOM    192  HN  THR A  15       7.857   8.626  20.544  1.00  0.00           H  
ATOM    193  CA  THR A  15       9.499   9.594  21.584  1.00  0.00           C  
ATOM    194  HA  THR A  15       9.624  10.547  22.095  1.00  0.00           H  
ATOM    195  CB  THR A  15       9.759   8.357  22.475  1.00  0.00           C  
ATOM    196  HB  THR A  15      10.798   8.281  22.792  1.00  0.00           H  
ATOM    197  CG2 THR A  15       8.888   8.463  23.768  1.00  0.00           C  
ATOM    198 1HG2 THR A  15       7.821   8.611  23.606  1.00  0.00           H  
ATOM    199 2HG2 THR A  15       9.023   7.527  24.310  1.00  0.00           H  
ATOM    200 3HG2 THR A  15       9.140   9.317  24.396  1.00  0.00           H  
ATOM    201  OG1 THR A  15       9.384   7.141  21.909  1.00  0.00           O  
ATOM    202  HG1 THR A  15      10.057   6.941  21.255  1.00  0.00           H  
ATOM    203  C   THR A  15      10.619   9.811  20.543  1.00  0.00           C  
ATOM    204  O   THR A  15      11.803  10.066  20.841  1.00  0.00           O  
ATOM    205  N   SER A  16      10.336   9.919  19.230  1.00  0.00           N  
ATOM    206  HN  SER A  16       9.369   9.768  18.985  1.00  0.00           H  
ATOM    207  CA  SER A  16      11.137  10.593  18.151  1.00  0.00           C  
ATOM    208  HA  SER A  16      12.153  10.623  18.542  1.00  0.00           H  
ATOM    209  CB  SER A  16      11.313   9.590  17.086  1.00  0.00           C  
ATOM    210  HB1 SER A  16      11.579   8.619  17.504  1.00  0.00           H  
ATOM    211  HB2 SER A  16      10.393   9.366  16.545  1.00  0.00           H  
ATOM    212  OG  SER A  16      12.358   9.935  16.227  1.00  0.00           O  
ATOM    213  HG  SER A  16      12.262   9.297  15.518  1.00  0.00           H  
ATOM    214  C   SER A  16      10.657  11.925  17.598  1.00  0.00           C  
ATOM    215  O   SER A  16       9.565  12.405  17.912  1.00  0.00           O  
ATOM    216  N   GLY A  17      11.600  12.691  16.961  1.00  0.00           N  
ATOM    217  HN  GLY A  17      12.397  12.236  16.540  1.00  0.00           H  
ATOM    218  CA  GLY A  17      11.545  14.181  16.939  1.00  0.00           C  
ATOM    219  HA1 GLY A  17      11.576  14.613  17.939  1.00  0.00           H  
ATOM    220  HA2 GLY A  17      12.533  14.306  16.496  1.00  0.00           H  
ATOM    221  C   GLY A  17      10.558  14.792  15.947  1.00  0.00           C  
ATOM    222  O   GLY A  17      10.263  15.934  16.229  1.00  0.00           O  
ATOM    223  N   ILE A  18      10.121  14.111  14.868  1.00  0.00           N  
ATOM    224  HN  ILE A  18      10.379  13.136  14.910  1.00  0.00           H  
ATOM    225  CA  ILE A  18       8.864  14.602  14.221  1.00  0.00           C  
ATOM    226  HA  ILE A  18       8.986  15.683  14.150  1.00  0.00           H  
ATOM    227  CB  ILE A  18       8.566  13.974  12.829  1.00  0.00           C  
ATOM    228  HB  ILE A  18       8.740  12.911  13.001  1.00  0.00           H  
ATOM    229  CG2 ILE A  18       7.174  14.284  12.285  1.00  0.00           C  
ATOM    230 1HG2 ILE A  18       7.123  14.108  11.211  1.00  0.00           H  
ATOM    231 2HG2 ILE A  18       6.400  13.725  12.808  1.00  0.00           H  
ATOM    232 3HG2 ILE A  18       7.036  15.355  12.431  1.00  0.00           H  
ATOM    233  CG1 ILE A  18       9.560  14.523  11.810  1.00  0.00           C  
ATOM    234 1HG1 ILE A  18       9.238  15.322  11.142  1.00  0.00           H  
ATOM    235 2HG1 ILE A  18      10.454  14.863  12.334  1.00  0.00           H  
ATOM    236  CD1 ILE A  18      10.087  13.308  11.003  1.00  0.00           C  
ATOM    237 1HD1 ILE A  18      10.866  12.727  11.494  1.00  0.00           H  
ATOM    238 2HD1 ILE A  18       9.252  12.656  10.742  1.00  0.00           H  
ATOM    239 3HD1 ILE A  18      10.503  13.598  10.037  1.00  0.00           H  
ATOM    240  C   ILE A  18       7.601  14.475  15.156  1.00  0.00           C  
ATOM    241  O   ILE A  18       6.999  15.485  15.470  1.00  0.00           O  
ATOM    242  N   GLY A  19       7.236  13.377  15.742  1.00  0.00           N  
ATOM    243  HN  GLY A  19       7.735  12.533  15.499  1.00  0.00           H  
ATOM    244  CA  GLY A  19       6.068  13.309  16.622  1.00  0.00           C  
ATOM    245  HA1 GLY A  19       5.147  13.556  16.096  1.00  0.00           H  
ATOM    246  HA2 GLY A  19       5.919  12.331  17.082  1.00  0.00           H  
ATOM    247  C   GLY A  19       6.156  14.284  17.778  1.00  0.00           C  
ATOM    248  O   GLY A  19       5.146  14.982  18.041  1.00  0.00           O  
ATOM    249  N   LEU A  20       7.339  14.470  18.380  1.00  0.00           N  
ATOM    250  HN  LEU A  20       8.066  13.779  18.255  1.00  0.00           H  
ATOM    251  CA  LEU A  20       7.579  15.399  19.506  1.00  0.00           C  
ATOM    252  HA  LEU A  20       6.917  15.151  20.337  1.00  0.00           H  
ATOM    253  CB  LEU A  20       8.975  15.244  20.031  1.00  0.00           C  
ATOM    254  HB1 LEU A  20       9.130  14.244  20.436  1.00  0.00           H  
ATOM    255  HB2 LEU A  20       9.624  15.235  19.155  1.00  0.00           H  
ATOM    256  CG  LEU A  20       9.402  16.158  21.138  1.00  0.00           C  
ATOM    257  HG  LEU A  20       9.429  17.188  20.785  1.00  0.00           H  
ATOM    258  CD1 LEU A  20       8.447  15.935  22.336  1.00  0.00           C  
ATOM    259 1HD1 LEU A  20       7.678  16.695  22.193  1.00  0.00           H  
ATOM    260 2HD1 LEU A  20       8.105  14.901  22.302  1.00  0.00           H  
ATOM    261 3HD1 LEU A  20       9.015  16.211  23.225  1.00  0.00           H  
ATOM    262  CD2 LEU A  20      10.858  15.678  21.579  1.00  0.00           C  
ATOM    263 1HD2 LEU A  20      11.577  15.770  20.766  1.00  0.00           H  
ATOM    264 2HD2 LEU A  20      10.985  16.409  22.378  1.00  0.00           H  
ATOM    265 3HD2 LEU A  20      10.831  14.620  21.838  1.00  0.00           H  
ATOM    266  C   LEU A  20       7.377  16.905  19.064  1.00  0.00           C  
ATOM    267  O   LEU A  20       6.777  17.652  19.846  1.00  0.00           O  
ATOM    268  N   GLU A  21       7.970  17.279  17.934  1.00  0.00           N  
ATOM    269  HN  GLU A  21       8.425  16.553  17.399  1.00  0.00           H  
ATOM    270  CA  GLU A  21       7.865  18.611  17.398  1.00  0.00           C  
ATOM    271  HA  GLU A  21       8.374  19.297  18.077  1.00  0.00           H  
ATOM    272  CB  GLU A  21       8.690  18.828  16.076  1.00  0.00           C  
ATOM    273  HB1 GLU A  21       9.735  18.626  16.311  1.00  0.00           H  
ATOM    274  HB2 GLU A  21       8.374  18.111  15.316  1.00  0.00           H  
ATOM    275  CG  GLU A  21       8.509  20.249  15.587  1.00  0.00           C  
ATOM    276  HG1 GLU A  21       8.792  20.355  14.539  1.00  0.00           H  
ATOM    277  HG2 GLU A  21       7.439  20.460  15.582  1.00  0.00           H  
ATOM    278  CD  GLU A  21       9.297  21.293  16.455  1.00  0.00           C  
ATOM    279  OE1 GLU A  21      10.065  20.888  17.354  1.00  0.00           O  
ATOM    280  OE2 GLU A  21       9.269  22.504  16.176  1.00  0.00           O  
ATOM    281  C   GLU A  21       6.396  19.021  17.273  1.00  0.00           C  
ATOM    282  O   GLU A  21       6.031  20.136  17.523  1.00  0.00           O  
ATOM    283  N   ILE A  22       5.549  18.145  16.711  1.00  0.00           N  
ATOM    284  HN  ILE A  22       5.935  17.219  16.591  1.00  0.00           H  
ATOM    285  CA  ILE A  22       4.167  18.431  16.552  1.00  0.00           C  
ATOM    286  HA  ILE A  22       3.930  19.436  16.197  1.00  0.00           H  
ATOM    287  CB  ILE A  22       3.578  17.314  15.608  1.00  0.00           C  
ATOM    288  HB  ILE A  22       3.942  16.372  16.019  1.00  0.00           H  
ATOM    289  CG2 ILE A  22       2.023  17.149  15.613  1.00  0.00           C  
ATOM    290 1HG2 ILE A  22       1.554  17.049  16.592  1.00  0.00           H  
ATOM    291 2HG2 ILE A  22       1.448  18.001  15.252  1.00  0.00           H  
ATOM    292 3HG2 ILE A  22       1.691  16.277  15.049  1.00  0.00           H  
ATOM    293  CG1 ILE A  22       4.132  17.551  14.184  1.00  0.00           C  
ATOM    294 1HG1 ILE A  22       3.579  18.336  13.668  1.00  0.00           H  
ATOM    295 2HG1 ILE A  22       5.217  17.644  14.149  1.00  0.00           H  
ATOM    296  CD1 ILE A  22       4.031  16.201  13.367  1.00  0.00           C  
ATOM    297 1HD1 ILE A  22       4.236  16.371  12.309  1.00  0.00           H  
ATOM    298 2HD1 ILE A  22       4.766  15.484  13.733  1.00  0.00           H  
ATOM    299 3HD1 ILE A  22       3.058  15.709  13.385  1.00  0.00           H  
ATOM    300  C   ILE A  22       3.444  18.412  17.953  1.00  0.00           C  
ATOM    301  O   ILE A  22       2.534  19.206  18.076  1.00  0.00           O  
ATOM    302  N   ALA A  23       3.844  17.611  18.914  1.00  0.00           N  
ATOM    303  HN  ALA A  23       4.494  16.861  18.728  1.00  0.00           H  
ATOM    304  CA  ALA A  23       3.282  17.618  20.278  1.00  0.00           C  
ATOM    305  HA  ALA A  23       2.193  17.600  20.235  1.00  0.00           H  
ATOM    306  CB  ALA A  23       3.754  16.353  21.020  1.00  0.00           C  
ATOM    307  HB1 ALA A  23       3.440  16.354  22.064  1.00  0.00           H  
ATOM    308  HB2 ALA A  23       3.250  15.487  20.589  1.00  0.00           H  
ATOM    309  HB3 ALA A  23       4.841  16.291  20.962  1.00  0.00           H  
ATOM    310  C   ALA A  23       3.659  18.894  21.019  1.00  0.00           C  
ATOM    311  O   ALA A  23       2.810  19.320  21.819  1.00  0.00           O  
ATOM    312  N   ARG A  24       4.832  19.528  20.811  1.00  0.00           N  
ATOM    313  HN  ARG A  24       5.509  19.137  20.171  1.00  0.00           H  
ATOM    314  CA  ARG A  24       5.111  20.972  21.241  1.00  0.00           C  
ATOM    315  HA  ARG A  24       4.644  21.206  22.199  1.00  0.00           H  
ATOM    316  CB  ARG A  24       6.585  21.412  21.278  1.00  0.00           C  
ATOM    317  HB1 ARG A  24       7.061  21.445  20.298  1.00  0.00           H  
ATOM    318  HB2 ARG A  24       6.610  22.414  21.707  1.00  0.00           H  
ATOM    319  CG  ARG A  24       7.520  20.564  22.149  1.00  0.00           C  
ATOM    320  HG1 ARG A  24       7.030  20.650  23.119  1.00  0.00           H  
ATOM    321  HG2 ARG A  24       7.417  19.510  21.893  1.00  0.00           H  
ATOM    322  CD  ARG A  24       9.037  21.028  22.214  1.00  0.00           C  
ATOM    323  HD1 ARG A  24       9.100  22.081  22.489  1.00  0.00           H  
ATOM    324  HD2 ARG A  24       9.571  20.503  23.007  1.00  0.00           H  
ATOM    325  NE  ARG A  24       9.725  20.860  20.954  1.00  0.00           N  
ATOM    326  HE  ARG A  24       9.294  21.202  20.107  1.00  0.00           H  
ATOM    327  CZ  ARG A  24      10.780  20.140  20.817  1.00  0.00           C  
ATOM    328  NH1 ARG A  24      11.620  19.795  21.816  1.00  0.00           N  
ATOM    329 1HH1 ARG A  24      11.627  20.238  22.724  1.00  0.00           H  
ATOM    330 2HH1 ARG A  24      12.418  19.224  21.574  1.00  0.00           H  
ATOM    331  NH2 ARG A  24      11.059  19.641  19.662  1.00  0.00           N  
ATOM    332 1HH2 ARG A  24      10.716  20.135  18.851  1.00  0.00           H  
ATOM    333 2HH2 ARG A  24      11.801  18.958  19.598  1.00  0.00           H  
ATOM    334  C   ARG A  24       4.300  21.971  20.422  1.00  0.00           C  
ATOM    335  O   ARG A  24       3.616  22.881  20.977  1.00  0.00           O  
ATOM    336  N   ARG A  25       4.190  21.824  19.097  1.00  0.00           N  
ATOM    337  HN  ARG A  25       4.744  21.070  18.718  1.00  0.00           H  
ATOM    338  CA  ARG A  25       3.465  22.779  18.258  1.00  0.00           C  
ATOM    339  HA  ARG A  25       3.921  23.731  18.530  1.00  0.00           H  
ATOM    340  CB  ARG A  25       3.820  22.604  16.783  1.00  0.00           C  
ATOM    341  HB1 ARG A  25       4.886  22.728  16.601  1.00  0.00           H  
ATOM    342  HB2 ARG A  25       3.548  21.622  16.397  1.00  0.00           H  
ATOM    343  CG  ARG A  25       2.979  23.616  15.865  1.00  0.00           C  
ATOM    344  HG1 ARG A  25       3.206  23.318  14.843  1.00  0.00           H  
ATOM    345  HG2 ARG A  25       1.905  23.623  16.053  1.00  0.00           H  
ATOM    346  CD  ARG A  25       3.443  25.061  16.062  1.00  0.00           C  
ATOM    347  HD1 ARG A  25       3.094  25.290  17.070  1.00  0.00           H  
ATOM    348  HD2 ARG A  25       4.523  25.132  15.938  1.00  0.00           H  
ATOM    349  NE  ARG A  25       2.640  25.927  15.206  1.00  0.00           N  
ATOM    350  HE  ARG A  25       1.703  26.064  15.558  1.00  0.00           H  
ATOM    351  CZ  ARG A  25       2.937  26.502  14.065  1.00  0.00           C  
ATOM    352  NH1 ARG A  25       4.019  26.241  13.418  1.00  0.00           N  
ATOM    353 1HH1 ARG A  25       4.486  25.354  13.543  1.00  0.00           H  
ATOM    354 2HH1 ARG A  25       4.240  26.758  12.580  1.00  0.00           H  
ATOM    355  NH2 ARG A  25       2.078  27.314  13.484  1.00  0.00           N  
ATOM    356 1HH2 ARG A  25       1.128  27.392  13.822  1.00  0.00           H  
ATOM    357 2HH2 ARG A  25       2.200  27.575  12.517  1.00  0.00           H  
ATOM    358  C   ARG A  25       1.941  22.879  18.585  1.00  0.00           C  
ATOM    359  O   ARG A  25       1.370  23.928  18.614  1.00  0.00           O  
ATOM    360  N   LEU A  26       1.299  21.725  18.871  1.00  0.00           N  
ATOM    361  HN  LEU A  26       1.853  20.948  18.539  1.00  0.00           H  
ATOM    362  CA  LEU A  26      -0.099  21.732  19.209  1.00  0.00           C  
ATOM    363  HA  LEU A  26      -0.688  22.311  18.497  1.00  0.00           H  
ATOM    364  CB  LEU A  26      -0.723  20.298  19.265  1.00  0.00           C  
ATOM    365  HB1 LEU A  26      -0.164  19.607  19.895  1.00  0.00           H  
ATOM    366  HB2 LEU A  26      -1.720  20.377  19.697  1.00  0.00           H  
ATOM    367  CG  LEU A  26      -0.860  19.569  17.955  1.00  0.00           C  
ATOM    368  HG  LEU A  26       0.166  19.454  17.608  1.00  0.00           H  
ATOM    369  CD1 LEU A  26      -1.413  18.146  18.166  1.00  0.00           C  
ATOM    370 1HD1 LEU A  26      -2.384  18.316  18.631  1.00  0.00           H  
ATOM    371 2HD1 LEU A  26      -1.508  17.535  17.267  1.00  0.00           H  
ATOM    372 3HD1 LEU A  26      -0.833  17.691  18.970  1.00  0.00           H  
ATOM    373  CD2 LEU A  26      -1.641  20.217  16.869  1.00  0.00           C  
ATOM    374 1HD2 LEU A  26      -1.546  21.302  16.853  1.00  0.00           H  
ATOM    375 2HD2 LEU A  26      -1.300  19.891  15.886  1.00  0.00           H  
ATOM    376 3HD2 LEU A  26      -2.655  19.820  16.839  1.00  0.00           H  
ATOM    377  C   LEU A  26      -0.408  22.427  20.516  1.00  0.00           C  
ATOM    378  O   LEU A  26      -1.575  22.888  20.718  1.00  0.00           O  
ATOM    379  N   GLY A  27       0.500  22.577  21.468  1.00  0.00           N  
ATOM    380  HN  GLY A  27       1.400  22.130  21.358  1.00  0.00           H  
ATOM    381  CA  GLY A  27       0.326  23.323  22.706  1.00  0.00           C  
ATOM    382  HA1 GLY A  27      -0.657  23.114  23.128  1.00  0.00           H  
ATOM    383  HA2 GLY A  27       1.124  23.298  23.448  1.00  0.00           H  
ATOM    384  C   GLY A  27       0.347  24.881  22.504  1.00  0.00           C  
ATOM    385  O   GLY A  27      -0.514  25.503  23.116  1.00  0.00           O  
ATOM    386  N   LYS A  28       1.127  25.375  21.513  1.00  0.00           N  
ATOM    387  HN  LYS A  28       1.506  24.703  20.861  1.00  0.00           H  
ATOM    388  CA  LYS A  28       1.030  26.788  21.061  1.00  0.00           C  
ATOM    389  HA  LYS A  28       1.122  27.510  21.873  1.00  0.00           H  
ATOM    390  CB  LYS A  28       2.207  27.174  20.102  1.00  0.00           C  
ATOM    391  HB1 LYS A  28       2.266  26.517  19.233  1.00  0.00           H  
ATOM    392  HB2 LYS A  28       2.094  28.156  19.643  1.00  0.00           H  
ATOM    393  CG  LYS A  28       3.607  27.091  20.798  1.00  0.00           C  
ATOM    394  HG1 LYS A  28       3.558  27.779  21.642  1.00  0.00           H  
ATOM    395  HG2 LYS A  28       3.818  26.098  21.194  1.00  0.00           H  
ATOM    396  CD  LYS A  28       4.761  27.552  19.939  1.00  0.00           C  
ATOM    397  HD1 LYS A  28       5.676  27.224  20.433  1.00  0.00           H  
ATOM    398  HD2 LYS A  28       4.678  27.133  18.937  1.00  0.00           H  
ATOM    399  CE  LYS A  28       4.752  29.112  19.883  1.00  0.00           C  
ATOM    400  HE1 LYS A  28       3.855  29.419  19.345  1.00  0.00           H  
ATOM    401  HE2 LYS A  28       4.734  29.515  20.895  1.00  0.00           H  
ATOM    402  NZ  LYS A  28       5.946  29.625  19.114  1.00  0.00           N1+
ATOM    403  HZ1 LYS A  28       6.690  28.974  19.320  1.00  0.00           H  
ATOM    404  HZ2 LYS A  28       5.763  29.553  18.124  1.00  0.00           H  
ATOM    405  HZ3 LYS A  28       6.267  30.532  19.419  1.00  0.00           H  
ATOM    406  C   LYS A  28      -0.264  27.107  20.341  1.00  0.00           C  
ATOM    407  O   LYS A  28      -0.924  28.099  20.633  1.00  0.00           O  
ATOM    408  N   GLU A  29      -0.746  26.204  19.461  1.00  0.00           N  
ATOM    409  HN  GLU A  29      -0.078  25.476  19.257  1.00  0.00           H  
ATOM    410  CA  GLU A  29      -2.114  26.123  18.866  1.00  0.00           C  
ATOM    411  HA  GLU A  29      -2.450  27.081  18.468  1.00  0.00           H  
ATOM    412  CB  GLU A  29      -2.263  25.201  17.622  1.00  0.00           C  
ATOM    413  HB1 GLU A  29      -2.168  24.195  18.030  1.00  0.00           H  
ATOM    414  HB2 GLU A  29      -3.308  25.323  17.331  1.00  0.00           H  
ATOM    415  CG  GLU A  29      -1.406  25.331  16.417  1.00  0.00           C  
ATOM    416  HG1 GLU A  29      -0.402  24.996  16.679  1.00  0.00           H  
ATOM    417  HG2 GLU A  29      -1.810  24.658  15.662  1.00  0.00           H  
ATOM    418  CD  GLU A  29      -1.247  26.699  15.758  1.00  0.00           C  
ATOM    419  OE1 GLU A  29      -2.237  27.489  15.801  1.00  0.00           O  
ATOM    420  OE2 GLU A  29      -0.162  27.031  15.267  1.00  0.00           O  
ATOM    421  C   GLU A  29      -3.213  25.899  19.936  1.00  0.00           C  
ATOM    422  O   GLU A  29      -4.360  26.213  19.650  1.00  0.00           O  
ATOM    423  N   GLY A  30      -2.922  25.576  21.187  1.00  0.00           N  
ATOM    424  HN  GLY A  30      -2.012  25.194  21.397  1.00  0.00           H  
ATOM    425  CA  GLY A  30      -3.778  25.587  22.356  1.00  0.00           C  
ATOM    426  HA1 GLY A  30      -3.305  26.186  23.133  1.00  0.00           H  
ATOM    427  HA2 GLY A  30      -4.642  26.173  22.040  1.00  0.00           H  
ATOM    428  C   GLY A  30      -4.363  24.296  22.916  1.00  0.00           C  
ATOM    429  O   GLY A  30      -5.168  24.359  23.820  1.00  0.00           O  
ATOM    430  N   LEU A  31      -3.971  23.147  22.337  1.00  0.00           N  
ATOM    431  HN  LEU A  31      -3.222  23.126  21.658  1.00  0.00           H  
ATOM    432  CA  LEU A  31      -4.708  21.873  22.524  1.00  0.00           C  
ATOM    433  HA  LEU A  31      -5.762  22.139  22.603  1.00  0.00           H  
ATOM    434  CB  LEU A  31      -4.655  20.917  21.291  1.00  0.00           C  
ATOM    435  HB1 LEU A  31      -3.686  20.424  21.206  1.00  0.00           H  
ATOM    436  HB2 LEU A  31      -5.393  20.122  21.395  1.00  0.00           H  
ATOM    437  CG  LEU A  31      -5.233  21.518  19.960  1.00  0.00           C  
ATOM    438  HG  LEU A  31      -6.016  22.246  20.164  1.00  0.00           H  
ATOM    439  CD1 LEU A  31      -4.191  22.328  19.211  1.00  0.00           C  
ATOM    440 1HD1 LEU A  31      -4.161  23.336  19.623  1.00  0.00           H  
ATOM    441 2HD1 LEU A  31      -3.239  21.797  19.239  1.00  0.00           H  
ATOM    442 3HD1 LEU A  31      -4.490  22.390  18.164  1.00  0.00           H  
ATOM    443  CD2 LEU A  31      -5.712  20.380  19.083  1.00  0.00           C  
ATOM    444 1HD2 LEU A  31      -6.200  20.849  18.228  1.00  0.00           H  
ATOM    445 2HD2 LEU A  31      -4.854  19.768  18.807  1.00  0.00           H  
ATOM    446 3HD2 LEU A  31      -6.450  19.758  19.586  1.00  0.00           H  
ATOM    447  C   LEU A  31      -4.184  21.215  23.778  1.00  0.00           C  
ATOM    448  O   LEU A  31      -3.148  21.549  24.335  1.00  0.00           O  
ATOM    449  N   ARG A  32      -4.786  20.147  24.293  1.00  0.00           N  
ATOM    450  HN  ARG A  32      -5.636  19.954  23.784  1.00  0.00           H  
ATOM    451  CA  ARG A  32      -4.418  19.201  25.326  1.00  0.00           C  
ATOM    452  HA  ARG A  32      -3.599  19.719  25.827  1.00  0.00           H  
ATOM    453  CB  ARG A  32      -5.624  19.000  26.330  1.00  0.00           C  
ATOM    454  HB1 ARG A  32      -6.491  18.776  25.710  1.00  0.00           H  
ATOM    455  HB2 ARG A  32      -5.438  18.080  26.885  1.00  0.00           H  
ATOM    456  CG  ARG A  32      -5.906  20.282  27.063  1.00  0.00           C  
ATOM    457  HG1 ARG A  32      -4.953  20.630  27.463  1.00  0.00           H  
ATOM    458  HG2 ARG A  32      -6.323  20.965  26.325  1.00  0.00           H  
ATOM    459  CD  ARG A  32      -6.899  20.114  28.199  1.00  0.00           C  
ATOM    460  HD1 ARG A  32      -6.672  19.173  28.700  1.00  0.00           H  
ATOM    461  HD2 ARG A  32      -6.889  20.932  28.919  1.00  0.00           H  
ATOM    462  NE  ARG A  32      -8.253  20.084  27.540  1.00  0.00           N  
ATOM    463  HE  ARG A  32      -8.307  20.673  26.721  1.00  0.00           H  
ATOM    464  CZ  ARG A  32      -9.413  19.582  28.016  1.00  0.00           C  
ATOM    465  NH1 ARG A  32      -9.537  19.157  29.243  1.00  0.00           N  
ATOM    466 1HH1 ARG A  32      -8.749  19.067  29.868  1.00  0.00           H  
ATOM    467 2HH1 ARG A  32     -10.378  18.640  29.457  1.00  0.00           H  
ATOM    468  NH2 ARG A  32     -10.491  19.732  27.316  1.00  0.00           N  
ATOM    469 1HH2 ARG A  32     -10.469  20.264  26.457  1.00  0.00           H  
ATOM    470 2HH2 ARG A  32     -11.365  19.499  27.763  1.00  0.00           H  
ATOM    471  C   ARG A  32      -4.082  17.901  24.695  1.00  0.00           C  
ATOM    472  O   ARG A  32      -4.863  17.408  23.868  1.00  0.00           O  
ATOM    473  N   VAL A  33      -2.884  17.420  24.949  1.00  0.00           N  
ATOM    474  HN  VAL A  33      -2.281  17.827  25.650  1.00  0.00           H  
ATOM    475  CA  VAL A  33      -2.263  16.505  24.064  1.00  0.00           C  
ATOM    476  HA  VAL A  33      -2.984  16.237  23.291  1.00  0.00           H  
ATOM    477  CB  VAL A  33      -1.103  17.161  23.317  1.00  0.00           C  
ATOM    478  HB  VAL A  33      -0.309  17.021  24.052  1.00  0.00           H  
ATOM    479  CG1 VAL A  33      -0.756  16.349  22.094  1.00  0.00           C  
ATOM    480 1HG1 VAL A  33      -0.821  15.302  22.390  1.00  0.00           H  
ATOM    481 2HG1 VAL A  33      -1.514  16.385  21.312  1.00  0.00           H  
ATOM    482 3HG1 VAL A  33       0.298  16.446  21.833  1.00  0.00           H  
ATOM    483  CG2 VAL A  33      -1.320  18.693  22.987  1.00  0.00           C  
ATOM    484 1HG2 VAL A  33      -1.563  19.274  23.876  1.00  0.00           H  
ATOM    485 2HG2 VAL A  33      -0.391  19.091  22.578  1.00  0.00           H  
ATOM    486 3HG2 VAL A  33      -2.119  18.779  22.251  1.00  0.00           H  
ATOM    487  C   VAL A  33      -1.906  15.240  24.880  1.00  0.00           C  
ATOM    488  O   VAL A  33      -0.936  15.282  25.613  1.00  0.00           O  
ATOM    489  N   PHE A  34      -2.602  14.094  24.571  1.00  0.00           N  
ATOM    490  HN  PHE A  34      -3.287  14.110  23.829  1.00  0.00           H  
ATOM    491  CA  PHE A  34      -2.189  12.793  25.044  1.00  0.00           C  
ATOM    492  HA  PHE A  34      -1.716  12.954  26.013  1.00  0.00           H  
ATOM    493  CB  PHE A  34      -3.399  11.920  25.285  1.00  0.00           C  
ATOM    494  HB1 PHE A  34      -4.139  12.578  25.739  1.00  0.00           H  
ATOM    495  HB2 PHE A  34      -3.744  11.582  24.307  1.00  0.00           H  
ATOM    496  CG  PHE A  34      -3.146  10.725  26.155  1.00  0.00           C  
ATOM    497  CD1 PHE A  34      -2.474   9.623  25.617  1.00  0.00           C  
ATOM    498  HD1 PHE A  34      -2.048   9.778  24.637  1.00  0.00           H  
ATOM    499  CE1 PHE A  34      -2.127   8.570  26.525  1.00  0.00           C  
ATOM    500  HE1 PHE A  34      -1.571   7.772  26.054  1.00  0.00           H  
ATOM    501  CZ  PHE A  34      -2.627   8.560  27.830  1.00  0.00           C  
ATOM    502  HZ  PHE A  34      -2.441   7.783  28.556  1.00  0.00           H  
ATOM    503  CE2 PHE A  34      -3.255   9.709  28.327  1.00  0.00           C  
ATOM    504  HE2 PHE A  34      -3.731   9.697  29.296  1.00  0.00           H  
ATOM    505  CD2 PHE A  34      -3.547  10.764  27.501  1.00  0.00           C  
ATOM    506  HD2 PHE A  34      -4.151  11.564  27.906  1.00  0.00           H  
ATOM    507  C   PHE A  34      -1.116  12.181  24.166  1.00  0.00           C  
ATOM    508  O   PHE A  34      -1.415  12.201  22.972  1.00  0.00           O  
ATOM    509  N   VAL A  35       0.052  11.713  24.640  1.00  0.00           N  
ATOM    510  HN  VAL A  35       0.202  11.904  25.619  1.00  0.00           H  
ATOM    511  CA  VAL A  35       1.140  11.143  23.811  1.00  0.00           C  
ATOM    512  HA  VAL A  35       0.838  11.139  22.762  1.00  0.00           H  
ATOM    513  CB  VAL A  35       2.425  11.902  24.010  1.00  0.00           C  
ATOM    514  HB  VAL A  35       3.301  11.425  23.567  1.00  0.00           H  
ATOM    515  CG1 VAL A  35       2.328  13.315  23.295  1.00  0.00           C  
ATOM    516 1HG1 VAL A  35       1.740  13.948  23.959  1.00  0.00           H  
ATOM    517 2HG1 VAL A  35       3.282  13.831  23.179  1.00  0.00           H  
ATOM    518 3HG1 VAL A  35       1.717  13.269  22.394  1.00  0.00           H  
ATOM    519  CG2 VAL A  35       2.790  12.257  25.474  1.00  0.00           C  
ATOM    520 1HG2 VAL A  35       3.546  13.039  25.426  1.00  0.00           H  
ATOM    521 2HG2 VAL A  35       1.946  12.647  26.042  1.00  0.00           H  
ATOM    522 3HG2 VAL A  35       3.270  11.398  25.944  1.00  0.00           H  
ATOM    523  C   VAL A  35       1.370   9.664  24.109  1.00  0.00           C  
ATOM    524  O   VAL A  35       0.945   9.139  25.147  1.00  0.00           O  
ATOM    525  N   CYS A  36       1.856   8.890  23.122  1.00  0.00           N  
ATOM    526  HN  CYS A  36       1.966   9.305  22.208  1.00  0.00           H  
ATOM    527  CA  CYS A  36       2.023   7.507  23.325  1.00  0.00           C  
ATOM    528  HA  CYS A  36       2.394   7.446  24.348  1.00  0.00           H  
ATOM    529  CB  CYS A  36       0.621   6.811  23.066  1.00  0.00           C  
ATOM    530  HB1 CYS A  36       0.516   5.849  23.567  1.00  0.00           H  
ATOM    531  HB2 CYS A  36      -0.045   7.458  23.633  1.00  0.00           H  
ATOM    532  SG  CYS A  36       0.174   6.823  21.356  1.00  0.00           S  
ATOM    533  HG  CYS A  36       0.513   8.112  21.255  1.00  0.00           H  
ATOM    534  C   CYS A  36       3.042   6.916  22.382  1.00  0.00           C  
ATOM    535  O   CYS A  36       3.396   7.421  21.306  1.00  0.00           O  
ATOM    536  N   ALA A  37       3.630   5.840  22.901  1.00  0.00           N  
ATOM    537  HN  ALA A  37       3.322   5.672  23.849  1.00  0.00           H  
ATOM    538  CA  ALA A  37       4.860   5.203  22.336  1.00  0.00           C  
ATOM    539  HA  ALA A  37       4.737   5.114  21.257  1.00  0.00           H  
ATOM    540  CB  ALA A  37       6.100   6.077  22.624  1.00  0.00           C  
ATOM    541  HB1 ALA A  37       6.697   5.874  23.514  1.00  0.00           H  
ATOM    542  HB2 ALA A  37       6.855   6.030  21.839  1.00  0.00           H  
ATOM    543  HB3 ALA A  37       5.779   7.109  22.770  1.00  0.00           H  
ATOM    544  C   ALA A  37       5.197   3.765  22.803  1.00  0.00           C  
ATOM    545  O   ALA A  37       4.441   3.262  23.601  1.00  0.00           O  
ATOM    546  N   ARG A  38       6.271   3.179  22.346  1.00  0.00           N  
ATOM    547  HN  ARG A  38       6.783   3.796  21.731  1.00  0.00           H  
ATOM    548  CA  ARG A  38       6.631   1.717  22.658  1.00  0.00           C  
ATOM    549  HA  ARG A  38       5.705   1.264  23.016  1.00  0.00           H  
ATOM    550  CB  ARG A  38       7.034   0.942  21.370  1.00  0.00           C  
ATOM    551  HB1 ARG A  38       7.117  -0.092  21.707  1.00  0.00           H  
ATOM    552  HB2 ARG A  38       6.167   0.946  20.709  1.00  0.00           H  
ATOM    553  CG  ARG A  38       8.384   1.335  20.694  1.00  0.00           C  
ATOM    554  HG1 ARG A  38       8.543   2.410  20.778  1.00  0.00           H  
ATOM    555  HG2 ARG A  38       9.137   0.859  21.321  1.00  0.00           H  
ATOM    556  CD  ARG A  38       8.422   0.846  19.273  1.00  0.00           C  
ATOM    557  HD1 ARG A  38       8.523  -0.236  19.194  1.00  0.00           H  
ATOM    558  HD2 ARG A  38       7.466   1.089  18.808  1.00  0.00           H  
ATOM    559  NE  ARG A  38       9.601   1.467  18.640  1.00  0.00           N  
ATOM    560  HE  ARG A  38       9.998   2.206  19.204  1.00  0.00           H  
ATOM    561  CZ  ARG A  38      10.353   1.045  17.674  1.00  0.00           C  
ATOM    562  NH1 ARG A  38      10.033  -0.064  17.060  1.00  0.00           N  
ATOM    563 1HH1 ARG A  38       9.085  -0.401  17.152  1.00  0.00           H  
ATOM    564 2HH1 ARG A  38      10.525  -0.429  16.256  1.00  0.00           H  
ATOM    565  NH2 ARG A  38      11.296   1.877  17.220  1.00  0.00           N  
ATOM    566 1HH2 ARG A  38      11.392   2.798  17.623  1.00  0.00           H  
ATOM    567 2HH2 ARG A  38      11.782   1.670  16.358  1.00  0.00           H  
ATOM    568  C   ARG A  38       7.642   1.538  23.728  1.00  0.00           C  
ATOM    569  O   ARG A  38       7.975   0.410  24.109  1.00  0.00           O  
ATOM    570  N   GLY A  39       8.116   2.647  24.304  1.00  0.00           N  
ATOM    571  HN  GLY A  39       8.079   3.514  23.789  1.00  0.00           H  
ATOM    572  CA  GLY A  39       8.991   2.631  25.548  1.00  0.00           C  
ATOM    573  HA1 GLY A  39       9.113   1.597  25.874  1.00  0.00           H  
ATOM    574  HA2 GLY A  39      10.031   2.880  25.334  1.00  0.00           H  
ATOM    575  C   GLY A  39       8.501   3.583  26.661  1.00  0.00           C  
ATOM    576  O   GLY A  39       8.251   4.797  26.327  1.00  0.00           O  
ATOM    577  N   GLU A  40       8.262   3.098  27.842  1.00  0.00           N  
ATOM    578  HN  GLU A  40       8.485   2.123  27.982  1.00  0.00           H  
ATOM    579  CA  GLU A  40       7.508   3.788  28.968  1.00  0.00           C  
ATOM    580  HA  GLU A  40       6.532   4.210  28.731  1.00  0.00           H  
ATOM    581  CB  GLU A  40       7.103   2.707  29.971  1.00  0.00           C  
ATOM    582  HB1 GLU A  40       6.663   1.845  29.472  1.00  0.00           H  
ATOM    583  HB2 GLU A  40       7.943   2.363  30.574  1.00  0.00           H  
ATOM    584  CG  GLU A  40       5.930   3.081  30.953  1.00  0.00           C  
ATOM    585  HG1 GLU A  40       5.143   3.506  30.330  1.00  0.00           H  
ATOM    586  HG2 GLU A  40       5.536   2.125  31.300  1.00  0.00           H  
ATOM    587  CD  GLU A  40       6.308   3.997  32.074  1.00  0.00           C  
ATOM    588  OE1 GLU A  40       5.572   4.937  32.353  1.00  0.00           O  
ATOM    589  OE2 GLU A  40       7.421   3.746  32.686  1.00  0.00           O  
ATOM    590  C   GLU A  40       8.284   5.018  29.655  1.00  0.00           C  
ATOM    591  O   GLU A  40       7.812   6.108  29.864  1.00  0.00           O  
ATOM    592  N   GLU A  41       9.579   4.762  29.864  1.00  0.00           N  
ATOM    593  HN  GLU A  41       9.888   3.846  29.573  1.00  0.00           H  
ATOM    594  CA  GLU A  41      10.494   5.806  30.307  1.00  0.00           C  
ATOM    595  HA  GLU A  41       9.982   6.358  31.095  1.00  0.00           H  
ATOM    596  CB  GLU A  41      11.739   5.133  30.921  1.00  0.00           C  
ATOM    597  HB1 GLU A  41      11.454   4.320  31.589  1.00  0.00           H  
ATOM    598  HB2 GLU A  41      12.265   4.607  30.124  1.00  0.00           H  
ATOM    599  CG  GLU A  41      12.831   6.005  31.634  1.00  0.00           C  
ATOM    600  HG1 GLU A  41      13.560   5.273  31.981  1.00  0.00           H  
ATOM    601  HG2 GLU A  41      13.320   6.788  31.056  1.00  0.00           H  
ATOM    602  CD  GLU A  41      12.279   6.796  32.772  1.00  0.00           C  
ATOM    603  OE1 GLU A  41      11.095   6.634  33.116  1.00  0.00           O  
ATOM    604  OE2 GLU A  41      13.126   7.502  33.348  1.00  0.00           O  
ATOM    605  C   GLU A  41      10.848   6.875  29.282  1.00  0.00           C  
ATOM    606  O   GLU A  41      10.974   8.023  29.620  1.00  0.00           O  
ATOM    607  N   GLY A  42      10.972   6.475  27.956  1.00  0.00           N  
ATOM    608  HN  GLY A  42      10.761   5.508  27.758  1.00  0.00           H  
ATOM    609  CA  GLY A  42      11.184   7.422  26.863  1.00  0.00           C  
ATOM    610  HA1 GLY A  42      12.098   7.996  27.009  1.00  0.00           H  
ATOM    611  HA2 GLY A  42      11.232   6.955  25.879  1.00  0.00           H  
ATOM    612  C   GLY A  42       9.961   8.321  26.778  1.00  0.00           C  
ATOM    613  O   GLY A  42      10.165   9.517  26.739  1.00  0.00           O  
ATOM    614  N   LEU A  43       8.811   7.833  27.120  1.00  0.00           N  
ATOM    615  HN  LEU A  43       8.730   6.836  27.252  1.00  0.00           H  
ATOM    616  CA  LEU A  43       7.583   8.635  27.277  1.00  0.00           C  
ATOM    617  HA  LEU A  43       7.397   9.228  26.382  1.00  0.00           H  
ATOM    618  CB  LEU A  43       6.391   7.555  27.221  1.00  0.00           C  
ATOM    619  HB1 LEU A  43       6.483   6.869  26.379  1.00  0.00           H  
ATOM    620  HB2 LEU A  43       6.368   6.976  28.144  1.00  0.00           H  
ATOM    621  CG  LEU A  43       4.985   8.147  27.090  1.00  0.00           C  
ATOM    622  HG  LEU A  43       4.740   8.958  27.777  1.00  0.00           H  
ATOM    623  CD1 LEU A  43       4.692   8.618  25.643  1.00  0.00           C  
ATOM    624 1HD1 LEU A  43       3.655   8.947  25.592  1.00  0.00           H  
ATOM    625 2HD1 LEU A  43       5.270   9.502  25.378  1.00  0.00           H  
ATOM    626 3HD1 LEU A  43       4.738   7.803  24.919  1.00  0.00           H  
ATOM    627  CD2 LEU A  43       3.985   7.078  27.431  1.00  0.00           C  
ATOM    628 1HD2 LEU A  43       4.222   6.199  26.831  1.00  0.00           H  
ATOM    629 2HD2 LEU A  43       4.101   6.686  28.440  1.00  0.00           H  
ATOM    630 3HD2 LEU A  43       2.958   7.394  27.243  1.00  0.00           H  
ATOM    631  C   LEU A  43       7.677   9.607  28.509  1.00  0.00           C  
ATOM    632  O   LEU A  43       7.390  10.780  28.324  1.00  0.00           O  
ATOM    633  N   ARG A  44       8.175   9.119  29.635  1.00  0.00           N  
ATOM    634  HN  ARG A  44       8.338   8.123  29.621  1.00  0.00           H  
ATOM    635  CA  ARG A  44       8.302   9.955  30.852  1.00  0.00           C  
ATOM    636  HA  ARG A  44       7.355  10.491  30.920  1.00  0.00           H  
ATOM    637  CB  ARG A  44       8.538   9.092  32.143  1.00  0.00           C  
ATOM    638  HB1 ARG A  44       7.790   8.300  32.136  1.00  0.00           H  
ATOM    639  HB2 ARG A  44       9.575   8.766  32.071  1.00  0.00           H  
ATOM    640  CG  ARG A  44       8.514   9.876  33.409  1.00  0.00           C  
ATOM    641  HG1 ARG A  44       9.283  10.642  33.307  1.00  0.00           H  
ATOM    642  HG2 ARG A  44       7.489  10.197  33.594  1.00  0.00           H  
ATOM    643  CD  ARG A  44       8.934   8.899  34.510  1.00  0.00           C  
ATOM    644  HD1 ARG A  44       9.747   8.285  34.123  1.00  0.00           H  
ATOM    645  HD2 ARG A  44       9.303   9.459  35.370  1.00  0.00           H  
ATOM    646  NE  ARG A  44       7.846   8.026  34.970  1.00  0.00           N  
ATOM    647  HE  ARG A  44       7.217   8.308  35.709  1.00  0.00           H  
ATOM    648  CZ  ARG A  44       7.546   6.822  34.451  1.00  0.00           C  
ATOM    649  NH1 ARG A  44       8.360   6.246  33.584  1.00  0.00           N  
ATOM    650 1HH1 ARG A  44       9.222   6.748  33.426  1.00  0.00           H  
ATOM    651 2HH1 ARG A  44       8.123   5.344  33.197  1.00  0.00           H  
ATOM    652  NH2 ARG A  44       6.491   6.098  34.747  1.00  0.00           N  
ATOM    653 1HH2 ARG A  44       5.682   6.449  35.235  1.00  0.00           H  
ATOM    654 2HH2 ARG A  44       6.290   5.344  34.104  1.00  0.00           H  
ATOM    655  C   ARG A  44       9.368  11.059  30.636  1.00  0.00           C  
ATOM    656  O   ARG A  44       9.082  12.254  30.862  1.00  0.00           O  
ATOM    657  N   THR A  45      10.458  10.721  30.002  1.00  0.00           N  
ATOM    658  HN  THR A  45      10.550   9.751  29.736  1.00  0.00           H  
ATOM    659  CA  THR A  45      11.616  11.596  29.768  1.00  0.00           C  
ATOM    660  HA  THR A  45      11.889  12.052  30.721  1.00  0.00           H  
ATOM    661  CB  THR A  45      12.719  10.695  29.329  1.00  0.00           C  
ATOM    662  HB  THR A  45      12.457  10.226  28.380  1.00  0.00           H  
ATOM    663  CG2 THR A  45      14.062  11.405  29.212  1.00  0.00           C  
ATOM    664 1HG2 THR A  45      14.275  11.644  28.171  1.00  0.00           H  
ATOM    665 2HG2 THR A  45      13.946  12.316  29.801  1.00  0.00           H  
ATOM    666 3HG2 THR A  45      14.869  10.733  29.503  1.00  0.00           H  
ATOM    667  OG1 THR A  45      12.901   9.662  30.317  1.00  0.00           O  
ATOM    668  HG1 THR A  45      12.242   8.992  30.115  1.00  0.00           H  
ATOM    669  C   THR A  45      11.317  12.720  28.859  1.00  0.00           C  
ATOM    670  O   THR A  45      11.673  13.804  29.044  1.00  0.00           O  
ATOM    671  N   THR A  46      10.399  12.428  27.843  1.00  0.00           N  
ATOM    672  HN  THR A  46       9.960  11.519  27.890  1.00  0.00           H  
ATOM    673  CA  THR A  46       9.897  13.338  26.864  1.00  0.00           C  
ATOM    674  HA  THR A  46      10.645  14.082  26.594  1.00  0.00           H  
ATOM    675  CB  THR A  46       9.375  12.681  25.596  1.00  0.00           C  
ATOM    676  HB  THR A  46       8.505  12.093  25.888  1.00  0.00           H  
ATOM    677  CG2 THR A  46       8.964  13.670  24.486  1.00  0.00           C  
ATOM    678 1HG2 THR A  46       9.811  14.318  24.262  1.00  0.00           H  
ATOM    679 2HG2 THR A  46       8.573  13.076  23.660  1.00  0.00           H  
ATOM    680 3HG2 THR A  46       8.099  14.249  24.808  1.00  0.00           H  
ATOM    681  OG1 THR A  46      10.383  11.857  25.069  1.00  0.00           O  
ATOM    682  HG1 THR A  46      10.371  11.003  25.506  1.00  0.00           H  
ATOM    683  C   THR A  46       8.784  14.220  27.527  1.00  0.00           C  
ATOM    684  O   THR A  46       8.819  15.402  27.266  1.00  0.00           O  
ATOM    685  N   LEU A  47       7.907  13.665  28.354  1.00  0.00           N  
ATOM    686  HN  LEU A  47       7.955  12.667  28.504  1.00  0.00           H  
ATOM    687  CA  LEU A  47       6.847  14.389  28.985  1.00  0.00           C  
ATOM    688  HA  LEU A  47       6.226  14.863  28.225  1.00  0.00           H  
ATOM    689  CB  LEU A  47       6.082  13.401  29.892  1.00  0.00           C  
ATOM    690  HB1 LEU A  47       6.766  12.604  30.182  1.00  0.00           H  
ATOM    691  HB2 LEU A  47       5.735  13.852  30.823  1.00  0.00           H  
ATOM    692  CG  LEU A  47       4.750  12.817  29.309  1.00  0.00           C  
ATOM    693  HG  LEU A  47       4.931  12.522  28.275  1.00  0.00           H  
ATOM    694  CD1 LEU A  47       4.316  11.552  30.013  1.00  0.00           C  
ATOM    695 1HD1 LEU A  47       4.113  11.817  31.050  1.00  0.00           H  
ATOM    696 2HD1 LEU A  47       3.332  11.317  29.610  1.00  0.00           H  
ATOM    697 3HD1 LEU A  47       4.990  10.751  29.708  1.00  0.00           H  
ATOM    698  CD2 LEU A  47       3.617  13.817  29.226  1.00  0.00           C  
ATOM    699 1HD2 LEU A  47       2.684  13.363  28.895  1.00  0.00           H  
ATOM    700 2HD2 LEU A  47       3.495  14.332  30.180  1.00  0.00           H  
ATOM    701 3HD2 LEU A  47       3.928  14.594  28.526  1.00  0.00           H  
ATOM    702  C   LEU A  47       7.485  15.484  29.816  1.00  0.00           C  
ATOM    703  O   LEU A  47       6.836  16.519  29.955  1.00  0.00           O  
ATOM    704  N   LYS A  48       8.729  15.286  30.396  1.00  0.00           N  
ATOM    705  HN  LYS A  48       9.149  14.370  30.341  1.00  0.00           H  
ATOM    706  CA  LYS A  48       9.375  16.419  31.101  1.00  0.00           C  
ATOM    707  HA  LYS A  48       8.662  16.882  31.784  1.00  0.00           H  
ATOM    708  CB  LYS A  48      10.544  15.946  31.980  1.00  0.00           C  
ATOM    709  HB1 LYS A  48      11.244  15.513  31.266  1.00  0.00           H  
ATOM    710  HB2 LYS A  48      11.008  16.837  32.401  1.00  0.00           H  
ATOM    711  CG  LYS A  48      10.153  14.858  33.011  1.00  0.00           C  
ATOM    712  HG1 LYS A  48       9.341  15.354  33.546  1.00  0.00           H  
ATOM    713  HG2 LYS A  48       9.631  14.010  32.570  1.00  0.00           H  
ATOM    714  CD  LYS A  48      11.401  14.433  33.786  1.00  0.00           C  
ATOM    715  HD1 LYS A  48      12.074  13.945  33.081  1.00  0.00           H  
ATOM    716  HD2 LYS A  48      11.873  15.355  34.128  1.00  0.00           H  
ATOM    717  CE  LYS A  48      11.032  13.496  34.924  1.00  0.00           C  
ATOM    718  HE1 LYS A  48      10.244  13.938  35.534  1.00  0.00           H  
ATOM    719  HE2 LYS A  48      10.620  12.572  34.521  1.00  0.00           H  
ATOM    720  NZ  LYS A  48      12.339  13.207  35.666  1.00  0.00           N1+
ATOM    721  HZ1 LYS A  48      12.713  14.032  36.114  1.00  0.00           H  
ATOM    722  HZ2 LYS A  48      12.309  12.438  36.321  1.00  0.00           H  
ATOM    723  HZ3 LYS A  48      13.066  12.884  35.044  1.00  0.00           H  
ATOM    724  C   LYS A  48       9.938  17.558  30.202  1.00  0.00           C  
ATOM    725  O   LYS A  48       9.928  18.683  30.619  1.00  0.00           O  
ATOM    726  N   GLU A  49      10.451  17.196  29.054  1.00  0.00           N  
ATOM    727  HN  GLU A  49      10.558  16.198  28.934  1.00  0.00           H  
ATOM    728  CA  GLU A  49      10.741  18.212  28.023  1.00  0.00           C  
ATOM    729  HA  GLU A  49      11.404  18.886  28.566  1.00  0.00           H  
ATOM    730  CB  GLU A  49      11.497  17.540  26.862  1.00  0.00           C  
ATOM    731  HB1 GLU A  49      12.473  17.182  27.193  1.00  0.00           H  
ATOM    732  HB2 GLU A  49      10.975  16.611  26.640  1.00  0.00           H  
ATOM    733  CG  GLU A  49      11.429  18.312  25.484  1.00  0.00           C  
ATOM    734  HG1 GLU A  49      11.742  17.607  24.713  1.00  0.00           H  
ATOM    735  HG2 GLU A  49      10.392  18.508  25.206  1.00  0.00           H  
ATOM    736  CD  GLU A  49      12.227  19.649  25.468  1.00  0.00           C  
ATOM    737  OE1 GLU A  49      11.963  20.353  24.457  1.00  0.00           O  
ATOM    738  OE2 GLU A  49      12.902  20.014  26.454  1.00  0.00           O  
ATOM    739  C   GLU A  49       9.392  18.939  27.625  1.00  0.00           C  
ATOM    740  O   GLU A  49       9.483  20.164  27.493  1.00  0.00           O  
ATOM    741  N   LEU A  50       8.299  18.244  27.334  1.00  0.00           N  
ATOM    742  HN  LEU A  50       8.406  17.242  27.258  1.00  0.00           H  
ATOM    743  CA  LEU A  50       7.054  18.912  26.887  1.00  0.00           C  
ATOM    744  HA  LEU A  50       7.261  19.519  26.006  1.00  0.00           H  
ATOM    745  CB  LEU A  50       6.075  17.779  26.606  1.00  0.00           C  
ATOM    746  HB1 LEU A  50       6.111  17.005  27.372  1.00  0.00           H  
ATOM    747  HB2 LEU A  50       5.049  18.145  26.636  1.00  0.00           H  
ATOM    748  CG  LEU A  50       6.159  17.174  25.194  1.00  0.00           C  
ATOM    749  HG  LEU A  50       7.187  17.185  24.836  1.00  0.00           H  
ATOM    750  CD1 LEU A  50       5.616  15.655  25.033  1.00  0.00           C  
ATOM    751 1HD1 LEU A  50       4.534  15.523  25.039  1.00  0.00           H  
ATOM    752 2HD1 LEU A  50       5.920  15.305  24.047  1.00  0.00           H  
ATOM    753 3HD1 LEU A  50       6.152  15.142  25.832  1.00  0.00           H  
ATOM    754  CD2 LEU A  50       5.344  17.996  24.157  1.00  0.00           C  
ATOM    755 1HD2 LEU A  50       5.464  17.537  23.177  1.00  0.00           H  
ATOM    756 2HD2 LEU A  50       4.310  17.949  24.499  1.00  0.00           H  
ATOM    757 3HD2 LEU A  50       5.722  19.019  24.120  1.00  0.00           H  
ATOM    758  C   LEU A  50       6.590  19.947  27.923  1.00  0.00           C  
ATOM    759  O   LEU A  50       6.159  21.053  27.533  1.00  0.00           O  
ATOM    760  N   ARG A  51       6.613  19.506  29.203  1.00  0.00           N  
ATOM    761  HN  ARG A  51       6.678  18.514  29.379  1.00  0.00           H  
ATOM    762  CA  ARG A  51       6.085  20.307  30.284  1.00  0.00           C  
ATOM    763  HA  ARG A  51       5.163  20.790  29.958  1.00  0.00           H  
ATOM    764  CB  ARG A  51       5.817  19.545  31.647  1.00  0.00           C  
ATOM    765  HB1 ARG A  51       6.735  18.969  31.755  1.00  0.00           H  
ATOM    766  HB2 ARG A  51       5.776  20.169  32.542  1.00  0.00           H  
ATOM    767  CG  ARG A  51       4.589  18.618  31.536  1.00  0.00           C  
ATOM    768  HG1 ARG A  51       3.713  19.263  31.465  1.00  0.00           H  
ATOM    769  HG2 ARG A  51       4.641  18.033  30.618  1.00  0.00           H  
ATOM    770  CD  ARG A  51       4.411  17.647  32.710  1.00  0.00           C  
ATOM    771  HD1 ARG A  51       5.319  17.043  32.737  1.00  0.00           H  
ATOM    772  HD2 ARG A  51       4.316  18.181  33.655  1.00  0.00           H  
ATOM    773  NE  ARG A  51       3.232  16.774  32.418  1.00  0.00           N  
ATOM    774  HE  ARG A  51       2.426  17.199  31.981  1.00  0.00           H  
ATOM    775  CZ  ARG A  51       3.117  15.613  32.990  1.00  0.00           C  
ATOM    776  NH1 ARG A  51       3.952  14.886  33.706  1.00  0.00           N  
ATOM    777 1HH1 ARG A  51       4.887  15.244  33.834  1.00  0.00           H  
ATOM    778 2HH1 ARG A  51       3.749  13.898  33.781  1.00  0.00           H  
ATOM    779  NH2 ARG A  51       1.948  15.095  32.933  1.00  0.00           N  
ATOM    780 1HH2 ARG A  51       1.260  15.634  32.425  1.00  0.00           H  
ATOM    781 2HH2 ARG A  51       1.733  14.338  33.566  1.00  0.00           H  
ATOM    782  C   ARG A  51       6.936  21.523  30.570  1.00  0.00           C  
ATOM    783  O   ARG A  51       6.449  22.596  30.824  1.00  0.00           O  
ATOM    784  N   GLU A  52       8.252  21.509  30.443  1.00  0.00           N  
ATOM    785  HN  GLU A  52       8.538  20.601  30.103  1.00  0.00           H  
ATOM    786  CA  GLU A  52       9.237  22.568  30.341  1.00  0.00           C  
ATOM    787  HA  GLU A  52       9.023  23.074  31.283  1.00  0.00           H  
ATOM    788  CB  GLU A  52      10.696  22.002  30.396  1.00  0.00           C  
ATOM    789  HB1 GLU A  52      10.812  21.454  31.331  1.00  0.00           H  
ATOM    790  HB2 GLU A  52      10.910  21.318  29.575  1.00  0.00           H  
ATOM    791  CG  GLU A  52      11.771  23.101  30.259  1.00  0.00           C  
ATOM    792  HG1 GLU A  52      12.694  22.651  29.891  1.00  0.00           H  
ATOM    793  HG2 GLU A  52      11.583  23.910  29.553  1.00  0.00           H  
ATOM    794  CD  GLU A  52      12.146  23.717  31.538  1.00  0.00           C  
ATOM    795  OE1 GLU A  52      13.156  24.435  31.537  1.00  0.00           O  
ATOM    796  OE2 GLU A  52      11.461  23.599  32.561  1.00  0.00           O  
ATOM    797  C   GLU A  52       9.018  23.589  29.156  1.00  0.00           C  
ATOM    798  O   GLU A  52       9.139  24.822  29.487  1.00  0.00           O  
ATOM    799  N   ALA A  53       8.625  23.196  27.967  1.00  0.00           N  
ATOM    800  HN  ALA A  53       8.682  22.205  27.783  1.00  0.00           H  
ATOM    801  CA  ALA A  53       7.992  24.003  26.936  1.00  0.00           C  
ATOM    802  HA  ALA A  53       8.593  24.904  26.804  1.00  0.00           H  
ATOM    803  CB  ALA A  53       8.107  23.202  25.633  1.00  0.00           C  
ATOM    804  HB1 ALA A  53       9.052  22.718  25.388  1.00  0.00           H  
ATOM    805  HB2 ALA A  53       7.398  22.373  25.635  1.00  0.00           H  
ATOM    806  HB3 ALA A  53       7.880  23.921  24.846  1.00  0.00           H  
ATOM    807  C   ALA A  53       6.505  24.524  27.101  1.00  0.00           C  
ATOM    808  O   ALA A  53       5.988  25.383  26.403  1.00  0.00           O  
ATOM    809  N   GLY A  54       5.808  24.061  28.151  1.00  0.00           N  
ATOM    810  HN  GLY A  54       6.298  23.405  28.743  1.00  0.00           H  
ATOM    811  CA  GLY A  54       4.543  24.532  28.551  1.00  0.00           C  
ATOM    812  HA1 GLY A  54       4.595  24.434  29.635  1.00  0.00           H  
ATOM    813  HA2 GLY A  54       4.352  25.575  28.295  1.00  0.00           H  
ATOM    814  C   GLY A  54       3.282  23.573  28.219  1.00  0.00           C  
ATOM    815  O   GLY A  54       2.221  23.876  28.726  1.00  0.00           O  
ATOM    816  N   VAL A  55       3.426  22.507  27.459  1.00  0.00           N  
ATOM    817  HN  VAL A  55       4.359  22.257  27.161  1.00  0.00           H  
ATOM    818  CA  VAL A  55       2.312  21.753  26.904  1.00  0.00           C  
ATOM    819  HA  VAL A  55       1.685  22.445  26.343  1.00  0.00           H  
ATOM    820  CB  VAL A  55       2.823  20.709  25.887  1.00  0.00           C  
ATOM    821  HB  VAL A  55       3.517  19.993  26.328  1.00  0.00           H  
ATOM    822  CG1 VAL A  55       1.655  19.929  25.177  1.00  0.00           C  
ATOM    823 1HG1 VAL A  55       2.051  19.435  24.288  1.00  0.00           H  
ATOM    824 2HG1 VAL A  55       1.124  19.252  25.844  1.00  0.00           H  
ATOM    825 3HG1 VAL A  55       0.796  20.561  24.951  1.00  0.00           H  
ATOM    826  CG2 VAL A  55       3.500  21.464  24.708  1.00  0.00           C  
ATOM    827 1HG2 VAL A  55       4.326  21.989  25.185  1.00  0.00           H  
ATOM    828 2HG2 VAL A  55       3.981  20.761  24.028  1.00  0.00           H  
ATOM    829 3HG2 VAL A  55       2.798  22.137  24.215  1.00  0.00           H  
ATOM    830  C   VAL A  55       1.499  21.164  27.998  1.00  0.00           C  
ATOM    831  O   VAL A  55       2.071  20.577  28.887  1.00  0.00           O  
ATOM    832  N   GLU A  56       0.136  21.176  27.961  1.00  0.00           N  
ATOM    833  HN  GLU A  56      -0.388  21.638  27.231  1.00  0.00           H  
ATOM    834  CA  GLU A  56      -0.706  20.389  28.778  1.00  0.00           C  
ATOM    835  HA  GLU A  56      -0.294  20.304  29.784  1.00  0.00           H  
ATOM    836  CB  GLU A  56      -2.059  21.117  28.886  1.00  0.00           C  
ATOM    837  HB1 GLU A  56      -1.900  22.064  29.403  1.00  0.00           H  
ATOM    838  HB2 GLU A  56      -2.382  21.360  27.873  1.00  0.00           H  
ATOM    839  CG  GLU A  56      -3.057  20.306  29.536  1.00  0.00           C  
ATOM    840  HG1 GLU A  56      -4.012  20.815  29.675  1.00  0.00           H  
ATOM    841  HG2 GLU A  56      -3.364  19.507  28.860  1.00  0.00           H  
ATOM    842  CD  GLU A  56      -2.682  19.661  30.837  1.00  0.00           C  
ATOM    843  OE1 GLU A  56      -2.544  20.359  31.833  1.00  0.00           O  
ATOM    844  OE2 GLU A  56      -2.532  18.375  30.880  1.00  0.00           O  
ATOM    845  C   GLU A  56      -0.870  18.929  28.238  1.00  0.00           C  
ATOM    846  O   GLU A  56      -1.380  18.743  27.136  1.00  0.00           O  
ATOM    847  N   ALA A  57      -0.169  17.988  28.892  1.00  0.00           N  
ATOM    848  HN  ALA A  57       0.188  18.369  29.756  1.00  0.00           H  
ATOM    849  CA  ALA A  57      -0.018  16.627  28.396  1.00  0.00           C  
ATOM    850  HA  ALA A  57      -0.811  16.334  27.708  1.00  0.00           H  
ATOM    851  CB  ALA A  57       1.331  16.555  27.510  1.00  0.00           C  
ATOM    852  HB1 ALA A  57       2.154  17.126  27.944  1.00  0.00           H  
ATOM    853  HB2 ALA A  57       1.734  15.547  27.414  1.00  0.00           H  
ATOM    854  HB3 ALA A  57       1.136  16.939  26.509  1.00  0.00           H  
ATOM    855  C   ALA A  57       0.145  15.555  29.495  1.00  0.00           C  
ATOM    856  O   ALA A  57       0.656  15.863  30.573  1.00  0.00           O  
ATOM    857  N   ASP A  58      -0.148  14.245  29.161  1.00  0.00           N  
ATOM    858  HN  ASP A  58      -0.526  13.954  28.270  1.00  0.00           H  
ATOM    859  CA  ASP A  58       0.076  13.066  30.009  1.00  0.00           C  
ATOM    860  HA  ASP A  58       1.008  13.220  30.553  1.00  0.00           H  
ATOM    861  CB  ASP A  58      -1.096  12.997  30.965  1.00  0.00           C  
ATOM    862  HB1 ASP A  58      -1.401  14.004  31.249  1.00  0.00           H  
ATOM    863  HB2 ASP A  58      -1.977  12.682  30.406  1.00  0.00           H  
ATOM    864  CG  ASP A  58      -0.910  12.161  32.181  1.00  0.00           C  
ATOM    865  OD1 ASP A  58      -0.078  11.211  32.255  1.00  0.00           O  
ATOM    866  OD2 ASP A  58      -1.717  12.308  33.119  1.00  0.00           O  
ATOM    867  C   ASP A  58       0.179  11.911  29.041  1.00  0.00           C  
ATOM    868  O   ASP A  58      -0.153  12.136  27.865  1.00  0.00           O  
ATOM    869  N   GLY A  59       0.653  10.687  29.367  1.00  0.00           N  
ATOM    870  HN  GLY A  59       0.970  10.611  30.323  1.00  0.00           H  
ATOM    871  CA  GLY A  59       0.586   9.583  28.417  1.00  0.00           C  
ATOM    872  HA1 GLY A  59      -0.146   9.789  27.634  1.00  0.00           H  
ATOM    873  HA2 GLY A  59       1.479   9.581  27.793  1.00  0.00           H  
ATOM    874  C   GLY A  59       0.376   8.114  28.992  1.00  0.00           C  
ATOM    875  O   GLY A  59       0.279   7.847  30.233  1.00  0.00           O  
ATOM    876  N   ARG A  60       0.427   7.139  28.037  1.00  0.00           N  
ATOM    877  HN  ARG A  60       0.530   7.530  27.112  1.00  0.00           H  
ATOM    878  CA  ARG A  60       0.283   5.694  28.262  1.00  0.00           C  
ATOM    879  HA  ARG A  60       0.707   5.404  29.222  1.00  0.00           H  
ATOM    880  CB  ARG A  60      -1.167   5.262  28.221  1.00  0.00           C  
ATOM    881  HB1 ARG A  60      -1.674   5.921  28.927  1.00  0.00           H  
ATOM    882  HB2 ARG A  60      -1.594   5.295  27.220  1.00  0.00           H  
ATOM    883  CG  ARG A  60      -1.394   3.741  28.707  1.00  0.00           C  
ATOM    884  HG1 ARG A  60      -0.974   3.085  27.944  1.00  0.00           H  
ATOM    885  HG2 ARG A  60      -0.904   3.673  29.679  1.00  0.00           H  
ATOM    886  CD  ARG A  60      -2.773   3.229  28.921  1.00  0.00           C  
ATOM    887  HD1 ARG A  60      -3.202   3.621  29.843  1.00  0.00           H  
ATOM    888  HD2 ARG A  60      -3.376   3.484  28.050  1.00  0.00           H  
ATOM    889  NE  ARG A  60      -2.682   1.793  28.943  1.00  0.00           N  
ATOM    890  HE  ARG A  60      -2.258   1.377  28.126  1.00  0.00           H  
ATOM    891  CZ  ARG A  60      -3.230   0.897  29.765  1.00  0.00           C  
ATOM    892  NH1 ARG A  60      -3.978   1.174  30.810  1.00  0.00           N  
ATOM    893 1HH1 ARG A  60      -4.391   2.082  30.965  1.00  0.00           H  
ATOM    894 2HH1 ARG A  60      -4.292   0.372  31.339  1.00  0.00           H  
ATOM    895  NH2 ARG A  60      -2.898  -0.359  29.713  1.00  0.00           N  
ATOM    896 1HH2 ARG A  60      -2.282  -0.622  28.957  1.00  0.00           H  
ATOM    897 2HH2 ARG A  60      -3.227  -1.041  30.381  1.00  0.00           H  
ATOM    898  C   ARG A  60       1.185   5.020  27.178  1.00  0.00           C  
ATOM    899  O   ARG A  60       1.433   5.687  26.210  1.00  0.00           O  
ATOM    900  N   THR A  61       1.718   3.782  27.306  1.00  0.00           N  
ATOM    901  HN  THR A  61       1.380   3.229  28.079  1.00  0.00           H  
ATOM    902  CA  THR A  61       2.405   3.061  26.302  1.00  0.00           C  
ATOM    903  HA  THR A  61       3.077   3.736  25.772  1.00  0.00           H  
ATOM    904  CB  THR A  61       3.162   1.839  26.855  1.00  0.00           C  
ATOM    905  HB  THR A  61       3.490   1.175  26.056  1.00  0.00           H  
ATOM    906  CG2 THR A  61       4.460   2.330  27.505  1.00  0.00           C  
ATOM    907 1HG2 THR A  61       4.336   3.333  27.914  1.00  0.00           H  
ATOM    908 2HG2 THR A  61       4.713   1.636  28.306  1.00  0.00           H  
ATOM    909 3HG2 THR A  61       5.375   2.236  26.920  1.00  0.00           H  
ATOM    910  OG1 THR A  61       2.285   1.125  27.678  1.00  0.00           O  
ATOM    911  HG1 THR A  61       2.789   0.785  28.420  1.00  0.00           H  
ATOM    912  C   THR A  61       1.402   2.738  25.196  1.00  0.00           C  
ATOM    913  O   THR A  61       0.239   2.484  25.493  1.00  0.00           O  
ATOM    914  N   CYS A  62       1.886   2.699  23.945  1.00  0.00           N  
ATOM    915  HN  CYS A  62       2.868   2.896  23.811  1.00  0.00           H  
ATOM    916  CA  CYS A  62       1.141   2.115  22.858  1.00  0.00           C  
ATOM    917  HA  CYS A  62       0.676   1.258  23.345  1.00  0.00           H  
ATOM    918  CB  CYS A  62       0.178   3.065  22.256  1.00  0.00           C  
ATOM    919  HB1 CYS A  62      -0.577   3.439  22.947  1.00  0.00           H  
ATOM    920  HB2 CYS A  62       0.736   3.851  21.746  1.00  0.00           H  
ATOM    921  SG  CYS A  62      -0.916   2.114  21.136  1.00  0.00           S  
ATOM    922  HG  CYS A  62      -1.808   1.775  22.070  1.00  0.00           H  
ATOM    923  C   CYS A  62       2.089   1.522  21.830  1.00  0.00           C  
ATOM    924  O   CYS A  62       2.757   2.257  21.113  1.00  0.00           O  
ATOM    925  N   ASP A  63       2.056   0.168  21.534  1.00  0.00           N  
ATOM    926  HN  ASP A  63       1.408  -0.392  22.071  1.00  0.00           H  
ATOM    927  CA  ASP A  63       2.569  -0.383  20.283  1.00  0.00           C  
ATOM    928  HA  ASP A  63       3.361   0.278  19.927  1.00  0.00           H  
ATOM    929  CB  ASP A  63       3.060  -1.800  20.586  1.00  0.00           C  
ATOM    930  HB1 ASP A  63       3.871  -1.620  21.291  1.00  0.00           H  
ATOM    931  HB2 ASP A  63       2.310  -2.405  21.094  1.00  0.00           H  
ATOM    932  CG  ASP A  63       3.727  -2.508  19.392  1.00  0.00           C  
ATOM    933  OD1 ASP A  63       3.573  -2.040  18.232  1.00  0.00           O  
ATOM    934  OD2 ASP A  63       4.435  -3.479  19.574  1.00  0.00           O  
ATOM    935  C   ASP A  63       1.463  -0.349  19.187  1.00  0.00           C  
ATOM    936  O   ASP A  63       0.403  -0.937  19.436  1.00  0.00           O  
ATOM    937  N   VAL A  64       1.643   0.372  18.069  1.00  0.00           N  
ATOM    938  HN  VAL A  64       2.541   0.786  17.870  1.00  0.00           H  
ATOM    939  CA  VAL A  64       0.607   0.384  17.016  1.00  0.00           C  
ATOM    940  HA  VAL A  64      -0.335   0.676  17.479  1.00  0.00           H  
ATOM    941  CB  VAL A  64       0.969   1.305  15.792  1.00  0.00           C  
ATOM    942  HB  VAL A  64       0.210   1.269  15.011  1.00  0.00           H  
ATOM    943  CG1 VAL A  64       1.078   2.751  16.448  1.00  0.00           C  
ATOM    944 1HG1 VAL A  64       1.827   2.733  17.241  1.00  0.00           H  
ATOM    945 2HG1 VAL A  64       1.394   3.543  15.771  1.00  0.00           H  
ATOM    946 3HG1 VAL A  64       0.075   3.017  16.778  1.00  0.00           H  
ATOM    947  CG2 VAL A  64       2.265   0.987  15.121  1.00  0.00           C  
ATOM    948 1HG2 VAL A  64       2.120  -0.054  14.834  1.00  0.00           H  
ATOM    949 2HG2 VAL A  64       2.286   1.482  14.149  1.00  0.00           H  
ATOM    950 3HG2 VAL A  64       3.086   1.192  15.807  1.00  0.00           H  
ATOM    951  C   VAL A  64       0.243  -1.008  16.501  1.00  0.00           C  
ATOM    952  O   VAL A  64      -0.625  -1.038  15.618  1.00  0.00           O  
ATOM    953  N   ARG A  65       0.919  -2.053  16.875  1.00  0.00           N  
ATOM    954  HN  ARG A  65       1.586  -2.120  17.630  1.00  0.00           H  
ATOM    955  CA  ARG A  65       0.779  -3.358  16.240  1.00  0.00           C  
ATOM    956  HA  ARG A  65       0.467  -3.153  15.216  1.00  0.00           H  
ATOM    957  CB  ARG A  65       2.163  -4.070  16.023  1.00  0.00           C  
ATOM    958  HB1 ARG A  65       2.559  -4.195  17.030  1.00  0.00           H  
ATOM    959  HB2 ARG A  65       1.948  -5.060  15.622  1.00  0.00           H  
ATOM    960  CG  ARG A  65       3.036  -3.185  15.097  1.00  0.00           C  
ATOM    961  HG1 ARG A  65       2.538  -2.885  14.174  1.00  0.00           H  
ATOM    962  HG2 ARG A  65       3.231  -2.243  15.610  1.00  0.00           H  
ATOM    963  CD  ARG A  65       4.397  -3.819  14.972  1.00  0.00           C  
ATOM    964  HD1 ARG A  65       4.262  -4.827  14.582  1.00  0.00           H  
ATOM    965  HD2 ARG A  65       4.949  -3.224  14.244  1.00  0.00           H  
ATOM    966  NE  ARG A  65       5.083  -3.742  16.325  1.00  0.00           N  
ATOM    967  HE  ARG A  65       4.630  -3.257  17.086  1.00  0.00           H  
ATOM    968  CZ  ARG A  65       6.121  -4.457  16.617  1.00  0.00           C  
ATOM    969  NH1 ARG A  65       6.759  -5.230  15.742  1.00  0.00           N  
ATOM    970 1HH1 ARG A  65       6.426  -5.251  14.789  1.00  0.00           H  
ATOM    971 2HH1 ARG A  65       7.496  -5.802  16.127  1.00  0.00           H  
ATOM    972  NH2 ARG A  65       6.601  -4.330  17.832  1.00  0.00           N  
ATOM    973 1HH2 ARG A  65       5.891  -4.024  18.480  1.00  0.00           H  
ATOM    974 2HH2 ARG A  65       7.207  -5.077  18.139  1.00  0.00           H  
ATOM    975  C   ARG A  65      -0.260  -4.262  16.912  1.00  0.00           C  
ATOM    976  O   ARG A  65      -0.432  -5.390  16.566  1.00  0.00           O  
ATOM    977  N   SER A  66      -0.865  -3.696  17.931  1.00  0.00           N  
ATOM    978  HN  SER A  66      -0.637  -2.744  18.173  1.00  0.00           H  
ATOM    979  CA  SER A  66      -1.713  -4.460  18.919  1.00  0.00           C  
ATOM    980  HA  SER A  66      -1.965  -5.389  18.405  1.00  0.00           H  
ATOM    981  CB  SER A  66      -0.910  -4.913  20.150  1.00  0.00           C  
ATOM    982  HB1 SER A  66       0.002  -5.363  19.760  1.00  0.00           H  
ATOM    983  HB2 SER A  66      -0.708  -4.053  20.789  1.00  0.00           H  
ATOM    984  OG  SER A  66      -1.637  -5.870  20.854  1.00  0.00           O  
ATOM    985  HG  SER A  66      -1.271  -5.830  21.742  1.00  0.00           H  
ATOM    986  C   SER A  66      -3.007  -3.775  19.349  1.00  0.00           C  
ATOM    987  O   SER A  66      -2.939  -2.840  20.156  1.00  0.00           O  
ATOM    988  N   VAL A  67      -4.189  -4.329  18.888  1.00  0.00           N  
ATOM    989  HN  VAL A  67      -4.056  -5.137  18.297  1.00  0.00           H  
ATOM    990  CA  VAL A  67      -5.500  -3.701  19.128  1.00  0.00           C  
ATOM    991  HA  VAL A  67      -5.390  -2.702  18.709  1.00  0.00           H  
ATOM    992  CB  VAL A  67      -6.598  -4.406  18.324  1.00  0.00           C  
ATOM    993  HB  VAL A  67      -6.558  -5.456  18.614  1.00  0.00           H  
ATOM    994  CG1 VAL A  67      -8.021  -3.855  18.697  1.00  0.00           C  
ATOM    995 1HG1 VAL A  67      -8.373  -4.266  19.642  1.00  0.00           H  
ATOM    996 2HG1 VAL A  67      -7.978  -2.773  18.821  1.00  0.00           H  
ATOM    997 3HG1 VAL A  67      -8.830  -4.299  18.116  1.00  0.00           H  
ATOM    998  CG2 VAL A  67      -6.412  -4.534  16.841  1.00  0.00           C  
ATOM    999 1HG2 VAL A  67      -6.377  -3.580  16.314  1.00  0.00           H  
ATOM   1000 2HG2 VAL A  67      -5.482  -5.059  16.621  1.00  0.00           H  
ATOM   1001 3HG2 VAL A  67      -7.264  -5.055  16.406  1.00  0.00           H  
ATOM   1002  C   VAL A  67      -5.838  -3.508  20.638  1.00  0.00           C  
ATOM   1003  O   VAL A  67      -6.284  -2.421  20.965  1.00  0.00           O  
ATOM   1004  N   PRO A  68      -5.572  -4.509  21.568  1.00  0.00           N  
ATOM   1005  CD  PRO A  68      -5.289  -5.883  21.366  1.00  0.00           C  
ATOM   1006  HD1 PRO A  68      -4.209  -5.999  21.277  1.00  0.00           H  
ATOM   1007  HD2 PRO A  68      -5.727  -6.286  20.453  1.00  0.00           H  
ATOM   1008  CG  PRO A  68      -5.864  -6.551  22.601  1.00  0.00           C  
ATOM   1009  HG1 PRO A  68      -5.440  -7.550  22.697  1.00  0.00           H  
ATOM   1010  HG2 PRO A  68      -6.952  -6.634  22.606  1.00  0.00           H  
ATOM   1011  CB  PRO A  68      -5.453  -5.529  23.688  1.00  0.00           C  
ATOM   1012  HB1 PRO A  68      -4.411  -5.650  23.986  1.00  0.00           H  
ATOM   1013  HB2 PRO A  68      -6.037  -5.584  24.608  1.00  0.00           H  
ATOM   1014  CA  PRO A  68      -5.715  -4.229  23.031  1.00  0.00           C  
ATOM   1015  HA  PRO A  68      -6.772  -4.033  23.210  1.00  0.00           H  
ATOM   1016  C   PRO A  68      -4.791  -3.115  23.584  1.00  0.00           C  
ATOM   1017  O   PRO A  68      -5.112  -2.335  24.512  1.00  0.00           O  
ATOM   1018  N   GLU A  69      -3.623  -2.892  23.018  1.00  0.00           N  
ATOM   1019  HN  GLU A  69      -3.354  -3.459  22.228  1.00  0.00           H  
ATOM   1020  CA  GLU A  69      -2.763  -1.720  23.307  1.00  0.00           C  
ATOM   1021  HA  GLU A  69      -2.763  -1.551  24.385  1.00  0.00           H  
ATOM   1022  CB  GLU A  69      -1.236  -1.931  22.759  1.00  0.00           C  
ATOM   1023  HB1 GLU A  69      -1.193  -1.908  21.670  1.00  0.00           H  
ATOM   1024  HB2 GLU A  69      -0.584  -1.274  23.334  1.00  0.00           H  
ATOM   1025  CG  GLU A  69      -0.701  -3.305  23.217  1.00  0.00           C  
ATOM   1026  HG1 GLU A  69      -1.314  -4.129  22.850  1.00  0.00           H  
ATOM   1027  HG2 GLU A  69       0.311  -3.487  22.856  1.00  0.00           H  
ATOM   1028  CD  GLU A  69      -0.643  -3.495  24.731  1.00  0.00           C  
ATOM   1029  OE1 GLU A  69      -0.154  -2.672  25.493  1.00  0.00           O  
ATOM   1030  OE2 GLU A  69      -0.982  -4.621  25.184  1.00  0.00           O  
ATOM   1031  C   GLU A  69      -3.397  -0.414  22.805  1.00  0.00           C  
ATOM   1032  O   GLU A  69      -3.162   0.656  23.342  1.00  0.00           O  
ATOM   1033  N   ILE A  70      -4.178  -0.461  21.738  1.00  0.00           N  
ATOM   1034  HN  ILE A  70      -4.227  -1.384  21.330  1.00  0.00           H  
ATOM   1035  CA  ILE A  70      -4.869   0.691  21.109  1.00  0.00           C  
ATOM   1036  HA  ILE A  70      -4.241   1.580  21.159  1.00  0.00           H  
ATOM   1037  CB  ILE A  70      -5.079   0.417  19.633  1.00  0.00           C  
ATOM   1038  HB  ILE A  70      -5.692  -0.473  19.489  1.00  0.00           H  
ATOM   1039  CG2 ILE A  70      -5.984   1.553  18.993  1.00  0.00           C  
ATOM   1040 1HG2 ILE A  70      -5.390   2.455  19.138  1.00  0.00           H  
ATOM   1041 2HG2 ILE A  70      -6.153   1.359  17.935  1.00  0.00           H  
ATOM   1042 3HG2 ILE A  70      -6.975   1.596  19.446  1.00  0.00           H  
ATOM   1043  CG1 ILE A  70      -3.763   0.378  18.887  1.00  0.00           C  
ATOM   1044 1HG1 ILE A  70      -3.324   1.365  19.035  1.00  0.00           H  
ATOM   1045 2HG1 ILE A  70      -3.133  -0.404  19.311  1.00  0.00           H  
ATOM   1046  CD1 ILE A  70      -3.684  -0.015  17.422  1.00  0.00           C  
ATOM   1047 1HD1 ILE A  70      -3.798  -1.087  17.262  1.00  0.00           H  
ATOM   1048 2HD1 ILE A  70      -4.200   0.628  16.710  1.00  0.00           H  
ATOM   1049 3HD1 ILE A  70      -2.638   0.100  17.138  1.00  0.00           H  
ATOM   1050  C   ILE A  70      -6.211   1.018  21.778  1.00  0.00           C  
ATOM   1051  O   ILE A  70      -6.485   2.212  21.996  1.00  0.00           O  
ATOM   1052  N   GLU A  71      -6.957  -0.041  22.254  1.00  0.00           N  
ATOM   1053  HN  GLU A  71      -6.657  -0.974  22.009  1.00  0.00           H  
ATOM   1054  CA  GLU A  71      -8.232  -0.020  22.935  1.00  0.00           C  
ATOM   1055  HA  GLU A  71      -8.967   0.399  22.248  1.00  0.00           H  
ATOM   1056  CB  GLU A  71      -8.707  -1.446  23.188  1.00  0.00           C  
ATOM   1057  HB1 GLU A  71      -8.482  -1.999  22.275  1.00  0.00           H  
ATOM   1058  HB2 GLU A  71      -8.229  -1.895  24.057  1.00  0.00           H  
ATOM   1059  CG  GLU A  71     -10.176  -1.421  23.357  1.00  0.00           C  
ATOM   1060  HG1 GLU A  71     -10.414  -0.816  24.231  1.00  0.00           H  
ATOM   1061  HG2 GLU A  71     -10.613  -0.889  22.513  1.00  0.00           H  
ATOM   1062  CD  GLU A  71     -10.672  -2.872  23.336  1.00  0.00           C  
ATOM   1063  OE1 GLU A  71     -10.545  -3.435  24.458  1.00  0.00           O  
ATOM   1064  OE2 GLU A  71     -11.287  -3.481  22.435  1.00  0.00           O  
ATOM   1065  C   GLU A  71      -8.224   0.894  24.256  1.00  0.00           C  
ATOM   1066  O   GLU A  71      -8.895   1.960  24.285  1.00  0.00           O  
ATOM   1067  N   ALA A  72      -7.387   0.506  25.266  1.00  0.00           N  
ATOM   1068  HN  ALA A  72      -6.804  -0.294  25.064  1.00  0.00           H  
ATOM   1069  CA  ALA A  72      -7.121   1.193  26.507  1.00  0.00           C  
ATOM   1070  HA  ALA A  72      -8.061   1.483  26.979  1.00  0.00           H  
ATOM   1071  CB  ALA A  72      -6.510   0.128  27.360  1.00  0.00           C  
ATOM   1072  HB1 ALA A  72      -5.506   0.010  26.953  1.00  0.00           H  
ATOM   1073  HB2 ALA A  72      -6.351   0.431  28.395  1.00  0.00           H  
ATOM   1074  HB3 ALA A  72      -7.003  -0.844  27.316  1.00  0.00           H  
ATOM   1075  C   ALA A  72      -6.372   2.458  26.305  1.00  0.00           C  
ATOM   1076  O   ALA A  72      -6.361   3.333  27.118  1.00  0.00           O  
ATOM   1077  N   LEU A  73      -5.703   2.641  25.179  1.00  0.00           N  
ATOM   1078  HN  LEU A  73      -5.744   1.872  24.526  1.00  0.00           H  
ATOM   1079  CA  LEU A  73      -5.110   3.946  24.839  1.00  0.00           C  
ATOM   1080  HA  LEU A  73      -4.499   4.305  25.667  1.00  0.00           H  
ATOM   1081  CB  LEU A  73      -4.096   3.926  23.675  1.00  0.00           C  
ATOM   1082  HB1 LEU A  73      -3.275   3.270  23.965  1.00  0.00           H  
ATOM   1083  HB2 LEU A  73      -4.542   3.367  22.852  1.00  0.00           H  
ATOM   1084  CG  LEU A  73      -3.566   5.378  23.258  1.00  0.00           C  
ATOM   1085  HG  LEU A  73      -4.414   6.064  23.222  1.00  0.00           H  
ATOM   1086  CD1 LEU A  73      -2.565   5.843  24.374  1.00  0.00           C  
ATOM   1087 1HD1 LEU A  73      -3.095   5.826  25.326  1.00  0.00           H  
ATOM   1088 2HD1 LEU A  73      -1.629   5.284  24.336  1.00  0.00           H  
ATOM   1089 3HD1 LEU A  73      -2.325   6.871  24.107  1.00  0.00           H  
ATOM   1090  CD2 LEU A  73      -2.902   5.222  21.901  1.00  0.00           C  
ATOM   1091 1HD2 LEU A  73      -3.678   4.892  21.210  1.00  0.00           H  
ATOM   1092 2HD2 LEU A  73      -2.464   6.171  21.593  1.00  0.00           H  
ATOM   1093 3HD2 LEU A  73      -2.148   4.435  21.878  1.00  0.00           H  
ATOM   1094  C   LEU A  73      -6.196   4.961  24.553  1.00  0.00           C  
ATOM   1095  O   LEU A  73      -6.142   6.149  24.971  1.00  0.00           O  
ATOM   1096  N   VAL A  74      -7.242   4.524  23.860  1.00  0.00           N  
ATOM   1097  HN  VAL A  74      -7.213   3.659  23.339  1.00  0.00           H  
ATOM   1098  CA  VAL A  74      -8.349   5.416  23.445  1.00  0.00           C  
ATOM   1099  HA  VAL A  74      -8.000   6.407  23.152  1.00  0.00           H  
ATOM   1100  CB  VAL A  74      -9.175   4.736  22.285  1.00  0.00           C  
ATOM   1101  HB  VAL A  74      -9.226   3.681  22.554  1.00  0.00           H  
ATOM   1102  CG1 VAL A  74     -10.566   5.373  21.989  1.00  0.00           C  
ATOM   1103 1HG1 VAL A  74     -10.454   6.456  22.025  1.00  0.00           H  
ATOM   1104 2HG1 VAL A  74     -10.969   4.950  21.069  1.00  0.00           H  
ATOM   1105 3HG1 VAL A  74     -11.197   4.981  22.787  1.00  0.00           H  
ATOM   1106  CG2 VAL A  74      -8.294   5.037  21.014  1.00  0.00           C  
ATOM   1107 1HG2 VAL A  74      -7.472   4.320  21.015  1.00  0.00           H  
ATOM   1108 2HG2 VAL A  74      -8.869   4.828  20.112  1.00  0.00           H  
ATOM   1109 3HG2 VAL A  74      -8.064   6.101  21.083  1.00  0.00           H  
ATOM   1110  C   VAL A  74      -9.233   5.705  24.644  1.00  0.00           C  
ATOM   1111  O   VAL A  74      -9.548   6.879  24.815  1.00  0.00           O  
ATOM   1112  N   ALA A  75      -9.504   4.726  25.491  1.00  0.00           N  
ATOM   1113  HN  ALA A  75      -9.245   3.765  25.316  1.00  0.00           H  
ATOM   1114  CA  ALA A  75     -10.234   4.857  26.766  1.00  0.00           C  
ATOM   1115  HA  ALA A  75     -11.163   5.341  26.473  1.00  0.00           H  
ATOM   1116  CB  ALA A  75     -10.442   3.452  27.206  1.00  0.00           C  
ATOM   1117  HB1 ALA A  75     -11.047   3.503  28.111  1.00  0.00           H  
ATOM   1118  HB2 ALA A  75     -11.053   2.797  26.584  1.00  0.00           H  
ATOM   1119  HB3 ALA A  75      -9.498   2.981  27.479  1.00  0.00           H  
ATOM   1120  C   ALA A  75      -9.466   5.726  27.771  1.00  0.00           C  
ATOM   1121  O   ALA A  75     -10.146   6.346  28.595  1.00  0.00           O  
ATOM   1122  N   ALA A  76      -8.116   5.741  27.723  1.00  0.00           N  
ATOM   1123  HN  ALA A  76      -7.615   5.192  27.041  1.00  0.00           H  
ATOM   1124  CA  ALA A  76      -7.324   6.521  28.678  1.00  0.00           C  
ATOM   1125  HA  ALA A  76      -7.772   6.416  29.666  1.00  0.00           H  
ATOM   1126  CB  ALA A  76      -5.837   6.124  28.746  1.00  0.00           C  
ATOM   1127  HB1 ALA A  76      -5.678   5.123  29.149  1.00  0.00           H  
ATOM   1128  HB2 ALA A  76      -5.415   6.317  27.760  1.00  0.00           H  
ATOM   1129  HB3 ALA A  76      -5.313   6.857  29.358  1.00  0.00           H  
ATOM   1130  C   ALA A  76      -7.427   8.057  28.348  1.00  0.00           C  
ATOM   1131  O   ALA A  76      -7.815   8.894  29.143  1.00  0.00           O  
ATOM   1132  N   VAL A  77      -7.164   8.470  27.068  1.00  0.00           N  
ATOM   1133  HN  VAL A  77      -6.712   7.779  26.486  1.00  0.00           H  
ATOM   1134  CA  VAL A  77      -7.262   9.889  26.586  1.00  0.00           C  
ATOM   1135  HA  VAL A  77      -6.672  10.460  27.304  1.00  0.00           H  
ATOM   1136  CB  VAL A  77      -6.643  10.236  25.200  1.00  0.00           C  
ATOM   1137  HB  VAL A  77      -5.568  10.065  25.199  1.00  0.00           H  
ATOM   1138  CG1 VAL A  77      -7.481   9.462  24.099  1.00  0.00           C  
ATOM   1139 1HG1 VAL A  77      -8.527   9.766  24.097  1.00  0.00           H  
ATOM   1140 2HG1 VAL A  77      -7.002   9.683  23.145  1.00  0.00           H  
ATOM   1141 3HG1 VAL A  77      -7.438   8.380  24.220  1.00  0.00           H  
ATOM   1142  CG2 VAL A  77      -6.863  11.760  24.815  1.00  0.00           C  
ATOM   1143 1HG2 VAL A  77      -6.402  11.843  23.831  1.00  0.00           H  
ATOM   1144 2HG2 VAL A  77      -7.914  12.034  24.743  1.00  0.00           H  
ATOM   1145 3HG2 VAL A  77      -6.298  12.298  25.578  1.00  0.00           H  
ATOM   1146  C   VAL A  77      -8.670  10.447  26.791  1.00  0.00           C  
ATOM   1147  O   VAL A  77      -8.861  11.598  27.243  1.00  0.00           O  
ATOM   1148  N   VAL A  78      -9.779   9.645  26.602  1.00  0.00           N  
ATOM   1149  HN  VAL A  78      -9.788   8.757  26.120  1.00  0.00           H  
ATOM   1150  CA  VAL A  78     -11.138  10.213  26.811  1.00  0.00           C  
ATOM   1151  HA  VAL A  78     -10.975  11.190  26.357  1.00  0.00           H  
ATOM   1152  CB  VAL A  78     -12.314   9.503  26.175  1.00  0.00           C  
ATOM   1153  HB  VAL A  78     -13.214  10.108  26.293  1.00  0.00           H  
ATOM   1154  CG1 VAL A  78     -12.222   9.587  24.660  1.00  0.00           C  
ATOM   1155 1HG1 VAL A  78     -13.206   9.301  24.289  1.00  0.00           H  
ATOM   1156 2HG1 VAL A  78     -12.034  10.643  24.466  1.00  0.00           H  
ATOM   1157 3HG1 VAL A  78     -11.438   8.920  24.300  1.00  0.00           H  
ATOM   1158  CG2 VAL A  78     -12.395   7.977  26.555  1.00  0.00           C  
ATOM   1159 1HG2 VAL A  78     -12.466   7.852  27.636  1.00  0.00           H  
ATOM   1160 2HG2 VAL A  78     -13.215   7.485  26.035  1.00  0.00           H  
ATOM   1161 3HG2 VAL A  78     -11.533   7.415  26.194  1.00  0.00           H  
ATOM   1162  C   VAL A  78     -11.405  10.498  28.290  1.00  0.00           C  
ATOM   1163  O   VAL A  78     -12.020  11.503  28.591  1.00  0.00           O  
ATOM   1164  N   GLU A  79     -10.954   9.643  29.192  1.00  0.00           N  
ATOM   1165  HN  GLU A  79     -10.387   8.869  28.877  1.00  0.00           H  
ATOM   1166  CA  GLU A  79     -11.038   9.774  30.614  1.00  0.00           C  
ATOM   1167  HA  GLU A  79     -12.107   9.958  30.728  1.00  0.00           H  
ATOM   1168  CB  GLU A  79     -10.696   8.470  31.367  1.00  0.00           C  
ATOM   1169  HB1 GLU A  79     -11.024   7.608  30.784  1.00  0.00           H  
ATOM   1170  HB2 GLU A  79      -9.612   8.546  31.442  1.00  0.00           H  
ATOM   1171  CG  GLU A  79     -11.359   8.395  32.757  1.00  0.00           C  
ATOM   1172  HG1 GLU A  79     -10.860   7.675  33.406  1.00  0.00           H  
ATOM   1173  HG2 GLU A  79     -11.269   9.419  33.118  1.00  0.00           H  
ATOM   1174  CD  GLU A  79     -12.779   7.945  32.716  1.00  0.00           C  
ATOM   1175  OE1 GLU A  79     -13.538   8.158  31.746  1.00  0.00           O  
ATOM   1176  OE2 GLU A  79     -13.208   7.243  33.643  1.00  0.00           O  
ATOM   1177  C   GLU A  79     -10.332  11.090  31.102  1.00  0.00           C  
ATOM   1178  O   GLU A  79     -10.877  11.824  31.937  1.00  0.00           O  
ATOM   1179  N   ARG A  80      -9.100  11.253  30.471  1.00  0.00           N  
ATOM   1180  HN  ARG A  80      -8.756  10.529  29.855  1.00  0.00           H  
ATOM   1181  CA  ARG A  80      -8.111  12.235  30.961  1.00  0.00           C  
ATOM   1182  HA  ARG A  80      -8.103  12.254  32.051  1.00  0.00           H  
ATOM   1183  CB  ARG A  80      -6.688  11.777  30.599  1.00  0.00           C  
ATOM   1184  HB1 ARG A  80      -6.515  10.808  31.067  1.00  0.00           H  
ATOM   1185  HB2 ARG A  80      -6.563  11.823  29.517  1.00  0.00           H  
ATOM   1186  CG  ARG A  80      -5.659  12.813  30.959  1.00  0.00           C  
ATOM   1187  HG1 ARG A  80      -4.670  12.590  30.560  1.00  0.00           H  
ATOM   1188  HG2 ARG A  80      -5.973  13.762  30.525  1.00  0.00           H  
ATOM   1189  CD  ARG A  80      -5.492  12.872  32.476  1.00  0.00           C  
ATOM   1190  HD1 ARG A  80      -6.398  13.114  33.029  1.00  0.00           H  
ATOM   1191  HD2 ARG A  80      -5.297  11.870  32.858  1.00  0.00           H  
ATOM   1192  NE  ARG A  80      -4.330  13.626  32.828  1.00  0.00           N  
ATOM   1193  HE  ARG A  80      -3.433  13.165  32.758  1.00  0.00           H  
ATOM   1194  CZ  ARG A  80      -4.216  14.913  33.050  1.00  0.00           C  
ATOM   1195  NH1 ARG A  80      -5.200  15.754  32.948  1.00  0.00           N  
ATOM   1196 1HH1 ARG A  80      -6.108  15.384  32.702  1.00  0.00           H  
ATOM   1197 2HH1 ARG A  80      -4.914  16.720  33.018  1.00  0.00           H  
ATOM   1198  NH2 ARG A  80      -3.048  15.283  33.439  1.00  0.00           N  
ATOM   1199 1HH2 ARG A  80      -2.238  14.684  33.496  1.00  0.00           H  
ATOM   1200 2HH2 ARG A  80      -2.872  16.275  33.517  1.00  0.00           H  
ATOM   1201  C   ARG A  80      -8.473  13.654  30.438  1.00  0.00           C  
ATOM   1202  O   ARG A  80      -8.265  14.624  31.132  1.00  0.00           O  
ATOM   1203  N   TYR A  81      -9.031  13.771  29.225  1.00  0.00           N  
ATOM   1204  HN  TYR A  81      -8.978  12.972  28.609  1.00  0.00           H  
ATOM   1205  CA  TYR A  81      -9.272  15.134  28.681  1.00  0.00           C  
ATOM   1206  HA  TYR A  81      -9.224  15.871  29.482  1.00  0.00           H  
ATOM   1207  CB  TYR A  81      -8.182  15.508  27.721  1.00  0.00           C  
ATOM   1208  HB1 TYR A  81      -8.154  14.864  26.842  1.00  0.00           H  
ATOM   1209  HB2 TYR A  81      -8.443  16.527  27.442  1.00  0.00           H  
ATOM   1210  CG  TYR A  81      -6.804  15.662  28.240  1.00  0.00           C  
ATOM   1211  CD1 TYR A  81      -6.507  16.558  29.261  1.00  0.00           C  
ATOM   1212  HD1 TYR A  81      -7.225  17.294  29.588  1.00  0.00           H  
ATOM   1213  CE1 TYR A  81      -5.209  16.768  29.676  1.00  0.00           C  
ATOM   1214  HE1 TYR A  81      -4.917  17.544  30.367  1.00  0.00           H  
ATOM   1215  CZ  TYR A  81      -4.175  15.908  29.199  1.00  0.00           C  
ATOM   1216  OH  TYR A  81      -2.934  16.010  29.696  1.00  0.00           O  
ATOM   1217  HH  TYR A  81      -2.877  16.764  30.287  1.00  0.00           H  
ATOM   1218  CE2 TYR A  81      -4.470  14.944  28.229  1.00  0.00           C  
ATOM   1219  HE2 TYR A  81      -3.826  14.244  27.716  1.00  0.00           H  
ATOM   1220  CD2 TYR A  81      -5.820  14.828  27.714  1.00  0.00           C  
ATOM   1221  HD2 TYR A  81      -6.035  14.219  26.849  1.00  0.00           H  
ATOM   1222  C   TYR A  81     -10.589  15.447  28.028  1.00  0.00           C  
ATOM   1223  O   TYR A  81     -11.052  16.567  27.835  1.00  0.00           O  
ATOM   1224  N   GLY A  82     -11.345  14.384  27.732  1.00  0.00           N  
ATOM   1225  HN  GLY A  82     -10.946  13.470  27.896  1.00  0.00           H  
ATOM   1226  CA  GLY A  82     -12.644  14.327  27.008  1.00  0.00           C  
ATOM   1227  HA1 GLY A  82     -13.317  13.593  27.450  1.00  0.00           H  
ATOM   1228  HA2 GLY A  82     -12.970  15.367  26.963  1.00  0.00           H  
ATOM   1229  C   GLY A  82     -12.424  13.889  25.530  1.00  0.00           C  
ATOM   1230  O   GLY A  82     -11.329  13.436  25.105  1.00  0.00           O  
ATOM   1231  N   PRO A  83     -13.475  14.065  24.667  1.00  0.00           N  
ATOM   1232  CD  PRO A  83     -14.750  14.484  25.058  1.00  0.00           C  
ATOM   1233  HD1 PRO A  83     -14.702  15.470  25.521  1.00  0.00           H  
ATOM   1234  HD2 PRO A  83     -15.175  13.698  25.681  1.00  0.00           H  
ATOM   1235  CG  PRO A  83     -15.528  14.509  23.690  1.00  0.00           C  
ATOM   1236  HG1 PRO A  83     -15.452  15.479  23.199  1.00  0.00           H  
ATOM   1237  HG2 PRO A  83     -16.585  14.242  23.716  1.00  0.00           H  
ATOM   1238  CB  PRO A  83     -14.837  13.506  22.809  1.00  0.00           C  
ATOM   1239  HB1 PRO A  83     -14.923  13.655  21.733  1.00  0.00           H  
ATOM   1240  HB2 PRO A  83     -15.074  12.506  23.172  1.00  0.00           H  
ATOM   1241  CA  PRO A  83     -13.430  13.533  23.299  1.00  0.00           C  
ATOM   1242  HA  PRO A  83     -13.087  12.512  23.462  1.00  0.00           H  
ATOM   1243  C   PRO A  83     -12.456  14.187  22.321  1.00  0.00           C  
ATOM   1244  O   PRO A  83     -12.550  15.418  22.168  1.00  0.00           O  
ATOM   1245  N   VAL A  84     -11.683  13.400  21.532  1.00  0.00           N  
ATOM   1246  HN  VAL A  84     -11.966  12.439  21.396  1.00  0.00           H  
ATOM   1247  CA  VAL A  84     -10.488  13.940  20.842  1.00  0.00           C  
ATOM   1248  HA  VAL A  84     -10.084  14.749  21.452  1.00  0.00           H  
ATOM   1249  CB  VAL A  84      -9.351  12.925  20.712  1.00  0.00           C  
ATOM   1250  HB  VAL A  84      -8.463  13.545  20.835  1.00  0.00           H  
ATOM   1251  CG1 VAL A  84      -9.232  11.894  21.801  1.00  0.00           C  
ATOM   1252 1HG1 VAL A  84      -9.334  12.472  22.718  1.00  0.00           H  
ATOM   1253 2HG1 VAL A  84     -10.069  11.198  21.733  1.00  0.00           H  
ATOM   1254 3HG1 VAL A  84      -8.251  11.422  21.734  1.00  0.00           H  
ATOM   1255  CG2 VAL A  84      -9.125  12.186  19.415  1.00  0.00           C  
ATOM   1256 1HG2 VAL A  84      -8.235  11.556  19.437  1.00  0.00           H  
ATOM   1257 2HG2 VAL A  84      -9.961  11.511  19.235  1.00  0.00           H  
ATOM   1258 3HG2 VAL A  84      -8.941  12.871  18.590  1.00  0.00           H  
ATOM   1259  C   VAL A  84     -10.791  14.572  19.467  1.00  0.00           C  
ATOM   1260  O   VAL A  84     -11.420  13.990  18.596  1.00  0.00           O  
ATOM   1261  N   ASP A  85     -10.524  15.891  19.325  1.00  0.00           N  
ATOM   1262  HN  ASP A  85      -9.924  16.396  19.962  1.00  0.00           H  
ATOM   1263  CA  ASP A  85     -10.753  16.662  18.113  1.00  0.00           C  
ATOM   1264  HA  ASP A  85     -11.703  16.474  17.614  1.00  0.00           H  
ATOM   1265  CB  ASP A  85     -10.707  18.129  18.501  1.00  0.00           C  
ATOM   1266  HB1 ASP A  85      -9.739  18.292  18.975  1.00  0.00           H  
ATOM   1267  HB2 ASP A  85     -10.815  18.780  17.634  1.00  0.00           H  
ATOM   1268  CG  ASP A  85     -11.723  18.582  19.510  1.00  0.00           C  
ATOM   1269  OD1 ASP A  85     -12.822  19.025  19.089  1.00  0.00           O  
ATOM   1270  OD2 ASP A  85     -11.444  18.625  20.728  1.00  0.00           O  
ATOM   1271  C   ASP A  85      -9.792  16.336  16.997  1.00  0.00           C  
ATOM   1272  O   ASP A  85     -10.203  16.473  15.854  1.00  0.00           O  
ATOM   1273  N   VAL A  86      -8.571  15.885  17.371  1.00  0.00           N  
ATOM   1274  HN  VAL A  86      -8.535  15.832  18.379  1.00  0.00           H  
ATOM   1275  CA  VAL A  86      -7.353  15.629  16.536  1.00  0.00           C  
ATOM   1276  HA  VAL A  86      -7.657  15.548  15.493  1.00  0.00           H  
ATOM   1277  CB  VAL A  86      -6.353  16.837  16.590  1.00  0.00           C  
ATOM   1278  HB  VAL A  86      -5.912  16.847  17.587  1.00  0.00           H  
ATOM   1279  CG1 VAL A  86      -5.081  16.561  15.731  1.00  0.00           C  
ATOM   1280 2HG1 VAL A  86      -4.504  17.481  15.811  1.00  0.00           H  
ATOM   1281 1HG1 VAL A  86      -4.434  15.850  16.244  1.00  0.00           H  
ATOM   1282 3HG1 VAL A  86      -5.263  16.214  14.714  1.00  0.00           H  
ATOM   1283  CG2 VAL A  86      -7.033  18.174  16.217  1.00  0.00           C  
ATOM   1284 1HG2 VAL A  86      -6.295  18.962  16.063  1.00  0.00           H  
ATOM   1285 3HG2 VAL A  86      -7.406  18.056  15.199  1.00  0.00           H  
ATOM   1286 2HG2 VAL A  86      -7.794  18.488  16.932  1.00  0.00           H  
ATOM   1287  C   VAL A  86      -6.620  14.321  16.963  1.00  0.00           C  
ATOM   1288  O   VAL A  86      -6.365  14.127  18.133  1.00  0.00           O  
ATOM   1289  N   LEU A  87      -6.235  13.578  15.913  1.00  0.00           N  
ATOM   1290  HN  LEU A  87      -6.554  13.855  14.997  1.00  0.00           H  
ATOM   1291  CA  LEU A  87      -5.326  12.409  15.915  1.00  0.00           C  
ATOM   1292  HA  LEU A  87      -4.821  12.360  16.879  1.00  0.00           H  
ATOM   1293  CB  LEU A  87      -6.030  11.036  15.738  1.00  0.00           C  
ATOM   1294  HB1 LEU A  87      -6.439  10.778  16.715  1.00  0.00           H  
ATOM   1295  HB2 LEU A  87      -6.823  11.176  15.002  1.00  0.00           H  
ATOM   1296  CG  LEU A  87      -5.238   9.845  15.213  1.00  0.00           C  
ATOM   1297  HG  LEU A  87      -4.638  10.139  14.352  1.00  0.00           H  
ATOM   1298  CD1 LEU A  87      -4.177   9.308  16.234  1.00  0.00           C  
ATOM   1299 3HD1 LEU A  87      -4.628   8.988  17.173  1.00  0.00           H  
ATOM   1300 1HD1 LEU A  87      -3.623   8.522  15.717  1.00  0.00           H  
ATOM   1301 2HD1 LEU A  87      -3.606  10.234  16.285  1.00  0.00           H  
ATOM   1302  CD2 LEU A  87      -6.099   8.669  14.805  1.00  0.00           C  
ATOM   1303 2HD2 LEU A  87      -6.955   8.443  15.442  1.00  0.00           H  
ATOM   1304 3HD2 LEU A  87      -6.592   8.875  13.855  1.00  0.00           H  
ATOM   1305 1HD2 LEU A  87      -5.503   7.758  14.769  1.00  0.00           H  
ATOM   1306  C   LEU A  87      -4.224  12.727  14.886  1.00  0.00           C  
ATOM   1307  O   LEU A  87      -4.541  12.935  13.678  1.00  0.00           O  
ATOM   1308  N   VAL A  88      -2.966  12.670  15.295  1.00  0.00           N  
ATOM   1309  HN  VAL A  88      -2.719  12.430  16.245  1.00  0.00           H  
ATOM   1310  CA  VAL A  88      -1.932  12.565  14.206  1.00  0.00           C  
ATOM   1311  HA  VAL A  88      -2.407  12.554  13.226  1.00  0.00           H  
ATOM   1312  CB  VAL A  88      -0.952  13.713  14.390  1.00  0.00           C  
ATOM   1313  HB  VAL A  88      -0.684  13.633  15.443  1.00  0.00           H  
ATOM   1314  CG1 VAL A  88       0.336  13.615  13.611  1.00  0.00           C  
ATOM   1315 1HG1 VAL A  88       1.087  14.276  14.045  1.00  0.00           H  
ATOM   1316 2HG1 VAL A  88       0.728  12.598  13.616  1.00  0.00           H  
ATOM   1317 3HG1 VAL A  88       0.099  13.847  12.573  1.00  0.00           H  
ATOM   1318  CG2 VAL A  88      -1.573  15.136  14.190  1.00  0.00           C  
ATOM   1319 3HG2 VAL A  88      -1.759  15.340  13.136  1.00  0.00           H  
ATOM   1320 2HG2 VAL A  88      -2.402  15.339  14.868  1.00  0.00           H  
ATOM   1321 1HG2 VAL A  88      -0.845  15.903  14.458  1.00  0.00           H  
ATOM   1322  C   VAL A  88      -1.247  11.122  14.325  1.00  0.00           C  
ATOM   1323  O   VAL A  88      -0.687  10.771  15.375  1.00  0.00           O  
ATOM   1324  N   ASN A  89      -1.289  10.298  13.245  1.00  0.00           N  
ATOM   1325  HN  ASN A  89      -1.852  10.685  12.501  1.00  0.00           H  
ATOM   1326  CA  ASN A  89      -0.689   9.031  13.082  1.00  0.00           C  
ATOM   1327  HA  ASN A  89      -0.560   8.572  14.062  1.00  0.00           H  
ATOM   1328  CB  ASN A  89      -1.552   8.240  12.068  1.00  0.00           C  
ATOM   1329  HB2 ASN A  89      -1.424   8.746  11.111  1.00  0.00           H  
ATOM   1330  HB1 ASN A  89      -0.929   7.354  11.957  1.00  0.00           H  
ATOM   1331  CG  ASN A  89      -2.915   7.939  12.607  1.00  0.00           C  
ATOM   1332  OD1 ASN A  89      -3.026   7.247  13.586  1.00  0.00           O  
ATOM   1333  ND2 ASN A  89      -3.972   8.409  12.012  1.00  0.00           N  
ATOM   1334 2HD2 ASN A  89      -4.026   8.794  11.079  1.00  0.00           H  
ATOM   1335 1HD2 ASN A  89      -4.782   8.129  12.547  1.00  0.00           H  
ATOM   1336  C   ASN A  89       0.726   9.237  12.551  1.00  0.00           C  
ATOM   1337  O   ASN A  89       1.028   9.200  11.416  1.00  0.00           O  
ATOM   1338  N   ASN A  90       1.684   9.565  13.420  1.00  0.00           N  
ATOM   1339  HN  ASN A  90       1.357   9.610  14.375  1.00  0.00           H  
ATOM   1340  CA  ASN A  90       3.118   9.766  13.146  1.00  0.00           C  
ATOM   1341  HA  ASN A  90       3.300  10.279  12.202  1.00  0.00           H  
ATOM   1342  CB  ASN A  90       3.628  10.706  14.254  1.00  0.00           C  
ATOM   1343  HB2 ASN A  90       3.305  11.747  14.222  1.00  0.00           H  
ATOM   1344  HB1 ASN A  90       3.232  10.185  15.127  1.00  0.00           H  
ATOM   1345  CG  ASN A  90       5.154  10.667  14.414  1.00  0.00           C  
ATOM   1346  OD1 ASN A  90       5.976  11.118  13.595  1.00  0.00           O  
ATOM   1347  ND2 ASN A  90       5.631  10.079  15.488  1.00  0.00           N  
ATOM   1348 1HD2 ASN A  90       6.593   9.773  15.510  1.00  0.00           H  
ATOM   1349 2HD2 ASN A  90       4.944   9.835  16.188  1.00  0.00           H  
ATOM   1350  C   ASN A  90       3.905   8.411  13.048  1.00  0.00           C  
ATOM   1351  O   ASN A  90       4.815   8.395  12.216  1.00  0.00           O  
ATOM   1352  N   ALA A  91       3.626   7.419  13.863  1.00  0.00           N  
ATOM   1353  HN  ALA A  91       2.804   7.459  14.447  1.00  0.00           H  
ATOM   1354  CA  ALA A  91       4.486   6.179  14.015  1.00  0.00           C  
ATOM   1355  HA  ALA A  91       5.450   6.478  14.426  1.00  0.00           H  
ATOM   1356  CB  ALA A  91       3.874   5.264  15.112  1.00  0.00           C  
ATOM   1357  HB3 ALA A  91       2.807   5.242  14.886  1.00  0.00           H  
ATOM   1358  HB1 ALA A  91       4.338   4.283  15.016  1.00  0.00           H  
ATOM   1359  HB2 ALA A  91       3.988   5.688  16.110  1.00  0.00           H  
ATOM   1360  C   ALA A  91       4.700   5.514  12.723  1.00  0.00           C  
ATOM   1361  O   ALA A  91       3.778   5.360  11.958  1.00  0.00           O  
ATOM   1362  N   GLY A  92       5.928   5.036  12.499  1.00  0.00           N  
ATOM   1363  HN  GLY A  92       6.759   5.325  12.995  1.00  0.00           H  
ATOM   1364  CA  GLY A  92       6.281   4.249  11.335  1.00  0.00           C  
ATOM   1365  HA1 GLY A  92       5.544   3.446  11.287  1.00  0.00           H  
ATOM   1366  HA2 GLY A  92       6.245   4.814  10.403  1.00  0.00           H  
ATOM   1367  C   GLY A  92       7.590   3.650  11.491  1.00  0.00           C  
ATOM   1368  O   GLY A  92       8.243   3.979  12.554  1.00  0.00           O  
ATOM   1369  N   ARG A  93       8.071   2.912  10.511  1.00  0.00           N  
ATOM   1370  HN  ARG A  93       7.500   2.903   9.678  1.00  0.00           H  
ATOM   1371  CA  ARG A  93       9.365   2.205  10.435  1.00  0.00           C  
ATOM   1372  HA  ARG A  93      10.137   2.860  10.838  1.00  0.00           H  
ATOM   1373  CB  ARG A  93       9.224   0.966  11.273  1.00  0.00           C  
ATOM   1374  HB1 ARG A  93       8.881   1.281  12.259  1.00  0.00           H  
ATOM   1375  HB2 ARG A  93       8.350   0.386  10.977  1.00  0.00           H  
ATOM   1376  CG  ARG A  93      10.513   0.251  11.609  1.00  0.00           C  
ATOM   1377  HG2 ARG A  93      10.929  -0.237  10.727  1.00  0.00           H  
ATOM   1378  HG1 ARG A  93      11.192   1.022  11.970  1.00  0.00           H  
ATOM   1379  CD  ARG A  93      10.409  -0.879  12.581  1.00  0.00           C  
ATOM   1380  HD1 ARG A  93      11.415  -1.073  12.952  1.00  0.00           H  
ATOM   1381  HD2 ARG A  93       9.797  -0.513  13.407  1.00  0.00           H  
ATOM   1382  NE  ARG A  93       9.869  -2.124  12.018  1.00  0.00           N  
ATOM   1383  HE  ARG A  93       9.051  -2.445  12.516  1.00  0.00           H  
ATOM   1384  CZ  ARG A  93      10.484  -2.987  11.255  1.00  0.00           C  
ATOM   1385  NH1 ARG A  93      11.643  -2.796  10.593  1.00  0.00           N  
ATOM   1386 2HH1 ARG A  93      11.874  -1.813  10.593  1.00  0.00           H  
ATOM   1387 1HH1 ARG A  93      12.095  -3.459   9.979  1.00  0.00           H  
ATOM   1388  NH2 ARG A  93      10.018  -4.205  11.163  1.00  0.00           N  
ATOM   1389 2HH2 ARG A  93       9.144  -4.434  11.613  1.00  0.00           H  
ATOM   1390 1HH2 ARG A  93      10.527  -4.978  10.760  1.00  0.00           H  
ATOM   1391  C   ARG A  93       9.817   1.775   9.066  1.00  0.00           C  
ATOM   1392  O   ARG A  93       9.038   1.154   8.347  1.00  0.00           O  
ATOM   1393  N   PRO A  94      11.148   1.808   8.705  1.00  0.00           N  
ATOM   1394  CD  PRO A  94      12.212   2.425   9.455  1.00  0.00           C  
ATOM   1395  HD1 PRO A  94      12.672   1.636  10.051  1.00  0.00           H  
ATOM   1396  HD2 PRO A  94      11.764   3.233  10.034  1.00  0.00           H  
ATOM   1397  CG  PRO A  94      13.101   2.955   8.392  1.00  0.00           C  
ATOM   1398  HG1 PRO A  94      14.112   3.019   8.795  1.00  0.00           H  
ATOM   1399  HG2 PRO A  94      12.799   3.951   8.068  1.00  0.00           H  
ATOM   1400  CB  PRO A  94      12.999   1.982   7.252  1.00  0.00           C  
ATOM   1401  HB1 PRO A  94      13.783   1.241   7.409  1.00  0.00           H  
ATOM   1402  HB2 PRO A  94      13.066   2.488   6.289  1.00  0.00           H  
ATOM   1403  CA  PRO A  94      11.575   1.323   7.376  1.00  0.00           C  
ATOM   1404  HA  PRO A  94      10.890   1.730   6.631  1.00  0.00           H  
ATOM   1405  C   PRO A  94      11.730  -0.237   7.314  1.00  0.00           C  
ATOM   1406  O   PRO A  94      11.878  -0.899   8.326  1.00  0.00           O  
ATOM   1407  N   GLY A  95      11.810  -0.795   6.103  1.00  0.00           N  
ATOM   1408  HN  GLY A  95      11.625  -0.157   5.343  1.00  0.00           H  
ATOM   1409  CA  GLY A  95      12.228  -2.119   5.834  1.00  0.00           C  
ATOM   1410  HA1 GLY A  95      13.143  -2.363   6.375  1.00  0.00           H  
ATOM   1411  HA2 GLY A  95      11.527  -2.832   6.272  1.00  0.00           H  
ATOM   1412  C   GLY A  95      12.413  -2.329   4.336  1.00  0.00           C  
ATOM   1413  O   GLY A  95      11.544  -1.832   3.646  1.00  0.00           O  
ATOM   1414  N   GLY A  96      13.417  -3.051   3.918  1.00  0.00           N  
ATOM   1415  HN  GLY A  96      14.055  -3.519   4.546  1.00  0.00           H  
ATOM   1416  CA  GLY A  96      13.734  -3.252   2.494  1.00  0.00           C  
ATOM   1417  HA2 GLY A  96      12.851  -3.733   2.072  1.00  0.00           H  
ATOM   1418  HA1 GLY A  96      13.941  -2.289   2.027  1.00  0.00           H  
ATOM   1419  C   GLY A  96      14.890  -4.290   2.242  1.00  0.00           C  
ATOM   1420  O   GLY A  96      15.359  -5.022   3.119  1.00  0.00           O  
ATOM   1421  N   GLY A  97      15.432  -4.272   1.035  1.00  0.00           N  
ATOM   1422  HN  GLY A  97      15.169  -3.470   0.479  1.00  0.00           H  
ATOM   1423  CA  GLY A  97      16.458  -5.156   0.498  1.00  0.00           C  
ATOM   1424  HA1 GLY A  97      17.467  -4.785   0.682  1.00  0.00           H  
ATOM   1425  HA2 GLY A  97      16.435  -6.162   0.920  1.00  0.00           H  
ATOM   1426  C   GLY A  97      16.277  -5.378  -0.972  1.00  0.00           C  
ATOM   1427  O   GLY A  97      15.307  -4.908  -1.543  1.00  0.00           O  
ATOM   1428  N   ALA A  98      16.973  -6.390  -1.579  1.00  0.00           N  
ATOM   1429  HN  ALA A  98      17.755  -6.818  -1.105  1.00  0.00           H  
ATOM   1430  CA  ALA A  98      16.608  -7.086  -2.861  1.00  0.00           C  
ATOM   1431  HA  ALA A  98      16.614  -6.318  -3.634  1.00  0.00           H  
ATOM   1432  CB  ALA A  98      17.708  -8.084  -3.211  1.00  0.00           C  
ATOM   1433  HB1 ALA A  98      18.653  -7.548  -3.144  1.00  0.00           H  
ATOM   1434  HB2 ALA A  98      17.573  -8.938  -2.545  1.00  0.00           H  
ATOM   1435  HB3 ALA A  98      17.561  -8.523  -4.197  1.00  0.00           H  
ATOM   1436  C   ALA A  98      15.232  -7.736  -2.717  1.00  0.00           C  
ATOM   1437  O   ALA A  98      15.091  -8.681  -1.960  1.00  0.00           O  
ATOM   1438  N   THR A  99      14.210  -7.288  -3.455  1.00  0.00           N  
ATOM   1439  HN  THR A  99      14.227  -6.357  -3.846  1.00  0.00           H  
ATOM   1440  CA  THR A  99      12.852  -7.800  -3.250  1.00  0.00           C  
ATOM   1441  HA  THR A  99      12.687  -7.454  -2.230  1.00  0.00           H  
ATOM   1442  CB  THR A  99      11.886  -7.001  -4.149  1.00  0.00           C  
ATOM   1443  HB  THR A  99      12.145  -7.195  -5.189  1.00  0.00           H  
ATOM   1444  CG2 THR A  99      10.399  -7.300  -3.928  1.00  0.00           C  
ATOM   1445 1HG2 THR A  99      10.111  -7.052  -2.908  1.00  0.00           H  
ATOM   1446 3HG2 THR A  99       9.794  -6.614  -4.521  1.00  0.00           H  
ATOM   1447 2HG2 THR A  99      10.215  -8.334  -4.218  1.00  0.00           H  
ATOM   1448  OG1 THR A  99      11.980  -5.626  -3.748  1.00  0.00           O  
ATOM   1449  HG1 THR A  99      12.515  -5.118  -4.361  1.00  0.00           H  
ATOM   1450  C   THR A  99      12.727  -9.303  -3.368  1.00  0.00           C  
ATOM   1451  O   THR A  99      12.009  -9.917  -2.579  1.00  0.00           O  
ATOM   1452  N   ALA A 100      13.449  -9.936  -4.336  1.00  0.00           N  
ATOM   1453  HN  ALA A 100      14.183  -9.369  -4.735  1.00  0.00           H  
ATOM   1454  CA  ALA A 100      13.333 -11.364  -4.694  1.00  0.00           C  
ATOM   1455  HA  ALA A 100      12.259 -11.463  -4.850  1.00  0.00           H  
ATOM   1456  CB  ALA A 100      14.147 -11.516  -5.929  1.00  0.00           C  
ATOM   1457  HB2 ALA A 100      13.972 -12.487  -6.392  1.00  0.00           H  
ATOM   1458  HB3 ALA A 100      13.800 -10.869  -6.734  1.00  0.00           H  
ATOM   1459  HB1 ALA A 100      15.173 -11.220  -5.706  1.00  0.00           H  
ATOM   1460  C   ALA A 100      13.716 -12.266  -3.479  1.00  0.00           C  
ATOM   1461  O   ALA A 100      13.171 -13.368  -3.292  1.00  0.00           O  
ATOM   1462  N   GLU A 101      14.529 -11.716  -2.569  1.00  0.00           N  
ATOM   1463  HN  GLU A 101      14.775 -10.756  -2.756  1.00  0.00           H  
ATOM   1464  CA  GLU A 101      15.090 -12.317  -1.353  1.00  0.00           C  
ATOM   1465  HA  GLU A 101      15.105 -13.403  -1.438  1.00  0.00           H  
ATOM   1466  CB  GLU A 101      16.595 -11.775  -1.278  1.00  0.00           C  
ATOM   1467  HB2 GLU A 101      16.501 -10.694  -1.165  1.00  0.00           H  
ATOM   1468  HB1 GLU A 101      17.033 -12.333  -0.450  1.00  0.00           H  
ATOM   1469  CG  GLU A 101      17.377 -11.972  -2.572  1.00  0.00           C  
ATOM   1470  HG2 GLU A 101      16.944 -11.414  -3.403  1.00  0.00           H  
ATOM   1471  HG1 GLU A 101      18.361 -11.537  -2.406  1.00  0.00           H  
ATOM   1472  CD  GLU A 101      17.418 -13.411  -3.142  1.00  0.00           C  
ATOM   1473  OE1 GLU A 101      17.288 -14.428  -2.466  1.00  0.00           O  
ATOM   1474  OE2 GLU A 101      17.695 -13.501  -4.326  1.00  0.00           O  
ATOM   1475  C   GLU A 101      14.222 -12.101  -0.078  1.00  0.00           C  
ATOM   1476  O   GLU A 101      14.604 -12.588   0.974  1.00  0.00           O  
ATOM   1477  N   LEU A 102      13.090 -11.348  -0.118  1.00  0.00           N  
ATOM   1478  HN  LEU A 102      12.864 -10.965  -1.025  1.00  0.00           H  
ATOM   1479  CA  LEU A 102      12.620 -10.641   1.055  1.00  0.00           C  
ATOM   1480  HA  LEU A 102      13.356 -10.295   1.781  1.00  0.00           H  
ATOM   1481  CB  LEU A 102      12.100  -9.241   0.445  1.00  0.00           C  
ATOM   1482  HB1 LEU A 102      12.871  -8.795  -0.183  1.00  0.00           H  
ATOM   1483  HB2 LEU A 102      11.259  -9.434  -0.220  1.00  0.00           H  
ATOM   1484  CG  LEU A 102      11.638  -8.208   1.455  1.00  0.00           C  
ATOM   1485  HG  LEU A 102      12.081  -8.523   2.399  1.00  0.00           H  
ATOM   1486  CD1 LEU A 102      12.119  -6.882   1.072  1.00  0.00           C  
ATOM   1487 1HD1 LEU A 102      13.170  -6.775   1.335  1.00  0.00           H  
ATOM   1488 3HD1 LEU A 102      11.937  -6.651   0.022  1.00  0.00           H  
ATOM   1489 2HD1 LEU A 102      11.473  -6.130   1.526  1.00  0.00           H  
ATOM   1490  CD2 LEU A 102      10.157  -8.180   1.744  1.00  0.00           C  
ATOM   1491 2HD2 LEU A 102      10.043  -7.355   2.447  1.00  0.00           H  
ATOM   1492 3HD2 LEU A 102       9.590  -8.051   0.822  1.00  0.00           H  
ATOM   1493 1HD2 LEU A 102       9.889  -9.153   2.158  1.00  0.00           H  
ATOM   1494  C   LEU A 102      11.567 -11.495   1.752  1.00  0.00           C  
ATOM   1495  O   LEU A 102      10.486 -11.818   1.231  1.00  0.00           O  
ATOM   1496  N   ALA A 103      11.789 -11.789   3.065  1.00  0.00           N  
ATOM   1497  HN  ALA A 103      12.649 -11.425   3.453  1.00  0.00           H  
ATOM   1498  CA  ALA A 103      10.882 -12.557   3.968  1.00  0.00           C  
ATOM   1499  HA  ALA A 103      11.006 -13.574   3.594  1.00  0.00           H  
ATOM   1500  CB  ALA A 103      11.544 -12.663   5.325  1.00  0.00           C  
ATOM   1501  HB1 ALA A 103      12.568 -13.031   5.259  1.00  0.00           H  
ATOM   1502  HB2 ALA A 103      11.663 -11.661   5.738  1.00  0.00           H  
ATOM   1503  HB3 ALA A 103      10.962 -13.247   6.039  1.00  0.00           H  
ATOM   1504  C   ALA A 103       9.435 -11.968   4.130  1.00  0.00           C  
ATOM   1505  O   ALA A 103       9.268 -10.785   4.372  1.00  0.00           O  
ATOM   1506  N   ASP A 104       8.438 -12.874   4.262  1.00  0.00           N  
ATOM   1507  HN  ASP A 104       8.629 -13.866   4.265  1.00  0.00           H  
ATOM   1508  CA  ASP A 104       7.083 -12.487   4.731  1.00  0.00           C  
ATOM   1509  HA  ASP A 104       6.628 -11.792   4.026  1.00  0.00           H  
ATOM   1510  CB  ASP A 104       6.297 -13.741   4.936  1.00  0.00           C  
ATOM   1511  HB1 ASP A 104       6.846 -14.309   5.687  1.00  0.00           H  
ATOM   1512  HB2 ASP A 104       5.343 -13.587   5.440  1.00  0.00           H  
ATOM   1513  CG  ASP A 104       6.060 -14.635   3.651  1.00  0.00           C  
ATOM   1514  OD1 ASP A 104       6.793 -14.504   2.640  1.00  0.00           O  
ATOM   1515  OD2 ASP A 104       5.132 -15.454   3.785  1.00  0.00           O  
ATOM   1516  C   ASP A 104       7.123 -11.756   6.057  1.00  0.00           C  
ATOM   1517  O   ASP A 104       6.485 -10.714   6.124  1.00  0.00           O  
ATOM   1518  N   GLU A 105       7.897 -12.172   7.058  1.00  0.00           N  
ATOM   1519  HN  GLU A 105       8.374 -13.046   6.893  1.00  0.00           H  
ATOM   1520  CA  GLU A 105       8.039 -11.476   8.297  1.00  0.00           C  
ATOM   1521  HA  GLU A 105       7.060 -11.326   8.752  1.00  0.00           H  
ATOM   1522  CB  GLU A 105       8.967 -12.271   9.233  1.00  0.00           C  
ATOM   1523  HB1 GLU A 105       9.900 -12.507   8.718  1.00  0.00           H  
ATOM   1524  HB2 GLU A 105       9.239 -11.656  10.092  1.00  0.00           H  
ATOM   1525  CG  GLU A 105       8.341 -13.612   9.778  1.00  0.00           C  
ATOM   1526  HG1 GLU A 105       9.132 -13.963  10.439  1.00  0.00           H  
ATOM   1527  HG2 GLU A 105       7.405 -13.370  10.282  1.00  0.00           H  
ATOM   1528  CD  GLU A 105       7.985 -14.660   8.729  1.00  0.00           C  
ATOM   1529  OE1 GLU A 105       8.746 -14.708   7.709  1.00  0.00           O  
ATOM   1530  OE2 GLU A 105       6.892 -15.297   8.782  1.00  0.00           O  
ATOM   1531  C   GLU A 105       8.653 -10.047   8.218  1.00  0.00           C  
ATOM   1532  O   GLU A 105       8.164  -9.169   9.000  1.00  0.00           O  
ATOM   1533  N   LEU A 106       9.521  -9.767   7.246  1.00  0.00           N  
ATOM   1534  HN  LEU A 106       9.675 -10.465   6.532  1.00  0.00           H  
ATOM   1535  CA  LEU A 106       9.906  -8.398   7.026  1.00  0.00           C  
ATOM   1536  HA  LEU A 106      10.244  -7.950   7.961  1.00  0.00           H  
ATOM   1537  CB  LEU A 106      11.200  -8.447   6.181  1.00  0.00           C  
ATOM   1538  HB1 LEU A 106      11.995  -8.957   6.727  1.00  0.00           H  
ATOM   1539  HB2 LEU A 106      10.936  -9.052   5.315  1.00  0.00           H  
ATOM   1540  CG  LEU A 106      11.749  -7.063   5.775  1.00  0.00           C  
ATOM   1541  HG  LEU A 106      11.084  -6.599   5.046  1.00  0.00           H  
ATOM   1542  CD1 LEU A 106      11.930  -6.012   6.840  1.00  0.00           C  
ATOM   1543 1HD1 LEU A 106      12.402  -6.516   7.684  1.00  0.00           H  
ATOM   1544 2HD1 LEU A 106      12.564  -5.267   6.359  1.00  0.00           H  
ATOM   1545 3HD1 LEU A 106      10.954  -5.553   6.998  1.00  0.00           H  
ATOM   1546  CD2 LEU A 106      13.120  -7.363   5.032  1.00  0.00           C  
ATOM   1547 3HD2 LEU A 106      13.393  -6.501   4.424  1.00  0.00           H  
ATOM   1548 1HD2 LEU A 106      13.835  -7.447   5.850  1.00  0.00           H  
ATOM   1549 2HD2 LEU A 106      13.049  -8.341   4.556  1.00  0.00           H  
ATOM   1550  C   LEU A 106       8.736  -7.574   6.401  1.00  0.00           C  
ATOM   1551  O   LEU A 106       8.479  -6.440   6.834  1.00  0.00           O  
ATOM   1552  N   TRP A 107       8.036  -8.093   5.430  1.00  0.00           N  
ATOM   1553  HN  TRP A 107       8.218  -9.062   5.210  1.00  0.00           H  
ATOM   1554  CA  TRP A 107       6.923  -7.428   4.787  1.00  0.00           C  
ATOM   1555  HA  TRP A 107       7.217  -6.432   4.455  1.00  0.00           H  
ATOM   1556  CB  TRP A 107       6.481  -8.280   3.606  1.00  0.00           C  
ATOM   1557  HB1 TRP A 107       7.351  -8.495   2.987  1.00  0.00           H  
ATOM   1558  HB2 TRP A 107       6.149  -9.275   3.907  1.00  0.00           H  
ATOM   1559  CG  TRP A 107       5.449  -7.653   2.735  1.00  0.00           C  
ATOM   1560  CD1 TRP A 107       4.093  -7.686   3.011  1.00  0.00           C  
ATOM   1561  HD1 TRP A 107       3.678  -8.224   3.851  1.00  0.00           H  
ATOM   1562  NE1 TRP A 107       3.503  -7.026   2.040  1.00  0.00           N  
ATOM   1563  HE1 TRP A 107       2.521  -6.804   1.967  1.00  0.00           H  
ATOM   1564  CE2 TRP A 107       4.310  -6.505   1.090  1.00  0.00           C  
ATOM   1565  CZ2 TRP A 107       4.219  -5.755  -0.084  1.00  0.00           C  
ATOM   1566  HZ2 TRP A 107       3.242  -5.384  -0.358  1.00  0.00           H  
ATOM   1567  CH2 TRP A 107       5.299  -5.494  -0.864  1.00  0.00           C  
ATOM   1568  HH2 TRP A 107       5.142  -4.978  -1.801  1.00  0.00           H  
ATOM   1569  CZ3 TRP A 107       6.605  -5.805  -0.485  1.00  0.00           C  
ATOM   1570  HZ3 TRP A 107       7.470  -5.570  -1.086  1.00  0.00           H  
ATOM   1571  CE3 TRP A 107       6.706  -6.582   0.717  1.00  0.00           C  
ATOM   1572  HE3 TRP A 107       7.669  -6.863   1.117  1.00  0.00           H  
ATOM   1573  CD2 TRP A 107       5.596  -6.936   1.506  1.00  0.00           C  
ATOM   1574  C   TRP A 107       5.820  -7.259   5.786  1.00  0.00           C  
ATOM   1575  O   TRP A 107       5.450  -6.067   6.008  1.00  0.00           O  
ATOM   1576  N   LEU A 108       5.299  -8.339   6.386  1.00  0.00           N  
ATOM   1577  HN  LEU A 108       5.788  -9.190   6.149  1.00  0.00           H  
ATOM   1578  CA  LEU A 108       4.110  -8.207   7.310  1.00  0.00           C  
ATOM   1579  HA  LEU A 108       3.258  -7.966   6.676  1.00  0.00           H  
ATOM   1580  CB  LEU A 108       3.726  -9.544   7.844  1.00  0.00           C  
ATOM   1581  HB1 LEU A 108       4.638 -10.030   8.194  1.00  0.00           H  
ATOM   1582  HB2 LEU A 108       3.039  -9.463   8.686  1.00  0.00           H  
ATOM   1583  CG  LEU A 108       3.051 -10.585   6.833  1.00  0.00           C  
ATOM   1584  HG  LEU A 108       3.633 -10.443   5.923  1.00  0.00           H  
ATOM   1585  CD1 LEU A 108       3.402 -12.001   7.321  1.00  0.00           C  
ATOM   1586 2HD1 LEU A 108       3.354 -11.996   8.410  1.00  0.00           H  
ATOM   1587 3HD1 LEU A 108       2.930 -12.776   6.718  1.00  0.00           H  
ATOM   1588 1HD1 LEU A 108       4.434 -12.272   7.095  1.00  0.00           H  
ATOM   1589  CD2 LEU A 108       1.563 -10.449   6.694  1.00  0.00           C  
ATOM   1590 1HD2 LEU A 108       1.052 -10.900   7.545  1.00  0.00           H  
ATOM   1591 3HD2 LEU A 108       1.240  -9.433   6.474  1.00  0.00           H  
ATOM   1592 2HD2 LEU A 108       1.297 -11.096   5.858  1.00  0.00           H  
ATOM   1593  C   LEU A 108       4.353  -7.180   8.413  1.00  0.00           C  
ATOM   1594  O   LEU A 108       3.450  -6.394   8.619  1.00  0.00           O  
ATOM   1595  N   ASP A 109       5.405  -7.156   9.196  1.00  0.00           N  
ATOM   1596  HN  ASP A 109       6.065  -7.908   9.068  1.00  0.00           H  
ATOM   1597  CA  ASP A 109       5.451  -6.247  10.343  1.00  0.00           C  
ATOM   1598  HA  ASP A 109       4.620  -6.293  11.047  1.00  0.00           H  
ATOM   1599  CB  ASP A 109       6.680  -6.683  11.113  1.00  0.00           C  
ATOM   1600  HB2 ASP A 109       6.495  -7.743  11.285  1.00  0.00           H  
ATOM   1601  HB1 ASP A 109       7.585  -6.670  10.506  1.00  0.00           H  
ATOM   1602  CG  ASP A 109       6.811  -5.787  12.301  1.00  0.00           C  
ATOM   1603  OD1 ASP A 109       6.057  -6.070  13.284  1.00  0.00           O  
ATOM   1604  OD2 ASP A 109       7.695  -4.893  12.412  1.00  0.00           O  
ATOM   1605  C   ASP A 109       5.580  -4.828   9.855  1.00  0.00           C  
ATOM   1606  O   ASP A 109       4.978  -3.996  10.535  1.00  0.00           O  
ATOM   1607  N   VAL A 110       6.386  -4.498   8.883  1.00  0.00           N  
ATOM   1608  HN  VAL A 110       6.780  -5.278   8.376  1.00  0.00           H  
ATOM   1609  CA  VAL A 110       6.468  -3.194   8.181  1.00  0.00           C  
ATOM   1610  HA  VAL A 110       6.898  -2.493   8.897  1.00  0.00           H  
ATOM   1611  CB  VAL A 110       7.375  -3.244   7.014  1.00  0.00           C  
ATOM   1612  HB  VAL A 110       7.063  -4.098   6.414  1.00  0.00           H  
ATOM   1613  CG1 VAL A 110       7.416  -2.031   6.107  1.00  0.00           C  
ATOM   1614 1HG1 VAL A 110       7.882  -1.230   6.681  1.00  0.00           H  
ATOM   1615 2HG1 VAL A 110       7.991  -2.249   5.209  1.00  0.00           H  
ATOM   1616 3HG1 VAL A 110       6.405  -1.832   5.753  1.00  0.00           H  
ATOM   1617  CG2 VAL A 110       8.790  -3.563   7.439  1.00  0.00           C  
ATOM   1618 1HG2 VAL A 110       8.929  -4.430   8.084  1.00  0.00           H  
ATOM   1619 3HG2 VAL A 110       9.456  -3.645   6.579  1.00  0.00           H  
ATOM   1620 2HG2 VAL A 110       9.156  -2.665   7.933  1.00  0.00           H  
ATOM   1621  C   VAL A 110       5.092  -2.659   7.795  1.00  0.00           C  
ATOM   1622  O   VAL A 110       4.736  -1.470   8.057  1.00  0.00           O  
ATOM   1623  N   VAL A 111       4.255  -3.542   7.273  1.00  0.00           N  
ATOM   1624  HN  VAL A 111       4.615  -4.483   7.199  1.00  0.00           H  
ATOM   1625  CA  VAL A 111       2.824  -3.247   6.939  1.00  0.00           C  
ATOM   1626  HA  VAL A 111       2.801  -2.344   6.329  1.00  0.00           H  
ATOM   1627  CB  VAL A 111       2.243  -4.369   6.064  1.00  0.00           C  
ATOM   1628  HB  VAL A 111       2.563  -5.281   6.567  1.00  0.00           H  
ATOM   1629  CG1 VAL A 111       0.743  -4.367   5.824  1.00  0.00           C  
ATOM   1630 1HG1 VAL A 111       0.277  -4.731   6.739  1.00  0.00           H  
ATOM   1631 3HG1 VAL A 111       0.444  -3.353   5.558  1.00  0.00           H  
ATOM   1632 2HG1 VAL A 111       0.445  -5.118   5.093  1.00  0.00           H  
ATOM   1633  CG2 VAL A 111       3.009  -4.279   4.741  1.00  0.00           C  
ATOM   1634 2HG2 VAL A 111       2.719  -5.200   4.233  1.00  0.00           H  
ATOM   1635 3HG2 VAL A 111       2.617  -3.445   4.160  1.00  0.00           H  
ATOM   1636 1HG2 VAL A 111       4.086  -4.133   4.805  1.00  0.00           H  
ATOM   1637  C   VAL A 111       1.904  -3.126   8.176  1.00  0.00           C  
ATOM   1638  O   VAL A 111       1.036  -2.306   8.193  1.00  0.00           O  
ATOM   1639  N   GLU A 112       2.139  -3.961   9.176  1.00  0.00           N  
ATOM   1640  HN  GLU A 112       2.830  -4.677   8.999  1.00  0.00           H  
ATOM   1641  CA  GLU A 112       1.505  -3.929  10.505  1.00  0.00           C  
ATOM   1642  HA  GLU A 112       0.445  -4.138  10.358  1.00  0.00           H  
ATOM   1643  CB  GLU A 112       2.014  -5.050  11.382  1.00  0.00           C  
ATOM   1644  HB2 GLU A 112       2.016  -5.924  10.730  1.00  0.00           H  
ATOM   1645  HB1 GLU A 112       3.042  -4.821  11.659  1.00  0.00           H  
ATOM   1646  CG  GLU A 112       1.117  -5.285  12.610  1.00  0.00           C  
ATOM   1647  HG1 GLU A 112       1.737  -5.609  13.446  1.00  0.00           H  
ATOM   1648  HG2 GLU A 112       0.744  -4.342  13.006  1.00  0.00           H  
ATOM   1649  CD  GLU A 112      -0.025  -6.329  12.456  1.00  0.00           C  
ATOM   1650  OE1 GLU A 112      -0.486  -6.569  11.326  1.00  0.00           O  
ATOM   1651  OE2 GLU A 112      -0.501  -6.817  13.496  1.00  0.00           O  
ATOM   1652  C   GLU A 112       1.739  -2.590  11.229  1.00  0.00           C  
ATOM   1653  O   GLU A 112       0.836  -2.048  11.858  1.00  0.00           O  
ATOM   1654  N   THR A 113       2.870  -1.956  11.001  1.00  0.00           N  
ATOM   1655  HN  THR A 113       3.518  -2.479  10.430  1.00  0.00           H  
ATOM   1656  CA  THR A 113       3.396  -0.696  11.547  1.00  0.00           C  
ATOM   1657  HA  THR A 113       2.906  -0.560  12.511  1.00  0.00           H  
ATOM   1658  CB  THR A 113       4.920  -0.673  11.699  1.00  0.00           C  
ATOM   1659  HB  THR A 113       5.371  -0.528  10.717  1.00  0.00           H  
ATOM   1660  CG2 THR A 113       5.400   0.453  12.662  1.00  0.00           C  
ATOM   1661 2HG2 THR A 113       4.990   0.218  13.642  1.00  0.00           H  
ATOM   1662 1HG2 THR A 113       6.485   0.503  12.751  1.00  0.00           H  
ATOM   1663 3HG2 THR A 113       5.183   1.441  12.253  1.00  0.00           H  
ATOM   1664  OG1 THR A 113       5.565  -1.833  12.253  1.00  0.00           O  
ATOM   1665  HG1 THR A 113       5.356  -2.557  11.660  1.00  0.00           H  
ATOM   1666  C   THR A 113       3.046   0.539  10.728  1.00  0.00           C  
ATOM   1667  O   THR A 113       2.271   1.341  11.239  1.00  0.00           O  
ATOM   1668  N   ASN A 114       3.563   0.681   9.493  1.00  0.00           N  
ATOM   1669  HN  ASN A 114       4.043  -0.136   9.144  1.00  0.00           H  
ATOM   1670  CA  ASN A 114       3.216   1.827   8.696  1.00  0.00           C  
ATOM   1671  HA  ASN A 114       3.413   2.759   9.226  1.00  0.00           H  
ATOM   1672  CB  ASN A 114       4.135   1.864   7.474  1.00  0.00           C  
ATOM   1673  HB1 ASN A 114       4.144   0.967   6.854  1.00  0.00           H  
ATOM   1674  HB2 ASN A 114       3.716   2.641   6.836  1.00  0.00           H  
ATOM   1675  CG  ASN A 114       5.615   2.060   7.778  1.00  0.00           C  
ATOM   1676  OD1 ASN A 114       6.064   3.141   8.177  1.00  0.00           O  
ATOM   1677  ND2 ASN A 114       6.350   1.000   7.673  1.00  0.00           N  
ATOM   1678 2HD2 ASN A 114       5.845   0.131   7.571  1.00  0.00           H  
ATOM   1679 1HD2 ASN A 114       7.346   1.051   7.832  1.00  0.00           H  
ATOM   1680  C   ASN A 114       1.771   1.884   8.212  1.00  0.00           C  
ATOM   1681  O   ASN A 114       1.323   3.021   8.091  1.00  0.00           O  
ATOM   1682  N   LEU A 115       1.107   0.795   7.907  1.00  0.00           N  
ATOM   1683  HN  LEU A 115       1.515  -0.125   7.996  1.00  0.00           H  
ATOM   1684  CA  LEU A 115      -0.252   0.837   7.318  1.00  0.00           C  
ATOM   1685  HA  LEU A 115      -0.557   1.856   7.078  1.00  0.00           H  
ATOM   1686  CB  LEU A 115      -0.323  -0.017   5.991  1.00  0.00           C  
ATOM   1687  HB2 LEU A 115       0.366   0.384   5.248  1.00  0.00           H  
ATOM   1688  HB1 LEU A 115       0.023  -0.987   6.350  1.00  0.00           H  
ATOM   1689  CG  LEU A 115      -1.732  -0.329   5.491  1.00  0.00           C  
ATOM   1690  HG  LEU A 115      -2.409  -0.715   6.255  1.00  0.00           H  
ATOM   1691  CD1 LEU A 115      -2.265   0.917   4.832  1.00  0.00           C  
ATOM   1692 3HD1 LEU A 115      -3.241   0.733   4.382  1.00  0.00           H  
ATOM   1693 2HD1 LEU A 115      -2.372   1.685   5.597  1.00  0.00           H  
ATOM   1694 1HD1 LEU A 115      -1.574   1.355   4.113  1.00  0.00           H  
ATOM   1695  CD2 LEU A 115      -1.590  -1.451   4.395  1.00  0.00           C  
ATOM   1696 3HD2 LEU A 115      -2.559  -1.497   3.896  1.00  0.00           H  
ATOM   1697 2HD2 LEU A 115      -0.813  -1.137   3.698  1.00  0.00           H  
ATOM   1698 1HD2 LEU A 115      -1.424  -2.422   4.861  1.00  0.00           H  
ATOM   1699  C   LEU A 115      -1.337   0.359   8.276  1.00  0.00           C  
ATOM   1700  O   LEU A 115      -2.245   1.101   8.587  1.00  0.00           O  
ATOM   1701  N   THR A 116      -1.387  -0.947   8.719  1.00  0.00           N  
ATOM   1702  HN  THR A 116      -0.663  -1.577   8.403  1.00  0.00           H  
ATOM   1703  CA  THR A 116      -2.546  -1.454   9.478  1.00  0.00           C  
ATOM   1704  HA  THR A 116      -3.526  -1.268   9.040  1.00  0.00           H  
ATOM   1705  CB  THR A 116      -2.337  -2.990   9.633  1.00  0.00           C  
ATOM   1706  HB  THR A 116      -1.363  -3.280  10.024  1.00  0.00           H  
ATOM   1707  CG2 THR A 116      -3.408  -3.611  10.511  1.00  0.00           C  
ATOM   1708 2HG2 THR A 116      -3.355  -4.695  10.616  1.00  0.00           H  
ATOM   1709 1HG2 THR A 116      -3.185  -3.202  11.496  1.00  0.00           H  
ATOM   1710 3HG2 THR A 116      -4.388  -3.182  10.305  1.00  0.00           H  
ATOM   1711  OG1 THR A 116      -2.404  -3.649   8.367  1.00  0.00           O  
ATOM   1712  HG1 THR A 116      -1.913  -4.464   8.506  1.00  0.00           H  
ATOM   1713  C   THR A 116      -2.741  -0.813  10.863  1.00  0.00           C  
ATOM   1714  O   THR A 116      -3.880  -0.723  11.302  1.00  0.00           O  
ATOM   1715  N   GLY A 117      -1.674  -0.303  11.500  1.00  0.00           N  
ATOM   1716  HN  GLY A 117      -0.819  -0.746  11.195  1.00  0.00           H  
ATOM   1717  CA  GLY A 117      -1.618   0.560  12.673  1.00  0.00           C  
ATOM   1718  HA2 GLY A 117      -2.157   0.143  13.524  1.00  0.00           H  
ATOM   1719  HA1 GLY A 117      -0.577   0.655  12.987  1.00  0.00           H  
ATOM   1720  C   GLY A 117      -2.212   1.955  12.565  1.00  0.00           C  
ATOM   1721  O   GLY A 117      -2.877   2.330  13.454  1.00  0.00           O  
ATOM   1722  N   VAL A 118      -2.056   2.675  11.458  1.00  0.00           N  
ATOM   1723  HN  VAL A 118      -1.559   2.315  10.657  1.00  0.00           H  
ATOM   1724  CA  VAL A 118      -2.840   3.872  11.106  1.00  0.00           C  
ATOM   1725  HA  VAL A 118      -2.735   4.601  11.910  1.00  0.00           H  
ATOM   1726  CB  VAL A 118      -2.443   4.597   9.793  1.00  0.00           C  
ATOM   1727  HB  VAL A 118      -2.712   3.964   8.947  1.00  0.00           H  
ATOM   1728  CG1 VAL A 118      -3.239   5.930   9.525  1.00  0.00           C  
ATOM   1729 2HG1 VAL A 118      -2.932   6.479   8.635  1.00  0.00           H  
ATOM   1730 3HG1 VAL A 118      -4.301   5.749   9.359  1.00  0.00           H  
ATOM   1731 1HG1 VAL A 118      -3.363   6.450  10.476  1.00  0.00           H  
ATOM   1732  CG2 VAL A 118      -0.954   4.939   9.859  1.00  0.00           C  
ATOM   1733 1HG2 VAL A 118      -0.327   4.051   9.935  1.00  0.00           H  
ATOM   1734 3HG2 VAL A 118      -0.627   5.550   9.017  1.00  0.00           H  
ATOM   1735 2HG2 VAL A 118      -0.743   5.543  10.742  1.00  0.00           H  
ATOM   1736  C   VAL A 118      -4.310   3.504  11.121  1.00  0.00           C  
ATOM   1737  O   VAL A 118      -5.078   4.148  11.870  1.00  0.00           O  
ATOM   1738  N   PHE A 119      -4.768   2.518  10.326  1.00  0.00           N  
ATOM   1739  HN  PHE A 119      -4.102   2.038   9.738  1.00  0.00           H  
ATOM   1740  CA  PHE A 119      -6.142   2.049  10.237  1.00  0.00           C  
ATOM   1741  HA  PHE A 119      -6.748   2.865   9.848  1.00  0.00           H  
ATOM   1742  CB  PHE A 119      -6.290   0.940   9.122  1.00  0.00           C  
ATOM   1743  HB2 PHE A 119      -6.485   1.515   8.217  1.00  0.00           H  
ATOM   1744  HB1 PHE A 119      -5.432   0.268   9.098  1.00  0.00           H  
ATOM   1745  CG  PHE A 119      -7.486  -0.036   9.360  1.00  0.00           C  
ATOM   1746  CD1 PHE A 119      -8.778   0.404   9.130  1.00  0.00           C  
ATOM   1747  HD1 PHE A 119      -8.848   1.445   8.848  1.00  0.00           H  
ATOM   1748  CE1 PHE A 119      -9.923  -0.406   9.502  1.00  0.00           C  
ATOM   1749  HE1 PHE A 119     -10.890   0.029   9.298  1.00  0.00           H  
ATOM   1750  CZ  PHE A 119      -9.722  -1.634  10.082  1.00  0.00           C  
ATOM   1751  HZ  PHE A 119     -10.564  -2.303  10.171  1.00  0.00           H  
ATOM   1752  CE2 PHE A 119      -8.403  -2.135  10.184  1.00  0.00           C  
ATOM   1753  HE2 PHE A 119      -8.247  -3.140  10.549  1.00  0.00           H  
ATOM   1754  CD2 PHE A 119      -7.312  -1.347   9.832  1.00  0.00           C  
ATOM   1755  HD2 PHE A 119      -6.342  -1.804   9.963  1.00  0.00           H  
ATOM   1756  C   PHE A 119      -6.775   1.653  11.589  1.00  0.00           C  
ATOM   1757  O   PHE A 119      -7.787   2.204  11.842  1.00  0.00           O  
ATOM   1758  N   ARG A 120      -6.153   0.769  12.425  1.00  0.00           N  
ATOM   1759  HN  ARG A 120      -5.319   0.335  12.057  1.00  0.00           H  
ATOM   1760  CA  ARG A 120      -6.660   0.369  13.768  1.00  0.00           C  
ATOM   1761  HA  ARG A 120      -7.688   0.010  13.712  1.00  0.00           H  
ATOM   1762  CB  ARG A 120      -5.704  -0.702  14.296  1.00  0.00           C  
ATOM   1763  HB1 ARG A 120      -4.719  -0.250  14.178  1.00  0.00           H  
ATOM   1764  HB2 ARG A 120      -5.939  -0.795  15.357  1.00  0.00           H  
ATOM   1765  CG  ARG A 120      -5.739  -2.083  13.644  1.00  0.00           C  
ATOM   1766  HG2 ARG A 120      -6.741  -2.504  13.740  1.00  0.00           H  
ATOM   1767  HG1 ARG A 120      -5.591  -1.846  12.591  1.00  0.00           H  
ATOM   1768  CD  ARG A 120      -4.704  -3.035  14.192  1.00  0.00           C  
ATOM   1769  HD1 ARG A 120      -3.770  -2.646  13.787  1.00  0.00           H  
ATOM   1770  HD2 ARG A 120      -4.805  -2.957  15.273  1.00  0.00           H  
ATOM   1771  NE  ARG A 120      -4.967  -4.428  13.785  1.00  0.00           N  
ATOM   1772  HE  ARG A 120      -5.920  -4.661  13.546  1.00  0.00           H  
ATOM   1773  CZ  ARG A 120      -4.031  -5.376  13.576  1.00  0.00           C  
ATOM   1774  NH1 ARG A 120      -2.707  -5.106  13.636  1.00  0.00           N  
ATOM   1775 2HH1 ARG A 120      -2.403  -4.145  13.704  1.00  0.00           H  
ATOM   1776 1HH1 ARG A 120      -2.009  -5.830  13.551  1.00  0.00           H  
ATOM   1777  NH2 ARG A 120      -4.395  -6.637  13.385  1.00  0.00           N  
ATOM   1778 2HH2 ARG A 120      -5.391  -6.792  13.446  1.00  0.00           H  
ATOM   1779 1HH2 ARG A 120      -3.725  -7.353  13.143  1.00  0.00           H  
ATOM   1780  C   ARG A 120      -6.851   1.527  14.694  1.00  0.00           C  
ATOM   1781  O   ARG A 120      -7.829   1.692  15.378  1.00  0.00           O  
ATOM   1782  N   VAL A 121      -5.876   2.477  14.798  1.00  0.00           N  
ATOM   1783  HN  VAL A 121      -5.103   2.557  14.153  1.00  0.00           H  
ATOM   1784  CA  VAL A 121      -5.956   3.687  15.700  1.00  0.00           C  
ATOM   1785  HA  VAL A 121      -6.271   3.354  16.690  1.00  0.00           H  
ATOM   1786  CB  VAL A 121      -4.518   4.245  15.897  1.00  0.00           C  
ATOM   1787  HB  VAL A 121      -4.243   4.597  14.901  1.00  0.00           H  
ATOM   1788  CG1 VAL A 121      -4.501   5.447  16.789  1.00  0.00           C  
ATOM   1789 2HG1 VAL A 121      -4.974   5.136  17.721  1.00  0.00           H  
ATOM   1790 1HG1 VAL A 121      -3.446   5.601  17.017  1.00  0.00           H  
ATOM   1791 3HG1 VAL A 121      -4.960   6.332  16.352  1.00  0.00           H  
ATOM   1792  CG2 VAL A 121      -3.540   3.217  16.479  1.00  0.00           C  
ATOM   1793 2HG2 VAL A 121      -3.854   2.912  17.477  1.00  0.00           H  
ATOM   1794 3HG2 VAL A 121      -3.454   2.384  15.781  1.00  0.00           H  
ATOM   1795 1HG2 VAL A 121      -2.540   3.637  16.583  1.00  0.00           H  
ATOM   1796  C   VAL A 121      -7.037   4.724  15.226  1.00  0.00           C  
ATOM   1797  O   VAL A 121      -7.912   5.087  16.008  1.00  0.00           O  
ATOM   1798  N   THR A 122      -6.994   5.229  13.994  1.00  0.00           N  
ATOM   1799  HN  THR A 122      -6.190   5.052  13.406  1.00  0.00           H  
ATOM   1800  CA  THR A 122      -8.083   6.075  13.418  1.00  0.00           C  
ATOM   1801  HA  THR A 122      -8.234   7.020  13.938  1.00  0.00           H  
ATOM   1802  CB  THR A 122      -7.695   6.460  11.953  1.00  0.00           C  
ATOM   1803  HB  THR A 122      -7.573   5.543  11.376  1.00  0.00           H  
ATOM   1804  CG2 THR A 122      -8.693   7.443  11.309  1.00  0.00           C  
ATOM   1805 3HG2 THR A 122      -9.560   6.823  11.076  1.00  0.00           H  
ATOM   1806 1HG2 THR A 122      -8.991   8.211  12.024  1.00  0.00           H  
ATOM   1807 2HG2 THR A 122      -8.219   7.710  10.365  1.00  0.00           H  
ATOM   1808  OG1 THR A 122      -6.393   6.927  11.890  1.00  0.00           O  
ATOM   1809  HG1 THR A 122      -5.852   6.139  11.968  1.00  0.00           H  
ATOM   1810  C   THR A 122      -9.445   5.354  13.332  1.00  0.00           C  
ATOM   1811  O   THR A 122     -10.435   6.054  13.519  1.00  0.00           O  
ATOM   1812  N   LYS A 123      -9.502   4.031  13.153  1.00  0.00           N  
ATOM   1813  HN  LYS A 123      -8.629   3.595  12.892  1.00  0.00           H  
ATOM   1814  CA  LYS A 123     -10.744   3.210  13.400  1.00  0.00           C  
ATOM   1815  HA  LYS A 123     -11.641   3.500  12.851  1.00  0.00           H  
ATOM   1816  CB  LYS A 123     -10.391   1.752  13.121  1.00  0.00           C  
ATOM   1817  HB2 LYS A 123     -10.147   1.744  12.058  1.00  0.00           H  
ATOM   1818  HB1 LYS A 123      -9.539   1.414  13.710  1.00  0.00           H  
ATOM   1819  CG  LYS A 123     -11.680   0.830  13.363  1.00  0.00           C  
ATOM   1820  HG1 LYS A 123     -11.806   0.924  14.441  1.00  0.00           H  
ATOM   1821  HG2 LYS A 123     -12.514   1.229  12.784  1.00  0.00           H  
ATOM   1822  CD  LYS A 123     -11.453  -0.660  13.187  1.00  0.00           C  
ATOM   1823  HD2 LYS A 123     -11.629  -0.789  12.119  1.00  0.00           H  
ATOM   1824  HD1 LYS A 123     -10.434  -0.943  13.446  1.00  0.00           H  
ATOM   1825  CE  LYS A 123     -12.427  -1.510  13.941  1.00  0.00           C  
ATOM   1826  HE1 LYS A 123     -12.395  -1.407  15.026  1.00  0.00           H  
ATOM   1827  HE2 LYS A 123     -13.472  -1.245  13.780  1.00  0.00           H  
ATOM   1828  NZ  LYS A 123     -12.210  -2.884  13.562  1.00  0.00           N1+
ATOM   1829  HZ2 LYS A 123     -12.713  -3.569  14.107  1.00  0.00           H  
ATOM   1830  HZ3 LYS A 123     -12.611  -3.057  12.652  1.00  0.00           H  
ATOM   1831  HZ1 LYS A 123     -11.209  -3.007  13.599  1.00  0.00           H  
ATOM   1832  C   LYS A 123     -11.270   3.384  14.851  1.00  0.00           C  
ATOM   1833  O   LYS A 123     -12.440   3.763  14.946  1.00  0.00           O  
ATOM   1834  N   GLN A 124     -10.441   3.123  15.831  1.00  0.00           N  
ATOM   1835  HN  GLN A 124      -9.539   2.837  15.477  1.00  0.00           H  
ATOM   1836  CA  GLN A 124     -10.788   3.088  17.281  1.00  0.00           C  
ATOM   1837  HA  GLN A 124     -11.699   2.500  17.389  1.00  0.00           H  
ATOM   1838  CB  GLN A 124      -9.779   2.233  18.064  1.00  0.00           C  
ATOM   1839  HB2 GLN A 124      -9.586   1.236  17.666  1.00  0.00           H  
ATOM   1840  HB1 GLN A 124      -8.854   2.799  18.170  1.00  0.00           H  
ATOM   1841  CG  GLN A 124     -10.247   1.922  19.509  1.00  0.00           C  
ATOM   1842  HG1 GLN A 124      -9.277   1.638  19.919  1.00  0.00           H  
ATOM   1843  HG2 GLN A 124     -10.725   2.751  20.031  1.00  0.00           H  
ATOM   1844  CD  GLN A 124     -11.181   0.805  19.758  1.00  0.00           C  
ATOM   1845  OE1 GLN A 124     -11.336  -0.128  19.024  1.00  0.00           O  
ATOM   1846  NE2 GLN A 124     -11.971   0.855  20.760  1.00  0.00           N  
ATOM   1847 1HE2 GLN A 124     -11.888   1.390  21.612  1.00  0.00           H  
ATOM   1848 2HE2 GLN A 124     -12.688   0.148  20.833  1.00  0.00           H  
ATOM   1849  C   GLN A 124     -11.112   4.483  17.826  1.00  0.00           C  
ATOM   1850  O   GLN A 124     -12.052   4.644  18.586  1.00  0.00           O  
ATOM   1851  N   VAL A 125     -10.369   5.508  17.373  1.00  0.00           N  
ATOM   1852  HN  VAL A 125      -9.559   5.304  16.806  1.00  0.00           H  
ATOM   1853  CA  VAL A 125     -10.693   6.912  17.446  1.00  0.00           C  
ATOM   1854  HA  VAL A 125     -10.759   7.079  18.522  1.00  0.00           H  
ATOM   1855  CB  VAL A 125      -9.625   7.890  16.889  1.00  0.00           C  
ATOM   1856  HB  VAL A 125      -9.221   7.558  15.932  1.00  0.00           H  
ATOM   1857  CG1 VAL A 125     -10.118   9.358  16.633  1.00  0.00           C  
ATOM   1858 1HG1 VAL A 125      -9.223   9.605  16.062  1.00  0.00           H  
ATOM   1859 3HG1 VAL A 125     -11.015   9.398  16.014  1.00  0.00           H  
ATOM   1860 2HG1 VAL A 125     -10.267   9.868  17.584  1.00  0.00           H  
ATOM   1861  CG2 VAL A 125      -8.572   7.933  18.017  1.00  0.00           C  
ATOM   1862 1HG2 VAL A 125      -8.020   7.005  18.165  1.00  0.00           H  
ATOM   1863 2HG2 VAL A 125      -7.701   8.561  17.829  1.00  0.00           H  
ATOM   1864 3HG2 VAL A 125      -8.939   8.371  18.946  1.00  0.00           H  
ATOM   1865  C   VAL A 125     -12.083   7.183  16.927  1.00  0.00           C  
ATOM   1866  O   VAL A 125     -12.893   7.761  17.688  1.00  0.00           O  
ATOM   1867  N   LEU A 126     -12.384   6.884  15.685  1.00  0.00           N  
ATOM   1868  HN  LEU A 126     -11.675   6.588  15.029  1.00  0.00           H  
ATOM   1869  CA  LEU A 126     -13.799   7.046  15.212  1.00  0.00           C  
ATOM   1870  HA  LEU A 126     -14.079   8.060  15.497  1.00  0.00           H  
ATOM   1871  CB  LEU A 126     -14.027   6.863  13.621  1.00  0.00           C  
ATOM   1872  HB1 LEU A 126     -13.793   5.835  13.346  1.00  0.00           H  
ATOM   1873  HB2 LEU A 126     -15.086   6.824  13.369  1.00  0.00           H  
ATOM   1874  CG  LEU A 126     -13.244   7.829  12.669  1.00  0.00           C  
ATOM   1875  HG  LEU A 126     -12.192   7.910  12.940  1.00  0.00           H  
ATOM   1876  CD1 LEU A 126     -13.321   7.426  11.206  1.00  0.00           C  
ATOM   1877 2HD1 LEU A 126     -12.739   8.130  10.611  1.00  0.00           H  
ATOM   1878 1HD1 LEU A 126     -12.837   6.468  11.021  1.00  0.00           H  
ATOM   1879 3HD1 LEU A 126     -14.385   7.428  10.965  1.00  0.00           H  
ATOM   1880  CD2 LEU A 126     -13.768   9.239  12.861  1.00  0.00           C  
ATOM   1881 2HD2 LEU A 126     -13.401   9.902  12.079  1.00  0.00           H  
ATOM   1882 3HD2 LEU A 126     -14.841   9.126  12.702  1.00  0.00           H  
ATOM   1883 1HD2 LEU A 126     -13.471   9.534  13.867  1.00  0.00           H  
ATOM   1884  C   LEU A 126     -14.817   6.187  16.021  1.00  0.00           C  
ATOM   1885  O   LEU A 126     -15.947   6.586  16.233  1.00  0.00           O  
ATOM   1886  N   LYS A 127     -14.513   4.948  16.338  1.00  0.00           N  
ATOM   1887  HN  LYS A 127     -13.671   4.534  15.961  1.00  0.00           H  
ATOM   1888  CA  LYS A 127     -15.511   4.052  16.954  1.00  0.00           C  
ATOM   1889  HA  LYS A 127     -16.530   4.025  16.566  1.00  0.00           H  
ATOM   1890  CB  LYS A 127     -14.908   2.620  16.692  1.00  0.00           C  
ATOM   1891  HB2 LYS A 127     -14.859   2.512  15.609  1.00  0.00           H  
ATOM   1892  HB1 LYS A 127     -13.842   2.602  16.920  1.00  0.00           H  
ATOM   1893  CG  LYS A 127     -15.654   1.460  17.397  1.00  0.00           C  
ATOM   1894  HG1 LYS A 127     -14.993   0.596  17.326  1.00  0.00           H  
ATOM   1895  HG2 LYS A 127     -15.933   1.737  18.414  1.00  0.00           H  
ATOM   1896  CD  LYS A 127     -16.871   1.059  16.630  1.00  0.00           C  
ATOM   1897  HD2 LYS A 127     -17.356   1.984  16.316  1.00  0.00           H  
ATOM   1898  HD1 LYS A 127     -16.772   0.462  15.726  1.00  0.00           H  
ATOM   1899  CE  LYS A 127     -17.754   0.288  17.655  1.00  0.00           C  
ATOM   1900  HE1 LYS A 127     -17.348  -0.724  17.643  1.00  0.00           H  
ATOM   1901  HE2 LYS A 127     -17.753   0.756  18.639  1.00  0.00           H  
ATOM   1902  NZ  LYS A 127     -19.227   0.409  17.322  1.00  0.00           N1+
ATOM   1903  HZ1 LYS A 127     -19.775  -0.110  17.993  1.00  0.00           H  
ATOM   1904  HZ2 LYS A 127     -19.540   1.366  17.235  1.00  0.00           H  
ATOM   1905  HZ3 LYS A 127     -19.459   0.024  16.418  1.00  0.00           H  
ATOM   1906  C   LYS A 127     -15.762   4.407  18.433  1.00  0.00           C  
ATOM   1907  O   LYS A 127     -16.912   4.246  18.890  1.00  0.00           O  
ATOM   1908  N   ALA A 128     -14.767   4.839  19.246  1.00  0.00           N  
ATOM   1909  HN  ALA A 128     -13.870   5.131  18.887  1.00  0.00           H  
ATOM   1910  CA  ALA A 128     -14.947   5.048  20.699  1.00  0.00           C  
ATOM   1911  HA  ALA A 128     -15.976   5.278  20.975  1.00  0.00           H  
ATOM   1912  CB  ALA A 128     -14.596   3.728  21.333  1.00  0.00           C  
ATOM   1913  HB2 ALA A 128     -14.420   3.811  22.405  1.00  0.00           H  
ATOM   1914  HB3 ALA A 128     -15.396   2.997  21.202  1.00  0.00           H  
ATOM   1915  HB1 ALA A 128     -13.713   3.263  20.895  1.00  0.00           H  
ATOM   1916  C   ALA A 128     -14.175   6.196  21.367  1.00  0.00           C  
ATOM   1917  O   ALA A 128     -14.270   6.470  22.554  1.00  0.00           O  
ATOM   1918  N   GLY A 129     -13.350   6.925  20.579  1.00  0.00           N  
ATOM   1919  HN  GLY A 129     -13.425   6.729  19.591  1.00  0.00           H  
ATOM   1920  CA  GLY A 129     -12.615   8.104  20.947  1.00  0.00           C  
ATOM   1921  HA1 GLY A 129     -12.309   8.036  21.991  1.00  0.00           H  
ATOM   1922  HA2 GLY A 129     -11.773   8.247  20.268  1.00  0.00           H  
ATOM   1923  C   GLY A 129     -13.405   9.477  20.752  1.00  0.00           C  
ATOM   1924  O   GLY A 129     -12.778  10.563  20.594  1.00  0.00           O  
ATOM   1925  N   GLY A 130     -14.719   9.369  20.627  1.00  0.00           N  
ATOM   1926  HN  GLY A 130     -15.159   8.495  20.382  1.00  0.00           H  
ATOM   1927  CA  GLY A 130     -15.690  10.474  20.703  1.00  0.00           C  
ATOM   1928  HA2 GLY A 130     -16.689  10.059  20.829  1.00  0.00           H  
ATOM   1929  HA1 GLY A 130     -15.507  10.935  21.674  1.00  0.00           H  
ATOM   1930  C   GLY A 130     -15.752  11.448  19.534  1.00  0.00           C  
ATOM   1931  O   GLY A 130     -16.668  12.201  19.587  1.00  0.00           O  
ATOM   1932  N   MET A 131     -14.939  11.349  18.531  1.00  0.00           N  
ATOM   1933  HN  MET A 131     -14.195  10.670  18.604  1.00  0.00           H  
ATOM   1934  CA  MET A 131     -14.780  12.293  17.345  1.00  0.00           C  
ATOM   1935  HA  MET A 131     -14.775  13.310  17.739  1.00  0.00           H  
ATOM   1936  CB  MET A 131     -13.428  11.985  16.677  1.00  0.00           C  
ATOM   1937  HB1 MET A 131     -12.587  12.053  17.369  1.00  0.00           H  
ATOM   1938  HB2 MET A 131     -13.385  10.970  16.282  1.00  0.00           H  
ATOM   1939  CG  MET A 131     -13.253  12.879  15.415  1.00  0.00           C  
ATOM   1940  HG2 MET A 131     -14.137  12.793  14.783  1.00  0.00           H  
ATOM   1941  HG1 MET A 131     -13.160  13.902  15.777  1.00  0.00           H  
ATOM   1942  SD  MET A 131     -11.874  12.490  14.340  1.00  0.00           S  
ATOM   1943  CE  MET A 131     -10.502  12.877  15.432  1.00  0.00           C  
ATOM   1944  HE3 MET A 131     -10.465  13.940  15.671  1.00  0.00           H  
ATOM   1945  HE2 MET A 131     -10.646  12.329  16.362  1.00  0.00           H  
ATOM   1946  HE1 MET A 131      -9.531  12.671  14.982  1.00  0.00           H  
ATOM   1947  C   MET A 131     -16.023  12.093  16.502  1.00  0.00           C  
ATOM   1948  O   MET A 131     -16.528  13.046  15.931  1.00  0.00           O  
ATOM   1949  N   LEU A 132     -16.403  10.837  16.154  1.00  0.00           N  
ATOM   1950  HN  LEU A 132     -16.060  10.138  16.798  1.00  0.00           H  
ATOM   1951  CA  LEU A 132     -17.537  10.551  15.339  1.00  0.00           C  
ATOM   1952  HA  LEU A 132     -17.635  11.368  14.624  1.00  0.00           H  
ATOM   1953  CB  LEU A 132     -17.361   9.159  14.593  1.00  0.00           C  
ATOM   1954  HB1 LEU A 132     -16.323   8.918  14.362  1.00  0.00           H  
ATOM   1955  HB2 LEU A 132     -17.687   8.378  15.280  1.00  0.00           H  
ATOM   1956  CG  LEU A 132     -18.336   9.084  13.319  1.00  0.00           C  
ATOM   1957  HG  LEU A 132     -19.326   9.527  13.432  1.00  0.00           H  
ATOM   1958  CD1 LEU A 132     -17.770   9.890  12.181  1.00  0.00           C  
ATOM   1959 3HD1 LEU A 132     -18.416   9.597  11.354  1.00  0.00           H  
ATOM   1960 2HD1 LEU A 132     -18.021  10.944  12.296  1.00  0.00           H  
ATOM   1961 1HD1 LEU A 132     -16.731   9.744  11.882  1.00  0.00           H  
ATOM   1962  CD2 LEU A 132     -18.386   7.657  12.914  1.00  0.00           C  
ATOM   1963 3HD2 LEU A 132     -18.917   7.516  11.972  1.00  0.00           H  
ATOM   1964 1HD2 LEU A 132     -17.337   7.393  12.782  1.00  0.00           H  
ATOM   1965 2HD2 LEU A 132     -18.853   7.029  13.673  1.00  0.00           H  
ATOM   1966  C   LEU A 132     -18.903  10.659  16.009  1.00  0.00           C  
ATOM   1967  O   LEU A 132     -19.926  11.072  15.470  1.00  0.00           O  
ATOM   1968  N   GLU A 133     -18.859  10.358  17.335  1.00  0.00           N  
ATOM   1969  HN  GLU A 133     -17.952  10.127  17.714  1.00  0.00           H  
ATOM   1970  CA  GLU A 133     -19.962  10.585  18.291  1.00  0.00           C  
ATOM   1971  HA  GLU A 133     -20.890  10.205  17.865  1.00  0.00           H  
ATOM   1972  CB  GLU A 133     -19.737   9.822  19.617  1.00  0.00           C  
ATOM   1973  HB2 GLU A 133     -19.210   8.963  19.200  1.00  0.00           H  
ATOM   1974  HB1 GLU A 133     -19.042  10.434  20.190  1.00  0.00           H  
ATOM   1975  CG  GLU A 133     -21.074   9.622  20.317  1.00  0.00           C  
ATOM   1976  HG1 GLU A 133     -20.686   9.107  21.195  1.00  0.00           H  
ATOM   1977  HG2 GLU A 133     -21.406  10.633  20.556  1.00  0.00           H  
ATOM   1978  CD  GLU A 133     -21.942   8.654  19.612  1.00  0.00           C  
ATOM   1979  OE1 GLU A 133     -23.077   8.611  20.201  1.00  0.00           O  
ATOM   1980  OE2 GLU A 133     -21.497   7.866  18.751  1.00  0.00           O  
ATOM   1981  C   GLU A 133     -20.189  12.071  18.489  1.00  0.00           C  
ATOM   1982  O   GLU A 133     -21.294  12.432  18.618  1.00  0.00           O  
ATOM   1983  N   ARG A 134     -19.152  12.956  18.519  1.00  0.00           N  
ATOM   1984  HN  ARG A 134     -18.218  12.594  18.661  1.00  0.00           H  
ATOM   1985  CA  ARG A 134     -19.299  14.404  18.530  1.00  0.00           C  
ATOM   1986  HA  ARG A 134     -20.131  14.713  19.163  1.00  0.00           H  
ATOM   1987  CB  ARG A 134     -18.097  15.126  19.112  1.00  0.00           C  
ATOM   1988  HB1 ARG A 134     -17.899  14.698  20.094  1.00  0.00           H  
ATOM   1989  HB2 ARG A 134     -17.184  14.899  18.559  1.00  0.00           H  
ATOM   1990  CG  ARG A 134     -18.295  16.584  19.076  1.00  0.00           C  
ATOM   1991  HG1 ARG A 134     -18.295  16.913  18.036  1.00  0.00           H  
ATOM   1992  HG2 ARG A 134     -19.198  16.865  19.616  1.00  0.00           H  
ATOM   1993  CD  ARG A 134     -16.988  17.294  19.544  1.00  0.00           C  
ATOM   1994  HD2 ARG A 134     -17.133  18.370  19.637  1.00  0.00           H  
ATOM   1995  HD1 ARG A 134     -16.915  16.973  20.583  1.00  0.00           H  
ATOM   1996  NE  ARG A 134     -15.775  16.932  18.823  1.00  0.00           N  
ATOM   1997  HE  ARG A 134     -15.985  17.105  17.851  1.00  0.00           H  
ATOM   1998  CZ  ARG A 134     -14.695  16.347  19.262  1.00  0.00           C  
ATOM   1999  NH1 ARG A 134     -13.965  15.742  18.437  1.00  0.00           N  
ATOM   2000 2HH1 ARG A 134     -14.059  15.986  17.460  1.00  0.00           H  
ATOM   2001 1HH1 ARG A 134     -13.148  15.209  18.697  1.00  0.00           H  
ATOM   2002  NH2 ARG A 134     -14.397  16.399  20.513  1.00  0.00           N  
ATOM   2003 2HH2 ARG A 134     -14.901  16.999  21.151  1.00  0.00           H  
ATOM   2004 1HH2 ARG A 134     -13.635  15.902  20.952  1.00  0.00           H  
ATOM   2005  C   ARG A 134     -19.777  14.769  17.102  1.00  0.00           C  
ATOM   2006  O   ARG A 134     -20.698  15.540  16.976  1.00  0.00           O  
ATOM   2007  N   GLY A 135     -19.125  14.204  16.094  1.00  0.00           N  
ATOM   2008  HN  GLY A 135     -18.310  13.643  16.304  1.00  0.00           H  
ATOM   2009  CA  GLY A 135     -19.485  14.388  14.711  1.00  0.00           C  
ATOM   2010  HA1 GLY A 135     -19.501  13.478  14.113  1.00  0.00           H  
ATOM   2011  HA2 GLY A 135     -20.481  14.803  14.554  1.00  0.00           H  
ATOM   2012  C   GLY A 135     -18.509  15.246  14.006  1.00  0.00           C  
ATOM   2013  O   GLY A 135     -18.701  15.483  12.784  1.00  0.00           O  
ATOM   2014  N   THR A 136     -17.491  15.697  14.716  1.00  0.00           N  
ATOM   2015  HN  THR A 136     -17.269  15.211  15.574  1.00  0.00           H  
ATOM   2016  CA  THR A 136     -16.504  16.668  14.289  1.00  0.00           C  
ATOM   2017  HA  THR A 136     -16.566  16.712  13.201  1.00  0.00           H  
ATOM   2018  CB  THR A 136     -16.860  18.053  14.825  1.00  0.00           C  
ATOM   2019  HB  THR A 136     -16.157  18.800  14.455  1.00  0.00           H  
ATOM   2020  CG2 THR A 136     -18.323  18.480  14.535  1.00  0.00           C  
ATOM   2021 3HG2 THR A 136     -18.574  18.396  13.478  1.00  0.00           H  
ATOM   2022 2HG2 THR A 136     -19.090  18.014  15.154  1.00  0.00           H  
ATOM   2023 1HG2 THR A 136     -18.428  19.537  14.780  1.00  0.00           H  
ATOM   2024  OG1 THR A 136     -16.775  18.081  16.264  1.00  0.00           O  
ATOM   2025  HG1 THR A 136     -16.982  18.993  16.484  1.00  0.00           H  
ATOM   2026  C   THR A 136     -15.067  16.321  14.677  1.00  0.00           C  
ATOM   2027  O   THR A 136     -14.953  15.740  15.795  1.00  0.00           O  
ATOM   2028  N   GLY A 137     -14.058  16.709  13.805  1.00  0.00           N  
ATOM   2029  HN  GLY A 137     -14.391  17.284  13.045  1.00  0.00           H  
ATOM   2030  CA  GLY A 137     -12.624  16.389  14.091  1.00  0.00           C  
ATOM   2031  HA1 GLY A 137     -12.289  16.919  14.983  1.00  0.00           H  
ATOM   2032  HA2 GLY A 137     -12.570  15.313  14.261  1.00  0.00           H  
ATOM   2033  C   GLY A 137     -11.718  16.635  12.871  1.00  0.00           C  
ATOM   2034  O   GLY A 137     -12.077  16.840  11.720  1.00  0.00           O  
ATOM   2035  N   ARG A 138     -10.379  16.491  13.034  1.00  0.00           N  
ATOM   2036  HN  ARG A 138     -10.118  16.164  13.954  1.00  0.00           H  
ATOM   2037  CA  ARG A 138      -9.373  16.481  11.995  1.00  0.00           C  
ATOM   2038  HA  ARG A 138      -9.965  16.395  11.085  1.00  0.00           H  
ATOM   2039  CB  ARG A 138      -8.536  17.810  11.942  1.00  0.00           C  
ATOM   2040  HB1 ARG A 138      -8.043  17.903  12.909  1.00  0.00           H  
ATOM   2041  HB2 ARG A 138      -7.834  17.715  11.113  1.00  0.00           H  
ATOM   2042  CG  ARG A 138      -9.373  19.152  11.810  1.00  0.00           C  
ATOM   2043  HG2 ARG A 138     -10.333  19.112  12.325  1.00  0.00           H  
ATOM   2044  HG1 ARG A 138      -8.772  19.998  12.142  1.00  0.00           H  
ATOM   2045  CD  ARG A 138      -9.710  19.146  10.334  1.00  0.00           C  
ATOM   2046  HD1 ARG A 138      -8.878  19.190   9.632  1.00  0.00           H  
ATOM   2047  HD2 ARG A 138     -10.215  18.212  10.089  1.00  0.00           H  
ATOM   2048  NE  ARG A 138     -10.603  20.281  10.073  1.00  0.00           N  
ATOM   2049  HE  ARG A 138     -10.174  21.142   9.765  1.00  0.00           H  
ATOM   2050  CZ  ARG A 138     -11.890  20.475  10.336  1.00  0.00           C  
ATOM   2051  NH1 ARG A 138     -12.667  19.464  10.670  1.00  0.00           N  
ATOM   2052 1HH1 ARG A 138     -12.305  18.524  10.725  1.00  0.00           H  
ATOM   2053 2HH1 ARG A 138     -13.546  19.660  11.127  1.00  0.00           H  
ATOM   2054  NH2 ARG A 138     -12.299  21.690  10.305  1.00  0.00           N  
ATOM   2055 1HH2 ARG A 138     -11.627  22.435  10.189  1.00  0.00           H  
ATOM   2056 2HH2 ARG A 138     -13.278  21.932  10.293  1.00  0.00           H  
ATOM   2057  C   ARG A 138      -8.410  15.294  12.106  1.00  0.00           C  
ATOM   2058  O   ARG A 138      -7.940  15.127  13.230  1.00  0.00           O  
ATOM   2059  N   ILE A 139      -8.059  14.689  11.011  1.00  0.00           N  
ATOM   2060  HN  ILE A 139      -8.495  15.019  10.162  1.00  0.00           H  
ATOM   2061  CA  ILE A 139      -7.132  13.509  10.988  1.00  0.00           C  
ATOM   2062  HA  ILE A 139      -6.539  13.624  11.895  1.00  0.00           H  
ATOM   2063  CB  ILE A 139      -7.937  12.132  10.940  1.00  0.00           C  
ATOM   2064  HB  ILE A 139      -8.372  12.288   9.953  1.00  0.00           H  
ATOM   2065  CG2 ILE A 139      -7.107  10.921  10.762  1.00  0.00           C  
ATOM   2066 3HG2 ILE A 139      -7.758  10.064  10.582  1.00  0.00           H  
ATOM   2067 2HG2 ILE A 139      -6.319  10.985  10.013  1.00  0.00           H  
ATOM   2068 1HG2 ILE A 139      -6.727  10.890  11.783  1.00  0.00           H  
ATOM   2069  CG1 ILE A 139      -9.107  11.886  11.928  1.00  0.00           C  
ATOM   2070 1HG1 ILE A 139      -8.831  11.563  12.932  1.00  0.00           H  
ATOM   2071 2HG1 ILE A 139      -9.581  12.849  12.126  1.00  0.00           H  
ATOM   2072  CD1 ILE A 139     -10.236  10.991  11.352  1.00  0.00           C  
ATOM   2073 2HD1 ILE A 139     -11.065  11.172  12.036  1.00  0.00           H  
ATOM   2074 3HD1 ILE A 139     -10.579  11.478  10.438  1.00  0.00           H  
ATOM   2075 1HD1 ILE A 139      -9.956   9.940  11.279  1.00  0.00           H  
ATOM   2076  C   ILE A 139      -6.021  13.617   9.963  1.00  0.00           C  
ATOM   2077  O   ILE A 139      -6.237  13.851   8.777  1.00  0.00           O  
ATOM   2078  N   VAL A 140      -4.733  13.510  10.439  1.00  0.00           N  
ATOM   2079  HN  VAL A 140      -4.633  13.315  11.426  1.00  0.00           H  
ATOM   2080  CA  VAL A 140      -3.533  13.690   9.694  1.00  0.00           C  
ATOM   2081  HA  VAL A 140      -3.860  13.735   8.656  1.00  0.00           H  
ATOM   2082  CB  VAL A 140      -2.792  15.059   9.947  1.00  0.00           C  
ATOM   2083  HB  VAL A 140      -2.101  15.022  10.788  1.00  0.00           H  
ATOM   2084  CG1 VAL A 140      -1.962  15.404   8.661  1.00  0.00           C  
ATOM   2085 3HG1 VAL A 140      -2.676  15.522   7.845  1.00  0.00           H  
ATOM   2086 2HG1 VAL A 140      -1.411  16.337   8.776  1.00  0.00           H  
ATOM   2087 1HG1 VAL A 140      -1.215  14.629   8.489  1.00  0.00           H  
ATOM   2088  CG2 VAL A 140      -3.668  16.197  10.229  1.00  0.00           C  
ATOM   2089 1HG2 VAL A 140      -4.024  16.060  11.249  1.00  0.00           H  
ATOM   2090 2HG2 VAL A 140      -3.206  17.162  10.017  1.00  0.00           H  
ATOM   2091 3HG2 VAL A 140      -4.488  16.181   9.510  1.00  0.00           H  
ATOM   2092  C   VAL A 140      -2.590  12.505   9.856  1.00  0.00           C  
ATOM   2093  O   VAL A 140      -1.915  12.320  10.923  1.00  0.00           O  
ATOM   2094  N   ASN A 141      -2.372  11.789   8.777  1.00  0.00           N  
ATOM   2095  HN  ASN A 141      -2.820  12.110   7.931  1.00  0.00           H  
ATOM   2096  CA  ASN A 141      -1.450  10.673   8.760  1.00  0.00           C  
ATOM   2097  HA  ASN A 141      -1.411  10.171   9.728  1.00  0.00           H  
ATOM   2098  CB  ASN A 141      -2.018   9.643   7.796  1.00  0.00           C  
ATOM   2099  HB2 ASN A 141      -1.969  10.035   6.781  1.00  0.00           H  
ATOM   2100  HB1 ASN A 141      -1.398   8.746   7.788  1.00  0.00           H  
ATOM   2101  CG  ASN A 141      -3.492   9.353   8.201  1.00  0.00           C  
ATOM   2102  OD1 ASN A 141      -3.704   9.060   9.365  1.00  0.00           O  
ATOM   2103  ND2 ASN A 141      -4.508   9.488   7.384  1.00  0.00           N  
ATOM   2104 2HD2 ASN A 141      -5.378   9.202   7.812  1.00  0.00           H  
ATOM   2105 1HD2 ASN A 141      -4.422   9.715   6.404  1.00  0.00           H  
ATOM   2106  C   ASN A 141      -0.073  11.209   8.296  1.00  0.00           C  
ATOM   2107  O   ASN A 141      -0.043  11.849   7.220  1.00  0.00           O  
ATOM   2108  N   ILE A 142       1.052  10.871   8.915  1.00  0.00           N  
ATOM   2109  HN  ILE A 142       1.055  10.429   9.824  1.00  0.00           H  
ATOM   2110  CA  ILE A 142       2.342  11.414   8.471  1.00  0.00           C  
ATOM   2111  HA  ILE A 142       2.289  12.327   7.878  1.00  0.00           H  
ATOM   2112  CB  ILE A 142       3.325  11.619   9.654  1.00  0.00           C  
ATOM   2113  HB  ILE A 142       3.391  10.631  10.109  1.00  0.00           H  
ATOM   2114  CG2 ILE A 142       4.735  12.029   9.099  1.00  0.00           C  
ATOM   2115 2HG2 ILE A 142       5.146  11.334   8.368  1.00  0.00           H  
ATOM   2116 3HG2 ILE A 142       4.561  12.916   8.492  1.00  0.00           H  
ATOM   2117 1HG2 ILE A 142       5.393  12.291   9.930  1.00  0.00           H  
ATOM   2118  CG1 ILE A 142       2.854  12.545  10.779  1.00  0.00           C  
ATOM   2119 2HG1 ILE A 142       1.961  12.061  11.172  1.00  0.00           H  
ATOM   2120 1HG1 ILE A 142       3.677  12.647  11.487  1.00  0.00           H  
ATOM   2121  CD1 ILE A 142       2.390  13.946  10.366  1.00  0.00           C  
ATOM   2122 3HD1 ILE A 142       1.639  13.840   9.582  1.00  0.00           H  
ATOM   2123 2HD1 ILE A 142       2.024  14.461  11.254  1.00  0.00           H  
ATOM   2124 1HD1 ILE A 142       3.195  14.533   9.924  1.00  0.00           H  
ATOM   2125  C   ILE A 142       2.903  10.378   7.507  1.00  0.00           C  
ATOM   2126  O   ILE A 142       3.376   9.260   7.816  1.00  0.00           O  
ATOM   2127  N   ALA A 143       2.714  10.536   6.180  1.00  0.00           N  
ATOM   2128  HN  ALA A 143       2.403  11.413   5.785  1.00  0.00           H  
ATOM   2129  CA  ALA A 143       3.019   9.553   5.114  1.00  0.00           C  
ATOM   2130  HA  ALA A 143       2.677   8.548   5.361  1.00  0.00           H  
ATOM   2131  CB  ALA A 143       2.122   9.787   3.860  1.00  0.00           C  
ATOM   2132  HB3 ALA A 143       1.104   9.785   4.250  1.00  0.00           H  
ATOM   2133  HB2 ALA A 143       2.359  10.720   3.348  1.00  0.00           H  
ATOM   2134  HB1 ALA A 143       2.193   8.882   3.257  1.00  0.00           H  
ATOM   2135  C   ALA A 143       4.551   9.514   4.709  1.00  0.00           C  
ATOM   2136  O   ALA A 143       5.432   9.350   5.539  1.00  0.00           O  
ATOM   2137  N   SER A 144       4.939   9.349   3.404  1.00  0.00           N  
ATOM   2138  HN  SER A 144       4.199   9.402   2.718  1.00  0.00           H  
ATOM   2139  CA  SER A 144       6.339   9.295   2.944  1.00  0.00           C  
ATOM   2140  HA  SER A 144       7.026   9.892   3.542  1.00  0.00           H  
ATOM   2141  CB  SER A 144       6.875   7.826   2.958  1.00  0.00           C  
ATOM   2142  HB1 SER A 144       6.675   7.400   3.940  1.00  0.00           H  
ATOM   2143  HB2 SER A 144       6.352   7.207   2.228  1.00  0.00           H  
ATOM   2144  OG  SER A 144       8.246   7.716   2.607  1.00  0.00           O  
ATOM   2145  HG  SER A 144       8.722   7.496   3.410  1.00  0.00           H  
ATOM   2146  C   SER A 144       6.371   9.776   1.429  1.00  0.00           C  
ATOM   2147  O   SER A 144       5.270   9.828   0.806  1.00  0.00           O  
ATOM   2148  N   THR A 145       7.576   9.995   0.859  1.00  0.00           N  
ATOM   2149  HN  THR A 145       8.434   9.810   1.358  1.00  0.00           H  
ATOM   2150  CA  THR A 145       7.810  10.005  -0.556  1.00  0.00           C  
ATOM   2151  HA  THR A 145       7.329  10.830  -1.082  1.00  0.00           H  
ATOM   2152  CB  THR A 145       9.341  10.251  -0.873  1.00  0.00           C  
ATOM   2153  HB  THR A 145       9.435  10.053  -1.942  1.00  0.00           H  
ATOM   2154  CG2 THR A 145       9.749  11.695  -0.801  1.00  0.00           C  
ATOM   2155 2HG2 THR A 145       9.174  12.241  -0.052  1.00  0.00           H  
ATOM   2156 1HG2 THR A 145      10.815  11.754  -0.585  1.00  0.00           H  
ATOM   2157 3HG2 THR A 145       9.666  12.186  -1.771  1.00  0.00           H  
ATOM   2158  OG1 THR A 145      10.115   9.464  -0.137  1.00  0.00           O  
ATOM   2159  HG1 THR A 145      10.962   9.464  -0.588  1.00  0.00           H  
ATOM   2160  C   THR A 145       7.432   8.625  -1.165  1.00  0.00           C  
ATOM   2161  O   THR A 145       6.772   8.546  -2.201  1.00  0.00           O  
ATOM   2162  N   GLY A 146       7.703   7.594  -0.446  1.00  0.00           N  
ATOM   2163  HN  GLY A 146       8.006   7.854   0.482  1.00  0.00           H  
ATOM   2164  CA  GLY A 146       7.206   6.167  -0.557  1.00  0.00           C  
ATOM   2165  HA2 GLY A 146       7.606   5.694  -1.453  1.00  0.00           H  
ATOM   2166  HA1 GLY A 146       7.577   5.680   0.345  1.00  0.00           H  
ATOM   2167  C   GLY A 146       5.666   5.986  -0.513  1.00  0.00           C  
ATOM   2168  O   GLY A 146       5.145   4.863  -0.692  1.00  0.00           O  
ATOM   2169  N   GLY A 147       4.896   7.109  -0.445  1.00  0.00           N  
ATOM   2170  HN  GLY A 147       5.353   8.002  -0.334  1.00  0.00           H  
ATOM   2171  CA  GLY A 147       3.451   7.027  -0.685  1.00  0.00           C  
ATOM   2172  HA1 GLY A 147       3.038   6.083  -0.331  1.00  0.00           H  
ATOM   2173  HA2 GLY A 147       3.096   7.906  -0.149  1.00  0.00           H  
ATOM   2174  C   GLY A 147       3.117   7.297  -2.146  1.00  0.00           C  
ATOM   2175  O   GLY A 147       1.952   7.063  -2.503  1.00  0.00           O  
ATOM   2176  N   LYS A 148       4.076   7.815  -2.985  1.00  0.00           N  
ATOM   2177  HN  LYS A 148       5.012   7.793  -2.604  1.00  0.00           H  
ATOM   2178  CA  LYS A 148       3.795   8.263  -4.365  1.00  0.00           C  
ATOM   2179  HA  LYS A 148       2.909   7.718  -4.691  1.00  0.00           H  
ATOM   2180  CB  LYS A 148       3.574   9.812  -4.337  1.00  0.00           C  
ATOM   2181  HB1 LYS A 148       4.244  10.195  -3.567  1.00  0.00           H  
ATOM   2182  HB2 LYS A 148       3.742  10.254  -5.319  1.00  0.00           H  
ATOM   2183  CG  LYS A 148       2.094  10.179  -4.085  1.00  0.00           C  
ATOM   2184  HG2 LYS A 148       1.457   9.694  -4.827  1.00  0.00           H  
ATOM   2185  HG1 LYS A 148       1.879   9.938  -3.044  1.00  0.00           H  
ATOM   2186  CD  LYS A 148       1.666  11.669  -4.181  1.00  0.00           C  
ATOM   2187  HD1 LYS A 148       2.001  12.103  -5.123  1.00  0.00           H  
ATOM   2188  HD2 LYS A 148       0.579  11.738  -4.243  1.00  0.00           H  
ATOM   2189  CE  LYS A 148       2.214  12.506  -2.996  1.00  0.00           C  
ATOM   2190  HE2 LYS A 148       1.788  12.133  -2.064  1.00  0.00           H  
ATOM   2191  HE1 LYS A 148       3.293  12.458  -2.856  1.00  0.00           H  
ATOM   2192  NZ  LYS A 148       1.881  13.948  -3.229  1.00  0.00           N1+
ATOM   2193  HZ1 LYS A 148       2.633  14.564  -2.956  1.00  0.00           H  
ATOM   2194  HZ2 LYS A 148       1.775  14.167  -4.210  1.00  0.00           H  
ATOM   2195  HZ3 LYS A 148       1.013  14.251  -2.811  1.00  0.00           H  
ATOM   2196  C   LYS A 148       4.951   7.836  -5.316  1.00  0.00           C  
ATOM   2197  O   LYS A 148       4.719   7.295  -6.375  1.00  0.00           O  
ATOM   2198  N   GLN A 149       6.149   8.132  -4.873  1.00  0.00           N  
ATOM   2199  HN  GLN A 149       6.125   8.659  -4.011  1.00  0.00           H  
ATOM   2200  CA  GLN A 149       7.326   7.421  -5.305  1.00  0.00           C  
ATOM   2201  HA  GLN A 149       7.396   7.338  -6.390  1.00  0.00           H  
ATOM   2202  CB  GLN A 149       8.661   8.152  -5.008  1.00  0.00           C  
ATOM   2203  HB2 GLN A 149       8.717   8.438  -3.957  1.00  0.00           H  
ATOM   2204  HB1 GLN A 149       9.479   7.495  -5.300  1.00  0.00           H  
ATOM   2205  CG  GLN A 149       8.880   9.601  -5.685  1.00  0.00           C  
ATOM   2206  HG1 GLN A 149       9.197   9.533  -6.725  1.00  0.00           H  
ATOM   2207  HG2 GLN A 149       7.968  10.196  -5.743  1.00  0.00           H  
ATOM   2208  CD  GLN A 149       9.883  10.469  -4.916  1.00  0.00           C  
ATOM   2209  OE1 GLN A 149       9.560  11.527  -4.373  1.00  0.00           O  
ATOM   2210  NE2 GLN A 149      11.025   9.867  -4.578  1.00  0.00           N  
ATOM   2211 2HE2 GLN A 149      11.253   9.016  -5.073  1.00  0.00           H  
ATOM   2212 1HE2 GLN A 149      11.661  10.404  -4.006  1.00  0.00           H  
ATOM   2213  C   GLN A 149       7.333   5.951  -4.764  1.00  0.00           C  
ATOM   2214  O   GLN A 149       6.818   5.673  -3.734  1.00  0.00           O  
ATOM   2215  N   GLY A 150       7.939   5.017  -5.513  1.00  0.00           N  
ATOM   2216  HN  GLY A 150       8.205   5.248  -6.459  1.00  0.00           H  
ATOM   2217  CA  GLY A 150       8.560   3.838  -4.899  1.00  0.00           C  
ATOM   2218  HA1 GLY A 150       8.055   3.476  -4.003  1.00  0.00           H  
ATOM   2219  HA2 GLY A 150       8.471   3.022  -5.616  1.00  0.00           H  
ATOM   2220  C   GLY A 150      10.010   4.163  -4.461  1.00  0.00           C  
ATOM   2221  O   GLY A 150      10.866   4.499  -5.262  1.00  0.00           O  
ATOM   2222  N   VAL A 151      10.331   4.008  -3.194  1.00  0.00           N  
ATOM   2223  HN  VAL A 151       9.647   3.526  -2.630  1.00  0.00           H  
ATOM   2224  CA  VAL A 151      11.762   4.078  -2.738  1.00  0.00           C  
ATOM   2225  HA  VAL A 151      12.338   4.900  -3.161  1.00  0.00           H  
ATOM   2226  CB  VAL A 151      11.738   4.213  -1.182  1.00  0.00           C  
ATOM   2227  HB  VAL A 151      11.179   3.391  -0.735  1.00  0.00           H  
ATOM   2228  CG1 VAL A 151      13.129   4.210  -0.593  1.00  0.00           C  
ATOM   2229 2HG1 VAL A 151      13.047   4.201   0.495  1.00  0.00           H  
ATOM   2230 1HG1 VAL A 151      13.602   3.271  -0.879  1.00  0.00           H  
ATOM   2231 3HG1 VAL A 151      13.719   5.049  -0.961  1.00  0.00           H  
ATOM   2232  CG2 VAL A 151      11.014   5.552  -0.829  1.00  0.00           C  
ATOM   2233 2HG2 VAL A 151      10.784   5.646   0.233  1.00  0.00           H  
ATOM   2234 1HG2 VAL A 151      11.775   6.283  -1.101  1.00  0.00           H  
ATOM   2235 3HG2 VAL A 151      10.118   5.645  -1.441  1.00  0.00           H  
ATOM   2236  C   VAL A 151      12.408   2.737  -3.165  1.00  0.00           C  
ATOM   2237  O   VAL A 151      11.837   1.739  -2.676  1.00  0.00           O  
ATOM   2238  N   VAL A 152      13.426   2.745  -4.034  1.00  0.00           N  
ATOM   2239  HN  VAL A 152      13.766   3.654  -4.314  1.00  0.00           H  
ATOM   2240  CA  VAL A 152      14.024   1.496  -4.632  1.00  0.00           C  
ATOM   2241  HA  VAL A 152      13.132   0.978  -4.985  1.00  0.00           H  
ATOM   2242  CB  VAL A 152      14.847   1.841  -5.976  1.00  0.00           C  
ATOM   2243  HB  VAL A 152      14.278   2.501  -6.631  1.00  0.00           H  
ATOM   2244  CG1 VAL A 152      16.054   2.632  -5.612  1.00  0.00           C  
ATOM   2245 2HG1 VAL A 152      16.719   2.758  -6.467  1.00  0.00           H  
ATOM   2246 3HG1 VAL A 152      15.717   3.619  -5.295  1.00  0.00           H  
ATOM   2247 1HG1 VAL A 152      16.603   2.186  -4.783  1.00  0.00           H  
ATOM   2248  CG2 VAL A 152      15.214   0.586  -6.815  1.00  0.00           C  
ATOM   2249 3HG2 VAL A 152      14.312  -0.025  -6.822  1.00  0.00           H  
ATOM   2250 2HG2 VAL A 152      15.571   0.854  -7.810  1.00  0.00           H  
ATOM   2251 1HG2 VAL A 152      16.031   0.138  -6.249  1.00  0.00           H  
ATOM   2252  C   VAL A 152      14.931   0.769  -3.575  1.00  0.00           C  
ATOM   2253  O   VAL A 152      15.421   1.348  -2.647  1.00  0.00           O  
ATOM   2254  N   HIE A 153      14.729  -0.495  -3.528  1.00  0.00           N  
ATOM   2255  HN  HIE A 153      14.245  -0.954  -4.287  1.00  0.00           H  
ATOM   2256  CA  HIE A 153      15.198  -1.432  -2.482  1.00  0.00           C  
ATOM   2257  HA  HIE A 153      14.708  -2.382  -2.696  1.00  0.00           H  
ATOM   2258  CB  HIE A 153      16.758  -1.569  -2.429  1.00  0.00           C  
ATOM   2259  HB2 HIE A 153      17.124  -0.578  -2.162  1.00  0.00           H  
ATOM   2260  HB1 HIE A 153      16.982  -2.133  -1.523  1.00  0.00           H  
ATOM   2261  CG  HIE A 153      17.471  -2.082  -3.638  1.00  0.00           C  
ATOM   2262  ND1 HIE A 153      18.824  -2.051  -3.873  1.00  0.00           N  
ATOM   2263  CE1 HIE A 153      19.053  -2.886  -4.917  1.00  0.00           C  
ATOM   2264  HE1 HIE A 153      20.017  -3.126  -5.341  1.00  0.00           H  
ATOM   2265  NE2 HIE A 153      17.895  -3.368  -5.385  1.00  0.00           N  
ATOM   2266  HE2 HIE A 153      17.860  -3.920  -6.230  1.00  0.00           H  
ATOM   2267  CD2 HIE A 153      16.888  -2.923  -4.561  1.00  0.00           C  
ATOM   2268  HD2 HIE A 153      15.900  -3.326  -4.395  1.00  0.00           H  
ATOM   2269  C   HIE A 153      14.592  -1.155  -1.098  1.00  0.00           C  
ATOM   2270  O   HIE A 153      15.086  -1.517  -0.042  1.00  0.00           O  
ATOM   2271  N   ALA A 154      13.390  -0.548  -1.078  1.00  0.00           N  
ATOM   2272  HN  ALA A 154      12.996  -0.292  -1.971  1.00  0.00           H  
ATOM   2273  CA  ALA A 154      12.533  -0.463   0.085  1.00  0.00           C  
ATOM   2274  HA  ALA A 154      12.854  -1.281   0.730  1.00  0.00           H  
ATOM   2275  CB  ALA A 154      12.753   0.854   0.766  1.00  0.00           C  
ATOM   2276  HB1 ALA A 154      13.748   0.980   1.192  1.00  0.00           H  
ATOM   2277  HB3 ALA A 154      12.569   1.657   0.051  1.00  0.00           H  
ATOM   2278  HB2 ALA A 154      12.080   0.858   1.624  1.00  0.00           H  
ATOM   2279  C   ALA A 154      11.063  -0.691  -0.333  1.00  0.00           C  
ATOM   2280  O   ALA A 154      10.145   0.112  -0.210  1.00  0.00           O  
ATOM   2281  N   ALA A 155      10.817  -1.856  -0.877  1.00  0.00           N  
ATOM   2282  HN  ALA A 155      11.593  -2.497  -0.960  1.00  0.00           H  
ATOM   2283  CA  ALA A 155       9.546  -2.280  -1.411  1.00  0.00           C  
ATOM   2284  HA  ALA A 155       9.166  -1.551  -2.127  1.00  0.00           H  
ATOM   2285  CB  ALA A 155       9.673  -3.553  -2.270  1.00  0.00           C  
ATOM   2286  HB3 ALA A 155       8.725  -3.772  -2.764  1.00  0.00           H  
ATOM   2287  HB2 ALA A 155      10.513  -3.490  -2.961  1.00  0.00           H  
ATOM   2288  HB1 ALA A 155       9.854  -4.409  -1.620  1.00  0.00           H  
ATOM   2289  C   ALA A 155       8.340  -2.429  -0.434  1.00  0.00           C  
ATOM   2290  O   ALA A 155       7.307  -1.885  -0.824  1.00  0.00           O  
ATOM   2291  N   PRO A 156       8.540  -2.960   0.778  1.00  0.00           N  
ATOM   2292  CD  PRO A 156       9.687  -3.622   1.413  1.00  0.00           C  
ATOM   2293  HD1 PRO A 156      10.487  -2.882   1.466  1.00  0.00           H  
ATOM   2294  HD2 PRO A 156      10.020  -4.412   0.741  1.00  0.00           H  
ATOM   2295  CG  PRO A 156       9.264  -4.119   2.795  1.00  0.00           C  
ATOM   2296  HG2 PRO A 156       9.544  -3.326   3.489  1.00  0.00           H  
ATOM   2297  HG1 PRO A 156       9.606  -5.118   3.061  1.00  0.00           H  
ATOM   2298  CB  PRO A 156       7.719  -4.043   2.730  1.00  0.00           C  
ATOM   2299  HB1 PRO A 156       7.257  -3.612   3.617  1.00  0.00           H  
ATOM   2300  HB2 PRO A 156       7.180  -4.986   2.647  1.00  0.00           H  
ATOM   2301  CA  PRO A 156       7.370  -3.050   1.653  1.00  0.00           C  
ATOM   2302  HA  PRO A 156       6.545  -3.531   1.128  1.00  0.00           H  
ATOM   2303  C   PRO A 156       6.973  -1.683   2.276  1.00  0.00           C  
ATOM   2304  O   PRO A 156       5.856  -1.524   2.551  1.00  0.00           O  
ATOM   2305  N   TYR A 157       7.991  -0.911   2.622  1.00  0.00           N  
ATOM   2306  HN  TYR A 157       8.902  -1.257   2.357  1.00  0.00           H  
ATOM   2307  CA  TYR A 157       7.850   0.436   3.136  1.00  0.00           C  
ATOM   2308  HA  TYR A 157       7.363   0.509   4.108  1.00  0.00           H  
ATOM   2309  CB  TYR A 157       9.272   1.013   3.398  1.00  0.00           C  
ATOM   2310  HB1 TYR A 157       9.715   0.345   4.136  1.00  0.00           H  
ATOM   2311  HB2 TYR A 157       9.844   1.021   2.470  1.00  0.00           H  
ATOM   2312  CG  TYR A 157       9.131   2.436   3.881  1.00  0.00           C  
ATOM   2313  CD1 TYR A 157       8.611   2.719   5.160  1.00  0.00           C  
ATOM   2314  HD1 TYR A 157       8.288   1.928   5.821  1.00  0.00           H  
ATOM   2315  CE1 TYR A 157       8.461   4.084   5.610  1.00  0.00           C  
ATOM   2316  HE1 TYR A 157       7.961   4.299   6.543  1.00  0.00           H  
ATOM   2317  CZ  TYR A 157       8.857   5.092   4.754  1.00  0.00           C  
ATOM   2318  OH  TYR A 157       8.605   6.385   5.149  1.00  0.00           O  
ATOM   2319  HH  TYR A 157       8.931   6.540   6.038  1.00  0.00           H  
ATOM   2320  CE2 TYR A 157       9.456   4.866   3.558  1.00  0.00           C  
ATOM   2321  HE2 TYR A 157       9.873   5.685   2.991  1.00  0.00           H  
ATOM   2322  CD2 TYR A 157       9.462   3.522   3.039  1.00  0.00           C  
ATOM   2323  HD2 TYR A 157       9.908   3.356   2.069  1.00  0.00           H  
ATOM   2324  C   TYR A 157       7.082   1.295   2.098  1.00  0.00           C  
ATOM   2325  O   TYR A 157       6.126   1.950   2.475  1.00  0.00           O  
ATOM   2326  N   SER A 158       7.435   1.213   0.808  1.00  0.00           N  
ATOM   2327  HN  SER A 158       8.350   0.871   0.553  1.00  0.00           H  
ATOM   2328  CA  SER A 158       6.711   1.930  -0.274  1.00  0.00           C  
ATOM   2329  HA  SER A 158       6.621   2.920   0.174  1.00  0.00           H  
ATOM   2330  CB  SER A 158       7.523   1.937  -1.596  1.00  0.00           C  
ATOM   2331  HB1 SER A 158       7.692   0.956  -2.040  1.00  0.00           H  
ATOM   2332  HB2 SER A 158       6.987   2.478  -2.374  1.00  0.00           H  
ATOM   2333  OG  SER A 158       8.929   2.395  -1.421  1.00  0.00           O  
ATOM   2334  HG  SER A 158       9.554   1.684  -1.254  1.00  0.00           H  
ATOM   2335  C   SER A 158       5.316   1.327  -0.424  1.00  0.00           C  
ATOM   2336  O   SER A 158       4.404   2.085  -0.520  1.00  0.00           O  
ATOM   2337  N   ALA A 159       5.109   0.008  -0.346  1.00  0.00           N  
ATOM   2338  HN  ALA A 159       5.886  -0.626  -0.236  1.00  0.00           H  
ATOM   2339  CA  ALA A 159       3.753  -0.500  -0.530  1.00  0.00           C  
ATOM   2340  HA  ALA A 159       3.348  -0.156  -1.481  1.00  0.00           H  
ATOM   2341  CB  ALA A 159       3.907  -2.012  -0.796  1.00  0.00           C  
ATOM   2342  HB2 ALA A 159       3.863  -2.558   0.145  1.00  0.00           H  
ATOM   2343  HB3 ALA A 159       3.088  -2.305  -1.453  1.00  0.00           H  
ATOM   2344  HB1 ALA A 159       4.832  -2.197  -1.343  1.00  0.00           H  
ATOM   2345  C   ALA A 159       2.735  -0.181   0.572  1.00  0.00           C  
ATOM   2346  O   ALA A 159       1.552   0.095   0.358  1.00  0.00           O  
ATOM   2347  N   SER A 160       3.222  -0.148   1.805  1.00  0.00           N  
ATOM   2348  HN  SER A 160       4.214  -0.326   1.748  1.00  0.00           H  
ATOM   2349  CA  SER A 160       2.451   0.178   3.004  1.00  0.00           C  
ATOM   2350  HA  SER A 160       1.500  -0.335   2.861  1.00  0.00           H  
ATOM   2351  CB  SER A 160       3.100  -0.406   4.250  1.00  0.00           C  
ATOM   2352  HB2 SER A 160       2.540  -0.043   5.112  1.00  0.00           H  
ATOM   2353  HB1 SER A 160       3.162  -1.493   4.264  1.00  0.00           H  
ATOM   2354  OG  SER A 160       4.452   0.003   4.466  1.00  0.00           O  
ATOM   2355  HG  SER A 160       5.057  -0.545   3.963  1.00  0.00           H  
ATOM   2356  C   SER A 160       2.196   1.686   3.204  1.00  0.00           C  
ATOM   2357  O   SER A 160       1.027   1.966   3.387  1.00  0.00           O  
ATOM   2358  N   LYS A 161       3.207   2.548   3.183  1.00  0.00           N  
ATOM   2359  HN  LYS A 161       4.148   2.179   3.218  1.00  0.00           H  
ATOM   2360  CA  LYS A 161       2.883   3.984   3.063  1.00  0.00           C  
ATOM   2361  HA  LYS A 161       2.315   4.397   3.896  1.00  0.00           H  
ATOM   2362  CB  LYS A 161       4.091   4.895   3.006  1.00  0.00           C  
ATOM   2363  HB1 LYS A 161       4.656   4.611   2.118  1.00  0.00           H  
ATOM   2364  HB2 LYS A 161       3.708   5.886   2.770  1.00  0.00           H  
ATOM   2365  CG  LYS A 161       4.947   4.800   4.230  1.00  0.00           C  
ATOM   2366  HG2 LYS A 161       4.906   3.799   4.656  1.00  0.00           H  
ATOM   2367  HG1 LYS A 161       5.955   5.049   3.901  1.00  0.00           H  
ATOM   2368  CD  LYS A 161       4.455   5.853   5.169  1.00  0.00           C  
ATOM   2369  HD1 LYS A 161       4.454   6.792   4.618  1.00  0.00           H  
ATOM   2370  HD2 LYS A 161       3.427   5.612   5.441  1.00  0.00           H  
ATOM   2371  CE  LYS A 161       5.292   5.908   6.479  1.00  0.00           C  
ATOM   2372  HE2 LYS A 161       5.148   4.964   7.005  1.00  0.00           H  
ATOM   2373  HE1 LYS A 161       6.314   5.862   6.102  1.00  0.00           H  
ATOM   2374  NZ  LYS A 161       5.096   7.076   7.351  1.00  0.00           N1+
ATOM   2375  HZ3 LYS A 161       4.141   7.079   7.682  1.00  0.00           H  
ATOM   2376  HZ1 LYS A 161       5.660   7.089   8.188  1.00  0.00           H  
ATOM   2377  HZ2 LYS A 161       5.157   7.976   6.894  1.00  0.00           H  
ATOM   2378  C   LYS A 161       1.942   4.316   1.899  1.00  0.00           C  
ATOM   2379  O   LYS A 161       1.131   5.221   1.976  1.00  0.00           O  
ATOM   2380  N   HID A 162       2.004   3.585   0.779  1.00  0.00           N  
ATOM   2381  HN  HID A 162       2.715   2.868   0.793  1.00  0.00           H  
ATOM   2382  CA  HID A 162       1.072   3.705  -0.402  1.00  0.00           C  
ATOM   2383  HA  HID A 162       1.184   4.719  -0.784  1.00  0.00           H  
ATOM   2384  CB  HID A 162       1.419   2.886  -1.586  1.00  0.00           C  
ATOM   2385  HB1 HID A 162       2.125   2.111  -1.293  1.00  0.00           H  
ATOM   2386  HB2 HID A 162       0.531   2.511  -2.096  1.00  0.00           H  
ATOM   2387  CG  HID A 162       2.099   3.686  -2.715  1.00  0.00           C  
ATOM   2388  ND1 HID A 162       3.407   4.037  -2.717  1.00  0.00           N  
ATOM   2389  HD1 HID A 162       4.054   3.922  -1.952  1.00  0.00           H  
ATOM   2390  CE1 HID A 162       3.684   4.652  -3.848  1.00  0.00           C  
ATOM   2391  HE1 HID A 162       4.639   5.013  -4.201  1.00  0.00           H  
ATOM   2392  NE2 HID A 162       2.589   4.645  -4.649  1.00  0.00           N  
ATOM   2393  CD2 HID A 162       1.560   4.017  -3.906  1.00  0.00           C  
ATOM   2394  HD2 HID A 162       0.548   3.821  -4.229  1.00  0.00           H  
ATOM   2395  C   HID A 162      -0.354   3.482   0.025  1.00  0.00           C  
ATOM   2396  O   HID A 162      -1.252   4.254  -0.268  1.00  0.00           O  
ATOM   2397  N   GLY A 163      -0.549   2.408   0.779  1.00  0.00           N  
ATOM   2398  HN  GLY A 163       0.234   1.789   0.931  1.00  0.00           H  
ATOM   2399  CA  GLY A 163      -1.786   2.011   1.415  1.00  0.00           C  
ATOM   2400  HA2 GLY A 163      -2.541   1.762   0.671  1.00  0.00           H  
ATOM   2401  HA1 GLY A 163      -1.670   1.055   1.927  1.00  0.00           H  
ATOM   2402  C   GLY A 163      -2.271   3.129   2.435  1.00  0.00           C  
ATOM   2403  O   GLY A 163      -3.497   3.373   2.512  1.00  0.00           O  
ATOM   2404  N   VAL A 164      -1.485   3.915   3.132  1.00  0.00           N  
ATOM   2405  HN  VAL A 164      -0.496   3.718   3.081  1.00  0.00           H  
ATOM   2406  CA  VAL A 164      -1.905   5.113   3.944  1.00  0.00           C  
ATOM   2407  HA  VAL A 164      -2.745   4.772   4.549  1.00  0.00           H  
ATOM   2408  CB  VAL A 164      -0.770   5.554   4.859  1.00  0.00           C  
ATOM   2409  HB  VAL A 164       0.041   5.982   4.269  1.00  0.00           H  
ATOM   2410  CG1 VAL A 164      -1.255   6.642   5.801  1.00  0.00           C  
ATOM   2411 3HG1 VAL A 164      -2.325   6.510   5.959  1.00  0.00           H  
ATOM   2412 1HG1 VAL A 164      -0.684   6.439   6.707  1.00  0.00           H  
ATOM   2413 2HG1 VAL A 164      -1.117   7.648   5.404  1.00  0.00           H  
ATOM   2414  CG2 VAL A 164      -0.337   4.318   5.659  1.00  0.00           C  
ATOM   2415 1HG2 VAL A 164       0.146   4.558   6.606  1.00  0.00           H  
ATOM   2416 3HG2 VAL A 164      -1.228   3.706   5.794  1.00  0.00           H  
ATOM   2417 2HG2 VAL A 164       0.352   3.739   5.044  1.00  0.00           H  
ATOM   2418  C   VAL A 164      -2.401   6.267   3.012  1.00  0.00           C  
ATOM   2419  O   VAL A 164      -3.353   6.982   3.439  1.00  0.00           O  
ATOM   2420  N   VAL A 165      -1.885   6.423   1.812  1.00  0.00           N  
ATOM   2421  HN  VAL A 165      -1.045   5.930   1.551  1.00  0.00           H  
ATOM   2422  CA  VAL A 165      -2.479   7.356   0.826  1.00  0.00           C  
ATOM   2423  HA  VAL A 165      -2.702   8.294   1.335  1.00  0.00           H  
ATOM   2424  CB  VAL A 165      -1.566   7.578  -0.361  1.00  0.00           C  
ATOM   2425  HB  VAL A 165      -1.408   6.677  -0.951  1.00  0.00           H  
ATOM   2426  CG1 VAL A 165      -2.151   8.560  -1.416  1.00  0.00           C  
ATOM   2427 3HG1 VAL A 165      -3.039   8.166  -1.910  1.00  0.00           H  
ATOM   2428 2HG1 VAL A 165      -2.475   9.536  -1.057  1.00  0.00           H  
ATOM   2429 1HG1 VAL A 165      -1.476   8.840  -2.226  1.00  0.00           H  
ATOM   2430  CG2 VAL A 165      -0.134   8.086   0.051  1.00  0.00           C  
ATOM   2431 2HG2 VAL A 165      -0.082   8.854   0.824  1.00  0.00           H  
ATOM   2432 1HG2 VAL A 165       0.458   7.314   0.541  1.00  0.00           H  
ATOM   2433 3HG2 VAL A 165       0.453   8.470  -0.783  1.00  0.00           H  
ATOM   2434  C   VAL A 165      -3.801   6.853   0.413  1.00  0.00           C  
ATOM   2435  O   VAL A 165      -4.705   7.644   0.306  1.00  0.00           O  
ATOM   2436  N   GLY A 166      -4.029   5.511   0.249  1.00  0.00           N  
ATOM   2437  HN  GLY A 166      -3.248   4.903   0.448  1.00  0.00           H  
ATOM   2438  CA  GLY A 166      -5.319   4.944  -0.033  1.00  0.00           C  
ATOM   2439  HA2 GLY A 166      -5.749   5.285  -0.975  1.00  0.00           H  
ATOM   2440  HA1 GLY A 166      -5.182   3.877  -0.206  1.00  0.00           H  
ATOM   2441  C   GLY A 166      -6.380   5.217   1.033  1.00  0.00           C  
ATOM   2442  O   GLY A 166      -7.421   5.866   0.784  1.00  0.00           O  
ATOM   2443  N   PHE A 167      -6.074   5.013   2.306  1.00  0.00           N  
ATOM   2444  HN  PHE A 167      -5.191   4.539   2.432  1.00  0.00           H  
ATOM   2445  CA  PHE A 167      -7.001   5.185   3.431  1.00  0.00           C  
ATOM   2446  HA  PHE A 167      -8.032   4.858   3.298  1.00  0.00           H  
ATOM   2447  CB  PHE A 167      -6.412   4.533   4.670  1.00  0.00           C  
ATOM   2448  HB2 PHE A 167      -6.420   3.461   4.468  1.00  0.00           H  
ATOM   2449  HB1 PHE A 167      -5.375   4.863   4.743  1.00  0.00           H  
ATOM   2450  CG  PHE A 167      -7.126   4.742   5.940  1.00  0.00           C  
ATOM   2451  CD1 PHE A 167      -8.329   4.079   6.221  1.00  0.00           C  
ATOM   2452  HD1 PHE A 167      -8.699   3.331   5.535  1.00  0.00           H  
ATOM   2453  CE1 PHE A 167      -8.894   4.141   7.566  1.00  0.00           C  
ATOM   2454  HE1 PHE A 167      -9.776   3.587   7.849  1.00  0.00           H  
ATOM   2455  CZ  PHE A 167      -8.280   4.884   8.553  1.00  0.00           C  
ATOM   2456  HZ  PHE A 167      -8.729   5.008   9.527  1.00  0.00           H  
ATOM   2457  CE2 PHE A 167      -7.108   5.645   8.215  1.00  0.00           C  
ATOM   2458  HE2 PHE A 167      -6.682   6.297   8.963  1.00  0.00           H  
ATOM   2459  CD2 PHE A 167      -6.496   5.472   6.968  1.00  0.00           C  
ATOM   2460  HD2 PHE A 167      -5.503   5.857   6.793  1.00  0.00           H  
ATOM   2461  C   PHE A 167      -7.237   6.708   3.617  1.00  0.00           C  
ATOM   2462  O   PHE A 167      -8.367   7.070   3.838  1.00  0.00           O  
ATOM   2463  N   THR A 168      -6.219   7.591   3.401  1.00  0.00           N  
ATOM   2464  HN  THR A 168      -5.347   7.169   3.118  1.00  0.00           H  
ATOM   2465  CA  THR A 168      -6.450   9.022   3.515  1.00  0.00           C  
ATOM   2466  HA  THR A 168      -6.889   9.155   4.503  1.00  0.00           H  
ATOM   2467  CB  THR A 168      -5.078   9.670   3.367  1.00  0.00           C  
ATOM   2468  HB  THR A 168      -4.660   9.435   2.389  1.00  0.00           H  
ATOM   2469  CG2 THR A 168      -5.129  11.205   3.230  1.00  0.00           C  
ATOM   2470 2HG2 THR A 168      -5.845  11.474   4.005  1.00  0.00           H  
ATOM   2471 1HG2 THR A 168      -4.156  11.691   3.268  1.00  0.00           H  
ATOM   2472 3HG2 THR A 168      -5.506  11.488   2.246  1.00  0.00           H  
ATOM   2473  OG1 THR A 168      -4.292   9.340   4.437  1.00  0.00           O  
ATOM   2474  HG1 THR A 168      -3.782   8.579   4.148  1.00  0.00           H  
ATOM   2475  C   THR A 168      -7.410   9.581   2.441  1.00  0.00           C  
ATOM   2476  O   THR A 168      -8.255  10.479   2.751  1.00  0.00           O  
ATOM   2477  N   LYS A 169      -7.423   9.026   1.240  1.00  0.00           N  
ATOM   2478  HN  LYS A 169      -6.753   8.317   0.973  1.00  0.00           H  
ATOM   2479  CA  LYS A 169      -8.448   9.295   0.274  1.00  0.00           C  
ATOM   2480  HA  LYS A 169      -8.732  10.346   0.316  1.00  0.00           H  
ATOM   2481  CB  LYS A 169      -8.016   9.015  -1.163  1.00  0.00           C  
ATOM   2482  HB1 LYS A 169      -7.647   7.990  -1.131  1.00  0.00           H  
ATOM   2483  HB2 LYS A 169      -8.905   9.066  -1.792  1.00  0.00           H  
ATOM   2484  CG  LYS A 169      -6.896  10.008  -1.681  1.00  0.00           C  
ATOM   2485  HG2 LYS A 169      -7.278  11.007  -1.472  1.00  0.00           H  
ATOM   2486  HG1 LYS A 169      -5.968   9.880  -1.124  1.00  0.00           H  
ATOM   2487  CD  LYS A 169      -6.543   9.810  -3.164  1.00  0.00           C  
ATOM   2488  HD1 LYS A 169      -6.387   8.760  -3.412  1.00  0.00           H  
ATOM   2489  HD2 LYS A 169      -7.379  10.253  -3.704  1.00  0.00           H  
ATOM   2490  CE  LYS A 169      -5.294  10.605  -3.485  1.00  0.00           C  
ATOM   2491  HE2 LYS A 169      -5.357  11.608  -3.060  1.00  0.00           H  
ATOM   2492  HE1 LYS A 169      -4.462  10.126  -2.969  1.00  0.00           H  
ATOM   2493  NZ  LYS A 169      -5.032  10.669  -4.913  1.00  0.00           N1+
ATOM   2494  HZ2 LYS A 169      -5.149   9.802  -5.417  1.00  0.00           H  
ATOM   2495  HZ3 LYS A 169      -5.653  11.319  -5.374  1.00  0.00           H  
ATOM   2496  HZ1 LYS A 169      -4.152  11.111  -5.140  1.00  0.00           H  
ATOM   2497  C   LYS A 169      -9.799   8.671   0.652  1.00  0.00           C  
ATOM   2498  O   LYS A 169     -10.852   9.333   0.569  1.00  0.00           O  
ATOM   2499  N   ALA A 170      -9.872   7.394   0.944  1.00  0.00           N  
ATOM   2500  HN  ALA A 170      -9.008   6.873   0.877  1.00  0.00           H  
ATOM   2501  CA  ALA A 170     -11.100   6.615   1.014  1.00  0.00           C  
ATOM   2502  HA  ALA A 170     -11.766   6.905   0.201  1.00  0.00           H  
ATOM   2503  CB  ALA A 170     -10.760   5.138   1.015  1.00  0.00           C  
ATOM   2504  HB2 ALA A 170     -10.304   4.862   0.065  1.00  0.00           H  
ATOM   2505  HB1 ALA A 170     -10.032   4.969   1.809  1.00  0.00           H  
ATOM   2506  HB3 ALA A 170     -11.653   4.562   1.255  1.00  0.00           H  
ATOM   2507  C   ALA A 170     -11.883   6.954   2.339  1.00  0.00           C  
ATOM   2508  O   ALA A 170     -13.080   7.104   2.360  1.00  0.00           O  
ATOM   2509  N   LEU A 171     -11.151   7.199   3.449  1.00  0.00           N  
ATOM   2510  HN  LEU A 171     -10.142   7.198   3.429  1.00  0.00           H  
ATOM   2511  CA  LEU A 171     -11.771   7.628   4.718  1.00  0.00           C  
ATOM   2512  HA  LEU A 171     -12.743   7.160   4.883  1.00  0.00           H  
ATOM   2513  CB  LEU A 171     -10.924   7.160   5.867  1.00  0.00           C  
ATOM   2514  HB2 LEU A 171     -10.953   6.073   5.785  1.00  0.00           H  
ATOM   2515  HB1 LEU A 171      -9.923   7.592   5.856  1.00  0.00           H  
ATOM   2516  CG  LEU A 171     -11.572   7.553   7.266  1.00  0.00           C  
ATOM   2517  HG  LEU A 171     -12.125   8.487   7.180  1.00  0.00           H  
ATOM   2518  CD1 LEU A 171     -12.335   6.390   7.811  1.00  0.00           C  
ATOM   2519 2HD1 LEU A 171     -12.721   6.625   8.802  1.00  0.00           H  
ATOM   2520 3HD1 LEU A 171     -13.190   6.134   7.187  1.00  0.00           H  
ATOM   2521 1HD1 LEU A 171     -11.583   5.625   8.002  1.00  0.00           H  
ATOM   2522  CD2 LEU A 171     -10.465   7.764   8.313  1.00  0.00           C  
ATOM   2523 2HD2 LEU A 171     -10.786   7.725   9.355  1.00  0.00           H  
ATOM   2524 1HD2 LEU A 171      -9.686   7.016   8.173  1.00  0.00           H  
ATOM   2525 3HD2 LEU A 171     -10.053   8.753   8.111  1.00  0.00           H  
ATOM   2526  C   LEU A 171     -12.191   9.111   4.672  1.00  0.00           C  
ATOM   2527  O   LEU A 171     -13.248   9.522   5.161  1.00  0.00           O  
ATOM   2528  N   GLY A 172     -11.455   9.929   3.931  1.00  0.00           N  
ATOM   2529  HN  GLY A 172     -10.686   9.471   3.464  1.00  0.00           H  
ATOM   2530  CA  GLY A 172     -11.837  11.328   3.586  1.00  0.00           C  
ATOM   2531  HA2 GLY A 172     -12.140  11.862   4.487  1.00  0.00           H  
ATOM   2532  HA1 GLY A 172     -11.111  11.950   3.063  1.00  0.00           H  
ATOM   2533  C   GLY A 172     -13.082  11.436   2.738  1.00  0.00           C  
ATOM   2534  O   GLY A 172     -13.895  12.251   3.147  1.00  0.00           O  
ATOM   2535  N   LEU A 173     -13.322  10.649   1.709  1.00  0.00           N  
ATOM   2536  HN  LEU A 173     -12.570  10.045   1.413  1.00  0.00           H  
ATOM   2537  CA  LEU A 173     -14.529  10.693   0.913  1.00  0.00           C  
ATOM   2538  HA  LEU A 173     -14.794  11.738   0.750  1.00  0.00           H  
ATOM   2539  CB  LEU A 173     -14.311  10.247  -0.532  1.00  0.00           C  
ATOM   2540  HB1 LEU A 173     -14.259   9.159  -0.539  1.00  0.00           H  
ATOM   2541  HB2 LEU A 173     -15.226  10.406  -1.103  1.00  0.00           H  
ATOM   2542  CG  LEU A 173     -13.284  11.002  -1.419  1.00  0.00           C  
ATOM   2543  HG  LEU A 173     -12.327  10.598  -1.086  1.00  0.00           H  
ATOM   2544  CD1 LEU A 173     -13.510  10.605  -2.911  1.00  0.00           C  
ATOM   2545 2HD1 LEU A 173     -13.679   9.528  -2.947  1.00  0.00           H  
ATOM   2546 3HD1 LEU A 173     -14.341  11.214  -3.269  1.00  0.00           H  
ATOM   2547 1HD1 LEU A 173     -12.632  10.944  -3.459  1.00  0.00           H  
ATOM   2548  CD2 LEU A 173     -13.296  12.473  -1.323  1.00  0.00           C  
ATOM   2549 1HD2 LEU A 173     -13.055  12.780  -0.306  1.00  0.00           H  
ATOM   2550 2HD2 LEU A 173     -12.422  12.802  -1.886  1.00  0.00           H  
ATOM   2551 3HD2 LEU A 173     -14.167  12.926  -1.796  1.00  0.00           H  
ATOM   2552  C   LEU A 173     -15.753  10.132   1.569  1.00  0.00           C  
ATOM   2553  O   LEU A 173     -16.858  10.611   1.329  1.00  0.00           O  
ATOM   2554  N   GLU A 174     -15.528   9.279   2.539  1.00  0.00           N  
ATOM   2555  HN  GLU A 174     -14.570   9.151   2.835  1.00  0.00           H  
ATOM   2556  CA  GLU A 174     -16.593   8.623   3.374  1.00  0.00           C  
ATOM   2557  HA  GLU A 174     -17.463   8.404   2.756  1.00  0.00           H  
ATOM   2558  CB  GLU A 174     -16.098   7.205   3.789  1.00  0.00           C  
ATOM   2559  HB2 GLU A 174     -15.941   6.610   2.888  1.00  0.00           H  
ATOM   2560  HB1 GLU A 174     -15.119   7.162   4.266  1.00  0.00           H  
ATOM   2561  CG  GLU A 174     -17.172   6.438   4.670  1.00  0.00           C  
ATOM   2562  HG1 GLU A 174     -17.491   7.027   5.529  1.00  0.00           H  
ATOM   2563  HG2 GLU A 174     -18.053   6.315   4.041  1.00  0.00           H  
ATOM   2564  CD  GLU A 174     -16.544   5.147   5.205  1.00  0.00           C  
ATOM   2565  OE1 GLU A 174     -15.963   4.406   4.357  1.00  0.00           O  
ATOM   2566  OE2 GLU A 174     -16.684   4.770   6.429  1.00  0.00           O  
ATOM   2567  C   GLU A 174     -17.094   9.523   4.530  1.00  0.00           C  
ATOM   2568  O   GLU A 174     -18.193   9.336   5.047  1.00  0.00           O  
ATOM   2569  N   LEU A 175     -16.314  10.521   4.838  1.00  0.00           N  
ATOM   2570  HN  LEU A 175     -15.479  10.603   4.276  1.00  0.00           H  
ATOM   2571  CA  LEU A 175     -16.566  11.472   5.912  1.00  0.00           C  
ATOM   2572  HA  LEU A 175     -17.463  11.230   6.481  1.00  0.00           H  
ATOM   2573  CB  LEU A 175     -15.471  11.335   6.945  1.00  0.00           C  
ATOM   2574  HB1 LEU A 175     -14.551  11.675   6.470  1.00  0.00           H  
ATOM   2575  HB2 LEU A 175     -15.687  12.020   7.765  1.00  0.00           H  
ATOM   2576  CG  LEU A 175     -15.317   9.975   7.629  1.00  0.00           C  
ATOM   2577  HG  LEU A 175     -15.123   9.224   6.863  1.00  0.00           H  
ATOM   2578  CD1 LEU A 175     -14.030  10.118   8.513  1.00  0.00           C  
ATOM   2579 2HD1 LEU A 175     -13.185  10.575   7.997  1.00  0.00           H  
ATOM   2580 3HD1 LEU A 175     -14.360  10.772   9.319  1.00  0.00           H  
ATOM   2581 1HD1 LEU A 175     -13.826   9.197   9.060  1.00  0.00           H  
ATOM   2582  CD2 LEU A 175     -16.483   9.650   8.603  1.00  0.00           C  
ATOM   2583 1HD2 LEU A 175     -16.175   8.764   9.160  1.00  0.00           H  
ATOM   2584 2HD2 LEU A 175     -16.572  10.436   9.350  1.00  0.00           H  
ATOM   2585 3HD2 LEU A 175     -17.336   9.400   7.971  1.00  0.00           H  
ATOM   2586  C   LEU A 175     -16.747  12.903   5.467  1.00  0.00           C  
ATOM   2587  O   LEU A 175     -16.927  13.773   6.335  1.00  0.00           O  
ATOM   2588  N   ALA A 176     -16.789  13.246   4.202  1.00  0.00           N  
ATOM   2589  HN  ALA A 176     -16.684  12.454   3.583  1.00  0.00           H  
ATOM   2590  CA  ALA A 176     -16.884  14.578   3.672  1.00  0.00           C  
ATOM   2591  HA  ALA A 176     -16.084  15.135   4.158  1.00  0.00           H  
ATOM   2592  CB  ALA A 176     -16.438  14.560   2.162  1.00  0.00           C  
ATOM   2593  HB2 ALA A 176     -16.175  15.599   1.966  1.00  0.00           H  
ATOM   2594  HB1 ALA A 176     -15.568  13.938   1.946  1.00  0.00           H  
ATOM   2595  HB3 ALA A 176     -17.211  14.308   1.436  1.00  0.00           H  
ATOM   2596  C   ALA A 176     -18.156  15.343   4.020  1.00  0.00           C  
ATOM   2597  O   ALA A 176     -18.070  16.420   4.536  1.00  0.00           O  
ATOM   2598  N   ARG A 177     -19.360  14.719   3.947  1.00  0.00           N  
ATOM   2599  HN  ARG A 177     -19.215  13.810   3.535  1.00  0.00           H  
ATOM   2600  CA  ARG A 177     -20.669  15.228   4.400  1.00  0.00           C  
ATOM   2601  HA  ARG A 177     -20.511  16.245   4.043  1.00  0.00           H  
ATOM   2602  CB  ARG A 177     -21.922  14.547   3.746  1.00  0.00           C  
ATOM   2603  HB2 ARG A 177     -21.629  14.367   2.713  1.00  0.00           H  
ATOM   2604  HB1 ARG A 177     -22.103  13.534   4.103  1.00  0.00           H  
ATOM   2605  CG  ARG A 177     -23.183  15.429   3.709  1.00  0.00           C  
ATOM   2606  HG2 ARG A 177     -23.981  14.991   3.111  1.00  0.00           H  
ATOM   2607  HG1 ARG A 177     -23.680  15.425   4.679  1.00  0.00           H  
ATOM   2608  CD  ARG A 177     -22.890  16.877   3.354  1.00  0.00           C  
ATOM   2609  HD1 ARG A 177     -22.406  17.362   4.202  1.00  0.00           H  
ATOM   2610  HD2 ARG A 177     -22.223  16.949   2.494  1.00  0.00           H  
ATOM   2611  NE  ARG A 177     -24.109  17.625   3.118  1.00  0.00           N  
ATOM   2612  HE  ARG A 177     -24.599  17.953   3.938  1.00  0.00           H  
ATOM   2613  CZ  ARG A 177     -24.616  18.056   1.995  1.00  0.00           C  
ATOM   2614  NH1 ARG A 177     -24.157  17.657   0.876  1.00  0.00           N  
ATOM   2615 1HH1 ARG A 177     -23.335  17.081   0.993  1.00  0.00           H  
ATOM   2616 2HH1 ARG A 177     -24.476  18.080   0.018  1.00  0.00           H  
ATOM   2617  NH2 ARG A 177     -25.616  18.886   1.921  1.00  0.00           N  
ATOM   2618 1HH2 ARG A 177     -26.023  19.177   2.797  1.00  0.00           H  
ATOM   2619 2HH2 ARG A 177     -26.024  19.085   1.018  1.00  0.00           H  
ATOM   2620  C   ARG A 177     -20.666  15.325   5.929  1.00  0.00           C  
ATOM   2621  O   ARG A 177     -21.305  16.217   6.383  1.00  0.00           O  
ATOM   2622  N   THR A 178     -19.902  14.480   6.648  1.00  0.00           N  
ATOM   2623  HN  THR A 178     -19.372  13.828   6.087  1.00  0.00           H  
ATOM   2624  CA  THR A 178     -19.828  14.532   8.151  1.00  0.00           C  
ATOM   2625  HA  THR A 178     -20.787  14.708   8.638  1.00  0.00           H  
ATOM   2626  CB  THR A 178     -19.394  13.108   8.614  1.00  0.00           C  
ATOM   2627  HB  THR A 178     -18.452  12.825   8.143  1.00  0.00           H  
ATOM   2628  CG2 THR A 178     -19.206  12.886  10.129  1.00  0.00           C  
ATOM   2629 3HG2 THR A 178     -20.155  13.029  10.644  1.00  0.00           H  
ATOM   2630 1HG2 THR A 178     -18.857  11.915  10.476  1.00  0.00           H  
ATOM   2631 2HG2 THR A 178     -18.640  13.761  10.449  1.00  0.00           H  
ATOM   2632  OG1 THR A 178     -20.375  12.196   8.241  1.00  0.00           O  
ATOM   2633  HG1 THR A 178     -20.459  12.296   7.289  1.00  0.00           H  
ATOM   2634  C   THR A 178     -18.908  15.639   8.600  1.00  0.00           C  
ATOM   2635  O   THR A 178     -18.974  16.160   9.728  1.00  0.00           O  
ATOM   2636  N   GLY A 179     -18.064  16.180   7.741  1.00  0.00           N  
ATOM   2637  HN  GLY A 179     -18.003  15.895   6.774  1.00  0.00           H  
ATOM   2638  CA  GLY A 179     -17.150  17.308   8.041  1.00  0.00           C  
ATOM   2639  HA2 GLY A 179     -16.918  17.754   7.075  1.00  0.00           H  
ATOM   2640  HA1 GLY A 179     -17.639  18.105   8.602  1.00  0.00           H  
ATOM   2641  C   GLY A 179     -15.842  17.032   8.709  1.00  0.00           C  
ATOM   2642  O   GLY A 179     -14.989  17.898   8.748  1.00  0.00           O  
ATOM   2643  N   ILE A 180     -15.602  15.750   9.130  1.00  0.00           N  
ATOM   2644  HN  ILE A 180     -16.301  15.021   9.164  1.00  0.00           H  
ATOM   2645  CA  ILE A 180     -14.188  15.325   9.524  1.00  0.00           C  
ATOM   2646  HA  ILE A 180     -13.796  16.154  10.113  1.00  0.00           H  
ATOM   2647  CB  ILE A 180     -14.365  14.005  10.338  1.00  0.00           C  
ATOM   2648  HB  ILE A 180     -14.601  13.168   9.680  1.00  0.00           H  
ATOM   2649  CG2 ILE A 180     -12.979  13.558  10.832  1.00  0.00           C  
ATOM   2650 2HG2 ILE A 180     -13.087  12.750  11.555  1.00  0.00           H  
ATOM   2651 3HG2 ILE A 180     -12.495  13.236   9.910  1.00  0.00           H  
ATOM   2652 1HG2 ILE A 180     -12.328  14.350  11.204  1.00  0.00           H  
ATOM   2653  CG1 ILE A 180     -15.259  14.061  11.613  1.00  0.00           C  
ATOM   2654 1HG1 ILE A 180     -14.622  14.261  12.475  1.00  0.00           H  
ATOM   2655 2HG1 ILE A 180     -16.032  14.828  11.566  1.00  0.00           H  
ATOM   2656  CD1 ILE A 180     -16.052  12.818  11.813  1.00  0.00           C  
ATOM   2657 2HD1 ILE A 180     -16.766  12.921  12.630  1.00  0.00           H  
ATOM   2658 3HD1 ILE A 180     -16.590  12.517  10.914  1.00  0.00           H  
ATOM   2659 1HD1 ILE A 180     -15.452  11.918  11.951  1.00  0.00           H  
ATOM   2660  C   ILE A 180     -13.321  15.104   8.287  1.00  0.00           C  
ATOM   2661  O   ILE A 180     -13.667  14.377   7.327  1.00  0.00           O  
ATOM   2662  N   THR A 181     -12.105  15.776   8.294  1.00  0.00           N  
ATOM   2663  HN  THR A 181     -11.868  16.378   9.069  1.00  0.00           H  
ATOM   2664  CA  THR A 181     -11.167  15.830   7.161  1.00  0.00           C  
ATOM   2665  HA  THR A 181     -11.795  15.460   6.350  1.00  0.00           H  
ATOM   2666  CB  THR A 181     -10.745  17.311   6.771  1.00  0.00           C  
ATOM   2667  HB  THR A 181     -10.157  17.201   5.860  1.00  0.00           H  
ATOM   2668  CG2 THR A 181     -11.833  18.392   6.828  1.00  0.00           C  
ATOM   2669 2HG2 THR A 181     -11.407  19.303   6.409  1.00  0.00           H  
ATOM   2670 3HG2 THR A 181     -12.688  18.041   6.250  1.00  0.00           H  
ATOM   2671 1HG2 THR A 181     -12.124  18.638   7.849  1.00  0.00           H  
ATOM   2672  OG1 THR A 181      -9.736  17.823   7.699  1.00  0.00           O  
ATOM   2673  HG1 THR A 181      -9.367  18.646   7.368  1.00  0.00           H  
ATOM   2674  C   THR A 181      -9.992  14.858   7.343  1.00  0.00           C  
ATOM   2675  O   THR A 181      -9.406  14.750   8.503  1.00  0.00           O  
ATOM   2676  N   VAL A 182      -9.675  14.115   6.288  1.00  0.00           N  
ATOM   2677  HN  VAL A 182     -10.014  14.336   5.362  1.00  0.00           H  
ATOM   2678  CA  VAL A 182      -8.548  13.107   6.406  1.00  0.00           C  
ATOM   2679  HA  VAL A 182      -8.116  13.179   7.404  1.00  0.00           H  
ATOM   2680  CB  VAL A 182      -9.132  11.691   6.289  1.00  0.00           C  
ATOM   2681  HB  VAL A 182      -9.405  11.548   5.243  1.00  0.00           H  
ATOM   2682  CG1 VAL A 182      -8.107  10.689   6.752  1.00  0.00           C  
ATOM   2683 3HG1 VAL A 182      -8.430   9.699   6.428  1.00  0.00           H  
ATOM   2684 1HG1 VAL A 182      -7.143  10.851   6.273  1.00  0.00           H  
ATOM   2685 2HG1 VAL A 182      -8.039  10.732   7.839  1.00  0.00           H  
ATOM   2686  CG2 VAL A 182     -10.373  11.527   7.242  1.00  0.00           C  
ATOM   2687 2HG2 VAL A 182     -10.898  10.583   7.101  1.00  0.00           H  
ATOM   2688 1HG2 VAL A 182      -9.893  11.475   8.220  1.00  0.00           H  
ATOM   2689 3HG2 VAL A 182     -11.113  12.312   7.091  1.00  0.00           H  
ATOM   2690  C   VAL A 182      -7.489  13.456   5.390  1.00  0.00           C  
ATOM   2691  O   VAL A 182      -7.779  13.415   4.189  1.00  0.00           O  
ATOM   2692  N   ASN A 183      -6.317  13.898   5.812  1.00  0.00           N  
ATOM   2693  HN  ASN A 183      -6.250  13.819   6.817  1.00  0.00           H  
ATOM   2694  CA  ASN A 183      -5.265  14.376   5.024  1.00  0.00           C  
ATOM   2695  HA  ASN A 183      -5.493  14.131   3.986  1.00  0.00           H  
ATOM   2696  CB  ASN A 183      -5.211  15.965   5.108  1.00  0.00           C  
ATOM   2697  HB1 ASN A 183      -5.132  16.273   6.150  1.00  0.00           H  
ATOM   2698  HB2 ASN A 183      -4.331  16.293   4.559  1.00  0.00           H  
ATOM   2699  CG  ASN A 183      -6.457  16.556   4.431  1.00  0.00           C  
ATOM   2700  OD1 ASN A 183      -6.738  16.225   3.288  1.00  0.00           O  
ATOM   2701  ND2 ASN A 183      -7.167  17.375   5.170  1.00  0.00           N  
ATOM   2702 1HD2 ASN A 183      -7.000  17.542   6.152  1.00  0.00           H  
ATOM   2703 2HD2 ASN A 183      -8.025  17.683   4.736  1.00  0.00           H  
ATOM   2704  C   ASN A 183      -3.925  13.609   5.402  1.00  0.00           C  
ATOM   2705  O   ASN A 183      -3.798  12.973   6.448  1.00  0.00           O  
ATOM   2706  N   ALA A 184      -2.903  13.769   4.553  1.00  0.00           N  
ATOM   2707  HN  ALA A 184      -3.017  14.261   3.680  1.00  0.00           H  
ATOM   2708  CA  ALA A 184      -1.533  13.249   4.869  1.00  0.00           C  
ATOM   2709  HA  ALA A 184      -1.541  13.124   5.953  1.00  0.00           H  
ATOM   2710  CB  ALA A 184      -1.343  11.866   4.237  1.00  0.00           C  
ATOM   2711  HB1 ALA A 184      -0.336  11.537   4.489  1.00  0.00           H  
ATOM   2712  HB2 ALA A 184      -2.040  11.098   4.575  1.00  0.00           H  
ATOM   2713  HB3 ALA A 184      -1.595  11.891   3.177  1.00  0.00           H  
ATOM   2714  C   ALA A 184      -0.526  14.271   4.458  1.00  0.00           C  
ATOM   2715  O   ALA A 184      -0.750  15.085   3.545  1.00  0.00           O  
ATOM   2716  N   VAL A 185       0.656  14.150   5.047  1.00  0.00           N  
ATOM   2717  HN  VAL A 185       0.806  13.365   5.664  1.00  0.00           H  
ATOM   2718  CA  VAL A 185       1.840  15.006   4.786  1.00  0.00           C  
ATOM   2719  HA  VAL A 185       1.705  15.611   3.888  1.00  0.00           H  
ATOM   2720  CB  VAL A 185       2.019  15.998   5.914  1.00  0.00           C  
ATOM   2721  HB  VAL A 185       2.194  15.457   6.844  1.00  0.00           H  
ATOM   2722  CG1 VAL A 185       3.262  16.920   5.699  1.00  0.00           C  
ATOM   2723 2HG1 VAL A 185       3.346  17.820   6.309  1.00  0.00           H  
ATOM   2724 1HG1 VAL A 185       4.079  16.222   5.882  1.00  0.00           H  
ATOM   2725 3HG1 VAL A 185       3.355  17.178   4.644  1.00  0.00           H  
ATOM   2726  CG2 VAL A 185       0.779  16.889   6.157  1.00  0.00           C  
ATOM   2727 1HG2 VAL A 185       0.969  17.684   6.878  1.00  0.00           H  
ATOM   2728 3HG2 VAL A 185       0.408  17.396   5.267  1.00  0.00           H  
ATOM   2729 2HG2 VAL A 185      -0.024  16.299   6.598  1.00  0.00           H  
ATOM   2730  C   VAL A 185       3.026  14.048   4.587  1.00  0.00           C  
ATOM   2731  O   VAL A 185       3.273  13.173   5.438  1.00  0.00           O  
ATOM   2732  N   CYS A 186       3.762  14.250   3.511  1.00  0.00           N  
ATOM   2733  HN  CYS A 186       3.450  15.041   2.966  1.00  0.00           H  
ATOM   2734  CA  CYS A 186       4.629  13.344   2.795  1.00  0.00           C  
ATOM   2735  HA  CYS A 186       4.690  12.463   3.433  1.00  0.00           H  
ATOM   2736  CB  CYS A 186       4.083  13.014   1.487  1.00  0.00           C  
ATOM   2737  HB2 CYS A 186       4.138  13.897   0.850  1.00  0.00           H  
ATOM   2738  HB1 CYS A 186       4.572  12.262   0.868  1.00  0.00           H  
ATOM   2739  SG  CYS A 186       2.287  12.615   1.507  1.00  0.00           S  
ATOM   2740  HG  CYS A 186       1.839  13.810   1.114  1.00  0.00           H  
ATOM   2741  C   CYS A 186       5.999  13.961   2.648  1.00  0.00           C  
ATOM   2742  O   CYS A 186       6.302  14.659   1.625  1.00  0.00           O  
ATOM   2743  N   PRO A 187       6.787  13.917   3.752  1.00  0.00           N  
ATOM   2744  CD  PRO A 187       6.429  13.241   4.995  1.00  0.00           C  
ATOM   2745  HD1 PRO A 187       6.035  12.237   4.839  1.00  0.00           H  
ATOM   2746  HD2 PRO A 187       5.658  13.833   5.488  1.00  0.00           H  
ATOM   2747  CG  PRO A 187       7.589  13.267   5.920  1.00  0.00           C  
ATOM   2748  HG1 PRO A 187       8.079  12.302   5.796  1.00  0.00           H  
ATOM   2749  HG2 PRO A 187       7.411  13.524   6.964  1.00  0.00           H  
ATOM   2750  CB  PRO A 187       8.562  14.346   5.257  1.00  0.00           C  
ATOM   2751  HB1 PRO A 187       9.611  14.143   5.470  1.00  0.00           H  
ATOM   2752  HB2 PRO A 187       8.175  15.265   5.698  1.00  0.00           H  
ATOM   2753  CA  PRO A 187       8.180  14.310   3.816  1.00  0.00           C  
ATOM   2754  HA  PRO A 187       8.294  15.337   3.468  1.00  0.00           H  
ATOM   2755  C   PRO A 187       9.039  13.269   3.019  1.00  0.00           C  
ATOM   2756  O   PRO A 187       8.667  12.107   2.794  1.00  0.00           O  
ATOM   2757  N   GLY A 188      10.288  13.651   2.744  1.00  0.00           N  
ATOM   2758  HN  GLY A 188      10.611  14.580   2.975  1.00  0.00           H  
ATOM   2759  CA  GLY A 188      11.344  12.684   2.253  1.00  0.00           C  
ATOM   2760  HA1 GLY A 188      11.011  11.687   2.541  1.00  0.00           H  
ATOM   2761  HA2 GLY A 188      11.439  12.802   1.175  1.00  0.00           H  
ATOM   2762  C   GLY A 188      12.755  12.847   2.819  1.00  0.00           C  
ATOM   2763  O   GLY A 188      13.568  11.927   2.632  1.00  0.00           O  
ATOM   2764  N   PHE A 189      13.076  13.980   3.440  1.00  0.00           N  
ATOM   2765  HN  PHE A 189      12.371  14.685   3.273  1.00  0.00           H  
ATOM   2766  CA  PHE A 189      14.450  14.419   3.675  1.00  0.00           C  
ATOM   2767  HA  PHE A 189      15.141  13.578   3.741  1.00  0.00           H  
ATOM   2768  CB  PHE A 189      14.915  15.198   2.358  1.00  0.00           C  
ATOM   2769  HB2 PHE A 189      14.036  15.798   2.116  1.00  0.00           H  
ATOM   2770  HB1 PHE A 189      15.716  15.912   2.550  1.00  0.00           H  
ATOM   2771  CG  PHE A 189      15.400  14.388   1.159  1.00  0.00           C  
ATOM   2772  CD1 PHE A 189      16.756  14.556   0.807  1.00  0.00           C  
ATOM   2773  HD1 PHE A 189      17.522  14.906   1.483  1.00  0.00           H  
ATOM   2774  CE1 PHE A 189      17.288  13.942  -0.326  1.00  0.00           C  
ATOM   2775  HE1 PHE A 189      18.348  14.051  -0.492  1.00  0.00           H  
ATOM   2776  CZ  PHE A 189      16.417  13.207  -1.125  1.00  0.00           C  
ATOM   2777  HZ  PHE A 189      16.826  12.696  -1.983  1.00  0.00           H  
ATOM   2778  CE2 PHE A 189      15.021  13.275  -0.895  1.00  0.00           C  
ATOM   2779  HE2 PHE A 189      14.376  12.807  -1.623  1.00  0.00           H  
ATOM   2780  CD2 PHE A 189      14.493  13.826   0.253  1.00  0.00           C  
ATOM   2781  HD2 PHE A 189      13.450  13.820   0.533  1.00  0.00           H  
ATOM   2782  C   PHE A 189      14.436  15.298   4.899  1.00  0.00           C  
ATOM   2783  O   PHE A 189      15.133  16.325   4.987  1.00  0.00           O  
ATOM   2784  N   VAL A 190      13.677  15.026   5.951  1.00  0.00           N  
ATOM   2785  HN  VAL A 190      13.077  14.217   6.035  1.00  0.00           H  
ATOM   2786  CA  VAL A 190      13.838  15.720   7.263  1.00  0.00           C  
ATOM   2787  HA  VAL A 190      13.801  16.791   7.060  1.00  0.00           H  
ATOM   2788  CB  VAL A 190      12.683  15.514   8.246  1.00  0.00           C  
ATOM   2789  HB  VAL A 190      12.578  14.442   8.415  1.00  0.00           H  
ATOM   2790  CG1 VAL A 190      12.863  16.343   9.462  1.00  0.00           C  
ATOM   2791 3HG1 VAL A 190      11.937  16.232  10.027  1.00  0.00           H  
ATOM   2792 1HG1 VAL A 190      13.666  16.127  10.165  1.00  0.00           H  
ATOM   2793 2HG1 VAL A 190      13.072  17.375   9.182  1.00  0.00           H  
ATOM   2794  CG2 VAL A 190      11.353  15.861   7.594  1.00  0.00           C  
ATOM   2795 3HG2 VAL A 190      11.264  16.923   7.361  1.00  0.00           H  
ATOM   2796 2HG2 VAL A 190      11.258  15.247   6.698  1.00  0.00           H  
ATOM   2797 1HG2 VAL A 190      10.536  15.659   8.287  1.00  0.00           H  
ATOM   2798  C   VAL A 190      15.165  15.267   7.979  1.00  0.00           C  
ATOM   2799  O   VAL A 190      15.469  14.082   8.015  1.00  0.00           O  
ATOM   2800  N   GLU A 191      15.989  16.139   8.477  1.00  0.00           N  
ATOM   2801  HN  GLU A 191      15.790  17.122   8.356  1.00  0.00           H  
ATOM   2802  CA  GLU A 191      17.139  15.886   9.302  1.00  0.00           C  
ATOM   2803  HA  GLU A 191      17.843  15.279   8.730  1.00  0.00           H  
ATOM   2804  CB  GLU A 191      17.856  17.239   9.419  1.00  0.00           C  
ATOM   2805  HB1 GLU A 191      18.095  17.625   8.430  1.00  0.00           H  
ATOM   2806  HB2 GLU A 191      17.288  17.974   9.990  1.00  0.00           H  
ATOM   2807  CG  GLU A 191      19.253  17.189  10.074  1.00  0.00           C  
ATOM   2808  HG2 GLU A 191      19.565  18.181  10.403  1.00  0.00           H  
ATOM   2809  HG1 GLU A 191      19.240  16.577  10.975  1.00  0.00           H  
ATOM   2810  CD  GLU A 191      20.352  16.661   9.139  1.00  0.00           C  
ATOM   2811  OE1 GLU A 191      21.363  17.379   8.946  1.00  0.00           O  
ATOM   2812  OE2 GLU A 191      20.398  15.435   8.914  1.00  0.00           O  
ATOM   2813  C   GLU A 191      16.848  15.204  10.653  1.00  0.00           C  
ATOM   2814  O   GLU A 191      16.499  15.854  11.633  1.00  0.00           O  
ATOM   2815  N   THR A 192      16.838  13.892  10.629  1.00  0.00           N  
ATOM   2816  HN  THR A 192      17.018  13.386   9.773  1.00  0.00           H  
ATOM   2817  CA  THR A 192      16.621  12.949  11.796  1.00  0.00           C  
ATOM   2818  HA  THR A 192      16.565  13.617  12.656  1.00  0.00           H  
ATOM   2819  CB  THR A 192      15.180  12.257  11.633  1.00  0.00           C  
ATOM   2820  HB  THR A 192      14.943  11.709  12.544  1.00  0.00           H  
ATOM   2821  CG2 THR A 192      14.105  13.278  11.404  1.00  0.00           C  
ATOM   2822 1HG2 THR A 192      14.080  13.914  12.289  1.00  0.00           H  
ATOM   2823 2HG2 THR A 192      14.322  13.603  10.385  1.00  0.00           H  
ATOM   2824 3HG2 THR A 192      13.156  12.752  11.492  1.00  0.00           H  
ATOM   2825  OG1 THR A 192      15.198  11.304  10.620  1.00  0.00           O  
ATOM   2826  HG1 THR A 192      14.500  10.713  10.913  1.00  0.00           H  
ATOM   2827  C   THR A 192      17.674  11.897  12.039  1.00  0.00           C  
ATOM   2828  O   THR A 192      18.662  11.887  11.333  1.00  0.00           O  
ATOM   2829  N   PRO A 193      17.598  11.073  13.085  1.00  0.00           N  
ATOM   2830  CD  PRO A 193      16.981  11.420  14.435  1.00  0.00           C  
ATOM   2831  HD2 PRO A 193      15.934  11.125  14.368  1.00  0.00           H  
ATOM   2832  HD1 PRO A 193      17.151  12.477  14.640  1.00  0.00           H  
ATOM   2833  CG  PRO A 193      17.540  10.483  15.465  1.00  0.00           C  
ATOM   2834  HG2 PRO A 193      16.768  10.135  16.153  1.00  0.00           H  
ATOM   2835  HG1 PRO A 193      18.400  10.984  15.907  1.00  0.00           H  
ATOM   2836  CB  PRO A 193      17.985   9.332  14.542  1.00  0.00           C  
ATOM   2837  HB2 PRO A 193      17.130   8.721  14.252  1.00  0.00           H  
ATOM   2838  HB1 PRO A 193      18.674   8.621  14.998  1.00  0.00           H  
ATOM   2839  CA  PRO A 193      18.528   9.944  13.246  1.00  0.00           C  
ATOM   2840  HA  PRO A 193      19.552  10.308  13.349  1.00  0.00           H  
ATOM   2841  C   PRO A 193      18.479   8.974  12.047  1.00  0.00           C  
ATOM   2842  O   PRO A 193      19.455   8.351  11.674  1.00  0.00           O  
ATOM   2843  N   MET A 194      17.346   8.761  11.374  1.00  0.00           N  
ATOM   2844  HN  MET A 194      16.527   9.239  11.723  1.00  0.00           H  
ATOM   2845  CA  MET A 194      17.262   7.948  10.112  1.00  0.00           C  
ATOM   2846  HA  MET A 194      17.723   6.978  10.298  1.00  0.00           H  
ATOM   2847  CB  MET A 194      15.798   7.692   9.788  1.00  0.00           C  
ATOM   2848  HB1 MET A 194      15.310   7.086  10.551  1.00  0.00           H  
ATOM   2849  HB2 MET A 194      15.210   8.606   9.722  1.00  0.00           H  
ATOM   2850  CG  MET A 194      15.766   6.792   8.507  1.00  0.00           C  
ATOM   2851  HG1 MET A 194      16.665   6.757   7.892  1.00  0.00           H  
ATOM   2852  HG2 MET A 194      15.730   5.754   8.840  1.00  0.00           H  
ATOM   2853  SD  MET A 194      14.390   6.883   7.351  1.00  0.00           S  
ATOM   2854  CE  MET A 194      14.703   8.362   6.502  1.00  0.00           C  
ATOM   2855  HE1 MET A 194      15.096   9.012   7.284  1.00  0.00           H  
ATOM   2856  HE2 MET A 194      15.476   8.181   5.756  1.00  0.00           H  
ATOM   2857  HE3 MET A 194      13.741   8.700   6.116  1.00  0.00           H  
ATOM   2858  C   MET A 194      18.040   8.704   8.989  1.00  0.00           C  
ATOM   2859  O   MET A 194      18.747   8.095   8.256  1.00  0.00           O  
ATOM   2860  N   ALA A 195      18.041  10.041   8.990  1.00  0.00           N  
ATOM   2861  HN  ALA A 195      17.373  10.575   9.528  1.00  0.00           H  
ATOM   2862  CA  ALA A 195      18.843  10.780   8.035  1.00  0.00           C  
ATOM   2863  HA  ALA A 195      18.451  10.405   7.089  1.00  0.00           H  
ATOM   2864  CB  ALA A 195      18.636  12.291   8.126  1.00  0.00           C  
ATOM   2865  HB2 ALA A 195      18.953  12.902   7.282  1.00  0.00           H  
ATOM   2866  HB3 ALA A 195      17.571  12.504   8.223  1.00  0.00           H  
ATOM   2867  HB1 ALA A 195      19.161  12.562   9.041  1.00  0.00           H  
ATOM   2868  C   ALA A 195      20.344  10.428   8.185  1.00  0.00           C  
ATOM   2869  O   ALA A 195      21.118  10.236   7.252  1.00  0.00           O  
ATOM   2870  N   ALA A 196      20.748  10.468   9.413  1.00  0.00           N  
ATOM   2871  HN  ALA A 196      20.128  10.554  10.206  1.00  0.00           H  
ATOM   2872  CA  ALA A 196      22.144  10.210   9.858  1.00  0.00           C  
ATOM   2873  HA  ALA A 196      22.769  10.855   9.240  1.00  0.00           H  
ATOM   2874  CB  ALA A 196      22.373  10.624  11.313  1.00  0.00           C  
ATOM   2875  HB1 ALA A 196      23.388  10.338  11.589  1.00  0.00           H  
ATOM   2876  HB2 ALA A 196      22.325  11.712  11.336  1.00  0.00           H  
ATOM   2877  HB3 ALA A 196      21.519  10.201  11.843  1.00  0.00           H  
ATOM   2878  C   ALA A 196      22.509   8.734   9.629  1.00  0.00           C  
ATOM   2879  O   ALA A 196      23.585   8.455   9.150  1.00  0.00           O  
ATOM   2880  N   SER A 197      21.530   7.790   9.749  1.00  0.00           N  
ATOM   2881  HN  SER A 197      20.619   8.024  10.117  1.00  0.00           H  
ATOM   2882  CA  SER A 197      21.553   6.384   9.343  1.00  0.00           C  
ATOM   2883  HA  SER A 197      22.501   5.962   9.678  1.00  0.00           H  
ATOM   2884  CB  SER A 197      20.425   5.652  10.169  1.00  0.00           C  
ATOM   2885  HB2 SER A 197      19.424   5.936   9.846  1.00  0.00           H  
ATOM   2886  HB1 SER A 197      20.571   4.581  10.020  1.00  0.00           H  
ATOM   2887  OG  SER A 197      20.626   5.907  11.556  1.00  0.00           O  
ATOM   2888  HG  SER A 197      20.287   6.767  11.815  1.00  0.00           H  
ATOM   2889  C   SER A 197      21.524   6.126   7.822  1.00  0.00           C  
ATOM   2890  O   SER A 197      22.078   5.098   7.406  1.00  0.00           O  
ATOM   2891  N   VAL A 198      20.973   6.930   6.947  1.00  0.00           N  
ATOM   2892  HN  VAL A 198      20.439   7.697   7.331  1.00  0.00           H  
ATOM   2893  CA  VAL A 198      21.091   6.811   5.461  1.00  0.00           C  
ATOM   2894  HA  VAL A 198      20.854   5.762   5.280  1.00  0.00           H  
ATOM   2895  CB  VAL A 198      19.951   7.528   4.805  1.00  0.00           C  
ATOM   2896  HB  VAL A 198      19.924   8.558   5.161  1.00  0.00           H  
ATOM   2897  CG1 VAL A 198      20.179   7.788   3.282  1.00  0.00           C  
ATOM   2898 2HG1 VAL A 198      20.687   8.752   3.316  1.00  0.00           H  
ATOM   2899 1HG1 VAL A 198      20.670   6.894   2.896  1.00  0.00           H  
ATOM   2900 3HG1 VAL A 198      19.230   7.963   2.776  1.00  0.00           H  
ATOM   2901  CG2 VAL A 198      18.604   6.789   4.992  1.00  0.00           C  
ATOM   2902 2HG2 VAL A 198      18.702   5.770   4.618  1.00  0.00           H  
ATOM   2903 1HG2 VAL A 198      18.408   6.786   6.064  1.00  0.00           H  
ATOM   2904 3HG2 VAL A 198      17.712   7.267   4.589  1.00  0.00           H  
ATOM   2905  C   VAL A 198      22.551   7.202   5.065  1.00  0.00           C  
ATOM   2906  O   VAL A 198      23.165   6.425   4.349  1.00  0.00           O  
ATOM   2907  N   ARG A 199      23.064   8.301   5.586  1.00  0.00           N  
ATOM   2908  HN  ARG A 199      22.567   8.660   6.389  1.00  0.00           H  
ATOM   2909  CA  ARG A 199      24.518   8.695   5.355  1.00  0.00           C  
ATOM   2910  HA  ARG A 199      24.772   8.864   4.308  1.00  0.00           H  
ATOM   2911  CB  ARG A 199      24.777  10.068   6.043  1.00  0.00           C  
ATOM   2912  HB2 ARG A 199      24.481  10.079   7.092  1.00  0.00           H  
ATOM   2913  HB1 ARG A 199      25.866  10.111   6.018  1.00  0.00           H  
ATOM   2914  CG  ARG A 199      24.026  11.215   5.353  1.00  0.00           C  
ATOM   2915  HG1 ARG A 199      24.211  11.192   4.278  1.00  0.00           H  
ATOM   2916  HG2 ARG A 199      22.960  10.993   5.366  1.00  0.00           H  
ATOM   2917  CD  ARG A 199      24.373  12.616   5.854  1.00  0.00           C  
ATOM   2918  HD1 ARG A 199      25.429  12.775   5.639  1.00  0.00           H  
ATOM   2919  HD2 ARG A 199      23.826  13.330   5.237  1.00  0.00           H  
ATOM   2920  NE  ARG A 199      24.145  12.909   7.285  1.00  0.00           N  
ATOM   2921  HE  ARG A 199      25.020  12.978   7.785  1.00  0.00           H  
ATOM   2922  CZ  ARG A 199      23.108  13.604   7.787  1.00  0.00           C  
ATOM   2923  NH1 ARG A 199      22.012  13.848   7.184  1.00  0.00           N  
ATOM   2924 2HH1 ARG A 199      21.929  13.736   6.184  1.00  0.00           H  
ATOM   2925 1HH1 ARG A 199      21.403  14.522   7.624  1.00  0.00           H  
ATOM   2926  NH2 ARG A 199      23.196  14.294   8.890  1.00  0.00           N  
ATOM   2927 1HH2 ARG A 199      24.059  14.447   9.392  1.00  0.00           H  
ATOM   2928 2HH2 ARG A 199      22.413  14.817   9.254  1.00  0.00           H  
ATOM   2929  C   ARG A 199      25.441   7.669   5.851  1.00  0.00           C  
ATOM   2930  O   ARG A 199      26.478   7.347   5.258  1.00  0.00           O  
ATOM   2931  N   GLU A 200      25.186   7.136   7.005  1.00  0.00           N  
ATOM   2932  HN  GLU A 200      24.361   7.412   7.519  1.00  0.00           H  
ATOM   2933  CA  GLU A 200      26.076   6.159   7.668  1.00  0.00           C  
ATOM   2934  HA  GLU A 200      27.067   6.599   7.778  1.00  0.00           H  
ATOM   2935  CB  GLU A 200      25.404   5.908   9.024  1.00  0.00           C  
ATOM   2936  HB1 GLU A 200      25.546   6.833   9.584  1.00  0.00           H  
ATOM   2937  HB2 GLU A 200      24.345   5.923   8.765  1.00  0.00           H  
ATOM   2938  CG  GLU A 200      25.641   4.562   9.727  1.00  0.00           C  
ATOM   2939  HG2 GLU A 200      24.800   3.881   9.590  1.00  0.00           H  
ATOM   2940  HG1 GLU A 200      26.521   4.016   9.386  1.00  0.00           H  
ATOM   2941  CD  GLU A 200      25.895   4.820  11.204  1.00  0.00           C  
ATOM   2942  OE1 GLU A 200      25.066   4.451  12.049  1.00  0.00           O  
ATOM   2943  OE2 GLU A 200      26.998   5.418  11.478  1.00  0.00           O  
ATOM   2944  C   GLU A 200      26.129   4.856   6.797  1.00  0.00           C  
ATOM   2945  O   GLU A 200      27.210   4.426   6.346  1.00  0.00           O  
ATOM   2946  N   HIE A 201      24.966   4.216   6.425  1.00  0.00           N  
ATOM   2947  HN  HIE A 201      24.114   4.614   6.790  1.00  0.00           H  
ATOM   2948  CA  HIE A 201      24.855   3.127   5.479  1.00  0.00           C  
ATOM   2949  HA  HIE A 201      25.290   2.260   5.976  1.00  0.00           H  
ATOM   2950  CB  HIE A 201      23.421   2.834   5.175  1.00  0.00           C  
ATOM   2951  HB1 HIE A 201      23.012   2.465   6.115  1.00  0.00           H  
ATOM   2952  HB2 HIE A 201      22.789   3.667   4.868  1.00  0.00           H  
ATOM   2953  CG  HIE A 201      23.162   1.776   4.053  1.00  0.00           C  
ATOM   2954  ND1 HIE A 201      23.012   2.026   2.653  1.00  0.00           N  
ATOM   2955  CE1 HIE A 201      22.738   0.803   2.143  1.00  0.00           C  
ATOM   2956  HE1 HIE A 201      22.495   0.672   1.099  1.00  0.00           H  
ATOM   2957  NE2 HIE A 201      22.742  -0.139   3.092  1.00  0.00           N  
ATOM   2958  HE2 HIE A 201      22.666  -1.137   2.964  1.00  0.00           H  
ATOM   2959  CD2 HIE A 201      22.989   0.456   4.323  1.00  0.00           C  
ATOM   2960  HD2 HIE A 201      22.982   0.018   5.310  1.00  0.00           H  
ATOM   2961  C   HIE A 201      25.621   3.489   4.136  1.00  0.00           C  
ATOM   2962  O   HIE A 201      26.540   2.787   3.651  1.00  0.00           O  
ATOM   2963  N   TYR A 202      25.276   4.622   3.522  1.00  0.00           N  
ATOM   2964  HN  TYR A 202      24.499   5.139   3.908  1.00  0.00           H  
ATOM   2965  CA  TYR A 202      25.940   5.045   2.251  1.00  0.00           C  
ATOM   2966  HA  TYR A 202      25.720   4.355   1.438  1.00  0.00           H  
ATOM   2967  CB  TYR A 202      25.380   6.458   1.914  1.00  0.00           C  
ATOM   2968  HB2 TYR A 202      24.293   6.378   1.892  1.00  0.00           H  
ATOM   2969  HB1 TYR A 202      25.578   7.233   2.654  1.00  0.00           H  
ATOM   2970  CG  TYR A 202      25.880   7.063   0.619  1.00  0.00           C  
ATOM   2971  CD1 TYR A 202      27.136   7.711   0.442  1.00  0.00           C  
ATOM   2972  HD1 TYR A 202      27.803   7.874   1.277  1.00  0.00           H  
ATOM   2973  CE1 TYR A 202      27.545   8.320  -0.754  1.00  0.00           C  
ATOM   2974  HE1 TYR A 202      28.562   8.646  -0.919  1.00  0.00           H  
ATOM   2975  CZ  TYR A 202      26.682   8.202  -1.906  1.00  0.00           C  
ATOM   2976  OH  TYR A 202      27.065   8.846  -3.070  1.00  0.00           O  
ATOM   2977  HH  TYR A 202      26.407   9.318  -3.587  1.00  0.00           H  
ATOM   2978  CE2 TYR A 202      25.451   7.748  -1.685  1.00  0.00           C  
ATOM   2979  HE2 TYR A 202      24.759   7.723  -2.514  1.00  0.00           H  
ATOM   2980  CD2 TYR A 202      25.030   7.062  -0.472  1.00  0.00           C  
ATOM   2981  HD2 TYR A 202      24.021   6.713  -0.310  1.00  0.00           H  
ATOM   2982  C   TYR A 202      27.528   5.216   2.396  1.00  0.00           C  
ATOM   2983  O   TYR A 202      28.250   4.858   1.477  1.00  0.00           O  
ATOM   2984  N   SER A 203      28.104   5.685   3.566  1.00  0.00           N  
ATOM   2985  HN  SER A 203      27.440   6.044   4.237  1.00  0.00           H  
ATOM   2986  CA  SER A 203      29.520   5.662   3.870  1.00  0.00           C  
ATOM   2987  HA  SER A 203      30.023   6.112   3.015  1.00  0.00           H  
ATOM   2988  CB  SER A 203      29.915   6.536   5.055  1.00  0.00           C  
ATOM   2989  HB2 SER A 203      29.695   6.062   6.013  1.00  0.00           H  
ATOM   2990  HB1 SER A 203      30.983   6.668   4.882  1.00  0.00           H  
ATOM   2991  OG  SER A 203      29.224   7.812   4.911  1.00  0.00           O  
ATOM   2992  HG  SER A 203      28.287   7.605   4.914  1.00  0.00           H  
ATOM   2993  C   SER A 203      30.089   4.261   4.216  1.00  0.00           C  
ATOM   2994  O   SER A 203      31.328   4.102   4.282  1.00  0.00           O  
ATOM   2995  N   ASP A 204      29.247   3.257   4.379  1.00  0.00           N  
ATOM   2996  HN  ASP A 204      28.262   3.459   4.291  1.00  0.00           H  
ATOM   2997  CA  ASP A 204      29.594   1.890   4.422  1.00  0.00           C  
ATOM   2998  HA  ASP A 204      30.596   1.712   4.810  1.00  0.00           H  
ATOM   2999  CB  ASP A 204      28.654   1.033   5.229  1.00  0.00           C  
ATOM   3000  HB2 ASP A 204      27.623   1.307   5.002  1.00  0.00           H  
ATOM   3001  HB1 ASP A 204      28.848  -0.008   4.965  1.00  0.00           H  
ATOM   3002  CG  ASP A 204      28.767   1.115   6.805  1.00  0.00           C  
ATOM   3003  OD1 ASP A 204      27.919   0.448   7.505  1.00  0.00           O  
ATOM   3004  OD2 ASP A 204      29.742   1.793   7.230  1.00  0.00           O  
ATOM   3005  C   ASP A 204      29.786   1.348   2.978  1.00  0.00           C  
ATOM   3006  O   ASP A 204      30.846   0.762   2.648  1.00  0.00           O  
ATOM   3007  N   ILE A 205      28.781   1.524   2.113  1.00  0.00           N  
ATOM   3008  HN  ILE A 205      27.982   2.037   2.457  1.00  0.00           H  
ATOM   3009  CA  ILE A 205      28.686   1.126   0.730  1.00  0.00           C  
ATOM   3010  HA  ILE A 205      28.987   0.079   0.772  1.00  0.00           H  
ATOM   3011  CB  ILE A 205      27.297   1.240   0.087  1.00  0.00           C  
ATOM   3012  HB  ILE A 205      26.866   2.239   0.153  1.00  0.00           H  
ATOM   3013  CG2 ILE A 205      27.382   0.981  -1.474  1.00  0.00           C  
ATOM   3014 1HG2 ILE A 205      27.767  -0.034  -1.570  1.00  0.00           H  
ATOM   3015 3HG2 ILE A 205      26.410   1.086  -1.958  1.00  0.00           H  
ATOM   3016 2HG2 ILE A 205      27.981   1.759  -1.950  1.00  0.00           H  
ATOM   3017  CG1 ILE A 205      26.257   0.342   0.811  1.00  0.00           C  
ATOM   3018 1HG1 ILE A 205      26.135   0.662   1.846  1.00  0.00           H  
ATOM   3019 2HG1 ILE A 205      25.264   0.349   0.362  1.00  0.00           H  
ATOM   3020  CD1 ILE A 205      26.635  -1.192   0.840  1.00  0.00           C  
ATOM   3021 1HD1 ILE A 205      27.310  -1.394   1.671  1.00  0.00           H  
ATOM   3022 3HD1 ILE A 205      25.752  -1.757   1.141  1.00  0.00           H  
ATOM   3023 2HD1 ILE A 205      27.007  -1.508  -0.135  1.00  0.00           H  
ATOM   3024  C   ILE A 205      29.833   1.801  -0.079  1.00  0.00           C  
ATOM   3025  O   ILE A 205      30.719   1.173  -0.586  1.00  0.00           O  
ATOM   3026  N   TRP A 206      29.965   3.131   0.035  1.00  0.00           N  
ATOM   3027  HN  TRP A 206      29.428   3.573   0.768  1.00  0.00           H  
ATOM   3028  CA  TRP A 206      30.968   3.956  -0.614  1.00  0.00           C  
ATOM   3029  HA  TRP A 206      31.369   3.353  -1.429  1.00  0.00           H  
ATOM   3030  CB  TRP A 206      30.291   5.118  -1.349  1.00  0.00           C  
ATOM   3031  HB2 TRP A 206      29.900   5.731  -0.537  1.00  0.00           H  
ATOM   3032  HB1 TRP A 206      31.167   5.617  -1.764  1.00  0.00           H  
ATOM   3033  CG  TRP A 206      29.309   4.839  -2.467  1.00  0.00           C  
ATOM   3034  CD1 TRP A 206      28.019   4.738  -2.316  1.00  0.00           C  
ATOM   3035  HD1 TRP A 206      27.445   4.813  -1.403  1.00  0.00           H  
ATOM   3036  NE1 TRP A 206      27.453   4.717  -3.552  1.00  0.00           N  
ATOM   3037  HE1 TRP A 206      26.455   4.800  -3.674  1.00  0.00           H  
ATOM   3038  CE2 TRP A 206      28.302   4.543  -4.602  1.00  0.00           C  
ATOM   3039  CZ2 TRP A 206      28.111   4.326  -5.995  1.00  0.00           C  
ATOM   3040  HZ2 TRP A 206      27.110   4.370  -6.399  1.00  0.00           H  
ATOM   3041  CH2 TRP A 206      29.206   4.144  -6.808  1.00  0.00           C  
ATOM   3042  HH2 TRP A 206      29.090   3.856  -7.841  1.00  0.00           H  
ATOM   3043  CZ3 TRP A 206      30.502   4.298  -6.202  1.00  0.00           C  
ATOM   3044  HZ3 TRP A 206      31.408   4.207  -6.782  1.00  0.00           H  
ATOM   3045  CE3 TRP A 206      30.674   4.653  -4.843  1.00  0.00           C  
ATOM   3046  HE3 TRP A 206      31.653   4.584  -4.389  1.00  0.00           H  
ATOM   3047  CD2 TRP A 206      29.545   4.694  -3.949  1.00  0.00           C  
ATOM   3048  C   TRP A 206      32.183   4.398   0.255  1.00  0.00           C  
ATOM   3049  O   TRP A 206      32.009   4.582   1.447  1.00  0.00           O  
ATOM   3050  N   GLU A 207      33.395   4.429  -0.259  1.00  0.00           N  
ATOM   3051  HN  GLU A 207      33.418   4.094  -1.212  1.00  0.00           H  
ATOM   3052  CA  GLU A 207      34.646   4.796   0.380  1.00  0.00           C  
ATOM   3053  HA  GLU A 207      34.552   4.404   1.393  1.00  0.00           H  
ATOM   3054  CB  GLU A 207      35.793   4.038  -0.324  1.00  0.00           C  
ATOM   3055  HB2 GLU A 207      35.498   4.240  -1.355  1.00  0.00           H  
ATOM   3056  HB1 GLU A 207      36.701   4.609  -0.130  1.00  0.00           H  
ATOM   3057  CG  GLU A 207      35.882   2.552  -0.041  1.00  0.00           C  
ATOM   3058  HG1 GLU A 207      35.972   2.432   1.038  1.00  0.00           H  
ATOM   3059  HG2 GLU A 207      34.980   2.092  -0.446  1.00  0.00           H  
ATOM   3060  CD  GLU A 207      36.908   1.730  -0.844  1.00  0.00           C  
ATOM   3061  OE1 GLU A 207      36.461   0.644  -1.363  1.00  0.00           O  
ATOM   3062  OE2 GLU A 207      38.051   2.230  -0.968  1.00  0.00           O  
ATOM   3063  C   GLU A 207      34.765   6.299   0.459  1.00  0.00           C  
ATOM   3064  O   GLU A 207      35.386   7.050  -0.278  1.00  0.00           O  
ATOM   3065  N   VAL A 208      33.941   6.878   1.399  1.00  0.00           N  
ATOM   3066  HN  VAL A 208      33.406   6.230   1.961  1.00  0.00           H  
ATOM   3067  CA  VAL A 208      33.658   8.372   1.732  1.00  0.00           C  
ATOM   3068  HA  VAL A 208      34.536   8.944   1.428  1.00  0.00           H  
ATOM   3069  CB  VAL A 208      32.400   8.946   0.859  1.00  0.00           C  
ATOM   3070  HB  VAL A 208      32.330  10.021   1.023  1.00  0.00           H  
ATOM   3071  CG1 VAL A 208      32.440   8.729  -0.655  1.00  0.00           C  
ATOM   3072 1HG1 VAL A 208      33.312   9.206  -1.103  1.00  0.00           H  
ATOM   3073 2HG1 VAL A 208      32.481   7.698  -1.005  1.00  0.00           H  
ATOM   3074 3HG1 VAL A 208      31.577   9.327  -0.951  1.00  0.00           H  
ATOM   3075  CG2 VAL A 208      31.014   8.408   1.396  1.00  0.00           C  
ATOM   3076 2HG2 VAL A 208      30.873   7.357   1.144  1.00  0.00           H  
ATOM   3077 1HG2 VAL A 208      30.831   8.634   2.446  1.00  0.00           H  
ATOM   3078 3HG2 VAL A 208      30.280   8.998   0.848  1.00  0.00           H  
ATOM   3079  C   VAL A 208      33.518   8.675   3.176  1.00  0.00           C  
ATOM   3080  O   VAL A 208      33.103   7.792   3.925  1.00  0.00           O  
ATOM   3081  N   SER A 209      33.704   9.940   3.520  1.00  0.00           N  
ATOM   3082  HN  SER A 209      34.097  10.471   2.755  1.00  0.00           H  
ATOM   3083  CA  SER A 209      33.311  10.602   4.773  1.00  0.00           C  
ATOM   3084  HA  SER A 209      33.690  10.052   5.634  1.00  0.00           H  
ATOM   3085  CB  SER A 209      33.918  12.010   4.729  1.00  0.00           C  
ATOM   3086  HB1 SER A 209      35.000  11.914   4.833  1.00  0.00           H  
ATOM   3087  HB2 SER A 209      33.659  12.432   3.757  1.00  0.00           H  
ATOM   3088  OG  SER A 209      33.575  12.686   5.920  1.00  0.00           O  
ATOM   3089  HG  SER A 209      34.200  13.391   6.104  1.00  0.00           H  
ATOM   3090  C   SER A 209      31.782  10.789   4.915  1.00  0.00           C  
ATOM   3091  O   SER A 209      31.093  11.138   3.999  1.00  0.00           O  
ATOM   3092  N   THR A 210      31.186  10.593   6.139  1.00  0.00           N  
ATOM   3093  HN  THR A 210      31.676  10.163   6.911  1.00  0.00           H  
ATOM   3094  CA  THR A 210      29.794  10.960   6.425  1.00  0.00           C  
ATOM   3095  HA  THR A 210      29.205  10.265   5.826  1.00  0.00           H  
ATOM   3096  CB  THR A 210      29.317  10.582   7.871  1.00  0.00           C  
ATOM   3097  HB  THR A 210      28.284  10.905   7.996  1.00  0.00           H  
ATOM   3098  CG2 THR A 210      29.299   9.097   8.042  1.00  0.00           C  
ATOM   3099 2HG2 THR A 210      29.263   8.730   9.068  1.00  0.00           H  
ATOM   3100 3HG2 THR A 210      28.587   8.531   7.441  1.00  0.00           H  
ATOM   3101 1HG2 THR A 210      30.189   8.660   7.591  1.00  0.00           H  
ATOM   3102  OG1 THR A 210      30.106  11.202   8.942  1.00  0.00           O  
ATOM   3103  HG1 THR A 210      29.451  11.409   9.612  1.00  0.00           H  
ATOM   3104  C   THR A 210      29.526  12.456   6.180  1.00  0.00           C  
ATOM   3105  O   THR A 210      28.388  12.761   5.923  1.00  0.00           O  
ATOM   3106  N   GLU A 211      30.511  13.372   6.370  1.00  0.00           N  
ATOM   3107  HN  GLU A 211      31.329  13.113   6.904  1.00  0.00           H  
ATOM   3108  CA  GLU A 211      30.478  14.771   5.924  1.00  0.00           C  
ATOM   3109  HA  GLU A 211      29.544  15.168   6.319  1.00  0.00           H  
ATOM   3110  CB  GLU A 211      31.710  15.489   6.531  1.00  0.00           C  
ATOM   3111  HB1 GLU A 211      31.870  15.109   7.540  1.00  0.00           H  
ATOM   3112  HB2 GLU A 211      32.595  15.312   5.922  1.00  0.00           H  
ATOM   3113  CG  GLU A 211      31.597  17.004   6.613  1.00  0.00           C  
ATOM   3114  HG1 GLU A 211      32.535  17.449   6.948  1.00  0.00           H  
ATOM   3115  HG2 GLU A 211      31.353  17.356   5.610  1.00  0.00           H  
ATOM   3116  CD  GLU A 211      30.625  17.642   7.544  1.00  0.00           C  
ATOM   3117  OE1 GLU A 211      29.900  18.616   7.171  1.00  0.00           O  
ATOM   3118  OE2 GLU A 211      30.270  16.991   8.567  1.00  0.00           O  
ATOM   3119  C   GLU A 211      30.446  14.924   4.393  1.00  0.00           C  
ATOM   3120  O   GLU A 211      29.924  15.901   3.869  1.00  0.00           O  
ATOM   3121  N   GLU A 212      31.054  13.955   3.634  1.00  0.00           N  
ATOM   3122  HN  GLU A 212      31.622  13.279   4.126  1.00  0.00           H  
ATOM   3123  CA  GLU A 212      30.965  13.874   2.120  1.00  0.00           C  
ATOM   3124  HA  GLU A 212      30.955  14.907   1.772  1.00  0.00           H  
ATOM   3125  CB  GLU A 212      32.214  13.220   1.425  1.00  0.00           C  
ATOM   3126  HB1 GLU A 212      33.054  13.849   1.720  1.00  0.00           H  
ATOM   3127  HB2 GLU A 212      32.423  12.221   1.809  1.00  0.00           H  
ATOM   3128  CG  GLU A 212      32.100  13.054  -0.066  1.00  0.00           C  
ATOM   3129  HG1 GLU A 212      32.920  12.474  -0.491  1.00  0.00           H  
ATOM   3130  HG2 GLU A 212      31.305  12.342  -0.292  1.00  0.00           H  
ATOM   3131  CD  GLU A 212      31.878  14.361  -0.873  1.00  0.00           C  
ATOM   3132  OE1 GLU A 212      32.146  15.447  -0.290  1.00  0.00           O  
ATOM   3133  OE2 GLU A 212      31.446  14.294  -2.071  1.00  0.00           O  
ATOM   3134  C   GLU A 212      29.618  13.174   1.739  1.00  0.00           C  
ATOM   3135  O   GLU A 212      28.910  13.679   0.912  1.00  0.00           O  
ATOM   3136  N   ALA A 213      29.140  12.102   2.390  1.00  0.00           N  
ATOM   3137  HN  ALA A 213      29.789  11.660   3.026  1.00  0.00           H  
ATOM   3138  CA  ALA A 213      27.801  11.590   2.241  1.00  0.00           C  
ATOM   3139  HA  ALA A 213      27.670  11.304   1.198  1.00  0.00           H  
ATOM   3140  CB  ALA A 213      27.608  10.398   3.206  1.00  0.00           C  
ATOM   3141  HB1 ALA A 213      28.472   9.753   3.046  1.00  0.00           H  
ATOM   3142  HB2 ALA A 213      27.436  10.813   4.199  1.00  0.00           H  
ATOM   3143  HB3 ALA A 213      26.679   9.851   3.044  1.00  0.00           H  
ATOM   3144  C   ALA A 213      26.665  12.644   2.493  1.00  0.00           C  
ATOM   3145  O   ALA A 213      25.551  12.501   1.999  1.00  0.00           O  
ATOM   3146  N   PHE A 214      26.918  13.657   3.281  1.00  0.00           N  
ATOM   3147  HN  PHE A 214      27.825  13.767   3.711  1.00  0.00           H  
ATOM   3148  CA  PHE A 214      25.953  14.703   3.577  1.00  0.00           C  
ATOM   3149  HA  PHE A 214      24.978  14.381   3.942  1.00  0.00           H  
ATOM   3150  CB  PHE A 214      26.550  15.704   4.673  1.00  0.00           C  
ATOM   3151  HB1 PHE A 214      26.848  15.206   5.596  1.00  0.00           H  
ATOM   3152  HB2 PHE A 214      27.467  16.196   4.351  1.00  0.00           H  
ATOM   3153  CG  PHE A 214      25.525  16.755   5.076  1.00  0.00           C  
ATOM   3154  CD1 PHE A 214      25.458  18.091   4.628  1.00  0.00           C  
ATOM   3155  HD1 PHE A 214      26.118  18.447   3.852  1.00  0.00           H  
ATOM   3156  CE1 PHE A 214      24.497  18.978   5.148  1.00  0.00           C  
ATOM   3157  HE1 PHE A 214      24.400  19.913   4.615  1.00  0.00           H  
ATOM   3158  CZ  PHE A 214      23.619  18.612   6.163  1.00  0.00           C  
ATOM   3159  HZ  PHE A 214      22.796  19.205   6.534  1.00  0.00           H  
ATOM   3160  CE2 PHE A 214      23.748  17.302   6.663  1.00  0.00           C  
ATOM   3161  HE2 PHE A 214      22.973  16.976   7.341  1.00  0.00           H  
ATOM   3162  CD2 PHE A 214      24.680  16.452   6.172  1.00  0.00           C  
ATOM   3163  HD2 PHE A 214      24.669  15.422   6.497  1.00  0.00           H  
ATOM   3164  C   PHE A 214      25.809  15.673   2.336  1.00  0.00           C  
ATOM   3165  O   PHE A 214      24.717  16.151   2.011  1.00  0.00           O  
ATOM   3166  N   ASP A 215      26.908  15.884   1.612  1.00  0.00           N  
ATOM   3167  HN  ASP A 215      27.756  15.402   1.874  1.00  0.00           H  
ATOM   3168  CA  ASP A 215      26.969  16.667   0.369  1.00  0.00           C  
ATOM   3169  HA  ASP A 215      26.467  17.617   0.548  1.00  0.00           H  
ATOM   3170  CB  ASP A 215      28.543  16.964   0.077  1.00  0.00           C  
ATOM   3171  HB1 ASP A 215      29.099  17.093   1.006  1.00  0.00           H  
ATOM   3172  HB2 ASP A 215      28.960  16.138  -0.501  1.00  0.00           H  
ATOM   3173  CG  ASP A 215      28.714  18.343  -0.618  1.00  0.00           C  
ATOM   3174  OD1 ASP A 215      27.699  18.991  -0.938  1.00  0.00           O  
ATOM   3175  OD2 ASP A 215      29.865  18.783  -0.862  1.00  0.00           O  
ATOM   3176  C   ASP A 215      26.288  15.833  -0.754  1.00  0.00           C  
ATOM   3177  O   ASP A 215      25.505  16.361  -1.501  1.00  0.00           O  
ATOM   3178  N   ARG A 216      26.596  14.542  -0.842  1.00  0.00           N  
ATOM   3179  HN  ARG A 216      27.322  14.249  -0.204  1.00  0.00           H  
ATOM   3180  CA  ARG A 216      26.083  13.554  -1.796  1.00  0.00           C  
ATOM   3181  HA  ARG A 216      26.462  13.905  -2.757  1.00  0.00           H  
ATOM   3182  CB  ARG A 216      26.658  12.159  -1.473  1.00  0.00           C  
ATOM   3183  HB1 ARG A 216      26.400  11.827  -0.466  1.00  0.00           H  
ATOM   3184  HB2 ARG A 216      26.187  11.338  -2.015  1.00  0.00           H  
ATOM   3185  CG  ARG A 216      28.225  12.136  -1.604  1.00  0.00           C  
ATOM   3186  HG2 ARG A 216      28.703  13.048  -1.245  1.00  0.00           H  
ATOM   3187  HG1 ARG A 216      28.628  11.299  -1.034  1.00  0.00           H  
ATOM   3188  CD  ARG A 216      28.498  12.026  -3.096  1.00  0.00           C  
ATOM   3189  HD1 ARG A 216      28.111  11.077  -3.466  1.00  0.00           H  
ATOM   3190  HD2 ARG A 216      27.957  12.734  -3.723  1.00  0.00           H  
ATOM   3191  NE  ARG A 216      29.959  12.137  -3.322  1.00  0.00           N  
ATOM   3192  HE  ARG A 216      30.454  12.720  -2.665  1.00  0.00           H  
ATOM   3193  CZ  ARG A 216      30.814  11.453  -3.919  1.00  0.00           C  
ATOM   3194  NH1 ARG A 216      30.447  10.401  -4.572  1.00  0.00           N  
ATOM   3195 2HH1 ARG A 216      29.453  10.228  -4.625  1.00  0.00           H  
ATOM   3196 1HH1 ARG A 216      31.204   9.868  -4.975  1.00  0.00           H  
ATOM   3197  NH2 ARG A 216      32.097  11.695  -3.806  1.00  0.00           N  
ATOM   3198 2HH2 ARG A 216      32.476  12.391  -3.180  1.00  0.00           H  
ATOM   3199 1HH2 ARG A 216      32.816  11.118  -4.219  1.00  0.00           H  
ATOM   3200  C   ARG A 216      24.501  13.514  -1.728  1.00  0.00           C  
ATOM   3201  O   ARG A 216      23.784  13.560  -2.775  1.00  0.00           O  
ATOM   3202  N   ILE A 217      23.987  13.431  -0.531  1.00  0.00           N  
ATOM   3203  HN  ILE A 217      24.642  13.284   0.224  1.00  0.00           H  
ATOM   3204  CA  ILE A 217      22.471  13.423  -0.421  1.00  0.00           C  
ATOM   3205  HA  ILE A 217      22.094  12.952  -1.328  1.00  0.00           H  
ATOM   3206  CB  ILE A 217      22.082  12.536   0.772  1.00  0.00           C  
ATOM   3207  HB  ILE A 217      22.550  13.037   1.620  1.00  0.00           H  
ATOM   3208  CG2 ILE A 217      20.531  12.363   0.911  1.00  0.00           C  
ATOM   3209 1HG2 ILE A 217      20.234  11.448   1.423  1.00  0.00           H  
ATOM   3210 2HG2 ILE A 217      20.184  13.270   1.404  1.00  0.00           H  
ATOM   3211 3HG2 ILE A 217      20.007  12.444  -0.042  1.00  0.00           H  
ATOM   3212  CG1 ILE A 217      22.715  11.087   0.735  1.00  0.00           C  
ATOM   3213 1HG1 ILE A 217      23.803  11.116   0.800  1.00  0.00           H  
ATOM   3214 2HG1 ILE A 217      22.483  10.618   1.690  1.00  0.00           H  
ATOM   3215  CD1 ILE A 217      22.204  10.113  -0.320  1.00  0.00           C  
ATOM   3216 1HD1 ILE A 217      22.550   9.101  -0.109  1.00  0.00           H  
ATOM   3217 3HD1 ILE A 217      21.113  10.111  -0.306  1.00  0.00           H  
ATOM   3218 2HD1 ILE A 217      22.589  10.507  -1.260  1.00  0.00           H  
ATOM   3219  C   ILE A 217      21.841  14.829  -0.444  1.00  0.00           C  
ATOM   3220  O   ILE A 217      20.837  14.999  -1.093  1.00  0.00           O  
ATOM   3221  N   THR A 218      22.443  15.906   0.134  1.00  0.00           N  
ATOM   3222  HN  THR A 218      23.383  15.898   0.499  1.00  0.00           H  
ATOM   3223  CA  THR A 218      21.879  17.274  -0.011  1.00  0.00           C  
ATOM   3224  HA  THR A 218      20.817  17.434   0.174  1.00  0.00           H  
ATOM   3225  CB  THR A 218      22.612  18.321   0.864  1.00  0.00           C  
ATOM   3226  HB  THR A 218      22.221  19.297   0.576  1.00  0.00           H  
ATOM   3227  CG2 THR A 218      22.277  18.122   2.377  1.00  0.00           C  
ATOM   3228 1HG2 THR A 218      22.665  17.231   2.870  1.00  0.00           H  
ATOM   3229 2HG2 THR A 218      22.650  18.911   3.029  1.00  0.00           H  
ATOM   3230 3HG2 THR A 218      21.189  18.077   2.393  1.00  0.00           H  
ATOM   3231  OG1 THR A 218      24.068  18.321   0.764  1.00  0.00           O  
ATOM   3232  HG1 THR A 218      24.244  17.468   1.167  1.00  0.00           H  
ATOM   3233  C   THR A 218      21.929  17.822  -1.467  1.00  0.00           C  
ATOM   3234  O   THR A 218      20.890  18.236  -1.958  1.00  0.00           O  
ATOM   3235  N   ALA A 219      23.034  17.521  -2.262  1.00  0.00           N  
ATOM   3236  HN  ALA A 219      23.948  17.313  -1.889  1.00  0.00           H  
ATOM   3237  CA  ALA A 219      22.978  17.613  -3.747  1.00  0.00           C  
ATOM   3238  HA  ALA A 219      22.916  18.636  -4.116  1.00  0.00           H  
ATOM   3239  CB  ALA A 219      24.269  17.038  -4.275  1.00  0.00           C  
ATOM   3240  HB1 ALA A 219      25.043  17.773  -4.050  1.00  0.00           H  
ATOM   3241  HB2 ALA A 219      24.517  16.027  -3.949  1.00  0.00           H  
ATOM   3242  HB3 ALA A 219      24.254  16.989  -5.363  1.00  0.00           H  
ATOM   3243  C   ALA A 219      21.785  16.869  -4.338  1.00  0.00           C  
ATOM   3244  O   ALA A 219      21.373  17.316  -5.376  1.00  0.00           O  
ATOM   3245  N   ARG A 220      21.168  15.749  -3.806  1.00  0.00           N  
ATOM   3246  HN  ARG A 220      21.536  15.341  -2.959  1.00  0.00           H  
ATOM   3247  CA  ARG A 220      19.978  15.146  -4.477  1.00  0.00           C  
ATOM   3248  HA  ARG A 220      20.011  15.104  -5.566  1.00  0.00           H  
ATOM   3249  CB  ARG A 220      19.704  13.688  -3.921  1.00  0.00           C  
ATOM   3250  HB1 ARG A 220      19.851  13.634  -2.842  1.00  0.00           H  
ATOM   3251  HB2 ARG A 220      18.677  13.340  -4.029  1.00  0.00           H  
ATOM   3252  CG  ARG A 220      20.639  12.602  -4.533  1.00  0.00           C  
ATOM   3253  HG2 ARG A 220      20.800  12.753  -5.601  1.00  0.00           H  
ATOM   3254  HG1 ARG A 220      21.648  12.489  -4.137  1.00  0.00           H  
ATOM   3255  CD  ARG A 220      20.026  11.193  -4.292  1.00  0.00           C  
ATOM   3256  HD1 ARG A 220      19.580  11.077  -3.305  1.00  0.00           H  
ATOM   3257  HD2 ARG A 220      19.300  11.076  -5.097  1.00  0.00           H  
ATOM   3258  NE  ARG A 220      20.961  10.033  -4.567  1.00  0.00           N  
ATOM   3259  HE  ARG A 220      21.696  10.304  -5.204  1.00  0.00           H  
ATOM   3260  CZ  ARG A 220      20.744   8.695  -4.280  1.00  0.00           C  
ATOM   3261  NH1 ARG A 220      21.719   7.892  -4.330  1.00  0.00           N  
ATOM   3262 1HH1 ARG A 220      22.649   8.081  -4.673  1.00  0.00           H  
ATOM   3263 2HH1 ARG A 220      21.458   6.924  -4.209  1.00  0.00           H  
ATOM   3264  NH2 ARG A 220      19.584   8.262  -3.856  1.00  0.00           N  
ATOM   3265 2HH2 ARG A 220      18.774   8.848  -3.711  1.00  0.00           H  
ATOM   3266 1HH2 ARG A 220      19.442   7.273  -3.710  1.00  0.00           H  
ATOM   3267  C   ARG A 220      18.635  15.783  -4.246  1.00  0.00           C  
ATOM   3268  O   ARG A 220      17.797  15.682  -5.069  1.00  0.00           O  
ATOM   3269  N   VAL A 221      18.540  16.734  -3.312  1.00  0.00           N  
ATOM   3270  HN  VAL A 221      19.368  16.933  -2.769  1.00  0.00           H  
ATOM   3271  CA  VAL A 221      17.206  17.323  -2.998  1.00  0.00           C  
ATOM   3272  HA  VAL A 221      16.332  16.755  -3.318  1.00  0.00           H  
ATOM   3273  CB  VAL A 221      16.963  17.295  -1.481  1.00  0.00           C  
ATOM   3274  HB  VAL A 221      16.603  16.272  -1.371  1.00  0.00           H  
ATOM   3275  CG1 VAL A 221      18.195  17.379  -0.572  1.00  0.00           C  
ATOM   3276 3HG1 VAL A 221      17.776  17.250   0.426  1.00  0.00           H  
ATOM   3277 1HG1 VAL A 221      18.950  16.616  -0.762  1.00  0.00           H  
ATOM   3278 2HG1 VAL A 221      18.775  18.302  -0.562  1.00  0.00           H  
ATOM   3279  CG2 VAL A 221      15.887  18.335  -0.947  1.00  0.00           C  
ATOM   3280 2HG2 VAL A 221      16.299  19.342  -1.009  1.00  0.00           H  
ATOM   3281 3HG2 VAL A 221      14.935  18.300  -1.477  1.00  0.00           H  
ATOM   3282 1HG2 VAL A 221      15.642  18.095   0.088  1.00  0.00           H  
ATOM   3283  C   VAL A 221      17.164  18.693  -3.585  1.00  0.00           C  
ATOM   3284  O   VAL A 221      18.104  19.472  -3.312  1.00  0.00           O  
ATOM   3285  N   PRO A 222      16.103  19.032  -4.342  1.00  0.00           N  
ATOM   3286  CD  PRO A 222      14.948  18.236  -4.806  1.00  0.00           C  
ATOM   3287  HD2 PRO A 222      14.181  18.088  -4.047  1.00  0.00           H  
ATOM   3288  HD1 PRO A 222      15.334  17.238  -5.013  1.00  0.00           H  
ATOM   3289  CG  PRO A 222      14.281  18.935  -5.988  1.00  0.00           C  
ATOM   3290  HG2 PRO A 222      13.193  18.911  -5.920  1.00  0.00           H  
ATOM   3291  HG1 PRO A 222      14.668  18.603  -6.951  1.00  0.00           H  
ATOM   3292  CB  PRO A 222      14.750  20.384  -5.771  1.00  0.00           C  
ATOM   3293  HB1 PRO A 222      14.075  20.895  -5.085  1.00  0.00           H  
ATOM   3294  HB2 PRO A 222      14.874  21.026  -6.643  1.00  0.00           H  
ATOM   3295  CA  PRO A 222      16.056  20.279  -5.074  1.00  0.00           C  
ATOM   3296  HA  PRO A 222      16.851  20.260  -5.820  1.00  0.00           H  
ATOM   3297  C   PRO A 222      16.463  21.501  -4.211  1.00  0.00           C  
ATOM   3298  O   PRO A 222      17.201  22.343  -4.750  1.00  0.00           O  
ATOM   3299  N   ILE A 223      15.982  21.723  -2.966  1.00  0.00           N  
ATOM   3300  HN  ILE A 223      15.262  21.116  -2.600  1.00  0.00           H  
ATOM   3301  CA  ILE A 223      16.267  22.903  -2.185  1.00  0.00           C  
ATOM   3302  HA  ILE A 223      16.373  23.767  -2.839  1.00  0.00           H  
ATOM   3303  CB  ILE A 223      15.179  23.198  -1.133  1.00  0.00           C  
ATOM   3304  HB  ILE A 223      15.549  24.064  -0.584  1.00  0.00           H  
ATOM   3305  CG2 ILE A 223      13.814  23.536  -1.794  1.00  0.00           C  
ATOM   3306 3HG2 ILE A 223      13.358  22.654  -2.245  1.00  0.00           H  
ATOM   3307 1HG2 ILE A 223      13.151  23.990  -1.058  1.00  0.00           H  
ATOM   3308 2HG2 ILE A 223      13.983  24.282  -2.571  1.00  0.00           H  
ATOM   3309  CG1 ILE A 223      15.032  22.130  -0.041  1.00  0.00           C  
ATOM   3310 2HG1 ILE A 223      14.544  21.253  -0.471  1.00  0.00           H  
ATOM   3311 1HG1 ILE A 223      16.049  21.844   0.226  1.00  0.00           H  
ATOM   3312  CD1 ILE A 223      14.197  22.539   1.186  1.00  0.00           C  
ATOM   3313 3HD1 ILE A 223      13.128  22.638   0.992  1.00  0.00           H  
ATOM   3314 1HD1 ILE A 223      14.182  21.680   1.856  1.00  0.00           H  
ATOM   3315 2HD1 ILE A 223      14.672  23.431   1.596  1.00  0.00           H  
ATOM   3316  C   ILE A 223      17.687  22.906  -1.438  1.00  0.00           C  
ATOM   3317  O   ILE A 223      18.028  23.729  -0.548  1.00  0.00           O  
ATOM   3318  N   GLY A 224      18.571  21.922  -1.805  1.00  0.00           N  
ATOM   3319  HN  GLY A 224      18.237  21.424  -2.616  1.00  0.00           H  
ATOM   3320  CA  GLY A 224      20.044  21.783  -1.445  1.00  0.00           C  
ATOM   3321  HA1 GLY A 224      20.406  20.862  -1.899  1.00  0.00           H  
ATOM   3322  HA2 GLY A 224      20.554  22.593  -1.969  1.00  0.00           H  
ATOM   3323  C   GLY A 224      20.310  21.686   0.070  1.00  0.00           C  
ATOM   3324  O   GLY A 224      21.455  21.830   0.524  1.00  0.00           O  
ATOM   3325  N   ARG A 225      19.240  21.387   0.840  1.00  0.00           N  
ATOM   3326  HN  ARG A 225      18.353  21.244   0.380  1.00  0.00           H  
ATOM   3327  CA  ARG A 225      19.315  21.077   2.269  1.00  0.00           C  
ATOM   3328  HA  ARG A 225      20.326  20.704   2.433  1.00  0.00           H  
ATOM   3329  CB  ARG A 225      19.267  22.462   3.020  1.00  0.00           C  
ATOM   3330  HB1 ARG A 225      19.504  22.181   4.047  1.00  0.00           H  
ATOM   3331  HB2 ARG A 225      20.051  23.177   2.766  1.00  0.00           H  
ATOM   3332  CG  ARG A 225      17.794  23.012   2.996  1.00  0.00           C  
ATOM   3333  HG2 ARG A 225      17.741  23.632   2.099  1.00  0.00           H  
ATOM   3334  HG1 ARG A 225      17.021  22.248   2.908  1.00  0.00           H  
ATOM   3335  CD  ARG A 225      17.546  23.927   4.179  1.00  0.00           C  
ATOM   3336  HD2 ARG A 225      17.507  23.280   5.055  1.00  0.00           H  
ATOM   3337  HD1 ARG A 225      18.333  24.679   4.221  1.00  0.00           H  
ATOM   3338  NE  ARG A 225      16.251  24.611   3.974  1.00  0.00           N  
ATOM   3339  HE  ARG A 225      16.283  25.275   3.214  1.00  0.00           H  
ATOM   3340  CZ  ARG A 225      15.126  24.302   4.542  1.00  0.00           C  
ATOM   3341  NH1 ARG A 225      14.932  23.348   5.306  1.00  0.00           N  
ATOM   3342 1HH1 ARG A 225      15.671  22.711   5.564  1.00  0.00           H  
ATOM   3343 2HH1 ARG A 225      14.021  23.260   5.734  1.00  0.00           H  
ATOM   3344  NH2 ARG A 225      14.044  24.965   4.283  1.00  0.00           N  
ATOM   3345 2HH2 ARG A 225      14.105  25.587   3.490  1.00  0.00           H  
ATOM   3346 1HH2 ARG A 225      13.236  24.897   4.883  1.00  0.00           H  
ATOM   3347  C   ARG A 225      18.313  20.121   2.806  1.00  0.00           C  
ATOM   3348  O   ARG A 225      17.334  19.874   2.084  1.00  0.00           O  
ATOM   3349  N   TYR A 226      18.473  19.614   4.015  1.00  0.00           N  
ATOM   3350  HN  TYR A 226      19.317  19.739   4.556  1.00  0.00           H  
ATOM   3351  CA  TYR A 226      17.471  18.810   4.680  1.00  0.00           C  
ATOM   3352  HA  TYR A 226      16.935  18.119   4.029  1.00  0.00           H  
ATOM   3353  CB  TYR A 226      18.058  17.791   5.713  1.00  0.00           C  
ATOM   3354  HB1 TYR A 226      18.680  18.254   6.480  1.00  0.00           H  
ATOM   3355  HB2 TYR A 226      17.193  17.303   6.161  1.00  0.00           H  
ATOM   3356  CG  TYR A 226      18.932  16.686   5.183  1.00  0.00           C  
ATOM   3357  CD1 TYR A 226      18.333  15.587   4.570  1.00  0.00           C  
ATOM   3358  HD1 TYR A 226      17.273  15.387   4.608  1.00  0.00           H  
ATOM   3359  CE1 TYR A 226      19.138  14.607   3.945  1.00  0.00           C  
ATOM   3360  HE1 TYR A 226      18.725  13.651   3.656  1.00  0.00           H  
ATOM   3361  CZ  TYR A 226      20.547  14.652   4.037  1.00  0.00           C  
ATOM   3362  OH  TYR A 226      21.331  13.675   3.597  1.00  0.00           O  
ATOM   3363  HH  TYR A 226      20.915  12.822   3.744  1.00  0.00           H  
ATOM   3364  CE2 TYR A 226      21.133  15.829   4.695  1.00  0.00           C  
ATOM   3365  HE2 TYR A 226      22.214  15.860   4.665  1.00  0.00           H  
ATOM   3366  CD2 TYR A 226      20.358  16.883   5.225  1.00  0.00           C  
ATOM   3367  HD2 TYR A 226      20.788  17.831   5.513  1.00  0.00           H  
ATOM   3368  C   TYR A 226      16.382  19.730   5.279  1.00  0.00           C  
ATOM   3369  O   TYR A 226      16.629  20.903   5.719  1.00  0.00           O  
ATOM   3370  N   VAL A 227      15.145  19.143   5.395  1.00  0.00           N  
ATOM   3371  HN  VAL A 227      15.028  18.226   4.990  1.00  0.00           H  
ATOM   3372  CA  VAL A 227      13.934  19.694   5.956  1.00  0.00           C  
ATOM   3373  HA  VAL A 227      13.947  20.753   5.701  1.00  0.00           H  
ATOM   3374  CB  VAL A 227      12.678  19.054   5.263  1.00  0.00           C  
ATOM   3375  HB  VAL A 227      12.679  17.992   5.509  1.00  0.00           H  
ATOM   3376  CG1 VAL A 227      11.324  19.619   5.660  1.00  0.00           C  
ATOM   3377 1HG1 VAL A 227      11.187  19.651   6.743  1.00  0.00           H  
ATOM   3378 2HG1 VAL A 227      11.185  20.659   5.367  1.00  0.00           H  
ATOM   3379 3HG1 VAL A 227      10.547  19.024   5.181  1.00  0.00           H  
ATOM   3380  CG2 VAL A 227      12.790  19.404   3.771  1.00  0.00           C  
ATOM   3381 2HG2 VAL A 227      12.614  20.476   3.675  1.00  0.00           H  
ATOM   3382 1HG2 VAL A 227      13.755  19.269   3.282  1.00  0.00           H  
ATOM   3383 3HG2 VAL A 227      11.983  18.851   3.291  1.00  0.00           H  
ATOM   3384  C   VAL A 227      14.002  19.679   7.490  1.00  0.00           C  
ATOM   3385  O   VAL A 227      14.634  18.799   8.134  1.00  0.00           O  
ATOM   3386  N   GLN A 228      13.515  20.724   8.149  1.00  0.00           N  
ATOM   3387  HN  GLN A 228      13.166  21.449   7.539  1.00  0.00           H  
ATOM   3388  CA  GLN A 228      13.281  20.799   9.571  1.00  0.00           C  
ATOM   3389  HA  GLN A 228      14.089  20.293  10.101  1.00  0.00           H  
ATOM   3390  CB  GLN A 228      13.208  22.242  10.089  1.00  0.00           C  
ATOM   3391  HB2 GLN A 228      12.555  22.839   9.452  1.00  0.00           H  
ATOM   3392  HB1 GLN A 228      12.768  22.184  11.085  1.00  0.00           H  
ATOM   3393  CG  GLN A 228      14.580  22.982  10.134  1.00  0.00           C  
ATOM   3394  HG1 GLN A 228      15.174  22.627  10.976  1.00  0.00           H  
ATOM   3395  HG2 GLN A 228      15.123  22.791   9.207  1.00  0.00           H  
ATOM   3396  CD  GLN A 228      14.529  24.503  10.171  1.00  0.00           C  
ATOM   3397  OE1 GLN A 228      13.853  25.111   9.341  1.00  0.00           O  
ATOM   3398  NE2 GLN A 228      15.136  25.146  11.143  1.00  0.00           N  
ATOM   3399 1HE2 GLN A 228      15.661  24.558  11.776  1.00  0.00           H  
ATOM   3400 2HE2 GLN A 228      14.994  26.145  11.168  1.00  0.00           H  
ATOM   3401  C   GLN A 228      12.093  19.978   9.956  1.00  0.00           C  
ATOM   3402  O   GLN A 228      11.057  20.091   9.315  1.00  0.00           O  
ATOM   3403  N   PRO A 229      12.012  19.295  11.105  1.00  0.00           N  
ATOM   3404  CD  PRO A 229      13.058  19.338  12.177  1.00  0.00           C  
ATOM   3405  HD2 PRO A 229      13.498  20.303  12.427  1.00  0.00           H  
ATOM   3406  HD1 PRO A 229      13.879  18.662  11.935  1.00  0.00           H  
ATOM   3407  CG  PRO A 229      12.279  18.804  13.356  1.00  0.00           C  
ATOM   3408  HG2 PRO A 229      11.876  19.629  13.944  1.00  0.00           H  
ATOM   3409  HG1 PRO A 229      12.930  18.178  13.967  1.00  0.00           H  
ATOM   3410  CB  PRO A 229      11.088  17.875  12.838  1.00  0.00           C  
ATOM   3411  HB2 PRO A 229      10.402  17.591  13.637  1.00  0.00           H  
ATOM   3412  HB1 PRO A 229      11.674  17.000  12.558  1.00  0.00           H  
ATOM   3413  CA  PRO A 229      10.751  18.788  11.645  1.00  0.00           C  
ATOM   3414  HA  PRO A 229      10.342  18.064  10.940  1.00  0.00           H  
ATOM   3415  C   PRO A 229       9.680  19.880  11.850  1.00  0.00           C  
ATOM   3416  O   PRO A 229       8.505  19.664  11.605  1.00  0.00           O  
ATOM   3417  N   SER A 230      10.116  21.097  12.180  1.00  0.00           N  
ATOM   3418  HN  SER A 230      11.038  21.178  12.580  1.00  0.00           H  
ATOM   3419  CA  SER A 230       9.339  22.268  12.365  1.00  0.00           C  
ATOM   3420  HA  SER A 230       8.613  22.012  13.135  1.00  0.00           H  
ATOM   3421  CB  SER A 230      10.098  23.490  12.890  1.00  0.00           C  
ATOM   3422  HB1 SER A 230      10.955  23.729  12.260  1.00  0.00           H  
ATOM   3423  HB2 SER A 230       9.369  24.265  13.122  1.00  0.00           H  
ATOM   3424  OG  SER A 230      10.744  23.155  14.073  1.00  0.00           O  
ATOM   3425  HG  SER A 230      10.099  23.040  14.774  1.00  0.00           H  
ATOM   3426  C   SER A 230       8.655  22.721  11.108  1.00  0.00           C  
ATOM   3427  O   SER A 230       7.583  23.386  11.183  1.00  0.00           O  
ATOM   3428  N   GLU A 231       9.234  22.422   9.912  1.00  0.00           N  
ATOM   3429  HN  GLU A 231      10.038  21.810   9.900  1.00  0.00           H  
ATOM   3430  CA  GLU A 231       8.528  22.896   8.648  1.00  0.00           C  
ATOM   3431  HA  GLU A 231       8.139  23.908   8.752  1.00  0.00           H  
ATOM   3432  CB  GLU A 231       9.521  23.012   7.458  1.00  0.00           C  
ATOM   3433  HB1 GLU A 231       9.972  22.111   7.044  1.00  0.00           H  
ATOM   3434  HB2 GLU A 231       8.991  23.408   6.591  1.00  0.00           H  
ATOM   3435  CG  GLU A 231      10.604  24.150   7.737  1.00  0.00           C  
ATOM   3436  HG2 GLU A 231      10.140  25.129   7.624  1.00  0.00           H  
ATOM   3437  HG1 GLU A 231      10.857  24.165   8.795  1.00  0.00           H  
ATOM   3438  CD  GLU A 231      11.877  24.065   6.889  1.00  0.00           C  
ATOM   3439  OE1 GLU A 231      12.415  25.154   6.510  1.00  0.00           O  
ATOM   3440  OE2 GLU A 231      12.487  22.995   6.702  1.00  0.00           O  
ATOM   3441  C   GLU A 231       7.433  21.890   8.306  1.00  0.00           C  
ATOM   3442  O   GLU A 231       6.444  22.228   7.708  1.00  0.00           O  
ATOM   3443  N   VAL A 232       7.637  20.617   8.667  1.00  0.00           N  
ATOM   3444  HN  VAL A 232       8.539  20.369   9.047  1.00  0.00           H  
ATOM   3445  CA  VAL A 232       6.594  19.573   8.676  1.00  0.00           C  
ATOM   3446  HA  VAL A 232       6.017  19.704   7.761  1.00  0.00           H  
ATOM   3447  CB  VAL A 232       7.164  18.181   8.802  1.00  0.00           C  
ATOM   3448  HB  VAL A 232       7.521  17.976   9.811  1.00  0.00           H  
ATOM   3449  CG1 VAL A 232       5.998  17.160   8.596  1.00  0.00           C  
ATOM   3450 2HG1 VAL A 232       5.359  17.111   9.479  1.00  0.00           H  
ATOM   3451 3HG1 VAL A 232       5.323  17.545   7.833  1.00  0.00           H  
ATOM   3452 1HG1 VAL A 232       6.394  16.197   8.273  1.00  0.00           H  
ATOM   3453  CG2 VAL A 232       8.358  18.010   7.835  1.00  0.00           C  
ATOM   3454 1HG2 VAL A 232       9.171  18.610   8.242  1.00  0.00           H  
ATOM   3455 2HG2 VAL A 232       8.626  16.956   7.747  1.00  0.00           H  
ATOM   3456 3HG2 VAL A 232       8.003  18.341   6.859  1.00  0.00           H  
ATOM   3457  C   VAL A 232       5.456  19.753   9.723  1.00  0.00           C  
ATOM   3458  O   VAL A 232       4.248  19.742   9.431  1.00  0.00           O  
ATOM   3459  N   ALA A 233       5.878  20.210  10.923  1.00  0.00           N  
ATOM   3460  HN  ALA A 233       6.831  20.104  11.239  1.00  0.00           H  
ATOM   3461  CA  ALA A 233       4.980  20.539  12.022  1.00  0.00           C  
ATOM   3462  HA  ALA A 233       4.203  19.776  12.061  1.00  0.00           H  
ATOM   3463  CB  ALA A 233       5.797  20.641  13.362  1.00  0.00           C  
ATOM   3464  HB3 ALA A 233       5.148  20.493  14.227  1.00  0.00           H  
ATOM   3465  HB1 ALA A 233       6.507  19.816  13.320  1.00  0.00           H  
ATOM   3466  HB2 ALA A 233       6.320  21.591  13.453  1.00  0.00           H  
ATOM   3467  C   ALA A 233       4.167  21.842  11.847  1.00  0.00           C  
ATOM   3468  O   ALA A 233       3.146  22.006  12.503  1.00  0.00           O  
ATOM   3469  N   GLU A 234       4.592  22.792  10.966  1.00  0.00           N  
ATOM   3470  HN  GLU A 234       5.502  22.612  10.563  1.00  0.00           H  
ATOM   3471  CA  GLU A 234       3.733  23.847  10.497  1.00  0.00           C  
ATOM   3472  HA  GLU A 234       3.300  24.304  11.388  1.00  0.00           H  
ATOM   3473  CB  GLU A 234       4.541  24.962   9.806  1.00  0.00           C  
ATOM   3474  HB1 GLU A 234       5.456  25.110  10.381  1.00  0.00           H  
ATOM   3475  HB2 GLU A 234       4.965  24.505   8.911  1.00  0.00           H  
ATOM   3476  CG  GLU A 234       3.680  26.200   9.468  1.00  0.00           C  
ATOM   3477  HG1 GLU A 234       4.302  26.568   8.653  1.00  0.00           H  
ATOM   3478  HG2 GLU A 234       2.742  25.898   9.002  1.00  0.00           H  
ATOM   3479  CD  GLU A 234       3.599  27.269  10.483  1.00  0.00           C  
ATOM   3480  OE1 GLU A 234       2.462  27.759  10.635  1.00  0.00           O  
ATOM   3481  OE2 GLU A 234       4.586  27.674  11.105  1.00  0.00           O  
ATOM   3482  C   GLU A 234       2.576  23.345   9.636  1.00  0.00           C  
ATOM   3483  O   GLU A 234       1.447  23.705   9.870  1.00  0.00           O  
ATOM   3484  N   MET A 235       2.816  22.387   8.720  1.00  0.00           N  
ATOM   3485  HN  MET A 235       3.754  22.072   8.518  1.00  0.00           H  
ATOM   3486  CA  MET A 235       1.736  22.011   7.788  1.00  0.00           C  
ATOM   3487  HA  MET A 235       1.434  22.945   7.315  1.00  0.00           H  
ATOM   3488  CB  MET A 235       2.290  21.156   6.594  1.00  0.00           C  
ATOM   3489  HB2 MET A 235       3.033  21.751   6.063  1.00  0.00           H  
ATOM   3490  HB1 MET A 235       2.791  20.250   6.933  1.00  0.00           H  
ATOM   3491  CG  MET A 235       1.233  20.868   5.513  1.00  0.00           C  
ATOM   3492  HG1 MET A 235       0.250  20.604   5.906  1.00  0.00           H  
ATOM   3493  HG2 MET A 235       0.991  21.812   5.026  1.00  0.00           H  
ATOM   3494  SD  MET A 235       1.797  19.910   4.137  1.00  0.00           S  
ATOM   3495  CE  MET A 235       2.804  20.955   3.014  1.00  0.00           C  
ATOM   3496  HE1 MET A 235       3.637  21.343   3.599  1.00  0.00           H  
ATOM   3497  HE2 MET A 235       3.175  20.399   2.155  1.00  0.00           H  
ATOM   3498  HE3 MET A 235       2.170  21.774   2.672  1.00  0.00           H  
ATOM   3499  C   MET A 235       0.658  21.166   8.526  1.00  0.00           C  
ATOM   3500  O   MET A 235      -0.513  21.259   8.155  1.00  0.00           O  
ATOM   3501  N   VAL A 236       0.997  20.339   9.509  1.00  0.00           N  
ATOM   3502  HN  VAL A 236       1.981  20.162   9.651  1.00  0.00           H  
ATOM   3503  CA  VAL A 236       0.088  19.633  10.370  1.00  0.00           C  
ATOM   3504  HA  VAL A 236      -0.556  19.148   9.637  1.00  0.00           H  
ATOM   3505  CB  VAL A 236       0.845  18.503  11.127  1.00  0.00           C  
ATOM   3506  HB  VAL A 236       1.678  18.901  11.707  1.00  0.00           H  
ATOM   3507  CG1 VAL A 236       0.032  17.604  12.045  1.00  0.00           C  
ATOM   3508 2HG1 VAL A 236      -0.451  18.104  12.883  1.00  0.00           H  
ATOM   3509 3HG1 VAL A 236      -0.827  17.265  11.468  1.00  0.00           H  
ATOM   3510 1HG1 VAL A 236       0.656  16.761  12.344  1.00  0.00           H  
ATOM   3511  CG2 VAL A 236       1.570  17.631  10.104  1.00  0.00           C  
ATOM   3512 1HG2 VAL A 236       2.333  17.014  10.580  1.00  0.00           H  
ATOM   3513 3HG2 VAL A 236       0.954  16.926   9.547  1.00  0.00           H  
ATOM   3514 2HG2 VAL A 236       2.114  18.151   9.316  1.00  0.00           H  
ATOM   3515  C   VAL A 236      -0.706  20.550  11.283  1.00  0.00           C  
ATOM   3516  O   VAL A 236      -1.898  20.313  11.473  1.00  0.00           O  
ATOM   3517  N   ALA A 237      -0.084  21.605  11.740  1.00  0.00           N  
ATOM   3518  HN  ALA A 237       0.919  21.628  11.627  1.00  0.00           H  
ATOM   3519  CA  ALA A 237      -0.647  22.758  12.468  1.00  0.00           C  
ATOM   3520  HA  ALA A 237      -1.182  22.407  13.352  1.00  0.00           H  
ATOM   3521  CB  ALA A 237       0.421  23.677  13.108  1.00  0.00           C  
ATOM   3522  HB2 ALA A 237       1.242  23.941  12.443  1.00  0.00           H  
ATOM   3523  HB3 ALA A 237      -0.085  24.625  13.294  1.00  0.00           H  
ATOM   3524  HB1 ALA A 237       0.897  23.242  13.987  1.00  0.00           H  
ATOM   3525  C   ALA A 237      -1.545  23.591  11.663  1.00  0.00           C  
ATOM   3526  O   ALA A 237      -2.653  24.007  12.137  1.00  0.00           O  
ATOM   3527  N   TYR A 238      -1.287  23.749  10.348  1.00  0.00           N  
ATOM   3528  HN  TYR A 238      -0.392  23.564   9.919  1.00  0.00           H  
ATOM   3529  CA  TYR A 238      -2.188  24.407   9.390  1.00  0.00           C  
ATOM   3530  HA  TYR A 238      -2.628  25.268   9.892  1.00  0.00           H  
ATOM   3531  CB  TYR A 238      -1.410  24.902   8.207  1.00  0.00           C  
ATOM   3532  HB2 TYR A 238      -0.827  25.753   8.556  1.00  0.00           H  
ATOM   3533  HB1 TYR A 238      -0.636  24.153   8.045  1.00  0.00           H  
ATOM   3534  CG  TYR A 238      -2.105  25.116   6.928  1.00  0.00           C  
ATOM   3535  CD1 TYR A 238      -2.889  26.249   6.763  1.00  0.00           C  
ATOM   3536  HD1 TYR A 238      -2.811  27.059   7.474  1.00  0.00           H  
ATOM   3537  CE1 TYR A 238      -3.757  26.311   5.686  1.00  0.00           C  
ATOM   3538  HE1 TYR A 238      -4.359  27.206   5.614  1.00  0.00           H  
ATOM   3539  CZ  TYR A 238      -3.946  25.276   4.793  1.00  0.00           C  
ATOM   3540  OH  TYR A 238      -4.791  25.343   3.737  1.00  0.00           O  
ATOM   3541  HH  TYR A 238      -5.333  26.135   3.704  1.00  0.00           H  
ATOM   3542  CE2 TYR A 238      -3.075  24.171   4.871  1.00  0.00           C  
ATOM   3543  HE2 TYR A 238      -3.072  23.318   4.209  1.00  0.00           H  
ATOM   3544  CD2 TYR A 238      -2.142  24.095   5.979  1.00  0.00           C  
ATOM   3545  HD2 TYR A 238      -1.528  23.207   5.980  1.00  0.00           H  
ATOM   3546  C   TYR A 238      -3.416  23.590   9.023  1.00  0.00           C  
ATOM   3547  O   TYR A 238      -4.532  24.180   8.960  1.00  0.00           O  
ATOM   3548  N   LEU A 239      -3.252  22.293   8.791  1.00  0.00           N  
ATOM   3549  HN  LEU A 239      -2.292  21.987   8.725  1.00  0.00           H  
ATOM   3550  CA  LEU A 239      -4.455  21.414   8.534  1.00  0.00           C  
ATOM   3551  HA  LEU A 239      -4.936  21.935   7.706  1.00  0.00           H  
ATOM   3552  CB  LEU A 239      -3.923  20.056   8.003  1.00  0.00           C  
ATOM   3553  HB1 LEU A 239      -3.149  19.761   8.711  1.00  0.00           H  
ATOM   3554  HB2 LEU A 239      -4.699  19.293   8.050  1.00  0.00           H  
ATOM   3555  CG  LEU A 239      -3.398  19.966   6.550  1.00  0.00           C  
ATOM   3556  HG  LEU A 239      -2.644  20.728   6.352  1.00  0.00           H  
ATOM   3557  CD1 LEU A 239      -2.689  18.662   6.232  1.00  0.00           C  
ATOM   3558 2HD1 LEU A 239      -2.175  18.786   5.278  1.00  0.00           H  
ATOM   3559 1HD1 LEU A 239      -1.830  18.531   6.891  1.00  0.00           H  
ATOM   3560 3HD1 LEU A 239      -3.356  17.800   6.244  1.00  0.00           H  
ATOM   3561  CD2 LEU A 239      -4.677  20.099   5.745  1.00  0.00           C  
ATOM   3562 2HD2 LEU A 239      -5.469  19.419   6.055  1.00  0.00           H  
ATOM   3563 3HD2 LEU A 239      -5.146  21.082   5.770  1.00  0.00           H  
ATOM   3564 1HD2 LEU A 239      -4.474  19.926   4.688  1.00  0.00           H  
ATOM   3565  C   LEU A 239      -5.386  21.227   9.690  1.00  0.00           C  
ATOM   3566  O   LEU A 239      -6.570  21.108   9.451  1.00  0.00           O  
ATOM   3567  N   ILE A 240      -4.971  21.206  11.025  1.00  0.00           N  
ATOM   3568  HN  ILE A 240      -3.992  21.385  11.195  1.00  0.00           H  
ATOM   3569  CA  ILE A 240      -5.789  21.116  12.172  1.00  0.00           C  
ATOM   3570  HA  ILE A 240      -6.654  20.560  11.810  1.00  0.00           H  
ATOM   3571  CB  ILE A 240      -5.173  20.363  13.340  1.00  0.00           C  
ATOM   3572  HB  ILE A 240      -5.885  20.198  14.148  1.00  0.00           H  
ATOM   3573  CG2 ILE A 240      -4.678  18.952  13.045  1.00  0.00           C  
ATOM   3574 3HG2 ILE A 240      -5.427  18.211  12.764  1.00  0.00           H  
ATOM   3575 2HG2 ILE A 240      -3.884  18.971  12.298  1.00  0.00           H  
ATOM   3576 1HG2 ILE A 240      -4.145  18.658  13.949  1.00  0.00           H  
ATOM   3577  CG1 ILE A 240      -3.986  21.166  13.949  1.00  0.00           C  
ATOM   3578 1HG1 ILE A 240      -3.103  20.578  14.199  1.00  0.00           H  
ATOM   3579 2HG1 ILE A 240      -3.539  21.821  13.200  1.00  0.00           H  
ATOM   3580  CD1 ILE A 240      -4.452  21.968  15.186  1.00  0.00           C  
ATOM   3581 3HD1 ILE A 240      -5.316  22.616  15.040  1.00  0.00           H  
ATOM   3582 2HD1 ILE A 240      -4.583  21.259  16.003  1.00  0.00           H  
ATOM   3583 1HD1 ILE A 240      -3.578  22.585  15.396  1.00  0.00           H  
ATOM   3584  C   ILE A 240      -6.245  22.497  12.541  1.00  0.00           C  
ATOM   3585  O   ILE A 240      -7.174  22.580  13.346  1.00  0.00           O  
ATOM   3586  N   GLY A 241      -5.853  23.570  11.812  1.00  0.00           N  
ATOM   3587  HN  GLY A 241      -5.260  23.444  11.003  1.00  0.00           H  
ATOM   3588  CA  GLY A 241      -6.214  24.935  12.130  1.00  0.00           C  
ATOM   3589  HA2 GLY A 241      -6.330  25.085  13.204  1.00  0.00           H  
ATOM   3590  HA1 GLY A 241      -5.426  25.629  11.839  1.00  0.00           H  
ATOM   3591  C   GLY A 241      -7.485  25.478  11.464  1.00  0.00           C  
ATOM   3592  O   GLY A 241      -8.187  24.721  10.824  1.00  0.00           O  
ATOM   3593  N   PRO A 242      -7.784  26.781  11.596  1.00  0.00           N  
ATOM   3594  CD  PRO A 242      -6.989  27.825  12.295  1.00  0.00           C  
ATOM   3595  HD1 PRO A 242      -5.955  27.759  11.956  1.00  0.00           H  
ATOM   3596  HD2 PRO A 242      -7.102  27.631  13.363  1.00  0.00           H  
ATOM   3597  CG  PRO A 242      -7.635  29.148  11.814  1.00  0.00           C  
ATOM   3598  HG2 PRO A 242      -7.168  29.547  10.914  1.00  0.00           H  
ATOM   3599  HG1 PRO A 242      -7.553  29.860  12.634  1.00  0.00           H  
ATOM   3600  CB  PRO A 242      -9.075  28.754  11.547  1.00  0.00           C  
ATOM   3601  HB2 PRO A 242      -9.586  29.436  10.866  1.00  0.00           H  
ATOM   3602  HB1 PRO A 242      -9.589  28.697  12.506  1.00  0.00           H  
ATOM   3603  CA  PRO A 242      -8.988  27.383  10.913  1.00  0.00           C  
ATOM   3604  HA  PRO A 242      -9.876  26.809  11.178  1.00  0.00           H  
ATOM   3605  C   PRO A 242      -8.802  27.452   9.426  1.00  0.00           C  
ATOM   3606  O   PRO A 242      -7.645  27.705   9.017  1.00  0.00           O  
ATOM   3607  N   GLY A 243      -9.844  27.350   8.631  1.00  0.00           N  
ATOM   3608  HN  GLY A 243     -10.685  27.058   9.107  1.00  0.00           H  
ATOM   3609  CA  GLY A 243      -9.834  27.724   7.254  1.00  0.00           C  
ATOM   3610  HA2 GLY A 243     -10.853  28.001   6.980  1.00  0.00           H  
ATOM   3611  HA1 GLY A 243      -9.085  28.507   7.138  1.00  0.00           H  
ATOM   3612  C   GLY A 243      -9.408  26.572   6.413  1.00  0.00           C  
ATOM   3613  O   GLY A 243      -9.393  26.657   5.163  1.00  0.00           O  
ATOM   3614  N   ALA A 244      -8.903  25.435   6.932  1.00  0.00           N  
ATOM   3615  HN  ALA A 244      -8.739  25.468   7.928  1.00  0.00           H  
ATOM   3616  CA  ALA A 244      -8.578  24.206   6.159  1.00  0.00           C  
ATOM   3617  HA  ALA A 244      -8.415  24.540   5.134  1.00  0.00           H  
ATOM   3618  CB  ALA A 244      -7.183  23.605   6.659  1.00  0.00           C  
ATOM   3619  HB2 ALA A 244      -6.387  24.281   6.348  1.00  0.00           H  
ATOM   3620  HB1 ALA A 244      -7.234  23.399   7.729  1.00  0.00           H  
ATOM   3621  HB3 ALA A 244      -6.997  22.635   6.199  1.00  0.00           H  
ATOM   3622  C   ALA A 244      -9.669  23.147   6.110  1.00  0.00           C  
ATOM   3623  O   ALA A 244      -9.580  22.055   5.592  1.00  0.00           O  
ATOM   3624  N   ALA A 245     -10.864  23.620   6.419  1.00  0.00           N  
ATOM   3625  HN  ALA A 245     -10.838  24.546   6.822  1.00  0.00           H  
ATOM   3626  CA  ALA A 245     -12.163  23.024   5.973  1.00  0.00           C  
ATOM   3627  HA  ALA A 245     -12.332  22.096   6.520  1.00  0.00           H  
ATOM   3628  CB  ALA A 245     -13.326  23.989   6.536  1.00  0.00           C  
ATOM   3629  HB2 ALA A 245     -13.435  24.932   6.001  1.00  0.00           H  
ATOM   3630  HB3 ALA A 245     -14.343  23.605   6.465  1.00  0.00           H  
ATOM   3631  HB1 ALA A 245     -13.087  24.310   7.550  1.00  0.00           H  
ATOM   3632  C   ALA A 245     -12.266  22.594   4.488  1.00  0.00           C  
ATOM   3633  O   ALA A 245     -12.733  21.539   4.050  1.00  0.00           O  
ATOM   3634  N   ALA A 246     -11.774  23.519   3.693  1.00  0.00           N  
ATOM   3635  HN  ALA A 246     -11.388  24.347   4.126  1.00  0.00           H  
ATOM   3636  CA  ALA A 246     -11.609  23.323   2.238  1.00  0.00           C  
ATOM   3637  HA  ALA A 246     -12.533  23.021   1.745  1.00  0.00           H  
ATOM   3638  CB  ALA A 246     -11.132  24.724   1.856  1.00  0.00           C  
ATOM   3639  HB2 ALA A 246     -11.131  24.647   0.768  1.00  0.00           H  
ATOM   3640  HB3 ALA A 246     -11.895  25.449   2.139  1.00  0.00           H  
ATOM   3641  HB1 ALA A 246     -10.107  24.905   2.178  1.00  0.00           H  
ATOM   3642  C   ALA A 246     -10.610  22.260   1.728  1.00  0.00           C  
ATOM   3643  O   ALA A 246     -10.494  21.968   0.505  1.00  0.00           O  
ATOM   3644  N   VAL A 247      -9.859  21.636   2.664  1.00  0.00           N  
ATOM   3645  HN  VAL A 247     -10.008  21.959   3.608  1.00  0.00           H  
ATOM   3646  CA  VAL A 247      -8.746  20.638   2.481  1.00  0.00           C  
ATOM   3647  HA  VAL A 247      -8.617  20.547   1.403  1.00  0.00           H  
ATOM   3648  CB  VAL A 247      -7.447  21.154   3.037  1.00  0.00           C  
ATOM   3649  HB  VAL A 247      -7.590  21.332   4.102  1.00  0.00           H  
ATOM   3650  CG1 VAL A 247      -6.267  20.150   2.640  1.00  0.00           C  
ATOM   3651 2HG1 VAL A 247      -6.361  19.329   3.352  1.00  0.00           H  
ATOM   3652 3HG1 VAL A 247      -6.417  19.726   1.648  1.00  0.00           H  
ATOM   3653 1HG1 VAL A 247      -5.283  20.583   2.813  1.00  0.00           H  
ATOM   3654  CG2 VAL A 247      -7.012  22.552   2.546  1.00  0.00           C  
ATOM   3655 2HG2 VAL A 247      -7.656  23.271   3.051  1.00  0.00           H  
ATOM   3656 1HG2 VAL A 247      -5.999  22.796   2.863  1.00  0.00           H  
ATOM   3657 3HG2 VAL A 247      -7.137  22.760   1.483  1.00  0.00           H  
ATOM   3658  C   VAL A 247      -9.185  19.298   3.143  1.00  0.00           C  
ATOM   3659  O   VAL A 247      -9.171  19.082   4.375  1.00  0.00           O  
ATOM   3660  N   THR A 248      -9.411  18.276   2.387  1.00  0.00           N  
ATOM   3661  HN  THR A 248      -9.267  18.444   1.403  1.00  0.00           H  
ATOM   3662  CA  THR A 248      -9.693  16.880   2.773  1.00  0.00           C  
ATOM   3663  HA  THR A 248      -9.014  16.702   3.608  1.00  0.00           H  
ATOM   3664  CB  THR A 248     -11.151  16.807   3.328  1.00  0.00           C  
ATOM   3665  HB  THR A 248     -11.238  17.577   4.096  1.00  0.00           H  
ATOM   3666  CG2 THR A 248     -12.271  17.065   2.336  1.00  0.00           C  
ATOM   3667 1HG2 THR A 248     -12.126  16.465   1.437  1.00  0.00           H  
ATOM   3668 3HG2 THR A 248     -13.176  16.793   2.878  1.00  0.00           H  
ATOM   3669 2HG2 THR A 248     -12.356  18.104   2.017  1.00  0.00           H  
ATOM   3670  OG1 THR A 248     -11.268  15.500   3.956  1.00  0.00           O  
ATOM   3671  HG1 THR A 248     -12.201  15.345   4.118  1.00  0.00           H  
ATOM   3672  C   THR A 248      -9.426  15.850   1.663  1.00  0.00           C  
ATOM   3673  O   THR A 248      -9.492  16.240   0.462  1.00  0.00           O  
ATOM   3674  N   ALA A 249      -9.059  14.636   2.021  1.00  0.00           N  
ATOM   3675  HN  ALA A 249      -8.885  14.431   2.995  1.00  0.00           H  
ATOM   3676  CA  ALA A 249      -8.760  13.575   1.031  1.00  0.00           C  
ATOM   3677  HA  ALA A 249      -8.535  12.588   1.433  1.00  0.00           H  
ATOM   3678  CB  ALA A 249      -9.974  13.361   0.143  1.00  0.00           C  
ATOM   3679  HB1 ALA A 249     -10.202  12.322  -0.091  1.00  0.00           H  
ATOM   3680  HB3 ALA A 249     -10.871  13.670   0.680  1.00  0.00           H  
ATOM   3681  HB2 ALA A 249      -9.891  13.991  -0.745  1.00  0.00           H  
ATOM   3682  C   ALA A 249      -7.448  13.826   0.160  1.00  0.00           C  
ATOM   3683  O   ALA A 249      -7.184  13.236  -0.893  1.00  0.00           O  
ATOM   3684  N   GLN A 250      -6.533  14.682   0.717  1.00  0.00           N  
ATOM   3685  HN  GLN A 250      -6.798  15.035   1.626  1.00  0.00           H  
ATOM   3686  CA  GLN A 250      -5.242  15.144   0.112  1.00  0.00           C  
ATOM   3687  HA  GLN A 250      -5.217  14.792  -0.919  1.00  0.00           H  
ATOM   3688  CB  GLN A 250      -5.213  16.688   0.021  1.00  0.00           C  
ATOM   3689  HB1 GLN A 250      -5.180  17.088   1.035  1.00  0.00           H  
ATOM   3690  HB2 GLN A 250      -4.373  17.002  -0.600  1.00  0.00           H  
ATOM   3691  CG  GLN A 250      -6.524  17.283  -0.626  1.00  0.00           C  
ATOM   3692  HG2 GLN A 250      -7.313  17.052   0.089  1.00  0.00           H  
ATOM   3693  HG1 GLN A 250      -6.368  18.351  -0.775  1.00  0.00           H  
ATOM   3694  CD  GLN A 250      -6.907  16.704  -1.985  1.00  0.00           C  
ATOM   3695  OE1 GLN A 250      -6.007  16.486  -2.781  1.00  0.00           O  
ATOM   3696  NE2 GLN A 250      -8.153  16.395  -2.261  1.00  0.00           N  
ATOM   3697 1HE2 GLN A 250      -8.933  16.437  -1.621  1.00  0.00           H  
ATOM   3698 2HE2 GLN A 250      -8.362  16.283  -3.243  1.00  0.00           H  
ATOM   3699  C   GLN A 250      -3.936  14.691   0.799  1.00  0.00           C  
ATOM   3700  O   GLN A 250      -3.889  14.466   1.993  1.00  0.00           O  
ATOM   3701  N   ALA A 251      -2.919  14.497  -0.007  1.00  0.00           N  
ATOM   3702  HN  ALA A 251      -2.979  14.883  -0.938  1.00  0.00           H  
ATOM   3703  CA  ALA A 251      -1.626  14.004   0.418  1.00  0.00           C  
ATOM   3704  HA  ALA A 251      -1.395  13.971   1.483  1.00  0.00           H  
ATOM   3705  CB  ALA A 251      -1.384  12.583  -0.198  1.00  0.00           C  
ATOM   3706  HB2 ALA A 251      -2.042  11.882   0.315  1.00  0.00           H  
ATOM   3707  HB3 ALA A 251      -1.686  12.604  -1.246  1.00  0.00           H  
ATOM   3708  HB1 ALA A 251      -0.371  12.180  -0.191  1.00  0.00           H  
ATOM   3709  C   ALA A 251      -0.585  15.028  -0.092  1.00  0.00           C  
ATOM   3710  O   ALA A 251      -0.280  15.101  -1.281  1.00  0.00           O  
ATOM   3711  N   LEU A 252      -0.015  15.793   0.825  1.00  0.00           N  
ATOM   3712  HN  LEU A 252      -0.190  15.621   1.804  1.00  0.00           H  
ATOM   3713  CA  LEU A 252       0.786  16.943   0.585  1.00  0.00           C  
ATOM   3714  HA  LEU A 252       0.360  17.429  -0.293  1.00  0.00           H  
ATOM   3715  CB  LEU A 252       0.442  18.024   1.596  1.00  0.00           C  
ATOM   3716  HB2 LEU A 252       0.284  17.571   2.575  1.00  0.00           H  
ATOM   3717  HB1 LEU A 252       1.267  18.732   1.511  1.00  0.00           H  
ATOM   3718  CG  LEU A 252      -0.907  18.810   1.379  1.00  0.00           C  
ATOM   3719  HG  LEU A 252      -0.884  19.096   0.327  1.00  0.00           H  
ATOM   3720  CD1 LEU A 252      -2.108  18.000   1.870  1.00  0.00           C  
ATOM   3721 1HD1 LEU A 252      -1.875  17.586   2.851  1.00  0.00           H  
ATOM   3722 3HD1 LEU A 252      -3.006  18.613   1.951  1.00  0.00           H  
ATOM   3723 2HD1 LEU A 252      -2.433  17.222   1.181  1.00  0.00           H  
ATOM   3724  CD2 LEU A 252      -0.932  20.051   2.321  1.00  0.00           C  
ATOM   3725 2HD2 LEU A 252      -0.133  20.764   2.113  1.00  0.00           H  
ATOM   3726 3HD2 LEU A 252      -1.833  20.628   2.110  1.00  0.00           H  
ATOM   3727 1HD2 LEU A 252      -0.901  19.785   3.376  1.00  0.00           H  
ATOM   3728  C   LEU A 252       2.283  16.677   0.631  1.00  0.00           C  
ATOM   3729  O   LEU A 252       2.839  15.859   1.414  1.00  0.00           O  
ATOM   3730  N   ASN A 253       3.086  17.280  -0.271  1.00  0.00           N  
ATOM   3731  HN  ASN A 253       2.752  18.006  -0.889  1.00  0.00           H  
ATOM   3732  CA  ASN A 253       4.601  17.128  -0.264  1.00  0.00           C  
ATOM   3733  HA  ASN A 253       4.809  16.157   0.185  1.00  0.00           H  
ATOM   3734  CB  ASN A 253       5.135  17.224  -1.765  1.00  0.00           C  
ATOM   3735  HB2 ASN A 253       4.824  18.193  -2.153  1.00  0.00           H  
ATOM   3736  HB1 ASN A 253       6.217  17.155  -1.881  1.00  0.00           H  
ATOM   3737  CG  ASN A 253       4.563  16.129  -2.585  1.00  0.00           C  
ATOM   3738  OD1 ASN A 253       4.139  15.064  -2.102  1.00  0.00           O  
ATOM   3739  ND2 ASN A 253       4.472  16.288  -3.888  1.00  0.00           N  
ATOM   3740 2HD2 ASN A 253       4.068  15.485  -4.350  1.00  0.00           H  
ATOM   3741 1HD2 ASN A 253       4.838  17.124  -4.320  1.00  0.00           H  
ATOM   3742  C   ASN A 253       5.377  18.166   0.614  1.00  0.00           C  
ATOM   3743  O   ASN A 253       5.103  19.363   0.513  1.00  0.00           O  
ATOM   3744  N   VAL A 254       6.360  17.738   1.437  1.00  0.00           N  
ATOM   3745  HN  VAL A 254       6.475  16.752   1.623  1.00  0.00           H  
ATOM   3746  CA  VAL A 254       7.367  18.641   2.029  1.00  0.00           C  
ATOM   3747  HA  VAL A 254       7.482  19.619   1.565  1.00  0.00           H  
ATOM   3748  CB  VAL A 254       7.129  18.971   3.507  1.00  0.00           C  
ATOM   3749  HB  VAL A 254       8.049  18.929   4.093  1.00  0.00           H  
ATOM   3750  CG1 VAL A 254       6.587  20.443   3.504  1.00  0.00           C  
ATOM   3751 2HG1 VAL A 254       6.436  20.814   4.517  1.00  0.00           H  
ATOM   3752 1HG1 VAL A 254       7.396  21.064   3.121  1.00  0.00           H  
ATOM   3753 3HG1 VAL A 254       5.685  20.502   2.894  1.00  0.00           H  
ATOM   3754  CG2 VAL A 254       6.114  18.041   4.125  1.00  0.00           C  
ATOM   3755 3HG2 VAL A 254       5.169  18.092   3.583  1.00  0.00           H  
ATOM   3756 1HG2 VAL A 254       6.550  17.052   3.986  1.00  0.00           H  
ATOM   3757 2HG2 VAL A 254       6.008  18.222   5.195  1.00  0.00           H  
ATOM   3758  C   VAL A 254       8.745  17.996   1.664  1.00  0.00           C  
ATOM   3759  O   VAL A 254       9.723  18.137   2.405  1.00  0.00           O  
ATOM   3760  N   CYS A 255       8.925  17.302   0.559  1.00  0.00           N  
ATOM   3761  HN  CYS A 255       8.159  17.427  -0.087  1.00  0.00           H  
ATOM   3762  CA  CYS A 255      10.165  16.578   0.302  1.00  0.00           C  
ATOM   3763  HA  CYS A 255      10.504  16.051   1.194  1.00  0.00           H  
ATOM   3764  CB  CYS A 255       9.893  15.375  -0.640  1.00  0.00           C  
ATOM   3765  HB1 CYS A 255      10.840  14.904  -0.904  1.00  0.00           H  
ATOM   3766  HB2 CYS A 255       9.227  14.673  -0.136  1.00  0.00           H  
ATOM   3767  SG  CYS A 255       9.035  15.920  -2.161  1.00  0.00           S  
ATOM   3768  HG  CYS A 255       8.682  14.699  -2.574  1.00  0.00           H  
ATOM   3769  C   CYS A 255      11.274  17.481  -0.177  1.00  0.00           C  
ATOM   3770  O   CYS A 255      12.312  16.950  -0.577  1.00  0.00           O  
ATOM   3771  N   GLY A 256      11.187  18.788  -0.121  1.00  0.00           N  
ATOM   3772  HN  GLY A 256      10.397  19.274   0.279  1.00  0.00           H  
ATOM   3773  CA  GLY A 256      12.218  19.738  -0.611  1.00  0.00           C  
ATOM   3774  HA2 GLY A 256      12.245  20.709  -0.118  1.00  0.00           H  
ATOM   3775  HA1 GLY A 256      13.147  19.196  -0.429  1.00  0.00           H  
ATOM   3776  C   GLY A 256      12.045  19.965  -2.110  1.00  0.00           C  
ATOM   3777  O   GLY A 256      13.010  20.132  -2.857  1.00  0.00           O  
ATOM   3778  N   GLY A 257      10.763  19.956  -2.539  1.00  0.00           N  
ATOM   3779  HN  GLY A 257       9.991  19.801  -1.906  1.00  0.00           H  
ATOM   3780  CA  GLY A 257      10.432  20.157  -3.973  1.00  0.00           C  
ATOM   3781  HA2 GLY A 257       9.421  20.551  -4.073  1.00  0.00           H  
ATOM   3782  HA1 GLY A 257      11.198  20.799  -4.403  1.00  0.00           H  
ATOM   3783  C   GLY A 257      10.433  18.898  -4.840  1.00  0.00           C  
ATOM   3784  O   GLY A 257      10.002  19.058  -5.979  1.00  0.00           O  
ATOM   3785  N   LEU A 258      11.101  17.771  -4.474  1.00  0.00           N  
ATOM   3786  HN  LEU A 258      11.565  17.743  -3.578  1.00  0.00           H  
ATOM   3787  CA  LEU A 258      11.266  16.545  -5.299  1.00  0.00           C  
ATOM   3788  HA  LEU A 258      11.918  16.781  -6.141  1.00  0.00           H  
ATOM   3789  CB  LEU A 258      12.022  15.502  -4.427  1.00  0.00           C  
ATOM   3790  HB1 LEU A 258      12.916  16.009  -4.063  1.00  0.00           H  
ATOM   3791  HB2 LEU A 258      11.444  15.383  -3.511  1.00  0.00           H  
ATOM   3792  CG  LEU A 258      12.369  14.193  -5.162  1.00  0.00           C  
ATOM   3793  HG  LEU A 258      11.484  13.744  -5.616  1.00  0.00           H  
ATOM   3794  CD1 LEU A 258      13.474  14.392  -6.221  1.00  0.00           C  
ATOM   3795 2HD1 LEU A 258      13.647  13.509  -6.838  1.00  0.00           H  
ATOM   3796 3HD1 LEU A 258      13.249  15.198  -6.920  1.00  0.00           H  
ATOM   3797 1HD1 LEU A 258      14.406  14.695  -5.747  1.00  0.00           H  
ATOM   3798  CD2 LEU A 258      13.061  13.156  -4.267  1.00  0.00           C  
ATOM   3799 1HD2 LEU A 258      13.907  13.558  -3.712  1.00  0.00           H  
ATOM   3800 3HD2 LEU A 258      12.320  12.641  -3.655  1.00  0.00           H  
ATOM   3801 2HD2 LEU A 258      13.475  12.357  -4.882  1.00  0.00           H  
ATOM   3802  C   LEU A 258      10.026  15.890  -5.955  1.00  0.00           C  
ATOM   3803  O   LEU A 258      10.045  15.338  -7.022  1.00  0.00           O  
ATOM   3804  N   GLY A 259       8.875  16.113  -5.341  1.00  0.00           N  
ATOM   3805  HN  GLY A 259       8.964  16.599  -4.461  1.00  0.00           H  
ATOM   3806  CA  GLY A 259       7.529  15.646  -5.803  1.00  0.00           C  
ATOM   3807  HA1 GLY A 259       7.738  14.605  -6.049  1.00  0.00           H  
ATOM   3808  HA2 GLY A 259       6.899  15.826  -4.932  1.00  0.00           H  
ATOM   3809  C   GLY A 259       7.029  16.382  -7.089  1.00  0.00           C  
ATOM   3810  O   GLY A 259       6.980  17.584  -7.187  1.00  0.00           O  
ATOM   3811  N   ASN A 260       6.686  15.590  -8.111  1.00  0.00           N  
ATOM   3812  HN  ASN A 260       6.880  14.604  -8.016  1.00  0.00           H  
ATOM   3813  CA  ASN A 260       5.978  16.049  -9.345  1.00  0.00           C  
ATOM   3814  HA  ASN A 260       6.118  17.129  -9.399  1.00  0.00           H  
ATOM   3815  CB  ASN A 260       6.483  15.488 -10.681  1.00  0.00           C  
ATOM   3816  HB1 ASN A 260       5.990  14.529 -10.839  1.00  0.00           H  
ATOM   3817  HB2 ASN A 260       6.202  16.086 -11.547  1.00  0.00           H  
ATOM   3818  CG  ASN A 260       7.902  15.302 -10.809  1.00  0.00           C  
ATOM   3819  OD1 ASN A 260       8.683  16.147 -10.387  1.00  0.00           O  
ATOM   3820  ND2 ASN A 260       8.385  14.212 -11.437  1.00  0.00           N  
ATOM   3821 2HD2 ASN A 260       7.789  13.681 -12.057  1.00  0.00           H  
ATOM   3822 1HD2 ASN A 260       9.394  14.186 -11.490  1.00  0.00           H  
ATOM   3823  C   ASN A 260       4.421  15.773  -9.270  1.00  0.00           C  
ATOM   3824  O   ASN A 260       3.713  16.215 -10.279  1.00  0.00           O  
ATOM   3825  N   TYR A 261       3.874  15.137  -8.168  1.00  0.00           N  
ATOM   3826  HN  TYR A 261       4.454  14.985  -7.355  1.00  0.00           H  
ATOM   3827  CA  TYR A 261       2.478  15.078  -7.843  1.00  0.00           C  
ATOM   3828  HA  TYR A 261       2.070  16.047  -8.131  1.00  0.00           H  
ATOM   3829  CB  TYR A 261       1.782  14.027  -8.685  1.00  0.00           C  
ATOM   3830  HB2 TYR A 261       0.712  14.194  -8.807  1.00  0.00           H  
ATOM   3831  HB1 TYR A 261       2.165  14.053  -9.706  1.00  0.00           H  
ATOM   3832  CG  TYR A 261       1.893  12.692  -8.080  1.00  0.00           C  
ATOM   3833  CD1 TYR A 261       3.111  12.024  -8.279  1.00  0.00           C  
ATOM   3834  HD1 TYR A 261       3.913  12.551  -8.774  1.00  0.00           H  
ATOM   3835  CE1 TYR A 261       3.151  10.646  -8.068  1.00  0.00           C  
ATOM   3836  HE1 TYR A 261       4.049  10.068  -8.229  1.00  0.00           H  
ATOM   3837  CZ  TYR A 261       2.061   9.966  -7.626  1.00  0.00           C  
ATOM   3838  OH  TYR A 261       2.006   8.679  -7.428  1.00  0.00           O  
ATOM   3839  HH  TYR A 261       1.398   8.346  -6.764  1.00  0.00           H  
ATOM   3840  CE2 TYR A 261       0.791  10.630  -7.418  1.00  0.00           C  
ATOM   3841  HE2 TYR A 261      -0.065  10.103  -7.026  1.00  0.00           H  
ATOM   3842  CD2 TYR A 261       0.686  11.984  -7.701  1.00  0.00           C  
ATOM   3843  HD2 TYR A 261      -0.235  12.543  -7.629  1.00  0.00           H  
ATOM   3844  C   TYR A 261       2.229  14.980  -6.348  1.00  0.00           C  
ATOM   3845  O   TYR A 261       1.104  15.141  -5.920  1.00  0.00           O  
ATOM   3846  OXT TYR A 261       3.165  14.655  -5.598  1.00  0.00           O  
ATOM   3847  C6N NDP A 262       8.880   9.560   6.032  1.00  0.00           C  
ATOM   3848  H26 NDP A 262       8.033   8.968   5.716  1.00  0.00           H  
ATOM   3849  C5N NDP A 262       9.825  10.009   5.118  1.00  0.00           C  
ATOM   3850  H25 NDP A 262       9.632   9.945   4.057  1.00  0.00           H  
ATOM   3851  C4N NDP A 262      10.950  10.920   5.597  1.00  0.00           C  
ATOM   3852  H23 NDP A 262      11.801  10.647   4.974  1.00  0.00           H  
ATOM   3853  H24 NDP A 262      10.618  11.923   5.333  1.00  0.00           H  
ATOM   3854  C3N NDP A 262      11.207  10.843   7.059  1.00  0.00           C  
ATOM   3855  C7N NDP A 262      12.386  11.421   7.571  1.00  0.00           C  
ATOM   3856  O7N NDP A 262      13.235  11.902   6.792  1.00  0.00           O  
ATOM   3857  N7N NDP A 262      12.722  11.448   8.765  1.00  0.00           N1+
ATOM   3858  H21 NDP A 262      13.660  11.753   8.984  1.00  0.00           H  
ATOM   3859  H22 NDP A 262      12.159  11.026   9.490  1.00  0.00           H  
ATOM   3860  C2N NDP A 262      10.165  10.420   7.878  1.00  0.00           C  
ATOM   3861  H20 NDP A 262      10.199  10.582   8.945  1.00  0.00           H  
ATOM   3862  N1N NDP A 262       9.030   9.855   7.372  1.00  0.00           N  
ATOM   3863  C1D NDP A 262       7.987   9.494   8.369  1.00  0.00           C  
ATOM   3864  H19 NDP A 262       7.102   9.533   7.732  1.00  0.00           H  
ATOM   3865  C2D NDP A 262       8.305   8.111   8.982  1.00  0.00           C  
ATOM   3866  H17 NDP A 262       9.354   8.031   9.274  1.00  0.00           H  
ATOM   3867  O2D NDP A 262       8.054   6.971   8.143  1.00  0.00           O  
ATOM   3868  H18 NDP A 262       8.333   6.149   8.554  1.00  0.00           H  
ATOM   3869  C3D NDP A 262       7.538   7.996  10.260  1.00  0.00           C  
ATOM   3870  H15 NDP A 262       8.163   7.352  10.877  1.00  0.00           H  
ATOM   3871  O3D NDP A 262       6.178   7.533  10.052  1.00  0.00           O  
ATOM   3872  H16 NDP A 262       5.580   7.850  10.734  1.00  0.00           H  
ATOM   3873  C4D NDP A 262       7.578   9.490  10.583  1.00  0.00           C  
ATOM   3874  H14 NDP A 262       6.682   9.644  11.182  1.00  0.00           H  
ATOM   3875  O4D NDP A 262       7.668  10.368   9.458  1.00  0.00           O  
ATOM   3876  C5D NDP A 262       8.605   9.863  11.663  1.00  0.00           C  
ATOM   3877  H13 NDP A 262       8.635   9.274  12.579  1.00  0.00           H  
ATOM   3878  H12 NDP A 262       8.398  10.817  12.146  1.00  0.00           H  
ATOM   3879  O5D NDP A 262       9.917   9.957  11.170  1.00  0.00           O  
ATOM   3880  PN  NDP A 262      11.112   9.678  12.228  1.00  0.00           P  
ATOM   3881  O2N NDP A 262      10.762  10.461  13.424  1.00  0.00           O  
ATOM   3882  O1N NDP A 262      12.418   9.796  11.530  1.00  0.00           O1-
ATOM   3883  O3  NDP A 262      10.873   8.212  12.386  1.00  0.00           O  
ATOM   3884  PA  NDP A 262      11.653   7.378  13.487  1.00  0.00           P  
ATOM   3885  O1A NDP A 262      12.367   6.220  12.826  1.00  0.00           O1-
ATOM   3886  O2A NDP A 262      12.358   8.235  14.451  1.00  0.00           O  
ATOM   3887  O5B NDP A 262      10.584   6.629  14.241  1.00  0.00           O  
ATOM   3888  C5B NDP A 262       9.319   7.301  14.462  1.00  0.00           C  
ATOM   3889  H2  NDP A 262       9.407   8.386  14.532  1.00  0.00           H  
ATOM   3890  H1  NDP A 262       8.696   7.225  13.572  1.00  0.00           H  
ATOM   3891  C4B NDP A 262       8.560   6.891  15.694  1.00  0.00           C  
ATOM   3892  H3  NDP A 262       7.921   7.719  15.999  1.00  0.00           H  
ATOM   3893  O4B NDP A 262       7.931   5.708  15.398  1.00  0.00           O  
ATOM   3894  C3B NDP A 262       9.529   6.562  16.839  1.00  0.00           C  
ATOM   3895  H4  NDP A 262      10.565   6.844  16.650  1.00  0.00           H  
ATOM   3896  O3B NDP A 262       9.187   7.284  17.978  1.00  0.00           O  
ATOM   3897  H5  NDP A 262       9.758   7.032  18.708  1.00  0.00           H  
ATOM   3898  C2B NDP A 262       9.359   5.073  17.072  1.00  0.00           C  
ATOM   3899  H6  NDP A 262       9.973   4.506  16.373  1.00  0.00           H  
ATOM   3900  O2B NDP A 262       9.514   4.641  18.435  1.00  0.00           O  
ATOM   3901  P2B NDP A 262      10.887   4.771  19.255  1.00  0.00           P  
ATOM   3902  O1X NDP A 262      10.788   6.124  19.775  1.00  0.00           O  
ATOM   3903  O2X NDP A 262      11.913   4.571  18.225  1.00  0.00           O1-
ATOM   3904  O3X NDP A 262      10.850   3.743  20.290  1.00  0.00           O1-
ATOM   3905  C1B NDP A 262       7.949   4.929  16.600  1.00  0.00           C  
ATOM   3906  H7  NDP A 262       7.321   5.407  17.352  1.00  0.00           H  
ATOM   3907  N9A NDP A 262       7.529   3.534  16.399  1.00  0.00           N  
ATOM   3908  C8A NDP A 262       7.988   2.648  15.482  1.00  0.00           C  
ATOM   3909  H8  NDP A 262       8.764   2.998  14.818  1.00  0.00           H  
ATOM   3910  N7A NDP A 262       7.518   1.459  15.634  1.00  0.00           N  
ATOM   3911  C5A NDP A 262       6.450   1.617  16.526  1.00  0.00           C  
ATOM   3912  C6A NDP A 262       5.414   0.792  17.064  1.00  0.00           C  
ATOM   3913  N6A NDP A 262       5.196  -0.409  16.633  1.00  0.00           N  
ATOM   3914  H10 NDP A 262       4.503  -0.890  17.190  1.00  0.00           H  
ATOM   3915  H9  NDP A 262       5.943  -0.942  16.210  1.00  0.00           H  
ATOM   3916  N1A NDP A 262       4.561   1.240  17.985  1.00  0.00           N  
ATOM   3917  C2A NDP A 262       4.639   2.538  18.302  1.00  0.00           C  
ATOM   3918  H11 NDP A 262       3.827   2.915  18.907  1.00  0.00           H  
ATOM   3919  N3A NDP A 262       5.561   3.420  17.857  1.00  0.00           N  
ATOM   3920  C4A NDP A 262       6.459   2.868  16.990  1.00  0.00           C  
ATOM   3922  N   MET B   1      60.071  16.918 -10.905  1.00  7.49           N1+
ATOM   3923  CA  MET B   1      59.641  16.818  -9.479  1.00  6.84           C  
ATOM   3924  C   MET B   1      58.140  17.093  -9.366  1.00  6.04           C  
ATOM   3925  O   MET B   1      57.471  16.582  -8.468  1.00  6.21           O  
ATOM   3926  CB  MET B   1      60.423  17.826  -8.622  1.00  7.19           C  
ATOM   3927  CG  MET B   1      60.169  19.257  -9.111  1.00  7.50           C  
ATOM   3928  SD  MET B   1      60.735  20.430  -7.855  1.00  7.78           S  
ATOM   3929  CE  MET B   1      62.178  21.046  -8.755  1.00  8.58           C  
ATOM   3930  HT1 MET B   1      61.121  16.724 -10.976  1.00  7.20           H  
ATOM   3931  HT2 MET B   1      59.864  17.901 -11.272  1.00  7.20           H  
ATOM   3932  HT3 MET B   1      59.536  16.199 -11.490  1.00  7.20           H  
ATOM   3933  HA  MET B   1      59.845  15.810  -9.116  1.00  7.20           H  
ATOM   3934  HB1 MET B   1      60.102  17.739  -7.584  1.00  7.20           H  
ATOM   3935  HB2 MET B   1      61.488  17.606  -8.693  1.00  7.20           H  
ATOM   3936  HG1 MET B   1      60.715  19.426 -10.039  1.00  7.20           H  
ATOM   3937  HG2 MET B   1      59.102  19.397  -9.285  1.00  7.20           H  
ATOM   3938  HE1 MET B   1      62.689  21.797  -8.153  1.00  7.20           H  
ATOM   3939  HE2 MET B   1      61.856  21.492  -9.696  1.00  7.20           H  
ATOM   3940  HE3 MET B   1      62.859  20.220  -8.959  1.00  7.20           H  
ATOM   3941  N   ALA B   2      57.616  17.907 -10.283  1.00  5.48           N  
ATOM   3942  CA  ALA B   2      56.194  18.237 -10.268  1.00  4.97           C  
ATOM   3943  C   ALA B   2      55.377  17.100 -10.878  1.00  4.27           C  
ATOM   3944  O   ALA B   2      55.123  17.075 -12.082  1.00  4.65           O  
ATOM   3945  CB  ALA B   2      55.933  19.517 -11.062  1.00  5.57           C  
ATOM   3946  HN  ALA B   2      58.246  18.324 -11.040  1.00  4.99           H  
ATOM   3947  HA  ALA B   2      55.876  18.388  -9.236  1.00  4.99           H  
ATOM   3948  HB1 ALA B   2      54.868  19.748 -11.040  1.00  4.99           H  
ATOM   3949  HB2 ALA B   2      56.252  19.376 -12.094  1.00  4.99           H  
ATOM   3950  HB3 ALA B   2      56.492  20.340 -10.618  1.00  4.99           H  
ATOM   3951  N   THR B   3      54.971  16.161 -10.028  1.00  3.62           N  
ATOM   3952  CA  THR B   3      54.181  15.023 -10.490  1.00  3.19           C  
ATOM   3953  C   THR B   3      52.975  14.809  -9.579  1.00  2.25           C  
ATOM   3954  O   THR B   3      53.098  14.263  -8.481  1.00  2.56           O  
ATOM   3955  CB  THR B   3      55.031  13.750 -10.500  1.00  4.07           C  
ATOM   3956  OG1 THR B   3      56.339  14.061 -10.958  1.00  5.05           O  
ATOM   3957  CG2 THR B   3      54.393  12.716 -11.431  1.00  4.45           C  
ATOM   3958  HN  THR B   3      55.226  16.240  -8.992  1.00  3.60           H  
ATOM   3959  HA  THR B   3      53.829  15.222 -11.502  1.00  3.60           H  
ATOM   3960  HB  THR B   3      55.087  13.343  -9.490  1.00  3.60           H  
ATOM   3961  HG1 THR B   3      56.285  14.454 -11.930  1.00  3.60           H  
ATOM   3962 1HG2 THR B   3      54.998  11.809 -11.438  1.00  3.60           H  
ATOM   3963 2HG2 THR B   3      54.336  13.121 -12.441  1.00  3.60           H  
ATOM   3964 3HG2 THR B   3      53.389  12.479 -11.078  1.00  3.60           H  
ATOM   3965  N   LEU B   4      51.810  15.248 -10.046  1.00  1.74           N  
ATOM   3966  CA  LEU B   4      50.585  15.103  -9.268  1.00  1.40           C  
ATOM   3967  C   LEU B   4      49.892  13.786  -9.601  1.00  1.23           C  
ATOM   3968  O   LEU B   4      49.852  12.863  -8.785  1.00  1.43           O  
ATOM   3969  CB  LEU B   4      49.625  16.258  -9.560  1.00  2.08           C  
ATOM   3970  CG  LEU B   4      49.951  17.439  -8.645  1.00  2.74           C  
ATOM   3971  CD1 LEU B   4      51.320  18.013  -9.018  1.00  3.53           C  
ATOM   3972  CD2 LEU B   4      48.883  18.522  -8.811  1.00  3.02           C  
ATOM   3973  HN  LEU B   4      51.770  15.715 -11.008  1.00  2.15           H  
ATOM   3974  HA  LEU B   4      50.836  15.111  -8.207  1.00  2.15           H  
ATOM   3975  HB1 LEU B   4      49.732  16.564 -10.600  1.00  2.15           H  
ATOM   3976  HB2 LEU B   4      48.600  15.932  -9.380  1.00  2.15           H  
ATOM   3977  HG  LEU B   4      49.968  17.101  -7.608  1.00  2.15           H  
ATOM   3978 1HD1 LEU B   4      51.551  18.854  -8.365  1.00  2.15           H  
ATOM   3979 2HD1 LEU B   4      51.302  18.351 -10.054  1.00  2.15           H  
ATOM   3980 3HD1 LEU B   4      52.082  17.242  -8.900  1.00  2.15           H  
ATOM   3981 1HD2 LEU B   4      49.114  19.364  -8.159  1.00  2.15           H  
ATOM   3982 2HD2 LEU B   4      47.907  18.114  -8.545  1.00  2.15           H  
ATOM   3983 3HD2 LEU B   4      48.865  18.859  -9.847  1.00  2.15           H  
ATOM   3984  N   LEU B   5      49.347  13.709 -10.811  1.00  1.05           N  
ATOM   3985  CA  LEU B   5      48.654  12.499 -11.249  1.00  1.10           C  
ATOM   3986  C   LEU B   5      49.029  12.170 -12.693  1.00  1.06           C  
ATOM   3987  O   LEU B   5      49.240  13.062 -13.515  1.00  1.31           O  
ATOM   3988  CB  LEU B   5      47.129  12.690 -11.142  1.00  1.19           C  
ATOM   3989  CG  LEU B   5      46.550  11.789 -10.038  1.00  1.23           C  
ATOM   3990  CD1 LEU B   5      46.823  10.321 -10.371  1.00  1.43           C  
ATOM   3991  CD2 LEU B   5      47.194  12.136  -8.693  1.00  1.63           C  
ATOM   3992  HN  LEU B   5      49.416  14.545 -11.474  1.00  1.25           H  
ATOM   3993  HA  LEU B   5      48.952  11.669 -10.608  1.00  1.25           H  
ATOM   3994  HB1 LEU B   5      46.914  13.731 -10.904  1.00  1.25           H  
ATOM   3995  HB2 LEU B   5      46.667  12.431 -12.095  1.00  1.25           H  
ATOM   3996  HG  LEU B   5      45.473  11.948  -9.972  1.00  1.25           H  
ATOM   3997 1HD1 LEU B   5      46.411   9.687  -9.586  1.00  1.25           H  
ATOM   3998 2HD1 LEU B   5      47.898  10.157 -10.442  1.00  1.25           H  
ATOM   3999 3HD1 LEU B   5      46.354  10.070 -11.323  1.00  1.25           H  
ATOM   4000 1HD2 LEU B   5      46.780  11.494  -7.915  1.00  1.25           H  
ATOM   4001 2HD2 LEU B   5      46.990  13.178  -8.450  1.00  1.25           H  
ATOM   4002 3HD2 LEU B   5      48.271  11.982  -8.755  1.00  1.25           H  
ATOM   4003  N   THR B   6      49.111  10.878 -12.992  1.00  0.94           N  
ATOM   4004  CA  THR B   6      49.465  10.442 -14.338  1.00  0.95           C  
ATOM   4005  C   THR B   6      48.479   9.394 -14.843  1.00  0.87           C  
ATOM   4006  O   THR B   6      47.679   8.850 -14.082  1.00  0.83           O  
ATOM   4007  CB  THR B   6      50.876   9.847 -14.356  1.00  1.13           C  
ATOM   4008  OG1 THR B   6      50.929   8.736 -13.470  1.00  1.61           O  
ATOM   4009  CG2 THR B   6      51.884  10.908 -13.911  1.00  1.80           C  
ATOM   4010  HN  THR B   6      48.914  10.147 -12.235  1.00  1.16           H  
ATOM   4011  HA  THR B   6      49.437  11.302 -15.006  1.00  1.16           H  
ATOM   4012  HB  THR B   6      51.118   9.517 -15.366  1.00  1.16           H  
ATOM   4013  HG1 THR B   6      50.693   9.052 -12.497  1.00  1.16           H  
ATOM   4014 1HG2 THR B   6      52.888  10.484 -13.924  1.00  1.16           H  
ATOM   4015 2HG2 THR B   6      51.642  11.238 -12.900  1.00  1.16           H  
ATOM   4016 3HG2 THR B   6      51.840  11.758 -14.591  1.00  1.16           H  
ATOM   4017  N   THR B   7      48.552   9.116 -16.144  1.00  0.87           N  
ATOM   4018  CA  THR B   7      47.671   8.126 -16.760  1.00  0.82           C  
ATOM   4019  C   THR B   7      47.870   6.762 -16.108  1.00  0.83           C  
ATOM   4020  O   THR B   7      46.913   6.048 -15.821  1.00  0.79           O  
ATOM   4021  CB  THR B   7      47.964   8.016 -18.259  1.00  0.86           C  
ATOM   4022  OG1 THR B   7      47.894   9.305 -18.851  1.00  0.88           O  
ATOM   4023  CG2 THR B   7      46.936   7.094 -18.919  1.00  0.86           C  
ATOM   4024  HN  THR B   7      49.270   9.627 -16.750  1.00  0.84           H  
ATOM   4025  HA  THR B   7      46.635   8.437 -16.622  1.00  0.84           H  
ATOM   4026  HB  THR B   7      48.963   7.605 -18.403  1.00  0.84           H  
ATOM   4027  HG1 THR B   7      46.932   9.703 -18.711  1.00  0.84           H  
ATOM   4028 1HG2 THR B   7      47.147   7.017 -19.985  1.00  0.84           H  
ATOM   4029 2HG2 THR B   7      45.935   7.502 -18.775  1.00  0.84           H  
ATOM   4030 3HG2 THR B   7      46.992   6.103 -18.466  1.00  0.84           H  
ATOM   4031  N   ASP B   8      49.129   6.410 -15.869  1.00  0.91           N  
ATOM   4032  CA  ASP B   8      49.441   5.129 -15.240  1.00  0.96           C  
ATOM   4033  C   ASP B   8      48.798   5.044 -13.855  1.00  0.91           C  
ATOM   4034  O   ASP B   8      48.470   3.961 -13.371  1.00  0.91           O  
ATOM   4035  CB  ASP B   8      50.955   4.957 -15.096  1.00  1.09           C  
ATOM   4036  CG  ASP B   8      51.593   4.877 -16.479  1.00  1.73           C  
ATOM   4037  OD1 ASP B   8      51.431   5.817 -17.239  1.00  2.26           O  
ATOM   4038  OD2 ASP B   8      52.233   3.877 -16.758  1.00  2.41           O  
ATOM   4039  HN  ASP B   8      49.924   7.073 -16.140  1.00  1.40           H  
ATOM   4040  HA  ASP B   8      49.050   4.324 -15.862  1.00  1.40           H  
ATOM   4041  HB1 ASP B   8      51.367   5.808 -14.555  1.00  1.40           H  
ATOM   4042  HB2 ASP B   8      51.165   4.040 -14.546  1.00  1.40           H  
ATOM   4043  N   ASP B   9      48.624   6.204 -13.225  1.00  0.89           N  
ATOM   4044  CA  ASP B   9      48.020   6.259 -11.896  1.00  0.88           C  
ATOM   4045  C   ASP B   9      46.540   5.887 -11.949  1.00  0.81           C  
ATOM   4046  O   ASP B   9      46.084   5.009 -11.216  1.00  0.80           O  
ATOM   4047  CB  ASP B   9      48.154   7.660 -11.301  1.00  0.91           C  
ATOM   4048  CG  ASP B   9      47.979   7.590  -9.788  1.00  1.04           C  
ATOM   4049  OD1 ASP B   9      46.862   7.376  -9.349  1.00  1.41           O  
ATOM   4050  OD2 ASP B   9      48.968   7.752  -9.089  1.00  1.57           O  
ATOM   4051  HN  ASP B   9      48.932   7.111 -13.700  1.00  1.04           H  
ATOM   4052  HA  ASP B   9      48.536   5.551 -11.247  1.00  1.04           H  
ATOM   4053  HB1 ASP B   9      49.140   8.060 -11.534  1.00  1.04           H  
ATOM   4054  HB2 ASP B   9      47.388   8.309 -11.725  1.00  1.04           H  
ATOM   4055  N   LEU B  10      45.786   6.566 -12.817  1.00  0.82           N  
ATOM   4056  CA  LEU B  10      44.351   6.288 -12.933  1.00  0.84           C  
ATOM   4057  C   LEU B  10      44.112   4.813 -13.285  1.00  0.76           C  
ATOM   4058  O   LEU B  10      43.112   4.217 -12.884  1.00  0.73           O  
ATOM   4059  CB  LEU B  10      43.694   7.225 -13.981  1.00  1.03           C  
ATOM   4060  CG  LEU B  10      43.834   6.676 -15.410  1.00  0.71           C  
ATOM   4061  CD1 LEU B  10      42.637   5.778 -15.731  1.00  1.36           C  
ATOM   4062  CD2 LEU B  10      43.877   7.836 -16.407  1.00  1.42           C  
ATOM   4063  HN  LEU B  10      46.232   7.318 -13.432  1.00  0.96           H  
ATOM   4064  HA  LEU B  10      43.888   6.484 -11.966  1.00  0.96           H  
ATOM   4065  HB1 LEU B  10      42.634   7.328 -13.746  1.00  0.96           H  
ATOM   4066  HB2 LEU B  10      44.175   8.201 -13.930  1.00  0.96           H  
ATOM   4067  HG  LEU B  10      44.754   6.096 -15.487  1.00  0.96           H  
ATOM   4068 1HD1 LEU B  10      42.736   5.388 -16.744  1.00  0.96           H  
ATOM   4069 2HD1 LEU B  10      41.716   6.356 -15.653  1.00  0.96           H  
ATOM   4070 3HD1 LEU B  10      42.605   4.948 -15.025  1.00  0.96           H  
ATOM   4071 1HD2 LEU B  10      43.976   7.442 -17.419  1.00  0.96           H  
ATOM   4072 2HD2 LEU B  10      44.729   8.477 -16.182  1.00  0.96           H  
ATOM   4073 3HD2 LEU B  10      42.956   8.415 -16.331  1.00  0.96           H  
ATOM   4074  N   ARG B  11      45.044   4.246 -14.044  1.00  0.79           N  
ATOM   4075  CA  ARG B  11      44.938   2.850 -14.456  1.00  0.76           C  
ATOM   4076  C   ARG B  11      45.009   1.930 -13.242  1.00  0.78           C  
ATOM   4077  O   ARG B  11      44.203   1.014 -13.093  1.00  0.74           O  
ATOM   4078  CB  ARG B  11      46.073   2.495 -15.422  1.00  0.86           C  
ATOM   4079  CG  ARG B  11      45.540   1.593 -16.540  1.00  0.86           C  
ATOM   4080  CD  ARG B  11      46.711   1.006 -17.328  1.00  1.24           C  
ATOM   4081  NE  ARG B  11      47.453   0.051 -16.510  1.00  1.67           N  
ATOM   4082  CZ  ARG B  11      48.174  -0.916 -17.070  1.00  2.31           C  
ATOM   4083  NH1 ARG B  11      49.002  -0.635 -18.038  1.00  3.02           N  
ATOM   4084  NH2 ARG B  11      48.051  -2.147 -16.654  1.00  2.77           N  
ATOM   4085  HN  ARG B  11      45.888   4.823 -14.359  1.00  1.44           H  
ATOM   4086  HA  ARG B  11      43.983   2.700 -14.960  1.00  1.44           H  
ATOM   4087  HB1 ARG B  11      46.477   3.409 -15.856  1.00  1.44           H  
ATOM   4088  HB2 ARG B  11      46.860   1.971 -14.879  1.00  1.44           H  
ATOM   4089  HG1 ARG B  11      44.954   0.783 -16.104  1.00  1.44           H  
ATOM   4090  HG2 ARG B  11      44.910   2.179 -17.209  1.00  1.44           H  
ATOM   4091  HD1 ARG B  11      46.328   0.498 -18.213  1.00  1.44           H  
ATOM   4092  HD2 ARG B  11      47.378   1.812 -17.631  1.00  1.44           H  
ATOM   4093  HE  ARG B  11      47.416   0.130 -15.443  1.00  1.44           H  
ATOM   4094 1HH1 ARG B  11      49.101   0.373 -18.381  1.00  1.44           H  
ATOM   4095 2HH1 ARG B  11      49.582  -1.413 -18.488  1.00  1.44           H  
ATOM   4096 1HH2 ARG B  11      47.370  -2.379 -15.862  1.00  1.44           H  
ATOM   4097 2HH2 ARG B  11      48.631  -2.925 -17.105  1.00  1.44           H  
ATOM   4098  N   ARG B  12      45.990   2.183 -12.381  1.00  0.88           N  
ATOM   4099  CA  ARG B  12      46.171   1.371 -11.180  1.00  0.96           C  
ATOM   4100  C   ARG B  12      44.923   1.418 -10.300  1.00  0.94           C  
ATOM   4101  O   ARG B  12      44.585   0.446  -9.625  1.00  1.00           O  
ATOM   4102  CB  ARG B  12      47.367   1.872 -10.369  1.00  1.10           C  
ATOM   4103  CG  ARG B  12      48.659   1.312 -10.968  1.00  1.60           C  
ATOM   4104  CD  ARG B  12      49.797   1.464  -9.957  1.00  2.09           C  
ATOM   4105  NE  ARG B  12      49.831   0.323  -9.044  1.00  2.64           N  
ATOM   4106  CZ  ARG B  12      50.893   0.089  -8.281  1.00  3.11           C  
ATOM   4107  NH1 ARG B  12      52.003  -0.340  -8.819  1.00  3.48           N  
ATOM   4108  NH2 ARG B  12      50.827   0.285  -6.991  1.00  3.71           N  
ATOM   4109  HN  ARG B  12      46.659   2.996 -12.571  1.00  1.96           H  
ATOM   4110  HA  ARG B  12      46.354   0.338 -11.477  1.00  1.96           H  
ATOM   4111  HB1 ARG B  12      47.395   2.961 -10.398  1.00  1.96           H  
ATOM   4112  HB2 ARG B  12      47.271   1.538  -9.336  1.00  1.96           H  
ATOM   4113  HG1 ARG B  12      48.522   0.257 -11.205  1.00  1.96           H  
ATOM   4114  HG2 ARG B  12      48.905   1.860 -11.877  1.00  1.96           H  
ATOM   4115  HD1 ARG B  12      50.745   1.523 -10.491  1.00  1.96           H  
ATOM   4116  HD2 ARG B  12      49.645   2.377  -9.382  1.00  1.96           H  
ATOM   4117  HE  ARG B  12      48.988  -0.334  -8.989  1.00  1.96           H  
ATOM   4118 1HH1 ARG B  12      52.057  -0.504  -9.875  1.00  1.96           H  
ATOM   4119 2HH1 ARG B  12      52.858  -0.529  -8.204  1.00  1.96           H  
ATOM   4120 1HH2 ARG B  12      49.917   0.634  -6.549  1.00  1.96           H  
ATOM   4121 2HH2 ARG B  12      51.682   0.096  -6.377  1.00  1.96           H  
ATOM   4122  N   ALA B  13      44.244   2.561 -10.314  1.00  0.91           N  
ATOM   4123  CA  ALA B  13      43.034   2.728  -9.509  1.00  0.93           C  
ATOM   4124  C   ALA B  13      41.863   1.967 -10.126  1.00  0.86           C  
ATOM   4125  O   ALA B  13      40.967   1.504  -9.421  1.00  0.95           O  
ATOM   4126  CB  ALA B  13      42.663   4.209  -9.404  1.00  0.92           C  
ATOM   4127  HN  ALA B  13      44.587   3.370 -10.923  1.00  0.91           H  
ATOM   4128  HA  ALA B  13      43.219   2.338  -8.508  1.00  0.91           H  
ATOM   4129  HB1 ALA B  13      41.761   4.316  -8.802  1.00  0.91           H  
ATOM   4130  HB2 ALA B  13      42.483   4.610 -10.401  1.00  0.91           H  
ATOM   4131  HB3 ALA B  13      43.480   4.756  -8.934  1.00  0.91           H  
ATOM   4132  N   LEU B  14      41.880   1.846 -11.450  1.00  0.77           N  
ATOM   4133  CA  LEU B  14      40.811   1.142 -12.157  1.00  0.75           C  
ATOM   4134  C   LEU B  14      40.961  -0.373 -12.011  1.00  0.81           C  
ATOM   4135  O   LEU B  14      39.985  -1.116 -12.110  1.00  0.86           O  
ATOM   4136  CB  LEU B  14      40.824   1.508 -13.644  1.00  0.70           C  
ATOM   4137  CG  LEU B  14      39.896   2.703 -13.888  1.00  0.70           C  
ATOM   4138  CD1 LEU B  14      40.498   3.612 -14.963  1.00  0.71           C  
ATOM   4139  CD2 LEU B  14      38.527   2.200 -14.354  1.00  0.78           C  
ATOM   4140  HN  LEU B  14      42.689   2.270 -12.007  1.00  0.76           H  
ATOM   4141  HA  LEU B  14      39.853   1.441 -11.731  1.00  0.76           H  
ATOM   4142  HB1 LEU B  14      41.838   1.769 -13.944  1.00  0.76           H  
ATOM   4143  HB2 LEU B  14      40.479   0.656 -14.230  1.00  0.76           H  
ATOM   4144  HG  LEU B  14      39.779   3.265 -12.962  1.00  0.76           H  
ATOM   4145 1HD1 LEU B  14      39.836   4.460 -15.134  1.00  0.76           H  
ATOM   4146 2HD1 LEU B  14      40.615   3.050 -15.890  1.00  0.76           H  
ATOM   4147 3HD1 LEU B  14      41.471   3.972 -14.631  1.00  0.76           H  
ATOM   4148 1HD2 LEU B  14      37.867   3.049 -14.527  1.00  0.76           H  
ATOM   4149 2HD2 LEU B  14      38.095   1.556 -13.587  1.00  0.76           H  
ATOM   4150 3HD2 LEU B  14      38.642   1.635 -15.279  1.00  0.76           H  
ATOM   4151  N   VAL B  15      42.193  -0.826 -11.781  1.00  0.83           N  
ATOM   4152  CA  VAL B  15      42.451  -2.257 -11.630  1.00  0.90           C  
ATOM   4153  C   VAL B  15      42.266  -2.686 -10.174  1.00  0.97           C  
ATOM   4154  O   VAL B  15      41.945  -3.841  -9.894  1.00  1.01           O  
ATOM   4155  CB  VAL B  15      43.878  -2.594 -12.077  1.00  0.95           C  
ATOM   4156  CG1 VAL B  15      44.075  -4.113 -12.071  1.00  1.04           C  
ATOM   4157  CG2 VAL B  15      44.109  -2.062 -13.494  1.00  0.97           C  
ATOM   4158  HN  VAL B  15      43.004  -0.133 -11.706  1.00  0.95           H  
ATOM   4159  HA  VAL B  15      41.747  -2.810 -12.252  1.00  0.95           H  
ATOM   4160  HB  VAL B  15      44.591  -2.133 -11.394  1.00  0.95           H  
ATOM   4161 1HG1 VAL B  15      45.090  -4.350 -12.389  1.00  0.95           H  
ATOM   4162 2HG1 VAL B  15      43.363  -4.575 -12.755  1.00  0.95           H  
ATOM   4163 3HG1 VAL B  15      43.911  -4.498 -11.064  1.00  0.95           H  
ATOM   4164 1HG2 VAL B  15      45.123  -2.302 -13.812  1.00  0.95           H  
ATOM   4165 2HG2 VAL B  15      43.972  -0.981 -13.503  1.00  0.95           H  
ATOM   4166 3HG2 VAL B  15      43.396  -2.525 -14.177  1.00  0.95           H  
ATOM   4167  N   GLU B  16      42.476  -1.748  -9.251  1.00  1.06           N  
ATOM   4168  CA  GLU B  16      42.330  -2.045  -7.824  1.00  1.21           C  
ATOM   4169  C   GLU B  16      40.929  -2.574  -7.520  1.00  1.28           C  
ATOM   4170  O   GLU B  16      40.738  -3.371  -6.600  1.00  1.41           O  
ATOM   4171  CB  GLU B  16      42.580  -0.788  -6.989  1.00  1.39           C  
ATOM   4172  CG  GLU B  16      44.065  -0.699  -6.634  1.00  1.83           C  
ATOM   4173  CD  GLU B  16      44.226   0.014  -5.295  1.00  2.38           C  
ATOM   4174  OE1 GLU B  16      43.673  -0.466  -4.320  1.00  3.02           O  
ATOM   4175  OE2 GLU B  16      44.901   1.032  -5.267  1.00  2.75           O  
ATOM   4176  HN  GLU B  16      42.756  -0.762  -9.557  1.00  1.81           H  
ATOM   4177  HA  GLU B  16      43.061  -2.804  -7.545  1.00  1.81           H  
ATOM   4178  HB1 GLU B  16      42.290   0.092  -7.562  1.00  1.81           H  
ATOM   4179  HB2 GLU B  16      41.990  -0.837  -6.074  1.00  1.81           H  
ATOM   4180  HG1 GLU B  16      44.482  -1.704  -6.563  1.00  1.81           H  
ATOM   4181  HG2 GLU B  16      44.590  -0.141  -7.408  1.00  1.81           H  
ATOM   4182  N   CYS B  17      39.952  -2.122  -8.301  1.00  1.28           N  
ATOM   4183  CA  CYS B  17      38.572  -2.558  -8.107  1.00  1.47           C  
ATOM   4184  C   CYS B  17      38.376  -3.968  -8.650  1.00  1.51           C  
ATOM   4185  O   CYS B  17      37.587  -4.750  -8.121  1.00  1.82           O  
ATOM   4186  CB  CYS B  17      37.604  -1.612  -8.820  1.00  1.65           C  
ATOM   4187  SG  CYS B  17      37.871   0.080  -8.235  1.00  2.02           S  
ATOM   4188  HN  CYS B  17      40.180  -1.429  -9.083  1.00  1.63           H  
ATOM   4189  HA  CYS B  17      38.347  -2.556  -7.040  1.00  1.63           H  
ATOM   4190  HB1 CYS B  17      37.779  -1.657  -9.895  1.00  1.63           H  
ATOM   4191  HB2 CYS B  17      36.578  -1.913  -8.605  1.00  1.63           H  
ATOM   4192  HG  CYS B  17      37.656   0.135  -6.913  1.00  1.63           H  
ATOM   4193  N   ALA B  18      39.106  -4.285  -9.717  1.00  1.43           N  
ATOM   4194  CA  ALA B  18      39.009  -5.606 -10.332  1.00  1.62           C  
ATOM   4195  C   ALA B  18      39.422  -6.688  -9.341  1.00  1.64           C  
ATOM   4196  O   ALA B  18      38.618  -7.539  -8.956  1.00  2.29           O  
ATOM   4197  CB  ALA B  18      39.910  -5.690 -11.566  1.00  1.96           C  
ATOM   4198  HN  ALA B  18      39.775  -3.560 -10.131  1.00  1.79           H  
ATOM   4199  HA  ALA B  18      37.976  -5.780 -10.635  1.00  1.79           H  
ATOM   4200  HB1 ALA B  18      39.825  -6.682 -12.011  1.00  1.79           H  
ATOM   4201  HB2 ALA B  18      40.945  -5.511 -11.274  1.00  1.79           H  
ATOM   4202  HB3 ALA B  18      39.602  -4.938 -12.293  1.00  1.79           H  
ATOM   4203  N   GLY B  19      40.687  -6.649  -8.933  1.00  1.51           N  
ATOM   4204  CA  GLY B  19      41.203  -7.632  -7.985  1.00  1.89           C  
ATOM   4205  C   GLY B  19      42.527  -8.211  -8.471  1.00  2.01           C  
ATOM   4206  O   GLY B  19      43.601  -7.779  -8.050  1.00  2.56           O  
ATOM   4207  HN  GLY B  19      41.337  -5.885  -9.305  1.00  1.99           H  
ATOM   4208  HA1 GLY B  19      41.357  -7.151  -7.019  1.00  1.99           H  
ATOM   4209  HA2 GLY B  19      40.478  -8.440  -7.877  1.00  1.99           H  
ATOM   4210  N   GLU B  20      42.437  -9.194  -9.362  1.00  2.23           N  
ATOM   4211  CA  GLU B  20      43.636  -9.829  -9.903  1.00  2.70           C  
ATOM   4212  C   GLU B  20      43.379 -10.328 -11.321  1.00  2.41           C  
ATOM   4213  O   GLU B  20      42.356 -10.954 -11.600  1.00  2.88           O  
ATOM   4214  CB  GLU B  20      44.058 -11.010  -9.028  1.00  3.71           C  
ATOM   4215  CG  GLU B  20      44.217 -10.542  -7.580  1.00  4.45           C  
ATOM   4216  CD  GLU B  20      44.830 -11.662  -6.747  1.00  5.49           C  
ATOM   4217  OE1 GLU B  20      45.798 -12.249  -7.201  1.00  6.08           O  
ATOM   4218  OE2 GLU B  20      44.322 -11.915  -5.666  1.00  5.96           O  
ATOM   4219  HN  GLU B  20      41.472  -9.525  -9.687  1.00  3.99           H  
ATOM   4220  HA  GLU B  20      44.444  -9.099  -9.925  1.00  3.99           H  
ATOM   4221  HB1 GLU B  20      43.296 -11.789  -9.076  1.00  3.99           H  
ATOM   4222  HB2 GLU B  20      45.007 -11.408  -9.387  1.00  3.99           H  
ATOM   4223  HG1 GLU B  20      44.869  -9.669  -7.550  1.00  3.99           H  
ATOM   4224  HG2 GLU B  20      43.240 -10.281  -7.174  1.00  3.99           H  
ATOM   4225  N   THR B  21      44.325 -10.044 -12.216  1.00  2.30           N  
ATOM   4226  CA  THR B  21      44.198 -10.467 -13.608  1.00  2.39           C  
ATOM   4227  C   THR B  21      45.411 -10.012 -14.411  1.00  2.84           C  
ATOM   4228  O   THR B  21      45.692  -8.818 -14.524  1.00  3.29           O  
ATOM   4229  CB  THR B  21      42.932  -9.882 -14.247  1.00  2.71           C  
ATOM   4230  OG1 THR B  21      42.963 -10.112 -15.647  1.00  3.20           O  
ATOM   4231  CG2 THR B  21      42.856  -8.375 -13.979  1.00  3.15           C  
ATOM   4232  HN  THR B  21      45.192  -9.497 -11.909  1.00  2.84           H  
ATOM   4233  HA  THR B  21      44.140 -11.555 -13.642  1.00  2.84           H  
ATOM   4234  HB  THR B  21      42.055 -10.369 -13.821  1.00  2.84           H  
ATOM   4235  HG1 THR B  21      43.810  -9.649 -16.059  1.00  2.84           H  
ATOM   4236 1HG2 THR B  21      41.954  -7.970 -14.436  1.00  2.84           H  
ATOM   4237 2HG2 THR B  21      43.731  -7.885 -14.405  1.00  2.84           H  
ATOM   4238 3HG2 THR B  21      42.829  -8.198 -12.904  1.00  2.84           H  
ATOM   4239  N   ASP B  22      46.127 -10.981 -14.971  1.00  3.37           N  
ATOM   4240  CA  ASP B  22      47.311 -10.676 -15.768  1.00  4.24           C  
ATOM   4241  C   ASP B  22      46.976 -10.709 -17.258  1.00  4.32           C  
ATOM   4242  O   ASP B  22      47.821 -11.046 -18.088  1.00  5.17           O  
ATOM   4243  CB  ASP B  22      48.422 -11.689 -15.485  1.00  5.22           C  
ATOM   4244  CG  ASP B  22      47.889 -13.100 -15.694  1.00  5.36           C  
ATOM   4245  OD1 ASP B  22      47.917 -13.563 -16.823  1.00  5.62           O  
ATOM   4246  OD2 ASP B  22      47.461 -13.700 -14.721  1.00  5.62           O  
ATOM   4247  HN  ASP B  22      45.831 -12.001 -14.835  1.00  4.86           H  
ATOM   4248  HA  ASP B  22      47.666  -9.679 -15.507  1.00  4.86           H  
ATOM   4249  HB1 ASP B  22      49.256 -11.512 -16.164  1.00  4.86           H  
ATOM   4250  HB2 ASP B  22      48.761 -11.578 -14.455  1.00  4.86           H  
ATOM   4251  N   GLY B  23      45.736 -10.354 -17.584  1.00  3.67           N  
ATOM   4252  CA  GLY B  23      45.301 -10.348 -18.979  1.00  4.07           C  
ATOM   4253  C   GLY B  23      45.474  -8.963 -19.593  1.00  3.65           C  
ATOM   4254  O   GLY B  23      46.584  -8.434 -19.664  1.00  4.16           O  
ATOM   4255  HN  GLY B  23      45.048 -10.070 -16.815  1.00  3.89           H  
ATOM   4256  HA1 GLY B  23      45.897 -11.066 -19.542  1.00  3.89           H  
ATOM   4257  HA2 GLY B  23      44.249 -10.632 -19.027  1.00  3.89           H  
ATOM   4258  N   THR B  24      44.361  -8.381 -20.036  1.00  3.06           N  
ATOM   4259  CA  THR B  24      44.387  -7.053 -20.646  1.00  2.70           C  
ATOM   4260  C   THR B  24      45.195  -7.072 -21.937  1.00  2.51           C  
ATOM   4261  O   THR B  24      46.305  -7.603 -21.990  1.00  2.77           O  
ATOM   4262  CB  THR B  24      44.999  -6.024 -19.692  1.00  2.76           C  
ATOM   4263  OG1 THR B  24      44.673  -6.367 -18.353  1.00  3.28           O  
ATOM   4264  CG2 THR B  24      44.448  -4.634 -20.018  1.00  2.71           C  
ATOM   4265  HN  THR B  24      43.428  -8.897 -19.943  1.00  2.83           H  
ATOM   4266  HA  THR B  24      43.365  -6.753 -20.876  1.00  2.83           H  
ATOM   4267  HB  THR B  24      46.082  -6.021 -19.811  1.00  2.83           H  
ATOM   4268  HG1 THR B  24      43.629  -6.374 -18.237  1.00  2.83           H  
ATOM   4269 1HG2 THR B  24      44.884  -3.902 -19.339  1.00  2.83           H  
ATOM   4270 2HG2 THR B  24      43.364  -4.636 -19.902  1.00  2.83           H  
ATOM   4271 3HG2 THR B  24      44.703  -4.374 -21.045  1.00  2.83           H  
ATOM   4272  N   ASP B  25      44.624  -6.478 -22.975  1.00  2.47           N  
ATOM   4273  CA  ASP B  25      45.288  -6.417 -24.274  1.00  2.64           C  
ATOM   4274  C   ASP B  25      45.281  -4.984 -24.799  1.00  2.35           C  
ATOM   4275  O   ASP B  25      44.487  -4.626 -25.670  1.00  2.77           O  
ATOM   4276  CB  ASP B  25      44.585  -7.328 -25.283  1.00  3.40           C  
ATOM   4277  CG  ASP B  25      44.476  -8.737 -24.708  1.00  3.94           C  
ATOM   4278  OD1 ASP B  25      45.411  -9.161 -24.051  1.00  4.33           O  
ATOM   4279  OD2 ASP B  25      43.455  -9.370 -24.932  1.00  4.41           O  
ATOM   4280  HN  ASP B  25      43.657  -6.035 -22.859  1.00  3.29           H  
ATOM   4281  HA  ASP B  25      46.320  -6.747 -24.159  1.00  3.29           H  
ATOM   4282  HB1 ASP B  25      43.586  -6.942 -25.487  1.00  3.29           H  
ATOM   4283  HB2 ASP B  25      45.160  -7.357 -26.208  1.00  3.29           H  
ATOM   4284  N   LEU B  26      46.169  -4.163 -24.245  1.00  2.02           N  
ATOM   4285  CA  LEU B  26      46.255  -2.763 -24.652  1.00  2.11           C  
ATOM   4286  C   LEU B  26      47.402  -2.562 -25.639  1.00  2.27           C  
ATOM   4287  O   LEU B  26      48.535  -2.292 -25.246  1.00  2.86           O  
ATOM   4288  CB  LEU B  26      46.482  -1.862 -23.435  1.00  2.54           C  
ATOM   4289  CG  LEU B  26      45.446  -2.181 -22.356  1.00  2.64           C  
ATOM   4290  CD1 LEU B  26      45.760  -1.377 -21.091  1.00  2.28           C  
ATOM   4291  CD2 LEU B  26      44.050  -1.808 -22.862  1.00  3.43           C  
ATOM   4292  HN  LEU B  26      46.830  -4.534 -23.490  1.00  2.52           H  
ATOM   4293  HA  LEU B  26      45.320  -2.477 -25.134  1.00  2.52           H  
ATOM   4294  HB1 LEU B  26      47.482  -2.035 -23.038  1.00  2.52           H  
ATOM   4295  HB2 LEU B  26      46.384  -0.819 -23.734  1.00  2.52           H  
ATOM   4296  HG  LEU B  26      45.476  -3.247 -22.126  1.00  2.52           H  
ATOM   4297 1HD1 LEU B  26      45.021  -1.605 -20.322  1.00  2.52           H  
ATOM   4298 2HD1 LEU B  26      45.729  -0.312 -21.320  1.00  2.52           H  
ATOM   4299 3HD1 LEU B  26      46.753  -1.642 -20.729  1.00  2.52           H  
ATOM   4300 1HD2 LEU B  26      43.311  -2.036 -22.093  1.00  2.52           H  
ATOM   4301 2HD2 LEU B  26      43.824  -2.380 -23.762  1.00  2.52           H  
ATOM   4302 3HD2 LEU B  26      44.019  -0.743 -23.091  1.00  2.52           H  
ATOM   4303  N   SER B  27      47.087  -2.693 -26.923  1.00  2.28           N  
ATOM   4304  CA  SER B  27      48.097  -2.520 -27.965  1.00  2.85           C  
ATOM   4305  C   SER B  27      47.938  -1.158 -28.634  1.00  2.77           C  
ATOM   4306  O   SER B  27      48.206  -1.000 -29.826  1.00  3.32           O  
ATOM   4307  CB  SER B  27      47.967  -3.614 -29.023  1.00  3.56           C  
ATOM   4308  OG  SER B  27      48.048  -4.886 -28.395  1.00  4.18           O  
ATOM   4309  HN  SER B  27      46.080  -2.929 -27.198  1.00  3.16           H  
ATOM   4310  HA  SER B  27      49.087  -2.580 -27.513  1.00  3.16           H  
ATOM   4311  HB1 SER B  27      47.006  -3.519 -29.529  1.00  3.16           H  
ATOM   4312  HB2 SER B  27      48.773  -3.515 -29.750  1.00  3.16           H  
ATOM   4313  HG  SER B  27      48.973  -4.978 -27.907  1.00  3.16           H  
ATOM   4314  N   GLY B  28      47.497  -0.174 -27.855  1.00  2.38           N  
ATOM   4315  CA  GLY B  28      47.305   1.176 -28.379  1.00  2.50           C  
ATOM   4316  C   GLY B  28      46.960   2.148 -27.257  1.00  2.00           C  
ATOM   4317  O   GLY B  28      47.817   2.887 -26.774  1.00  2.65           O  
ATOM   4318  HN  GLY B  28      47.279  -0.375 -26.827  1.00  2.38           H  
ATOM   4319  HA1 GLY B  28      48.223   1.504 -28.866  1.00  2.38           H  
ATOM   4320  HA2 GLY B  28      46.492   1.165 -29.105  1.00  2.38           H  
ATOM   4321  N   ASP B  29      45.695   2.140 -26.848  1.00  1.45           N  
ATOM   4322  CA  ASP B  29      45.243   3.028 -25.781  1.00  1.43           C  
ATOM   4323  C   ASP B  29      44.116   2.376 -24.984  1.00  1.53           C  
ATOM   4324  O   ASP B  29      43.450   1.458 -25.462  1.00  2.43           O  
ATOM   4325  CB  ASP B  29      44.742   4.352 -26.360  1.00  1.73           C  
ATOM   4326  CG  ASP B  29      45.902   5.336 -26.461  1.00  2.27           C  
ATOM   4327  OD1 ASP B  29      46.724   5.163 -27.344  1.00  2.78           O  
ATOM   4328  OD2 ASP B  29      45.952   6.248 -25.650  1.00  2.74           O  
ATOM   4329  HN  ASP B  29      44.997   1.472 -27.308  1.00  2.05           H  
ATOM   4330  HA  ASP B  29      46.079   3.229 -25.111  1.00  2.05           H  
ATOM   4331  HB1 ASP B  29      44.325   4.179 -27.352  1.00  2.05           H  
ATOM   4332  HB2 ASP B  29      43.972   4.764 -25.708  1.00  2.05           H  
ATOM   4333  N   PHE B  30      43.913   2.861 -23.762  1.00  0.99           N  
ATOM   4334  CA  PHE B  30      42.863   2.319 -22.900  1.00  1.00           C  
ATOM   4335  C   PHE B  30      42.018   3.437 -22.292  1.00  0.93           C  
ATOM   4336  O   PHE B  30      41.385   3.256 -21.250  1.00  1.20           O  
ATOM   4337  CB  PHE B  30      43.474   1.490 -21.769  1.00  1.03           C  
ATOM   4338  CG  PHE B  30      44.577   2.271 -21.087  1.00  0.88           C  
ATOM   4339  CD1 PHE B  30      44.262   3.338 -20.235  1.00  1.35           C  
ATOM   4340  CD2 PHE B  30      45.914   1.925 -21.309  1.00  1.58           C  
ATOM   4341  CE1 PHE B  30      45.285   4.057 -19.609  1.00  1.32           C  
ATOM   4342  CE2 PHE B  30      46.939   2.646 -20.682  1.00  1.72           C  
ATOM   4343  CZ  PHE B  30      46.622   3.712 -19.831  1.00  1.07           C  
ATOM   4344  HN  PHE B  30      44.527   3.660 -23.404  1.00  1.19           H  
ATOM   4345  HA  PHE B  30      42.216   1.675 -23.497  1.00  1.19           H  
ATOM   4346  HB1 PHE B  30      42.700   1.249 -21.040  1.00  1.19           H  
ATOM   4347  HB2 PHE B  30      43.886   0.568 -22.180  1.00  1.19           H  
ATOM   4348  HD1 PHE B  30      43.220   3.607 -20.060  1.00  1.19           H  
ATOM   4349  HD2 PHE B  30      46.159   1.093 -21.970  1.00  1.19           H  
ATOM   4350  HE1 PHE B  30      45.040   4.887 -18.947  1.00  1.19           H  
ATOM   4351  HE2 PHE B  30      47.981   2.377 -20.856  1.00  1.19           H  
ATOM   4352  HZ  PHE B  30      47.418   4.273 -19.341  1.00  1.19           H  
ATOM   4353  N   LEU B  31      42.007   4.592 -22.950  1.00  0.86           N  
ATOM   4354  CA  LEU B  31      41.233   5.728 -22.458  1.00  0.84           C  
ATOM   4355  C   LEU B  31      40.208   6.171 -23.503  1.00  0.97           C  
ATOM   4356  O   LEU B  31      40.271   7.279 -24.035  1.00  1.69           O  
ATOM   4357  CB  LEU B  31      42.160   6.898 -22.121  1.00  0.80           C  
ATOM   4358  CG  LEU B  31      43.130   6.467 -21.020  1.00  0.76           C  
ATOM   4359  CD1 LEU B  31      44.286   7.465 -20.929  1.00  0.82           C  
ATOM   4360  CD2 LEU B  31      42.388   6.416 -19.682  1.00  0.76           C  
ATOM   4361  HN  LEU B  31      42.573   4.690 -23.852  1.00  0.94           H  
ATOM   4362  HA  LEU B  31      40.704   5.427 -21.553  1.00  0.94           H  
ATOM   4363  HB1 LEU B  31      42.721   7.186 -23.009  1.00  0.94           H  
ATOM   4364  HB2 LEU B  31      41.567   7.744 -21.774  1.00  0.94           H  
ATOM   4365  HG  LEU B  31      43.524   5.477 -21.252  1.00  0.94           H  
ATOM   4366 1HD1 LEU B  31      44.974   7.153 -20.143  1.00  0.94           H  
ATOM   4367 2HD1 LEU B  31      43.894   8.455 -20.697  1.00  0.94           H  
ATOM   4368 3HD1 LEU B  31      44.814   7.498 -21.882  1.00  0.94           H  
ATOM   4369 1HD2 LEU B  31      43.077   6.109 -18.895  1.00  0.94           H  
ATOM   4370 2HD2 LEU B  31      41.569   5.699 -19.747  1.00  0.94           H  
ATOM   4371 3HD2 LEU B  31      41.988   7.403 -19.449  1.00  0.94           H  
ATOM   4372  N   ASP B  32      39.258   5.283 -23.780  1.00  0.94           N  
ATOM   4373  CA  ASP B  32      38.212   5.577 -24.756  1.00  1.02           C  
ATOM   4374  C   ASP B  32      36.844   5.212 -24.186  1.00  1.06           C  
ATOM   4375  O   ASP B  32      35.896   5.994 -24.254  1.00  1.53           O  
ATOM   4376  CB  ASP B  32      38.441   4.790 -26.046  1.00  1.15           C  
ATOM   4377  CG  ASP B  32      39.517   5.481 -26.879  1.00  1.21           C  
ATOM   4378  OD1 ASP B  32      39.293   6.613 -27.278  1.00  1.71           O  
ATOM   4379  OD2 ASP B  32      40.546   4.869 -27.107  1.00  1.58           O  
ATOM   4380  HN  ASP B  32      39.260   4.337 -23.279  1.00  1.28           H  
ATOM   4381  HA  ASP B  32      38.228   6.643 -24.983  1.00  1.28           H  
ATOM   4382  HB1 ASP B  32      38.764   3.778 -25.801  1.00  1.27           H  
ATOM   4383  HB2 ASP B  32      37.512   4.747 -26.615  1.00  1.27           H  
ATOM   4384  N   LEU B  33      36.759   4.013 -23.618  1.00  1.28           N  
ATOM   4385  CA  LEU B  33      35.507   3.543 -23.029  1.00  1.36           C  
ATOM   4386  C   LEU B  33      35.796   2.566 -21.891  1.00  1.18           C  
ATOM   4387  O   LEU B  33      35.109   1.559 -21.724  1.00  1.63           O  
ATOM   4388  CB  LEU B  33      34.647   2.845 -24.088  1.00  1.73           C  
ATOM   4389  CG  LEU B  33      33.952   3.896 -24.958  1.00  2.10           C  
ATOM   4390  CD1 LEU B  33      34.776   4.136 -26.227  1.00  2.90           C  
ATOM   4391  CD2 LEU B  33      32.557   3.400 -25.344  1.00  2.48           C  
ATOM   4392  HN  LEU B  33      37.622   3.381 -23.591  1.00  1.83           H  
ATOM   4393  HA  LEU B  33      34.958   4.397 -22.633  1.00  1.83           H  
ATOM   4394  HB1 LEU B  33      35.281   2.217 -24.714  1.00  1.83           H  
ATOM   4395  HB2 LEU B  33      33.896   2.227 -23.596  1.00  1.83           H  
ATOM   4396  HG  LEU B  33      33.864   4.828 -24.400  1.00  1.83           H  
ATOM   4397 1HD1 LEU B  33      34.281   4.884 -26.846  1.00  1.83           H  
ATOM   4398 2HD1 LEU B  33      34.864   3.204 -26.785  1.00  1.83           H  
ATOM   4399 3HD1 LEU B  33      35.770   4.490 -25.954  1.00  1.83           H  
ATOM   4400 1HD2 LEU B  33      32.063   4.148 -25.963  1.00  1.83           H  
ATOM   4401 2HD2 LEU B  33      31.969   3.229 -24.442  1.00  1.83           H  
ATOM   4402 3HD2 LEU B  33      32.644   2.467 -25.902  1.00  1.83           H  
ATOM   4403  N   ARG B  34      36.830   2.878 -21.114  1.00  0.85           N  
ATOM   4404  CA  ARG B  34      37.214   2.026 -19.991  1.00  0.75           C  
ATOM   4405  C   ARG B  34      36.072   1.910 -18.984  1.00  0.69           C  
ATOM   4406  O   ARG B  34      35.854   0.854 -18.392  1.00  0.80           O  
ATOM   4407  CB  ARG B  34      38.448   2.597 -19.285  1.00  0.70           C  
ATOM   4408  CG  ARG B  34      38.997   1.562 -18.301  1.00  1.00           C  
ATOM   4409  CD  ARG B  34      39.766   0.487 -19.068  1.00  1.52           C  
ATOM   4410  NE  ARG B  34      40.242  -0.554 -18.159  1.00  2.04           N  
ATOM   4411  CZ  ARG B  34      40.129  -1.842 -18.475  1.00  2.53           C  
ATOM   4412  NH1 ARG B  34      38.952  -2.365 -18.675  1.00  3.31           N  
ATOM   4413  NH2 ARG B  34      41.200  -2.580 -18.585  1.00  2.80           N  
ATOM   4414  HN  ARG B  34      37.389   3.767 -21.315  1.00  1.54           H  
ATOM   4415  HA  ARG B  34      37.453   1.031 -20.369  1.00  1.54           H  
ATOM   4416  HB1 ARG B  34      39.212   2.835 -20.025  1.00  1.54           H  
ATOM   4417  HB2 ARG B  34      38.170   3.501 -18.743  1.00  1.54           H  
ATOM   4418  HG1 ARG B  34      39.666   2.052 -17.594  1.00  1.54           H  
ATOM   4419  HG2 ARG B  34      38.170   1.101 -17.760  1.00  1.54           H  
ATOM   4420  HD1 ARG B  34      39.108   0.038 -19.812  1.00  1.54           H  
ATOM   4421  HD2 ARG B  34      40.620   0.945 -19.566  1.00  1.54           H  
ATOM   4422  HE  ARG B  34      40.687  -0.277 -17.226  1.00  1.54           H  
ATOM   4423 1HH1 ARG B  34      38.075  -1.759 -18.585  1.00  1.54           H  
ATOM   4424 2HH1 ARG B  34      38.863  -3.401 -18.929  1.00  1.54           H  
ATOM   4425 1HH2 ARG B  34      42.165  -2.150 -18.421  1.00  1.54           H  
ATOM   4426 2HH2 ARG B  34      41.112  -3.616 -18.839  1.00  1.54           H  
ATOM   4427  N   PHE B  35      35.343   3.008 -18.801  1.00  0.67           N  
ATOM   4428  CA  PHE B  35      34.223   3.018 -17.865  1.00  0.69           C  
ATOM   4429  C   PHE B  35      33.021   2.296 -18.466  1.00  0.82           C  
ATOM   4430  O   PHE B  35      32.233   1.673 -17.755  1.00  1.08           O  
ATOM   4431  CB  PHE B  35      33.823   4.454 -17.517  1.00  0.67           C  
ATOM   4432  CG  PHE B  35      34.774   5.004 -16.482  1.00  0.57           C  
ATOM   4433  CD1 PHE B  35      36.140   5.103 -16.771  1.00  1.17           C  
ATOM   4434  CD2 PHE B  35      34.291   5.415 -15.233  1.00  1.36           C  
ATOM   4435  CE1 PHE B  35      37.023   5.614 -15.814  1.00  1.19           C  
ATOM   4436  CE2 PHE B  35      35.175   5.924 -14.275  1.00  1.32           C  
ATOM   4437  CZ  PHE B  35      36.541   6.025 -14.566  1.00  0.53           C  
ATOM   4438  HN  PHE B  35      35.581   3.896 -19.348  1.00  0.92           H  
ATOM   4439  HA  PHE B  35      34.522   2.504 -16.951  1.00  0.92           H  
ATOM   4440  HB1 PHE B  35      33.866   5.070 -18.414  1.00  0.92           H  
ATOM   4441  HB2 PHE B  35      32.808   4.462 -17.119  1.00  0.92           H  
ATOM   4442  HD1 PHE B  35      36.516   4.781 -17.742  1.00  0.92           H  
ATOM   4443  HD2 PHE B  35      33.227   5.338 -15.007  1.00  0.92           H  
ATOM   4444  HE1 PHE B  35      38.086   5.692 -16.040  1.00  0.92           H  
ATOM   4445  HE2 PHE B  35      34.800   6.241 -13.302  1.00  0.92           H  
ATOM   4446  HZ  PHE B  35      37.229   6.423 -13.820  1.00  0.92           H  
ATOM   4447  N   GLU B  36      32.892   2.383 -19.785  1.00  0.86           N  
ATOM   4448  CA  GLU B  36      31.782   1.732 -20.475  1.00  1.00           C  
ATOM   4449  C   GLU B  36      32.246   0.408 -21.087  1.00  1.12           C  
ATOM   4450  O   GLU B  36      32.227   0.222 -22.304  1.00  1.70           O  
ATOM   4451  CB  GLU B  36      31.230   2.639 -21.577  1.00  1.27           C  
ATOM   4452  CG  GLU B  36      30.558   3.860 -20.945  1.00  1.97           C  
ATOM   4453  CD  GLU B  36      29.419   4.334 -21.841  1.00  2.53           C  
ATOM   4454  OE1 GLU B  36      28.762   3.492 -22.427  1.00  3.06           O  
ATOM   4455  OE2 GLU B  36      29.220   5.535 -21.926  1.00  3.01           O  
ATOM   4456  HN  GLU B  36      33.611   2.938 -20.350  1.00  1.84           H  
ATOM   4457  HA  GLU B  36      30.989   1.529 -19.755  1.00  1.84           H  
ATOM   4458  HB1 GLU B  36      32.046   2.966 -22.220  1.00  1.84           H  
ATOM   4459  HB2 GLU B  36      30.499   2.087 -22.168  1.00  1.84           H  
ATOM   4460  HG1 GLU B  36      30.162   3.590 -19.966  1.00  1.84           H  
ATOM   4461  HG2 GLU B  36      31.289   4.660 -20.833  1.00  1.84           H  
ATOM   4462  N   ASP B  37      32.664  -0.510 -20.221  1.00  1.15           N  
ATOM   4463  CA  ASP B  37      33.135  -1.813 -20.677  1.00  1.37           C  
ATOM   4464  C   ASP B  37      32.500  -2.933 -19.858  1.00  1.33           C  
ATOM   4465  O   ASP B  37      31.727  -3.740 -20.376  1.00  1.51           O  
ATOM   4466  CB  ASP B  37      34.658  -1.908 -20.553  1.00  1.73           C  
ATOM   4467  CG  ASP B  37      35.153  -3.150 -21.289  1.00  2.15           C  
ATOM   4468  OD1 ASP B  37      35.347  -3.063 -22.490  1.00  2.59           O  
ATOM   4469  OD2 ASP B  37      35.332  -4.167 -20.639  1.00  2.51           O  
ATOM   4470  HN  ASP B  37      32.655  -0.290 -19.174  1.00  1.79           H  
ATOM   4471  HA  ASP B  37      32.858  -1.942 -21.723  1.00  1.79           H  
ATOM   4472  HB1 ASP B  37      35.114  -1.021 -20.991  1.00  1.79           H  
ATOM   4473  HB2 ASP B  37      34.933  -1.977 -19.500  1.00  1.79           H  
ATOM   4474  N   ILE B  38      32.834  -2.977 -18.571  1.00  1.32           N  
ATOM   4475  CA  ILE B  38      32.288  -4.005 -17.688  1.00  1.59           C  
ATOM   4476  C   ILE B  38      30.927  -3.575 -17.142  1.00  1.73           C  
ATOM   4477  O   ILE B  38      30.043  -4.399 -16.910  1.00  2.25           O  
ATOM   4478  CB  ILE B  38      33.254  -4.286 -16.524  1.00  1.75           C  
ATOM   4479  CG1 ILE B  38      33.379  -3.052 -15.617  1.00  1.74           C  
ATOM   4480  CG2 ILE B  38      34.636  -4.629 -17.085  1.00  2.33           C  
ATOM   4481  CD1 ILE B  38      34.204  -3.412 -14.379  1.00  1.91           C  
ATOM   4482  HN  ILE B  38      33.512  -2.250 -18.177  1.00  1.83           H  
ATOM   4483  HA  ILE B  38      32.158  -4.923 -18.261  1.00  1.83           H  
ATOM   4484  HB  ILE B  38      32.881  -5.128 -15.940  1.00  1.83           H  
ATOM   4485 1HG1 ILE B  38      33.874  -2.249 -16.162  1.00  1.83           H  
ATOM   4486 2HG1 ILE B  38      32.386  -2.725 -15.309  1.00  1.83           H  
ATOM   4487 1HG2 ILE B  38      35.323  -4.829 -16.263  1.00  1.83           H  
ATOM   4488 2HG2 ILE B  38      35.008  -3.791 -17.673  1.00  1.83           H  
ATOM   4489 3HG2 ILE B  38      34.562  -5.513 -17.719  1.00  1.83           H  
ATOM   4490 1HD1 ILE B  38      34.293  -2.538 -13.734  1.00  1.83           H  
ATOM   4491 2HD1 ILE B  38      35.197  -3.740 -14.686  1.00  1.83           H  
ATOM   4492 3HD1 ILE B  38      33.709  -4.216 -13.833  1.00  1.83           H  
ATOM   4493  N   GLY B  39      30.779  -2.271 -16.936  1.00  1.82           N  
ATOM   4494  CA  GLY B  39      29.531  -1.725 -16.410  1.00  2.07           C  
ATOM   4495  C   GLY B  39      29.810  -0.711 -15.304  1.00  1.94           C  
ATOM   4496  O   GLY B  39      29.177  -0.731 -14.249  1.00  2.31           O  
ATOM   4497  HN  GLY B  39      31.589  -1.609 -17.159  1.00  2.03           H  
ATOM   4498  HA1 GLY B  39      28.987  -1.234 -17.217  1.00  2.03           H  
ATOM   4499  HA2 GLY B  39      28.927  -2.538 -16.006  1.00  2.03           H  
ATOM   4500  N   TYR B  40      30.767   0.180 -15.561  1.00  1.53           N  
ATOM   4501  CA  TYR B  40      31.127   1.203 -14.586  1.00  1.46           C  
ATOM   4502  C   TYR B  40      30.269   2.450 -14.798  1.00  1.55           C  
ATOM   4503  O   TYR B  40      30.743   3.476 -15.286  1.00  1.85           O  
ATOM   4504  CB  TYR B  40      32.612   1.574 -14.725  1.00  1.29           C  
ATOM   4505  CG  TYR B  40      33.419   0.896 -13.642  1.00  1.16           C  
ATOM   4506  CD1 TYR B  40      33.349   1.362 -12.323  1.00  1.67           C  
ATOM   4507  CD2 TYR B  40      34.241  -0.197 -13.954  1.00  1.77           C  
ATOM   4508  CE1 TYR B  40      34.098   0.740 -11.318  1.00  1.92           C  
ATOM   4509  CE2 TYR B  40      34.990  -0.818 -12.947  1.00  2.01           C  
ATOM   4510  CZ  TYR B  40      34.919  -0.350 -11.632  1.00  1.77           C  
ATOM   4511  OH  TYR B  40      35.658  -0.963 -10.640  1.00  2.28           O  
ATOM   4512  HN  TYR B  40      31.280   0.144 -16.499  1.00  1.69           H  
ATOM   4513  HA  TYR B  40      30.949   0.815 -13.582  1.00  1.69           H  
ATOM   4514  HB1 TYR B  40      32.974   1.250 -15.701  1.00  1.69           H  
ATOM   4515  HB2 TYR B  40      32.723   2.654 -14.635  1.00  1.69           H  
ATOM   4516  HD1 TYR B  40      32.710   2.210 -12.079  1.00  1.69           H  
ATOM   4517  HD2 TYR B  40      34.296  -0.563 -14.979  1.00  1.69           H  
ATOM   4518  HE1 TYR B  40      34.042   1.103 -10.292  1.00  1.69           H  
ATOM   4519  HE2 TYR B  40      35.629  -1.668 -13.189  1.00  1.69           H  
ATOM   4520  HH  TYR B  40      36.314  -0.266 -10.210  1.00  1.69           H  
ATOM   4521  N   ASP B  41      28.995   2.346 -14.432  1.00  1.63           N  
ATOM   4522  CA  ASP B  41      28.077   3.470 -14.594  1.00  1.85           C  
ATOM   4523  C   ASP B  41      28.447   4.606 -13.649  1.00  1.67           C  
ATOM   4524  O   ASP B  41      28.547   5.762 -14.057  1.00  2.33           O  
ATOM   4525  CB  ASP B  41      26.629   3.039 -14.332  1.00  2.24           C  
ATOM   4526  CG  ASP B  41      26.531   2.283 -13.011  1.00  2.28           C  
ATOM   4527  OD1 ASP B  41      26.729   1.078 -13.025  1.00  2.51           O  
ATOM   4528  OD2 ASP B  41      26.258   2.916 -12.007  1.00  2.63           O  
ATOM   4529  HN  ASP B  41      28.638   1.428 -14.014  1.00  2.14           H  
ATOM   4530  HA  ASP B  41      28.151   3.833 -15.619  1.00  2.14           H  
ATOM   4531  HB1 ASP B  41      25.993   3.923 -14.288  1.00  2.14           H  
ATOM   4532  HB2 ASP B  41      26.295   2.391 -15.142  1.00  2.14           H  
ATOM   4533  N   SER B  42      29.037   4.361 -12.524  1.00  1.28           N  
ATOM   4534  CA  SER B  42      29.022   5.270 -11.374  1.00  1.17           C  
ATOM   4535  C   SER B  42      29.373   4.526 -10.090  1.00  1.09           C  
ATOM   4536  O   SER B  42      30.203   4.977  -9.304  1.00  1.15           O  
ATOM   4537  CB  SER B  42      27.642   5.911 -11.204  1.00  1.44           C  
ATOM   4538  OG  SER B  42      26.653   4.892 -11.154  1.00  2.21           O  
ATOM   4539  HN  SER B  42      29.569   3.437 -12.427  1.00  1.39           H  
ATOM   4540  HA  SER B  42      29.758   6.057 -11.537  1.00  1.39           H  
ATOM   4541  HB1 SER B  42      27.619   6.485 -10.278  1.00  1.39           H  
ATOM   4542  HB2 SER B  42      27.441   6.571 -12.047  1.00  1.39           H  
ATOM   4543  HG  SER B  42      26.675   4.338 -12.046  1.00  1.39           H  
ATOM   4544  N   LEU B  43      28.105   3.862  -9.624  1.00  1.16           N  
ATOM   4545  CA  LEU B  43      28.077   3.209  -8.313  1.00  1.28           C  
ATOM   4546  C   LEU B  43      29.326   2.357  -8.094  1.00  1.27           C  
ATOM   4547  O   LEU B  43      29.878   2.315  -6.995  1.00  1.43           O  
ATOM   4548  CB  LEU B  43      26.842   2.312  -8.194  1.00  1.53           C  
ATOM   4549  CG  LEU B  43      25.612   3.175  -7.909  1.00  2.25           C  
ATOM   4550  CD1 LEU B  43      24.344   2.358  -8.162  1.00  3.09           C  
ATOM   4551  CD2 LEU B  43      25.640   3.631  -6.448  1.00  2.66           C  
ATOM   4552  HN  LEU B  43      27.233   3.867 -10.244  1.00  1.83           H  
ATOM   4553  HA  LEU B  43      28.032   3.974  -7.538  1.00  1.83           H  
ATOM   4554  HB1 LEU B  43      26.696   1.768  -9.127  1.00  1.83           H  
ATOM   4555  HB2 LEU B  43      26.985   1.602  -7.379  1.00  1.83           H  
ATOM   4556  HG  LEU B  43      25.619   4.047  -8.563  1.00  1.83           H  
ATOM   4557 1HD1 LEU B  43      23.468   2.973  -7.959  1.00  1.83           H  
ATOM   4558 2HD1 LEU B  43      24.335   1.487  -7.506  1.00  1.83           H  
ATOM   4559 3HD1 LEU B  43      24.324   2.030  -9.201  1.00  1.83           H  
ATOM   4560 1HD2 LEU B  43      24.764   4.246  -6.242  1.00  1.83           H  
ATOM   4561 2HD2 LEU B  43      26.543   4.213  -6.266  1.00  1.83           H  
ATOM   4562 3HD2 LEU B  43      25.632   2.758  -5.794  1.00  1.83           H  
ATOM   4563  N   ALA B  44      29.762   1.680  -9.150  1.00  1.21           N  
ATOM   4564  CA  ALA B  44      30.948   0.830  -9.060  1.00  1.34           C  
ATOM   4565  C   ALA B  44      32.183   1.662  -8.732  1.00  1.17           C  
ATOM   4566  O   ALA B  44      32.952   1.332  -7.831  1.00  1.32           O  
ATOM   4567  CB  ALA B  44      31.177   0.092 -10.380  1.00  1.51           C  
ATOM   4568  HN  ALA B  44      29.238   1.757 -10.079  1.00  1.31           H  
ATOM   4569  HA  ALA B  44      30.796   0.096  -8.268  1.00  1.31           H  
ATOM   4570  HB1 ALA B  44      32.063  -0.537 -10.296  1.00  1.31           H  
ATOM   4571  HB2 ALA B  44      31.320   0.816 -11.182  1.00  1.31           H  
ATOM   4572  HB3 ALA B  44      30.311  -0.531 -10.604  1.00  1.31           H  
ATOM   4573  N   LEU B  45      32.366   2.748  -9.480  1.00  0.94           N  
ATOM   4574  CA  LEU B  45      33.518   3.626  -9.267  1.00  0.84           C  
ATOM   4575  C   LEU B  45      33.215   4.734  -8.250  1.00  0.82           C  
ATOM   4576  O   LEU B  45      34.012   5.654  -8.067  1.00  0.84           O  
ATOM   4577  CB  LEU B  45      33.939   4.262 -10.591  1.00  0.75           C  
ATOM   4578  CG  LEU B  45      32.793   5.114 -11.164  1.00  0.67           C  
ATOM   4579  CD1 LEU B  45      33.123   6.600 -10.999  1.00  0.76           C  
ATOM   4580  CD2 LEU B  45      32.613   4.799 -12.653  1.00  0.71           C  
ATOM   4581  HN  LEU B  45      31.660   2.982 -10.249  1.00  0.79           H  
ATOM   4582  HA  LEU B  45      34.347   3.026  -8.891  1.00  0.79           H  
ATOM   4583  HB1 LEU B  45      34.809   4.896 -10.424  1.00  0.79           H  
ATOM   4584  HB2 LEU B  45      34.192   3.476 -11.302  1.00  0.79           H  
ATOM   4585  HG  LEU B  45      31.870   4.886 -10.631  1.00  0.79           H  
ATOM   4586 1HD1 LEU B  45      32.309   7.200 -11.406  1.00  0.79           H  
ATOM   4587 2HD1 LEU B  45      34.045   6.829 -11.533  1.00  0.79           H  
ATOM   4588 3HD1 LEU B  45      33.249   6.829  -9.941  1.00  0.79           H  
ATOM   4589 1HD2 LEU B  45      31.801   5.403 -13.057  1.00  0.79           H  
ATOM   4590 2HD2 LEU B  45      32.374   3.742 -12.775  1.00  0.79           H  
ATOM   4591 3HD2 LEU B  45      33.535   5.026 -13.187  1.00  0.79           H  
ATOM   4592  N   MET B  46      32.061   4.641  -7.595  1.00  0.92           N  
ATOM   4593  CA  MET B  46      31.675   5.646  -6.608  1.00  1.04           C  
ATOM   4594  C   MET B  46      32.496   5.489  -5.331  1.00  1.03           C  
ATOM   4595  O   MET B  46      33.203   6.407  -4.913  1.00  0.99           O  
ATOM   4596  CB  MET B  46      30.191   5.516  -6.261  1.00  1.31           C  
ATOM   4597  CG  MET B  46      29.760   6.708  -5.404  1.00  1.47           C  
ATOM   4598  SD  MET B  46      27.974   6.953  -5.566  1.00  2.02           S  
ATOM   4599  CE  MET B  46      27.898   8.580  -4.776  1.00  2.63           C  
ATOM   4600  HN  MET B  46      31.406   3.818  -7.794  1.00  1.43           H  
ATOM   4601  HA  MET B  46      31.855   6.637  -7.024  1.00  1.43           H  
ATOM   4602  HB1 MET B  46      29.604   5.497  -7.179  1.00  1.43           H  
ATOM   4603  HB2 MET B  46      30.027   4.592  -5.706  1.00  1.43           H  
ATOM   4604  HG1 MET B  46      30.006   6.513  -4.360  1.00  1.43           H  
ATOM   4605  HG2 MET B  46      30.281   7.604  -5.740  1.00  1.43           H  
ATOM   4606  HE1 MET B  46      26.866   8.931  -4.766  1.00  1.43           H  
ATOM   4607  HE2 MET B  46      28.516   9.284  -5.333  1.00  1.43           H  
ATOM   4608  HE3 MET B  46      28.266   8.505  -3.752  1.00  1.43           H  
ATOM   4609  N   GLU B  47      32.390   4.317  -4.713  1.00  1.20           N  
ATOM   4610  CA  GLU B  47      33.121   4.046  -3.476  1.00  1.35           C  
ATOM   4611  C   GLU B  47      34.627   4.141  -3.707  1.00  1.30           C  
ATOM   4612  O   GLU B  47      35.369   4.635  -2.858  1.00  1.35           O  
ATOM   4613  CB  GLU B  47      32.786   2.649  -2.953  1.00  1.64           C  
ATOM   4614  CG  GLU B  47      31.283   2.547  -2.689  1.00  2.07           C  
ATOM   4615  CD  GLU B  47      30.894   1.083  -2.510  1.00  2.54           C  
ATOM   4616  OE1 GLU B  47      31.372   0.474  -1.567  1.00  2.99           O  
ATOM   4617  OE2 GLU B  47      30.123   0.593  -3.319  1.00  3.06           O  
ATOM   4618  HN  GLU B  47      31.759   3.559  -5.128  1.00  1.94           H  
ATOM   4619  HA  GLU B  47      32.831   4.782  -2.726  1.00  1.94           H  
ATOM   4620  HB1 GLU B  47      33.075   1.905  -3.695  1.00  1.94           H  
ATOM   4621  HB2 GLU B  47      33.330   2.468  -2.026  1.00  1.94           H  
ATOM   4622  HG1 GLU B  47      31.035   3.101  -1.784  1.00  1.94           H  
ATOM   4623  HG2 GLU B  47      30.737   2.966  -3.534  1.00  1.94           H  
ATOM   4624  N   THR B  48      35.068   3.659  -4.865  1.00  1.31           N  
ATOM   4625  CA  THR B  48      36.491   3.689  -5.202  1.00  1.43           C  
ATOM   4626  C   THR B  48      37.005   5.126  -5.235  1.00  1.25           C  
ATOM   4627  O   THR B  48      38.072   5.431  -4.704  1.00  1.35           O  
ATOM   4628  CB  THR B  48      36.732   3.041  -6.567  1.00  1.60           C  
ATOM   4629  OG1 THR B  48      36.121   1.759  -6.595  1.00  1.76           O  
ATOM   4630  CG2 THR B  48      38.235   2.899  -6.811  1.00  1.87           C  
ATOM   4631  HN  THR B  48      34.371   3.242  -5.561  1.00  1.51           H  
ATOM   4632  HA  THR B  48      37.044   3.133  -4.445  1.00  1.51           H  
ATOM   4633  HB  THR B  48      36.296   3.666  -7.346  1.00  1.51           H  
ATOM   4634  HG1 THR B  48      36.537   1.156  -5.842  1.00  1.51           H  
ATOM   4635 1HG2 THR B  48      38.403   2.437  -7.784  1.00  1.51           H  
ATOM   4636 2HG2 THR B  48      38.672   2.274  -6.032  1.00  1.51           H  
ATOM   4637 3HG2 THR B  48      38.701   3.884  -6.791  1.00  1.51           H  
ATOM   4638  N   ALA B  49      36.234   6.003  -5.871  1.00  1.09           N  
ATOM   4639  CA  ALA B  49      36.619   7.408  -5.974  1.00  1.06           C  
ATOM   4640  C   ALA B  49      36.540   8.104  -4.614  1.00  0.99           C  
ATOM   4641  O   ALA B  49      37.208   9.110  -4.382  1.00  1.11           O  
ATOM   4642  CB  ALA B  49      35.703   8.139  -6.958  1.00  1.08           C  
ATOM   4643  HN  ALA B  49      35.317   5.674  -6.314  1.00  1.07           H  
ATOM   4644  HA  ALA B  49      37.644   7.465  -6.339  1.00  1.07           H  
ATOM   4645  HB1 ALA B  49      36.001   9.185  -7.025  1.00  1.07           H  
ATOM   4646  HB2 ALA B  49      34.672   8.077  -6.609  1.00  1.07           H  
ATOM   4647  HB3 ALA B  49      35.782   7.675  -7.941  1.00  1.07           H  
ATOM   4648  N   ALA B  50      35.711   7.564  -3.721  1.00  0.96           N  
ATOM   4649  CA  ALA B  50      35.554   8.152  -2.393  1.00  1.04           C  
ATOM   4650  C   ALA B  50      36.832   8.002  -1.573  1.00  1.10           C  
ATOM   4651  O   ALA B  50      37.443   8.988  -1.162  1.00  1.17           O  
ATOM   4652  CB  ALA B  50      34.402   7.477  -1.643  1.00  1.17           C  
ATOM   4653  HN  ALA B  50      35.153   6.688  -3.980  1.00  1.09           H  
ATOM   4654  HA  ALA B  50      35.329   9.212  -2.502  1.00  1.09           H  
ATOM   4655  HB1 ALA B  50      34.298   7.926  -0.655  1.00  1.09           H  
ATOM   4656  HB2 ALA B  50      34.611   6.412  -1.537  1.00  1.09           H  
ATOM   4657  HB3 ALA B  50      33.476   7.611  -2.202  1.00  1.09           H  
ATOM   4658  N   ARG B  51      37.227   6.754  -1.331  1.00  1.20           N  
ATOM   4659  CA  ARG B  51      38.431   6.480  -0.547  1.00  1.37           C  
ATOM   4660  C   ARG B  51      39.663   7.079  -1.221  1.00  1.39           C  
ATOM   4661  O   ARG B  51      40.576   7.568  -0.555  1.00  1.51           O  
ATOM   4662  CB  ARG B  51      38.635   4.973  -0.390  1.00  1.56           C  
ATOM   4663  CG  ARG B  51      37.799   4.465   0.786  1.00  2.14           C  
ATOM   4664  CD  ARG B  51      38.519   3.293   1.455  1.00  2.21           C  
ATOM   4665  NE  ARG B  51      37.833   2.903   2.686  1.00  2.59           N  
ATOM   4666  CZ  ARG B  51      37.249   1.714   2.797  1.00  3.07           C  
ATOM   4667  NH1 ARG B  51      35.947   1.624   2.790  1.00  3.67           N  
ATOM   4668  NH2 ARG B  51      37.976   0.636   2.910  1.00  3.47           N  
ATOM   4669  HN  ARG B  51      36.653   5.937  -1.717  1.00  2.20           H  
ATOM   4670  HA  ARG B  51      38.317   6.925   0.441  1.00  2.20           H  
ATOM   4671  HB1 ARG B  51      38.322   4.467  -1.303  1.00  2.20           H  
ATOM   4672  HB2 ARG B  51      39.689   4.766  -0.202  1.00  2.20           H  
ATOM   4673  HG1 ARG B  51      37.664   5.269   1.510  1.00  2.20           H  
ATOM   4674  HG2 ARG B  51      36.825   4.134   0.424  1.00  2.20           H  
ATOM   4675  HD1 ARG B  51      38.536   2.445   0.770  1.00  2.20           H  
ATOM   4676  HD2 ARG B  51      39.541   3.589   1.693  1.00  2.20           H  
ATOM   4677  HE  ARG B  51      37.800   3.585   3.510  1.00  2.20           H  
ATOM   4678 1HH1 ARG B  51      35.350   2.507   2.695  1.00  2.20           H  
ATOM   4679 2HH1 ARG B  51      35.476   0.667   2.879  1.00  2.20           H  
ATOM   4680 1HH2 ARG B  51      39.043   0.708   2.914  1.00  2.20           H  
ATOM   4681 2HH2 ARG B  51      37.504  -0.321   2.999  1.00  2.20           H  
ATOM   4682  N   LEU B  52      39.677   7.035  -2.549  1.00  1.37           N  
ATOM   4683  CA  LEU B  52      40.804   7.573  -3.309  1.00  1.52           C  
ATOM   4684  C   LEU B  52      40.847   9.099  -3.208  1.00  1.38           C  
ATOM   4685  O   LEU B  52      41.907   9.711  -3.341  1.00  1.52           O  
ATOM   4686  CB  LEU B  52      40.694   7.172  -4.784  1.00  1.70           C  
ATOM   4687  CG  LEU B  52      41.512   5.903  -5.034  1.00  2.01           C  
ATOM   4688  CD1 LEU B  52      40.797   4.701  -4.412  1.00  2.58           C  
ATOM   4689  CD2 LEU B  52      41.662   5.682  -6.541  1.00  2.31           C  
ATOM   4690  HN  LEU B  52      38.850   6.599  -3.070  1.00  1.80           H  
ATOM   4691  HA  LEU B  52      41.730   7.166  -2.901  1.00  1.80           H  
ATOM   4692  HB1 LEU B  52      39.649   6.984  -5.032  1.00  1.80           H  
ATOM   4693  HB2 LEU B  52      41.077   7.979  -5.408  1.00  1.80           H  
ATOM   4694  HG  LEU B  52      42.498   6.012  -4.583  1.00  1.80           H  
ATOM   4695 1HD1 LEU B  52      41.380   3.798  -4.591  1.00  1.80           H  
ATOM   4696 2HD1 LEU B  52      39.811   4.590  -4.863  1.00  1.80           H  
ATOM   4697 3HD1 LEU B  52      40.689   4.857  -3.338  1.00  1.80           H  
ATOM   4698 1HD2 LEU B  52      42.244   4.778  -6.720  1.00  1.80           H  
ATOM   4699 2HD2 LEU B  52      42.172   6.536  -6.985  1.00  1.80           H  
ATOM   4700 3HD2 LEU B  52      40.676   5.573  -6.993  1.00  1.80           H  
ATOM   4701  N   GLU B  53      39.687   9.709  -2.977  1.00  1.25           N  
ATOM   4702  CA  GLU B  53      39.611  11.164  -2.864  1.00  1.29           C  
ATOM   4703  C   GLU B  53      40.273  11.645  -1.576  1.00  1.24           C  
ATOM   4704  O   GLU B  53      40.783  12.763  -1.507  1.00  1.37           O  
ATOM   4705  CB  GLU B  53      38.152  11.623  -2.876  1.00  1.47           C  
ATOM   4706  CG  GLU B  53      37.685  11.813  -4.320  1.00  1.81           C  
ATOM   4707  CD  GLU B  53      36.170  11.653  -4.392  1.00  2.45           C  
ATOM   4708  OE1 GLU B  53      35.492  12.253  -3.573  1.00  3.14           O  
ATOM   4709  OE2 GLU B  53      35.712  10.931  -5.262  1.00  2.82           O  
ATOM   4710  HN  GLU B  53      38.796   9.125  -2.872  1.00  1.87           H  
ATOM   4711  HA  GLU B  53      40.127  11.610  -3.713  1.00  1.87           H  
ATOM   4712  HB1 GLU B  53      37.531  10.870  -2.390  1.00  1.87           H  
ATOM   4713  HB2 GLU B  53      38.065  12.567  -2.339  1.00  1.87           H  
ATOM   4714  HG1 GLU B  53      37.961  12.810  -4.662  1.00  1.87           H  
ATOM   4715  HG2 GLU B  53      38.159  11.065  -4.956  1.00  1.87           H  
ATOM   4716  N   SER B  54      40.253  10.796  -0.552  1.00  1.33           N  
ATOM   4717  CA  SER B  54      40.851  11.155   0.733  1.00  1.44           C  
ATOM   4718  C   SER B  54      42.364  10.954   0.703  1.00  1.46           C  
ATOM   4719  O   SER B  54      43.130  11.856   1.040  1.00  1.65           O  
ATOM   4720  CB  SER B  54      40.259  10.299   1.854  1.00  1.69           C  
ATOM   4721  OG  SER B  54      38.860  10.157   1.648  1.00  1.80           O  
ATOM   4722  HN  SER B  54      39.793   9.837  -0.670  1.00  1.56           H  
ATOM   4723  HA  SER B  54      40.638  12.203   0.940  1.00  1.56           H  
ATOM   4724  HB1 SER B  54      40.729   9.315   1.848  1.00  1.56           H  
ATOM   4725  HB2 SER B  54      40.438  10.782   2.815  1.00  1.56           H  
ATOM   4726  HG  SER B  54      38.407  11.104   1.653  1.00  1.56           H  
ATOM   4727  N   ARG B  55      42.783   9.758   0.300  1.00  1.47           N  
ATOM   4728  CA  ARG B  55      44.210   9.439   0.234  1.00  1.68           C  
ATOM   4729  C   ARG B  55      44.939  10.388  -0.714  1.00  1.65           C  
ATOM   4730  O   ARG B  55      46.123  10.676  -0.537  1.00  2.00           O  
ATOM   4731  CB  ARG B  55      44.413   8.002  -0.250  1.00  1.90           C  
ATOM   4732  CG  ARG B  55      45.884   7.611  -0.082  1.00  2.21           C  
ATOM   4733  CD  ARG B  55      45.986   6.105   0.165  1.00  2.59           C  
ATOM   4734  NE  ARG B  55      47.279   5.596  -0.286  1.00  2.90           N  
ATOM   4735  CZ  ARG B  55      47.929   4.665   0.410  1.00  3.36           C  
ATOM   4736  NH1 ARG B  55      48.052   4.784   1.702  1.00  3.79           N  
ATOM   4737  NH2 ARG B  55      48.442   3.634  -0.205  1.00  3.91           N  
ATOM   4738  HN  ARG B  55      42.065   9.016   0.019  1.00  2.50           H  
ATOM   4739  HA  ARG B  55      44.639   9.538   1.231  1.00  2.50           H  
ATOM   4740  HB1 ARG B  55      43.788   7.329   0.338  1.00  2.50           H  
ATOM   4741  HB2 ARG B  55      44.135   7.930  -1.302  1.00  2.50           H  
ATOM   4742  HG1 ARG B  55      46.434   7.868  -0.987  1.00  2.50           H  
ATOM   4743  HG2 ARG B  55      46.308   8.147   0.767  1.00  2.50           H  
ATOM   4744  HD1 ARG B  55      45.876   5.908   1.232  1.00  2.50           H  
ATOM   4745  HD2 ARG B  55      45.191   5.597  -0.382  1.00  2.50           H  
ATOM   4746  HE  ARG B  55      47.710   5.976  -1.188  1.00  2.50           H  
ATOM   4747 1HH1 ARG B  55      47.630   5.629   2.204  1.00  2.50           H  
ATOM   4748 2HH1 ARG B  55      48.574   4.035   2.261  1.00  2.50           H  
ATOM   4749 1HH2 ARG B  55      48.340   3.538  -1.266  1.00  2.50           H  
ATOM   4750 2HH2 ARG B  55      48.965   2.884   0.352  1.00  2.50           H  
ATOM   4751  N   TYR B  56      44.222  10.870  -1.725  1.00  1.37           N  
ATOM   4752  CA  TYR B  56      44.814  11.783  -2.700  1.00  1.46           C  
ATOM   4753  C   TYR B  56      44.802  13.216  -2.170  1.00  1.57           C  
ATOM   4754  O   TYR B  56      45.692  14.011  -2.472  1.00  1.96           O  
ATOM   4755  CB  TYR B  56      44.042  11.731  -4.021  1.00  1.34           C  
ATOM   4756  CG  TYR B  56      44.504  10.541  -4.828  1.00  1.39           C  
ATOM   4757  CD1 TYR B  56      44.449   9.256  -4.275  1.00  2.07           C  
ATOM   4758  CD2 TYR B  56      44.987  10.724  -6.128  1.00  1.72           C  
ATOM   4759  CE1 TYR B  56      44.878   8.153  -5.023  1.00  2.26           C  
ATOM   4760  CE2 TYR B  56      45.415   9.621  -6.877  1.00  1.90           C  
ATOM   4761  CZ  TYR B  56      45.362   8.336  -6.324  1.00  1.85           C  
ATOM   4762  OH  TYR B  56      45.784   7.250  -7.063  1.00  2.17           O  
ATOM   4763  HN  TYR B  56      43.195  10.584  -1.826  1.00  1.76           H  
ATOM   4764  HA  TYR B  56      45.846  11.483  -2.882  1.00  1.76           H  
ATOM   4765  HB1 TYR B  56      42.975  11.638  -3.815  1.00  1.76           H  
ATOM   4766  HB2 TYR B  56      44.225  12.645  -4.585  1.00  1.76           H  
ATOM   4767  HD1 TYR B  56      44.072   9.114  -3.262  1.00  1.76           H  
ATOM   4768  HD2 TYR B  56      45.030  11.724  -6.558  1.00  1.76           H  
ATOM   4769  HE1 TYR B  56      44.835   7.152  -4.593  1.00  1.76           H  
ATOM   4770  HE2 TYR B  56      45.789   9.763  -7.891  1.00  1.76           H  
ATOM   4771  HH  TYR B  56      46.574   6.772  -6.564  1.00  1.76           H  
ATOM   4772  N   GLY B  57      43.783  13.532  -1.377  1.00  1.44           N  
ATOM   4773  CA  GLY B  57      43.660  14.872  -0.808  1.00  1.71           C  
ATOM   4774  C   GLY B  57      42.898  15.807  -1.748  1.00  1.57           C  
ATOM   4775  O   GLY B  57      43.041  17.028  -1.678  1.00  1.81           O  
ATOM   4776  HN  GLY B  57      43.042  12.793  -1.152  1.00  1.63           H  
ATOM   4777  HA1 GLY B  57      43.124  14.807   0.139  1.00  1.63           H  
ATOM   4778  HA2 GLY B  57      44.657  15.277  -0.635  1.00  1.63           H  
ATOM   4779  N   VAL B  58      42.087  15.224  -2.629  1.00  1.51           N  
ATOM   4780  CA  VAL B  58      41.309  16.011  -3.573  1.00  1.60           C  
ATOM   4781  C   VAL B  58      39.912  16.276  -3.011  1.00  1.73           C  
ATOM   4782  O   VAL B  58      39.461  15.598  -2.086  1.00  2.51           O  
ATOM   4783  CB  VAL B  58      41.209  15.259  -4.909  1.00  1.85           C  
ATOM   4784  CG1 VAL B  58      40.490  13.914  -4.711  1.00  1.96           C  
ATOM   4785  CG2 VAL B  58      40.446  16.104  -5.926  1.00  2.19           C  
ATOM   4786  HN  VAL B  58      42.006  14.157  -2.642  1.00  1.91           H  
ATOM   4787  HA  VAL B  58      41.811  16.964  -3.739  1.00  1.91           H  
ATOM   4788  HB  VAL B  58      42.214  15.071  -5.286  1.00  1.91           H  
ATOM   4789 1HG1 VAL B  58      40.426  13.391  -5.665  1.00  1.91           H  
ATOM   4790 2HG1 VAL B  58      39.485  14.091  -4.326  1.00  1.91           H  
ATOM   4791 3HG1 VAL B  58      41.048  13.304  -4.000  1.00  1.91           H  
ATOM   4792 1HG2 VAL B  58      40.379  15.564  -6.870  1.00  1.91           H  
ATOM   4793 2HG2 VAL B  58      40.971  17.046  -6.083  1.00  1.91           H  
ATOM   4794 3HG2 VAL B  58      39.442  16.305  -5.551  1.00  1.91           H  
ATOM   4795  N   SER B  59      39.231  17.269  -3.579  1.00  1.49           N  
ATOM   4796  CA  SER B  59      37.883  17.614  -3.126  1.00  1.74           C  
ATOM   4797  C   SER B  59      36.946  16.416  -3.277  1.00  1.59           C  
ATOM   4798  O   SER B  59      37.389  15.297  -3.536  1.00  2.29           O  
ATOM   4799  CB  SER B  59      37.334  18.787  -3.941  1.00  2.56           C  
ATOM   4800  OG  SER B  59      38.307  19.822  -3.990  1.00  3.13           O  
ATOM   4801  HN  SER B  59      39.676  17.823  -4.379  1.00  2.13           H  
ATOM   4802  HA  SER B  59      37.925  17.901  -2.075  1.00  2.13           H  
ATOM   4803  HB1 SER B  59      37.107  18.452  -4.953  1.00  2.13           H  
ATOM   4804  HB2 SER B  59      36.425  19.163  -3.470  1.00  2.13           H  
ATOM   4805  HG  SER B  59      38.525  20.144  -3.015  1.00  2.13           H  
ATOM   4806  N   ILE B  60      35.651  16.660  -3.103  1.00  1.65           N  
ATOM   4807  CA  ILE B  60      34.663  15.588  -3.215  1.00  2.14           C  
ATOM   4808  C   ILE B  60      33.730  15.834  -4.414  1.00  1.66           C  
ATOM   4809  O   ILE B  60      32.623  16.348  -4.254  1.00  1.98           O  
ATOM   4810  CB  ILE B  60      33.848  15.478  -1.914  1.00  3.39           C  
ATOM   4811  CG1 ILE B  60      34.388  14.323  -1.056  1.00  4.20           C  
ATOM   4812  CG2 ILE B  60      32.364  15.239  -2.232  1.00  4.13           C  
ATOM   4813  CD1 ILE B  60      33.695  14.332   0.308  1.00  5.26           C  
ATOM   4814  HN  ILE B  60      35.327  17.654  -2.878  1.00  3.05           H  
ATOM   4815  HA  ILE B  60      35.190  14.647  -3.374  1.00  3.05           H  
ATOM   4816  HB  ILE B  60      33.945  16.409  -1.356  1.00  3.05           H  
ATOM   4817 1HG1 ILE B  60      34.190  13.376  -1.557  1.00  3.05           H  
ATOM   4818 2HG1 ILE B  60      35.462  14.445  -0.918  1.00  3.05           H  
ATOM   4819 1HG2 ILE B  60      31.800  15.163  -1.302  1.00  3.05           H  
ATOM   4820 2HG2 ILE B  60      32.258  14.313  -2.797  1.00  3.05           H  
ATOM   4821 3HG2 ILE B  60      31.980  16.070  -2.823  1.00  3.05           H  
ATOM   4822 1HD1 ILE B  60      34.078  13.513   0.916  1.00  3.05           H  
ATOM   4823 2HD1 ILE B  60      32.620  14.210   0.172  1.00  3.05           H  
ATOM   4824 3HD1 ILE B  60      33.892  15.279   0.810  1.00  3.05           H  
ATOM   4825  N   PRO B  61      34.159  15.461  -5.631  1.00  1.61           N  
ATOM   4826  CA  PRO B  61      33.333  15.648  -6.838  1.00  1.73           C  
ATOM   4827  C   PRO B  61      32.297  14.539  -7.006  1.00  1.36           C  
ATOM   4828  O   PRO B  61      32.628  13.410  -7.363  1.00  1.44           O  
ATOM   4829  CB  PRO B  61      34.367  15.594  -7.956  1.00  2.56           C  
ATOM   4830  CG  PRO B  61      35.564  14.814  -7.420  1.00  2.83           C  
ATOM   4831  CD  PRO B  61      35.478  14.837  -5.891  1.00  2.29           C  
ATOM   4832  HA  PRO B  61      32.846  16.623  -6.818  1.00  1.97           H  
ATOM   4833  HB1 PRO B  61      33.950  15.088  -8.827  1.00  1.97           H  
ATOM   4834  HB2 PRO B  61      34.671  16.603  -8.233  1.00  1.97           H  
ATOM   4835  HG1 PRO B  61      35.529  13.785  -7.779  1.00  1.97           H  
ATOM   4836  HG2 PRO B  61      36.491  15.283  -7.748  1.00  1.97           H  
ATOM   4837  HD1 PRO B  61      35.519  13.827  -5.483  1.00  1.97           H  
ATOM   4838  HD2 PRO B  61      36.283  15.434  -5.464  1.00  1.97           H  
ATOM   4839  N   ASP B  62      31.039  14.873  -6.734  1.00  1.42           N  
ATOM   4840  CA  ASP B  62      29.959  13.897  -6.850  1.00  1.51           C  
ATOM   4841  C   ASP B  62      29.191  14.075  -8.160  1.00  1.44           C  
ATOM   4842  O   ASP B  62      28.563  13.140  -8.654  1.00  1.53           O  
ATOM   4843  CB  ASP B  62      28.983  14.041  -5.682  1.00  2.05           C  
ATOM   4844  CG  ASP B  62      29.553  13.343  -4.452  1.00  2.34           C  
ATOM   4845  OD1 ASP B  62      30.746  13.470  -4.223  1.00  2.82           O  
ATOM   4846  OD2 ASP B  62      28.791  12.691  -3.757  1.00  2.57           O  
ATOM   4847  HN  ASP B  62      30.814  15.872  -6.425  1.00  1.96           H  
ATOM   4848  HA  ASP B  62      30.387  12.895  -6.828  1.00  1.96           H  
ATOM   4849  HB1 ASP B  62      28.833  15.098  -5.462  1.00  1.96           H  
ATOM   4850  HB2 ASP B  62      28.029  13.585  -5.948  1.00  1.96           H  
ATOM   4851  N   ASP B  63      29.236  15.285  -8.715  1.00  1.47           N  
ATOM   4852  CA  ASP B  63      28.527  15.563  -9.960  1.00  1.56           C  
ATOM   4853  C   ASP B  63      29.269  14.978 -11.159  1.00  1.26           C  
ATOM   4854  O   ASP B  63      28.821  14.010 -11.774  1.00  1.14           O  
ATOM   4855  CB  ASP B  63      28.374  17.072 -10.159  1.00  1.88           C  
ATOM   4856  CG  ASP B  63      27.476  17.642  -9.066  1.00  2.16           C  
ATOM   4857  OD1 ASP B  63      27.582  17.183  -7.941  1.00  2.62           O  
ATOM   4858  OD2 ASP B  63      26.696  18.530  -9.370  1.00  2.70           O  
ATOM   4859  HN  ASP B  63      29.799  16.062  -8.242  1.00  1.85           H  
ATOM   4860  HA  ASP B  63      27.535  15.113  -9.907  1.00  1.85           H  
ATOM   4861  HB1 ASP B  63      29.354  17.546 -10.107  1.00  1.85           H  
ATOM   4862  HB2 ASP B  63      27.927  17.266 -11.134  1.00  1.85           H  
ATOM   4863  N   VAL B  64      30.403  15.587 -11.494  1.00  1.24           N  
ATOM   4864  CA  VAL B  64      31.197  15.133 -12.635  1.00  1.10           C  
ATOM   4865  C   VAL B  64      31.667  13.689 -12.439  1.00  0.83           C  
ATOM   4866  O   VAL B  64      31.604  12.873 -13.359  1.00  0.81           O  
ATOM   4867  CB  VAL B  64      32.410  16.057 -12.836  1.00  1.29           C  
ATOM   4868  CG1 VAL B  64      33.337  15.992 -11.617  1.00  1.27           C  
ATOM   4869  CG2 VAL B  64      33.184  15.635 -14.090  1.00  1.33           C  
ATOM   4870  HN  VAL B  64      30.740  16.423 -10.918  1.00  1.12           H  
ATOM   4871  HA  VAL B  64      30.575  15.177 -13.529  1.00  1.12           H  
ATOM   4872  HB  VAL B  64      32.059  17.081 -12.962  1.00  1.12           H  
ATOM   4873 1HG1 VAL B  64      34.191  16.651 -11.774  1.00  1.12           H  
ATOM   4874 2HG1 VAL B  64      33.688  14.969 -11.481  1.00  1.12           H  
ATOM   4875 3HG1 VAL B  64      32.792  16.309 -10.728  1.00  1.12           H  
ATOM   4876 1HG2 VAL B  64      34.042  16.293 -14.227  1.00  1.12           H  
ATOM   4877 2HG2 VAL B  64      32.531  15.703 -14.960  1.00  1.12           H  
ATOM   4878 3HG2 VAL B  64      33.529  14.607 -13.975  1.00  1.12           H  
ATOM   4879  N   ALA B  65      32.146  13.388 -11.237  1.00  0.81           N  
ATOM   4880  CA  ALA B  65      32.633  12.041 -10.939  1.00  0.73           C  
ATOM   4881  C   ALA B  65      31.477  11.047 -10.882  1.00  0.82           C  
ATOM   4882  O   ALA B  65      31.580   9.926 -11.379  1.00  0.95           O  
ATOM   4883  CB  ALA B  65      33.379  12.023  -9.604  1.00  0.89           C  
ATOM   4884  HN  ALA B  65      32.176  14.140 -10.477  1.00  0.84           H  
ATOM   4885  HA  ALA B  65      33.320  11.734 -11.728  1.00  0.84           H  
ATOM   4886  HB1 ALA B  65      33.734  11.013  -9.399  1.00  0.84           H  
ATOM   4887  HB2 ALA B  65      32.706  12.339  -8.807  1.00  0.84           H  
ATOM   4888  HB3 ALA B  65      34.229  12.703  -9.653  1.00  0.84           H  
ATOM   4889  N   GLY B  66      30.377  11.468 -10.267  1.00  0.90           N  
ATOM   4890  CA  GLY B  66      29.205  10.604 -10.142  1.00  1.06           C  
ATOM   4891  C   GLY B  66      28.684  10.181 -11.513  1.00  1.00           C  
ATOM   4892  O   GLY B  66      28.082   9.117 -11.660  1.00  1.17           O  
ATOM   4893  HN  GLY B  66      30.349  12.455  -9.856  1.00  1.03           H  
ATOM   4894  HA1 GLY B  66      29.478   9.714  -9.575  1.00  1.03           H  
ATOM   4895  HA2 GLY B  66      28.419  11.144  -9.614  1.00  1.03           H  
ATOM   4896  N   ARG B  67      28.917  11.023 -12.517  1.00  0.85           N  
ATOM   4897  CA  ARG B  67      28.460  10.720 -13.870  1.00  0.91           C  
ATOM   4898  C   ARG B  67      29.631  10.738 -14.851  1.00  0.82           C  
ATOM   4899  O   ARG B  67      29.508  11.209 -15.982  1.00  0.92           O  
ATOM   4900  CB  ARG B  67      27.410  11.741 -14.319  1.00  1.07           C  
ATOM   4901  CG  ARG B  67      26.020  11.269 -13.883  1.00  1.68           C  
ATOM   4902  CD  ARG B  67      25.129  12.484 -13.620  1.00  2.00           C  
ATOM   4903  NE  ARG B  67      23.743  12.068 -13.414  1.00  2.32           N  
ATOM   4904  CZ  ARG B  67      22.885  12.025 -14.428  1.00  2.79           C  
ATOM   4905  NH1 ARG B  67      22.291  10.901 -14.732  1.00  3.51           N  
ATOM   4906  NH2 ARG B  67      22.634  13.103 -15.119  1.00  3.13           N  
ATOM   4907  HN  ARG B  67      29.446  11.934 -12.330  1.00  1.82           H  
ATOM   4908  HA  ARG B  67      28.011   9.726 -13.876  1.00  1.82           H  
ATOM   4909  HB1 ARG B  67      27.625  12.707 -13.863  1.00  1.82           H  
ATOM   4910  HB2 ARG B  67      27.437  11.836 -15.404  1.00  1.82           H  
ATOM   4911  HG1 ARG B  67      25.579  10.659 -14.672  1.00  1.82           H  
ATOM   4912  HG2 ARG B  67      26.106  10.677 -12.971  1.00  1.82           H  
ATOM   4913  HD1 ARG B  67      25.484  13.002 -12.729  1.00  1.82           H  
ATOM   4914  HD2 ARG B  67      25.178  13.156 -14.476  1.00  1.82           H  
ATOM   4915  HE  ARG B  67      23.414  11.794 -12.433  1.00  1.82           H  
ATOM   4916 1HH1 ARG B  67      22.496  10.017 -14.165  1.00  1.82           H  
ATOM   4917 2HH1 ARG B  67      21.600  10.864 -15.548  1.00  1.82           H  
ATOM   4918 1HH2 ARG B  67      23.119  14.023 -14.869  1.00  1.82           H  
ATOM   4919 2HH2 ARG B  67      21.943  13.066 -15.935  1.00  1.82           H  
ATOM   4920  N   VAL B  68      30.769  10.212 -14.405  1.00  0.70           N  
ATOM   4921  CA  VAL B  68      31.956  10.170 -15.256  1.00  0.63           C  
ATOM   4922  C   VAL B  68      31.874   8.982 -16.217  1.00  0.64           C  
ATOM   4923  O   VAL B  68      31.909   7.824 -15.802  1.00  0.71           O  
ATOM   4924  CB  VAL B  68      33.229  10.070 -14.397  1.00  0.58           C  
ATOM   4925  CG1 VAL B  68      33.226   8.766 -13.592  1.00  0.59           C  
ATOM   4926  CG2 VAL B  68      34.468  10.108 -15.302  1.00  0.56           C  
ATOM   4927  HN  VAL B  68      30.815   9.815 -13.412  1.00  0.63           H  
ATOM   4928  HA  VAL B  68      32.000  11.089 -15.840  1.00  0.63           H  
ATOM   4929  HB  VAL B  68      33.263  10.914 -13.709  1.00  0.63           H  
ATOM   4930 1HG1 VAL B  68      34.132   8.708 -12.989  1.00  0.63           H  
ATOM   4931 2HG1 VAL B  68      33.190   7.917 -14.275  1.00  0.63           H  
ATOM   4932 3HG1 VAL B  68      32.353   8.743 -12.939  1.00  0.63           H  
ATOM   4933 1HG2 VAL B  68      35.367  10.037 -14.690  1.00  0.63           H  
ATOM   4934 2HG2 VAL B  68      34.482  11.043 -15.860  1.00  0.63           H  
ATOM   4935 3HG2 VAL B  68      34.435   9.270 -15.998  1.00  0.63           H  
ATOM   4936  N   ASP B  69      31.762   9.286 -17.506  1.00  0.62           N  
ATOM   4937  CA  ASP B  69      31.671   8.238 -18.520  1.00  0.64           C  
ATOM   4938  C   ASP B  69      33.020   8.039 -19.202  1.00  0.62           C  
ATOM   4939  O   ASP B  69      33.367   6.931 -19.610  1.00  0.78           O
[truncated: 20,984 more chars]
