# Supplementary material for: Path to Actinorhodin: Regio- and Stereoselective Ketone Reduction by a Type II Polyketide Ketoreductase Revealed in Atomistic Detail
Source: JACS Au. 2022 Apr 7;2(4):972–84. doi: 10.1021/jacsau.2c00086 (PMC9088766; doi:10.1021/jacsau.2c00086)
Supplement: Supplementary file 2 — au2c00086_si_002.zip [file au2c00086_si_002.zip › SI_files/Docking_Models/M15.pdb]

ATOM      1  N   MET A   1     -30.005   3.468 -20.018  1.00  0.00           N1+
ATOM      2  H1  MET A   1     -29.259   3.568 -19.344  1.00  0.00           H  
ATOM      3  H2  MET A   1     -29.526   3.387 -20.904  1.00  0.00           H  
ATOM      4  H3  MET A   1     -30.629   4.260 -19.970  1.00  0.00           H  
ATOM      5  CA  MET A   1     -30.744   2.248 -19.643  1.00  0.00           C  
ATOM      6  HA  MET A   1     -31.341   2.531 -18.776  1.00  0.00           H  
ATOM      7  CB  MET A   1     -31.789   1.868 -20.802  1.00  0.00           C  
ATOM      8  HB2 MET A   1     -32.476   2.695 -20.986  1.00  0.00           H  
ATOM      9  HB3 MET A   1     -31.296   1.657 -21.752  1.00  0.00           H  
ATOM     10  CG  MET A   1     -32.544   0.620 -20.433  1.00  0.00           C  
ATOM     11  HG2 MET A   1     -31.823  -0.197 -20.399  1.00  0.00           H  
ATOM     12  HG3 MET A   1     -33.059   0.852 -19.501  1.00  0.00           H  
ATOM     13  SD  MET A   1     -33.795  -0.050 -21.539  1.00  0.00           S  
ATOM     14  CE  MET A   1     -34.774   1.486 -21.790  1.00  0.00           C  
ATOM     15  HE1 MET A   1     -34.895   1.974 -20.823  1.00  0.00           H  
ATOM     16  HE2 MET A   1     -34.261   2.170 -22.466  1.00  0.00           H  
ATOM     17  HE3 MET A   1     -35.750   1.199 -22.181  1.00  0.00           H  
ATOM     18  C   MET A   1     -29.808   1.111 -19.257  1.00  0.00           C  
ATOM     19  O   MET A   1     -29.024   0.638 -20.122  1.00  0.00           O  
ATOM     20  N   ALA A   2     -29.982   0.564 -18.042  1.00  0.00           N  
ATOM     21  H   ALA A   2     -30.708   0.821 -17.390  1.00  0.00           H  
ATOM     22  CA  ALA A   2     -29.061  -0.460 -17.477  1.00  0.00           C  
ATOM     23  HA  ALA A   2     -28.186  -0.547 -18.122  1.00  0.00           H  
ATOM     24  CB  ALA A   2     -28.527   0.047 -16.119  1.00  0.00           C  
ATOM     25  HB1 ALA A   2     -28.114  -0.761 -15.514  1.00  0.00           H  
ATOM     26  HB2 ALA A   2     -27.730   0.757 -16.341  1.00  0.00           H  
ATOM     27  HB3 ALA A   2     -29.245   0.633 -15.546  1.00  0.00           H  
ATOM     28  C   ALA A   2     -29.839  -1.773 -17.436  1.00  0.00           C  
ATOM     29  O   ALA A   2     -30.125  -2.282 -16.358  1.00  0.00           O  
ATOM     30  N   THR A   3     -30.045  -2.305 -18.632  1.00  0.00           N  
ATOM     31  H   THR A   3     -29.584  -1.817 -19.387  1.00  0.00           H  
ATOM     32  CA  THR A   3     -30.704  -3.656 -18.909  1.00  0.00           C  
ATOM     33  HA  THR A   3     -31.744  -3.577 -18.591  1.00  0.00           H  
ATOM     34  CB  THR A   3     -30.725  -3.979 -20.426  1.00  0.00           C  
ATOM     35  HB  THR A   3     -31.083  -4.985 -20.646  1.00  0.00           H  
ATOM     36  CG2 THR A   3     -31.553  -3.078 -21.305  1.00  0.00           C  
ATOM     37 HG21 THR A   3     -31.625  -3.515 -22.301  1.00  0.00           H  
ATOM     38 HG22 THR A   3     -32.515  -3.025 -20.795  1.00  0.00           H  
ATOM     39 HG23 THR A   3     -31.278  -2.037 -21.474  1.00  0.00           H  
ATOM     40  OG1 THR A   3     -29.418  -3.942 -20.997  1.00  0.00           O  
ATOM     41  HG1 THR A   3     -29.351  -4.786 -21.451  1.00  0.00           H  
ATOM     42  C   THR A   3     -29.936  -4.742 -18.250  1.00  0.00           C  
ATOM     43  O   THR A   3     -28.680  -4.685 -18.071  1.00  0.00           O  
ATOM     44  N   GLN A   4     -30.680  -5.774 -17.794  1.00  0.00           N  
ATOM     45  H   GLN A   4     -31.662  -5.758 -18.034  1.00  0.00           H  
ATOM     46  CA  GLN A   4     -30.187  -6.989 -17.225  1.00  0.00           C  
ATOM     47  HA  GLN A   4     -29.532  -6.664 -16.416  1.00  0.00           H  
ATOM     48  CB  GLN A   4     -31.308  -7.840 -16.658  1.00  0.00           C  
ATOM     49  HB2 GLN A   4     -31.931  -8.243 -17.456  1.00  0.00           H  
ATOM     50  HB3 GLN A   4     -30.767  -8.687 -16.237  1.00  0.00           H  
ATOM     51  CG  GLN A   4     -32.109  -7.167 -15.484  1.00  0.00           C  
ATOM     52  HG2 GLN A   4     -31.385  -6.784 -14.765  1.00  0.00           H  
ATOM     53  HG3 GLN A   4     -32.699  -6.323 -15.843  1.00  0.00           H  
ATOM     54  CD  GLN A   4     -33.002  -8.163 -14.764  1.00  0.00           C  
ATOM     55  OE1 GLN A   4     -32.936  -9.321 -14.925  1.00  0.00           O  
ATOM     56  NE2 GLN A   4     -33.998  -7.676 -14.004  1.00  0.00           N  
ATOM     57 HE21 GLN A   4     -34.007  -6.746 -13.607  1.00  0.00           H  
ATOM     58 HE22 GLN A   4     -34.761  -8.321 -13.858  1.00  0.00           H  
ATOM     59  C   GLN A   4     -29.373  -7.872 -18.193  1.00  0.00           C  
ATOM     60  O   GLN A   4     -28.541  -8.662 -17.729  1.00  0.00           O  
ATOM     61  N   ASP A   5     -29.554  -7.771 -19.513  1.00  0.00           N  
ATOM     62  H   ASP A   5     -30.283  -7.141 -19.814  1.00  0.00           H  
ATOM     63  CA  ASP A   5     -28.711  -8.372 -20.532  1.00  0.00           C  
ATOM     64  HA  ASP A   5     -28.300  -9.338 -20.241  1.00  0.00           H  
ATOM     65  CB  ASP A   5     -29.494  -8.655 -21.809  1.00  0.00           C  
ATOM     66  HB2 ASP A   5     -28.833  -9.045 -22.582  1.00  0.00           H  
ATOM     67  HB3 ASP A   5     -30.285  -9.383 -21.628  1.00  0.00           H  
ATOM     68  CG  ASP A   5     -30.056  -7.494 -22.546  1.00  0.00           C  
ATOM     69  OD1 ASP A   5     -30.927  -7.651 -23.441  1.00  0.00           O  
ATOM     70  OD2 ASP A   5     -29.776  -6.340 -22.176  1.00  0.00           O  
ATOM     71  C   ASP A   5     -27.395  -7.639 -20.838  1.00  0.00           C  
ATOM     72  O   ASP A   5     -26.564  -8.299 -21.458  1.00  0.00           O  
ATOM     73  N   SER A   6     -27.151  -6.407 -20.343  1.00  0.00           N  
ATOM     74  H   SER A   6     -27.945  -5.881 -20.008  1.00  0.00           H  
ATOM     75  CA  SER A   6     -26.067  -5.486 -20.719  1.00  0.00           C  
ATOM     76  HA  SER A   6     -26.141  -5.369 -21.800  1.00  0.00           H  
ATOM     77  CB  SER A   6     -26.159  -4.170 -19.993  1.00  0.00           C  
ATOM     78  HB2 SER A   6     -25.330  -3.600 -20.413  1.00  0.00           H  
ATOM     79  HB3 SER A   6     -27.128  -3.684 -20.108  1.00  0.00           H  
ATOM     80  OG  SER A   6     -26.130  -4.297 -18.618  1.00  0.00           O  
ATOM     81  HG  SER A   6     -27.023  -4.472 -18.314  1.00  0.00           H  
ATOM     82  C   SER A   6     -24.729  -6.040 -20.357  1.00  0.00           C  
ATOM     83  O   SER A   6     -24.615  -7.136 -19.800  1.00  0.00           O  
ATOM     84  N   GLU A   7     -23.652  -5.441 -20.850  1.00  0.00           N  
ATOM     85  H   GLU A   7     -23.796  -4.553 -21.312  1.00  0.00           H  
ATOM     86  CA  GLU A   7     -22.207  -5.961 -20.680  1.00  0.00           C  
ATOM     87  HA  GLU A   7     -22.241  -7.042 -20.824  1.00  0.00           H  
ATOM     88  CB  GLU A   7     -21.195  -5.429 -21.715  1.00  0.00           C  
ATOM     89  HB2 GLU A   7     -21.117  -4.347 -21.614  1.00  0.00           H  
ATOM     90  HB3 GLU A   7     -20.324  -6.086 -21.730  1.00  0.00           H  
ATOM     91  CG  GLU A   7     -21.702  -5.541 -23.188  1.00  0.00           C  
ATOM     92  HG2 GLU A   7     -22.139  -4.605 -23.536  1.00  0.00           H  
ATOM     93  HG3 GLU A   7     -20.702  -5.439 -23.610  1.00  0.00           H  
ATOM     94  CD  GLU A   7     -22.567  -6.788 -23.627  1.00  0.00           C  
ATOM     95  OE1 GLU A   7     -22.143  -7.951 -23.351  1.00  0.00           O  
ATOM     96  OE2 GLU A   7     -23.688  -6.616 -24.178  1.00  0.00           O  
ATOM     97  C   GLU A   7     -21.637  -5.642 -19.276  1.00  0.00           C  
ATOM     98  O   GLU A   7     -22.011  -4.676 -18.633  1.00  0.00           O  
ATOM     99  N   VAL A   8     -20.738  -6.457 -18.747  1.00  0.00           N  
ATOM    100  H   VAL A   8     -20.518  -7.317 -19.229  1.00  0.00           H  
ATOM    101  CA  VAL A   8     -20.234  -6.414 -17.381  1.00  0.00           C  
ATOM    102  HA  VAL A   8     -20.600  -5.520 -16.874  1.00  0.00           H  
ATOM    103  CB  VAL A   8     -20.785  -7.629 -16.550  1.00  0.00           C  
ATOM    104  HB  VAL A   8     -20.547  -8.511 -17.145  1.00  0.00           H  
ATOM    105  CG1 VAL A   8     -20.233  -7.760 -15.072  1.00  0.00           C  
ATOM    106 HG11 VAL A   8     -20.494  -8.750 -14.695  1.00  0.00           H  
ATOM    107 HG12 VAL A   8     -19.145  -7.707 -15.069  1.00  0.00           H  
ATOM    108 HG13 VAL A   8     -20.674  -6.930 -14.520  1.00  0.00           H  
ATOM    109  CG2 VAL A   8     -22.310  -7.654 -16.563  1.00  0.00           C  
ATOM    110 HG21 VAL A   8     -22.557  -8.664 -16.235  1.00  0.00           H  
ATOM    111 HG22 VAL A   8     -22.701  -6.899 -15.880  1.00  0.00           H  
ATOM    112 HG23 VAL A   8     -22.675  -7.572 -17.586  1.00  0.00           H  
ATOM    113  C   VAL A   8     -18.741  -6.309 -17.266  1.00  0.00           C  
ATOM    114  O   VAL A   8     -18.010  -7.078 -17.884  1.00  0.00           O  
ATOM    115  N   ALA A   9     -18.296  -5.543 -16.245  1.00  0.00           N  
ATOM    116  H   ALA A   9     -18.985  -5.192 -15.595  1.00  0.00           H  
ATOM    117  CA  ALA A   9     -16.937  -5.080 -16.165  1.00  0.00           C  
ATOM    118  HA  ALA A   9     -16.277  -5.728 -16.742  1.00  0.00           H  
ATOM    119  CB  ALA A   9     -17.020  -3.687 -16.655  1.00  0.00           C  
ATOM    120  HB1 ALA A   9     -17.307  -3.660 -17.706  1.00  0.00           H  
ATOM    121  HB2 ALA A   9     -17.813  -3.123 -16.163  1.00  0.00           H  
ATOM    122  HB3 ALA A   9     -16.124  -3.068 -16.676  1.00  0.00           H  
ATOM    123  C   ALA A   9     -16.406  -5.031 -14.686  1.00  0.00           C  
ATOM    124  O   ALA A   9     -17.189  -4.857 -13.754  1.00  0.00           O  
ATOM    125  N   LEU A  10     -15.107  -5.183 -14.542  1.00  0.00           N  
ATOM    126  H   LEU A  10     -14.543  -5.294 -15.373  1.00  0.00           H  
ATOM    127  CA  LEU A  10     -14.337  -5.315 -13.318  1.00  0.00           C  
ATOM    128  HA  LEU A  10     -14.877  -4.904 -12.466  1.00  0.00           H  
ATOM    129  CB  LEU A  10     -14.064  -6.835 -13.002  1.00  0.00           C  
ATOM    130  HB2 LEU A  10     -14.991  -7.409 -13.008  1.00  0.00           H  
ATOM    131  HB3 LEU A  10     -13.452  -7.267 -13.791  1.00  0.00           H  
ATOM    132  CG  LEU A  10     -13.306  -7.019 -11.652  1.00  0.00           C  
ATOM    133  HG  LEU A  10     -12.376  -6.450 -11.677  1.00  0.00           H  
ATOM    134  CD1 LEU A  10     -14.246  -6.616 -10.508  1.00  0.00           C  
ATOM    135 HD11 LEU A  10     -13.870  -7.074  -9.594  1.00  0.00           H  
ATOM    136 HD12 LEU A  10     -14.268  -5.530 -10.409  1.00  0.00           H  
ATOM    137 HD13 LEU A  10     -15.257  -6.993 -10.664  1.00  0.00           H  
ATOM    138  CD2 LEU A  10     -12.989  -8.539 -11.476  1.00  0.00           C  
ATOM    139 HD21 LEU A  10     -12.879  -9.054 -12.430  1.00  0.00           H  
ATOM    140 HD22 LEU A  10     -12.003  -8.597 -11.014  1.00  0.00           H  
ATOM    141 HD23 LEU A  10     -13.691  -9.032 -10.802  1.00  0.00           H  
ATOM    142  C   LEU A  10     -12.984  -4.511 -13.427  1.00  0.00           C  
ATOM    143  O   LEU A  10     -12.227  -4.519 -14.411  1.00  0.00           O  
ATOM    144  N   VAL A  11     -12.715  -3.711 -12.391  1.00  0.00           N  
ATOM    145  H   VAL A  11     -13.332  -3.588 -11.601  1.00  0.00           H  
ATOM    146  CA  VAL A  11     -11.658  -2.680 -12.355  1.00  0.00           C  
ATOM    147  HA  VAL A  11     -10.988  -2.930 -13.178  1.00  0.00           H  
ATOM    148  CB  VAL A  11     -12.159  -1.226 -12.735  1.00  0.00           C  
ATOM    149  HB  VAL A  11     -12.836  -0.836 -11.976  1.00  0.00           H  
ATOM    150  CG1 VAL A  11     -11.061  -0.117 -12.907  1.00  0.00           C  
ATOM    151 HG11 VAL A  11     -11.490   0.815 -13.273  1.00  0.00           H  
ATOM    152 HG12 VAL A  11     -10.473   0.055 -12.005  1.00  0.00           H  
ATOM    153 HG13 VAL A  11     -10.403  -0.490 -13.691  1.00  0.00           H  
ATOM    154  CG2 VAL A  11     -12.909  -1.237 -14.098  1.00  0.00           C  
ATOM    155 HG21 VAL A  11     -13.292  -0.218 -14.159  1.00  0.00           H  
ATOM    156 HG22 VAL A  11     -12.296  -1.383 -14.988  1.00  0.00           H  
ATOM    157 HG23 VAL A  11     -13.841  -1.800 -14.092  1.00  0.00           H  
ATOM    158  C   VAL A  11     -10.955  -2.734 -10.946  1.00  0.00           C  
ATOM    159  O   VAL A  11     -11.570  -2.597  -9.910  1.00  0.00           O  
ATOM    160  N   THR A  12      -9.621  -2.916 -10.843  1.00  0.00           N  
ATOM    161  H   THR A  12      -9.171  -3.030 -11.739  1.00  0.00           H  
ATOM    162  CA  THR A  12      -8.650  -2.814  -9.724  1.00  0.00           C  
ATOM    163  HA  THR A  12      -9.201  -3.017  -8.806  1.00  0.00           H  
ATOM    164  CB  THR A  12      -7.467  -3.760  -9.876  1.00  0.00           C  
ATOM    165  HB  THR A  12      -6.941  -3.728  -8.923  1.00  0.00           H  
ATOM    166  CG2 THR A  12      -7.960  -5.208 -10.220  1.00  0.00           C  
ATOM    167 HG21 THR A  12      -8.033  -5.873  -9.360  1.00  0.00           H  
ATOM    168 HG22 THR A  12      -8.838  -5.283 -10.861  1.00  0.00           H  
ATOM    169 HG23 THR A  12      -7.173  -5.667 -10.819  1.00  0.00           H  
ATOM    170  OG1 THR A  12      -6.659  -3.282 -10.896  1.00  0.00           O  
ATOM    171  HG1 THR A  12      -6.153  -4.011 -11.262  1.00  0.00           H  
ATOM    172  C   THR A  12      -8.078  -1.476  -9.356  1.00  0.00           C  
ATOM    173  O   THR A  12      -8.051  -0.534 -10.171  1.00  0.00           O  
ATOM    174  N   GLY A  13      -7.698  -1.242  -8.097  1.00  0.00           N  
ATOM    175  H   GLY A  13      -7.914  -1.995  -7.458  1.00  0.00           H  
ATOM    176  CA  GLY A  13      -7.332   0.103  -7.512  1.00  0.00           C  
ATOM    177  HA2 GLY A  13      -7.513  -0.062  -6.450  1.00  0.00           H  
ATOM    178  HA3 GLY A  13      -6.286   0.308  -7.738  1.00  0.00           H  
ATOM    179  C   GLY A  13      -8.160   1.331  -7.925  1.00  0.00           C  
ATOM    180  O   GLY A  13      -7.537   2.310  -8.387  1.00  0.00           O  
ATOM    181  N   ALA A  14      -9.476   1.226  -7.860  1.00  0.00           N  
ATOM    182  H   ALA A  14      -9.835   0.395  -7.412  1.00  0.00           H  
ATOM    183  CA  ALA A  14     -10.350   2.230  -8.413  1.00  0.00           C  
ATOM    184  HA  ALA A  14     -10.038   2.547  -9.408  1.00  0.00           H  
ATOM    185  CB  ALA A  14     -11.695   1.512  -8.650  1.00  0.00           C  
ATOM    186  HB1 ALA A  14     -11.623   0.754  -9.432  1.00  0.00           H  
ATOM    187  HB2 ALA A  14     -11.903   0.890  -7.780  1.00  0.00           H  
ATOM    188  HB3 ALA A  14     -12.481   2.228  -8.886  1.00  0.00           H  
ATOM    189  C   ALA A  14     -10.521   3.458  -7.559  1.00  0.00           C  
ATOM    190  O   ALA A  14     -11.303   4.342  -7.918  1.00  0.00           O  
ATOM    191  N   THR A  15      -9.760   3.631  -6.454  1.00  0.00           N  
ATOM    192  H   THR A  15      -9.024   2.970  -6.249  1.00  0.00           H  
ATOM    193  CA  THR A  15      -9.869   4.867  -5.619  1.00  0.00           C  
ATOM    194  HA  THR A  15     -10.745   5.449  -5.907  1.00  0.00           H  
ATOM    195  CB  THR A  15      -9.834   4.470  -4.125  1.00  0.00           C  
ATOM    196  HB  THR A  15      -9.732   5.331  -3.465  1.00  0.00           H  
ATOM    197  CG2 THR A  15     -11.174   3.759  -3.752  1.00  0.00           C  
ATOM    198 HG21 THR A  15     -11.446   2.909  -4.377  1.00  0.00           H  
ATOM    199 HG22 THR A  15     -11.063   3.405  -2.728  1.00  0.00           H  
ATOM    200 HG23 THR A  15     -12.051   4.399  -3.849  1.00  0.00           H  
ATOM    201  OG1 THR A  15      -8.851   3.543  -3.791  1.00  0.00           O  
ATOM    202  HG1 THR A  15      -8.024   4.030  -3.787  1.00  0.00           H  
ATOM    203  C   THR A  15      -8.825   5.955  -5.959  1.00  0.00           C  
ATOM    204  O   THR A  15      -8.841   7.106  -5.479  1.00  0.00           O  
ATOM    205  N   SER A  16      -7.931   5.773  -6.950  1.00  0.00           N  
ATOM    206  H   SER A  16      -7.947   4.861  -7.383  1.00  0.00           H  
ATOM    207  CA  SER A  16      -7.197   6.811  -7.753  1.00  0.00           C  
ATOM    208  HA  SER A  16      -7.216   7.704  -7.128  1.00  0.00           H  
ATOM    209  CB  SER A  16      -5.767   6.471  -7.650  1.00  0.00           C  
ATOM    210  HB2 SER A  16      -5.500   6.214  -6.625  1.00  0.00           H  
ATOM    211  HB3 SER A  16      -5.497   5.566  -8.195  1.00  0.00           H  
ATOM    212  OG  SER A  16      -4.958   7.555  -7.996  1.00  0.00           O  
ATOM    213  HG  SER A  16      -4.085   7.159  -8.033  1.00  0.00           H  
ATOM    214  C   SER A  16      -7.616   7.064  -9.191  1.00  0.00           C  
ATOM    215  O   SER A  16      -8.449   6.355  -9.762  1.00  0.00           O  
ATOM    216  N   GLY A  17      -7.237   8.268  -9.730  1.00  0.00           N  
ATOM    217  H   GLY A  17      -6.422   8.735  -9.360  1.00  0.00           H  
ATOM    218  CA  GLY A  17      -8.032   8.963 -10.781  1.00  0.00           C  
ATOM    219  HA2 GLY A  17      -9.044   9.198 -10.451  1.00  0.00           H  
ATOM    220  HA3 GLY A  17      -7.451   9.884 -10.746  1.00  0.00           H  
ATOM    221  C   GLY A  17      -7.871   8.420 -12.200  1.00  0.00           C  
ATOM    222  O   GLY A  17      -8.793   8.732 -12.924  1.00  0.00           O  
ATOM    223  N   ILE A  18      -6.786   7.709 -12.571  1.00  0.00           N  
ATOM    224  H   ILE A  18      -6.221   7.447 -11.777  1.00  0.00           H  
ATOM    225  CA  ILE A  18      -6.915   6.870 -13.802  1.00  0.00           C  
ATOM    226  HA  ILE A  18      -7.399   7.515 -14.535  1.00  0.00           H  
ATOM    227  CB  ILE A  18      -5.569   6.308 -14.346  1.00  0.00           C  
ATOM    228  HB  ILE A  18      -5.085   5.927 -13.445  1.00  0.00           H  
ATOM    229  CG2 ILE A  18      -5.724   5.261 -15.444  1.00  0.00           C  
ATOM    230 HG21 ILE A  18      -4.796   5.135 -16.003  1.00  0.00           H  
ATOM    231 HG22 ILE A  18      -6.071   4.306 -15.050  1.00  0.00           H  
ATOM    232 HG23 ILE A  18      -6.452   5.674 -16.141  1.00  0.00           H  
ATOM    233  CG1 ILE A  18      -4.759   7.451 -14.948  1.00  0.00           C  
ATOM    234 HG12 ILE A  18      -4.754   7.575 -16.031  1.00  0.00           H  
ATOM    235 HG13 ILE A  18      -5.084   8.391 -14.504  1.00  0.00           H  
ATOM    236  CD1 ILE A  18      -3.313   7.307 -14.405  1.00  0.00           C  
ATOM    237 HD11 ILE A  18      -3.157   7.689 -13.396  1.00  0.00           H  
ATOM    238 HD12 ILE A  18      -3.011   6.260 -14.450  1.00  0.00           H  
ATOM    239 HD13 ILE A  18      -2.579   7.820 -15.027  1.00  0.00           H  
ATOM    240  C   ILE A  18      -7.966   5.705 -13.645  1.00  0.00           C  
ATOM    241  O   ILE A  18      -8.934   5.685 -14.382  1.00  0.00           O  
ATOM    242  N   GLY A  19      -7.953   4.836 -12.683  1.00  0.00           N  
ATOM    243  H   GLY A  19      -7.160   4.849 -12.056  1.00  0.00           H  
ATOM    244  CA  GLY A  19      -8.963   3.783 -12.561  1.00  0.00           C  
ATOM    245  HA2 GLY A  19      -8.956   3.112 -13.419  1.00  0.00           H  
ATOM    246  HA3 GLY A  19      -8.849   3.164 -11.671  1.00  0.00           H  
ATOM    247  C   GLY A  19     -10.370   4.338 -12.484  1.00  0.00           C  
ATOM    248  O   GLY A  19     -11.254   3.809 -13.201  1.00  0.00           O  
ATOM    249  N   LEU A  20     -10.589   5.451 -11.771  1.00  0.00           N  
ATOM    250  H   LEU A  20      -9.903   5.739 -11.086  1.00  0.00           H  
ATOM    251  CA  LEU A  20     -11.904   6.114 -11.620  1.00  0.00           C  
ATOM    252  HA  LEU A  20     -12.626   5.412 -11.204  1.00  0.00           H  
ATOM    253  CB  LEU A  20     -11.815   7.244 -10.636  1.00  0.00           C  
ATOM    254  HB2 LEU A  20     -11.556   6.876  -9.644  1.00  0.00           H  
ATOM    255  HB3 LEU A  20     -10.924   7.808 -10.909  1.00  0.00           H  
ATOM    256  CG  LEU A  20     -13.050   8.062 -10.412  1.00  0.00           C  
ATOM    257  HG  LEU A  20     -13.313   8.601 -11.322  1.00  0.00           H  
ATOM    258  CD1 LEU A  20     -14.165   7.114  -9.906  1.00  0.00           C  
ATOM    259 HD11 LEU A  20     -14.689   6.828 -10.819  1.00  0.00           H  
ATOM    260 HD12 LEU A  20     -13.689   6.302  -9.357  1.00  0.00           H  
ATOM    261 HD13 LEU A  20     -14.844   7.737  -9.324  1.00  0.00           H  
ATOM    262  CD2 LEU A  20     -12.706   9.081  -9.235  1.00  0.00           C  
ATOM    263 HD21 LEU A  20     -11.895   9.756  -9.510  1.00  0.00           H  
ATOM    264 HD22 LEU A  20     -13.689   9.550  -9.193  1.00  0.00           H  
ATOM    265 HD23 LEU A  20     -12.353   8.528  -8.364  1.00  0.00           H  
ATOM    266  C   LEU A  20     -12.419   6.695 -12.999  1.00  0.00           C  
ATOM    267  O   LEU A  20     -13.616   6.540 -13.269  1.00  0.00           O  
ATOM    268  N   GLU A  21     -11.548   7.403 -13.712  1.00  0.00           N  
ATOM    269  H   GLU A  21     -10.601   7.440 -13.362  1.00  0.00           H  
ATOM    270  CA  GLU A  21     -11.867   7.981 -14.991  1.00  0.00           C  
ATOM    271  HA  GLU A  21     -12.616   8.758 -14.841  1.00  0.00           H  
ATOM    272  CB  GLU A  21     -10.689   8.812 -15.620  1.00  0.00           C  
ATOM    273  HB2 GLU A  21     -10.453   9.616 -14.923  1.00  0.00           H  
ATOM    274  HB3 GLU A  21      -9.801   8.188 -15.722  1.00  0.00           H  
ATOM    275  CG  GLU A  21     -11.117   9.369 -16.962  1.00  0.00           C  
ATOM    276  HG2 GLU A  21     -10.260   9.674 -17.564  1.00  0.00           H  
ATOM    277  HG3 GLU A  21     -11.546   8.547 -17.535  1.00  0.00           H  
ATOM    278  CD  GLU A  21     -12.122  10.567 -16.829  1.00  0.00           C  
ATOM    279  OE1 GLU A  21     -12.386  11.023 -15.696  1.00  0.00           O  
ATOM    280  OE2 GLU A  21     -12.557  11.148 -17.838  1.00  0.00           O  
ATOM    281  C   GLU A  21     -12.428   6.912 -15.932  1.00  0.00           C  
ATOM    282  O   GLU A  21     -13.331   7.150 -16.685  1.00  0.00           O  
ATOM    283  N   ILE A  22     -11.771   5.746 -16.015  1.00  0.00           N  
ATOM    284  H   ILE A  22     -11.066   5.619 -15.302  1.00  0.00           H  
ATOM    285  CA  ILE A  22     -12.214   4.691 -16.858  1.00  0.00           C  
ATOM    286  HA  ILE A  22     -12.541   4.990 -17.855  1.00  0.00           H  
ATOM    287  CB  ILE A  22     -11.048   3.631 -16.908  1.00  0.00           C  
ATOM    288  HB  ILE A  22     -10.761   3.474 -15.868  1.00  0.00           H  
ATOM    289  CG2 ILE A  22     -11.432   2.200 -17.412  1.00  0.00           C  
ATOM    290 HG21 ILE A  22     -12.293   1.737 -16.930  1.00  0.00           H  
ATOM    291 HG22 ILE A  22     -11.775   2.129 -18.443  1.00  0.00           H  
ATOM    292 HG23 ILE A  22     -10.621   1.483 -17.294  1.00  0.00           H  
ATOM    293  CG1 ILE A  22      -9.882   4.239 -17.723  1.00  0.00           C  
ATOM    294 HG12 ILE A  22     -10.060   4.157 -18.794  1.00  0.00           H  
ATOM    295 HG13 ILE A  22      -9.579   5.227 -17.374  1.00  0.00           H  
ATOM    296  CD1 ILE A  22      -8.547   3.485 -17.341  1.00  0.00           C  
ATOM    297 HD11 ILE A  22      -7.740   3.754 -18.023  1.00  0.00           H  
ATOM    298 HD12 ILE A  22      -8.233   3.761 -16.335  1.00  0.00           H  
ATOM    299 HD13 ILE A  22      -8.591   2.396 -17.382  1.00  0.00           H  
ATOM    300  C   ILE A  22     -13.528   4.045 -16.275  1.00  0.00           C  
ATOM    301  O   ILE A  22     -14.323   3.652 -17.103  1.00  0.00           O  
ATOM    302  N   ALA A  23     -13.740   3.986 -14.979  1.00  0.00           N  
ATOM    303  H   ALA A  23     -12.996   4.176 -14.322  1.00  0.00           H  
ATOM    304  CA  ALA A  23     -14.990   3.492 -14.372  1.00  0.00           C  
ATOM    305  HA  ALA A  23     -15.274   2.540 -14.821  1.00  0.00           H  
ATOM    306  CB  ALA A  23     -14.758   3.264 -12.866  1.00  0.00           C  
ATOM    307  HB1 ALA A  23     -15.679   2.986 -12.352  1.00  0.00           H  
ATOM    308  HB2 ALA A  23     -14.108   2.399 -12.739  1.00  0.00           H  
ATOM    309  HB3 ALA A  23     -14.353   4.176 -12.427  1.00  0.00           H  
ATOM    310  C   ALA A  23     -16.143   4.451 -14.640  1.00  0.00           C  
ATOM    311  O   ALA A  23     -17.259   3.921 -14.778  1.00  0.00           O  
ATOM    312  N   ARG A  24     -15.966   5.784 -14.733  1.00  0.00           N  
ATOM    313  H   ARG A  24     -15.047   6.180 -14.588  1.00  0.00           H  
ATOM    314  CA  ARG A  24     -16.993   6.743 -15.344  1.00  0.00           C  
ATOM    315  HA  ARG A  24     -18.015   6.448 -15.103  1.00  0.00           H  
ATOM    316  CB  ARG A  24     -16.813   8.240 -15.035  1.00  0.00           C  
ATOM    317  HB2 ARG A  24     -15.913   8.675 -15.468  1.00  0.00           H  
ATOM    318  HB3 ARG A  24     -17.679   8.759 -15.446  1.00  0.00           H  
ATOM    319  CG  ARG A  24     -16.767   8.621 -13.549  1.00  0.00           C  
ATOM    320  HG2 ARG A  24     -17.728   8.232 -13.209  1.00  0.00           H  
ATOM    321  HG3 ARG A  24     -16.033   8.007 -13.029  1.00  0.00           H  
ATOM    322  CD  ARG A  24     -16.610  10.167 -13.224  1.00  0.00           C  
ATOM    323  HD2 ARG A  24     -17.372  10.744 -13.749  1.00  0.00           H  
ATOM    324  HD3 ARG A  24     -16.796  10.362 -12.167  1.00  0.00           H  
ATOM    325  NE  ARG A  24     -15.318  10.689 -13.607  1.00  0.00           N  
ATOM    326  HE  ARG A  24     -14.961  10.492 -14.531  1.00  0.00           H  
ATOM    327  CZ  ARG A  24     -14.508  11.245 -12.780  1.00  0.00           C  
ATOM    328  NH1 ARG A  24     -14.861  11.793 -11.597  1.00  0.00           N  
ATOM    329 HH11 ARG A  24     -15.812  12.013 -11.340  1.00  0.00           H  
ATOM    330 HH12 ARG A  24     -14.125  12.202 -11.038  1.00  0.00           H  
ATOM    331  NH2 ARG A  24     -13.246  11.246 -13.034  1.00  0.00           N  
ATOM    332 HH21 ARG A  24     -12.971  11.201 -14.006  1.00  0.00           H  
ATOM    333 HH22 ARG A  24     -12.607  11.549 -12.312  1.00  0.00           H  
ATOM    334  C   ARG A  24     -17.122   6.544 -16.850  1.00  0.00           C  
ATOM    335  O   ARG A  24     -18.252   6.401 -17.404  1.00  0.00           O  
ATOM    336  N   ARG A  25     -16.029   6.386 -17.606  1.00  0.00           N  
ATOM    337  H   ARG A  25     -15.161   6.492 -17.103  1.00  0.00           H  
ATOM    338  CA  ARG A  25     -16.095   6.239 -19.061  1.00  0.00           C  
ATOM    339  HA  ARG A  25     -16.681   7.108 -19.362  1.00  0.00           H  
ATOM    340  CB  ARG A  25     -14.729   6.471 -19.703  1.00  0.00           C  
ATOM    341  HB2 ARG A  25     -14.330   7.458 -19.476  1.00  0.00           H  
ATOM    342  HB3 ARG A  25     -13.981   5.747 -19.378  1.00  0.00           H  
ATOM    343  CG  ARG A  25     -14.797   6.253 -21.291  1.00  0.00           C  
ATOM    344  HG2 ARG A  25     -13.761   6.308 -21.624  1.00  0.00           H  
ATOM    345  HG3 ARG A  25     -15.271   5.325 -21.609  1.00  0.00           H  
ATOM    346  CD  ARG A  25     -15.584   7.375 -21.974  1.00  0.00           C  
ATOM    347  HD2 ARG A  25     -16.607   7.179 -21.651  1.00  0.00           H  
ATOM    348  HD3 ARG A  25     -15.199   8.347 -21.667  1.00  0.00           H  
ATOM    349  NE  ARG A  25     -15.611   7.117 -23.408  1.00  0.00           N  
ATOM    350  HE  ARG A  25     -16.244   6.371 -23.660  1.00  0.00           H  
ATOM    351  CZ  ARG A  25     -14.928   7.670 -24.381  1.00  0.00           C  
ATOM    352  NH1 ARG A  25     -13.951   8.482 -24.169  1.00  0.00           N  
ATOM    353 HH11 ARG A  25     -13.436   8.443 -23.301  1.00  0.00           H  
ATOM    354 HH12 ARG A  25     -13.498   8.938 -24.948  1.00  0.00           H  
ATOM    355  NH2 ARG A  25     -15.160   7.334 -25.634  1.00  0.00           N  
ATOM    356 HH21 ARG A  25     -15.754   6.548 -25.858  1.00  0.00           H  
ATOM    357 HH22 ARG A  25     -14.499   7.577 -26.357  1.00  0.00           H  
ATOM    358  C   ARG A  25     -16.864   4.967 -19.535  1.00  0.00           C  
ATOM    359  O   ARG A  25     -17.619   4.994 -20.462  1.00  0.00           O  
ATOM    360  N   LEU A  26     -16.668   3.832 -18.828  1.00  0.00           N  
ATOM    361  H   LEU A  26     -15.824   3.927 -18.281  1.00  0.00           H  
ATOM    362  CA  LEU A  26     -17.359   2.622 -19.182  1.00  0.00           C  
ATOM    363  HA  LEU A  26     -17.282   2.405 -20.248  1.00  0.00           H  
ATOM    364  CB  LEU A  26     -16.825   1.365 -18.417  1.00  0.00           C  
ATOM    365  HB2 LEU A  26     -16.786   1.500 -17.336  1.00  0.00           H  
ATOM    366  HB3 LEU A  26     -17.508   0.536 -18.603  1.00  0.00           H  
ATOM    367  CG  LEU A  26     -15.441   0.892 -18.777  1.00  0.00           C  
ATOM    368  HG  LEU A  26     -14.797   1.727 -18.502  1.00  0.00           H  
ATOM    369  CD1 LEU A  26     -15.014  -0.299 -17.895  1.00  0.00           C  
ATOM    370 HD11 LEU A  26     -15.765  -1.058 -18.113  1.00  0.00           H  
ATOM    371 HD12 LEU A  26     -14.007  -0.678 -18.067  1.00  0.00           H  
ATOM    372 HD13 LEU A  26     -15.232  -0.029 -16.862  1.00  0.00           H  
ATOM    373  CD2 LEU A  26     -15.164   0.547 -20.194  1.00  0.00           C  
ATOM    374 HD21 LEU A  26     -15.703   1.170 -20.908  1.00  0.00           H  
ATOM    375 HD22 LEU A  26     -14.112   0.687 -20.439  1.00  0.00           H  
ATOM    376 HD23 LEU A  26     -15.233  -0.530 -20.346  1.00  0.00           H  
ATOM    377  C   LEU A  26     -18.855   2.691 -18.979  1.00  0.00           C  
ATOM    378  O   LEU A  26     -19.613   1.909 -19.634  1.00  0.00           O  
ATOM    379  N   GLY A  27     -19.415   3.546 -18.137  1.00  0.00           N  
ATOM    380  H   GLY A  27     -18.819   4.104 -17.541  1.00  0.00           H  
ATOM    381  CA  GLY A  27     -20.844   3.758 -17.956  1.00  0.00           C  
ATOM    382  HA2 GLY A  27     -21.361   2.799 -17.946  1.00  0.00           H  
ATOM    383  HA3 GLY A  27     -21.177   4.433 -17.167  1.00  0.00           H  
ATOM    384  C   GLY A  27     -21.509   4.555 -19.136  1.00  0.00           C  
ATOM    385  O   GLY A  27     -22.585   4.115 -19.528  1.00  0.00           O  
ATOM    386  N   LYS A  28     -20.756   5.485 -19.770  1.00  0.00           N  
ATOM    387  H   LYS A  28     -19.768   5.483 -19.559  1.00  0.00           H  
ATOM    388  CA  LYS A  28     -21.182   6.109 -21.050  1.00  0.00           C  
ATOM    389  HA  LYS A  28     -22.181   6.543 -21.009  1.00  0.00           H  
ATOM    390  CB  LYS A  28     -20.276   7.328 -21.433  1.00  0.00           C  
ATOM    391  HB2 LYS A  28     -19.221   7.059 -21.492  1.00  0.00           H  
ATOM    392  HB3 LYS A  28     -20.472   7.723 -22.430  1.00  0.00           H  
ATOM    393  CG  LYS A  28     -20.361   8.496 -20.392  1.00  0.00           C  
ATOM    394  HG2 LYS A  28     -21.410   8.790 -20.363  1.00  0.00           H  
ATOM    395  HG3 LYS A  28     -20.081   8.180 -19.387  1.00  0.00           H  
ATOM    396  CD  LYS A  28     -19.582   9.732 -20.773  1.00  0.00           C  
ATOM    397  HD2 LYS A  28     -19.521  10.358 -19.883  1.00  0.00           H  
ATOM    398  HD3 LYS A  28     -18.591   9.458 -21.134  1.00  0.00           H  
ATOM    399  CE  LYS A  28     -20.373  10.502 -21.876  1.00  0.00           C  
ATOM    400  HE2 LYS A  28     -20.381   9.882 -22.773  1.00  0.00           H  
ATOM    401  HE3 LYS A  28     -21.393  10.680 -21.539  1.00  0.00           H  
ATOM    402  NZ  LYS A  28     -19.680  11.799 -22.223  1.00  0.00           N1+
ATOM    403  HZ1 LYS A  28     -19.272  12.117 -21.355  1.00  0.00           H  
ATOM    404  HZ2 LYS A  28     -18.913  11.612 -22.853  1.00  0.00           H  
ATOM    405  HZ3 LYS A  28     -20.309  12.527 -22.527  1.00  0.00           H  
ATOM    406  C   LYS A  28     -21.172   5.152 -22.224  1.00  0.00           C  
ATOM    407  O   LYS A  28     -22.131   5.072 -22.986  1.00  0.00           O  
ATOM    408  N   GLU A  29     -20.141   4.290 -22.339  1.00  0.00           N  
ATOM    409  H   GLU A  29     -19.389   4.507 -21.699  1.00  0.00           H  
ATOM    410  CA  GLU A  29     -20.038   3.068 -23.193  1.00  0.00           C  
ATOM    411  HA  GLU A  29     -20.336   3.258 -24.224  1.00  0.00           H  
ATOM    412  CB  GLU A  29     -18.608   2.487 -23.384  1.00  0.00           C  
ATOM    413  HB2 GLU A  29     -18.364   2.066 -22.410  1.00  0.00           H  
ATOM    414  HB3 GLU A  29     -18.756   1.646 -24.061  1.00  0.00           H  
ATOM    415  CG  GLU A  29     -17.468   3.304 -23.870  1.00  0.00           C  
ATOM    416  HG2 GLU A  29     -17.193   4.006 -23.081  1.00  0.00           H  
ATOM    417  HG3 GLU A  29     -16.632   2.624 -24.034  1.00  0.00           H  
ATOM    418  CD  GLU A  29     -17.628   4.130 -25.145  1.00  0.00           C  
ATOM    419  OE1 GLU A  29     -18.382   3.666 -26.051  1.00  0.00           O  
ATOM    420  OE2 GLU A  29     -17.092   5.238 -25.241  1.00  0.00           O  
ATOM    421  C   GLU A  29     -21.094   1.996 -22.822  1.00  0.00           C  
ATOM    422  O   GLU A  29     -21.381   1.160 -23.667  1.00  0.00           O  
ATOM    423  N   GLY A  30     -21.823   2.078 -21.718  1.00  0.00           N  
ATOM    424  H   GLY A  30     -21.511   2.675 -20.966  1.00  0.00           H  
ATOM    425  CA  GLY A  30     -23.010   1.333 -21.351  1.00  0.00           C  
ATOM    426  HA2 GLY A  30     -23.801   2.036 -21.094  1.00  0.00           H  
ATOM    427  HA3 GLY A  30     -23.332   0.880 -22.288  1.00  0.00           H  
ATOM    428  C   GLY A  30     -22.939   0.178 -20.359  1.00  0.00           C  
ATOM    429  O   GLY A  30     -23.929  -0.494 -20.169  1.00  0.00           O  
ATOM    430  N   LEU A  31     -21.750  -0.051 -19.773  1.00  0.00           N  
ATOM    431  H   LEU A  31     -20.977   0.593 -19.875  1.00  0.00           H  
ATOM    432  CA  LEU A  31     -21.439  -1.326 -19.082  1.00  0.00           C  
ATOM    433  HA  LEU A  31     -21.961  -2.107 -19.635  1.00  0.00           H  
ATOM    434  CB  LEU A  31     -19.939  -1.748 -19.164  1.00  0.00           C  
ATOM    435  HB2 LEU A  31     -19.317  -1.154 -18.493  1.00  0.00           H  
ATOM    436  HB3 LEU A  31     -19.818  -2.786 -18.851  1.00  0.00           H  
ATOM    437  CG  LEU A  31     -19.381  -1.940 -20.618  1.00  0.00           C  
ATOM    438  HG  LEU A  31     -20.167  -2.257 -21.304  1.00  0.00           H  
ATOM    439  CD1 LEU A  31     -18.909  -0.627 -21.216  1.00  0.00           C  
ATOM    440 HD11 LEU A  31     -19.764  -0.102 -21.640  1.00  0.00           H  
ATOM    441 HD12 LEU A  31     -18.361  -0.068 -20.458  1.00  0.00           H  
ATOM    442 HD13 LEU A  31     -18.204  -0.848 -22.019  1.00  0.00           H  
ATOM    443  CD2 LEU A  31     -18.225  -2.916 -20.571  1.00  0.00           C  
ATOM    444 HD21 LEU A  31     -17.946  -3.099 -21.609  1.00  0.00           H  
ATOM    445 HD22 LEU A  31     -17.422  -2.476 -19.981  1.00  0.00           H  
ATOM    446 HD23 LEU A  31     -18.512  -3.870 -20.131  1.00  0.00           H  
ATOM    447  C   LEU A  31     -21.922  -1.210 -17.656  1.00  0.00           C  
ATOM    448  O   LEU A  31     -22.229  -0.150 -17.130  1.00  0.00           O  
ATOM    449  N   ARG A  32     -21.940  -2.268 -16.851  1.00  0.00           N  
ATOM    450  H   ARG A  32     -21.689  -3.098 -17.369  1.00  0.00           H  
ATOM    451  CA  ARG A  32     -22.140  -2.428 -15.424  1.00  0.00           C  
ATOM    452  HA  ARG A  32     -22.566  -1.464 -15.147  1.00  0.00           H  
ATOM    453  CB  ARG A  32     -23.188  -3.581 -15.153  1.00  0.00           C  
ATOM    454  HB2 ARG A  32     -22.840  -4.440 -15.725  1.00  0.00           H  
ATOM    455  HB3 ARG A  32     -23.081  -3.883 -14.111  1.00  0.00           H  
ATOM    456  CG  ARG A  32     -24.537  -3.191 -15.691  1.00  0.00           C  
ATOM    457  HG2 ARG A  32     -24.753  -2.195 -15.305  1.00  0.00           H  
ATOM    458  HG3 ARG A  32     -24.443  -3.207 -16.776  1.00  0.00           H  
ATOM    459  CD  ARG A  32     -25.644  -4.144 -15.276  1.00  0.00           C  
ATOM    460  HD2 ARG A  32     -25.469  -4.421 -14.236  1.00  0.00           H  
ATOM    461  HD3 ARG A  32     -26.647  -3.733 -15.389  1.00  0.00           H  
ATOM    462  NE  ARG A  32     -25.514  -5.327 -16.198  1.00  0.00           N  
ATOM    463  HE  ARG A  32     -25.197  -5.075 -17.123  1.00  0.00           H  
ATOM    464  CZ  ARG A  32     -25.971  -6.588 -16.026  1.00  0.00           C  
ATOM    465  NH1 ARG A  32     -26.751  -6.916 -15.033  1.00  0.00           N  
ATOM    466 HH11 ARG A  32     -26.960  -6.282 -14.275  1.00  0.00           H  
ATOM    467 HH12 ARG A  32     -26.897  -7.904 -14.883  1.00  0.00           H  
ATOM    468  NH2 ARG A  32     -25.822  -7.441 -16.986  1.00  0.00           N  
ATOM    469 HH21 ARG A  32     -25.421  -7.151 -17.866  1.00  0.00           H  
ATOM    470 HH22 ARG A  32     -26.314  -8.319 -16.901  1.00  0.00           H  
ATOM    471  C   ARG A  32     -20.846  -2.781 -14.791  1.00  0.00           C  
ATOM    472  O   ARG A  32     -20.165  -3.698 -15.271  1.00  0.00           O  
ATOM    473  N   VAL A  33     -20.430  -1.985 -13.829  1.00  0.00           N  
ATOM    474  H   VAL A  33     -21.019  -1.264 -13.437  1.00  0.00           H  
ATOM    475  CA  VAL A  33     -19.055  -1.897 -13.500  1.00  0.00           C  
ATOM    476  HA  VAL A  33     -18.518  -2.649 -14.078  1.00  0.00           H  
ATOM    477  CB  VAL A  33     -18.466  -0.558 -13.944  1.00  0.00           C  
ATOM    478  HB  VAL A  33     -18.733   0.054 -13.082  1.00  0.00           H  
ATOM    479  CG1 VAL A  33     -16.962  -0.654 -14.001  1.00  0.00           C  
ATOM    480 HG11 VAL A  33     -16.657  -1.235 -13.130  1.00  0.00           H  
ATOM    481 HG12 VAL A  33     -16.590  -1.288 -14.806  1.00  0.00           H  
ATOM    482 HG13 VAL A  33     -16.491   0.310 -13.807  1.00  0.00           H  
ATOM    483  CG2 VAL A  33     -19.089   0.020 -15.278  1.00  0.00           C  
ATOM    484 HG21 VAL A  33     -20.175   0.094 -15.226  1.00  0.00           H  
ATOM    485 HG22 VAL A  33     -18.699   1.027 -15.431  1.00  0.00           H  
ATOM    486 HG23 VAL A  33     -18.794  -0.625 -16.107  1.00  0.00           H  
ATOM    487  C   VAL A  33     -18.917  -2.223 -11.995  1.00  0.00           C  
ATOM    488  O   VAL A  33     -19.228  -1.368 -11.187  1.00  0.00           O  
ATOM    489  N   PHE A  34     -18.271  -3.397 -11.679  1.00  0.00           N  
ATOM    490  H   PHE A  34     -17.898  -3.977 -12.416  1.00  0.00           H  
ATOM    491  CA  PHE A  34     -17.826  -3.690 -10.336  1.00  0.00           C  
ATOM    492  HA  PHE A  34     -18.535  -3.207  -9.663  1.00  0.00           H  
ATOM    493  CB  PHE A  34     -17.913  -5.177 -10.073  1.00  0.00           C  
ATOM    494  HB2 PHE A  34     -18.846  -5.493 -10.539  1.00  0.00           H  
ATOM    495  HB3 PHE A  34     -17.065  -5.638 -10.580  1.00  0.00           H  
ATOM    496  CG  PHE A  34     -17.887  -5.560  -8.624  1.00  0.00           C  
ATOM    497  CD1 PHE A  34     -16.672  -5.523  -7.934  1.00  0.00           C  
ATOM    498  HD1 PHE A  34     -15.852  -5.070  -8.471  1.00  0.00           H  
ATOM    499  CE1 PHE A  34     -16.723  -5.754  -6.520  1.00  0.00           C  
ATOM    500  HE1 PHE A  34     -15.758  -5.667  -6.043  1.00  0.00           H  
ATOM    501  CZ  PHE A  34     -17.899  -6.202  -5.913  1.00  0.00           C  
ATOM    502  HZ  PHE A  34     -18.002  -6.434  -4.864  1.00  0.00           H  
ATOM    503  CE2 PHE A  34     -19.094  -6.176  -6.643  1.00  0.00           C  
ATOM    504  HE2 PHE A  34     -19.997  -6.603  -6.231  1.00  0.00           H  
ATOM    505  CD2 PHE A  34     -19.093  -5.898  -7.985  1.00  0.00           C  
ATOM    506  HD2 PHE A  34     -20.021  -6.025  -8.523  1.00  0.00           H  
ATOM    507  C   PHE A  34     -16.482  -3.060 -10.029  1.00  0.00           C  
ATOM    508  O   PHE A  34     -15.639  -3.301 -10.893  1.00  0.00           O  
ATOM    509  N   VAL A  35     -16.256  -2.285  -8.954  1.00  0.00           N  
ATOM    510  H   VAL A  35     -17.087  -2.067  -8.424  1.00  0.00           H  
ATOM    511  CA  VAL A  35     -14.969  -1.619  -8.640  1.00  0.00           C  
ATOM    512  HA  VAL A  35     -14.229  -1.875  -9.399  1.00  0.00           H  
ATOM    513  CB  VAL A  35     -15.145  -0.129  -8.524  1.00  0.00           C  
ATOM    514  HB  VAL A  35     -14.278   0.395  -8.121  1.00  0.00           H  
ATOM    515  CG1 VAL A  35     -15.364   0.498  -9.965  1.00  0.00           C  
ATOM    516 HG11 VAL A  35     -16.404   0.298 -10.225  1.00  0.00           H  
ATOM    517 HG12 VAL A  35     -15.261   1.582 -10.008  1.00  0.00           H  
ATOM    518 HG13 VAL A  35     -14.810  -0.049 -10.729  1.00  0.00           H  
ATOM    519  CG2 VAL A  35     -16.383   0.354  -7.724  1.00  0.00           C  
ATOM    520 HG21 VAL A  35     -16.534   1.400  -7.987  1.00  0.00           H  
ATOM    521 HG22 VAL A  35     -17.294  -0.187  -7.979  1.00  0.00           H  
ATOM    522 HG23 VAL A  35     -16.151   0.338  -6.659  1.00  0.00           H  
ATOM    523  C   VAL A  35     -14.345  -2.161  -7.356  1.00  0.00           C  
ATOM    524  O   VAL A  35     -15.014  -2.797  -6.531  1.00  0.00           O  
ATOM    525  N   CYS A  36     -13.007  -2.118  -7.239  1.00  0.00           N  
ATOM    526  H   CYS A  36     -12.473  -1.810  -8.038  1.00  0.00           H  
ATOM    527  CA  CYS A  36     -12.379  -2.665  -6.103  1.00  0.00           C  
ATOM    528  HA  CYS A  36     -13.043  -2.380  -5.287  1.00  0.00           H  
ATOM    529  CB  CYS A  36     -12.223  -4.224  -6.345  1.00  0.00           C  
ATOM    530  HB2 CYS A  36     -12.137  -4.800  -5.423  1.00  0.00           H  
ATOM    531  HB3 CYS A  36     -13.218  -4.483  -6.704  1.00  0.00           H  
ATOM    532  SG  CYS A  36     -11.013  -4.593  -7.579  1.00  0.00           S  
ATOM    533  HG  CYS A  36     -11.519  -3.657  -8.386  1.00  0.00           H  
ATOM    534  C   CYS A  36     -11.012  -2.070  -5.873  1.00  0.00           C  
ATOM    535  O   CYS A  36     -10.324  -1.503  -6.735  1.00  0.00           O  
ATOM    536  N   ALA A  37     -10.670  -2.101  -4.585  1.00  0.00           N  
ATOM    537  H   ALA A  37     -11.422  -2.458  -4.013  1.00  0.00           H  
ATOM    538  CA  ALA A  37      -9.514  -1.348  -4.007  1.00  0.00           C  
ATOM    539  HA  ALA A  37      -8.651  -1.491  -4.656  1.00  0.00           H  
ATOM    540  CB  ALA A  37      -9.835   0.161  -3.934  1.00  0.00           C  
ATOM    541  HB1 ALA A  37     -10.251   0.570  -3.012  1.00  0.00           H  
ATOM    542  HB2 ALA A  37      -8.963   0.797  -4.082  1.00  0.00           H  
ATOM    543  HB3 ALA A  37     -10.598   0.396  -4.676  1.00  0.00           H  
ATOM    544  C   ALA A  37      -9.014  -1.777  -2.605  1.00  0.00           C  
ATOM    545  O   ALA A  37      -9.603  -2.689  -2.074  1.00  0.00           O  
ATOM    546  N   ARG A  38      -8.017  -1.135  -2.058  1.00  0.00           N  
ATOM    547  H   ARG A  38      -7.706  -0.378  -2.651  1.00  0.00           H  
ATOM    548  CA  ARG A  38      -7.375  -1.554  -0.725  1.00  0.00           C  
ATOM    549  HA  ARG A  38      -7.694  -2.585  -0.565  1.00  0.00           H  
ATOM    550  CB  ARG A  38      -5.821  -1.583  -0.824  1.00  0.00           C  
ATOM    551  HB2 ARG A  38      -5.511  -2.029   0.121  1.00  0.00           H  
ATOM    552  HB3 ARG A  38      -5.562  -2.327  -1.577  1.00  0.00           H  
ATOM    553  CG  ARG A  38      -5.092  -0.212  -0.970  1.00  0.00           C  
ATOM    554  HG2 ARG A  38      -5.684   0.462  -1.589  1.00  0.00           H  
ATOM    555  HG3 ARG A  38      -5.106   0.198   0.040  1.00  0.00           H  
ATOM    556  CD  ARG A  38      -3.696  -0.412  -1.491  1.00  0.00           C  
ATOM    557  HD2 ARG A  38      -3.026  -0.863  -0.760  1.00  0.00           H  
ATOM    558  HD3 ARG A  38      -3.746  -1.115  -2.322  1.00  0.00           H  
ATOM    559  NE  ARG A  38      -3.172   0.924  -1.833  1.00  0.00           N  
ATOM    560  HE  ARG A  38      -3.893   1.633  -1.835  1.00  0.00           H  
ATOM    561  CZ  ARG A  38      -1.958   1.372  -1.838  1.00  0.00           C  
ATOM    562  NH1 ARG A  38      -0.977   0.546  -1.584  1.00  0.00           N  
ATOM    563 HH11 ARG A  38      -1.154  -0.445  -1.676  1.00  0.00           H  
ATOM    564 HH12 ARG A  38       0.001   0.796  -1.632  1.00  0.00           H  
ATOM    565  NH2 ARG A  38      -1.760   2.608  -2.308  1.00  0.00           N  
ATOM    566 HH21 ARG A  38      -2.541   3.147  -2.654  1.00  0.00           H  
ATOM    567 HH22 ARG A  38      -0.823   2.932  -2.502  1.00  0.00           H  
ATOM    568  C   ARG A  38      -7.821  -0.775   0.455  1.00  0.00           C  
ATOM    569  O   ARG A  38      -7.419  -1.052   1.592  1.00  0.00           O  
ATOM    570  N   GLY A  39      -8.726   0.184   0.240  1.00  0.00           N  
ATOM    571  H   GLY A  39      -8.793   0.589  -0.683  1.00  0.00           H  
ATOM    572  CA  GLY A  39      -9.436   0.926   1.361  1.00  0.00           C  
ATOM    573  HA2 GLY A  39      -9.105   0.514   2.315  1.00  0.00           H  
ATOM    574  HA3 GLY A  39      -9.088   1.952   1.474  1.00  0.00           H  
ATOM    575  C   GLY A  39     -10.972   0.968   1.198  1.00  0.00           C  
ATOM    576  O   GLY A  39     -11.432   1.359   0.065  1.00  0.00           O  
ATOM    577  N   GLU A  40     -11.718   0.510   2.159  1.00  0.00           N  
ATOM    578  H   GLU A  40     -11.242   0.216   2.998  1.00  0.00           H  
ATOM    579  CA  GLU A  40     -13.203   0.193   2.077  1.00  0.00           C  
ATOM    580  HA  GLU A  40     -13.535  -0.441   1.256  1.00  0.00           H  
ATOM    581  CB  GLU A  40     -13.541  -0.705   3.267  1.00  0.00           C  
ATOM    582  HB2 GLU A  40     -12.818  -1.512   3.376  1.00  0.00           H  
ATOM    583  HB3 GLU A  40     -13.581  -0.153   4.207  1.00  0.00           H  
ATOM    584  CG  GLU A  40     -14.868  -1.542   3.148  1.00  0.00           C  
ATOM    585  HG2 GLU A  40     -14.840  -2.008   2.163  1.00  0.00           H  
ATOM    586  HG3 GLU A  40     -14.751  -2.362   3.856  1.00  0.00           H  
ATOM    587  CD  GLU A  40     -16.131  -0.765   3.359  1.00  0.00           C  
ATOM    588  OE1 GLU A  40     -17.073  -0.936   2.595  1.00  0.00           O  
ATOM    589  OE2 GLU A  40     -16.145   0.070   4.349  1.00  0.00           O  
ATOM    590  C   GLU A  40     -14.169   1.474   1.967  1.00  0.00           C  
ATOM    591  O   GLU A  40     -15.059   1.608   1.163  1.00  0.00           O  
ATOM    592  N   GLU A  41     -13.809   2.467   2.786  1.00  0.00           N  
ATOM    593  H   GLU A  41     -12.996   2.280   3.356  1.00  0.00           H  
ATOM    594  CA  GLU A  41     -14.441   3.778   2.708  1.00  0.00           C  
ATOM    595  HA  GLU A  41     -15.513   3.604   2.610  1.00  0.00           H  
ATOM    596  CB  GLU A  41     -14.193   4.517   4.040  1.00  0.00           C  
ATOM    597  HB2 GLU A  41     -14.372   3.859   4.890  1.00  0.00           H  
ATOM    598  HB3 GLU A  41     -13.124   4.716   4.120  1.00  0.00           H  
ATOM    599  CG  GLU A  41     -14.893   5.892   4.315  1.00  0.00           C  
ATOM    600  HG2 GLU A  41     -14.558   6.158   5.317  1.00  0.00           H  
ATOM    601  HG3 GLU A  41     -14.707   6.712   3.621  1.00  0.00           H  
ATOM    602  CD  GLU A  41     -16.381   5.801   4.253  1.00  0.00           C  
ATOM    603  OE1 GLU A  41     -16.923   4.691   4.103  1.00  0.00           O  
ATOM    604  OE2 GLU A  41     -16.958   6.883   4.461  1.00  0.00           O  
ATOM    605  C   GLU A  41     -14.096   4.625   1.492  1.00  0.00           C  
ATOM    606  O   GLU A  41     -14.937   5.304   0.965  1.00  0.00           O  
ATOM    607  N   GLY A  42     -12.796   4.544   1.001  1.00  0.00           N  
ATOM    608  H   GLY A  42     -12.187   3.880   1.456  1.00  0.00           H  
ATOM    609  CA  GLY A  42     -12.374   5.206  -0.231  1.00  0.00           C  
ATOM    610  HA2 GLY A  42     -12.521   6.285  -0.170  1.00  0.00           H  
ATOM    611  HA3 GLY A  42     -11.333   5.023  -0.496  1.00  0.00           H  
ATOM    612  C   GLY A  42     -13.155   4.596  -1.383  1.00  0.00           C  
ATOM    613  O   GLY A  42     -13.702   5.370  -2.143  1.00  0.00           O  
ATOM    614  N   LEU A  43     -13.511   3.354  -1.299  1.00  0.00           N  
ATOM    615  H   LEU A  43     -13.107   2.784  -0.569  1.00  0.00           H  
ATOM    616  CA  LEU A  43     -14.432   2.688  -2.239  1.00  0.00           C  
ATOM    617  HA  LEU A  43     -14.098   2.829  -3.266  1.00  0.00           H  
ATOM    618  CB  LEU A  43     -14.170   1.117  -2.011  1.00  0.00           C  
ATOM    619  HB2 LEU A  43     -13.111   0.860  -2.021  1.00  0.00           H  
ATOM    620  HB3 LEU A  43     -14.597   0.801  -1.058  1.00  0.00           H  
ATOM    621  CG  LEU A  43     -14.805   0.195  -3.054  1.00  0.00           C  
ATOM    622  HG  LEU A  43     -15.854   0.382  -3.284  1.00  0.00           H  
ATOM    623  CD1 LEU A  43     -14.001   0.186  -4.379  1.00  0.00           C  
ATOM    624 HD11 LEU A  43     -14.448  -0.549  -5.048  1.00  0.00           H  
ATOM    625 HD12 LEU A  43     -14.091   1.130  -4.915  1.00  0.00           H  
ATOM    626 HD13 LEU A  43     -12.980  -0.175  -4.247  1.00  0.00           H  
ATOM    627  CD2 LEU A  43     -14.804  -1.208  -2.514  1.00  0.00           C  
ATOM    628 HD21 LEU A  43     -13.790  -1.437  -2.187  1.00  0.00           H  
ATOM    629 HD22 LEU A  43     -15.358  -1.311  -1.582  1.00  0.00           H  
ATOM    630 HD23 LEU A  43     -15.133  -1.939  -3.253  1.00  0.00           H  
ATOM    631  C   LEU A  43     -15.896   3.246  -2.110  1.00  0.00           C  
ATOM    632  O   LEU A  43     -16.463   3.583  -3.139  1.00  0.00           O  
ATOM    633  N   ARG A  44     -16.377   3.425  -0.889  1.00  0.00           N  
ATOM    634  H   ARG A  44     -15.784   3.070  -0.152  1.00  0.00           H  
ATOM    635  CA  ARG A  44     -17.746   3.943  -0.663  1.00  0.00           C  
ATOM    636  HA  ARG A  44     -18.370   3.390  -1.365  1.00  0.00           H  
ATOM    637  CB  ARG A  44     -18.234   3.708   0.811  1.00  0.00           C  
ATOM    638  HB2 ARG A  44     -18.031   2.664   1.050  1.00  0.00           H  
ATOM    639  HB3 ARG A  44     -17.691   4.445   1.402  1.00  0.00           H  
ATOM    640  CG  ARG A  44     -19.661   4.070   1.041  1.00  0.00           C  
ATOM    641  HG2 ARG A  44     -19.758   5.119   0.762  1.00  0.00           H  
ATOM    642  HG3 ARG A  44     -20.287   3.340   0.528  1.00  0.00           H  
ATOM    643  CD  ARG A  44     -19.883   3.939   2.551  1.00  0.00           C  
ATOM    644  HD2 ARG A  44     -19.005   4.339   3.056  1.00  0.00           H  
ATOM    645  HD3 ARG A  44     -20.751   4.531   2.841  1.00  0.00           H  
ATOM    646  NE  ARG A  44     -20.109   2.556   2.995  1.00  0.00           N  
ATOM    647  HE  ARG A  44     -21.032   2.147   3.004  1.00  0.00           H  
ATOM    648  CZ  ARG A  44     -19.145   1.700   3.380  1.00  0.00           C  
ATOM    649  NH1 ARG A  44     -17.907   2.124   3.566  1.00  0.00           N  
ATOM    650 HH11 ARG A  44     -17.792   3.123   3.469  1.00  0.00           H  
ATOM    651 HH12 ARG A  44     -17.190   1.471   3.850  1.00  0.00           H  
ATOM    652  NH2 ARG A  44     -19.308   0.422   3.635  1.00  0.00           N  
ATOM    653 HH21 ARG A  44     -20.126  -0.108   3.373  1.00  0.00           H  
ATOM    654 HH22 ARG A  44     -18.459  -0.123   3.677  1.00  0.00           H  
ATOM    655  C   ARG A  44     -17.844   5.420  -1.125  1.00  0.00           C  
ATOM    656  O   ARG A  44     -18.747   5.766  -1.916  1.00  0.00           O  
ATOM    657  N   THR A  45     -16.835   6.200  -0.849  1.00  0.00           N  
ATOM    658  H   THR A  45     -16.080   5.799  -0.312  1.00  0.00           H  
ATOM    659  CA  THR A  45     -16.770   7.643  -1.128  1.00  0.00           C  
ATOM    660  HA  THR A  45     -17.683   8.100  -0.747  1.00  0.00           H  
ATOM    661  CB  THR A  45     -15.609   8.151  -0.343  1.00  0.00           C  
ATOM    662  HB  THR A  45     -14.688   7.697  -0.709  1.00  0.00           H  
ATOM    663  CG2 THR A  45     -15.493   9.671  -0.364  1.00  0.00           C  
ATOM    664 HG21 THR A  45     -14.734   9.982  -1.081  1.00  0.00           H  
ATOM    665 HG22 THR A  45     -16.478  10.021  -0.672  1.00  0.00           H  
ATOM    666 HG23 THR A  45     -15.121  10.034   0.593  1.00  0.00           H  
ATOM    667  OG1 THR A  45     -15.784   7.787   1.040  1.00  0.00           O  
ATOM    668  HG1 THR A  45     -15.465   6.884   1.111  1.00  0.00           H  
ATOM    669  C   THR A  45     -16.742   7.950  -2.572  1.00  0.00           C  
ATOM    670  O   THR A  45     -17.359   8.798  -3.057  1.00  0.00           O  
ATOM    671  N   THR A  46     -16.058   7.016  -3.361  1.00  0.00           N  
ATOM    672  H   THR A  46     -15.742   6.182  -2.887  1.00  0.00           H  
ATOM    673  CA  THR A  46     -15.921   7.042  -4.782  1.00  0.00           C  
ATOM    674  HA  THR A  46     -15.880   8.064  -5.158  1.00  0.00           H  
ATOM    675  CB  THR A  46     -14.725   6.271  -5.317  1.00  0.00           C  
ATOM    676  HB  THR A  46     -14.904   5.222  -5.084  1.00  0.00           H  
ATOM    677  CG2 THR A  46     -14.500   6.417  -6.836  1.00  0.00           C  
ATOM    678 HG21 THR A  46     -14.414   7.476  -7.079  1.00  0.00           H  
ATOM    679 HG22 THR A  46     -13.647   5.787  -7.093  1.00  0.00           H  
ATOM    680 HG23 THR A  46     -15.323   5.954  -7.378  1.00  0.00           H  
ATOM    681  OG1 THR A  46     -13.566   6.738  -4.677  1.00  0.00           O  
ATOM    682  HG1 THR A  46     -13.458   6.298  -3.831  1.00  0.00           H  
ATOM    683  C   THR A  46     -17.251   6.513  -5.420  1.00  0.00           C  
ATOM    684  O   THR A  46     -17.665   7.135  -6.373  1.00  0.00           O  
ATOM    685  N   LEU A  47     -17.871   5.470  -4.883  1.00  0.00           N  
ATOM    686  H   LEU A  47     -17.443   5.013  -4.091  1.00  0.00           H  
ATOM    687  CA  LEU A  47     -19.074   4.908  -5.414  1.00  0.00           C  
ATOM    688  HA  LEU A  47     -18.915   4.611  -6.451  1.00  0.00           H  
ATOM    689  CB  LEU A  47     -19.495   3.745  -4.489  1.00  0.00           C  
ATOM    690  HB2 LEU A  47     -19.093   3.939  -3.494  1.00  0.00           H  
ATOM    691  HB3 LEU A  47     -20.576   3.663  -4.364  1.00  0.00           H  
ATOM    692  CG  LEU A  47     -19.122   2.304  -4.977  1.00  0.00           C  
ATOM    693  HG  LEU A  47     -18.094   2.322  -5.336  1.00  0.00           H  
ATOM    694  CD1 LEU A  47     -19.134   1.292  -3.854  1.00  0.00           C  
ATOM    695 HD11 LEU A  47     -20.157   1.241  -3.480  1.00  0.00           H  
ATOM    696 HD12 LEU A  47     -18.986   0.324  -4.333  1.00  0.00           H  
ATOM    697 HD13 LEU A  47     -18.263   1.479  -3.227  1.00  0.00           H  
ATOM    698  CD2 LEU A  47     -19.932   1.822  -6.162  1.00  0.00           C  
ATOM    699 HD21 LEU A  47     -19.709   0.788  -6.426  1.00  0.00           H  
ATOM    700 HD22 LEU A  47     -20.997   1.966  -5.977  1.00  0.00           H  
ATOM    701 HD23 LEU A  47     -19.701   2.483  -6.997  1.00  0.00           H  
ATOM    702  C   LEU A  47     -20.125   6.001  -5.399  1.00  0.00           C  
ATOM    703  O   LEU A  47     -20.982   5.954  -6.277  1.00  0.00           O  
ATOM    704  N   LYS A  48     -20.104   6.976  -4.413  1.00  0.00           N  
ATOM    705  H   LYS A  48     -19.445   6.885  -3.653  1.00  0.00           H  
ATOM    706  CA  LYS A  48     -21.072   8.096  -4.497  1.00  0.00           C  
ATOM    707  HA  LYS A  48     -22.073   7.705  -4.679  1.00  0.00           H  
ATOM    708  CB  LYS A  48     -21.162   8.867  -3.171  1.00  0.00           C  
ATOM    709  HB2 LYS A  48     -20.156   9.263  -3.034  1.00  0.00           H  
ATOM    710  HB3 LYS A  48     -21.832   9.711  -3.336  1.00  0.00           H  
ATOM    711  CG  LYS A  48     -21.514   7.979  -1.952  1.00  0.00           C  
ATOM    712  HG2 LYS A  48     -22.445   7.519  -2.285  1.00  0.00           H  
ATOM    713  HG3 LYS A  48     -20.869   7.105  -1.851  1.00  0.00           H  
ATOM    714  CD  LYS A  48     -21.524   8.842  -0.689  1.00  0.00           C  
ATOM    715  HD2 LYS A  48     -20.504   9.187  -0.520  1.00  0.00           H  
ATOM    716  HD3 LYS A  48     -22.144   9.708  -0.921  1.00  0.00           H  
ATOM    717  CE  LYS A  48     -22.034   8.047   0.501  1.00  0.00           C  
ATOM    718  HE2 LYS A  48     -22.988   7.579   0.259  1.00  0.00           H  
ATOM    719  HE3 LYS A  48     -21.346   7.231   0.720  1.00  0.00           H  
ATOM    720  NZ  LYS A  48     -22.073   9.030   1.673  1.00  0.00           N1+
ATOM    721  HZ1 LYS A  48     -22.755   9.761   1.533  1.00  0.00           H  
ATOM    722  HZ2 LYS A  48     -22.189   8.615   2.588  1.00  0.00           H  
ATOM    723  HZ3 LYS A  48     -21.191   9.504   1.802  1.00  0.00           H  
ATOM    724  C   LYS A  48     -20.800   9.159  -5.601  1.00  0.00           C  
ATOM    725  O   LYS A  48     -21.733   9.708  -6.117  1.00  0.00           O  
ATOM    726  N   GLU A  49     -19.545   9.431  -5.853  1.00  0.00           N  
ATOM    727  H   GLU A  49     -18.886   9.027  -5.203  1.00  0.00           H  
ATOM    728  CA  GLU A  49     -19.186  10.196  -7.063  1.00  0.00           C  
ATOM    729  HA  GLU A  49     -19.775  11.103  -6.928  1.00  0.00           H  
ATOM    730  CB  GLU A  49     -17.682  10.526  -7.014  1.00  0.00           C  
ATOM    731  HB2 GLU A  49     -17.460  11.190  -6.179  1.00  0.00           H  
ATOM    732  HB3 GLU A  49     -17.167   9.611  -6.724  1.00  0.00           H  
ATOM    733  CG  GLU A  49     -17.026  10.861  -8.413  1.00  0.00           C  
ATOM    734  HG2 GLU A  49     -15.946  10.787  -8.280  1.00  0.00           H  
ATOM    735  HG3 GLU A  49     -17.222  10.062  -9.130  1.00  0.00           H  
ATOM    736  CD  GLU A  49     -17.487  12.219  -9.018  1.00  0.00           C  
ATOM    737  OE1 GLU A  49     -17.143  12.350 -10.224  1.00  0.00           O  
ATOM    738  OE2 GLU A  49     -18.259  12.980  -8.394  1.00  0.00           O  
ATOM    739  C   GLU A  49     -19.666   9.393  -8.340  1.00  0.00           C  
ATOM    740  O   GLU A  49     -20.188  10.084  -9.221  1.00  0.00           O  
ATOM    741  N   LEU A  50     -19.392   8.101  -8.480  1.00  0.00           N  
ATOM    742  H   LEU A  50     -18.765   7.695  -7.800  1.00  0.00           H  
ATOM    743  CA  LEU A  50     -19.770   7.359  -9.704  1.00  0.00           C  
ATOM    744  HA  LEU A  50     -19.335   7.847 -10.576  1.00  0.00           H  
ATOM    745  CB  LEU A  50     -19.238   5.947  -9.493  1.00  0.00           C  
ATOM    746  HB2 LEU A  50     -19.419   5.586  -8.480  1.00  0.00           H  
ATOM    747  HB3 LEU A  50     -19.765   5.240 -10.132  1.00  0.00           H  
ATOM    748  CG  LEU A  50     -17.773   5.728  -9.912  1.00  0.00           C  
ATOM    749  HG  LEU A  50     -17.187   6.628  -9.730  1.00  0.00           H  
ATOM    750  CD1 LEU A  50     -16.998   4.502  -9.190  1.00  0.00           C  
ATOM    751 HD11 LEU A  50     -17.258   3.499  -9.526  1.00  0.00           H  
ATOM    752 HD12 LEU A  50     -15.941   4.598  -9.434  1.00  0.00           H  
ATOM    753 HD13 LEU A  50     -17.195   4.704  -8.136  1.00  0.00           H  
ATOM    754  CD2 LEU A  50     -17.639   5.439 -11.434  1.00  0.00           C  
ATOM    755 HD21 LEU A  50     -16.582   5.322 -11.672  1.00  0.00           H  
ATOM    756 HD22 LEU A  50     -18.195   4.518 -11.602  1.00  0.00           H  
ATOM    757 HD23 LEU A  50     -18.041   6.278 -12.003  1.00  0.00           H  
ATOM    758  C   LEU A  50     -21.281   7.465  -9.961  1.00  0.00           C  
ATOM    759  O   LEU A  50     -21.693   7.647 -11.127  1.00  0.00           O  
ATOM    760  N   ARG A  51     -22.050   7.256  -8.867  1.00  0.00           N  
ATOM    761  H   ARG A  51     -21.640   6.816  -8.055  1.00  0.00           H  
ATOM    762  CA  ARG A  51     -23.491   7.190  -8.962  1.00  0.00           C  
ATOM    763  HA  ARG A  51     -23.767   6.634  -9.858  1.00  0.00           H  
ATOM    764  CB  ARG A  51     -24.242   6.568  -7.713  1.00  0.00           C  
ATOM    765  HB2 ARG A  51     -23.743   7.076  -6.889  1.00  0.00           H  
ATOM    766  HB3 ARG A  51     -25.294   6.837  -7.608  1.00  0.00           H  
ATOM    767  CG  ARG A  51     -24.028   5.042  -7.638  1.00  0.00           C  
ATOM    768  HG2 ARG A  51     -24.580   4.605  -8.470  1.00  0.00           H  
ATOM    769  HG3 ARG A  51     -22.975   4.802  -7.779  1.00  0.00           H  
ATOM    770  CD  ARG A  51     -24.491   4.395  -6.325  1.00  0.00           C  
ATOM    771  HD2 ARG A  51     -23.917   4.880  -5.535  1.00  0.00           H  
ATOM    772  HD3 ARG A  51     -25.552   4.572  -6.149  1.00  0.00           H  
ATOM    773  NE  ARG A  51     -24.148   2.939  -6.378  1.00  0.00           N  
ATOM    774  HE  ARG A  51     -24.272   2.456  -7.257  1.00  0.00           H  
ATOM    775  CZ  ARG A  51     -24.015   2.257  -5.280  1.00  0.00           C  
ATOM    776  NH1 ARG A  51     -23.942   2.612  -4.013  1.00  0.00           N  
ATOM    777 HH11 ARG A  51     -23.953   3.601  -3.807  1.00  0.00           H  
ATOM    778 HH12 ARG A  51     -23.536   1.943  -3.374  1.00  0.00           H  
ATOM    779  NH2 ARG A  51     -24.046   0.985  -5.428  1.00  0.00           N  
ATOM    780 HH21 ARG A  51     -24.138   0.662  -6.380  1.00  0.00           H  
ATOM    781 HH22 ARG A  51     -24.206   0.417  -4.608  1.00  0.00           H  
ATOM    782  C   ARG A  51     -24.111   8.532  -9.279  1.00  0.00           C  
ATOM    783  O   ARG A  51     -25.031   8.643 -10.049  1.00  0.00           O  
ATOM    784  N   GLU A  52     -23.606   9.667  -8.822  1.00  0.00           N  
ATOM    785  H   GLU A  52     -22.767   9.464  -8.297  1.00  0.00           H  
ATOM    786  CA  GLU A  52     -23.795  11.049  -9.215  1.00  0.00           C  
ATOM    787  HA  GLU A  52     -24.874  11.109  -9.070  1.00  0.00           H  
ATOM    788  CB  GLU A  52     -23.098  12.032  -8.215  1.00  0.00           C  
ATOM    789  HB2 GLU A  52     -23.509  11.851  -7.221  1.00  0.00           H  
ATOM    790  HB3 GLU A  52     -22.019  11.882  -8.166  1.00  0.00           H  
ATOM    791  CG  GLU A  52     -23.252  13.512  -8.621  1.00  0.00           C  
ATOM    792  HG2 GLU A  52     -22.445  14.090  -8.172  1.00  0.00           H  
ATOM    793  HG3 GLU A  52     -23.183  13.758  -9.681  1.00  0.00           H  
ATOM    794  CD  GLU A  52     -24.480  14.134  -8.109  1.00  0.00           C  
ATOM    795  OE1 GLU A  52     -24.559  15.369  -8.197  1.00  0.00           O  
ATOM    796  OE2 GLU A  52     -25.431  13.475  -7.675  1.00  0.00           O  
ATOM    797  C   GLU A  52     -23.469  11.377 -10.726  1.00  0.00           C  
ATOM    798  O   GLU A  52     -24.353  12.095 -11.317  1.00  0.00           O  
ATOM    799  N   ALA A  53     -22.438  10.850 -11.343  1.00  0.00           N  
ATOM    800  H   ALA A  53     -21.746  10.406 -10.755  1.00  0.00           H  
ATOM    801  CA  ALA A  53     -22.244  10.711 -12.778  1.00  0.00           C  
ATOM    802  HA  ALA A  53     -22.441  11.682 -13.233  1.00  0.00           H  
ATOM    803  CB  ALA A  53     -20.753  10.419 -12.983  1.00  0.00           C  
ATOM    804  HB1 ALA A  53     -20.017  10.999 -12.427  1.00  0.00           H  
ATOM    805  HB2 ALA A  53     -20.525   9.392 -12.698  1.00  0.00           H  
ATOM    806  HB3 ALA A  53     -20.583  10.588 -14.046  1.00  0.00           H  
ATOM    807  C   ALA A  53     -23.100   9.680 -13.624  1.00  0.00           C  
ATOM    808  O   ALA A  53     -23.163   9.666 -14.844  1.00  0.00           O  
ATOM    809  N   GLY A  54     -23.893   8.838 -12.942  1.00  0.00           N  
ATOM    810  H   GLY A  54     -23.863   8.931 -11.936  1.00  0.00           H  
ATOM    811  CA  GLY A  54     -24.841   7.974 -13.523  1.00  0.00           C  
ATOM    812  HA2 GLY A  54     -25.629   7.962 -12.770  1.00  0.00           H  
ATOM    813  HA3 GLY A  54     -25.252   8.331 -14.467  1.00  0.00           H  
ATOM    814  C   GLY A  54     -24.445   6.405 -13.572  1.00  0.00           C  
ATOM    815  O   GLY A  54     -25.327   5.633 -13.891  1.00  0.00           O  
ATOM    816  N   VAL A  55     -23.233   6.003 -13.252  1.00  0.00           N  
ATOM    817  H   VAL A  55     -22.583   6.689 -12.893  1.00  0.00           H  
ATOM    818  CA  VAL A  55     -22.726   4.666 -13.522  1.00  0.00           C  
ATOM    819  HA  VAL A  55     -22.841   4.471 -14.588  1.00  0.00           H  
ATOM    820  CB  VAL A  55     -21.212   4.595 -13.229  1.00  0.00           C  
ATOM    821  HB  VAL A  55     -20.969   4.837 -12.194  1.00  0.00           H  
ATOM    822  CG1 VAL A  55     -20.584   3.199 -13.597  1.00  0.00           C  
ATOM    823 HG11 VAL A  55     -19.500   3.302 -13.646  1.00  0.00           H  
ATOM    824 HG12 VAL A  55     -20.910   2.397 -12.936  1.00  0.00           H  
ATOM    825 HG13 VAL A  55     -21.002   2.772 -14.508  1.00  0.00           H  
ATOM    826  CG2 VAL A  55     -20.479   5.567 -14.197  1.00  0.00           C  
ATOM    827 HG21 VAL A  55     -20.888   6.542 -13.934  1.00  0.00           H  
ATOM    828 HG22 VAL A  55     -19.421   5.639 -13.942  1.00  0.00           H  
ATOM    829 HG23 VAL A  55     -20.660   5.298 -15.237  1.00  0.00           H  
ATOM    830  C   VAL A  55     -23.520   3.659 -12.773  1.00  0.00           C  
ATOM    831  O   VAL A  55     -23.738   3.856 -11.600  1.00  0.00           O  
ATOM    832  N   GLU A  56     -23.907   2.485 -13.347  1.00  0.00           N  
ATOM    833  H   GLU A  56     -23.735   2.266 -14.317  1.00  0.00           H  
ATOM    834  CA  GLU A  56     -24.386   1.356 -12.644  1.00  0.00           C  
ATOM    835  HA  GLU A  56     -25.012   1.664 -11.806  1.00  0.00           H  
ATOM    836  CB  GLU A  56     -25.267   0.546 -13.613  1.00  0.00           C  
ATOM    837  HB2 GLU A  56     -26.133   1.153 -13.879  1.00  0.00           H  
ATOM    838  HB3 GLU A  56     -24.694   0.395 -14.528  1.00  0.00           H  
ATOM    839  CG  GLU A  56     -25.647  -0.729 -13.058  1.00  0.00           C  
ATOM    840  HG2 GLU A  56     -26.316  -1.303 -13.701  1.00  0.00           H  
ATOM    841  HG3 GLU A  56     -24.779  -1.388 -13.049  1.00  0.00           H  
ATOM    842  CD  GLU A  56     -26.219  -0.734 -11.671  1.00  0.00           C  
ATOM    843  OE1 GLU A  56     -27.337  -0.274 -11.483  1.00  0.00           O  
ATOM    844  OE2 GLU A  56     -25.521  -1.246 -10.707  1.00  0.00           O  
ATOM    845  C   GLU A  56     -23.229   0.490 -12.044  1.00  0.00           C  
ATOM    846  O   GLU A  56     -22.412  -0.037 -12.794  1.00  0.00           O  
ATOM    847  N   ALA A  57     -23.032   0.623 -10.721  1.00  0.00           N  
ATOM    848  H   ALA A  57     -23.812   1.116 -10.310  1.00  0.00           H  
ATOM    849  CA  ALA A  57     -21.869   0.078 -10.036  1.00  0.00           C  
ATOM    850  HA  ALA A  57     -21.407  -0.750 -10.573  1.00  0.00           H  
ATOM    851  CB  ALA A  57     -20.725   1.219  -9.992  1.00  0.00           C  
ATOM    852  HB1 ALA A  57     -21.125   2.213  -9.789  1.00  0.00           H  
ATOM    853  HB2 ALA A  57     -19.990   1.066  -9.203  1.00  0.00           H  
ATOM    854  HB3 ALA A  57     -20.197   1.248 -10.945  1.00  0.00           H  
ATOM    855  C   ALA A  57     -22.117  -0.322  -8.565  1.00  0.00           C  
ATOM    856  O   ALA A  57     -22.979   0.267  -7.911  1.00  0.00           O  
ATOM    857  N   ASP A  58     -21.241  -1.228  -7.992  1.00  0.00           N  
ATOM    858  H   ASP A  58     -20.495  -1.694  -8.490  1.00  0.00           H  
ATOM    859  CA  ASP A  58     -21.215  -1.628  -6.579  1.00  0.00           C  
ATOM    860  HA  ASP A  58     -21.446  -0.747  -5.979  1.00  0.00           H  
ATOM    861  CB  ASP A  58     -22.285  -2.684  -6.413  1.00  0.00           C  
ATOM    862  HB2 ASP A  58     -23.139  -2.449  -7.047  1.00  0.00           H  
ATOM    863  HB3 ASP A  58     -21.940  -3.601  -6.891  1.00  0.00           H  
ATOM    864  CG  ASP A  58     -22.744  -2.950  -5.021  1.00  0.00           C  
ATOM    865  OD1 ASP A  58     -22.045  -2.702  -3.997  1.00  0.00           O  
ATOM    866  OD2 ASP A  58     -23.807  -3.582  -4.869  1.00  0.00           O  
ATOM    867  C   ASP A  58     -19.802  -2.107  -6.341  1.00  0.00           C  
ATOM    868  O   ASP A  58     -19.092  -2.274  -7.348  1.00  0.00           O  
ATOM    869  N   GLY A  59     -19.263  -2.310  -5.118  1.00  0.00           N  
ATOM    870  H   GLY A  59     -19.883  -2.080  -4.354  1.00  0.00           H  
ATOM    871  CA  GLY A  59     -17.944  -2.912  -4.973  1.00  0.00           C  
ATOM    872  HA2 GLY A  59     -17.655  -3.437  -5.884  1.00  0.00           H  
ATOM    873  HA3 GLY A  59     -17.180  -2.134  -4.997  1.00  0.00           H  
ATOM    874  C   GLY A  59     -17.676  -3.830  -3.701  1.00  0.00           C  
ATOM    875  O   GLY A  59     -18.544  -4.056  -2.798  1.00  0.00           O  
ATOM    876  N   ARG A  60     -16.386  -4.266  -3.601  1.00  0.00           N  
ATOM    877  H   ARG A  60     -15.832  -3.975  -4.394  1.00  0.00           H  
ATOM    878  CA  ARG A  60     -15.835  -5.114  -2.534  1.00  0.00           C  
ATOM    879  HA  ARG A  60     -16.311  -4.897  -1.578  1.00  0.00           H  
ATOM    880  CB  ARG A  60     -16.008  -6.585  -2.841  1.00  0.00           C  
ATOM    881  HB2 ARG A  60     -17.071  -6.701  -3.059  1.00  0.00           H  
ATOM    882  HB3 ARG A  60     -15.363  -6.931  -3.647  1.00  0.00           H  
ATOM    883  CG  ARG A  60     -15.649  -7.544  -1.595  1.00  0.00           C  
ATOM    884  HG2 ARG A  60     -14.569  -7.501  -1.447  1.00  0.00           H  
ATOM    885  HG3 ARG A  60     -16.233  -7.160  -0.758  1.00  0.00           H  
ATOM    886  CD  ARG A  60     -15.960  -8.996  -1.663  1.00  0.00           C  
ATOM    887  HD2 ARG A  60     -17.026  -9.179  -1.536  1.00  0.00           H  
ATOM    888  HD3 ARG A  60     -15.588  -9.385  -2.611  1.00  0.00           H  
ATOM    889  NE  ARG A  60     -15.182  -9.633  -0.633  1.00  0.00           N  
ATOM    890  HE  ARG A  60     -14.188  -9.467  -0.681  1.00  0.00           H  
ATOM    891  CZ  ARG A  60     -15.519 -10.561   0.264  1.00  0.00           C  
ATOM    892  NH1 ARG A  60     -16.717 -11.079   0.418  1.00  0.00           N  
ATOM    893 HH11 ARG A  60     -17.448 -10.985  -0.271  1.00  0.00           H  
ATOM    894 HH12 ARG A  60     -16.801 -11.756   1.164  1.00  0.00           H  
ATOM    895  NH2 ARG A  60     -14.707 -10.899   1.222  1.00  0.00           N  
ATOM    896 HH21 ARG A  60     -13.784 -10.491   1.184  1.00  0.00           H  
ATOM    897 HH22 ARG A  60     -14.969 -11.529   1.966  1.00  0.00           H  
ATOM    898  C   ARG A  60     -14.348  -4.660  -2.378  1.00  0.00           C  
ATOM    899  O   ARG A  60     -13.864  -4.105  -3.329  1.00  0.00           O  
ATOM    900  N   THR A  61     -13.627  -4.816  -1.243  1.00  0.00           N  
ATOM    901  H   THR A  61     -14.045  -5.390  -0.526  1.00  0.00           H  
ATOM    902  CA  THR A  61     -12.242  -4.573  -1.092  1.00  0.00           C  
ATOM    903  HA  THR A  61     -11.981  -3.650  -1.610  1.00  0.00           H  
ATOM    904  CB  THR A  61     -11.800  -4.531   0.382  1.00  0.00           C  
ATOM    905  HB  THR A  61     -10.715  -4.572   0.477  1.00  0.00           H  
ATOM    906  CG2 THR A  61     -12.185  -3.166   0.962  1.00  0.00           C  
ATOM    907 HG21 THR A  61     -13.081  -2.775   0.479  1.00  0.00           H  
ATOM    908 HG22 THR A  61     -12.372  -3.298   2.028  1.00  0.00           H  
ATOM    909 HG23 THR A  61     -11.398  -2.415   1.032  1.00  0.00           H  
ATOM    910  OG1 THR A  61     -12.332  -5.653   1.025  1.00  0.00           O  
ATOM    911  HG1 THR A  61     -12.586  -5.390   1.913  1.00  0.00           H  
ATOM    912  C   THR A  61     -11.498  -5.595  -1.948  1.00  0.00           C  
ATOM    913  O   THR A  61     -11.946  -6.733  -2.056  1.00  0.00           O  
ATOM    914  N   CYS A  62     -10.342  -5.186  -2.496  1.00  0.00           N  
ATOM    915  H   CYS A  62     -10.046  -4.236  -2.322  1.00  0.00           H  
ATOM    916  CA  CYS A  62      -9.396  -6.115  -3.060  1.00  0.00           C  
ATOM    917  HA  CYS A  62      -9.463  -6.949  -2.361  1.00  0.00           H  
ATOM    918  CB  CYS A  62      -9.716  -6.472  -4.460  1.00  0.00           C  
ATOM    919  HB2 CYS A  62     -10.690  -6.945  -4.593  1.00  0.00           H  
ATOM    920  HB3 CYS A  62      -9.567  -5.592  -5.087  1.00  0.00           H  
ATOM    921  SG  CYS A  62      -8.652  -7.886  -4.933  1.00  0.00           S  
ATOM    922  HG  CYS A  62      -9.479  -8.835  -4.484  1.00  0.00           H  
ATOM    923  C   CYS A  62      -7.982  -5.581  -2.907  1.00  0.00           C  
ATOM    924  O   CYS A  62      -7.607  -4.631  -3.582  1.00  0.00           O  
ATOM    925  N   ASP A  63      -7.035  -6.285  -2.177  1.00  0.00           N  
ATOM    926  H   ASP A  63      -7.355  -7.128  -1.723  1.00  0.00           H  
ATOM    927  CA  ASP A  63      -5.597  -6.105  -2.363  1.00  0.00           C  
ATOM    928  HA  ASP A  63      -5.431  -5.087  -2.717  1.00  0.00           H  
ATOM    929  CB  ASP A  63      -4.933  -6.389  -1.015  1.00  0.00           C  
ATOM    930  HB2 ASP A  63      -5.343  -5.601  -0.384  1.00  0.00           H  
ATOM    931  HB3 ASP A  63      -5.237  -7.344  -0.589  1.00  0.00           H  
ATOM    932  CG  ASP A  63      -3.410  -6.155  -0.997  1.00  0.00           C  
ATOM    933  OD1 ASP A  63      -2.791  -6.046  -2.090  1.00  0.00           O  
ATOM    934  OD2 ASP A  63      -2.823  -6.027   0.059  1.00  0.00           O  
ATOM    935  C   ASP A  63      -5.083  -7.038  -3.498  1.00  0.00           C  
ATOM    936  O   ASP A  63      -5.284  -8.252  -3.366  1.00  0.00           O  
ATOM    937  N   VAL A  64      -4.529  -6.515  -4.604  1.00  0.00           N  
ATOM    938  H   VAL A  64      -4.323  -5.528  -4.651  1.00  0.00           H  
ATOM    939  CA  VAL A  64      -4.015  -7.399  -5.670  1.00  0.00           C  
ATOM    940  HA  VAL A  64      -4.820  -8.074  -5.960  1.00  0.00           H  
ATOM    941  CB  VAL A  64      -3.430  -6.618  -6.904  1.00  0.00           C  
ATOM    942  HB  VAL A  64      -3.022  -7.288  -7.660  1.00  0.00           H  
ATOM    943  CG1 VAL A  64      -4.689  -5.806  -7.445  1.00  0.00           C  
ATOM    944 HG11 VAL A  64      -5.081  -5.171  -6.650  1.00  0.00           H  
ATOM    945 HG12 VAL A  64      -4.481  -5.133  -8.277  1.00  0.00           H  
ATOM    946 HG13 VAL A  64      -5.393  -6.545  -7.824  1.00  0.00           H  
ATOM    947  CG2 VAL A  64      -2.341  -5.648  -6.583  1.00  0.00           C  
ATOM    948 HG21 VAL A  64      -1.603  -6.290  -6.105  1.00  0.00           H  
ATOM    949 HG22 VAL A  64      -1.831  -5.376  -7.508  1.00  0.00           H  
ATOM    950 HG23 VAL A  64      -2.747  -4.839  -5.975  1.00  0.00           H  
ATOM    951  C   VAL A  64      -2.974  -8.405  -5.179  1.00  0.00           C  
ATOM    952  O   VAL A  64      -2.521  -9.165  -6.045  1.00  0.00           O  
ATOM    953  N   ARG A  65      -2.509  -8.344  -3.968  1.00  0.00           N  
ATOM    954  H   ARG A  65      -2.869  -7.804  -3.195  1.00  0.00           H  
ATOM    955  CA  ARG A  65      -1.353  -9.111  -3.522  1.00  0.00           C  
ATOM    956  HA  ARG A  65      -0.746  -9.272  -4.413  1.00  0.00           H  
ATOM    957  CB  ARG A  65      -0.385  -8.266  -2.617  1.00  0.00           C  
ATOM    958  HB2 ARG A  65      -0.996  -7.991  -1.758  1.00  0.00           H  
ATOM    959  HB3 ARG A  65       0.397  -8.942  -2.272  1.00  0.00           H  
ATOM    960  CG  ARG A  65       0.137  -7.061  -3.441  1.00  0.00           C  
ATOM    961  HG2 ARG A  65       0.556  -7.335  -4.410  1.00  0.00           H  
ATOM    962  HG3 ARG A  65      -0.713  -6.426  -3.693  1.00  0.00           H  
ATOM    963  CD  ARG A  65       0.983  -6.196  -2.543  1.00  0.00           C  
ATOM    964  HD2 ARG A  65       1.789  -6.813  -2.148  1.00  0.00           H  
ATOM    965  HD3 ARG A  65       1.406  -5.416  -3.176  1.00  0.00           H  
ATOM    966  NE  ARG A  65       0.080  -5.572  -1.494  1.00  0.00           N  
ATOM    967  HE  ARG A  65      -0.917  -5.729  -1.539  1.00  0.00           H  
ATOM    968  CZ  ARG A  65       0.542  -5.032  -0.414  1.00  0.00           C  
ATOM    969  NH1 ARG A  65       1.838  -4.859  -0.169  1.00  0.00           N  
ATOM    970 HH11 ARG A  65       2.503  -5.151  -0.871  1.00  0.00           H  
ATOM    971 HH12 ARG A  65       2.062  -4.508   0.751  1.00  0.00           H  
ATOM    972  NH2 ARG A  65      -0.340  -4.561   0.434  1.00  0.00           N  
ATOM    973 HH21 ARG A  65      -1.230  -5.029   0.341  1.00  0.00           H  
ATOM    974 HH22 ARG A  65      -0.003  -4.410   1.374  1.00  0.00           H  
ATOM    975  C   ARG A  65      -1.713 -10.467  -2.906  1.00  0.00           C  
ATOM    976  O   ARG A  65      -0.889 -11.177  -2.416  1.00  0.00           O  
ATOM    977  N   SER A  66      -3.003 -10.717  -2.909  1.00  0.00           N  
ATOM    978  H   SER A  66      -3.634 -10.046  -3.321  1.00  0.00           H  
ATOM    979  CA  SER A  66      -3.630 -11.840  -2.119  1.00  0.00           C  
ATOM    980  HA  SER A  66      -2.805 -12.518  -1.900  1.00  0.00           H  
ATOM    981  CB  SER A  66      -4.120 -11.379  -0.737  1.00  0.00           C  
ATOM    982  HB2 SER A  66      -3.298 -10.810  -0.305  1.00  0.00           H  
ATOM    983  HB3 SER A  66      -5.024 -10.779  -0.851  1.00  0.00           H  
ATOM    984  OG  SER A  66      -4.384 -12.491   0.059  1.00  0.00           O  
ATOM    985  HG  SER A  66      -4.997 -12.161   0.721  1.00  0.00           H  
ATOM    986  C   SER A  66      -4.725 -12.623  -2.839  1.00  0.00           C  
ATOM    987  O   SER A  66      -5.841 -12.104  -2.956  1.00  0.00           O  
ATOM    988  N   VAL A  67      -4.421 -13.920  -3.214  1.00  0.00           N  
ATOM    989  H   VAL A  67      -3.482 -14.204  -2.971  1.00  0.00           H  
ATOM    990  CA  VAL A  67      -5.340 -14.745  -4.017  1.00  0.00           C  
ATOM    991  HA  VAL A  67      -5.509 -14.149  -4.913  1.00  0.00           H  
ATOM    992  CB  VAL A  67      -4.657 -16.042  -4.466  1.00  0.00           C  
ATOM    993  HB  VAL A  67      -4.315 -16.533  -3.555  1.00  0.00           H  
ATOM    994  CG1 VAL A  67      -5.674 -17.004  -5.180  1.00  0.00           C  
ATOM    995 HG11 VAL A  67      -6.308 -17.521  -4.460  1.00  0.00           H  
ATOM    996 HG12 VAL A  67      -6.338 -16.428  -5.825  1.00  0.00           H  
ATOM    997 HG13 VAL A  67      -5.222 -17.922  -5.555  1.00  0.00           H  
ATOM    998  CG2 VAL A  67      -3.362 -15.934  -5.213  1.00  0.00           C  
ATOM    999 HG21 VAL A  67      -3.444 -15.425  -6.173  1.00  0.00           H  
ATOM   1000 HG22 VAL A  67      -2.627 -15.389  -4.620  1.00  0.00           H  
ATOM   1001 HG23 VAL A  67      -2.995 -16.930  -5.463  1.00  0.00           H  
ATOM   1002  C   VAL A  67      -6.737 -14.953  -3.358  1.00  0.00           C  
ATOM   1003  O   VAL A  67      -7.711 -14.799  -4.078  1.00  0.00           O  
ATOM   1004  N   PRO A  68      -6.859 -15.228  -1.999  1.00  0.00           N  
ATOM   1005  CD  PRO A  68      -5.879 -15.667  -1.073  1.00  0.00           C  
ATOM   1006  HD2 PRO A  68      -5.423 -14.788  -0.618  1.00  0.00           H  
ATOM   1007  HD3 PRO A  68      -5.074 -16.241  -1.532  1.00  0.00           H  
ATOM   1008  CG  PRO A  68      -6.672 -16.508  -0.088  1.00  0.00           C  
ATOM   1009  HG2 PRO A  68      -6.088 -16.639   0.822  1.00  0.00           H  
ATOM   1010  HG3 PRO A  68      -6.959 -17.491  -0.462  1.00  0.00           H  
ATOM   1011  CB  PRO A  68      -7.953 -15.649   0.044  1.00  0.00           C  
ATOM   1012  HB2 PRO A  68      -7.811 -14.809   0.723  1.00  0.00           H  
ATOM   1013  HB3 PRO A  68      -8.826 -16.189   0.412  1.00  0.00           H  
ATOM   1014  CA  PRO A  68      -8.206 -15.223  -1.352  1.00  0.00           C  
ATOM   1015  HA  PRO A  68      -8.770 -16.043  -1.796  1.00  0.00           H  
ATOM   1016  C   PRO A  68      -8.961 -13.871  -1.406  1.00  0.00           C  
ATOM   1017  O   PRO A  68     -10.207 -13.766  -1.497  1.00  0.00           O  
ATOM   1018  N   GLU A  69      -8.282 -12.744  -1.439  1.00  0.00           N  
ATOM   1019  H   GLU A  69      -7.273 -12.787  -1.428  1.00  0.00           H  
ATOM   1020  CA  GLU A  69      -8.877 -11.415  -1.720  1.00  0.00           C  
ATOM   1021  HA  GLU A  69      -9.819 -11.338  -1.175  1.00  0.00           H  
ATOM   1022  CB  GLU A  69      -7.872 -10.193  -1.304  1.00  0.00           C  
ATOM   1023  HB2 GLU A  69      -7.011 -10.137  -1.970  1.00  0.00           H  
ATOM   1024  HB3 GLU A  69      -8.481  -9.304  -1.140  1.00  0.00           H  
ATOM   1025  CG  GLU A  69      -7.340 -10.418   0.128  1.00  0.00           C  
ATOM   1026  HG2 GLU A  69      -6.794 -11.358   0.222  1.00  0.00           H  
ATOM   1027  HG3 GLU A  69      -6.653  -9.629   0.434  1.00  0.00           H  
ATOM   1028  CD  GLU A  69      -8.417 -10.474   1.208  1.00  0.00           C  
ATOM   1029  OE1 GLU A  69      -9.312  -9.644   1.308  1.00  0.00           O  
ATOM   1030  OE2 GLU A  69      -8.275 -11.332   2.120  1.00  0.00           O  
ATOM   1031  C   GLU A  69      -9.368 -11.310  -3.172  1.00  0.00           C  
ATOM   1032  O   GLU A  69     -10.292 -10.576  -3.479  1.00  0.00           O  
ATOM   1033  N   ILE A  70      -8.735 -12.002  -4.104  1.00  0.00           N  
ATOM   1034  H   ILE A  70      -7.934 -12.501  -3.744  1.00  0.00           H  
ATOM   1035  CA  ILE A  70      -9.060 -12.021  -5.551  1.00  0.00           C  
ATOM   1036  HA  ILE A  70      -9.386 -11.033  -5.877  1.00  0.00           H  
ATOM   1037  CB  ILE A  70      -7.811 -12.330  -6.352  1.00  0.00           C  
ATOM   1038  HB  ILE A  70      -7.406 -13.304  -6.077  1.00  0.00           H  
ATOM   1039  CG2 ILE A  70      -8.184 -12.543  -7.880  1.00  0.00           C  
ATOM   1040 HG21 ILE A  70      -8.601 -11.579  -8.171  1.00  0.00           H  
ATOM   1041 HG22 ILE A  70      -7.294 -12.778  -8.463  1.00  0.00           H  
ATOM   1042 HG23 ILE A  70      -8.862 -13.384  -8.026  1.00  0.00           H  
ATOM   1043  CG1 ILE A  70      -6.805 -11.203  -6.259  1.00  0.00           C  
ATOM   1044 HG12 ILE A  70      -7.317 -10.332  -6.667  1.00  0.00           H  
ATOM   1045 HG13 ILE A  70      -6.533 -11.050  -5.214  1.00  0.00           H  
ATOM   1046  CD1 ILE A  70      -5.413 -11.320  -6.856  1.00  0.00           C  
ATOM   1047 HD11 ILE A  70      -4.748 -11.952  -6.268  1.00  0.00           H  
ATOM   1048 HD12 ILE A  70      -5.349 -11.441  -7.937  1.00  0.00           H  
ATOM   1049 HD13 ILE A  70      -4.936 -10.354  -6.693  1.00  0.00           H  
ATOM   1050  C   ILE A  70     -10.167 -13.026  -5.899  1.00  0.00           C  
ATOM   1051  O   ILE A  70     -11.060 -12.671  -6.690  1.00  0.00           O  
ATOM   1052  N   GLU A  71     -10.202 -14.205  -5.181  1.00  0.00           N  
ATOM   1053  H   GLU A  71      -9.421 -14.408  -4.575  1.00  0.00           H  
ATOM   1054  CA  GLU A  71     -11.135 -15.304  -5.285  1.00  0.00           C  
ATOM   1055  HA  GLU A  71     -11.037 -15.727  -6.285  1.00  0.00           H  
ATOM   1056  CB  GLU A  71     -10.716 -16.429  -4.347  1.00  0.00           C  
ATOM   1057  HB2 GLU A  71      -9.633 -16.503  -4.438  1.00  0.00           H  
ATOM   1058  HB3 GLU A  71     -11.019 -16.245  -3.316  1.00  0.00           H  
ATOM   1059  CG  GLU A  71     -11.305 -17.691  -4.844  1.00  0.00           C  
ATOM   1060  HG2 GLU A  71     -12.390 -17.602  -4.816  1.00  0.00           H  
ATOM   1061  HG3 GLU A  71     -11.053 -17.799  -5.899  1.00  0.00           H  
ATOM   1062  CD  GLU A  71     -10.662 -18.844  -4.064  1.00  0.00           C  
ATOM   1063  OE1 GLU A  71     -11.210 -19.024  -2.942  1.00  0.00           O  
ATOM   1064  OE2 GLU A  71      -9.810 -19.674  -4.446  1.00  0.00           O  
ATOM   1065  C   GLU A  71     -12.665 -14.851  -5.097  1.00  0.00           C  
ATOM   1066  O   GLU A  71     -13.458 -14.901  -6.074  1.00  0.00           O  
ATOM   1067  N   ALA A  72     -13.004 -14.326  -3.881  1.00  0.00           N  
ATOM   1068  H   ALA A  72     -12.243 -14.219  -3.226  1.00  0.00           H  
ATOM   1069  CA  ALA A  72     -14.271 -13.763  -3.483  1.00  0.00           C  
ATOM   1070  HA  ALA A  72     -15.081 -14.435  -3.766  1.00  0.00           H  
ATOM   1071  CB  ALA A  72     -14.194 -13.770  -1.990  1.00  0.00           C  
ATOM   1072  HB1 ALA A  72     -13.507 -12.955  -1.759  1.00  0.00           H  
ATOM   1073  HB2 ALA A  72     -15.125 -13.489  -1.500  1.00  0.00           H  
ATOM   1074  HB3 ALA A  72     -13.788 -14.681  -1.550  1.00  0.00           H  
ATOM   1075  C   ALA A  72     -14.562 -12.481  -4.173  1.00  0.00           C  
ATOM   1076  O   ALA A  72     -15.669 -12.041  -4.266  1.00  0.00           O  
ATOM   1077  N   LEU A  73     -13.568 -11.801  -4.721  1.00  0.00           N  
ATOM   1078  H   LEU A  73     -12.654 -12.215  -4.612  1.00  0.00           H  
ATOM   1079  CA  LEU A  73     -13.818 -10.633  -5.584  1.00  0.00           C  
ATOM   1080  HA  LEU A  73     -14.480  -9.931  -5.079  1.00  0.00           H  
ATOM   1081  CB  LEU A  73     -12.583  -9.757  -5.880  1.00  0.00           C  
ATOM   1082  HB2 LEU A  73     -12.215  -9.375  -4.928  1.00  0.00           H  
ATOM   1083  HB3 LEU A  73     -11.768 -10.416  -6.181  1.00  0.00           H  
ATOM   1084  CG  LEU A  73     -12.870  -8.570  -6.916  1.00  0.00           C  
ATOM   1085  HG  LEU A  73     -13.462  -8.962  -7.743  1.00  0.00           H  
ATOM   1086  CD1 LEU A  73     -13.698  -7.478  -6.151  1.00  0.00           C  
ATOM   1087 HD11 LEU A  73     -14.601  -7.954  -5.767  1.00  0.00           H  
ATOM   1088 HD12 LEU A  73     -13.088  -6.946  -5.420  1.00  0.00           H  
ATOM   1089 HD13 LEU A  73     -13.964  -6.755  -6.921  1.00  0.00           H  
ATOM   1090  CD2 LEU A  73     -11.514  -8.063  -7.377  1.00  0.00           C  
ATOM   1091 HD21 LEU A  73     -11.025  -8.895  -7.883  1.00  0.00           H  
ATOM   1092 HD22 LEU A  73     -11.646  -7.207  -8.039  1.00  0.00           H  
ATOM   1093 HD23 LEU A  73     -10.849  -7.802  -6.553  1.00  0.00           H  
ATOM   1094  C   LEU A  73     -14.462 -11.068  -6.885  1.00  0.00           C  
ATOM   1095  O   LEU A  73     -15.410 -10.430  -7.418  1.00  0.00           O  
ATOM   1096  N   VAL A  74     -13.994 -12.186  -7.427  1.00  0.00           N  
ATOM   1097  H   VAL A  74     -13.112 -12.589  -7.144  1.00  0.00           H  
ATOM   1098  CA  VAL A  74     -14.475 -12.697  -8.731  1.00  0.00           C  
ATOM   1099  HA  VAL A  74     -14.669 -11.899  -9.448  1.00  0.00           H  
ATOM   1100  CB  VAL A  74     -13.444 -13.744  -9.306  1.00  0.00           C  
ATOM   1101  HB  VAL A  74     -13.109 -14.317  -8.441  1.00  0.00           H  
ATOM   1102  CG1 VAL A  74     -13.968 -14.630 -10.476  1.00  0.00           C  
ATOM   1103 HG11 VAL A  74     -14.542 -13.993 -11.149  1.00  0.00           H  
ATOM   1104 HG12 VAL A  74     -13.137 -15.184 -10.912  1.00  0.00           H  
ATOM   1105 HG13 VAL A  74     -14.579 -15.378  -9.971  1.00  0.00           H  
ATOM   1106  CG2 VAL A  74     -12.335 -12.821  -9.940  1.00  0.00           C  
ATOM   1107 HG21 VAL A  74     -11.706 -12.467  -9.123  1.00  0.00           H  
ATOM   1108 HG22 VAL A  74     -11.684 -13.417 -10.578  1.00  0.00           H  
ATOM   1109 HG23 VAL A  74     -12.888 -12.092 -10.532  1.00  0.00           H  
ATOM   1110  C   VAL A  74     -15.842 -13.328  -8.546  1.00  0.00           C  
ATOM   1111  O   VAL A  74     -16.699 -13.018  -9.368  1.00  0.00           O  
ATOM   1112  N   ALA A  75     -16.071 -14.059  -7.467  1.00  0.00           N  
ATOM   1113  H   ALA A  75     -15.343 -14.312  -6.814  1.00  0.00           H  
ATOM   1114  CA  ALA A  75     -17.368 -14.634  -7.064  1.00  0.00           C  
ATOM   1115  HA  ALA A  75     -17.675 -15.196  -7.945  1.00  0.00           H  
ATOM   1116  CB  ALA A  75     -17.028 -15.520  -5.919  1.00  0.00           C  
ATOM   1117  HB1 ALA A  75     -17.952 -16.024  -5.640  1.00  0.00           H  
ATOM   1118  HB2 ALA A  75     -16.371 -16.371  -6.096  1.00  0.00           H  
ATOM   1119  HB3 ALA A  75     -16.709 -14.938  -5.054  1.00  0.00           H  
ATOM   1120  C   ALA A  75     -18.395 -13.542  -6.736  1.00  0.00           C  
ATOM   1121  O   ALA A  75     -19.583 -13.829  -6.926  1.00  0.00           O  
ATOM   1122  N   ALA A  76     -17.960 -12.365  -6.239  1.00  0.00           N  
ATOM   1123  H   ALA A  76     -16.977 -12.199  -6.083  1.00  0.00           H  
ATOM   1124  CA  ALA A  76     -18.893 -11.297  -5.872  1.00  0.00           C  
ATOM   1125  HA  ALA A  76     -19.752 -11.744  -5.373  1.00  0.00           H  
ATOM   1126  CB  ALA A  76     -18.288 -10.206  -4.966  1.00  0.00           C  
ATOM   1127  HB1 ALA A  76     -18.024 -10.570  -3.973  1.00  0.00           H  
ATOM   1128  HB2 ALA A  76     -17.485  -9.736  -5.535  1.00  0.00           H  
ATOM   1129  HB3 ALA A  76     -19.005  -9.390  -4.883  1.00  0.00           H  
ATOM   1130  C   ALA A  76     -19.483 -10.618  -7.163  1.00  0.00           C  
ATOM   1131  O   ALA A  76     -20.675 -10.541  -7.402  1.00  0.00           O  
ATOM   1132  N   VAL A  77     -18.613 -10.173  -8.124  1.00  0.00           N  
ATOM   1133  H   VAL A  77     -17.648 -10.121  -7.830  1.00  0.00           H  
ATOM   1134  CA  VAL A  77     -19.019  -9.547  -9.427  1.00  0.00           C  
ATOM   1135  HA  VAL A  77     -19.713  -8.757  -9.143  1.00  0.00           H  
ATOM   1136  CB  VAL A  77     -17.924  -8.828 -10.268  1.00  0.00           C  
ATOM   1137  HB  VAL A  77     -17.507  -7.981  -9.723  1.00  0.00           H  
ATOM   1138  CG1 VAL A  77     -16.892  -9.932 -10.747  1.00  0.00           C  
ATOM   1139 HG11 VAL A  77     -17.367 -10.687 -11.373  1.00  0.00           H  
ATOM   1140 HG12 VAL A  77     -16.111  -9.401 -11.292  1.00  0.00           H  
ATOM   1141 HG13 VAL A  77     -16.397 -10.436  -9.918  1.00  0.00           H  
ATOM   1142  CG2 VAL A  77     -18.499  -8.255 -11.631  1.00  0.00           C  
ATOM   1143 HG21 VAL A  77     -17.626  -7.808 -12.108  1.00  0.00           H  
ATOM   1144 HG22 VAL A  77     -18.904  -9.030 -12.281  1.00  0.00           H  
ATOM   1145 HG23 VAL A  77     -19.219  -7.503 -11.307  1.00  0.00           H  
ATOM   1146  C   VAL A  77     -19.902 -10.492 -10.243  1.00  0.00           C  
ATOM   1147  O   VAL A  77     -20.932 -10.086 -10.829  1.00  0.00           O  
ATOM   1148  N   VAL A  78     -19.658 -11.851 -10.254  1.00  0.00           N  
ATOM   1149  H   VAL A  78     -18.806 -12.298  -9.947  1.00  0.00           H  
ATOM   1150  CA  VAL A  78     -20.535 -12.747 -11.054  1.00  0.00           C  
ATOM   1151  HA  VAL A  78     -20.649 -12.115 -11.934  1.00  0.00           H  
ATOM   1152  CB  VAL A  78     -20.007 -14.116 -11.428  1.00  0.00           C  
ATOM   1153  HB  VAL A  78     -20.695 -14.594 -12.126  1.00  0.00           H  
ATOM   1154  CG1 VAL A  78     -18.827 -13.982 -12.376  1.00  0.00           C  
ATOM   1155 HG11 VAL A  78     -18.677 -14.975 -12.800  1.00  0.00           H  
ATOM   1156 HG12 VAL A  78     -19.180 -13.292 -13.141  1.00  0.00           H  
ATOM   1157 HG13 VAL A  78     -17.951 -13.633 -11.830  1.00  0.00           H  
ATOM   1158  CG2 VAL A  78     -19.518 -14.949 -10.184  1.00  0.00           C  
ATOM   1159 HG21 VAL A  78     -20.326 -15.081  -9.465  1.00  0.00           H  
ATOM   1160 HG22 VAL A  78     -19.090 -15.902 -10.493  1.00  0.00           H  
ATOM   1161 HG23 VAL A  78     -18.673 -14.480  -9.680  1.00  0.00           H  
ATOM   1162  C   VAL A  78     -21.936 -12.847 -10.448  1.00  0.00           C  
ATOM   1163  O   VAL A  78     -22.895 -12.880 -11.195  1.00  0.00           O  
ATOM   1164  N   GLU A  79     -22.058 -12.889  -9.133  1.00  0.00           N  
ATOM   1165  H   GLU A  79     -21.224 -12.782  -8.572  1.00  0.00           H  
ATOM   1166  CA  GLU A  79     -23.277 -12.906  -8.385  1.00  0.00           C  
ATOM   1167  HA  GLU A  79     -23.786 -13.742  -8.865  1.00  0.00           H  
ATOM   1168  CB  GLU A  79     -23.072 -13.267  -6.897  1.00  0.00           C  
ATOM   1169  HB2 GLU A  79     -22.250 -13.976  -6.797  1.00  0.00           H  
ATOM   1170  HB3 GLU A  79     -22.846 -12.289  -6.472  1.00  0.00           H  
ATOM   1171  CG  GLU A  79     -24.330 -13.888  -6.258  1.00  0.00           C  
ATOM   1172  HG2 GLU A  79     -24.308 -13.820  -5.170  1.00  0.00           H  
ATOM   1173  HG3 GLU A  79     -25.135 -13.302  -6.701  1.00  0.00           H  
ATOM   1174  CD  GLU A  79     -24.485 -15.343  -6.541  1.00  0.00           C  
ATOM   1175  OE1 GLU A  79     -24.060 -15.887  -7.582  1.00  0.00           O  
ATOM   1176  OE2 GLU A  79     -24.970 -16.071  -5.665  1.00  0.00           O  
ATOM   1177  C   GLU A  79     -24.152 -11.642  -8.702  1.00  0.00           C  
ATOM   1178  O   GLU A  79     -25.368 -11.755  -8.910  1.00  0.00           O  
ATOM   1179  N   ARG A  80     -23.370 -10.488  -8.710  1.00  0.00           N  
ATOM   1180  H   ARG A  80     -22.394 -10.546  -8.457  1.00  0.00           H  
ATOM   1181  CA  ARG A  80     -23.985  -9.145  -8.687  1.00  0.00           C  
ATOM   1182  HA  ARG A  80     -24.854  -9.136  -8.029  1.00  0.00           H  
ATOM   1183  CB  ARG A  80     -23.026  -8.137  -8.030  1.00  0.00           C  
ATOM   1184  HB2 ARG A  80     -22.826  -8.474  -7.013  1.00  0.00           H  
ATOM   1185  HB3 ARG A  80     -22.158  -7.999  -8.674  1.00  0.00           H  
ATOM   1186  CG  ARG A  80     -23.554  -6.731  -8.107  1.00  0.00           C  
ATOM   1187  HG2 ARG A  80     -22.822  -5.982  -7.805  1.00  0.00           H  
ATOM   1188  HG3 ARG A  80     -23.812  -6.527  -9.146  1.00  0.00           H  
ATOM   1189  CD  ARG A  80     -24.734  -6.567  -7.152  1.00  0.00           C  
ATOM   1190  HD2 ARG A  80     -25.574  -7.236  -7.338  1.00  0.00           H  
ATOM   1191  HD3 ARG A  80     -24.442  -6.902  -6.156  1.00  0.00           H  
ATOM   1192  NE  ARG A  80     -25.065  -5.187  -6.987  1.00  0.00           N  
ATOM   1193  HE  ARG A  80     -24.495  -4.640  -6.359  1.00  0.00           H  
ATOM   1194  CZ  ARG A  80     -25.894  -4.448  -7.685  1.00  0.00           C  
ATOM   1195  NH1 ARG A  80     -26.558  -4.881  -8.713  1.00  0.00           N  
ATOM   1196 HH11 ARG A  80     -26.439  -5.851  -8.973  1.00  0.00           H  
ATOM   1197 HH12 ARG A  80     -27.042  -4.152  -9.216  1.00  0.00           H  
ATOM   1198  NH2 ARG A  80     -26.048  -3.254  -7.234  1.00  0.00           N  
ATOM   1199 HH21 ARG A  80     -25.529  -2.852  -6.467  1.00  0.00           H  
ATOM   1200 HH22 ARG A  80     -26.586  -2.607  -7.793  1.00  0.00           H  
ATOM   1201  C   ARG A  80     -24.438  -8.747 -10.120  1.00  0.00           C  
ATOM   1202  O   ARG A  80     -25.442  -8.088 -10.275  1.00  0.00           O  
ATOM   1203  N   TYR A  81     -23.709  -9.163 -11.166  1.00  0.00           N  
ATOM   1204  H   TYR A  81     -22.779  -9.511 -10.977  1.00  0.00           H  
ATOM   1205  CA  TYR A  81     -24.079  -8.689 -12.526  1.00  0.00           C  
ATOM   1206  HA  TYR A  81     -25.091  -8.284 -12.518  1.00  0.00           H  
ATOM   1207  CB  TYR A  81     -23.192  -7.550 -12.934  1.00  0.00           C  
ATOM   1208  HB2 TYR A  81     -22.146  -7.841 -13.023  1.00  0.00           H  
ATOM   1209  HB3 TYR A  81     -23.595  -7.266 -13.906  1.00  0.00           H  
ATOM   1210  CG  TYR A  81     -23.270  -6.283 -12.173  1.00  0.00           C  
ATOM   1211  CD1 TYR A  81     -24.466  -5.586 -12.041  1.00  0.00           C  
ATOM   1212  HD1 TYR A  81     -25.334  -5.843 -12.630  1.00  0.00           H  
ATOM   1213  CE1 TYR A  81     -24.516  -4.359 -11.414  1.00  0.00           C  
ATOM   1214  HE1 TYR A  81     -25.389  -3.724 -11.404  1.00  0.00           H  
ATOM   1215  CZ  TYR A  81     -23.370  -3.888 -10.708  1.00  0.00           C  
ATOM   1216  OH  TYR A  81     -23.444  -2.766  -9.978  1.00  0.00           O  
ATOM   1217  HH  TYR A  81     -24.296  -2.345 -10.109  1.00  0.00           H  
ATOM   1218  CE2 TYR A  81     -22.177  -4.619 -10.760  1.00  0.00           C  
ATOM   1219  HE2 TYR A  81     -21.204  -4.406 -10.341  1.00  0.00           H  
ATOM   1220  CD2 TYR A  81     -22.114  -5.842 -11.535  1.00  0.00           C  
ATOM   1221  HD2 TYR A  81     -21.170  -6.326 -11.734  1.00  0.00           H  
ATOM   1222  C   TYR A  81     -24.126  -9.669 -13.663  1.00  0.00           C  
ATOM   1223  O   TYR A  81     -24.712  -9.510 -14.731  1.00  0.00           O  
ATOM   1224  N   GLY A  82     -23.553 -10.852 -13.419  1.00  0.00           N  
ATOM   1225  H   GLY A  82     -23.074 -10.964 -12.537  1.00  0.00           H  
ATOM   1226  CA  GLY A  82     -23.340 -12.001 -14.342  1.00  0.00           C  
ATOM   1227  HA2 GLY A  82     -23.500 -12.954 -13.838  1.00  0.00           H  
ATOM   1228  HA3 GLY A  82     -23.958 -11.764 -15.209  1.00  0.00           H  
ATOM   1229  C   GLY A  82     -21.873 -12.019 -14.860  1.00  0.00           C  
ATOM   1230  O   GLY A  82     -20.965 -11.292 -14.377  1.00  0.00           O  
ATOM   1231  N   PRO A  83     -21.600 -12.835 -15.928  1.00  0.00           N  
ATOM   1232  CD  PRO A  83     -22.516 -13.733 -16.483  1.00  0.00           C  
ATOM   1233  HD2 PRO A  83     -23.394 -13.204 -16.852  1.00  0.00           H  
ATOM   1234  HD3 PRO A  83     -22.716 -14.499 -15.733  1.00  0.00           H  
ATOM   1235  CG  PRO A  83     -21.683 -14.386 -17.647  1.00  0.00           C  
ATOM   1236  HG2 PRO A  83     -21.789 -13.833 -18.580  1.00  0.00           H  
ATOM   1237  HG3 PRO A  83     -21.878 -15.435 -17.870  1.00  0.00           H  
ATOM   1238  CB  PRO A  83     -20.243 -14.281 -17.226  1.00  0.00           C  
ATOM   1239  HB2 PRO A  83     -19.498 -14.273 -18.022  1.00  0.00           H  
ATOM   1240  HB3 PRO A  83     -20.066 -14.988 -16.416  1.00  0.00           H  
ATOM   1241  CA  PRO A  83     -20.222 -13.052 -16.385  1.00  0.00           C  
ATOM   1242  HA  PRO A  83     -19.702 -13.265 -15.452  1.00  0.00           H  
ATOM   1243  C   PRO A  83     -19.505 -11.874 -17.043  1.00  0.00           C  
ATOM   1244  O   PRO A  83     -20.070 -11.341 -18.015  1.00  0.00           O  
ATOM   1245  N   VAL A  84     -18.228 -11.591 -16.681  1.00  0.00           N  
ATOM   1246  H   VAL A  84     -17.694 -12.314 -16.221  1.00  0.00           H  
ATOM   1247  CA  VAL A  84     -17.613 -10.281 -16.997  1.00  0.00           C  
ATOM   1248  HA  VAL A  84     -18.405  -9.532 -17.015  1.00  0.00           H  
ATOM   1249  CB  VAL A  84     -16.626  -9.800 -15.932  1.00  0.00           C  
ATOM   1250  HB  VAL A  84     -16.788  -8.723 -15.926  1.00  0.00           H  
ATOM   1251  CG1 VAL A  84     -16.899 -10.220 -14.513  1.00  0.00           C  
ATOM   1252 HG11 VAL A  84     -17.964 -10.027 -14.386  1.00  0.00           H  
ATOM   1253 HG12 VAL A  84     -16.726 -11.291 -14.412  1.00  0.00           H  
ATOM   1254 HG13 VAL A  84     -16.301  -9.605 -13.841  1.00  0.00           H  
ATOM   1255  CG2 VAL A  84     -15.139  -9.964 -16.131  1.00  0.00           C  
ATOM   1256 HG21 VAL A  84     -14.552  -9.508 -15.334  1.00  0.00           H  
ATOM   1257 HG22 VAL A  84     -14.887 -11.024 -16.113  1.00  0.00           H  
ATOM   1258 HG23 VAL A  84     -14.796  -9.457 -17.032  1.00  0.00           H  
ATOM   1259  C   VAL A  84     -16.955 -10.217 -18.392  1.00  0.00           C  
ATOM   1260  O   VAL A  84     -16.145 -11.047 -18.779  1.00  0.00           O  
ATOM   1261  N   ASP A  85     -17.466  -9.328 -19.273  1.00  0.00           N  
ATOM   1262  H   ASP A  85     -18.058  -8.560 -18.989  1.00  0.00           H  
ATOM   1263  CA  ASP A  85     -16.988  -9.133 -20.633  1.00  0.00           C  
ATOM   1264  HA  ASP A  85     -16.779 -10.047 -21.189  1.00  0.00           H  
ATOM   1265  CB  ASP A  85     -18.065  -8.364 -21.378  1.00  0.00           C  
ATOM   1266  HB2 ASP A  85     -18.235  -7.447 -20.814  1.00  0.00           H  
ATOM   1267  HB3 ASP A  85     -17.759  -8.126 -22.398  1.00  0.00           H  
ATOM   1268  CG  ASP A  85     -19.410  -9.026 -21.474  1.00  0.00           C  
ATOM   1269  OD1 ASP A  85     -19.644  -9.754 -22.472  1.00  0.00           O  
ATOM   1270  OD2 ASP A  85     -20.311  -8.772 -20.645  1.00  0.00           O  
ATOM   1271  C   ASP A  85     -15.644  -8.455 -20.712  1.00  0.00           C  
ATOM   1272  O   ASP A  85     -14.938  -8.734 -21.670  1.00  0.00           O  
ATOM   1273  N   VAL A  86     -15.332  -7.624 -19.688  1.00  0.00           N  
ATOM   1274  H   VAL A  86     -16.089  -7.627 -19.021  1.00  0.00           H  
ATOM   1275  CA  VAL A  86     -14.169  -6.691 -19.541  1.00  0.00           C  
ATOM   1276  HA  VAL A  86     -13.393  -6.987 -20.246  1.00  0.00           H  
ATOM   1277  CB  VAL A  86     -14.557  -5.221 -19.934  1.00  0.00           C  
ATOM   1278  HB  VAL A  86     -15.217  -4.841 -19.154  1.00  0.00           H  
ATOM   1279  CG1 VAL A  86     -13.347  -4.251 -19.765  1.00  0.00           C  
ATOM   1280 HG11 VAL A  86     -13.728  -3.292 -20.116  1.00  0.00           H  
ATOM   1281 HG12 VAL A  86     -13.178  -4.049 -18.709  1.00  0.00           H  
ATOM   1282 HG13 VAL A  86     -12.413  -4.573 -20.224  1.00  0.00           H  
ATOM   1283  CG2 VAL A  86     -15.179  -5.140 -21.347  1.00  0.00           C  
ATOM   1284 HG21 VAL A  86     -15.256  -4.108 -21.685  1.00  0.00           H  
ATOM   1285 HG22 VAL A  86     -14.423  -5.516 -22.037  1.00  0.00           H  
ATOM   1286 HG23 VAL A  86     -16.140  -5.649 -21.426  1.00  0.00           H  
ATOM   1287  C   VAL A  86     -13.588  -6.709 -18.094  1.00  0.00           C  
ATOM   1288  O   VAL A  86     -14.332  -6.594 -17.143  1.00  0.00           O  
ATOM   1289  N   LEU A  87     -12.245  -6.741 -18.076  1.00  0.00           N  
ATOM   1290  H   LEU A  87     -11.765  -6.872 -18.954  1.00  0.00           H  
ATOM   1291  CA  LEU A  87     -11.349  -6.536 -16.916  1.00  0.00           C  
ATOM   1292  HA  LEU A  87     -11.932  -6.128 -16.090  1.00  0.00           H  
ATOM   1293  CB  LEU A  87     -10.688  -7.829 -16.367  1.00  0.00           C  
ATOM   1294  HB2 LEU A  87     -11.445  -8.319 -15.755  1.00  0.00           H  
ATOM   1295  HB3 LEU A  87     -10.419  -8.441 -17.229  1.00  0.00           H  
ATOM   1296  CG  LEU A  87      -9.400  -7.732 -15.560  1.00  0.00           C  
ATOM   1297  HG  LEU A  87      -8.695  -7.060 -16.050  1.00  0.00           H  
ATOM   1298  CD1 LEU A  87      -9.600  -7.089 -14.146  1.00  0.00           C  
ATOM   1299 HD11 LEU A  87     -10.307  -7.645 -13.531  1.00  0.00           H  
ATOM   1300 HD12 LEU A  87      -8.606  -6.997 -13.705  1.00  0.00           H  
ATOM   1301 HD13 LEU A  87      -9.964  -6.132 -14.520  1.00  0.00           H  
ATOM   1302  CD2 LEU A  87      -8.708  -9.063 -15.350  1.00  0.00           C  
ATOM   1303 HD21 LEU A  87      -9.348  -9.921 -15.146  1.00  0.00           H  
ATOM   1304 HD22 LEU A  87      -8.216  -9.380 -16.269  1.00  0.00           H  
ATOM   1305 HD23 LEU A  87      -8.013  -9.000 -14.513  1.00  0.00           H  
ATOM   1306  C   LEU A  87     -10.374  -5.414 -17.325  1.00  0.00           C  
ATOM   1307  O   LEU A  87      -9.627  -5.576 -18.333  1.00  0.00           O  
ATOM   1308  N   VAL A  88     -10.289  -4.355 -16.534  1.00  0.00           N  
ATOM   1309  H   VAL A  88     -10.837  -4.267 -15.690  1.00  0.00           H  
ATOM   1310  CA  VAL A  88      -9.062  -3.503 -16.718  1.00  0.00           C  
ATOM   1311  HA  VAL A  88      -8.423  -3.913 -17.500  1.00  0.00           H  
ATOM   1312  CB  VAL A  88      -9.525  -2.083 -16.998  1.00  0.00           C  
ATOM   1313  HB  VAL A  88     -10.234  -1.898 -16.192  1.00  0.00           H  
ATOM   1314  CG1 VAL A  88      -8.470  -1.009 -16.897  1.00  0.00           C  
ATOM   1315 HG11 VAL A  88      -8.940  -0.033 -16.783  1.00  0.00           H  
ATOM   1316 HG12 VAL A  88      -7.812  -1.177 -16.044  1.00  0.00           H  
ATOM   1317 HG13 VAL A  88      -7.845  -1.092 -17.785  1.00  0.00           H  
ATOM   1318  CG2 VAL A  88     -10.314  -1.910 -18.340  1.00  0.00           C  
ATOM   1319 HG21 VAL A  88      -9.645  -1.961 -19.199  1.00  0.00           H  
ATOM   1320 HG22 VAL A  88     -11.207  -2.533 -18.393  1.00  0.00           H  
ATOM   1321 HG23 VAL A  88     -10.716  -0.899 -18.410  1.00  0.00           H  
ATOM   1322  C   VAL A  88      -8.180  -3.630 -15.387  1.00  0.00           C  
ATOM   1323  O   VAL A  88      -8.654  -3.328 -14.282  1.00  0.00           O  
ATOM   1324  N   ASN A  89      -6.898  -4.070 -15.504  1.00  0.00           N  
ATOM   1325  H   ASN A  89      -6.686  -4.359 -16.448  1.00  0.00           H  
ATOM   1326  CA  ASN A  89      -5.913  -4.181 -14.500  1.00  0.00           C  
ATOM   1327  HA  ASN A  89      -6.403  -4.305 -13.534  1.00  0.00           H  
ATOM   1328  CB  ASN A  89      -4.949  -5.315 -14.924  1.00  0.00           C  
ATOM   1329  HB2 ASN A  89      -4.424  -4.945 -15.806  1.00  0.00           H  
ATOM   1330  HB3 ASN A  89      -4.200  -5.217 -14.138  1.00  0.00           H  
ATOM   1331  CG  ASN A  89      -5.624  -6.651 -14.930  1.00  0.00           C  
ATOM   1332  OD1 ASN A  89      -6.061  -7.100 -13.903  1.00  0.00           O  
ATOM   1333  ND2 ASN A  89      -5.722  -7.329 -16.037  1.00  0.00           N  
ATOM   1334 HD21 ASN A  89      -5.207  -7.177 -16.893  1.00  0.00           H  
ATOM   1335 HD22 ASN A  89      -6.239  -8.174 -15.841  1.00  0.00           H  
ATOM   1336  C   ASN A  89      -5.178  -2.847 -14.402  1.00  0.00           C  
ATOM   1337  O   ASN A  89      -4.171  -2.596 -14.953  1.00  0.00           O  
ATOM   1338  N   ASN A  90      -5.752  -1.860 -13.712  1.00  0.00           N  
ATOM   1339  H   ASN A  90      -6.628  -2.127 -13.288  1.00  0.00           H  
ATOM   1340  CA  ASN A  90      -5.211  -0.515 -13.447  1.00  0.00           C  
ATOM   1341  HA  ASN A  90      -4.684  -0.094 -14.302  1.00  0.00           H  
ATOM   1342  CB  ASN A  90      -6.435   0.388 -13.207  1.00  0.00           C  
ATOM   1343  HB2 ASN A  90      -7.063   0.627 -14.066  1.00  0.00           H  
ATOM   1344  HB3 ASN A  90      -6.965  -0.221 -12.474  1.00  0.00           H  
ATOM   1345  CG  ASN A  90      -6.082   1.690 -12.474  1.00  0.00           C  
ATOM   1346  OD1 ASN A  90      -5.428   2.633 -12.957  1.00  0.00           O  
ATOM   1347  ND2 ASN A  90      -6.474   1.802 -11.224  1.00  0.00           N  
ATOM   1348 HD21 ASN A  90      -6.037   2.483 -10.620  1.00  0.00           H  
ATOM   1349 HD22 ASN A  90      -7.103   1.079 -10.904  1.00  0.00           H  
ATOM   1350  C   ASN A  90      -4.173  -0.507 -12.268  1.00  0.00           C  
ATOM   1351  O   ASN A  90      -3.234   0.278 -12.405  1.00  0.00           O  
ATOM   1352  N   ALA A  91      -4.372  -1.250 -11.203  1.00  0.00           N  
ATOM   1353  H   ALA A  91      -5.102  -1.948 -11.200  1.00  0.00           H  
ATOM   1354  CA  ALA A  91      -3.571  -1.125  -9.921  1.00  0.00           C  
ATOM   1355  HA  ALA A  91      -3.765  -0.143  -9.489  1.00  0.00           H  
ATOM   1356  CB  ALA A  91      -4.134  -2.120  -8.867  1.00  0.00           C  
ATOM   1357  HB1 ALA A  91      -4.263  -3.054  -9.415  1.00  0.00           H  
ATOM   1358  HB2 ALA A  91      -3.394  -2.207  -8.072  1.00  0.00           H  
ATOM   1359  HB3 ALA A  91      -5.115  -1.817  -8.500  1.00  0.00           H  
ATOM   1360  C   ALA A  91      -2.131  -1.262 -10.174  1.00  0.00           C  
ATOM   1361  O   ALA A  91      -1.721  -2.132 -10.903  1.00  0.00           O  
ATOM   1362  N   GLY A  92      -1.329  -0.435  -9.495  1.00  0.00           N  
ATOM   1363  H   GLY A  92      -1.626   0.426  -9.057  1.00  0.00           H  
ATOM   1364  CA  GLY A  92       0.117  -0.513  -9.530  1.00  0.00           C  
ATOM   1365  HA2 GLY A  92       0.361  -1.551  -9.305  1.00  0.00           H  
ATOM   1366  HA3 GLY A  92       0.540  -0.255 -10.501  1.00  0.00           H  
ATOM   1367  C   GLY A  92       0.707   0.323  -8.505  1.00  0.00           C  
ATOM   1368  O   GLY A  92      -0.113   1.045  -7.817  1.00  0.00           O  
ATOM   1369  N   ARG A  93       2.020   0.378  -8.410  1.00  0.00           N  
ATOM   1370  H   ARG A  93       2.512  -0.115  -9.142  1.00  0.00           H  
ATOM   1371  CA  ARG A  93       2.846   1.147  -7.459  1.00  0.00           C  
ATOM   1372  HA  ARG A  93       2.410   2.139  -7.351  1.00  0.00           H  
ATOM   1373  CB  ARG A  93       2.803   0.402  -6.156  1.00  0.00           C  
ATOM   1374  HB2 ARG A  93       1.753   0.253  -5.904  1.00  0.00           H  
ATOM   1375  HB3 ARG A  93       3.084  -0.644  -6.289  1.00  0.00           H  
ATOM   1376  CG  ARG A  93       3.307   1.159  -4.949  1.00  0.00           C  
ATOM   1377  HG2 ARG A  93       4.390   1.282  -4.990  1.00  0.00           H  
ATOM   1378  HG3 ARG A  93       2.814   2.130  -4.983  1.00  0.00           H  
ATOM   1379  CD  ARG A  93       3.111   0.498  -3.622  1.00  0.00           C  
ATOM   1380  HD2 ARG A  93       3.224   1.271  -2.863  1.00  0.00           H  
ATOM   1381  HD3 ARG A  93       2.079   0.144  -3.610  1.00  0.00           H  
ATOM   1382  NE  ARG A  93       4.058  -0.586  -3.332  1.00  0.00           N  
ATOM   1383  HE  ARG A  93       3.590  -1.459  -3.133  1.00  0.00           H  
ATOM   1384  CZ  ARG A  93       5.308  -0.478  -2.965  1.00  0.00           C  
ATOM   1385  NH1 ARG A  93       6.077   0.626  -3.040  1.00  0.00           N  
ATOM   1386 HH11 ARG A  93       5.621   1.316  -3.620  1.00  0.00           H  
ATOM   1387 HH12 ARG A  93       7.052   0.692  -2.784  1.00  0.00           H  
ATOM   1388  NH2 ARG A  93       5.890  -1.489  -2.376  1.00  0.00           N  
ATOM   1389 HH21 ARG A  93       5.394  -2.365  -2.292  1.00  0.00           H  
ATOM   1390 HH22 ARG A  93       6.774  -1.431  -1.892  1.00  0.00           H  
ATOM   1391  C   ARG A  93       4.294   1.335  -7.823  1.00  0.00           C  
ATOM   1392  O   ARG A  93       4.960   0.355  -8.150  1.00  0.00           O  
ATOM   1393  N   PRO A  94       4.961   2.508  -7.538  1.00  0.00           N  
ATOM   1394  CD  PRO A  94       4.359   3.731  -7.075  1.00  0.00           C  
ATOM   1395  HD2 PRO A  94       4.447   3.732  -5.989  1.00  0.00           H  
ATOM   1396  HD3 PRO A  94       3.336   3.743  -7.451  1.00  0.00           H  
ATOM   1397  CG  PRO A  94       5.183   4.774  -7.735  1.00  0.00           C  
ATOM   1398  HG2 PRO A  94       5.135   5.679  -7.129  1.00  0.00           H  
ATOM   1399  HG3 PRO A  94       4.818   5.011  -8.734  1.00  0.00           H  
ATOM   1400  CB  PRO A  94       6.573   4.209  -7.810  1.00  0.00           C  
ATOM   1401  HB2 PRO A  94       7.080   4.517  -6.895  1.00  0.00           H  
ATOM   1402  HB3 PRO A  94       7.085   4.526  -8.719  1.00  0.00           H  
ATOM   1403  CA  PRO A  94       6.400   2.644  -7.851  1.00  0.00           C  
ATOM   1404  HA  PRO A  94       6.565   2.260  -8.857  1.00  0.00           H  
ATOM   1405  C   PRO A  94       7.328   2.001  -6.762  1.00  0.00           C  
ATOM   1406  O   PRO A  94       6.926   1.792  -5.630  1.00  0.00           O  
ATOM   1407  N   GLY A  95       8.606   1.802  -7.091  1.00  0.00           N  
ATOM   1408  H   GLY A  95       8.812   1.964  -8.066  1.00  0.00           H  
ATOM   1409  CA  GLY A  95       9.652   1.505  -6.186  1.00  0.00           C  
ATOM   1410  HA2 GLY A  95       9.630   2.173  -5.323  1.00  0.00           H  
ATOM   1411  HA3 GLY A  95       9.476   0.540  -5.710  1.00  0.00           H  
ATOM   1412  C   GLY A  95      11.003   1.571  -6.886  1.00  0.00           C  
ATOM   1413  O   GLY A  95      11.023   1.071  -7.995  1.00  0.00           O  
ATOM   1414  N   GLY A  96      12.021   2.086  -6.250  1.00  0.00           N  
ATOM   1415  H   GLY A  96      11.966   2.399  -5.292  1.00  0.00           H  
ATOM   1416  CA  GLY A  96      13.349   2.269  -6.859  1.00  0.00           C  
ATOM   1417  HA2 GLY A  96      13.674   1.267  -7.141  1.00  0.00           H  
ATOM   1418  HA3 GLY A  96      13.265   2.933  -7.720  1.00  0.00           H  
ATOM   1419  C   GLY A  96      14.450   2.756  -5.845  1.00  0.00           C  
ATOM   1420  O   GLY A  96      14.289   2.790  -4.621  1.00  0.00           O  
ATOM   1421  N   GLY A  97      15.558   3.243  -6.381  1.00  0.00           N  
ATOM   1422  H   GLY A  97      15.490   3.418  -7.374  1.00  0.00           H  
ATOM   1423  CA  GLY A  97      16.762   3.695  -5.697  1.00  0.00           C  
ATOM   1424  HA2 GLY A  97      16.723   4.753  -5.436  1.00  0.00           H  
ATOM   1425  HA3 GLY A  97      16.959   3.171  -4.762  1.00  0.00           H  
ATOM   1426  C   GLY A  97      17.988   3.438  -6.519  1.00  0.00           C  
ATOM   1427  O   GLY A  97      17.897   2.836  -7.575  1.00  0.00           O  
ATOM   1428  N   ALA A  98      19.218   3.541  -5.923  1.00  0.00           N  
ATOM   1429  H   ALA A  98      19.305   4.002  -5.029  1.00  0.00           H  
ATOM   1430  CA  ALA A  98      20.492   2.887  -6.379  1.00  0.00           C  
ATOM   1431  HA  ALA A  98      20.695   3.280  -7.374  1.00  0.00           H  
ATOM   1432  CB  ALA A  98      21.633   3.344  -5.473  1.00  0.00           C  
ATOM   1433  HB1 ALA A  98      21.577   4.431  -5.422  1.00  0.00           H  
ATOM   1434  HB2 ALA A  98      21.521   2.797  -4.537  1.00  0.00           H  
ATOM   1435  HB3 ALA A  98      22.602   3.005  -5.837  1.00  0.00           H  
ATOM   1436  C   ALA A  98      20.312   1.369  -6.394  1.00  0.00           C  
ATOM   1437  O   ALA A  98      20.176   0.770  -5.342  1.00  0.00           O  
ATOM   1438  N   THR A  99      20.349   0.712  -7.559  1.00  0.00           N  
ATOM   1439  H   THR A  99      20.165   1.194  -8.428  1.00  0.00           H  
ATOM   1440  CA  THR A  99      20.052  -0.721  -7.625  1.00  0.00           C  
ATOM   1441  HA  THR A  99      19.011  -0.700  -7.301  1.00  0.00           H  
ATOM   1442  CB  THR A  99      20.045  -1.155  -9.105  1.00  0.00           C  
ATOM   1443  HB  THR A  99      21.048  -1.018  -9.508  1.00  0.00           H  
ATOM   1444  CG2 THR A  99      19.583  -2.593  -9.358  1.00  0.00           C  
ATOM   1445 HG21 THR A  99      18.557  -2.727  -9.017  1.00  0.00           H  
ATOM   1446 HG22 THR A  99      19.504  -2.772 -10.431  1.00  0.00           H  
ATOM   1447 HG23 THR A  99      20.308  -3.267  -8.902  1.00  0.00           H  
ATOM   1448  OG1 THR A  99      19.021  -0.390  -9.761  1.00  0.00           O  
ATOM   1449  HG1 THR A  99      19.396   0.332 -10.270  1.00  0.00           H  
ATOM   1450  C   THR A  99      20.910  -1.579  -6.720  1.00  0.00           C  
ATOM   1451  O   THR A  99      20.397  -2.514  -6.104  1.00  0.00           O  
ATOM   1452  N   ALA A 100      22.230  -1.262  -6.593  1.00  0.00           N  
ATOM   1453  H   ALA A 100      22.463  -0.341  -6.933  1.00  0.00           H  
ATOM   1454  CA  ALA A 100      23.241  -2.072  -5.885  1.00  0.00           C  
ATOM   1455  HA  ALA A 100      23.093  -3.052  -6.340  1.00  0.00           H  
ATOM   1456  CB  ALA A 100      24.542  -1.434  -6.213  1.00  0.00           C  
ATOM   1457  HB1 ALA A 100      25.374  -2.067  -5.904  1.00  0.00           H  
ATOM   1458  HB2 ALA A 100      24.728  -1.406  -7.287  1.00  0.00           H  
ATOM   1459  HB3 ALA A 100      24.516  -0.399  -5.871  1.00  0.00           H  
ATOM   1460  C   ALA A 100      22.878  -2.199  -4.371  1.00  0.00           C  
ATOM   1461  O   ALA A 100      23.153  -3.223  -3.722  1.00  0.00           O  
ATOM   1462  N   GLU A 101      22.108  -1.228  -3.865  1.00  0.00           N  
ATOM   1463  H   GLU A 101      21.817  -0.533  -4.538  1.00  0.00           H  
ATOM   1464  CA  GLU A 101      21.637  -1.050  -2.487  1.00  0.00           C  
ATOM   1465  HA  GLU A 101      22.289  -1.577  -1.792  1.00  0.00           H  
ATOM   1466  CB  GLU A 101      21.741   0.525  -2.212  1.00  0.00           C  
ATOM   1467  HB2 GLU A 101      21.046   0.982  -2.918  1.00  0.00           H  
ATOM   1468  HB3 GLU A 101      21.516   0.620  -1.150  1.00  0.00           H  
ATOM   1469  CG  GLU A 101      23.104   1.113  -2.559  1.00  0.00           C  
ATOM   1470  HG2 GLU A 101      23.332   1.022  -3.622  1.00  0.00           H  
ATOM   1471  HG3 GLU A 101      23.037   2.183  -2.362  1.00  0.00           H  
ATOM   1472  CD  GLU A 101      24.335   0.435  -1.910  1.00  0.00           C  
ATOM   1473  OE1 GLU A 101      24.305  -0.190  -0.853  1.00  0.00           O  
ATOM   1474  OE2 GLU A 101      25.402   0.639  -2.464  1.00  0.00           O  
ATOM   1475  C   GLU A 101      20.253  -1.703  -2.199  1.00  0.00           C  
ATOM   1476  O   GLU A 101      19.797  -1.623  -1.070  1.00  0.00           O  
ATOM   1477  N   LEU A 102      19.542  -2.308  -3.188  1.00  0.00           N  
ATOM   1478  H   LEU A 102      19.987  -2.306  -4.095  1.00  0.00           H  
ATOM   1479  CA  LEU A 102      18.097  -2.371  -3.140  1.00  0.00           C  
ATOM   1480  HA  LEU A 102      17.560  -1.566  -2.638  1.00  0.00           H  
ATOM   1481  CB  LEU A 102      17.675  -2.120  -4.676  1.00  0.00           C  
ATOM   1482  HB2 LEU A 102      18.165  -1.224  -5.058  1.00  0.00           H  
ATOM   1483  HB3 LEU A 102      18.050  -2.940  -5.287  1.00  0.00           H  
ATOM   1484  CG  LEU A 102      16.186  -2.012  -4.946  1.00  0.00           C  
ATOM   1485  HG  LEU A 102      15.741  -1.792  -3.976  1.00  0.00           H  
ATOM   1486  CD1 LEU A 102      15.925  -0.931  -5.895  1.00  0.00           C  
ATOM   1487 HD11 LEU A 102      15.976   0.032  -5.388  1.00  0.00           H  
ATOM   1488 HD12 LEU A 102      16.577  -0.966  -6.769  1.00  0.00           H  
ATOM   1489 HD13 LEU A 102      14.971  -1.119  -6.387  1.00  0.00           H  
ATOM   1490  CD2 LEU A 102      15.497  -3.283  -5.378  1.00  0.00           C  
ATOM   1491 HD21 LEU A 102      14.467  -2.976  -5.556  1.00  0.00           H  
ATOM   1492 HD22 LEU A 102      15.986  -3.704  -6.256  1.00  0.00           H  
ATOM   1493 HD23 LEU A 102      15.609  -4.003  -4.567  1.00  0.00           H  
ATOM   1494  C   LEU A 102      17.686  -3.716  -2.549  1.00  0.00           C  
ATOM   1495  O   LEU A 102      17.944  -4.810  -3.077  1.00  0.00           O  
ATOM   1496  N   ALA A 103      16.871  -3.679  -1.455  1.00  0.00           N  
ATOM   1497  H   ALA A 103      16.628  -2.755  -1.124  1.00  0.00           H  
ATOM   1498  CA  ALA A 103      16.294  -4.855  -0.738  1.00  0.00           C  
ATOM   1499  HA  ALA A 103      17.170  -5.252  -0.224  1.00  0.00           H  
ATOM   1500  CB  ALA A 103      15.478  -4.344   0.429  1.00  0.00           C  
ATOM   1501  HB1 ALA A 103      16.034  -3.639   1.048  1.00  0.00           H  
ATOM   1502  HB2 ALA A 103      14.652  -3.744   0.045  1.00  0.00           H  
ATOM   1503  HB3 ALA A 103      15.051  -5.144   1.034  1.00  0.00           H  
ATOM   1504  C   ALA A 103      15.418  -5.816  -1.617  1.00  0.00           C  
ATOM   1505  O   ALA A 103      14.544  -5.372  -2.343  1.00  0.00           O  
ATOM   1506  N   ASP A 104      15.496  -7.133  -1.315  1.00  0.00           N  
ATOM   1507  H   ASP A 104      16.081  -7.463  -0.559  1.00  0.00           H  
ATOM   1508  CA  ASP A 104      14.512  -8.117  -1.831  1.00  0.00           C  
ATOM   1509  HA  ASP A 104      14.562  -8.160  -2.919  1.00  0.00           H  
ATOM   1510  CB  ASP A 104      14.784  -9.425  -1.163  1.00  0.00           C  
ATOM   1511  HB2 ASP A 104      14.658  -9.239  -0.096  1.00  0.00           H  
ATOM   1512  HB3 ASP A 104      14.017 -10.180  -1.339  1.00  0.00           H  
ATOM   1513  CG  ASP A 104      16.205 -10.068  -1.433  1.00  0.00           C  
ATOM   1514  OD1 ASP A 104      17.154  -9.360  -1.851  1.00  0.00           O  
ATOM   1515  OD2 ASP A 104      16.257 -11.282  -1.161  1.00  0.00           O  
ATOM   1516  C   ASP A 104      13.086  -7.728  -1.502  1.00  0.00           C  
ATOM   1517  O   ASP A 104      12.285  -7.762  -2.427  1.00  0.00           O  
ATOM   1518  N   GLU A 105      12.749  -7.272  -0.297  1.00  0.00           N  
ATOM   1519  H   GLU A 105      13.490  -7.293   0.389  1.00  0.00           H  
ATOM   1520  CA  GLU A 105      11.442  -6.811   0.044  1.00  0.00           C  
ATOM   1521  HA  GLU A 105      10.708  -7.588  -0.169  1.00  0.00           H  
ATOM   1522  CB  GLU A 105      11.405  -6.409   1.530  1.00  0.00           C  
ATOM   1523  HB2 GLU A 105      12.219  -5.715   1.747  1.00  0.00           H  
ATOM   1524  HB3 GLU A 105      10.481  -5.874   1.744  1.00  0.00           H  
ATOM   1525  CG  GLU A 105      11.502  -7.625   2.530  1.00  0.00           C  
ATOM   1526  HG2 GLU A 105      11.406  -7.120   3.490  1.00  0.00           H  
ATOM   1527  HG3 GLU A 105      10.694  -8.320   2.302  1.00  0.00           H  
ATOM   1528  CD  GLU A 105      12.784  -8.449   2.461  1.00  0.00           C  
ATOM   1529  OE1 GLU A 105      13.845  -7.807   2.172  1.00  0.00           O  
ATOM   1530  OE2 GLU A 105      12.754  -9.714   2.493  1.00  0.00           O  
ATOM   1531  C   GLU A 105      10.926  -5.565  -0.736  1.00  0.00           C  
ATOM   1532  O   GLU A 105       9.692  -5.557  -1.050  1.00  0.00           O  
ATOM   1533  N   LEU A 106      11.806  -4.665  -1.177  1.00  0.00           N  
ATOM   1534  H   LEU A 106      12.788  -4.876  -1.076  1.00  0.00           H  
ATOM   1535  CA  LEU A 106      11.364  -3.648  -2.093  1.00  0.00           C  
ATOM   1536  HA  LEU A 106      10.488  -3.138  -1.691  1.00  0.00           H  
ATOM   1537  CB  LEU A 106      12.447  -2.545  -2.062  1.00  0.00           C  
ATOM   1538  HB2 LEU A 106      12.528  -2.114  -1.063  1.00  0.00           H  
ATOM   1539  HB3 LEU A 106      13.375  -3.069  -2.284  1.00  0.00           H  
ATOM   1540  CG  LEU A 106      12.194  -1.376  -3.038  1.00  0.00           C  
ATOM   1541  HG  LEU A 106      12.322  -1.715  -4.065  1.00  0.00           H  
ATOM   1542  CD1 LEU A 106      10.846  -0.703  -3.030  1.00  0.00           C  
ATOM   1543 HD11 LEU A 106      10.590  -0.550  -1.982  1.00  0.00           H  
ATOM   1544 HD12 LEU A 106      11.019   0.222  -3.582  1.00  0.00           H  
ATOM   1545 HD13 LEU A 106      10.183  -1.321  -3.635  1.00  0.00           H  
ATOM   1546  CD2 LEU A 106      13.354  -0.331  -2.742  1.00  0.00           C  
ATOM   1547 HD21 LEU A 106      13.457   0.339  -3.595  1.00  0.00           H  
ATOM   1548 HD22 LEU A 106      12.967   0.240  -1.898  1.00  0.00           H  
ATOM   1549 HD23 LEU A 106      14.231  -0.878  -2.393  1.00  0.00           H  
ATOM   1550  C   LEU A 106      11.066  -4.246  -3.504  1.00  0.00           C  
ATOM   1551  O   LEU A 106      10.042  -3.907  -4.115  1.00  0.00           O  
ATOM   1552  N   TRP A 107      11.900  -5.105  -4.024  1.00  0.00           N  
ATOM   1553  H   TRP A 107      12.646  -5.428  -3.425  1.00  0.00           H  
ATOM   1554  CA  TRP A 107      11.719  -5.733  -5.315  1.00  0.00           C  
ATOM   1555  HA  TRP A 107      11.538  -4.979  -6.081  1.00  0.00           H  
ATOM   1556  CB  TRP A 107      12.974  -6.533  -5.632  1.00  0.00           C  
ATOM   1557  HB2 TRP A 107      13.841  -5.881  -5.519  1.00  0.00           H  
ATOM   1558  HB3 TRP A 107      13.167  -7.319  -4.901  1.00  0.00           H  
ATOM   1559  CG  TRP A 107      13.018  -7.108  -7.005  1.00  0.00           C  
ATOM   1560  CD1 TRP A 107      12.410  -8.302  -7.353  1.00  0.00           C  
ATOM   1561  HD1 TRP A 107      11.909  -8.936  -6.637  1.00  0.00           H  
ATOM   1562  NE1 TRP A 107      12.646  -8.477  -8.633  1.00  0.00           N  
ATOM   1563  HE1 TRP A 107      12.290  -9.217  -9.220  1.00  0.00           H  
ATOM   1564  CE2 TRP A 107      13.362  -7.510  -9.249  1.00  0.00           C  
ATOM   1565  CZ2 TRP A 107      13.862  -7.207 -10.518  1.00  0.00           C  
ATOM   1566  HZ2 TRP A 107      13.586  -7.867 -11.328  1.00  0.00           H  
ATOM   1567  CH2 TRP A 107      14.664  -6.135 -10.744  1.00  0.00           C  
ATOM   1568  HH2 TRP A 107      15.081  -6.006 -11.732  1.00  0.00           H  
ATOM   1569  CZ3 TRP A 107      14.923  -5.161  -9.780  1.00  0.00           C  
ATOM   1570  HZ3 TRP A 107      15.533  -4.289  -9.963  1.00  0.00           H  
ATOM   1571  CE3 TRP A 107      14.419  -5.470  -8.473  1.00  0.00           C  
ATOM   1572  HE3 TRP A 107      14.542  -4.778  -7.652  1.00  0.00           H  
ATOM   1573  CD2 TRP A 107      13.650  -6.615  -8.189  1.00  0.00           C  
ATOM   1574  C   TRP A 107      10.508  -6.611  -5.257  1.00  0.00           C  
ATOM   1575  O   TRP A 107       9.584  -6.340  -6.082  1.00  0.00           O  
ATOM   1576  N   LEU A 108      10.453  -7.606  -4.360  1.00  0.00           N  
ATOM   1577  H   LEU A 108      11.242  -7.605  -3.729  1.00  0.00           H  
ATOM   1578  CA  LEU A 108       9.296  -8.578  -4.357  1.00  0.00           C  
ATOM   1579  HA  LEU A 108       9.412  -9.192  -5.249  1.00  0.00           H  
ATOM   1580  CB  LEU A 108       9.471  -9.582  -3.268  1.00  0.00           C  
ATOM   1581  HB2 LEU A 108       9.728  -9.037  -2.360  1.00  0.00           H  
ATOM   1582  HB3 LEU A 108       8.556 -10.143  -3.082  1.00  0.00           H  
ATOM   1583  CG  LEU A 108      10.623 -10.679  -3.446  1.00  0.00           C  
ATOM   1584  HG  LEU A 108      11.441 -10.097  -3.870  1.00  0.00           H  
ATOM   1585  CD1 LEU A 108      11.099 -11.084  -2.041  1.00  0.00           C  
ATOM   1586 HD11 LEU A 108      10.222 -11.131  -1.397  1.00  0.00           H  
ATOM   1587 HD12 LEU A 108      11.848 -11.876  -2.069  1.00  0.00           H  
ATOM   1588 HD13 LEU A 108      11.733 -10.324  -1.584  1.00  0.00           H  
ATOM   1589  CD2 LEU A 108      10.214 -11.900  -4.217  1.00  0.00           C  
ATOM   1590 HD21 LEU A 108       9.628 -12.574  -3.591  1.00  0.00           H  
ATOM   1591 HD22 LEU A 108       9.747 -11.672  -5.174  1.00  0.00           H  
ATOM   1592 HD23 LEU A 108      11.139 -12.447  -4.393  1.00  0.00           H  
ATOM   1593  C   LEU A 108       7.947  -7.864  -4.285  1.00  0.00           C  
ATOM   1594  O   LEU A 108       7.094  -8.255  -5.055  1.00  0.00           O  
ATOM   1595  N   ASP A 109       7.632  -6.946  -3.403  1.00  0.00           N  
ATOM   1596  H   ASP A 109       8.334  -6.747  -2.705  1.00  0.00           H  
ATOM   1597  CA  ASP A 109       6.255  -6.460  -3.303  1.00  0.00           C  
ATOM   1598  HA  ASP A 109       5.473  -7.209  -3.171  1.00  0.00           H  
ATOM   1599  CB  ASP A 109       6.249  -5.618  -2.045  1.00  0.00           C  
ATOM   1600  HB2 ASP A 109       6.623  -6.308  -1.289  1.00  0.00           H  
ATOM   1601  HB3 ASP A 109       6.994  -4.822  -2.064  1.00  0.00           H  
ATOM   1602  CG  ASP A 109       4.872  -5.066  -1.875  1.00  0.00           C  
ATOM   1603  OD1 ASP A 109       4.019  -5.868  -1.380  1.00  0.00           O  
ATOM   1604  OD2 ASP A 109       4.572  -3.855  -2.066  1.00  0.00           O  
ATOM   1605  C   ASP A 109       5.922  -5.636  -4.520  1.00  0.00           C  
ATOM   1606  O   ASP A 109       4.758  -5.749  -4.910  1.00  0.00           O  
ATOM   1607  N   VAL A 110       6.756  -4.767  -5.019  1.00  0.00           N  
ATOM   1608  H   VAL A 110       7.691  -4.811  -4.640  1.00  0.00           H  
ATOM   1609  CA  VAL A 110       6.639  -4.040  -6.307  1.00  0.00           C  
ATOM   1610  HA  VAL A 110       5.828  -3.324  -6.175  1.00  0.00           H  
ATOM   1611  CB  VAL A 110       7.861  -3.271  -6.627  1.00  0.00           C  
ATOM   1612  HB  VAL A 110       8.698  -3.963  -6.535  1.00  0.00           H  
ATOM   1613  CG1 VAL A 110       7.942  -2.623  -7.994  1.00  0.00           C  
ATOM   1614 HG11 VAL A 110       7.201  -1.824  -8.003  1.00  0.00           H  
ATOM   1615 HG12 VAL A 110       8.942  -2.228  -8.166  1.00  0.00           H  
ATOM   1616 HG13 VAL A 110       7.812  -3.398  -8.750  1.00  0.00           H  
ATOM   1617  CG2 VAL A 110       8.122  -2.207  -5.585  1.00  0.00           C  
ATOM   1618 HG21 VAL A 110       8.117  -2.523  -4.543  1.00  0.00           H  
ATOM   1619 HG22 VAL A 110       9.045  -1.664  -5.792  1.00  0.00           H  
ATOM   1620 HG23 VAL A 110       7.361  -1.444  -5.750  1.00  0.00           H  
ATOM   1621  C   VAL A 110       6.245  -4.963  -7.456  1.00  0.00           C  
ATOM   1622  O   VAL A 110       5.297  -4.681  -8.248  1.00  0.00           O  
ATOM   1623  N   VAL A 111       6.878  -6.125  -7.506  1.00  0.00           N  
ATOM   1624  H   VAL A 111       7.546  -6.282  -6.766  1.00  0.00           H  
ATOM   1625  CA  VAL A 111       6.554  -7.215  -8.482  1.00  0.00           C  
ATOM   1626  HA  VAL A 111       6.547  -6.780  -9.481  1.00  0.00           H  
ATOM   1627  CB  VAL A 111       7.669  -8.272  -8.483  1.00  0.00           C  
ATOM   1628  HB  VAL A 111       7.855  -8.454  -7.425  1.00  0.00           H  
ATOM   1629  CG1 VAL A 111       7.407  -9.570  -9.229  1.00  0.00           C  
ATOM   1630 HG11 VAL A 111       6.738 -10.162  -8.605  1.00  0.00           H  
ATOM   1631 HG12 VAL A 111       6.986  -9.322 -10.203  1.00  0.00           H  
ATOM   1632 HG13 VAL A 111       8.297 -10.197  -9.283  1.00  0.00           H  
ATOM   1633  CG2 VAL A 111       8.897  -7.555  -9.050  1.00  0.00           C  
ATOM   1634 HG21 VAL A 111       9.703  -8.261  -8.849  1.00  0.00           H  
ATOM   1635 HG22 VAL A 111       8.793  -7.474 -10.132  1.00  0.00           H  
ATOM   1636 HG23 VAL A 111       9.093  -6.548  -8.682  1.00  0.00           H  
ATOM   1637  C   VAL A 111       5.235  -7.961  -8.174  1.00  0.00           C  
ATOM   1638  O   VAL A 111       4.522  -8.306  -9.069  1.00  0.00           O  
ATOM   1639  N   GLU A 112       4.961  -8.182  -6.897  1.00  0.00           N  
ATOM   1640  H   GLU A 112       5.690  -7.940  -6.241  1.00  0.00           H  
ATOM   1641  CA  GLU A 112       3.704  -8.725  -6.357  1.00  0.00           C  
ATOM   1642  HA  GLU A 112       3.612  -9.746  -6.726  1.00  0.00           H  
ATOM   1643  CB  GLU A 112       3.761  -8.850  -4.851  1.00  0.00           C  
ATOM   1644  HB2 GLU A 112       4.744  -9.279  -4.653  1.00  0.00           H  
ATOM   1645  HB3 GLU A 112       3.729  -7.846  -4.428  1.00  0.00           H  
ATOM   1646  CG  GLU A 112       2.647  -9.753  -4.295  1.00  0.00           C  
ATOM   1647  HG2 GLU A 112       2.346  -9.383  -3.315  1.00  0.00           H  
ATOM   1648  HG3 GLU A 112       1.718  -9.609  -4.846  1.00  0.00           H  
ATOM   1649  CD  GLU A 112       2.982 -11.262  -4.132  1.00  0.00           C  
ATOM   1650  OE1 GLU A 112       3.865 -11.773  -4.844  1.00  0.00           O  
ATOM   1651  OE2 GLU A 112       2.278 -11.925  -3.352  1.00  0.00           O  
ATOM   1652  C   GLU A 112       2.487  -7.860  -6.733  1.00  0.00           C  
ATOM   1653  O   GLU A 112       1.428  -8.377  -7.079  1.00  0.00           O  
ATOM   1654  N   THR A 113       2.668  -6.561  -6.856  1.00  0.00           N  
ATOM   1655  H   THR A 113       3.594  -6.256  -6.592  1.00  0.00           H  
ATOM   1656  CA  THR A 113       1.722  -5.481  -7.173  1.00  0.00           C  
ATOM   1657  HA  THR A 113       0.740  -5.845  -6.870  1.00  0.00           H  
ATOM   1658  CB  THR A 113       2.047  -4.149  -6.489  1.00  0.00           C  
ATOM   1659  HB  THR A 113       2.882  -3.680  -7.010  1.00  0.00           H  
ATOM   1660  CG2 THR A 113       0.830  -3.178  -6.476  1.00  0.00           C  
ATOM   1661 HG21 THR A 113       0.057  -3.659  -5.879  1.00  0.00           H  
ATOM   1662 HG22 THR A 113       1.059  -2.214  -6.023  1.00  0.00           H  
ATOM   1663 HG23 THR A 113       0.559  -2.872  -7.487  1.00  0.00           H  
ATOM   1664  OG1 THR A 113       2.422  -4.173  -5.101  1.00  0.00           O  
ATOM   1665  HG1 THR A 113       3.216  -4.712  -5.053  1.00  0.00           H  
ATOM   1666  C   THR A 113       1.604  -5.163  -8.657  1.00  0.00           C  
ATOM   1667  O   THR A 113       0.540  -5.438  -9.200  1.00  0.00           O  
ATOM   1668  N   ASN A 114       2.660  -4.636  -9.305  1.00  0.00           N  
ATOM   1669  H   ASN A 114       3.517  -4.623  -8.770  1.00  0.00           H  
ATOM   1670  CA  ASN A 114       2.573  -4.357 -10.714  1.00  0.00           C  
ATOM   1671  HA  ASN A 114       1.716  -3.726 -10.946  1.00  0.00           H  
ATOM   1672  CB  ASN A 114       3.796  -3.534 -11.122  1.00  0.00           C  
ATOM   1673  HB2 ASN A 114       4.767  -3.969 -10.885  1.00  0.00           H  
ATOM   1674  HB3 ASN A 114       3.760  -3.504 -12.210  1.00  0.00           H  
ATOM   1675  CG  ASN A 114       3.896  -2.156 -10.481  1.00  0.00           C  
ATOM   1676  OD1 ASN A 114       3.138  -1.231 -10.795  1.00  0.00           O  
ATOM   1677  ND2 ASN A 114       4.766  -2.047  -9.529  1.00  0.00           N  
ATOM   1678 HD21 ASN A 114       5.158  -2.917  -9.198  1.00  0.00           H  
ATOM   1679 HD22 ASN A 114       4.913  -1.159  -9.069  1.00  0.00           H  
ATOM   1680  C   ASN A 114       2.491  -5.579 -11.624  1.00  0.00           C  
ATOM   1681  O   ASN A 114       1.845  -5.398 -12.653  1.00  0.00           O  
ATOM   1682  N   LEU A 115       3.114  -6.694 -11.333  1.00  0.00           N  
ATOM   1683  H   LEU A 115       3.657  -6.800 -10.487  1.00  0.00           H  
ATOM   1684  CA  LEU A 115       3.149  -7.847 -12.262  1.00  0.00           C  
ATOM   1685  HA  LEU A 115       2.703  -7.601 -13.226  1.00  0.00           H  
ATOM   1686  CB  LEU A 115       4.632  -8.325 -12.520  1.00  0.00           C  
ATOM   1687  HB2 LEU A 115       5.212  -7.522 -12.975  1.00  0.00           H  
ATOM   1688  HB3 LEU A 115       4.971  -8.511 -11.501  1.00  0.00           H  
ATOM   1689  CG  LEU A 115       4.770  -9.699 -13.175  1.00  0.00           C  
ATOM   1690  HG  LEU A 115       4.168 -10.483 -12.714  1.00  0.00           H  
ATOM   1691  CD1 LEU A 115       4.465  -9.534 -14.642  1.00  0.00           C  
ATOM   1692 HD11 LEU A 115       4.625 -10.468 -15.180  1.00  0.00           H  
ATOM   1693 HD12 LEU A 115       3.418  -9.249 -14.740  1.00  0.00           H  
ATOM   1694 HD13 LEU A 115       5.007  -8.712 -15.106  1.00  0.00           H  
ATOM   1695  CD2 LEU A 115       6.278 -10.127 -13.024  1.00  0.00           C  
ATOM   1696 HD21 LEU A 115       6.405 -10.986 -13.684  1.00  0.00           H  
ATOM   1697 HD22 LEU A 115       6.895  -9.292 -13.356  1.00  0.00           H  
ATOM   1698 HD23 LEU A 115       6.478 -10.471 -12.010  1.00  0.00           H  
ATOM   1699  C   LEU A 115       2.321  -9.034 -11.780  1.00  0.00           C  
ATOM   1700  O   LEU A 115       1.406  -9.453 -12.459  1.00  0.00           O  
ATOM   1701  N   THR A 116       2.652  -9.730 -10.637  1.00  0.00           N  
ATOM   1702  H   THR A 116       3.457  -9.416 -10.114  1.00  0.00           H  
ATOM   1703  CA  THR A 116       1.975 -10.994 -10.288  1.00  0.00           C  
ATOM   1704  HA  THR A 116       1.927 -11.747 -11.074  1.00  0.00           H  
ATOM   1705  CB  THR A 116       2.735 -11.581  -9.062  1.00  0.00           C  
ATOM   1706  HB  THR A 116       2.875 -10.884  -8.236  1.00  0.00           H  
ATOM   1707  CG2 THR A 116       2.051 -12.824  -8.526  1.00  0.00           C  
ATOM   1708 HG21 THR A 116       2.563 -13.320  -7.701  1.00  0.00           H  
ATOM   1709 HG22 THR A 116       1.121 -12.435  -8.113  1.00  0.00           H  
ATOM   1710 HG23 THR A 116       1.690 -13.459  -9.335  1.00  0.00           H  
ATOM   1711  OG1 THR A 116       4.067 -11.958  -9.413  1.00  0.00           O  
ATOM   1712  HG1 THR A 116       4.540 -11.939  -8.577  1.00  0.00           H  
ATOM   1713  C   THR A 116       0.479 -10.853  -9.955  1.00  0.00           C  
ATOM   1714  O   THR A 116      -0.258 -11.798 -10.201  1.00  0.00           O  
ATOM   1715  N   GLY A 117       0.025  -9.679  -9.488  1.00  0.00           N  
ATOM   1716  H   GLY A 117       0.759  -9.156  -9.033  1.00  0.00           H  
ATOM   1717  CA  GLY A 117      -1.346  -9.208  -9.336  1.00  0.00           C  
ATOM   1718  HA2 GLY A 117      -1.958  -9.889  -8.745  1.00  0.00           H  
ATOM   1719  HA3 GLY A 117      -1.332  -8.262  -8.795  1.00  0.00           H  
ATOM   1720  C   GLY A 117      -2.184  -9.026 -10.592  1.00  0.00           C  
ATOM   1721  O   GLY A 117      -3.288  -9.422 -10.567  1.00  0.00           O  
ATOM   1722  N   VAL A 118      -1.647  -8.525 -11.698  1.00  0.00           N  
ATOM   1723  H   VAL A 118      -0.672  -8.268 -11.746  1.00  0.00           H  
ATOM   1724  CA  VAL A 118      -2.244  -8.604 -13.044  1.00  0.00           C  
ATOM   1725  HA  VAL A 118      -3.237  -8.156 -13.007  1.00  0.00           H  
ATOM   1726  CB  VAL A 118      -1.473  -7.888 -14.186  1.00  0.00           C  
ATOM   1727  HB  VAL A 118      -0.548  -8.431 -14.379  1.00  0.00           H  
ATOM   1728  CG1 VAL A 118      -2.213  -7.912 -15.577  1.00  0.00           C  
ATOM   1729 HG11 VAL A 118      -1.710  -7.365 -16.375  1.00  0.00           H  
ATOM   1730 HG12 VAL A 118      -2.304  -8.921 -15.978  1.00  0.00           H  
ATOM   1731 HG13 VAL A 118      -3.279  -7.766 -15.398  1.00  0.00           H  
ATOM   1732  CG2 VAL A 118      -1.261  -6.428 -13.785  1.00  0.00           C  
ATOM   1733 HG21 VAL A 118      -0.658  -6.328 -12.883  1.00  0.00           H  
ATOM   1734 HG22 VAL A 118      -0.824  -5.833 -14.588  1.00  0.00           H  
ATOM   1735 HG23 VAL A 118      -2.217  -5.950 -13.573  1.00  0.00           H  
ATOM   1736  C   VAL A 118      -2.501 -10.062 -13.369  1.00  0.00           C  
ATOM   1737  O   VAL A 118      -3.668 -10.412 -13.655  1.00  0.00           O  
ATOM   1738  N   PHE A 119      -1.484 -10.944 -13.365  1.00  0.00           N  
ATOM   1739  H   PHE A 119      -0.562 -10.602 -13.133  1.00  0.00           H  
ATOM   1740  CA  PHE A 119      -1.576 -12.369 -13.646  1.00  0.00           C  
ATOM   1741  HA  PHE A 119      -1.886 -12.485 -14.683  1.00  0.00           H  
ATOM   1742  CB  PHE A 119      -0.148 -13.042 -13.631  1.00  0.00           C  
ATOM   1743  HB2 PHE A 119       0.202 -12.918 -14.656  1.00  0.00           H  
ATOM   1744  HB3 PHE A 119       0.489 -12.634 -12.846  1.00  0.00           H  
ATOM   1745  CG  PHE A 119      -0.174 -14.567 -13.295  1.00  0.00           C  
ATOM   1746  CD1 PHE A 119      -0.615 -15.465 -14.251  1.00  0.00           C  
ATOM   1747  HD1 PHE A 119      -0.970 -15.005 -15.162  1.00  0.00           H  
ATOM   1748  CE1 PHE A 119      -0.822 -16.864 -13.926  1.00  0.00           C  
ATOM   1749  HE1 PHE A 119      -1.183 -17.485 -14.732  1.00  0.00           H  
ATOM   1750  CZ  PHE A 119      -0.564 -17.307 -12.651  1.00  0.00           C  
ATOM   1751  HZ  PHE A 119      -0.531 -18.372 -12.476  1.00  0.00           H  
ATOM   1752  CE2 PHE A 119       0.019 -16.415 -11.722  1.00  0.00           C  
ATOM   1753  HE2 PHE A 119       0.315 -16.783 -10.751  1.00  0.00           H  
ATOM   1754  CD2 PHE A 119       0.205 -15.074 -12.042  1.00  0.00           C  
ATOM   1755  HD2 PHE A 119       0.637 -14.462 -11.263  1.00  0.00           H  
ATOM   1756  C   PHE A 119      -2.624 -13.125 -12.799  1.00  0.00           C  
ATOM   1757  O   PHE A 119      -3.421 -13.729 -13.423  1.00  0.00           O  
ATOM   1758  N   ARG A 120      -2.625 -13.033 -11.437  1.00  0.00           N  
ATOM   1759  H   ARG A 120      -1.851 -12.524 -11.034  1.00  0.00           H  
ATOM   1760  CA  ARG A 120      -3.625 -13.682 -10.542  1.00  0.00           C  
ATOM   1761  HA  ARG A 120      -3.698 -14.751 -10.741  1.00  0.00           H  
ATOM   1762  CB  ARG A 120      -3.184 -13.391  -9.107  1.00  0.00           C  
ATOM   1763  HB2 ARG A 120      -3.035 -12.311  -9.096  1.00  0.00           H  
ATOM   1764  HB3 ARG A 120      -4.043 -13.648  -8.487  1.00  0.00           H  
ATOM   1765  CG  ARG A 120      -1.942 -14.106  -8.577  1.00  0.00           C  
ATOM   1766  HG2 ARG A 120      -2.094 -15.184  -8.630  1.00  0.00           H  
ATOM   1767  HG3 ARG A 120      -1.191 -13.851  -9.325  1.00  0.00           H  
ATOM   1768  CD  ARG A 120      -1.555 -13.687  -7.180  1.00  0.00           C  
ATOM   1769  HD2 ARG A 120      -1.162 -12.680  -7.322  1.00  0.00           H  
ATOM   1770  HD3 ARG A 120      -2.482 -13.743  -6.610  1.00  0.00           H  
ATOM   1771  NE  ARG A 120      -0.568 -14.607  -6.583  1.00  0.00           N  
ATOM   1772  HE  ARG A 120      -0.542 -15.547  -6.950  1.00  0.00           H  
ATOM   1773  CZ  ARG A 120       0.385 -14.267  -5.691  1.00  0.00           C  
ATOM   1774  NH1 ARG A 120       0.590 -12.986  -5.312  1.00  0.00           N  
ATOM   1775 HH11 ARG A 120       0.115 -12.243  -5.805  1.00  0.00           H  
ATOM   1776 HH12 ARG A 120       1.254 -12.741  -4.592  1.00  0.00           H  
ATOM   1777  NH2 ARG A 120       1.099 -15.210  -5.091  1.00  0.00           N  
ATOM   1778 HH21 ARG A 120       0.834 -16.150  -5.345  1.00  0.00           H  
ATOM   1779 HH22 ARG A 120       1.874 -14.985  -4.484  1.00  0.00           H  
ATOM   1780  C   ARG A 120      -5.033 -13.276 -10.841  1.00  0.00           C  
ATOM   1781  O   ARG A 120      -5.955 -14.046 -10.925  1.00  0.00           O  
ATOM   1782  N   VAL A 121      -5.330 -11.957 -11.038  1.00  0.00           N  
ATOM   1783  H   VAL A 121      -4.630 -11.243 -11.180  1.00  0.00           H  
ATOM   1784  CA  VAL A 121      -6.713 -11.431 -11.343  1.00  0.00           C  
ATOM   1785  HA  VAL A 121      -7.411 -11.877 -10.635  1.00  0.00           H  
ATOM   1786  CB  VAL A 121      -6.733  -9.906 -11.032  1.00  0.00           C  
ATOM   1787  HB  VAL A 121      -6.052  -9.486 -11.772  1.00  0.00           H  
ATOM   1788  CG1 VAL A 121      -8.075  -9.299 -11.298  1.00  0.00           C  
ATOM   1789 HG11 VAL A 121      -8.788  -9.871 -10.703  1.00  0.00           H  
ATOM   1790 HG12 VAL A 121      -8.020  -8.310 -10.844  1.00  0.00           H  
ATOM   1791 HG13 VAL A 121      -8.340  -9.252 -12.354  1.00  0.00           H  
ATOM   1792  CG2 VAL A 121      -6.351  -9.576  -9.584  1.00  0.00           C  
ATOM   1793 HG21 VAL A 121      -7.071 -10.008  -8.889  1.00  0.00           H  
ATOM   1794 HG22 VAL A 121      -5.329  -9.913  -9.409  1.00  0.00           H  
ATOM   1795 HG23 VAL A 121      -6.356  -8.501  -9.408  1.00  0.00           H  
ATOM   1796  C   VAL A 121      -7.216 -11.846 -12.771  1.00  0.00           C  
ATOM   1797  O   VAL A 121      -8.291 -12.429 -12.890  1.00  0.00           O  
ATOM   1798  N   THR A 122      -6.499 -11.548 -13.854  1.00  0.00           N  
ATOM   1799  H   THR A 122      -5.698 -10.936 -13.774  1.00  0.00           H  
ATOM   1800  CA  THR A 122      -6.823 -12.066 -15.218  1.00  0.00           C  
ATOM   1801  HA  THR A 122      -7.785 -11.729 -15.605  1.00  0.00           H  
ATOM   1802  CB  THR A 122      -5.754 -11.527 -16.225  1.00  0.00           C  
ATOM   1803  HB  THR A 122      -4.772 -11.874 -15.903  1.00  0.00           H  
ATOM   1804  CG2 THR A 122      -6.070 -11.897 -17.688  1.00  0.00           C  
ATOM   1805 HG21 THR A 122      -5.815 -12.955 -17.753  1.00  0.00           H  
ATOM   1806 HG22 THR A 122      -7.135 -11.777 -17.893  1.00  0.00           H  
ATOM   1807 HG23 THR A 122      -5.324 -11.346 -18.260  1.00  0.00           H  
ATOM   1808  OG1 THR A 122      -5.562 -10.165 -16.065  1.00  0.00           O  
ATOM   1809  HG1 THR A 122      -5.041 -10.089 -15.263  1.00  0.00           H  
ATOM   1810  C   THR A 122      -6.779 -13.605 -15.322  1.00  0.00           C  
ATOM   1811  O   THR A 122      -7.599 -14.116 -16.079  1.00  0.00           O  
ATOM   1812  N   LYS A 123      -5.949 -14.313 -14.551  1.00  0.00           N  
ATOM   1813  H   LYS A 123      -5.247 -13.772 -14.065  1.00  0.00           H  
ATOM   1814  CA  LYS A 123      -6.079 -15.801 -14.334  1.00  0.00           C  
ATOM   1815  HA  LYS A 123      -6.069 -16.430 -15.225  1.00  0.00           H  
ATOM   1816  CB  LYS A 123      -4.974 -16.220 -13.369  1.00  0.00           C  
ATOM   1817  HB2 LYS A 123      -4.057 -16.005 -13.917  1.00  0.00           H  
ATOM   1818  HB3 LYS A 123      -5.003 -15.655 -12.437  1.00  0.00           H  
ATOM   1819  CG  LYS A 123      -5.061 -17.799 -13.104  1.00  0.00           C  
ATOM   1820  HG2 LYS A 123      -6.002 -17.869 -12.557  1.00  0.00           H  
ATOM   1821  HG3 LYS A 123      -5.068 -18.319 -14.062  1.00  0.00           H  
ATOM   1822  CD  LYS A 123      -4.058 -18.345 -12.104  1.00  0.00           C  
ATOM   1823  HD2 LYS A 123      -3.198 -18.553 -12.740  1.00  0.00           H  
ATOM   1824  HD3 LYS A 123      -3.805 -17.604 -11.346  1.00  0.00           H  
ATOM   1825  CE  LYS A 123      -4.493 -19.618 -11.449  1.00  0.00           C  
ATOM   1826  HE2 LYS A 123      -5.396 -19.547 -10.841  1.00  0.00           H  
ATOM   1827  HE3 LYS A 123      -4.821 -20.391 -12.145  1.00  0.00           H  
ATOM   1828  NZ  LYS A 123      -3.395 -20.113 -10.656  1.00  0.00           N1+
ATOM   1829  HZ1 LYS A 123      -3.611 -20.895 -10.055  1.00  0.00           H  
ATOM   1830  HZ2 LYS A 123      -2.703 -20.539 -11.256  1.00  0.00           H  
ATOM   1831  HZ3 LYS A 123      -3.057 -19.307 -10.151  1.00  0.00           H  
ATOM   1832  C   LYS A 123      -7.477 -16.181 -13.773  1.00  0.00           C  
ATOM   1833  O   LYS A 123      -8.107 -17.006 -14.438  1.00  0.00           O  
ATOM   1834  N   GLN A 124      -7.862 -15.600 -12.663  1.00  0.00           N  
ATOM   1835  H   GLN A 124      -7.159 -14.957 -12.326  1.00  0.00           H  
ATOM   1836  CA  GLN A 124      -9.095 -15.928 -11.889  1.00  0.00           C  
ATOM   1837  HA  GLN A 124      -9.140 -17.011 -11.784  1.00  0.00           H  
ATOM   1838  CB  GLN A 124      -8.953 -15.486 -10.424  1.00  0.00           C  
ATOM   1839  HB2 GLN A 124      -8.049 -15.813  -9.910  1.00  0.00           H  
ATOM   1840  HB3 GLN A 124      -9.061 -14.402 -10.377  1.00  0.00           H  
ATOM   1841  CG  GLN A 124     -10.070 -16.057  -9.512  1.00  0.00           C  
ATOM   1842  HG2 GLN A 124      -9.951 -15.360  -8.682  1.00  0.00           H  
ATOM   1843  HG3 GLN A 124     -11.069 -16.061  -9.949  1.00  0.00           H  
ATOM   1844  CD  GLN A 124      -9.951 -17.425  -8.970  1.00  0.00           C  
ATOM   1845  OE1 GLN A 124      -8.920 -18.019  -8.843  1.00  0.00           O  
ATOM   1846  NE2 GLN A 124     -11.007 -18.092  -8.704  1.00  0.00           N  
ATOM   1847 HE21 GLN A 124     -11.942 -17.759  -8.514  1.00  0.00           H  
ATOM   1848 HE22 GLN A 124     -10.903 -19.067  -8.462  1.00  0.00           H  
ATOM   1849  C   GLN A 124     -10.368 -15.517 -12.637  1.00  0.00           C  
ATOM   1850  O   GLN A 124     -11.336 -16.257 -12.655  1.00  0.00           O  
ATOM   1851  N   VAL A 125     -10.334 -14.358 -13.319  1.00  0.00           N  
ATOM   1852  H   VAL A 125      -9.533 -13.755 -13.204  1.00  0.00           H  
ATOM   1853  CA  VAL A 125     -11.238 -13.940 -14.361  1.00  0.00           C  
ATOM   1854  HA  VAL A 125     -12.197 -13.921 -13.843  1.00  0.00           H  
ATOM   1855  CB  VAL A 125     -10.998 -12.523 -14.946  1.00  0.00           C  
ATOM   1856  HB  VAL A 125      -9.944 -12.330 -15.144  1.00  0.00           H  
ATOM   1857  CG1 VAL A 125     -11.728 -12.216 -16.301  1.00  0.00           C  
ATOM   1858 HG11 VAL A 125     -11.140 -11.312 -16.462  1.00  0.00           H  
ATOM   1859 HG12 VAL A 125     -11.531 -12.968 -17.064  1.00  0.00           H  
ATOM   1860 HG13 VAL A 125     -12.798 -12.097 -16.125  1.00  0.00           H  
ATOM   1861  CG2 VAL A 125     -11.598 -11.596 -13.864  1.00  0.00           C  
ATOM   1862 HG21 VAL A 125     -11.052 -11.582 -12.920  1.00  0.00           H  
ATOM   1863 HG22 VAL A 125     -11.521 -10.527 -14.061  1.00  0.00           H  
ATOM   1864 HG23 VAL A 125     -12.675 -11.703 -13.741  1.00  0.00           H  
ATOM   1865  C   VAL A 125     -11.390 -15.006 -15.418  1.00  0.00           C  
ATOM   1866  O   VAL A 125     -12.544 -15.424 -15.669  1.00  0.00           O  
ATOM   1867  N   LEU A 126     -10.340 -15.407 -16.094  1.00  0.00           N  
ATOM   1868  H   LEU A 126      -9.450 -14.935 -16.012  1.00  0.00           H  
ATOM   1869  CA  LEU A 126     -10.477 -16.548 -17.057  1.00  0.00           C  
ATOM   1870  HA  LEU A 126     -11.329 -16.287 -17.686  1.00  0.00           H  
ATOM   1871  CB  LEU A 126      -9.192 -16.825 -17.999  1.00  0.00           C  
ATOM   1872  HB2 LEU A 126      -8.356 -17.134 -17.372  1.00  0.00           H  
ATOM   1873  HB3 LEU A 126      -9.291 -17.761 -18.548  1.00  0.00           H  
ATOM   1874  CG  LEU A 126      -8.720 -15.659 -18.930  1.00  0.00           C  
ATOM   1875  HG  LEU A 126      -8.660 -14.709 -18.400  1.00  0.00           H  
ATOM   1876  CD1 LEU A 126      -7.371 -15.916 -19.582  1.00  0.00           C  
ATOM   1877 HD11 LEU A 126      -7.102 -15.055 -20.195  1.00  0.00           H  
ATOM   1878 HD12 LEU A 126      -6.568 -15.973 -18.848  1.00  0.00           H  
ATOM   1879 HD13 LEU A 126      -7.501 -16.835 -20.154  1.00  0.00           H  
ATOM   1880  CD2 LEU A 126      -9.781 -15.411 -19.983  1.00  0.00           C  
ATOM   1881 HD21 LEU A 126      -9.407 -14.755 -20.769  1.00  0.00           H  
ATOM   1882 HD22 LEU A 126      -9.918 -16.396 -20.430  1.00  0.00           H  
ATOM   1883 HD23 LEU A 126     -10.646 -15.014 -19.450  1.00  0.00           H  
ATOM   1884  C   LEU A 126     -10.965 -17.865 -16.381  1.00  0.00           C  
ATOM   1885  O   LEU A 126     -11.686 -18.647 -16.973  1.00  0.00           O  
ATOM   1886  N   LYS A 127     -10.462 -18.221 -15.220  1.00  0.00           N  
ATOM   1887  H   LYS A 127      -9.690 -17.697 -14.834  1.00  0.00           H  
ATOM   1888  CA  LYS A 127     -10.771 -19.539 -14.628  1.00  0.00           C  
ATOM   1889  HA  LYS A 127     -10.757 -20.432 -15.254  1.00  0.00           H  
ATOM   1890  CB  LYS A 127      -9.618 -19.728 -13.570  1.00  0.00           C  
ATOM   1891  HB2 LYS A 127      -8.690 -19.732 -14.142  1.00  0.00           H  
ATOM   1892  HB3 LYS A 127      -9.468 -18.815 -12.995  1.00  0.00           H  
ATOM   1893  CG  LYS A 127      -9.780 -20.959 -12.643  1.00  0.00           C  
ATOM   1894  HG2 LYS A 127      -9.064 -20.816 -11.834  1.00  0.00           H  
ATOM   1895  HG3 LYS A 127     -10.815 -21.070 -12.322  1.00  0.00           H  
ATOM   1896  CD  LYS A 127      -9.327 -22.208 -13.324  1.00  0.00           C  
ATOM   1897  HD2 LYS A 127      -9.717 -22.164 -14.342  1.00  0.00           H  
ATOM   1898  HD3 LYS A 127      -8.262 -22.414 -13.431  1.00  0.00           H  
ATOM   1899  CE  LYS A 127      -9.990 -23.365 -12.521  1.00  0.00           C  
ATOM   1900  HE2 LYS A 127      -9.318 -23.518 -11.677  1.00  0.00           H  
ATOM   1901  HE3 LYS A 127     -11.017 -23.137 -12.238  1.00  0.00           H  
ATOM   1902  NZ  LYS A 127     -10.234 -24.579 -13.395  1.00  0.00           N1+
ATOM   1903  HZ1 LYS A 127     -10.652 -25.318 -12.847  1.00  0.00           H  
ATOM   1904  HZ2 LYS A 127     -10.770 -24.372 -14.226  1.00  0.00           H  
ATOM   1905  HZ3 LYS A 127      -9.383 -24.965 -13.778  1.00  0.00           H  
ATOM   1906  C   LYS A 127     -12.204 -19.589 -14.064  1.00  0.00           C  
ATOM   1907  O   LYS A 127     -12.826 -20.669 -14.132  1.00  0.00           O  
ATOM   1908  N   ALA A 128     -12.779 -18.518 -13.465  1.00  0.00           N  
ATOM   1909  H   ALA A 128     -12.381 -17.592 -13.527  1.00  0.00           H  
ATOM   1910  CA  ALA A 128     -14.093 -18.579 -12.789  1.00  0.00           C  
ATOM   1911  HA  ALA A 128     -14.743 -19.359 -13.185  1.00  0.00           H  
ATOM   1912  CB  ALA A 128     -13.784 -18.940 -11.359  1.00  0.00           C  
ATOM   1913  HB1 ALA A 128     -14.623 -18.752 -10.688  1.00  0.00           H  
ATOM   1914  HB2 ALA A 128     -13.531 -19.996 -11.260  1.00  0.00           H  
ATOM   1915  HB3 ALA A 128     -12.924 -18.402 -10.959  1.00  0.00           H  
ATOM   1916  C   ALA A 128     -15.002 -17.343 -12.857  1.00  0.00           C  
ATOM   1917  O   ALA A 128     -16.115 -17.297 -12.353  1.00  0.00           O  
ATOM   1918  N   GLY A 129     -14.520 -16.259 -13.508  1.00  0.00           N  
ATOM   1919  H   GLY A 129     -13.657 -16.414 -14.010  1.00  0.00           H  
ATOM   1920  CA  GLY A 129     -15.218 -15.036 -13.795  1.00  0.00           C  
ATOM   1921  HA2 GLY A 129     -15.915 -14.812 -12.988  1.00  0.00           H  
ATOM   1922  HA3 GLY A 129     -14.506 -14.230 -13.973  1.00  0.00           H  
ATOM   1923  C   GLY A 129     -16.037 -15.034 -15.166  1.00  0.00           C  
ATOM   1924  O   GLY A 129     -16.302 -13.948 -15.755  1.00  0.00           O  
ATOM   1925  N   GLY A 130     -16.274 -16.225 -15.692  1.00  0.00           N  
ATOM   1926  H   GLY A 130     -15.746 -17.042 -15.421  1.00  0.00           H  
ATOM   1927  CA  GLY A 130     -17.216 -16.517 -16.786  1.00  0.00           C  
ATOM   1928  HA2 GLY A 130     -17.394 -17.591 -16.824  1.00  0.00           H  
ATOM   1929  HA3 GLY A 130     -18.175 -16.136 -16.433  1.00  0.00           H  
ATOM   1930  C   GLY A 130     -16.831 -16.076 -18.192  1.00  0.00           C  
ATOM   1931  O   GLY A 130     -17.551 -16.496 -19.039  1.00  0.00           O  
ATOM   1932  N   MET A 131     -15.742 -15.414 -18.416  1.00  0.00           N  
ATOM   1933  H   MET A 131     -15.212 -15.108 -17.612  1.00  0.00           H  
ATOM   1934  CA  MET A 131     -15.260 -14.796 -19.723  1.00  0.00           C  
ATOM   1935  HA  MET A 131     -16.113 -14.288 -20.174  1.00  0.00           H  
ATOM   1936  CB  MET A 131     -14.161 -13.774 -19.385  1.00  0.00           C  
ATOM   1937  HB2 MET A 131     -14.491 -13.016 -18.672  1.00  0.00           H  
ATOM   1938  HB3 MET A 131     -13.294 -14.239 -18.917  1.00  0.00           H  
ATOM   1939  CG  MET A 131     -13.588 -13.167 -20.699  1.00  0.00           C  
ATOM   1940  HG2 MET A 131     -13.309 -13.972 -21.378  1.00  0.00           H  
ATOM   1941  HG3 MET A 131     -14.393 -12.578 -21.139  1.00  0.00           H  
ATOM   1942  SD  MET A 131     -12.117 -12.158 -20.544  1.00  0.00           S  
ATOM   1943  CE  MET A 131     -12.773 -10.784 -19.592  1.00  0.00           C  
ATOM   1944  HE1 MET A 131     -13.520 -10.223 -20.156  1.00  0.00           H  
ATOM   1945  HE2 MET A 131     -13.261 -11.189 -18.705  1.00  0.00           H  
ATOM   1946  HE3 MET A 131     -12.016 -10.041 -19.340  1.00  0.00           H  
ATOM   1947  C   MET A 131     -14.862 -15.967 -20.599  1.00  0.00           C  
ATOM   1948  O   MET A 131     -15.071 -15.926 -21.800  1.00  0.00           O  
ATOM   1949  N   LEU A 132     -14.030 -16.922 -20.105  1.00  0.00           N  
ATOM   1950  H   LEU A 132     -14.062 -16.977 -19.098  1.00  0.00           H  
ATOM   1951  CA  LEU A 132     -13.573 -18.040 -20.861  1.00  0.00           C  
ATOM   1952  HA  LEU A 132     -13.474 -17.713 -21.896  1.00  0.00           H  
ATOM   1953  CB  LEU A 132     -12.187 -18.576 -20.297  1.00  0.00           C  
ATOM   1954  HB2 LEU A 132     -11.564 -17.795 -19.861  1.00  0.00           H  
ATOM   1955  HB3 LEU A 132     -12.413 -19.254 -19.474  1.00  0.00           H  
ATOM   1956  CG  LEU A 132     -11.434 -19.450 -21.415  1.00  0.00           C  
ATOM   1957  HG  LEU A 132     -12.058 -20.088 -22.042  1.00  0.00           H  
ATOM   1958  CD1 LEU A 132     -10.794 -18.549 -22.437  1.00  0.00           C  
ATOM   1959 HD11 LEU A 132     -10.179 -19.250 -23.001  1.00  0.00           H  
ATOM   1960 HD12 LEU A 132     -11.524 -18.242 -23.186  1.00  0.00           H  
ATOM   1961 HD13 LEU A 132     -10.168 -17.720 -22.107  1.00  0.00           H  
ATOM   1962  CD2 LEU A 132     -10.368 -20.202 -20.710  1.00  0.00           C  
ATOM   1963 HD21 LEU A 132      -9.707 -20.726 -21.401  1.00  0.00           H  
ATOM   1964 HD22 LEU A 132      -9.807 -19.424 -20.192  1.00  0.00           H  
ATOM   1965 HD23 LEU A 132     -10.772 -20.925 -20.001  1.00  0.00           H  
ATOM   1966  C   LEU A 132     -14.572 -19.176 -21.068  1.00  0.00           C  
ATOM   1967  O   LEU A 132     -14.674 -19.853 -22.087  1.00  0.00           O  
ATOM   1968  N   GLU A 133     -15.446 -19.297 -20.032  1.00  0.00           N  
ATOM   1969  H   GLU A 133     -15.349 -18.628 -19.282  1.00  0.00           H  
ATOM   1970  CA  GLU A 133     -16.654 -20.147 -20.041  1.00  0.00           C  
ATOM   1971  HA  GLU A 133     -16.393 -21.137 -20.412  1.00  0.00           H  
ATOM   1972  CB  GLU A 133     -17.226 -20.342 -18.618  1.00  0.00           C  
ATOM   1973  HB2 GLU A 133     -16.280 -20.311 -18.078  1.00  0.00           H  
ATOM   1974  HB3 GLU A 133     -17.798 -19.438 -18.408  1.00  0.00           H  
ATOM   1975  CG  GLU A 133     -18.076 -21.606 -18.585  1.00  0.00           C  
ATOM   1976  HG2 GLU A 133     -18.378 -21.533 -17.540  1.00  0.00           H  
ATOM   1977  HG3 GLU A 133     -18.904 -21.391 -19.261  1.00  0.00           H  
ATOM   1978  CD  GLU A 133     -17.262 -22.835 -18.702  1.00  0.00           C  
ATOM   1979  OE1 GLU A 133     -18.046 -23.845 -18.763  1.00  0.00           O  
ATOM   1980  OE2 GLU A 133     -16.027 -22.836 -18.514  1.00  0.00           O  
ATOM   1981  C   GLU A 133     -17.672 -19.604 -21.024  1.00  0.00           C  
ATOM   1982  O   GLU A 133     -18.299 -20.382 -21.632  1.00  0.00           O  
ATOM   1983  N   ARG A 134     -17.856 -18.263 -21.197  1.00  0.00           N  
ATOM   1984  H   ARG A 134     -17.495 -17.637 -20.491  1.00  0.00           H  
ATOM   1985  CA  ARG A 134     -18.683 -17.669 -22.238  1.00  0.00           C  
ATOM   1986  HA  ARG A 134     -19.599 -18.241 -22.392  1.00  0.00           H  
ATOM   1987  CB  ARG A 134     -19.166 -16.271 -21.896  1.00  0.00           C  
ATOM   1988  HB2 ARG A 134     -19.654 -16.320 -20.923  1.00  0.00           H  
ATOM   1989  HB3 ARG A 134     -18.333 -15.590 -21.716  1.00  0.00           H  
ATOM   1990  CG  ARG A 134     -19.976 -15.715 -22.993  1.00  0.00           C  
ATOM   1991  HG2 ARG A 134     -19.330 -15.543 -23.854  1.00  0.00           H  
ATOM   1992  HG3 ARG A 134     -20.825 -16.362 -23.213  1.00  0.00           H  
ATOM   1993  CD  ARG A 134     -20.332 -14.232 -22.670  1.00  0.00           C  
ATOM   1994  HD2 ARG A 134     -21.023 -13.821 -23.406  1.00  0.00           H  
ATOM   1995  HD3 ARG A 134     -20.960 -14.336 -21.785  1.00  0.00           H  
ATOM   1996  NE  ARG A 134     -19.204 -13.355 -22.381  1.00  0.00           N  
ATOM   1997  HE  ARG A 134     -18.591 -13.445 -23.179  1.00  0.00           H  
ATOM   1998  CZ  ARG A 134     -18.914 -12.716 -21.283  1.00  0.00           C  
ATOM   1999  NH1 ARG A 134     -17.719 -12.378 -21.086  1.00  0.00           N  
ATOM   2000 HH11 ARG A 134     -17.106 -12.331 -21.888  1.00  0.00           H  
ATOM   2001 HH12 ARG A 134     -17.394 -11.938 -20.236  1.00  0.00           H  
ATOM   2002  NH2 ARG A 134     -19.841 -12.439 -20.434  1.00  0.00           N  
ATOM   2003 HH21 ARG A 134     -20.817 -12.582 -20.652  1.00  0.00           H  
ATOM   2004 HH22 ARG A 134     -19.694 -12.031 -19.522  1.00  0.00           H  
ATOM   2005  C   ARG A 134     -17.892 -17.890 -23.553  1.00  0.00           C  
ATOM   2006  O   ARG A 134     -18.481 -18.303 -24.523  1.00  0.00           O  
ATOM   2007  N   GLY A 135     -16.598 -17.600 -23.524  1.00  0.00           N  
ATOM   2008  H   GLY A 135     -16.220 -17.175 -22.688  1.00  0.00           H  
ATOM   2009  CA  GLY A 135     -15.712 -17.810 -24.641  1.00  0.00           C  
ATOM   2010  HA2 GLY A 135     -14.758 -18.273 -24.393  1.00  0.00           H  
ATOM   2011  HA3 GLY A 135     -16.109 -18.466 -25.418  1.00  0.00           H  
ATOM   2012  C   GLY A 135     -15.320 -16.532 -25.271  1.00  0.00           C  
ATOM   2013  O   GLY A 135     -14.537 -16.571 -26.257  1.00  0.00           O  
ATOM   2014  N   THR A 136     -15.815 -15.429 -24.737  1.00  0.00           N  
ATOM   2015  H   THR A 136     -16.166 -15.485 -23.792  1.00  0.00           H  
ATOM   2016  CA  THR A 136     -15.698 -14.087 -25.270  1.00  0.00           C  
ATOM   2017  HA  THR A 136     -14.882 -14.110 -25.991  1.00  0.00           H  
ATOM   2018  CB  THR A 136     -16.969 -13.708 -26.029  1.00  0.00           C  
ATOM   2019  HB  THR A 136     -16.865 -12.723 -26.485  1.00  0.00           H  
ATOM   2020  CG2 THR A 136     -17.408 -14.761 -27.080  1.00  0.00           C  
ATOM   2021 HG21 THR A 136     -16.603 -15.012 -27.771  1.00  0.00           H  
ATOM   2022 HG22 THR A 136     -17.878 -15.663 -26.689  1.00  0.00           H  
ATOM   2023 HG23 THR A 136     -18.198 -14.326 -27.693  1.00  0.00           H  
ATOM   2024  OG1 THR A 136     -18.096 -13.631 -25.132  1.00  0.00           O  
ATOM   2025  HG1 THR A 136     -18.819 -13.358 -25.702  1.00  0.00           H  
ATOM   2026  C   THR A 136     -15.389 -13.017 -24.223  1.00  0.00           C  
ATOM   2027  O   THR A 136     -15.928 -13.216 -23.096  1.00  0.00           O  
ATOM   2028  N   GLY A 137     -14.603 -11.943 -24.620  1.00  0.00           N  
ATOM   2029  H   GLY A 137     -14.409 -11.939 -25.611  1.00  0.00           H  
ATOM   2030  CA  GLY A 137     -14.227 -10.861 -23.655  1.00  0.00           C  
ATOM   2031  HA2 GLY A 137     -15.114 -10.313 -23.338  1.00  0.00           H  
ATOM   2032  HA3 GLY A 137     -13.770 -11.353 -22.796  1.00  0.00           H  
ATOM   2033  C   GLY A 137     -13.122  -9.945 -24.210  1.00  0.00           C  
ATOM   2034  O   GLY A 137     -12.429 -10.145 -25.199  1.00  0.00           O  
ATOM   2035  N   ARG A 138     -12.771  -8.857 -23.479  1.00  0.00           N  
ATOM   2036  H   ARG A 138     -13.245  -8.801 -22.589  1.00  0.00           H  
ATOM   2037  CA  ARG A 138     -11.642  -7.982 -23.709  1.00  0.00           C  
ATOM   2038  HA  ARG A 138     -11.055  -8.533 -24.444  1.00  0.00           H  
ATOM   2039  CB  ARG A 138     -12.059  -6.595 -24.315  1.00  0.00           C  
ATOM   2040  HB2 ARG A 138     -12.724  -6.127 -23.590  1.00  0.00           H  
ATOM   2041  HB3 ARG A 138     -11.142  -6.027 -24.479  1.00  0.00           H  
ATOM   2042  CG  ARG A 138     -12.922  -6.649 -25.645  1.00  0.00           C  
ATOM   2043  HG2 ARG A 138     -13.596  -7.505 -25.686  1.00  0.00           H  
ATOM   2044  HG3 ARG A 138     -13.455  -5.708 -25.781  1.00  0.00           H  
ATOM   2045  CD  ARG A 138     -11.854  -6.933 -26.680  1.00  0.00           C  
ATOM   2046  HD2 ARG A 138     -11.073  -6.184 -26.809  1.00  0.00           H  
ATOM   2047  HD3 ARG A 138     -11.313  -7.836 -26.393  1.00  0.00           H  
ATOM   2048  NE  ARG A 138     -12.522  -7.139 -27.971  1.00  0.00           N  
ATOM   2049  HE  ARG A 138     -12.609  -6.336 -28.576  1.00  0.00           H  
ATOM   2050  CZ  ARG A 138     -13.220  -8.160 -28.454  1.00  0.00           C  
ATOM   2051  NH1 ARG A 138     -13.179  -9.340 -27.869  1.00  0.00           N  
ATOM   2052 HH11 ARG A 138     -12.611  -9.495 -27.048  1.00  0.00           H  
ATOM   2053 HH12 ARG A 138     -13.909 -10.008 -28.072  1.00  0.00           H  
ATOM   2054  NH2 ARG A 138     -13.967  -7.908 -29.465  1.00  0.00           N  
ATOM   2055 HH21 ARG A 138     -14.071  -6.953 -29.778  1.00  0.00           H  
ATOM   2056 HH22 ARG A 138     -14.382  -8.636 -30.029  1.00  0.00           H  
ATOM   2057  C   ARG A 138     -10.807  -7.741 -22.447  1.00  0.00           C  
ATOM   2058  O   ARG A 138     -11.464  -7.425 -21.457  1.00  0.00           O  
ATOM   2059  N   ILE A 139      -9.513  -7.731 -22.565  1.00  0.00           N  
ATOM   2060  H   ILE A 139      -9.149  -7.937 -23.484  1.00  0.00           H  
ATOM   2061  CA  ILE A 139      -8.587  -7.516 -21.404  1.00  0.00           C  
ATOM   2062  HA  ILE A 139      -9.186  -6.951 -20.691  1.00  0.00           H  
ATOM   2063  CB  ILE A 139      -8.056  -8.900 -20.814  1.00  0.00           C  
ATOM   2064  HB  ILE A 139      -7.489  -9.191 -21.698  1.00  0.00           H  
ATOM   2065  CG2 ILE A 139      -7.019  -8.784 -19.766  1.00  0.00           C  
ATOM   2066 HG21 ILE A 139      -6.614  -9.774 -19.550  1.00  0.00           H  
ATOM   2067 HG22 ILE A 139      -6.223  -8.063 -19.954  1.00  0.00           H  
ATOM   2068 HG23 ILE A 139      -7.693  -8.477 -18.968  1.00  0.00           H  
ATOM   2069  CG1 ILE A 139      -9.057 -10.044 -20.507  1.00  0.00           C  
ATOM   2070 HG12 ILE A 139      -9.594  -9.972 -19.561  1.00  0.00           H  
ATOM   2071 HG13 ILE A 139      -9.869  -9.976 -21.231  1.00  0.00           H  
ATOM   2072  CD1 ILE A 139      -8.463 -11.466 -20.698  1.00  0.00           C  
ATOM   2073 HD11 ILE A 139      -9.349 -12.098 -20.733  1.00  0.00           H  
ATOM   2074 HD12 ILE A 139      -8.103 -11.512 -21.727  1.00  0.00           H  
ATOM   2075 HD13 ILE A 139      -7.759 -11.745 -19.914  1.00  0.00           H  
ATOM   2076  C   ILE A 139      -7.500  -6.491 -21.664  1.00  0.00           C  
ATOM   2077  O   ILE A 139      -6.752  -6.554 -22.637  1.00  0.00           O  
ATOM   2078  N   VAL A 140      -7.432  -5.433 -20.786  1.00  0.00           N  
ATOM   2079  H   VAL A 140      -8.077  -5.450 -20.009  1.00  0.00           H  
ATOM   2080  CA  VAL A 140      -6.577  -4.297 -20.888  1.00  0.00           C  
ATOM   2081  HA  VAL A 140      -5.880  -4.551 -21.686  1.00  0.00           H  
ATOM   2082  CB  VAL A 140      -7.286  -2.974 -21.374  1.00  0.00           C  
ATOM   2083  HB  VAL A 140      -7.723  -2.399 -20.557  1.00  0.00           H  
ATOM   2084  CG1 VAL A 140      -6.204  -2.074 -22.066  1.00  0.00           C  
ATOM   2085 HG11 VAL A 140      -5.837  -2.627 -22.930  1.00  0.00           H  
ATOM   2086 HG12 VAL A 140      -6.628  -1.131 -22.413  1.00  0.00           H  
ATOM   2087 HG13 VAL A 140      -5.430  -1.811 -21.345  1.00  0.00           H  
ATOM   2088  CG2 VAL A 140      -8.380  -3.167 -22.327  1.00  0.00           C  
ATOM   2089 HG21 VAL A 140      -9.220  -3.552 -21.749  1.00  0.00           H  
ATOM   2090 HG22 VAL A 140      -8.588  -2.283 -22.931  1.00  0.00           H  
ATOM   2091 HG23 VAL A 140      -8.049  -3.881 -23.082  1.00  0.00           H  
ATOM   2092  C   VAL A 140      -5.790  -4.072 -19.605  1.00  0.00           C  
ATOM   2093  O   VAL A 140      -6.330  -3.586 -18.555  1.00  0.00           O  
ATOM   2094  N   ASN A 141      -4.490  -4.232 -19.690  1.00  0.00           N  
ATOM   2095  H   ASN A 141      -4.126  -4.454 -20.606  1.00  0.00           H  
ATOM   2096  CA  ASN A 141      -3.603  -3.990 -18.571  1.00  0.00           C  
ATOM   2097  HA  ASN A 141      -4.087  -4.214 -17.620  1.00  0.00           H  
ATOM   2098  CB  ASN A 141      -2.462  -4.988 -18.685  1.00  0.00           C  
ATOM   2099  HB2 ASN A 141      -1.854  -4.744 -19.555  1.00  0.00           H  
ATOM   2100  HB3 ASN A 141      -1.790  -4.899 -17.831  1.00  0.00           H  
ATOM   2101  CG  ASN A 141      -3.070  -6.414 -18.826  1.00  0.00           C  
ATOM   2102  OD1 ASN A 141      -3.897  -6.752 -17.997  1.00  0.00           O  
ATOM   2103  ND2 ASN A 141      -2.802  -7.221 -19.822  1.00  0.00           N  
ATOM   2104 HD21 ASN A 141      -3.249  -8.120 -19.711  1.00  0.00           H  
ATOM   2105 HD22 ASN A 141      -2.123  -7.026 -20.544  1.00  0.00           H  
ATOM   2106  C   ASN A 141      -3.108  -2.525 -18.674  1.00  0.00           C  
ATOM   2107  O   ASN A 141      -2.590  -2.173 -19.757  1.00  0.00           O  
ATOM   2108  N   ILE A 142      -3.079  -1.724 -17.615  1.00  0.00           N  
ATOM   2109  H   ILE A 142      -3.559  -1.948 -16.756  1.00  0.00           H  
ATOM   2110  CA  ILE A 142      -2.630  -0.332 -17.745  1.00  0.00           C  
ATOM   2111  HA  ILE A 142      -2.664   0.083 -18.753  1.00  0.00           H  
ATOM   2112  CB  ILE A 142      -3.379   0.614 -16.769  1.00  0.00           C  
ATOM   2113  HB  ILE A 142      -3.191   0.175 -15.789  1.00  0.00           H  
ATOM   2114  CG2 ILE A 142      -2.735   2.045 -16.827  1.00  0.00           C  
ATOM   2115 HG21 ILE A 142      -1.662   2.059 -16.637  1.00  0.00           H  
ATOM   2116 HG22 ILE A 142      -2.781   2.341 -17.874  1.00  0.00           H  
ATOM   2117 HG23 ILE A 142      -3.334   2.739 -16.236  1.00  0.00           H  
ATOM   2118  CG1 ILE A 142      -4.904   0.660 -16.899  1.00  0.00           C  
ATOM   2119 HG12 ILE A 142      -5.224  -0.359 -16.683  1.00  0.00           H  
ATOM   2120 HG13 ILE A 142      -5.270   1.419 -16.207  1.00  0.00           H  
ATOM   2121  CD1 ILE A 142      -5.465   0.960 -18.294  1.00  0.00           C  
ATOM   2122 HD11 ILE A 142      -5.014   0.262 -19.000  1.00  0.00           H  
ATOM   2123 HD12 ILE A 142      -6.551   0.892 -18.247  1.00  0.00           H  
ATOM   2124 HD13 ILE A 142      -5.187   1.953 -18.644  1.00  0.00           H  
ATOM   2125  C   ILE A 142      -1.146  -0.355 -17.405  1.00  0.00           C  
ATOM   2126  O   ILE A 142      -0.651  -0.505 -16.264  1.00  0.00           O  
ATOM   2127  N   ALA A 143      -0.239  -0.431 -18.400  1.00  0.00           N  
ATOM   2128  H   ALA A 143      -0.487  -0.260 -19.365  1.00  0.00           H  
ATOM   2129  CA  ALA A 143       1.221  -0.649 -18.262  1.00  0.00           C  
ATOM   2130  HA  ALA A 143       1.458  -1.449 -17.560  1.00  0.00           H  
ATOM   2131  CB  ALA A 143       1.817  -1.300 -19.546  1.00  0.00           C  
ATOM   2132  HB1 ALA A 143       1.204  -2.186 -19.712  1.00  0.00           H  
ATOM   2133  HB2 ALA A 143       1.795  -0.626 -20.403  1.00  0.00           H  
ATOM   2134  HB3 ALA A 143       2.798  -1.686 -19.270  1.00  0.00           H  
ATOM   2135  C   ALA A 143       2.022   0.662 -17.874  1.00  0.00           C  
ATOM   2136  O   ALA A 143       1.718   1.339 -16.902  1.00  0.00           O  
ATOM   2137  N   SER A 144       3.257   0.926 -18.406  1.00  0.00           N  
ATOM   2138  H   SER A 144       3.549   0.316 -19.156  1.00  0.00           H  
ATOM   2139  CA  SER A 144       4.072   2.115 -18.094  1.00  0.00           C  
ATOM   2140  HA  SER A 144       3.486   3.004 -17.860  1.00  0.00           H  
ATOM   2141  CB  SER A 144       5.006   1.848 -16.869  1.00  0.00           C  
ATOM   2142  HB2 SER A 144       4.397   1.454 -16.056  1.00  0.00           H  
ATOM   2143  HB3 SER A 144       5.756   1.090 -17.101  1.00  0.00           H  
ATOM   2144  OG  SER A 144       5.754   2.984 -16.463  1.00  0.00           O  
ATOM   2145  HG  SER A 144       5.380   3.280 -15.631  1.00  0.00           H  
ATOM   2146  C   SER A 144       5.022   2.395 -19.337  1.00  0.00           C  
ATOM   2147  O   SER A 144       5.155   1.471 -20.193  1.00  0.00           O  
ATOM   2148  N   THR A 145       5.718   3.553 -19.357  1.00  0.00           N  
ATOM   2149  H   THR A 145       5.680   4.200 -18.583  1.00  0.00           H  
ATOM   2150  CA  THR A 145       6.900   3.770 -20.137  1.00  0.00           C  
ATOM   2151  HA  THR A 145       6.732   3.769 -21.214  1.00  0.00           H  
ATOM   2152  CB  THR A 145       7.480   5.222 -19.889  1.00  0.00           C  
ATOM   2153  HB  THR A 145       8.459   5.212 -20.372  1.00  0.00           H  
ATOM   2154  CG2 THR A 145       6.775   6.295 -20.669  1.00  0.00           C  
ATOM   2155 HG21 THR A 145       5.718   6.064 -20.812  1.00  0.00           H  
ATOM   2156 HG22 THR A 145       6.893   7.247 -20.153  1.00  0.00           H  
ATOM   2157 HG23 THR A 145       7.254   6.475 -21.631  1.00  0.00           H  
ATOM   2158  OG1 THR A 145       7.551   5.495 -18.594  1.00  0.00           O  
ATOM   2159  HG1 THR A 145       8.163   6.232 -18.533  1.00  0.00           H  
ATOM   2160  C   THR A 145       8.005   2.759 -19.719  1.00  0.00           C  
ATOM   2161  O   THR A 145       8.667   2.155 -20.562  1.00  0.00           O  
ATOM   2162  N   GLY A 146       8.069   2.474 -18.467  1.00  0.00           N  
ATOM   2163  H   GLY A 146       7.287   2.860 -17.955  1.00  0.00           H  
ATOM   2164  CA  GLY A 146       8.769   1.331 -17.758  1.00  0.00           C  
ATOM   2165  HA2 GLY A 146       9.850   1.449 -17.824  1.00  0.00           H  
ATOM   2166  HA3 GLY A 146       8.427   1.404 -16.724  1.00  0.00           H  
ATOM   2167  C   GLY A 146       8.368  -0.093 -18.221  1.00  0.00           C  
ATOM   2168  O   GLY A 146       8.952  -1.104 -17.770  1.00  0.00           O  
ATOM   2169  N   GLY A 147       7.483  -0.200 -19.251  1.00  0.00           N  
ATOM   2170  H   GLY A 147       7.055   0.640 -19.612  1.00  0.00           H  
ATOM   2171  CA  GLY A 147       7.282  -1.493 -19.918  1.00  0.00           C  
ATOM   2172  HA2 GLY A 147       7.381  -2.324 -19.221  1.00  0.00           H  
ATOM   2173  HA3 GLY A 147       6.282  -1.365 -20.331  1.00  0.00           H  
ATOM   2174  C   GLY A 147       8.191  -1.637 -21.131  1.00  0.00           C  
ATOM   2175  O   GLY A 147       8.248  -2.760 -21.653  1.00  0.00           O  
ATOM   2176  N   LYS A 148       8.867  -0.541 -21.616  1.00  0.00           N  
ATOM   2177  H   LYS A 148       8.858   0.256 -20.996  1.00  0.00           H  
ATOM   2178  CA  LYS A 148       9.634  -0.550 -22.880  1.00  0.00           C  
ATOM   2179  HA  LYS A 148       9.915  -1.588 -23.059  1.00  0.00           H  
ATOM   2180  CB  LYS A 148       8.718   0.030 -24.008  1.00  0.00           C  
ATOM   2181  HB2 LYS A 148       8.107   0.796 -23.531  1.00  0.00           H  
ATOM   2182  HB3 LYS A 148       9.308   0.404 -24.845  1.00  0.00           H  
ATOM   2183  CG  LYS A 148       7.878  -1.072 -24.693  1.00  0.00           C  
ATOM   2184  HG2 LYS A 148       8.532  -1.859 -25.070  1.00  0.00           H  
ATOM   2185  HG3 LYS A 148       7.119  -1.386 -23.977  1.00  0.00           H  
ATOM   2186  CD  LYS A 148       7.031  -0.698 -25.940  1.00  0.00           C  
ATOM   2187  HD2 LYS A 148       7.643  -0.185 -26.680  1.00  0.00           H  
ATOM   2188  HD3 LYS A 148       6.715  -1.605 -26.457  1.00  0.00           H  
ATOM   2189  CE  LYS A 148       5.810   0.185 -25.567  1.00  0.00           C  
ATOM   2190  HE2 LYS A 148       5.146  -0.377 -24.911  1.00  0.00           H  
ATOM   2191  HE3 LYS A 148       6.050   1.096 -25.020  1.00  0.00           H  
ATOM   2192  NZ  LYS A 148       5.125   0.618 -26.827  1.00  0.00           N1+
ATOM   2193  HZ1 LYS A 148       4.806   1.575 -26.781  1.00  0.00           H  
ATOM   2194  HZ2 LYS A 148       5.751   0.642 -27.620  1.00  0.00           H  
ATOM   2195  HZ3 LYS A 148       4.371   0.014 -27.124  1.00  0.00           H  
ATOM   2196  C   LYS A 148      10.961   0.245 -22.711  1.00  0.00           C  
ATOM   2197  O   LYS A 148      12.016  -0.218 -23.083  1.00  0.00           O  
ATOM   2198  N   GLN A 149      10.813   1.428 -22.164  1.00  0.00           N  
ATOM   2199  H   GLN A 149       9.843   1.663 -22.006  1.00  0.00           H  
ATOM   2200  CA  GLN A 149      11.888   2.096 -21.476  1.00  0.00           C  
ATOM   2201  HA  GLN A 149      12.811   2.124 -22.056  1.00  0.00           H  
ATOM   2202  CB  GLN A 149      11.664   3.616 -21.261  1.00  0.00           C  
ATOM   2203  HB2 GLN A 149      10.697   3.800 -20.790  1.00  0.00           H  
ATOM   2204  HB3 GLN A 149      12.492   3.999 -20.666  1.00  0.00           H  
ATOM   2205  CG  GLN A 149      11.491   4.533 -22.578  1.00  0.00           C  
ATOM   2206  HG2 GLN A 149      12.445   4.781 -23.043  1.00  0.00           H  
ATOM   2207  HG3 GLN A 149      10.945   4.040 -23.382  1.00  0.00           H  
ATOM   2208  CD  GLN A 149      10.722   5.830 -22.300  1.00  0.00           C  
ATOM   2209  OE1 GLN A 149       9.631   6.074 -22.818  1.00  0.00           O  
ATOM   2210  NE2 GLN A 149      11.120   6.516 -21.228  1.00  0.00           N  
ATOM   2211 HE21 GLN A 149      12.033   6.294 -20.859  1.00  0.00           H  
ATOM   2212 HE22 GLN A 149      10.572   7.332 -20.990  1.00  0.00           H  
ATOM   2213  C   GLN A 149      12.247   1.365 -20.137  1.00  0.00           C  
ATOM   2214  O   GLN A 149      11.426   0.773 -19.521  1.00  0.00           O  
ATOM   2215  N   GLY A 150      13.520   1.429 -19.718  1.00  0.00           N  
ATOM   2216  H   GLY A 150      14.224   1.782 -20.349  1.00  0.00           H  
ATOM   2217  CA  GLY A 150      13.850   1.375 -18.289  1.00  0.00           C  
ATOM   2218  HA2 GLY A 150      13.184   0.750 -17.695  1.00  0.00           H  
ATOM   2219  HA3 GLY A 150      14.826   0.897 -18.207  1.00  0.00           H  
ATOM   2220  C   GLY A 150      13.767   2.792 -17.666  1.00  0.00           C  
ATOM   2221  O   GLY A 150      14.479   3.707 -18.045  1.00  0.00           O  
ATOM   2222  N   VAL A 151      12.945   2.982 -16.655  1.00  0.00           N  
ATOM   2223  H   VAL A 151      12.551   2.145 -16.253  1.00  0.00           H  
ATOM   2224  CA  VAL A 151      12.978   4.255 -15.854  1.00  0.00           C  
ATOM   2225  HA  VAL A 151      13.046   5.167 -16.445  1.00  0.00           H  
ATOM   2226  CB  VAL A 151      11.669   4.290 -15.003  1.00  0.00           C  
ATOM   2227  HB  VAL A 151      11.585   3.392 -14.390  1.00  0.00           H  
ATOM   2228  CG1 VAL A 151      11.623   5.489 -14.086  1.00  0.00           C  
ATOM   2229 HG11 VAL A 151      10.743   5.405 -13.447  1.00  0.00           H  
ATOM   2230 HG12 VAL A 151      12.493   5.433 -13.432  1.00  0.00           H  
ATOM   2231 HG13 VAL A 151      11.644   6.422 -14.650  1.00  0.00           H  
ATOM   2232  CG2 VAL A 151      10.457   4.327 -15.988  1.00  0.00           C  
ATOM   2233 HG21 VAL A 151       9.498   4.168 -15.493  1.00  0.00           H  
ATOM   2234 HG22 VAL A 151      10.511   5.354 -16.351  1.00  0.00           H  
ATOM   2235 HG23 VAL A 151      10.622   3.602 -16.784  1.00  0.00           H  
ATOM   2236  C   VAL A 151      14.226   4.149 -14.943  1.00  0.00           C  
ATOM   2237  O   VAL A 151      14.199   3.153 -14.189  1.00  0.00           O  
ATOM   2238  N   VAL A 152      15.215   5.042 -15.076  1.00  0.00           N  
ATOM   2239  H   VAL A 152      15.052   5.792 -15.732  1.00  0.00           H  
ATOM   2240  CA  VAL A 152      16.533   4.941 -14.351  1.00  0.00           C  
ATOM   2241  HA  VAL A 152      16.820   3.913 -14.569  1.00  0.00           H  
ATOM   2242  CB  VAL A 152      17.658   5.836 -15.083  1.00  0.00           C  
ATOM   2243  HB  VAL A 152      17.652   5.676 -16.161  1.00  0.00           H  
ATOM   2244  CG1 VAL A 152      17.311   7.273 -14.920  1.00  0.00           C  
ATOM   2245 HG11 VAL A 152      18.119   7.919 -15.265  1.00  0.00           H  
ATOM   2246 HG12 VAL A 152      16.433   7.471 -15.534  1.00  0.00           H  
ATOM   2247 HG13 VAL A 152      17.059   7.521 -13.889  1.00  0.00           H  
ATOM   2248  CG2 VAL A 152      19.102   5.534 -14.594  1.00  0.00           C  
ATOM   2249 HG21 VAL A 152      19.163   4.447 -14.540  1.00  0.00           H  
ATOM   2250 HG22 VAL A 152      19.853   5.984 -15.244  1.00  0.00           H  
ATOM   2251 HG23 VAL A 152      19.140   6.014 -13.616  1.00  0.00           H  
ATOM   2252  C   VAL A 152      16.359   5.357 -12.847  1.00  0.00           C  
ATOM   2253  O   VAL A 152      15.463   6.063 -12.479  1.00  0.00           O  
ATOM   2254  N   HIE A 153      16.935   4.550 -12.036  1.00  0.00           N  
ATOM   2255  H   HIE A 153      17.635   3.908 -12.380  1.00  0.00           H  
ATOM   2256  CA  HIE A 153      16.751   4.482 -10.568  1.00  0.00           C  
ATOM   2257  HA  HIE A 153      17.279   3.585 -10.246  1.00  0.00           H  
ATOM   2258  CB  HIE A 153      17.250   5.765  -9.820  1.00  0.00           C  
ATOM   2259  HB2 HIE A 153      16.621   6.575 -10.189  1.00  0.00           H  
ATOM   2260  HB3 HIE A 153      16.903   5.672  -8.792  1.00  0.00           H  
ATOM   2261  CG  HIE A 153      18.694   6.137  -9.927  1.00  0.00           C  
ATOM   2262  ND1 HIE A 153      19.269   7.326  -9.554  1.00  0.00           N  
ATOM   2263  CE1 HIE A 153      20.610   7.116  -9.533  1.00  0.00           C  
ATOM   2264  HE1 HIE A 153      21.363   7.834  -9.245  1.00  0.00           H  
ATOM   2265  NE2 HIE A 153      20.889   5.875  -9.950  1.00  0.00           N  
ATOM   2266  HE2 HIE A 153      21.841   5.576 -10.105  1.00  0.00           H  
ATOM   2267  CD2 HIE A 153      19.697   5.218 -10.150  1.00  0.00           C  
ATOM   2268  HD2 HIE A 153      19.485   4.160 -10.167  1.00  0.00           H  
ATOM   2269  C   HIE A 153      15.326   4.084 -10.150  1.00  0.00           C  
ATOM   2270  O   HIE A 153      14.833   4.325  -9.059  1.00  0.00           O  
ATOM   2271  N   ALA A 154      14.625   3.347 -11.031  1.00  0.00           N  
ATOM   2272  H   ALA A 154      15.076   3.138 -11.910  1.00  0.00           H  
ATOM   2273  CA  ALA A 154      13.403   2.637 -10.718  1.00  0.00           C  
ATOM   2274  HA  ALA A 154      13.426   2.502  -9.636  1.00  0.00           H  
ATOM   2275  CB  ALA A 154      12.227   3.480 -11.112  1.00  0.00           C  
ATOM   2276  HB1 ALA A 154      12.123   4.402 -10.541  1.00  0.00           H  
ATOM   2277  HB2 ALA A 154      12.309   3.726 -12.171  1.00  0.00           H  
ATOM   2278  HB3 ALA A 154      11.345   2.893 -10.857  1.00  0.00           H  
ATOM   2279  C   ALA A 154      13.413   1.253 -11.403  1.00  0.00           C  
ATOM   2280  O   ALA A 154      12.611   0.856 -12.240  1.00  0.00           O  
ATOM   2281  N   ALA A 155      14.391   0.462 -11.039  1.00  0.00           N  
ATOM   2282  H   ALA A 155      15.032   0.815 -10.343  1.00  0.00           H  
ATOM   2283  CA  ALA A 155      14.657  -0.847 -11.582  1.00  0.00           C  
ATOM   2284  HA  ALA A 155      14.720  -0.808 -12.670  1.00  0.00           H  
ATOM   2285  CB  ALA A 155      16.054  -1.366 -11.189  1.00  0.00           C  
ATOM   2286  HB1 ALA A 155      16.276  -2.293 -11.719  1.00  0.00           H  
ATOM   2287  HB2 ALA A 155      16.818  -0.602 -11.322  1.00  0.00           H  
ATOM   2288  HB3 ALA A 155      16.051  -1.640 -10.134  1.00  0.00           H  
ATOM   2289  C   ALA A 155      13.601  -1.974 -11.362  1.00  0.00           C  
ATOM   2290  O   ALA A 155      13.309  -2.595 -12.384  1.00  0.00           O  
ATOM   2291  N   PRO A 156      12.988  -2.074 -10.178  1.00  0.00           N  
ATOM   2292  CD  PRO A 156      13.185  -1.414  -8.880  1.00  0.00           C  
ATOM   2293  HD2 PRO A 156      12.988  -0.353  -9.034  1.00  0.00           H  
ATOM   2294  HD3 PRO A 156      14.238  -1.515  -8.619  1.00  0.00           H  
ATOM   2295  CG  PRO A 156      12.230  -2.039  -7.862  1.00  0.00           C  
ATOM   2296  HG2 PRO A 156      11.343  -1.406  -7.866  1.00  0.00           H  
ATOM   2297  HG3 PRO A 156      12.656  -2.243  -6.881  1.00  0.00           H  
ATOM   2298  CB  PRO A 156      11.777  -3.340  -8.569  1.00  0.00           C  
ATOM   2299  HB2 PRO A 156      10.707  -3.532  -8.504  1.00  0.00           H  
ATOM   2300  HB3 PRO A 156      12.184  -4.277  -8.190  1.00  0.00           H  
ATOM   2301  CA  PRO A 156      11.993  -3.138 -10.046  1.00  0.00           C  
ATOM   2302  HA  PRO A 156      12.416  -4.090 -10.368  1.00  0.00           H  
ATOM   2303  C   PRO A 156      10.651  -2.807 -10.755  1.00  0.00           C  
ATOM   2304  O   PRO A 156      10.013  -3.697 -11.141  1.00  0.00           O  
ATOM   2305  N   TYR A 157      10.272  -1.541 -10.665  1.00  0.00           N  
ATOM   2306  H   TYR A 157      10.940  -0.922 -10.229  1.00  0.00           H  
ATOM   2307  CA  TYR A 157       9.104  -0.996 -11.326  1.00  0.00           C  
ATOM   2308  HA  TYR A 157       8.150  -1.388 -10.974  1.00  0.00           H  
ATOM   2309  CB  TYR A 157       9.016   0.524 -10.994  1.00  0.00           C  
ATOM   2310  HB2 TYR A 157       8.923   0.568  -9.909  1.00  0.00           H  
ATOM   2311  HB3 TYR A 157       9.917   1.030 -11.339  1.00  0.00           H  
ATOM   2312  CG  TYR A 157       7.832   1.107 -11.725  1.00  0.00           C  
ATOM   2313  CD1 TYR A 157       6.514   0.789 -11.342  1.00  0.00           C  
ATOM   2314  HD1 TYR A 157       6.317   0.109 -10.526  1.00  0.00           H  
ATOM   2315  CE1 TYR A 157       5.384   1.337 -12.057  1.00  0.00           C  
ATOM   2316  HE1 TYR A 157       4.382   1.003 -11.832  1.00  0.00           H  
ATOM   2317  CZ  TYR A 157       5.641   2.188 -13.113  1.00  0.00           C  
ATOM   2318  OH  TYR A 157       4.564   2.611 -13.854  1.00  0.00           O  
ATOM   2319  HH  TYR A 157       3.877   2.966 -13.285  1.00  0.00           H  
ATOM   2320  CE2 TYR A 157       6.888   2.603 -13.452  1.00  0.00           C  
ATOM   2321  HE2 TYR A 157       7.025   3.377 -14.193  1.00  0.00           H  
ATOM   2322  CD2 TYR A 157       8.018   1.942 -12.850  1.00  0.00           C  
ATOM   2323  HD2 TYR A 157       9.007   2.253 -13.154  1.00  0.00           H  
ATOM   2324  C   TYR A 157       9.235  -1.225 -12.854  1.00  0.00           C  
ATOM   2325  O   TYR A 157       8.299  -1.729 -13.450  1.00  0.00           O  
ATOM   2326  N   SER A 158      10.404  -0.950 -13.448  1.00  0.00           N  
ATOM   2327  H   SER A 158      11.063  -0.326 -13.005  1.00  0.00           H  
ATOM   2328  CA  SER A 158      10.659  -1.212 -14.889  1.00  0.00           C  
ATOM   2329  HA  SER A 158       9.748  -0.800 -15.325  1.00  0.00           H  
ATOM   2330  CB  SER A 158      11.944  -0.495 -15.380  1.00  0.00           C  
ATOM   2331  HB2 SER A 158      12.870  -0.835 -14.915  1.00  0.00           H  
ATOM   2332  HB3 SER A 158      12.108  -0.684 -16.441  1.00  0.00           H  
ATOM   2333  OG  SER A 158      11.983   0.950 -15.025  1.00  0.00           O  
ATOM   2334  HG  SER A 158      12.419   1.137 -14.191  1.00  0.00           H  
ATOM   2335  C   SER A 158      10.680  -2.722 -15.124  1.00  0.00           C  
ATOM   2336  O   SER A 158      10.076  -3.133 -16.064  1.00  0.00           O  
ATOM   2337  N   ALA A 159      11.259  -3.559 -14.258  1.00  0.00           N  
ATOM   2338  H   ALA A 159      11.745  -3.202 -13.449  1.00  0.00           H  
ATOM   2339  CA  ALA A 159      11.269  -4.986 -14.564  1.00  0.00           C  
ATOM   2340  HA  ALA A 159      11.716  -5.159 -15.543  1.00  0.00           H  
ATOM   2341  CB  ALA A 159      12.332  -5.605 -13.634  1.00  0.00           C  
ATOM   2342  HB1 ALA A 159      11.866  -5.922 -12.701  1.00  0.00           H  
ATOM   2343  HB2 ALA A 159      12.762  -6.456 -14.162  1.00  0.00           H  
ATOM   2344  HB3 ALA A 159      13.141  -4.892 -13.474  1.00  0.00           H  
ATOM   2345  C   ALA A 159       9.921  -5.718 -14.511  1.00  0.00           C  
ATOM   2346  O   ALA A 159       9.588  -6.604 -15.303  1.00  0.00           O  
ATOM   2347  N   SER A 160       9.076  -5.288 -13.586  1.00  0.00           N  
ATOM   2348  H   SER A 160       9.515  -4.516 -13.104  1.00  0.00           H  
ATOM   2349  CA  SER A 160       7.723  -5.803 -13.380  1.00  0.00           C  
ATOM   2350  HA  SER A 160       7.824  -6.881 -13.497  1.00  0.00           H  
ATOM   2351  CB  SER A 160       7.245  -5.540 -11.959  1.00  0.00           C  
ATOM   2352  HB2 SER A 160       6.201  -5.851 -11.902  1.00  0.00           H  
ATOM   2353  HB3 SER A 160       7.832  -6.029 -11.184  1.00  0.00           H  
ATOM   2354  OG  SER A 160       7.262  -4.166 -11.569  1.00  0.00           O  
ATOM   2355  HG  SER A 160       8.134  -3.911 -11.261  1.00  0.00           H  
ATOM   2356  C   SER A 160       6.683  -5.273 -14.389  1.00  0.00           C  
ATOM   2357  O   SER A 160       6.037  -6.148 -14.933  1.00  0.00           O  
ATOM   2358  N   LYS A 161       6.544  -3.966 -14.587  1.00  0.00           N  
ATOM   2359  H   LYS A 161       6.995  -3.335 -13.940  1.00  0.00           H  
ATOM   2360  CA  LYS A 161       5.774  -3.530 -15.771  1.00  0.00           C  
ATOM   2361  HA  LYS A 161       4.724  -3.822 -15.768  1.00  0.00           H  
ATOM   2362  CB  LYS A 161       5.696  -2.027 -15.946  1.00  0.00           C  
ATOM   2363  HB2 LYS A 161       6.719  -1.674 -16.071  1.00  0.00           H  
ATOM   2364  HB3 LYS A 161       5.238  -1.863 -16.921  1.00  0.00           H  
ATOM   2365  CG  LYS A 161       5.036  -1.343 -14.791  1.00  0.00           C  
ATOM   2366  HG2 LYS A 161       5.222  -1.880 -13.862  1.00  0.00           H  
ATOM   2367  HG3 LYS A 161       5.466  -0.342 -14.761  1.00  0.00           H  
ATOM   2368  CD  LYS A 161       3.585  -1.251 -15.130  1.00  0.00           C  
ATOM   2369  HD2 LYS A 161       3.518  -0.778 -16.110  1.00  0.00           H  
ATOM   2370  HD3 LYS A 161       3.189  -2.263 -15.208  1.00  0.00           H  
ATOM   2371  CE  LYS A 161       2.772  -0.507 -14.032  1.00  0.00           C  
ATOM   2372  HE2 LYS A 161       2.816  -1.106 -13.123  1.00  0.00           H  
ATOM   2373  HE3 LYS A 161       3.400   0.359 -13.825  1.00  0.00           H  
ATOM   2374  NZ  LYS A 161       1.400  -0.100 -14.374  1.00  0.00           N1+
ATOM   2375  HZ1 LYS A 161       0.850  -0.929 -14.552  1.00  0.00           H  
ATOM   2376  HZ2 LYS A 161       0.900   0.389 -13.645  1.00  0.00           H  
ATOM   2377  HZ3 LYS A 161       1.299   0.404 -15.243  1.00  0.00           H  
ATOM   2378  C   LYS A 161       6.234  -4.172 -17.085  1.00  0.00           C  
ATOM   2379  O   LYS A 161       5.446  -4.424 -17.977  1.00  0.00           O  
ATOM   2380  N   HID A 162       7.527  -4.474 -17.247  1.00  0.00           N  
ATOM   2381  H   HID A 162       8.112  -4.215 -16.466  1.00  0.00           H  
ATOM   2382  CA  HID A 162       8.116  -5.213 -18.423  1.00  0.00           C  
ATOM   2383  HA  HID A 162       7.911  -4.607 -19.305  1.00  0.00           H  
ATOM   2384  CB  HID A 162       9.594  -5.313 -18.452  1.00  0.00           C  
ATOM   2385  HB2 HID A 162       9.988  -5.089 -17.462  1.00  0.00           H  
ATOM   2386  HB3 HID A 162       9.930  -6.266 -18.862  1.00  0.00           H  
ATOM   2387  CG  HID A 162      10.263  -4.315 -19.419  1.00  0.00           C  
ATOM   2388  ND1 HID A 162      10.471  -3.007 -19.140  1.00  0.00           N  
ATOM   2389  HD1 HID A 162      10.122  -2.509 -18.334  1.00  0.00           H  
ATOM   2390  CE1 HID A 162      11.120  -2.452 -20.143  1.00  0.00           C  
ATOM   2391  HE1 HID A 162      11.493  -1.441 -20.224  1.00  0.00           H  
ATOM   2392  NE2 HID A 162      11.427  -3.398 -21.064  1.00  0.00           N  
ATOM   2393  CD2 HID A 162      10.866  -4.609 -20.590  1.00  0.00           C  
ATOM   2394  HD2 HID A 162      10.922  -5.582 -21.056  1.00  0.00           H  
ATOM   2395  C   HID A 162       7.470  -6.563 -18.578  1.00  0.00           C  
ATOM   2396  O   HID A 162       7.020  -6.954 -19.642  1.00  0.00           O  
ATOM   2397  N   GLY A 163       7.388  -7.274 -17.460  1.00  0.00           N  
ATOM   2398  H   GLY A 163       7.834  -6.905 -16.633  1.00  0.00           H  
ATOM   2399  CA  GLY A 163       6.726  -8.547 -17.291  1.00  0.00           C  
ATOM   2400  HA2 GLY A 163       7.220  -9.321 -17.878  1.00  0.00           H  
ATOM   2401  HA3 GLY A 163       6.866  -8.928 -16.280  1.00  0.00           H  
ATOM   2402  C   GLY A 163       5.176  -8.419 -17.622  1.00  0.00           C  
ATOM   2403  O   GLY A 163       4.617  -9.360 -18.231  1.00  0.00           O  
ATOM   2404  N   VAL A 164       4.443  -7.351 -17.420  1.00  0.00           N  
ATOM   2405  H   VAL A 164       4.885  -6.591 -16.923  1.00  0.00           H  
ATOM   2406  CA  VAL A 164       3.034  -7.122 -17.907  1.00  0.00           C  
ATOM   2407  HA  VAL A 164       2.486  -8.025 -17.638  1.00  0.00           H  
ATOM   2408  CB  VAL A 164       2.418  -5.925 -17.196  1.00  0.00           C  
ATOM   2409  HB  VAL A 164       2.899  -5.005 -17.527  1.00  0.00           H  
ATOM   2410  CG1 VAL A 164       0.947  -5.810 -17.555  1.00  0.00           C  
ATOM   2411 HG11 VAL A 164       0.570  -6.804 -17.794  1.00  0.00           H  
ATOM   2412 HG12 VAL A 164       0.510  -5.423 -16.634  1.00  0.00           H  
ATOM   2413 HG13 VAL A 164       0.765  -5.186 -18.429  1.00  0.00           H  
ATOM   2414  CG2 VAL A 164       2.576  -6.172 -15.689  1.00  0.00           C  
ATOM   2415 HG21 VAL A 164       1.845  -5.642 -15.081  1.00  0.00           H  
ATOM   2416 HG22 VAL A 164       2.528  -7.251 -15.545  1.00  0.00           H  
ATOM   2417 HG23 VAL A 164       3.579  -5.860 -15.397  1.00  0.00           H  
ATOM   2418  C   VAL A 164       3.007  -6.969 -19.464  1.00  0.00           C  
ATOM   2419  O   VAL A 164       2.001  -7.441 -20.069  1.00  0.00           O  
ATOM   2420  N   VAL A 165       4.026  -6.436 -20.101  1.00  0.00           N  
ATOM   2421  H   VAL A 165       4.750  -5.952 -19.589  1.00  0.00           H  
ATOM   2422  CA  VAL A 165       4.129  -6.479 -21.578  1.00  0.00           C  
ATOM   2423  HA  VAL A 165       3.160  -6.207 -21.995  1.00  0.00           H  
ATOM   2424  CB  VAL A 165       5.223  -5.568 -22.092  1.00  0.00           C  
ATOM   2425  HB  VAL A 165       6.219  -5.876 -21.776  1.00  0.00           H  
ATOM   2426  CG1 VAL A 165       5.357  -5.577 -23.642  1.00  0.00           C  
ATOM   2427 HG11 VAL A 165       5.691  -6.540 -24.030  1.00  0.00           H  
ATOM   2428 HG12 VAL A 165       4.455  -5.374 -24.218  1.00  0.00           H  
ATOM   2429 HG13 VAL A 165       6.050  -4.847 -24.061  1.00  0.00           H  
ATOM   2430  CG2 VAL A 165       5.057  -4.076 -21.618  1.00  0.00           C  
ATOM   2431 HG21 VAL A 165       4.052  -3.654 -21.647  1.00  0.00           H  
ATOM   2432 HG22 VAL A 165       5.260  -3.952 -20.554  1.00  0.00           H  
ATOM   2433 HG23 VAL A 165       5.688  -3.370 -22.157  1.00  0.00           H  
ATOM   2434  C   VAL A 165       4.326  -7.872 -22.013  1.00  0.00           C  
ATOM   2435  O   VAL A 165       3.718  -8.260 -22.979  1.00  0.00           O  
ATOM   2436  N   GLY A 166       5.104  -8.738 -21.289  1.00  0.00           N  
ATOM   2437  H   GLY A 166       5.506  -8.365 -20.440  1.00  0.00           H  
ATOM   2438  CA  GLY A 166       5.242 -10.137 -21.588  1.00  0.00           C  
ATOM   2439  HA2 GLY A 166       5.675 -10.333 -22.568  1.00  0.00           H  
ATOM   2440  HA3 GLY A 166       5.989 -10.549 -20.910  1.00  0.00           H  
ATOM   2441  C   GLY A 166       3.935 -10.928 -21.543  1.00  0.00           C  
ATOM   2442  O   GLY A 166       3.472 -11.505 -22.554  1.00  0.00           O  
ATOM   2443  N   PHE A 167       3.130 -10.774 -20.502  1.00  0.00           N  
ATOM   2444  H   PHE A 167       3.548 -10.246 -19.750  1.00  0.00           H  
ATOM   2445  CA  PHE A 167       1.871 -11.500 -20.299  1.00  0.00           C  
ATOM   2446  HA  PHE A 167       1.839 -12.555 -20.568  1.00  0.00           H  
ATOM   2447  CB  PHE A 167       1.416 -11.323 -18.860  1.00  0.00           C  
ATOM   2448  HB2 PHE A 167       2.145 -11.863 -18.256  1.00  0.00           H  
ATOM   2449  HB3 PHE A 167       1.494 -10.261 -18.629  1.00  0.00           H  
ATOM   2450  CG  PHE A 167       0.087 -11.848 -18.509  1.00  0.00           C  
ATOM   2451  CD1 PHE A 167      -0.143 -13.222 -18.364  1.00  0.00           C  
ATOM   2452  HD1 PHE A 167       0.686 -13.911 -18.421  1.00  0.00           H  
ATOM   2453  CE1 PHE A 167      -1.410 -13.691 -17.807  1.00  0.00           C  
ATOM   2454  HE1 PHE A 167      -1.603 -14.734 -17.607  1.00  0.00           H  
ATOM   2455  CZ  PHE A 167      -2.402 -12.795 -17.465  1.00  0.00           C  
ATOM   2456  HZ  PHE A 167      -3.373 -13.130 -17.131  1.00  0.00           H  
ATOM   2457  CE2 PHE A 167      -2.189 -11.398 -17.725  1.00  0.00           C  
ATOM   2458  HE2 PHE A 167      -3.000 -10.709 -17.542  1.00  0.00           H  
ATOM   2459  CD2 PHE A 167      -0.926 -10.945 -18.127  1.00  0.00           C  
ATOM   2460  HD2 PHE A 167      -0.696  -9.890 -18.102  1.00  0.00           H  
ATOM   2461  C   PHE A 167       0.838 -10.946 -21.319  1.00  0.00           C  
ATOM   2462  O   PHE A 167       0.130 -11.746 -21.881  1.00  0.00           O  
ATOM   2463  N   THR A 168       0.844  -9.622 -21.650  1.00  0.00           N  
ATOM   2464  H   THR A 168       1.556  -9.074 -21.187  1.00  0.00           H  
ATOM   2465  CA  THR A 168      -0.079  -9.108 -22.649  1.00  0.00           C  
ATOM   2466  HA  THR A 168      -1.063  -9.431 -22.309  1.00  0.00           H  
ATOM   2467  CB  THR A 168       0.103  -7.595 -22.635  1.00  0.00           C  
ATOM   2468  HB  THR A 168       1.128  -7.343 -22.907  1.00  0.00           H  
ATOM   2469  CG2 THR A 168      -0.622  -6.873 -23.787  1.00  0.00           C  
ATOM   2470 HG21 THR A 168      -1.594  -7.365 -23.781  1.00  0.00           H  
ATOM   2471 HG22 THR A 168      -0.619  -5.786 -23.708  1.00  0.00           H  
ATOM   2472 HG23 THR A 168      -0.110  -7.051 -24.734  1.00  0.00           H  
ATOM   2473  OG1 THR A 168      -0.329  -7.087 -21.441  1.00  0.00           O  
ATOM   2474  HG1 THR A 168       0.459  -7.022 -20.895  1.00  0.00           H  
ATOM   2475  C   THR A 168       0.182  -9.655 -24.070  1.00  0.00           C  
ATOM   2476  O   THR A 168      -0.796  -9.940 -24.829  1.00  0.00           O  
ATOM   2477  N   LYS A 169       1.424  -9.933 -24.433  1.00  0.00           N  
ATOM   2478  H   LYS A 169       2.215  -9.704 -23.846  1.00  0.00           H  
ATOM   2479  CA  LYS A 169       1.736 -10.681 -25.616  1.00  0.00           C  
ATOM   2480  HA  LYS A 169       1.056 -10.403 -26.421  1.00  0.00           H  
ATOM   2481  CB  LYS A 169       3.150 -10.435 -26.133  1.00  0.00           C  
ATOM   2482  HB2 LYS A 169       3.784 -10.627 -25.267  1.00  0.00           H  
ATOM   2483  HB3 LYS A 169       3.352 -11.176 -26.907  1.00  0.00           H  
ATOM   2484  CG  LYS A 169       3.366  -8.965 -26.682  1.00  0.00           C  
ATOM   2485  HG2 LYS A 169       2.553  -8.800 -27.389  1.00  0.00           H  
ATOM   2486  HG3 LYS A 169       3.274  -8.229 -25.884  1.00  0.00           H  
ATOM   2487  CD  LYS A 169       4.750  -8.748 -27.315  1.00  0.00           C  
ATOM   2488  HD2 LYS A 169       5.553  -9.135 -26.689  1.00  0.00           H  
ATOM   2489  HD3 LYS A 169       4.690  -9.248 -28.282  1.00  0.00           H  
ATOM   2490  CE  LYS A 169       4.954  -7.266 -27.558  1.00  0.00           C  
ATOM   2491  HE2 LYS A 169       4.065  -6.824 -28.007  1.00  0.00           H  
ATOM   2492  HE3 LYS A 169       5.054  -6.788 -26.584  1.00  0.00           H  
ATOM   2493  NZ  LYS A 169       6.128  -6.997 -28.372  1.00  0.00           N1+
ATOM   2494  HZ1 LYS A 169       6.954  -7.527 -28.135  1.00  0.00           H  
ATOM   2495  HZ2 LYS A 169       5.958  -7.207 -29.346  1.00  0.00           H  
ATOM   2496  HZ3 LYS A 169       6.335  -6.012 -28.462  1.00  0.00           H  
ATOM   2497  C   LYS A 169       1.364 -12.166 -25.495  1.00  0.00           C  
ATOM   2498  O   LYS A 169       0.759 -12.747 -26.417  1.00  0.00           O  
ATOM   2499  N   ALA A 170       1.793 -12.868 -24.473  1.00  0.00           N  
ATOM   2500  H   ALA A 170       2.383 -12.378 -23.817  1.00  0.00           H  
ATOM   2501  CA  ALA A 170       1.785 -14.321 -24.387  1.00  0.00           C  
ATOM   2502  HA  ALA A 170       2.071 -14.747 -25.350  1.00  0.00           H  
ATOM   2503  CB  ALA A 170       2.674 -14.762 -23.244  1.00  0.00           C  
ATOM   2504  HB1 ALA A 170       3.709 -14.499 -23.456  1.00  0.00           H  
ATOM   2505  HB2 ALA A 170       2.355 -14.223 -22.353  1.00  0.00           H  
ATOM   2506  HB3 ALA A 170       2.523 -15.826 -23.059  1.00  0.00           H  
ATOM   2507  C   ALA A 170       0.321 -14.840 -24.120  1.00  0.00           C  
ATOM   2508  O   ALA A 170      -0.136 -15.803 -24.686  1.00  0.00           O  
ATOM   2509  N   LEU A 171      -0.468 -14.092 -23.315  1.00  0.00           N  
ATOM   2510  H   LEU A 171      -0.148 -13.217 -22.925  1.00  0.00           H  
ATOM   2511  CA  LEU A 171      -1.886 -14.425 -23.077  1.00  0.00           C  
ATOM   2512  HA  LEU A 171      -2.058 -15.501 -23.044  1.00  0.00           H  
ATOM   2513  CB  LEU A 171      -2.289 -13.932 -21.717  1.00  0.00           C  
ATOM   2514  HB2 LEU A 171      -1.653 -14.499 -21.037  1.00  0.00           H  
ATOM   2515  HB3 LEU A 171      -2.210 -12.850 -21.620  1.00  0.00           H  
ATOM   2516  CG  LEU A 171      -3.799 -14.308 -21.386  1.00  0.00           C  
ATOM   2517  HG  LEU A 171      -4.397 -14.320 -22.297  1.00  0.00           H  
ATOM   2518  CD1 LEU A 171      -3.839 -15.553 -20.561  1.00  0.00           C  
ATOM   2519 HD11 LEU A 171      -4.864 -15.778 -20.269  1.00  0.00           H  
ATOM   2520 HD12 LEU A 171      -3.466 -16.418 -21.110  1.00  0.00           H  
ATOM   2521 HD13 LEU A 171      -3.355 -15.284 -19.623  1.00  0.00           H  
ATOM   2522  CD2 LEU A 171      -4.407 -13.250 -20.448  1.00  0.00           C  
ATOM   2523 HD21 LEU A 171      -5.305 -13.556 -19.911  1.00  0.00           H  
ATOM   2524 HD22 LEU A 171      -3.662 -12.948 -19.713  1.00  0.00           H  
ATOM   2525 HD23 LEU A 171      -4.652 -12.399 -21.083  1.00  0.00           H  
ATOM   2526  C   LEU A 171      -2.768 -14.048 -24.285  1.00  0.00           C  
ATOM   2527  O   LEU A 171      -3.691 -14.764 -24.687  1.00  0.00           O  
ATOM   2528  N   GLY A 172      -2.397 -12.997 -25.005  1.00  0.00           N  
ATOM   2529  H   GLY A 172      -1.552 -12.555 -24.673  1.00  0.00           H  
ATOM   2530  CA  GLY A 172      -2.987 -12.627 -26.324  1.00  0.00           C  
ATOM   2531  HA2 GLY A 172      -4.075 -12.630 -26.258  1.00  0.00           H  
ATOM   2532  HA3 GLY A 172      -2.688 -11.684 -26.780  1.00  0.00           H  
ATOM   2533  C   GLY A 172      -2.748 -13.647 -27.413  1.00  0.00           C  
ATOM   2534  O   GLY A 172      -3.751 -13.947 -28.042  1.00  0.00           O  
ATOM   2535  N   LEU A 173      -1.587 -14.240 -27.602  1.00  0.00           N  
ATOM   2536  H   LEU A 173      -0.805 -13.887 -27.070  1.00  0.00           H  
ATOM   2537  CA  LEU A 173      -1.345 -15.258 -28.599  1.00  0.00           C  
ATOM   2538  HA  LEU A 173      -1.854 -14.966 -29.518  1.00  0.00           H  
ATOM   2539  CB  LEU A 173       0.101 -15.281 -29.094  1.00  0.00           C  
ATOM   2540  HB2 LEU A 173       0.704 -15.780 -28.334  1.00  0.00           H  
ATOM   2541  HB3 LEU A 173       0.193 -15.991 -29.916  1.00  0.00           H  
ATOM   2542  CG  LEU A 173       0.708 -14.008 -29.743  1.00  0.00           C  
ATOM   2543  HG  LEU A 173       0.949 -13.383 -28.883  1.00  0.00           H  
ATOM   2544  CD1 LEU A 173       2.030 -14.391 -30.476  1.00  0.00           C  
ATOM   2545 HD11 LEU A 173       2.583 -15.074 -29.831  1.00  0.00           H  
ATOM   2546 HD12 LEU A 173       1.739 -14.805 -31.442  1.00  0.00           H  
ATOM   2547 HD13 LEU A 173       2.547 -13.457 -30.695  1.00  0.00           H  
ATOM   2548  CD2 LEU A 173      -0.156 -13.285 -30.694  1.00  0.00           C  
ATOM   2549 HD21 LEU A 173      -1.052 -12.931 -30.185  1.00  0.00           H  
ATOM   2550 HD22 LEU A 173       0.375 -12.360 -30.916  1.00  0.00           H  
ATOM   2551 HD23 LEU A 173      -0.287 -13.811 -31.640  1.00  0.00           H  
ATOM   2552  C   LEU A 173      -1.931 -16.603 -28.301  1.00  0.00           C  
ATOM   2553  O   LEU A 173      -2.330 -17.320 -29.216  1.00  0.00           O  
ATOM   2554  N   GLU A 174      -2.174 -16.841 -27.036  1.00  0.00           N  
ATOM   2555  H   GLU A 174      -2.053 -16.078 -26.385  1.00  0.00           H  
ATOM   2556  CA  GLU A 174      -2.805 -18.097 -26.499  1.00  0.00           C  
ATOM   2557  HA  GLU A 174      -2.460 -18.956 -27.075  1.00  0.00           H  
ATOM   2558  CB  GLU A 174      -2.226 -18.379 -25.081  1.00  0.00           C  
ATOM   2559  HB2 GLU A 174      -1.151 -18.532 -25.164  1.00  0.00           H  
ATOM   2560  HB3 GLU A 174      -2.286 -17.555 -24.369  1.00  0.00           H  
ATOM   2561  CG  GLU A 174      -2.836 -19.698 -24.445  1.00  0.00           C  
ATOM   2562  HG2 GLU A 174      -3.926 -19.687 -24.448  1.00  0.00           H  
ATOM   2563  HG3 GLU A 174      -2.539 -20.519 -25.097  1.00  0.00           H  
ATOM   2564  CD  GLU A 174      -2.381 -19.802 -22.986  1.00  0.00           C  
ATOM   2565  OE1 GLU A 174      -1.140 -19.662 -22.768  1.00  0.00           O  
ATOM   2566  OE2 GLU A 174      -3.189 -20.120 -22.034  1.00  0.00           O  
ATOM   2567  C   GLU A 174      -4.349 -18.091 -26.605  1.00  0.00           C  
ATOM   2568  O   GLU A 174      -4.989 -19.140 -26.599  1.00  0.00           O  
ATOM   2569  N   LEU A 175      -4.891 -16.919 -26.788  1.00  0.00           N  
ATOM   2570  H   LEU A 175      -4.239 -16.151 -26.855  1.00  0.00           H  
ATOM   2571  CA  LEU A 175      -6.322 -16.671 -26.879  1.00  0.00           C  
ATOM   2572  HA  LEU A 175      -6.914 -17.573 -26.723  1.00  0.00           H  
ATOM   2573  CB  LEU A 175      -6.737 -15.798 -25.717  1.00  0.00           C  
ATOM   2574  HB2 LEU A 175      -6.267 -14.828 -25.874  1.00  0.00           H  
ATOM   2575  HB3 LEU A 175      -7.816 -15.649 -25.769  1.00  0.00           H  
ATOM   2576  CG  LEU A 175      -6.506 -16.348 -24.307  1.00  0.00           C  
ATOM   2577  HG  LEU A 175      -5.441 -16.549 -24.188  1.00  0.00           H  
ATOM   2578  CD1 LEU A 175      -6.893 -15.167 -23.352  1.00  0.00           C  
ATOM   2579 HD11 LEU A 175      -6.476 -14.204 -23.643  1.00  0.00           H  
ATOM   2580 HD12 LEU A 175      -7.979 -15.134 -23.436  1.00  0.00           H  
ATOM   2581 HD13 LEU A 175      -6.774 -15.454 -22.306  1.00  0.00           H  
ATOM   2582  CD2 LEU A 175      -7.451 -17.528 -23.953  1.00  0.00           C  
ATOM   2583 HD21 LEU A 175      -7.327 -17.707 -22.885  1.00  0.00           H  
ATOM   2584 HD22 LEU A 175      -8.490 -17.218 -24.069  1.00  0.00           H  
ATOM   2585 HD23 LEU A 175      -7.077 -18.387 -24.510  1.00  0.00           H  
ATOM   2586  C   LEU A 175      -6.790 -16.111 -28.202  1.00  0.00           C  
ATOM   2587  O   LEU A 175      -7.995 -15.839 -28.334  1.00  0.00           O  
ATOM   2588  N   ALA A 176      -5.986 -15.967 -29.227  1.00  0.00           N  
ATOM   2589  H   ALA A 176      -5.044 -16.267 -29.024  1.00  0.00           H  
ATOM   2590  CA  ALA A 176      -6.307 -15.382 -30.498  1.00  0.00           C  
ATOM   2591  HA  ALA A 176      -6.748 -14.414 -30.263  1.00  0.00           H  
ATOM   2592  CB  ALA A 176      -4.970 -14.993 -31.233  1.00  0.00           C  
ATOM   2593  HB1 ALA A 176      -5.291 -14.245 -31.958  1.00  0.00           H  
ATOM   2594  HB2 ALA A 176      -4.206 -14.548 -30.596  1.00  0.00           H  
ATOM   2595  HB3 ALA A 176      -4.495 -15.784 -31.815  1.00  0.00           H  
ATOM   2596  C   ALA A 176      -7.373 -16.105 -31.315  1.00  0.00           C  
ATOM   2597  O   ALA A 176      -8.330 -15.497 -31.699  1.00  0.00           O  
ATOM   2598  N   ARG A 177      -7.344 -17.459 -31.412  1.00  0.00           N  
ATOM   2599  H   ARG A 177      -6.489 -17.784 -30.985  1.00  0.00           H  
ATOM   2600  CA  ARG A 177      -8.368 -18.344 -32.003  1.00  0.00           C  
ATOM   2601  HA  ARG A 177      -8.582 -17.696 -32.854  1.00  0.00           H  
ATOM   2602  CB  ARG A 177      -7.864 -19.764 -32.438  1.00  0.00           C  
ATOM   2603  HB2 ARG A 177      -6.863 -19.591 -32.832  1.00  0.00           H  
ATOM   2604  HB3 ARG A 177      -7.660 -20.429 -31.599  1.00  0.00           H  
ATOM   2605  CG  ARG A 177      -8.684 -20.416 -33.565  1.00  0.00           C  
ATOM   2606  HG2 ARG A 177      -8.218 -21.322 -33.950  1.00  0.00           H  
ATOM   2607  HG3 ARG A 177      -9.598 -20.856 -33.166  1.00  0.00           H  
ATOM   2608  CD  ARG A 177      -9.089 -19.437 -34.654  1.00  0.00           C  
ATOM   2609  HD2 ARG A 177      -9.872 -18.782 -34.273  1.00  0.00           H  
ATOM   2610  HD3 ARG A 177      -8.247 -18.817 -34.964  1.00  0.00           H  
ATOM   2611  NE  ARG A 177      -9.668 -20.119 -35.795  1.00  0.00           N  
ATOM   2612  HE  ARG A 177     -10.639 -20.386 -35.712  1.00  0.00           H  
ATOM   2613  CZ  ARG A 177      -9.164 -20.335 -36.979  1.00  0.00           C  
ATOM   2614  NH1 ARG A 177      -7.929 -20.128 -37.209  1.00  0.00           N  
ATOM   2615 HH11 ARG A 177      -7.465 -19.705 -36.417  1.00  0.00           H  
ATOM   2616 HH12 ARG A 177      -7.571 -20.187 -38.151  1.00  0.00           H  
ATOM   2617  NH2 ARG A 177      -9.848 -20.788 -37.989  1.00  0.00           N  
ATOM   2618 HH21 ARG A 177     -10.819 -21.002 -37.813  1.00  0.00           H  
ATOM   2619 HH22 ARG A 177      -9.365 -21.036 -38.840  1.00  0.00           H  
ATOM   2620  C   ARG A 177      -9.626 -18.303 -31.132  1.00  0.00           C  
ATOM   2621  O   ARG A 177     -10.654 -18.415 -31.717  1.00  0.00           O  
ATOM   2622  N   THR A 178      -9.514 -18.067 -29.811  1.00  0.00           N  
ATOM   2623  H   THR A 178      -8.564 -17.930 -29.497  1.00  0.00           H  
ATOM   2624  CA  THR A 178     -10.708 -17.988 -28.895  1.00  0.00           C  
ATOM   2625  HA  THR A 178     -11.475 -18.735 -29.099  1.00  0.00           H  
ATOM   2626  CB  THR A 178     -10.183 -18.325 -27.466  1.00  0.00           C  
ATOM   2627  HB  THR A 178      -9.377 -17.647 -27.186  1.00  0.00           H  
ATOM   2628  CG2 THR A 178     -11.205 -18.284 -26.312  1.00  0.00           C  
ATOM   2629 HG21 THR A 178     -11.974 -19.040 -26.471  1.00  0.00           H  
ATOM   2630 HG22 THR A 178     -10.855 -18.469 -25.297  1.00  0.00           H  
ATOM   2631 HG23 THR A 178     -11.755 -17.360 -26.488  1.00  0.00           H  
ATOM   2632  OG1 THR A 178      -9.695 -19.628 -27.463  1.00  0.00           O  
ATOM   2633  HG1 THR A 178      -9.023 -19.643 -28.148  1.00  0.00           H  
ATOM   2634  C   THR A 178     -11.377 -16.642 -29.009  1.00  0.00           C  
ATOM   2635  O   THR A 178     -12.566 -16.448 -28.701  1.00  0.00           O  
ATOM   2636  N   GLY A 179     -10.732 -15.635 -29.570  1.00  0.00           N  
ATOM   2637  H   GLY A 179      -9.797 -15.717 -29.943  1.00  0.00           H  
ATOM   2638  CA  GLY A 179     -11.298 -14.282 -29.791  1.00  0.00           C  
ATOM   2639  HA2 GLY A 179     -10.702 -13.851 -30.596  1.00  0.00           H  
ATOM   2640  HA3 GLY A 179     -12.313 -14.313 -30.187  1.00  0.00           H  
ATOM   2641  C   GLY A 179     -11.284 -13.291 -28.674  1.00  0.00           C  
ATOM   2642  O   GLY A 179     -11.521 -12.120 -28.901  1.00  0.00           O  
ATOM   2643  N   ILE A 180     -10.861 -13.725 -27.444  1.00  0.00           N  
ATOM   2644  H   ILE A 180     -10.708 -14.694 -27.205  1.00  0.00           H  
ATOM   2645  CA  ILE A 180     -10.521 -12.714 -26.351  1.00  0.00           C  
ATOM   2646  HA  ILE A 180     -11.310 -11.964 -26.399  1.00  0.00           H  
ATOM   2647  CB  ILE A 180     -10.512 -13.532 -25.021  1.00  0.00           C  
ATOM   2648  HB  ILE A 180      -9.615 -14.149 -24.947  1.00  0.00           H  
ATOM   2649  CG2 ILE A 180     -10.247 -12.557 -23.861  1.00  0.00           C  
ATOM   2650 HG21 ILE A 180     -10.419 -13.060 -22.910  1.00  0.00           H  
ATOM   2651 HG22 ILE A 180      -9.201 -12.293 -24.014  1.00  0.00           H  
ATOM   2652 HG23 ILE A 180     -10.768 -11.602 -23.914  1.00  0.00           H  
ATOM   2653  CG1 ILE A 180     -11.818 -14.289 -24.634  1.00  0.00           C  
ATOM   2654 HG12 ILE A 180     -12.414 -13.643 -23.988  1.00  0.00           H  
ATOM   2655 HG13 ILE A 180     -12.423 -14.575 -25.494  1.00  0.00           H  
ATOM   2656  CD1 ILE A 180     -11.551 -15.597 -23.979  1.00  0.00           C  
ATOM   2657 HD11 ILE A 180     -12.466 -16.170 -23.832  1.00  0.00           H  
ATOM   2658 HD12 ILE A 180     -10.841 -16.208 -24.537  1.00  0.00           H  
ATOM   2659 HD13 ILE A 180     -10.999 -15.527 -23.041  1.00  0.00           H  
ATOM   2660  C   ILE A 180      -9.164 -12.065 -26.612  1.00  0.00           C  
ATOM   2661  O   ILE A 180      -8.120 -12.720 -26.842  1.00  0.00           O  
ATOM   2662  N   THR A 181      -9.162 -10.675 -26.583  1.00  0.00           N  
ATOM   2663  H   THR A 181     -10.025 -10.175 -26.424  1.00  0.00           H  
ATOM   2664  CA  THR A 181      -8.014  -9.827 -26.941  1.00  0.00           C  
ATOM   2665  HA  THR A 181      -7.364 -10.550 -27.434  1.00  0.00           H  
ATOM   2666  CB  THR A 181      -8.370  -8.720 -28.023  1.00  0.00           C  
ATOM   2667  HB  THR A 181      -7.414  -8.258 -28.271  1.00  0.00           H  
ATOM   2668  CG2 THR A 181      -9.318  -9.124 -29.158  1.00  0.00           C  
ATOM   2669 HG21 THR A 181      -9.346  -8.297 -29.868  1.00  0.00           H  
ATOM   2670 HG22 THR A 181      -8.932 -10.036 -29.613  1.00  0.00           H  
ATOM   2671 HG23 THR A 181     -10.344  -9.261 -28.817  1.00  0.00           H  
ATOM   2672  OG1 THR A 181      -9.073  -7.596 -27.402  1.00  0.00           O  
ATOM   2673  HG1 THR A 181      -9.140  -6.865 -28.020  1.00  0.00           H  
ATOM   2674  C   THR A 181      -7.285  -9.294 -25.697  1.00  0.00           C  
ATOM   2675  O   THR A 181      -7.968  -8.850 -24.680  1.00  0.00           O  
ATOM   2676  N   VAL A 182      -5.960  -9.383 -25.710  1.00  0.00           N  
ATOM   2677  H   VAL A 182      -5.448  -9.560 -26.564  1.00  0.00           H  
ATOM   2678  CA  VAL A 182      -5.177  -8.911 -24.501  1.00  0.00           C  
ATOM   2679  HA  VAL A 182      -5.873  -8.507 -23.766  1.00  0.00           H  
ATOM   2680  CB  VAL A 182      -4.503 -10.122 -23.839  1.00  0.00           C  
ATOM   2681  HB  VAL A 182      -3.682 -10.422 -24.491  1.00  0.00           H  
ATOM   2682  CG1 VAL A 182      -4.026  -9.738 -22.463  1.00  0.00           C  
ATOM   2683 HG11 VAL A 182      -3.339 -10.509 -22.114  1.00  0.00           H  
ATOM   2684 HG12 VAL A 182      -3.444  -8.817 -22.483  1.00  0.00           H  
ATOM   2685 HG13 VAL A 182      -4.887  -9.664 -21.799  1.00  0.00           H  
ATOM   2686  CG2 VAL A 182      -5.542 -11.286 -23.636  1.00  0.00           C  
ATOM   2687 HG21 VAL A 182      -5.085 -12.211 -23.287  1.00  0.00           H  
ATOM   2688 HG22 VAL A 182      -6.143 -10.903 -22.810  1.00  0.00           H  
ATOM   2689 HG23 VAL A 182      -6.064 -11.535 -24.559  1.00  0.00           H  
ATOM   2690  C   VAL A 182      -4.241  -7.811 -24.941  1.00  0.00           C  
ATOM   2691  O   VAL A 182      -3.357  -8.074 -25.764  1.00  0.00           O  
ATOM   2692  N   ASN A 183      -4.458  -6.577 -24.517  1.00  0.00           N  
ATOM   2693  H   ASN A 183      -5.190  -6.567 -23.820  1.00  0.00           H  
ATOM   2694  CA  ASN A 183      -3.774  -5.421 -24.908  1.00  0.00           C  
ATOM   2695  HA  ASN A 183      -2.893  -5.734 -25.467  1.00  0.00           H  
ATOM   2696  CB  ASN A 183      -4.672  -4.584 -25.919  1.00  0.00           C  
ATOM   2697  HB2 ASN A 183      -5.637  -4.369 -25.460  1.00  0.00           H  
ATOM   2698  HB3 ASN A 183      -4.150  -3.652 -26.129  1.00  0.00           H  
ATOM   2699  CG  ASN A 183      -4.828  -5.363 -27.234  1.00  0.00           C  
ATOM   2700  OD1 ASN A 183      -3.831  -5.764 -27.820  1.00  0.00           O  
ATOM   2701  ND2 ASN A 183      -6.063  -5.575 -27.622  1.00  0.00           N  
ATOM   2702 HD21 ASN A 183      -6.878  -5.354 -27.068  1.00  0.00           H  
ATOM   2703 HD22 ASN A 183      -6.142  -6.162 -28.441  1.00  0.00           H  
ATOM   2704  C   ASN A 183      -3.261  -4.645 -23.619  1.00  0.00           C  
ATOM   2705  O   ASN A 183      -3.709  -4.861 -22.493  1.00  0.00           O  
ATOM   2706  N   ALA A 184      -2.368  -3.674 -23.841  1.00  0.00           N  
ATOM   2707  H   ALA A 184      -1.975  -3.521 -24.759  1.00  0.00           H  
ATOM   2708  CA  ALA A 184      -1.928  -2.749 -22.747  1.00  0.00           C  
ATOM   2709  HA  ALA A 184      -2.720  -2.826 -22.002  1.00  0.00           H  
ATOM   2710  CB  ALA A 184      -0.633  -3.269 -22.115  1.00  0.00           C  
ATOM   2711  HB1 ALA A 184      -0.353  -2.562 -21.334  1.00  0.00           H  
ATOM   2712  HB2 ALA A 184      -0.700  -4.258 -21.661  1.00  0.00           H  
ATOM   2713  HB3 ALA A 184       0.115  -3.467 -22.882  1.00  0.00           H  
ATOM   2714  C   ALA A 184      -1.846  -1.364 -23.295  1.00  0.00           C  
ATOM   2715  O   ALA A 184      -1.627  -1.145 -24.500  1.00  0.00           O  
ATOM   2716  N   VAL A 185      -1.891  -0.403 -22.382  1.00  0.00           N  
ATOM   2717  H   VAL A 185      -1.915  -0.670 -21.408  1.00  0.00           H  
ATOM   2718  CA  VAL A 185      -1.786   1.052 -22.655  1.00  0.00           C  
ATOM   2719  HA  VAL A 185      -1.440   1.243 -23.672  1.00  0.00           H  
ATOM   2720  CB  VAL A 185      -3.154   1.693 -22.569  1.00  0.00           C  
ATOM   2721  HB  VAL A 185      -3.547   1.569 -21.561  1.00  0.00           H  
ATOM   2722  CG1 VAL A 185      -3.103   3.233 -22.836  1.00  0.00           C  
ATOM   2723 HG11 VAL A 185      -4.039   3.750 -23.043  1.00  0.00           H  
ATOM   2724 HG12 VAL A 185      -2.628   3.591 -21.922  1.00  0.00           H  
ATOM   2725 HG13 VAL A 185      -2.378   3.450 -23.622  1.00  0.00           H  
ATOM   2726  CG2 VAL A 185      -4.194   1.061 -23.523  1.00  0.00           C  
ATOM   2727 HG21 VAL A 185      -5.131   1.619 -23.548  1.00  0.00           H  
ATOM   2728 HG22 VAL A 185      -3.873   0.999 -24.563  1.00  0.00           H  
ATOM   2729 HG23 VAL A 185      -4.470   0.068 -23.170  1.00  0.00           H  
ATOM   2730  C   VAL A 185      -0.761   1.604 -21.651  1.00  0.00           C  
ATOM   2731  O   VAL A 185      -0.891   1.374 -20.433  1.00  0.00           O  
ATOM   2732  N   CYS A 186       0.203   2.349 -22.155  1.00  0.00           N  
ATOM   2733  H   CYS A 186       0.117   2.478 -23.153  1.00  0.00           H  
ATOM   2734  CA  CYS A 186       1.514   2.655 -21.630  1.00  0.00           C  
ATOM   2735  HA  CYS A 186       1.498   2.263 -20.613  1.00  0.00           H  
ATOM   2736  CB  CYS A 186       2.559   2.026 -22.423  1.00  0.00           C  
ATOM   2737  HB2 CYS A 186       2.608   2.519 -23.394  1.00  0.00           H  
ATOM   2738  HB3 CYS A 186       3.596   2.079 -22.095  1.00  0.00           H  
ATOM   2739  SG  CYS A 186       2.215   0.271 -22.854  1.00  0.00           S  
ATOM   2740  HG  CYS A 186       1.754   0.481 -24.090  1.00  0.00           H  
ATOM   2741  C   CYS A 186       1.711   4.151 -21.596  1.00  0.00           C  
ATOM   2742  O   CYS A 186       2.239   4.769 -22.578  1.00  0.00           O  
ATOM   2743  N   PRO A 187       1.099   4.804 -20.575  1.00  0.00           N  
ATOM   2744  CD  PRO A 187       0.371   4.147 -19.495  1.00  0.00           C  
ATOM   2745  HD2 PRO A 187       0.911   3.306 -19.062  1.00  0.00           H  
ATOM   2746  HD3 PRO A 187      -0.566   3.771 -19.904  1.00  0.00           H  
ATOM   2747  CG  PRO A 187      -0.025   5.159 -18.484  1.00  0.00           C  
ATOM   2748  HG2 PRO A 187       0.735   5.104 -17.706  1.00  0.00           H  
ATOM   2749  HG3 PRO A 187      -1.042   5.125 -18.091  1.00  0.00           H  
ATOM   2750  CB  PRO A 187       0.215   6.545 -19.241  1.00  0.00           C  
ATOM   2751  HB2 PRO A 187       0.470   7.351 -18.553  1.00  0.00           H  
ATOM   2752  HB3 PRO A 187      -0.740   6.665 -19.751  1.00  0.00           H  
ATOM   2753  CA  PRO A 187       1.258   6.207 -20.251  1.00  0.00           C  
ATOM   2754  HA  PRO A 187       1.018   6.820 -21.118  1.00  0.00           H  
ATOM   2755  C   PRO A 187       2.702   6.438 -19.686  1.00  0.00           C  
ATOM   2756  O   PRO A 187       3.389   5.538 -19.178  1.00  0.00           O  
ATOM   2757  N   GLY A 188       3.092   7.713 -19.618  1.00  0.00           N  
ATOM   2758  H   GLY A 188       2.510   8.454 -19.981  1.00  0.00           H  
ATOM   2759  CA  GLY A 188       4.313   8.149 -18.838  1.00  0.00           C  
ATOM   2760  HA2 GLY A 188       4.517   7.361 -18.113  1.00  0.00           H  
ATOM   2761  HA3 GLY A 188       5.131   8.298 -19.541  1.00  0.00           H  
ATOM   2762  C   GLY A 188       4.203   9.449 -18.041  1.00  0.00           C  
ATOM   2763  O   GLY A 188       5.086   9.695 -17.203  1.00  0.00           O  
ATOM   2764  N   PHE A 189       3.203  10.288 -18.307  1.00  0.00           N  
ATOM   2765  H   PHE A 189       2.748  10.029 -19.171  1.00  0.00           H  
ATOM   2766  CA  PHE A 189       3.197  11.696 -17.915  1.00  0.00           C  
ATOM   2767  HA  PHE A 189       3.801  11.875 -17.026  1.00  0.00           H  
ATOM   2768  CB  PHE A 189       3.960  12.497 -19.069  1.00  0.00           C  
ATOM   2769  HB2 PHE A 189       3.567  12.036 -19.976  1.00  0.00           H  
ATOM   2770  HB3 PHE A 189       3.670  13.546 -19.120  1.00  0.00           H  
ATOM   2771  CG  PHE A 189       5.488  12.521 -19.057  1.00  0.00           C  
ATOM   2772  CD1 PHE A 189       6.084  13.783 -18.848  1.00  0.00           C  
ATOM   2773  HD1 PHE A 189       5.592  14.617 -18.367  1.00  0.00           H  
ATOM   2774  CE1 PHE A 189       7.466  13.947 -18.912  1.00  0.00           C  
ATOM   2775  HE1 PHE A 189       7.858  14.921 -18.664  1.00  0.00           H  
ATOM   2776  CZ  PHE A 189       8.228  12.831 -19.246  1.00  0.00           C  
ATOM   2777  HZ  PHE A 189       9.302  12.937 -19.260  1.00  0.00           H  
ATOM   2778  CE2 PHE A 189       7.590  11.653 -19.707  1.00  0.00           C  
ATOM   2779  HE2 PHE A 189       8.222  10.866 -20.091  1.00  0.00           H  
ATOM   2780  CD2 PHE A 189       6.231  11.462 -19.590  1.00  0.00           C  
ATOM   2781  HD2 PHE A 189       5.699  10.554 -19.829  1.00  0.00           H  
ATOM   2782  C   PHE A 189       1.756  12.114 -17.771  1.00  0.00           C  
ATOM   2783  O   PHE A 189       1.348  13.229 -18.141  1.00  0.00           O  
ATOM   2784  N   VAL A 190       0.841  11.312 -17.243  1.00  0.00           N  
ATOM   2785  H   VAL A 190       1.027  10.389 -16.878  1.00  0.00           H  
ATOM   2786  CA  VAL A 190      -0.517  11.789 -16.849  1.00  0.00           C  
ATOM   2787  HA  VAL A 190      -0.940  12.292 -17.719  1.00  0.00           H  
ATOM   2788  CB  VAL A 190      -1.532  10.677 -16.566  1.00  0.00           C  
ATOM   2789  HB  VAL A 190      -1.125  10.051 -15.772  1.00  0.00           H  
ATOM   2790  CG1 VAL A 190      -2.881  11.238 -16.315  1.00  0.00           C  
ATOM   2791 HG11 VAL A 190      -3.548  10.377 -16.262  1.00  0.00           H  
ATOM   2792 HG12 VAL A 190      -3.080  11.821 -15.417  1.00  0.00           H  
ATOM   2793 HG13 VAL A 190      -3.148  11.937 -17.108  1.00  0.00           H  
ATOM   2794  CG2 VAL A 190      -1.601   9.703 -17.731  1.00  0.00           C  
ATOM   2795 HG21 VAL A 190      -2.011  10.156 -18.634  1.00  0.00           H  
ATOM   2796 HG22 VAL A 190      -0.595   9.320 -17.899  1.00  0.00           H  
ATOM   2797 HG23 VAL A 190      -2.286   8.889 -17.494  1.00  0.00           H  
ATOM   2798  C   VAL A 190      -0.443  12.707 -15.573  1.00  0.00           C  
ATOM   2799  O   VAL A 190       0.253  12.380 -14.620  1.00  0.00           O  
ATOM   2800  N   GLU A 191      -1.053  13.853 -15.535  1.00  0.00           N  
ATOM   2801  H   GLU A 191      -1.543  14.171 -16.360  1.00  0.00           H  
ATOM   2802  CA  GLU A 191      -1.224  14.717 -14.399  1.00  0.00           C  
ATOM   2803  HA  GLU A 191      -0.237  15.028 -14.054  1.00  0.00           H  
ATOM   2804  CB  GLU A 191      -1.825  16.012 -14.965  1.00  0.00           C  
ATOM   2805  HB2 GLU A 191      -1.177  16.420 -15.739  1.00  0.00           H  
ATOM   2806  HB3 GLU A 191      -2.839  15.883 -15.343  1.00  0.00           H  
ATOM   2807  CG  GLU A 191      -1.896  17.194 -13.974  1.00  0.00           C  
ATOM   2808  HG2 GLU A 191      -2.591  17.957 -14.325  1.00  0.00           H  
ATOM   2809  HG3 GLU A 191      -2.285  16.870 -13.009  1.00  0.00           H  
ATOM   2810  CD  GLU A 191      -0.544  17.890 -13.749  1.00  0.00           C  
ATOM   2811  OE1 GLU A 191      -0.470  19.125 -13.955  1.00  0.00           O  
ATOM   2812  OE2 GLU A 191       0.302  17.320 -13.032  1.00  0.00           O  
ATOM   2813  C   GLU A 191      -2.016  14.116 -13.220  1.00  0.00           C  
ATOM   2814  O   GLU A 191      -3.243  14.130 -13.203  1.00  0.00           O  
ATOM   2815  N   THR A 192      -1.299  13.452 -12.344  1.00  0.00           N  
ATOM   2816  H   THR A 192      -0.299  13.363 -12.451  1.00  0.00           H  
ATOM   2817  CA  THR A 192      -1.784  12.785 -11.072  1.00  0.00           C  
ATOM   2818  HA  THR A 192      -2.837  13.064 -11.023  1.00  0.00           H  
ATOM   2819  CB  THR A 192      -1.719  11.192 -11.273  1.00  0.00           C  
ATOM   2820  HB  THR A 192      -2.218  10.708 -10.434  1.00  0.00           H  
ATOM   2821  CG2 THR A 192      -2.406  10.773 -12.538  1.00  0.00           C  
ATOM   2822 HG21 THR A 192      -3.453  11.061 -12.441  1.00  0.00           H  
ATOM   2823 HG22 THR A 192      -1.709  11.129 -13.297  1.00  0.00           H  
ATOM   2824 HG23 THR A 192      -2.480   9.686 -12.503  1.00  0.00           H  
ATOM   2825  OG1 THR A 192      -0.404  10.739 -11.235  1.00  0.00           O  
ATOM   2826  HG1 THR A 192      -0.530   9.838 -10.930  1.00  0.00           H  
ATOM   2827  C   THR A 192      -1.097  13.172  -9.786  1.00  0.00           C  
ATOM   2828  O   THR A 192      -0.237  14.028  -9.818  1.00  0.00           O  
ATOM   2829  N   PRO A 193      -1.507  12.687  -8.613  1.00  0.00           N  
ATOM   2830  CD  PRO A 193      -2.946  12.316  -8.267  1.00  0.00           C  
ATOM   2831  HD2 PRO A 193      -3.049  11.262  -8.524  1.00  0.00           H  
ATOM   2832  HD3 PRO A 193      -3.620  12.988  -8.796  1.00  0.00           H  
ATOM   2833  CG  PRO A 193      -3.091  12.325  -6.774  1.00  0.00           C  
ATOM   2834  HG2 PRO A 193      -3.680  11.477  -6.423  1.00  0.00           H  
ATOM   2835  HG3 PRO A 193      -3.449  13.318  -6.504  1.00  0.00           H  
ATOM   2836  CB  PRO A 193      -1.613  12.143  -6.376  1.00  0.00           C  
ATOM   2837  HB2 PRO A 193      -1.314  11.100  -6.478  1.00  0.00           H  
ATOM   2838  HB3 PRO A 193      -1.387  12.382  -5.337  1.00  0.00           H  
ATOM   2839  CA  PRO A 193      -0.751  12.929  -7.372  1.00  0.00           C  
ATOM   2840  HA  PRO A 193      -0.720  13.996  -7.150  1.00  0.00           H  
ATOM   2841  C   PRO A 193       0.700  12.410  -7.465  1.00  0.00           C  
ATOM   2842  O   PRO A 193       1.620  12.949  -6.879  1.00  0.00           O  
ATOM   2843  N   MET A 194       1.003  11.328  -8.182  1.00  0.00           N  
ATOM   2844  H   MET A 194       0.226  10.854  -8.621  1.00  0.00           H  
ATOM   2845  CA  MET A 194       2.410  10.859  -8.434  1.00  0.00           C  
ATOM   2846  HA  MET A 194       2.920  10.774  -7.474  1.00  0.00           H  
ATOM   2847  CB  MET A 194       2.362   9.464  -9.040  1.00  0.00           C  
ATOM   2848  HB2 MET A 194       1.936   8.732  -8.353  1.00  0.00           H  
ATOM   2849  HB3 MET A 194       1.750   9.411  -9.939  1.00  0.00           H  
ATOM   2850  CG  MET A 194       3.845   8.997  -9.224  1.00  0.00           C  
ATOM   2851  HG2 MET A 194       4.621   9.763  -9.218  1.00  0.00           H  
ATOM   2852  HG3 MET A 194       4.125   8.445  -8.326  1.00  0.00           H  
ATOM   2853  SD  MET A 194       4.297   7.858 -10.541  1.00  0.00           S  
ATOM   2854  CE  MET A 194       4.272   8.873 -11.947  1.00  0.00           C  
ATOM   2855  HE1 MET A 194       3.426   9.532 -11.755  1.00  0.00           H  
ATOM   2856  HE2 MET A 194       5.191   9.458 -11.974  1.00  0.00           H  
ATOM   2857  HE3 MET A 194       4.107   8.211 -12.797  1.00  0.00           H  
ATOM   2858  C   MET A 194       3.128  11.918  -9.328  1.00  0.00           C  
ATOM   2859  O   MET A 194       4.245  12.232  -9.080  1.00  0.00           O  
ATOM   2860  N   ALA A 195       2.413  12.586 -10.241  1.00  0.00           N  
ATOM   2861  H   ALA A 195       1.502  12.269 -10.542  1.00  0.00           H  
ATOM   2862  CA  ALA A 195       3.015  13.656 -11.011  1.00  0.00           C  
ATOM   2863  HA  ALA A 195       3.844  13.136 -11.490  1.00  0.00           H  
ATOM   2864  CB  ALA A 195       2.074  14.229 -12.069  1.00  0.00           C  
ATOM   2865  HB1 ALA A 195       2.510  14.816 -12.877  1.00  0.00           H  
ATOM   2866  HB2 ALA A 195       1.563  13.413 -12.579  1.00  0.00           H  
ATOM   2867  HB3 ALA A 195       1.364  14.813 -11.483  1.00  0.00           H  
ATOM   2868  C   ALA A 195       3.535  14.781 -10.082  1.00  0.00           C  
ATOM   2869  O   ALA A 195       4.608  15.363 -10.213  1.00  0.00           O  
ATOM   2870  N   ALA A 196       2.665  15.141  -9.195  1.00  0.00           N  
ATOM   2871  H   ALA A 196       1.806  14.642  -9.014  1.00  0.00           H  
ATOM   2872  CA  ALA A 196       2.871  16.220  -8.190  1.00  0.00           C  
ATOM   2873  HA  ALA A 196       3.204  17.088  -8.760  1.00  0.00           H  
ATOM   2874  CB  ALA A 196       1.569  16.614  -7.490  1.00  0.00           C  
ATOM   2875  HB1 ALA A 196       1.809  17.349  -6.723  1.00  0.00           H  
ATOM   2876  HB2 ALA A 196       0.955  17.115  -8.239  1.00  0.00           H  
ATOM   2877  HB3 ALA A 196       1.119  15.659  -7.217  1.00  0.00           H  
ATOM   2878  C   ALA A 196       3.950  15.801  -7.178  1.00  0.00           C  
ATOM   2879  O   ALA A 196       4.801  16.599  -6.853  1.00  0.00           O  
ATOM   2880  N   SER A 197       4.064  14.482  -6.850  1.00  0.00           N  
ATOM   2881  H   SER A 197       3.375  13.806  -7.146  1.00  0.00           H  
ATOM   2882  CA  SER A 197       5.143  13.803  -6.128  1.00  0.00           C  
ATOM   2883  HA  SER A 197       5.389  14.411  -5.258  1.00  0.00           H  
ATOM   2884  CB  SER A 197       4.542  12.453  -5.572  1.00  0.00           C  
ATOM   2885  HB2 SER A 197       4.344  11.730  -6.363  1.00  0.00           H  
ATOM   2886  HB3 SER A 197       5.275  12.047  -4.875  1.00  0.00           H  
ATOM   2887  OG  SER A 197       3.370  12.746  -4.816  1.00  0.00           O  
ATOM   2888  HG  SER A 197       2.605  12.878  -5.380  1.00  0.00           H  
ATOM   2889  C   SER A 197       6.473  13.660  -6.896  1.00  0.00           C  
ATOM   2890  O   SER A 197       7.518  13.631  -6.229  1.00  0.00           O  
ATOM   2891  N   VAL A 198       6.570  13.590  -8.201  1.00  0.00           N  
ATOM   2892  H   VAL A 198       5.697  13.506  -8.701  1.00  0.00           H  
ATOM   2893  CA  VAL A 198       7.844  13.644  -8.982  1.00  0.00           C  
ATOM   2894  HA  VAL A 198       8.476  12.916  -8.472  1.00  0.00           H  
ATOM   2895  CB  VAL A 198       7.637  13.018 -10.329  1.00  0.00           C  
ATOM   2896  HB  VAL A 198       6.797  13.506 -10.823  1.00  0.00           H  
ATOM   2897  CG1 VAL A 198       8.770  13.357 -11.348  1.00  0.00           C  
ATOM   2898 HG11 VAL A 198       8.381  14.277 -11.783  1.00  0.00           H  
ATOM   2899 HG12 VAL A 198       9.700  13.339 -10.779  1.00  0.00           H  
ATOM   2900 HG13 VAL A 198       8.791  12.625 -12.156  1.00  0.00           H  
ATOM   2901  CG2 VAL A 198       7.478  11.481 -10.245  1.00  0.00           C  
ATOM   2902 HG21 VAL A 198       8.348  11.059  -9.740  1.00  0.00           H  
ATOM   2903 HG22 VAL A 198       6.574  11.302  -9.664  1.00  0.00           H  
ATOM   2904 HG23 VAL A 198       7.274  10.948 -11.174  1.00  0.00           H  
ATOM   2905  C   VAL A 198       8.387  15.107  -8.911  1.00  0.00           C  
ATOM   2906  O   VAL A 198       9.553  15.257  -8.576  1.00  0.00           O  
ATOM   2907  N   ARG A 199       7.543  16.096  -9.138  1.00  0.00           N  
ATOM   2908  H   ARG A 199       6.567  15.838  -9.089  1.00  0.00           H  
ATOM   2909  CA  ARG A 199       7.951  17.555  -8.970  1.00  0.00           C  
ATOM   2910  HA  ARG A 199       8.766  17.866  -9.626  1.00  0.00           H  
ATOM   2911  CB  ARG A 199       6.754  18.459  -9.383  1.00  0.00           C  
ATOM   2912  HB2 ARG A 199       5.829  18.200  -8.865  1.00  0.00           H  
ATOM   2913  HB3 ARG A 199       7.078  19.424  -8.994  1.00  0.00           H  
ATOM   2914  CG  ARG A 199       6.461  18.385 -10.887  1.00  0.00           C  
ATOM   2915  HG2 ARG A 199       7.377  18.541 -11.457  1.00  0.00           H  
ATOM   2916  HG3 ARG A 199       6.248  17.350 -11.152  1.00  0.00           H  
ATOM   2917  CD  ARG A 199       5.420  19.381 -11.399  1.00  0.00           C  
ATOM   2918  HD2 ARG A 199       5.823  20.377 -11.218  1.00  0.00           H  
ATOM   2919  HD3 ARG A 199       5.363  19.268 -12.482  1.00  0.00           H  
ATOM   2920  NE  ARG A 199       4.065  19.319 -10.813  1.00  0.00           N  
ATOM   2921  HE  ARG A 199       3.897  20.108 -10.205  1.00  0.00           H  
ATOM   2922  CZ  ARG A 199       2.986  18.763 -11.393  1.00  0.00           C  
ATOM   2923  NH1 ARG A 199       3.002  17.939 -12.364  1.00  0.00           N  
ATOM   2924 HH11 ARG A 199       3.827  17.819 -12.935  1.00  0.00           H  
ATOM   2925 HH12 ARG A 199       2.111  17.744 -12.798  1.00  0.00           H  
ATOM   2926  NH2 ARG A 199       1.772  19.176 -11.153  1.00  0.00           N  
ATOM   2927 HH21 ARG A 199       1.552  19.996 -10.606  1.00  0.00           H  
ATOM   2928 HH22 ARG A 199       0.969  18.756 -11.598  1.00  0.00           H  
ATOM   2929  C   ARG A 199       8.386  17.839  -7.598  1.00  0.00           C  
ATOM   2930  O   ARG A 199       9.338  18.581  -7.330  1.00  0.00           O  
ATOM   2931  N   GLU A 200       7.681  17.344  -6.628  1.00  0.00           N  
ATOM   2932  H   GLU A 200       6.880  16.763  -6.830  1.00  0.00           H  
ATOM   2933  CA  GLU A 200       7.947  17.623  -5.201  1.00  0.00           C  
ATOM   2934  HA  GLU A 200       7.923  18.701  -5.040  1.00  0.00           H  
ATOM   2935  CB  GLU A 200       6.806  16.905  -4.467  1.00  0.00           C  
ATOM   2936  HB2 GLU A 200       5.914  17.486  -4.698  1.00  0.00           H  
ATOM   2937  HB3 GLU A 200       6.685  15.997  -5.057  1.00  0.00           H  
ATOM   2938  CG  GLU A 200       7.041  16.434  -3.022  1.00  0.00           C  
ATOM   2939  HG2 GLU A 200       7.260  15.367  -2.976  1.00  0.00           H  
ATOM   2940  HG3 GLU A 200       7.867  16.927  -2.508  1.00  0.00           H  
ATOM   2941  CD  GLU A 200       5.812  16.772  -2.192  1.00  0.00           C  
ATOM   2942  OE1 GLU A 200       5.093  15.864  -1.753  1.00  0.00           O  
ATOM   2943  OE2 GLU A 200       5.609  18.025  -1.994  1.00  0.00           O  
ATOM   2944  C   GLU A 200       9.346  17.025  -4.824  1.00  0.00           C  
ATOM   2945  O   GLU A 200      10.258  17.751  -4.376  1.00  0.00           O  
ATOM   2946  N   HIE A 201       9.633  15.701  -5.078  1.00  0.00           N  
ATOM   2947  H   HIE A 201       8.875  15.158  -5.466  1.00  0.00           H  
ATOM   2948  CA  HIE A 201      10.928  15.067  -4.959  1.00  0.00           C  
ATOM   2949  HA  HIE A 201      11.129  15.010  -3.889  1.00  0.00           H  
ATOM   2950  CB  HIE A 201      10.894  13.682  -5.516  1.00  0.00           C  
ATOM   2951  HB2 HIE A 201      10.225  13.136  -4.850  1.00  0.00           H  
ATOM   2952  HB3 HIE A 201      10.502  13.551  -6.524  1.00  0.00           H  
ATOM   2953  CG  HIE A 201      12.268  12.938  -5.584  1.00  0.00           C  
ATOM   2954  ND1 HIE A 201      13.195  12.942  -6.672  1.00  0.00           N  
ATOM   2955  CE1 HIE A 201      14.169  12.098  -6.259  1.00  0.00           C  
ATOM   2956  HE1 HIE A 201      14.991  11.830  -6.905  1.00  0.00           H  
ATOM   2957  NE2 HIE A 201      13.923  11.625  -5.032  1.00  0.00           N  
ATOM   2958  HE2 HIE A 201      14.535  11.063  -4.459  1.00  0.00           H  
ATOM   2959  CD2 HIE A 201      12.707  12.128  -4.586  1.00  0.00           C  
ATOM   2960  HD2 HIE A 201      12.159  11.895  -3.684  1.00  0.00           H  
ATOM   2961  C   HIE A 201      12.027  15.922  -5.724  1.00  0.00           C  
ATOM   2962  O   HIE A 201      13.061  16.372  -5.175  1.00  0.00           O  
ATOM   2963  N   TYR A 202      11.803  16.192  -7.011  1.00  0.00           N  
ATOM   2964  H   TYR A 202      10.989  15.774  -7.437  1.00  0.00           H  
ATOM   2965  CA  TYR A 202      12.781  16.989  -7.813  1.00  0.00           C  
ATOM   2966  HA  TYR A 202      13.727  16.460  -7.928  1.00  0.00           H  
ATOM   2967  CB  TYR A 202      12.125  17.210  -9.208  1.00  0.00           C  
ATOM   2968  HB2 TYR A 202      11.858  16.229  -9.599  1.00  0.00           H  
ATOM   2969  HB3 TYR A 202      11.186  17.763  -9.205  1.00  0.00           H  
ATOM   2970  CG  TYR A 202      12.976  17.954 -10.215  1.00  0.00           C  
ATOM   2971  CD1 TYR A 202      13.147  19.368 -10.266  1.00  0.00           C  
ATOM   2972  HD1 TYR A 202      12.601  20.021  -9.600  1.00  0.00           H  
ATOM   2973  CE1 TYR A 202      13.890  20.035 -11.253  1.00  0.00           C  
ATOM   2974  HE1 TYR A 202      14.153  21.079 -11.171  1.00  0.00           H  
ATOM   2975  CZ  TYR A 202      14.604  19.236 -12.221  1.00  0.00           C  
ATOM   2976  OH  TYR A 202      15.295  19.897 -13.221  1.00  0.00           O  
ATOM   2977  HH  TYR A 202      15.255  19.567 -14.122  1.00  0.00           H  
ATOM   2978  CE2 TYR A 202      14.302  17.941 -12.265  1.00  0.00           C  
ATOM   2979  HE2 TYR A 202      14.763  17.335 -13.032  1.00  0.00           H  
ATOM   2980  CD2 TYR A 202      13.583  17.226 -11.222  1.00  0.00           C  
ATOM   2981  HD2 TYR A 202      13.338  16.176 -11.285  1.00  0.00           H  
ATOM   2982  C   TYR A 202      13.053  18.449  -7.209  1.00  0.00           C  
ATOM   2983  O   TYR A 202      14.187  18.903  -7.241  1.00  0.00           O  
ATOM   2984  N   SER A 203      12.051  19.174  -6.584  1.00  0.00           N  
ATOM   2985  H   SER A 203      11.130  18.772  -6.682  1.00  0.00           H  
ATOM   2986  CA  SER A 203      12.248  20.387  -5.818  1.00  0.00           C  
ATOM   2987  HA  SER A 203      12.836  21.054  -6.449  1.00  0.00           H  
ATOM   2988  CB  SER A 203      10.965  21.157  -5.530  1.00  0.00           C  
ATOM   2989  HB2 SER A 203      10.394  20.724  -4.708  1.00  0.00           H  
ATOM   2990  HB3 SER A 203      11.352  22.150  -5.302  1.00  0.00           H  
ATOM   2991  OG  SER A 203      10.190  21.196  -6.766  1.00  0.00           O  
ATOM   2992  HG  SER A 203      10.016  20.280  -6.996  1.00  0.00           H  
ATOM   2993  C   SER A 203      12.895  20.179  -4.423  1.00  0.00           C  
ATOM   2994  O   SER A 203      13.300  21.172  -3.781  1.00  0.00           O  
ATOM   2995  N   ASP A 204      13.049  18.947  -3.972  1.00  0.00           N  
ATOM   2996  H   ASP A 204      12.714  18.194  -4.556  1.00  0.00           H  
ATOM   2997  CA  ASP A 204      13.849  18.566  -2.875  1.00  0.00           C  
ATOM   2998  HA  ASP A 204      13.939  19.343  -2.117  1.00  0.00           H  
ATOM   2999  CB  ASP A 204      13.386  17.317  -2.169  1.00  0.00           C  
ATOM   3000  HB2 ASP A 204      13.109  16.563  -2.906  1.00  0.00           H  
ATOM   3001  HB3 ASP A 204      14.208  16.969  -1.544  1.00  0.00           H  
ATOM   3002  CG  ASP A 204      12.131  17.445  -1.215  1.00  0.00           C  
ATOM   3003  OD1 ASP A 204      11.679  16.373  -0.668  1.00  0.00           O  
ATOM   3004  OD2 ASP A 204      11.726  18.625  -1.030  1.00  0.00           O  
ATOM   3005  C   ASP A 204      15.337  18.472  -3.313  1.00  0.00           C  
ATOM   3006  O   ASP A 204      16.230  19.102  -2.693  1.00  0.00           O  
ATOM   3007  N   ILE A 205      15.624  17.696  -4.363  1.00  0.00           N  
ATOM   3008  H   ILE A 205      14.839  17.256  -4.821  1.00  0.00           H  
ATOM   3009  CA  ILE A 205      16.901  17.425  -4.976  1.00  0.00           C  
ATOM   3010  HA  ILE A 205      17.518  17.163  -4.116  1.00  0.00           H  
ATOM   3011  CB  ILE A 205      16.931  16.282  -6.002  1.00  0.00           C  
ATOM   3012  HB  ILE A 205      16.216  16.407  -6.816  1.00  0.00           H  
ATOM   3013  CG2 ILE A 205      18.329  16.238  -6.748  1.00  0.00           C  
ATOM   3014 HG21 ILE A 205      19.062  16.066  -5.959  1.00  0.00           H  
ATOM   3015 HG22 ILE A 205      18.363  15.452  -7.503  1.00  0.00           H  
ATOM   3016 HG23 ILE A 205      18.470  17.148  -7.331  1.00  0.00           H  
ATOM   3017  CG1 ILE A 205      16.526  14.928  -5.359  1.00  0.00           C  
ATOM   3018 HG12 ILE A 205      15.500  14.974  -4.992  1.00  0.00           H  
ATOM   3019 HG13 ILE A 205      16.577  14.074  -6.034  1.00  0.00           H  
ATOM   3020  CD1 ILE A 205      17.436  14.489  -4.144  1.00  0.00           C  
ATOM   3021 HD11 ILE A 205      17.090  14.969  -3.228  1.00  0.00           H  
ATOM   3022 HD12 ILE A 205      17.234  13.441  -3.925  1.00  0.00           H  
ATOM   3023 HD13 ILE A 205      18.486  14.661  -4.377  1.00  0.00           H  
ATOM   3024  C   ILE A 205      17.525  18.761  -5.476  1.00  0.00           C  
ATOM   3025  O   ILE A 205      18.528  19.219  -5.005  1.00  0.00           O  
ATOM   3026  N   TRP A 206      16.765  19.538  -6.263  1.00  0.00           N  
ATOM   3027  H   TRP A 206      15.788  19.288  -6.329  1.00  0.00           H  
ATOM   3028  CA  TRP A 206      17.139  20.824  -6.824  1.00  0.00           C  
ATOM   3029  HA  TRP A 206      18.225  20.877  -6.752  1.00  0.00           H  
ATOM   3030  CB  TRP A 206      16.896  20.822  -8.338  1.00  0.00           C  
ATOM   3031  HB2 TRP A 206      15.809  20.783  -8.413  1.00  0.00           H  
ATOM   3032  HB3 TRP A 206      17.221  21.833  -8.584  1.00  0.00           H  
ATOM   3033  CG  TRP A 206      17.633  19.840  -9.223  1.00  0.00           C  
ATOM   3034  CD1 TRP A 206      17.180  18.669  -9.574  1.00  0.00           C  
ATOM   3035  HD1 TRP A 206      16.246  18.204  -9.295  1.00  0.00           H  
ATOM   3036  NE1 TRP A 206      17.998  18.178 -10.544  1.00  0.00           N  
ATOM   3037  HE1 TRP A 206      17.749  17.355 -11.072  1.00  0.00           H  
ATOM   3038  CE2 TRP A 206      19.176  18.835 -10.730  1.00  0.00           C  
ATOM   3039  CZ2 TRP A 206      20.334  18.571 -11.511  1.00  0.00           C  
ATOM   3040  HZ2 TRP A 206      20.329  17.729 -12.188  1.00  0.00           H  
ATOM   3041  CH2 TRP A 206      21.403  19.436 -11.448  1.00  0.00           C  
ATOM   3042  HH2 TRP A 206      22.339  19.199 -11.932  1.00  0.00           H  
ATOM   3043  CZ3 TRP A 206      21.232  20.631 -10.666  1.00  0.00           C  
ATOM   3044  HZ3 TRP A 206      22.012  21.375 -10.599  1.00  0.00           H  
ATOM   3045  CE3 TRP A 206      20.020  20.948 -10.008  1.00  0.00           C  
ATOM   3046  HE3 TRP A 206      19.993  21.758  -9.293  1.00  0.00           H  
ATOM   3047  CD2 TRP A 206      18.953  19.982  -9.938  1.00  0.00           C  
ATOM   3048  C   TRP A 206      16.581  22.091  -6.109  1.00  0.00           C  
ATOM   3049  O   TRP A 206      15.489  22.023  -5.574  1.00  0.00           O  
ATOM   3050  N   GLU A 207      17.336  23.160  -5.964  1.00  0.00           N  
ATOM   3051  H   GLU A 207      18.274  23.020  -6.309  1.00  0.00           H  
ATOM   3052  CA  GLU A 207      17.010  24.423  -5.324  1.00  0.00           C  
ATOM   3053  HA  GLU A 207      16.391  24.139  -4.473  1.00  0.00           H  
ATOM   3054  CB  GLU A 207      18.317  25.045  -4.782  1.00  0.00           C  
ATOM   3055  HB2 GLU A 207      18.934  24.897  -5.669  1.00  0.00           H  
ATOM   3056  HB3 GLU A 207      18.131  26.115  -4.691  1.00  0.00           H  
ATOM   3057  CG  GLU A 207      18.914  24.378  -3.559  1.00  0.00           C  
ATOM   3058  HG2 GLU A 207      18.152  24.389  -2.779  1.00  0.00           H  
ATOM   3059  HG3 GLU A 207      19.207  23.370  -3.852  1.00  0.00           H  
ATOM   3060  CD  GLU A 207      20.296  24.863  -3.081  1.00  0.00           C  
ATOM   3061  OE1 GLU A 207      21.150  23.938  -2.835  1.00  0.00           O  
ATOM   3062  OE2 GLU A 207      20.469  26.104  -3.043  1.00  0.00           O  
ATOM   3063  C   GLU A 207      16.181  25.275  -6.256  1.00  0.00           C  
ATOM   3064  O   GLU A 207      16.550  26.194  -6.971  1.00  0.00           O  
ATOM   3065  N   VAL A 208      14.882  24.843  -6.402  1.00  0.00           N  
ATOM   3066  H   VAL A 208      14.622  24.052  -5.829  1.00  0.00           H  
ATOM   3067  CA  VAL A 208      13.736  25.341  -7.331  1.00  0.00           C  
ATOM   3068  HA  VAL A 208      13.934  26.389  -7.558  1.00  0.00           H  
ATOM   3069  CB  VAL A 208      13.741  24.543  -8.758  1.00  0.00           C  
ATOM   3070  HB  VAL A 208      13.017  25.018  -9.420  1.00  0.00           H  
ATOM   3071  CG1 VAL A 208      15.066  24.480  -9.523  1.00  0.00           C  
ATOM   3072 HG11 VAL A 208      15.428  25.478  -9.775  1.00  0.00           H  
ATOM   3073 HG12 VAL A 208      15.904  24.004  -9.016  1.00  0.00           H  
ATOM   3074 HG13 VAL A 208      14.721  24.032 -10.455  1.00  0.00           H  
ATOM   3075  CG2 VAL A 208      13.188  23.070  -8.613  1.00  0.00           C  
ATOM   3076 HG21 VAL A 208      13.905  22.424  -8.107  1.00  0.00           H  
ATOM   3077 HG22 VAL A 208      12.181  23.016  -8.197  1.00  0.00           H  
ATOM   3078 HG23 VAL A 208      13.085  22.732  -9.644  1.00  0.00           H  
ATOM   3079  C   VAL A 208      12.391  25.361  -6.708  1.00  0.00           C  
ATOM   3080  O   VAL A 208      12.145  24.555  -5.813  1.00  0.00           O  
ATOM   3081  N   SER A 209      11.499  26.150  -7.288  1.00  0.00           N  
ATOM   3082  H   SER A 209      11.939  26.761  -7.963  1.00  0.00           H  
ATOM   3083  CA  SER A 209      10.038  26.130  -7.129  1.00  0.00           C  
ATOM   3084  HA  SER A 209       9.765  26.178  -6.075  1.00  0.00           H  
ATOM   3085  CB  SER A 209       9.504  27.359  -7.875  1.00  0.00           C  
ATOM   3086  HB2 SER A 209       9.797  28.248  -7.316  1.00  0.00           H  
ATOM   3087  HB3 SER A 209       9.968  27.352  -8.861  1.00  0.00           H  
ATOM   3088  OG  SER A 209       8.098  27.390  -7.743  1.00  0.00           O  
ATOM   3089  HG  SER A 209       7.764  28.282  -7.863  1.00  0.00           H  
ATOM   3090  C   SER A 209       9.366  24.897  -7.777  1.00  0.00           C  
ATOM   3091  O   SER A 209       9.696  24.481  -8.852  1.00  0.00           O  
ATOM   3092  N   THR A 210       8.324  24.275  -7.131  1.00  0.00           N  
ATOM   3093  H   THR A 210       8.091  24.478  -6.170  1.00  0.00           H  
ATOM   3094  CA  THR A 210       7.484  23.249  -7.761  1.00  0.00           C  
ATOM   3095  HA  THR A 210       8.152  22.396  -7.888  1.00  0.00           H  
ATOM   3096  CB  THR A 210       6.399  22.637  -6.806  1.00  0.00           C  
ATOM   3097  HB  THR A 210       5.817  21.902  -7.362  1.00  0.00           H  
ATOM   3098  CG2 THR A 210       7.051  21.878  -5.695  1.00  0.00           C  
ATOM   3099 HG21 THR A 210       6.426  21.658  -4.830  1.00  0.00           H  
ATOM   3100 HG22 THR A 210       7.614  20.983  -5.960  1.00  0.00           H  
ATOM   3101 HG23 THR A 210       7.908  22.436  -5.319  1.00  0.00           H  
ATOM   3102  OG1 THR A 210       5.460  23.621  -6.260  1.00  0.00           O  
ATOM   3103  HG1 THR A 210       4.622  23.152  -6.251  1.00  0.00           H  
ATOM   3104  C   THR A 210       6.798  23.765  -9.039  1.00  0.00           C  
ATOM   3105  O   THR A 210       6.497  22.932  -9.858  1.00  0.00           O  
ATOM   3106  N   GLU A 211       6.454  25.074  -9.155  1.00  0.00           N  
ATOM   3107  H   GLU A 211       6.418  25.650  -8.326  1.00  0.00           H  
ATOM   3108  CA  GLU A 211       6.050  25.747 -10.396  1.00  0.00           C  
ATOM   3109  HA  GLU A 211       5.245  25.132 -10.798  1.00  0.00           H  
ATOM   3110  CB  GLU A 211       5.558  27.168 -10.025  1.00  0.00           C  
ATOM   3111  HB2 GLU A 211       5.011  27.110  -9.084  1.00  0.00           H  
ATOM   3112  HB3 GLU A 211       6.400  27.851  -9.925  1.00  0.00           H  
ATOM   3113  CG  GLU A 211       4.650  27.826 -11.054  1.00  0.00           C  
ATOM   3114  HG2 GLU A 211       4.430  28.857 -10.779  1.00  0.00           H  
ATOM   3115  HG3 GLU A 211       5.181  27.797 -12.006  1.00  0.00           H  
ATOM   3116  CD  GLU A 211       3.281  27.294 -11.306  1.00  0.00           C  
ATOM   3117  OE1 GLU A 211       2.838  27.155 -12.488  1.00  0.00           O  
ATOM   3118  OE2 GLU A 211       2.714  26.654 -10.375  1.00  0.00           O  
ATOM   3119  C   GLU A 211       7.168  25.805 -11.452  1.00  0.00           C  
ATOM   3120  O   GLU A 211       6.905  25.845 -12.648  1.00  0.00           O  
ATOM   3121  N   GLU A 212       8.469  25.855 -11.014  1.00  0.00           N  
ATOM   3122  H   GLU A 212       8.613  26.007 -10.025  1.00  0.00           H  
ATOM   3123  CA  GLU A 212       9.683  25.749 -11.921  1.00  0.00           C  
ATOM   3124  HA  GLU A 212       9.402  26.258 -12.844  1.00  0.00           H  
ATOM   3125  CB  GLU A 212      10.956  26.510 -11.403  1.00  0.00           C  
ATOM   3126  HB2 GLU A 212      10.639  27.549 -11.318  1.00  0.00           H  
ATOM   3127  HB3 GLU A 212      11.249  26.190 -10.404  1.00  0.00           H  
ATOM   3128  CG  GLU A 212      12.189  26.339 -12.250  1.00  0.00           C  
ATOM   3129  HG2 GLU A 212      13.081  26.763 -11.787  1.00  0.00           H  
ATOM   3130  HG3 GLU A 212      12.508  25.296 -12.218  1.00  0.00           H  
ATOM   3131  CD  GLU A 212      12.062  26.805 -13.725  1.00  0.00           C  
ATOM   3132  OE1 GLU A 212      11.102  27.574 -14.002  1.00  0.00           O  
ATOM   3133  OE2 GLU A 212      12.914  26.406 -14.584  1.00  0.00           O  
ATOM   3134  C   GLU A 212       9.952  24.235 -12.213  1.00  0.00           C  
ATOM   3135  O   GLU A 212      10.123  23.879 -13.346  1.00  0.00           O  
ATOM   3136  N   ALA A 213       9.865  23.281 -11.273  1.00  0.00           N  
ATOM   3137  H   ALA A 213       9.794  23.618 -10.323  1.00  0.00           H  
ATOM   3138  CA  ALA A 213       9.854  21.866 -11.547  1.00  0.00           C  
ATOM   3139  HA  ALA A 213      10.793  21.618 -12.043  1.00  0.00           H  
ATOM   3140  CB  ALA A 213       9.671  21.097 -10.220  1.00  0.00           C  
ATOM   3141  HB1 ALA A 213      10.401  21.525  -9.533  1.00  0.00           H  
ATOM   3142  HB2 ALA A 213       8.612  21.148  -9.963  1.00  0.00           H  
ATOM   3143  HB3 ALA A 213       9.811  20.020 -10.315  1.00  0.00           H  
ATOM   3144  C   ALA A 213       8.751  21.406 -12.565  1.00  0.00           C  
ATOM   3145  O   ALA A 213       8.883  20.373 -13.213  1.00  0.00           O  
ATOM   3146  N   PHE A 214       7.663  22.124 -12.673  1.00  0.00           N  
ATOM   3147  H   PHE A 214       7.537  22.963 -12.123  1.00  0.00           H  
ATOM   3148  CA  PHE A 214       6.581  21.808 -13.590  1.00  0.00           C  
ATOM   3149  HA  PHE A 214       6.172  20.799 -13.535  1.00  0.00           H  
ATOM   3150  CB  PHE A 214       5.360  22.816 -13.364  1.00  0.00           C  
ATOM   3151  HB2 PHE A 214       4.986  22.819 -12.340  1.00  0.00           H  
ATOM   3152  HB3 PHE A 214       5.627  23.859 -13.532  1.00  0.00           H  
ATOM   3153  CG  PHE A 214       4.172  22.449 -14.243  1.00  0.00           C  
ATOM   3154  CD1 PHE A 214       3.792  23.061 -15.456  1.00  0.00           C  
ATOM   3155  HD1 PHE A 214       4.414  23.816 -15.913  1.00  0.00           H  
ATOM   3156  CE1 PHE A 214       2.619  22.667 -16.126  1.00  0.00           C  
ATOM   3157  HE1 PHE A 214       2.512  23.053 -17.129  1.00  0.00           H  
ATOM   3158  CZ  PHE A 214       1.749  21.716 -15.604  1.00  0.00           C  
ATOM   3159  HZ  PHE A 214       0.891  21.295 -16.109  1.00  0.00           H  
ATOM   3160  CE2 PHE A 214       2.092  21.171 -14.351  1.00  0.00           C  
ATOM   3161  HE2 PHE A 214       1.497  20.331 -14.022  1.00  0.00           H  
ATOM   3162  CD2 PHE A 214       3.213  21.558 -13.701  1.00  0.00           C  
ATOM   3163  HD2 PHE A 214       3.503  21.032 -12.803  1.00  0.00           H  
ATOM   3164  C   PHE A 214       7.000  22.176 -15.070  1.00  0.00           C  
ATOM   3165  O   PHE A 214       6.674  21.470 -16.030  1.00  0.00           O  
ATOM   3166  N   ASP A 215       7.790  23.239 -15.219  1.00  0.00           N  
ATOM   3167  H   ASP A 215       8.096  23.732 -14.393  1.00  0.00           H  
ATOM   3168  CA  ASP A 215       8.373  23.691 -16.491  1.00  0.00           C  
ATOM   3169  HA  ASP A 215       7.574  23.729 -17.231  1.00  0.00           H  
ATOM   3170  CB  ASP A 215       8.919  25.206 -16.247  1.00  0.00           C  
ATOM   3171  HB2 ASP A 215       8.283  25.745 -15.544  1.00  0.00           H  
ATOM   3172  HB3 ASP A 215       9.941  25.160 -15.871  1.00  0.00           H  
ATOM   3173  CG  ASP A 215       8.783  26.047 -17.546  1.00  0.00           C  
ATOM   3174  OD1 ASP A 215       8.385  25.493 -18.589  1.00  0.00           O  
ATOM   3175  OD2 ASP A 215       9.087  27.265 -17.538  1.00  0.00           O  
ATOM   3176  C   ASP A 215       9.501  22.694 -16.881  1.00  0.00           C  
ATOM   3177  O   ASP A 215       9.574  22.283 -18.012  1.00  0.00           O  
ATOM   3178  N   ARG A 216      10.352  22.317 -15.931  1.00  0.00           N  
ATOM   3179  H   ARG A 216      10.223  22.795 -15.052  1.00  0.00           H  
ATOM   3180  CA  ARG A 216      11.480  21.387 -16.046  1.00  0.00           C  
ATOM   3181  HA  ARG A 216      12.165  21.896 -16.723  1.00  0.00           H  
ATOM   3182  CB  ARG A 216      12.142  21.186 -14.666  1.00  0.00           C  
ATOM   3183  HB2 ARG A 216      11.446  20.789 -13.927  1.00  0.00           H  
ATOM   3184  HB3 ARG A 216      12.868  20.373 -14.626  1.00  0.00           H  
ATOM   3185  CG  ARG A 216      12.729  22.534 -14.107  1.00  0.00           C  
ATOM   3186  HG2 ARG A 216      12.101  23.401 -14.320  1.00  0.00           H  
ATOM   3187  HG3 ARG A 216      12.847  22.462 -13.026  1.00  0.00           H  
ATOM   3188  CD  ARG A 216      14.049  22.726 -14.837  1.00  0.00           C  
ATOM   3189  HD2 ARG A 216      14.732  21.920 -14.571  1.00  0.00           H  
ATOM   3190  HD3 ARG A 216      14.004  22.615 -15.921  1.00  0.00           H  
ATOM   3191  NE  ARG A 216      14.608  24.049 -14.471  1.00  0.00           N  
ATOM   3192  HE  ARG A 216      13.926  24.765 -14.268  1.00  0.00           H  
ATOM   3193  CZ  ARG A 216      15.702  24.454 -14.028  1.00  0.00           C  
ATOM   3194  NH1 ARG A 216      16.669  23.616 -13.857  1.00  0.00           N  
ATOM   3195 HH11 ARG A 216      16.505  22.669 -14.166  1.00  0.00           H  
ATOM   3196 HH12 ARG A 216      17.500  24.008 -13.439  1.00  0.00           H  
ATOM   3197  NH2 ARG A 216      15.869  25.687 -13.615  1.00  0.00           N  
ATOM   3198 HH21 ARG A 216      15.116  26.357 -13.555  1.00  0.00           H  
ATOM   3199 HH22 ARG A 216      16.719  26.024 -13.187  1.00  0.00           H  
ATOM   3200  C   ARG A 216      10.972  19.995 -16.607  1.00  0.00           C  
ATOM   3201  O   ARG A 216      11.559  19.404 -17.564  1.00  0.00           O  
ATOM   3202  N   ILE A 217       9.915  19.499 -16.021  1.00  0.00           N  
ATOM   3203  H   ILE A 217       9.595  19.988 -15.197  1.00  0.00           H  
ATOM   3204  CA  ILE A 217       9.377  18.181 -16.551  1.00  0.00           C  
ATOM   3205  HA  ILE A 217      10.232  17.625 -16.936  1.00  0.00           H  
ATOM   3206  CB  ILE A 217       8.791  17.392 -15.369  1.00  0.00           C  
ATOM   3207  HB  ILE A 217       7.994  18.042 -15.006  1.00  0.00           H  
ATOM   3208  CG2 ILE A 217       8.307  15.960 -15.784  1.00  0.00           C  
ATOM   3209 HG21 ILE A 217       8.301  15.243 -14.964  1.00  0.00           H  
ATOM   3210 HG22 ILE A 217       7.328  16.109 -16.240  1.00  0.00           H  
ATOM   3211 HG23 ILE A 217       8.859  15.554 -16.632  1.00  0.00           H  
ATOM   3212  CG1 ILE A 217       9.784  17.218 -14.152  1.00  0.00           C  
ATOM   3213 HG12 ILE A 217      10.045  18.175 -13.698  1.00  0.00           H  
ATOM   3214 HG13 ILE A 217       9.209  16.776 -13.338  1.00  0.00           H  
ATOM   3215  CD1 ILE A 217      10.984  16.297 -14.336  1.00  0.00           C  
ATOM   3216 HD11 ILE A 217      11.462  16.090 -13.378  1.00  0.00           H  
ATOM   3217 HD12 ILE A 217      10.646  15.351 -14.761  1.00  0.00           H  
ATOM   3218 HD13 ILE A 217      11.632  16.834 -15.028  1.00  0.00           H  
ATOM   3219  C   ILE A 217       8.456  18.336 -17.776  1.00  0.00           C  
ATOM   3220  O   ILE A 217       8.576  17.556 -18.690  1.00  0.00           O  
ATOM   3221  N   THR A 218       7.605  19.390 -17.919  1.00  0.00           N  
ATOM   3222  H   THR A 218       7.603  20.199 -17.315  1.00  0.00           H  
ATOM   3223  CA  THR A 218       6.819  19.585 -19.166  1.00  0.00           C  
ATOM   3224  HA  THR A 218       6.269  18.743 -19.584  1.00  0.00           H  
ATOM   3225  CB  THR A 218       5.789  20.736 -19.053  1.00  0.00           C  
ATOM   3226  HB  THR A 218       5.378  20.887 -20.050  1.00  0.00           H  
ATOM   3227  CG2 THR A 218       4.599  20.336 -18.123  1.00  0.00           C  
ATOM   3228 HG21 THR A 218       4.801  20.224 -17.058  1.00  0.00           H  
ATOM   3229 HG22 THR A 218       3.775  21.049 -18.113  1.00  0.00           H  
ATOM   3230 HG23 THR A 218       4.282  19.370 -18.515  1.00  0.00           H  
ATOM   3231  OG1 THR A 218       6.306  21.999 -18.534  1.00  0.00           O  
ATOM   3232  HG1 THR A 218       6.495  21.723 -17.634  1.00  0.00           H  
ATOM   3233  C   THR A 218       7.692  19.913 -20.412  1.00  0.00           C  
ATOM   3234  O   THR A 218       7.547  19.222 -21.410  1.00  0.00           O  
ATOM   3235  N   ALA A 219       8.812  20.726 -20.254  1.00  0.00           N  
ATOM   3236  H   ALA A 219       8.904  21.411 -19.518  1.00  0.00           H  
ATOM   3237  CA  ALA A 219       9.921  20.733 -21.249  1.00  0.00           C  
ATOM   3238  HA  ALA A 219       9.648  21.193 -22.198  1.00  0.00           H  
ATOM   3239  CB  ALA A 219      11.034  21.570 -20.665  1.00  0.00           C  
ATOM   3240  HB1 ALA A 219      10.696  22.605 -20.721  1.00  0.00           H  
ATOM   3241  HB2 ALA A 219      11.390  21.278 -19.677  1.00  0.00           H  
ATOM   3242  HB3 ALA A 219      11.915  21.540 -21.304  1.00  0.00           H  
ATOM   3243  C   ALA A 219      10.426  19.334 -21.578  1.00  0.00           C  
ATOM   3244  O   ALA A 219      10.885  19.206 -22.682  1.00  0.00           O  
ATOM   3245  N   ARG A 220      10.418  18.236 -20.733  1.00  0.00           N  
ATOM   3246  H   ARG A 220      10.079  18.345 -19.789  1.00  0.00           H  
ATOM   3247  CA  ARG A 220      10.913  16.909 -21.205  1.00  0.00           C  
ATOM   3248  HA  ARG A 220      11.805  16.924 -21.831  1.00  0.00           H  
ATOM   3249  CB  ARG A 220      11.169  15.941 -19.979  1.00  0.00           C  
ATOM   3250  HB2 ARG A 220      10.389  16.032 -19.223  1.00  0.00           H  
ATOM   3251  HB3 ARG A 220      11.132  14.877 -20.216  1.00  0.00           H  
ATOM   3252  CG  ARG A 220      12.514  16.213 -19.240  1.00  0.00           C  
ATOM   3253  HG2 ARG A 220      13.325  16.436 -19.933  1.00  0.00           H  
ATOM   3254  HG3 ARG A 220      12.564  17.029 -18.518  1.00  0.00           H  
ATOM   3255  CD  ARG A 220      12.892  14.977 -18.374  1.00  0.00           C  
ATOM   3256  HD2 ARG A 220      12.040  14.526 -17.867  1.00  0.00           H  
ATOM   3257  HD3 ARG A 220      13.372  14.296 -19.078  1.00  0.00           H  
ATOM   3258  NE  ARG A 220      14.009  15.211 -17.379  1.00  0.00           N  
ATOM   3259  HE  ARG A 220      14.589  15.988 -17.662  1.00  0.00           H  
ATOM   3260  CZ  ARG A 220      14.431  14.354 -16.376  1.00  0.00           C  
ATOM   3261  NH1 ARG A 220      15.193  14.799 -15.470  1.00  0.00           N  
ATOM   3262 HH11 ARG A 220      15.643  15.701 -15.439  1.00  0.00           H  
ATOM   3263 HH12 ARG A 220      15.536  14.088 -14.838  1.00  0.00           H  
ATOM   3264  NH2 ARG A 220      13.979  13.129 -16.282  1.00  0.00           N  
ATOM   3265 HH21 ARG A 220      13.308  12.718 -16.915  1.00  0.00           H  
ATOM   3266 HH22 ARG A 220      14.349  12.511 -15.574  1.00  0.00           H  
ATOM   3267  C   ARG A 220       9.986  16.061 -22.034  1.00  0.00           C  
ATOM   3268  O   ARG A 220      10.439  15.290 -22.803  1.00  0.00           O  
ATOM   3269  N   VAL A 221       8.712  16.447 -22.148  1.00  0.00           N  
ATOM   3270  H   VAL A 221       8.426  17.259 -21.621  1.00  0.00           H  
ATOM   3271  CA  VAL A 221       7.747  15.581 -22.890  1.00  0.00           C  
ATOM   3272  HA  VAL A 221       8.042  14.543 -23.045  1.00  0.00           H  
ATOM   3273  CB  VAL A 221       6.492  15.346 -22.038  1.00  0.00           C  
ATOM   3274  HB  VAL A 221       6.843  14.522 -21.415  1.00  0.00           H  
ATOM   3275  CG1 VAL A 221       6.099  16.449 -21.047  1.00  0.00           C  
ATOM   3276 HG11 VAL A 221       5.253  16.013 -20.514  1.00  0.00           H  
ATOM   3277 HG12 VAL A 221       6.883  16.723 -20.341  1.00  0.00           H  
ATOM   3278 HG13 VAL A 221       5.773  17.412 -21.440  1.00  0.00           H  
ATOM   3279  CG2 VAL A 221       5.191  14.928 -22.847  1.00  0.00           C  
ATOM   3280 HG21 VAL A 221       4.826  15.788 -23.410  1.00  0.00           H  
ATOM   3281 HG22 VAL A 221       5.341  14.090 -23.528  1.00  0.00           H  
ATOM   3282 HG23 VAL A 221       4.427  14.589 -22.148  1.00  0.00           H  
ATOM   3283  C   VAL A 221       7.469  16.233 -24.201  1.00  0.00           C  
ATOM   3284  O   VAL A 221       7.119  17.434 -24.192  1.00  0.00           O  
ATOM   3285  N   PRO A 222       7.566  15.487 -25.319  1.00  0.00           N  
ATOM   3286  CD  PRO A 222       8.010  14.094 -25.519  1.00  0.00           C  
ATOM   3287  HD2 PRO A 222       7.259  13.349 -25.258  1.00  0.00           H  
ATOM   3288  HD3 PRO A 222       8.823  13.931 -24.811  1.00  0.00           H  
ATOM   3289  CG  PRO A 222       8.371  13.872 -26.986  1.00  0.00           C  
ATOM   3290  HG2 PRO A 222       8.003  12.918 -27.361  1.00  0.00           H  
ATOM   3291  HG3 PRO A 222       9.426  14.049 -27.195  1.00  0.00           H  
ATOM   3292  CB  PRO A 222       7.567  15.000 -27.656  1.00  0.00           C  
ATOM   3293  HB2 PRO A 222       6.549  14.665 -27.853  1.00  0.00           H  
ATOM   3294  HB3 PRO A 222       7.950  15.434 -28.579  1.00  0.00           H  
ATOM   3295  CA  PRO A 222       7.464  16.074 -26.636  1.00  0.00           C  
ATOM   3296  HA  PRO A 222       8.303  16.759 -26.765  1.00  0.00           H  
ATOM   3297  C   PRO A 222       6.253  17.031 -26.780  1.00  0.00           C  
ATOM   3298  O   PRO A 222       6.452  18.094 -27.392  1.00  0.00           O  
ATOM   3299  N   ILE A 223       5.006  16.715 -26.361  1.00  0.00           N  
ATOM   3300  H   ILE A 223       4.824  15.786 -26.009  1.00  0.00           H  
ATOM   3301  CA  ILE A 223       3.845  17.545 -26.574  1.00  0.00           C  
ATOM   3302  HA  ILE A 223       3.933  18.073 -27.523  1.00  0.00           H  
ATOM   3303  CB  ILE A 223       2.528  16.741 -26.564  1.00  0.00           C  
ATOM   3304  HB  ILE A 223       1.743  17.491 -26.672  1.00  0.00           H  
ATOM   3305  CG2 ILE A 223       2.460  15.732 -27.744  1.00  0.00           C  
ATOM   3306 HG21 ILE A 223       3.149  14.900 -27.599  1.00  0.00           H  
ATOM   3307 HG22 ILE A 223       1.437  15.378 -27.867  1.00  0.00           H  
ATOM   3308 HG23 ILE A 223       2.726  16.256 -28.662  1.00  0.00           H  
ATOM   3309  CG1 ILE A 223       2.192  16.073 -25.225  1.00  0.00           C  
ATOM   3310 HG12 ILE A 223       2.853  15.216 -25.084  1.00  0.00           H  
ATOM   3311 HG13 ILE A 223       2.439  16.809 -24.461  1.00  0.00           H  
ATOM   3312  CD1 ILE A 223       0.751  15.545 -25.085  1.00  0.00           C  
ATOM   3313 HD11 ILE A 223       0.532  14.670 -25.697  1.00  0.00           H  
ATOM   3314 HD12 ILE A 223       0.677  15.099 -24.094  1.00  0.00           H  
ATOM   3315 HD13 ILE A 223       0.094  16.398 -25.254  1.00  0.00           H  
ATOM   3316  C   ILE A 223       3.679  18.772 -25.553  1.00  0.00           C  
ATOM   3317  O   ILE A 223       2.639  19.471 -25.434  1.00  0.00           O  
ATOM   3318  N   GLY A 224       4.761  19.050 -24.755  1.00  0.00           N  
ATOM   3319  H   GLY A 224       5.567  18.517 -25.045  1.00  0.00           H  
ATOM   3320  CA  GLY A 224       4.992  20.255 -23.853  1.00  0.00           C  
ATOM   3321  HA2 GLY A 224       5.953  20.113 -23.358  1.00  0.00           H  
ATOM   3322  HA3 GLY A 224       5.128  21.104 -24.524  1.00  0.00           H  
ATOM   3323  C   GLY A 224       3.928  20.425 -22.753  1.00  0.00           C  
ATOM   3324  O   GLY A 224       3.837  21.486 -22.117  1.00  0.00           O  
ATOM   3325  N   ARG A 225       3.157  19.344 -22.503  1.00  0.00           N  
ATOM   3326  H   ARG A 225       3.330  18.506 -23.040  1.00  0.00           H  
ATOM   3327  CA  ARG A 225       2.215  19.244 -21.385  1.00  0.00           C  
ATOM   3328  HA  ARG A 225       2.590  19.933 -20.628  1.00  0.00           H  
ATOM   3329  CB  ARG A 225       0.868  19.888 -21.891  1.00  0.00           C  
ATOM   3330  HB2 ARG A 225       0.279  19.945 -20.975  1.00  0.00           H  
ATOM   3331  HB3 ARG A 225       0.923  20.925 -22.222  1.00  0.00           H  
ATOM   3332  CG  ARG A 225       0.151  18.885 -22.867  1.00  0.00           C  
ATOM   3333  HG2 ARG A 225       0.512  19.155 -23.860  1.00  0.00           H  
ATOM   3334  HG3 ARG A 225       0.396  17.835 -22.706  1.00  0.00           H  
ATOM   3335  CD  ARG A 225      -1.347  19.117 -22.866  1.00  0.00           C  
ATOM   3336  HD2 ARG A 225      -1.705  18.755 -21.902  1.00  0.00           H  
ATOM   3337  HD3 ARG A 225      -1.545  20.175 -23.039  1.00  0.00           H  
ATOM   3338  NE  ARG A 225      -1.940  18.338 -23.973  1.00  0.00           N  
ATOM   3339  HE  ARG A 225      -1.684  18.703 -24.880  1.00  0.00           H  
ATOM   3340  CZ  ARG A 225      -2.562  17.205 -23.863  1.00  0.00           C  
ATOM   3341  NH1 ARG A 225      -2.714  16.556 -22.820  1.00  0.00           N  
ATOM   3342 HH11 ARG A 225      -2.356  16.876 -21.933  1.00  0.00           H  
ATOM   3343 HH12 ARG A 225      -3.280  15.719 -22.860  1.00  0.00           H  
ATOM   3344  NH2 ARG A 225      -3.036  16.600 -24.905  1.00  0.00           N  
ATOM   3345 HH21 ARG A 225      -2.723  16.969 -25.791  1.00  0.00           H  
ATOM   3346 HH22 ARG A 225      -3.718  15.861 -24.812  1.00  0.00           H  
ATOM   3347  C   ARG A 225       2.000  17.895 -20.803  1.00  0.00           C  
ATOM   3348  O   ARG A 225       2.409  16.928 -21.465  1.00  0.00           O  
ATOM   3349  N   TYR A 226       1.364  17.771 -19.652  1.00  0.00           N  
ATOM   3350  H   TYR A 226       1.123  18.561 -19.070  1.00  0.00           H  
ATOM   3351  CA  TYR A 226       0.966  16.497 -19.096  1.00  0.00           C  
ATOM   3352  HA  TYR A 226       1.688  15.693 -19.236  1.00  0.00           H  
ATOM   3353  CB  TYR A 226       0.870  16.491 -17.533  1.00  0.00           C  
ATOM   3354  HB2 TYR A 226       0.204  17.255 -17.132  1.00  0.00           H  
ATOM   3355  HB3 TYR A 226       0.516  15.494 -17.269  1.00  0.00           H  
ATOM   3356  CG  TYR A 226       2.142  16.701 -16.756  1.00  0.00           C  
ATOM   3357  CD1 TYR A 226       3.033  15.637 -16.618  1.00  0.00           C  
ATOM   3358  HD1 TYR A 226       2.791  14.618 -16.880  1.00  0.00           H  
ATOM   3359  CE1 TYR A 226       4.293  15.851 -16.012  1.00  0.00           C  
ATOM   3360  HE1 TYR A 226       4.907  15.018 -15.701  1.00  0.00           H  
ATOM   3361  CZ  TYR A 226       4.620  17.093 -15.426  1.00  0.00           C  
ATOM   3362  OH  TYR A 226       5.724  17.289 -14.716  1.00  0.00           O  
ATOM   3363  HH  TYR A 226       5.938  16.502 -14.209  1.00  0.00           H  
ATOM   3364  CE2 TYR A 226       3.647  18.185 -15.592  1.00  0.00           C  
ATOM   3365  HE2 TYR A 226       3.979  19.136 -15.202  1.00  0.00           H  
ATOM   3366  CD2 TYR A 226       2.433  18.035 -16.296  1.00  0.00           C  
ATOM   3367  HD2 TYR A 226       1.828  18.877 -16.595  1.00  0.00           H  
ATOM   3368  C   TYR A 226      -0.325  16.008 -19.789  1.00  0.00           C  
ATOM   3369  O   TYR A 226      -1.225  16.803 -20.222  1.00  0.00           O  
ATOM   3370  N   VAL A 227      -0.475  14.642 -19.810  1.00  0.00           N  
ATOM   3371  H   VAL A 227       0.299  14.086 -19.478  1.00  0.00           H  
ATOM   3372  CA  VAL A 227      -1.577  13.864 -20.325  1.00  0.00           C  
ATOM   3373  HA  VAL A 227      -1.937  14.405 -21.199  1.00  0.00           H  
ATOM   3374  CB  VAL A 227      -1.067  12.461 -20.812  1.00  0.00           C  
ATOM   3375  HB  VAL A 227      -0.693  11.930 -19.936  1.00  0.00           H  
ATOM   3376  CG1 VAL A 227      -2.089  11.566 -21.493  1.00  0.00           C  
ATOM   3377 HG11 VAL A 227      -3.002  11.455 -20.907  1.00  0.00           H  
ATOM   3378 HG12 VAL A 227      -2.454  11.967 -22.439  1.00  0.00           H  
ATOM   3379 HG13 VAL A 227      -1.626  10.599 -21.690  1.00  0.00           H  
ATOM   3380  CG2 VAL A 227      -0.041  12.744 -21.921  1.00  0.00           C  
ATOM   3381 HG21 VAL A 227      -0.590  13.126 -22.782  1.00  0.00           H  
ATOM   3382 HG22 VAL A 227       0.708  13.515 -21.743  1.00  0.00           H  
ATOM   3383 HG23 VAL A 227       0.392  11.771 -22.159  1.00  0.00           H  
ATOM   3384  C   VAL A 227      -2.762  13.905 -19.347  1.00  0.00           C  
ATOM   3385  O   VAL A 227      -2.611  14.007 -18.100  1.00  0.00           O  
ATOM   3386  N   GLN A 228      -3.987  13.998 -19.851  1.00  0.00           N  
ATOM   3387  H   GLN A 228      -3.997  14.062 -20.859  1.00  0.00           H  
ATOM   3388  CA  GLN A 228      -5.220  13.822 -19.124  1.00  0.00           C  
ATOM   3389  HA  GLN A 228      -5.127  14.266 -18.132  1.00  0.00           H  
ATOM   3390  CB  GLN A 228      -6.423  14.475 -19.821  1.00  0.00           C  
ATOM   3391  HB2 GLN A 228      -6.434  14.212 -20.879  1.00  0.00           H  
ATOM   3392  HB3 GLN A 228      -7.311  14.058 -19.346  1.00  0.00           H  
ATOM   3393  CG  GLN A 228      -6.440  16.033 -19.753  1.00  0.00           C  
ATOM   3394  HG2 GLN A 228      -6.738  16.365 -18.758  1.00  0.00           H  
ATOM   3395  HG3 GLN A 228      -5.443  16.415 -19.973  1.00  0.00           H  
ATOM   3396  CD  GLN A 228      -7.298  16.747 -20.788  1.00  0.00           C  
ATOM   3397  OE1 GLN A 228      -7.169  16.471 -21.981  1.00  0.00           O  
ATOM   3398  NE2 GLN A 228      -8.226  17.587 -20.390  1.00  0.00           N  
ATOM   3399 HE21 GLN A 228      -8.255  17.744 -19.392  1.00  0.00           H  
ATOM   3400 HE22 GLN A 228      -8.822  17.962 -21.113  1.00  0.00           H  
ATOM   3401  C   GLN A 228      -5.444  12.380 -18.801  1.00  0.00           C  
ATOM   3402  O   GLN A 228      -5.308  11.543 -19.683  1.00  0.00           O  
ATOM   3403  N   PRO A 229      -6.011  11.961 -17.662  1.00  0.00           N  
ATOM   3404  CD  PRO A 229      -6.567  12.881 -16.618  1.00  0.00           C  
ATOM   3405  HD2 PRO A 229      -7.148  13.742 -16.949  1.00  0.00           H  
ATOM   3406  HD3 PRO A 229      -5.768  13.257 -15.979  1.00  0.00           H  
ATOM   3407  CG  PRO A 229      -7.449  11.931 -15.841  1.00  0.00           C  
ATOM   3408  HG2 PRO A 229      -8.475  11.990 -16.206  1.00  0.00           H  
ATOM   3409  HG3 PRO A 229      -7.401  12.180 -14.781  1.00  0.00           H  
ATOM   3410  CB  PRO A 229      -6.900  10.439 -15.999  1.00  0.00           C  
ATOM   3411  HB2 PRO A 229      -7.587   9.698 -15.589  1.00  0.00           H  
ATOM   3412  HB3 PRO A 229      -6.036  10.512 -15.340  1.00  0.00           H  
ATOM   3413  CA  PRO A 229      -6.547  10.611 -17.487  1.00  0.00           C  
ATOM   3414  HA  PRO A 229      -5.726   9.901 -17.588  1.00  0.00           H  
ATOM   3415  C   PRO A 229      -7.614  10.227 -18.534  1.00  0.00           C  
ATOM   3416  O   PRO A 229      -7.659   9.102 -19.004  1.00  0.00           O  
ATOM   3417  N   SER A 230      -8.393  11.209 -18.989  1.00  0.00           N  
ATOM   3418  H   SER A 230      -8.475  12.046 -18.431  1.00  0.00           H  
ATOM   3419  CA  SER A 230      -9.398  11.119 -19.985  1.00  0.00           C  
ATOM   3420  HA  SER A 230     -10.089  10.356 -19.627  1.00  0.00           H  
ATOM   3421  CB  SER A 230     -10.238  12.382 -20.195  1.00  0.00           C  
ATOM   3422  HB2 SER A 230      -9.609  13.248 -20.403  1.00  0.00           H  
ATOM   3423  HB3 SER A 230     -11.054  12.134 -20.872  1.00  0.00           H  
ATOM   3424  OG  SER A 230     -10.799  12.767 -18.984  1.00  0.00           O  
ATOM   3425  HG  SER A 230     -11.485  12.145 -18.733  1.00  0.00           H  
ATOM   3426  C   SER A 230      -8.852  10.761 -21.337  1.00  0.00           C  
ATOM   3427  O   SER A 230      -9.590  10.163 -22.170  1.00  0.00           O  
ATOM   3428  N   GLU A 231      -7.573  11.122 -21.634  1.00  0.00           N  
ATOM   3429  H   GLU A 231      -6.996  11.513 -20.903  1.00  0.00           H  
ATOM   3430  CA  GLU A 231      -7.040  10.756 -23.013  1.00  0.00           C  
ATOM   3431  HA  GLU A 231      -7.780  10.923 -23.796  1.00  0.00           H  
ATOM   3432  CB  GLU A 231      -5.863  11.683 -23.426  1.00  0.00           C  
ATOM   3433  HB2 GLU A 231      -4.919  11.628 -22.885  1.00  0.00           H  
ATOM   3434  HB3 GLU A 231      -5.548  11.428 -24.438  1.00  0.00           H  
ATOM   3435  CG  GLU A 231      -6.365  13.186 -23.602  1.00  0.00           C  
ATOM   3436  HG2 GLU A 231      -6.938  13.275 -24.524  1.00  0.00           H  
ATOM   3437  HG3 GLU A 231      -7.134  13.406 -22.862  1.00  0.00           H  
ATOM   3438  CD  GLU A 231      -5.267  14.254 -23.556  1.00  0.00           C  
ATOM   3439  OE1 GLU A 231      -5.387  15.266 -24.317  1.00  0.00           O  
ATOM   3440  OE2 GLU A 231      -4.364  14.251 -22.697  1.00  0.00           O  
ATOM   3441  C   GLU A 231      -6.562   9.307 -22.972  1.00  0.00           C  
ATOM   3442  O   GLU A 231      -6.566   8.623 -23.963  1.00  0.00           O  
ATOM   3443  N   VAL A 232      -6.106   8.847 -21.801  1.00  0.00           N  
ATOM   3444  H   VAL A 232      -6.003   9.503 -21.039  1.00  0.00           H  
ATOM   3445  CA  VAL A 232      -5.870   7.423 -21.498  1.00  0.00           C  
ATOM   3446  HA  VAL A 232      -5.390   6.994 -22.377  1.00  0.00           H  
ATOM   3447  CB  VAL A 232      -5.054   7.221 -20.243  1.00  0.00           C  
ATOM   3448  HB  VAL A 232      -5.635   7.420 -19.342  1.00  0.00           H  
ATOM   3449  CG1 VAL A 232      -4.697   5.702 -20.135  1.00  0.00           C  
ATOM   3450 HG11 VAL A 232      -5.561   5.118 -19.816  1.00  0.00           H  
ATOM   3451 HG12 VAL A 232      -4.503   5.315 -21.135  1.00  0.00           H  
ATOM   3452 HG13 VAL A 232      -3.809   5.568 -19.519  1.00  0.00           H  
ATOM   3453  CG2 VAL A 232      -3.839   8.177 -20.242  1.00  0.00           C  
ATOM   3454 HG21 VAL A 232      -4.238   9.178 -20.079  1.00  0.00           H  
ATOM   3455 HG22 VAL A 232      -3.127   7.884 -19.471  1.00  0.00           H  
ATOM   3456 HG23 VAL A 232      -3.352   8.042 -21.208  1.00  0.00           H  
ATOM   3457  C   VAL A 232      -7.135   6.518 -21.432  1.00  0.00           C  
ATOM   3458  O   VAL A 232      -7.262   5.467 -22.084  1.00  0.00           O  
ATOM   3459  N   ALA A 233      -8.200   7.102 -20.840  1.00  0.00           N  
ATOM   3460  H   ALA A 233      -8.106   7.874 -20.195  1.00  0.00           H  
ATOM   3461  CA  ALA A 233      -9.515   6.480 -20.748  1.00  0.00           C  
ATOM   3462  HA  ALA A 233      -9.371   5.426 -20.514  1.00  0.00           H  
ATOM   3463  CB  ALA A 233     -10.383   7.229 -19.672  1.00  0.00           C  
ATOM   3464  HB1 ALA A 233     -11.183   6.588 -19.300  1.00  0.00           H  
ATOM   3465  HB2 ALA A 233      -9.695   7.435 -18.852  1.00  0.00           H  
ATOM   3466  HB3 ALA A 233     -10.804   8.157 -20.057  1.00  0.00           H  
ATOM   3467  C   ALA A 233     -10.317   6.428 -22.070  1.00  0.00           C  
ATOM   3468  O   ALA A 233     -11.230   5.619 -22.186  1.00  0.00           O  
ATOM   3469  N   GLU A 234     -10.000   7.276 -23.088  1.00  0.00           N  
ATOM   3470  H   GLU A 234      -9.312   7.978 -22.851  1.00  0.00           H  
ATOM   3471  CA  GLU A 234     -10.451   7.060 -24.439  1.00  0.00           C  
ATOM   3472  HA  GLU A 234     -11.529   6.907 -24.377  1.00  0.00           H  
ATOM   3473  CB  GLU A 234     -10.256   8.323 -25.301  1.00  0.00           C  
ATOM   3474  HB2 GLU A 234     -10.516   9.185 -24.685  1.00  0.00           H  
ATOM   3475  HB3 GLU A 234      -9.179   8.469 -25.369  1.00  0.00           H  
ATOM   3476  CG  GLU A 234     -10.910   8.196 -26.696  1.00  0.00           C  
ATOM   3477  HG2 GLU A 234     -10.276   8.925 -27.200  1.00  0.00           H  
ATOM   3478  HG3 GLU A 234     -10.663   7.236 -27.149  1.00  0.00           H  
ATOM   3479  CD  GLU A 234     -12.306   8.652 -26.837  1.00  0.00           C  
ATOM   3480  OE1 GLU A 234     -13.031   7.909 -27.531  1.00  0.00           O  
ATOM   3481  OE2 GLU A 234     -12.718   9.704 -26.339  1.00  0.00           O  
ATOM   3482  C   GLU A 234      -9.850   5.814 -25.084  1.00  0.00           C  
ATOM   3483  O   GLU A 234     -10.567   5.013 -25.636  1.00  0.00           O  
ATOM   3484  N   MET A 235      -8.542   5.551 -24.896  1.00  0.00           N  
ATOM   3485  H   MET A 235      -7.934   6.209 -24.430  1.00  0.00           H  
ATOM   3486  CA  MET A 235      -7.929   4.434 -25.640  1.00  0.00           C  
ATOM   3487  HA  MET A 235      -8.145   4.641 -26.688  1.00  0.00           H  
ATOM   3488  CB  MET A 235      -6.364   4.497 -25.567  1.00  0.00           C  
ATOM   3489  HB2 MET A 235      -6.038   5.442 -26.003  1.00  0.00           H  
ATOM   3490  HB3 MET A 235      -5.997   4.476 -24.541  1.00  0.00           H  
ATOM   3491  CG  MET A 235      -5.673   3.445 -26.453  1.00  0.00           C  
ATOM   3492  HG2 MET A 235      -6.138   2.458 -26.423  1.00  0.00           H  
ATOM   3493  HG3 MET A 235      -5.865   3.710 -27.492  1.00  0.00           H  
ATOM   3494  SD  MET A 235      -3.905   3.465 -26.418  1.00  0.00           S  
ATOM   3495  CE  MET A 235      -3.273   4.867 -27.419  1.00  0.00           C  
ATOM   3496  HE1 MET A 235      -3.692   5.779 -26.993  1.00  0.00           H  
ATOM   3497  HE2 MET A 235      -2.184   4.918 -27.418  1.00  0.00           H  
ATOM   3498  HE3 MET A 235      -3.629   4.729 -28.439  1.00  0.00           H  
ATOM   3499  C   MET A 235      -8.386   3.073 -25.039  1.00  0.00           C  
ATOM   3500  O   MET A 235      -8.495   2.107 -25.796  1.00  0.00           O  
ATOM   3501  N   VAL A 236      -8.620   2.947 -23.738  1.00  0.00           N  
ATOM   3502  H   VAL A 236      -8.341   3.711 -23.138  1.00  0.00           H  
ATOM   3503  CA  VAL A 236      -9.196   1.801 -23.090  1.00  0.00           C  
ATOM   3504  HA  VAL A 236      -8.552   1.006 -23.464  1.00  0.00           H  
ATOM   3505  CB  VAL A 236      -8.963   1.888 -21.553  1.00  0.00           C  
ATOM   3506  HB  VAL A 236      -9.384   2.804 -21.138  1.00  0.00           H  
ATOM   3507  CG1 VAL A 236      -9.453   0.729 -20.701  1.00  0.00           C  
ATOM   3508 HG11 VAL A 236     -10.528   0.552 -20.721  1.00  0.00           H  
ATOM   3509 HG12 VAL A 236      -9.074  -0.181 -21.165  1.00  0.00           H  
ATOM   3510 HG13 VAL A 236      -9.052   0.847 -19.694  1.00  0.00           H  
ATOM   3511  CG2 VAL A 236      -7.472   2.089 -21.296  1.00  0.00           C  
ATOM   3512 HG21 VAL A 236      -7.288   2.439 -20.280  1.00  0.00           H  
ATOM   3513 HG22 VAL A 236      -6.840   1.208 -21.401  1.00  0.00           H  
ATOM   3514 HG23 VAL A 236      -6.963   2.825 -21.918  1.00  0.00           H  
ATOM   3515  C   VAL A 236     -10.646   1.564 -23.473  1.00  0.00           C  
ATOM   3516  O   VAL A 236     -11.029   0.411 -23.669  1.00  0.00           O  
ATOM   3517  N   ALA A 237     -11.383   2.625 -23.665  1.00  0.00           N  
ATOM   3518  H   ALA A 237     -11.005   3.508 -23.352  1.00  0.00           H  
ATOM   3519  CA  ALA A 237     -12.744   2.708 -24.230  1.00  0.00           C  
ATOM   3520  HA  ALA A 237     -13.415   2.062 -23.663  1.00  0.00           H  
ATOM   3521  CB  ALA A 237     -13.419   4.087 -24.040  1.00  0.00           C  
ATOM   3522  HB1 ALA A 237     -12.787   4.935 -24.303  1.00  0.00           H  
ATOM   3523  HB2 ALA A 237     -14.224   4.119 -24.775  1.00  0.00           H  
ATOM   3524  HB3 ALA A 237     -13.739   4.276 -23.015  1.00  0.00           H  
ATOM   3525  C   ALA A 237     -12.822   2.351 -25.650  1.00  0.00           C  
ATOM   3526  O   ALA A 237     -13.752   1.595 -26.086  1.00  0.00           O  
ATOM   3527  N   TYR A 238     -11.790   2.662 -26.461  1.00  0.00           N  
ATOM   3528  H   TYR A 238     -11.083   3.349 -26.241  1.00  0.00           H  
ATOM   3529  CA  TYR A 238     -11.655   2.216 -27.857  1.00  0.00           C  
ATOM   3530  HA  TYR A 238     -12.645   2.261 -28.311  1.00  0.00           H  
ATOM   3531  CB  TYR A 238     -10.750   3.146 -28.609  1.00  0.00           C  
ATOM   3532  HB2 TYR A 238     -11.305   4.074 -28.744  1.00  0.00           H  
ATOM   3533  HB3 TYR A 238      -9.989   3.445 -27.888  1.00  0.00           H  
ATOM   3534  CG  TYR A 238     -10.062   2.661 -29.815  1.00  0.00           C  
ATOM   3535  CD1 TYR A 238     -10.774   2.547 -31.002  1.00  0.00           C  
ATOM   3536  HD1 TYR A 238     -11.745   3.014 -31.089  1.00  0.00           H  
ATOM   3537  CE1 TYR A 238     -10.216   1.833 -32.050  1.00  0.00           C  
ATOM   3538  HE1 TYR A 238     -10.818   1.759 -32.945  1.00  0.00           H  
ATOM   3539  CZ  TYR A 238      -9.014   1.160 -31.966  1.00  0.00           C  
ATOM   3540  OH  TYR A 238      -8.470   0.470 -32.995  1.00  0.00           O  
ATOM   3541  HH  TYR A 238      -9.030   0.394 -33.772  1.00  0.00           H  
ATOM   3542  CE2 TYR A 238      -8.224   1.363 -30.816  1.00  0.00           C  
ATOM   3543  HE2 TYR A 238      -7.245   0.945 -30.638  1.00  0.00           H  
ATOM   3544  CD2 TYR A 238      -8.779   2.126 -29.715  1.00  0.00           C  
ATOM   3545  HD2 TYR A 238      -8.121   2.215 -28.863  1.00  0.00           H  
ATOM   3546  C   TYR A 238     -11.297   0.748 -28.011  1.00  0.00           C  
ATOM   3547  O   TYR A 238     -11.899   0.076 -28.898  1.00  0.00           O  
ATOM   3548  N   LEU A 239     -10.374   0.244 -27.203  1.00  0.00           N  
ATOM   3549  H   LEU A 239      -9.869   0.924 -26.652  1.00  0.00           H  
ATOM   3550  CA  LEU A 239     -10.062  -1.235 -27.239  1.00  0.00           C  
ATOM   3551  HA  LEU A 239      -9.830  -1.386 -28.293  1.00  0.00           H  
ATOM   3552  CB  LEU A 239      -8.758  -1.447 -26.426  1.00  0.00           C  
ATOM   3553  HB2 LEU A 239      -8.927  -0.929 -25.483  1.00  0.00           H  
ATOM   3554  HB3 LEU A 239      -8.620  -2.501 -26.185  1.00  0.00           H  
ATOM   3555  CG  LEU A 239      -7.404  -1.026 -27.046  1.00  0.00           C  
ATOM   3556  HG  LEU A 239      -7.427   0.009 -27.387  1.00  0.00           H  
ATOM   3557  CD1 LEU A 239      -6.242  -1.060 -26.067  1.00  0.00           C  
ATOM   3558 HD11 LEU A 239      -5.400  -0.547 -26.532  1.00  0.00           H  
ATOM   3559 HD12 LEU A 239      -6.436  -0.385 -25.233  1.00  0.00           H  
ATOM   3560 HD13 LEU A 239      -5.992  -2.069 -25.738  1.00  0.00           H  
ATOM   3561  CD2 LEU A 239      -7.223  -2.062 -28.139  1.00  0.00           C  
ATOM   3562 HD21 LEU A 239      -7.342  -3.091 -27.800  1.00  0.00           H  
ATOM   3563 HD22 LEU A 239      -7.909  -1.980 -28.982  1.00  0.00           H  
ATOM   3564 HD23 LEU A 239      -6.234  -1.966 -28.588  1.00  0.00           H  
ATOM   3565  C   LEU A 239     -11.155  -2.143 -26.774  1.00  0.00           C  
ATOM   3566  O   LEU A 239     -11.259  -3.228 -27.311  1.00  0.00           O  
ATOM   3567  N   ILE A 240     -12.075  -1.804 -25.777  1.00  0.00           N  
ATOM   3568  H   ILE A 240     -12.010  -0.867 -25.405  1.00  0.00           H  
ATOM   3569  CA  ILE A 240     -13.180  -2.566 -25.338  1.00  0.00           C  
ATOM   3570  HA  ILE A 240     -12.857  -3.591 -25.524  1.00  0.00           H  
ATOM   3571  CB  ILE A 240     -13.515  -2.416 -23.864  1.00  0.00           C  
ATOM   3572  HB  ILE A 240     -14.280  -3.122 -23.539  1.00  0.00           H  
ATOM   3573  CG2 ILE A 240     -12.380  -2.689 -22.883  1.00  0.00           C  
ATOM   3574 HG21 ILE A 240     -11.987  -3.705 -22.848  1.00  0.00           H  
ATOM   3575 HG22 ILE A 240     -11.561  -1.986 -23.038  1.00  0.00           H  
ATOM   3576 HG23 ILE A 240     -12.777  -2.380 -21.916  1.00  0.00           H  
ATOM   3577  CG1 ILE A 240     -14.068  -0.991 -23.565  1.00  0.00           C  
ATOM   3578 HG12 ILE A 240     -13.687  -0.520 -22.659  1.00  0.00           H  
ATOM   3579 HG13 ILE A 240     -13.691  -0.273 -24.294  1.00  0.00           H  
ATOM   3580  CD1 ILE A 240     -15.613  -1.004 -23.541  1.00  0.00           C  
ATOM   3581 HD11 ILE A 240     -16.104  -1.429 -24.417  1.00  0.00           H  
ATOM   3582 HD12 ILE A 240     -15.921  -1.477 -22.608  1.00  0.00           H  
ATOM   3583 HD13 ILE A 240     -15.847   0.060 -23.485  1.00  0.00           H  
ATOM   3584  C   ILE A 240     -14.345  -2.275 -26.236  1.00  0.00           C  
ATOM   3585  O   ILE A 240     -15.305  -3.045 -26.170  1.00  0.00           O  
ATOM   3586  N   GLY A 241     -14.224  -1.394 -27.259  1.00  0.00           N  
ATOM   3587  H   GLY A 241     -13.339  -0.937 -27.433  1.00  0.00           H  
ATOM   3588  CA  GLY A 241     -15.313  -1.030 -28.140  1.00  0.00           C  
ATOM   3589  HA2 GLY A 241     -16.277  -1.063 -27.631  1.00  0.00           H  
ATOM   3590  HA3 GLY A 241     -15.216   0.002 -28.479  1.00  0.00           H  
ATOM   3591  C   GLY A 241     -15.459  -1.855 -29.424  1.00  0.00           C  
ATOM   3592  O   GLY A 241     -14.759  -2.836 -29.580  1.00  0.00           O  
ATOM   3593  N   PRO A 242     -16.348  -1.465 -30.353  1.00  0.00           N  
ATOM   3594  CD  PRO A 242     -17.220  -0.259 -30.320  1.00  0.00           C  
ATOM   3595  HD2 PRO A 242     -16.605   0.605 -30.072  1.00  0.00           H  
ATOM   3596  HD3 PRO A 242     -17.994  -0.463 -29.580  1.00  0.00           H  
ATOM   3597  CG  PRO A 242     -17.739  -0.157 -31.775  1.00  0.00           C  
ATOM   3598  HG2 PRO A 242     -17.101   0.454 -32.413  1.00  0.00           H  
ATOM   3599  HG3 PRO A 242     -18.743   0.264 -31.726  1.00  0.00           H  
ATOM   3600  CB  PRO A 242     -17.752  -1.599 -32.244  1.00  0.00           C  
ATOM   3601  HB2 PRO A 242     -17.731  -1.698 -33.330  1.00  0.00           H  
ATOM   3602  HB3 PRO A 242     -18.633  -2.081 -31.822  1.00  0.00           H  
ATOM   3603  CA  PRO A 242     -16.492  -2.204 -31.662  1.00  0.00           C  
ATOM   3604  HA  PRO A 242     -16.663  -3.261 -31.461  1.00  0.00           H  
ATOM   3605  C   PRO A 242     -15.297  -1.996 -32.546  1.00  0.00           C  
ATOM   3606  O   PRO A 242     -14.762  -0.864 -32.509  1.00  0.00           O  
ATOM   3607  N   GLY A 243     -14.928  -2.945 -33.378  1.00  0.00           N  
ATOM   3608  H   GLY A 243     -15.402  -3.823 -33.222  1.00  0.00           H  
ATOM   3609  CA  GLY A 243     -14.037  -2.739 -34.473  1.00  0.00           C  
ATOM   3610  HA2 GLY A 243     -14.275  -3.482 -35.236  1.00  0.00           H  
ATOM   3611  HA3 GLY A 243     -14.139  -1.699 -34.780  1.00  0.00           H  
ATOM   3612  C   GLY A 243     -12.629  -2.939 -34.032  1.00  0.00           C  
ATOM   3613  O   GLY A 243     -11.682  -2.874 -34.850  1.00  0.00           O  
ATOM   3614  N   ALA A 244     -12.281  -3.072 -32.737  1.00  0.00           N  
ATOM   3615  H   ALA A 244     -13.036  -2.921 -32.084  1.00  0.00           H  
ATOM   3616  CA  ALA A 244     -10.916  -3.398 -32.242  1.00  0.00           C  
ATOM   3617  HA  ALA A 244     -10.234  -3.083 -33.033  1.00  0.00           H  
ATOM   3618  CB  ALA A 244     -10.571  -2.493 -30.970  1.00  0.00           C  
ATOM   3619  HB1 ALA A 244     -10.446  -1.464 -31.306  1.00  0.00           H  
ATOM   3620  HB2 ALA A 244     -11.321  -2.647 -30.194  1.00  0.00           H  
ATOM   3621  HB3 ALA A 244      -9.633  -2.812 -30.515  1.00  0.00           H  
ATOM   3622  C   ALA A 244     -10.639  -4.871 -31.983  1.00  0.00           C  
ATOM   3623  O   ALA A 244      -9.620  -5.335 -31.520  1.00  0.00           O  
ATOM   3624  N   ALA A 245     -11.496  -5.673 -32.593  1.00  0.00           N  
ATOM   3625  H   ALA A 245     -12.301  -5.192 -32.968  1.00  0.00           H  
ATOM   3626  CA  ALA A 245     -11.216  -7.093 -32.976  1.00  0.00           C  
ATOM   3627  HA  ALA A 245     -11.203  -7.707 -32.074  1.00  0.00           H  
ATOM   3628  CB  ALA A 245     -12.525  -7.624 -33.753  1.00  0.00           C  
ATOM   3629  HB1 ALA A 245     -12.639  -7.244 -34.767  1.00  0.00           H  
ATOM   3630  HB2 ALA A 245     -12.570  -8.697 -33.940  1.00  0.00           H  
ATOM   3631  HB3 ALA A 245     -13.426  -7.265 -33.256  1.00  0.00           H  
ATOM   3632  C   ALA A 245      -9.843  -7.386 -33.633  1.00  0.00           C  
ATOM   3633  O   ALA A 245      -9.074  -8.314 -33.367  1.00  0.00           O  
ATOM   3634  N   ALA A 246      -9.562  -6.493 -34.556  1.00  0.00           N  
ATOM   3635  H   ALA A 246     -10.229  -5.748 -34.703  1.00  0.00           H  
ATOM   3636  CA  ALA A 246      -8.257  -6.437 -35.247  1.00  0.00           C  
ATOM   3637  HA  ALA A 246      -7.984  -7.385 -35.712  1.00  0.00           H  
ATOM   3638  CB  ALA A 246      -8.559  -5.323 -36.250  1.00  0.00           C  
ATOM   3639  HB1 ALA A 246      -7.658  -5.351 -36.862  1.00  0.00           H  
ATOM   3640  HB2 ALA A 246      -9.400  -5.624 -36.874  1.00  0.00           H  
ATOM   3641  HB3 ALA A 246      -8.602  -4.346 -35.767  1.00  0.00           H  
ATOM   3642  C   ALA A 246      -6.986  -6.098 -34.437  1.00  0.00           C  
ATOM   3643  O   ALA A 246      -5.830  -6.135 -34.941  1.00  0.00           O  
ATOM   3644  N   VAL A 247      -7.167  -5.765 -33.140  1.00  0.00           N  
ATOM   3645  H   VAL A 247      -8.130  -5.739 -32.840  1.00  0.00           H  
ATOM   3646  CA  VAL A 247      -6.155  -5.297 -32.126  1.00  0.00           C  
ATOM   3647  HA  VAL A 247      -5.215  -5.223 -32.673  1.00  0.00           H  
ATOM   3648  CB  VAL A 247      -6.479  -3.917 -31.622  1.00  0.00           C  
ATOM   3649  HB  VAL A 247      -7.459  -3.961 -31.147  1.00  0.00           H  
ATOM   3650  CG1 VAL A 247      -5.274  -3.393 -30.709  1.00  0.00           C  
ATOM   3651 HG11 VAL A 247      -5.427  -3.889 -29.750  1.00  0.00           H  
ATOM   3652 HG12 VAL A 247      -4.309  -3.728 -31.086  1.00  0.00           H  
ATOM   3653 HG13 VAL A 247      -5.347  -2.325 -30.507  1.00  0.00           H  
ATOM   3654  CG2 VAL A 247      -6.706  -2.840 -32.703  1.00  0.00           C  
ATOM   3655 HG21 VAL A 247      -7.683  -3.043 -33.141  1.00  0.00           H  
ATOM   3656 HG22 VAL A 247      -6.783  -1.842 -32.273  1.00  0.00           H  
ATOM   3657 HG23 VAL A 247      -6.015  -2.837 -33.546  1.00  0.00           H  
ATOM   3658  C   VAL A 247      -6.094  -6.350 -30.980  1.00  0.00           C  
ATOM   3659  O   VAL A 247      -6.949  -6.455 -30.073  1.00  0.00           O  
ATOM   3660  N   THR A 248      -5.020  -7.051 -30.836  1.00  0.00           N  
ATOM   3661  H   THR A 248      -4.288  -6.835 -31.497  1.00  0.00           H  
ATOM   3662  CA  THR A 248      -4.664  -7.995 -29.758  1.00  0.00           C  
ATOM   3663  HA  THR A 248      -5.024  -7.502 -28.855  1.00  0.00           H  
ATOM   3664  CB  THR A 248      -5.502  -9.298 -29.950  1.00  0.00           C  
ATOM   3665  HB  THR A 248      -6.545  -8.995 -30.039  1.00  0.00           H  
ATOM   3666  CG2 THR A 248      -5.192 -10.133 -31.179  1.00  0.00           C  
ATOM   3667 HG21 THR A 248      -4.118 -10.300 -31.263  1.00  0.00           H  
ATOM   3668 HG22 THR A 248      -5.747 -11.057 -31.021  1.00  0.00           H  
ATOM   3669 HG23 THR A 248      -5.520  -9.686 -32.118  1.00  0.00           H  
ATOM   3670  OG1 THR A 248      -5.335 -10.056 -28.718  1.00  0.00           O  
ATOM   3671  HG1 THR A 248      -5.661 -10.943 -28.885  1.00  0.00           H  
ATOM   3672  C   THR A 248      -3.157  -8.269 -29.630  1.00  0.00           C  
ATOM   3673  O   THR A 248      -2.435  -8.123 -30.657  1.00  0.00           O  
ATOM   3674  N   ALA A 249      -2.681  -8.558 -28.435  1.00  0.00           N  
ATOM   3675  H   ALA A 249      -3.288  -8.517 -27.629  1.00  0.00           H  
ATOM   3676  CA  ALA A 249      -1.242  -8.821 -28.199  1.00  0.00           C  
ATOM   3677  HA  ALA A 249      -0.964  -9.122 -27.189  1.00  0.00           H  
ATOM   3678  CB  ALA A 249      -0.791  -9.974 -29.080  1.00  0.00           C  
ATOM   3679  HB1 ALA A 249      -0.120 -10.688 -28.604  1.00  0.00           H  
ATOM   3680  HB2 ALA A 249      -1.650 -10.601 -29.319  1.00  0.00           H  
ATOM   3681  HB3 ALA A 249      -0.401  -9.582 -30.020  1.00  0.00           H  
ATOM   3682  C   ALA A 249      -0.293  -7.553 -28.382  1.00  0.00           C  
ATOM   3683  O   ALA A 249       0.933  -7.610 -28.517  1.00  0.00           O  
ATOM   3684  N   GLN A 250      -0.915  -6.337 -28.260  1.00  0.00           N  
ATOM   3685  H   GLN A 250      -1.902  -6.397 -28.050  1.00  0.00           H  
ATOM   3686  CA  GLN A 250      -0.295  -4.983 -28.432  1.00  0.00           C  
ATOM   3687  HA  GLN A 250       0.715  -5.129 -28.814  1.00  0.00           H  
ATOM   3688  CB  GLN A 250      -1.040  -4.187 -29.531  1.00  0.00           C  
ATOM   3689  HB2 GLN A 250      -2.044  -3.967 -29.169  1.00  0.00           H  
ATOM   3690  HB3 GLN A 250      -0.464  -3.299 -29.791  1.00  0.00           H  
ATOM   3691  CG  GLN A 250      -1.240  -5.022 -30.855  1.00  0.00           C  
ATOM   3692  HG2 GLN A 250      -1.918  -5.827 -30.574  1.00  0.00           H  
ATOM   3693  HG3 GLN A 250      -1.646  -4.352 -31.613  1.00  0.00           H  
ATOM   3694  CD  GLN A 250       0.029  -5.633 -31.445  1.00  0.00           C  
ATOM   3695  OE1 GLN A 250       1.044  -4.956 -31.425  1.00  0.00           O  
ATOM   3696  NE2 GLN A 250       0.037  -6.865 -31.899  1.00  0.00           N  
ATOM   3697 HE21 GLN A 250      -0.726  -7.524 -31.846  1.00  0.00           H  
ATOM   3698 HE22 GLN A 250       0.809  -7.095 -32.507  1.00  0.00           H  
ATOM   3699  C   GLN A 250      -0.203  -4.082 -27.182  1.00  0.00           C  
ATOM   3700  O   GLN A 250      -1.013  -4.163 -26.278  1.00  0.00           O  
ATOM   3701  N   ALA A 251       0.843  -3.291 -27.138  1.00  0.00           N  
ATOM   3702  H   ALA A 251       1.354  -3.145 -27.997  1.00  0.00           H  
ATOM   3703  CA  ALA A 251       1.159  -2.420 -26.027  1.00  0.00           C  
ATOM   3704  HA  ALA A 251       0.404  -2.244 -25.259  1.00  0.00           H  
ATOM   3705  CB  ALA A 251       2.478  -2.914 -25.338  1.00  0.00           C  
ATOM   3706  HB1 ALA A 251       2.248  -3.838 -24.808  1.00  0.00           H  
ATOM   3707  HB2 ALA A 251       3.203  -3.159 -26.114  1.00  0.00           H  
ATOM   3708  HB3 ALA A 251       2.991  -2.238 -24.654  1.00  0.00           H  
ATOM   3709  C   ALA A 251       1.328  -1.004 -26.624  1.00  0.00           C  
ATOM   3710  O   ALA A 251       2.320  -0.694 -27.281  1.00  0.00           O  
ATOM   3711  N   LEU A 252       0.366  -0.135 -26.358  1.00  0.00           N  
ATOM   3712  H   LEU A 252      -0.369  -0.379 -25.710  1.00  0.00           H  
ATOM   3713  CA  LEU A 252       0.182   1.135 -26.971  1.00  0.00           C  
ATOM   3714  HA  LEU A 252       0.489   1.015 -28.011  1.00  0.00           H  
ATOM   3715  CB  LEU A 252      -1.298   1.368 -27.227  1.00  0.00           C  
ATOM   3716  HB2 LEU A 252      -1.877   0.999 -26.381  1.00  0.00           H  
ATOM   3717  HB3 LEU A 252      -1.360   2.437 -27.434  1.00  0.00           H  
ATOM   3718  CG  LEU A 252      -1.950   0.593 -28.433  1.00  0.00           C  
ATOM   3719  HG  LEU A 252      -1.265   0.763 -29.264  1.00  0.00           H  
ATOM   3720  CD1 LEU A 252      -2.267  -0.855 -28.057  1.00  0.00           C  
ATOM   3721 HD11 LEU A 252      -2.751  -0.867 -27.080  1.00  0.00           H  
ATOM   3722 HD12 LEU A 252      -2.928  -1.328 -28.784  1.00  0.00           H  
ATOM   3723 HD13 LEU A 252      -1.404  -1.519 -28.077  1.00  0.00           H  
ATOM   3724  CD2 LEU A 252      -3.365   1.184 -28.714  1.00  0.00           C  
ATOM   3725 HD21 LEU A 252      -3.341   2.233 -29.009  1.00  0.00           H  
ATOM   3726 HD22 LEU A 252      -3.777   0.692 -29.596  1.00  0.00           H  
ATOM   3727 HD23 LEU A 252      -4.048   1.071 -27.872  1.00  0.00           H  
ATOM   3728  C   LEU A 252       0.738   2.300 -26.165  1.00  0.00           C  
ATOM   3729  O   LEU A 252       0.723   2.368 -24.906  1.00  0.00           O  
ATOM   3730  N   ASN A 253       1.370   3.303 -26.810  1.00  0.00           N  
ATOM   3731  H   ASN A 253       1.370   3.380 -27.817  1.00  0.00           H  
ATOM   3732  CA  ASN A 253       1.902   4.539 -26.099  1.00  0.00           C  
ATOM   3733  HA  ASN A 253       2.128   4.233 -25.078  1.00  0.00           H  
ATOM   3734  CB  ASN A 253       3.198   5.061 -26.871  1.00  0.00           C  
ATOM   3735  HB2 ASN A 253       2.894   5.279 -27.894  1.00  0.00           H  
ATOM   3736  HB3 ASN A 253       3.652   5.966 -26.465  1.00  0.00           H  
ATOM   3737  CG  ASN A 253       4.258   4.025 -26.854  1.00  0.00           C  
ATOM   3738  OD1 ASN A 253       4.317   3.124 -26.000  1.00  0.00           O  
ATOM   3739  ND2 ASN A 253       5.176   4.035 -27.797  1.00  0.00           N  
ATOM   3740 HD21 ASN A 253       5.848   3.288 -27.692  1.00  0.00           H  
ATOM   3741 HD22 ASN A 253       5.180   4.773 -28.487  1.00  0.00           H  
ATOM   3742  C   ASN A 253       0.887   5.724 -25.960  1.00  0.00           C  
ATOM   3743  O   ASN A 253       0.246   6.084 -26.949  1.00  0.00           O  
ATOM   3744  N   VAL A 254       0.761   6.357 -24.773  1.00  0.00           N  
ATOM   3745  H   VAL A 254       1.175   5.963 -23.940  1.00  0.00           H  
ATOM   3746  CA  VAL A 254       0.114   7.675 -24.625  1.00  0.00           C  
ATOM   3747  HA  VAL A 254      -0.008   8.266 -25.532  1.00  0.00           H  
ATOM   3748  CB  VAL A 254      -1.301   7.623 -24.040  1.00  0.00           C  
ATOM   3749  HB  VAL A 254      -1.466   8.394 -23.287  1.00  0.00           H  
ATOM   3750  CG1 VAL A 254      -2.248   7.887 -25.262  1.00  0.00           C  
ATOM   3751 HG11 VAL A 254      -3.293   7.934 -24.956  1.00  0.00           H  
ATOM   3752 HG12 VAL A 254      -2.034   8.901 -25.599  1.00  0.00           H  
ATOM   3753 HG13 VAL A 254      -2.069   7.140 -26.035  1.00  0.00           H  
ATOM   3754  CG2 VAL A 254      -1.600   6.275 -23.431  1.00  0.00           C  
ATOM   3755 HG21 VAL A 254      -1.482   5.486 -24.173  1.00  0.00           H  
ATOM   3756 HG22 VAL A 254      -0.830   6.160 -22.668  1.00  0.00           H  
ATOM   3757 HG23 VAL A 254      -2.573   6.264 -22.941  1.00  0.00           H  
ATOM   3758  C   VAL A 254       1.160   8.551 -23.860  1.00  0.00           C  
ATOM   3759  O   VAL A 254       0.793   9.463 -23.113  1.00  0.00           O  
ATOM   3760  N   CYS A 255       2.459   8.368 -23.992  1.00  0.00           N  
ATOM   3761  H   CYS A 255       2.672   7.772 -24.779  1.00  0.00           H  
ATOM   3762  CA  CYS A 255       3.421   9.084 -23.162  1.00  0.00           C  
ATOM   3763  HA  CYS A 255       3.099   9.109 -22.120  1.00  0.00           H  
ATOM   3764  CB  CYS A 255       4.725   8.254 -23.025  1.00  0.00           C  
ATOM   3765  HB2 CYS A 255       5.471   8.842 -22.489  1.00  0.00           H  
ATOM   3766  HB3 CYS A 255       4.502   7.324 -22.503  1.00  0.00           H  
ATOM   3767  SG  CYS A 255       5.379   7.794 -24.671  1.00  0.00           S  
ATOM   3768  HG  CYS A 255       6.251   6.883 -24.232  1.00  0.00           H  
ATOM   3769  C   CYS A 255       3.651  10.499 -23.630  1.00  0.00           C  
ATOM   3770  O   CYS A 255       4.562  11.136 -23.099  1.00  0.00           O  
ATOM   3771  N   GLY A 256       2.883  11.075 -24.523  1.00  0.00           N  
ATOM   3772  H   GLY A 256       2.070  10.630 -24.924  1.00  0.00           H  
ATOM   3773  CA  GLY A 256       3.073  12.446 -25.061  1.00  0.00           C  
ATOM   3774  HA2 GLY A 256       2.172  12.950 -25.411  1.00  0.00           H  
ATOM   3775  HA3 GLY A 256       3.497  12.979 -24.210  1.00  0.00           H  
ATOM   3776  C   GLY A 256       4.085  12.419 -26.203  1.00  0.00           C  
ATOM   3777  O   GLY A 256       4.875  13.345 -26.391  1.00  0.00           O  
ATOM   3778  N   GLY A 257       4.043  11.307 -26.971  1.00  0.00           N  
ATOM   3779  H   GLY A 257       3.393  10.556 -26.785  1.00  0.00           H  
ATOM   3780  CA  GLY A 257       4.969  11.131 -28.118  1.00  0.00           C  
ATOM   3781  HA2 GLY A 257       4.534  10.452 -28.851  1.00  0.00           H  
ATOM   3782  HA3 GLY A 257       5.196  12.119 -28.515  1.00  0.00           H  
ATOM   3783  C   GLY A 257       6.326  10.510 -27.790  1.00  0.00           C  
ATOM   3784  O   GLY A 257       7.012  10.225 -28.768  1.00  0.00           O  
ATOM   3785  N   LEU A 258       6.840  10.524 -26.530  1.00  0.00           N  
ATOM   3786  H   LEU A 258       6.286  10.906 -25.776  1.00  0.00           H  
ATOM   3787  CA  LEU A 258       8.197  10.062 -26.133  1.00  0.00           C  
ATOM   3788  HA  LEU A 258       8.932  10.751 -26.550  1.00  0.00           H  
ATOM   3789  CB  LEU A 258       8.291  10.191 -24.585  1.00  0.00           C  
ATOM   3790  HB2 LEU A 258       8.002  11.215 -24.352  1.00  0.00           H  
ATOM   3791  HB3 LEU A 258       7.457   9.624 -24.173  1.00  0.00           H  
ATOM   3792  CG  LEU A 258       9.676   9.843 -24.003  1.00  0.00           C  
ATOM   3793  HG  LEU A 258      10.007   8.856 -24.328  1.00  0.00           H  
ATOM   3794  CD1 LEU A 258      10.739  10.908 -24.348  1.00  0.00           C  
ATOM   3795 HD11 LEU A 258      11.749  10.623 -24.054  1.00  0.00           H  
ATOM   3796 HD12 LEU A 258      10.793  11.121 -25.416  1.00  0.00           H  
ATOM   3797 HD13 LEU A 258      10.482  11.864 -23.893  1.00  0.00           H  
ATOM   3798  CD2 LEU A 258       9.730   9.920 -22.473  1.00  0.00           C  
ATOM   3799 HD21 LEU A 258       9.331  10.850 -22.069  1.00  0.00           H  
ATOM   3800 HD22 LEU A 258       9.299   9.017 -22.040  1.00  0.00           H  
ATOM   3801 HD23 LEU A 258      10.767   9.884 -22.138  1.00  0.00           H  
ATOM   3802  C   LEU A 258       8.691   8.665 -26.580  1.00  0.00           C  
ATOM   3803  O   LEU A 258       9.835   8.414 -26.850  1.00  0.00           O  
ATOM   3804  N   GLY A 259       7.741   7.775 -26.815  1.00  0.00           N  
ATOM   3805  H   GLY A 259       6.812   8.088 -26.573  1.00  0.00           H  
ATOM   3806  CA  GLY A 259       7.950   6.379 -27.315  1.00  0.00           C  
ATOM   3807  HA2 GLY A 259       8.763   6.042 -26.671  1.00  0.00           H  
ATOM   3808  HA3 GLY A 259       6.977   5.916 -27.155  1.00  0.00           H  
ATOM   3809  C   GLY A 259       8.424   6.321 -28.804  1.00  0.00           C  
ATOM   3810  O   GLY A 259       7.845   6.880 -29.705  1.00  0.00           O  
ATOM   3811  N   ASN A 260       9.551   5.636 -29.027  1.00  0.00           N  
ATOM   3812  H   ASN A 260      10.061   5.312 -28.218  1.00  0.00           H  
ATOM   3813  CA  ASN A 260      10.068   5.261 -30.378  1.00  0.00           C  
ATOM   3814  HA  ASN A 260       9.577   5.921 -31.092  1.00  0.00           H  
ATOM   3815  CB  ASN A 260      11.576   5.429 -30.612  1.00  0.00           C  
ATOM   3816  HB2 ASN A 260      12.064   4.524 -30.251  1.00  0.00           H  
ATOM   3817  HB3 ASN A 260      11.857   5.489 -31.663  1.00  0.00           H  
ATOM   3818  CG  ASN A 260      12.203   6.566 -29.998  1.00  0.00           C  
ATOM   3819  OD1 ASN A 260      11.652   7.662 -30.007  1.00  0.00           O  
ATOM   3820  ND2 ASN A 260      13.426   6.446 -29.447  1.00  0.00           N  
ATOM   3821 HD21 ASN A 260      14.020   5.670 -29.702  1.00  0.00           H  
ATOM   3822 HD22 ASN A 260      13.785   7.308 -29.061  1.00  0.00           H  
ATOM   3823  C   ASN A 260       9.689   3.774 -30.763  1.00  0.00           C  
ATOM   3824  O   ASN A 260      10.037   3.388 -31.965  1.00  0.00           O  
ATOM   3825  N   TYR A 261       8.993   2.975 -29.871  1.00  0.00           N  
ATOM   3826  H   TYR A 261       8.606   3.395 -29.039  1.00  0.00           H  
ATOM   3827  CA  TYR A 261       8.347   1.733 -30.188  1.00  0.00           C  
ATOM   3828  HA  TYR A 261       7.935   1.864 -31.187  1.00  0.00           H  
ATOM   3829  CB  TYR A 261       9.366   0.611 -30.264  1.00  0.00           C  
ATOM   3830  HB2 TYR A 261       9.050  -0.232 -30.878  1.00  0.00           H  
ATOM   3831  HB3 TYR A 261      10.273   0.963 -30.754  1.00  0.00           H  
ATOM   3832  CG  TYR A 261       9.633   0.037 -28.938  1.00  0.00           C  
ATOM   3833  CD1 TYR A 261      10.514   0.761 -28.118  1.00  0.00           C  
ATOM   3834  HD1 TYR A 261      10.864   1.722 -28.462  1.00  0.00           H  
ATOM   3835  CE1 TYR A 261      11.094   0.106 -27.032  1.00  0.00           C  
ATOM   3836  HE1 TYR A 261      11.800   0.597 -26.379  1.00  0.00           H  
ATOM   3837  CZ  TYR A 261      10.780  -1.181 -26.731  1.00  0.00           C  
ATOM   3838  OH  TYR A 261      11.294  -1.872 -25.752  1.00  0.00           O  
ATOM   3839  HH  TYR A 261      10.764  -2.570 -25.361  1.00  0.00           H  
ATOM   3840  CE2 TYR A 261       9.879  -1.950 -27.563  1.00  0.00           C  
ATOM   3841  HE2 TYR A 261       9.594  -2.959 -27.303  1.00  0.00           H  
ATOM   3842  CD2 TYR A 261       9.349  -1.365 -28.702  1.00  0.00           C  
ATOM   3843  HD2 TYR A 261       8.716  -1.885 -29.405  1.00  0.00           H  
ATOM   3844  C   TYR A 261       7.144   1.457 -29.305  1.00  0.00           C  
ATOM   3845  O   TYR A 261       6.381   0.559 -29.600  1.00  0.00           O  
ATOM   3846  OXT TYR A 261       7.006   2.101 -28.250  1.00  0.00           O  
ATOM   3847  C6N NDP A 262       2.254   4.427 -15.371  1.00  0.00           C  
ATOM   3848  H26 NDP A 262       2.565   3.400 -15.498  1.00  0.00           H  
ATOM   3849  C5N NDP A 262       3.021   5.477 -15.861  1.00  0.00           C  
ATOM   3850  H25 NDP A 262       3.835   5.286 -16.544  1.00  0.00           H  
ATOM   3851  C4N NDP A 262       2.494   6.903 -15.741  1.00  0.00           C  
ATOM   3852  H23 NDP A 262       3.387   7.510 -15.598  1.00  0.00           H  
ATOM   3853  H24 NDP A 262       2.067   7.119 -16.721  1.00  0.00           H  
ATOM   3854  C3N NDP A 262       1.456   7.078 -14.691  1.00  0.00           C  
ATOM   3855  C7N NDP A 262       1.097   8.383 -14.303  1.00  0.00           C  
ATOM   3856  O7N NDP A 262       1.712   9.365 -14.771  1.00  0.00           O  
ATOM   3857  N7N NDP A 262       0.241   8.679 -13.456  1.00  0.00           N  
ATOM   3858  H21 NDP A 262       0.187   9.643 -13.157  1.00  0.00           H  
ATOM   3859  H22 NDP A 262      -0.276   7.976 -12.948  1.00  0.00           H  
ATOM   3860  C2N NDP A 262       0.722   5.957 -14.315  1.00  0.00           C  
ATOM   3861  H20 NDP A 262      -0.198   6.059 -13.759  1.00  0.00           H  
ATOM   3862  N1N NDP A 262       1.082   4.695 -14.691  1.00  0.00           N  
ATOM   3863  C1D NDP A 262       0.173   3.604 -14.249  1.00  0.00           C  
ATOM   3864  H19 NDP A 262       0.389   2.861 -15.018  1.00  0.00           H  
ATOM   3865  C2D NDP A 262       0.523   3.185 -12.802  1.00  0.00           C  
ATOM   3866  H17 NDP A 262       0.650   4.052 -12.153  1.00  0.00           H  
ATOM   3867  O2D NDP A 262       1.720   2.406 -12.638  1.00  0.00           O  
ATOM   3868  H18 NDP A 262       1.916   2.234 -11.714  1.00  0.00           H  
ATOM   3869  C3D NDP A 262      -0.655   2.454 -12.247  1.00  0.00           C  
ATOM   3870  H15 NDP A 262      -0.612   2.670 -11.180  1.00  0.00           H  
ATOM   3871  O3D NDP A 262      -0.654   1.045 -12.600  1.00  0.00           O  
ATOM   3872  H16 NDP A 262      -1.542   0.681 -12.636  1.00  0.00           H  
ATOM   3873  C4D NDP A 262      -1.697   3.232 -13.052  1.00  0.00           C  
ATOM   3874  H14 NDP A 262      -2.523   2.527 -13.148  1.00  0.00           H  
ATOM   3875  O4D NDP A 262      -1.250   3.756 -14.306  1.00  0.00           O  
ATOM   3876  C5D NDP A 262      -2.441   4.300 -12.237  1.00  0.00           C  
ATOM   3877  H13 NDP A 262      -2.843   4.025 -11.262  1.00  0.00           H  
ATOM   3878  H12 NDP A 262      -3.395   4.593 -12.675  1.00  0.00           H  
ATOM   3879  O5D NDP A 262      -1.707   5.487 -12.081  1.00  0.00           O  
ATOM   3880  PN  NDP A 262      -2.035   6.376 -10.767  1.00  0.00           P  
ATOM   3881  O2N NDP A 262      -3.504   6.454 -10.708  1.00  0.00           O  
ATOM   3882  O1N NDP A 262      -1.154   7.572 -10.756  1.00  0.00           O  
ATOM   3883  O3  NDP A 262      -1.448   5.436  -9.764  1.00  0.00           O  
ATOM   3884  PA  NDP A 262      -1.640   5.689  -8.210  1.00  0.00           P  
ATOM   3885  O1A NDP A 262      -0.284   5.734  -7.539  1.00  0.00           O  
ATOM   3886  O2A NDP A 262      -2.647   6.720  -7.923  1.00  0.00           O  
ATOM   3887  O5B NDP A 262      -2.157   4.383  -7.662  1.00  0.00           O  
ATOM   3888  C5B NDP A 262      -3.071   3.621  -8.489  1.00  0.00           C  
ATOM   3889  H2  NDP A 262      -3.679   4.237  -9.151  1.00  0.00           H  
ATOM   3890  H1  NDP A 262      -2.514   3.048  -9.230  1.00  0.00           H  
ATOM   3891  C4B NDP A 262      -4.054   2.749  -7.756  1.00  0.00           C  
ATOM   3892  H3  NDP A 262      -4.929   2.606  -8.389  1.00  0.00           H  
ATOM   3893  O4B NDP A 262      -3.377   1.616  -7.380  1.00  0.00           O  
ATOM   3894  C3B NDP A 262      -4.491   3.416  -6.444  1.00  0.00           C  
ATOM   3895  H4  NDP A 262      -4.181   4.457  -6.341  1.00  0.00           H  
ATOM   3896  O3B NDP A 262      -5.880   3.473  -6.375  1.00  0.00           O  
ATOM   3897  H5  NDP A 262      -6.151   3.836  -5.529  1.00  0.00           H  
ATOM   3898  C2B NDP A 262      -3.932   2.525  -5.353  1.00  0.00           C  
ATOM   3899  H6  NDP A 262      -2.892   2.779  -5.149  1.00  0.00           H  
ATOM   3900  O2B NDP A 262      -4.731   2.434  -4.161  1.00  0.00           O  
ATOM   3901  P2B NDP A 262      -5.036   3.682  -3.200  1.00  0.00           P  
ATOM   3902  O1X NDP A 262      -6.200   4.267  -3.845  1.00  0.00           O  
ATOM   3903  O2X NDP A 262      -3.808   4.479  -3.288  1.00  0.00           O  
ATOM   3904  O3X NDP A 262      -5.316   3.130  -1.879  1.00  0.00           O  
ATOM   3905  C1B NDP A 262      -3.906   1.233  -6.105  1.00  0.00           C  
ATOM   3906  H7  NDP A 262      -4.944   0.923  -6.220  1.00  0.00           H  
ATOM   3907  N9A NDP A 262      -3.128   0.176  -5.443  1.00  0.00           N  
ATOM   3908  C8A NDP A 262      -1.792   0.138  -5.217  1.00  0.00           C  
ATOM   3909  H8  NDP A 262      -1.222   0.990  -5.554  1.00  0.00           H  
ATOM   3910  N7A NDP A 262      -1.419  -0.863  -4.498  1.00  0.00           N  
ATOM   3911  C5A NDP A 262      -2.530  -1.717  -4.486  1.00  0.00           C  
ATOM   3912  C6A NDP A 262      -2.825  -3.030  -4.005  1.00  0.00           C  
ATOM   3913  N6A NDP A 262      -1.909  -3.815  -3.536  1.00  0.00           N  
ATOM   3914  H10 NDP A 262      -2.301  -4.659  -3.143  1.00  0.00           H  
ATOM   3915  H9  NDP A 262      -1.066  -3.431  -3.134  1.00  0.00           H  
ATOM   3916  N1A NDP A 262      -4.049  -3.553  -4.086  1.00  0.00           N  
ATOM   3917  C2A NDP A 262      -4.970  -2.839  -4.747  1.00  0.00           C  
ATOM   3918  H11 NDP A 262      -5.892  -3.360  -4.957  1.00  0.00           H  
ATOM   3919  N3A NDP A 262      -4.811  -1.597  -5.255  1.00  0.00           N  
ATOM   3920  C4A NDP A 262      -3.561  -1.088  -5.051  1.00  0.00           C  
ATOM      1  N   MET B   1      13.396  -0.781  31.588  1.00  0.00           N1+
ATOM      2  CA  MET B   1      12.120  -0.119  31.388  1.00  0.00           C  
ATOM      3  C   MET B   1      12.163   0.627  30.076  1.00  0.00           C  
ATOM      4  O   MET B   1      13.008   1.505  29.873  1.00  0.00           O  
ATOM      5  CB  MET B   1      11.808   0.814  32.582  1.00  0.00           C  
ATOM      6  CG  MET B   1      10.500   1.610  32.493  1.00  0.00           C  
ATOM      7  SD  MET B   1      10.595   3.061  31.410  1.00  0.00           S  
ATOM      8  CE  MET B   1       8.912   3.661  31.516  1.00  0.00           C  
ATOM      9  HT1 MET B   1      13.458  -1.291  32.496  1.00  0.00           H  
ATOM     10  HT2 MET B   1      14.147  -0.057  31.569  1.00  0.00           H  
ATOM     11  HT3 MET B   1      13.557  -1.446  30.800  1.00  0.00           H  
ATOM     12  HA  MET B   1      11.358  -0.882  31.318  1.00  0.00           H  
ATOM     13  HB1 MET B   1      11.768   0.220  33.481  1.00  0.00           H  
ATOM     14  HB2 MET B   1      12.620   1.520  32.678  1.00  0.00           H  
ATOM     15  HG1 MET B   1       9.724   0.958  32.121  1.00  0.00           H  
ATOM     16  HG2 MET B   1      10.230   1.938  33.486  1.00  0.00           H  
ATOM     17  HE1 MET B   1       8.668   3.847  32.552  1.00  0.00           H  
ATOM     18  HE2 MET B   1       8.240   2.918  31.110  1.00  0.00           H  
ATOM     19  HE3 MET B   1       8.819   4.578  30.953  1.00  0.00           H  
ATOM     20  N   ALA B   2      11.294   0.267  29.181  1.00  0.00           N  
ATOM     21  CA  ALA B   2      11.258   0.881  27.886  1.00  0.00           C  
ATOM     22  C   ALA B   2       9.895   1.460  27.615  1.00  0.00           C  
ATOM     23  O   ALA B   2       8.871   0.872  27.983  1.00  0.00           O  
ATOM     24  CB  ALA B   2      11.629  -0.125  26.809  1.00  0.00           C  
ATOM     25  HN  ALA B   2      10.631  -0.432  29.395  1.00  0.00           H  
ATOM     26  HA  ALA B   2      11.988   1.679  27.872  1.00  0.00           H  
ATOM     27  HB1 ALA B   2      10.910  -0.930  26.800  1.00  0.00           H  
ATOM     28  HB2 ALA B   2      12.608  -0.523  27.027  1.00  0.00           H  
ATOM     29  HB3 ALA B   2      11.643   0.358  25.844  1.00  0.00           H  
ATOM     30  N   THR B   3       9.877   2.606  27.009  1.00  0.00           N  
ATOM     31  CA  THR B   3       8.652   3.239  26.610  1.00  0.00           C  
ATOM     32  C   THR B   3       8.325   2.764  25.188  1.00  0.00           C  
ATOM     33  O   THR B   3       8.508   3.487  24.210  1.00  0.00           O  
ATOM     34  CB  THR B   3       8.807   4.779  26.648  1.00  0.00           C  
ATOM     35  OG1 THR B   3       9.428   5.160  27.897  1.00  0.00           O  
ATOM     36  CG2 THR B   3       7.444   5.467  26.544  1.00  0.00           C  
ATOM     37  HN  THR B   3      10.729   3.062  26.835  1.00  0.00           H  
ATOM     38  HA  THR B   3       7.869   2.933  27.289  1.00  0.00           H  
ATOM     39  HB  THR B   3       9.434   5.092  25.825  1.00  0.00           H  
ATOM     40  HG1 THR B   3      10.341   4.837  27.883  1.00  0.00           H  
ATOM     41 HG21 THR B   3       6.814   5.140  27.358  1.00  0.00           H  
ATOM     42 HG22 THR B   3       6.985   5.208  25.602  1.00  0.00           H  
ATOM     43 HG23 THR B   3       7.573   6.538  26.598  1.00  0.00           H  
ATOM     44  N   LEU B   4       7.964   1.508  25.087  1.00  0.00           N  
ATOM     45  CA  LEU B   4       7.680   0.902  23.827  1.00  0.00           C  
ATOM     46  C   LEU B   4       6.169   0.812  23.693  1.00  0.00           C  
ATOM     47  O   LEU B   4       5.462   0.744  24.710  1.00  0.00           O  
ATOM     48  CB  LEU B   4       8.324  -0.490  23.768  1.00  0.00           C  
ATOM     49  CG  LEU B   4       8.517  -1.081  22.384  1.00  0.00           C  
ATOM     50  CD1 LEU B   4       9.475  -0.217  21.578  1.00  0.00           C  
ATOM     51  CD2 LEU B   4       9.043  -2.496  22.481  1.00  0.00           C  
ATOM     52  HN  LEU B   4       7.856   0.973  25.902  1.00  0.00           H  
ATOM     53  HA  LEU B   4       8.085   1.524  23.045  1.00  0.00           H  
ATOM     54  HB1 LEU B   4       9.303  -0.438  24.217  1.00  0.00           H  
ATOM     55  HB2 LEU B   4       7.710  -1.174  24.335  1.00  0.00           H  
ATOM     56  HG  LEU B   4       7.559  -1.100  21.887  1.00  0.00           H  
ATOM     57 HD11 LEU B   4       9.596  -0.642  20.593  1.00  0.00           H  
ATOM     58 HD12 LEU B   4      10.432  -0.181  22.077  1.00  0.00           H  
ATOM     59 HD13 LEU B   4       9.070   0.780  21.494  1.00  0.00           H  
ATOM     60 HD21 LEU B   4       9.196  -2.900  21.490  1.00  0.00           H  
ATOM     61 HD22 LEU B   4       8.328  -3.109  23.009  1.00  0.00           H  
ATOM     62 HD23 LEU B   4       9.981  -2.494  23.017  1.00  0.00           H  
ATOM     63  N   LEU B   5       5.675   0.821  22.483  1.00  0.00           N  
ATOM     64  CA  LEU B   5       4.246   0.833  22.259  1.00  0.00           C  
ATOM     65  C   LEU B   5       3.646  -0.546  22.405  1.00  0.00           C  
ATOM     66  O   LEU B   5       4.026  -1.481  21.702  1.00  0.00           O  
ATOM     67  CB  LEU B   5       3.925   1.401  20.876  1.00  0.00           C  
ATOM     68  CG  LEU B   5       4.376   2.830  20.612  1.00  0.00           C  
ATOM     69  CD1 LEU B   5       3.895   3.286  19.250  1.00  0.00           C  
ATOM     70  CD2 LEU B   5       3.881   3.763  21.700  1.00  0.00           C  
ATOM     71  HN  LEU B   5       6.268   0.792  21.700  1.00  0.00           H  
ATOM     72  HA  LEU B   5       3.804   1.483  22.998  1.00  0.00           H  
ATOM     73  HB1 LEU B   5       4.413   0.769  20.149  1.00  0.00           H  
ATOM     74  HB2 LEU B   5       2.862   1.344  20.696  1.00  0.00           H  
ATOM     75  HG  LEU B   5       5.455   2.858  20.603  1.00  0.00           H  
ATOM     76 HD11 LEU B   5       4.212   4.304  19.074  1.00  0.00           H  
ATOM     77 HD12 LEU B   5       2.816   3.228  19.216  1.00  0.00           H  
ATOM     78 HD13 LEU B   5       4.312   2.643  18.488  1.00  0.00           H  
ATOM     79 HD21 LEU B   5       2.801   3.756  21.710  1.00  0.00           H  
ATOM     80 HD22 LEU B   5       4.234   4.764  21.500  1.00  0.00           H  
ATOM     81 HD23 LEU B   5       4.250   3.433  22.660  1.00  0.00           H  
ATOM     82  N   THR B   6       2.735  -0.681  23.322  1.00  0.00           N  
ATOM     83  CA  THR B   6       2.046  -1.916  23.500  1.00  0.00           C  
ATOM     84  C   THR B   6       0.785  -1.926  22.626  1.00  0.00           C  
ATOM     85  O   THR B   6       0.560  -0.975  21.836  1.00  0.00           O  
ATOM     86  CB  THR B   6       1.682  -2.168  24.986  1.00  0.00           C  
ATOM     87  OG1 THR B   6       0.834  -1.111  25.496  1.00  0.00           O  
ATOM     88  CG2 THR B   6       2.941  -2.273  25.840  1.00  0.00           C  
ATOM     89  HN  THR B   6       2.510   0.080  23.904  1.00  0.00           H  
ATOM     90  HA  THR B   6       2.706  -2.701  23.162  1.00  0.00           H  
ATOM     91  HB  THR B   6       1.140  -3.102  25.049  1.00  0.00           H  
ATOM     92  HG1 THR B   6       1.312  -0.265  25.436  1.00  0.00           H  
ATOM     93 HG21 THR B   6       3.514  -1.361  25.749  1.00  0.00           H  
ATOM     94 HG22 THR B   6       3.530  -3.116  25.510  1.00  0.00           H  
ATOM     95 HG23 THR B   6       2.663  -2.422  26.873  1.00  0.00           H  
ATOM     96  N   THR B   7      -0.049  -2.933  22.784  1.00  0.00           N  
ATOM     97  CA  THR B   7      -1.272  -3.040  22.034  1.00  0.00           C  
ATOM     98  C   THR B   7      -2.239  -1.903  22.440  1.00  0.00           C  
ATOM     99  O   THR B   7      -2.943  -1.325  21.595  1.00  0.00           O  
ATOM    100  CB  THR B   7      -1.903  -4.425  22.281  1.00  0.00           C  
ATOM    101  OG1 THR B   7      -0.908  -5.426  22.010  1.00  0.00           O  
ATOM    102  CG2 THR B   7      -3.099  -4.659  21.372  1.00  0.00           C  
ATOM    103  HN  THR B   7       0.142  -3.662  23.416  1.00  0.00           H  
ATOM    104  HA  THR B   7      -1.028  -2.945  20.985  1.00  0.00           H  
ATOM    105  HB  THR B   7      -2.209  -4.491  23.315  1.00  0.00           H  
ATOM    106  HG1 THR B   7      -1.329  -6.301  22.021  1.00  0.00           H  
ATOM    107 HG21 THR B   7      -2.785  -4.618  20.340  1.00  0.00           H  
ATOM    108 HG22 THR B   7      -3.837  -3.893  21.551  1.00  0.00           H  
ATOM    109 HG23 THR B   7      -3.528  -5.626  21.579  1.00  0.00           H  
ATOM    110  N   ASP B   8      -2.211  -1.540  23.723  1.00  0.00           N  
ATOM    111  CA  ASP B   8      -3.062  -0.465  24.227  1.00  0.00           C  
ATOM    112  C   ASP B   8      -2.590   0.882  23.688  1.00  0.00           C  
ATOM    113  O   ASP B   8      -3.405   1.727  23.287  1.00  0.00           O  
ATOM    114  CB  ASP B   8      -3.074  -0.447  25.755  1.00  0.00           C  
ATOM    115  CG  ASP B   8      -3.979   0.621  26.327  1.00  0.00           C  
ATOM    116  OD1 ASP B   8      -5.218   0.397  26.396  1.00  0.00           O  
ATOM    117  OD2 ASP B   8      -3.470   1.705  26.696  1.00  0.00           O  
ATOM    118  HN  ASP B   8      -1.606  -2.003  24.343  1.00  0.00           H  
ATOM    119  HA  ASP B   8      -4.062  -0.651  23.866  1.00  0.00           H  
ATOM    120  HB1 ASP B   8      -3.417  -1.406  26.113  1.00  0.00           H  
ATOM    121  HB2 ASP B   8      -2.071  -0.277  26.115  1.00  0.00           H  
ATOM    122  N   ASP B   9      -1.263   1.051  23.626  1.00  0.00           N  
ATOM    123  CA  ASP B   9      -0.653   2.290  23.104  1.00  0.00           C  
ATOM    124  C   ASP B   9      -1.034   2.479  21.665  1.00  0.00           C  
ATOM    125  O   ASP B   9      -1.444   3.573  21.250  1.00  0.00           O  
ATOM    126  CB  ASP B   9       0.886   2.282  23.189  1.00  0.00           C  
ATOM    127  CG  ASP B   9       1.463   2.282  24.584  1.00  0.00           C  
ATOM    128  OD1 ASP B   9       1.583   3.358  25.195  1.00  0.00           O  
ATOM    129  OD2 ASP B   9       1.845   1.209  25.069  1.00  0.00           O  
ATOM    130  HN  ASP B   9      -0.687   0.321  23.937  1.00  0.00           H  
ATOM    131  HA  ASP B   9      -1.032   3.120  23.681  1.00  0.00           H  
ATOM    132  HB1 ASP B   9       1.256   1.400  22.690  1.00  0.00           H  
ATOM    133  HB2 ASP B   9       1.244   3.159  22.670  1.00  0.00           H  
ATOM    134  N   LEU B  10      -0.909   1.396  20.905  1.00  0.00           N  
ATOM    135  CA  LEU B  10      -1.241   1.384  19.494  1.00  0.00           C  
ATOM    136  C   LEU B  10      -2.703   1.753  19.284  1.00  0.00           C  
ATOM    137  O   LEU B  10      -3.027   2.547  18.410  1.00  0.00           O  
ATOM    138  CB  LEU B  10      -0.982   0.004  18.904  1.00  0.00           C  
ATOM    139  CG  LEU B  10      -1.232  -0.134  17.402  1.00  0.00           C  
ATOM    140  CD1 LEU B  10      -0.234   0.692  16.593  1.00  0.00           C  
ATOM    141  CD2 LEU B  10      -1.200  -1.586  16.992  1.00  0.00           C  
ATOM    142  HN  LEU B  10      -0.557   0.574  21.316  1.00  0.00           H  
ATOM    143  HA  LEU B  10      -0.612   2.102  18.987  1.00  0.00           H  
ATOM    144  HB1 LEU B  10       0.045  -0.264  19.105  1.00  0.00           H  
ATOM    145  HB2 LEU B  10      -1.625  -0.699  19.411  1.00  0.00           H  
ATOM    146  HG  LEU B  10      -2.217   0.258  17.189  1.00  0.00           H  
ATOM    147 HD11 LEU B  10      -0.446   0.587  15.539  1.00  0.00           H  
ATOM    148 HD12 LEU B  10       0.766   0.341  16.796  1.00  0.00           H  
ATOM    149 HD13 LEU B  10      -0.314   1.730  16.880  1.00  0.00           H  
ATOM    150 HD21 LEU B  10      -0.225  -1.999  17.209  1.00  0.00           H  
ATOM    151 HD22 LEU B  10      -1.395  -1.669  15.931  1.00  0.00           H  
ATOM    152 HD23 LEU B  10      -1.952  -2.131  17.545  1.00  0.00           H  
ATOM    153  N   ARG B  11      -3.579   1.186  20.112  1.00  0.00           N  
ATOM    154  CA  ARG B  11      -5.011   1.458  20.021  1.00  0.00           C  
ATOM    155  C   ARG B  11      -5.301   2.929  20.146  1.00  0.00           C  
ATOM    156  O   ARG B  11      -6.030   3.479  19.338  1.00  0.00           O  
ATOM    157  CB  ARG B  11      -5.793   0.681  21.079  1.00  0.00           C  
ATOM    158  CG  ARG B  11      -7.287   0.989  21.076  1.00  0.00           C  
ATOM    159  CD  ARG B  11      -8.044   0.109  22.035  1.00  0.00           C  
ATOM    160  NE  ARG B  11      -7.572   0.220  23.422  1.00  0.00           N  
ATOM    161  CZ  ARG B  11      -8.196  -0.342  24.452  1.00  0.00           C  
ATOM    162  NH1 ARG B  11      -9.421  -0.832  24.280  1.00  0.00           N  
ATOM    163  NH2 ARG B  11      -7.630  -0.356  25.651  1.00  0.00           N  
ATOM    164  HN  ARG B  11      -3.247   0.554  20.787  1.00  0.00           H  
ATOM    165  HA  ARG B  11      -5.348   1.141  19.044  1.00  0.00           H  
ATOM    166  HB1 ARG B  11      -5.656  -0.380  20.934  1.00  0.00           H  
ATOM    167  HB2 ARG B  11      -5.396   0.952  22.046  1.00  0.00           H  
ATOM    168  HG1 ARG B  11      -7.434   2.016  21.376  1.00  0.00           H  
ATOM    169  HG2 ARG B  11      -7.674   0.837  20.079  1.00  0.00           H  
ATOM    170  HD1 ARG B  11      -9.085   0.394  22.013  1.00  0.00           H  
ATOM    171  HD2 ARG B  11      -7.947  -0.917  21.707  1.00  0.00           H  
ATOM    172  HE  ARG B  11      -6.717   0.686  23.555  1.00  0.00           H  
ATOM    173 HH11 ARG B  11      -9.893  -0.763  23.396  1.00  0.00           H  
ATOM    174 HH12 ARG B  11      -9.918  -1.338  24.998  1.00  0.00           H  
ATOM    175 HH21 ARG B  11      -6.718   0.044  25.846  1.00  0.00           H  
ATOM    176 HH22 ARG B  11      -8.087  -0.759  26.453  1.00  0.00           H  
ATOM    177  N   ARG B  12      -4.691   3.571  21.136  1.00  0.00           N  
ATOM    178  CA  ARG B  12      -4.928   4.987  21.360  1.00  0.00           C  
ATOM    179  C   ARG B  12      -4.458   5.806  20.160  1.00  0.00           C  
ATOM    180  O   ARG B  12      -5.099   6.775  19.791  1.00  0.00           O  
ATOM    181  CB  ARG B  12      -4.254   5.474  22.632  1.00  0.00           C  
ATOM    182  CG  ARG B  12      -4.607   4.678  23.872  1.00  0.00           C  
ATOM    183  CD  ARG B  12      -3.942   5.263  25.108  1.00  0.00           C  
ATOM    184  NE  ARG B  12      -2.520   5.560  24.871  1.00  0.00           N  
ATOM    185  CZ  ARG B  12      -1.482   4.818  25.293  1.00  0.00           C  
ATOM    186  NH1 ARG B  12      -1.673   3.643  25.921  1.00  0.00           N  
ATOM    187  NH2 ARG B  12      -0.248   5.229  25.047  1.00  0.00           N  
ATOM    188  HN  ARG B  12      -4.072   3.074  21.714  1.00  0.00           H  
ATOM    189  HA  ARG B  12      -5.996   5.121  21.454  1.00  0.00           H  
ATOM    190  HB1 ARG B  12      -3.184   5.416  22.495  1.00  0.00           H  
ATOM    191  HB2 ARG B  12      -4.534   6.505  22.798  1.00  0.00           H  
ATOM    192  HG1 ARG B  12      -5.678   4.693  24.007  1.00  0.00           H  
ATOM    193  HG2 ARG B  12      -4.269   3.661  23.733  1.00  0.00           H  
ATOM    194  HD1 ARG B  12      -4.454   6.177  25.373  1.00  0.00           H  
ATOM    195  HD2 ARG B  12      -4.025   4.553  25.917  1.00  0.00           H  
ATOM    196  HE  ARG B  12      -2.357   6.391  24.364  1.00  0.00           H  
ATOM    197 HH11 ARG B  12      -2.575   3.230  26.114  1.00  0.00           H  
ATOM    198 HH12 ARG B  12      -0.896   3.106  26.258  1.00  0.00           H  
ATOM    199 HH21 ARG B  12       0.000   6.079  24.574  1.00  0.00           H  
ATOM    200 HH22 ARG B  12       0.535   4.639  25.303  1.00  0.00           H  
ATOM    201  N   ALA B  13      -3.367   5.364  19.524  1.00  0.00           N  
ATOM    202  CA  ALA B  13      -2.848   6.033  18.335  1.00  0.00           C  
ATOM    203  C   ALA B  13      -3.850   5.943  17.204  1.00  0.00           C  
ATOM    204  O   ALA B  13      -4.130   6.941  16.555  1.00  0.00           O  
ATOM    205  CB  ALA B  13      -1.516   5.442  17.891  1.00  0.00           C  
ATOM    206  HN  ALA B  13      -2.911   4.562  19.857  1.00  0.00           H  
ATOM    207  HA  ALA B  13      -2.703   7.072  18.585  1.00  0.00           H  
ATOM    208  HB1 ALA B  13      -1.194   5.958  16.995  1.00  0.00           H  
ATOM    209  HB2 ALA B  13      -1.650   4.394  17.665  1.00  0.00           H  
ATOM    210  HB3 ALA B  13      -0.774   5.563  18.669  1.00  0.00           H  
ATOM    211  N   LEU B  14      -4.415   4.749  17.007  1.00  0.00           N  
ATOM    212  CA  LEU B  14      -5.409   4.510  15.986  1.00  0.00           C  
ATOM    213  C   LEU B  14      -6.708   5.272  16.259  1.00  0.00           C  
ATOM    214  O   LEU B  14      -7.497   5.519  15.347  1.00  0.00           O  
ATOM    215  CB  LEU B  14      -5.674   3.009  15.839  1.00  0.00           C  
ATOM    216  CG  LEU B  14      -4.789   2.227  14.842  1.00  0.00           C  
ATOM    217  CD1 LEU B  14      -5.008   2.724  13.426  1.00  0.00           C  
ATOM    218  CD2 LEU B  14      -3.312   2.307  15.195  1.00  0.00           C  
ATOM    219  HN  LEU B  14      -4.164   3.967  17.544  1.00  0.00           H  
ATOM    220  HA  LEU B  14      -4.995   4.870  15.056  1.00  0.00           H  
ATOM    221  HB1 LEU B  14      -5.564   2.560  16.815  1.00  0.00           H  
ATOM    222  HB2 LEU B  14      -6.704   2.892  15.556  1.00  0.00           H  
ATOM    223  HG  LEU B  14      -5.092   1.192  14.866  1.00  0.00           H  
ATOM    224 HD11 LEU B  14      -6.038   2.562  13.139  1.00  0.00           H  
ATOM    225 HD12 LEU B  14      -4.354   2.187  12.755  1.00  0.00           H  
ATOM    226 HD13 LEU B  14      -4.779   3.779  13.377  1.00  0.00           H  
ATOM    227 HD21 LEU B  14      -2.731   1.781  14.450  1.00  0.00           H  
ATOM    228 HD22 LEU B  14      -3.155   1.855  16.164  1.00  0.00           H  
ATOM    229 HD23 LEU B  14      -3.007   3.343  15.229  1.00  0.00           H  
ATOM    230  N   VAL B  15      -6.936   5.613  17.508  1.00  0.00           N  
ATOM    231  CA  VAL B  15      -8.060   6.454  17.864  1.00  0.00           C  
ATOM    232  C   VAL B  15      -7.734   7.878  17.423  1.00  0.00           C  
ATOM    233  O   VAL B  15      -8.487   8.488  16.680  1.00  0.00           O  
ATOM    234  CB  VAL B  15      -8.343   6.426  19.401  1.00  0.00           C  
ATOM    235  CG1 VAL B  15      -9.471   7.379  19.771  1.00  0.00           C  
ATOM    236  CG2 VAL B  15      -8.698   5.018  19.854  1.00  0.00           C  
ATOM    237  HN  VAL B  15      -6.325   5.277  18.198  1.00  0.00           H  
ATOM    238  HA  VAL B  15      -8.933   6.111  17.326  1.00  0.00           H  
ATOM    239  HB  VAL B  15      -7.449   6.737  19.920  1.00  0.00           H  
ATOM    240 HG11 VAL B  15     -10.364   7.091  19.236  1.00  0.00           H  
ATOM    241 HG12 VAL B  15      -9.197   8.389  19.506  1.00  0.00           H  
ATOM    242 HG13 VAL B  15      -9.662   7.321  20.831  1.00  0.00           H  
ATOM    243 HG21 VAL B  15      -8.895   5.017  20.914  1.00  0.00           H  
ATOM    244 HG22 VAL B  15      -7.870   4.361  19.640  1.00  0.00           H  
ATOM    245 HG23 VAL B  15      -9.573   4.678  19.320  1.00  0.00           H  
ATOM    246  N   GLU B  16      -6.591   8.374  17.879  1.00  0.00           N  
ATOM    247  CA  GLU B  16      -6.115   9.716  17.569  1.00  0.00           C  
ATOM    248  C   GLU B  16      -6.008   9.995  16.063  1.00  0.00           C  
ATOM    249  O   GLU B  16      -6.359  11.100  15.612  1.00  0.00           O  
ATOM    250  CB  GLU B  16      -4.767   9.953  18.201  1.00  0.00           C  
ATOM    251  CG  GLU B  16      -4.750   9.833  19.704  1.00  0.00           C  
ATOM    252  CD  GLU B  16      -3.419  10.233  20.254  1.00  0.00           C  
ATOM    253  OE1 GLU B  16      -2.923  11.342  19.953  1.00  0.00           O  
ATOM    254  OE2 GLU B  16      -2.828   9.439  21.000  1.00  0.00           O  
ATOM    255  HN  GLU B  16      -6.036   7.818  18.470  1.00  0.00           H  
ATOM    256  HA  GLU B  16      -6.811  10.419  18.003  1.00  0.00           H  
ATOM    257  HB1 GLU B  16      -4.072   9.230  17.796  1.00  0.00           H  
ATOM    258  HB2 GLU B  16      -4.433  10.945  17.933  1.00  0.00           H  
ATOM    259  HG1 GLU B  16      -5.538  10.441  20.117  1.00  0.00           H  
ATOM    260  HG2 GLU B  16      -4.936   8.799  19.951  1.00  0.00           H  
ATOM    261  N   CYS B  17      -5.518   9.025  15.300  1.00  0.00           N  
ATOM    262  CA  CYS B  17      -5.359   9.187  13.871  1.00  0.00           C  
ATOM    263  C   CYS B  17      -6.702   9.402  13.176  1.00  0.00           C  
ATOM    264  O   CYS B  17      -6.807  10.221  12.257  1.00  0.00           O  
ATOM    265  HN  CYS B  17      -5.247   8.164  15.691  1.00  0.00           H  
ATOM    266  HA  CYS B  17      -4.763  10.076  13.727  1.00  0.00           H  
ATOM    267  CB  CYS B  17      -4.598   7.994  13.289  1.00  0.00           C  
ATOM    268  SG  CYS B  17      -2.909   7.981  13.952  1.00  0.00           S  
ATOM    269  HB1 CYS B  17      -5.104   7.069  13.565  1.00  0.00           H  
ATOM    270  HB2 CYS B  17      -4.562   8.079  12.203  1.00  0.00           H  
ATOM    271  HG  CYS B  17      -2.287   9.119  13.614  1.00  0.00           H  
ATOM    272  N   ALA B  18      -7.719   8.684  13.627  1.00  0.00           N  
ATOM    273  CA  ALA B  18      -9.050   8.832  13.091  1.00  0.00           C  
ATOM    274  C   ALA B  18      -9.673  10.107  13.632  1.00  0.00           C  
ATOM    275  O   ALA B  18     -10.142  10.957  12.871  1.00  0.00           O  
ATOM    276  CB  ALA B  18      -9.908   7.621  13.448  1.00  0.00           C  
ATOM    277  HN  ALA B  18      -7.556   8.029  14.338  1.00  0.00           H  
ATOM    278  HA  ALA B  18      -8.973   8.903  12.017  1.00  0.00           H  
ATOM    279  HB1 ALA B  18      -9.471   6.728  13.023  1.00  0.00           H  
ATOM    280  HB2 ALA B  18     -10.904   7.751  13.055  1.00  0.00           H  
ATOM    281  HB3 ALA B  18      -9.950   7.516  14.521  1.00  0.00           H  
ATOM    282  N   GLY B  19      -9.627  10.251  14.941  1.00  0.00           N  
ATOM    283  CA  GLY B  19     -10.171  11.405  15.604  1.00  0.00           C  
ATOM    284  C   GLY B  19     -11.673  11.407  15.543  1.00  0.00           C  
ATOM    285  O   GLY B  19     -12.334  10.528  16.109  1.00  0.00           O  
ATOM    286  HN  GLY B  19      -9.219   9.541  15.485  1.00  0.00           H  
ATOM    287  HA1 GLY B  19      -9.855  11.396  16.637  1.00  0.00           H  
ATOM    288  HA2 GLY B  19      -9.800  12.298  15.124  1.00  0.00           H  
ATOM    289  N   GLU B  20     -12.215  12.340  14.820  1.00  0.00           N  
ATOM    290  CA  GLU B  20     -13.625  12.422  14.671  1.00  0.00           C  
ATOM    291  C   GLU B  20     -13.977  12.132  13.243  1.00  0.00           C  
ATOM    292  O   GLU B  20     -13.688  12.917  12.328  1.00  0.00           O  
ATOM    293  CB  GLU B  20     -14.191  13.767  15.151  1.00  0.00           C  
ATOM    294  CG  GLU B  20     -13.546  14.995  14.546  1.00  0.00           C  
ATOM    295  CD  GLU B  20     -14.243  16.249  14.954  1.00  0.00           C  
ATOM    296  OE1 GLU B  20     -13.928  16.785  16.021  1.00  0.00           O  
ATOM    297  OE2 GLU B  20     -15.101  16.744  14.196  1.00  0.00           O  
ATOM    298  HN  GLU B  20     -11.648  12.963  14.312  1.00  0.00           H  
ATOM    299  HA  GLU B  20     -14.038  11.630  15.275  1.00  0.00           H  
ATOM    300  HB1 GLU B  20     -15.241  13.798  14.901  1.00  0.00           H  
ATOM    301  HB2 GLU B  20     -14.091  13.820  16.225  1.00  0.00           H  
ATOM    302  HG1 GLU B  20     -12.522  15.046  14.882  1.00  0.00           H  
ATOM    303  HG2 GLU B  20     -13.576  14.913  13.470  1.00  0.00           H  
ATOM    304  N   THR B  21     -14.514  10.979  13.046  1.00  0.00           N  
ATOM    305  CA  THR B  21     -14.897  10.515  11.766  1.00  0.00           C  
ATOM    306  C   THR B  21     -15.730   9.249  11.991  1.00  0.00           C  
ATOM    307  O   THR B  21     -16.254   9.061  13.102  1.00  0.00           O  
ATOM    308  CB  THR B  21     -13.629  10.254  10.861  1.00  0.00           C  
ATOM    309  OG1 THR B  21     -14.015   9.921   9.518  1.00  0.00           O  
ATOM    310  CG2 THR B  21     -12.735   9.142  11.425  1.00  0.00           C  
ATOM    311  HN  THR B  21     -14.681  10.380  13.806  1.00  0.00           H  
ATOM    312  HA  THR B  21     -15.521  11.271  11.312  1.00  0.00           H  
ATOM    313  HB  THR B  21     -13.069  11.181  10.851  1.00  0.00           H  
ATOM    314  HG1 THR B  21     -13.236   9.643   9.018  1.00  0.00           H  
ATOM    315 HG21 THR B  21     -13.312   8.233  11.516  1.00  0.00           H  
ATOM    316 HG22 THR B  21     -12.360   9.431  12.395  1.00  0.00           H  
ATOM    317 HG23 THR B  21     -11.903   8.972  10.755  1.00  0.00           H  
ATOM    318  N   ASP B  22     -15.838   8.399  11.005  1.00  0.00           N  
ATOM    319  CA  ASP B  22     -16.581   7.159  11.149  1.00  0.00           C  
ATOM    320  C   ASP B  22     -15.718   6.106  11.814  1.00  0.00           C  
ATOM    321  O   ASP B  22     -14.925   5.418  11.162  1.00  0.00           O  
ATOM    322  CB  ASP B  22     -17.082   6.663   9.804  1.00  0.00           C  
ATOM    323  CG  ASP B  22     -17.855   5.371   9.903  1.00  0.00           C  
ATOM    324  OD1 ASP B  22     -18.767   5.264  10.761  1.00  0.00           O  
ATOM    325  OD2 ASP B  22     -17.604   4.454   9.090  1.00  0.00           O  
ATOM    326  HN  ASP B  22     -15.391   8.609  10.156  1.00  0.00           H  
ATOM    327  HA  ASP B  22     -17.427   7.356  11.788  1.00  0.00           H  
ATOM    328  HB1 ASP B  22     -17.712   7.416   9.362  1.00  0.00           H  
ATOM    329  HB2 ASP B  22     -16.222   6.495   9.174  1.00  0.00           H  
ATOM    330  N   GLY B  23     -15.834   6.028  13.110  1.00  0.00           N  
ATOM    331  CA  GLY B  23     -15.020   5.131  13.858  1.00  0.00           C  
ATOM    332  C   GLY B  23     -15.710   3.831  14.156  1.00  0.00           C  
ATOM    333  O   GLY B  23     -16.870   3.814  14.588  1.00  0.00           O  
ATOM    334  HN  GLY B  23     -16.494   6.595  13.562  1.00  0.00           H  
ATOM    335  HA1 GLY B  23     -14.141   4.933  13.263  1.00  0.00           H  
ATOM    336  HA2 GLY B  23     -14.724   5.601  14.785  1.00  0.00           H  
ATOM    337  N   THR B  24     -15.022   2.756  13.904  1.00  0.00           N  
ATOM    338  CA  THR B  24     -15.506   1.425  14.171  1.00  0.00           C  
ATOM    339  C   THR B  24     -15.215   1.014  15.635  1.00  0.00           C  
ATOM    340  O   THR B  24     -14.939   1.875  16.500  1.00  0.00           O  
ATOM    341  CB  THR B  24     -14.814   0.451  13.201  1.00  0.00           C  
ATOM    342  OG1 THR B  24     -13.406   0.724  13.203  1.00  0.00           O  
ATOM    343  CG2 THR B  24     -15.355   0.609  11.789  1.00  0.00           C  
ATOM    344  HN  THR B  24     -14.130   2.821  13.499  1.00  0.00           H  
ATOM    345  HA  THR B  24     -16.571   1.391  13.991  1.00  0.00           H  
ATOM    346  HB  THR B  24     -14.952  -0.567  13.530  1.00  0.00           H  
ATOM    347  HG1 THR B  24     -12.978   0.017  13.695  1.00  0.00           H  
ATOM    348 HG21 THR B  24     -14.884  -0.118  11.145  1.00  0.00           H  
ATOM    349 HG22 THR B  24     -15.122   1.599  11.425  1.00  0.00           H  
ATOM    350 HG23 THR B  24     -16.423   0.458  11.780  1.00  0.00           H  
ATOM    351  N   ASP B  25     -15.268  -0.269  15.925  1.00  0.00           N  
ATOM    352  CA  ASP B  25     -14.891  -0.748  17.230  1.00  0.00           C  
ATOM    353  C   ASP B  25     -13.450  -1.166  17.165  1.00  0.00           C  
ATOM    354  O   ASP B  25     -13.016  -1.772  16.172  1.00  0.00           O  
ATOM    355  CB  ASP B  25     -15.757  -1.913  17.708  1.00  0.00           C  
ATOM    356  CG  ASP B  25     -15.384  -2.348  19.111  1.00  0.00           C  
ATOM    357  OD1 ASP B  25     -15.896  -1.756  20.084  1.00  0.00           O  
ATOM    358  OD2 ASP B  25     -14.553  -3.262  19.269  1.00  0.00           O  
ATOM    359  HN  ASP B  25     -15.567  -0.922  15.251  1.00  0.00           H  
ATOM    360  HA  ASP B  25     -14.979   0.084  17.915  1.00  0.00           H  
ATOM    361  HB1 ASP B  25     -16.797  -1.621  17.701  1.00  0.00           H  
ATOM    362  HB2 ASP B  25     -15.624  -2.760  17.051  1.00  0.00           H  
ATOM    363  N   LEU B  26     -12.713  -0.841  18.176  1.00  0.00           N  
ATOM    364  CA  LEU B  26     -11.301  -1.095  18.200  1.00  0.00           C  
ATOM    365  C   LEU B  26     -10.959  -1.674  19.569  1.00  0.00           C  
ATOM    366  O   LEU B  26      -9.818  -1.645  20.014  1.00  0.00           O  
ATOM    367  CB  LEU B  26     -10.585   0.249  17.996  1.00  0.00           C  
ATOM    368  CG  LEU B  26      -9.175   0.209  17.422  1.00  0.00           C  
ATOM    369  CD1 LEU B  26      -9.217  -0.302  15.983  1.00  0.00           C  
ATOM    370  CD2 LEU B  26      -8.550   1.588  17.480  1.00  0.00           C  
ATOM    371  HN  LEU B  26     -13.115  -0.416  18.969  1.00  0.00           H  
ATOM    372  HA  LEU B  26     -11.033  -1.773  17.403  1.00  0.00           H  
ATOM    373  HB1 LEU B  26     -11.190   0.846  17.329  1.00  0.00           H  
ATOM    374  HB2 LEU B  26     -10.542   0.757  18.949  1.00  0.00           H  
ATOM    375  HG  LEU B  26      -8.570  -0.472  18.003  1.00  0.00           H  
ATOM    376 HD11 LEU B  26      -8.217  -0.334  15.575  1.00  0.00           H  
ATOM    377 HD12 LEU B  26      -9.831   0.362  15.392  1.00  0.00           H  
ATOM    378 HD13 LEU B  26      -9.653  -1.291  15.966  1.00  0.00           H  
ATOM    379 HD21 LEU B  26      -9.152   2.276  16.908  1.00  0.00           H  
ATOM    380 HD22 LEU B  26      -7.554   1.550  17.062  1.00  0.00           H  
ATOM    381 HD23 LEU B  26      -8.503   1.922  18.506  1.00  0.00           H  
ATOM    382  N   SER B  27     -11.962  -2.236  20.205  1.00  0.00           N  
ATOM    383  CA  SER B  27     -11.834  -2.723  21.548  1.00  0.00           C  
ATOM    384  C   SER B  27     -11.280  -4.135  21.570  1.00  0.00           C  
ATOM    385  O   SER B  27     -11.718  -4.997  20.802  1.00  0.00           O  
ATOM    386  CB  SER B  27     -13.204  -2.670  22.243  1.00  0.00           C  
ATOM    387  OG  SER B  27     -13.131  -3.079  23.598  1.00  0.00           O  
ATOM    388  HN  SER B  27     -12.825  -2.366  19.749  1.00  0.00           H  
ATOM    389  HA  SER B  27     -11.160  -2.070  22.081  1.00  0.00           H  
ATOM    390  HB1 SER B  27     -13.582  -1.659  22.213  1.00  0.00           H  
ATOM    391  HB2 SER B  27     -13.887  -3.321  21.717  1.00  0.00           H  
ATOM    392  HG  SER B  27     -13.087  -2.271  24.136  1.00  0.00           H  
ATOM    393  N   GLY B  28     -10.307  -4.350  22.436  1.00  0.00           N  
ATOM    394  CA  GLY B  28      -9.739  -5.658  22.634  1.00  0.00           C  
ATOM    395  C   GLY B  28      -8.977  -6.169  21.439  1.00  0.00           C  
ATOM    396  O   GLY B  28      -7.919  -5.645  21.089  1.00  0.00           O  
ATOM    397  HN  GLY B  28      -9.954  -3.595  22.950  1.00  0.00           H  
ATOM    398  HA1 GLY B  28      -9.071  -5.626  23.481  1.00  0.00           H  
ATOM    399  HA2 GLY B  28     -10.541  -6.345  22.859  1.00  0.00           H  
ATOM    400  N   ASP B  29      -9.527  -7.159  20.792  1.00  0.00           N  
ATOM    401  CA  ASP B  29      -8.867  -7.796  19.680  1.00  0.00           C  
ATOM    402  C   ASP B  29      -9.077  -7.074  18.376  1.00  0.00           C  
ATOM    403  O   ASP B  29      -9.912  -7.442  17.560  1.00  0.00           O  
ATOM    404  CB  ASP B  29      -9.220  -9.280  19.566  1.00  0.00           C  
ATOM    405  CG  ASP B  29      -8.550 -10.107  20.625  1.00  0.00           C  
ATOM    406  OD1 ASP B  29      -7.417 -10.584  20.408  1.00  0.00           O  
ATOM    407  OD2 ASP B  29      -9.162 -10.316  21.693  1.00  0.00           O  
ATOM    408  HN  ASP B  29     -10.416  -7.463  21.070  1.00  0.00           H  
ATOM    409  HA  ASP B  29      -7.810  -7.730  19.897  1.00  0.00           H  
ATOM    410  HB1 ASP B  29     -10.286  -9.407  19.675  1.00  0.00           H  
ATOM    411  HB2 ASP B  29      -8.913  -9.643  18.598  1.00  0.00           H  
ATOM    412  N   PHE B  30      -8.365  -5.989  18.231  1.00  0.00           N  
ATOM    413  CA  PHE B  30      -8.367  -5.215  16.998  1.00  0.00           C  
ATOM    414  C   PHE B  30      -7.033  -5.435  16.297  1.00  0.00           C  
ATOM    415  O   PHE B  30      -6.826  -5.024  15.165  1.00  0.00           O  
ATOM    416  CB  PHE B  30      -8.519  -3.700  17.312  1.00  0.00           C  
ATOM    417  CG  PHE B  30      -7.276  -3.068  17.924  1.00  0.00           C  
ATOM    418  CD1 PHE B  30      -6.987  -3.252  19.273  1.00  0.00           C  
ATOM    419  CD2 PHE B  30      -6.429  -2.285  17.168  1.00  0.00           C  
ATOM    420  CE1 PHE B  30      -5.882  -2.664  19.846  1.00  0.00           C  
ATOM    421  CE2 PHE B  30      -5.324  -1.688  17.741  1.00  0.00           C  
ATOM    422  CZ  PHE B  30      -4.972  -1.955  18.997  1.00  0.00           C  
ATOM    423  HN  PHE B  30      -7.854  -5.684  19.013  1.00  0.00           H  
ATOM    424  HA  PHE B  30      -9.181  -5.536  16.366  1.00  0.00           H  
ATOM    425  HB1 PHE B  30      -8.737  -3.173  16.394  1.00  0.00           H  
ATOM    426  HB2 PHE B  30      -9.342  -3.561  17.995  1.00  0.00           H  
ATOM    427  HD1 PHE B  30      -7.636  -3.871  19.873  1.00  0.00           H  
ATOM    428  HD2 PHE B  30      -6.650  -2.137  16.119  1.00  0.00           H  
ATOM    429  HE1 PHE B  30      -5.665  -2.810  20.895  1.00  0.00           H  
ATOM    430  HE2 PHE B  30      -4.667  -1.074  17.141  1.00  0.00           H  
ATOM    431  HZ  PHE B  30      -4.073  -1.524  19.412  1.00  0.00           H  
ATOM    432  N   LEU B  31      -6.146  -6.128  16.986  1.00  0.00           N  
ATOM    433  CA  LEU B  31      -4.768  -6.271  16.574  1.00  0.00           C  
ATOM    434  C   LEU B  31      -4.646  -7.152  15.333  1.00  0.00           C  
ATOM    435  O   LEU B  31      -3.755  -6.960  14.503  1.00  0.00           O  
ATOM    436  CB  LEU B  31      -3.945  -6.841  17.742  1.00  0.00           C  
ATOM    437  CG  LEU B  31      -2.434  -6.710  17.625  1.00  0.00           C  
ATOM    438  CD1 LEU B  31      -2.034  -5.243  17.649  1.00  0.00           C  
ATOM    439  CD2 LEU B  31      -1.732  -7.479  18.736  1.00  0.00           C  
ATOM    440  HN  LEU B  31      -6.443  -6.585  17.799  1.00  0.00           H  
ATOM    441  HA  LEU B  31      -4.387  -5.290  16.336  1.00  0.00           H  
ATOM    442  HB1 LEU B  31      -4.250  -6.339  18.649  1.00  0.00           H  
ATOM    443  HB2 LEU B  31      -4.184  -7.890  17.845  1.00  0.00           H  
ATOM    444  HG  LEU B  31      -2.120  -7.116  16.674  1.00  0.00           H  
ATOM    445 HD11 LEU B  31      -2.386  -4.791  18.564  1.00  0.00           H  
ATOM    446 HD12 LEU B  31      -2.478  -4.740  16.803  1.00  0.00           H  
ATOM    447 HD13 LEU B  31      -0.957  -5.162  17.592  1.00  0.00           H  
ATOM    448 HD21 LEU B  31      -0.663  -7.366  18.627  1.00  0.00           H  
ATOM    449 HD22 LEU B  31      -1.989  -8.527  18.684  1.00  0.00           H  
ATOM    450 HD23 LEU B  31      -2.034  -7.078  19.693  1.00  0.00           H  
ATOM    451  N   ASP B  32      -5.570  -8.088  15.208  1.00  0.00           N  
ATOM    452  CA  ASP B  32      -5.618  -9.029  14.079  1.00  0.00           C  
ATOM    453  C   ASP B  32      -6.738  -8.616  13.097  1.00  0.00           C  
ATOM    454  O   ASP B  32      -7.087  -9.334  12.155  1.00  0.00           O  
ATOM    455  CB  ASP B  32      -5.846 -10.454  14.636  1.00  0.00           C  
ATOM    456  CG  ASP B  32      -5.814 -11.563  13.598  1.00  0.00           C  
ATOM    457  OD1 ASP B  32      -4.729 -11.811  13.009  1.00  0.00           O  
ATOM    458  OD2 ASP B  32      -6.871 -12.170  13.319  1.00  0.00           O  
ATOM    459  HN  ASP B  32      -6.244  -8.166  15.915  1.00  0.00           H  
ATOM    460  HA  ASP B  32      -4.667  -8.991  13.574  1.00  0.00           H  
ATOM    461  HB1 ASP B  32      -5.080 -10.668  15.367  1.00  0.00           H  
ATOM    462  HB2 ASP B  32      -6.806 -10.476  15.129  1.00  0.00           H  
ATOM    463  N   LEU B  33      -7.280  -7.431  13.317  1.00  0.00           N  
ATOM    464  CA  LEU B  33      -8.318  -6.900  12.457  1.00  0.00           C  
ATOM    465  C   LEU B  33      -7.627  -6.169  11.303  1.00  0.00           C  
ATOM    466  O   LEU B  33      -6.426  -5.939  11.360  1.00  0.00           O  
ATOM    467  CB  LEU B  33      -9.252  -5.967  13.255  1.00  0.00           C  
ATOM    468  CG  LEU B  33     -10.518  -5.468  12.544  1.00  0.00           C  
ATOM    469  CD1 LEU B  33     -11.399  -6.637  12.132  1.00  0.00           C  
ATOM    470  CD2 LEU B  33     -11.287  -4.523  13.448  1.00  0.00           C  
ATOM    471  HN  LEU B  33      -6.941  -6.875  14.048  1.00  0.00           H  
ATOM    472  HA  LEU B  33      -8.876  -7.738  12.058  1.00  0.00           H  
ATOM    473  HB1 LEU B  33      -9.553  -6.489  14.152  1.00  0.00           H  
ATOM    474  HB2 LEU B  33      -8.675  -5.102  13.550  1.00  0.00           H  
ATOM    475  HG  LEU B  33     -10.231  -4.927  11.655  1.00  0.00           H  
ATOM    476 HD11 LEU B  33     -10.853  -7.277  11.457  1.00  0.00           H  
ATOM    477 HD12 LEU B  33     -12.282  -6.258  11.640  1.00  0.00           H  
ATOM    478 HD13 LEU B  33     -11.684  -7.196  13.010  1.00  0.00           H  
ATOM    479 HD21 LEU B  33     -10.668  -3.670  13.685  1.00  0.00           H  
ATOM    480 HD22 LEU B  33     -11.561  -5.033  14.359  1.00  0.00           H  
ATOM    481 HD23 LEU B  33     -12.179  -4.186  12.943  1.00  0.00           H  
ATOM    482  N   ARG B  34      -8.350  -5.799  10.277  1.00  0.00           N  
ATOM    483  CA  ARG B  34      -7.708  -5.237   9.109  1.00  0.00           C  
ATOM    484  C   ARG B  34      -8.049  -3.760   8.983  1.00  0.00           C  
ATOM    485  O   ARG B  34      -9.130  -3.327   9.406  1.00  0.00           O  
ATOM    486  CB  ARG B  34      -8.139  -6.024   7.863  1.00  0.00           C  
ATOM    487  CG  ARG B  34      -8.026  -7.530   8.066  1.00  0.00           C  
ATOM    488  CD  ARG B  34      -8.529  -8.322   6.883  1.00  0.00           C  
ATOM    489  NE  ARG B  34      -7.627  -8.290   5.729  1.00  0.00           N  
ATOM    490  CZ  ARG B  34      -7.942  -8.775   4.523  1.00  0.00           C  
ATOM    491  NH1 ARG B  34      -9.180  -9.178   4.285  1.00  0.00           N  
ATOM    492  NH2 ARG B  34      -7.038  -8.847   3.561  1.00  0.00           N  
ATOM    493  HN  ARG B  34      -9.328  -5.863  10.287  1.00  0.00           H  
ATOM    494  HA  ARG B  34      -6.641  -5.343   9.232  1.00  0.00           H  
ATOM    495  HB1 ARG B  34      -9.168  -5.788   7.632  1.00  0.00           H  
ATOM    496  HB2 ARG B  34      -7.514  -5.751   7.026  1.00  0.00           H  
ATOM    497  HG1 ARG B  34      -6.992  -7.784   8.240  1.00  0.00           H  
ATOM    498  HG2 ARG B  34      -8.613  -7.791   8.936  1.00  0.00           H  
ATOM    499  HD1 ARG B  34      -8.665  -9.350   7.184  1.00  0.00           H  
ATOM    500  HD2 ARG B  34      -9.486  -7.912   6.592  1.00  0.00           H  
ATOM    501  HE  ARG B  34      -6.723  -7.929   5.933  1.00  0.00           H  
ATOM    502 HH11 ARG B  34      -9.893  -9.134   4.986  1.00  0.00           H  
ATOM    503 HH12 ARG B  34      -9.468  -9.542   3.392  1.00  0.00           H  
ATOM    504 HH21 ARG B  34      -6.085  -8.543   3.686  1.00  0.00           H  
ATOM    505 HH22 ARG B  34      -7.260  -9.234   2.656  1.00  0.00           H  
ATOM    506  N   PHE B  35      -7.123  -2.984   8.421  1.00  0.00           N  
ATOM    507  CA  PHE B  35      -7.304  -1.534   8.226  1.00  0.00           C  
ATOM    508  C   PHE B  35      -8.523  -1.194   7.384  1.00  0.00           C  
ATOM    509  O   PHE B  35      -9.139  -0.143   7.570  1.00  0.00           O  
ATOM    510  CB  PHE B  35      -6.045  -0.863   7.653  1.00  0.00           C  
ATOM    511  CG  PHE B  35      -4.934  -0.643   8.653  1.00  0.00           C  
ATOM    512  CD1 PHE B  35      -4.938   0.482   9.460  1.00  0.00           C  
ATOM    513  CD2 PHE B  35      -3.895  -1.543   8.784  1.00  0.00           C  
ATOM    514  CE1 PHE B  35      -3.929   0.704  10.372  1.00  0.00           C  
ATOM    515  CE2 PHE B  35      -2.880  -1.327   9.696  1.00  0.00           C  
ATOM    516  CZ  PHE B  35      -2.899  -0.203  10.493  1.00  0.00           C  
ATOM    517  HN  PHE B  35      -6.276  -3.417   8.166  1.00  0.00           H  
ATOM    518  HA  PHE B  35      -7.484  -1.121   9.208  1.00  0.00           H  
ATOM    519  HB1 PHE B  35      -5.654  -1.480   6.859  1.00  0.00           H  
ATOM    520  HB2 PHE B  35      -6.326   0.095   7.242  1.00  0.00           H  
ATOM    521  HD1 PHE B  35      -5.744   1.194   9.368  1.00  0.00           H  
ATOM    522  HD2 PHE B  35      -3.880  -2.426   8.162  1.00  0.00           H  
ATOM    523  HE1 PHE B  35      -3.948   1.587  10.991  1.00  0.00           H  
ATOM    524  HE2 PHE B  35      -2.074  -2.040   9.788  1.00  0.00           H  
ATOM    525  HZ  PHE B  35      -2.107  -0.028  11.206  1.00  0.00           H  
ATOM    526  N   GLU B  36      -8.891  -2.091   6.494  1.00  0.00           N  
ATOM    527  CA  GLU B  36     -10.066  -1.900   5.656  1.00  0.00           C  
ATOM    528  C   GLU B  36     -11.344  -1.902   6.504  1.00  0.00           C  
ATOM    529  O   GLU B  36     -12.267  -1.132   6.259  1.00  0.00           O  
ATOM    530  CB  GLU B  36     -10.149  -2.983   4.577  1.00  0.00           C  
ATOM    531  CG  GLU B  36     -10.143  -4.396   5.124  1.00  0.00           C  
ATOM    532  CD  GLU B  36     -10.403  -5.412   4.066  1.00  0.00           C  
ATOM    533  OE1 GLU B  36      -9.436  -5.830   3.370  1.00  0.00           O  
ATOM    534  OE2 GLU B  36     -11.552  -5.819   3.901  1.00  0.00           O  
ATOM    535  HN  GLU B  36      -8.354  -2.904   6.394  1.00  0.00           H  
ATOM    536  HA  GLU B  36      -9.971  -0.936   5.178  1.00  0.00           H  
ATOM    537  HB1 GLU B  36     -11.061  -2.846   4.013  1.00  0.00           H  
ATOM    538  HB2 GLU B  36      -9.306  -2.877   3.910  1.00  0.00           H  
ATOM    539  HG1 GLU B  36      -9.177  -4.595   5.565  1.00  0.00           H  
ATOM    540  HG2 GLU B  36     -10.903  -4.482   5.886  1.00  0.00           H  
ATOM    541  N   ASP B  37     -11.353  -2.731   7.537  1.00  0.00           N  
ATOM    542  CA  ASP B  37     -12.523  -2.888   8.394  1.00  0.00           C  
ATOM    543  C   ASP B  37     -12.664  -1.703   9.299  1.00  0.00           C  
ATOM    544  O   ASP B  37     -13.768  -1.334   9.683  1.00  0.00           O  
ATOM    545  CB  ASP B  37     -12.438  -4.161   9.244  1.00  0.00           C  
ATOM    546  CG  ASP B  37     -12.313  -5.411   8.425  1.00  0.00           C  
ATOM    547  OD1 ASP B  37     -13.319  -5.862   7.877  1.00  0.00           O  
ATOM    548  OD2 ASP B  37     -11.196  -5.960   8.308  1.00  0.00           O  
ATOM    549  HN  ASP B  37     -10.545  -3.252   7.737  1.00  0.00           H  
ATOM    550  HA  ASP B  37     -13.398  -2.950   7.763  1.00  0.00           H  
ATOM    551  HB1 ASP B  37     -11.570  -4.102   9.883  1.00  0.00           H  
ATOM    552  HB2 ASP B  37     -13.327  -4.239   9.853  1.00  0.00           H  
ATOM    553  N   ILE B  38     -11.550  -1.080   9.619  1.00  0.00           N  
ATOM    554  CA  ILE B  38     -11.563   0.071  10.503  1.00  0.00           C  
ATOM    555  C   ILE B  38     -11.620   1.396   9.735  1.00  0.00           C  
ATOM    556  O   ILE B  38     -11.423   2.465  10.309  1.00  0.00           O  
ATOM    557  CB  ILE B  38     -10.409   0.055  11.548  1.00  0.00           C  
ATOM    558  CG1 ILE B  38      -9.028  -0.017  10.865  1.00  0.00           C  
ATOM    559  CG2 ILE B  38     -10.590  -1.110  12.505  1.00  0.00           C  
ATOM    560  CD1 ILE B  38      -7.843  -0.010  11.820  1.00  0.00           C  
ATOM    561  HN  ILE B  38     -10.702  -1.413   9.258  1.00  0.00           H  
ATOM    562  HA  ILE B  38     -12.501   0.002  11.039  1.00  0.00           H  
ATOM    563  HB  ILE B  38     -10.472   0.965  12.127  1.00  0.00           H  
ATOM    564 HG11 ILE B  38      -8.968  -0.925  10.285  1.00  0.00           H  
ATOM    565 HG12 ILE B  38      -8.928   0.828  10.198  1.00  0.00           H  
ATOM    566 HG21 ILE B  38      -9.771  -1.127  13.207  1.00  0.00           H  
ATOM    567 HG22 ILE B  38     -10.590  -2.037  11.947  1.00  0.00           H  
ATOM    568 HG23 ILE B  38     -11.521  -0.997  13.041  1.00  0.00           H  
ATOM    569 HD11 ILE B  38      -7.863   0.891  12.414  1.00  0.00           H  
ATOM    570 HD12 ILE B  38      -6.925  -0.050  11.252  1.00  0.00           H  
ATOM    571 HD13 ILE B  38      -7.903  -0.871  12.470  1.00  0.00           H  
ATOM    572  N   GLY B  39     -11.946   1.305   8.456  1.00  0.00           N  
ATOM    573  CA  GLY B  39     -12.154   2.483   7.629  1.00  0.00           C  
ATOM    574  C   GLY B  39     -10.898   3.283   7.320  1.00  0.00           C  
ATOM    575  O   GLY B  39     -10.952   4.516   7.205  1.00  0.00           O  
ATOM    576  HN  GLY B  39     -12.046   0.414   8.058  1.00  0.00           H  
ATOM    577  HA1 GLY B  39     -12.589   2.161   6.694  1.00  0.00           H  
ATOM    578  HA2 GLY B  39     -12.863   3.126   8.129  1.00  0.00           H  
ATOM    579  N   TYR B  40      -9.786   2.618   7.168  1.00  0.00           N  
ATOM    580  CA  TYR B  40      -8.557   3.303   6.859  1.00  0.00           C  
ATOM    581  C   TYR B  40      -8.180   3.206   5.401  1.00  0.00           C  
ATOM    582  O   TYR B  40      -8.080   2.112   4.830  1.00  0.00           O  
ATOM    583  CB  TYR B  40      -7.401   2.858   7.768  1.00  0.00           C  
ATOM    584  CG  TYR B  40      -7.372   3.590   9.082  1.00  0.00           C  
ATOM    585  CD1 TYR B  40      -8.288   3.320  10.081  1.00  0.00           C  
ATOM    586  CD2 TYR B  40      -6.435   4.582   9.305  1.00  0.00           C  
ATOM    587  CE1 TYR B  40      -8.271   4.012  11.268  1.00  0.00           C  
ATOM    588  CE2 TYR B  40      -6.412   5.286  10.482  1.00  0.00           C  
ATOM    589  CZ  TYR B  40      -7.330   4.998  11.461  1.00  0.00           C  
ATOM    590  OH  TYR B  40      -7.316   5.723  12.621  1.00  0.00           O  
ATOM    591  HN  TYR B  40      -9.787   1.639   7.254  1.00  0.00           H  
ATOM    592  HA  TYR B  40      -8.743   4.349   7.062  1.00  0.00           H  
ATOM    593  HB1 TYR B  40      -7.503   1.801   7.970  1.00  0.00           H  
ATOM    594  HB2 TYR B  40      -6.461   3.033   7.264  1.00  0.00           H  
ATOM    595  HD1 TYR B  40      -9.023   2.544   9.923  1.00  0.00           H  
ATOM    596  HD2 TYR B  40      -5.712   4.801   8.533  1.00  0.00           H  
ATOM    597  HE1 TYR B  40      -8.998   3.779  12.033  1.00  0.00           H  
ATOM    598  HE2 TYR B  40      -5.674   6.059  10.636  1.00  0.00           H  
ATOM    599  HH  TYR B  40      -7.512   5.173  13.392  1.00  0.00           H  
ATOM    600  N   ASP B  41      -8.020   4.368   4.790  1.00  0.00           N  
ATOM    601  CA  ASP B  41      -7.519   4.479   3.425  1.00  0.00           C  
ATOM    602  C   ASP B  41      -6.014   4.351   3.464  1.00  0.00           C  
ATOM    603  O   ASP B  41      -5.410   4.397   4.550  1.00  0.00           O  
ATOM    604  CB  ASP B  41      -7.859   5.849   2.791  1.00  0.00           C  
ATOM    605  CG  ASP B  41      -9.319   6.091   2.518  1.00  0.00           C  
ATOM    606  OD1 ASP B  41      -9.865   5.515   1.550  1.00  0.00           O  
ATOM    607  OD2 ASP B  41      -9.962   6.856   3.267  1.00  0.00           O  
ATOM    608  HN  ASP B  41      -8.251   5.177   5.288  1.00  0.00           H  
ATOM    609  HA  ASP B  41      -7.949   3.686   2.827  1.00  0.00           H  
ATOM    610  HB1 ASP B  41      -7.529   6.643   3.446  1.00  0.00           H  
ATOM    611  HB2 ASP B  41      -7.321   5.931   1.857  1.00  0.00           H  
ATOM    612  N   SER B  42      -5.398   4.256   2.313  1.00  0.00           N  
ATOM    613  CA  SER B  42      -3.956   4.166   2.228  1.00  0.00           C  
ATOM    614  C   SER B  42      -3.341   5.461   2.735  1.00  0.00           C  
ATOM    615  O   SER B  42      -2.446   5.445   3.583  1.00  0.00           O  
ATOM    616  CB  SER B  42      -3.556   3.923   0.805  1.00  0.00           C  
ATOM    617  OG  SER B  42      -4.204   4.919  -0.021  1.00  0.00           O  
ATOM    618  HN  SER B  42      -5.914   4.270   1.481  1.00  0.00           H  
ATOM    619  HA  SER B  42      -3.620   3.346   2.844  1.00  0.00           H  
ATOM    620  HB1 SER B  42      -2.484   4.020   0.709  1.00  0.00           H  
ATOM    621  HB2 SER B  42      -3.880   2.943   0.487  1.00  0.00           H  
ATOM    622  HG  SER B  42      -5.245   4.835   0.080  1.00  0.00           H  
ATOM    623  N   LEU B  43      -3.871   6.583   2.233  1.00  0.00           N  
ATOM    624  CA  LEU B  43      -3.466   7.915   2.666  1.00  0.00           C  
ATOM    625  C   LEU B  43      -3.624   8.072   4.149  1.00  0.00           C  
ATOM    626  O   LEU B  43      -2.770   8.643   4.802  1.00  0.00           O  
ATOM    627  CB  LEU B  43      -4.257   9.002   1.937  1.00  0.00           C  
ATOM    628  CG  LEU B  43      -3.563   9.643   0.743  1.00  0.00           C  
ATOM    629  CD1 LEU B  43      -4.509  10.600   0.034  1.00  0.00           C  
ATOM    630  CD2 LEU B  43      -2.324  10.389   1.224  1.00  0.00           C  
ATOM    631  HN  LEU B  43      -4.551   6.496   1.525  1.00  0.00           H  
ATOM    632  HA  LEU B  43      -2.420   8.031   2.419  1.00  0.00           H  
ATOM    633  HB1 LEU B  43      -5.185   8.566   1.600  1.00  0.00           H  
ATOM    634  HB2 LEU B  43      -4.490   9.784   2.645  1.00  0.00           H  
ATOM    635  HG  LEU B  43      -3.247   8.879   0.047  1.00  0.00           H  
ATOM    636 HD11 LEU B  43      -4.856  11.351   0.728  1.00  0.00           H  
ATOM    637 HD12 LEU B  43      -5.356  10.052  -0.351  1.00  0.00           H  
ATOM    638 HD13 LEU B  43      -3.989  11.082  -0.782  1.00  0.00           H  
ATOM    639 HD21 LEU B  43      -1.649   9.687   1.692  1.00  0.00           H  
ATOM    640 HD22 LEU B  43      -2.608  11.130   1.958  1.00  0.00           H  
ATOM    641 HD23 LEU B  43      -1.830  10.864   0.391  1.00  0.00           H  
ATOM    642  N   ALA B  44      -4.692   7.500   4.681  1.00  0.00           N  
ATOM    643  CA  ALA B  44      -4.972   7.570   6.098  1.00  0.00           C  
ATOM    644  C   ALA B  44      -3.889   6.852   6.894  1.00  0.00           C  
ATOM    645  O   ALA B  44      -3.530   7.284   7.977  1.00  0.00           O  
ATOM    646  CB  ALA B  44      -6.343   7.000   6.410  1.00  0.00           C  
ATOM    647  HN  ALA B  44      -5.298   7.012   4.085  1.00  0.00           H  
ATOM    648  HA  ALA B  44      -4.961   8.613   6.381  1.00  0.00           H  
ATOM    649  HB1 ALA B  44      -6.368   5.952   6.154  1.00  0.00           H  
ATOM    650  HB2 ALA B  44      -7.092   7.527   5.835  1.00  0.00           H  
ATOM    651  HB3 ALA B  44      -6.552   7.117   7.464  1.00  0.00           H  
ATOM    652  N   LEU B  45      -3.345   5.778   6.344  1.00  0.00           N  
ATOM    653  CA  LEU B  45      -2.288   5.052   7.003  1.00  0.00           C  
ATOM    654  C   LEU B  45      -0.954   5.797   6.886  1.00  0.00           C  
ATOM    655  O   LEU B  45      -0.185   5.831   7.833  1.00  0.00           O  
ATOM    656  CB  LEU B  45      -2.199   3.634   6.471  1.00  0.00           C  
ATOM    657  CG  LEU B  45      -1.201   2.686   7.164  1.00  0.00           C  
ATOM    658  CD1 LEU B  45      -1.033   3.004   8.649  1.00  0.00           C  
ATOM    659  CD2 LEU B  45      -1.778   1.345   7.098  1.00  0.00           C  
ATOM    660  HN  LEU B  45      -3.675   5.463   5.471  1.00  0.00           H  
ATOM    661  HA  LEU B  45      -2.552   4.985   8.051  1.00  0.00           H  
ATOM    662  HB1 LEU B  45      -3.182   3.191   6.534  1.00  0.00           H  
ATOM    663  HB2 LEU B  45      -1.926   3.696   5.428  1.00  0.00           H  
ATOM    664  HG  LEU B  45      -0.248   2.662   6.658  1.00  0.00           H  
ATOM    665 HD11 LEU B  45      -1.978   2.925   9.162  1.00  0.00           H  
ATOM    666 HD12 LEU B  45      -0.644   4.008   8.743  1.00  0.00           H  
ATOM    667 HD13 LEU B  45      -0.316   2.313   9.068  1.00  0.00           H  
ATOM    668 HD21 LEU B  45      -1.124   0.635   7.577  1.00  0.00           H  
ATOM    669 HD22 LEU B  45      -2.012   1.088   6.077  1.00  0.00           H  
ATOM    670 HD23 LEU B  45      -2.670   1.473   7.695  1.00  0.00           H  
ATOM    671  N   MET B  46      -0.710   6.437   5.742  1.00  0.00           N  
ATOM    672  CA  MET B  46       0.525   7.253   5.546  1.00  0.00           C  
ATOM    673  C   MET B  46       0.514   8.336   6.595  1.00  0.00           C  
ATOM    674  O   MET B  46       1.496   8.582   7.295  1.00  0.00           O  
ATOM    675  CB  MET B  46       0.527   7.941   4.168  1.00  0.00           C  
ATOM    676  CG  MET B  46       0.101   7.054   3.064  1.00  0.00           C  
ATOM    677  SD  MET B  46       0.295   7.787   1.438  1.00  0.00           S  
ATOM    678  CE  MET B  46      -0.310   6.449   0.429  1.00  0.00           C  
ATOM    679  HN  MET B  46      -1.366   6.347   5.016  1.00  0.00           H  
ATOM    680  HA  MET B  46       1.393   6.623   5.659  1.00  0.00           H  
ATOM    681  HB1 MET B  46      -0.152   8.779   4.176  1.00  0.00           H  
ATOM    682  HB2 MET B  46       1.520   8.295   3.935  1.00  0.00           H  
ATOM    683  HG1 MET B  46       0.623   6.116   3.141  1.00  0.00           H  
ATOM    684  HG2 MET B  46      -0.954   6.908   3.258  1.00  0.00           H  
ATOM    685  HE1 MET B  46      -0.260   6.735  -0.613  1.00  0.00           H  
ATOM    686  HE2 MET B  46      -1.336   6.240   0.694  1.00  0.00           H  
ATOM    687  HE3 MET B  46       0.287   5.565   0.589  1.00  0.00           H  
ATOM    688  N   GLU B  47      -0.646   8.927   6.694  1.00  0.00           N  
ATOM    689  CA  GLU B  47      -0.986   9.949   7.623  1.00  0.00           C  
ATOM    690  C   GLU B  47      -0.737   9.446   9.066  1.00  0.00           C  
ATOM    691  O   GLU B  47      -0.003  10.066   9.814  1.00  0.00           O  
ATOM    692  CB  GLU B  47      -2.445  10.224   7.371  1.00  0.00           C  
ATOM    693  CG  GLU B  47      -3.021  11.445   8.041  1.00  0.00           C  
ATOM    694  CD  GLU B  47      -2.347  12.726   7.640  1.00  0.00           C  
ATOM    695  OE1 GLU B  47      -2.279  13.011   6.428  1.00  0.00           O  
ATOM    696  OE2 GLU B  47      -1.831  13.430   8.514  1.00  0.00           O  
ATOM    697  HN  GLU B  47      -1.347   8.659   6.059  1.00  0.00           H  
ATOM    698  HA  GLU B  47      -0.420  10.845   7.421  1.00  0.00           H  
ATOM    699  HB1 GLU B  47      -2.553  10.245   6.295  1.00  0.00           H  
ATOM    700  HB2 GLU B  47      -2.990   9.354   7.714  1.00  0.00           H  
ATOM    701  HG1 GLU B  47      -4.071  11.521   7.801  1.00  0.00           H  
ATOM    702  HG2 GLU B  47      -2.897  11.313   9.103  1.00  0.00           H  
ATOM    703  N   THR B  48      -1.327   8.296   9.398  1.00  0.00           N  
ATOM    704  CA  THR B  48      -1.159   7.617  10.698  1.00  0.00           C  
ATOM    705  C   THR B  48       0.340   7.403  11.012  1.00  0.00           C  
ATOM    706  O   THR B  48       0.822   7.780  12.087  1.00  0.00           O  
ATOM    707  CB  THR B  48      -1.891   6.237  10.647  1.00  0.00           C  
ATOM    708  OG1 THR B  48      -3.299   6.440  10.470  1.00  0.00           O  
ATOM    709  CG2 THR B  48      -1.653   5.374  11.896  1.00  0.00           C  
ATOM    710  HN  THR B  48      -1.919   7.877   8.737  1.00  0.00           H  
ATOM    711  HA  THR B  48      -1.615   8.223  11.468  1.00  0.00           H  
ATOM    712  HB  THR B  48      -1.514   5.714   9.781  1.00  0.00           H  
ATOM    713  HG1 THR B  48      -3.459   6.794   9.585  1.00  0.00           H  
ATOM    714 HG21 THR B  48      -2.178   4.435  11.753  1.00  0.00           H  
ATOM    715 HG22 THR B  48      -2.003   5.869  12.790  1.00  0.00           H  
ATOM    716 HG23 THR B  48      -0.598   5.161  11.982  1.00  0.00           H  
ATOM    717  N   ALA B  49       1.060   6.833  10.057  1.00  0.00           N  
ATOM    718  CA  ALA B  49       2.471   6.518  10.210  1.00  0.00           C  
ATOM    719  C   ALA B  49       3.292   7.785  10.480  1.00  0.00           C  
ATOM    720  O   ALA B  49       4.035   7.848  11.460  1.00  0.00           O  
ATOM    721  CB  ALA B  49       2.995   5.804   8.968  1.00  0.00           C  
ATOM    722  HN  ALA B  49       0.609   6.633   9.207  1.00  0.00           H  
ATOM    723  HA  ALA B  49       2.543   5.835  11.047  1.00  0.00           H  
ATOM    724  HB1 ALA B  49       4.026   5.526   9.123  1.00  0.00           H  
ATOM    725  HB2 ALA B  49       2.928   6.467   8.119  1.00  0.00           H  
ATOM    726  HB3 ALA B  49       2.405   4.920   8.782  1.00  0.00           H  
ATOM    727  N   ALA B  50       3.106   8.805   9.640  1.00  0.00           N  
ATOM    728  CA  ALA B  50       3.828  10.079   9.771  1.00  0.00           C  
ATOM    729  C   ALA B  50       3.467  10.783  11.080  1.00  0.00           C  
ATOM    730  O   ALA B  50       4.312  11.422  11.727  1.00  0.00           O  
ATOM    731  CB  ALA B  50       3.529  10.983   8.579  1.00  0.00           C  
ATOM    732  HN  ALA B  50       2.474   8.705   8.892  1.00  0.00           H  
ATOM    733  HA  ALA B  50       4.885   9.857   9.776  1.00  0.00           H  
ATOM    734  HB1 ALA B  50       2.474  11.217   8.572  1.00  0.00           H  
ATOM    735  HB2 ALA B  50       3.788  10.467   7.665  1.00  0.00           H  
ATOM    736  HB3 ALA B  50       4.102  11.895   8.656  1.00  0.00           H  
ATOM    737  N   ARG B  51       2.221  10.622  11.487  1.00  0.00           N  
ATOM    738  CA  ARG B  51       1.699  11.205  12.714  1.00  0.00           C  
ATOM    739  C   ARG B  51       2.450  10.580  13.906  1.00  0.00           C  
ATOM    740  O   ARG B  51       2.683  11.222  14.933  1.00  0.00           O  
ATOM    741  CB  ARG B  51       0.184  10.906  12.776  1.00  0.00           C  
ATOM    742  CG  ARG B  51      -0.692  11.916  13.502  1.00  0.00           C  
ATOM    743  CD  ARG B  51      -0.563  11.891  15.015  1.00  0.00           C  
ATOM    744  NE  ARG B  51      -1.452  12.896  15.603  1.00  0.00           N  
ATOM    745  CZ  ARG B  51      -2.117  12.789  16.748  1.00  0.00           C  
ATOM    746  NH1 ARG B  51      -1.926  11.745  17.532  1.00  0.00           N  
ATOM    747  NH2 ARG B  51      -2.961  13.745  17.106  1.00  0.00           N  
ATOM    748  HN  ARG B  51       1.612  10.097  10.918  1.00  0.00           H  
ATOM    749  HA  ARG B  51       1.862  12.274  12.682  1.00  0.00           H  
ATOM    750  HB1 ARG B  51      -0.183  10.843  11.764  1.00  0.00           H  
ATOM    751  HB2 ARG B  51       0.041   9.941  13.240  1.00  0.00           H  
ATOM    752  HG1 ARG B  51      -0.432  12.908  13.160  1.00  0.00           H  
ATOM    753  HG2 ARG B  51      -1.721  11.723  13.236  1.00  0.00           H  
ATOM    754  HD1 ARG B  51      -0.855  10.918  15.383  1.00  0.00           H  
ATOM    755  HD2 ARG B  51       0.455  12.104  15.307  1.00  0.00           H  
ATOM    756  HE  ARG B  51      -1.540  13.710  15.046  1.00  0.00           H  
ATOM    757 HH11 ARG B  51      -1.288  11.021  17.284  1.00  0.00           H  
ATOM    758 HH12 ARG B  51      -2.390  11.645  18.428  1.00  0.00           H  
ATOM    759 HH21 ARG B  51      -3.126  14.555  16.523  1.00  0.00           H  
ATOM    760 HH22 ARG B  51      -3.474  13.729  17.976  1.00  0.00           H  
ATOM    761  N   LEU B  52       2.853   9.331  13.742  1.00  0.00           N  
ATOM    762  CA  LEU B  52       3.618   8.635  14.757  1.00  0.00           C  
ATOM    763  C   LEU B  52       5.100   9.002  14.657  1.00  0.00           C  
ATOM    764  O   LEU B  52       5.784   9.120  15.688  1.00  0.00           O  
ATOM    765  CB  LEU B  52       3.421   7.114  14.651  1.00  0.00           C  
ATOM    766  CG  LEU B  52       1.978   6.620  14.812  1.00  0.00           C  
ATOM    767  CD1 LEU B  52       1.907   5.109  14.675  1.00  0.00           C  
ATOM    768  CD2 LEU B  52       1.387   7.070  16.146  1.00  0.00           C  
ATOM    769  HN  LEU B  52       2.618   8.863  12.910  1.00  0.00           H  
ATOM    770  HA  LEU B  52       3.253   8.968  15.719  1.00  0.00           H  
ATOM    771  HB1 LEU B  52       3.780   6.798  13.681  1.00  0.00           H  
ATOM    772  HB2 LEU B  52       4.025   6.646  15.415  1.00  0.00           H  
ATOM    773  HG  LEU B  52       1.379   7.039  14.016  1.00  0.00           H  
ATOM    774 HD11 LEU B  52       0.889   4.777  14.810  1.00  0.00           H  
ATOM    775 HD12 LEU B  52       2.539   4.652  15.422  1.00  0.00           H  
ATOM    776 HD13 LEU B  52       2.251   4.829  13.690  1.00  0.00           H  
ATOM    777 HD21 LEU B  52       1.383   8.149  16.191  1.00  0.00           H  
ATOM    778 HD22 LEU B  52       1.978   6.674  16.957  1.00  0.00           H  
ATOM    779 HD23 LEU B  52       0.371   6.707  16.225  1.00  0.00           H  
ATOM    780  N   GLU B  53       5.593   9.197  13.421  1.00  0.00           N  
ATOM    781  CA  GLU B  53       6.989   9.600  13.179  1.00  0.00           C  
ATOM    782  C   GLU B  53       7.295  10.894  13.913  1.00  0.00           C  
ATOM    783  O   GLU B  53       8.268  10.969  14.659  1.00  0.00           O  
ATOM    784  CB  GLU B  53       7.292   9.800  11.684  1.00  0.00           C  
ATOM    785  CG  GLU B  53       7.083   8.586  10.801  1.00  0.00           C  
ATOM    786  CD  GLU B  53       7.452   8.876   9.362  1.00  0.00           C  
ATOM    787  OE1 GLU B  53       6.718   9.606   8.682  1.00  0.00           O  
ATOM    788  OE2 GLU B  53       8.512   8.419   8.902  1.00  0.00           O  
ATOM    789  HN  GLU B  53       5.006   9.034  12.646  1.00  0.00           H  
ATOM    790  HA  GLU B  53       7.633   8.824  13.574  1.00  0.00           H  
ATOM    791  HB1 GLU B  53       6.669  10.597  11.309  1.00  0.00           H  
ATOM    792  HB2 GLU B  53       8.323  10.104  11.594  1.00  0.00           H  
ATOM    793  HG1 GLU B  53       7.707   7.781  11.164  1.00  0.00           H  
ATOM    794  HG2 GLU B  53       6.044   8.291  10.843  1.00  0.00           H  
ATOM    795  N   SER B  54       6.433  11.895  13.730  1.00  0.00           N  
ATOM    796  CA  SER B  54       6.605  13.207  14.353  1.00  0.00           C  
ATOM    797  C   SER B  54       6.524  13.119  15.894  1.00  0.00           C  
ATOM    798  O   SER B  54       7.146  13.903  16.607  1.00  0.00           O  
ATOM    799  CB  SER B  54       5.529  14.165  13.827  1.00  0.00           C  
ATOM    800  OG  SER B  54       5.505  14.184  12.400  1.00  0.00           O  
ATOM    801  HN  SER B  54       5.657  11.748  13.139  1.00  0.00           H  
ATOM    802  HA  SER B  54       7.575  13.588  14.067  1.00  0.00           H  
ATOM    803  HB1 SER B  54       4.560  13.847  14.187  1.00  0.00           H  
ATOM    804  HB2 SER B  54       5.722  15.168  14.182  1.00  0.00           H  
ATOM    805  HG  SER B  54       6.308  13.769  12.066  1.00  0.00           H  
ATOM    806  N   ARG B  55       5.785  12.143  16.381  1.00  0.00           N  
ATOM    807  CA  ARG B  55       5.550  11.981  17.807  1.00  0.00           C  
ATOM    808  C   ARG B  55       6.701  11.249  18.518  1.00  0.00           C  
ATOM    809  O   ARG B  55       7.081  11.621  19.624  1.00  0.00           O  
ATOM    810  CB  ARG B  55       4.209  11.255  18.023  1.00  0.00           C  
ATOM    811  CG  ARG B  55       3.828  10.977  19.475  1.00  0.00           C  
ATOM    812  CD  ARG B  55       2.443  10.350  19.533  1.00  0.00           C  
ATOM    813  NE  ARG B  55       2.036   9.931  20.880  1.00  0.00           N  
ATOM    814  CZ  ARG B  55       0.769   9.770  21.269  1.00  0.00           C  
ATOM    815  NH1 ARG B  55      -0.215  10.361  20.583  1.00  0.00           N  
ATOM    816  NH2 ARG B  55       0.494   9.131  22.407  1.00  0.00           N  
ATOM    817  HN  ARG B  55       5.382  11.507  15.753  1.00  0.00           H  
ATOM    818  HA  ARG B  55       5.465  12.972  18.230  1.00  0.00           H  
ATOM    819  HB1 ARG B  55       3.417  11.847  17.586  1.00  0.00           H  
ATOM    820  HB2 ARG B  55       4.245  10.311  17.499  1.00  0.00           H  
ATOM    821  HG1 ARG B  55       4.545  10.295  19.908  1.00  0.00           H  
ATOM    822  HG2 ARG B  55       3.815  11.906  20.029  1.00  0.00           H  
ATOM    823  HD1 ARG B  55       1.720  11.066  19.170  1.00  0.00           H  
ATOM    824  HD2 ARG B  55       2.429   9.487  18.882  1.00  0.00           H  
ATOM    825  HE  ARG B  55       2.767   9.680  21.496  1.00  0.00           H  
ATOM    826 HH11 ARG B  55      -0.035  10.949  19.788  1.00  0.00           H  
ATOM    827 HH12 ARG B  55      -1.193  10.251  20.817  1.00  0.00           H  
ATOM    828 HH21 ARG B  55       1.207   8.754  23.010  1.00  0.00           H  
ATOM    829 HH22 ARG B  55      -0.448   8.977  22.722  1.00  0.00           H  
ATOM    830  N   TYR B  56       7.245  10.219  17.899  1.00  0.00           N  
ATOM    831  CA  TYR B  56       8.275   9.426  18.570  1.00  0.00           C  
ATOM    832  C   TYR B  56       9.685   9.636  18.024  1.00  0.00           C  
ATOM    833  O   TYR B  56      10.662   9.264  18.679  1.00  0.00           O  
ATOM    834  CB  TYR B  56       7.900   7.937  18.583  1.00  0.00           C  
ATOM    835  CG  TYR B  56       6.625   7.658  19.351  1.00  0.00           C  
ATOM    836  CD1 TYR B  56       6.601   7.743  20.737  1.00  0.00           C  
ATOM    837  CD2 TYR B  56       5.450   7.324  18.695  1.00  0.00           C  
ATOM    838  CE1 TYR B  56       5.443   7.506  21.448  1.00  0.00           C  
ATOM    839  CE2 TYR B  56       4.286   7.082  19.401  1.00  0.00           C  
ATOM    840  CZ  TYR B  56       4.289   7.176  20.776  1.00  0.00           C  
ATOM    841  OH  TYR B  56       3.125   6.938  21.482  1.00  0.00           O  
ATOM    842  HN  TYR B  56       6.938   9.965  17.000  1.00  0.00           H  
ATOM    843  HA  TYR B  56       8.281   9.764  19.596  1.00  0.00           H  
ATOM    844  HB1 TYR B  56       7.755   7.602  17.567  1.00  0.00           H  
ATOM    845  HB2 TYR B  56       8.702   7.375  19.038  1.00  0.00           H  
ATOM    846  HD1 TYR B  56       7.510   8.002  21.260  1.00  0.00           H  
ATOM    847  HD2 TYR B  56       5.454   7.251  17.619  1.00  0.00           H  
ATOM    848  HE1 TYR B  56       5.444   7.578  22.525  1.00  0.00           H  
ATOM    849  HE2 TYR B  56       3.378   6.827  18.875  1.00  0.00           H  
ATOM    850  HH  TYR B  56       2.747   6.115  21.155  1.00  0.00           H  
ATOM    851  N   GLY B  57       9.796  10.233  16.855  1.00  0.00           N  
ATOM    852  CA  GLY B  57      11.105  10.455  16.266  1.00  0.00           C  
ATOM    853  C   GLY B  57      11.596   9.242  15.505  1.00  0.00           C  
ATOM    854  O   GLY B  57      12.724   8.772  15.718  1.00  0.00           O  
ATOM    855  HN  GLY B  57       8.999  10.546  16.376  1.00  0.00           H  
ATOM    856  HA1 GLY B  57      11.054  11.298  15.593  1.00  0.00           H  
ATOM    857  HA2 GLY B  57      11.806  10.677  17.057  1.00  0.00           H  
ATOM    858  N   VAL B  58      10.749   8.730  14.623  1.00  0.00           N  
ATOM    859  CA  VAL B  58      11.071   7.553  13.815  1.00  0.00           C  
ATOM    860  C   VAL B  58      10.916   7.887  12.329  1.00  0.00           C  
ATOM    861  O   VAL B  58      10.590   9.028  11.990  1.00  0.00           O  
ATOM    862  CB  VAL B  58      10.178   6.309  14.166  1.00  0.00           C  
ATOM    863  CG1 VAL B  58      10.359   5.880  15.604  1.00  0.00           C  
ATOM    864  CG2 VAL B  58       8.705   6.598  13.908  1.00  0.00           C  
ATOM    865  HN  VAL B  58       9.891   9.179  14.473  1.00  0.00           H  
ATOM    866  HA  VAL B  58      12.109   7.306  13.999  1.00  0.00           H  
ATOM    867  HB  VAL B  58      10.476   5.488  13.530  1.00  0.00           H  
ATOM    868 HG11 VAL B  58      11.398   5.651  15.792  1.00  0.00           H  
ATOM    869 HG12 VAL B  58       9.744   5.007  15.781  1.00  0.00           H  
ATOM    870 HG13 VAL B  58      10.030   6.685  16.246  1.00  0.00           H  
ATOM    871 HG21 VAL B  58       8.123   5.722  14.149  1.00  0.00           H  
ATOM    872 HG22 VAL B  58       8.574   6.847  12.866  1.00  0.00           H  
ATOM    873 HG23 VAL B  58       8.389   7.428  14.521  1.00  0.00           H  
ATOM    874  N   SER B  59      11.147   6.924  11.453  1.00  0.00           N  
ATOM    875  CA  SER B  59      10.944   7.113  10.031  1.00  0.00           C  
ATOM    876  C   SER B  59      10.520   5.810   9.342  1.00  0.00           C  
ATOM    877  O   SER B  59      11.267   4.824   9.313  1.00  0.00           O  
ATOM    878  CB  SER B  59      12.195   7.702   9.370  1.00  0.00           C  
ATOM    879  OG  SER B  59      12.531   8.955   9.963  1.00  0.00           O  
ATOM    880  HN  SER B  59      11.519   6.063  11.751  1.00  0.00           H  
ATOM    881  HA  SER B  59      10.133   7.816   9.920  1.00  0.00           H  
ATOM    882  HB1 SER B  59      13.026   7.023   9.494  1.00  0.00           H  
ATOM    883  HB2 SER B  59      12.007   7.853   8.317  1.00  0.00           H  
ATOM    884  HG  SER B  59      11.801   9.155  10.567  1.00  0.00           H  
ATOM    885  N   ILE B  60       9.309   5.811   8.823  1.00  0.00           N  
ATOM    886  CA  ILE B  60       8.766   4.684   8.095  1.00  0.00           C  
ATOM    887  C   ILE B  60       8.447   5.137   6.669  1.00  0.00           C  
ATOM    888  O   ILE B  60       7.635   6.058   6.470  1.00  0.00           O  
ATOM    889  CB  ILE B  60       7.467   4.058   8.753  1.00  0.00           C  
ATOM    890  CG1 ILE B  60       7.741   3.398  10.127  1.00  0.00           C  
ATOM    891  CG2 ILE B  60       6.812   3.041   7.822  1.00  0.00           C  
ATOM    892  CD1 ILE B  60       8.028   4.350  11.264  1.00  0.00           C  
ATOM    893  HN  ILE B  60       8.773   6.637   8.903  1.00  0.00           H  
ATOM    894  HA  ILE B  60       9.542   3.933   8.048  1.00  0.00           H  
ATOM    895  HB  ILE B  60       6.760   4.865   8.886  1.00  0.00           H  
ATOM    896 HG11 ILE B  60       6.872   2.826  10.412  1.00  0.00           H  
ATOM    897 HG12 ILE B  60       8.589   2.735  10.027  1.00  0.00           H  
ATOM    898 HG21 ILE B  60       7.507   2.238   7.627  1.00  0.00           H  
ATOM    899 HG22 ILE B  60       6.548   3.522   6.892  1.00  0.00           H  
ATOM    900 HG23 ILE B  60       5.922   2.643   8.287  1.00  0.00           H  
ATOM    901 HD11 ILE B  60       8.913   4.927  11.037  1.00  0.00           H  
ATOM    902 HD12 ILE B  60       8.182   3.793  12.174  1.00  0.00           H  
ATOM    903 HD13 ILE B  60       7.192   5.023  11.387  1.00  0.00           H  
ATOM    904  N   PRO B  61       9.128   4.551   5.662  1.00  0.00           N  
ATOM    905  CA  PRO B  61       8.893   4.876   4.248  1.00  0.00           C  
ATOM    906  C   PRO B  61       7.441   4.605   3.822  1.00  0.00           C  
ATOM    907  O   PRO B  61       6.811   3.635   4.283  1.00  0.00           O  
ATOM    908  CB  PRO B  61       9.862   3.958   3.498  1.00  0.00           C  
ATOM    909  CG  PRO B  61      10.905   3.613   4.503  1.00  0.00           C  
ATOM    910  CD  PRO B  61      10.192   3.551   5.819  1.00  0.00           C  
ATOM    911  HA  PRO B  61       9.131   5.910   4.044  1.00  0.00           H  
ATOM    912  HB1 PRO B  61       9.330   3.081   3.159  1.00  0.00           H  
ATOM    913  HB2 PRO B  61      10.285   4.479   2.653  1.00  0.00           H  
ATOM    914  HG1 PRO B  61      11.341   2.652   4.266  1.00  0.00           H  
ATOM    915  HG2 PRO B  61      11.666   4.382   4.528  1.00  0.00           H  
ATOM    916  HD1 PRO B  61       9.770   2.572   5.982  1.00  0.00           H  
ATOM    917  HD2 PRO B  61      10.860   3.828   6.621  1.00  0.00           H  
ATOM    918  N   ASP B  62       6.952   5.447   2.922  1.00  0.00           N  
ATOM    919  CA  ASP B  62       5.555   5.467   2.445  1.00  0.00           C  
ATOM    920  C   ASP B  62       5.053   4.095   2.045  1.00  0.00           C  
ATOM    921  O   ASP B  62       4.028   3.615   2.550  1.00  0.00           O  
ATOM    922  CB  ASP B  62       5.421   6.375   1.218  1.00  0.00           C  
ATOM    923  CG  ASP B  62       5.929   7.762   1.439  1.00  0.00           C  
ATOM    924  OD1 ASP B  62       7.147   7.983   1.255  1.00  0.00           O  
ATOM    925  OD2 ASP B  62       5.137   8.657   1.748  1.00  0.00           O  
ATOM    926  HN  ASP B  62       7.556   6.125   2.544  1.00  0.00           H  
ATOM    927  HA  ASP B  62       4.926   5.869   3.226  1.00  0.00           H  
ATOM    928  HB1 ASP B  62       5.987   5.941   0.406  1.00  0.00           H  
ATOM    929  HB2 ASP B  62       4.381   6.423   0.931  1.00  0.00           H  
ATOM    930  N   ASP B  63       5.789   3.442   1.162  1.00  0.00           N  
ATOM    931  CA  ASP B  63       5.353   2.166   0.603  1.00  0.00           C  
ATOM    932  C   ASP B  63       5.421   1.043   1.630  1.00  0.00           C  
ATOM    933  O   ASP B  63       4.776   0.021   1.462  1.00  0.00           O  
ATOM    934  CB  ASP B  63       6.148   1.777  -0.660  1.00  0.00           C  
ATOM    935  CG  ASP B  63       7.563   1.314  -0.386  1.00  0.00           C  
ATOM    936  OD1 ASP B  63       8.450   2.162  -0.166  1.00  0.00           O  
ATOM    937  OD2 ASP B  63       7.817   0.095  -0.417  1.00  0.00           O  
ATOM    938  HN  ASP B  63       6.649   3.823   0.884  1.00  0.00           H  
ATOM    939  HA  ASP B  63       4.318   2.294   0.323  1.00  0.00           H  
ATOM    940  HB1 ASP B  63       5.634   0.970  -1.160  1.00  0.00           H  
ATOM    941  HB2 ASP B  63       6.194   2.635  -1.317  1.00  0.00           H  
ATOM    942  N   VAL B  64       6.160   1.253   2.707  1.00  0.00           N  
ATOM    943  CA  VAL B  64       6.310   0.236   3.736  1.00  0.00           C  
ATOM    944  C   VAL B  64       5.045   0.166   4.589  1.00  0.00           C  
ATOM    945  O   VAL B  64       4.598  -0.912   4.967  1.00  0.00           O  
ATOM    946  CB  VAL B  64       7.561   0.487   4.630  1.00  0.00           C  
ATOM    947  CG1 VAL B  64       7.703  -0.590   5.699  1.00  0.00           C  
ATOM    948  CG2 VAL B  64       8.814   0.534   3.772  1.00  0.00           C  
ATOM    949  HN  VAL B  64       6.600   2.122   2.827  1.00  0.00           H  
ATOM    950  HA  VAL B  64       6.430  -0.710   3.226  1.00  0.00           H  
ATOM    951  HB  VAL B  64       7.450   1.445   5.119  1.00  0.00           H  
ATOM    952 HG11 VAL B  64       6.824  -0.587   6.329  1.00  0.00           H  
ATOM    953 HG12 VAL B  64       8.578  -0.382   6.296  1.00  0.00           H  
ATOM    954 HG13 VAL B  64       7.802  -1.556   5.222  1.00  0.00           H  
ATOM    955 HG21 VAL B  64       9.673   0.705   4.406  1.00  0.00           H  
ATOM    956 HG22 VAL B  64       8.734   1.337   3.056  1.00  0.00           H  
ATOM    957 HG23 VAL B  64       8.928  -0.406   3.254  1.00  0.00           H  
ATOM    958  N   ALA B  65       4.436   1.319   4.828  1.00  0.00           N  
ATOM    959  CA  ALA B  65       3.219   1.389   5.613  1.00  0.00           C  
ATOM    960  C   ALA B  65       2.056   0.784   4.833  1.00  0.00           C  
ATOM    961  O   ALA B  65       1.087   0.311   5.406  1.00  0.00           O  
ATOM    962  CB  ALA B  65       2.920   2.825   5.980  1.00  0.00           C  
ATOM    963  HN  ALA B  65       4.797   2.159   4.474  1.00  0.00           H  
ATOM    964  HA  ALA B  65       3.369   0.822   6.520  1.00  0.00           H  
ATOM    965  HB1 ALA B  65       2.740   3.395   5.079  1.00  0.00           H  
ATOM    966  HB2 ALA B  65       3.767   3.237   6.509  1.00  0.00           H  
ATOM    967  HB3 ALA B  65       2.043   2.847   6.610  1.00  0.00           H  
ATOM    968  N   GLY B  66       2.195   0.768   3.518  1.00  0.00           N  
ATOM    969  CA  GLY B  66       1.167   0.222   2.663  1.00  0.00           C  
ATOM    970  C   GLY B  66       1.277  -1.287   2.522  1.00  0.00           C  
ATOM    971  O   GLY B  66       0.448  -1.919   1.859  1.00  0.00           O  
ATOM    972  HN  GLY B  66       3.019   1.137   3.134  1.00  0.00           H  
ATOM    973  HA1 GLY B  66       0.197   0.474   3.064  1.00  0.00           H  
ATOM    974  HA2 GLY B  66       1.265   0.669   1.685  1.00  0.00           H  
ATOM    975  N   ARG B  67       2.291  -1.868   3.151  1.00  0.00           N  
ATOM    976  CA  ARG B  67       2.518  -3.297   3.081  1.00  0.00           C  
ATOM    977  C   ARG B  67       1.748  -4.020   4.169  1.00  0.00           C  
ATOM    978  O   ARG B  67       1.565  -5.243   4.099  1.00  0.00           O  
ATOM    979  CB  ARG B  67       4.007  -3.623   3.222  1.00  0.00           C  
ATOM    980  CG  ARG B  67       4.894  -2.977   2.184  1.00  0.00           C  
ATOM    981  CD  ARG B  67       6.358  -3.253   2.458  1.00  0.00           C  
ATOM    982  NE  ARG B  67       7.248  -2.478   1.580  1.00  0.00           N  
ATOM    983  CZ  ARG B  67       8.594  -2.480   1.647  1.00  0.00           C  
ATOM    984  NH1 ARG B  67       9.228  -3.226   2.554  1.00  0.00           N  
ATOM    985  NH2 ARG B  67       9.293  -1.705   0.836  1.00  0.00           N  
ATOM    986  HN  ARG B  67       2.910  -1.319   3.678  1.00  0.00           H  
ATOM    987  HA  ARG B  67       2.181  -3.640   2.114  1.00  0.00           H  
ATOM    988  HB1 ARG B  67       4.343  -3.295   4.195  1.00  0.00           H  
ATOM    989  HB2 ARG B  67       4.128  -4.694   3.152  1.00  0.00           H  
ATOM    990  HG1 ARG B  67       4.640  -3.370   1.212  1.00  0.00           H  
ATOM    991  HG2 ARG B  67       4.727  -1.909   2.200  1.00  0.00           H  
ATOM    992  HD1 ARG B  67       6.567  -2.993   3.485  1.00  0.00           H  
ATOM    993  HD2 ARG B  67       6.549  -4.305   2.312  1.00  0.00           H  
ATOM    994  HE  ARG B  67       6.784  -1.919   0.913  1.00  0.00           H  
ATOM    995 HH11 ARG B  67       8.743  -3.803   3.226  1.00  0.00           H  
ATOM    996 HH12 ARG B  67      10.233  -3.262   2.608  1.00  0.00           H  
ATOM    997 HH21 ARG B  67       8.816  -1.104   0.172  1.00  0.00           H  
ATOM    998 HH22 ARG B  67      10.300  -1.649   0.844  1.00  0.00           H  
ATOM    999  N   VAL B  68       1.275  -3.285   5.156  1.00  0.00           N  
ATOM   1000  CA  VAL B  68       0.607  -3.914   6.276  1.00  0.00           C  
ATOM   1001  C   VAL B  68      -0.886  -4.111   5.999  1.00  0.00           C  
ATOM   1002  O   VAL B  68      -1.378  -3.748   4.923  1.00  0.00           O  
ATOM   1003  CB  VAL B  68       0.855  -3.178   7.629  1.00  0.00           C  
ATOM   1004  CG1 VAL B  68       2.340  -3.044   7.880  1.00  0.00           C  
ATOM   1005  CG2 VAL B  68       0.191  -1.813   7.682  1.00  0.00           C  
ATOM   1006  HN  VAL B  68       1.339  -2.307   5.108  1.00  0.00           H  
ATOM   1007  HA  VAL B  68       1.057  -4.896   6.339  1.00  0.00           H  
ATOM   1008  HB  VAL B  68       0.461  -3.791   8.428  1.00  0.00           H  
ATOM   1009 HG11 VAL B  68       2.783  -4.027   7.932  1.00  0.00           H  
ATOM   1010 HG12 VAL B  68       2.507  -2.522   8.811  1.00  0.00           H  
ATOM   1011 HG13 VAL B  68       2.791  -2.486   7.073  1.00  0.00           H  
ATOM   1012 HG21 VAL B  68       0.551  -1.191   6.877  1.00  0.00           H  
ATOM   1013 HG22 VAL B  68       0.447  -1.346   8.623  1.00  0.00           H  
ATOM   1014 HG23 VAL B  68      -0.881  -1.928   7.613  1.00  0.00           H  
ATOM   1015  N   ASP B  69      -1.586  -4.708   6.922  1.00  0.00           N  
ATOM   1016  CA  ASP B  69      -3.027  -4.956   6.784  1.00  0.00           C  
ATOM   1017  C   ASP B  69      -3.664  -4.909   8.128  1.00  0.00           C  
ATOM   1018  O   ASP B  69      -4.761  -4.393   8.303  1.00  0.00           O
[truncated: 20,984 more chars]
