# Supplementary material for: Path to Actinorhodin: Regio- and Stereoselective Ketone Reduction by a Type II Polyketide Ketoreductase Revealed in Atomistic Detail
Source: JACS Au. 2022 Apr 7;2(4):972–84. doi: 10.1021/jacsau.2c00086 (PMC9088766; doi:10.1021/jacsau.2c00086)
Supplement: Supplementary file 2 — au2c00086_si_002.zip [file au2c00086_si_002.zip › SI_files/Docking_Models/M11.pdb]

ATOM      1  N   MET A   1      18.955  11.869 -18.534  1.00  0.00           N1+
ATOM      2  H1  MET A   1      18.305  11.591 -17.813  1.00  0.00           H  
ATOM      3  H2  MET A   1      19.190  11.005 -19.001  1.00  0.00           H  
ATOM      4  H3  MET A   1      19.753  12.335 -18.127  1.00  0.00           H  
ATOM      5  CA  MET A   1      18.233  12.820 -19.401  1.00  0.00           C  
ATOM      6  HA  MET A   1      18.201  13.753 -18.837  1.00  0.00           H  
ATOM      7  CB  MET A   1      19.101  13.121 -20.718  1.00  0.00           C  
ATOM      8  HB2 MET A   1      20.083  13.512 -20.450  1.00  0.00           H  
ATOM      9  HB3 MET A   1      19.276  12.225 -21.313  1.00  0.00           H  
ATOM     10  CG  MET A   1      18.370  14.084 -21.613  1.00  0.00           C  
ATOM     11  HG2 MET A   1      17.465  13.584 -21.958  1.00  0.00           H  
ATOM     12  HG3 MET A   1      18.229  14.988 -21.020  1.00  0.00           H  
ATOM     13  SD  MET A   1      19.100  14.619 -23.168  1.00  0.00           S  
ATOM     14  CE  MET A   1      20.740  15.143 -22.523  1.00  0.00           C  
ATOM     15  HE1 MET A   1      20.579  15.708 -21.605  1.00  0.00           H  
ATOM     16  HE2 MET A   1      21.366  14.280 -22.298  1.00  0.00           H  
ATOM     17  HE3 MET A   1      21.203  15.786 -23.272  1.00  0.00           H  
ATOM     18  C   MET A   1      16.810  12.360 -19.689  1.00  0.00           C  
ATOM     19  O   MET A   1      16.626  11.293 -20.330  1.00  0.00           O  
ATOM     20  N   ALA A   2      15.819  13.211 -19.375  1.00  0.00           N  
ATOM     21  H   ALA A   2      15.950  14.141 -19.003  1.00  0.00           H  
ATOM     22  CA  ALA A   2      14.379  12.847 -19.473  1.00  0.00           C  
ATOM     23  HA  ALA A   2      14.295  11.779 -19.673  1.00  0.00           H  
ATOM     24  CB  ALA A   2      13.714  13.067 -18.096  1.00  0.00           C  
ATOM     25  HB1 ALA A   2      12.628  13.128 -18.172  1.00  0.00           H  
ATOM     26  HB2 ALA A   2      13.972  12.204 -17.482  1.00  0.00           H  
ATOM     27  HB3 ALA A   2      14.113  13.914 -17.537  1.00  0.00           H  
ATOM     28  C   ALA A   2      13.801  13.663 -20.628  1.00  0.00           C  
ATOM     29  O   ALA A   2      12.964  14.531 -20.406  1.00  0.00           O  
ATOM     30  N   THR A   3      14.209  13.255 -21.821  1.00  0.00           N  
ATOM     31  H   THR A   3      14.769  12.415 -21.803  1.00  0.00           H  
ATOM     32  CA  THR A   3      13.733  13.806 -23.165  1.00  0.00           C  
ATOM     33  HA  THR A   3      14.072  14.840 -23.228  1.00  0.00           H  
ATOM     34  CB  THR A   3      14.384  13.050 -24.352  1.00  0.00           C  
ATOM     35  HB  THR A   3      13.978  13.341 -25.322  1.00  0.00           H  
ATOM     36  CG2 THR A   3      15.877  13.183 -24.509  1.00  0.00           C  
ATOM     37 HG21 THR A   3      16.176  12.759 -25.468  1.00  0.00           H  
ATOM     38 HG22 THR A   3      16.054  14.256 -24.446  1.00  0.00           H  
ATOM     39 HG23 THR A   3      16.567  12.750 -23.785  1.00  0.00           H  
ATOM     40  OG1 THR A   3      14.149  11.645 -24.285  1.00  0.00           O  
ATOM     41  HG1 THR A   3      13.797  11.437 -25.153  1.00  0.00           H  
ATOM     42  C   THR A   3      12.265  13.627 -23.297  1.00  0.00           C  
ATOM     43  O   THR A   3      11.639  12.661 -22.761  1.00  0.00           O  
ATOM     44  N   GLN A   4      11.628  14.604 -23.979  1.00  0.00           N  
ATOM     45  H   GLN A   4      12.216  15.299 -24.418  1.00  0.00           H  
ATOM     46  CA  GLN A   4      10.246  14.623 -24.345  1.00  0.00           C  
ATOM     47  HA  GLN A   4       9.715  14.468 -23.405  1.00  0.00           H  
ATOM     48  CB  GLN A   4       9.840  15.957 -24.943  1.00  0.00           C  
ATOM     49  HB2 GLN A   4      10.297  16.098 -25.922  1.00  0.00           H  
ATOM     50  HB3 GLN A   4       8.774  15.816 -25.122  1.00  0.00           H  
ATOM     51  CG  GLN A   4       9.993  17.182 -23.969  1.00  0.00           C  
ATOM     52  HG2 GLN A   4       9.522  16.916 -23.023  1.00  0.00           H  
ATOM     53  HG3 GLN A   4      11.043  17.397 -23.769  1.00  0.00           H  
ATOM     54  CD  GLN A   4       9.297  18.421 -24.506  1.00  0.00           C  
ATOM     55  OE1 GLN A   4       8.563  18.404 -25.418  1.00  0.00           O  
ATOM     56  NE2 GLN A   4       9.646  19.611 -23.986  1.00  0.00           N  
ATOM     57 HE21 GLN A   4      10.064  19.730 -23.073  1.00  0.00           H  
ATOM     58 HE22 GLN A   4       9.461  20.398 -24.590  1.00  0.00           H  
ATOM     59  C   GLN A   4       9.825  13.517 -25.335  1.00  0.00           C  
ATOM     60  O   GLN A   4       8.643  13.150 -25.357  1.00  0.00           O  
ATOM     61  N   ASP A   5      10.728  12.957 -26.145  1.00  0.00           N  
ATOM     62  H   ASP A   5      11.661  13.341 -26.104  1.00  0.00           H  
ATOM     63  CA  ASP A   5      10.518  11.770 -26.956  1.00  0.00           C  
ATOM     64  HA  ASP A   5       9.502  11.683 -27.341  1.00  0.00           H  
ATOM     65  CB  ASP A   5      11.402  11.779 -28.198  1.00  0.00           C  
ATOM     66  HB2 ASP A   5      11.278  10.853 -28.759  1.00  0.00           H  
ATOM     67  HB3 ASP A   5      11.152  12.617 -28.848  1.00  0.00           H  
ATOM     68  CG  ASP A   5      12.873  11.735 -27.997  1.00  0.00           C  
ATOM     69  OD1 ASP A   5      13.666  12.007 -28.936  1.00  0.00           O  
ATOM     70  OD2 ASP A   5      13.332  11.574 -26.852  1.00  0.00           O  
ATOM     71  C   ASP A   5      10.606  10.424 -26.219  1.00  0.00           C  
ATOM     72  O   ASP A   5      10.133   9.466 -26.826  1.00  0.00           O  
ATOM     73  N   SER A   6      11.063  10.351 -24.951  1.00  0.00           N  
ATOM     74  H   SER A   6      11.590  11.140 -24.607  1.00  0.00           H  
ATOM     75  CA  SER A   6      11.425   9.143 -24.194  1.00  0.00           C  
ATOM     76  HA  SER A   6      12.155   8.617 -24.809  1.00  0.00           H  
ATOM     77  CB  SER A   6      11.958   9.466 -22.824  1.00  0.00           C  
ATOM     78  HB2 SER A   6      12.218   8.486 -22.424  1.00  0.00           H  
ATOM     79  HB3 SER A   6      12.793  10.167 -22.843  1.00  0.00           H  
ATOM     80  OG  SER A   6      11.074  10.187 -22.045  1.00  0.00           O  
ATOM     81  HG  SER A   6      11.180  11.117 -22.253  1.00  0.00           H  
ATOM     82  C   SER A   6      10.237   8.271 -23.956  1.00  0.00           C  
ATOM     83  O   SER A   6       9.114   8.588 -24.359  1.00  0.00           O  
ATOM     84  N   GLU A   7      10.448   7.040 -23.505  1.00  0.00           N  
ATOM     85  H   GLU A   7      11.387   6.820 -23.202  1.00  0.00           H  
ATOM     86  CA  GLU A   7       9.345   5.972 -23.331  1.00  0.00           C  
ATOM     87  HA  GLU A   7       8.698   6.039 -24.206  1.00  0.00           H  
ATOM     88  CB  GLU A   7       9.847   4.514 -23.288  1.00  0.00           C  
ATOM     89  HB2 GLU A   7      10.500   4.387 -22.424  1.00  0.00           H  
ATOM     90  HB3 GLU A   7       9.013   3.845 -23.503  1.00  0.00           H  
ATOM     91  CG  GLU A   7      10.837   4.168 -24.445  1.00  0.00           C  
ATOM     92  HG2 GLU A   7      11.876   4.251 -24.125  1.00  0.00           H  
ATOM     93  HG3 GLU A   7      10.700   3.093 -24.331  1.00  0.00           H  
ATOM     94  CD  GLU A   7      10.617   4.794 -25.879  1.00  0.00           C  
ATOM     95  OE1 GLU A   7       9.469   4.709 -26.412  1.00  0.00           O  
ATOM     96  OE2 GLU A   7      11.553   5.424 -26.443  1.00  0.00           O  
ATOM     97  C   GLU A   7       8.508   6.207 -22.049  1.00  0.00           C  
ATOM     98  O   GLU A   7       8.974   6.760 -21.068  1.00  0.00           O  
ATOM     99  N   VAL A   8       7.243   5.819 -22.028  1.00  0.00           N  
ATOM    100  H   VAL A   8       6.827   5.470 -22.879  1.00  0.00           H  
ATOM    101  CA  VAL A   8       6.267   6.119 -20.988  1.00  0.00           C  
ATOM    102  HA  VAL A   8       6.758   6.600 -20.142  1.00  0.00           H  
ATOM    103  CB  VAL A   8       5.204   7.152 -21.508  1.00  0.00           C  
ATOM    104  HB  VAL A   8       4.830   6.730 -22.440  1.00  0.00           H  
ATOM    105  CG1 VAL A   8       4.024   7.489 -20.509  1.00  0.00           C  
ATOM    106 HG11 VAL A   8       3.245   8.015 -21.063  1.00  0.00           H  
ATOM    107 HG12 VAL A   8       3.571   6.572 -20.135  1.00  0.00           H  
ATOM    108 HG13 VAL A   8       4.478   8.065 -19.702  1.00  0.00           H  
ATOM    109  CG2 VAL A   8       5.878   8.429 -22.000  1.00  0.00           C  
ATOM    110 HG21 VAL A   8       5.107   8.919 -22.595  1.00  0.00           H  
ATOM    111 HG22 VAL A   8       6.184   9.040 -21.151  1.00  0.00           H  
ATOM    112 HG23 VAL A   8       6.682   8.183 -22.694  1.00  0.00           H  
ATOM    113  C   VAL A   8       5.605   4.915 -20.385  1.00  0.00           C  
ATOM    114  O   VAL A   8       5.099   4.053 -21.099  1.00  0.00           O  
ATOM    115  N   ALA A   9       5.350   5.002 -19.060  1.00  0.00           N  
ATOM    116  H   ALA A   9       5.530   5.889 -18.612  1.00  0.00           H  
ATOM    117  CA  ALA A   9       5.014   3.854 -18.262  1.00  0.00           C  
ATOM    118  HA  ALA A   9       4.601   3.062 -18.887  1.00  0.00           H  
ATOM    119  CB  ALA A   9       6.289   3.515 -17.595  1.00  0.00           C  
ATOM    120  HB1 ALA A   9       7.036   3.193 -18.321  1.00  0.00           H  
ATOM    121  HB2 ALA A   9       6.753   4.382 -17.124  1.00  0.00           H  
ATOM    122  HB3 ALA A   9       6.325   2.685 -16.890  1.00  0.00           H  
ATOM    123  C   ALA A   9       3.966   4.189 -17.139  1.00  0.00           C  
ATOM    124  O   ALA A   9       3.906   5.325 -16.670  1.00  0.00           O  
ATOM    125  N   LEU A  10       3.197   3.192 -16.761  1.00  0.00           N  
ATOM    126  H   LEU A  10       3.341   2.287 -17.189  1.00  0.00           H  
ATOM    127  CA  LEU A  10       2.063   3.210 -15.854  1.00  0.00           C  
ATOM    128  HA  LEU A  10       2.102   4.074 -15.191  1.00  0.00           H  
ATOM    129  CB  LEU A  10       0.714   3.311 -16.663  1.00  0.00           C  
ATOM    130  HB2 LEU A  10       0.738   4.148 -17.363  1.00  0.00           H  
ATOM    131  HB3 LEU A  10       0.592   2.423 -17.281  1.00  0.00           H  
ATOM    132  CG  LEU A  10      -0.522   3.412 -15.719  1.00  0.00           C  
ATOM    133  HG  LEU A  10      -0.534   2.557 -15.042  1.00  0.00           H  
ATOM    134  CD1 LEU A  10      -0.475   4.767 -15.001  1.00  0.00           C  
ATOM    135 HD11 LEU A  10      -1.481   4.987 -14.643  1.00  0.00           H  
ATOM    136 HD12 LEU A  10       0.225   4.723 -14.167  1.00  0.00           H  
ATOM    137 HD13 LEU A  10      -0.193   5.574 -15.678  1.00  0.00           H  
ATOM    138  CD2 LEU A  10      -1.811   3.401 -16.602  1.00  0.00           C  
ATOM    139 HD21 LEU A  10      -1.671   2.857 -17.535  1.00  0.00           H  
ATOM    140 HD22 LEU A  10      -2.556   2.825 -16.053  1.00  0.00           H  
ATOM    141 HD23 LEU A  10      -2.220   4.402 -16.748  1.00  0.00           H  
ATOM    142  C   LEU A  10       2.072   1.930 -14.932  1.00  0.00           C  
ATOM    143  O   LEU A  10       2.287   0.772 -15.322  1.00  0.00           O  
ATOM    144  N   VAL A  11       1.911   2.171 -13.627  1.00  0.00           N  
ATOM    145  H   VAL A  11       1.822   3.096 -13.233  1.00  0.00           H  
ATOM    146  CA  VAL A  11       2.126   1.192 -12.542  1.00  0.00           C  
ATOM    147  HA  VAL A  11       2.123   0.217 -13.032  1.00  0.00           H  
ATOM    148  CB  VAL A  11       3.568   1.256 -11.890  1.00  0.00           C  
ATOM    149  HB  VAL A  11       3.708   2.187 -11.342  1.00  0.00           H  
ATOM    150  CG1 VAL A  11       3.937   0.124 -10.866  1.00  0.00           C  
ATOM    151 HG11 VAL A  11       4.980   0.190 -10.557  1.00  0.00           H  
ATOM    152 HG12 VAL A  11       3.278   0.091  -9.999  1.00  0.00           H  
ATOM    153 HG13 VAL A  11       3.833  -0.806 -11.424  1.00  0.00           H  
ATOM    154  CG2 VAL A  11       4.674   1.161 -12.979  1.00  0.00           C  
ATOM    155 HG21 VAL A  11       5.582   1.342 -12.404  1.00  0.00           H  
ATOM    156 HG22 VAL A  11       4.806   0.189 -13.454  1.00  0.00           H  
ATOM    157 HG23 VAL A  11       4.701   2.008 -13.665  1.00  0.00           H  
ATOM    158  C   VAL A  11       0.970   1.357 -11.484  1.00  0.00           C  
ATOM    159  O   VAL A  11       0.750   2.410 -10.925  1.00  0.00           O  
ATOM    160  N   THR A  12       0.188   0.311 -11.143  1.00  0.00           N  
ATOM    161  H   THR A  12       0.419  -0.532 -11.648  1.00  0.00           H  
ATOM    162  CA  THR A  12      -0.815   0.080 -10.072  1.00  0.00           C  
ATOM    163  HA  THR A  12      -1.231   1.053  -9.812  1.00  0.00           H  
ATOM    164  CB  THR A  12      -1.910  -0.894 -10.485  1.00  0.00           C  
ATOM    165  HB  THR A  12      -2.668  -0.832  -9.704  1.00  0.00           H  
ATOM    166  CG2 THR A  12      -2.489  -0.509 -11.890  1.00  0.00           C  
ATOM    167 HG21 THR A  12      -3.405   0.081 -11.851  1.00  0.00           H  
ATOM    168 HG22 THR A  12      -1.782  -0.105 -12.613  1.00  0.00           H  
ATOM    169 HG23 THR A  12      -2.817  -1.439 -12.353  1.00  0.00           H  
ATOM    170  OG1 THR A  12      -1.362  -2.166 -10.533  1.00  0.00           O  
ATOM    171  HG1 THR A  12      -1.882  -2.709 -11.131  1.00  0.00           H  
ATOM    172  C   THR A  12      -0.360  -0.348  -8.707  1.00  0.00           C  
ATOM    173  O   THR A  12       0.741  -0.904  -8.533  1.00  0.00           O  
ATOM    174  N   GLY A  13      -1.087  -0.022  -7.635  1.00  0.00           N  
ATOM    175  H   GLY A  13      -1.873   0.580  -7.841  1.00  0.00           H  
ATOM    176  CA  GLY A  13      -0.659  -0.161  -6.192  1.00  0.00           C  
ATOM    177  HA2 GLY A  13      -1.297   0.574  -5.701  1.00  0.00           H  
ATOM    178  HA3 GLY A  13      -0.858  -1.182  -5.866  1.00  0.00           H  
ATOM    179  C   GLY A  13       0.793   0.185  -5.822  1.00  0.00           C  
ATOM    180  O   GLY A  13       1.451  -0.690  -5.219  1.00  0.00           O  
ATOM    181  N   ALA A  14       1.274   1.336  -6.259  1.00  0.00           N  
ATOM    182  H   ALA A  14       0.607   1.964  -6.684  1.00  0.00           H  
ATOM    183  CA  ALA A  14       2.672   1.668  -6.152  1.00  0.00           C  
ATOM    184  HA  ALA A  14       3.318   0.843  -6.452  1.00  0.00           H  
ATOM    185  CB  ALA A  14       2.916   2.748  -7.227  1.00  0.00           C  
ATOM    186  HB1 ALA A  14       2.808   2.352  -8.238  1.00  0.00           H  
ATOM    187  HB2 ALA A  14       2.085   3.452  -7.192  1.00  0.00           H  
ATOM    188  HB3 ALA A  14       3.896   3.207  -7.100  1.00  0.00           H  
ATOM    189  C   ALA A  14       3.107   2.135  -4.789  1.00  0.00           C  
ATOM    190  O   ALA A  14       4.271   2.507  -4.617  1.00  0.00           O  
ATOM    191  N   THR A  15       2.255   2.066  -3.741  1.00  0.00           N  
ATOM    192  H   THR A  15       1.353   1.627  -3.861  1.00  0.00           H  
ATOM    193  CA  THR A  15       2.679   2.470  -2.364  1.00  0.00           C  
ATOM    194  HA  THR A  15       3.636   2.990  -2.395  1.00  0.00           H  
ATOM    195  CB  THR A  15       1.538   3.278  -1.704  1.00  0.00           C  
ATOM    196  HB  THR A  15       1.708   3.452  -0.641  1.00  0.00           H  
ATOM    197  CG2 THR A  15       1.437   4.678  -2.389  1.00  0.00           C  
ATOM    198 HG21 THR A  15       1.330   4.664  -3.474  1.00  0.00           H  
ATOM    199 HG22 THR A  15       0.559   5.167  -1.968  1.00  0.00           H  
ATOM    200 HG23 THR A  15       2.326   5.295  -2.259  1.00  0.00           H  
ATOM    201  OG1 THR A  15       0.269   2.729  -1.859  1.00  0.00           O  
ATOM    202  HG1 THR A  15       0.231   1.985  -1.254  1.00  0.00           H  
ATOM    203  C   THR A  15       3.153   1.297  -1.478  1.00  0.00           C  
ATOM    204  O   THR A  15       3.679   1.443  -0.356  1.00  0.00           O  
ATOM    205  N   SER A  16       3.192   0.038  -1.955  1.00  0.00           N  
ATOM    206  H   SER A  16       2.818  -0.082  -2.885  1.00  0.00           H  
ATOM    207  CA  SER A  16       4.035  -1.117  -1.488  1.00  0.00           C  
ATOM    208  HA  SER A  16       4.302  -0.863  -0.463  1.00  0.00           H  
ATOM    209  CB  SER A  16       3.101  -2.227  -1.231  1.00  0.00           C  
ATOM    210  HB2 SER A  16       2.220  -1.879  -0.692  1.00  0.00           H  
ATOM    211  HB3 SER A  16       2.668  -2.648  -2.139  1.00  0.00           H  
ATOM    212  OG  SER A  16       3.682  -3.206  -0.422  1.00  0.00           O  
ATOM    213  HG  SER A  16       3.039  -3.916  -0.463  1.00  0.00           H  
ATOM    214  C   SER A  16       5.217  -1.557  -2.335  1.00  0.00           C  
ATOM    215  O   SER A  16       5.428  -1.086  -3.456  1.00  0.00           O  
ATOM    216  N   GLY A  17       6.183  -2.290  -1.693  1.00  0.00           N  
ATOM    217  H   GLY A  17       5.928  -2.827  -0.877  1.00  0.00           H  
ATOM    218  CA  GLY A  17       7.618  -2.256  -2.095  1.00  0.00           C  
ATOM    219  HA2 GLY A  17       8.045  -1.255  -2.029  1.00  0.00           H  
ATOM    220  HA3 GLY A  17       7.971  -2.823  -1.234  1.00  0.00           H  
ATOM    221  C   GLY A  17       7.980  -3.088  -3.323  1.00  0.00           C  
ATOM    222  O   GLY A  17       9.021  -2.733  -3.835  1.00  0.00           O  
ATOM    223  N   ILE A  18       7.216  -4.121  -3.734  1.00  0.00           N  
ATOM    224  H   ILE A  18       6.329  -4.145  -3.253  1.00  0.00           H  
ATOM    225  CA  ILE A  18       7.398  -4.579  -5.147  1.00  0.00           C  
ATOM    226  HA  ILE A  18       8.477  -4.631  -5.290  1.00  0.00           H  
ATOM    227  CB  ILE A  18       6.717  -5.939  -5.479  1.00  0.00           C  
ATOM    228  HB  ILE A  18       5.725  -5.825  -5.040  1.00  0.00           H  
ATOM    229  CG2 ILE A  18       6.692  -6.282  -6.965  1.00  0.00           C  
ATOM    230 HG21 ILE A  18       6.508  -7.345  -7.121  1.00  0.00           H  
ATOM    231 HG22 ILE A  18       5.966  -5.679  -7.509  1.00  0.00           H  
ATOM    232 HG23 ILE A  18       7.701  -6.085  -7.327  1.00  0.00           H  
ATOM    233  CG1 ILE A  18       7.484  -7.062  -4.788  1.00  0.00           C  
ATOM    234 HG12 ILE A  18       8.185  -7.655  -5.376  1.00  0.00           H  
ATOM    235 HG13 ILE A  18       8.024  -6.652  -3.935  1.00  0.00           H  
ATOM    236  CD1 ILE A  18       6.427  -7.971  -4.109  1.00  0.00           C  
ATOM    237 HD11 ILE A  18       6.045  -7.606  -3.156  1.00  0.00           H  
ATOM    238 HD12 ILE A  18       5.597  -8.138  -4.796  1.00  0.00           H  
ATOM    239 HD13 ILE A  18       6.806  -8.973  -3.906  1.00  0.00           H  
ATOM    240  C   ILE A  18       6.978  -3.489  -6.205  1.00  0.00           C  
ATOM    241  O   ILE A  18       7.818  -3.065  -6.976  1.00  0.00           O  
ATOM    242  N   GLY A  19       5.825  -2.895  -6.222  1.00  0.00           N  
ATOM    243  H   GLY A  19       5.121  -3.229  -5.578  1.00  0.00           H  
ATOM    244  CA  GLY A  19       5.484  -1.870  -7.210  1.00  0.00           C  
ATOM    245  HA2 GLY A  19       5.508  -2.261  -8.227  1.00  0.00           H  
ATOM    246  HA3 GLY A  19       4.499  -1.425  -7.062  1.00  0.00           H  
ATOM    247  C   GLY A  19       6.453  -0.706  -7.193  1.00  0.00           C  
ATOM    248  O   GLY A  19       6.894  -0.288  -8.292  1.00  0.00           O  
ATOM    249  N   LEU A  20       6.911  -0.260  -6.016  1.00  0.00           N  
ATOM    250  H   LEU A  20       6.411  -0.503  -5.171  1.00  0.00           H  
ATOM    251  CA  LEU A  20       7.871   0.853  -5.847  1.00  0.00           C  
ATOM    252  HA  LEU A  20       7.475   1.756  -6.312  1.00  0.00           H  
ATOM    253  CB  LEU A  20       8.048   1.182  -4.394  1.00  0.00           C  
ATOM    254  HB2 LEU A  20       7.113   1.531  -3.957  1.00  0.00           H  
ATOM    255  HB3 LEU A  20       8.192   0.228  -3.887  1.00  0.00           H  
ATOM    256  CG  LEU A  20       9.037   2.251  -4.044  1.00  0.00           C  
ATOM    257  HG  LEU A  20      10.045   1.931  -4.307  1.00  0.00           H  
ATOM    258  CD1 LEU A  20       8.596   3.558  -4.749  1.00  0.00           C  
ATOM    259 HD11 LEU A  20       9.155   3.543  -5.685  1.00  0.00           H  
ATOM    260 HD12 LEU A  20       7.511   3.537  -4.842  1.00  0.00           H  
ATOM    261 HD13 LEU A  20       8.998   4.372  -4.144  1.00  0.00           H  
ATOM    262  CD2 LEU A  20       8.913   2.480  -2.471  1.00  0.00           C  
ATOM    263 HD21 LEU A  20       9.171   1.581  -1.911  1.00  0.00           H  
ATOM    264 HD22 LEU A  20       9.653   3.278  -2.409  1.00  0.00           H  
ATOM    265 HD23 LEU A  20       7.878   2.706  -2.215  1.00  0.00           H  
ATOM    266  C   LEU A  20       9.288   0.490  -6.451  1.00  0.00           C  
ATOM    267  O   LEU A  20       9.872   1.368  -7.096  1.00  0.00           O  
ATOM    268  N   GLU A  21       9.791  -0.696  -6.123  1.00  0.00           N  
ATOM    269  H   GLU A  21       9.192  -1.310  -5.588  1.00  0.00           H  
ATOM    270  CA  GLU A  21      11.061  -1.171  -6.607  1.00  0.00           C  
ATOM    271  HA  GLU A  21      11.847  -0.544  -6.184  1.00  0.00           H  
ATOM    272  CB  GLU A  21      11.464  -2.583  -6.044  1.00  0.00           C  
ATOM    273  HB2 GLU A  21      11.514  -2.496  -4.958  1.00  0.00           H  
ATOM    274  HB3 GLU A  21      10.694  -3.317  -6.285  1.00  0.00           H  
ATOM    275  CG  GLU A  21      12.804  -2.997  -6.615  1.00  0.00           C  
ATOM    276  HG2 GLU A  21      12.973  -4.069  -6.511  1.00  0.00           H  
ATOM    277  HG3 GLU A  21      12.757  -2.854  -7.695  1.00  0.00           H  
ATOM    278  CD  GLU A  21      14.004  -2.210  -5.980  1.00  0.00           C  
ATOM    279  OE1 GLU A  21      13.790  -1.434  -5.024  1.00  0.00           O  
ATOM    280  OE2 GLU A  21      15.174  -2.443  -6.327  1.00  0.00           O  
ATOM    281  C   GLU A  21      11.114  -1.086  -8.134  1.00  0.00           C  
ATOM    282  O   GLU A  21      12.112  -0.753  -8.710  1.00  0.00           O  
ATOM    283  N   ILE A  22      10.064  -1.558  -8.822  1.00  0.00           N  
ATOM    284  H   ILE A  22       9.254  -1.757  -8.252  1.00  0.00           H  
ATOM    285  CA  ILE A  22      10.017  -1.522 -10.242  1.00  0.00           C  
ATOM    286  HA  ILE A  22      10.938  -1.810 -10.751  1.00  0.00           H  
ATOM    287  CB  ILE A  22       8.793  -2.415 -10.678  1.00  0.00           C  
ATOM    288  HB  ILE A  22       7.963  -2.086 -10.051  1.00  0.00           H  
ATOM    289  CG2 ILE A  22       8.267  -2.208 -12.136  1.00  0.00           C  
ATOM    290 HG21 ILE A  22       8.060  -1.179 -12.431  1.00  0.00           H  
ATOM    291 HG22 ILE A  22       8.960  -2.462 -12.938  1.00  0.00           H  
ATOM    292 HG23 ILE A  22       7.342  -2.750 -12.330  1.00  0.00           H  
ATOM    293  CG1 ILE A  22       9.153  -3.893 -10.395  1.00  0.00           C  
ATOM    294 HG12 ILE A  22       9.787  -4.304 -11.179  1.00  0.00           H  
ATOM    295 HG13 ILE A  22       9.498  -4.068  -9.375  1.00  0.00           H  
ATOM    296  CD1 ILE A  22       7.817  -4.731 -10.289  1.00  0.00           C  
ATOM    297 HD11 ILE A  22       8.030  -5.800 -10.276  1.00  0.00           H  
ATOM    298 HD12 ILE A  22       7.293  -4.488  -9.365  1.00  0.00           H  
ATOM    299 HD13 ILE A  22       7.111  -4.599 -11.109  1.00  0.00           H  
ATOM    300  C   ILE A  22       9.829  -0.039 -10.742  1.00  0.00           C  
ATOM    301  O   ILE A  22      10.387   0.229 -11.786  1.00  0.00           O  
ATOM    302  N   ALA A  23       9.144   0.834 -10.038  1.00  0.00           N  
ATOM    303  H   ALA A  23       8.567   0.539  -9.264  1.00  0.00           H  
ATOM    304  CA  ALA A  23       9.019   2.260 -10.394  1.00  0.00           C  
ATOM    305  HA  ALA A  23       8.747   2.361 -11.445  1.00  0.00           H  
ATOM    306  CB  ALA A  23       7.900   2.891  -9.545  1.00  0.00           C  
ATOM    307  HB1 ALA A  23       7.828   3.967  -9.704  1.00  0.00           H  
ATOM    308  HB2 ALA A  23       6.940   2.505  -9.887  1.00  0.00           H  
ATOM    309  HB3 ALA A  23       8.095   2.688  -8.492  1.00  0.00           H  
ATOM    310  C   ALA A  23      10.349   2.984 -10.227  1.00  0.00           C  
ATOM    311  O   ALA A  23      10.563   3.904 -11.034  1.00  0.00           O  
ATOM    312  N   ARG A  24      11.240   2.644  -9.274  1.00  0.00           N  
ATOM    313  H   ARG A  24      11.018   1.907  -8.618  1.00  0.00           H  
ATOM    314  CA  ARG A  24      12.709   3.079  -9.282  1.00  0.00           C  
ATOM    315  HA  ARG A  24      12.827   4.097  -9.655  1.00  0.00           H  
ATOM    316  CB  ARG A  24      13.483   2.933  -7.960  1.00  0.00           C  
ATOM    317  HB2 ARG A  24      13.626   1.900  -7.643  1.00  0.00           H  
ATOM    318  HB3 ARG A  24      14.463   3.386  -8.110  1.00  0.00           H  
ATOM    319  CG  ARG A  24      12.878   3.644  -6.742  1.00  0.00           C  
ATOM    320  HG2 ARG A  24      12.847   4.673  -7.102  1.00  0.00           H  
ATOM    321  HG3 ARG A  24      11.829   3.370  -6.633  1.00  0.00           H  
ATOM    322  CD  ARG A  24      13.686   3.521  -5.381  1.00  0.00           C  
ATOM    323  HD2 ARG A  24      14.724   3.820  -5.529  1.00  0.00           H  
ATOM    324  HD3 ARG A  24      13.301   4.219  -4.637  1.00  0.00           H  
ATOM    325  NE  ARG A  24      13.684   2.176  -4.851  1.00  0.00           N  
ATOM    326  HE  ARG A  24      13.915   1.406  -5.463  1.00  0.00           H  
ATOM    327  CZ  ARG A  24      13.232   1.877  -3.688  1.00  0.00           C  
ATOM    328  NH1 ARG A  24      13.093   2.744  -2.662  1.00  0.00           N  
ATOM    329 HH11 ARG A  24      13.525   3.657  -2.634  1.00  0.00           H  
ATOM    330 HH12 ARG A  24      12.726   2.380  -1.794  1.00  0.00           H  
ATOM    331  NH2 ARG A  24      12.812   0.681  -3.460  1.00  0.00           N  
ATOM    332 HH21 ARG A  24      13.211  -0.062  -4.017  1.00  0.00           H  
ATOM    333 HH22 ARG A  24      12.322   0.496  -2.596  1.00  0.00           H  
ATOM    334  C   ARG A  24      13.489   2.407 -10.407  1.00  0.00           C  
ATOM    335  O   ARG A  24      14.213   3.076 -11.202  1.00  0.00           O  
ATOM    336  N   ARG A  25      13.321   1.104 -10.660  1.00  0.00           N  
ATOM    337  H   ARG A  25      12.718   0.631 -10.004  1.00  0.00           H  
ATOM    338  CA  ARG A  25      14.079   0.400 -11.696  1.00  0.00           C  
ATOM    339  HA  ARG A  25      15.111   0.640 -11.440  1.00  0.00           H  
ATOM    340  CB  ARG A  25      13.992  -1.113 -11.514  1.00  0.00           C  
ATOM    341  HB2 ARG A  25      14.363  -1.433 -10.541  1.00  0.00           H  
ATOM    342  HB3 ARG A  25      12.973  -1.491 -11.601  1.00  0.00           H  
ATOM    343  CG  ARG A  25      14.778  -1.878 -12.685  1.00  0.00           C  
ATOM    344  HG2 ARG A  25      14.541  -2.931 -12.537  1.00  0.00           H  
ATOM    345  HG3 ARG A  25      14.533  -1.550 -13.695  1.00  0.00           H  
ATOM    346  CD  ARG A  25      16.292  -1.700 -12.548  1.00  0.00           C  
ATOM    347  HD2 ARG A  25      16.432  -0.648 -12.799  1.00  0.00           H  
ATOM    348  HD3 ARG A  25      16.614  -1.963 -11.541  1.00  0.00           H  
ATOM    349  NE  ARG A  25      16.945  -2.413 -13.639  1.00  0.00           N  
ATOM    350  HE  ARG A  25      16.858  -1.936 -14.525  1.00  0.00           H  
ATOM    351  CZ  ARG A  25      17.573  -3.563 -13.643  1.00  0.00           C  
ATOM    352  NH1 ARG A  25      17.573  -4.358 -12.629  1.00  0.00           N  
ATOM    353 HH11 ARG A  25      16.821  -4.324 -11.956  1.00  0.00           H  
ATOM    354 HH12 ARG A  25      18.128  -5.201 -12.651  1.00  0.00           H  
ATOM    355  NH2 ARG A  25      18.161  -3.999 -14.739  1.00  0.00           N  
ATOM    356 HH21 ARG A  25      18.014  -3.536 -15.625  1.00  0.00           H  
ATOM    357 HH22 ARG A  25      18.444  -4.966 -14.815  1.00  0.00           H  
ATOM    358  C   ARG A  25      13.818   0.929 -13.141  1.00  0.00           C  
ATOM    359  O   ARG A  25      14.704   1.068 -13.932  1.00  0.00           O  
ATOM    360  N   LEU A  26      12.546   1.262 -13.452  1.00  0.00           N  
ATOM    361  H   LEU A  26      11.921   0.835 -12.784  1.00  0.00           H  
ATOM    362  CA  LEU A  26      12.225   1.783 -14.754  1.00  0.00           C  
ATOM    363  HA  LEU A  26      12.649   1.174 -15.553  1.00  0.00           H  
ATOM    364  CB  LEU A  26      10.684   1.875 -15.013  1.00  0.00           C  
ATOM    365  HB2 LEU A  26      10.143   2.403 -14.228  1.00  0.00           H  
ATOM    366  HB3 LEU A  26      10.526   2.438 -15.933  1.00  0.00           H  
ATOM    367  CG  LEU A  26       9.943   0.572 -15.155  1.00  0.00           C  
ATOM    368  HG  LEU A  26      10.072   0.089 -14.187  1.00  0.00           H  
ATOM    369  CD1 LEU A  26       8.429   0.809 -15.327  1.00  0.00           C  
ATOM    370 HD11 LEU A  26       8.367   1.405 -16.238  1.00  0.00           H  
ATOM    371 HD12 LEU A  26       7.814  -0.088 -15.399  1.00  0.00           H  
ATOM    372 HD13 LEU A  26       8.124   1.513 -14.553  1.00  0.00           H  
ATOM    373  CD2 LEU A  26      10.389  -0.378 -16.205  1.00  0.00           C  
ATOM    374 HD21 LEU A  26      11.467  -0.372 -16.369  1.00  0.00           H  
ATOM    375 HD22 LEU A  26      10.153  -1.407 -15.936  1.00  0.00           H  
ATOM    376 HD23 LEU A  26       9.765  -0.287 -17.094  1.00  0.00           H  
ATOM    377  C   LEU A  26      12.827   3.140 -15.034  1.00  0.00           C  
ATOM    378  O   LEU A  26      13.002   3.511 -16.237  1.00  0.00           O  
ATOM    379  N   GLY A  27      13.187   3.967 -14.064  1.00  0.00           N  
ATOM    380  H   GLY A  27      12.964   3.724 -13.109  1.00  0.00           H  
ATOM    381  CA  GLY A  27      13.871   5.242 -14.236  1.00  0.00           C  
ATOM    382  HA2 GLY A  27      13.437   5.783 -15.076  1.00  0.00           H  
ATOM    383  HA3 GLY A  27      14.035   5.869 -13.360  1.00  0.00           H  
ATOM    384  C   GLY A  27      15.390   5.088 -14.606  1.00  0.00           C  
ATOM    385  O   GLY A  27      15.793   5.829 -15.496  1.00  0.00           O  
ATOM    386  N   LYS A  28      16.054   4.019 -14.105  1.00  0.00           N  
ATOM    387  H   LYS A  28      15.489   3.301 -13.673  1.00  0.00           H  
ATOM    388  CA  LYS A  28      17.405   3.629 -14.589  1.00  0.00           C  
ATOM    389  HA  LYS A  28      18.128   4.444 -14.558  1.00  0.00           H  
ATOM    390  CB  LYS A  28      18.056   2.535 -13.677  1.00  0.00           C  
ATOM    391  HB2 LYS A  28      17.431   1.645 -13.585  1.00  0.00           H  
ATOM    392  HB3 LYS A  28      18.984   2.126 -14.077  1.00  0.00           H  
ATOM    393  CG  LYS A  28      18.304   3.035 -12.214  1.00  0.00           C  
ATOM    394  HG2 LYS A  28      18.961   3.900 -12.305  1.00  0.00           H  
ATOM    395  HG3 LYS A  28      17.388   3.368 -11.726  1.00  0.00           H  
ATOM    396  CD  LYS A  28      19.023   2.046 -11.327  1.00  0.00           C  
ATOM    397  HD2 LYS A  28      18.919   2.402 -10.302  1.00  0.00           H  
ATOM    398  HD3 LYS A  28      18.596   1.050 -11.447  1.00  0.00           H  
ATOM    399  CE  LYS A  28      20.537   2.042 -11.707  1.00  0.00           C  
ATOM    400  HE2 LYS A  28      20.625   1.637 -12.715  1.00  0.00           H  
ATOM    401  HE3 LYS A  28      20.925   3.059 -11.680  1.00  0.00           H  
ATOM    402  NZ  LYS A  28      21.316   1.137 -10.782  1.00  0.00           N1+
ATOM    403  HZ1 LYS A  28      20.858   1.222  -9.886  1.00  0.00           H  
ATOM    404  HZ2 LYS A  28      21.203   0.178 -11.076  1.00  0.00           H  
ATOM    405  HZ3 LYS A  28      22.273   1.425 -10.642  1.00  0.00           H  
ATOM    406  C   LYS A  28      17.411   3.098 -16.008  1.00  0.00           C  
ATOM    407  O   LYS A  28      18.220   3.506 -16.834  1.00  0.00           O  
ATOM    408  N   GLU A  29      16.420   2.262 -16.383  1.00  0.00           N  
ATOM    409  H   GLU A  29      15.868   1.948 -15.597  1.00  0.00           H  
ATOM    410  CA  GLU A  29      16.020   1.851 -17.762  1.00  0.00           C  
ATOM    411  HA  GLU A  29      16.872   1.533 -18.363  1.00  0.00           H  
ATOM    412  CB  GLU A  29      15.088   0.610 -17.862  1.00  0.00           C  
ATOM    413  HB2 GLU A  29      14.133   0.969 -17.480  1.00  0.00           H  
ATOM    414  HB3 GLU A  29      14.961   0.464 -18.935  1.00  0.00           H  
ATOM    415  CG  GLU A  29      15.416  -0.693 -17.231  1.00  0.00           C  
ATOM    416  HG2 GLU A  29      15.326  -0.579 -16.150  1.00  0.00           H  
ATOM    417  HG3 GLU A  29      14.666  -1.410 -17.567  1.00  0.00           H  
ATOM    418  CD  GLU A  29      16.783  -1.324 -17.486  1.00  0.00           C  
ATOM    419  OE1 GLU A  29      17.318  -1.124 -18.617  1.00  0.00           O  
ATOM    420  OE2 GLU A  29      17.360  -1.944 -16.587  1.00  0.00           O  
ATOM    421  C   GLU A  29      15.544   3.050 -18.622  1.00  0.00           C  
ATOM    422  O   GLU A  29      15.579   2.930 -19.838  1.00  0.00           O  
ATOM    423  N   GLY A  30      15.298   4.241 -18.095  1.00  0.00           N  
ATOM    424  H   GLY A  30      15.140   4.315 -17.101  1.00  0.00           H  
ATOM    425  CA  GLY A  30      15.108   5.512 -18.762  1.00  0.00           C  
ATOM    426  HA2 GLY A  30      15.801   6.239 -18.339  1.00  0.00           H  
ATOM    427  HA3 GLY A  30      15.475   5.333 -19.773  1.00  0.00           H  
ATOM    428  C   GLY A  30      13.716   6.104 -18.949  1.00  0.00           C  
ATOM    429  O   GLY A  30      13.589   7.108 -19.614  1.00  0.00           O  
ATOM    430  N   LEU A  31      12.691   5.441 -18.383  1.00  0.00           N  
ATOM    431  H   LEU A  31      12.846   4.669 -17.749  1.00  0.00           H  
ATOM    432  CA  LEU A  31      11.280   5.684 -18.770  1.00  0.00           C  
ATOM    433  HA  LEU A  31      11.291   5.911 -19.837  1.00  0.00           H  
ATOM    434  CB  LEU A  31      10.363   4.425 -18.666  1.00  0.00           C  
ATOM    435  HB2 LEU A  31      10.111   4.196 -17.630  1.00  0.00           H  
ATOM    436  HB3 LEU A  31       9.416   4.600 -19.178  1.00  0.00           H  
ATOM    437  CG  LEU A  31      10.810   3.203 -19.544  1.00  0.00           C  
ATOM    438  HG  LEU A  31      11.335   3.532 -20.441  1.00  0.00           H  
ATOM    439  CD1 LEU A  31      11.843   2.348 -18.832  1.00  0.00           C  
ATOM    440 HD11 LEU A  31      12.830   2.785 -18.981  1.00  0.00           H  
ATOM    441 HD12 LEU A  31      11.550   2.232 -17.788  1.00  0.00           H  
ATOM    442 HD13 LEU A  31      11.833   1.353 -19.277  1.00  0.00           H  
ATOM    443  CD2 LEU A  31       9.593   2.361 -19.861  1.00  0.00           C  
ATOM    444 HD21 LEU A  31       9.934   1.594 -20.557  1.00  0.00           H  
ATOM    445 HD22 LEU A  31       9.199   1.953 -18.931  1.00  0.00           H  
ATOM    446 HD23 LEU A  31       8.814   2.938 -20.358  1.00  0.00           H  
ATOM    447  C   LEU A  31      10.763   6.835 -17.942  1.00  0.00           C  
ATOM    448  O   LEU A  31      11.331   7.261 -16.946  1.00  0.00           O  
ATOM    449  N   ARG A  32       9.584   7.392 -18.203  1.00  0.00           N  
ATOM    450  H   ARG A  32       9.196   6.994 -19.046  1.00  0.00           H  
ATOM    451  CA  ARG A  32       8.750   8.336 -17.486  1.00  0.00           C  
ATOM    452  HA  ARG A  32       9.447   8.739 -16.750  1.00  0.00           H  
ATOM    453  CB  ARG A  32       8.272   9.484 -18.463  1.00  0.00           C  
ATOM    454  HB2 ARG A  32       7.851   8.979 -19.332  1.00  0.00           H  
ATOM    455  HB3 ARG A  32       7.422   9.980 -17.996  1.00  0.00           H  
ATOM    456  CG  ARG A  32       9.452  10.289 -18.933  1.00  0.00           C  
ATOM    457  HG2 ARG A  32      10.014  10.569 -18.042  1.00  0.00           H  
ATOM    458  HG3 ARG A  32      10.018   9.634 -19.595  1.00  0.00           H  
ATOM    459  CD  ARG A  32       9.056  11.541 -19.695  1.00  0.00           C  
ATOM    460  HD2 ARG A  32       8.194  11.977 -19.189  1.00  0.00           H  
ATOM    461  HD3 ARG A  32       9.853  12.279 -19.777  1.00  0.00           H  
ATOM    462  NE  ARG A  32       8.709  11.067 -21.081  1.00  0.00           N  
ATOM    463  HE  ARG A  32       9.268  10.282 -21.383  1.00  0.00           H  
ATOM    464  CZ  ARG A  32       7.948  11.677 -22.017  1.00  0.00           C  
ATOM    465  NH1 ARG A  32       7.506  12.895 -21.870  1.00  0.00           N  
ATOM    466 HH11 ARG A  32       7.604  13.406 -21.005  1.00  0.00           H  
ATOM    467 HH12 ARG A  32       6.806  13.203 -22.530  1.00  0.00           H  
ATOM    468  NH2 ARG A  32       7.841  11.132 -23.185  1.00  0.00           N  
ATOM    469 HH21 ARG A  32       8.363  10.295 -23.405  1.00  0.00           H  
ATOM    470 HH22 ARG A  32       7.409  11.683 -23.913  1.00  0.00           H  
ATOM    471  C   ARG A  32       7.566   7.624 -16.947  1.00  0.00           C  
ATOM    472  O   ARG A  32       6.903   6.894 -17.698  1.00  0.00           O  
ATOM    473  N   VAL A  33       7.379   7.701 -15.647  1.00  0.00           N  
ATOM    474  H   VAL A  33       7.916   8.328 -15.064  1.00  0.00           H  
ATOM    475  CA  VAL A  33       6.636   6.713 -14.957  1.00  0.00           C  
ATOM    476  HA  VAL A  33       6.206   6.034 -15.695  1.00  0.00           H  
ATOM    477  CB  VAL A  33       7.546   5.839 -14.095  1.00  0.00           C  
ATOM    478  HB  VAL A  33       7.596   6.457 -13.198  1.00  0.00           H  
ATOM    479  CG1 VAL A  33       6.838   4.555 -13.739  1.00  0.00           C  
ATOM    480 HG11 VAL A  33       5.805   4.824 -13.518  1.00  0.00           H  
ATOM    481 HG12 VAL A  33       6.694   3.882 -14.584  1.00  0.00           H  
ATOM    482 HG13 VAL A  33       7.180   4.160 -12.783  1.00  0.00           H  
ATOM    483  CG2 VAL A  33       8.984   5.590 -14.706  1.00  0.00           C  
ATOM    484 HG21 VAL A  33       9.492   6.522 -14.952  1.00  0.00           H  
ATOM    485 HG22 VAL A  33       9.589   5.074 -13.959  1.00  0.00           H  
ATOM    486 HG23 VAL A  33       8.880   4.970 -15.596  1.00  0.00           H  
ATOM    487  C   VAL A  33       5.491   7.432 -14.207  1.00  0.00           C  
ATOM    488  O   VAL A  33       5.758   8.032 -13.183  1.00  0.00           O  
ATOM    489  N   PHE A  34       4.213   7.183 -14.654  1.00  0.00           N  
ATOM    490  H   PHE A  34       4.067   6.539 -15.418  1.00  0.00           H  
ATOM    491  CA  PHE A  34       3.046   7.555 -13.888  1.00  0.00           C  
ATOM    492  HA  PHE A  34       3.313   8.457 -13.337  1.00  0.00           H  
ATOM    493  CB  PHE A  34       1.912   7.926 -14.817  1.00  0.00           C  
ATOM    494  HB2 PHE A  34       2.378   8.495 -15.621  1.00  0.00           H  
ATOM    495  HB3 PHE A  34       1.503   6.993 -15.205  1.00  0.00           H  
ATOM    496  CG  PHE A  34       0.810   8.716 -14.177  1.00  0.00           C  
ATOM    497  CD1 PHE A  34      -0.103   8.058 -13.347  1.00  0.00           C  
ATOM    498  HD1 PHE A  34       0.148   7.035 -13.107  1.00  0.00           H  
ATOM    499  CE1 PHE A  34      -1.045   8.878 -12.643  1.00  0.00           C  
ATOM    500  HE1 PHE A  34      -1.690   8.312 -11.988  1.00  0.00           H  
ATOM    501  CZ  PHE A  34      -1.172  10.237 -12.944  1.00  0.00           C  
ATOM    502  HZ  PHE A  34      -1.884  10.906 -12.485  1.00  0.00           H  
ATOM    503  CE2 PHE A  34      -0.202  10.849 -13.748  1.00  0.00           C  
ATOM    504  HE2 PHE A  34      -0.326  11.873 -14.071  1.00  0.00           H  
ATOM    505  CD2 PHE A  34       0.754  10.105 -14.388  1.00  0.00           C  
ATOM    506  HD2 PHE A  34       1.390  10.612 -15.099  1.00  0.00           H  
ATOM    507  C   PHE A  34       2.702   6.522 -12.833  1.00  0.00           C  
ATOM    508  O   PHE A  34       2.651   5.380 -13.289  1.00  0.00           O  
ATOM    509  N   VAL A  35       2.521   6.821 -11.535  1.00  0.00           N  
ATOM    510  H   VAL A  35       2.742   7.778 -11.300  1.00  0.00           H  
ATOM    511  CA  VAL A  35       2.223   5.837 -10.467  1.00  0.00           C  
ATOM    512  HA  VAL A  35       2.148   4.839 -10.900  1.00  0.00           H  
ATOM    513  CB  VAL A  35       3.262   5.888  -9.379  1.00  0.00           C  
ATOM    514  HB  VAL A  35       3.004   5.318  -8.487  1.00  0.00           H  
ATOM    515  CG1 VAL A  35       4.613   5.238  -9.899  1.00  0.00           C  
ATOM    516 HG11 VAL A  35       5.090   5.995 -10.523  1.00  0.00           H  
ATOM    517 HG12 VAL A  35       5.338   5.013  -9.116  1.00  0.00           H  
ATOM    518 HG13 VAL A  35       4.424   4.425 -10.600  1.00  0.00           H  
ATOM    519  CG2 VAL A  35       3.693   7.301  -8.910  1.00  0.00           C  
ATOM    520 HG21 VAL A  35       4.631   7.178  -8.370  1.00  0.00           H  
ATOM    521 HG22 VAL A  35       3.875   7.989  -9.736  1.00  0.00           H  
ATOM    522 HG23 VAL A  35       2.971   7.675  -8.184  1.00  0.00           H  
ATOM    523  C   VAL A  35       0.839   6.054  -9.862  1.00  0.00           C  
ATOM    524  O   VAL A  35       0.230   7.123 -10.006  1.00  0.00           O  
ATOM    525  N   CYS A  36       0.201   4.987  -9.349  1.00  0.00           N  
ATOM    526  H   CYS A  36       0.630   4.081  -9.465  1.00  0.00           H  
ATOM    527  CA  CYS A  36      -1.105   5.123  -8.838  1.00  0.00           C  
ATOM    528  HA  CYS A  36      -1.076   6.085  -8.326  1.00  0.00           H  
ATOM    529  CB  CYS A  36      -2.110   5.029 -10.061  1.00  0.00           C  
ATOM    530  HB2 CYS A  36      -3.070   5.509  -9.870  1.00  0.00           H  
ATOM    531  HB3 CYS A  36      -1.637   5.701 -10.776  1.00  0.00           H  
ATOM    532  SG  CYS A  36      -2.203   3.396 -10.729  1.00  0.00           S  
ATOM    533  HG  CYS A  36      -0.871   3.292 -10.716  1.00  0.00           H  
ATOM    534  C   CYS A  36      -1.439   4.033  -7.849  1.00  0.00           C  
ATOM    535  O   CYS A  36      -0.866   2.937  -7.772  1.00  0.00           O  
ATOM    536  N   ALA A  37      -2.348   4.435  -6.961  1.00  0.00           N  
ATOM    537  H   ALA A  37      -2.583   5.409  -7.089  1.00  0.00           H  
ATOM    538  CA  ALA A  37      -2.678   3.692  -5.706  1.00  0.00           C  
ATOM    539  HA  ALA A  37      -2.793   2.636  -5.951  1.00  0.00           H  
ATOM    540  CB  ALA A  37      -1.537   3.840  -4.676  1.00  0.00           C  
ATOM    541  HB1 ALA A  37      -1.594   4.636  -3.932  1.00  0.00           H  
ATOM    542  HB2 ALA A  37      -1.406   2.960  -4.045  1.00  0.00           H  
ATOM    543  HB3 ALA A  37      -0.610   4.060  -5.205  1.00  0.00           H  
ATOM    544  C   ALA A  37      -3.997   4.063  -4.984  1.00  0.00           C  
ATOM    545  O   ALA A  37      -4.663   4.938  -5.485  1.00  0.00           O  
ATOM    546  N   ARG A  38      -4.313   3.449  -3.876  1.00  0.00           N  
ATOM    547  H   ARG A  38      -3.594   2.791  -3.609  1.00  0.00           H  
ATOM    548  CA  ARG A  38      -5.650   3.663  -3.146  1.00  0.00           C  
ATOM    549  HA  ARG A  38      -6.308   4.126  -3.883  1.00  0.00           H  
ATOM    550  CB  ARG A  38      -6.310   2.309  -2.753  1.00  0.00           C  
ATOM    551  HB2 ARG A  38      -7.295   2.598  -2.387  1.00  0.00           H  
ATOM    552  HB3 ARG A  38      -6.509   1.770  -3.680  1.00  0.00           H  
ATOM    553  CG  ARG A  38      -5.610   1.473  -1.638  1.00  0.00           C  
ATOM    554  HG2 ARG A  38      -4.528   1.568  -1.723  1.00  0.00           H  
ATOM    555  HG3 ARG A  38      -5.897   1.978  -0.717  1.00  0.00           H  
ATOM    556  CD  ARG A  38      -6.077   0.044  -1.681  1.00  0.00           C  
ATOM    557  HD2 ARG A  38      -7.105  -0.082  -1.343  1.00  0.00           H  
ATOM    558  HD3 ARG A  38      -6.065  -0.281  -2.722  1.00  0.00           H  
ATOM    559  NE  ARG A  38      -5.197  -0.720  -0.777  1.00  0.00           N  
ATOM    560  HE  ARG A  38      -4.385  -0.191  -0.490  1.00  0.00           H  
ATOM    561  CZ  ARG A  38      -5.431  -1.791  -0.087  1.00  0.00           C  
ATOM    562  NH1 ARG A  38      -6.584  -2.392  -0.222  1.00  0.00           N  
ATOM    563 HH11 ARG A  38      -7.134  -2.186  -1.044  1.00  0.00           H  
ATOM    564 HH12 ARG A  38      -6.823  -3.265   0.227  1.00  0.00           H  
ATOM    565  NH2 ARG A  38      -4.400  -2.338   0.566  1.00  0.00           N  
ATOM    566 HH21 ARG A  38      -3.482  -1.924   0.498  1.00  0.00           H  
ATOM    567 HH22 ARG A  38      -4.487  -3.264   0.963  1.00  0.00           H  
ATOM    568  C   ARG A  38      -5.587   4.583  -1.984  1.00  0.00           C  
ATOM    569  O   ARG A  38      -6.605   4.880  -1.349  1.00  0.00           O  
ATOM    570  N   GLY A  39      -4.398   5.126  -1.708  1.00  0.00           N  
ATOM    571  H   GLY A  39      -3.563   4.648  -2.015  1.00  0.00           H  
ATOM    572  CA  GLY A  39      -4.208   6.241  -0.690  1.00  0.00           C  
ATOM    573  HA2 GLY A  39      -5.184   6.514  -0.288  1.00  0.00           H  
ATOM    574  HA3 GLY A  39      -3.722   5.899   0.224  1.00  0.00           H  
ATOM    575  C   GLY A  39      -3.397   7.439  -1.232  1.00  0.00           C  
ATOM    576  O   GLY A  39      -2.276   7.181  -1.801  1.00  0.00           O  
ATOM    577  N   GLU A  40      -3.925   8.626  -1.187  1.00  0.00           N  
ATOM    578  H   GLU A  40      -4.820   8.704  -0.727  1.00  0.00           H  
ATOM    579  CA  GLU A  40      -3.431   9.863  -1.919  1.00  0.00           C  
ATOM    580  HA  GLU A  40      -3.250   9.773  -2.990  1.00  0.00           H  
ATOM    581  CB  GLU A  40      -4.576  10.877  -1.921  1.00  0.00           C  
ATOM    582  HB2 GLU A  40      -5.518  10.413  -2.213  1.00  0.00           H  
ATOM    583  HB3 GLU A  40      -4.714  11.351  -0.949  1.00  0.00           H  
ATOM    584  CG  GLU A  40      -4.489  12.017  -3.002  1.00  0.00           C  
ATOM    585  HG2 GLU A  40      -4.261  11.518  -3.945  1.00  0.00           H  
ATOM    586  HG3 GLU A  40      -5.510  12.382  -3.112  1.00  0.00           H  
ATOM    587  CD  GLU A  40      -3.509  13.107  -2.699  1.00  0.00           C  
ATOM    588  OE1 GLU A  40      -2.768  13.511  -3.587  1.00  0.00           O  
ATOM    589  OE2 GLU A  40      -3.492  13.556  -1.484  1.00  0.00           O  
ATOM    590  C   GLU A  40      -2.053  10.480  -1.364  1.00  0.00           C  
ATOM    591  O   GLU A  40      -1.104  10.785  -2.044  1.00  0.00           O  
ATOM    592  N   GLU A  41      -1.998  10.507  -0.029  1.00  0.00           N  
ATOM    593  H   GLU A  41      -2.816  10.148   0.442  1.00  0.00           H  
ATOM    594  CA  GLU A  41      -0.768  10.857   0.669  1.00  0.00           C  
ATOM    595  HA  GLU A  41      -0.351  11.724   0.156  1.00  0.00           H  
ATOM    596  CB  GLU A  41      -1.130  11.279   2.110  1.00  0.00           C  
ATOM    597  HB2 GLU A  41      -1.987  11.952   2.115  1.00  0.00           H  
ATOM    598  HB3 GLU A  41      -1.518  10.403   2.629  1.00  0.00           H  
ATOM    599  CG  GLU A  41      -0.026  11.867   3.054  1.00  0.00           C  
ATOM    600  HG2 GLU A  41      -0.565  12.091   3.975  1.00  0.00           H  
ATOM    601  HG3 GLU A  41       0.850  11.255   3.265  1.00  0.00           H  
ATOM    602  CD  GLU A  41       0.614  13.093   2.496  1.00  0.00           C  
ATOM    603  OE1 GLU A  41       0.178  13.587   1.439  1.00  0.00           O  
ATOM    604  OE2 GLU A  41       1.499  13.574   3.225  1.00  0.00           O  
ATOM    605  C   GLU A  41       0.354   9.830   0.622  1.00  0.00           C  
ATOM    606  O   GLU A  41       1.499  10.184   0.521  1.00  0.00           O  
ATOM    607  N   GLY A  42      -0.005   8.486   0.653  1.00  0.00           N  
ATOM    608  H   GLY A  42      -0.995   8.287   0.648  1.00  0.00           H  
ATOM    609  CA  GLY A  42       0.964   7.406   0.486  1.00  0.00           C  
ATOM    610  HA2 GLY A  42       1.737   7.446   1.254  1.00  0.00           H  
ATOM    611  HA3 GLY A  42       0.522   6.410   0.507  1.00  0.00           H  
ATOM    612  C   GLY A  42       1.551   7.513  -0.912  1.00  0.00           C  
ATOM    613  O   GLY A  42       2.762   7.486  -0.999  1.00  0.00           O  
ATOM    614  N   LEU A  43       0.807   7.989  -1.859  1.00  0.00           N  
ATOM    615  H   LEU A  43      -0.182   8.099  -1.687  1.00  0.00           H  
ATOM    616  CA  LEU A  43       1.298   8.334  -3.207  1.00  0.00           C  
ATOM    617  HA  LEU A  43       1.831   7.491  -3.646  1.00  0.00           H  
ATOM    618  CB  LEU A  43      -0.031   8.402  -4.110  1.00  0.00           C  
ATOM    619  HB2 LEU A  43      -0.677   7.534  -3.978  1.00  0.00           H  
ATOM    620  HB3 LEU A  43      -0.600   9.301  -3.871  1.00  0.00           H  
ATOM    621  CG  LEU A  43       0.214   8.479  -5.620  1.00  0.00           C  
ATOM    622  HG  LEU A  43       0.944   9.217  -5.950  1.00  0.00           H  
ATOM    623  CD1 LEU A  43       0.602   7.099  -6.209  1.00  0.00           C  
ATOM    624 HD11 LEU A  43       0.679   7.197  -7.292  1.00  0.00           H  
ATOM    625 HD12 LEU A  43       1.598   6.789  -5.894  1.00  0.00           H  
ATOM    626 HD13 LEU A  43      -0.179   6.350  -6.074  1.00  0.00           H  
ATOM    627  CD2 LEU A  43      -1.060   8.914  -6.288  1.00  0.00           C  
ATOM    628 HD21 LEU A  43      -1.859   8.261  -5.937  1.00  0.00           H  
ATOM    629 HD22 LEU A  43      -1.414   9.887  -5.947  1.00  0.00           H  
ATOM    630 HD23 LEU A  43      -0.994   8.875  -7.375  1.00  0.00           H  
ATOM    631  C   LEU A  43       2.265   9.572  -3.173  1.00  0.00           C  
ATOM    632  O   LEU A  43       3.338   9.465  -3.748  1.00  0.00           O  
ATOM    633  N   ARG A  44       1.908  10.607  -2.427  1.00  0.00           N  
ATOM    634  H   ARG A  44       0.978  10.539  -2.039  1.00  0.00           H  
ATOM    635  CA  ARG A  44       2.750  11.822  -2.333  1.00  0.00           C  
ATOM    636  HA  ARG A  44       3.049  12.032  -3.359  1.00  0.00           H  
ATOM    637  CB  ARG A  44       1.967  13.041  -1.727  1.00  0.00           C  
ATOM    638  HB2 ARG A  44       1.021  13.109  -2.264  1.00  0.00           H  
ATOM    639  HB3 ARG A  44       1.894  12.821  -0.662  1.00  0.00           H  
ATOM    640  CG  ARG A  44       2.724  14.324  -1.759  1.00  0.00           C  
ATOM    641  HG2 ARG A  44       3.649  14.145  -1.211  1.00  0.00           H  
ATOM    642  HG3 ARG A  44       2.795  14.654  -2.796  1.00  0.00           H  
ATOM    643  CD  ARG A  44       1.873  15.328  -0.977  1.00  0.00           C  
ATOM    644  HD2 ARG A  44       1.467  14.816  -0.105  1.00  0.00           H  
ATOM    645  HD3 ARG A  44       2.504  16.148  -0.635  1.00  0.00           H  
ATOM    646  NE  ARG A  44       0.769  15.901  -1.760  1.00  0.00           N  
ATOM    647  HE  ARG A  44       0.896  16.724  -2.329  1.00  0.00           H  
ATOM    648  CZ  ARG A  44      -0.472  15.387  -1.839  1.00  0.00           C  
ATOM    649  NH1 ARG A  44      -0.841  14.402  -1.040  1.00  0.00           N  
ATOM    650 HH11 ARG A  44      -0.150  14.147  -0.348  1.00  0.00           H  
ATOM    651 HH12 ARG A  44      -1.774  14.020  -1.111  1.00  0.00           H  
ATOM    652  NH2 ARG A  44      -1.424  15.796  -2.645  1.00  0.00           N  
ATOM    653 HH21 ARG A  44      -1.272  16.400  -3.440  1.00  0.00           H  
ATOM    654 HH22 ARG A  44      -2.204  15.163  -2.751  1.00  0.00           H  
ATOM    655  C   ARG A  44       4.074  11.501  -1.591  1.00  0.00           C  
ATOM    656  O   ARG A  44       5.168  11.801  -2.114  1.00  0.00           O  
ATOM    657  N   THR A  45       4.001  10.718  -0.551  1.00  0.00           N  
ATOM    658  H   THR A  45       3.080  10.411  -0.272  1.00  0.00           H  
ATOM    659  CA  THR A  45       5.124  10.360   0.330  1.00  0.00           C  
ATOM    660  HA  THR A  45       5.631  11.282   0.617  1.00  0.00           H  
ATOM    661  CB  THR A  45       4.506   9.749   1.540  1.00  0.00           C  
ATOM    662  HB  THR A  45       3.989   8.829   1.268  1.00  0.00           H  
ATOM    663  CG2 THR A  45       5.512   9.478   2.653  1.00  0.00           C  
ATOM    664 HG21 THR A  45       5.794   8.426   2.659  1.00  0.00           H  
ATOM    665 HG22 THR A  45       6.370  10.105   2.410  1.00  0.00           H  
ATOM    666 HG23 THR A  45       5.049   9.637   3.627  1.00  0.00           H  
ATOM    667  OG1 THR A  45       3.545  10.671   2.091  1.00  0.00           O  
ATOM    668  HG1 THR A  45       2.740  10.537   1.585  1.00  0.00           H  
ATOM    669  C   THR A  45       6.146   9.536  -0.345  1.00  0.00           C  
ATOM    670  O   THR A  45       7.283   9.706  -0.229  1.00  0.00           O  
ATOM    671  N   THR A  46       5.646   8.641  -1.300  1.00  0.00           N  
ATOM    672  H   THR A  46       4.660   8.717  -1.505  1.00  0.00           H  
ATOM    673  CA  THR A  46       6.412   7.767  -2.129  1.00  0.00           C  
ATOM    674  HA  THR A  46       7.312   7.424  -1.619  1.00  0.00           H  
ATOM    675  CB  THR A  46       5.651   6.560  -2.652  1.00  0.00           C  
ATOM    676  HB  THR A  46       4.876   6.946  -3.312  1.00  0.00           H  
ATOM    677  CG2 THR A  46       6.516   5.547  -3.429  1.00  0.00           C  
ATOM    678 HG21 THR A  46       7.345   5.233  -2.795  1.00  0.00           H  
ATOM    679 HG22 THR A  46       5.847   4.761  -3.781  1.00  0.00           H  
ATOM    680 HG23 THR A  46       6.876   5.999  -4.353  1.00  0.00           H  
ATOM    681  OG1 THR A  46       5.087   5.877  -1.562  1.00  0.00           O  
ATOM    682  HG1 THR A  46       4.254   6.284  -1.315  1.00  0.00           H  
ATOM    683  C   THR A  46       7.009   8.601  -3.314  1.00  0.00           C  
ATOM    684  O   THR A  46       8.166   8.376  -3.591  1.00  0.00           O  
ATOM    685  N   LEU A  47       6.263   9.519  -3.917  1.00  0.00           N  
ATOM    686  H   LEU A  47       5.305   9.630  -3.617  1.00  0.00           H  
ATOM    687  CA  LEU A  47       6.718  10.307  -5.019  1.00  0.00           C  
ATOM    688  HA  LEU A  47       7.033   9.652  -5.833  1.00  0.00           H  
ATOM    689  CB  LEU A  47       5.579  11.276  -5.403  1.00  0.00           C  
ATOM    690  HB2 LEU A  47       4.965  11.447  -4.519  1.00  0.00           H  
ATOM    691  HB3 LEU A  47       5.936  12.259  -5.714  1.00  0.00           H  
ATOM    692  CG  LEU A  47       4.698  10.857  -6.628  1.00  0.00           C  
ATOM    693  HG  LEU A  47       4.454   9.800  -6.527  1.00  0.00           H  
ATOM    694  CD1 LEU A  47       3.367  11.572  -6.655  1.00  0.00           C  
ATOM    695 HD11 LEU A  47       3.577  12.635  -6.771  1.00  0.00           H  
ATOM    696 HD12 LEU A  47       2.907  11.296  -7.604  1.00  0.00           H  
ATOM    697 HD13 LEU A  47       2.747  11.155  -5.863  1.00  0.00           H  
ATOM    698  CD2 LEU A  47       5.405  10.958  -7.963  1.00  0.00           C  
ATOM    699 HD21 LEU A  47       4.744  10.740  -8.802  1.00  0.00           H  
ATOM    700 HD22 LEU A  47       5.876  11.935  -8.070  1.00  0.00           H  
ATOM    701 HD23 LEU A  47       6.233  10.248  -7.942  1.00  0.00           H  
ATOM    702  C   LEU A  47       7.933  11.081  -4.547  1.00  0.00           C  
ATOM    703  O   LEU A  47       8.786  11.338  -5.393  1.00  0.00           O  
ATOM    704  N   LYS A  48       8.033  11.484  -3.224  1.00  0.00           N  
ATOM    705  H   LYS A  48       7.241  11.345  -2.612  1.00  0.00           H  
ATOM    706  CA  LYS A  48       9.286  12.133  -2.768  1.00  0.00           C  
ATOM    707  HA  LYS A  48       9.569  12.918  -3.469  1.00  0.00           H  
ATOM    708  CB  LYS A  48       9.101  12.832  -1.413  1.00  0.00           C  
ATOM    709  HB2 LYS A  48       8.844  12.018  -0.735  1.00  0.00           H  
ATOM    710  HB3 LYS A  48      10.076  13.217  -1.115  1.00  0.00           H  
ATOM    711  CG  LYS A  48       7.952  13.871  -1.395  1.00  0.00           C  
ATOM    712  HG2 LYS A  48       8.243  14.525  -2.218  1.00  0.00           H  
ATOM    713  HG3 LYS A  48       7.004  13.476  -1.761  1.00  0.00           H  
ATOM    714  CD  LYS A  48       7.831  14.460   0.012  1.00  0.00           C  
ATOM    715  HD2 LYS A  48       7.515  13.656   0.677  1.00  0.00           H  
ATOM    716  HD3 LYS A  48       8.838  14.765   0.299  1.00  0.00           H  
ATOM    717  CE  LYS A  48       6.834  15.606   0.031  1.00  0.00           C  
ATOM    718  HE2 LYS A  48       7.078  16.328  -0.748  1.00  0.00           H  
ATOM    719  HE3 LYS A  48       5.839  15.231  -0.207  1.00  0.00           H  
ATOM    720  NZ  LYS A  48       6.860  16.158   1.457  1.00  0.00           N1+
ATOM    721  HZ1 LYS A  48       7.749  16.578   1.687  1.00  0.00           H  
ATOM    722  HZ2 LYS A  48       6.105  16.786   1.697  1.00  0.00           H  
ATOM    723  HZ3 LYS A  48       6.717  15.435   2.148  1.00  0.00           H  
ATOM    724  C   LYS A  48      10.525  11.203  -2.614  1.00  0.00           C  
ATOM    725  O   LYS A  48      11.616  11.654  -2.828  1.00  0.00           O  
ATOM    726  N   GLU A  49      10.293   9.987  -2.193  1.00  0.00           N  
ATOM    727  H   GLU A  49       9.349   9.822  -1.874  1.00  0.00           H  
ATOM    728  CA  GLU A  49      11.349   8.960  -2.291  1.00  0.00           C  
ATOM    729  HA  GLU A  49      12.160   9.430  -1.736  1.00  0.00           H  
ATOM    730  CB  GLU A  49      10.873   7.687  -1.565  1.00  0.00           C  
ATOM    731  HB2 GLU A  49      10.755   7.875  -0.497  1.00  0.00           H  
ATOM    732  HB3 GLU A  49       9.847   7.507  -1.882  1.00  0.00           H  
ATOM    733  CG  GLU A  49      11.607   6.356  -2.000  1.00  0.00           C  
ATOM    734  HG2 GLU A  49      10.996   5.527  -1.640  1.00  0.00           H  
ATOM    735  HG3 GLU A  49      11.554   6.225  -3.081  1.00  0.00           H  
ATOM    736  CD  GLU A  49      13.094   6.277  -1.544  1.00  0.00           C  
ATOM    737  OE1 GLU A  49      13.717   5.332  -2.101  1.00  0.00           O  
ATOM    738  OE2 GLU A  49      13.608   7.176  -0.843  1.00  0.00           O  
ATOM    739  C   GLU A  49      11.739   8.768  -3.814  1.00  0.00           C  
ATOM    740  O   GLU A  49      12.951   8.665  -4.029  1.00  0.00           O  
ATOM    741  N   LEU A  50      10.807   8.602  -4.744  1.00  0.00           N  
ATOM    742  H   LEU A  50       9.858   8.480  -4.419  1.00  0.00           H  
ATOM    743  CA  LEU A  50      11.163   8.347  -6.159  1.00  0.00           C  
ATOM    744  HA  LEU A  50      11.802   7.466  -6.221  1.00  0.00           H  
ATOM    745  CB  LEU A  50       9.832   8.163  -6.877  1.00  0.00           C  
ATOM    746  HB2 LEU A  50       9.088   8.892  -6.557  1.00  0.00           H  
ATOM    747  HB3 LEU A  50       9.947   8.341  -7.946  1.00  0.00           H  
ATOM    748  CG  LEU A  50       9.263   6.733  -6.849  1.00  0.00           C  
ATOM    749  HG  LEU A  50       9.516   6.241  -5.910  1.00  0.00           H  
ATOM    750  CD1 LEU A  50       7.660   6.597  -7.040  1.00  0.00           C  
ATOM    751 HD11 LEU A  50       7.278   6.743  -8.050  1.00  0.00           H  
ATOM    752 HD12 LEU A  50       7.391   5.568  -6.801  1.00  0.00           H  
ATOM    753 HD13 LEU A  50       7.287   7.301  -6.296  1.00  0.00           H  
ATOM    754  CD2 LEU A  50       9.872   5.841  -7.967  1.00  0.00           C  
ATOM    755 HD21 LEU A  50       9.453   4.839  -7.878  1.00  0.00           H  
ATOM    756 HD22 LEU A  50       9.583   6.316  -8.904  1.00  0.00           H  
ATOM    757 HD23 LEU A  50      10.954   5.786  -7.845  1.00  0.00           H  
ATOM    758  C   LEU A  50      12.060   9.468  -6.705  1.00  0.00           C  
ATOM    759  O   LEU A  50      13.035   9.174  -7.431  1.00  0.00           O  
ATOM    760  N   ARG A  51      11.638  10.719  -6.406  1.00  0.00           N  
ATOM    761  H   ARG A  51      10.688  10.853  -6.087  1.00  0.00           H  
ATOM    762  CA  ARG A  51      12.292  11.885  -6.953  1.00  0.00           C  
ATOM    763  HA  ARG A  51      12.545  11.700  -7.997  1.00  0.00           H  
ATOM    764  CB  ARG A  51      11.489  13.247  -6.847  1.00  0.00           C  
ATOM    765  HB2 ARG A  51      11.145  13.213  -5.814  1.00  0.00           H  
ATOM    766  HB3 ARG A  51      12.086  14.158  -6.909  1.00  0.00           H  
ATOM    767  CG  ARG A  51      10.300  13.270  -7.829  1.00  0.00           C  
ATOM    768  HG2 ARG A  51      10.721  13.337  -8.832  1.00  0.00           H  
ATOM    769  HG3 ARG A  51       9.743  12.336  -7.768  1.00  0.00           H  
ATOM    770  CD  ARG A  51       9.314  14.426  -7.613  1.00  0.00           C  
ATOM    771  HD2 ARG A  51       8.940  14.313  -6.595  1.00  0.00           H  
ATOM    772  HD3 ARG A  51       9.811  15.392  -7.700  1.00  0.00           H  
ATOM    773  NE  ARG A  51       8.188  14.265  -8.586  1.00  0.00           N  
ATOM    774  HE  ARG A  51       8.412  13.953  -9.520  1.00  0.00           H  
ATOM    775  CZ  ARG A  51       7.033  14.810  -8.348  1.00  0.00           C  
ATOM    776  NH1 ARG A  51       6.522  15.385  -7.277  1.00  0.00           N  
ATOM    777 HH11 ARG A  51       7.090  15.399  -6.442  1.00  0.00           H  
ATOM    778 HH12 ARG A  51       5.515  15.455  -7.233  1.00  0.00           H  
ATOM    779  NH2 ARG A  51       6.255  14.893  -9.362  1.00  0.00           N  
ATOM    780 HH21 ARG A  51       6.617  14.498 -10.218  1.00  0.00           H  
ATOM    781 HH22 ARG A  51       5.469  15.524  -9.306  1.00  0.00           H  
ATOM    782  C   ARG A  51      13.675  12.094  -6.378  1.00  0.00           C  
ATOM    783  O   ARG A  51      14.603  12.446  -7.061  1.00  0.00           O  
ATOM    784  N   GLU A  52      13.969  11.793  -5.123  1.00  0.00           N  
ATOM    785  H   GLU A  52      13.154  11.389  -4.683  1.00  0.00           H  
ATOM    786  CA  GLU A  52      15.230  11.595  -4.435  1.00  0.00           C  
ATOM    787  HA  GLU A  52      15.672  12.572  -4.631  1.00  0.00           H  
ATOM    788  CB  GLU A  52      15.023  11.437  -2.890  1.00  0.00           C  
ATOM    789  HB2 GLU A  52      14.517  12.330  -2.524  1.00  0.00           H  
ATOM    790  HB3 GLU A  52      14.408  10.573  -2.638  1.00  0.00           H  
ATOM    791  CG  GLU A  52      16.343  11.193  -2.130  1.00  0.00           C  
ATOM    792  HG2 GLU A  52      16.123  10.692  -1.187  1.00  0.00           H  
ATOM    793  HG3 GLU A  52      17.086  10.545  -2.596  1.00  0.00           H  
ATOM    794  CD  GLU A  52      17.030  12.431  -1.739  1.00  0.00           C  
ATOM    795  OE1 GLU A  52      17.966  12.319  -0.932  1.00  0.00           O  
ATOM    796  OE2 GLU A  52      16.755  13.531  -2.231  1.00  0.00           O  
ATOM    797  C   GLU A  52      16.171  10.482  -5.046  1.00  0.00           C  
ATOM    798  O   GLU A  52      17.399  10.834  -5.171  1.00  0.00           O  
ATOM    799  N   ALA A  53      15.697   9.344  -5.495  1.00  0.00           N  
ATOM    800  H   ALA A  53      14.746   9.123  -5.235  1.00  0.00           H  
ATOM    801  CA  ALA A  53      16.333   8.432  -6.434  1.00  0.00           C  
ATOM    802  HA  ALA A  53      17.349   8.252  -6.082  1.00  0.00           H  
ATOM    803  CB  ALA A  53      15.580   7.102  -6.316  1.00  0.00           C  
ATOM    804  HB1 ALA A  53      15.332   6.718  -5.327  1.00  0.00           H  
ATOM    805  HB2 ALA A  53      14.608   7.171  -6.805  1.00  0.00           H  
ATOM    806  HB3 ALA A  53      16.226   6.375  -6.808  1.00  0.00           H  
ATOM    807  C   ALA A  53      16.489   8.811  -7.965  1.00  0.00           C  
ATOM    808  O   ALA A  53      17.203   8.216  -8.758  1.00  0.00           O  
ATOM    809  N   GLY A  54      15.876   9.930  -8.384  1.00  0.00           N  
ATOM    810  H   GLY A  54      15.354  10.430  -7.679  1.00  0.00           H  
ATOM    811  CA  GLY A  54      16.038  10.509  -9.657  1.00  0.00           C  
ATOM    812  HA2 GLY A  54      15.954  11.572  -9.435  1.00  0.00           H  
ATOM    813  HA3 GLY A  54      17.006  10.314 -10.118  1.00  0.00           H  
ATOM    814  C   GLY A  54      14.808  10.318 -10.693  1.00  0.00           C  
ATOM    815  O   GLY A  54      14.854  10.970 -11.716  1.00  0.00           O  
ATOM    816  N   VAL A  55      13.806   9.512 -10.411  1.00  0.00           N  
ATOM    817  H   VAL A  55      13.782   9.084  -9.495  1.00  0.00           H  
ATOM    818  CA  VAL A  55      12.812   9.085 -11.384  1.00  0.00           C  
ATOM    819  HA  VAL A  55      13.337   8.635 -12.226  1.00  0.00           H  
ATOM    820  CB  VAL A  55      11.917   7.977 -10.789  1.00  0.00           C  
ATOM    821  HB  VAL A  55      11.384   8.297  -9.893  1.00  0.00           H  
ATOM    822  CG1 VAL A  55      10.884   7.403 -11.829  1.00  0.00           C  
ATOM    823 HG11 VAL A  55      10.497   6.455 -11.454  1.00  0.00           H  
ATOM    824 HG12 VAL A  55      10.101   8.113 -12.091  1.00  0.00           H  
ATOM    825 HG13 VAL A  55      11.297   7.314 -12.834  1.00  0.00           H  
ATOM    826  CG2 VAL A  55      12.809   6.742 -10.473  1.00  0.00           C  
ATOM    827 HG21 VAL A  55      13.514   7.122  -9.735  1.00  0.00           H  
ATOM    828 HG22 VAL A  55      12.239   5.982  -9.939  1.00  0.00           H  
ATOM    829 HG23 VAL A  55      13.298   6.369 -11.373  1.00  0.00           H  
ATOM    830  C   VAL A  55      12.048  10.258 -11.880  1.00  0.00           C  
ATOM    831  O   VAL A  55      11.612  11.044 -11.071  1.00  0.00           O  
ATOM    832  N   GLU A  56      11.740  10.403 -13.200  1.00  0.00           N  
ATOM    833  H   GLU A  56      12.066   9.765 -13.912  1.00  0.00           H  
ATOM    834  CA  GLU A  56      10.777  11.299 -13.717  1.00  0.00           C  
ATOM    835  HA  GLU A  56      10.792  12.238 -13.162  1.00  0.00           H  
ATOM    836  CB  GLU A  56      11.167  11.610 -15.174  1.00  0.00           C  
ATOM    837  HB2 GLU A  56      12.125  12.130 -15.170  1.00  0.00           H  
ATOM    838  HB3 GLU A  56      11.328  10.657 -15.680  1.00  0.00           H  
ATOM    839  CG  GLU A  56      10.144  12.360 -15.858  1.00  0.00           C  
ATOM    840  HG2 GLU A  56      10.415  12.641 -16.876  1.00  0.00           H  
ATOM    841  HG3 GLU A  56       9.296  11.706 -16.059  1.00  0.00           H  
ATOM    842  CD  GLU A  56       9.606  13.578 -15.168  1.00  0.00           C  
ATOM    843  OE1 GLU A  56      10.317  14.569 -15.062  1.00  0.00           O  
ATOM    844  OE2 GLU A  56       8.391  13.560 -14.718  1.00  0.00           O  
ATOM    845  C   GLU A  56       9.320  10.739 -13.609  1.00  0.00           C  
ATOM    846  O   GLU A  56       9.018   9.710 -14.207  1.00  0.00           O  
ATOM    847  N   ALA A  57       8.569  11.263 -12.626  1.00  0.00           N  
ATOM    848  H   ALA A  57       9.024  12.084 -12.252  1.00  0.00           H  
ATOM    849  CA  ALA A  57       7.282  10.709 -12.232  1.00  0.00           C  
ATOM    850  HA  ALA A  57       6.811  10.123 -13.021  1.00  0.00           H  
ATOM    851  CB  ALA A  57       7.529   9.650 -11.037  1.00  0.00           C  
ATOM    852  HB1 ALA A  57       8.277   9.988 -10.319  1.00  0.00           H  
ATOM    853  HB2 ALA A  57       6.644   9.468 -10.428  1.00  0.00           H  
ATOM    854  HB3 ALA A  57       7.856   8.696 -11.450  1.00  0.00           H  
ATOM    855  C   ALA A  57       6.279  11.742 -11.674  1.00  0.00           C  
ATOM    856  O   ALA A  57       6.698  12.751 -11.106  1.00  0.00           O  
ATOM    857  N   ASP A  58       4.936  11.408 -11.697  1.00  0.00           N  
ATOM    858  H   ASP A  58       4.565  10.566 -12.116  1.00  0.00           H  
ATOM    859  CA  ASP A  58       3.843  12.181 -11.092  1.00  0.00           C  
ATOM    860  HA  ASP A  58       4.211  12.600 -10.155  1.00  0.00           H  
ATOM    861  CB  ASP A  58       3.501  13.280 -12.073  1.00  0.00           C  
ATOM    862  HB2 ASP A  58       4.408  13.636 -12.562  1.00  0.00           H  
ATOM    863  HB3 ASP A  58       2.988  12.834 -12.925  1.00  0.00           H  
ATOM    864  CG  ASP A  58       2.731  14.435 -11.533  1.00  0.00           C  
ATOM    865  OD1 ASP A  58       2.004  14.367 -10.501  1.00  0.00           O  
ATOM    866  OD2 ASP A  58       2.686  15.476 -12.216  1.00  0.00           O  
ATOM    867  C   ASP A  58       2.744  11.172 -10.856  1.00  0.00           C  
ATOM    868  O   ASP A  58       2.885  10.057 -11.388  1.00  0.00           O  
ATOM    869  N   GLY A  59       1.666  11.391 -10.071  1.00  0.00           N  
ATOM    870  H   GLY A  59       1.666  12.294  -9.617  1.00  0.00           H  
ATOM    871  CA  GLY A  59       0.577  10.424 -10.008  1.00  0.00           C  
ATOM    872  HA2 GLY A  59       0.605   9.753 -10.868  1.00  0.00           H  
ATOM    873  HA3 GLY A  59       0.784   9.687  -9.232  1.00  0.00           H  
ATOM    874  C   GLY A  59      -0.900  10.974  -9.789  1.00  0.00           C  
ATOM    875  O   GLY A  59      -1.182  12.208  -9.652  1.00  0.00           O  
ATOM    876  N   ARG A  60      -1.836   9.990  -9.645  1.00  0.00           N  
ATOM    877  H   ARG A  60      -1.432   9.073  -9.763  1.00  0.00           H  
ATOM    878  CA  ARG A  60      -3.275  10.186  -9.417  1.00  0.00           C  
ATOM    879  HA  ARG A  60      -3.457  11.071  -8.809  1.00  0.00           H  
ATOM    880  CB  ARG A  60      -4.035  10.325 -10.718  1.00  0.00           C  
ATOM    881  HB2 ARG A  60      -3.514  11.113 -11.262  1.00  0.00           H  
ATOM    882  HB3 ARG A  60      -4.103   9.390 -11.274  1.00  0.00           H  
ATOM    883  CG  ARG A  60      -5.567  10.788 -10.516  1.00  0.00           C  
ATOM    884  HG2 ARG A  60      -6.106   9.955 -10.063  1.00  0.00           H  
ATOM    885  HG3 ARG A  60      -5.518  11.683  -9.896  1.00  0.00           H  
ATOM    886  CD  ARG A  60      -6.388  11.167 -11.696  1.00  0.00           C  
ATOM    887  HD2 ARG A  60      -6.108  12.150 -12.074  1.00  0.00           H  
ATOM    888  HD3 ARG A  60      -6.282  10.392 -12.455  1.00  0.00           H  
ATOM    889  NE  ARG A  60      -7.762  11.130 -11.271  1.00  0.00           N  
ATOM    890  HE  ARG A  60      -8.067  10.252 -10.878  1.00  0.00           H  
ATOM    891  CZ  ARG A  60      -8.762  11.989 -11.478  1.00  0.00           C  
ATOM    892  NH1 ARG A  60      -8.669  13.133 -12.120  1.00  0.00           N  
ATOM    893 HH11 ARG A  60      -7.883  13.370 -12.707  1.00  0.00           H  
ATOM    894 HH12 ARG A  60      -9.522  13.672 -12.164  1.00  0.00           H  
ATOM    895  NH2 ARG A  60      -9.905  11.853 -10.873  1.00  0.00           N  
ATOM    896 HH21 ARG A  60     -10.016  11.014 -10.322  1.00  0.00           H  
ATOM    897 HH22 ARG A  60     -10.645  12.536 -10.940  1.00  0.00           H  
ATOM    898  C   ARG A  60      -3.718   8.971  -8.540  1.00  0.00           C  
ATOM    899  O   ARG A  60      -3.011   8.000  -8.589  1.00  0.00           O  
ATOM    900  N   THR A  61      -4.796   8.987  -7.721  1.00  0.00           N  
ATOM    901  H   THR A  61      -5.413   9.780  -7.812  1.00  0.00           H  
ATOM    902  CA  THR A  61      -5.336   7.878  -7.029  1.00  0.00           C  
ATOM    903  HA  THR A  61      -4.523   7.285  -6.611  1.00  0.00           H  
ATOM    904  CB  THR A  61      -6.346   8.286  -5.941  1.00  0.00           C  
ATOM    905  HB  THR A  61      -6.915   7.430  -5.580  1.00  0.00           H  
ATOM    906  CG2 THR A  61      -5.564   8.773  -4.716  1.00  0.00           C  
ATOM    907 HG21 THR A  61      -4.618   9.226  -5.012  1.00  0.00           H  
ATOM    908 HG22 THR A  61      -6.179   9.511  -4.201  1.00  0.00           H  
ATOM    909 HG23 THR A  61      -5.440   8.069  -3.893  1.00  0.00           H  
ATOM    910  OG1 THR A  61      -7.246   9.195  -6.506  1.00  0.00           O  
ATOM    911  HG1 THR A  61      -7.458   9.852  -5.839  1.00  0.00           H  
ATOM    912  C   THR A  61      -5.885   6.906  -8.070  1.00  0.00           C  
ATOM    913  O   THR A  61      -6.406   7.346  -9.092  1.00  0.00           O  
ATOM    914  N   CYS A  62      -5.810   5.600  -7.767  1.00  0.00           N  
ATOM    915  H   CYS A  62      -5.388   5.343  -6.886  1.00  0.00           H  
ATOM    916  CA  CYS A  62      -6.552   4.604  -8.497  1.00  0.00           C  
ATOM    917  HA  CYS A  62      -7.495   5.121  -8.679  1.00  0.00           H  
ATOM    918  CB  CYS A  62      -5.856   4.166  -9.728  1.00  0.00           C  
ATOM    919  HB2 CYS A  62      -5.669   4.963 -10.447  1.00  0.00           H  
ATOM    920  HB3 CYS A  62      -4.960   3.613  -9.443  1.00  0.00           H  
ATOM    921  SG  CYS A  62      -7.037   3.171 -10.713  1.00  0.00           S  
ATOM    922  HG  CYS A  62      -7.576   4.205 -11.366  1.00  0.00           H  
ATOM    923  C   CYS A  62      -6.906   3.441  -7.587  1.00  0.00           C  
ATOM    924  O   CYS A  62      -6.035   2.666  -7.213  1.00  0.00           O  
ATOM    925  N   ASP A  63      -8.231   3.109  -7.345  1.00  0.00           N  
ATOM    926  H   ASP A  63      -8.927   3.709  -7.764  1.00  0.00           H  
ATOM    927  CA  ASP A  63      -8.646   1.783  -6.893  1.00  0.00           C  
ATOM    928  HA  ASP A  63      -7.818   1.347  -6.333  1.00  0.00           H  
ATOM    929  CB  ASP A  63      -9.908   1.972  -6.050  1.00  0.00           C  
ATOM    930  HB2 ASP A  63      -9.542   2.569  -5.215  1.00  0.00           H  
ATOM    931  HB3 ASP A  63     -10.672   2.557  -6.562  1.00  0.00           H  
ATOM    932  CG  ASP A  63     -10.440   0.679  -5.406  1.00  0.00           C  
ATOM    933  OD1 ASP A  63     -10.020  -0.435  -5.822  1.00  0.00           O  
ATOM    934  OD2 ASP A  63     -11.217   0.734  -4.473  1.00  0.00           O  
ATOM    935  C   ASP A  63      -8.872   0.846  -8.115  1.00  0.00           C  
ATOM    936  O   ASP A  63      -9.693   1.215  -8.966  1.00  0.00           O  
ATOM    937  N   VAL A  64      -8.130  -0.263  -8.264  1.00  0.00           N  
ATOM    938  H   VAL A  64      -7.516  -0.566  -7.522  1.00  0.00           H  
ATOM    939  CA  VAL A  64      -8.361  -1.168  -9.408  1.00  0.00           C  
ATOM    940  HA  VAL A  64      -8.299  -0.574 -10.320  1.00  0.00           H  
ATOM    941  CB  VAL A  64      -7.382  -2.398  -9.441  1.00  0.00           C  
ATOM    942  HB  VAL A  64      -7.595  -3.073 -10.270  1.00  0.00           H  
ATOM    943  CG1 VAL A  64      -5.950  -1.716  -9.582  1.00  0.00           C  
ATOM    944 HG11 VAL A  64      -5.791  -1.031  -8.749  1.00  0.00           H  
ATOM    945 HG12 VAL A  64      -5.106  -2.405  -9.556  1.00  0.00           H  
ATOM    946 HG13 VAL A  64      -5.927  -1.248 -10.565  1.00  0.00           H  
ATOM    947  CG2 VAL A  64      -7.386  -3.246  -8.211  1.00  0.00           C  
ATOM    948 HG21 VAL A  64      -8.432  -3.543  -8.148  1.00  0.00           H  
ATOM    949 HG22 VAL A  64      -6.900  -4.195  -8.439  1.00  0.00           H  
ATOM    950 HG23 VAL A  64      -6.994  -2.668  -7.374  1.00  0.00           H  
ATOM    951  C   VAL A  64      -9.800  -1.673  -9.505  1.00  0.00           C  
ATOM    952  O   VAL A  64     -10.033  -2.434 -10.454  1.00  0.00           O  
ATOM    953  N   ARG A  65     -10.657  -1.427  -8.560  1.00  0.00           N  
ATOM    954  H   ARG A  65     -10.565  -0.770  -7.799  1.00  0.00           H  
ATOM    955  CA  ARG A  65     -11.958  -2.078  -8.479  1.00  0.00           C  
ATOM    956  HA  ARG A  65     -11.833  -3.045  -8.966  1.00  0.00           H  
ATOM    957  CB  ARG A  65     -12.326  -2.500  -7.010  1.00  0.00           C  
ATOM    958  HB2 ARG A  65     -12.353  -1.559  -6.461  1.00  0.00           H  
ATOM    959  HB3 ARG A  65     -13.339  -2.901  -7.040  1.00  0.00           H  
ATOM    960  CG  ARG A  65     -11.261  -3.505  -6.501  1.00  0.00           C  
ATOM    961  HG2 ARG A  65     -11.086  -4.343  -7.176  1.00  0.00           H  
ATOM    962  HG3 ARG A  65     -10.299  -2.993  -6.463  1.00  0.00           H  
ATOM    963  CD  ARG A  65     -11.557  -3.830  -5.061  1.00  0.00           C  
ATOM    964  HD2 ARG A  65     -12.569  -4.231  -5.009  1.00  0.00           H  
ATOM    965  HD3 ARG A  65     -10.849  -4.606  -4.768  1.00  0.00           H  
ATOM    966  NE  ARG A  65     -11.321  -2.579  -4.232  1.00  0.00           N  
ATOM    967  HE  ARG A  65     -10.956  -1.750  -4.678  1.00  0.00           H  
ATOM    968  CZ  ARG A  65     -11.772  -2.451  -3.027  1.00  0.00           C  
ATOM    969  NH1 ARG A  65     -12.374  -3.427  -2.353  1.00  0.00           N  
ATOM    970 HH11 ARG A  65     -12.473  -4.328  -2.799  1.00  0.00           H  
ATOM    971 HH12 ARG A  65     -12.757  -3.163  -1.457  1.00  0.00           H  
ATOM    972  NH2 ARG A  65     -11.536  -1.308  -2.428  1.00  0.00           N  
ATOM    973 HH21 ARG A  65     -11.405  -0.561  -3.094  1.00  0.00           H  
ATOM    974 HH22 ARG A  65     -12.119  -1.107  -1.629  1.00  0.00           H  
ATOM    975  C   ARG A  65     -13.081  -1.304  -9.176  1.00  0.00           C  
ATOM    976  O   ARG A  65     -14.218  -1.659  -9.127  1.00  0.00           O  
ATOM    977  N   SER A  66     -12.673  -0.196  -9.751  1.00  0.00           N  
ATOM    978  H   SER A  66     -11.693   0.044  -9.720  1.00  0.00           H  
ATOM    979  CA  SER A  66     -13.615   0.872 -10.254  1.00  0.00           C  
ATOM    980  HA  SER A  66     -14.577   0.367 -10.351  1.00  0.00           H  
ATOM    981  CB  SER A  66     -13.866   1.969  -9.208  1.00  0.00           C  
ATOM    982  HB2 SER A  66     -14.089   1.448  -8.278  1.00  0.00           H  
ATOM    983  HB3 SER A  66     -12.983   2.604  -9.125  1.00  0.00           H  
ATOM    984  OG  SER A  66     -14.967   2.733  -9.588  1.00  0.00           O  
ATOM    985  HG  SER A  66     -14.842   3.565  -9.125  1.00  0.00           H  
ATOM    986  C   SER A  66     -13.253   1.491 -11.601  1.00  0.00           C  
ATOM    987  O   SER A  66     -12.328   2.312 -11.643  1.00  0.00           O  
ATOM    988  N   VAL A  67     -14.068   1.175 -12.673  1.00  0.00           N  
ATOM    989  H   VAL A  67     -14.823   0.545 -12.438  1.00  0.00           H  
ATOM    990  CA  VAL A  67     -13.766   1.606 -14.049  1.00  0.00           C  
ATOM    991  HA  VAL A  67     -12.769   1.208 -14.234  1.00  0.00           H  
ATOM    992  CB  VAL A  67     -14.709   0.933 -15.052  1.00  0.00           C  
ATOM    993  HB  VAL A  67     -15.720   1.182 -14.730  1.00  0.00           H  
ATOM    994  CG1 VAL A  67     -14.508   1.510 -16.500  1.00  0.00           C  
ATOM    995 HG11 VAL A  67     -14.990   2.480 -16.614  1.00  0.00           H  
ATOM    996 HG12 VAL A  67     -13.446   1.662 -16.693  1.00  0.00           H  
ATOM    997 HG13 VAL A  67     -15.129   1.027 -17.255  1.00  0.00           H  
ATOM    998  CG2 VAL A  67     -14.790  -0.564 -15.046  1.00  0.00           C  
ATOM    999 HG21 VAL A  67     -13.855  -1.060 -15.307  1.00  0.00           H  
ATOM   1000 HG22 VAL A  67     -15.082  -0.924 -14.059  1.00  0.00           H  
ATOM   1001 HG23 VAL A  67     -15.497  -0.899 -15.805  1.00  0.00           H  
ATOM   1002  C   VAL A  67     -13.658   3.154 -14.213  1.00  0.00           C  
ATOM   1003  O   VAL A  67     -12.705   3.572 -14.850  1.00  0.00           O  
ATOM   1004  N   PRO A  68     -14.568   4.008 -13.597  1.00  0.00           N  
ATOM   1005  CD  PRO A  68     -15.837   3.724 -13.033  1.00  0.00           C  
ATOM   1006  HD2 PRO A  68     -15.696   3.490 -11.977  1.00  0.00           H  
ATOM   1007  HD3 PRO A  68     -16.332   2.866 -13.486  1.00  0.00           H  
ATOM   1008  CG  PRO A  68     -16.622   5.004 -13.262  1.00  0.00           C  
ATOM   1009  HG2 PRO A  68     -17.493   5.012 -12.607  1.00  0.00           H  
ATOM   1010  HG3 PRO A  68     -16.957   5.151 -14.289  1.00  0.00           H  
ATOM   1011  CB  PRO A  68     -15.531   6.059 -12.954  1.00  0.00           C  
ATOM   1012  HB2 PRO A  68     -15.404   6.212 -11.883  1.00  0.00           H  
ATOM   1013  HB3 PRO A  68     -15.722   7.046 -13.378  1.00  0.00           H  
ATOM   1014  CA  PRO A  68     -14.329   5.484 -13.600  1.00  0.00           C  
ATOM   1015  HA  PRO A  68     -14.387   5.808 -14.638  1.00  0.00           H  
ATOM   1016  C   PRO A  68     -13.029   5.945 -12.894  1.00  0.00           C  
ATOM   1017  O   PRO A  68     -12.346   6.932 -13.257  1.00  0.00           O  
ATOM   1018  N   GLU A  69     -12.539   5.237 -11.898  1.00  0.00           N  
ATOM   1019  H   GLU A  69     -13.027   4.399 -11.614  1.00  0.00           H  
ATOM   1020  CA  GLU A  69     -11.197   5.446 -11.303  1.00  0.00           C  
ATOM   1021  HA  GLU A  69     -11.033   6.519 -11.194  1.00  0.00           H  
ATOM   1022  CB  GLU A  69     -11.044   4.693  -9.859  1.00  0.00           C  
ATOM   1023  HB2 GLU A  69     -11.012   3.609  -9.972  1.00  0.00           H  
ATOM   1024  HB3 GLU A  69     -10.252   5.197  -9.305  1.00  0.00           H  
ATOM   1025  CG  GLU A  69     -12.254   5.031  -8.961  1.00  0.00           C  
ATOM   1026  HG2 GLU A  69     -13.199   4.723  -9.410  1.00  0.00           H  
ATOM   1027  HG3 GLU A  69     -12.193   4.533  -7.994  1.00  0.00           H  
ATOM   1028  CD  GLU A  69     -12.425   6.517  -8.654  1.00  0.00           C  
ATOM   1029  OE1 GLU A  69     -11.510   7.234  -8.270  1.00  0.00           O  
ATOM   1030  OE2 GLU A  69     -13.599   6.975  -8.656  1.00  0.00           O  
ATOM   1031  C   GLU A  69     -10.077   5.074 -12.286  1.00  0.00           C  
ATOM   1032  O   GLU A  69      -8.982   5.609 -12.235  1.00  0.00           O  
ATOM   1033  N   ILE A  70     -10.306   4.120 -13.173  1.00  0.00           N  
ATOM   1034  H   ILE A  70     -11.214   3.692 -13.060  1.00  0.00           H  
ATOM   1035  CA  ILE A  70      -9.348   3.625 -14.192  1.00  0.00           C  
ATOM   1036  HA  ILE A  70      -8.336   3.620 -13.787  1.00  0.00           H  
ATOM   1037  CB  ILE A  70      -9.664   2.183 -14.533  1.00  0.00           C  
ATOM   1038  HB  ILE A  70     -10.673   2.093 -14.936  1.00  0.00           H  
ATOM   1039  CG2 ILE A  70      -8.772   1.706 -15.756  1.00  0.00           C  
ATOM   1040 HG21 ILE A  70      -7.756   1.798 -15.373  1.00  0.00           H  
ATOM   1041 HG22 ILE A  70      -9.001   0.673 -16.018  1.00  0.00           H  
ATOM   1042 HG23 ILE A  70      -8.964   2.287 -16.658  1.00  0.00           H  
ATOM   1043  CG1 ILE A  70      -9.393   1.267 -13.358  1.00  0.00           C  
ATOM   1044 HG12 ILE A  70      -8.331   1.387 -13.146  1.00  0.00           H  
ATOM   1045 HG13 ILE A  70     -10.005   1.578 -12.512  1.00  0.00           H  
ATOM   1046  CD1 ILE A  70      -9.757  -0.207 -13.391  1.00  0.00           C  
ATOM   1047 HD11 ILE A  70     -10.826  -0.385 -13.273  1.00  0.00           H  
ATOM   1048 HD12 ILE A  70      -9.253  -0.824 -14.135  1.00  0.00           H  
ATOM   1049 HD13 ILE A  70      -9.399  -0.624 -12.450  1.00  0.00           H  
ATOM   1050  C   ILE A  70      -9.345   4.477 -15.469  1.00  0.00           C  
ATOM   1051  O   ILE A  70      -8.249   4.768 -15.981  1.00  0.00           O  
ATOM   1052  N   GLU A  71     -10.550   5.014 -15.876  1.00  0.00           N  
ATOM   1053  H   GLU A  71     -11.386   4.702 -15.404  1.00  0.00           H  
ATOM   1054  CA  GLU A  71     -10.829   5.859 -17.015  1.00  0.00           C  
ATOM   1055  HA  GLU A  71     -10.594   5.290 -17.914  1.00  0.00           H  
ATOM   1056  CB  GLU A  71     -12.326   6.126 -17.107  1.00  0.00           C  
ATOM   1057  HB2 GLU A  71     -12.811   5.176 -16.886  1.00  0.00           H  
ATOM   1058  HB3 GLU A  71     -12.651   6.910 -16.422  1.00  0.00           H  
ATOM   1059  CG  GLU A  71     -12.647   6.491 -18.503  1.00  0.00           C  
ATOM   1060  HG2 GLU A  71     -12.115   7.407 -18.754  1.00  0.00           H  
ATOM   1061  HG3 GLU A  71     -12.233   5.729 -19.164  1.00  0.00           H  
ATOM   1062  CD  GLU A  71     -14.174   6.489 -18.646  1.00  0.00           C  
ATOM   1063  OE1 GLU A  71     -14.692   7.566 -18.240  1.00  0.00           O  
ATOM   1064  OE2 GLU A  71     -14.910   5.659 -19.220  1.00  0.00           O  
ATOM   1065  C   GLU A  71      -9.938   7.196 -17.039  1.00  0.00           C  
ATOM   1066  O   GLU A  71      -9.060   7.348 -17.930  1.00  0.00           O  
ATOM   1067  N   ALA A  72     -10.118   8.072 -16.006  1.00  0.00           N  
ATOM   1068  H   ALA A  72     -10.759   7.770 -15.286  1.00  0.00           H  
ATOM   1069  CA  ALA A  72      -9.389   9.289 -15.739  1.00  0.00           C  
ATOM   1070  HA  ALA A  72      -9.327   9.889 -16.646  1.00  0.00           H  
ATOM   1071  CB  ALA A  72     -10.280  10.018 -14.786  1.00  0.00           C  
ATOM   1072  HB1 ALA A  72     -10.159   9.478 -13.847  1.00  0.00           H  
ATOM   1073  HB2 ALA A  72      -9.948  11.032 -14.562  1.00  0.00           H  
ATOM   1074  HB3 ALA A  72     -11.340  10.009 -15.040  1.00  0.00           H  
ATOM   1075  C   ALA A  72      -7.983   9.029 -15.341  1.00  0.00           C  
ATOM   1076  O   ALA A  72      -7.130   9.862 -15.421  1.00  0.00           O  
ATOM   1077  N   LEU A  73      -7.648   7.830 -14.892  1.00  0.00           N  
ATOM   1078  H   LEU A  73      -8.405   7.164 -14.842  1.00  0.00           H  
ATOM   1079  CA  LEU A  73      -6.240   7.457 -14.671  1.00  0.00           C  
ATOM   1080  HA  LEU A  73      -5.748   8.207 -14.053  1.00  0.00           H  
ATOM   1081  CB  LEU A  73      -6.022   6.168 -13.850  1.00  0.00           C  
ATOM   1082  HB2 LEU A  73      -6.467   6.325 -12.867  1.00  0.00           H  
ATOM   1083  HB3 LEU A  73      -6.669   5.394 -14.262  1.00  0.00           H  
ATOM   1084  CG  LEU A  73      -4.486   5.732 -13.734  1.00  0.00           C  
ATOM   1085  HG  LEU A  73      -4.018   5.830 -14.714  1.00  0.00           H  
ATOM   1086  CD1 LEU A  73      -3.799   6.718 -12.725  1.00  0.00           C  
ATOM   1087 HD11 LEU A  73      -3.940   7.731 -13.102  1.00  0.00           H  
ATOM   1088 HD12 LEU A  73      -4.123   6.538 -11.699  1.00  0.00           H  
ATOM   1089 HD13 LEU A  73      -2.743   6.455 -12.770  1.00  0.00           H  
ATOM   1090  CD2 LEU A  73      -4.482   4.293 -13.244  1.00  0.00           C  
ATOM   1091 HD21 LEU A  73      -4.985   3.701 -14.009  1.00  0.00           H  
ATOM   1092 HD22 LEU A  73      -3.456   3.961 -13.085  1.00  0.00           H  
ATOM   1093 HD23 LEU A  73      -5.070   4.146 -12.338  1.00  0.00           H  
ATOM   1094  C   LEU A  73      -5.509   7.351 -15.993  1.00  0.00           C  
ATOM   1095  O   LEU A  73      -4.341   7.796 -16.159  1.00  0.00           O  
ATOM   1096  N   VAL A  74      -6.179   6.788 -16.992  1.00  0.00           N  
ATOM   1097  H   VAL A  74      -7.013   6.241 -16.834  1.00  0.00           H  
ATOM   1098  CA  VAL A  74      -5.572   6.554 -18.322  1.00  0.00           C  
ATOM   1099  HA  VAL A  74      -4.527   6.250 -18.257  1.00  0.00           H  
ATOM   1100  CB  VAL A  74      -6.427   5.492 -19.118  1.00  0.00           C  
ATOM   1101  HB  VAL A  74      -7.465   5.733 -18.885  1.00  0.00           H  
ATOM   1102  CG1 VAL A  74      -6.135   5.405 -20.646  1.00  0.00           C  
ATOM   1103 HG11 VAL A  74      -5.055   5.460 -20.786  1.00  0.00           H  
ATOM   1104 HG12 VAL A  74      -6.641   4.534 -21.062  1.00  0.00           H  
ATOM   1105 HG13 VAL A  74      -6.664   6.266 -21.053  1.00  0.00           H  
ATOM   1106  CG2 VAL A  74      -5.928   4.126 -18.513  1.00  0.00           C  
ATOM   1107 HG21 VAL A  74      -6.432   3.994 -17.556  1.00  0.00           H  
ATOM   1108 HG22 VAL A  74      -6.266   3.302 -19.142  1.00  0.00           H  
ATOM   1109 HG23 VAL A  74      -4.840   4.197 -18.530  1.00  0.00           H  
ATOM   1110  C   VAL A  74      -5.499   7.868 -19.077  1.00  0.00           C  
ATOM   1111  O   VAL A  74      -4.432   8.117 -19.630  1.00  0.00           O  
ATOM   1112  N   ALA A  75      -6.514   8.711 -18.995  1.00  0.00           N  
ATOM   1113  H   ALA A  75      -7.387   8.474 -18.546  1.00  0.00           H  
ATOM   1114  CA  ALA A  75      -6.558  10.076 -19.552  1.00  0.00           C  
ATOM   1115  HA  ALA A  75      -6.305   9.926 -20.601  1.00  0.00           H  
ATOM   1116  CB  ALA A  75      -7.973  10.495 -19.367  1.00  0.00           C  
ATOM   1117  HB1 ALA A  75      -8.065  11.473 -19.837  1.00  0.00           H  
ATOM   1118  HB2 ALA A  75      -8.753   9.939 -19.888  1.00  0.00           H  
ATOM   1119  HB3 ALA A  75      -8.209  10.625 -18.311  1.00  0.00           H  
ATOM   1120  C   ALA A  75      -5.533  10.997 -18.878  1.00  0.00           C  
ATOM   1121  O   ALA A  75      -5.089  11.924 -19.565  1.00  0.00           O  
ATOM   1122  N   ALA A  76      -5.201  10.771 -17.589  1.00  0.00           N  
ATOM   1123  H   ALA A  76      -5.617  10.011 -17.071  1.00  0.00           H  
ATOM   1124  CA  ALA A  76      -4.257  11.637 -16.878  1.00  0.00           C  
ATOM   1125  HA  ALA A  76      -4.464  12.671 -17.149  1.00  0.00           H  
ATOM   1126  CB  ALA A  76      -4.294  11.494 -15.343  1.00  0.00           C  
ATOM   1127  HB1 ALA A  76      -5.229  11.839 -14.902  1.00  0.00           H  
ATOM   1128  HB2 ALA A  76      -4.006  10.467 -15.117  1.00  0.00           H  
ATOM   1129  HB3 ALA A  76      -3.458  12.054 -14.925  1.00  0.00           H  
ATOM   1130  C   ALA A  76      -2.789  11.373 -17.379  1.00  0.00           C  
ATOM   1131  O   ALA A  76      -2.065  12.239 -17.837  1.00  0.00           O  
ATOM   1132  N   VAL A  77      -2.325  10.083 -17.396  1.00  0.00           N  
ATOM   1133  H   VAL A  77      -2.890   9.424 -16.879  1.00  0.00           H  
ATOM   1134  CA  VAL A  77      -0.969   9.664 -17.886  1.00  0.00           C  
ATOM   1135  HA  VAL A  77      -0.276  10.314 -17.353  1.00  0.00           H  
ATOM   1136  CB  VAL A  77      -0.486   8.220 -17.562  1.00  0.00           C  
ATOM   1137  HB  VAL A  77      -0.400   8.070 -16.486  1.00  0.00           H  
ATOM   1138  CG1 VAL A  77      -1.435   7.216 -18.338  1.00  0.00           C  
ATOM   1139 HG11 VAL A  77      -1.385   7.363 -19.418  1.00  0.00           H  
ATOM   1140 HG12 VAL A  77      -1.109   6.214 -18.060  1.00  0.00           H  
ATOM   1141 HG13 VAL A  77      -2.477   7.295 -18.030  1.00  0.00           H  
ATOM   1142  CG2 VAL A  77       0.944   7.917 -18.179  1.00  0.00           C  
ATOM   1143 HG21 VAL A  77       1.132   6.882 -17.890  1.00  0.00           H  
ATOM   1144 HG22 VAL A  77       0.963   7.994 -19.266  1.00  0.00           H  
ATOM   1145 HG23 VAL A  77       1.600   8.614 -17.657  1.00  0.00           H  
ATOM   1146  C   VAL A  77      -0.758  10.072 -19.345  1.00  0.00           C  
ATOM   1147  O   VAL A  77       0.317  10.582 -19.735  1.00  0.00           O  
ATOM   1148  N   VAL A  78      -1.797  10.006 -20.252  1.00  0.00           N  
ATOM   1149  H   VAL A  78      -2.662   9.502 -20.120  1.00  0.00           H  
ATOM   1150  CA  VAL A  78      -1.564  10.413 -21.664  1.00  0.00           C  
ATOM   1151  HA  VAL A  78      -0.576   9.973 -21.796  1.00  0.00           H  
ATOM   1152  CB  VAL A  78      -2.530   9.916 -22.718  1.00  0.00           C  
ATOM   1153  HB  VAL A  78      -2.153  10.173 -23.709  1.00  0.00           H  
ATOM   1154  CG1 VAL A  78      -2.427   8.406 -22.855  1.00  0.00           C  
ATOM   1155 HG11 VAL A  78      -2.936   8.160 -23.787  1.00  0.00           H  
ATOM   1156 HG12 VAL A  78      -1.357   8.222 -22.947  1.00  0.00           H  
ATOM   1157 HG13 VAL A  78      -2.891   7.923 -21.995  1.00  0.00           H  
ATOM   1158  CG2 VAL A  78      -4.032  10.255 -22.389  1.00  0.00           C  
ATOM   1159 HG21 VAL A  78      -4.171  11.331 -22.280  1.00  0.00           H  
ATOM   1160 HG22 VAL A  78      -4.704   9.833 -23.135  1.00  0.00           H  
ATOM   1161 HG23 VAL A  78      -4.376   9.764 -21.478  1.00  0.00           H  
ATOM   1162  C   VAL A  78      -1.350  11.922 -21.784  1.00  0.00           C  
ATOM   1163  O   VAL A  78      -0.517  12.334 -22.569  1.00  0.00           O  
ATOM   1164  N   GLU A  79      -2.074  12.729 -21.028  1.00  0.00           N  
ATOM   1165  H   GLU A  79      -2.694  12.316 -20.346  1.00  0.00           H  
ATOM   1166  CA  GLU A  79      -1.966  14.153 -20.945  1.00  0.00           C  
ATOM   1167  HA  GLU A  79      -2.039  14.413 -22.001  1.00  0.00           H  
ATOM   1168  CB  GLU A  79      -3.154  14.811 -20.210  1.00  0.00           C  
ATOM   1169  HB2 GLU A  79      -4.068  14.249 -20.405  1.00  0.00           H  
ATOM   1170  HB3 GLU A  79      -2.825  14.743 -19.173  1.00  0.00           H  
ATOM   1171  CG  GLU A  79      -3.382  16.274 -20.640  1.00  0.00           C  
ATOM   1172  HG2 GLU A  79      -3.965  16.827 -19.904  1.00  0.00           H  
ATOM   1173  HG3 GLU A  79      -2.365  16.652 -20.742  1.00  0.00           H  
ATOM   1174  CD  GLU A  79      -4.153  16.408 -21.908  1.00  0.00           C  
ATOM   1175  OE1 GLU A  79      -4.125  15.555 -22.821  1.00  0.00           O  
ATOM   1176  OE2 GLU A  79      -4.936  17.360 -22.031  1.00  0.00           O  
ATOM   1177  C   GLU A  79      -0.522  14.585 -20.504  1.00  0.00           C  
ATOM   1178  O   GLU A  79       0.064  15.507 -21.087  1.00  0.00           O  
ATOM   1179  N   ARG A  80      -0.074  13.800 -19.442  1.00  0.00           N  
ATOM   1180  H   ARG A  80      -0.696  13.121 -19.027  1.00  0.00           H  
ATOM   1181  CA  ARG A  80       1.113  14.186 -18.651  1.00  0.00           C  
ATOM   1182  HA  ARG A  80       1.133  15.265 -18.499  1.00  0.00           H  
ATOM   1183  CB  ARG A  80       1.002  13.623 -17.225  1.00  0.00           C  
ATOM   1184  HB2 ARG A  80       0.101  14.033 -16.768  1.00  0.00           H  
ATOM   1185  HB3 ARG A  80       1.075  12.536 -17.263  1.00  0.00           H  
ATOM   1186  CG  ARG A  80       2.251  13.876 -16.425  1.00  0.00           C  
ATOM   1187  HG2 ARG A  80       2.266  13.342 -15.475  1.00  0.00           H  
ATOM   1188  HG3 ARG A  80       3.099  13.518 -17.008  1.00  0.00           H  
ATOM   1189  CD  ARG A  80       2.348  15.358 -16.070  1.00  0.00           C  
ATOM   1190  HD2 ARG A  80       2.370  16.035 -16.923  1.00  0.00           H  
ATOM   1191  HD3 ARG A  80       1.419  15.678 -15.597  1.00  0.00           H  
ATOM   1192  NE  ARG A  80       3.353  15.576 -15.078  1.00  0.00           N  
ATOM   1193  HE  ARG A  80       3.116  15.373 -14.118  1.00  0.00           H  
ATOM   1194  CZ  ARG A  80       4.631  15.823 -15.238  1.00  0.00           C  
ATOM   1195  NH1 ARG A  80       5.217  15.879 -16.395  1.00  0.00           N  
ATOM   1196 HH11 ARG A  80       4.644  15.744 -17.217  1.00  0.00           H  
ATOM   1197 HH12 ARG A  80       6.223  15.941 -16.335  1.00  0.00           H  
ATOM   1198  NH2 ARG A  80       5.265  16.064 -14.146  1.00  0.00           N  
ATOM   1199 HH21 ARG A  80       4.872  15.994 -13.219  1.00  0.00           H  
ATOM   1200 HH22 ARG A  80       6.270  16.151 -14.197  1.00  0.00           H  
ATOM   1201  C   ARG A  80       2.407  13.762 -19.401  1.00  0.00           C  
ATOM   1202  O   ARG A  80       3.399  14.452 -19.332  1.00  0.00           O  
ATOM   1203  N   TYR A  81       2.390  12.637 -20.132  1.00  0.00           N  
ATOM   1204  H   TYR A  81       1.626  11.994 -19.979  1.00  0.00           H  
ATOM   1205  CA  TYR A  81       3.658  12.174 -20.756  1.00  0.00           C  
ATOM   1206  HA  TYR A  81       4.386  12.985 -20.770  1.00  0.00           H  
ATOM   1207  CB  TYR A  81       4.277  11.090 -19.924  1.00  0.00           C  
ATOM   1208  HB2 TYR A  81       3.658  10.195 -19.868  1.00  0.00           H  
ATOM   1209  HB3 TYR A  81       5.207  10.882 -20.451  1.00  0.00           H  
ATOM   1210  CG  TYR A  81       4.750  11.426 -18.562  1.00  0.00           C  
ATOM   1211  CD1 TYR A  81       5.691  12.427 -18.345  1.00  0.00           C  
ATOM   1212  HD1 TYR A  81       6.239  12.870 -19.163  1.00  0.00           H  
ATOM   1213  CE1 TYR A  81       6.200  12.671 -17.087  1.00  0.00           C  
ATOM   1214  HE1 TYR A  81       7.023  13.343 -16.892  1.00  0.00           H  
ATOM   1215  CZ  TYR A  81       5.608  12.034 -15.957  1.00  0.00           C  
ATOM   1216  OH  TYR A  81       5.997  12.365 -14.718  1.00  0.00           O  
ATOM   1217  HH  TYR A  81       6.744  12.967 -14.758  1.00  0.00           H  
ATOM   1218  CE2 TYR A  81       4.600  11.082 -16.149  1.00  0.00           C  
ATOM   1219  HE2 TYR A  81       4.071  10.466 -15.437  1.00  0.00           H  
ATOM   1220  CD2 TYR A  81       4.171  10.748 -17.493  1.00  0.00           C  
ATOM   1221  HD2 TYR A  81       3.528   9.900 -17.676  1.00  0.00           H  
ATOM   1222  C   TYR A  81       3.652  11.713 -22.186  1.00  0.00           C  
ATOM   1223  O   TYR A  81       4.633  11.619 -22.919  1.00  0.00           O  
ATOM   1224  N   GLY A  82       2.442  11.487 -22.707  1.00  0.00           N  
ATOM   1225  H   GLY A  82       1.647  11.566 -22.089  1.00  0.00           H  
ATOM   1226  CA  GLY A  82       2.082  10.940 -24.043  1.00  0.00           C  
ATOM   1227  HA2 GLY A  82       1.210  11.443 -24.461  1.00  0.00           H  
ATOM   1228  HA3 GLY A  82       3.016  10.972 -24.605  1.00  0.00           H  
ATOM   1229  C   GLY A  82       1.707   9.433 -23.932  1.00  0.00           C  
ATOM   1230  O   GLY A  82       1.524   8.850 -22.831  1.00  0.00           O  
ATOM   1231  N   PRO A  83       1.631   8.723 -25.103  1.00  0.00           N  
ATOM   1232  CD  PRO A  83       1.740   9.292 -26.375  1.00  0.00           C  
ATOM   1233  HD2 PRO A  83       2.709   9.777 -26.494  1.00  0.00           H  
ATOM   1234  HD3 PRO A  83       0.875   9.941 -26.516  1.00  0.00           H  
ATOM   1235  CG  PRO A  83       1.581   8.043 -27.317  1.00  0.00           C  
ATOM   1236  HG2 PRO A  83       2.541   7.577 -27.537  1.00  0.00           H  
ATOM   1237  HG3 PRO A  83       1.074   8.200 -28.269  1.00  0.00           H  
ATOM   1238  CB  PRO A  83       0.768   7.046 -26.538  1.00  0.00           C  
ATOM   1239  HB2 PRO A  83       0.893   5.996 -26.803  1.00  0.00           H  
ATOM   1240  HB3 PRO A  83      -0.260   7.404 -26.485  1.00  0.00           H  
ATOM   1241  CA  PRO A  83       1.125   7.345 -25.123  1.00  0.00           C  
ATOM   1242  HA  PRO A  83       0.213   7.428 -24.533  1.00  0.00           H  
ATOM   1243  C   PRO A  83       1.989   6.267 -24.471  1.00  0.00           C  
ATOM   1244  O   PRO A  83       3.164   6.168 -24.869  1.00  0.00           O  
ATOM   1245  N   VAL A  84       1.405   5.357 -23.652  1.00  0.00           N  
ATOM   1246  H   VAL A  84       0.405   5.231 -23.719  1.00  0.00           H  
ATOM   1247  CA  VAL A  84       2.211   4.533 -22.721  1.00  0.00           C  
ATOM   1248  HA  VAL A  84       3.092   5.109 -22.437  1.00  0.00           H  
ATOM   1249  CB  VAL A  84       1.492   4.220 -21.408  1.00  0.00           C  
ATOM   1250  HB  VAL A  84       2.303   4.244 -20.680  1.00  0.00           H  
ATOM   1251  CG1 VAL A  84       0.517   5.249 -20.904  1.00  0.00           C  
ATOM   1252 HG11 VAL A  84       1.055   6.190 -21.012  1.00  0.00           H  
ATOM   1253 HG12 VAL A  84      -0.356   5.271 -21.557  1.00  0.00           H  
ATOM   1254 HG13 VAL A  84       0.289   5.039 -19.860  1.00  0.00           H  
ATOM   1255  CG2 VAL A  84       0.826   2.882 -21.196  1.00  0.00           C  
ATOM   1256 HG21 VAL A  84       0.422   2.765 -20.190  1.00  0.00           H  
ATOM   1257 HG22 VAL A  84      -0.027   2.793 -21.868  1.00  0.00           H  
ATOM   1258 HG23 VAL A  84       1.535   2.061 -21.291  1.00  0.00           H  
ATOM   1259  C   VAL A  84       2.755   3.231 -23.348  1.00  0.00           C  
ATOM   1260  O   VAL A  84       2.041   2.433 -23.938  1.00  0.00           O  
ATOM   1261  N   ASP A  85       4.099   3.097 -23.417  1.00  0.00           N  
ATOM   1262  H   ASP A  85       4.731   3.663 -22.870  1.00  0.00           H  
ATOM   1263  CA  ASP A  85       4.794   1.951 -23.982  1.00  0.00           C  
ATOM   1264  HA  ASP A  85       4.388   1.577 -24.922  1.00  0.00           H  
ATOM   1265  CB  ASP A  85       6.231   2.377 -24.227  1.00  0.00           C  
ATOM   1266  HB2 ASP A  85       6.617   2.723 -23.267  1.00  0.00           H  
ATOM   1267  HB3 ASP A  85       6.839   1.553 -24.600  1.00  0.00           H  
ATOM   1268  CG  ASP A  85       6.433   3.526 -25.172  1.00  0.00           C  
ATOM   1269  OD1 ASP A  85       6.606   3.269 -26.391  1.00  0.00           O  
ATOM   1270  OD2 ASP A  85       6.540   4.697 -24.746  1.00  0.00           O  
ATOM   1271  C   ASP A  85       4.703   0.708 -23.134  1.00  0.00           C  
ATOM   1272  O   ASP A  85       4.740  -0.365 -23.718  1.00  0.00           O  
ATOM   1273  N   VAL A  86       4.551   0.902 -21.802  1.00  0.00           N  
ATOM   1274  H   VAL A  86       4.508   1.894 -21.618  1.00  0.00           H  
ATOM   1275  CA  VAL A  86       4.588  -0.096 -20.685  1.00  0.00           C  
ATOM   1276  HA  VAL A  86       4.438  -1.091 -21.102  1.00  0.00           H  
ATOM   1277  CB  VAL A  86       5.998  -0.136 -19.996  1.00  0.00           C  
ATOM   1278  HB  VAL A  86       6.111   0.793 -19.437  1.00  0.00           H  
ATOM   1279  CG1 VAL A  86       6.027  -1.165 -18.824  1.00  0.00           C  
ATOM   1280 HG11 VAL A  86       7.058  -1.134 -18.471  1.00  0.00           H  
ATOM   1281 HG12 VAL A  86       5.488  -0.767 -17.966  1.00  0.00           H  
ATOM   1282 HG13 VAL A  86       5.648  -2.160 -19.057  1.00  0.00           H  
ATOM   1283  CG2 VAL A  86       7.138  -0.373 -21.012  1.00  0.00           C  
ATOM   1284 HG21 VAL A  86       8.076  -0.599 -20.506  1.00  0.00           H  
ATOM   1285 HG22 VAL A  86       6.934  -1.335 -21.482  1.00  0.00           H  
ATOM   1286 HG23 VAL A  86       7.264   0.446 -21.720  1.00  0.00           H  
ATOM   1287  C   VAL A  86       3.490   0.188 -19.615  1.00  0.00           C  
ATOM   1288  O   VAL A  86       3.361   1.306 -19.165  1.00  0.00           O  
ATOM   1289  N   LEU A  87       2.856  -0.927 -19.216  1.00  0.00           N  
ATOM   1290  H   LEU A  87       3.051  -1.784 -19.713  1.00  0.00           H  
ATOM   1291  CA  LEU A  87       1.934  -1.084 -18.069  1.00  0.00           C  
ATOM   1292  HA  LEU A  87       2.005  -0.198 -17.438  1.00  0.00           H  
ATOM   1293  CB  LEU A  87       0.434  -1.210 -18.451  1.00  0.00           C  
ATOM   1294  HB2 LEU A  87       0.087  -0.196 -18.651  1.00  0.00           H  
ATOM   1295  HB3 LEU A  87       0.384  -1.829 -19.348  1.00  0.00           H  
ATOM   1296  CG  LEU A  87      -0.537  -1.873 -17.483  1.00  0.00           C  
ATOM   1297  HG  LEU A  87      -0.111  -2.796 -17.092  1.00  0.00           H  
ATOM   1298  CD1 LEU A  87      -0.811  -1.020 -16.197  1.00  0.00           C  
ATOM   1299 HD11 LEU A  87      -1.227  -0.040 -16.428  1.00  0.00           H  
ATOM   1300 HD12 LEU A  87      -1.444  -1.631 -15.552  1.00  0.00           H  
ATOM   1301 HD13 LEU A  87       0.224  -1.016 -15.856  1.00  0.00           H  
ATOM   1302  CD2 LEU A  87      -1.883  -2.200 -18.095  1.00  0.00           C  
ATOM   1303 HD21 LEU A  87      -2.303  -1.463 -18.779  1.00  0.00           H  
ATOM   1304 HD22 LEU A  87      -1.798  -3.069 -18.748  1.00  0.00           H  
ATOM   1305 HD23 LEU A  87      -2.628  -2.345 -17.314  1.00  0.00           H  
ATOM   1306  C   LEU A  87       2.502  -2.240 -17.222  1.00  0.00           C  
ATOM   1307  O   LEU A  87       2.630  -3.387 -17.741  1.00  0.00           O  
ATOM   1308  N   VAL A  88       2.742  -2.003 -15.942  1.00  0.00           N  
ATOM   1309  H   VAL A  88       2.567  -1.103 -15.518  1.00  0.00           H  
ATOM   1310  CA  VAL A  88       2.883  -3.223 -15.070  1.00  0.00           C  
ATOM   1311  HA  VAL A  88       2.760  -4.132 -15.659  1.00  0.00           H  
ATOM   1312  CB  VAL A  88       4.228  -3.134 -14.368  1.00  0.00           C  
ATOM   1313  HB  VAL A  88       4.214  -2.129 -13.948  1.00  0.00           H  
ATOM   1314  CG1 VAL A  88       4.436  -4.080 -13.212  1.00  0.00           C  
ATOM   1315 HG11 VAL A  88       5.254  -3.729 -12.583  1.00  0.00           H  
ATOM   1316 HG12 VAL A  88       3.539  -4.161 -12.598  1.00  0.00           H  
ATOM   1317 HG13 VAL A  88       4.605  -5.070 -13.636  1.00  0.00           H  
ATOM   1318  CG2 VAL A  88       5.466  -3.204 -15.325  1.00  0.00           C  
ATOM   1319 HG21 VAL A  88       5.620  -4.217 -15.695  1.00  0.00           H  
ATOM   1320 HG22 VAL A  88       5.468  -2.416 -16.078  1.00  0.00           H  
ATOM   1321 HG23 VAL A  88       6.382  -3.011 -14.766  1.00  0.00           H  
ATOM   1322  C   VAL A  88       1.641  -3.242 -14.059  1.00  0.00           C  
ATOM   1323  O   VAL A  88       1.431  -2.288 -13.295  1.00  0.00           O  
ATOM   1324  N   ASN A  89       0.830  -4.334 -14.055  1.00  0.00           N  
ATOM   1325  H   ASN A  89       1.074  -4.983 -14.790  1.00  0.00           H  
ATOM   1326  CA  ASN A  89      -0.261  -4.615 -13.206  1.00  0.00           C  
ATOM   1327  HA  ASN A  89      -0.677  -3.676 -12.840  1.00  0.00           H  
ATOM   1328  CB  ASN A  89      -1.232  -5.530 -13.991  1.00  0.00           C  
ATOM   1329  HB2 ASN A  89      -0.710  -6.479 -14.117  1.00  0.00           H  
ATOM   1330  HB3 ASN A  89      -1.948  -5.750 -13.199  1.00  0.00           H  
ATOM   1331  CG  ASN A  89      -1.845  -4.824 -15.159  1.00  0.00           C  
ATOM   1332  OD1 ASN A  89      -2.544  -3.862 -14.972  1.00  0.00           O  
ATOM   1333  ND2 ASN A  89      -1.637  -5.258 -16.369  1.00  0.00           N  
ATOM   1334 HD21 ASN A  89      -1.275  -6.163 -16.638  1.00  0.00           H  
ATOM   1335 HD22 ASN A  89      -2.099  -4.630 -17.010  1.00  0.00           H  
ATOM   1336  C   ASN A  89       0.272  -5.322 -11.963  1.00  0.00           C  
ATOM   1337  O   ASN A  89       0.307  -6.488 -11.820  1.00  0.00           O  
ATOM   1338  N   ASN A  90       0.816  -4.578 -10.998  1.00  0.00           N  
ATOM   1339  H   ASN A  90       0.783  -3.588 -11.193  1.00  0.00           H  
ATOM   1340  CA  ASN A  90       1.348  -5.035  -9.702  1.00  0.00           C  
ATOM   1341  HA  ASN A  90       1.889  -5.977  -9.774  1.00  0.00           H  
ATOM   1342  CB  ASN A  90       2.381  -3.975  -9.278  1.00  0.00           C  
ATOM   1343  HB2 ASN A  90       3.317  -3.930  -9.836  1.00  0.00           H  
ATOM   1344  HB3 ASN A  90       1.782  -3.075  -9.418  1.00  0.00           H  
ATOM   1345  CG  ASN A  90       2.701  -4.020  -7.777  1.00  0.00           C  
ATOM   1346  OD1 ASN A  90       3.333  -4.926  -7.203  1.00  0.00           O  
ATOM   1347  ND2 ASN A  90       2.242  -3.038  -7.034  1.00  0.00           N  
ATOM   1348 HD21 ASN A  90       2.170  -3.155  -6.034  1.00  0.00           H  
ATOM   1349 HD22 ASN A  90       1.844  -2.262  -7.544  1.00  0.00           H  
ATOM   1350  C   ASN A  90       0.216  -5.280  -8.642  1.00  0.00           C  
ATOM   1351  O   ASN A  90       0.413  -6.225  -7.876  1.00  0.00           O  
ATOM   1352  N   ALA A  91      -0.814  -4.467  -8.568  1.00  0.00           N  
ATOM   1353  H   ALA A  91      -0.969  -3.778  -9.290  1.00  0.00           H  
ATOM   1354  CA  ALA A  91      -1.818  -4.471  -7.431  1.00  0.00           C  
ATOM   1355  HA  ALA A  91      -1.301  -4.183  -6.516  1.00  0.00           H  
ATOM   1356  CB  ALA A  91      -2.851  -3.331  -7.658  1.00  0.00           C  
ATOM   1357  HB1 ALA A  91      -3.123  -3.415  -8.710  1.00  0.00           H  
ATOM   1358  HB2 ALA A  91      -3.696  -3.520  -6.996  1.00  0.00           H  
ATOM   1359  HB3 ALA A  91      -2.412  -2.344  -7.510  1.00  0.00           H  
ATOM   1360  C   ALA A  91      -2.414  -5.801  -7.248  1.00  0.00           C  
ATOM   1361  O   ALA A  91      -2.781  -6.440  -8.204  1.00  0.00           O  
ATOM   1362  N   GLY A  92      -2.591  -6.201  -5.985  1.00  0.00           N  
ATOM   1363  H   GLY A  92      -2.115  -5.811  -5.184  1.00  0.00           H  
ATOM   1364  CA  GLY A  92      -3.273  -7.426  -5.621  1.00  0.00           C  
ATOM   1365  HA2 GLY A  92      -4.226  -7.401  -6.150  1.00  0.00           H  
ATOM   1366  HA3 GLY A  92      -2.732  -8.326  -5.914  1.00  0.00           H  
ATOM   1367  C   GLY A  92      -3.547  -7.465  -4.199  1.00  0.00           C  
ATOM   1368  O   GLY A  92      -3.074  -6.487  -3.501  1.00  0.00           O  
ATOM   1369  N   ARG A  93      -4.152  -8.523  -3.699  1.00  0.00           N  
ATOM   1370  H   ARG A  93      -4.295  -9.273  -4.360  1.00  0.00           H  
ATOM   1371  CA  ARG A  93      -4.535  -8.793  -2.299  1.00  0.00           C  
ATOM   1372  HA  ARG A  93      -3.718  -8.475  -1.653  1.00  0.00           H  
ATOM   1373  CB  ARG A  93      -5.772  -7.984  -2.032  1.00  0.00           C  
ATOM   1374  HB2 ARG A  93      -5.547  -6.952  -2.301  1.00  0.00           H  
ATOM   1375  HB3 ARG A  93      -6.542  -8.179  -2.779  1.00  0.00           H  
ATOM   1376  CG  ARG A  93      -6.165  -7.846  -0.578  1.00  0.00           C  
ATOM   1377  HG2 ARG A  93      -6.542  -8.790  -0.185  1.00  0.00           H  
ATOM   1378  HG3 ARG A  93      -5.256  -7.553  -0.054  1.00  0.00           H  
ATOM   1379  CD  ARG A  93      -7.288  -6.905  -0.282  1.00  0.00           C  
ATOM   1380  HD2 ARG A  93      -7.240  -6.678   0.782  1.00  0.00           H  
ATOM   1381  HD3 ARG A  93      -7.076  -5.994  -0.844  1.00  0.00           H  
ATOM   1382  NE  ARG A  93      -8.625  -7.430  -0.589  1.00  0.00           N  
ATOM   1383  HE  ARG A  93      -9.129  -6.838  -1.234  1.00  0.00           H  
ATOM   1384  CZ  ARG A  93      -9.320  -8.296   0.099  1.00  0.00           C  
ATOM   1385  NH1 ARG A  93      -8.862  -9.099   1.080  1.00  0.00           N  
ATOM   1386 HH11 ARG A  93      -7.852  -9.098   1.073  1.00  0.00           H  
ATOM   1387 HH12 ARG A  93      -9.400  -9.789   1.585  1.00  0.00           H  
ATOM   1388  NH2 ARG A  93     -10.613  -8.364  -0.079  1.00  0.00           N  
ATOM   1389 HH21 ARG A  93     -11.041  -7.809  -0.806  1.00  0.00           H  
ATOM   1390 HH22 ARG A  93     -11.245  -8.855   0.536  1.00  0.00           H  
ATOM   1391  C   ARG A  93      -4.848 -10.223  -1.950  1.00  0.00           C  
ATOM   1392  O   ARG A  93      -5.634 -10.851  -2.654  1.00  0.00           O  
ATOM   1393  N   PRO A  94      -4.502 -10.757  -0.726  1.00  0.00           N  
ATOM   1394  CD  PRO A  94      -3.654 -10.135   0.258  1.00  0.00           C  
ATOM   1395  HD2 PRO A  94      -4.312  -9.630   0.965  1.00  0.00           H  
ATOM   1396  HD3 PRO A  94      -2.973  -9.476  -0.282  1.00  0.00           H  
ATOM   1397  CG  PRO A  94      -2.930 -11.289   0.845  1.00  0.00           C  
ATOM   1398  HG2 PRO A  94      -2.630 -11.023   1.859  1.00  0.00           H  
ATOM   1399  HG3 PRO A  94      -2.033 -11.538   0.278  1.00  0.00           H  
ATOM   1400  CB  PRO A  94      -3.899 -12.436   0.817  1.00  0.00           C  
ATOM   1401  HB2 PRO A  94      -4.436 -12.408   1.766  1.00  0.00           H  
ATOM   1402  HB3 PRO A  94      -3.392 -13.383   0.632  1.00  0.00           H  
ATOM   1403  CA  PRO A  94      -4.875 -12.145  -0.385  1.00  0.00           C  
ATOM   1404  HA  PRO A  94      -4.640 -12.779  -1.240  1.00  0.00           H  
ATOM   1405  C   PRO A  94      -6.355 -12.277   0.119  1.00  0.00           C  
ATOM   1406  O   PRO A  94      -6.963 -11.315   0.555  1.00  0.00           O  
ATOM   1407  N   GLY A  95      -6.878 -13.505   0.161  1.00  0.00           N  
ATOM   1408  H   GLY A  95      -6.302 -14.214  -0.270  1.00  0.00           H  
ATOM   1409  CA  GLY A  95      -8.067 -13.870   0.834  1.00  0.00           C  
ATOM   1410  HA2 GLY A  95      -8.089 -13.463   1.846  1.00  0.00           H  
ATOM   1411  HA3 GLY A  95      -8.924 -13.366   0.386  1.00  0.00           H  
ATOM   1412  C   GLY A  95      -8.228 -15.384   0.857  1.00  0.00           C  
ATOM   1413  O   GLY A  95      -7.949 -15.938  -0.190  1.00  0.00           O  
ATOM   1414  N   GLY A  96      -8.693 -15.956   1.935  1.00  0.00           N  
ATOM   1415  H   GLY A  96      -8.999 -15.433   2.743  1.00  0.00           H  
ATOM   1416  CA  GLY A  96      -8.815 -17.415   2.091  1.00  0.00           C  
ATOM   1417  HA2 GLY A  96      -9.490 -17.731   1.295  1.00  0.00           H  
ATOM   1418  HA3 GLY A  96      -7.830 -17.873   2.003  1.00  0.00           H  
ATOM   1419  C   GLY A  96      -9.552 -17.852   3.411  1.00  0.00           C  
ATOM   1420  O   GLY A  96     -10.154 -17.069   4.153  1.00  0.00           O  
ATOM   1421  N   GLY A  97      -9.408 -19.119   3.764  1.00  0.00           N  
ATOM   1422  H   GLY A  97      -8.691 -19.610   3.247  1.00  0.00           H  
ATOM   1423  CA  GLY A  97     -10.027 -19.815   4.884  1.00  0.00           C  
ATOM   1424  HA2 GLY A  97      -9.430 -19.755   5.795  1.00  0.00           H  
ATOM   1425  HA3 GLY A  97     -11.009 -19.427   5.154  1.00  0.00           H  
ATOM   1426  C   GLY A  97     -10.285 -21.255   4.560  1.00  0.00           C  
ATOM   1427  O   GLY A  97     -10.056 -21.676   3.439  1.00  0.00           O  
ATOM   1428  N   ALA A  98     -11.105 -21.981   5.383  1.00  0.00           N  
ATOM   1429  H   ALA A  98     -11.337 -21.628   6.301  1.00  0.00           H  
ATOM   1430  CA  ALA A  98     -11.867 -23.225   5.018  1.00  0.00           C  
ATOM   1431  HA  ALA A  98     -11.120 -23.967   4.739  1.00  0.00           H  
ATOM   1432  CB  ALA A  98     -12.580 -23.750   6.261  1.00  0.00           C  
ATOM   1433  HB1 ALA A  98     -11.836 -23.791   7.056  1.00  0.00           H  
ATOM   1434  HB2 ALA A  98     -13.441 -23.099   6.420  1.00  0.00           H  
ATOM   1435  HB3 ALA A  98     -13.041 -24.721   6.086  1.00  0.00           H  
ATOM   1436  C   ALA A  98     -12.823 -22.920   3.864  1.00  0.00           C  
ATOM   1437  O   ALA A  98     -13.774 -22.182   4.051  1.00  0.00           O  
ATOM   1438  N   THR A  99     -12.627 -23.501   2.675  1.00  0.00           N  
ATOM   1439  H   THR A  99     -11.718 -23.860   2.421  1.00  0.00           H  
ATOM   1440  CA  THR A  99     -13.443 -23.133   1.515  1.00  0.00           C  
ATOM   1441  HA  THR A  99     -13.146 -22.090   1.415  1.00  0.00           H  
ATOM   1442  CB  THR A  99     -12.894 -23.870   0.275  1.00  0.00           C  
ATOM   1443  HB  THR A  99     -13.021 -24.941   0.427  1.00  0.00           H  
ATOM   1444  CG2 THR A  99     -13.533 -23.463  -1.056  1.00  0.00           C  
ATOM   1445 HG21 THR A  99     -13.360 -22.406  -1.253  1.00  0.00           H  
ATOM   1446 HG22 THR A  99     -13.009 -23.948  -1.880  1.00  0.00           H  
ATOM   1447 HG23 THR A  99     -14.582 -23.758  -1.033  1.00  0.00           H  
ATOM   1448  OG1 THR A  99     -11.535 -23.440   0.100  1.00  0.00           O  
ATOM   1449  HG1 THR A  99     -10.916 -24.103   0.414  1.00  0.00           H  
ATOM   1450  C   THR A  99     -14.934 -23.282   1.727  1.00  0.00           C  
ATOM   1451  O   THR A  99     -15.699 -22.424   1.286  1.00  0.00           O  
ATOM   1452  N   ALA A 100     -15.380 -24.357   2.438  1.00  0.00           N  
ATOM   1453  H   ALA A 100     -14.657 -24.831   2.957  1.00  0.00           H  
ATOM   1454  CA  ALA A 100     -16.795 -24.742   2.609  1.00  0.00           C  
ATOM   1455  HA  ALA A 100     -17.144 -24.756   1.576  1.00  0.00           H  
ATOM   1456  CB  ALA A 100     -16.752 -26.078   3.259  1.00  0.00           C  
ATOM   1457  HB1 ALA A 100     -17.737 -26.545   3.252  1.00  0.00           H  
ATOM   1458  HB2 ALA A 100     -16.204 -26.809   2.664  1.00  0.00           H  
ATOM   1459  HB3 ALA A 100     -16.223 -25.984   4.208  1.00  0.00           H  
ATOM   1460  C   ALA A 100     -17.582 -23.619   3.354  1.00  0.00           C  
ATOM   1461  O   ALA A 100     -18.781 -23.395   3.110  1.00  0.00           O  
ATOM   1462  N   GLU A 101     -16.857 -22.806   4.133  1.00  0.00           N  
ATOM   1463  H   GLU A 101     -15.865 -22.994   4.121  1.00  0.00           H  
ATOM   1464  CA  GLU A 101     -17.309 -21.696   4.979  1.00  0.00           C  
ATOM   1465  HA  GLU A 101     -18.361 -21.818   5.235  1.00  0.00           H  
ATOM   1466  CB  GLU A 101     -16.428 -21.805   6.313  1.00  0.00           C  
ATOM   1467  HB2 GLU A 101     -15.400 -21.646   5.987  1.00  0.00           H  
ATOM   1468  HB3 GLU A 101     -16.868 -21.061   6.977  1.00  0.00           H  
ATOM   1469  CG  GLU A 101     -16.437 -23.197   6.934  1.00  0.00           C  
ATOM   1470  HG2 GLU A 101     -15.996 -23.944   6.274  1.00  0.00           H  
ATOM   1471  HG3 GLU A 101     -15.783 -23.150   7.804  1.00  0.00           H  
ATOM   1472  CD  GLU A 101     -17.826 -23.813   7.231  1.00  0.00           C  
ATOM   1473  OE1 GLU A 101     -18.845 -23.159   7.434  1.00  0.00           O  
ATOM   1474  OE2 GLU A 101     -17.848 -25.026   7.356  1.00  0.00           O  
ATOM   1475  C   GLU A 101     -17.302 -20.311   4.268  1.00  0.00           C  
ATOM   1476  O   GLU A 101     -17.686 -19.335   4.893  1.00  0.00           O  
ATOM   1477  N   LEU A 102     -16.836 -20.175   2.997  1.00  0.00           N  
ATOM   1478  H   LEU A 102     -16.517 -21.032   2.567  1.00  0.00           H  
ATOM   1479  CA  LEU A 102     -16.259 -18.929   2.540  1.00  0.00           C  
ATOM   1480  HA  LEU A 102     -15.750 -18.297   3.268  1.00  0.00           H  
ATOM   1481  CB  LEU A 102     -15.021 -19.419   1.631  1.00  0.00           C  
ATOM   1482  HB2 LEU A 102     -14.406 -20.129   2.184  1.00  0.00           H  
ATOM   1483  HB3 LEU A 102     -15.406 -19.972   0.774  1.00  0.00           H  
ATOM   1484  CG  LEU A 102     -14.125 -18.324   1.083  1.00  0.00           C  
ATOM   1485  HG  LEU A 102     -14.327 -17.457   1.713  1.00  0.00           H  
ATOM   1486  CD1 LEU A 102     -12.723 -18.725   1.186  1.00  0.00           C  
ATOM   1487 HD11 LEU A 102     -12.372 -18.600   2.210  1.00  0.00           H  
ATOM   1488 HD12 LEU A 102     -12.541 -19.733   0.813  1.00  0.00           H  
ATOM   1489 HD13 LEU A 102     -12.144 -18.166   0.451  1.00  0.00           H  
ATOM   1490  CD2 LEU A 102     -14.445 -17.840  -0.309  1.00  0.00           C  
ATOM   1491 HD21 LEU A 102     -13.670 -17.102  -0.515  1.00  0.00           H  
ATOM   1492 HD22 LEU A 102     -14.453 -18.673  -1.012  1.00  0.00           H  
ATOM   1493 HD23 LEU A 102     -15.453 -17.425  -0.284  1.00  0.00           H  
ATOM   1494  C   LEU A 102     -17.337 -18.126   1.820  1.00  0.00           C  
ATOM   1495  O   LEU A 102     -17.905 -18.508   0.783  1.00  0.00           O  
ATOM   1496  N   ALA A 103     -17.570 -16.864   2.282  1.00  0.00           N  
ATOM   1497  H   ALA A 103     -17.014 -16.582   3.078  1.00  0.00           H  
ATOM   1498  CA  ALA A 103     -18.530 -15.873   1.711  1.00  0.00           C  
ATOM   1499  HA  ALA A 103     -19.489 -16.293   2.016  1.00  0.00           H  
ATOM   1500  CB  ALA A 103     -18.477 -14.620   2.559  1.00  0.00           C  
ATOM   1501  HB1 ALA A 103     -18.594 -14.834   3.622  1.00  0.00           H  
ATOM   1502  HB2 ALA A 103     -17.475 -14.195   2.497  1.00  0.00           H  
ATOM   1503  HB3 ALA A 103     -19.181 -13.855   2.232  1.00  0.00           H  
ATOM   1504  C   ALA A 103     -18.297 -15.502   0.203  1.00  0.00           C  
ATOM   1505  O   ALA A 103     -17.186 -15.201  -0.200  1.00  0.00           O  
ATOM   1506  N   ASP A 104     -19.411 -15.267  -0.528  1.00  0.00           N  
ATOM   1507  H   ASP A 104     -20.331 -15.321  -0.114  1.00  0.00           H  
ATOM   1508  CA  ASP A 104     -19.353 -14.610  -1.859  1.00  0.00           C  
ATOM   1509  HA  ASP A 104     -18.784 -15.226  -2.555  1.00  0.00           H  
ATOM   1510  CB  ASP A 104     -20.756 -14.343  -2.295  1.00  0.00           C  
ATOM   1511  HB2 ASP A 104     -21.180 -13.690  -1.533  1.00  0.00           H  
ATOM   1512  HB3 ASP A 104     -20.831 -13.712  -3.182  1.00  0.00           H  
ATOM   1513  CG  ASP A 104     -21.682 -15.613  -2.492  1.00  0.00           C  
ATOM   1514  OD1 ASP A 104     -21.382 -16.707  -1.956  1.00  0.00           O  
ATOM   1515  OD2 ASP A 104     -22.696 -15.382  -3.177  1.00  0.00           O  
ATOM   1516  C   ASP A 104     -18.633 -13.279  -1.809  1.00  0.00           C  
ATOM   1517  O   ASP A 104     -17.770 -13.095  -2.657  1.00  0.00           O  
ATOM   1518  N   GLU A 105     -18.855 -12.402  -0.831  1.00  0.00           N  
ATOM   1519  H   GLU A 105     -19.593 -12.658  -0.190  1.00  0.00           H  
ATOM   1520  CA  GLU A 105     -18.146 -11.173  -0.685  1.00  0.00           C  
ATOM   1521  HA  GLU A 105     -18.230 -10.586  -1.601  1.00  0.00           H  
ATOM   1522  CB  GLU A 105     -18.700 -10.394   0.521  1.00  0.00           C  
ATOM   1523  HB2 GLU A 105     -18.711 -11.035   1.403  1.00  0.00           H  
ATOM   1524  HB3 GLU A 105     -18.039  -9.560   0.757  1.00  0.00           H  
ATOM   1525  CG  GLU A 105     -20.151  -9.813   0.304  1.00  0.00           C  
ATOM   1526  HG2 GLU A 105     -20.307  -9.275   1.239  1.00  0.00           H  
ATOM   1527  HG3 GLU A 105     -20.136  -9.182  -0.584  1.00  0.00           H  
ATOM   1528  CD  GLU A 105     -21.253 -10.839   0.062  1.00  0.00           C  
ATOM   1529  OE1 GLU A 105     -21.122 -11.953   0.666  1.00  0.00           O  
ATOM   1530  OE2 GLU A 105     -22.129 -10.662  -0.835  1.00  0.00           O  
ATOM   1531  C   GLU A 105     -16.612 -11.287  -0.437  1.00  0.00           C  
ATOM   1532  O   GLU A 105     -15.874 -10.419  -1.005  1.00  0.00           O  
ATOM   1533  N   LEU A 106     -16.136 -12.356   0.201  1.00  0.00           N  
ATOM   1534  H   LEU A 106     -16.779 -13.106   0.413  1.00  0.00           H  
ATOM   1535  CA  LEU A 106     -14.715 -12.581   0.222  1.00  0.00           C  
ATOM   1536  HA  LEU A 106     -14.201 -11.686   0.572  1.00  0.00           H  
ATOM   1537  CB  LEU A 106     -14.459 -13.592   1.364  1.00  0.00           C  
ATOM   1538  HB2 LEU A 106     -14.769 -13.174   2.323  1.00  0.00           H  
ATOM   1539  HB3 LEU A 106     -15.110 -14.434   1.132  1.00  0.00           H  
ATOM   1540  CG  LEU A 106     -12.985 -14.023   1.515  1.00  0.00           C  
ATOM   1541  HG  LEU A 106     -12.690 -14.641   0.667  1.00  0.00           H  
ATOM   1542  CD1 LEU A 106     -11.921 -12.958   1.590  1.00  0.00           C  
ATOM   1543 HD11 LEU A 106     -12.299 -12.201   2.278  1.00  0.00           H  
ATOM   1544 HD12 LEU A 106     -11.048 -13.496   1.961  1.00  0.00           H  
ATOM   1545 HD13 LEU A 106     -11.704 -12.657   0.566  1.00  0.00           H  
ATOM   1546  CD2 LEU A 106     -12.955 -14.951   2.804  1.00  0.00           C  
ATOM   1547 HD21 LEU A 106     -12.053 -15.562   2.783  1.00  0.00           H  
ATOM   1548 HD22 LEU A 106     -12.869 -14.238   3.623  1.00  0.00           H  
ATOM   1549 HD23 LEU A 106     -13.923 -15.444   2.898  1.00  0.00           H  
ATOM   1550  C   LEU A 106     -14.189 -13.018  -1.181  1.00  0.00           C  
ATOM   1551  O   LEU A 106     -13.148 -12.519  -1.633  1.00  0.00           O  
ATOM   1552  N   TRP A 107     -14.858 -13.903  -1.868  1.00  0.00           N  
ATOM   1553  H   TRP A 107     -15.757 -14.177  -1.497  1.00  0.00           H  
ATOM   1554  CA  TRP A 107     -14.473 -14.372  -3.182  1.00  0.00           C  
ATOM   1555  HA  TRP A 107     -13.436 -14.707  -3.176  1.00  0.00           H  
ATOM   1556  CB  TRP A 107     -15.406 -15.510  -3.571  1.00  0.00           C  
ATOM   1557  HB2 TRP A 107     -15.410 -16.247  -2.768  1.00  0.00           H  
ATOM   1558  HB3 TRP A 107     -16.450 -15.199  -3.618  1.00  0.00           H  
ATOM   1559  CG  TRP A 107     -15.038 -16.216  -4.830  1.00  0.00           C  
ATOM   1560  CD1 TRP A 107     -15.389 -15.763  -6.090  1.00  0.00           C  
ATOM   1561  HD1 TRP A 107     -16.009 -14.893  -6.250  1.00  0.00           H  
ATOM   1562  NE1 TRP A 107     -14.886 -16.624  -6.945  1.00  0.00           N  
ATOM   1563  HE1 TRP A 107     -14.901 -16.559  -7.952  1.00  0.00           H  
ATOM   1564  CE2 TRP A 107     -14.190 -17.656  -6.418  1.00  0.00           C  
ATOM   1565  CZ2 TRP A 107     -13.482 -18.783  -6.841  1.00  0.00           C  
ATOM   1566  HZ2 TRP A 107     -13.351 -18.913  -7.906  1.00  0.00           H  
ATOM   1567  CH2 TRP A 107     -12.975 -19.692  -5.969  1.00  0.00           C  
ATOM   1568  HH2 TRP A 107     -12.510 -20.581  -6.368  1.00  0.00           H  
ATOM   1569  CZ3 TRP A 107     -12.971 -19.500  -4.588  1.00  0.00           C  
ATOM   1570  HZ3 TRP A 107     -12.539 -20.203  -3.890  1.00  0.00           H  
ATOM   1571  CE3 TRP A 107     -13.702 -18.348  -4.145  1.00  0.00           C  
ATOM   1572  HE3 TRP A 107     -13.749 -18.088  -3.097  1.00  0.00           H  
ATOM   1573  CD2 TRP A 107     -14.307 -17.429  -5.024  1.00  0.00           C  
ATOM   1574  C   TRP A 107     -14.567 -13.230  -4.146  1.00  0.00           C  
ATOM   1575  O   TRP A 107     -13.496 -12.922  -4.750  1.00  0.00           O  
ATOM   1576  N   LEU A 108     -15.739 -12.601  -4.315  1.00  0.00           N  
ATOM   1577  H   LEU A 108     -16.452 -12.928  -3.679  1.00  0.00           H  
ATOM   1578  CA  LEU A 108     -15.891 -11.524  -5.364  1.00  0.00           C  
ATOM   1579  HA  LEU A 108     -15.857 -12.031  -6.328  1.00  0.00           H  
ATOM   1580  CB  LEU A 108     -17.281 -10.985  -5.350  1.00  0.00           C  
ATOM   1581  HB2 LEU A 108     -17.539 -10.776  -4.312  1.00  0.00           H  
ATOM   1582  HB3 LEU A 108     -17.363 -10.057  -5.915  1.00  0.00           H  
ATOM   1583  CG  LEU A 108     -18.451 -11.930  -5.896  1.00  0.00           C  
ATOM   1584  HG  LEU A 108     -18.176 -12.905  -5.494  1.00  0.00           H  
ATOM   1585  CD1 LEU A 108     -19.745 -11.539  -5.162  1.00  0.00           C  
ATOM   1586 HD11 LEU A 108     -19.751 -10.454  -5.061  1.00  0.00           H  
ATOM   1587 HD12 LEU A 108     -20.610 -12.099  -5.519  1.00  0.00           H  
ATOM   1588 HD13 LEU A 108     -19.766 -11.909  -4.137  1.00  0.00           H  
ATOM   1589  CD2 LEU A 108     -18.669 -11.866  -7.380  1.00  0.00           C  
ATOM   1590 HD21 LEU A 108     -19.227 -10.970  -7.650  1.00  0.00           H  
ATOM   1591 HD22 LEU A 108     -17.757 -12.008  -7.958  1.00  0.00           H  
ATOM   1592 HD23 LEU A 108     -19.360 -12.680  -7.600  1.00  0.00           H  
ATOM   1593  C   LEU A 108     -14.835 -10.429  -5.219  1.00  0.00           C  
ATOM   1594  O   LEU A 108     -14.283 -10.080  -6.243  1.00  0.00           O  
ATOM   1595  N   ASP A 109     -14.565  -9.792  -4.104  1.00  0.00           N  
ATOM   1596  H   ASP A 109     -15.141 -10.031  -3.311  1.00  0.00           H  
ATOM   1597  CA  ASP A 109     -13.670  -8.634  -4.114  1.00  0.00           C  
ATOM   1598  HA  ASP A 109     -13.910  -7.827  -4.808  1.00  0.00           H  
ATOM   1599  CB  ASP A 109     -13.805  -8.050  -2.724  1.00  0.00           C  
ATOM   1600  HB2 ASP A 109     -14.879  -7.888  -2.632  1.00  0.00           H  
ATOM   1601  HB3 ASP A 109     -13.580  -8.770  -1.938  1.00  0.00           H  
ATOM   1602  CG  ASP A 109     -12.904  -6.861  -2.643  1.00  0.00           C  
ATOM   1603  OD1 ASP A 109     -13.356  -5.796  -3.169  1.00  0.00           O  
ATOM   1604  OD2 ASP A 109     -11.827  -6.840  -1.985  1.00  0.00           O  
ATOM   1605  C   ASP A 109     -12.260  -9.090  -4.387  1.00  0.00           C  
ATOM   1606  O   ASP A 109     -11.593  -8.308  -5.068  1.00  0.00           O  
ATOM   1607  N   VAL A 110     -11.751 -10.149  -3.820  1.00  0.00           N  
ATOM   1608  H   VAL A 110     -12.417 -10.728  -3.329  1.00  0.00           H  
ATOM   1609  CA  VAL A 110     -10.464 -10.813  -4.140  1.00  0.00           C  
ATOM   1610  HA  VAL A 110      -9.682 -10.139  -3.792  1.00  0.00           H  
ATOM   1611  CB  VAL A 110     -10.300 -12.091  -3.416  1.00  0.00           C  
ATOM   1612  HB  VAL A 110     -11.204 -12.672  -3.599  1.00  0.00           H  
ATOM   1613  CG1 VAL A 110      -9.111 -12.956  -3.782  1.00  0.00           C  
ATOM   1614 HG11 VAL A 110      -8.223 -12.424  -3.441  1.00  0.00           H  
ATOM   1615 HG12 VAL A 110      -9.189 -13.930  -3.300  1.00  0.00           H  
ATOM   1616 HG13 VAL A 110      -9.155 -13.167  -4.851  1.00  0.00           H  
ATOM   1617  CG2 VAL A 110     -10.278 -11.870  -1.920  1.00  0.00           C  
ATOM   1618 HG21 VAL A 110     -11.088 -11.277  -1.496  1.00  0.00           H  
ATOM   1619 HG22 VAL A 110     -10.201 -12.812  -1.379  1.00  0.00           H  
ATOM   1620 HG23 VAL A 110      -9.318 -11.399  -1.710  1.00  0.00           H  
ATOM   1621  C   VAL A 110     -10.267 -10.995  -5.643  1.00  0.00           C  
ATOM   1622  O   VAL A 110      -9.196 -10.650  -6.226  1.00  0.00           O  
ATOM   1623  N   VAL A 111     -11.322 -11.430  -6.315  1.00  0.00           N  
ATOM   1624  H   VAL A 111     -12.152 -11.580  -5.760  1.00  0.00           H  
ATOM   1625  CA  VAL A 111     -11.371 -11.561  -7.807  1.00  0.00           C  
ATOM   1626  HA  VAL A 111     -10.499 -12.133  -8.122  1.00  0.00           H  
ATOM   1627  CB  VAL A 111     -12.598 -12.386  -8.225  1.00  0.00           C  
ATOM   1628  HB  VAL A 111     -13.410 -11.960  -7.636  1.00  0.00           H  
ATOM   1629  CG1 VAL A 111     -12.949 -12.424  -9.703  1.00  0.00           C  
ATOM   1630 HG11 VAL A 111     -13.412 -11.467  -9.941  1.00  0.00           H  
ATOM   1631 HG12 VAL A 111     -12.034 -12.615 -10.263  1.00  0.00           H  
ATOM   1632 HG13 VAL A 111     -13.749 -13.133  -9.915  1.00  0.00           H  
ATOM   1633  CG2 VAL A 111     -12.332 -13.796  -7.690  1.00  0.00           C  
ATOM   1634 HG21 VAL A 111     -13.294 -14.290  -7.824  1.00  0.00           H  
ATOM   1635 HG22 VAL A 111     -11.613 -14.292  -8.341  1.00  0.00           H  
ATOM   1636 HG23 VAL A 111     -11.937 -13.871  -6.677  1.00  0.00           H  
ATOM   1637  C   VAL A 111     -11.469 -10.209  -8.552  1.00  0.00           C  
ATOM   1638  O   VAL A 111     -10.876 -10.050  -9.577  1.00  0.00           O  
ATOM   1639  N   GLU A 112     -12.226  -9.277  -7.995  1.00  0.00           N  
ATOM   1640  H   GLU A 112     -12.760  -9.566  -7.188  1.00  0.00           H  
ATOM   1641  CA  GLU A 112     -12.344  -7.875  -8.431  1.00  0.00           C  
ATOM   1642  HA  GLU A 112     -12.795  -7.886  -9.423  1.00  0.00           H  
ATOM   1643  CB  GLU A 112     -13.314  -7.109  -7.560  1.00  0.00           C  
ATOM   1644  HB2 GLU A 112     -14.163  -7.783  -7.444  1.00  0.00           H  
ATOM   1645  HB3 GLU A 112     -12.850  -6.964  -6.585  1.00  0.00           H  
ATOM   1646  CG  GLU A 112     -13.753  -5.781  -8.201  1.00  0.00           C  
ATOM   1647  HG2 GLU A 112     -13.922  -5.046  -7.414  1.00  0.00           H  
ATOM   1648  HG3 GLU A 112     -12.923  -5.309  -8.726  1.00  0.00           H  
ATOM   1649  CD  GLU A 112     -15.035  -5.816  -9.079  1.00  0.00           C  
ATOM   1650  OE1 GLU A 112     -15.377  -6.881  -9.621  1.00  0.00           O  
ATOM   1651  OE2 GLU A 112     -15.621  -4.738  -9.281  1.00  0.00           O  
ATOM   1652  C   GLU A 112     -10.988  -7.146  -8.417  1.00  0.00           C  
ATOM   1653  O   GLU A 112     -10.672  -6.385  -9.328  1.00  0.00           O  
ATOM   1654  N   THR A 113     -10.105  -7.502  -7.507  1.00  0.00           N  
ATOM   1655  H   THR A 113     -10.461  -8.171  -6.840  1.00  0.00           H  
ATOM   1656  CA  THR A 113      -8.757  -6.991  -7.220  1.00  0.00           C  
ATOM   1657  HA  THR A 113      -8.740  -5.966  -7.591  1.00  0.00           H  
ATOM   1658  CB  THR A 113      -8.376  -7.042  -5.736  1.00  0.00           C  
ATOM   1659  HB  THR A 113      -8.130  -8.070  -5.471  1.00  0.00           H  
ATOM   1660  CG2 THR A 113      -7.169  -6.116  -5.404  1.00  0.00           C  
ATOM   1661 HG21 THR A 113      -7.494  -5.098  -5.611  1.00  0.00           H  
ATOM   1662 HG22 THR A 113      -6.866  -6.170  -4.358  1.00  0.00           H  
ATOM   1663 HG23 THR A 113      -6.260  -6.459  -5.899  1.00  0.00           H  
ATOM   1664  OG1 THR A 113      -9.352  -6.615  -4.770  1.00  0.00           O  
ATOM   1665  HG1 THR A 113     -10.106  -7.199  -4.884  1.00  0.00           H  
ATOM   1666  C   THR A 113      -7.639  -7.715  -7.956  1.00  0.00           C  
ATOM   1667  O   THR A 113      -7.041  -7.081  -8.819  1.00  0.00           O  
ATOM   1668  N   ASN A 114      -7.380  -9.003  -7.661  1.00  0.00           N  
ATOM   1669  H   ASN A 114      -8.061  -9.439  -7.055  1.00  0.00           H  
ATOM   1670  CA  ASN A 114      -6.346  -9.710  -8.370  1.00  0.00           C  
ATOM   1671  HA  ASN A 114      -5.395  -9.180  -8.324  1.00  0.00           H  
ATOM   1672  CB  ASN A 114      -6.096 -11.042  -7.660  1.00  0.00           C  
ATOM   1673  HB2 ASN A 114      -6.965 -11.685  -7.527  1.00  0.00           H  
ATOM   1674  HB3 ASN A 114      -5.438 -11.593  -8.331  1.00  0.00           H  
ATOM   1675  CG  ASN A 114      -5.557 -10.931  -6.240  1.00  0.00           C  
ATOM   1676  OD1 ASN A 114      -4.401 -10.560  -6.004  1.00  0.00           O  
ATOM   1677  ND2 ASN A 114      -6.415 -11.167  -5.299  1.00  0.00           N  
ATOM   1678 HD21 ASN A 114      -7.378 -11.227  -5.598  1.00  0.00           H  
ATOM   1679 HD22 ASN A 114      -6.132 -11.140  -4.330  1.00  0.00           H  
ATOM   1680  C   ASN A 114      -6.631  -9.995  -9.841  1.00  0.00           C  
ATOM   1681  O   ASN A 114      -5.631 -10.019 -10.553  1.00  0.00           O  
ATOM   1682  N   LEU A 115      -7.845 -10.244 -10.268  1.00  0.00           N  
ATOM   1683  H   LEU A 115      -8.643 -10.239  -9.649  1.00  0.00           H  
ATOM   1684  CA  LEU A 115      -8.124 -10.645 -11.666  1.00  0.00           C  
ATOM   1685  HA  LEU A 115      -7.205 -10.810 -12.230  1.00  0.00           H  
ATOM   1686  CB  LEU A 115      -8.971 -11.977 -11.718  1.00  0.00           C  
ATOM   1687  HB2 LEU A 115      -8.419 -12.792 -11.249  1.00  0.00           H  
ATOM   1688  HB3 LEU A 115      -9.832 -11.700 -11.110  1.00  0.00           H  
ATOM   1689  CG  LEU A 115      -9.605 -12.295 -13.071  1.00  0.00           C  
ATOM   1690  HG  LEU A 115     -10.138 -11.461 -13.529  1.00  0.00           H  
ATOM   1691  CD1 LEU A 115      -8.519 -12.837 -13.964  1.00  0.00           C  
ATOM   1692 HD11 LEU A 115      -8.927 -13.159 -14.922  1.00  0.00           H  
ATOM   1693 HD12 LEU A 115      -7.797 -12.041 -14.142  1.00  0.00           H  
ATOM   1694 HD13 LEU A 115      -7.931 -13.628 -13.499  1.00  0.00           H  
ATOM   1695  CD2 LEU A 115     -10.662 -13.436 -12.823  1.00  0.00           C  
ATOM   1696 HD21 LEU A 115     -10.934 -13.803 -13.813  1.00  0.00           H  
ATOM   1697 HD22 LEU A 115     -10.175 -14.220 -12.243  1.00  0.00           H  
ATOM   1698 HD23 LEU A 115     -11.567 -13.028 -12.374  1.00  0.00           H  
ATOM   1699  C   LEU A 115      -8.844  -9.567 -12.470  1.00  0.00           C  
ATOM   1700  O   LEU A 115      -8.335  -9.115 -13.475  1.00  0.00           O  
ATOM   1701  N   THR A 116     -10.124  -9.163 -12.152  1.00  0.00           N  
ATOM   1702  H   THR A 116     -10.567  -9.594 -11.353  1.00  0.00           H  
ATOM   1703  CA  THR A 116     -10.889  -8.274 -13.047  1.00  0.00           C  
ATOM   1704  HA  THR A 116     -10.938  -8.572 -14.095  1.00  0.00           H  
ATOM   1705  CB  THR A 116     -12.333  -8.197 -12.469  1.00  0.00           C  
ATOM   1706  HB  THR A 116     -12.387  -7.949 -11.409  1.00  0.00           H  
ATOM   1707  CG2 THR A 116     -13.188  -7.205 -13.234  1.00  0.00           C  
ATOM   1708 HG21 THR A 116     -14.229  -7.143 -12.917  1.00  0.00           H  
ATOM   1709 HG22 THR A 116     -12.738  -6.246 -12.981  1.00  0.00           H  
ATOM   1710 HG23 THR A 116     -13.001  -7.264 -14.306  1.00  0.00           H  
ATOM   1711  OG1 THR A 116     -12.990  -9.463 -12.552  1.00  0.00           O  
ATOM   1712  HG1 THR A 116     -13.666  -9.417 -11.871  1.00  0.00           H  
ATOM   1713  C   THR A 116     -10.311  -6.855 -13.196  1.00  0.00           C  
ATOM   1714  O   THR A 116     -10.491  -6.267 -14.252  1.00  0.00           O  
ATOM   1715  N   GLY A 117      -9.566  -6.350 -12.199  1.00  0.00           N  
ATOM   1716  H   GLY A 117      -9.795  -6.780 -11.315  1.00  0.00           H  
ATOM   1717  CA  GLY A 117      -8.713  -5.168 -12.185  1.00  0.00           C  
ATOM   1718  HA2 GLY A 117      -9.245  -4.267 -12.491  1.00  0.00           H  
ATOM   1719  HA3 GLY A 117      -8.377  -4.992 -11.163  1.00  0.00           H  
ATOM   1720  C   GLY A 117      -7.496  -5.151 -13.097  1.00  0.00           C  
ATOM   1721  O   GLY A 117      -7.288  -4.169 -13.702  1.00  0.00           O  
ATOM   1722  N   VAL A 118      -6.761  -6.245 -13.265  1.00  0.00           N  
ATOM   1723  H   VAL A 118      -6.994  -7.117 -12.813  1.00  0.00           H  
ATOM   1724  CA  VAL A 118      -5.781  -6.451 -14.347  1.00  0.00           C  
ATOM   1725  HA  VAL A 118      -5.048  -5.646 -14.306  1.00  0.00           H  
ATOM   1726  CB  VAL A 118      -4.983  -7.783 -14.313  1.00  0.00           C  
ATOM   1727  HB  VAL A 118      -5.661  -8.604 -14.541  1.00  0.00           H  
ATOM   1728  CG1 VAL A 118      -3.874  -7.898 -15.426  1.00  0.00           C  
ATOM   1729 HG11 VAL A 118      -3.269  -8.804 -15.380  1.00  0.00           H  
ATOM   1730 HG12 VAL A 118      -4.299  -7.928 -16.430  1.00  0.00           H  
ATOM   1731 HG13 VAL A 118      -3.398  -6.924 -15.536  1.00  0.00           H  
ATOM   1732  CG2 VAL A 118      -4.301  -7.903 -12.949  1.00  0.00           C  
ATOM   1733 HG21 VAL A 118      -5.017  -7.939 -12.129  1.00  0.00           H  
ATOM   1734 HG22 VAL A 118      -3.630  -8.761 -12.892  1.00  0.00           H  
ATOM   1735 HG23 VAL A 118      -3.664  -7.038 -12.766  1.00  0.00           H  
ATOM   1736  C   VAL A 118      -6.484  -6.253 -15.675  1.00  0.00           C  
ATOM   1737  O   VAL A 118      -6.038  -5.388 -16.462  1.00  0.00           O  
ATOM   1738  N   PHE A 119      -7.549  -7.011 -15.995  1.00  0.00           N  
ATOM   1739  H   PHE A 119      -7.860  -7.698 -15.322  1.00  0.00           H  
ATOM   1740  CA  PHE A 119      -8.329  -6.932 -17.221  1.00  0.00           C  
ATOM   1741  HA  PHE A 119      -7.678  -7.210 -18.048  1.00  0.00           H  
ATOM   1742  CB  PHE A 119      -9.441  -8.051 -17.258  1.00  0.00           C  
ATOM   1743  HB2 PHE A 119      -8.928  -8.904 -17.704  1.00  0.00           H  
ATOM   1744  HB3 PHE A 119      -9.893  -8.212 -16.279  1.00  0.00           H  
ATOM   1745  CG  PHE A 119     -10.671  -7.688 -18.150  1.00  0.00           C  
ATOM   1746  CD1 PHE A 119     -10.546  -7.731 -19.528  1.00  0.00           C  
ATOM   1747  HD1 PHE A 119      -9.551  -7.967 -19.876  1.00  0.00           H  
ATOM   1748  CE1 PHE A 119     -11.602  -7.235 -20.391  1.00  0.00           C  
ATOM   1749  HE1 PHE A 119     -11.407  -7.295 -21.452  1.00  0.00           H  
ATOM   1750  CZ  PHE A 119     -12.749  -6.726 -19.832  1.00  0.00           C  
ATOM   1751  HZ  PHE A 119     -13.597  -6.548 -20.476  1.00  0.00           H  
ATOM   1752  CE2 PHE A 119     -12.926  -6.817 -18.432  1.00  0.00           C  
ATOM   1753  HE2 PHE A 119     -13.866  -6.509 -17.998  1.00  0.00           H  
ATOM   1754  CD2 PHE A 119     -11.904  -7.286 -17.613  1.00  0.00           C  
ATOM   1755  HD2 PHE A 119     -12.121  -7.299 -16.555  1.00  0.00           H  
ATOM   1756  C   PHE A 119      -8.862  -5.520 -17.553  1.00  0.00           C  
ATOM   1757  O   PHE A 119      -8.564  -5.118 -18.621  1.00  0.00           O  
ATOM   1758  N   ARG A 120      -9.575  -4.804 -16.635  1.00  0.00           N  
ATOM   1759  H   ARG A 120      -9.801  -5.294 -15.781  1.00  0.00           H  
ATOM   1760  CA  ARG A 120     -10.083  -3.419 -16.846  1.00  0.00           C  
ATOM   1761  HA  ARG A 120     -10.673  -3.349 -17.760  1.00  0.00           H  
ATOM   1762  CB  ARG A 120     -10.899  -3.056 -15.604  1.00  0.00           C  
ATOM   1763  HB2 ARG A 120     -10.228  -3.291 -14.777  1.00  0.00           H  
ATOM   1764  HB3 ARG A 120     -11.044  -1.978 -15.664  1.00  0.00           H  
ATOM   1765  CG  ARG A 120     -12.250  -3.742 -15.406  1.00  0.00           C  
ATOM   1766  HG2 ARG A 120     -12.894  -3.528 -16.260  1.00  0.00           H  
ATOM   1767  HG3 ARG A 120     -11.985  -4.798 -15.463  1.00  0.00           H  
ATOM   1768  CD  ARG A 120     -12.932  -3.368 -14.113  1.00  0.00           C  
ATOM   1769  HD2 ARG A 120     -12.334  -3.881 -13.359  1.00  0.00           H  
ATOM   1770  HD3 ARG A 120     -12.880  -2.280 -14.080  1.00  0.00           H  
ATOM   1771  NE  ARG A 120     -14.348  -3.781 -14.098  1.00  0.00           N  
ATOM   1772  HE  ARG A 120     -14.798  -3.898 -14.994  1.00  0.00           H  
ATOM   1773  CZ  ARG A 120     -15.050  -4.143 -13.004  1.00  0.00           C  
ATOM   1774  NH1 ARG A 120     -14.476  -4.250 -11.785  1.00  0.00           N  
ATOM   1775 HH11 ARG A 120     -13.471  -4.193 -11.706  1.00  0.00           H  
ATOM   1776 HH12 ARG A 120     -15.016  -4.451 -10.955  1.00  0.00           H  
ATOM   1777  NH2 ARG A 120     -16.361  -4.323 -13.088  1.00  0.00           N  
ATOM   1778 HH21 ARG A 120     -16.745  -4.136 -14.002  1.00  0.00           H  
ATOM   1779 HH22 ARG A 120     -16.900  -4.675 -12.309  1.00  0.00           H  
ATOM   1780  C   ARG A 120      -9.002  -2.438 -17.172  1.00  0.00           C  
ATOM   1781  O   ARG A 120      -9.071  -1.627 -18.059  1.00  0.00           O  
ATOM   1782  N   VAL A 121      -7.849  -2.435 -16.440  1.00  0.00           N  
ATOM   1783  H   VAL A 121      -7.590  -3.174 -15.803  1.00  0.00           H  
ATOM   1784  CA  VAL A 121      -6.692  -1.492 -16.676  1.00  0.00           C  
ATOM   1785  HA  VAL A 121      -7.090  -0.480 -16.766  1.00  0.00           H  
ATOM   1786  CB  VAL A 121      -5.811  -1.471 -15.394  1.00  0.00           C  
ATOM   1787  HB  VAL A 121      -5.405  -2.482 -15.347  1.00  0.00           H  
ATOM   1788  CG1 VAL A 121      -4.640  -0.551 -15.535  1.00  0.00           C  
ATOM   1789 HG11 VAL A 121      -5.053   0.426 -15.790  1.00  0.00           H  
ATOM   1790 HG12 VAL A 121      -4.242  -0.461 -14.524  1.00  0.00           H  
ATOM   1791 HG13 VAL A 121      -3.887  -0.894 -16.243  1.00  0.00           H  
ATOM   1792  CG2 VAL A 121      -6.581  -1.057 -14.133  1.00  0.00           C  
ATOM   1793 HG21 VAL A 121      -6.951  -0.036 -14.228  1.00  0.00           H  
ATOM   1794 HG22 VAL A 121      -7.371  -1.786 -13.953  1.00  0.00           H  
ATOM   1795 HG23 VAL A 121      -5.938  -1.073 -13.254  1.00  0.00           H  
ATOM   1796  C   VAL A 121      -5.938  -1.784 -18.022  1.00  0.00           C  
ATOM   1797  O   VAL A 121      -5.790  -0.883 -18.843  1.00  0.00           O  
ATOM   1798  N   THR A 122      -5.437  -2.995 -18.267  1.00  0.00           N  
ATOM   1799  H   THR A 122      -5.421  -3.690 -17.533  1.00  0.00           H  
ATOM   1800  CA  THR A 122      -4.871  -3.393 -19.592  1.00  0.00           C  
ATOM   1801  HA  THR A 122      -3.987  -2.827 -19.886  1.00  0.00           H  
ATOM   1802  CB  THR A 122      -4.405  -4.884 -19.508  1.00  0.00           C  
ATOM   1803  HB  THR A 122      -5.268  -5.501 -19.256  1.00  0.00           H  
ATOM   1804  CG2 THR A 122      -3.684  -5.358 -20.786  1.00  0.00           C  
ATOM   1805 HG21 THR A 122      -4.490  -5.494 -21.508  1.00  0.00           H  
ATOM   1806 HG22 THR A 122      -3.007  -4.586 -21.153  1.00  0.00           H  
ATOM   1807 HG23 THR A 122      -3.313  -6.348 -20.520  1.00  0.00           H  
ATOM   1808  OG1 THR A 122      -3.645  -5.105 -18.372  1.00  0.00           O  
ATOM   1809  HG1 THR A 122      -4.284  -5.125 -17.656  1.00  0.00           H  
ATOM   1810  C   THR A 122      -5.891  -3.321 -20.747  1.00  0.00           C  
ATOM   1811  O   THR A 122      -5.443  -2.981 -21.838  1.00  0.00           O  
ATOM   1812  N   LYS A 123      -7.190  -3.532 -20.519  1.00  0.00           N  
ATOM   1813  H   LYS A 123      -7.409  -3.922 -19.612  1.00  0.00           H  
ATOM   1814  CA  LYS A 123      -8.280  -3.149 -21.490  1.00  0.00           C  
ATOM   1815  HA  LYS A 123      -8.209  -3.565 -22.496  1.00  0.00           H  
ATOM   1816  CB  LYS A 123      -9.614  -3.519 -20.849  1.00  0.00           C  
ATOM   1817  HB2 LYS A 123      -9.565  -4.605 -20.758  1.00  0.00           H  
ATOM   1818  HB3 LYS A 123      -9.743  -3.060 -19.869  1.00  0.00           H  
ATOM   1819  CG  LYS A 123     -10.813  -3.137 -21.843  1.00  0.00           C  
ATOM   1820  HG2 LYS A 123     -10.751  -2.049 -21.838  1.00  0.00           H  
ATOM   1821  HG3 LYS A 123     -10.621  -3.587 -22.818  1.00  0.00           H  
ATOM   1822  CD  LYS A 123     -12.208  -3.389 -21.302  1.00  0.00           C  
ATOM   1823  HD2 LYS A 123     -12.375  -4.428 -21.587  1.00  0.00           H  
ATOM   1824  HD3 LYS A 123     -12.244  -3.277 -20.219  1.00  0.00           H  
ATOM   1825  CE  LYS A 123     -13.263  -2.540 -21.939  1.00  0.00           C  
ATOM   1826  HE2 LYS A 123     -13.156  -1.466 -21.784  1.00  0.00           H  
ATOM   1827  HE3 LYS A 123     -13.251  -2.553 -23.029  1.00  0.00           H  
ATOM   1828  NZ  LYS A 123     -14.548  -2.988 -21.462  1.00  0.00           N1+
ATOM   1829  HZ1 LYS A 123     -15.332  -2.404 -21.713  1.00  0.00           H  
ATOM   1830  HZ2 LYS A 123     -14.810  -3.843 -21.932  1.00  0.00           H  
ATOM   1831  HZ3 LYS A 123     -14.433  -3.089 -20.464  1.00  0.00           H  
ATOM   1832  C   LYS A 123      -8.234  -1.636 -21.839  1.00  0.00           C  
ATOM   1833  O   LYS A 123      -8.140  -1.374 -23.040  1.00  0.00           O  
ATOM   1834  N   GLN A 124      -8.294  -0.784 -20.845  1.00  0.00           N  
ATOM   1835  H   GLN A 124      -8.359  -1.264 -19.959  1.00  0.00           H  
ATOM   1836  CA  GLN A 124      -8.408   0.698 -20.972  1.00  0.00           C  
ATOM   1837  HA  GLN A 124      -9.194   0.907 -21.698  1.00  0.00           H  
ATOM   1838  CB  GLN A 124      -9.003   1.311 -19.695  1.00  0.00           C  
ATOM   1839  HB2 GLN A 124      -9.927   0.860 -19.332  1.00  0.00           H  
ATOM   1840  HB3 GLN A 124      -8.235   1.312 -18.922  1.00  0.00           H  
ATOM   1841  CG  GLN A 124      -9.415   2.796 -19.876  1.00  0.00           C  
ATOM   1842  HG2 GLN A 124      -9.462   3.063 -18.820  1.00  0.00           H  
ATOM   1843  HG3 GLN A 124      -8.721   3.403 -20.457  1.00  0.00           H  
ATOM   1844  CD  GLN A 124     -10.719   3.130 -20.482  1.00  0.00           C  
ATOM   1845  OE1 GLN A 124     -11.663   2.395 -20.513  1.00  0.00           O  
ATOM   1846  NE2 GLN A 124     -10.856   4.229 -21.116  1.00  0.00           N  
ATOM   1847 HE21 GLN A 124     -10.316   5.080 -21.044  1.00  0.00           H  
ATOM   1848 HE22 GLN A 124     -11.712   4.375 -21.632  1.00  0.00           H  
ATOM   1849  C   GLN A 124      -7.128   1.325 -21.535  1.00  0.00           C  
ATOM   1850  O   GLN A 124      -7.193   2.208 -22.373  1.00  0.00           O  
ATOM   1851  N   VAL A 125      -5.957   0.811 -21.120  1.00  0.00           N  
ATOM   1852  H   VAL A 125      -5.966   0.134 -20.371  1.00  0.00           H  
ATOM   1853  CA  VAL A 125      -4.669   0.971 -21.748  1.00  0.00           C  
ATOM   1854  HA  VAL A 125      -4.522   2.050 -21.704  1.00  0.00           H  
ATOM   1855  CB  VAL A 125      -3.468   0.307 -21.024  1.00  0.00           C  
ATOM   1856  HB  VAL A 125      -3.695  -0.704 -20.688  1.00  0.00           H  
ATOM   1857  CG1 VAL A 125      -2.157   0.167 -21.875  1.00  0.00           C  
ATOM   1858 HG11 VAL A 125      -1.707  -0.509 -21.148  1.00  0.00           H  
ATOM   1859 HG12 VAL A 125      -2.328  -0.325 -22.833  1.00  0.00           H  
ATOM   1860 HG13 VAL A 125      -1.695   1.146 -22.007  1.00  0.00           H  
ATOM   1861  CG2 VAL A 125      -3.178   1.288 -19.865  1.00  0.00           C  
ATOM   1862 HG21 VAL A 125      -3.951   1.330 -19.098  1.00  0.00           H  
ATOM   1863 HG22 VAL A 125      -2.364   1.004 -19.198  1.00  0.00           H  
ATOM   1864 HG23 VAL A 125      -2.839   2.269 -20.194  1.00  0.00           H  
ATOM   1865  C   VAL A 125      -4.732   0.650 -23.222  1.00  0.00           C  
ATOM   1866  O   VAL A 125      -4.360   1.530 -24.031  1.00  0.00           O  
ATOM   1867  N   LEU A 126      -5.094  -0.550 -23.611  1.00  0.00           N  
ATOM   1868  H   LEU A 126      -5.215  -1.303 -22.950  1.00  0.00           H  
ATOM   1869  CA  LEU A 126      -5.269  -0.825 -25.075  1.00  0.00           C  
ATOM   1870  HA  LEU A 126      -4.349  -0.472 -25.542  1.00  0.00           H  
ATOM   1871  CB  LEU A 126      -5.499  -2.377 -25.470  1.00  0.00           C  
ATOM   1872  HB2 LEU A 126      -6.444  -2.712 -25.044  1.00  0.00           H  
ATOM   1873  HB3 LEU A 126      -5.786  -2.486 -26.516  1.00  0.00           H  
ATOM   1874  CG  LEU A 126      -4.377  -3.393 -25.072  1.00  0.00           C  
ATOM   1875  HG  LEU A 126      -4.052  -3.262 -24.041  1.00  0.00           H  
ATOM   1876  CD1 LEU A 126      -4.787  -4.845 -25.252  1.00  0.00           C  
ATOM   1877 HD11 LEU A 126      -3.966  -5.489 -24.936  1.00  0.00           H  
ATOM   1878 HD12 LEU A 126      -5.605  -5.123 -24.588  1.00  0.00           H  
ATOM   1879 HD13 LEU A 126      -5.035  -4.942 -26.310  1.00  0.00           H  
ATOM   1880  CD2 LEU A 126      -3.130  -3.088 -25.878  1.00  0.00           C  
ATOM   1881 HD21 LEU A 126      -2.399  -3.890 -25.785  1.00  0.00           H  
ATOM   1882 HD22 LEU A 126      -3.492  -3.107 -26.906  1.00  0.00           H  
ATOM   1883 HD23 LEU A 126      -2.773  -2.120 -25.523  1.00  0.00           H  
ATOM   1884  C   LEU A 126      -6.342   0.085 -25.745  1.00  0.00           C  
ATOM   1885  O   LEU A 126      -6.219   0.458 -26.898  1.00  0.00           O  
ATOM   1886  N   LYS A 127      -7.475   0.318 -25.121  1.00  0.00           N  
ATOM   1887  H   LYS A 127      -7.680  -0.181 -24.267  1.00  0.00           H  
ATOM   1888  CA  LYS A 127      -8.581   1.032 -25.790  1.00  0.00           C  
ATOM   1889  HA  LYS A 127      -8.845   0.783 -26.818  1.00  0.00           H  
ATOM   1890  CB  LYS A 127      -9.831   0.648 -24.912  1.00  0.00           C  
ATOM   1891  HB2 LYS A 127      -9.924  -0.436 -24.988  1.00  0.00           H  
ATOM   1892  HB3 LYS A 127      -9.598   0.731 -23.850  1.00  0.00           H  
ATOM   1893  CG  LYS A 127     -11.134   1.407 -25.264  1.00  0.00           C  
ATOM   1894  HG2 LYS A 127     -11.818   1.222 -24.436  1.00  0.00           H  
ATOM   1895  HG3 LYS A 127     -10.930   2.460 -25.458  1.00  0.00           H  
ATOM   1896  CD  LYS A 127     -11.809   0.798 -26.448  1.00  0.00           C  
ATOM   1897  HD2 LYS A 127     -11.024   0.580 -27.173  1.00  0.00           H  
ATOM   1898  HD3 LYS A 127     -12.367  -0.132 -26.337  1.00  0.00           H  
ATOM   1899  CE  LYS A 127     -12.766   1.905 -26.978  1.00  0.00           C  
ATOM   1900  HE2 LYS A 127     -13.654   1.806 -26.354  1.00  0.00           H  
ATOM   1901  HE3 LYS A 127     -12.310   2.895 -26.951  1.00  0.00           H  
ATOM   1902  NZ  LYS A 127     -12.994   1.775 -28.471  1.00  0.00           N1+
ATOM   1903  HZ1 LYS A 127     -13.628   2.496 -28.785  1.00  0.00           H  
ATOM   1904  HZ2 LYS A 127     -12.138   1.761 -29.006  1.00  0.00           H  
ATOM   1905  HZ3 LYS A 127     -13.423   0.897 -28.727  1.00  0.00           H  
ATOM   1906  C   LYS A 127      -8.294   2.542 -25.912  1.00  0.00           C  
ATOM   1907  O   LYS A 127      -8.720   3.143 -26.919  1.00  0.00           O  
ATOM   1908  N   ALA A 128      -7.640   3.229 -24.943  1.00  0.00           N  
ATOM   1909  H   ALA A 128      -7.146   2.764 -24.196  1.00  0.00           H  
ATOM   1910  CA  ALA A 128      -7.479   4.699 -24.965  1.00  0.00           C  
ATOM   1911  HA  ALA A 128      -7.498   5.117 -25.972  1.00  0.00           H  
ATOM   1912  CB  ALA A 128      -8.681   5.239 -24.235  1.00  0.00           C  
ATOM   1913  HB1 ALA A 128      -8.558   6.280 -23.937  1.00  0.00           H  
ATOM   1914  HB2 ALA A 128      -9.578   5.192 -24.853  1.00  0.00           H  
ATOM   1915  HB3 ALA A 128      -8.924   4.672 -23.336  1.00  0.00           H  
ATOM   1916  C   ALA A 128      -6.182   5.295 -24.399  1.00  0.00           C  
ATOM   1917  O   ALA A 128      -5.938   6.493 -24.391  1.00  0.00           O  
ATOM   1918  N   GLY A 129      -5.280   4.428 -23.881  1.00  0.00           N  
ATOM   1919  H   GLY A 129      -5.488   3.453 -24.043  1.00  0.00           H  
ATOM   1920  CA  GLY A 129      -3.961   4.732 -23.397  1.00  0.00           C  
ATOM   1921  HA2 GLY A 129      -3.955   5.723 -22.945  1.00  0.00           H  
ATOM   1922  HA3 GLY A 129      -3.625   3.953 -22.712  1.00  0.00           H  
ATOM   1923  C   GLY A 129      -2.812   4.690 -24.504  1.00  0.00           C  
ATOM   1924  O   GLY A 129      -1.609   4.483 -24.175  1.00  0.00           O  
ATOM   1925  N   GLY A 130      -3.225   4.736 -25.761  1.00  0.00           N  
ATOM   1926  H   GLY A 130      -4.179   4.524 -26.015  1.00  0.00           H  
ATOM   1927  CA  GLY A 130      -2.380   4.976 -26.942  1.00  0.00           C  
ATOM   1928  HA2 GLY A 130      -3.018   5.220 -27.791  1.00  0.00           H  
ATOM   1929  HA3 GLY A 130      -1.889   5.928 -26.741  1.00  0.00           H  
ATOM   1930  C   GLY A 130      -1.447   3.857 -27.388  1.00  0.00           C  
ATOM   1931  O   GLY A 130      -0.931   4.056 -28.440  1.00  0.00           O  
ATOM   1932  N   MET A 131      -1.353   2.753 -26.721  1.00  0.00           N  
ATOM   1933  H   MET A 131      -1.838   2.703 -25.836  1.00  0.00           H  
ATOM   1934  CA  MET A 131      -0.398   1.587 -26.949  1.00  0.00           C  
ATOM   1935  HA  MET A 131       0.592   2.009 -27.127  1.00  0.00           H  
ATOM   1936  CB  MET A 131      -0.380   0.735 -25.667  1.00  0.00           C  
ATOM   1937  HB2 MET A 131      -0.117   1.310 -24.778  1.00  0.00           H  
ATOM   1938  HB3 MET A 131      -1.356   0.305 -25.444  1.00  0.00           H  
ATOM   1939  CG  MET A 131       0.530  -0.510 -25.879  1.00  0.00           C  
ATOM   1940  HG2 MET A 131       0.238  -1.020 -26.797  1.00  0.00           H  
ATOM   1941  HG3 MET A 131       1.547  -0.131 -25.978  1.00  0.00           H  
ATOM   1942  SD  MET A 131       0.476  -1.770 -24.609  1.00  0.00           S  
ATOM   1943  CE  MET A 131       1.174  -0.859 -23.227  1.00  0.00           C  
ATOM   1944  HE1 MET A 131       2.216  -0.592 -23.406  1.00  0.00           H  
ATOM   1945  HE2 MET A 131       0.608   0.065 -23.112  1.00  0.00           H  
ATOM   1946  HE3 MET A 131       1.202  -1.440 -22.306  1.00  0.00           H  
ATOM   1947  C   MET A 131      -0.884   0.911 -28.215  1.00  0.00           C  
ATOM   1948  O   MET A 131      -0.077   0.443 -29.001  1.00  0.00           O  
ATOM   1949  N   LEU A 132      -2.195   0.576 -28.337  1.00  0.00           N  
ATOM   1950  H   LEU A 132      -2.793   1.145 -27.755  1.00  0.00           H  
ATOM   1951  CA  LEU A 132      -2.739  -0.090 -29.472  1.00  0.00           C  
ATOM   1952  HA  LEU A 132      -1.968  -0.759 -29.856  1.00  0.00           H  
ATOM   1953  CB  LEU A 132      -4.051  -0.897 -29.081  1.00  0.00           C  
ATOM   1954  HB2 LEU A 132      -4.041  -1.272 -28.057  1.00  0.00           H  
ATOM   1955  HB3 LEU A 132      -4.886  -0.197 -29.120  1.00  0.00           H  
ATOM   1956  CG  LEU A 132      -4.353  -2.031 -30.177  1.00  0.00           C  
ATOM   1957  HG  LEU A 132      -4.155  -1.773 -31.218  1.00  0.00           H  
ATOM   1958  CD1 LEU A 132      -3.437  -3.209 -29.975  1.00  0.00           C  
ATOM   1959 HD11 LEU A 132      -3.874  -3.951 -30.643  1.00  0.00           H  
ATOM   1960 HD12 LEU A 132      -2.471  -3.027 -30.447  1.00  0.00           H  
ATOM   1961 HD13 LEU A 132      -3.335  -3.647 -28.982  1.00  0.00           H  
ATOM   1962  CD2 LEU A 132      -5.751  -2.472 -29.950  1.00  0.00           C  
ATOM   1963 HD21 LEU A 132      -6.014  -3.338 -30.556  1.00  0.00           H  
ATOM   1964 HD22 LEU A 132      -5.762  -2.750 -28.896  1.00  0.00           H  
ATOM   1965 HD23 LEU A 132      -6.471  -1.678 -30.148  1.00  0.00           H  
ATOM   1966  C   LEU A 132      -2.955   0.760 -30.722  1.00  0.00           C  
ATOM   1967  O   LEU A 132      -2.794   0.375 -31.877  1.00  0.00           O  
ATOM   1968  N   GLU A 133      -3.237   2.058 -30.428  1.00  0.00           N  
ATOM   1969  H   GLU A 133      -3.248   2.304 -29.449  1.00  0.00           H  
ATOM   1970  CA  GLU A 133      -3.275   3.159 -31.412  1.00  0.00           C  
ATOM   1971  HA  GLU A 133      -3.862   2.847 -32.276  1.00  0.00           H  
ATOM   1972  CB  GLU A 133      -3.964   4.417 -30.837  1.00  0.00           C  
ATOM   1973  HB2 GLU A 133      -4.675   3.906 -30.187  1.00  0.00           H  
ATOM   1974  HB3 GLU A 133      -3.205   4.913 -30.232  1.00  0.00           H  
ATOM   1975  CG  GLU A 133      -4.472   5.282 -31.983  1.00  0.00           C  
ATOM   1976  HG2 GLU A 133      -4.882   6.085 -31.369  1.00  0.00           H  
ATOM   1977  HG3 GLU A 133      -3.567   5.596 -32.504  1.00  0.00           H  
ATOM   1978  CD  GLU A 133      -5.616   4.668 -32.689  1.00  0.00           C  
ATOM   1979  OE1 GLU A 133      -5.925   5.401 -33.691  1.00  0.00           O  
ATOM   1980  OE2 GLU A 133      -6.278   3.730 -32.195  1.00  0.00           O  
ATOM   1981  C   GLU A 133      -1.884   3.432 -31.949  1.00  0.00           C  
ATOM   1982  O   GLU A 133      -1.792   3.718 -33.080  1.00  0.00           O  
ATOM   1983  N   ARG A 134      -0.780   3.352 -31.151  1.00  0.00           N  
ATOM   1984  H   ARG A 134      -0.913   3.358 -30.150  1.00  0.00           H  
ATOM   1985  CA  ARG A 134       0.593   3.429 -31.630  1.00  0.00           C  
ATOM   1986  HA  ARG A 134       0.698   4.178 -32.416  1.00  0.00           H  
ATOM   1987  CB  ARG A 134       1.577   3.868 -30.560  1.00  0.00           C  
ATOM   1988  HB2 ARG A 134       1.207   4.801 -30.136  1.00  0.00           H  
ATOM   1989  HB3 ARG A 134       1.570   3.192 -29.705  1.00  0.00           H  
ATOM   1990  CG  ARG A 134       2.948   3.906 -31.095  1.00  0.00           C  
ATOM   1991  HG2 ARG A 134       3.268   2.887 -31.314  1.00  0.00           H  
ATOM   1992  HG3 ARG A 134       3.009   4.570 -31.956  1.00  0.00           H  
ATOM   1993  CD  ARG A 134       3.945   4.218 -29.938  1.00  0.00           C  
ATOM   1994  HD2 ARG A 134       4.957   4.364 -30.315  1.00  0.00           H  
ATOM   1995  HD3 ARG A 134       3.650   5.229 -29.651  1.00  0.00           H  
ATOM   1996  NE  ARG A 134       3.878   3.332 -28.784  1.00  0.00           N  
ATOM   1997  HE  ARG A 134       3.996   2.402 -29.160  1.00  0.00           H  
ATOM   1998  CZ  ARG A 134       3.562   3.604 -27.549  1.00  0.00           C  
ATOM   1999  NH1 ARG A 134       3.146   2.670 -26.818  1.00  0.00           N  
ATOM   2000 HH11 ARG A 134       3.361   1.723 -27.098  1.00  0.00           H  
ATOM   2001 HH12 ARG A 134       2.819   2.801 -25.871  1.00  0.00           H  
ATOM   2002  NH2 ARG A 134       3.684   4.805 -27.102  1.00  0.00           N  
ATOM   2003 HH21 ARG A 134       4.148   5.524 -27.639  1.00  0.00           H  
ATOM   2004 HH22 ARG A 134       3.379   5.123 -26.193  1.00  0.00           H  
ATOM   2005  C   ARG A 134       0.836   2.089 -32.370  1.00  0.00           C  
ATOM   2006  O   ARG A 134       1.369   2.112 -33.453  1.00  0.00           O  
ATOM   2007  N   GLY A 135       0.439   0.987 -31.748  1.00  0.00           N  
ATOM   2008  H   GLY A 135       0.085   1.068 -30.805  1.00  0.00           H  
ATOM   2009  CA  GLY A 135       0.534  -0.330 -32.328  1.00  0.00           C  
ATOM   2010  HA2 GLY A 135      -0.355  -0.950 -32.212  1.00  0.00           H  
ATOM   2011  HA3 GLY A 135       0.703  -0.340 -33.405  1.00  0.00           H  
ATOM   2012  C   GLY A 135       1.597  -1.130 -31.684  1.00  0.00           C  
ATOM   2013  O   GLY A 135       1.781  -2.308 -32.091  1.00  0.00           O  
ATOM   2014  N   THR A 136       2.274  -0.548 -30.710  1.00  0.00           N  
ATOM   2015  H   THR A 136       1.854   0.256 -30.267  1.00  0.00           H  
ATOM   2016  CA  THR A 136       3.449  -1.072 -30.045  1.00  0.00           C  
ATOM   2017  HA  THR A 136       3.478  -2.139 -30.264  1.00  0.00           H  
ATOM   2018  CB  THR A 136       4.712  -0.449 -30.637  1.00  0.00           C  
ATOM   2019  HB  THR A 136       5.603  -0.884 -30.184  1.00  0.00           H  
ATOM   2020  CG2 THR A 136       4.784  -0.528 -32.184  1.00  0.00           C  
ATOM   2021 HG21 THR A 136       4.644  -1.544 -32.551  1.00  0.00           H  
ATOM   2022 HG22 THR A 136       4.151   0.172 -32.730  1.00  0.00           H  
ATOM   2023 HG23 THR A 136       5.787  -0.237 -32.497  1.00  0.00           H  
ATOM   2024  OG1 THR A 136       4.760   0.967 -30.364  1.00  0.00           O  
ATOM   2025  HG1 THR A 136       5.597   1.242 -30.746  1.00  0.00           H  
ATOM   2026  C   THR A 136       3.450  -0.889 -28.527  1.00  0.00           C  
ATOM   2027  O   THR A 136       2.912   0.185 -28.129  1.00  0.00           O  
ATOM   2028  N   GLY A 137       4.063  -1.875 -27.765  1.00  0.00           N  
ATOM   2029  H   GLY A 137       4.544  -2.566 -28.324  1.00  0.00           H  
ATOM   2030  CA  GLY A 137       4.089  -1.792 -26.270  1.00  0.00           C  
ATOM   2031  HA2 GLY A 137       4.684  -0.937 -25.950  1.00  0.00           H  
ATOM   2032  HA3 GLY A 137       3.056  -1.666 -25.946  1.00  0.00           H  
ATOM   2033  C   GLY A 137       4.541  -3.113 -25.623  1.00  0.00           C  
ATOM   2034  O   GLY A 137       4.656  -4.200 -26.173  1.00  0.00           O  
ATOM   2035  N   ARG A 138       4.715  -3.135 -24.277  1.00  0.00           N  
ATOM   2036  H   ARG A 138       4.459  -2.270 -23.825  1.00  0.00           H  
ATOM   2037  CA  ARG A 138       4.942  -4.298 -23.449  1.00  0.00           C  
ATOM   2038  HA  ARG A 138       4.719  -5.124 -24.124  1.00  0.00           H  
ATOM   2039  CB  ARG A 138       6.430  -4.419 -22.960  1.00  0.00           C  
ATOM   2040  HB2 ARG A 138       6.637  -3.524 -22.373  1.00  0.00           H  
ATOM   2041  HB3 ARG A 138       6.503  -5.337 -22.375  1.00  0.00           H  
ATOM   2042  CG  ARG A 138       7.538  -4.396 -24.095  1.00  0.00           C  
ATOM   2043  HG2 ARG A 138       7.274  -3.760 -24.941  1.00  0.00           H  
ATOM   2044  HG3 ARG A 138       8.502  -4.120 -23.668  1.00  0.00           H  
ATOM   2045  CD  ARG A 138       7.453  -5.813 -24.620  1.00  0.00           C  
ATOM   2046  HD2 ARG A 138       7.692  -6.618 -23.925  1.00  0.00           H  
ATOM   2047  HD3 ARG A 138       6.426  -6.019 -24.923  1.00  0.00           H  
ATOM   2048  NE  ARG A 138       8.347  -5.917 -25.781  1.00  0.00           N  
ATOM   2049  HE  ARG A 138       9.284  -6.252 -25.609  1.00  0.00           H  
ATOM   2050  CZ  ARG A 138       8.233  -5.479 -27.029  1.00  0.00           C  
ATOM   2051  NH1 ARG A 138       7.068  -5.077 -27.496  1.00  0.00           N  
ATOM   2052 HH11 ARG A 138       6.239  -5.101 -26.921  1.00  0.00           H  
ATOM   2053 HH12 ARG A 138       7.052  -4.501 -28.325  1.00  0.00           H  
ATOM   2054  NH2 ARG A 138       9.318  -5.417 -27.709  1.00  0.00           N  
ATOM   2055 HH21 ARG A 138      10.200  -5.598 -27.251  1.00  0.00           H  
ATOM   2056 HH22 ARG A 138       9.324  -5.291 -28.710  1.00  0.00           H  
ATOM   2057  C   ARG A 138       4.014  -4.354 -22.230  1.00  0.00           C  
ATOM   2058  O   ARG A 138       3.962  -3.309 -21.584  1.00  0.00           O  
ATOM   2059  N   ILE A 139       3.508  -5.505 -21.902  1.00  0.00           N  
ATOM   2060  H   ILE A 139       3.727  -6.278 -22.513  1.00  0.00           H  
ATOM   2061  CA  ILE A 139       2.579  -5.688 -20.738  1.00  0.00           C  
ATOM   2062  HA  ILE A 139       2.830  -4.866 -20.069  1.00  0.00           H  
ATOM   2063  CB  ILE A 139       1.052  -5.673 -21.199  1.00  0.00           C  
ATOM   2064  HB  ILE A 139       1.101  -6.589 -21.788  1.00  0.00           H  
ATOM   2065  CG2 ILE A 139       0.069  -5.998 -20.143  1.00  0.00           C  
ATOM   2066 HG21 ILE A 139      -0.917  -6.118 -20.594  1.00  0.00           H  
ATOM   2067 HG22 ILE A 139       0.316  -6.844 -19.500  1.00  0.00           H  
ATOM   2068 HG23 ILE A 139       0.128  -5.040 -19.629  1.00  0.00           H  
ATOM   2069  CG1 ILE A 139       0.538  -4.546 -22.133  1.00  0.00           C  
ATOM   2070 HG12 ILE A 139       0.289  -3.600 -21.654  1.00  0.00           H  
ATOM   2071 HG13 ILE A 139       1.362  -4.257 -22.786  1.00  0.00           H  
ATOM   2072  CD1 ILE A 139      -0.598  -4.996 -23.091  1.00  0.00           C  
ATOM   2073 HD11 ILE A 139      -0.616  -4.202 -23.838  1.00  0.00           H  
ATOM   2074 HD12 ILE A 139      -0.205  -5.840 -23.659  1.00  0.00           H  
ATOM   2075 HD13 ILE A 139      -1.553  -5.140 -22.586  1.00  0.00           H  
ATOM   2076  C   ILE A 139       2.945  -6.849 -19.833  1.00  0.00           C  
ATOM   2077  O   ILE A 139       3.121  -7.988 -20.258  1.00  0.00           O  
ATOM   2078  N   VAL A 140       3.143  -6.551 -18.503  1.00  0.00           N  
ATOM   2079  H   VAL A 140       2.977  -5.594 -18.226  1.00  0.00           H  
ATOM   2080  CA  VAL A 140       3.599  -7.444 -17.491  1.00  0.00           C  
ATOM   2081  HA  VAL A 140       3.567  -8.427 -17.959  1.00  0.00           H  
ATOM   2082  CB  VAL A 140       5.105  -7.248 -17.062  1.00  0.00           C  
ATOM   2083  HB  VAL A 140       5.231  -6.508 -16.272  1.00  0.00           H  
ATOM   2084  CG1 VAL A 140       5.634  -8.621 -16.519  1.00  0.00           C  
ATOM   2085 HG11 VAL A 140       5.581  -9.331 -17.345  1.00  0.00           H  
ATOM   2086 HG12 VAL A 140       6.671  -8.550 -16.189  1.00  0.00           H  
ATOM   2087 HG13 VAL A 140       5.057  -8.915 -15.642  1.00  0.00           H  
ATOM   2088  CG2 VAL A 140       6.006  -6.816 -18.131  1.00  0.00           C  
ATOM   2089 HG21 VAL A 140       5.788  -5.762 -18.303  1.00  0.00           H  
ATOM   2090 HG22 VAL A 140       7.052  -7.057 -17.939  1.00  0.00           H  
ATOM   2091 HG23 VAL A 140       5.797  -7.420 -19.015  1.00  0.00           H  
ATOM   2092  C   VAL A 140       2.670  -7.447 -16.285  1.00  0.00           C  
ATOM   2093  O   VAL A 140       2.648  -6.486 -15.445  1.00  0.00           O  
ATOM   2094  N   ASN A 141       2.025  -8.567 -16.056  1.00  0.00           N  
ATOM   2095  H   ASN A 141       2.231  -9.336 -16.678  1.00  0.00           H  
ATOM   2096  CA  ASN A 141       1.156  -8.742 -14.911  1.00  0.00           C  
ATOM   2097  HA  ASN A 141       0.677  -7.806 -14.625  1.00  0.00           H  
ATOM   2098  CB  ASN A 141       0.022  -9.654 -15.350  1.00  0.00           C  
ATOM   2099  HB2 ASN A 141       0.414 -10.654 -15.534  1.00  0.00           H  
ATOM   2100  HB3 ASN A 141      -0.705  -9.775 -14.547  1.00  0.00           H  
ATOM   2101  CG  ASN A 141      -0.606  -9.067 -16.647  1.00  0.00           C  
ATOM   2102  OD1 ASN A 141      -0.941  -7.895 -16.623  1.00  0.00           O  
ATOM   2103  ND2 ASN A 141      -0.714  -9.737 -17.768  1.00  0.00           N  
ATOM   2104 HD21 ASN A 141      -1.196  -9.206 -18.480  1.00  0.00           H  
ATOM   2105 HD22 ASN A 141      -0.473 -10.712 -17.872  1.00  0.00           H  
ATOM   2106  C   ASN A 141       2.001  -9.369 -13.774  1.00  0.00           C  
ATOM   2107  O   ASN A 141       2.629 -10.417 -14.040  1.00  0.00           O  
ATOM   2108  N   ILE A 142       1.936  -8.915 -12.527  1.00  0.00           N  
ATOM   2109  H   ILE A 142       1.507  -8.030 -12.296  1.00  0.00           H  
ATOM   2110  CA  ILE A 142       2.767  -9.509 -11.472  1.00  0.00           C  
ATOM   2111  HA  ILE A 142       3.642 -10.061 -11.816  1.00  0.00           H  
ATOM   2112  CB  ILE A 142       3.197  -8.462 -10.411  1.00  0.00           C  
ATOM   2113  HB  ILE A 142       2.252  -8.051 -10.055  1.00  0.00           H  
ATOM   2114  CG2 ILE A 142       3.926  -9.185  -9.224  1.00  0.00           C  
ATOM   2115 HG21 ILE A 142       3.347  -9.988  -8.768  1.00  0.00           H  
ATOM   2116 HG22 ILE A 142       4.748  -9.736  -9.682  1.00  0.00           H  
ATOM   2117 HG23 ILE A 142       4.336  -8.442  -8.539  1.00  0.00           H  
ATOM   2118  CG1 ILE A 142       3.987  -7.255 -10.926  1.00  0.00           C  
ATOM   2119 HG12 ILE A 142       3.306  -6.763 -11.620  1.00  0.00           H  
ATOM   2120 HG13 ILE A 142       4.279  -6.660 -10.060  1.00  0.00           H  
ATOM   2121  CD1 ILE A 142       5.240  -7.558 -11.755  1.00  0.00           C  
ATOM   2122 HD11 ILE A 142       4.960  -8.238 -12.560  1.00  0.00           H  
ATOM   2123 HD12 ILE A 142       5.654  -6.613 -12.107  1.00  0.00           H  
ATOM   2124 HD13 ILE A 142       5.999  -8.084 -11.177  1.00  0.00           H  
ATOM   2125  C   ILE A 142       1.891 -10.572 -10.822  1.00  0.00           C  
ATOM   2126  O   ILE A 142       0.916 -10.365 -10.065  1.00  0.00           O  
ATOM   2127  N   ALA A 143       2.000 -11.856 -11.223  1.00  0.00           N  
ATOM   2128  H   ALA A 143       2.779 -12.179 -11.780  1.00  0.00           H  
ATOM   2129  CA  ALA A 143       1.116 -12.985 -10.846  1.00  0.00           C  
ATOM   2130  HA  ALA A 143       0.059 -12.726 -10.909  1.00  0.00           H  
ATOM   2131  CB  ALA A 143       1.133 -14.100 -11.936  1.00  0.00           C  
ATOM   2132  HB1 ALA A 143       0.892 -13.579 -12.862  1.00  0.00           H  
ATOM   2133  HB2 ALA A 143       2.095 -14.610 -11.995  1.00  0.00           H  
ATOM   2134  HB3 ALA A 143       0.270 -14.736 -11.739  1.00  0.00           H  
ATOM   2135  C   ALA A 143       1.438 -13.591  -9.418  1.00  0.00           C  
ATOM   2136  O   ALA A 143       1.486 -12.891  -8.417  1.00  0.00           O  
ATOM   2137  N   SER A 144       1.369 -14.940  -9.185  1.00  0.00           N  
ATOM   2138  H   SER A 144       1.246 -15.519 -10.003  1.00  0.00           H  
ATOM   2139  CA  SER A 144       1.645 -15.585  -7.887  1.00  0.00           C  
ATOM   2140  HA  SER A 144       2.386 -15.063  -7.282  1.00  0.00           H  
ATOM   2141  CB  SER A 144       0.343 -15.689  -7.026  1.00  0.00           C  
ATOM   2142  HB2 SER A 144      -0.118 -14.703  -6.986  1.00  0.00           H  
ATOM   2143  HB3 SER A 144      -0.382 -16.361  -7.486  1.00  0.00           H  
ATOM   2144  OG  SER A 144       0.558 -16.222  -5.729  1.00  0.00           O  
ATOM   2145  HG  SER A 144       0.455 -15.497  -5.109  1.00  0.00           H  
ATOM   2146  C   SER A 144       2.120 -17.074  -8.174  1.00  0.00           C  
ATOM   2147  O   SER A 144       1.912 -17.543  -9.332  1.00  0.00           O  
ATOM   2148  N   THR A 145       2.616 -17.793  -7.143  1.00  0.00           N  
ATOM   2149  H   THR A 145       2.637 -17.418  -6.206  1.00  0.00           H  
ATOM   2150  CA  THR A 145       2.680 -19.224  -7.114  1.00  0.00           C  
ATOM   2151  HA  THR A 145       3.369 -19.655  -7.840  1.00  0.00           H  
ATOM   2152  CB  THR A 145       3.278 -19.734  -5.740  1.00  0.00           C  
ATOM   2153  HB  THR A 145       3.108 -20.811  -5.750  1.00  0.00           H  
ATOM   2154  CG2 THR A 145       4.778 -19.670  -5.674  1.00  0.00           C  
ATOM   2155 HG21 THR A 145       5.174 -18.834  -6.251  1.00  0.00           H  
ATOM   2156 HG22 THR A 145       5.086 -19.596  -4.631  1.00  0.00           H  
ATOM   2157 HG23 THR A 145       5.235 -20.604  -6.000  1.00  0.00           H  
ATOM   2158  OG1 THR A 145       2.696 -19.133  -4.711  1.00  0.00           O  
ATOM   2159  HG1 THR A 145       2.894 -19.693  -3.957  1.00  0.00           H  
ATOM   2160  C   THR A 145       1.250 -19.821  -7.240  1.00  0.00           C  
ATOM   2161  O   THR A 145       1.018 -20.762  -7.998  1.00  0.00           O  
ATOM   2162  N   GLY A 146       0.312 -19.178  -6.641  1.00  0.00           N  
ATOM   2163  H   GLY A 146       0.636 -18.291  -6.283  1.00  0.00           H  
ATOM   2164  CA  GLY A 146      -1.193 -19.267  -6.803  1.00  0.00           C  
ATOM   2165  HA2 GLY A 146      -1.559 -20.223  -6.430  1.00  0.00           H  
ATOM   2166  HA3 GLY A 146      -1.579 -18.438  -6.209  1.00  0.00           H  
ATOM   2167  C   GLY A 146      -1.730 -19.025  -8.238  1.00  0.00           C  
ATOM   2168  O   GLY A 146      -2.945 -19.168  -8.503  1.00  0.00           O  
ATOM   2169  N   GLY A 147      -0.819 -18.819  -9.230  1.00  0.00           N  
ATOM   2170  H   GLY A 147       0.157 -18.741  -8.984  1.00  0.00           H  
ATOM   2171  CA  GLY A 147      -1.239 -18.868 -10.636  1.00  0.00           C  
ATOM   2172  HA2 GLY A 147      -2.253 -18.491 -10.766  1.00  0.00           H  
ATOM   2173  HA3 GLY A 147      -0.467 -18.261 -11.109  1.00  0.00           H  
ATOM   2174  C   GLY A 147      -1.054 -20.262 -11.221  1.00  0.00           C  
ATOM   2175  O   GLY A 147      -1.555 -20.467 -12.337  1.00  0.00           O  
ATOM   2176  N   LYS A 148      -0.326 -21.204 -10.532  1.00  0.00           N  
ATOM   2177  H   LYS A 148      -0.127 -20.951  -9.575  1.00  0.00           H  
ATOM   2178  CA  LYS A 148       0.044 -22.520 -11.095  1.00  0.00           C  
ATOM   2179  HA  LYS A 148      -0.694 -22.741 -11.866  1.00  0.00           H  
ATOM   2180  CB  LYS A 148       1.497 -22.412 -11.665  1.00  0.00           C  
ATOM   2181  HB2 LYS A 148       2.027 -21.727 -11.004  1.00  0.00           H  
ATOM   2182  HB3 LYS A 148       1.967 -23.393 -11.740  1.00  0.00           H  
ATOM   2183  CG  LYS A 148       1.506 -21.954 -13.141  1.00  0.00           C  
ATOM   2184  HG2 LYS A 148       0.886 -22.620 -13.742  1.00  0.00           H  
ATOM   2185  HG3 LYS A 148       1.222 -20.902 -13.150  1.00  0.00           H  
ATOM   2186  CD  LYS A 148       2.854 -21.945 -13.912  1.00  0.00           C  
ATOM   2187  HD2 LYS A 148       3.355 -22.908 -13.821  1.00  0.00           H  
ATOM   2188  HD3 LYS A 148       2.666 -21.859 -14.983  1.00  0.00           H  
ATOM   2189  CE  LYS A 148       3.797 -20.816 -13.418  1.00  0.00           C  
ATOM   2190  HE2 LYS A 148       3.334 -19.849 -13.614  1.00  0.00           H  
ATOM   2191  HE3 LYS A 148       4.004 -20.823 -12.349  1.00  0.00           H  
ATOM   2192  NZ  LYS A 148       5.121 -20.957 -14.106  1.00  0.00           N1+
ATOM   2193  HZ1 LYS A 148       5.896 -20.767 -13.488  1.00  0.00           H  
ATOM   2194  HZ2 LYS A 148       5.308 -21.907 -14.393  1.00  0.00           H  
ATOM   2195  HZ3 LYS A 148       5.212 -20.418 -14.955  1.00  0.00           H  
ATOM   2196  C   LYS A 148      -0.100 -23.629 -10.014  1.00  0.00           C  
ATOM   2197  O   LYS A 148      -0.680 -24.664 -10.256  1.00  0.00           O  
ATOM   2198  N   GLN A 149       0.469 -23.339  -8.868  1.00  0.00           N  
ATOM   2199  H   GLN A 149       0.975 -22.465  -8.896  1.00  0.00           H  
ATOM   2200  CA  GLN A 149       0.054 -23.948  -7.629  1.00  0.00           C  
ATOM   2201  HA  GLN A 149      -0.010 -25.034  -7.690  1.00  0.00           H  
ATOM   2202  CB  GLN A 149       1.078 -23.807  -6.473  1.00  0.00           C  
ATOM   2203  HB2 GLN A 149       1.370 -22.764  -6.341  1.00  0.00           H  
ATOM   2204  HB3 GLN A 149       0.631 -24.226  -5.572  1.00  0.00           H  
ATOM   2205  CG  GLN A 149       2.538 -24.460  -6.691  1.00  0.00           C  
ATOM   2206  HG2 GLN A 149       2.546 -25.535  -6.513  1.00  0.00           H  
ATOM   2207  HG3 GLN A 149       2.902 -24.377  -7.715  1.00  0.00           H  
ATOM   2208  CD  GLN A 149       3.617 -23.804  -5.822  1.00  0.00           C  
ATOM   2209  OE1 GLN A 149       4.570 -23.189  -6.304  1.00  0.00           O  
ATOM   2210  NE2 GLN A 149       3.300 -23.641  -4.537  1.00  0.00           N  
ATOM   2211 HE21 GLN A 149       2.527 -24.188  -4.186  1.00  0.00           H  
ATOM   2212 HE22 GLN A 149       3.971 -23.141  -3.970  1.00  0.00           H  
ATOM   2213  C   GLN A 149      -1.373 -23.458  -7.206  1.00  0.00           C  
ATOM   2214  O   GLN A 149      -1.764 -22.378  -7.495  1.00  0.00           O  
ATOM   2215  N   GLY A 150      -2.139 -24.311  -6.508  1.00  0.00           N  
ATOM   2216  H   GLY A 150      -1.852 -25.276  -6.435  1.00  0.00           H  
ATOM   2217  CA  GLY A 150      -3.139 -23.823  -5.551  1.00  0.00           C  
ATOM   2218  HA2 GLY A 150      -3.609 -22.881  -5.831  1.00  0.00           H  
ATOM   2219  HA3 GLY A 150      -3.952 -24.548  -5.545  1.00  0.00           H  
ATOM   2220  C   GLY A 150      -2.482 -23.573  -4.171  1.00  0.00           C  
ATOM   2221  O   GLY A 150      -1.955 -24.469  -3.534  1.00  0.00           O  
ATOM   2222  N   VAL A 151      -2.558 -22.365  -3.653  1.00  0.00           N  
ATOM   2223  H   VAL A 151      -3.187 -21.730  -4.122  1.00  0.00           H  
ATOM   2224  CA  VAL A 151      -2.154 -22.101  -2.228  1.00  0.00           C  
ATOM   2225  HA  VAL A 151      -1.219 -22.569  -1.922  1.00  0.00           H  
ATOM   2226  CB  VAL A 151      -2.028 -20.552  -2.070  1.00  0.00           C  
ATOM   2227  HB  VAL A 151      -2.958 -20.061  -2.356  1.00  0.00           H  
ATOM   2228  CG1 VAL A 151      -1.704 -20.154  -0.649  1.00  0.00           C  
ATOM   2229 HG11 VAL A 151      -1.732 -19.066  -0.578  1.00  0.00           H  
ATOM   2230 HG12 VAL A 151      -2.506 -20.530  -0.015  1.00  0.00           H  
ATOM   2231 HG13 VAL A 151      -0.750 -20.570  -0.327  1.00  0.00           H  
ATOM   2232  CG2 VAL A 151      -0.897 -20.062  -3.030  1.00  0.00           C  
ATOM   2233 HG21 VAL A 151      -0.859 -18.977  -3.128  1.00  0.00           H  
ATOM   2234 HG22 VAL A 151      -0.007 -20.410  -2.505  1.00  0.00           H  
ATOM   2235 HG23 VAL A 151      -1.016 -20.547  -3.999  1.00  0.00           H  
ATOM   2236  C   VAL A 151      -3.306 -22.653  -1.353  1.00  0.00           C  
ATOM   2237  O   VAL A 151      -4.409 -22.123  -1.603  1.00  0.00           O  
ATOM   2238  N   VAL A 152      -3.059 -23.650  -0.493  1.00  0.00           N  
ATOM   2239  H   VAL A 152      -2.095 -23.942  -0.415  1.00  0.00           H  
ATOM   2240  CA  VAL A 152      -4.132 -24.360   0.291  1.00  0.00           C  
ATOM   2241  HA  VAL A 152      -4.845 -24.608  -0.495  1.00  0.00           H  
ATOM   2242  CB  VAL A 152      -3.604 -25.790   0.819  1.00  0.00           C  
ATOM   2243  HB  VAL A 152      -3.096 -26.342   0.028  1.00  0.00           H  
ATOM   2244  CG1 VAL A 152      -2.552 -25.565   1.847  1.00  0.00           C  
ATOM   2245 HG11 VAL A 152      -2.273 -26.496   2.341  1.00  0.00           H  
ATOM   2246 HG12 VAL A 152      -1.672 -25.175   1.336  1.00  0.00           H  
ATOM   2247 HG13 VAL A 152      -2.856 -24.831   2.593  1.00  0.00           H  
ATOM   2248  CG2 VAL A 152      -4.738 -26.711   1.350  1.00  0.00           C  
ATOM   2249 HG21 VAL A 152      -5.544 -26.617   0.623  1.00  0.00           H  
ATOM   2250 HG22 VAL A 152      -4.394 -27.735   1.496  1.00  0.00           H  
ATOM   2251 HG23 VAL A 152      -4.982 -26.273   2.318  1.00  0.00           H  
ATOM   2252  C   VAL A 152      -4.626 -23.458   1.478  1.00  0.00           C  
ATOM   2253  O   VAL A 152      -3.948 -22.585   1.942  1.00  0.00           O  
ATOM   2254  N   HIE A 153      -5.902 -23.424   1.583  1.00  0.00           N  
ATOM   2255  H   HIE A 153      -6.462 -24.127   1.121  1.00  0.00           H  
ATOM   2256  CA  HIE A 153      -6.703 -22.481   2.397  1.00  0.00           C  
ATOM   2257  HA  HIE A 153      -7.741 -22.658   2.116  1.00  0.00           H  
ATOM   2258  CB  HIE A 153      -6.470 -22.639   3.938  1.00  0.00           C  
ATOM   2259  HB2 HIE A 153      -5.420 -22.393   4.096  1.00  0.00           H  
ATOM   2260  HB3 HIE A 153      -6.965 -21.791   4.409  1.00  0.00           H  
ATOM   2261  CG  HIE A 153      -6.801 -23.949   4.579  1.00  0.00           C  
ATOM   2262  ND1 HIE A 153      -6.453 -24.360   5.842  1.00  0.00           N  
ATOM   2263  CE1 HIE A 153      -7.211 -25.453   6.114  1.00  0.00           C  
ATOM   2264  HE1 HIE A 153      -7.218 -26.009   7.040  1.00  0.00           H  
ATOM   2265  NE2 HIE A 153      -7.952 -25.777   5.047  1.00  0.00           N  
ATOM   2266  HE2 HIE A 153      -8.497 -26.627   5.027  1.00  0.00           H  
ATOM   2267  CD2 HIE A 153      -7.756 -24.812   4.087  1.00  0.00           C  
ATOM   2268  HD2 HIE A 153      -8.380 -24.530   3.252  1.00  0.00           H  
ATOM   2269  C   HIE A 153      -6.576 -21.020   1.938  1.00  0.00           C  
ATOM   2270  O   HIE A 153      -6.812 -20.051   2.643  1.00  0.00           O  
ATOM   2271  N   ALA A 154      -6.267 -20.821   0.642  1.00  0.00           N  
ATOM   2272  H   ALA A 154      -6.112 -21.646   0.081  1.00  0.00           H  
ATOM   2273  CA  ALA A 154      -6.386 -19.552  -0.044  1.00  0.00           C  
ATOM   2274  HA  ALA A 154      -7.106 -18.982   0.544  1.00  0.00           H  
ATOM   2275  CB  ALA A 154      -5.054 -18.864  -0.045  1.00  0.00           C  
ATOM   2276  HB1 ALA A 154      -4.698 -18.571   0.942  1.00  0.00           H  
ATOM   2277  HB2 ALA A 154      -4.317 -19.523  -0.507  1.00  0.00           H  
ATOM   2278  HB3 ALA A 154      -5.208 -17.925  -0.576  1.00  0.00           H  
ATOM   2279  C   ALA A 154      -6.953 -19.778  -1.463  1.00  0.00           C  
ATOM   2280  O   ALA A 154      -6.389 -19.508  -2.517  1.00  0.00           O  
ATOM   2281  N   ALA A 155      -8.143 -20.322  -1.504  1.00  0.00           N  
ATOM   2282  H   ALA A 155      -8.585 -20.528  -0.619  1.00  0.00           H  
ATOM   2283  CA  ALA A 155      -8.854 -20.695  -2.701  1.00  0.00           C  
ATOM   2284  HA  ALA A 155      -8.235 -21.331  -3.335  1.00  0.00           H  
ATOM   2285  CB  ALA A 155     -10.062 -21.604  -2.401  1.00  0.00           C  
ATOM   2286  HB1 ALA A 155     -10.497 -21.974  -3.330  1.00  0.00           H  
ATOM   2287  HB2 ALA A 155      -9.803 -22.398  -1.702  1.00  0.00           H  
ATOM   2288  HB3 ALA A 155     -10.851 -21.011  -1.938  1.00  0.00           H  
ATOM   2289  C   ALA A 155      -9.282 -19.571  -3.695  1.00  0.00           C  
ATOM   2290  O   ALA A 155      -8.996 -19.803  -4.870  1.00  0.00           O  
ATOM   2291  N   PRO A 156      -9.751 -18.415  -3.212  1.00  0.00           N  
ATOM   2292  CD  PRO A 156     -10.125 -17.960  -1.867  1.00  0.00           C  
ATOM   2293  HD2 PRO A 156      -9.218 -17.990  -1.262  1.00  0.00           H  
ATOM   2294  HD3 PRO A 156     -10.815 -18.695  -1.454  1.00  0.00           H  
ATOM   2295  CG  PRO A 156     -10.707 -16.550  -1.970  1.00  0.00           C  
ATOM   2296  HG2 PRO A 156      -9.871 -15.874  -1.789  1.00  0.00           H  
ATOM   2297  HG3 PRO A 156     -11.598 -16.363  -1.372  1.00  0.00           H  
ATOM   2298  CB  PRO A 156     -10.996 -16.407  -3.484  1.00  0.00           C  
ATOM   2299  HB2 PRO A 156     -10.686 -15.453  -3.908  1.00  0.00           H  
ATOM   2300  HB3 PRO A 156     -12.040 -16.448  -3.795  1.00  0.00           H  
ATOM   2301  CA  PRO A 156     -10.112 -17.396  -4.198  1.00  0.00           C  
ATOM   2302  HA  PRO A 156     -10.774 -17.822  -4.953  1.00  0.00           H  
ATOM   2303  C   PRO A 156      -8.878 -16.681  -4.814  1.00  0.00           C  
ATOM   2304  O   PRO A 156      -8.985 -16.256  -5.889  1.00  0.00           O  
ATOM   2305  N   TYR A 157      -7.888 -16.450  -3.966  1.00  0.00           N  
ATOM   2306  H   TYR A 157      -8.010 -16.845  -3.044  1.00  0.00           H  
ATOM   2307  CA  TYR A 157      -6.612 -15.879  -4.345  1.00  0.00           C  
ATOM   2308  HA  TYR A 157      -6.655 -14.848  -4.697  1.00  0.00           H  
ATOM   2309  CB  TYR A 157      -5.716 -15.790  -3.074  1.00  0.00           C  
ATOM   2310  HB2 TYR A 157      -6.262 -15.139  -2.391  1.00  0.00           H  
ATOM   2311  HB3 TYR A 157      -5.575 -16.784  -2.651  1.00  0.00           H  
ATOM   2312  CG  TYR A 157      -4.367 -15.247  -3.474  1.00  0.00           C  
ATOM   2313  CD1 TYR A 157      -4.213 -13.902  -3.866  1.00  0.00           C  
ATOM   2314  HD1 TYR A 157      -5.058 -13.230  -3.903  1.00  0.00           H  
ATOM   2315  CE1 TYR A 157      -2.922 -13.391  -4.266  1.00  0.00           C  
ATOM   2316  HE1 TYR A 157      -2.830 -12.395  -4.671  1.00  0.00           H  
ATOM   2317  CZ  TYR A 157      -1.849 -14.260  -4.237  1.00  0.00           C  
ATOM   2318  OH  TYR A 157      -0.652 -13.794  -4.726  1.00  0.00           O  
ATOM   2319  HH  TYR A 157      -0.424 -12.953  -4.326  1.00  0.00           H  
ATOM   2320  CE2 TYR A 157      -1.929 -15.532  -3.771  1.00  0.00           C  
ATOM   2321  HE2 TYR A 157      -1.035 -16.123  -3.638  1.00  0.00           H  
ATOM   2322  CD2 TYR A 157      -3.234 -16.090  -3.523  1.00  0.00           C  
ATOM   2323  HD2 TYR A 157      -3.290 -17.116  -3.188  1.00  0.00           H  
ATOM   2324  C   TYR A 157      -5.957 -16.777  -5.426  1.00  0.00           C  
ATOM   2325  O   TYR A 157      -5.545 -16.255  -6.447  1.00  0.00           O  
ATOM   2326  N   SER A 158      -5.954 -18.105  -5.243  1.00  0.00           N  
ATOM   2327  H   SER A 158      -6.072 -18.489  -4.317  1.00  0.00           H  
ATOM   2328  CA  SER A 158      -5.427 -19.057  -6.255  1.00  0.00           C  
ATOM   2329  HA  SER A 158      -4.486 -18.569  -6.511  1.00  0.00           H  
ATOM   2330  CB  SER A 158      -5.230 -20.474  -5.655  1.00  0.00           C  
ATOM   2331  HB2 SER A 158      -6.144 -20.969  -5.326  1.00  0.00           H  
ATOM   2332  HB3 SER A 158      -4.829 -21.157  -6.404  1.00  0.00           H  
ATOM   2333  OG  SER A 158      -4.455 -20.473  -4.385  1.00  0.00           O  
ATOM   2334  HG  SER A 158      -4.998 -20.414  -3.595  1.00  0.00           H  
ATOM   2335  C   SER A 158      -6.342 -19.040  -7.479  1.00  0.00           C  
ATOM   2336  O   SER A 158      -5.818 -18.988  -8.547  1.00  0.00           O  
ATOM   2337  N   ALA A 159      -7.672 -18.976  -7.361  1.00  0.00           N  
ATOM   2338  H   ALA A 159      -8.105 -18.992  -6.449  1.00  0.00           H  
ATOM   2339  CA  ALA A 159      -8.484 -18.995  -8.573  1.00  0.00           C  
ATOM   2340  HA  ALA A 159      -8.245 -19.873  -9.173  1.00  0.00           H  
ATOM   2341  CB  ALA A 159      -9.917 -19.328  -8.110  1.00  0.00           C  
ATOM   2342  HB1 ALA A 159     -10.458 -18.406  -7.896  1.00  0.00           H  
ATOM   2343  HB2 ALA A 159     -10.394 -19.879  -8.920  1.00  0.00           H  
ATOM   2344  HB3 ALA A 159      -9.880 -19.997  -7.251  1.00  0.00           H  
ATOM   2345  C   ALA A 159      -8.413 -17.757  -9.477  1.00  0.00           C  
ATOM   2346  O   ALA A 159      -8.422 -17.804 -10.710  1.00  0.00           O  
ATOM   2347  N   SER A 160      -8.266 -16.600  -8.848  1.00  0.00           N  
ATOM   2348  H   SER A 160      -8.206 -16.795  -7.858  1.00  0.00           H  
ATOM   2349  CA  SER A 160      -8.131 -15.300  -9.502  1.00  0.00           C  
ATOM   2350  HA  SER A 160      -8.852 -15.332 -10.318  1.00  0.00           H  
ATOM   2351  CB  SER A 160      -8.545 -14.170  -8.570  1.00  0.00           C  
ATOM   2352  HB2 SER A 160      -8.324 -13.229  -9.076  1.00  0.00           H  
ATOM   2353  HB3 SER A 160      -9.588 -14.198  -8.256  1.00  0.00           H  
ATOM   2354  OG  SER A 160      -7.830 -14.123  -7.334  1.00  0.00           O  
ATOM   2355  HG  SER A 160      -8.221 -14.719  -6.692  1.00  0.00           H  
ATOM   2356  C   SER A 160      -6.724 -15.019 -10.071  1.00  0.00           C  
ATOM   2357  O   SER A 160      -6.727 -14.673 -11.236  1.00  0.00           O  
ATOM   2358  N   LYS A 161      -5.649 -15.147  -9.300  1.00  0.00           N  
ATOM   2359  H   LYS A 161      -5.786 -15.249  -8.304  1.00  0.00           H  
ATOM   2360  CA  LYS A 161      -4.329 -15.177  -9.962  1.00  0.00           C  
ATOM   2361  HA  LYS A 161      -4.061 -14.263 -10.492  1.00  0.00           H  
ATOM   2362  CB  LYS A 161      -3.160 -15.364  -9.018  1.00  0.00           C  
ATOM   2363  HB2 LYS A 161      -3.304 -16.329  -8.530  1.00  0.00           H  
ATOM   2364  HB3 LYS A 161      -2.286 -15.516  -9.651  1.00  0.00           H  
ATOM   2365  CG  LYS A 161      -3.051 -14.269  -8.006  1.00  0.00           C  
ATOM   2366  HG2 LYS A 161      -4.034 -13.873  -7.753  1.00  0.00           H  
ATOM   2367  HG3 LYS A 161      -2.572 -14.720  -7.137  1.00  0.00           H  
ATOM   2368  CD  LYS A 161      -2.144 -13.240  -8.595  1.00  0.00           C  
ATOM   2369  HD2 LYS A 161      -1.230 -13.755  -8.890  1.00  0.00           H  
ATOM   2370  HD3 LYS A 161      -2.619 -12.841  -9.492  1.00  0.00           H  
ATOM   2371  CE  LYS A 161      -1.893 -12.052  -7.623  1.00  0.00           C  
ATOM   2372  HE2 LYS A 161      -2.844 -11.542  -7.470  1.00  0.00           H  
ATOM   2373  HE3 LYS A 161      -1.697 -12.562  -6.680  1.00  0.00           H  
ATOM   2374  NZ  LYS A 161      -0.803 -11.124  -7.965  1.00  0.00           N1+
ATOM   2375  HZ1 LYS A 161      -1.025 -10.670  -8.839  1.00  0.00           H  
ATOM   2376  HZ2 LYS A 161      -0.658 -10.369  -7.310  1.00  0.00           H  
ATOM   2377  HZ3 LYS A 161       0.085 -11.556  -8.178  1.00  0.00           H  
ATOM   2378  C   LYS A 161      -4.228 -16.194 -11.105  1.00  0.00           C  
ATOM   2379  O   LYS A 161      -3.539 -15.980 -12.086  1.00  0.00           O  
ATOM   2380  N   HID A 162      -4.924 -17.334 -11.029  1.00  0.00           N  
ATOM   2381  H   HID A 162      -5.453 -17.438 -10.175  1.00  0.00           H  
ATOM   2382  CA  HID A 162      -5.026 -18.377 -12.115  1.00  0.00           C  
ATOM   2383  HA  HID A 162      -4.014 -18.738 -12.295  1.00  0.00           H  
ATOM   2384  CB  HID A 162      -5.741 -19.622 -11.754  1.00  0.00           C  
ATOM   2385  HB2 HID A 162      -6.328 -19.451 -10.852  1.00  0.00           H  
ATOM   2386  HB3 HID A 162      -6.314 -20.021 -12.590  1.00  0.00           H  
ATOM   2387  CG  HID A 162      -4.803 -20.805 -11.438  1.00  0.00           C  
ATOM   2388  ND1 HID A 162      -4.155 -20.970 -10.262  1.00  0.00           N  
ATOM   2389  HD1 HID A 162      -4.115 -20.302  -9.507  1.00  0.00           H  
ATOM   2390  CE1 HID A 162      -3.492 -22.108 -10.292  1.00  0.00           C  
ATOM   2391  HE1 HID A 162      -2.917 -22.573  -9.504  1.00  0.00           H  
ATOM   2392  NE2 HID A 162      -3.756 -22.756 -11.454  1.00  0.00           N  
ATOM   2393  CD2 HID A 162      -4.608 -21.903 -12.197  1.00  0.00           C  
ATOM   2394  HD2 HID A 162      -5.037 -22.095 -13.171  1.00  0.00           H  
ATOM   2395  C   HID A 162      -5.577 -17.772 -13.378  1.00  0.00           C  
ATOM   2396  O   HID A 162      -5.038 -17.919 -14.462  1.00  0.00           O  
ATOM   2397  N   GLY A 163      -6.667 -17.033 -13.214  1.00  0.00           N  
ATOM   2398  H   GLY A 163      -7.085 -17.006 -12.294  1.00  0.00           H  
ATOM   2399  CA  GLY A 163      -7.343 -16.252 -14.224  1.00  0.00           C  
ATOM   2400  HA2 GLY A 163      -7.763 -16.896 -14.995  1.00  0.00           H  
ATOM   2401  HA3 GLY A 163      -8.245 -15.790 -13.821  1.00  0.00           H  
ATOM   2402  C   GLY A 163      -6.371 -15.140 -14.812  1.00  0.00           C  
ATOM   2403  O   GLY A 163      -6.421 -14.893 -16.040  1.00  0.00           O  
ATOM   2404  N   VAL A 164      -5.422 -14.529 -14.144  1.00  0.00           N  
ATOM   2405  H   VAL A 164      -5.381 -14.717 -13.152  1.00  0.00           H  
ATOM   2406  CA  VAL A 164      -4.355 -13.630 -14.714  1.00  0.00           C  
ATOM   2407  HA  VAL A 164      -4.884 -12.931 -15.362  1.00  0.00           H  
ATOM   2408  CB  VAL A 164      -3.660 -12.862 -13.599  1.00  0.00           C  
ATOM   2409  HB  VAL A 164      -3.054 -13.539 -12.999  1.00  0.00           H  
ATOM   2410  CG1 VAL A 164      -2.717 -11.829 -14.191  1.00  0.00           C  
ATOM   2411 HG11 VAL A 164      -3.096 -11.533 -15.169  1.00  0.00           H  
ATOM   2412 HG12 VAL A 164      -2.779 -11.013 -13.470  1.00  0.00           H  
ATOM   2413 HG13 VAL A 164      -1.707 -12.209 -14.345  1.00  0.00           H  
ATOM   2414  CG2 VAL A 164      -4.760 -12.166 -12.785  1.00  0.00           C  
ATOM   2415 HG21 VAL A 164      -4.414 -11.284 -12.247  1.00  0.00           H  
ATOM   2416 HG22 VAL A 164      -5.564 -11.934 -13.483  1.00  0.00           H  
ATOM   2417 HG23 VAL A 164      -5.162 -12.886 -12.072  1.00  0.00           H  
ATOM   2418  C   VAL A 164      -3.350 -14.452 -15.588  1.00  0.00           C  
ATOM   2419  O   VAL A 164      -2.879 -13.879 -16.613  1.00  0.00           O  
ATOM   2420  N   VAL A 165      -3.077 -15.704 -15.292  1.00  0.00           N  
ATOM   2421  H   VAL A 165      -3.360 -16.090 -14.404  1.00  0.00           H  
ATOM   2422  CA  VAL A 165      -2.311 -16.571 -16.217  1.00  0.00           C  
ATOM   2423  HA  VAL A 165      -1.451 -16.008 -16.579  1.00  0.00           H  
ATOM   2424  CB  VAL A 165      -1.881 -17.861 -15.550  1.00  0.00           C  
ATOM   2425  HB  VAL A 165      -2.720 -18.496 -15.269  1.00  0.00           H  
ATOM   2426  CG1 VAL A 165      -1.064 -18.798 -16.487  1.00  0.00           C  
ATOM   2427 HG11 VAL A 165      -1.655 -19.182 -17.317  1.00  0.00           H  
ATOM   2428 HG12 VAL A 165      -0.191 -18.367 -16.976  1.00  0.00           H  
ATOM   2429 HG13 VAL A 165      -0.633 -19.680 -16.013  1.00  0.00           H  
ATOM   2430  CG2 VAL A 165      -1.050 -17.628 -14.234  1.00  0.00           C  
ATOM   2431 HG21 VAL A 165      -0.292 -16.844 -14.256  1.00  0.00           H  
ATOM   2432 HG22 VAL A 165      -1.662 -17.246 -13.417  1.00  0.00           H  
ATOM   2433 HG23 VAL A 165      -0.540 -18.520 -13.872  1.00  0.00           H  
ATOM   2434  C   VAL A 165      -3.110 -16.820 -17.428  1.00  0.00           C  
ATOM   2435  O   VAL A 165      -2.554 -16.782 -18.497  1.00  0.00           O  
ATOM   2436  N   GLY A 166      -4.468 -16.996 -17.358  1.00  0.00           N  
ATOM   2437  H   GLY A 166      -4.875 -16.922 -16.437  1.00  0.00           H  
ATOM   2438  CA  GLY A 166      -5.322 -17.122 -18.507  1.00  0.00           C  
ATOM   2439  HA2 GLY A 166      -5.092 -17.986 -19.129  1.00  0.00           H  
ATOM   2440  HA3 GLY A 166      -6.327 -17.345 -18.151  1.00  0.00           H  
ATOM   2441  C   GLY A 166      -5.306 -15.916 -19.446  1.00  0.00           C  
ATOM   2442  O   GLY A 166      -4.919 -16.003 -20.634  1.00  0.00           O  
ATOM   2443  N   PHE A 167      -5.432 -14.702 -18.930  1.00  0.00           N  
ATOM   2444  H   PHE A 167      -5.686 -14.710 -17.953  1.00  0.00           H  
ATOM   2445  CA  PHE A 167      -5.483 -13.460 -19.709  1.00  0.00           C  
ATOM   2446  HA  PHE A 167      -6.042 -13.464 -20.644  1.00  0.00           H  
ATOM   2447  CB  PHE A 167      -5.978 -12.331 -18.820  1.00  0.00           C  
ATOM   2448  HB2 PHE A 167      -7.021 -12.564 -18.607  1.00  0.00           H  
ATOM   2449  HB3 PHE A 167      -5.413 -12.386 -17.889  1.00  0.00           H  
ATOM   2450  CG  PHE A 167      -5.943 -10.971 -19.383  1.00  0.00           C  
ATOM   2451  CD1 PHE A 167      -6.869 -10.554 -20.349  1.00  0.00           C  
ATOM   2452  HD1 PHE A 167      -7.683 -11.208 -20.625  1.00  0.00           H  
ATOM   2453  CE1 PHE A 167      -6.941  -9.145 -20.723  1.00  0.00           C  
ATOM   2454  HE1 PHE A 167      -7.687  -8.765 -21.405  1.00  0.00           H  
ATOM   2455  CZ  PHE A 167      -6.075  -8.225 -20.169  1.00  0.00           C  
ATOM   2456  HZ  PHE A 167      -6.060  -7.196 -20.498  1.00  0.00           H  
ATOM   2457  CE2 PHE A 167      -5.060  -8.690 -19.265  1.00  0.00           C  
ATOM   2458  HE2 PHE A 167      -4.326  -7.986 -18.904  1.00  0.00           H  
ATOM   2459  CD2 PHE A 167      -5.085 -10.013 -18.806  1.00  0.00           C  
ATOM   2460  HD2 PHE A 167      -4.477 -10.306 -17.963  1.00  0.00           H  
ATOM   2461  C   PHE A 167      -4.057 -13.194 -20.265  1.00  0.00           C  
ATOM   2462  O   PHE A 167      -3.970 -12.813 -21.407  1.00  0.00           O  
ATOM   2463  N   THR A 168      -2.960 -13.516 -19.520  1.00  0.00           N  
ATOM   2464  H   THR A 168      -3.166 -13.925 -18.620  1.00  0.00           H  
ATOM   2465  CA  THR A 168      -1.623 -13.326 -20.059  1.00  0.00           C  
ATOM   2466  HA  THR A 168      -1.597 -12.285 -20.379  1.00  0.00           H  
ATOM   2467  CB  THR A 168      -0.671 -13.634 -18.909  1.00  0.00           C  
ATOM   2468  HB  THR A 168      -0.802 -14.666 -18.586  1.00  0.00           H  
ATOM   2469  CG2 THR A 168       0.808 -13.715 -19.334  1.00  0.00           C  
ATOM   2470 HG21 THR A 168       0.902 -12.842 -19.980  1.00  0.00           H  
ATOM   2471 HG22 THR A 168       1.510 -13.791 -18.504  1.00  0.00           H  
ATOM   2472 HG23 THR A 168       0.996 -14.630 -19.897  1.00  0.00           H  
ATOM   2473  OG1 THR A 168      -0.808 -12.690 -17.929  1.00  0.00           O  
ATOM   2474  HG1 THR A 168      -1.428 -13.068 -17.301  1.00  0.00           H  
ATOM   2475  C   THR A 168      -1.306 -14.245 -21.261  1.00  0.00           C  
ATOM   2476  O   THR A 168      -0.631 -13.796 -22.240  1.00  0.00           O  
ATOM   2477  N   LYS A 169      -1.848 -15.451 -21.308  1.00  0.00           N  
ATOM   2478  H   LYS A 169      -2.379 -15.827 -20.535  1.00  0.00           H  
ATOM   2479  CA  LYS A 169      -1.828 -16.262 -22.490  1.00  0.00           C  
ATOM   2480  HA  LYS A 169      -0.873 -16.150 -23.003  1.00  0.00           H  
ATOM   2481  CB  LYS A 169      -1.998 -17.752 -22.206  1.00  0.00           C  
ATOM   2482  HB2 LYS A 169      -2.908 -17.802 -21.607  1.00  0.00           H  
ATOM   2483  HB3 LYS A 169      -2.158 -18.254 -23.160  1.00  0.00           H  
ATOM   2484  CG  LYS A 169      -0.770 -18.382 -21.428  1.00  0.00           C  
ATOM   2485  HG2 LYS A 169       0.111 -18.093 -22.001  1.00  0.00           H  
ATOM   2486  HG3 LYS A 169      -0.677 -17.958 -20.429  1.00  0.00           H  
ATOM   2487  CD  LYS A 169      -0.880 -19.905 -21.246  1.00  0.00           C  
ATOM   2488  HD2 LYS A 169      -1.864 -20.204 -20.886  1.00  0.00           H  
ATOM   2489  HD3 LYS A 169      -0.646 -20.315 -22.228  1.00  0.00           H  
ATOM   2490  CE  LYS A 169       0.187 -20.363 -20.272  1.00  0.00           C  
ATOM   2491  HE2 LYS A 169       1.146 -19.902 -20.507  1.00  0.00           H  
ATOM   2492  HE3 LYS A 169      -0.084 -19.979 -19.289  1.00  0.00           H  
ATOM   2493  NZ  LYS A 169       0.310 -21.811 -20.230  1.00  0.00           N1+
ATOM   2494  HZ1 LYS A 169      -0.561 -22.322 -20.210  1.00  0.00           H  
ATOM   2495  HZ2 LYS A 169       0.796 -22.164 -21.042  1.00  0.00           H  
ATOM   2496  HZ3 LYS A 169       0.946 -22.138 -19.516  1.00  0.00           H  
ATOM   2497  C   LYS A 169      -2.752 -15.727 -23.594  1.00  0.00           C  
ATOM   2498  O   LYS A 169      -2.355 -15.649 -24.773  1.00  0.00           O  
ATOM   2499  N   ALA A 170      -4.010 -15.470 -23.327  1.00  0.00           N  
ATOM   2500  H   ALA A 170      -4.312 -15.668 -22.384  1.00  0.00           H  
ATOM   2501  CA  ALA A 170      -5.056 -15.262 -24.318  1.00  0.00           C  
ATOM   2502  HA  ALA A 170      -4.929 -15.970 -25.139  1.00  0.00           H  
ATOM   2503  CB  ALA A 170      -6.410 -15.354 -23.648  1.00  0.00           C  
ATOM   2504  HB1 ALA A 170      -6.573 -16.364 -23.275  1.00  0.00           H  
ATOM   2505  HB2 ALA A 170      -6.404 -14.669 -22.799  1.00  0.00           H  
ATOM   2506  HB3 ALA A 170      -7.180 -15.015 -24.341  1.00  0.00           H  
ATOM   2507  C   ALA A 170      -4.909 -13.835 -24.971  1.00  0.00           C  
ATOM   2508  O   ALA A 170      -5.044 -13.650 -26.155  1.00  0.00           O  
ATOM   2509  N   LEU A 171      -4.500 -12.824 -24.171  1.00  0.00           N  
ATOM   2510  H   LEU A 171      -4.263 -12.979 -23.202  1.00  0.00           H  
ATOM   2511  CA  LEU A 171      -4.228 -11.471 -24.694  1.00  0.00           C  
ATOM   2512  HA  LEU A 171      -4.911 -11.195 -25.498  1.00  0.00           H  
ATOM   2513  CB  LEU A 171      -4.484 -10.461 -23.613  1.00  0.00           C  
ATOM   2514  HB2 LEU A 171      -5.547 -10.573 -23.399  1.00  0.00           H  
ATOM   2515  HB3 LEU A 171      -3.829 -10.591 -22.751  1.00  0.00           H  
ATOM   2516  CG  LEU A 171      -4.254  -8.976 -24.137  1.00  0.00           C  
ATOM   2517  HG  LEU A 171      -3.475  -8.957 -24.898  1.00  0.00           H  
ATOM   2518  CD1 LEU A 171      -5.563  -8.372 -24.526  1.00  0.00           C  
ATOM   2519 HD11 LEU A 171      -5.425  -7.331 -24.817  1.00  0.00           H  
ATOM   2520 HD12 LEU A 171      -6.013  -8.884 -25.376  1.00  0.00           H  
ATOM   2521 HD13 LEU A 171      -6.130  -8.308 -23.598  1.00  0.00           H  
ATOM   2522  CD2 LEU A 171      -3.788  -8.080 -22.976  1.00  0.00           C  
ATOM   2523 HD21 LEU A 171      -3.902  -7.007 -23.134  1.00  0.00           H  
ATOM   2524 HD22 LEU A 171      -4.333  -8.346 -22.072  1.00  0.00           H  
ATOM   2525 HD23 LEU A 171      -2.730  -8.303 -22.838  1.00  0.00           H  
ATOM   2526  C   LEU A 171      -2.885 -11.413 -25.450  1.00  0.00           C  
ATOM   2527  O   LEU A 171      -2.734 -10.776 -26.497  1.00  0.00           O  
ATOM   2528  N   GLY A 172      -1.917 -12.219 -25.033  1.00  0.00           N  
ATOM   2529  H   GLY A 172      -2.181 -12.799 -24.249  1.00  0.00           H  
ATOM   2530  CA  GLY A 172      -0.646 -12.465 -25.773  1.00  0.00           C  
ATOM   2531  HA2 GLY A 172      -0.198 -11.516 -26.067  1.00  0.00           H  
ATOM   2532  HA3 GLY A 172       0.129 -13.060 -25.290  1.00  0.00           H  
ATOM   2533  C   GLY A 172      -0.834 -13.137 -27.113  1.00  0.00           C  
ATOM   2534  O   GLY A 172      -0.233 -12.597 -28.029  1.00  0.00           O  
ATOM   2535  N   LEU A 173      -1.655 -14.150 -27.303  1.00  0.00           N  
ATOM   2536  H   LEU A 173      -2.066 -14.561 -26.477  1.00  0.00           H  
ATOM   2537  CA  LEU A 173      -1.896 -14.775 -28.583  1.00  0.00           C  
ATOM   2538  HA  LEU A 173      -0.943 -14.868 -29.104  1.00  0.00           H  
ATOM   2539  CB  LEU A 173      -2.278 -16.250 -28.468  1.00  0.00           C  
ATOM   2540  HB2 LEU A 173      -3.325 -16.299 -28.166  1.00  0.00           H  
ATOM   2541  HB3 LEU A 173      -2.339 -16.689 -29.463  1.00  0.00           H  
ATOM   2542  CG  LEU A 173      -1.304 -17.241 -27.775  1.00  0.00           C  
ATOM   2543  HG  LEU A 173      -1.472 -17.052 -26.715  1.00  0.00           H  
ATOM   2544  CD1 LEU A 173      -1.743 -18.701 -28.105  1.00  0.00           C  
ATOM   2545 HD11 LEU A 173      -2.829 -18.750 -28.022  1.00  0.00           H  
ATOM   2546 HD12 LEU A 173      -1.346 -18.926 -29.095  1.00  0.00           H  
ATOM   2547 HD13 LEU A 173      -1.207 -19.351 -27.413  1.00  0.00           H  
ATOM   2548  CD2 LEU A 173       0.123 -17.098 -28.115  1.00  0.00           C  
ATOM   2549 HD21 LEU A 173       0.479 -16.113 -27.816  1.00  0.00           H  
ATOM   2550 HD22 LEU A 173       0.648 -17.761 -27.428  1.00  0.00           H  
ATOM   2551 HD23 LEU A 173       0.359 -17.436 -29.125  1.00  0.00           H  
ATOM   2552  C   LEU A 173      -2.729 -13.981 -29.541  1.00  0.00           C  
ATOM   2553  O   LEU A 173      -2.522 -14.056 -30.749  1.00  0.00           O  
ATOM   2554  N   GLU A 174      -3.505 -13.078 -28.994  1.00  0.00           N  
ATOM   2555  H   GLU A 174      -3.405 -12.915 -28.002  1.00  0.00           H  
ATOM   2556  CA  GLU A 174      -4.393 -12.129 -29.752  1.00  0.00           C  
ATOM   2557  HA  GLU A 174      -4.810 -12.633 -30.623  1.00  0.00           H  
ATOM   2558  CB  GLU A 174      -5.655 -11.830 -28.889  1.00  0.00           C  
ATOM   2559  HB2 GLU A 174      -6.196 -12.761 -28.723  1.00  0.00           H  
ATOM   2560  HB3 GLU A 174      -5.467 -11.489 -27.872  1.00  0.00           H  
ATOM   2561  CG  GLU A 174      -6.652 -10.839 -29.625  1.00  0.00           C  
ATOM   2562  HG2 GLU A 174      -6.154  -9.927 -29.951  1.00  0.00           H  
ATOM   2563  HG3 GLU A 174      -6.979 -11.348 -30.531  1.00  0.00           H  
ATOM   2564  CD  GLU A 174      -7.760 -10.434 -28.647  1.00  0.00           C  
ATOM   2565  OE1 GLU A 174      -8.344 -11.375 -28.030  1.00  0.00           O  
ATOM   2566  OE2 GLU A 174      -8.159  -9.214 -28.526  1.00  0.00           O  
ATOM   2567  C   GLU A 174      -3.636 -10.889 -30.285  1.00  0.00           C  
ATOM   2568  O   GLU A 174      -4.075 -10.237 -31.230  1.00  0.00           O  
ATOM   2569  N   LEU A 175      -2.482 -10.655 -29.725  1.00  0.00           N  
ATOM   2570  H   LEU A 175      -2.207 -11.321 -29.017  1.00  0.00           H  
ATOM   2571  CA  LEU A 175      -1.617  -9.529 -30.042  1.00  0.00           C  
ATOM   2572  HA  LEU A 175      -2.062  -8.852 -30.772  1.00  0.00           H  
ATOM   2573  CB  LEU A 175      -1.493  -8.654 -28.815  1.00  0.00           C  
ATOM   2574  HB2 LEU A 175      -0.946  -9.237 -28.073  1.00  0.00           H  
ATOM   2575  HB3 LEU A 175      -0.877  -7.792 -29.070  1.00  0.00           H  
ATOM   2576  CG  LEU A 175      -2.779  -8.040 -28.256  1.00  0.00           C  
ATOM   2577  HG  LEU A 175      -3.463  -8.850 -28.000  1.00  0.00           H  
ATOM   2578  CD1 LEU A 175      -2.337  -7.332 -26.929  1.00  0.00           C  
ATOM   2579 HD11 LEU A 175      -1.695  -7.940 -26.293  1.00  0.00           H  
ATOM   2580 HD12 LEU A 175      -1.779  -6.468 -27.289  1.00  0.00           H  
ATOM   2581 HD13 LEU A 175      -3.184  -6.846 -26.444  1.00  0.00           H  
ATOM   2582  CD2 LEU A 175      -3.369  -6.932 -29.170  1.00  0.00           C  
ATOM   2583 HD21 LEU A 175      -4.157  -6.449 -28.591  1.00  0.00           H  
ATOM   2584 HD22 LEU A 175      -2.624  -6.154 -29.337  1.00  0.00           H  
ATOM   2585 HD23 LEU A 175      -3.811  -7.451 -30.021  1.00  0.00           H  
ATOM   2586  C   LEU A 175      -0.268  -9.899 -30.610  1.00  0.00           C  
ATOM   2587  O   LEU A 175       0.535  -8.987 -30.866  1.00  0.00           O  
ATOM   2588  N   ALA A 176       0.055 -11.135 -30.903  1.00  0.00           N  
ATOM   2589  H   ALA A 176      -0.690 -11.787 -30.703  1.00  0.00           H  
ATOM   2590  CA  ALA A 176       1.327 -11.604 -31.377  1.00  0.00           C  
ATOM   2591  HA  ALA A 176       2.057 -11.212 -30.670  1.00  0.00           H  
ATOM   2592  CB  ALA A 176       1.414 -13.160 -31.150  1.00  0.00           C  
ATOM   2593  HB1 ALA A 176       2.486 -13.356 -31.165  1.00  0.00           H  
ATOM   2594  HB2 ALA A 176       1.014 -13.510 -30.198  1.00  0.00           H  
ATOM   2595  HB3 ALA A 176       0.988 -13.785 -31.936  1.00  0.00           H  
ATOM   2596  C   ALA A 176       1.773 -11.067 -32.733  1.00  0.00           C  
ATOM   2597  O   ALA A 176       2.839 -10.532 -32.830  1.00  0.00           O  
ATOM   2598  N   ARG A 177       0.883 -10.998 -33.757  1.00  0.00           N  
ATOM   2599  H   ARG A 177       0.033 -11.455 -33.461  1.00  0.00           H  
ATOM   2600  CA  ARG A 177       1.070 -10.359 -35.074  1.00  0.00           C  
ATOM   2601  HA  ARG A 177       2.097 -10.701 -35.207  1.00  0.00           H  
ATOM   2602  CB  ARG A 177       0.115 -10.862 -36.211  1.00  0.00           C  
ATOM   2603  HB2 ARG A 177       0.009 -11.931 -36.028  1.00  0.00           H  
ATOM   2604  HB3 ARG A 177      -0.913 -10.517 -36.101  1.00  0.00           H  
ATOM   2605  CG  ARG A 177       0.676 -10.703 -37.635  1.00  0.00           C  
ATOM   2606  HG2 ARG A 177       0.062 -11.204 -38.384  1.00  0.00           H  
ATOM   2607  HG3 ARG A 177       0.555  -9.677 -37.980  1.00  0.00           H  
ATOM   2608  CD  ARG A 177       2.152 -11.048 -37.738  1.00  0.00           C  
ATOM   2609  HD2 ARG A 177       2.737 -10.257 -37.269  1.00  0.00           H  
ATOM   2610  HD3 ARG A 177       2.378 -11.985 -37.230  1.00  0.00           H  
ATOM   2611  NE  ARG A 177       2.593 -11.096 -39.119  1.00  0.00           N  
ATOM   2612  HE  ARG A 177       2.797 -10.207 -39.555  1.00  0.00           H  
ATOM   2613  CZ  ARG A 177       2.893 -12.127 -39.861  1.00  0.00           C  
ATOM   2614  NH1 ARG A 177       2.613 -13.308 -39.479  1.00  0.00           N  
ATOM   2615 HH11 ARG A 177       2.245 -13.321 -38.538  1.00  0.00           H  
ATOM   2616 HH12 ARG A 177       2.949 -14.104 -40.002  1.00  0.00           H  
ATOM   2617  NH2 ARG A 177       3.464 -12.041 -41.027  1.00  0.00           N  
ATOM   2618 HH21 ARG A 177       3.652 -11.109 -41.367  1.00  0.00           H  
ATOM   2619 HH22 ARG A 177       3.562 -12.874 -41.590  1.00  0.00           H  
ATOM   2620  C   ARG A 177       1.166  -8.843 -34.884  1.00  0.00           C  
ATOM   2621  O   ARG A 177       1.883  -8.279 -35.645  1.00  0.00           O  
ATOM   2622  N   THR A 178       0.525  -8.259 -33.853  1.00  0.00           N  
ATOM   2623  H   THR A 178       0.014  -8.905 -33.268  1.00  0.00           H  
ATOM   2624  CA  THR A 178       0.592  -6.777 -33.588  1.00  0.00           C  
ATOM   2625  HA  THR A 178       0.538  -6.162 -34.486  1.00  0.00           H  
ATOM   2626  CB  THR A 178      -0.690  -6.422 -32.776  1.00  0.00           C  
ATOM   2627  HB  THR A 178      -0.744  -7.023 -31.867  1.00  0.00           H  
ATOM   2628  CG2 THR A 178      -0.861  -4.954 -32.336  1.00  0.00           C  
ATOM   2629 HG21 THR A 178      -0.946  -4.313 -33.213  1.00  0.00           H  
ATOM   2630 HG22 THR A 178      -1.724  -4.688 -31.726  1.00  0.00           H  
ATOM   2631 HG23 THR A 178       0.122  -4.684 -31.951  1.00  0.00           H  
ATOM   2632  OG1 THR A 178      -1.807  -6.691 -33.559  1.00  0.00           O  
ATOM   2633  HG1 THR A 178      -1.729  -7.619 -33.794  1.00  0.00           H  
ATOM   2634  C   THR A 178       1.884  -6.420 -32.899  1.00  0.00           C  
ATOM   2635  O   THR A 178       2.375  -5.278 -32.929  1.00  0.00           O  
ATOM   2636  N   GLY A 179       2.608  -7.367 -32.330  1.00  0.00           N  
ATOM   2637  H   GLY A 179       2.345  -8.342 -32.337  1.00  0.00           H  
ATOM   2638  CA  GLY A 179       3.919  -7.154 -31.671  1.00  0.00           C  
ATOM   2639  HA2 GLY A 179       4.407  -8.128 -31.682  1.00  0.00           H  
ATOM   2640  HA3 GLY A 179       4.579  -6.508 -32.251  1.00  0.00           H  
ATOM   2641  C   GLY A 179       3.958  -6.676 -30.256  1.00  0.00           C  
ATOM   2642  O   GLY A 179       5.000  -6.723 -29.630  1.00  0.00           O  
ATOM   2643  N   ILE A 180       2.768  -6.331 -29.668  1.00  0.00           N  
ATOM   2644  H   ILE A 180       1.896  -6.229 -30.167  1.00  0.00           H  
ATOM   2645  CA  ILE A 180       2.688  -6.142 -28.155  1.00  0.00           C  
ATOM   2646  HA  ILE A 180       3.586  -5.585 -27.888  1.00  0.00           H  
ATOM   2647  CB  ILE A 180       1.363  -5.355 -27.907  1.00  0.00           C  
ATOM   2648  HB  ILE A 180       0.494  -6.003 -28.029  1.00  0.00           H  
ATOM   2649  CG2 ILE A 180       1.254  -5.065 -26.400  1.00  0.00           C  
ATOM   2650 HG21 ILE A 180       0.443  -4.360 -26.217  1.00  0.00           H  
ATOM   2651 HG22 ILE A 180       1.054  -6.052 -25.986  1.00  0.00           H  
ATOM   2652 HG23 ILE A 180       2.176  -4.756 -25.907  1.00  0.00           H  
ATOM   2653  CG1 ILE A 180       1.207  -3.971 -28.606  1.00  0.00           C  
ATOM   2654 HG12 ILE A 180       1.551  -3.196 -27.921  1.00  0.00           H  
ATOM   2655 HG13 ILE A 180       1.772  -3.890 -29.535  1.00  0.00           H  
ATOM   2656  CD1 ILE A 180      -0.187  -3.708 -29.053  1.00  0.00           C  
ATOM   2657 HD11 ILE A 180      -0.254  -2.800 -29.653  1.00  0.00           H  
ATOM   2658 HD12 ILE A 180      -0.607  -4.536 -29.624  1.00  0.00           H  
ATOM   2659 HD13 ILE A 180      -0.921  -3.680 -28.247  1.00  0.00           H  
ATOM   2660  C   ILE A 180       2.675  -7.490 -27.438  1.00  0.00           C  
ATOM   2661  O   ILE A 180       1.888  -8.419 -27.733  1.00  0.00           O  
ATOM   2662  N   THR A 181       3.615  -7.624 -26.422  1.00  0.00           N  
ATOM   2663  H   THR A 181       4.256  -6.868 -26.227  1.00  0.00           H  
ATOM   2664  CA  THR A 181       3.888  -8.870 -25.686  1.00  0.00           C  
ATOM   2665  HA  THR A 181       3.380  -9.601 -26.315  1.00  0.00           H  
ATOM   2666  CB  THR A 181       5.426  -9.264 -25.678  1.00  0.00           C  
ATOM   2667  HB  THR A 181       5.457 -10.248 -25.210  1.00  0.00           H  
ATOM   2668  CG2 THR A 181       6.221  -9.029 -26.968  1.00  0.00           C  
ATOM   2669 HG21 THR A 181       7.207  -9.471 -26.828  1.00  0.00           H  
ATOM   2670 HG22 THR A 181       5.679  -9.498 -27.789  1.00  0.00           H  
ATOM   2671 HG23 THR A 181       6.392  -7.971 -27.167  1.00  0.00           H  
ATOM   2672  OG1 THR A 181       6.161  -8.462 -24.698  1.00  0.00           O  
ATOM   2673  HG1 THR A 181       7.047  -8.813 -24.580  1.00  0.00           H  
ATOM   2674  C   THR A 181       3.219  -8.876 -24.303  1.00  0.00           C  
ATOM   2675  O   THR A 181       3.251  -7.808 -23.556  1.00  0.00           O  
ATOM   2676  N   VAL A 182       2.570  -9.987 -23.970  1.00  0.00           N  
ATOM   2677  H   VAL A 182       2.706 -10.852 -24.475  1.00  0.00           H  
ATOM   2678  CA  VAL A 182       1.855 -10.052 -22.634  1.00  0.00           C  
ATOM   2679  HA  VAL A 182       2.026  -9.119 -22.098  1.00  0.00           H  
ATOM   2680  CB  VAL A 182       0.342 -10.137 -22.883  1.00  0.00           C  
ATOM   2681  HB  VAL A 182       0.139 -11.140 -23.256  1.00  0.00           H  
ATOM   2682  CG1 VAL A 182      -0.392  -9.846 -21.601  1.00  0.00           C  
ATOM   2683 HG11 VAL A 182      -1.430 -10.155 -21.725  1.00  0.00           H  
ATOM   2684 HG12 VAL A 182      -0.008 -10.443 -20.774  1.00  0.00           H  
ATOM   2685 HG13 VAL A 182      -0.334  -8.777 -21.395  1.00  0.00           H  
ATOM   2686  CG2 VAL A 182      -0.109  -9.032 -23.909  1.00  0.00           C  
ATOM   2687 HG21 VAL A 182      -1.150  -9.132 -24.215  1.00  0.00           H  
ATOM   2688 HG22 VAL A 182      -0.047  -8.129 -23.301  1.00  0.00           H  
ATOM   2689 HG23 VAL A 182       0.480  -9.058 -24.825  1.00  0.00           H  
ATOM   2690  C   VAL A 182       2.443 -11.189 -21.835  1.00  0.00           C  
ATOM   2691  O   VAL A 182       2.335 -12.341 -22.268  1.00  0.00           O  
ATOM   2692  N   ASN A 183       3.148 -10.912 -20.751  1.00  0.00           N  
ATOM   2693  H   ASN A 183       3.086  -9.928 -20.531  1.00  0.00           H  
ATOM   2694  CA  ASN A 183       3.860 -11.818 -19.957  1.00  0.00           C  
ATOM   2695  HA  ASN A 183       3.568 -12.822 -20.262  1.00  0.00           H  
ATOM   2696  CB  ASN A 183       5.416 -11.691 -20.264  1.00  0.00           C  
ATOM   2697  HB2 ASN A 183       5.735 -10.659 -20.117  1.00  0.00           H  
ATOM   2698  HB3 ASN A 183       5.943 -12.341 -19.567  1.00  0.00           H  
ATOM   2699  CG  ASN A 183       5.699 -12.177 -21.693  1.00  0.00           C  
ATOM   2700  OD1 ASN A 183       5.310 -13.283 -22.043  1.00  0.00           O  
ATOM   2701  ND2 ASN A 183       6.328 -11.324 -22.466  1.00  0.00           N  
ATOM   2702 HD21 ASN A 183       6.530 -10.367 -22.210  1.00  0.00           H  
ATOM   2703 HD22 ASN A 183       6.426 -11.630 -23.423  1.00  0.00           H  
ATOM   2704  C   ASN A 183       3.429 -11.645 -18.436  1.00  0.00           C  
ATOM   2705  O   ASN A 183       2.840 -10.647 -18.024  1.00  0.00           O  
ATOM   2706  N   ALA A 184       3.824 -12.618 -17.606  1.00  0.00           N  
ATOM   2707  H   ALA A 184       4.276 -13.452 -17.951  1.00  0.00           H  
ATOM   2708  CA  ALA A 184       3.640 -12.503 -16.123  1.00  0.00           C  
ATOM   2709  HA  ALA A 184       3.517 -11.434 -15.953  1.00  0.00           H  
ATOM   2710  CB  ALA A 184       2.341 -13.199 -15.705  1.00  0.00           C  
ATOM   2711  HB1 ALA A 184       2.257 -13.094 -14.623  1.00  0.00           H  
ATOM   2712  HB2 ALA A 184       1.431 -12.796 -16.150  1.00  0.00           H  
ATOM   2713  HB3 ALA A 184       2.306 -14.215 -16.098  1.00  0.00           H  
ATOM   2714  C   ALA A 184       4.869 -13.012 -15.447  1.00  0.00           C  
ATOM   2715  O   ALA A 184       5.608 -13.860 -15.977  1.00  0.00           O  
ATOM   2716  N   VAL A 185       5.030 -12.590 -14.200  1.00  0.00           N  
ATOM   2717  H   VAL A 185       4.302 -12.023 -13.789  1.00  0.00           H  
ATOM   2718  CA  VAL A 185       6.140 -12.979 -13.295  1.00  0.00           C  
ATOM   2719  HA  VAL A 185       6.696 -13.831 -13.688  1.00  0.00           H  
ATOM   2720  CB  VAL A 185       7.146 -11.852 -13.199  1.00  0.00           C  
ATOM   2721  HB  VAL A 185       6.662 -10.972 -12.778  1.00  0.00           H  
ATOM   2722  CG1 VAL A 185       8.335 -12.201 -12.245  1.00  0.00           C  
ATOM   2723 HG11 VAL A 185       9.229 -11.580 -12.290  1.00  0.00           H  
ATOM   2724 HG12 VAL A 185       7.848 -12.151 -11.272  1.00  0.00           H  
ATOM   2725 HG13 VAL A 185       8.607 -13.251 -12.361  1.00  0.00           H  
ATOM   2726  CG2 VAL A 185       7.721 -11.419 -14.567  1.00  0.00           C  
ATOM   2727 HG21 VAL A 185       8.539 -10.704 -14.469  1.00  0.00           H  
ATOM   2728 HG22 VAL A 185       8.127 -12.235 -15.165  1.00  0.00           H  
ATOM   2729 HG23 VAL A 185       6.960 -10.893 -15.143  1.00  0.00           H  
ATOM   2730  C   VAL A 185       5.488 -13.364 -11.957  1.00  0.00           C  
ATOM   2731  O   VAL A 185       4.694 -12.582 -11.399  1.00  0.00           O  
ATOM   2732  N   CYS A 186       5.856 -14.521 -11.443  1.00  0.00           N  
ATOM   2733  H   CYS A 186       6.552 -14.994 -12.002  1.00  0.00           H  
ATOM   2734  CA  CYS A 186       5.179 -15.375 -10.495  1.00  0.00           C  
ATOM   2735  HA  CYS A 186       4.337 -14.779 -10.144  1.00  0.00           H  
ATOM   2736  CB  CYS A 186       4.730 -16.608 -11.123  1.00  0.00           C  
ATOM   2737  HB2 CYS A 186       5.601 -17.218 -11.362  1.00  0.00           H  
ATOM   2738  HB3 CYS A 186       4.114 -17.310 -10.562  1.00  0.00           H  
ATOM   2739  SG  CYS A 186       3.921 -16.362 -12.757  1.00  0.00           S  
ATOM   2740  HG  CYS A 186       4.977 -16.654 -13.521  1.00  0.00           H  
ATOM   2741  C   CYS A 186       6.101 -15.682  -9.340  1.00  0.00           C  
ATOM   2742  O   CYS A 186       6.850 -16.714  -9.350  1.00  0.00           O  
ATOM   2743  N   PRO A 187       6.243 -14.694  -8.419  1.00  0.00           N  
ATOM   2744  CD  PRO A 187       5.502 -13.438  -8.437  1.00  0.00           C  
ATOM   2745  HD2 PRO A 187       4.434 -13.572  -8.604  1.00  0.00           H  
ATOM   2746  HD3 PRO A 187       5.896 -12.829  -9.249  1.00  0.00           H  
ATOM   2747  CG  PRO A 187       5.799 -12.675  -7.199  1.00  0.00           C  
ATOM   2748  HG2 PRO A 187       4.977 -12.894  -6.519  1.00  0.00           H  
ATOM   2749  HG3 PRO A 187       6.008 -11.608  -7.288  1.00  0.00           H  
ATOM   2750  CB  PRO A 187       7.077 -13.428  -6.605  1.00  0.00           C  
ATOM   2751  HB2 PRO A 187       7.126 -13.362  -5.518  1.00  0.00           H  
ATOM   2752  HB3 PRO A 187       7.879 -12.909  -7.130  1.00  0.00           H  
ATOM   2753  CA  PRO A 187       6.953 -14.805  -7.161  1.00  0.00           C  
ATOM   2754  HA  PRO A 187       7.977 -15.130  -7.337  1.00  0.00           H  
ATOM   2755  C   PRO A 187       6.142 -15.742  -6.200  1.00  0.00           C  
ATOM   2756  O   PRO A 187       4.925 -15.953  -6.319  1.00  0.00           O  
ATOM   2757  N   GLY A 188       6.806 -16.168  -5.124  1.00  0.00           N  
ATOM   2758  H   GLY A 188       7.785 -15.952  -4.997  1.00  0.00           H  
ATOM   2759  CA  GLY A 188       6.114 -16.825  -3.949  1.00  0.00           C  
ATOM   2760  HA2 GLY A 188       5.067 -16.527  -3.999  1.00  0.00           H  
ATOM   2761  HA3 GLY A 188       6.251 -17.903  -4.033  1.00  0.00           H  
ATOM   2762  C   GLY A 188       6.604 -16.448  -2.551  1.00  0.00           C  
ATOM   2763  O   GLY A 188       5.900 -16.770  -1.581  1.00  0.00           O  
ATOM   2764  N   PHE A 189       7.781 -15.838  -2.422  1.00  0.00           N  
ATOM   2765  H   PHE A 189       8.300 -15.888  -3.287  1.00  0.00           H  
ATOM   2766  CA  PHE A 189       8.530 -15.775  -1.168  1.00  0.00           C  
ATOM   2767  HA  PHE A 189       7.875 -15.828  -0.298  1.00  0.00           H  
ATOM   2768  CB  PHE A 189       9.397 -17.116  -1.082  1.00  0.00           C  
ATOM   2769  HB2 PHE A 189       9.773 -17.219  -2.100  1.00  0.00           H  
ATOM   2770  HB3 PHE A 189      10.278 -17.010  -0.450  1.00  0.00           H  
ATOM   2771  CG  PHE A 189       8.722 -18.394  -0.591  1.00  0.00           C  
ATOM   2772  CD1 PHE A 189       9.204 -18.918   0.628  1.00  0.00           C  
ATOM   2773  HD1 PHE A 189       9.724 -18.338   1.377  1.00  0.00           H  
ATOM   2774  CE1 PHE A 189       8.733 -20.131   1.128  1.00  0.00           C  
ATOM   2775  HE1 PHE A 189       9.087 -20.432   2.101  1.00  0.00           H  
ATOM   2776  CZ  PHE A 189       7.814 -20.829   0.351  1.00  0.00           C  
ATOM   2777  HZ  PHE A 189       7.413 -21.750   0.747  1.00  0.00           H  
ATOM   2778  CE2 PHE A 189       7.552 -20.413  -0.978  1.00  0.00           C  
ATOM   2779  HE2 PHE A 189       6.946 -21.065  -1.590  1.00  0.00           H  
ATOM   2780  CD2 PHE A 189       7.963 -19.189  -1.457  1.00  0.00           C  
ATOM   2781  HD2 PHE A 189       7.713 -18.773  -2.421  1.00  0.00           H  
ATOM   2782  C   PHE A 189       9.382 -14.533  -1.219  1.00  0.00           C  
ATOM   2783  O   PHE A 189      10.543 -14.505  -0.774  1.00  0.00           O  
ATOM   2784  N   VAL A 190       8.939 -13.397  -1.742  1.00  0.00           N  
ATOM   2785  H   VAL A 190       8.012 -13.261  -2.120  1.00  0.00           H  
ATOM   2786  CA  VAL A 190       9.652 -12.098  -1.569  1.00  0.00           C  
ATOM   2787  HA  VAL A 190      10.684 -12.259  -1.882  1.00  0.00           H  
ATOM   2788  CB  VAL A 190       9.180 -10.976  -2.500  1.00  0.00           C  
ATOM   2789  HB  VAL A 190       8.114 -10.829  -2.328  1.00  0.00           H  
ATOM   2790  CG1 VAL A 190      10.028  -9.769  -2.353  1.00  0.00           C  
ATOM   2791 HG11 VAL A 190       9.704  -9.089  -3.140  1.00  0.00           H  
ATOM   2792 HG12 VAL A 190      10.007  -9.186  -1.433  1.00  0.00           H  
ATOM   2793 HG13 VAL A 190      11.081 -10.042  -2.429  1.00  0.00           H  
ATOM   2794  CG2 VAL A 190       9.205 -11.434  -3.950  1.00  0.00           C  
ATOM   2795 HG21 VAL A 190      10.216 -11.619  -4.314  1.00  0.00           H  
ATOM   2796 HG22 VAL A 190       8.586 -12.329  -4.021  1.00  0.00           H  
ATOM   2797 HG23 VAL A 190       8.817 -10.646  -4.594  1.00  0.00           H  
ATOM   2798  C   VAL A 190       9.523 -11.579  -0.088  1.00  0.00           C  
ATOM   2799  O   VAL A 190       8.442 -11.621   0.486  1.00  0.00           O  
ATOM   2800  N   GLU A 191      10.564 -11.168   0.571  1.00  0.00           N  
ATOM   2801  H   GLU A 191      11.473 -11.229   0.133  1.00  0.00           H  
ATOM   2802  CA  GLU A 191      10.588 -10.512   1.850  1.00  0.00           C  
ATOM   2803  HA  GLU A 191      10.163 -11.191   2.590  1.00  0.00           H  
ATOM   2804  CB  GLU A 191      12.071 -10.446   2.241  1.00  0.00           C  
ATOM   2805  HB2 GLU A 191      12.503 -11.447   2.247  1.00  0.00           H  
ATOM   2806  HB3 GLU A 191      12.653  -9.782   1.602  1.00  0.00           H  
ATOM   2807  CG  GLU A 191      12.352  -9.985   3.687  1.00  0.00           C  
ATOM   2808  HG2 GLU A 191      13.389  -9.670   3.802  1.00  0.00           H  
ATOM   2809  HG3 GLU A 191      11.753  -9.111   3.941  1.00  0.00           H  
ATOM   2810  CD  GLU A 191      12.096 -11.076   4.740  1.00  0.00           C  
ATOM   2811  OE1 GLU A 191      13.031 -11.378   5.521  1.00  0.00           O  
ATOM   2812  OE2 GLU A 191      10.915 -11.344   5.039  1.00  0.00           O  
ATOM   2813  C   GLU A 191       9.857  -9.155   1.914  1.00  0.00           C  
ATOM   2814  O   GLU A 191      10.407  -8.118   1.560  1.00  0.00           O  
ATOM   2815  N   THR A 192       8.579  -9.221   2.205  1.00  0.00           N  
ATOM   2816  H   THR A 192       8.130 -10.109   2.380  1.00  0.00           H  
ATOM   2817  CA  THR A 192       7.612  -8.066   2.375  1.00  0.00           C  
ATOM   2818  HA  THR A 192       8.248  -7.185   2.284  1.00  0.00           H  
ATOM   2819  CB  THR A 192       6.601  -8.058   1.126  1.00  0.00           C  
ATOM   2820  HB  THR A 192       6.013  -7.141   1.151  1.00  0.00           H  
ATOM   2821  CG2 THR A 192       7.342  -8.109  -0.177  1.00  0.00           C  
ATOM   2822 HG21 THR A 192       7.954  -7.209  -0.229  1.00  0.00           H  
ATOM   2823 HG22 THR A 192       7.707  -9.136  -0.183  1.00  0.00           H  
ATOM   2824 HG23 THR A 192       6.607  -7.912  -0.958  1.00  0.00           H  
ATOM   2825  OG1 THR A 192       5.678  -9.094   1.226  1.00  0.00           O  
ATOM   2826  HG1 THR A 192       4.940  -8.730   0.732  1.00  0.00           H  
ATOM   2827  C   THR A 192       6.837  -7.999   3.667  1.00  0.00           C  
ATOM   2828  O   THR A 192       7.059  -8.830   4.525  1.00  0.00           O  
ATOM   2829  N   PRO A 193       6.018  -6.980   3.928  1.00  0.00           N  
ATOM   2830  CD  PRO A 193       6.211  -5.548   3.439  1.00  0.00           C  
ATOM   2831  HD2 PRO A 193       5.678  -5.485   2.490  1.00  0.00           H  
ATOM   2832  HD3 PRO A 193       7.278  -5.335   3.384  1.00  0.00           H  
ATOM   2833  CG  PRO A 193       5.431  -4.632   4.335  1.00  0.00           C  
ATOM   2834  HG2 PRO A 193       4.911  -3.860   3.767  1.00  0.00           H  
ATOM   2835  HG3 PRO A 193       6.121  -4.293   5.108  1.00  0.00           H  
ATOM   2836  CB  PRO A 193       4.416  -5.642   4.906  1.00  0.00           C  
ATOM   2837  HB2 PRO A 193       3.622  -5.836   4.184  1.00  0.00           H  
ATOM   2838  HB3 PRO A 193       3.887  -5.305   5.797  1.00  0.00           H  
ATOM   2839  CA  PRO A 193       5.139  -6.980   5.109  1.00  0.00           C  
ATOM   2840  HA  PRO A 193       5.733  -7.001   6.024  1.00  0.00           H  
ATOM   2841  C   PRO A 193       4.184  -8.192   5.123  1.00  0.00           C  
ATOM   2842  O   PRO A 193       3.808  -8.711   6.157  1.00  0.00           O  
ATOM   2843  N   MET A 194       3.712  -8.714   3.990  1.00  0.00           N  
ATOM   2844  H   MET A 194       3.984  -8.244   3.138  1.00  0.00           H  
ATOM   2845  CA  MET A 194       2.901  -9.979   3.925  1.00  0.00           C  
ATOM   2846  HA  MET A 194       2.067  -9.888   4.621  1.00  0.00           H  
ATOM   2847  CB  MET A 194       2.308 -10.113   2.531  1.00  0.00           C  
ATOM   2848  HB2 MET A 194       1.604  -9.312   2.306  1.00  0.00           H  
ATOM   2849  HB3 MET A 194       3.059 -10.072   1.743  1.00  0.00           H  
ATOM   2850  CG  MET A 194       1.426 -11.407   2.534  1.00  0.00           C  
ATOM   2851  HG2 MET A 194       1.603 -12.137   3.324  1.00  0.00           H  
ATOM   2852  HG3 MET A 194       0.409 -11.106   2.786  1.00  0.00           H  
ATOM   2853  SD  MET A 194       1.191 -12.366   1.030  1.00  0.00           S  
ATOM   2854  CE  MET A 194       2.702 -13.202   0.871  1.00  0.00           C  
ATOM   2855  HE1 MET A 194       3.426 -12.459   1.205  1.00  0.00           H  
ATOM   2856  HE2 MET A 194       2.708 -14.050   1.554  1.00  0.00           H  
ATOM   2857  HE3 MET A 194       2.805 -13.445  -0.186  1.00  0.00           H  
ATOM   2858  C   MET A 194       3.818 -11.171   4.346  1.00  0.00           C  
ATOM   2859  O   MET A 194       3.392 -12.011   5.067  1.00  0.00           O  
ATOM   2860  N   ALA A 195       5.119 -11.127   4.035  1.00  0.00           N  
ATOM   2861  H   ALA A 195       5.481 -10.489   3.341  1.00  0.00           H  
ATOM   2862  CA  ALA A 195       6.025 -12.156   4.505  1.00  0.00           C  
ATOM   2863  HA  ALA A 195       5.568 -13.053   4.085  1.00  0.00           H  
ATOM   2864  CB  ALA A 195       7.445 -11.991   3.966  1.00  0.00           C  
ATOM   2865  HB1 ALA A 195       8.114 -12.849   4.014  1.00  0.00           H  
ATOM   2866  HB2 ALA A 195       7.402 -11.746   2.905  1.00  0.00           H  
ATOM   2867  HB3 ALA A 195       7.831 -11.144   4.535  1.00  0.00           H  
ATOM   2868  C   ALA A 195       6.036 -12.219   6.053  1.00  0.00           C  
ATOM   2869  O   ALA A 195       6.030 -13.252   6.715  1.00  0.00           O  
ATOM   2870  N   ALA A 196       6.169 -11.055   6.599  1.00  0.00           N  
ATOM   2871  H   ALA A 196       6.107 -10.184   6.092  1.00  0.00           H  
ATOM   2872  CA  ALA A 196       6.246 -10.808   8.065  1.00  0.00           C  
ATOM   2873  HA  ALA A 196       7.019 -11.483   8.433  1.00  0.00           H  
ATOM   2874  CB  ALA A 196       6.702  -9.383   8.389  1.00  0.00           C  
ATOM   2875  HB1 ALA A 196       6.663  -9.255   9.470  1.00  0.00           H  
ATOM   2876  HB2 ALA A 196       7.749  -9.320   8.092  1.00  0.00           H  
ATOM   2877  HB3 ALA A 196       6.091  -8.759   7.737  1.00  0.00           H  
ATOM   2878  C   ALA A 196       4.897 -11.130   8.729  1.00  0.00           C  
ATOM   2879  O   ALA A 196       4.879 -11.757   9.764  1.00  0.00           O  
ATOM   2880  N   SER A 197       3.750 -10.912   8.022  1.00  0.00           N  
ATOM   2881  H   SER A 197       3.763 -10.418   7.141  1.00  0.00           H  
ATOM   2882  CA  SER A 197       2.388 -11.361   8.317  1.00  0.00           C  
ATOM   2883  HA  SER A 197       2.200 -11.170   9.373  1.00  0.00           H  
ATOM   2884  CB  SER A 197       1.411 -10.417   7.512  1.00  0.00           C  
ATOM   2885  HB2 SER A 197       1.453 -10.594   6.438  1.00  0.00           H  
ATOM   2886  HB3 SER A 197       0.405 -10.618   7.881  1.00  0.00           H  
ATOM   2887  OG  SER A 197       1.707  -9.061   7.838  1.00  0.00           O  
ATOM   2888  HG  SER A 197       2.463  -8.733   7.346  1.00  0.00           H  
ATOM   2889  C   SER A 197       2.131 -12.873   8.140  1.00  0.00           C  
ATOM   2890  O   SER A 197       1.262 -13.391   8.855  1.00  0.00           O  
ATOM   2891  N   VAL A 198       2.783 -13.640   7.302  1.00  0.00           N  
ATOM   2892  H   VAL A 198       3.402 -13.164   6.662  1.00  0.00           H  
ATOM   2893  CA  VAL A 198       2.694 -15.132   7.241  1.00  0.00           C  
ATOM   2894  HA  VAL A 198       1.619 -15.313   7.231  1.00  0.00           H  
ATOM   2895  CB  VAL A 198       3.124 -15.608   5.886  1.00  0.00           C  
ATOM   2896  HB  VAL A 198       4.118 -15.218   5.670  1.00  0.00           H  
ATOM   2897  CG1 VAL A 198       3.430 -17.138   5.837  1.00  0.00           C  
ATOM   2898 HG11 VAL A 198       4.486 -17.141   6.107  1.00  0.00           H  
ATOM   2899 HG12 VAL A 198       2.676 -17.614   6.465  1.00  0.00           H  
ATOM   2900 HG13 VAL A 198       3.377 -17.508   4.813  1.00  0.00           H  
ATOM   2901  CG2 VAL A 198       2.089 -15.266   4.787  1.00  0.00           C  
ATOM   2902 HG21 VAL A 198       1.121 -15.683   5.066  1.00  0.00           H  
ATOM   2903 HG22 VAL A 198       2.040 -14.179   4.746  1.00  0.00           H  
ATOM   2904 HG23 VAL A 198       2.344 -15.532   3.761  1.00  0.00           H  
ATOM   2905  C   VAL A 198       3.417 -15.706   8.501  1.00  0.00           C  
ATOM   2906  O   VAL A 198       2.806 -16.523   9.175  1.00  0.00           O  
ATOM   2907  N   ARG A 199       4.606 -15.223   8.811  1.00  0.00           N  
ATOM   2908  H   ARG A 199       4.838 -14.350   8.359  1.00  0.00           H  
ATOM   2909  CA  ARG A 199       5.331 -15.632  10.088  1.00  0.00           C  
ATOM   2910  HA  ARG A 199       5.554 -16.698  10.150  1.00  0.00           H  
ATOM   2911  CB  ARG A 199       6.726 -14.942  10.112  1.00  0.00           C  
ATOM   2912  HB2 ARG A 199       6.667 -13.863   9.967  1.00  0.00           H  
ATOM   2913  HB3 ARG A 199       7.023 -15.110  11.147  1.00  0.00           H  
ATOM   2914  CG  ARG A 199       7.664 -15.489   9.028  1.00  0.00           C  
ATOM   2915  HG2 ARG A 199       7.685 -16.578   9.063  1.00  0.00           H  
ATOM   2916  HG3 ARG A 199       7.198 -15.341   8.054  1.00  0.00           H  
ATOM   2917  CD  ARG A 199       9.108 -14.993   9.104  1.00  0.00           C  
ATOM   2918  HD2 ARG A 199       9.510 -15.342  10.055  1.00  0.00           H  
ATOM   2919  HD3 ARG A 199       9.673 -15.509   8.328  1.00  0.00           H  
ATOM   2920  NE  ARG A 199       9.339 -13.536   9.012  1.00  0.00           N  
ATOM   2921  HE  ARG A 199       9.611 -13.156   9.907  1.00  0.00           H  
ATOM   2922  CZ  ARG A 199       9.771 -12.879   7.921  1.00  0.00           C  
ATOM   2923  NH1 ARG A 199       9.750 -13.322   6.726  1.00  0.00           N  
ATOM   2924 HH11 ARG A 199       9.623 -14.306   6.535  1.00  0.00           H  
ATOM   2925 HH12 ARG A 199      10.263 -12.784   6.043  1.00  0.00           H  
ATOM   2926  NH2 ARG A 199      10.463 -11.776   7.996  1.00  0.00           N  
ATOM   2927 HH21 ARG A 199      10.814 -11.388   8.860  1.00  0.00           H  
ATOM   2928 HH22 ARG A 199      10.788 -11.294   7.171  1.00  0.00           H  
ATOM   2929  C   ARG A 199       4.550 -15.297  11.283  1.00  0.00           C  
ATOM   2930  O   ARG A 199       4.480 -16.034  12.275  1.00  0.00           O  
ATOM   2931  N   GLU A 200       3.972 -14.137  11.320  1.00  0.00           N  
ATOM   2932  H   GLU A 200       4.046 -13.509  10.532  1.00  0.00           H  
ATOM   2933  CA  GLU A 200       3.231 -13.631  12.494  1.00  0.00           C  
ATOM   2934  HA  GLU A 200       3.892 -13.639  13.361  1.00  0.00           H  
ATOM   2935  CB  GLU A 200       2.830 -12.205  12.091  1.00  0.00           C  
ATOM   2936  HB2 GLU A 200       3.762 -11.640  12.089  1.00  0.00           H  
ATOM   2937  HB3 GLU A 200       2.596 -12.320  11.032  1.00  0.00           H  
ATOM   2938  CG  GLU A 200       1.577 -11.583  12.728  1.00  0.00           C  
ATOM   2939  HG2 GLU A 200       0.718 -11.629  12.059  1.00  0.00           H  
ATOM   2940  HG3 GLU A 200       1.253 -12.056  13.656  1.00  0.00           H  
ATOM   2941  CD  GLU A 200       1.887 -10.145  13.115  1.00  0.00           C  
ATOM   2942  OE1 GLU A 200       1.334  -9.211  12.519  1.00  0.00           O  
ATOM   2943  OE2 GLU A 200       2.728 -10.002  14.076  1.00  0.00           O  
ATOM   2944  C   GLU A 200       1.977 -14.541  12.729  1.00  0.00           C  
ATOM   2945  O   GLU A 200       1.813 -15.146  13.809  1.00  0.00           O  
ATOM   2946  N   HIE A 201       1.082 -14.776  11.707  1.00  0.00           N  
ATOM   2947  H   HIE A 201       1.269 -14.288  10.844  1.00  0.00           H  
ATOM   2948  CA  HIE A 201      -0.003 -15.733  11.724  1.00  0.00           C  
ATOM   2949  HA  HIE A 201      -0.743 -15.326  12.413  1.00  0.00           H  
ATOM   2950  CB  HIE A 201      -0.624 -15.853  10.370  1.00  0.00           C  
ATOM   2951  HB2 HIE A 201      -1.079 -14.878  10.191  1.00  0.00           H  
ATOM   2952  HB3 HIE A 201       0.037 -16.046   9.525  1.00  0.00           H  
ATOM   2953  CG  HIE A 201      -1.713 -16.964  10.214  1.00  0.00           C  
ATOM   2954  ND1 HIE A 201      -1.506 -18.322   9.819  1.00  0.00           N  
ATOM   2955  CE1 HIE A 201      -2.759 -18.830   9.770  1.00  0.00           C  
ATOM   2956  HE1 HIE A 201      -2.944 -19.836   9.424  1.00  0.00           H  
ATOM   2957  NE2 HIE A 201      -3.674 -17.921  10.122  1.00  0.00           N  
ATOM   2958  HE2 HIE A 201      -4.662 -18.070  10.265  1.00  0.00           H  
ATOM   2959  CD2 HIE A 201      -3.037 -16.715  10.391  1.00  0.00           C  
ATOM   2960  HD2 HIE A 201      -3.465 -15.751  10.621  1.00  0.00           H  
ATOM   2961  C   HIE A 201       0.529 -17.154  12.194  1.00  0.00           C  
ATOM   2962  O   HIE A 201       0.062 -17.779  13.176  1.00  0.00           O  
ATOM   2963  N   TYR A 202       1.549 -17.680  11.514  1.00  0.00           N  
ATOM   2964  H   TYR A 202       1.869 -17.178  10.698  1.00  0.00           H  
ATOM   2965  CA  TYR A 202       2.116 -19.013  11.882  1.00  0.00           C  
ATOM   2966  HA  TYR A 202       1.393 -19.812  11.719  1.00  0.00           H  
ATOM   2967  CB  TYR A 202       3.358 -19.228  10.967  1.00  0.00           C  
ATOM   2968  HB2 TYR A 202       3.025 -19.107   9.937  1.00  0.00           H  
ATOM   2969  HB3 TYR A 202       4.158 -18.496  11.079  1.00  0.00           H  
ATOM   2970  CG  TYR A 202       4.063 -20.557  11.130  1.00  0.00           C  
ATOM   2971  CD1 TYR A 202       4.988 -20.879  12.166  1.00  0.00           C  
ATOM   2972  HD1 TYR A 202       5.303 -20.135  12.884  1.00  0.00           H  
ATOM   2973  CE1 TYR A 202       5.676 -22.099  12.253  1.00  0.00           C  
ATOM   2974  HE1 TYR A 202       6.231 -22.388  13.134  1.00  0.00           H  
ATOM   2975  CZ  TYR A 202       5.358 -23.129  11.292  1.00  0.00           C  
ATOM   2976  OH  TYR A 202       6.074 -24.312  11.351  1.00  0.00           O  
ATOM   2977  HH  TYR A 202       6.378 -24.723  10.539  1.00  0.00           H  
ATOM   2978  CE2 TYR A 202       4.628 -22.761  10.243  1.00  0.00           C  
ATOM   2979  HE2 TYR A 202       4.441 -23.491   9.469  1.00  0.00           H  
ATOM   2980  CD2 TYR A 202       3.863 -21.525  10.163  1.00  0.00           C  
ATOM   2981  HD2 TYR A 202       3.286 -21.242   9.296  1.00  0.00           H  
ATOM   2982  C   TYR A 202       2.655 -19.075  13.391  1.00  0.00           C  
ATOM   2983  O   TYR A 202       2.477 -20.093  14.043  1.00  0.00           O  
ATOM   2984  N   SER A 203       3.247 -17.978  13.996  1.00  0.00           N  
ATOM   2985  H   SER A 203       3.439 -17.214  13.365  1.00  0.00           H  
ATOM   2986  CA  SER A 203       3.557 -17.865  15.406  1.00  0.00           C  
ATOM   2987  HA  SER A 203       4.112 -18.765  15.669  1.00  0.00           H  
ATOM   2988  CB  SER A 203       4.498 -16.717  15.746  1.00  0.00           C  
ATOM   2989  HB2 SER A 203       3.987 -15.754  15.776  1.00  0.00           H  
ATOM   2990  HB3 SER A 203       4.878 -17.026  16.720  1.00  0.00           H  
ATOM   2991  OG  SER A 203       5.577 -16.727  14.764  1.00  0.00           O  
ATOM   2992  HG  SER A 203       5.156 -16.606  13.910  1.00  0.00           H  
ATOM   2993  C   SER A 203       2.328 -17.644  16.328  1.00  0.00           C  
ATOM   2994  O   SER A 203       2.464 -17.749  17.566  1.00  0.00           O  
ATOM   2995  N   ASP A 204       1.154 -17.402  15.772  1.00  0.00           N  
ATOM   2996  H   ASP A 204       1.119 -17.352  14.764  1.00  0.00           H  
ATOM   2997  CA  ASP A 204      -0.093 -17.450  16.430  1.00  0.00           C  
ATOM   2998  HA  ASP A 204      -0.030 -17.205  17.490  1.00  0.00           H  
ATOM   2999  CB  ASP A 204      -1.147 -16.553  15.835  1.00  0.00           C  
ATOM   3000  HB2 ASP A 204      -1.122 -16.632  14.748  1.00  0.00           H  
ATOM   3001  HB3 ASP A 204      -2.112 -16.873  16.228  1.00  0.00           H  
ATOM   3002  CG  ASP A 204      -1.040 -15.005  16.141  1.00  0.00           C  
ATOM   3003  OD1 ASP A 204      -1.887 -14.220  15.575  1.00  0.00           O  
ATOM   3004  OD2 ASP A 204      -0.152 -14.691  16.979  1.00  0.00           O  
ATOM   3005  C   ASP A 204      -0.575 -18.923  16.544  1.00  0.00           C  
ATOM   3006  O   ASP A 204      -0.895 -19.410  17.656  1.00  0.00           O  
ATOM   3007  N   ILE A 205      -0.639 -19.640  15.417  1.00  0.00           N  
ATOM   3008  H   ILE A 205      -0.329 -19.177  14.575  1.00  0.00           H  
ATOM   3009  CA  ILE A 205      -1.049 -21.010  15.229  1.00  0.00           C  
ATOM   3010  HA  ILE A 205      -1.996 -21.043  15.769  1.00  0.00           H  
ATOM   3011  CB  ILE A 205      -1.264 -21.460  13.777  1.00  0.00           C  
ATOM   3012  HB  ILE A 205      -0.394 -21.305  13.138  1.00  0.00           H  
ATOM   3013  CG2 ILE A 205      -1.496 -23.026  13.706  1.00  0.00           C  
ATOM   3014 HG21 ILE A 205      -2.393 -23.203  14.299  1.00  0.00           H  
ATOM   3015 HG22 ILE A 205      -1.622 -23.372  12.679  1.00  0.00           H  
ATOM   3016 HG23 ILE A 205      -0.600 -23.551  14.036  1.00  0.00           H  
ATOM   3017  CG1 ILE A 205      -2.381 -20.633  13.084  1.00  0.00           C  
ATOM   3018 HG12 ILE A 205      -2.099 -19.581  13.033  1.00  0.00           H  
ATOM   3019 HG13 ILE A 205      -2.607 -20.945  12.064  1.00  0.00           H  
ATOM   3020  CD1 ILE A 205      -3.784 -20.704  13.808  1.00  0.00           C  
ATOM   3021 HD11 ILE A 205      -3.821 -19.977  14.619  1.00  0.00           H  
ATOM   3022 HD12 ILE A 205      -4.540 -20.306  13.130  1.00  0.00           H  
ATOM   3023 HD13 ILE A 205      -4.004 -21.729  14.106  1.00  0.00           H  
ATOM   3024  C   ILE A 205      -0.124 -21.942  16.065  1.00  0.00           C  
ATOM   3025  O   ILE A 205      -0.527 -22.583  16.995  1.00  0.00           O  
ATOM   3026  N   TRP A 206       1.200 -21.805  15.899  1.00  0.00           N  
ATOM   3027  H   TRP A 206       1.504 -20.994  15.380  1.00  0.00           H  
ATOM   3028  CA  TRP A 206       2.238 -22.555  16.584  1.00  0.00           C  
ATOM   3029  HA  TRP A 206       1.746 -23.435  16.999  1.00  0.00           H  
ATOM   3030  CB  TRP A 206       3.208 -23.156  15.561  1.00  0.00           C  
ATOM   3031  HB2 TRP A 206       3.712 -22.280  15.154  1.00  0.00           H  
ATOM   3032  HB3 TRP A 206       3.899 -23.668  16.231  1.00  0.00           H  
ATOM   3033  CG  TRP A 206       2.706 -24.142  14.528  1.00  0.00           C  
ATOM   3034  CD1 TRP A 206       2.304 -23.823  13.330  1.00  0.00           C  
ATOM   3035  HD1 TRP A 206       2.243 -22.841  12.885  1.00  0.00           H  
ATOM   3036  NE1 TRP A 206       2.152 -24.974  12.620  1.00  0.00           N  
ATOM   3037  HE1 TRP A 206       1.998 -24.959  11.623  1.00  0.00           H  
ATOM   3038  CE2 TRP A 206       2.182 -26.133  13.335  1.00  0.00           C  
ATOM   3039  CZ2 TRP A 206       1.926 -27.494  13.010  1.00  0.00           C  
ATOM   3040  HZ2 TRP A 206       1.734 -27.759  11.981  1.00  0.00           H  
ATOM   3041  CH2 TRP A 206       2.006 -28.450  13.997  1.00  0.00           C  
ATOM   3042  HH2 TRP A 206       1.699 -29.468  13.810  1.00  0.00           H  
ATOM   3043  CZ3 TRP A 206       2.460 -28.017  15.292  1.00  0.00           C  
ATOM   3044  HZ3 TRP A 206       2.584 -28.716  16.106  1.00  0.00           H  
ATOM   3045  CE3 TRP A 206       2.846 -26.683  15.561  1.00  0.00           C  
ATOM   3046  HE3 TRP A 206       3.008 -26.366  16.581  1.00  0.00           H  
ATOM   3047  CD2 TRP A 206       2.620 -25.647  14.586  1.00  0.00           C  
ATOM   3048  C   TRP A 206       2.953 -21.841  17.771  1.00  0.00           C  
ATOM   3049  O   TRP A 206       3.090 -20.632  17.723  1.00  0.00           O  
ATOM   3050  N   GLU A 207       3.267 -22.512  18.859  1.00  0.00           N  
ATOM   3051  H   GLU A 207       2.947 -23.468  18.830  1.00  0.00           H  
ATOM   3052  CA  GLU A 207       3.918 -22.032  20.066  1.00  0.00           C  
ATOM   3053  HA  GLU A 207       3.515 -21.029  20.206  1.00  0.00           H  
ATOM   3054  CB  GLU A 207       3.451 -22.908  21.251  1.00  0.00           C  
ATOM   3055  HB2 GLU A 207       3.578 -23.882  20.779  1.00  0.00           H  
ATOM   3056  HB3 GLU A 207       4.219 -22.817  22.019  1.00  0.00           H  
ATOM   3057  CG  GLU A 207       2.027 -22.687  21.721  1.00  0.00           C  
ATOM   3058  HG2 GLU A 207       1.931 -21.634  21.983  1.00  0.00           H  
ATOM   3059  HG3 GLU A 207       1.368 -22.982  20.903  1.00  0.00           H  
ATOM   3060  CD  GLU A 207       1.468 -23.645  22.790  1.00  0.00           C  
ATOM   3061  OE1 GLU A 207       0.308 -24.133  22.542  1.00  0.00           O  
ATOM   3062  OE2 GLU A 207       2.223 -23.903  23.757  1.00  0.00           O  
ATOM   3063  C   GLU A 207       5.407 -21.922  19.841  1.00  0.00           C  
ATOM   3064  O   GLU A 207       6.282 -22.711  20.165  1.00  0.00           O  
ATOM   3065  N   VAL A 208       5.776 -20.863  19.043  1.00  0.00           N  
ATOM   3066  H   VAL A 208       5.021 -20.255  18.755  1.00  0.00           H  
ATOM   3067  CA  VAL A 208       7.162 -20.448  18.468  1.00  0.00           C  
ATOM   3068  HA  VAL A 208       7.924 -20.847  19.138  1.00  0.00           H  
ATOM   3069  CB  VAL A 208       7.424 -21.127  17.004  1.00  0.00           C  
ATOM   3070  HB  VAL A 208       8.453 -20.921  16.709  1.00  0.00           H  
ATOM   3071  CG1 VAL A 208       7.223 -22.639  16.885  1.00  0.00           C  
ATOM   3072 HG11 VAL A 208       7.891 -23.184  17.553  1.00  0.00           H  
ATOM   3073 HG12 VAL A 208       6.230 -23.023  17.116  1.00  0.00           H  
ATOM   3074 HG13 VAL A 208       7.601 -22.798  15.874  1.00  0.00           H  
ATOM   3075  CG2 VAL A 208       6.576 -20.427  15.869  1.00  0.00           C  
ATOM   3076 HG21 VAL A 208       5.521 -20.692  15.941  1.00  0.00           H  
ATOM   3077 HG22 VAL A 208       6.753 -19.355  15.783  1.00  0.00           H  
ATOM   3078 HG23 VAL A 208       6.977 -20.854  14.949  1.00  0.00           H  
ATOM   3079  C   VAL A 208       7.424 -18.988  18.461  1.00  0.00           C  
ATOM   3080  O   VAL A 208       6.469 -18.220  18.368  1.00  0.00           O  
ATOM   3081  N   SER A 209       8.698 -18.633  18.392  1.00  0.00           N  
ATOM   3082  H   SER A 209       9.306 -19.426  18.542  1.00  0.00           H  
ATOM   3083  CA  SER A 209       9.249 -17.318  18.031  1.00  0.00           C  
ATOM   3084  HA  SER A 209       8.803 -16.533  18.641  1.00  0.00           H  
ATOM   3085  CB  SER A 209      10.760 -17.398  18.282  1.00  0.00           C  
ATOM   3086  HB2 SER A 209      10.921 -17.441  19.360  1.00  0.00           H  
ATOM   3087  HB3 SER A 209      11.109 -18.311  17.801  1.00  0.00           H  
ATOM   3088  OG  SER A 209      11.336 -16.149  17.958  1.00  0.00           O  
ATOM   3089  HG  SER A 209      12.168 -16.028  18.420  1.00  0.00           H  
ATOM   3090  C   SER A 209       9.071 -16.967  16.535  1.00  0.00           C  
ATOM   3091  O   SER A 209       9.249 -17.772  15.664  1.00  0.00           O  
ATOM   3092  N   THR A 210       8.741 -15.682  16.174  1.00  0.00           N  
ATOM   3093  H   THR A 210       8.438 -14.996  16.851  1.00  0.00           H  
ATOM   3094  CA  THR A 210       8.771 -15.203  14.787  1.00  0.00           C  
ATOM   3095  HA  THR A 210       7.957 -15.740  14.300  1.00  0.00           H  
ATOM   3096  CB  THR A 210       8.292 -13.718  14.614  1.00  0.00           C  
ATOM   3097  HB  THR A 210       8.364 -13.447  13.561  1.00  0.00           H  
ATOM   3098  CG2 THR A 210       6.844 -13.594  14.965  1.00  0.00           C  
ATOM   3099 HG21 THR A 210       6.479 -12.585  15.157  1.00  0.00           H  
ATOM   3100 HG22 THR A 210       6.126 -14.113  14.329  1.00  0.00           H  
ATOM   3101 HG23 THR A 210       6.629 -14.173  15.863  1.00  0.00           H  
ATOM   3102  OG1 THR A 210       9.079 -12.743  15.376  1.00  0.00           O  
ATOM   3103  HG1 THR A 210       9.127 -11.985  14.789  1.00  0.00           H  
ATOM   3104  C   THR A 210      10.162 -15.362  14.148  1.00  0.00           C  
ATOM   3105  O   THR A 210      10.191 -15.455  12.945  1.00  0.00           O  
ATOM   3106  N   GLU A 211      11.284 -15.274  14.910  1.00  0.00           N  
ATOM   3107  H   GLU A 211      11.224 -14.863  15.831  1.00  0.00           H  
ATOM   3108  CA  GLU A 211      12.636 -15.666  14.492  1.00  0.00           C  
ATOM   3109  HA  GLU A 211      12.803 -15.139  13.553  1.00  0.00           H  
ATOM   3110  CB  GLU A 211      13.623 -15.207  15.593  1.00  0.00           C  
ATOM   3111  HB2 GLU A 211      13.292 -14.241  15.974  1.00  0.00           H  
ATOM   3112  HB3 GLU A 211      13.659 -15.934  16.403  1.00  0.00           H  
ATOM   3113  CG  GLU A 211      15.070 -15.062  15.143  1.00  0.00           C  
ATOM   3114  HG2 GLU A 211      15.722 -14.841  15.989  1.00  0.00           H  
ATOM   3115  HG3 GLU A 211      15.354 -16.012  14.690  1.00  0.00           H  
ATOM   3116  CD  GLU A 211      15.462 -13.990  14.186  1.00  0.00           C  
ATOM   3117  OE1 GLU A 211      16.238 -14.232  13.211  1.00  0.00           O  
ATOM   3118  OE2 GLU A 211      14.745 -12.950  14.137  1.00  0.00           O  
ATOM   3119  C   GLU A 211      12.777 -17.174  14.214  1.00  0.00           C  
ATOM   3120  O   GLU A 211      13.604 -17.593  13.414  1.00  0.00           O  
ATOM   3121  N   GLU A 212      11.978 -18.038  14.923  1.00  0.00           N  
ATOM   3122  H   GLU A 212      11.454 -17.649  15.694  1.00  0.00           H  
ATOM   3123  CA  GLU A 212      11.878 -19.529  14.649  1.00  0.00           C  
ATOM   3124  HA  GLU A 212      12.880 -19.839  14.351  1.00  0.00           H  
ATOM   3125  CB  GLU A 212      11.535 -20.405  15.908  1.00  0.00           C  
ATOM   3126  HB2 GLU A 212      12.344 -20.203  16.611  1.00  0.00           H  
ATOM   3127  HB3 GLU A 212      10.614 -20.084  16.394  1.00  0.00           H  
ATOM   3128  CG  GLU A 212      11.347 -21.872  15.632  1.00  0.00           C  
ATOM   3129  HG2 GLU A 212      10.976 -22.420  16.499  1.00  0.00           H  
ATOM   3130  HG3 GLU A 212      10.468 -22.012  15.002  1.00  0.00           H  
ATOM   3131  CD  GLU A 212      12.566 -22.600  15.004  1.00  0.00           C  
ATOM   3132  OE1 GLU A 212      13.684 -22.023  15.089  1.00  0.00           O  
ATOM   3133  OE2 GLU A 212      12.399 -23.731  14.441  1.00  0.00           O  
ATOM   3134  C   GLU A 212      10.881 -19.750  13.462  1.00  0.00           C  
ATOM   3135  O   GLU A 212      11.206 -20.458  12.550  1.00  0.00           O  
ATOM   3136  N   ALA A 213       9.727 -19.075  13.340  1.00  0.00           N  
ATOM   3137  H   ALA A 213       9.450 -18.545  14.155  1.00  0.00           H  
ATOM   3138  CA  ALA A 213       8.915 -19.061  12.149  1.00  0.00           C  
ATOM   3139  HA  ALA A 213       8.606 -20.087  11.948  1.00  0.00           H  
ATOM   3140  CB  ALA A 213       7.711 -18.119  12.373  1.00  0.00           C  
ATOM   3141  HB1 ALA A 213       7.287 -18.412  13.333  1.00  0.00           H  
ATOM   3142  HB2 ALA A 213       8.074 -17.099  12.246  1.00  0.00           H  
ATOM   3143  HB3 ALA A 213       6.961 -18.173  11.583  1.00  0.00           H  
ATOM   3144  C   ALA A 213       9.673 -18.627  10.845  1.00  0.00           C  
ATOM   3145  O   ALA A 213       9.272 -18.973   9.739  1.00  0.00           O  
ATOM   3146  N   PHE A 214      10.717 -17.847  10.960  1.00  0.00           N  
ATOM   3147  H   PHE A 214      11.037 -17.538  11.868  1.00  0.00           H  
ATOM   3148  CA  PHE A 214      11.507 -17.393   9.829  1.00  0.00           C  
ATOM   3149  HA  PHE A 214      10.965 -16.912   9.015  1.00  0.00           H  
ATOM   3150  CB  PHE A 214      12.620 -16.354  10.320  1.00  0.00           C  
ATOM   3151  HB2 PHE A 214      12.206 -15.495  10.850  1.00  0.00           H  
ATOM   3152  HB3 PHE A 214      13.314 -16.779  11.045  1.00  0.00           H  
ATOM   3153  CG  PHE A 214      13.401 -15.785   9.144  1.00  0.00           C  
ATOM   3154  CD1 PHE A 214      14.684 -16.177   8.708  1.00  0.00           C  
ATOM   3155  HD1 PHE A 214      15.186 -17.022   9.154  1.00  0.00           H  
ATOM   3156  CE1 PHE A 214      15.321 -15.506   7.647  1.00  0.00           C  
ATOM   3157  HE1 PHE A 214      16.207 -15.991   7.263  1.00  0.00           H  
ATOM   3158  CZ  PHE A 214      14.759 -14.396   7.025  1.00  0.00           C  
ATOM   3159  HZ  PHE A 214      15.142 -13.899   6.146  1.00  0.00           H  
ATOM   3160  CE2 PHE A 214      13.516 -13.959   7.523  1.00  0.00           C  
ATOM   3161  HE2 PHE A 214      13.017 -13.195   6.945  1.00  0.00           H  
ATOM   3162  CD2 PHE A 214      12.909 -14.596   8.551  1.00  0.00           C  
ATOM   3163  HD2 PHE A 214      11.905 -14.306   8.824  1.00  0.00           H  
ATOM   3164  C   PHE A 214      12.416 -18.571   9.295  1.00  0.00           C  
ATOM   3165  O   PHE A 214      12.624 -18.733   8.087  1.00  0.00           O  
ATOM   3166  N   ASP A 215      12.879 -19.427  10.205  1.00  0.00           N  
ATOM   3167  H   ASP A 215      12.610 -19.297  11.170  1.00  0.00           H  
ATOM   3168  CA  ASP A 215      13.654 -20.642   9.912  1.00  0.00           C  
ATOM   3169  HA  ASP A 215      14.460 -20.368   9.231  1.00  0.00           H  
ATOM   3170  CB  ASP A 215      14.313 -21.132  11.318  1.00  0.00           C  
ATOM   3171  HB2 ASP A 215      14.568 -20.281  11.950  1.00  0.00           H  
ATOM   3172  HB3 ASP A 215      13.608 -21.785  11.833  1.00  0.00           H  
ATOM   3173  CG  ASP A 215      15.693 -21.799  11.067  1.00  0.00           C  
ATOM   3174  OD1 ASP A 215      16.085 -21.960   9.895  1.00  0.00           O  
ATOM   3175  OD2 ASP A 215      16.391 -22.180  12.039  1.00  0.00           O  
ATOM   3176  C   ASP A 215      12.684 -21.691   9.296  1.00  0.00           C  
ATOM   3177  O   ASP A 215      13.013 -22.310   8.316  1.00  0.00           O  
ATOM   3178  N   ARG A 216      11.501 -21.860   9.880  1.00  0.00           N  
ATOM   3179  H   ARG A 216      11.387 -21.334  10.735  1.00  0.00           H  
ATOM   3180  CA  ARG A 216      10.420 -22.770   9.487  1.00  0.00           C  
ATOM   3181  HA  ARG A 216      10.850 -23.760   9.637  1.00  0.00           H  
ATOM   3182  CB  ARG A 216       9.199 -22.569  10.409  1.00  0.00           C  
ATOM   3183  HB2 ARG A 216       8.816 -21.550  10.374  1.00  0.00           H  
ATOM   3184  HB3 ARG A 216       8.291 -23.072  10.072  1.00  0.00           H  
ATOM   3185  CG  ARG A 216       9.545 -22.909  11.905  1.00  0.00           C  
ATOM   3186  HG2 ARG A 216      10.544 -22.587  12.202  1.00  0.00           H  
ATOM   3187  HG3 ARG A 216       8.826 -22.425  12.566  1.00  0.00           H  
ATOM   3188  CD  ARG A 216       9.501 -24.427  11.989  1.00  0.00           C  
ATOM   3189  HD2 ARG A 216       8.488 -24.773  11.786  1.00  0.00           H  
ATOM   3190  HD3 ARG A 216      10.063 -24.953  11.218  1.00  0.00           H  
ATOM   3191  NE  ARG A 216       9.952 -24.842  13.338  1.00  0.00           N  
ATOM   3192  HE  ARG A 216      10.636 -24.237  13.771  1.00  0.00           H  
ATOM   3193  CZ  ARG A 216       9.488 -25.568  14.240  1.00  0.00           C  
ATOM   3194  NH1 ARG A 216       8.380 -26.200  14.042  1.00  0.00           N  
ATOM   3195 HH11 ARG A 216       7.978 -26.126  13.118  1.00  0.00           H  
ATOM   3196 HH12 ARG A 216       8.039 -26.718  14.839  1.00  0.00           H  
ATOM   3197  NH2 ARG A 216      10.026 -25.620  15.435  1.00  0.00           N  
ATOM   3198 HH21 ARG A 216      10.791 -25.027  15.723  1.00  0.00           H  
ATOM   3199 HH22 ARG A 216       9.633 -26.142  16.205  1.00  0.00           H  
ATOM   3200  C   ARG A 216      10.010 -22.493   7.981  1.00  0.00           C  
ATOM   3201  O   ARG A 216       9.886 -23.433   7.138  1.00  0.00           O  
ATOM   3202  N   ILE A 217       9.809 -21.241   7.670  1.00  0.00           N  
ATOM   3203  H   ILE A 217       9.819 -20.586   8.438  1.00  0.00           H  
ATOM   3204  CA  ILE A 217       9.445 -20.930   6.227  1.00  0.00           C  
ATOM   3205  HA  ILE A 217       8.898 -21.794   5.849  1.00  0.00           H  
ATOM   3206  CB  ILE A 217       8.491 -19.725   6.222  1.00  0.00           C  
ATOM   3207  HB  ILE A 217       9.089 -18.932   6.672  1.00  0.00           H  
ATOM   3208  CG2 ILE A 217       7.959 -19.388   4.787  1.00  0.00           C  
ATOM   3209 HG21 ILE A 217       7.000 -18.870   4.784  1.00  0.00           H  
ATOM   3210 HG22 ILE A 217       8.760 -18.823   4.309  1.00  0.00           H  
ATOM   3211 HG23 ILE A 217       7.915 -20.259   4.134  1.00  0.00           H  
ATOM   3212  CG1 ILE A 217       7.232 -19.893   7.163  1.00  0.00           C  
ATOM   3213 HG12 ILE A 217       7.515 -19.973   8.213  1.00  0.00           H  
ATOM   3214 HG13 ILE A 217       6.721 -18.930   7.179  1.00  0.00           H  
ATOM   3215  CD1 ILE A 217       6.165 -20.901   6.753  1.00  0.00           C  
ATOM   3216 HD11 ILE A 217       5.262 -20.771   7.351  1.00  0.00           H  
ATOM   3217 HD12 ILE A 217       5.907 -20.742   5.706  1.00  0.00           H  
ATOM   3218 HD13 ILE A 217       6.638 -21.871   6.904  1.00  0.00           H  
ATOM   3219  C   ILE A 217      10.663 -20.825   5.290  1.00  0.00           C  
ATOM   3220  O   ILE A 217      10.593 -21.329   4.195  1.00  0.00           O  
ATOM   3221  N   THR A 218      11.852 -20.298   5.697  1.00  0.00           N  
ATOM   3222  H   THR A 218      12.065 -20.062   6.655  1.00  0.00           H  
ATOM   3223  CA  THR A 218      13.049 -20.323   4.817  1.00  0.00           C  
ATOM   3224  HA  THR A 218      12.955 -19.994   3.783  1.00  0.00           H  
ATOM   3225  CB  THR A 218      14.239 -19.520   5.398  1.00  0.00           C  
ATOM   3226  HB  THR A 218      15.096 -19.721   4.756  1.00  0.00           H  
ATOM   3227  CG2 THR A 218      13.967 -17.983   5.330  1.00  0.00           C  
ATOM   3228 HG21 THR A 218      13.192 -17.574   5.978  1.00  0.00           H  
ATOM   3229 HG22 THR A 218      14.822 -17.361   5.595  1.00  0.00           H  
ATOM   3230 HG23 THR A 218      13.668 -17.823   4.295  1.00  0.00           H  
ATOM   3231  OG1 THR A 218      14.581 -19.812   6.787  1.00  0.00           O  
ATOM   3232  HG1 THR A 218      13.793 -19.464   7.210  1.00  0.00           H  
ATOM   3233  C   THR A 218      13.594 -21.754   4.538  1.00  0.00           C  
ATOM   3234  O   THR A 218      13.752 -22.090   3.374  1.00  0.00           O  
ATOM   3235  N   ALA A 219      13.561 -22.698   5.563  1.00  0.00           N  
ATOM   3236  H   ALA A 219      13.572 -22.456   6.543  1.00  0.00           H  
ATOM   3237  CA  ALA A 219      13.636 -24.159   5.285  1.00  0.00           C  
ATOM   3238  HA  ALA A 219      14.616 -24.484   4.937  1.00  0.00           H  
ATOM   3239  CB  ALA A 219      13.380 -24.872   6.590  1.00  0.00           C  
ATOM   3240  HB1 ALA A 219      14.276 -24.729   7.194  1.00  0.00           H  
ATOM   3241  HB2 ALA A 219      12.456 -24.614   7.108  1.00  0.00           H  
ATOM   3242  HB3 ALA A 219      13.329 -25.950   6.438  1.00  0.00           H  
ATOM   3243  C   ALA A 219      12.634 -24.609   4.229  1.00  0.00           C  
ATOM   3244  O   ALA A 219      12.970 -25.569   3.586  1.00  0.00           O  
ATOM   3245  N   ARG A 220      11.400 -24.036   3.967  1.00  0.00           N  
ATOM   3246  H   ARG A 220      11.089 -23.260   4.533  1.00  0.00           H  
ATOM   3247  CA  ARG A 220      10.534 -24.562   2.871  1.00  0.00           C  
ATOM   3248  HA  ARG A 220      10.501 -25.646   2.763  1.00  0.00           H  
ATOM   3249  CB  ARG A 220       9.053 -24.021   3.022  1.00  0.00           C  
ATOM   3250  HB2 ARG A 220       9.035 -22.973   3.323  1.00  0.00           H  
ATOM   3251  HB3 ARG A 220       8.473 -24.003   2.099  1.00  0.00           H  
ATOM   3252  CG  ARG A 220       8.216 -24.787   4.091  1.00  0.00           C  
ATOM   3253  HG2 ARG A 220       8.401 -25.861   4.065  1.00  0.00           H  
ATOM   3254  HG3 ARG A 220       8.344 -24.532   5.144  1.00  0.00           H  
ATOM   3255  CD  ARG A 220       6.702 -24.512   3.861  1.00  0.00           C  
ATOM   3256  HD2 ARG A 220       6.485 -23.478   3.595  1.00  0.00           H  
ATOM   3257  HD3 ARG A 220       6.419 -25.217   3.079  1.00  0.00           H  
ATOM   3258  NE  ARG A 220       5.795 -24.945   4.994  1.00  0.00           N  
ATOM   3259  HE  ARG A 220       6.231 -25.666   5.552  1.00  0.00           H  
ATOM   3260  CZ  ARG A 220       4.444 -24.675   5.136  1.00  0.00           C  
ATOM   3261  NH1 ARG A 220       3.892 -24.880   6.255  1.00  0.00           N  
ATOM   3262 HH11 ARG A 220       4.294 -25.337   7.059  1.00  0.00           H  
ATOM   3263 HH12 ARG A 220       2.889 -24.756   6.245  1.00  0.00           H  
ATOM   3264  NH2 ARG A 220       3.750 -24.115   4.178  1.00  0.00           N  
ATOM   3265 HH21 ARG A 220       4.129 -23.844   3.281  1.00  0.00           H  
ATOM   3266 HH22 ARG A 220       2.755 -23.983   4.290  1.00  0.00           H  
ATOM   3267  C   ARG A 220      10.838 -24.134   1.460  1.00  0.00           C  
ATOM   3268  O   ARG A 220      10.543 -24.841   0.564  1.00  0.00           O  
ATOM   3269  N   VAL A 221      11.740 -23.166   1.276  1.00  0.00           N  
ATOM   3270  H   VAL A 221      12.127 -22.731   2.102  1.00  0.00           H  
ATOM   3271  CA  VAL A 221      12.000 -22.658  -0.103  1.00  0.00           C  
ATOM   3272  HA  VAL A 221      11.242 -22.877  -0.856  1.00  0.00           H  
ATOM   3273  CB  VAL A 221      11.915 -21.125  -0.123  1.00  0.00           C  
ATOM   3274  HB  VAL A 221      10.836 -21.001  -0.217  1.00  0.00           H  
ATOM   3275  CG1 VAL A 221      12.286 -20.385   1.169  1.00  0.00           C  
ATOM   3276 HG11 VAL A 221      12.062 -19.345   0.931  1.00  0.00           H  
ATOM   3277 HG12 VAL A 221      11.721 -20.698   2.047  1.00  0.00           H  
ATOM   3278 HG13 VAL A 221      13.319 -20.423   1.514  1.00  0.00           H  
ATOM   3279  CG2 VAL A 221      12.673 -20.418  -1.327  1.00  0.00           C  
ATOM   3280 HG21 VAL A 221      13.749 -20.503  -1.174  1.00  0.00           H  
ATOM   3281 HG22 VAL A 221      12.416 -20.818  -2.308  1.00  0.00           H  
ATOM   3282 HG23 VAL A 221      12.383 -19.368  -1.366  1.00  0.00           H  
ATOM   3283  C   VAL A 221      13.321 -23.191  -0.542  1.00  0.00           C  
ATOM   3284  O   VAL A 221      14.299 -23.020   0.219  1.00  0.00           O  
ATOM   3285  N   PRO A 222      13.402 -23.788  -1.747  1.00  0.00           N  
ATOM   3286  CD  PRO A 222      12.357 -24.119  -2.736  1.00  0.00           C  
ATOM   3287  HD2 PRO A 222      12.032 -23.270  -3.337  1.00  0.00           H  
ATOM   3288  HD3 PRO A 222      11.477 -24.408  -2.161  1.00  0.00           H  
ATOM   3289  CG  PRO A 222      12.879 -25.180  -3.703  1.00  0.00           C  
ATOM   3290  HG2 PRO A 222      12.601 -24.969  -4.736  1.00  0.00           H  
ATOM   3291  HG3 PRO A 222      12.647 -26.196  -3.385  1.00  0.00           H  
ATOM   3292  CB  PRO A 222      14.398 -24.980  -3.560  1.00  0.00           C  
ATOM   3293  HB2 PRO A 222      14.736 -24.195  -4.234  1.00  0.00           H  
ATOM   3294  HB3 PRO A 222      15.051 -25.840  -3.709  1.00  0.00           H  
ATOM   3295  CA  PRO A 222      14.602 -24.466  -2.181  1.00  0.00           C  
ATOM   3296  HA  PRO A 222      14.771 -25.312  -1.514  1.00  0.00           H  
ATOM   3297  C   PRO A 222      15.886 -23.628  -1.956  1.00  0.00           C  
ATOM   3298  O   PRO A 222      16.877 -24.233  -1.515  1.00  0.00           O  
ATOM   3299  N   ILE A 223      15.989 -22.323  -2.300  1.00  0.00           N  
ATOM   3300  H   ILE A 223      15.230 -21.884  -2.803  1.00  0.00           H  
ATOM   3301  CA  ILE A 223      17.202 -21.550  -2.193  1.00  0.00           C  
ATOM   3302  HA  ILE A 223      18.067 -22.184  -2.382  1.00  0.00           H  
ATOM   3303  CB  ILE A 223      17.234 -20.353  -3.166  1.00  0.00           C  
ATOM   3304  HB  ILE A 223      18.163 -19.831  -2.936  1.00  0.00           H  
ATOM   3305  CG2 ILE A 223      17.242 -20.816  -4.649  1.00  0.00           C  
ATOM   3306 HG21 ILE A 223      16.278 -21.229  -4.946  1.00  0.00           H  
ATOM   3307 HG22 ILE A 223      17.528 -19.984  -5.293  1.00  0.00           H  
ATOM   3308 HG23 ILE A 223      18.007 -21.584  -4.767  1.00  0.00           H  
ATOM   3309  CG1 ILE A 223      16.161 -19.286  -2.910  1.00  0.00           C  
ATOM   3310 HG12 ILE A 223      15.195 -19.676  -3.235  1.00  0.00           H  
ATOM   3311 HG13 ILE A 223      16.122 -19.166  -1.828  1.00  0.00           H  
ATOM   3312  CD1 ILE A 223      16.364 -17.946  -3.642  1.00  0.00           C  
ATOM   3313 HD11 ILE A 223      16.209 -17.994  -4.719  1.00  0.00           H  
ATOM   3314 HD12 ILE A 223      15.525 -17.308  -3.364  1.00  0.00           H  
ATOM   3315 HD13 ILE A 223      17.342 -17.575  -3.336  1.00  0.00           H  
ATOM   3316  C   ILE A 223      17.539 -20.998  -0.724  1.00  0.00           C  
ATOM   3317  O   ILE A 223      18.419 -20.136  -0.466  1.00  0.00           O  
ATOM   3318  N   GLY A 224      16.790 -21.511   0.305  1.00  0.00           N  
ATOM   3319  H   GLY A 224      16.227 -22.286  -0.012  1.00  0.00           H  
ATOM   3320  CA  GLY A 224      17.002 -21.354   1.805  1.00  0.00           C  
ATOM   3321  HA2 GLY A 224      16.191 -21.882   2.307  1.00  0.00           H  
ATOM   3322  HA3 GLY A 224      17.908 -21.916   2.036  1.00  0.00           H  
ATOM   3323  C   GLY A 224      16.969 -19.893   2.290  1.00  0.00           C  
ATOM   3324  O   GLY A 224      17.378 -19.590   3.422  1.00  0.00           O  
ATOM   3325  N   ARG A 225      16.428 -18.997   1.436  1.00  0.00           N  
ATOM   3326  H   ARG A 225      16.080 -19.339   0.551  1.00  0.00           H  
ATOM   3327  CA  ARG A 225      16.144 -17.601   1.776  1.00  0.00           C  
ATOM   3328  HA  ARG A 225      16.019 -17.585   2.859  1.00  0.00           H  
ATOM   3329  CB  ARG A 225      17.480 -16.807   1.509  1.00  0.00           C  
ATOM   3330  HB2 ARG A 225      17.262 -15.831   1.944  1.00  0.00           H  
ATOM   3331  HB3 ARG A 225      18.358 -17.139   2.063  1.00  0.00           H  
ATOM   3332  CG  ARG A 225      17.668 -16.617  -0.040  1.00  0.00           C  
ATOM   3333  HG2 ARG A 225      18.258 -17.478  -0.358  1.00  0.00           H  
ATOM   3334  HG3 ARG A 225      16.744 -16.625  -0.618  1.00  0.00           H  
ATOM   3335  CD  ARG A 225      18.499 -15.383  -0.330  1.00  0.00           C  
ATOM   3336  HD2 ARG A 225      17.861 -14.531  -0.097  1.00  0.00           H  
ATOM   3337  HD3 ARG A 225      19.415 -15.422   0.259  1.00  0.00           H  
ATOM   3338  NE  ARG A 225      18.860 -15.392  -1.764  1.00  0.00           N  
ATOM   3339  HE  ARG A 225      19.513 -16.128  -1.991  1.00  0.00           H  
ATOM   3340  CZ  ARG A 225      18.296 -14.690  -2.698  1.00  0.00           C  
ATOM   3341  NH1 ARG A 225      17.323 -13.938  -2.558  1.00  0.00           N  
ATOM   3342 HH11 ARG A 225      16.877 -13.800  -1.663  1.00  0.00           H  
ATOM   3343 HH12 ARG A 225      17.023 -13.395  -3.356  1.00  0.00           H  
ATOM   3344  NH2 ARG A 225      18.686 -14.781  -3.929  1.00  0.00           N  
ATOM   3345 HH21 ARG A 225      19.305 -15.555  -4.123  1.00  0.00           H  
ATOM   3346 HH22 ARG A 225      18.430 -14.081  -4.610  1.00  0.00           H  
ATOM   3347  C   ARG A 225      14.980 -16.966   1.107  1.00  0.00           C  
ATOM   3348  O   ARG A 225      14.509 -17.559   0.123  1.00  0.00           O  
ATOM   3349  N   TYR A 226      14.524 -15.807   1.543  1.00  0.00           N  
ATOM   3350  H   TYR A 226      14.844 -15.379   2.401  1.00  0.00           H  
ATOM   3351  CA  TYR A 226      13.508 -15.041   0.856  1.00  0.00           C  
ATOM   3352  HA  TYR A 226      12.711 -15.636   0.412  1.00  0.00           H  
ATOM   3353  CB  TYR A 226      12.656 -14.128   1.801  1.00  0.00           C  
ATOM   3354  HB2 TYR A 226      13.252 -13.436   2.396  1.00  0.00           H  
ATOM   3355  HB3 TYR A 226      11.978 -13.584   1.142  1.00  0.00           H  
ATOM   3356  CG  TYR A 226      11.787 -14.805   2.826  1.00  0.00           C  
ATOM   3357  CD1 TYR A 226      10.577 -15.367   2.422  1.00  0.00           C  
ATOM   3358  HD1 TYR A 226      10.134 -15.194   1.452  1.00  0.00           H  
ATOM   3359  CE1 TYR A 226       9.813 -16.125   3.339  1.00  0.00           C  
ATOM   3360  HE1 TYR A 226       8.788 -16.387   3.124  1.00  0.00           H  
ATOM   3361  CZ  TYR A 226      10.188 -16.220   4.698  1.00  0.00           C  
ATOM   3362  OH  TYR A 226       9.423 -16.791   5.619  1.00  0.00           O  
ATOM   3363  HH  TYR A 226       8.496 -16.617   5.438  1.00  0.00           H  
ATOM   3364  CE2 TYR A 226      11.470 -15.608   5.080  1.00  0.00           C  
ATOM   3365  HE2 TYR A 226      11.754 -15.780   6.107  1.00  0.00           H  
ATOM   3366  CD2 TYR A 226      12.313 -14.946   4.160  1.00  0.00           C  
ATOM   3367  HD2 TYR A 226      13.335 -14.687   4.392  1.00  0.00           H  
ATOM   3368  C   TYR A 226      14.146 -14.273  -0.324  1.00  0.00           C  
ATOM   3369  O   TYR A 226      15.344 -13.832  -0.299  1.00  0.00           O  
ATOM   3370  N   VAL A 227      13.285 -14.012  -1.362  1.00  0.00           N  
ATOM   3371  H   VAL A 227      12.366 -14.427  -1.317  1.00  0.00           H  
ATOM   3372  CA  VAL A 227      13.537 -13.278  -2.580  1.00  0.00           C  
ATOM   3373  HA  VAL A 227      14.570 -13.498  -2.849  1.00  0.00           H  
ATOM   3374  CB  VAL A 227      12.620 -13.817  -3.735  1.00  0.00           C  
ATOM   3375  HB  VAL A 227      11.588 -13.608  -3.454  1.00  0.00           H  
ATOM   3376  CG1 VAL A 227      12.851 -13.225  -5.117  1.00  0.00           C  
ATOM   3377 HG11 VAL A 227      12.850 -12.135  -5.108  1.00  0.00           H  
ATOM   3378 HG12 VAL A 227      13.830 -13.465  -5.532  1.00  0.00           H  
ATOM   3379 HG13 VAL A 227      12.090 -13.616  -5.792  1.00  0.00           H  
ATOM   3380  CG2 VAL A 227      12.987 -15.299  -3.913  1.00  0.00           C  
ATOM   3381 HG21 VAL A 227      13.987 -15.336  -4.346  1.00  0.00           H  
ATOM   3382 HG22 VAL A 227      13.081 -15.915  -3.019  1.00  0.00           H  
ATOM   3383 HG23 VAL A 227      12.259 -15.685  -4.627  1.00  0.00           H  
ATOM   3384  C   VAL A 227      13.539 -11.767  -2.301  1.00  0.00           C  
ATOM   3385  O   VAL A 227      12.831 -11.241  -1.400  1.00  0.00           O  
ATOM   3386  N   GLN A 228      14.440 -11.016  -2.923  1.00  0.00           N  
ATOM   3387  H   GLN A 228      15.063 -11.551  -3.511  1.00  0.00           H  
ATOM   3388  CA  GLN A 228      14.458  -9.575  -2.971  1.00  0.00           C  
ATOM   3389  HA  GLN A 228      14.156  -9.173  -2.003  1.00  0.00           H  
ATOM   3390  CB  GLN A 228      15.844  -9.005  -3.306  1.00  0.00           C  
ATOM   3391  HB2 GLN A 228      16.271  -9.531  -4.161  1.00  0.00           H  
ATOM   3392  HB3 GLN A 228      15.684  -7.962  -3.580  1.00  0.00           H  
ATOM   3393  CG  GLN A 228      16.885  -9.120  -2.151  1.00  0.00           C  
ATOM   3394  HG2 GLN A 228      16.680  -8.376  -1.381  1.00  0.00           H  
ATOM   3395  HG3 GLN A 228      16.827 -10.116  -1.711  1.00  0.00           H  
ATOM   3396  CD  GLN A 228      18.351  -9.027  -2.549  1.00  0.00           C  
ATOM   3397  OE1 GLN A 228      18.784  -9.740  -3.455  1.00  0.00           O  
ATOM   3398  NE2 GLN A 228      19.119  -8.125  -1.980  1.00  0.00           N  
ATOM   3399 HE21 GLN A 228      18.671  -7.585  -1.253  1.00  0.00           H  
ATOM   3400 HE22 GLN A 228      20.057  -8.048  -2.347  1.00  0.00           H  
ATOM   3401  C   GLN A 228      13.381  -9.061  -3.872  1.00  0.00           C  
ATOM   3402  O   GLN A 228      13.247  -9.556  -4.983  1.00  0.00           O  
ATOM   3403  N   PRO A 229      12.698  -7.934  -3.633  1.00  0.00           N  
ATOM   3404  CD  PRO A 229      12.985  -7.010  -2.489  1.00  0.00           C  
ATOM   3405  HD2 PRO A 229      14.027  -6.790  -2.257  1.00  0.00           H  
ATOM   3406  HD3 PRO A 229      12.521  -7.380  -1.575  1.00  0.00           H  
ATOM   3407  CG  PRO A 229      12.284  -5.755  -2.954  1.00  0.00           C  
ATOM   3408  HG2 PRO A 229      12.992  -5.093  -3.454  1.00  0.00           H  
ATOM   3409  HG3 PRO A 229      11.829  -5.257  -2.098  1.00  0.00           H  
ATOM   3410  CB  PRO A 229      11.101  -6.141  -3.956  1.00  0.00           C  
ATOM   3411  HB2 PRO A 229      10.665  -5.267  -4.441  1.00  0.00           H  
ATOM   3412  HB3 PRO A 229      10.388  -6.524  -3.227  1.00  0.00           H  
ATOM   3413  CA  PRO A 229      11.909  -7.247  -4.656  1.00  0.00           C  
ATOM   3414  HA  PRO A 229      11.110  -7.915  -4.978  1.00  0.00           H  
ATOM   3415  C   PRO A 229      12.720  -6.868  -5.913  1.00  0.00           C  
ATOM   3416  O   PRO A 229      12.234  -6.960  -7.028  1.00  0.00           O  
ATOM   3417  N   SER A 230      14.005  -6.560  -5.731  1.00  0.00           N  
ATOM   3418  H   SER A 230      14.300  -6.283  -4.806  1.00  0.00           H  
ATOM   3419  CA  SER A 230      14.961  -6.236  -6.726  1.00  0.00           C  
ATOM   3420  HA  SER A 230      14.542  -5.384  -7.261  1.00  0.00           H  
ATOM   3421  CB  SER A 230      16.327  -5.777  -6.208  1.00  0.00           C  
ATOM   3422  HB2 SER A 230      16.760  -6.508  -5.525  1.00  0.00           H  
ATOM   3423  HB3 SER A 230      16.909  -5.426  -7.059  1.00  0.00           H  
ATOM   3424  OG  SER A 230      16.153  -4.702  -5.346  1.00  0.00           O  
ATOM   3425  HG  SER A 230      15.890  -3.926  -5.845  1.00  0.00           H  
ATOM   3426  C   SER A 230      15.241  -7.375  -7.663  1.00  0.00           C  
ATOM   3427  O   SER A 230      15.635  -7.136  -8.839  1.00  0.00           O  
ATOM   3428  N   GLU A 231      15.085  -8.646  -7.199  1.00  0.00           N  
ATOM   3429  H   GLU A 231      14.679  -8.784  -6.284  1.00  0.00           H  
ATOM   3430  CA  GLU A 231      15.380  -9.790  -8.162  1.00  0.00           C  
ATOM   3431  HA  GLU A 231      16.273  -9.602  -8.758  1.00  0.00           H  
ATOM   3432  CB  GLU A 231      15.726 -11.096  -7.396  1.00  0.00           C  
ATOM   3433  HB2 GLU A 231      14.956 -11.595  -6.808  1.00  0.00           H  
ATOM   3434  HB3 GLU A 231      15.986 -11.872  -8.116  1.00  0.00           H  
ATOM   3435  CG  GLU A 231      17.086 -10.928  -6.580  1.00  0.00           C  
ATOM   3436  HG2 GLU A 231      17.930 -10.947  -7.269  1.00  0.00           H  
ATOM   3437  HG3 GLU A 231      17.161  -9.912  -6.194  1.00  0.00           H  
ATOM   3438  CD  GLU A 231      17.303 -11.940  -5.450  1.00  0.00           C  
ATOM   3439  OE1 GLU A 231      18.487 -12.352  -5.237  1.00  0.00           O  
ATOM   3440  OE2 GLU A 231      16.406 -12.241  -4.638  1.00  0.00           O  
ATOM   3441  C   GLU A 231      14.145 -10.015  -9.029  1.00  0.00           C  
ATOM   3442  O   GLU A 231      14.241 -10.465 -10.142  1.00  0.00           O  
ATOM   3443  N   VAL A 232      12.956  -9.725  -8.488  1.00  0.00           N  
ATOM   3444  H   VAL A 232      12.927  -9.476  -7.508  1.00  0.00           H  
ATOM   3445  CA  VAL A 232      11.697  -9.611  -9.247  1.00  0.00           C  
ATOM   3446  HA  VAL A 232      11.688 -10.436  -9.959  1.00  0.00           H  
ATOM   3447  CB  VAL A 232      10.477  -9.606  -8.357  1.00  0.00           C  
ATOM   3448  HB  VAL A 232      10.361  -8.660  -7.828  1.00  0.00           H  
ATOM   3449  CG1 VAL A 232       9.210  -9.687  -9.271  1.00  0.00           C  
ATOM   3450 HG11 VAL A 232       9.013  -8.730  -9.754  1.00  0.00           H  
ATOM   3451 HG12 VAL A 232       9.426 -10.341 -10.115  1.00  0.00           H  
ATOM   3452 HG13 VAL A 232       8.368 -10.091  -8.710  1.00  0.00           H  
ATOM   3453  CG2 VAL A 232      10.590 -10.728  -7.300  1.00  0.00           C  
ATOM   3454 HG21 VAL A 232      11.365 -10.414  -6.601  1.00  0.00           H  
ATOM   3455 HG22 VAL A 232       9.629 -10.885  -6.810  1.00  0.00           H  
ATOM   3456 HG23 VAL A 232      10.829 -11.637  -7.853  1.00  0.00           H  
ATOM   3457  C   VAL A 232      11.604  -8.417 -10.242  1.00  0.00           C  
ATOM   3458  O   VAL A 232      11.310  -8.545 -11.443  1.00  0.00           O  
ATOM   3459  N   ALA A 233      12.147  -7.269  -9.778  1.00  0.00           N  
ATOM   3460  H   ALA A 233      12.268  -7.087  -8.792  1.00  0.00           H  
ATOM   3461  CA  ALA A 233      12.256  -6.050 -10.568  1.00  0.00           C  
ATOM   3462  HA  ALA A 233      11.332  -5.934 -11.134  1.00  0.00           H  
ATOM   3463  CB  ALA A 233      12.547  -4.828  -9.623  1.00  0.00           C  
ATOM   3464  HB1 ALA A 233      12.252  -3.890 -10.094  1.00  0.00           H  
ATOM   3465  HB2 ALA A 233      11.913  -4.991  -8.752  1.00  0.00           H  
ATOM   3466  HB3 ALA A 233      13.594  -4.778  -9.326  1.00  0.00           H  
ATOM   3467  C   ALA A 233      13.333  -6.074 -11.678  1.00  0.00           C  
ATOM   3468  O   ALA A 233      13.252  -5.283 -12.611  1.00  0.00           O  
ATOM   3469  N   GLU A 234      14.355  -6.973 -11.610  1.00  0.00           N  
ATOM   3470  H   GLU A 234      14.394  -7.499 -10.748  1.00  0.00           H  
ATOM   3471  CA  GLU A 234      15.179  -7.289 -12.748  1.00  0.00           C  
ATOM   3472  HA  GLU A 234      15.522  -6.334 -13.149  1.00  0.00           H  
ATOM   3473  CB  GLU A 234      16.452  -8.046 -12.323  1.00  0.00           C  
ATOM   3474  HB2 GLU A 234      16.811  -7.593 -11.398  1.00  0.00           H  
ATOM   3475  HB3 GLU A 234      16.108  -9.003 -11.931  1.00  0.00           H  
ATOM   3476  CG  GLU A 234      17.453  -8.226 -13.486  1.00  0.00           C  
ATOM   3477  HG2 GLU A 234      17.958  -9.104 -13.085  1.00  0.00           H  
ATOM   3478  HG3 GLU A 234      16.940  -8.572 -14.383  1.00  0.00           H  
ATOM   3479  CD  GLU A 234      18.474  -7.177 -13.674  1.00  0.00           C  
ATOM   3480  OE1 GLU A 234      18.683  -6.858 -14.863  1.00  0.00           O  
ATOM   3481  OE2 GLU A 234      19.099  -6.678 -12.733  1.00  0.00           O  
ATOM   3482  C   GLU A 234      14.419  -8.005 -13.863  1.00  0.00           C  
ATOM   3483  O   GLU A 234      14.504  -7.611 -15.002  1.00  0.00           O  
ATOM   3484  N   MET A 235      13.544  -8.975 -13.534  1.00  0.00           N  
ATOM   3485  H   MET A 235      13.459  -9.309 -12.585  1.00  0.00           H  
ATOM   3486  CA  MET A 235      12.925  -9.767 -14.613  1.00  0.00           C  
ATOM   3487  HA  MET A 235      13.762 -10.165 -15.187  1.00  0.00           H  
ATOM   3488  CB  MET A 235      12.225 -11.050 -14.044  1.00  0.00           C  
ATOM   3489  HB2 MET A 235      12.977 -11.656 -13.540  1.00  0.00           H  
ATOM   3490  HB3 MET A 235      11.461 -10.809 -13.305  1.00  0.00           H  
ATOM   3491  CG  MET A 235      11.696 -11.989 -15.143  1.00  0.00           C  
ATOM   3492  HG2 MET A 235      11.208 -11.478 -15.974  1.00  0.00           H  
ATOM   3493  HG3 MET A 235      12.557 -12.410 -15.662  1.00  0.00           H  
ATOM   3494  SD  MET A 235      10.897 -13.458 -14.566  1.00  0.00           S  
ATOM   3495  CE  MET A 235      12.149 -14.671 -13.993  1.00  0.00           C  
ATOM   3496  HE1 MET A 235      12.722 -14.190 -13.201  1.00  0.00           H  
ATOM   3497  HE2 MET A 235      11.695 -15.590 -13.624  1.00  0.00           H  
ATOM   3498  HE3 MET A 235      12.796 -14.900 -14.840  1.00  0.00           H  
ATOM   3499  C   MET A 235      11.850  -8.919 -15.354  1.00  0.00           C  
ATOM   3500  O   MET A 235      11.666  -9.127 -16.554  1.00  0.00           O  
ATOM   3501  N   VAL A 236      11.127  -8.017 -14.701  1.00  0.00           N  
ATOM   3502  H   VAL A 236      11.186  -8.012 -13.693  1.00  0.00           H  
ATOM   3503  CA  VAL A 236      10.227  -7.066 -15.294  1.00  0.00           C  
ATOM   3504  HA  VAL A 236       9.604  -7.721 -15.901  1.00  0.00           H  
ATOM   3505  CB  VAL A 236       9.306  -6.452 -14.199  1.00  0.00           C  
ATOM   3506  HB  VAL A 236       9.889  -5.976 -13.410  1.00  0.00           H  
ATOM   3507  CG1 VAL A 236       8.242  -5.464 -14.646  1.00  0.00           C  
ATOM   3508 HG11 VAL A 236       8.614  -4.553 -15.114  1.00  0.00           H  
ATOM   3509 HG12 VAL A 236       7.710  -5.932 -15.474  1.00  0.00           H  
ATOM   3510 HG13 VAL A 236       7.569  -5.277 -13.809  1.00  0.00           H  
ATOM   3511  CG2 VAL A 236       8.629  -7.590 -13.438  1.00  0.00           C  
ATOM   3512 HG21 VAL A 236       8.208  -7.240 -12.495  1.00  0.00           H  
ATOM   3513 HG22 VAL A 236       7.799  -8.082 -13.943  1.00  0.00           H  
ATOM   3514 HG23 VAL A 236       9.262  -8.427 -13.143  1.00  0.00           H  
ATOM   3515  C   VAL A 236      10.932  -6.026 -16.147  1.00  0.00           C  
ATOM   3516  O   VAL A 236      10.422  -5.686 -17.214  1.00  0.00           O  
ATOM   3517  N   ALA A 237      12.103  -5.622 -15.731  1.00  0.00           N  
ATOM   3518  H   ALA A 237      12.362  -5.867 -14.786  1.00  0.00           H  
ATOM   3519  CA  ALA A 237      13.092  -4.789 -16.442  1.00  0.00           C  
ATOM   3520  HA  ALA A 237      12.625  -3.855 -16.755  1.00  0.00           H  
ATOM   3521  CB  ALA A 237      14.236  -4.267 -15.540  1.00  0.00           C  
ATOM   3522  HB1 ALA A 237      14.686  -5.028 -14.902  1.00  0.00           H  
ATOM   3523  HB2 ALA A 237      15.038  -3.986 -16.222  1.00  0.00           H  
ATOM   3524  HB3 ALA A 237      13.925  -3.474 -14.860  1.00  0.00           H  
ATOM   3525  C   ALA A 237      13.691  -5.441 -17.610  1.00  0.00           C  
ATOM   3526  O   ALA A 237      13.836  -4.811 -18.710  1.00  0.00           O  
ATOM   3527  N   TYR A 238      13.905  -6.772 -17.579  1.00  0.00           N  
ATOM   3528  H   TYR A 238      13.935  -7.322 -16.732  1.00  0.00           H  
ATOM   3529  CA  TYR A 238      14.333  -7.581 -18.731  1.00  0.00           C  
ATOM   3530  HA  TYR A 238      15.067  -6.997 -19.286  1.00  0.00           H  
ATOM   3531  CB  TYR A 238      14.996  -8.841 -18.259  1.00  0.00           C  
ATOM   3532  HB2 TYR A 238      15.961  -8.545 -17.847  1.00  0.00           H  
ATOM   3533  HB3 TYR A 238      14.450  -9.128 -17.360  1.00  0.00           H  
ATOM   3534  CG  TYR A 238      15.041 -10.008 -19.151  1.00  0.00           C  
ATOM   3535  CD1 TYR A 238      15.959 -10.030 -20.194  1.00  0.00           C  
ATOM   3536  HD1 TYR A 238      16.765  -9.311 -20.209  1.00  0.00           H  
ATOM   3537  CE1 TYR A 238      15.815 -10.980 -21.191  1.00  0.00           C  
ATOM   3538  HE1 TYR A 238      16.544 -10.944 -21.988  1.00  0.00           H  
ATOM   3539  CZ  TYR A 238      14.764 -11.873 -21.254  1.00  0.00           C  
ATOM   3540  OH  TYR A 238      14.632 -12.804 -22.228  1.00  0.00           O  
ATOM   3541  HH  TYR A 238      15.274 -12.740 -22.939  1.00  0.00           H  
ATOM   3542  CE2 TYR A 238      13.894 -11.947 -20.148  1.00  0.00           C  
ATOM   3543  HE2 TYR A 238      13.066 -12.630 -20.036  1.00  0.00           H  
ATOM   3544  CD2 TYR A 238      14.040 -10.976 -19.080  1.00  0.00           C  
ATOM   3545  HD2 TYR A 238      13.321 -11.085 -18.282  1.00  0.00           H  
ATOM   3546  C   TYR A 238      13.250  -7.808 -19.772  1.00  0.00           C  
ATOM   3547  O   TYR A 238      13.563  -7.702 -20.994  1.00  0.00           O  
ATOM   3548  N   LEU A 239      12.028  -8.100 -19.346  1.00  0.00           N  
ATOM   3549  H   LEU A 239      11.956  -8.302 -18.359  1.00  0.00           H  
ATOM   3550  CA  LEU A 239      10.891  -8.223 -20.334  1.00  0.00           C  
ATOM   3551  HA  LEU A 239      11.284  -8.963 -21.031  1.00  0.00           H  
ATOM   3552  CB  LEU A 239       9.696  -8.863 -19.579  1.00  0.00           C  
ATOM   3553  HB2 LEU A 239       9.591  -8.274 -18.668  1.00  0.00           H  
ATOM   3554  HB3 LEU A 239       8.772  -8.738 -20.142  1.00  0.00           H  
ATOM   3555  CG  LEU A 239       9.732 -10.375 -19.251  1.00  0.00           C  
ATOM   3556  HG  LEU A 239      10.650 -10.647 -18.729  1.00  0.00           H  
ATOM   3557  CD1 LEU A 239       8.630 -10.826 -18.308  1.00  0.00           C  
ATOM   3558 HD11 LEU A 239       8.871 -11.835 -17.974  1.00  0.00           H  
ATOM   3559 HD12 LEU A 239       8.706 -10.292 -17.360  1.00  0.00           H  
ATOM   3560 HD13 LEU A 239       7.636 -10.754 -18.749  1.00  0.00           H  
ATOM   3561  CD2 LEU A 239       9.561 -10.998 -20.624  1.00  0.00           C  
ATOM   3562 HD21 LEU A 239       8.713 -10.608 -21.186  1.00  0.00           H  
ATOM   3563 HD22 LEU A 239      10.406 -10.880 -21.301  1.00  0.00           H  
ATOM   3564 HD23 LEU A 239       9.440 -12.078 -20.533  1.00  0.00           H  
ATOM   3565  C   LEU A 239      10.491  -6.960 -21.029  1.00  0.00           C  
ATOM   3566  O   LEU A 239      10.097  -7.043 -22.175  1.00  0.00           O  
ATOM   3567  N   ILE A 240      10.568  -5.693 -20.442  1.00  0.00           N  
ATOM   3568  H   ILE A 240      10.972  -5.650 -19.518  1.00  0.00           H  
ATOM   3569  CA  ILE A 240      10.289  -4.451 -21.052  1.00  0.00           C  
ATOM   3570  HA  ILE A 240       9.545  -4.712 -21.805  1.00  0.00           H  
ATOM   3571  CB  ILE A 240       9.702  -3.400 -20.124  1.00  0.00           C  
ATOM   3572  HB  ILE A 240       9.374  -2.510 -20.661  1.00  0.00           H  
ATOM   3573  CG2 ILE A 240       8.446  -3.803 -19.359  1.00  0.00           C  
ATOM   3574 HG21 ILE A 240       7.550  -4.006 -19.946  1.00  0.00           H  
ATOM   3575 HG22 ILE A 240       8.651  -4.648 -18.702  1.00  0.00           H  
ATOM   3576 HG23 ILE A 240       8.286  -2.988 -18.654  1.00  0.00           H  
ATOM   3577  CG1 ILE A 240      10.761  -2.929 -19.084  1.00  0.00           C  
ATOM   3578 HG12 ILE A 240      10.397  -2.817 -18.062  1.00  0.00           H  
ATOM   3579 HG13 ILE A 240      11.502  -3.710 -18.909  1.00  0.00           H  
ATOM   3580  CD1 ILE A 240      11.431  -1.617 -19.550  1.00  0.00           C  
ATOM   3581 HD11 ILE A 240      11.858  -1.625 -20.553  1.00  0.00           H  
ATOM   3582 HD12 ILE A 240      10.712  -0.812 -19.400  1.00  0.00           H  
ATOM   3583 HD13 ILE A 240      12.236  -1.504 -18.823  1.00  0.00           H  
ATOM   3584  C   ILE A 240      11.524  -3.981 -21.761  1.00  0.00           C  
ATOM   3585  O   ILE A 240      11.387  -3.058 -22.566  1.00  0.00           O  
ATOM   3586  N   GLY A 241      12.659  -4.721 -21.733  1.00  0.00           N  
ATOM   3587  H   GLY A 241      12.676  -5.605 -21.243  1.00  0.00           H  
ATOM   3588  CA  GLY A 241      13.901  -4.313 -22.355  1.00  0.00           C  
ATOM   3589  HA2 GLY A 241      14.020  -3.230 -22.355  1.00  0.00           H  
ATOM   3590  HA3 GLY A 241      14.761  -4.685 -21.798  1.00  0.00           H  
ATOM   3591  C   GLY A 241      14.130  -4.787 -23.797  1.00  0.00           C  
ATOM   3592  O   GLY A 241      13.230  -5.352 -24.384  1.00  0.00           O  
ATOM   3593  N   PRO A 242      15.327  -4.576 -24.369  1.00  0.00           N  
ATOM   3594  CD  PRO A 242      16.529  -3.955 -23.750  1.00  0.00           C  
ATOM   3595  HD2 PRO A 242      16.707  -4.431 -22.786  1.00  0.00           H  
ATOM   3596  HD3 PRO A 242      16.314  -2.889 -23.669  1.00  0.00           H  
ATOM   3597  CG  PRO A 242      17.662  -4.303 -24.746  1.00  0.00           C  
ATOM   3598  HG2 PRO A 242      18.160  -5.244 -24.512  1.00  0.00           H  
ATOM   3599  HG3 PRO A 242      18.374  -3.479 -24.720  1.00  0.00           H  
ATOM   3600  CB  PRO A 242      16.942  -4.389 -26.078  1.00  0.00           C  
ATOM   3601  HB2 PRO A 242      17.484  -4.973 -26.822  1.00  0.00           H  
ATOM   3602  HB3 PRO A 242      16.765  -3.372 -26.429  1.00  0.00           H  
ATOM   3603  CA  PRO A 242      15.629  -5.072 -25.762  1.00  0.00           C  
ATOM   3604  HA  PRO A 242      14.863  -4.709 -26.448  1.00  0.00           H  
ATOM   3605  C   PRO A 242      15.740  -6.569 -25.802  1.00  0.00           C  
ATOM   3606  O   PRO A 242      16.258  -7.119 -24.803  1.00  0.00           O  
ATOM   3607  N   GLY A 243      15.396  -7.220 -26.891  1.00  0.00           N  
ATOM   3608  H   GLY A 243      14.915  -6.646 -27.568  1.00  0.00           H  
ATOM   3609  CA  GLY A 243      15.762  -8.573 -27.156  1.00  0.00           C  
ATOM   3610  HA2 GLY A 243      15.792  -8.700 -28.239  1.00  0.00           H  
ATOM   3611  HA3 GLY A 243      16.699  -8.762 -26.633  1.00  0.00           H  
ATOM   3612  C   GLY A 243      14.742  -9.500 -26.594  1.00  0.00           C  
ATOM   3613  O   GLY A 243      14.828 -10.738 -26.769  1.00  0.00           O  
ATOM   3614  N   ALA A 244      13.756  -9.089 -25.771  1.00  0.00           N  
ATOM   3615  H   ALA A 244      13.826  -8.123 -25.486  1.00  0.00           H  
ATOM   3616  CA  ALA A 244      12.637  -9.938 -25.279  1.00  0.00           C  
ATOM   3617  HA  ALA A 244      12.999 -10.964 -25.339  1.00  0.00           H  
ATOM   3618  CB  ALA A 244      12.380  -9.647 -23.728  1.00  0.00           C  
ATOM   3619  HB1 ALA A 244      13.224 -10.040 -23.161  1.00  0.00           H  
ATOM   3620  HB2 ALA A 244      12.168  -8.587 -23.582  1.00  0.00           H  
ATOM   3621  HB3 ALA A 244      11.481 -10.159 -23.385  1.00  0.00           H  
ATOM   3622  C   ALA A 244      11.351  -9.875 -26.089  1.00  0.00           C  
ATOM   3623  O   ALA A 244      10.311 -10.435 -25.820  1.00  0.00           O  
ATOM   3624  N   ALA A 245      11.531  -9.395 -27.308  1.00  0.00           N  
ATOM   3625  H   ALA A 245      12.437  -8.970 -27.443  1.00  0.00           H  
ATOM   3626  CA  ALA A 245      10.646  -9.682 -28.481  1.00  0.00           C  
ATOM   3627  HA  ALA A 245       9.704  -9.148 -28.353  1.00  0.00           H  
ATOM   3628  CB  ALA A 245      11.311  -8.940 -29.748  1.00  0.00           C  
ATOM   3629  HB1 ALA A 245      12.202  -9.425 -30.145  1.00  0.00           H  
ATOM   3630  HB2 ALA A 245      10.699  -8.887 -30.648  1.00  0.00           H  
ATOM   3631  HB3 ALA A 245      11.679  -7.957 -29.454  1.00  0.00           H  
ATOM   3632  C   ALA A 245      10.204 -11.154 -28.683  1.00  0.00           C  
ATOM   3633  O   ALA A 245       9.068 -11.560 -28.947  1.00  0.00           O  
ATOM   3634  N   ALA A 246      11.219 -11.977 -28.534  1.00  0.00           N  
ATOM   3635  H   ALA A 246      12.114 -11.574 -28.295  1.00  0.00           H  
ATOM   3636  CA  ALA A 246      11.066 -13.446 -28.528  1.00  0.00           C  
ATOM   3637  HA  ALA A 246      10.556 -13.822 -29.415  1.00  0.00           H  
ATOM   3638  CB  ALA A 246      12.540 -13.845 -28.448  1.00  0.00           C  
ATOM   3639  HB1 ALA A 246      12.465 -14.925 -28.576  1.00  0.00           H  
ATOM   3640  HB2 ALA A 246      13.066 -13.439 -29.312  1.00  0.00           H  
ATOM   3641  HB3 ALA A 246      12.956 -13.656 -27.458  1.00  0.00           H  
ATOM   3642  C   ALA A 246      10.267 -14.119 -27.389  1.00  0.00           C  
ATOM   3643  O   ALA A 246      10.011 -15.355 -27.377  1.00  0.00           O  
ATOM   3644  N   VAL A 247       9.838 -13.312 -26.393  1.00  0.00           N  
ATOM   3645  H   VAL A 247      10.117 -12.346 -26.482  1.00  0.00           H  
ATOM   3646  CA  VAL A 247       9.129 -13.672 -25.114  1.00  0.00           C  
ATOM   3647  HA  VAL A 247       9.070 -14.761 -25.116  1.00  0.00           H  
ATOM   3648  CB  VAL A 247       9.936 -13.279 -23.907  1.00  0.00           C  
ATOM   3649  HB  VAL A 247      10.075 -12.198 -23.940  1.00  0.00           H  
ATOM   3650  CG1 VAL A 247       9.236 -13.860 -22.591  1.00  0.00           C  
ATOM   3651 HG11 VAL A 247       8.417 -13.169 -22.394  1.00  0.00           H  
ATOM   3652 HG12 VAL A 247       8.788 -14.837 -22.773  1.00  0.00           H  
ATOM   3653 HG13 VAL A 247       9.889 -13.806 -21.721  1.00  0.00           H  
ATOM   3654  CG2 VAL A 247      11.396 -13.778 -23.880  1.00  0.00           C  
ATOM   3655 HG21 VAL A 247      11.944 -13.169 -24.599  1.00  0.00           H  
ATOM   3656 HG22 VAL A 247      11.872 -13.591 -22.918  1.00  0.00           H  
ATOM   3657 HG23 VAL A 247      11.569 -14.807 -24.194  1.00  0.00           H  
ATOM   3658  C   VAL A 247       7.723 -13.002 -25.133  1.00  0.00           C  
ATOM   3659  O   VAL A 247       7.517 -11.790 -24.902  1.00  0.00           O  
ATOM   3660  N   THR A 248       6.677 -13.753 -25.218  1.00  0.00           N  
ATOM   3661  H   THR A 248       6.874 -14.742 -25.252  1.00  0.00           H  
ATOM   3662  CA  THR A 248       5.253 -13.378 -25.111  1.00  0.00           C  
ATOM   3663  HA  THR A 248       5.239 -12.647 -24.302  1.00  0.00           H  
ATOM   3664  CB  THR A 248       4.841 -12.637 -26.423  1.00  0.00           C  
ATOM   3665  HB  THR A 248       5.568 -11.840 -26.580  1.00  0.00           H  
ATOM   3666  CG2 THR A 248       4.828 -13.463 -27.696  1.00  0.00           C  
ATOM   3667 HG21 THR A 248       4.279 -14.391 -27.540  1.00  0.00           H  
ATOM   3668 HG22 THR A 248       4.351 -12.814 -28.430  1.00  0.00           H  
ATOM   3669 HG23 THR A 248       5.818 -13.734 -28.064  1.00  0.00           H  
ATOM   3670  OG1 THR A 248       3.542 -12.041 -26.145  1.00  0.00           O  
ATOM   3671  HG1 THR A 248       3.173 -11.761 -26.985  1.00  0.00           H  
ATOM   3672  C   THR A 248       4.315 -14.546 -24.767  1.00  0.00           C  
ATOM   3673  O   THR A 248       4.678 -15.715 -25.085  1.00  0.00           O  
ATOM   3674  N   ALA A 249       3.221 -14.279 -24.081  1.00  0.00           N  
ATOM   3675  H   ALA A 249       3.063 -13.345 -23.733  1.00  0.00           H  
ATOM   3676  CA  ALA A 249       2.260 -15.334 -23.682  1.00  0.00           C  
ATOM   3677  HA  ALA A 249       1.353 -14.998 -23.181  1.00  0.00           H  
ATOM   3678  CB  ALA A 249       1.767 -16.059 -24.923  1.00  0.00           C  
ATOM   3679  HB1 ALA A 249       0.703 -16.294 -24.933  1.00  0.00           H  
ATOM   3680  HB2 ALA A 249       1.857 -15.398 -25.785  1.00  0.00           H  
ATOM   3681  HB3 ALA A 249       2.398 -16.929 -25.111  1.00  0.00           H  
ATOM   3682  C   ALA A 249       2.812 -16.363 -22.597  1.00  0.00           C  
ATOM   3683  O   ALA A 249       2.300 -17.459 -22.349  1.00  0.00           O  
ATOM   3684  N   GLN A 250       3.859 -15.905 -21.838  1.00  0.00           N  
ATOM   3685  H   GLN A 250       4.140 -14.958 -22.052  1.00  0.00           H  
ATOM   3686  CA  GLN A 250       4.611 -16.662 -20.785  1.00  0.00           C  
ATOM   3687  HA  GLN A 250       4.275 -17.698 -20.821  1.00  0.00           H  
ATOM   3688  CB  GLN A 250       6.119 -16.706 -21.130  1.00  0.00           C  
ATOM   3689  HB2 GLN A 250       6.515 -15.694 -21.052  1.00  0.00           H  
ATOM   3690  HB3 GLN A 250       6.621 -17.423 -20.479  1.00  0.00           H  
ATOM   3691  CG  GLN A 250       6.389 -17.154 -22.619  1.00  0.00           C  
ATOM   3692  HG2 GLN A 250       5.979 -16.349 -23.227  1.00  0.00           H  
ATOM   3693  HG3 GLN A 250       7.464 -17.288 -22.736  1.00  0.00           H  
ATOM   3694  CD  GLN A 250       5.736 -18.468 -23.038  1.00  0.00           C  
ATOM   3695  OE1 GLN A 250       5.735 -19.383 -22.231  1.00  0.00           O  
ATOM   3696  NE2 GLN A 250       5.143 -18.586 -24.204  1.00  0.00           N  
ATOM   3697 HE21 GLN A 250       5.001 -17.846 -24.878  1.00  0.00           H  
ATOM   3698 HE22 GLN A 250       4.985 -19.534 -24.514  1.00  0.00           H  
ATOM   3699  C   GLN A 250       4.477 -16.170 -19.328  1.00  0.00           C  
ATOM   3700  O   GLN A 250       4.269 -15.000 -19.067  1.00  0.00           O  
ATOM   3701  N   ALA A 251       4.527 -17.110 -18.414  1.00  0.00           N  
ATOM   3702  H   ALA A 251       4.888 -18.012 -18.690  1.00  0.00           H  
ATOM   3703  CA  ALA A 251       4.352 -16.876 -16.996  1.00  0.00           C  
ATOM   3704  HA  ALA A 251       4.374 -15.853 -16.620  1.00  0.00           H  
ATOM   3705  CB  ALA A 251       3.027 -17.565 -16.517  1.00  0.00           C  
ATOM   3706  HB1 ALA A 251       2.192 -16.991 -16.918  1.00  0.00           H  
ATOM   3707  HB2 ALA A 251       2.976 -18.561 -16.957  1.00  0.00           H  
ATOM   3708  HB3 ALA A 251       2.873 -17.704 -15.447  1.00  0.00           H  
ATOM   3709  C   ALA A 251       5.591 -17.487 -16.303  1.00  0.00           C  
ATOM   3710  O   ALA A 251       5.734 -18.703 -16.188  1.00  0.00           O  
ATOM   3711  N   LEU A 252       6.469 -16.630 -15.807  1.00  0.00           N  
ATOM   3712  H   LEU A 252       6.261 -15.642 -15.800  1.00  0.00           H  
ATOM   3713  CA  LEU A 252       7.775 -16.937 -15.335  1.00  0.00           C  
ATOM   3714  HA  LEU A 252       8.148 -17.735 -15.978  1.00  0.00           H  
ATOM   3715  CB  LEU A 252       8.745 -15.855 -15.780  1.00  0.00           C  
ATOM   3716  HB2 LEU A 252       8.268 -14.879 -15.693  1.00  0.00           H  
ATOM   3717  HB3 LEU A 252       9.627 -16.027 -15.162  1.00  0.00           H  
ATOM   3718  CG  LEU A 252       9.192 -15.866 -17.291  1.00  0.00           C  
ATOM   3719  HG  LEU A 252       9.476 -16.902 -17.480  1.00  0.00           H  
ATOM   3720  CD1 LEU A 252       8.123 -15.246 -18.192  1.00  0.00           C  
ATOM   3721 HD11 LEU A 252       7.775 -14.318 -17.736  1.00  0.00           H  
ATOM   3722 HD12 LEU A 252       8.508 -15.027 -19.188  1.00  0.00           H  
ATOM   3723 HD13 LEU A 252       7.290 -15.911 -18.417  1.00  0.00           H  
ATOM   3724  CD2 LEU A 252      10.393 -14.890 -17.475  1.00  0.00           C  
ATOM   3725 HD21 LEU A 252      11.273 -15.179 -16.900  1.00  0.00           H  
ATOM   3726 HD22 LEU A 252      10.742 -14.961 -18.506  1.00  0.00           H  
ATOM   3727 HD23 LEU A 252      10.142 -13.857 -17.238  1.00  0.00           H  
ATOM   3728  C   LEU A 252       7.868 -17.099 -13.825  1.00  0.00           C  
ATOM   3729  O   LEU A 252       7.204 -16.424 -12.993  1.00  0.00           O  
ATOM   3730  N   ASN A 253       8.643 -18.080 -13.316  1.00  0.00           N  
ATOM   3731  H   ASN A 253       9.270 -18.624 -13.892  1.00  0.00           H  
ATOM   3732  CA  ASN A 253       8.850 -18.280 -11.821  1.00  0.00           C  
ATOM   3733  HA  ASN A 253       7.956 -17.894 -11.333  1.00  0.00           H  
ATOM   3734  CB  ASN A 253       9.068 -19.835 -11.534  1.00  0.00           C  
ATOM   3735  HB2 ASN A 253       9.938 -20.147 -12.111  1.00  0.00           H  
ATOM   3736  HB3 ASN A 253       9.256 -20.096 -10.492  1.00  0.00           H  
ATOM   3737  CG  ASN A 253       7.870 -20.606 -11.943  1.00  0.00           C  
ATOM   3738  OD1 ASN A 253       6.736 -20.105 -12.036  1.00  0.00           O  
ATOM   3739  ND2 ASN A 253       8.003 -21.879 -12.245  1.00  0.00           N  
ATOM   3740 HD21 ASN A 253       7.128 -22.309 -12.511  1.00  0.00           H  
ATOM   3741 HD22 ASN A 253       8.902 -22.329 -12.147  1.00  0.00           H  
ATOM   3742  C   ASN A 253      10.042 -17.480 -11.194  1.00  0.00           C  
ATOM   3743  O   ASN A 253      11.141 -17.506 -11.751  1.00  0.00           O  
ATOM   3744  N   VAL A 254       9.857 -16.809 -10.036  1.00  0.00           N  
ATOM   3745  H   VAL A 254       8.925 -16.672  -9.671  1.00  0.00           H  
ATOM   3746  CA  VAL A 254      10.970 -16.328  -9.196  1.00  0.00           C  
ATOM   3747  HA  VAL A 254      11.949 -16.771  -9.376  1.00  0.00           H  
ATOM   3748  CB  VAL A 254      11.236 -14.822  -9.299  1.00  0.00           C  
ATOM   3749  HB  VAL A 254      11.411 -14.365  -8.324  1.00  0.00           H  
ATOM   3750  CG1 VAL A 254      12.539 -14.705 -10.164  1.00  0.00           C  
ATOM   3751 HG11 VAL A 254      12.865 -13.670 -10.257  1.00  0.00           H  
ATOM   3752 HG12 VAL A 254      13.333 -15.172  -9.582  1.00  0.00           H  
ATOM   3753 HG13 VAL A 254      12.385 -15.187 -11.129  1.00  0.00           H  
ATOM   3754  CG2 VAL A 254      10.094 -14.104  -9.976  1.00  0.00           C  
ATOM   3755 HG21 VAL A 254       9.921 -14.514 -10.971  1.00  0.00           H  
ATOM   3756 HG22 VAL A 254       9.235 -14.332  -9.345  1.00  0.00           H  
ATOM   3757 HG23 VAL A 254      10.244 -13.024  -9.974  1.00  0.00           H  
ATOM   3758  C   VAL A 254      10.668 -16.893  -7.768  1.00  0.00           C  
ATOM   3759  O   VAL A 254      11.034 -16.284  -6.759  1.00  0.00           O  
ATOM   3760  N   CYS A 255      10.035 -18.034  -7.585  1.00  0.00           N  
ATOM   3761  H   CYS A 255       9.977 -18.569  -8.440  1.00  0.00           H  
ATOM   3762  CA  CYS A 255       9.622 -18.477  -6.258  1.00  0.00           C  
ATOM   3763  HA  CYS A 255       9.190 -17.655  -5.686  1.00  0.00           H  
ATOM   3764  CB  CYS A 255       8.389 -19.411  -6.369  1.00  0.00           C  
ATOM   3765  HB2 CYS A 255       8.153 -19.815  -5.384  1.00  0.00           H  
ATOM   3766  HB3 CYS A 255       7.551 -18.847  -6.778  1.00  0.00           H  
ATOM   3767  SG  CYS A 255       8.717 -20.787  -7.530  1.00  0.00           S  
ATOM   3768  HG  CYS A 255       7.448 -21.189  -7.642  1.00  0.00           H  
ATOM   3769  C   CYS A 255      10.761 -19.070  -5.465  1.00  0.00           C  
ATOM   3770  O   CYS A 255      10.488 -19.621  -4.397  1.00  0.00           O  
ATOM   3771  N   GLY A 256      12.011 -18.961  -5.845  1.00  0.00           N  
ATOM   3772  H   GLY A 256      12.298 -18.444  -6.665  1.00  0.00           H  
ATOM   3773  CA  GLY A 256      13.176 -19.553  -5.141  1.00  0.00           C  
ATOM   3774  HA2 GLY A 256      14.126 -19.036  -5.273  1.00  0.00           H  
ATOM   3775  HA3 GLY A 256      12.867 -19.514  -4.096  1.00  0.00           H  
ATOM   3776  C   GLY A 256      13.355 -21.008  -5.566  1.00  0.00           C  
ATOM   3777  O   GLY A 256      13.745 -21.870  -4.777  1.00  0.00           O  
ATOM   3778  N   GLY A 257      13.046 -21.263  -6.856  1.00  0.00           N  
ATOM   3779  H   GLY A 257      12.714 -20.538  -7.478  1.00  0.00           H  
ATOM   3780  CA  GLY A 257      13.163 -22.632  -7.418  1.00  0.00           C  
ATOM   3781  HA2 GLY A 257      13.309 -22.585  -8.497  1.00  0.00           H  
ATOM   3782  HA3 GLY A 257      13.968 -23.140  -6.889  1.00  0.00           H  
ATOM   3783  C   GLY A 257      11.940 -23.532  -7.244  1.00  0.00           C  
ATOM   3784  O   GLY A 257      11.994 -24.598  -7.851  1.00  0.00           O  
ATOM   3785  N   LEU A 258      11.001 -23.294  -6.287  1.00  0.00           N  
ATOM   3786  H   LEU A 258      11.083 -22.469  -5.711  1.00  0.00           H  
ATOM   3787  CA  LEU A 258       9.848 -24.173  -5.956  1.00  0.00           C  
ATOM   3788  HA  LEU A 258      10.230 -25.086  -5.498  1.00  0.00           H  
ATOM   3789  CB  LEU A 258       9.012 -23.442  -4.866  1.00  0.00           C  
ATOM   3790  HB2 LEU A 258       9.714 -23.185  -4.074  1.00  0.00           H  
ATOM   3791  HB3 LEU A 258       8.761 -22.462  -5.270  1.00  0.00           H  
ATOM   3792  CG  LEU A 258       7.820 -24.259  -4.329  1.00  0.00           C  
ATOM   3793  HG  LEU A 258       7.177 -24.605  -5.138  1.00  0.00           H  
ATOM   3794  CD1 LEU A 258       8.273 -25.449  -3.455  1.00  0.00           C  
ATOM   3795 HD11 LEU A 258       7.456 -26.111  -3.168  1.00  0.00           H  
ATOM   3796 HD12 LEU A 258       9.004 -26.085  -3.955  1.00  0.00           H  
ATOM   3797 HD13 LEU A 258       8.787 -25.093  -2.563  1.00  0.00           H  
ATOM   3798  CD2 LEU A 258       6.976 -23.498  -3.299  1.00  0.00           C  
ATOM   3799 HD21 LEU A 258       7.565 -23.047  -2.501  1.00  0.00           H  
ATOM   3800 HD22 LEU A 258       6.301 -22.809  -3.808  1.00  0.00           H  
ATOM   3801 HD23 LEU A 258       6.296 -24.187  -2.798  1.00  0.00           H  
ATOM   3802  C   LEU A 258       8.920 -24.677  -7.088  1.00  0.00           C  
ATOM   3803  O   LEU A 258       8.388 -25.755  -7.087  1.00  0.00           O  
ATOM   3804  N   GLY A 259       8.867 -23.910  -8.164  1.00  0.00           N  
ATOM   3805  H   GLY A 259       9.361 -23.035  -8.071  1.00  0.00           H  
ATOM   3806  CA  GLY A 259       8.097 -24.203  -9.414  1.00  0.00           C  
ATOM   3807  HA2 GLY A 259       7.134 -24.508  -9.004  1.00  0.00           H  
ATOM   3808  HA3 GLY A 259       8.124 -23.251  -9.944  1.00  0.00           H  
ATOM   3809  C   GLY A 259       8.694 -25.387 -10.243  1.00  0.00           C  
ATOM   3810  O   GLY A 259       9.852 -25.439 -10.583  1.00  0.00           O  
ATOM   3811  N   ASN A 260       7.844 -26.380 -10.529  1.00  0.00           N  
ATOM   3812  H   ASN A 260       6.931 -26.343 -10.100  1.00  0.00           H  
ATOM   3813  CA  ASN A 260       8.124 -27.493 -11.486  1.00  0.00           C  
ATOM   3814  HA  ASN A 260       9.206 -27.531 -11.610  1.00  0.00           H  
ATOM   3815  CB  ASN A 260       7.697 -28.902 -11.051  1.00  0.00           C  
ATOM   3816  HB2 ASN A 260       6.649 -29.023 -11.325  1.00  0.00           H  
ATOM   3817  HB3 ASN A 260       8.212 -29.703 -11.580  1.00  0.00           H  
ATOM   3818  CG  ASN A 260       7.849 -29.223  -9.660  1.00  0.00           C  
ATOM   3819  OD1 ASN A 260       8.855 -28.882  -9.047  1.00  0.00           O  
ATOM   3820  ND2 ASN A 260       6.903 -29.944  -9.027  1.00  0.00           N  
ATOM   3821 HD21 ASN A 260       6.248 -30.496  -9.562  1.00  0.00           H  
ATOM   3822 HD22 ASN A 260       7.115 -30.132  -8.057  1.00  0.00           H  
ATOM   3823  C   ASN A 260       7.490 -27.221 -12.910  1.00  0.00           C  
ATOM   3824  O   ASN A 260       7.753 -28.112 -13.833  1.00  0.00           O  
ATOM   3825  N   TYR A 261       6.744 -26.076 -13.138  1.00  0.00           N  
ATOM   3826  H   TYR A 261       6.732 -25.353 -12.434  1.00  0.00           H  
ATOM   3827  CA  TYR A 261       6.359 -25.571 -14.425  1.00  0.00           C  
ATOM   3828  HA  TYR A 261       7.204 -25.771 -15.082  1.00  0.00           H  
ATOM   3829  CB  TYR A 261       5.173 -26.347 -14.966  1.00  0.00           C  
ATOM   3830  HB2 TYR A 261       5.085 -26.319 -16.052  1.00  0.00           H  
ATOM   3831  HB3 TYR A 261       5.288 -27.407 -14.743  1.00  0.00           H  
ATOM   3832  CG  TYR A 261       3.902 -25.804 -14.466  1.00  0.00           C  
ATOM   3833  CD1 TYR A 261       3.538 -26.185 -13.165  1.00  0.00           C  
ATOM   3834  HD1 TYR A 261       4.239 -26.765 -12.583  1.00  0.00           H  
ATOM   3835  CE1 TYR A 261       2.208 -26.025 -12.777  1.00  0.00           C  
ATOM   3836  HE1 TYR A 261       1.857 -26.323 -11.800  1.00  0.00           H  
ATOM   3837  CZ  TYR A 261       1.291 -25.464 -13.608  1.00  0.00           C  
ATOM   3838  OH  TYR A 261       0.027 -25.302 -13.334  1.00  0.00           O  
ATOM   3839  HH  TYR A 261      -0.439 -24.574 -13.752  1.00  0.00           H  
ATOM   3840  CE2 TYR A 261       1.640 -25.068 -14.956  1.00  0.00           C  
ATOM   3841  HE2 TYR A 261       0.925 -24.583 -15.604  1.00  0.00           H  
ATOM   3842  CD2 TYR A 261       2.930 -25.291 -15.412  1.00  0.00           C  
ATOM   3843  HD2 TYR A 261       3.257 -25.079 -16.418  1.00  0.00           H  
ATOM   3844  C   TYR A 261       6.205 -24.060 -14.438  1.00  0.00           C  
ATOM   3845  O   TYR A 261       6.097 -23.482 -15.500  1.00  0.00           O  
ATOM   3846  OXT TYR A 261       6.109 -23.452 -13.357  1.00  0.00           O  
ATOM   3847  C6N NDP A 262       2.499 -12.855  -5.079  1.00  0.00           C  
ATOM   3848  H26 NDP A 262       1.725 -13.074  -5.801  1.00  0.00           H  
ATOM   3849  C5N NDP A 262       3.157 -13.872  -4.398  1.00  0.00           C  
ATOM   3850  H25 NDP A 262       3.050 -14.899  -4.714  1.00  0.00           H  
ATOM   3851  C4N NDP A 262       4.307 -13.517  -3.461  1.00  0.00           C  
ATOM   3852  H23 NDP A 262       4.242 -14.256  -2.663  1.00  0.00           H  
ATOM   3853  H24 NDP A 262       5.205 -13.703  -4.050  1.00  0.00           H  
ATOM   3854  C3N NDP A 262       4.294 -12.106  -2.995  1.00  0.00           C  
ATOM   3855  C7N NDP A 262       5.132 -11.737  -1.925  1.00  0.00           C  
ATOM   3856  O7N NDP A 262       5.799 -12.606  -1.327  1.00  0.00           O  
ATOM   3857  N7N NDP A 262       5.237 -10.598  -1.445  1.00  0.00           N  
ATOM   3858  H21 NDP A 262       5.754 -10.496  -0.583  1.00  0.00           H  
ATOM   3859  H22 NDP A 262       4.695  -9.818  -1.789  1.00  0.00           H  
ATOM   3860  C2N NDP A 262       3.637 -11.169  -3.788  1.00  0.00           C  
ATOM   3861  H20 NDP A 262       3.803 -10.112  -3.649  1.00  0.00           H  
ATOM   3862  N1N NDP A 262       2.821 -11.537  -4.820  1.00  0.00           N  
ATOM   3863  C1D NDP A 262       2.226 -10.423  -5.603  1.00  0.00           C  
ATOM   3864  H19 NDP A 262       2.056 -10.934  -6.551  1.00  0.00           H  
ATOM   3865  C2D NDP A 262       0.956  -9.902  -4.891  1.00  0.00           C  
ATOM   3866  H17 NDP A 262       1.125  -9.755  -3.824  1.00  0.00           H  
ATOM   3867  O2D NDP A 262      -0.211 -10.736  -4.982  1.00  0.00           O  
ATOM   3868  H18 NDP A 262      -0.944 -10.392  -4.467  1.00  0.00           H  
ATOM   3869  C3D NDP A 262       0.664  -8.539  -5.429  1.00  0.00           C  
ATOM   3870  H15 NDP A 262       0.185  -8.030  -4.592  1.00  0.00           H  
ATOM   3871  O3D NDP A 262      -0.105  -8.578  -6.660  1.00  0.00           O  
ATOM   3872  H16 NDP A 262       0.063  -7.812  -7.215  1.00  0.00           H  
ATOM   3873  C4D NDP A 262       2.126  -8.175  -5.693  1.00  0.00           C  
ATOM   3874  H14 NDP A 262       2.066  -7.457  -6.511  1.00  0.00           H  
ATOM   3875  O4D NDP A 262       3.001  -9.273  -5.965  1.00  0.00           O  
ATOM   3876  C5D NDP A 262       2.730  -7.231  -4.644  1.00  0.00           C  
ATOM   3877  H13 NDP A 262       2.165  -6.345  -4.353  1.00  0.00           H  
ATOM   3878  H12 NDP A 262       3.609  -6.694  -4.999  1.00  0.00           H  
ATOM   3879  O5D NDP A 262       3.129  -7.890  -3.470  1.00  0.00           O  
ATOM   3880  PN  NDP A 262       3.139  -7.010  -2.110  1.00  0.00           P  
ATOM   3881  O2N NDP A 262       3.818  -5.753  -2.466  1.00  0.00           O  
ATOM   3882  O1N NDP A 262       3.561  -7.872  -0.975  1.00  0.00           O  
ATOM   3883  O3  NDP A 262       1.657  -6.869  -1.977  1.00  0.00           O  
ATOM   3884  PA  NDP A 262       1.031  -5.908  -0.881  1.00  0.00           P  
ATOM   3885  O1A NDP A 262       0.072  -6.695  -0.015  1.00  0.00           O  
ATOM   3886  O2A NDP A 262       2.029  -5.020  -0.270  1.00  0.00           O  
ATOM   3887  O5B NDP A 262       0.052  -5.043  -1.633  1.00  0.00           O  
ATOM   3888  C5B NDP A 262       0.408  -4.634  -2.977  1.00  0.00           C  
ATOM   3889  H2  NDP A 262       1.483  -4.542  -3.135  1.00  0.00           H  
ATOM   3890  H1  NDP A 262       0.187  -5.435  -3.682  1.00  0.00           H  
ATOM   3891  C4B NDP A 262      -0.169  -3.326  -3.444  1.00  0.00           C  
ATOM   3892  H3  NDP A 262       0.486  -2.912  -4.211  1.00  0.00           H  
ATOM   3893  O4B NDP A 262      -1.467  -3.574  -3.815  1.00  0.00           O  
ATOM   3894  C3B NDP A 262      -0.261  -2.331  -2.278  1.00  0.00           C  
ATOM   3895  H4  NDP A 262       0.257  -2.648  -1.372  1.00  0.00           H  
ATOM   3896  O3B NDP A 262       0.361  -1.135  -2.619  1.00  0.00           O  
ATOM   3897  H5  NDP A 262       0.250  -0.495  -1.912  1.00  0.00           H  
ATOM   3898  C2B NDP A 262      -1.748  -2.126  -2.064  1.00  0.00           C  
ATOM   3899  H6  NDP A 262      -2.155  -2.918  -1.436  1.00  0.00           H  
ATOM   3900  O2B NDP A 262      -2.132  -0.810  -1.627  1.00  0.00           O  
ATOM   3901  P2B NDP A 262      -1.683  -0.176  -0.223  1.00  0.00           P  
ATOM   3902  O1X NDP A 262      -0.391   0.397  -0.562  1.00  0.00           O  
ATOM   3903  O2X NDP A 262      -1.636  -1.339   0.669  1.00  0.00           O  
ATOM   3904  O3X NDP A 262      -2.691   0.821   0.122  1.00  0.00           O  
ATOM   3905  C1B NDP A 262      -2.220  -2.410  -3.453  1.00  0.00           C  
ATOM   3906  H7  NDP A 262      -1.902  -1.566  -4.065  1.00  0.00           H  
ATOM   3907  N9A NDP A 262      -3.674  -2.599  -3.560  1.00  0.00           N  
ATOM   3908  C8A NDP A 262      -4.428  -3.596  -3.038  1.00  0.00           C  
ATOM   3909  H8  NDP A 262      -3.905  -4.346  -2.462  1.00  0.00           H  
ATOM   3910  N7A NDP A 262      -5.694  -3.421  -3.192  1.00  0.00           N  
ATOM   3911  C5A NDP A 262      -5.791  -2.390  -4.136  1.00  0.00           C  
ATOM   3912  C6A NDP A 262      -6.836  -1.746  -4.867  1.00  0.00           C  
ATOM   3913  N6A NDP A 262      -8.055  -2.182  -4.858  1.00  0.00           N  
ATOM   3914  H10 NDP A 262      -8.684  -1.554  -5.336  1.00  0.00           H  
ATOM   3915  H9  NDP A 262      -8.398  -2.718  -4.072  1.00  0.00           H  
ATOM   3916  N1A NDP A 262      -6.601  -0.706  -5.667  1.00  0.00           N  
ATOM   3917  C2A NDP A 262      -5.320  -0.360  -5.851  1.00  0.00           C  
ATOM   3918  H11 NDP A 262      -5.145   0.358  -6.638  1.00  0.00           H  
ATOM   3919  N3A NDP A 262      -4.247  -0.896  -5.229  1.00  0.00           N  
ATOM   3920  C4A NDP A 262      -4.573  -1.891  -4.354  1.00  0.00           C  
ATOM      1  N   MET B   1      -5.442  28.965  25.853  1.00  0.00           N1+
ATOM      2  CA  MET B   1      -5.803  28.711  24.471  1.00  0.00           C  
ATOM      3  C   MET B   1      -4.830  27.711  23.894  1.00  0.00           C  
ATOM      4  O   MET B   1      -3.617  27.948  23.865  1.00  0.00           O  
ATOM      5  CB  MET B   1      -5.824  30.035  23.671  1.00  0.00           C  
ATOM      6  CG  MET B   1      -6.157  29.916  22.179  1.00  0.00           C  
ATOM      7  SD  MET B   1      -4.771  29.347  21.159  1.00  0.00           S  
ATOM      8  CE  MET B   1      -5.554  29.276  19.550  1.00  0.00           C  
ATOM      9  HT1 MET B   1      -6.050  29.677  26.314  1.00  0.00           H  
ATOM     10  HT2 MET B   1      -4.458  29.311  25.878  1.00  0.00           H  
ATOM     11  HT3 MET B   1      -5.490  28.068  26.384  1.00  0.00           H  
ATOM     12  HA  MET B   1      -6.788  28.268  24.462  1.00  0.00           H  
ATOM     13  HB1 MET B   1      -6.552  30.694  24.117  1.00  0.00           H  
ATOM     14  HB2 MET B   1      -4.851  30.496  23.758  1.00  0.00           H  
ATOM     15  HG1 MET B   1      -6.975  29.221  22.062  1.00  0.00           H  
ATOM     16  HG2 MET B   1      -6.473  30.886  21.820  1.00  0.00           H  
ATOM     17  HE1 MET B   1      -5.960  30.249  19.313  1.00  0.00           H  
ATOM     18  HE2 MET B   1      -6.347  28.544  19.569  1.00  0.00           H  
ATOM     19  HE3 MET B   1      -4.823  28.998  18.805  1.00  0.00           H  
ATOM     20  N   ALA B   2      -5.337  26.592  23.474  1.00  0.00           N  
ATOM     21  CA  ALA B   2      -4.509  25.552  22.935  1.00  0.00           C  
ATOM     22  C   ALA B   2      -4.958  25.189  21.544  1.00  0.00           C  
ATOM     23  O   ALA B   2      -6.159  25.154  21.254  1.00  0.00           O  
ATOM     24  CB  ALA B   2      -4.536  24.329  23.835  1.00  0.00           C  
ATOM     25  HN  ALA B   2      -6.314  26.453  23.508  1.00  0.00           H  
ATOM     26  HA  ALA B   2      -3.493  25.921  22.892  1.00  0.00           H  
ATOM     27  HB1 ALA B   2      -5.542  23.940  23.890  1.00  0.00           H  
ATOM     28  HB2 ALA B   2      -4.211  24.616  24.823  1.00  0.00           H  
ATOM     29  HB3 ALA B   2      -3.876  23.570  23.445  1.00  0.00           H  
ATOM     30  N   THR B   3      -4.013  24.954  20.688  1.00  0.00           N  
ATOM     31  CA  THR B   3      -4.288  24.515  19.349  1.00  0.00           C  
ATOM     32  C   THR B   3      -4.319  22.981  19.360  1.00  0.00           C  
ATOM     33  O   THR B   3      -3.384  22.315  18.920  1.00  0.00           O  
ATOM     34  CB  THR B   3      -3.195  25.030  18.381  1.00  0.00           C  
ATOM     35  OG1 THR B   3      -2.966  26.436  18.634  1.00  0.00           O  
ATOM     36  CG2 THR B   3      -3.631  24.856  16.924  1.00  0.00           C  
ATOM     37  HN  THR B   3      -3.081  25.097  20.961  1.00  0.00           H  
ATOM     38  HA  THR B   3      -5.252  24.901  19.052  1.00  0.00           H  
ATOM     39  HB  THR B   3      -2.281  24.480  18.553  1.00  0.00           H  
ATOM     40  HG1 THR B   3      -2.555  26.514  19.507  1.00  0.00           H  
ATOM     41 HG21 THR B   3      -4.553  25.392  16.759  1.00  0.00           H  
ATOM     42 HG22 THR B   3      -3.779  23.806  16.721  1.00  0.00           H  
ATOM     43 HG23 THR B   3      -2.866  25.244  16.267  1.00  0.00           H  
ATOM     44  N   LEU B   4      -5.344  22.448  19.979  1.00  0.00           N  
ATOM     45  CA  LEU B   4      -5.490  21.035  20.122  1.00  0.00           C  
ATOM     46  C   LEU B   4      -6.520  20.576  19.104  1.00  0.00           C  
ATOM     47  O   LEU B   4      -7.397  21.362  18.715  1.00  0.00           O  
ATOM     48  CB  LEU B   4      -5.939  20.706  21.552  1.00  0.00           C  
ATOM     49  CG  LEU B   4      -5.710  19.280  22.015  1.00  0.00           C  
ATOM     50  CD1 LEU B   4      -4.221  18.974  22.038  1.00  0.00           C  
ATOM     51  CD2 LEU B   4      -6.309  19.066  23.388  1.00  0.00           C  
ATOM     52  HN  LEU B   4      -6.050  23.031  20.330  1.00  0.00           H  
ATOM     53  HA  LEU B   4      -4.538  20.568  19.923  1.00  0.00           H  
ATOM     54  HB1 LEU B   4      -5.403  21.341  22.239  1.00  0.00           H  
ATOM     55  HB2 LEU B   4      -6.996  20.912  21.633  1.00  0.00           H  
ATOM     56  HG  LEU B   4      -6.194  18.615  21.318  1.00  0.00           H  
ATOM     57 HD11 LEU B   4      -4.070  17.953  22.358  1.00  0.00           H  
ATOM     58 HD12 LEU B   4      -3.725  19.645  22.723  1.00  0.00           H  
ATOM     59 HD13 LEU B   4      -3.815  19.102  21.046  1.00  0.00           H  
ATOM     60 HD21 LEU B   4      -6.122  18.053  23.717  1.00  0.00           H  
ATOM     61 HD22 LEU B   4      -7.374  19.235  23.344  1.00  0.00           H  
ATOM     62 HD23 LEU B   4      -5.862  19.759  24.087  1.00  0.00           H  
ATOM     63  N   LEU B   5      -6.424  19.347  18.671  1.00  0.00           N  
ATOM     64  CA  LEU B   5      -7.302  18.849  17.634  1.00  0.00           C  
ATOM     65  C   LEU B   5      -8.655  18.462  18.186  1.00  0.00           C  
ATOM     66  O   LEU B   5      -8.761  17.610  19.066  1.00  0.00           O  
ATOM     67  CB  LEU B   5      -6.666  17.656  16.919  1.00  0.00           C  
ATOM     68  CG  LEU B   5      -5.341  17.917  16.220  1.00  0.00           C  
ATOM     69  CD1 LEU B   5      -4.892  16.680  15.472  1.00  0.00           C  
ATOM     70  CD2 LEU B   5      -5.448  19.106  15.283  1.00  0.00           C  
ATOM     71  HN  LEU B   5      -5.769  18.727  19.062  1.00  0.00           H  
ATOM     72  HA  LEU B   5      -7.437  19.639  16.911  1.00  0.00           H  
ATOM     73  HB1 LEU B   5      -6.494  16.892  17.663  1.00  0.00           H  
ATOM     74  HB2 LEU B   5      -7.357  17.255  16.194  1.00  0.00           H  
ATOM     75  HG  LEU B   5      -4.591  18.138  16.965  1.00  0.00           H  
ATOM     76 HD11 LEU B   5      -3.954  16.876  14.971  1.00  0.00           H  
ATOM     77 HD12 LEU B   5      -5.645  16.411  14.745  1.00  0.00           H  
ATOM     78 HD13 LEU B   5      -4.762  15.864  16.171  1.00  0.00           H  
ATOM     79 HD21 LEU B   5      -6.185  18.892  14.522  1.00  0.00           H  
ATOM     80 HD22 LEU B   5      -4.489  19.281  14.818  1.00  0.00           H  
ATOM     81 HD23 LEU B   5      -5.749  19.982  15.838  1.00  0.00           H  
ATOM     82  N   THR B   6      -9.677  19.093  17.693  1.00  0.00           N  
ATOM     83  CA  THR B   6     -11.008  18.759  18.082  1.00  0.00           C  
ATOM     84  C   THR B   6     -11.559  17.683  17.139  1.00  0.00           C  
ATOM     85  O   THR B   6     -10.816  17.176  16.261  1.00  0.00           O  
ATOM     86  CB  THR B   6     -11.937  20.001  18.095  1.00  0.00           C  
ATOM     87  OG1 THR B   6     -12.000  20.613  16.784  1.00  0.00           O  
ATOM     88  CG2 THR B   6     -11.454  21.026  19.116  1.00  0.00           C  
ATOM     89  HN  THR B   6      -9.538  19.813  17.036  1.00  0.00           H  
ATOM     90  HA  THR B   6     -10.954  18.350  19.079  1.00  0.00           H  
ATOM     91  HB  THR B   6     -12.932  19.677  18.370  1.00  0.00           H  
ATOM     92  HG1 THR B   6     -11.106  20.901  16.525  1.00  0.00           H  
ATOM     93 HG21 THR B   6     -10.443  21.323  18.877  1.00  0.00           H  
ATOM     94 HG22 THR B   6     -11.490  20.592  20.105  1.00  0.00           H  
ATOM     95 HG23 THR B   6     -12.100  21.891  19.089  1.00  0.00           H  
ATOM     96  N   THR B   7     -12.831  17.367  17.263  1.00  0.00           N  
ATOM     97  CA  THR B   7     -13.463  16.385  16.423  1.00  0.00           C  
ATOM     98  C   THR B   7     -13.518  16.899  14.965  1.00  0.00           C  
ATOM     99  O   THR B   7     -13.322  16.134  14.006  1.00  0.00           O  
ATOM    100  CB  THR B   7     -14.876  16.084  16.963  1.00  0.00           C  
ATOM    101  OG1 THR B   7     -14.761  15.743  18.354  1.00  0.00           O  
ATOM    102  CG2 THR B   7     -15.517  14.923  16.221  1.00  0.00           C  
ATOM    103  HN  THR B   7     -13.397  17.784  17.951  1.00  0.00           H  
ATOM    104  HA  THR B   7     -12.871  15.483  16.462  1.00  0.00           H  
ATOM    105  HB  THR B   7     -15.487  16.969  16.858  1.00  0.00           H  
ATOM    106  HG1 THR B   7     -15.618  15.412  18.670  1.00  0.00           H  
ATOM    107 HG21 THR B   7     -14.918  14.034  16.349  1.00  0.00           H  
ATOM    108 HG22 THR B   7     -15.579  15.163  15.170  1.00  0.00           H  
ATOM    109 HG23 THR B   7     -16.508  14.748  16.608  1.00  0.00           H  
ATOM    110  N   ASP B   8     -13.712  18.209  14.812  1.00  0.00           N  
ATOM    111  CA  ASP B   8     -13.763  18.820  13.485  1.00  0.00           C  
ATOM    112  C   ASP B   8     -12.381  18.804  12.841  1.00  0.00           C  
ATOM    113  O   ASP B   8     -12.241  18.510  11.644  1.00  0.00           O  
ATOM    114  CB  ASP B   8     -14.295  20.251  13.562  1.00  0.00           C  
ATOM    115  CG  ASP B   8     -14.411  20.912  12.207  1.00  0.00           C  
ATOM    116  OD1 ASP B   8     -15.416  20.659  11.489  1.00  0.00           O  
ATOM    117  OD2 ASP B   8     -13.491  21.676  11.831  1.00  0.00           O  
ATOM    118  HN  ASP B   8     -13.822  18.778  15.606  1.00  0.00           H  
ATOM    119  HA  ASP B   8     -14.433  18.225  12.883  1.00  0.00           H  
ATOM    120  HB1 ASP B   8     -15.275  20.236  14.014  1.00  0.00           H  
ATOM    121  HB2 ASP B   8     -13.633  20.842  14.177  1.00  0.00           H  
ATOM    122  N   ASP B   9     -11.354  19.066  13.660  1.00  0.00           N  
ATOM    123  CA  ASP B   9      -9.955  19.064  13.190  1.00  0.00           C  
ATOM    124  C   ASP B   9      -9.585  17.696  12.695  1.00  0.00           C  
ATOM    125  O   ASP B   9      -9.006  17.543  11.610  1.00  0.00           O  
ATOM    126  CB  ASP B   9      -8.952  19.455  14.292  1.00  0.00           C  
ATOM    127  CG  ASP B   9      -9.051  20.877  14.791  1.00  0.00           C  
ATOM    128  OD1 ASP B   9      -8.483  21.785  14.160  1.00  0.00           O  
ATOM    129  OD2 ASP B   9      -9.660  21.096  15.846  1.00  0.00           O  
ATOM    130  HN  ASP B   9     -11.549  19.262  14.600  1.00  0.00           H  
ATOM    131  HA  ASP B   9      -9.873  19.768  12.375  1.00  0.00           H  
ATOM    132  HB1 ASP B   9      -9.101  18.806  15.142  1.00  0.00           H  
ATOM    133  HB2 ASP B   9      -7.958  19.298  13.898  1.00  0.00           H  
ATOM    134  N   LEU B  10      -9.940  16.696  13.495  1.00  0.00           N  
ATOM    135  CA  LEU B  10      -9.678  15.306  13.178  1.00  0.00           C  
ATOM    136  C   LEU B  10     -10.351  14.919  11.868  1.00  0.00           C  
ATOM    137  O   LEU B  10      -9.747  14.267  11.025  1.00  0.00           O  
ATOM    138  CB  LEU B  10     -10.194  14.405  14.293  1.00  0.00           C  
ATOM    139  CG  LEU B  10      -9.927  12.910  14.116  1.00  0.00           C  
ATOM    140  CD1 LEU B  10      -8.434  12.598  14.193  1.00  0.00           C  
ATOM    141  CD2 LEU B  10     -10.706  12.111  15.132  1.00  0.00           C  
ATOM    142  HN  LEU B  10     -10.381  16.913  14.348  1.00  0.00           H  
ATOM    143  HA  LEU B  10      -8.609  15.170  13.088  1.00  0.00           H  
ATOM    144  HB1 LEU B  10      -9.746  14.725  15.222  1.00  0.00           H  
ATOM    145  HB2 LEU B  10     -11.263  14.543  14.362  1.00  0.00           H  
ATOM    146  HG  LEU B  10     -10.263  12.625  13.129  1.00  0.00           H  
ATOM    147 HD11 LEU B  10      -8.277  11.540  14.049  1.00  0.00           H  
ATOM    148 HD12 LEU B  10      -8.059  12.889  15.162  1.00  0.00           H  
ATOM    149 HD13 LEU B  10      -7.913  13.153  13.427  1.00  0.00           H  
ATOM    150 HD21 LEU B  10     -10.393  12.393  16.127  1.00  0.00           H  
ATOM    151 HD22 LEU B  10     -10.520  11.056  14.984  1.00  0.00           H  
ATOM    152 HD23 LEU B  10     -11.762  12.316  15.016  1.00  0.00           H  
ATOM    153  N   ARG B  11     -11.600  15.349  11.697  1.00  0.00           N  
ATOM    154  CA  ARG B  11     -12.357  15.051  10.485  1.00  0.00           C  
ATOM    155  C   ARG B  11     -11.640  15.537   9.255  1.00  0.00           C  
ATOM    156  O   ARG B  11     -11.492  14.793   8.300  1.00  0.00           O  
ATOM    157  CB  ARG B  11     -13.760  15.654  10.542  1.00  0.00           C  
ATOM    158  CG  ARG B  11     -14.566  15.436   9.266  1.00  0.00           C  
ATOM    159  CD  ARG B  11     -15.984  15.922   9.408  1.00  0.00           C  
ATOM    160  NE  ARG B  11     -16.079  17.347   9.754  1.00  0.00           N  
ATOM    161  CZ  ARG B  11     -17.226  18.019   9.771  1.00  0.00           C  
ATOM    162  NH1 ARG B  11     -18.310  17.465   9.234  1.00  0.00           N  
ATOM    163  NH2 ARG B  11     -17.273  19.251  10.258  1.00  0.00           N  
ATOM    164  HN  ARG B  11     -12.023  15.863  12.420  1.00  0.00           H  
ATOM    165  HA  ARG B  11     -12.449  13.977  10.405  1.00  0.00           H  
ATOM    166  HB1 ARG B  11     -14.307  15.238  11.375  1.00  0.00           H  
ATOM    167  HB2 ARG B  11     -13.654  16.718  10.696  1.00  0.00           H  
ATOM    168  HG1 ARG B  11     -14.102  15.986   8.460  1.00  0.00           H  
ATOM    169  HG2 ARG B  11     -14.577  14.382   9.035  1.00  0.00           H  
ATOM    170  HD1 ARG B  11     -16.494  15.772   8.468  1.00  0.00           H  
ATOM    171  HD2 ARG B  11     -16.471  15.337  10.176  1.00  0.00           H  
ATOM    172  HE  ARG B  11     -15.245  17.782  10.041  1.00  0.00           H  
ATOM    173 HH11 ARG B  11     -18.275  16.563   8.794  1.00  0.00           H  
ATOM    174 HH12 ARG B  11     -19.225  17.888   9.282  1.00  0.00           H  
ATOM    175 HH21 ARG B  11     -16.465  19.736  10.637  1.00  0.00           H  
ATOM    176 HH22 ARG B  11     -18.123  19.791  10.268  1.00  0.00           H  
ATOM    177  N   ARG B  12     -11.158  16.773   9.300  1.00  0.00           N  
ATOM    178  CA  ARG B  12     -10.475  17.347   8.152  1.00  0.00           C  
ATOM    179  C   ARG B  12      -9.206  16.560   7.835  1.00  0.00           C  
ATOM    180  O   ARG B  12      -8.879  16.366   6.676  1.00  0.00           O  
ATOM    181  CB  ARG B  12     -10.149  18.815   8.369  1.00  0.00           C  
ATOM    182  CG  ARG B  12     -11.338  19.671   8.757  1.00  0.00           C  
ATOM    183  CD  ARG B  12     -10.941  21.132   8.898  1.00  0.00           C  
ATOM    184  NE  ARG B  12      -9.707  21.287   9.683  1.00  0.00           N  
ATOM    185  CZ  ARG B  12      -9.636  21.676  10.966  1.00  0.00           C  
ATOM    186  NH1 ARG B  12     -10.748  21.883  11.696  1.00  0.00           N  
ATOM    187  NH2 ARG B  12      -8.450  21.818  11.539  1.00  0.00           N  
ATOM    188  HN  ARG B  12     -11.265  17.296  10.125  1.00  0.00           H  
ATOM    189  HA  ARG B  12     -11.141  17.256   7.307  1.00  0.00           H  
ATOM    190  HB1 ARG B  12      -9.417  18.889   9.161  1.00  0.00           H  
ATOM    191  HB2 ARG B  12      -9.725  19.214   7.459  1.00  0.00           H  
ATOM    192  HG1 ARG B  12     -12.098  19.582   7.995  1.00  0.00           H  
ATOM    193  HG2 ARG B  12     -11.723  19.313   9.702  1.00  0.00           H  
ATOM    194  HD1 ARG B  12     -10.785  21.541   7.910  1.00  0.00           H  
ATOM    195  HD2 ARG B  12     -11.742  21.665   9.388  1.00  0.00           H  
ATOM    196  HE  ARG B  12      -8.879  21.088   9.183  1.00  0.00           H  
ATOM    197 HH11 ARG B  12     -11.693  21.759  11.358  1.00  0.00           H  
ATOM    198 HH12 ARG B  12     -10.691  22.200  12.646  1.00  0.00           H  
ATOM    199 HH21 ARG B  12      -7.564  21.674  11.088  1.00  0.00           H  
ATOM    200 HH22 ARG B  12      -8.395  22.046  12.524  1.00  0.00           H  
ATOM    201  N   ALA B  13      -8.535  16.059   8.878  1.00  0.00           N  
ATOM    202  CA  ALA B  13      -7.334  15.248   8.701  1.00  0.00           C  
ATOM    203  C   ALA B  13      -7.674  13.961   7.981  1.00  0.00           C  
ATOM    204  O   ALA B  13      -6.986  13.587   7.041  1.00  0.00           O  
ATOM    205  CB  ALA B  13      -6.664  14.933  10.033  1.00  0.00           C  
ATOM    206  HN  ALA B  13      -8.865  16.230   9.786  1.00  0.00           H  
ATOM    207  HA  ALA B  13      -6.648  15.815   8.091  1.00  0.00           H  
ATOM    208  HB1 ALA B  13      -5.799  14.311   9.842  1.00  0.00           H  
ATOM    209  HB2 ALA B  13      -7.357  14.389  10.658  1.00  0.00           H  
ATOM    210  HB3 ALA B  13      -6.358  15.846  10.524  1.00  0.00           H  
ATOM    211  N   LEU B  14      -8.762  13.313   8.406  1.00  0.00           N  
ATOM    212  CA  LEU B  14      -9.230  12.087   7.803  1.00  0.00           C  
ATOM    213  C   LEU B  14      -9.706  12.300   6.364  1.00  0.00           C  
ATOM    214  O   LEU B  14      -9.759  11.358   5.573  1.00  0.00           O  
ATOM    215  CB  LEU B  14     -10.333  11.459   8.659  1.00  0.00           C  
ATOM    216  CG  LEU B  14      -9.896  10.479   9.772  1.00  0.00           C  
ATOM    217  CD1 LEU B  14      -9.226   9.256   9.178  1.00  0.00           C  
ATOM    218  CD2 LEU B  14      -8.972  11.134  10.786  1.00  0.00           C  
ATOM    219  HN  LEU B  14      -9.288  13.639   9.167  1.00  0.00           H  
ATOM    220  HA  LEU B  14      -8.391  11.408   7.785  1.00  0.00           H  
ATOM    221  HB1 LEU B  14     -10.892  12.263   9.114  1.00  0.00           H  
ATOM    222  HB2 LEU B  14     -11.005  10.950   7.993  1.00  0.00           H  
ATOM    223  HG  LEU B  14     -10.783  10.139  10.285  1.00  0.00           H  
ATOM    224 HD11 LEU B  14      -9.926   8.731   8.543  1.00  0.00           H  
ATOM    225 HD12 LEU B  14      -8.899   8.605   9.975  1.00  0.00           H  
ATOM    226 HD13 LEU B  14      -8.368   9.564   8.597  1.00  0.00           H  
ATOM    227 HD21 LEU B  14      -8.661  10.403  11.521  1.00  0.00           H  
ATOM    228 HD22 LEU B  14      -9.498  11.940  11.277  1.00  0.00           H  
ATOM    229 HD23 LEU B  14      -8.104  11.529  10.278  1.00  0.00           H  
ATOM    230  N   VAL B  15     -10.076  13.519   6.042  1.00  0.00           N  
ATOM    231  CA  VAL B  15     -10.411  13.868   4.678  1.00  0.00           C  
ATOM    232  C   VAL B  15      -9.111  13.937   3.882  1.00  0.00           C  
ATOM    233  O   VAL B  15      -8.963  13.266   2.872  1.00  0.00           O  
ATOM    234  CB  VAL B  15     -11.158  15.238   4.595  1.00  0.00           C  
ATOM    235  CG1 VAL B  15     -11.428  15.631   3.149  1.00  0.00           C  
ATOM    236  CG2 VAL B  15     -12.471  15.179   5.359  1.00  0.00           C  
ATOM    237  HN  VAL B  15     -10.123  14.191   6.756  1.00  0.00           H  
ATOM    238  HA  VAL B  15     -11.035  13.087   4.264  1.00  0.00           H  
ATOM    239  HB  VAL B  15     -10.534  15.996   5.043  1.00  0.00           H  
ATOM    240 HG11 VAL B  15     -12.031  14.866   2.684  1.00  0.00           H  
ATOM    241 HG12 VAL B  15     -10.494  15.734   2.617  1.00  0.00           H  
ATOM    242 HG13 VAL B  15     -11.966  16.567   3.122  1.00  0.00           H  
ATOM    243 HG21 VAL B  15     -12.975  16.130   5.288  1.00  0.00           H  
ATOM    244 HG22 VAL B  15     -12.265  14.957   6.395  1.00  0.00           H  
ATOM    245 HG23 VAL B  15     -13.096  14.403   4.943  1.00  0.00           H  
ATOM    246  N   GLU B  16      -8.177  14.741   4.373  1.00  0.00           N  
ATOM    247  CA  GLU B  16      -6.875  14.938   3.750  1.00  0.00           C  
ATOM    248  C   GLU B  16      -6.095  13.634   3.534  1.00  0.00           C  
ATOM    249  O   GLU B  16      -5.456  13.463   2.481  1.00  0.00           O  
ATOM    250  CB  GLU B  16      -6.033  15.873   4.580  1.00  0.00           C  
ATOM    251  CG  GLU B  16      -6.625  17.247   4.772  1.00  0.00           C  
ATOM    252  CD  GLU B  16      -5.660  18.149   5.471  1.00  0.00           C  
ATOM    253  OE1 GLU B  16      -4.499  18.292   5.025  1.00  0.00           O  
ATOM    254  OE2 GLU B  16      -6.038  18.735   6.495  1.00  0.00           O  
ATOM    255  HN  GLU B  16      -8.371  15.244   5.195  1.00  0.00           H  
ATOM    256  HA  GLU B  16      -7.040  15.407   2.791  1.00  0.00           H  
ATOM    257  HB1 GLU B  16      -5.893  15.426   5.554  1.00  0.00           H  
ATOM    258  HB2 GLU B  16      -5.069  15.979   4.104  1.00  0.00           H  
ATOM    259  HG1 GLU B  16      -6.906  17.649   3.812  1.00  0.00           H  
ATOM    260  HG2 GLU B  16      -7.509  17.139   5.382  1.00  0.00           H  
ATOM    261  N   CYS B  17      -6.128  12.738   4.513  1.00  0.00           N  
ATOM    262  CA  CYS B  17      -5.415  11.482   4.421  1.00  0.00           C  
ATOM    263  C   CYS B  17      -5.939  10.621   3.273  1.00  0.00           C  
ATOM    264  O   CYS B  17      -5.156   9.979   2.565  1.00  0.00           O  
ATOM    265  HN  CYS B  17      -6.642  12.908   5.335  1.00  0.00           H  
ATOM    266  HA  CYS B  17      -4.386  11.728   4.212  1.00  0.00           H  
ATOM    267  CB  CYS B  17      -5.475  10.746   5.762  1.00  0.00           C  
ATOM    268  SG  CYS B  17      -4.576  11.707   7.011  1.00  0.00           S  
ATOM    269  HB1 CYS B  17      -6.514  10.632   6.069  1.00  0.00           H  
ATOM    270  HB2 CYS B  17      -5.016   9.763   5.658  1.00  0.00           H  
ATOM    271  HG  CYS B  17      -3.298  11.848   6.633  1.00  0.00           H  
ATOM    272  N   ALA B  18      -7.250  10.626   3.084  1.00  0.00           N  
ATOM    273  CA  ALA B  18      -7.864   9.896   2.002  1.00  0.00           C  
ATOM    274  C   ALA B  18      -7.644  10.647   0.699  1.00  0.00           C  
ATOM    275  O   ALA B  18      -7.142  10.087  -0.278  1.00  0.00           O  
ATOM    276  CB  ALA B  18      -9.354   9.703   2.266  1.00  0.00           C  
ATOM    277  HN  ALA B  18      -7.814  11.134   3.705  1.00  0.00           H  
ATOM    278  HA  ALA B  18      -7.390   8.929   1.938  1.00  0.00           H  
ATOM    279  HB1 ALA B  18      -9.492   9.135   3.176  1.00  0.00           H  
ATOM    280  HB2 ALA B  18      -9.805   9.170   1.443  1.00  0.00           H  
ATOM    281  HB3 ALA B  18      -9.827  10.667   2.378  1.00  0.00           H  
ATOM    282  N   GLY B  19      -7.978  11.922   0.715  1.00  0.00           N  
ATOM    283  CA  GLY B  19      -7.826  12.766  -0.439  1.00  0.00           C  
ATOM    284  C   GLY B  19      -8.816  12.404  -1.510  1.00  0.00           C  
ATOM    285  O   GLY B  19     -10.031  12.542  -1.325  1.00  0.00           O  
ATOM    286  HN  GLY B  19      -8.354  12.306   1.537  1.00  0.00           H  
ATOM    287  HA1 GLY B  19      -7.979  13.794  -0.142  1.00  0.00           H  
ATOM    288  HA2 GLY B  19      -6.827  12.654  -0.834  1.00  0.00           H  
ATOM    289  N   GLU B  20      -8.323  11.889  -2.596  1.00  0.00           N  
ATOM    290  CA  GLU B  20      -9.168  11.486  -3.663  1.00  0.00           C  
ATOM    291  C   GLU B  20      -9.095   9.994  -3.800  1.00  0.00           C  
ATOM    292  O   GLU B  20      -8.069   9.428  -4.205  1.00  0.00           O  
ATOM    293  CB  GLU B  20      -8.844  12.211  -4.977  1.00  0.00           C  
ATOM    294  CG  GLU B  20      -7.399  12.134  -5.420  1.00  0.00           C  
ATOM    295  CD  GLU B  20      -7.196  12.739  -6.769  1.00  0.00           C  
ATOM    296  OE1 GLU B  20      -7.008  13.956  -6.853  1.00  0.00           O  
ATOM    297  OE2 GLU B  20      -7.188  11.999  -7.773  1.00  0.00           O  
ATOM    298  HN  GLU B  20      -7.358  11.711  -2.662  1.00  0.00           H  
ATOM    299  HA  GLU B  20     -10.173  11.736  -3.362  1.00  0.00           H  
ATOM    300  HB1 GLU B  20      -9.444  11.772  -5.760  1.00  0.00           H  
ATOM    301  HB2 GLU B  20      -9.117  13.251  -4.876  1.00  0.00           H  
ATOM    302  HG1 GLU B  20      -6.792  12.672  -4.708  1.00  0.00           H  
ATOM    303  HG2 GLU B  20      -7.095  11.099  -5.453  1.00  0.00           H  
ATOM    304  N   THR B  21     -10.138   9.365  -3.385  1.00  0.00           N  
ATOM    305  CA  THR B  21     -10.250   7.955  -3.412  1.00  0.00           C  
ATOM    306  C   THR B  21     -11.713   7.628  -3.100  1.00  0.00           C  
ATOM    307  O   THR B  21     -12.578   8.505  -3.269  1.00  0.00           O  
ATOM    308  CB  THR B  21      -9.248   7.292  -2.387  1.00  0.00           C  
ATOM    309  OG1 THR B  21      -9.255   5.861  -2.513  1.00  0.00           O  
ATOM    310  CG2 THR B  21      -9.565   7.678  -0.936  1.00  0.00           C  
ATOM    311  HN  THR B  21     -10.905   9.867  -3.034  1.00  0.00           H  
ATOM    312  HA  THR B  21     -10.021   7.624  -4.415  1.00  0.00           H  
ATOM    313  HB  THR B  21      -8.264   7.668  -2.641  1.00  0.00           H  
ATOM    314  HG1 THR B  21      -8.735   5.473  -1.797  1.00  0.00           H  
ATOM    315 HG21 THR B  21     -10.577   7.381  -0.703  1.00  0.00           H  
ATOM    316 HG22 THR B  21      -9.464   8.745  -0.811  1.00  0.00           H  
ATOM    317 HG23 THR B  21      -8.880   7.173  -0.270  1.00  0.00           H  
ATOM    318  N   ASP B  22     -11.995   6.436  -2.643  1.00  0.00           N  
ATOM    319  CA  ASP B  22     -13.352   6.058  -2.291  1.00  0.00           C  
ATOM    320  C   ASP B  22     -13.688   6.550  -0.897  1.00  0.00           C  
ATOM    321  O   ASP B  22     -13.372   5.902   0.106  1.00  0.00           O  
ATOM    322  CB  ASP B  22     -13.542   4.555  -2.384  1.00  0.00           C  
ATOM    323  CG  ASP B  22     -14.938   4.113  -2.020  1.00  0.00           C  
ATOM    324  OD1 ASP B  22     -15.923   4.698  -2.537  1.00  0.00           O  
ATOM    325  OD2 ASP B  22     -15.081   3.138  -1.250  1.00  0.00           O  
ATOM    326  HN  ASP B  22     -11.259   5.796  -2.528  1.00  0.00           H  
ATOM    327  HA  ASP B  22     -14.018   6.541  -2.989  1.00  0.00           H  
ATOM    328  HB1 ASP B  22     -13.323   4.232  -3.389  1.00  0.00           H  
ATOM    329  HB2 ASP B  22     -12.851   4.093  -1.696  1.00  0.00           H  
ATOM    330  N   GLY B  23     -14.269   7.715  -0.842  1.00  0.00           N  
ATOM    331  CA  GLY B  23     -14.565   8.319   0.412  1.00  0.00           C  
ATOM    332  C   GLY B  23     -15.980   8.078   0.854  1.00  0.00           C  
ATOM    333  O   GLY B  23     -16.925   8.240   0.071  1.00  0.00           O  
ATOM    334  HN  GLY B  23     -14.504   8.167  -1.680  1.00  0.00           H  
ATOM    335  HA1 GLY B  23     -13.893   7.884   1.137  1.00  0.00           H  
ATOM    336  HA2 GLY B  23     -14.384   9.382   0.352  1.00  0.00           H  
ATOM    337  N   THR B  24     -16.126   7.670   2.080  1.00  0.00           N  
ATOM    338  CA  THR B  24     -17.412   7.433   2.688  1.00  0.00           C  
ATOM    339  C   THR B  24     -17.994   8.741   3.277  1.00  0.00           C  
ATOM    340  O   THR B  24     -17.551   9.856   2.923  1.00  0.00           O  
ATOM    341  CB  THR B  24     -17.239   6.384   3.801  1.00  0.00           C  
ATOM    342  OG1 THR B  24     -16.113   6.753   4.608  1.00  0.00           O  
ATOM    343  CG2 THR B  24     -17.008   4.999   3.216  1.00  0.00           C  
ATOM    344  HN  THR B  24     -15.341   7.492   2.642  1.00  0.00           H  
ATOM    345  HA  THR B  24     -18.089   7.037   1.945  1.00  0.00           H  
ATOM    346  HB  THR B  24     -18.109   6.367   4.439  1.00  0.00           H  
ATOM    347  HG1 THR B  24     -16.456   7.094   5.440  1.00  0.00           H  
ATOM    348 HG21 THR B  24     -16.937   4.282   4.019  1.00  0.00           H  
ATOM    349 HG22 THR B  24     -16.080   4.996   2.664  1.00  0.00           H  
ATOM    350 HG23 THR B  24     -17.823   4.729   2.564  1.00  0.00           H  
ATOM    351  N   ASP B  25     -18.966   8.628   4.158  1.00  0.00           N  
ATOM    352  CA  ASP B  25     -19.480   9.785   4.844  1.00  0.00           C  
ATOM    353  C   ASP B  25     -18.756   9.897   6.156  1.00  0.00           C  
ATOM    354  O   ASP B  25     -18.511   8.880   6.826  1.00  0.00           O  
ATOM    355  CB  ASP B  25     -20.988   9.716   5.079  1.00  0.00           C  
ATOM    356  CG  ASP B  25     -21.511  10.977   5.737  1.00  0.00           C  
ATOM    357  OD1 ASP B  25     -21.811  11.954   5.021  1.00  0.00           O  
ATOM    358  OD2 ASP B  25     -21.599  11.027   6.979  1.00  0.00           O  
ATOM    359  HN  ASP B  25     -19.357   7.747   4.361  1.00  0.00           H  
ATOM    360  HA  ASP B  25     -19.237  10.650   4.242  1.00  0.00           H  
ATOM    361  HB1 ASP B  25     -21.497   9.583   4.135  1.00  0.00           H  
ATOM    362  HB2 ASP B  25     -21.220   8.883   5.725  1.00  0.00           H  
ATOM    363  N   LEU B  26     -18.402  11.086   6.516  1.00  0.00           N  
ATOM    364  CA  LEU B  26     -17.622  11.323   7.697  1.00  0.00           C  
ATOM    365  C   LEU B  26     -18.248  12.503   8.434  1.00  0.00           C  
ATOM    366  O   LEU B  26     -17.615  13.161   9.251  1.00  0.00           O  
ATOM    367  CB  LEU B  26     -16.195  11.669   7.249  1.00  0.00           C  
ATOM    368  CG  LEU B  26     -15.069  11.409   8.241  1.00  0.00           C  
ATOM    369  CD1 LEU B  26     -14.926   9.907   8.478  1.00  0.00           C  
ATOM    370  CD2 LEU B  26     -13.772  11.992   7.721  1.00  0.00           C  
ATOM    371  HN  LEU B  26     -18.674  11.869   5.983  1.00  0.00           H  
ATOM    372  HA  LEU B  26     -17.605  10.435   8.313  1.00  0.00           H  
ATOM    373  HB1 LEU B  26     -15.981  11.097   6.359  1.00  0.00           H  
ATOM    374  HB2 LEU B  26     -16.169  12.717   6.984  1.00  0.00           H  
ATOM    375  HG  LEU B  26     -15.307  11.877   9.185  1.00  0.00           H  
ATOM    376 HD11 LEU B  26     -14.130   9.720   9.184  1.00  0.00           H  
ATOM    377 HD12 LEU B  26     -14.702   9.422   7.538  1.00  0.00           H  
ATOM    378 HD13 LEU B  26     -15.858   9.514   8.862  1.00  0.00           H  
ATOM    379 HD21 LEU B  26     -13.530  11.534   6.774  1.00  0.00           H  
ATOM    380 HD22 LEU B  26     -12.978  11.794   8.427  1.00  0.00           H  
ATOM    381 HD23 LEU B  26     -13.881  13.057   7.585  1.00  0.00           H  
ATOM    382  N   SER B  27     -19.512  12.730   8.158  1.00  0.00           N  
ATOM    383  CA  SER B  27     -20.212  13.870   8.675  1.00  0.00           C  
ATOM    384  C   SER B  27     -20.764  13.592  10.060  1.00  0.00           C  
ATOM    385  O   SER B  27     -21.351  12.533  10.306  1.00  0.00           O  
ATOM    386  CB  SER B  27     -21.344  14.255   7.711  1.00  0.00           C  
ATOM    387  OG  SER B  27     -22.035  15.417   8.136  1.00  0.00           O  
ATOM    388  HN  SER B  27     -20.019  12.089   7.607  1.00  0.00           H  
ATOM    389  HA  SER B  27     -19.520  14.696   8.729  1.00  0.00           H  
ATOM    390  HB1 SER B  27     -20.932  14.444   6.731  1.00  0.00           H  
ATOM    391  HB2 SER B  27     -22.044  13.434   7.649  1.00  0.00           H  
ATOM    392  HG  SER B  27     -21.668  16.165   7.635  1.00  0.00           H  
ATOM    393  N   GLY B  28     -20.550  14.537  10.957  1.00  0.00           N  
ATOM    394  CA  GLY B  28     -21.087  14.457  12.290  1.00  0.00           C  
ATOM    395  C   GLY B  28     -20.487  13.347  13.114  1.00  0.00           C  
ATOM    396  O   GLY B  28     -19.311  13.388  13.475  1.00  0.00           O  
ATOM    397  HN  GLY B  28     -20.002  15.310  10.710  1.00  0.00           H  
ATOM    398  HA1 GLY B  28     -20.911  15.395  12.796  1.00  0.00           H  
ATOM    399  HA2 GLY B  28     -22.153  14.304  12.218  1.00  0.00           H  
ATOM    400  N   ASP B  29     -21.276  12.342  13.377  1.00  0.00           N  
ATOM    401  CA  ASP B  29     -20.855  11.251  14.221  1.00  0.00           C  
ATOM    402  C   ASP B  29     -20.071  10.200  13.482  1.00  0.00           C  
ATOM    403  O   ASP B  29     -20.589   9.160  13.096  1.00  0.00           O  
ATOM    404  CB  ASP B  29     -22.019  10.641  15.005  1.00  0.00           C  
ATOM    405  CG  ASP B  29     -22.475  11.527  16.128  1.00  0.00           C  
ATOM    406  OD1 ASP B  29     -21.944  11.416  17.253  1.00  0.00           O  
ATOM    407  OD2 ASP B  29     -23.397  12.339  15.909  1.00  0.00           O  
ATOM    408  HN  ASP B  29     -22.170  12.332  12.977  1.00  0.00           H  
ATOM    409  HA  ASP B  29     -20.175  11.689  14.938  1.00  0.00           H  
ATOM    410  HB1 ASP B  29     -22.859  10.488  14.345  1.00  0.00           H  
ATOM    411  HB2 ASP B  29     -21.709   9.693  15.416  1.00  0.00           H  
ATOM    412  N   PHE B  30     -18.836  10.526  13.217  1.00  0.00           N  
ATOM    413  CA  PHE B  30     -17.902   9.599  12.593  1.00  0.00           C  
ATOM    414  C   PHE B  30     -16.900   9.151  13.650  1.00  0.00           C  
ATOM    415  O   PHE B  30     -16.097   8.255  13.436  1.00  0.00           O  
ATOM    416  CB  PHE B  30     -17.130  10.302  11.443  1.00  0.00           C  
ATOM    417  CG  PHE B  30     -16.094  11.311  11.920  1.00  0.00           C  
ATOM    418  CD1 PHE B  30     -16.491  12.577  12.340  1.00  0.00           C  
ATOM    419  CD2 PHE B  30     -14.750  11.005  11.924  1.00  0.00           C  
ATOM    420  CE1 PHE B  30     -15.564  13.510  12.748  1.00  0.00           C  
ATOM    421  CE2 PHE B  30     -13.816  11.941  12.325  1.00  0.00           C  
ATOM    422  CZ  PHE B  30     -14.192  13.108  12.842  1.00  0.00           C  
ATOM    423  HN  PHE B  30     -18.566  11.450  13.415  1.00  0.00           H  
ATOM    424  HA  PHE B  30     -18.439   8.748  12.201  1.00  0.00           H  
ATOM    425  HB1 PHE B  30     -16.613   9.553  10.860  1.00  0.00           H  
ATOM    426  HB2 PHE B  30     -17.834  10.813  10.805  1.00  0.00           H  
ATOM    427  HD1 PHE B  30     -17.541  12.825  12.352  1.00  0.00           H  
ATOM    428  HD2 PHE B  30     -14.436  10.023  11.595  1.00  0.00           H  
ATOM    429  HE1 PHE B  30     -15.879  14.492  13.072  1.00  0.00           H  
ATOM    430  HE2 PHE B  30     -12.764  11.692  12.322  1.00  0.00           H  
ATOM    431  HZ  PHE B  30     -13.450  13.805  13.204  1.00  0.00           H  
ATOM    432  N   LEU B  31     -16.993   9.774  14.809  1.00  0.00           N  
ATOM    433  CA  LEU B  31     -16.013   9.629  15.861  1.00  0.00           C  
ATOM    434  C   LEU B  31     -16.070   8.237  16.487  1.00  0.00           C  
ATOM    435  O   LEU B  31     -15.053   7.698  16.931  1.00  0.00           O  
ATOM    436  CB  LEU B  31     -16.237  10.722  16.920  1.00  0.00           C  
ATOM    437  CG  LEU B  31     -15.091  10.959  17.893  1.00  0.00           C  
ATOM    438  CD1 LEU B  31     -13.877  11.490  17.149  1.00  0.00           C  
ATOM    439  CD2 LEU B  31     -15.507  11.917  19.001  1.00  0.00           C  
ATOM    440  HN  LEU B  31     -17.776  10.341  14.971  1.00  0.00           H  
ATOM    441  HA  LEU B  31     -15.035   9.769  15.428  1.00  0.00           H  
ATOM    442  HB1 LEU B  31     -16.434  11.654  16.409  1.00  0.00           H  
ATOM    443  HB2 LEU B  31     -17.117  10.464  17.493  1.00  0.00           H  
ATOM    444  HG  LEU B  31     -14.811  10.016  18.340  1.00  0.00           H  
ATOM    445 HD11 LEU B  31     -14.140  12.406  16.640  1.00  0.00           H  
ATOM    446 HD12 LEU B  31     -13.553  10.756  16.426  1.00  0.00           H  
ATOM    447 HD13 LEU B  31     -13.077  11.681  17.852  1.00  0.00           H  
ATOM    448 HD21 LEU B  31     -14.674  12.066  19.674  1.00  0.00           H  
ATOM    449 HD22 LEU B  31     -16.343  11.511  19.551  1.00  0.00           H  
ATOM    450 HD23 LEU B  31     -15.785  12.867  18.567  1.00  0.00           H  
ATOM    451  N   ASP B  32     -17.257   7.659  16.480  1.00  0.00           N  
ATOM    452  CA  ASP B  32     -17.507   6.320  17.035  1.00  0.00           C  
ATOM    453  C   ASP B  32     -17.651   5.294  15.887  1.00  0.00           C  
ATOM    454  O   ASP B  32     -18.023   4.133  16.084  1.00  0.00           O  
ATOM    455  CB  ASP B  32     -18.782   6.379  17.909  1.00  0.00           C  
ATOM    456  CG  ASP B  32     -19.119   5.093  18.643  1.00  0.00           C  
ATOM    457  OD1 ASP B  32     -18.341   4.691  19.549  1.00  0.00           O  
ATOM    458  OD2 ASP B  32     -20.129   4.440  18.301  1.00  0.00           O  
ATOM    459  HN  ASP B  32     -18.010   8.160  16.102  1.00  0.00           H  
ATOM    460  HA  ASP B  32     -16.664   6.053  17.651  1.00  0.00           H  
ATOM    461  HB1 ASP B  32     -18.660   7.156  18.649  1.00  0.00           H  
ATOM    462  HB2 ASP B  32     -19.617   6.638  17.274  1.00  0.00           H  
ATOM    463  N   LEU B  33     -17.322   5.734  14.686  1.00  0.00           N  
ATOM    464  CA  LEU B  33     -17.377   4.873  13.521  1.00  0.00           C  
ATOM    465  C   LEU B  33     -16.032   4.148  13.425  1.00  0.00           C  
ATOM    466  O   LEU B  33     -15.093   4.514  14.120  1.00  0.00           O  
ATOM    467  CB  LEU B  33     -17.679   5.701  12.255  1.00  0.00           C  
ATOM    468  CG  LEU B  33     -17.960   4.923  10.961  1.00  0.00           C  
ATOM    469  CD1 LEU B  33     -19.170   4.018  11.130  1.00  0.00           C  
ATOM    470  CD2 LEU B  33     -18.180   5.886   9.810  1.00  0.00           C  
ATOM    471  HN  LEU B  33     -16.988   6.649  14.582  1.00  0.00           H  
ATOM    472  HA  LEU B  33     -18.158   4.143  13.688  1.00  0.00           H  
ATOM    473  HB1 LEU B  33     -18.535   6.326  12.465  1.00  0.00           H  
ATOM    474  HB2 LEU B  33     -16.831   6.345  12.076  1.00  0.00           H  
ATOM    475  HG  LEU B  33     -17.104   4.308  10.729  1.00  0.00           H  
ATOM    476 HD11 LEU B  33     -18.982   3.312  11.924  1.00  0.00           H  
ATOM    477 HD12 LEU B  33     -19.347   3.488  10.206  1.00  0.00           H  
ATOM    478 HD13 LEU B  33     -20.033   4.617  11.376  1.00  0.00           H  
ATOM    479 HD21 LEU B  33     -17.291   6.482   9.666  1.00  0.00           H  
ATOM    480 HD22 LEU B  33     -19.016   6.533  10.031  1.00  0.00           H  
ATOM    481 HD23 LEU B  33     -18.387   5.330   8.908  1.00  0.00           H  
ATOM    482  N   ARG B  34     -15.920   3.150  12.587  1.00  0.00           N  
ATOM    483  CA  ARG B  34     -14.713   2.352  12.574  1.00  0.00           C  
ATOM    484  C   ARG B  34     -13.939   2.595  11.287  1.00  0.00           C  
ATOM    485  O   ARG B  34     -14.534   2.896  10.243  1.00  0.00           O  
ATOM    486  CB  ARG B  34     -15.080   0.871  12.741  1.00  0.00           C  
ATOM    487  CG  ARG B  34     -16.054   0.645  13.891  1.00  0.00           C  
ATOM    488  CD  ARG B  34     -16.494  -0.794  14.014  1.00  0.00           C  
ATOM    489  NE  ARG B  34     -15.462  -1.679  14.558  1.00  0.00           N  
ATOM    490  CZ  ARG B  34     -15.568  -3.011  14.598  1.00  0.00           C  
ATOM    491  NH1 ARG B  34     -16.581  -3.604  13.988  1.00  0.00           N  
ATOM    492  NH2 ARG B  34     -14.668  -3.747  15.229  1.00  0.00           N  
ATOM    493  HN  ARG B  34     -16.625   2.941  11.939  1.00  0.00           H  
ATOM    494  HA  ARG B  34     -14.105   2.654  13.414  1.00  0.00           H  
ATOM    495  HB1 ARG B  34     -15.540   0.514  11.830  1.00  0.00           H  
ATOM    496  HB2 ARG B  34     -14.188   0.295  12.940  1.00  0.00           H  
ATOM    497  HG1 ARG B  34     -15.582   0.945  14.814  1.00  0.00           H  
ATOM    498  HG2 ARG B  34     -16.923   1.263  13.713  1.00  0.00           H  
ATOM    499  HD1 ARG B  34     -17.359  -0.839  14.658  1.00  0.00           H  
ATOM    500  HD2 ARG B  34     -16.772  -1.142  13.029  1.00  0.00           H  
ATOM    501  HE  ARG B  34     -14.688  -1.199  14.960  1.00  0.00           H  
ATOM    502 HH11 ARG B  34     -17.279  -3.081  13.495  1.00  0.00           H  
ATOM    503 HH12 ARG B  34     -16.700  -4.604  13.981  1.00  0.00           H  
ATOM    504 HH21 ARG B  34     -13.871  -3.348  15.699  1.00  0.00           H  
ATOM    505 HH22 ARG B  34     -14.753  -4.752  15.285  1.00  0.00           H  
ATOM    506  N   PHE B  35     -12.613   2.485  11.363  1.00  0.00           N  
ATOM    507  CA  PHE B  35     -11.724   2.688  10.205  1.00  0.00           C  
ATOM    508  C   PHE B  35     -12.031   1.751   9.048  1.00  0.00           C  
ATOM    509  O   PHE B  35     -11.829   2.105   7.886  1.00  0.00           O  
ATOM    510  CB  PHE B  35     -10.239   2.604  10.591  1.00  0.00           C  
ATOM    511  CG  PHE B  35      -9.696   3.829  11.289  1.00  0.00           C  
ATOM    512  CD1 PHE B  35      -9.249   4.910  10.548  1.00  0.00           C  
ATOM    513  CD2 PHE B  35      -9.626   3.901  12.666  1.00  0.00           C  
ATOM    514  CE1 PHE B  35      -8.743   6.033  11.166  1.00  0.00           C  
ATOM    515  CE2 PHE B  35      -9.120   5.025  13.292  1.00  0.00           C  
ATOM    516  CZ  PHE B  35      -8.680   6.093  12.541  1.00  0.00           C  
ATOM    517  HN  PHE B  35     -12.234   2.293  12.252  1.00  0.00           H  
ATOM    518  HA  PHE B  35     -11.921   3.689   9.850  1.00  0.00           H  
ATOM    519  HB1 PHE B  35     -10.098   1.763  11.251  1.00  0.00           H  
ATOM    520  HB2 PHE B  35      -9.661   2.442   9.693  1.00  0.00           H  
ATOM    521  HD1 PHE B  35      -9.298   4.867   9.470  1.00  0.00           H  
ATOM    522  HD2 PHE B  35      -9.972   3.067  13.257  1.00  0.00           H  
ATOM    523  HE1 PHE B  35      -8.398   6.866  10.572  1.00  0.00           H  
ATOM    524  HE2 PHE B  35      -9.071   5.067  14.371  1.00  0.00           H  
ATOM    525  HZ  PHE B  35      -8.282   6.971  13.026  1.00  0.00           H  
ATOM    526  N   GLU B  36     -12.551   0.583   9.359  1.00  0.00           N  
ATOM    527  CA  GLU B  36     -12.926  -0.385   8.339  1.00  0.00           C  
ATOM    528  C   GLU B  36     -14.086   0.147   7.488  1.00  0.00           C  
ATOM    529  O   GLU B  36     -14.122  -0.046   6.277  1.00  0.00           O  
ATOM    530  CB  GLU B  36     -13.309  -1.725   8.971  1.00  0.00           C  
ATOM    531  CG  GLU B  36     -14.415  -1.624  10.002  1.00  0.00           C  
ATOM    532  CD  GLU B  36     -14.881  -2.962  10.463  1.00  0.00           C  
ATOM    533  OE1 GLU B  36     -14.257  -3.536  11.397  1.00  0.00           O  
ATOM    534  OE2 GLU B  36     -15.863  -3.469   9.922  1.00  0.00           O  
ATOM    535  HN  GLU B  36     -12.683   0.362  10.305  1.00  0.00           H  
ATOM    536  HA  GLU B  36     -12.068  -0.531   7.699  1.00  0.00           H  
ATOM    537  HB1 GLU B  36     -13.638  -2.398   8.192  1.00  0.00           H  
ATOM    538  HB2 GLU B  36     -12.438  -2.145   9.452  1.00  0.00           H  
ATOM    539  HG1 GLU B  36     -14.047  -1.073  10.855  1.00  0.00           H  
ATOM    540  HG2 GLU B  36     -15.250  -1.091   9.572  1.00  0.00           H  
ATOM    541  N   ASP B  37     -14.993   0.870   8.129  1.00  0.00           N  
ATOM    542  CA  ASP B  37     -16.183   1.386   7.463  1.00  0.00           C  
ATOM    543  C   ASP B  37     -15.825   2.548   6.590  1.00  0.00           C  
ATOM    544  O   ASP B  37     -16.464   2.790   5.571  1.00  0.00           O  
ATOM    545  CB  ASP B  37     -17.251   1.827   8.471  1.00  0.00           C  
ATOM    546  CG  ASP B  37     -17.694   0.724   9.384  1.00  0.00           C  
ATOM    547  OD1 ASP B  37     -18.473  -0.126   8.953  1.00  0.00           O  
ATOM    548  OD2 ASP B  37     -17.256   0.682  10.555  1.00  0.00           O  
ATOM    549  HN  ASP B  37     -14.857   1.069   9.080  1.00  0.00           H  
ATOM    550  HA  ASP B  37     -16.593   0.599   6.846  1.00  0.00           H  
ATOM    551  HB1 ASP B  37     -16.851   2.619   9.086  1.00  0.00           H  
ATOM    552  HB2 ASP B  37     -18.114   2.192   7.934  1.00  0.00           H  
ATOM    553  N   ILE B  38     -14.780   3.256   6.963  1.00  0.00           N  
ATOM    554  CA  ILE B  38     -14.350   4.415   6.202  1.00  0.00           C  
ATOM    555  C   ILE B  38     -13.258   4.071   5.183  1.00  0.00           C  
ATOM    556  O   ILE B  38     -12.632   4.958   4.609  1.00  0.00           O  
ATOM    557  CB  ILE B  38     -13.947   5.622   7.099  1.00  0.00           C  
ATOM    558  CG1 ILE B  38     -12.824   5.245   8.085  1.00  0.00           C  
ATOM    559  CG2 ILE B  38     -15.161   6.141   7.849  1.00  0.00           C  
ATOM    560  CD1 ILE B  38     -12.354   6.381   8.982  1.00  0.00           C  
ATOM    561  HN  ILE B  38     -14.298   2.994   7.775  1.00  0.00           H  
ATOM    562  HA  ILE B  38     -15.214   4.704   5.619  1.00  0.00           H  
ATOM    563  HB  ILE B  38     -13.600   6.415   6.453  1.00  0.00           H  
ATOM    564 HG11 ILE B  38     -13.171   4.450   8.729  1.00  0.00           H  
ATOM    565 HG12 ILE B  38     -11.974   4.887   7.522  1.00  0.00           H  
ATOM    566 HG21 ILE B  38     -14.866   6.959   8.488  1.00  0.00           H  
ATOM    567 HG22 ILE B  38     -15.569   5.350   8.464  1.00  0.00           H  
ATOM    568 HG23 ILE B  38     -15.903   6.484   7.144  1.00  0.00           H  
ATOM    569 HD11 ILE B  38     -11.989   7.194   8.374  1.00  0.00           H  
ATOM    570 HD12 ILE B  38     -11.562   6.026   9.625  1.00  0.00           H  
ATOM    571 HD13 ILE B  38     -13.182   6.725   9.585  1.00  0.00           H  
ATOM    572  N   GLY B  39     -13.090   2.782   4.934  1.00  0.00           N  
ATOM    573  CA  GLY B  39     -12.175   2.310   3.907  1.00  0.00           C  
ATOM    574  C   GLY B  39     -10.700   2.511   4.217  1.00  0.00           C  
ATOM    575  O   GLY B  39      -9.895   2.750   3.306  1.00  0.00           O  
ATOM    576  HN  GLY B  39     -13.597   2.131   5.463  1.00  0.00           H  
ATOM    577  HA1 GLY B  39     -12.351   1.254   3.765  1.00  0.00           H  
ATOM    578  HA2 GLY B  39     -12.410   2.820   2.984  1.00  0.00           H  
ATOM    579  N   TYR B  40     -10.329   2.402   5.462  1.00  0.00           N  
ATOM    580  CA  TYR B  40      -8.947   2.563   5.834  1.00  0.00           C  
ATOM    581  C   TYR B  40      -8.245   1.248   6.077  1.00  0.00           C  
ATOM    582  O   TYR B  40      -8.689   0.417   6.879  1.00  0.00           O  
ATOM    583  CB  TYR B  40      -8.774   3.518   7.025  1.00  0.00           C  
ATOM    584  CG  TYR B  40      -8.738   4.966   6.616  1.00  0.00           C  
ATOM    585  CD1 TYR B  40      -9.881   5.634   6.219  1.00  0.00           C  
ATOM    586  CD2 TYR B  40      -7.539   5.654   6.599  1.00  0.00           C  
ATOM    587  CE1 TYR B  40      -9.834   6.949   5.821  1.00  0.00           C  
ATOM    588  CE2 TYR B  40      -7.477   6.964   6.196  1.00  0.00           C  
ATOM    589  CZ  TYR B  40      -8.626   7.608   5.809  1.00  0.00           C  
ATOM    590  OH  TYR B  40      -8.552   8.906   5.385  1.00  0.00           O  
ATOM    591  HN  TYR B  40     -10.996   2.197   6.154  1.00  0.00           H  
ATOM    592  HA  TYR B  40      -8.463   3.019   4.981  1.00  0.00           H  
ATOM    593  HB1 TYR B  40      -9.601   3.379   7.707  1.00  0.00           H  
ATOM    594  HB2 TYR B  40      -7.850   3.290   7.537  1.00  0.00           H  
ATOM    595  HD1 TYR B  40     -10.826   5.110   6.232  1.00  0.00           H  
ATOM    596  HD2 TYR B  40      -6.639   5.143   6.909  1.00  0.00           H  
ATOM    597  HE1 TYR B  40     -10.744   7.447   5.517  1.00  0.00           H  
ATOM    598  HE2 TYR B  40      -6.531   7.484   6.187  1.00  0.00           H  
ATOM    599  HH  TYR B  40      -9.311   9.426   5.680  1.00  0.00           H  
ATOM    600  N   ASP B  41      -7.169   1.049   5.336  1.00  0.00           N  
ATOM    601  CA  ASP B  41      -6.281  -0.093   5.527  1.00  0.00           C  
ATOM    602  C   ASP B  41      -5.363   0.213   6.687  1.00  0.00           C  
ATOM    603  O   ASP B  41      -5.305   1.365   7.153  1.00  0.00           O  
ATOM    604  CB  ASP B  41      -5.398  -0.356   4.284  1.00  0.00           C  
ATOM    605  CG  ASP B  41      -6.130  -0.839   3.060  1.00  0.00           C  
ATOM    606  OD1 ASP B  41      -6.534  -2.022   3.015  1.00  0.00           O  
ATOM    607  OD2 ASP B  41      -6.327  -0.047   2.115  1.00  0.00           O  
ATOM    608  HN  ASP B  41      -6.973   1.702   4.636  1.00  0.00           H  
ATOM    609  HA  ASP B  41      -6.878  -0.970   5.740  1.00  0.00           H  
ATOM    610  HB1 ASP B  41      -4.888   0.554   4.003  1.00  0.00           H  
ATOM    611  HB2 ASP B  41      -4.655  -1.095   4.548  1.00  0.00           H  
ATOM    612  N   SER B  42      -4.606  -0.765   7.117  1.00  0.00           N  
ATOM    613  CA  SER B  42      -3.662  -0.576   8.198  1.00  0.00           C  
ATOM    614  C   SER B  42      -2.583   0.400   7.758  1.00  0.00           C  
ATOM    615  O   SER B  42      -2.286   1.371   8.458  1.00  0.00           O  
ATOM    616  CB  SER B  42      -3.053  -1.895   8.561  1.00  0.00           C  
ATOM    617  OG  SER B  42      -2.554  -2.510   7.351  1.00  0.00           O  
ATOM    618  HN  SER B  42      -4.654  -1.644   6.688  1.00  0.00           H  
ATOM    619  HA  SER B  42      -4.184  -0.170   9.052  1.00  0.00           H  
ATOM    620  HB1 SER B  42      -2.233  -1.738   9.248  1.00  0.00           H  
ATOM    621  HB2 SER B  42      -3.797  -2.544   8.999  1.00  0.00           H  
ATOM    622  HG  SER B  42      -3.346  -2.652   6.677  1.00  0.00           H  
ATOM    623  N   LEU B  43      -2.035   0.149   6.562  1.00  0.00           N  
ATOM    624  CA  LEU B  43      -1.048   1.024   5.943  1.00  0.00           C  
ATOM    625  C   LEU B  43      -1.571   2.424   5.815  1.00  0.00           C  
ATOM    626  O   LEU B  43      -0.852   3.375   6.062  1.00  0.00           O  
ATOM    627  CB  LEU B  43      -0.619   0.499   4.572  1.00  0.00           C  
ATOM    628  CG  LEU B  43       0.683  -0.289   4.539  1.00  0.00           C  
ATOM    629  CD1 LEU B  43       0.915  -0.866   3.151  1.00  0.00           C  
ATOM    630  CD2 LEU B  43       1.836   0.630   4.925  1.00  0.00           C  
ATOM    631  HN  LEU B  43      -2.303  -0.676   6.096  1.00  0.00           H  
ATOM    632  HA  LEU B  43      -0.181   1.041   6.587  1.00  0.00           H  
ATOM    633  HB1 LEU B  43      -1.411  -0.132   4.198  1.00  0.00           H  
ATOM    634  HB2 LEU B  43      -0.515   1.341   3.903  1.00  0.00           H  
ATOM    635  HG  LEU B  43       0.642  -1.097   5.255  1.00  0.00           H  
ATOM    636 HD11 LEU B  43       0.927  -0.069   2.421  1.00  0.00           H  
ATOM    637 HD12 LEU B  43       0.122  -1.558   2.910  1.00  0.00           H  
ATOM    638 HD13 LEU B  43       1.864  -1.383   3.129  1.00  0.00           H  
ATOM    639 HD21 LEU B  43       1.671   1.001   5.926  1.00  0.00           H  
ATOM    640 HD22 LEU B  43       1.869   1.474   4.250  1.00  0.00           H  
ATOM    641 HD23 LEU B  43       2.769   0.090   4.889  1.00  0.00           H  
ATOM    642  N   ALA B  44      -2.849   2.537   5.492  1.00  0.00           N  
ATOM    643  CA  ALA B  44      -3.488   3.825   5.335  1.00  0.00           C  
ATOM    644  C   ALA B  44      -3.503   4.581   6.658  1.00  0.00           C  
ATOM    645  O   ALA B  44      -3.358   5.792   6.678  1.00  0.00           O  
ATOM    646  CB  ALA B  44      -4.893   3.671   4.782  1.00  0.00           C  
ATOM    647  HN  ALA B  44      -3.367   1.714   5.367  1.00  0.00           H  
ATOM    648  HA  ALA B  44      -2.902   4.396   4.628  1.00  0.00           H  
ATOM    649  HB1 ALA B  44      -5.501   3.122   5.483  1.00  0.00           H  
ATOM    650  HB2 ALA B  44      -4.854   3.134   3.845  1.00  0.00           H  
ATOM    651  HB3 ALA B  44      -5.326   4.648   4.619  1.00  0.00           H  
ATOM    652  N   LEU B  45      -3.642   3.865   7.763  1.00  0.00           N  
ATOM    653  CA  LEU B  45      -3.631   4.485   9.065  1.00  0.00           C  
ATOM    654  C   LEU B  45      -2.206   4.865   9.481  1.00  0.00           C  
ATOM    655  O   LEU B  45      -1.997   5.917  10.062  1.00  0.00           O  
ATOM    656  CB  LEU B  45      -4.307   3.593  10.089  1.00  0.00           C  
ATOM    657  CG  LEU B  45      -4.493   4.169  11.506  1.00  0.00           C  
ATOM    658  CD1 LEU B  45      -4.692   5.683  11.497  1.00  0.00           C  
ATOM    659  CD2 LEU B  45      -5.731   3.599  12.034  1.00  0.00           C  
ATOM    660  HN  LEU B  45      -3.764   2.890   7.694  1.00  0.00           H  
ATOM    661  HA  LEU B  45      -4.219   5.391   8.991  1.00  0.00           H  
ATOM    662  HB1 LEU B  45      -5.280   3.322   9.707  1.00  0.00           H  
ATOM    663  HB2 LEU B  45      -3.718   2.692  10.173  1.00  0.00           H  
ATOM    664  HG  LEU B  45      -3.689   3.883  12.167  1.00  0.00           H  
ATOM    665 HD11 LEU B  45      -5.560   5.947  10.914  1.00  0.00           H  
ATOM    666 HD12 LEU B  45      -3.809   6.143  11.074  1.00  0.00           H  
ATOM    667 HD13 LEU B  45      -4.804   6.020  12.517  1.00  0.00           H  
ATOM    668 HD21 LEU B  45      -5.919   3.973  13.027  1.00  0.00           H  
ATOM    669 HD22 LEU B  45      -5.699   2.522  11.983  1.00  0.00           H  
ATOM    670 HD23 LEU B  45      -6.458   4.012  11.349  1.00  0.00           H  
ATOM    671  N   MET B  46      -1.226   4.032   9.131  1.00  0.00           N  
ATOM    672  CA  MET B  46       0.206   4.338   9.422  1.00  0.00           C  
ATOM    673  C   MET B  46       0.537   5.631   8.722  1.00  0.00           C  
ATOM    674  O   MET B  46       1.114   6.557   9.290  1.00  0.00           O  
ATOM    675  CB  MET B  46       1.137   3.250   8.854  1.00  0.00           C  
ATOM    676  CG  MET B  46       0.659   1.873   9.103  1.00  0.00           C  
ATOM    677  SD  MET B  46       1.835   0.607   8.622  1.00  0.00           S  
ATOM    678  CE  MET B  46       0.910  -0.849   9.068  1.00  0.00           C  
ATOM    679  HN  MET B  46      -1.473   3.193   8.683  1.00  0.00           H  
ATOM    680  HA  MET B  46       0.343   4.437  10.488  1.00  0.00           H  
ATOM    681  HB1 MET B  46       1.222   3.363   7.784  1.00  0.00           H  
ATOM    682  HB2 MET B  46       2.119   3.338   9.294  1.00  0.00           H  
ATOM    683  HG1 MET B  46       0.375   1.779  10.136  1.00  0.00           H  
ATOM    684  HG2 MET B  46      -0.215   1.798   8.470  1.00  0.00           H  
ATOM    685  HE1 MET B  46       1.494  -1.730   8.836  1.00  0.00           H  
ATOM    686  HE2 MET B  46      -0.010  -0.872   8.504  1.00  0.00           H  
ATOM    687  HE3 MET B  46       0.682  -0.835  10.122  1.00  0.00           H  
ATOM    688  N   GLU B  47       0.104   5.660   7.491  1.00  0.00           N  
ATOM    689  CA  GLU B  47       0.214   6.756   6.590  1.00  0.00           C  
ATOM    690  C   GLU B  47      -0.449   8.010   7.213  1.00  0.00           C  
ATOM    691  O   GLU B  47       0.187   9.038   7.346  1.00  0.00           O  
ATOM    692  CB  GLU B  47      -0.503   6.303   5.346  1.00  0.00           C  
ATOM    693  CG  GLU B  47      -0.332   7.168   4.124  1.00  0.00           C  
ATOM    694  CD  GLU B  47       1.096   7.303   3.677  1.00  0.00           C  
ATOM    695  OE1 GLU B  47       1.751   6.267   3.448  1.00  0.00           O  
ATOM    696  OE2 GLU B  47       1.596   8.430   3.606  1.00  0.00           O  
ATOM    697  HN  GLU B  47      -0.321   4.845   7.141  1.00  0.00           H  
ATOM    698  HA  GLU B  47       1.249   6.944   6.350  1.00  0.00           H  
ATOM    699  HB1 GLU B  47      -0.186   5.281   5.187  1.00  0.00           H  
ATOM    700  HB2 GLU B  47      -1.556   6.259   5.592  1.00  0.00           H  
ATOM    701  HG1 GLU B  47      -0.907   6.751   3.310  1.00  0.00           H  
ATOM    702  HG2 GLU B  47      -0.706   8.147   4.372  1.00  0.00           H  
ATOM    703  N   THR B  48      -1.712   7.864   7.622  1.00  0.00           N  
ATOM    704  CA  THR B  48      -2.494   8.916   8.301  1.00  0.00           C  
ATOM    705  C   THR B  48      -1.732   9.453   9.534  1.00  0.00           C  
ATOM    706  O   THR B  48      -1.538  10.666   9.681  1.00  0.00           O  
ATOM    707  CB  THR B  48      -3.868   8.318   8.747  1.00  0.00           C  
ATOM    708  OG1 THR B  48      -4.623   7.923   7.594  1.00  0.00           O  
ATOM    709  CG2 THR B  48      -4.705   9.281   9.601  1.00  0.00           C  
ATOM    710  HN  THR B  48      -2.152   7.004   7.454  1.00  0.00           H  
ATOM    711  HA  THR B  48      -2.677   9.719   7.602  1.00  0.00           H  
ATOM    712  HB  THR B  48      -3.650   7.432   9.326  1.00  0.00           H  
ATOM    713  HG1 THR B  48      -4.191   7.166   7.175  1.00  0.00           H  
ATOM    714 HG21 THR B  48      -5.619   8.768   9.878  1.00  0.00           H  
ATOM    715 HG22 THR B  48      -4.931  10.190   9.062  1.00  0.00           H  
ATOM    716 HG23 THR B  48      -4.161   9.516  10.505  1.00  0.00           H  
ATOM    717  N   ALA B  49      -1.283   8.541  10.385  1.00  0.00           N  
ATOM    718  CA  ALA B  49      -0.589   8.880  11.617  1.00  0.00           C  
ATOM    719  C   ALA B  49       0.694   9.669  11.328  1.00  0.00           C  
ATOM    720  O   ALA B  49       0.893  10.755  11.873  1.00  0.00           O  
ATOM    721  CB  ALA B  49      -0.266   7.619  12.410  1.00  0.00           C  
ATOM    722  HN  ALA B  49      -1.420   7.596  10.151  1.00  0.00           H  
ATOM    723  HA  ALA B  49      -1.278   9.478  12.201  1.00  0.00           H  
ATOM    724  HB1 ALA B  49       0.194   7.893  13.347  1.00  0.00           H  
ATOM    725  HB2 ALA B  49       0.416   7.004  11.843  1.00  0.00           H  
ATOM    726  HB3 ALA B  49      -1.174   7.066  12.600  1.00  0.00           H  
ATOM    727  N   ALA B  50       1.525   9.143  10.425  1.00  0.00           N  
ATOM    728  CA  ALA B  50       2.794   9.783  10.052  1.00  0.00           C  
ATOM    729  C   ALA B  50       2.551  11.138   9.385  1.00  0.00           C  
ATOM    730  O   ALA B  50       3.310  12.102   9.579  1.00  0.00           O  
ATOM    731  CB  ALA B  50       3.597   8.871   9.130  1.00  0.00           C  
ATOM    732  HN  ALA B  50       1.295   8.286  10.000  1.00  0.00           H  
ATOM    733  HA  ALA B  50       3.361   9.939  10.959  1.00  0.00           H  
ATOM    734  HB1 ALA B  50       3.041   8.718   8.217  1.00  0.00           H  
ATOM    735  HB2 ALA B  50       3.756   7.920   9.617  1.00  0.00           H  
ATOM    736  HB3 ALA B  50       4.550   9.326   8.901  1.00  0.00           H  
ATOM    737  N   ARG B  51       1.463  11.218   8.640  1.00  0.00           N  
ATOM    738  CA  ARG B  51       1.062  12.428   7.939  1.00  0.00           C  
ATOM    739  C   ARG B  51       0.745  13.513   8.987  1.00  0.00           C  
ATOM    740  O   ARG B  51       0.960  14.707   8.767  1.00  0.00           O  
ATOM    741  CB  ARG B  51      -0.176  12.090   7.078  1.00  0.00           C  
ATOM    742  CG  ARG B  51      -0.365  12.884   5.794  1.00  0.00           C  
ATOM    743  CD  ARG B  51      -0.823  14.316   5.999  1.00  0.00           C  
ATOM    744  NE  ARG B  51      -0.975  14.978   4.701  1.00  0.00           N  
ATOM    745  CZ  ARG B  51      -1.893  15.881   4.377  1.00  0.00           C  
ATOM    746  NH1 ARG B  51      -2.718  16.349   5.295  1.00  0.00           N  
ATOM    747  NH2 ARG B  51      -1.966  16.322   3.131  1.00  0.00           N  
ATOM    748  HN  ARG B  51       0.910  10.409   8.540  1.00  0.00           H  
ATOM    749  HA  ARG B  51       1.877  12.742   7.303  1.00  0.00           H  
ATOM    750  HB1 ARG B  51      -0.112  11.051   6.797  1.00  0.00           H  
ATOM    751  HB2 ARG B  51      -1.063  12.214   7.684  1.00  0.00           H  
ATOM    752  HG1 ARG B  51       0.575  12.906   5.260  1.00  0.00           H  
ATOM    753  HG2 ARG B  51      -1.091  12.370   5.182  1.00  0.00           H  
ATOM    754  HD1 ARG B  51      -1.781  14.318   6.499  1.00  0.00           H  
ATOM    755  HD2 ARG B  51      -0.100  14.859   6.591  1.00  0.00           H  
ATOM    756  HE  ARG B  51      -0.310  14.676   4.032  1.00  0.00           H  
ATOM    757 HH11 ARG B  51      -2.671  16.036   6.241  1.00  0.00           H  
ATOM    758 HH12 ARG B  51      -3.409  17.063   5.094  1.00  0.00           H  
ATOM    759 HH21 ARG B  51      -1.347  15.980   2.408  1.00  0.00           H  
ATOM    760 HH22 ARG B  51      -2.627  17.026   2.833  1.00  0.00           H  
ATOM    761  N   LEU B  52       0.262  13.079  10.139  1.00  0.00           N  
ATOM    762  CA  LEU B  52      -0.029  13.981  11.235  1.00  0.00           C  
ATOM    763  C   LEU B  52       1.244  14.296  12.023  1.00  0.00           C  
ATOM    764  O   LEU B  52       1.421  15.433  12.491  1.00  0.00           O  
ATOM    765  CB  LEU B  52      -1.114  13.399  12.155  1.00  0.00           C  
ATOM    766  CG  LEU B  52      -2.466  13.111  11.489  1.00  0.00           C  
ATOM    767  CD1 LEU B  52      -3.448  12.528  12.490  1.00  0.00           C  
ATOM    768  CD2 LEU B  52      -3.038  14.368  10.838  1.00  0.00           C  
ATOM    769  HN  LEU B  52       0.090  12.116  10.247  1.00  0.00           H  
ATOM    770  HA  LEU B  52      -0.396  14.902  10.803  1.00  0.00           H  
ATOM    771  HB1 LEU B  52      -0.738  12.473  12.570  1.00  0.00           H  
ATOM    772  HB2 LEU B  52      -1.278  14.099  12.962  1.00  0.00           H  
ATOM    773  HG  LEU B  52      -2.318  12.367  10.719  1.00  0.00           H  
ATOM    774 HD11 LEU B  52      -4.398  12.350  12.009  1.00  0.00           H  
ATOM    775 HD12 LEU B  52      -3.580  13.222  13.307  1.00  0.00           H  
ATOM    776 HD13 LEU B  52      -3.053  11.596  12.867  1.00  0.00           H  
ATOM    777 HD21 LEU B  52      -2.355  14.724  10.081  1.00  0.00           H  
ATOM    778 HD22 LEU B  52      -3.180  15.132  11.588  1.00  0.00           H  
ATOM    779 HD23 LEU B  52      -3.987  14.129  10.378  1.00  0.00           H  
ATOM    780  N   GLU B  53       2.135  13.298  12.156  1.00  0.00           N  
ATOM    781  CA  GLU B  53       3.423  13.474  12.849  1.00  0.00           C  
ATOM    782  C   GLU B  53       4.215  14.599  12.204  1.00  0.00           C  
ATOM    783  O   GLU B  53       4.659  15.517  12.890  1.00  0.00           O  
ATOM    784  CB  GLU B  53       4.281  12.197  12.828  1.00  0.00           C  
ATOM    785  CG  GLU B  53       3.659  10.975  13.476  1.00  0.00           C  
ATOM    786  CD  GLU B  53       4.600   9.790  13.442  1.00  0.00           C  
ATOM    787  OE1 GLU B  53       4.817   9.218  12.365  1.00  0.00           O  
ATOM    788  OE2 GLU B  53       5.179   9.443  14.485  1.00  0.00           O  
ATOM    789  HN  GLU B  53       1.905  12.406  11.806  1.00  0.00           H  
ATOM    790  HA  GLU B  53       3.215  13.749  13.875  1.00  0.00           H  
ATOM    791  HB1 GLU B  53       4.510  11.951  11.803  1.00  0.00           H  
ATOM    792  HB2 GLU B  53       5.206  12.411  13.340  1.00  0.00           H  
ATOM    793  HG1 GLU B  53       3.430  11.207  14.505  1.00  0.00           H  
ATOM    794  HG2 GLU B  53       2.752  10.716  12.948  1.00  0.00           H  
ATOM    795  N   SER B  54       4.348  14.544  10.878  1.00  0.00           N  
ATOM    796  CA  SER B  54       5.099  15.544  10.120  1.00  0.00           C  
ATOM    797  C   SER B  54       4.448  16.941  10.222  1.00  0.00           C  
ATOM    798  O   SER B  54       5.128  17.963  10.159  1.00  0.00           O  
ATOM    799  CB  SER B  54       5.180  15.111   8.650  1.00  0.00           C  
ATOM    800  OG  SER B  54       5.675  13.778   8.529  1.00  0.00           O  
ATOM    801  HN  SER B  54       3.935  13.791  10.393  1.00  0.00           H  
ATOM    802  HA  SER B  54       6.101  15.585  10.522  1.00  0.00           H  
ATOM    803  HB1 SER B  54       4.194  15.158   8.209  1.00  0.00           H  
ATOM    804  HB2 SER B  54       5.838  15.774   8.106  1.00  0.00           H  
ATOM    805  HG  SER B  54       6.064  13.509   9.368  1.00  0.00           H  
ATOM    806  N   ARG B  55       3.145  16.961  10.414  1.00  0.00           N  
ATOM    807  CA  ARG B  55       2.383  18.200  10.452  1.00  0.00           C  
ATOM    808  C   ARG B  55       2.434  18.886  11.827  1.00  0.00           C  
ATOM    809  O   ARG B  55       2.546  20.106  11.906  1.00  0.00           O  
ATOM    810  CB  ARG B  55       0.930  17.916  10.024  1.00  0.00           C  
ATOM    811  CG  ARG B  55      -0.015  19.115  10.041  1.00  0.00           C  
ATOM    812  CD  ARG B  55      -1.378  18.704   9.502  1.00  0.00           C  
ATOM    813  NE  ARG B  55      -2.396  19.758   9.594  1.00  0.00           N  
ATOM    814  CZ  ARG B  55      -3.491  19.817   8.832  1.00  0.00           C  
ATOM    815  NH1 ARG B  55      -3.530  19.147   7.675  1.00  0.00           N  
ATOM    816  NH2 ARG B  55      -4.490  20.639   9.158  1.00  0.00           N  
ATOM    817  HN  ARG B  55       2.679  16.108  10.534  1.00  0.00           H  
ATOM    818  HA  ARG B  55       2.822  18.866   9.723  1.00  0.00           H  
ATOM    819  HB1 ARG B  55       0.934  17.519   9.019  1.00  0.00           H  
ATOM    820  HB2 ARG B  55       0.524  17.159  10.679  1.00  0.00           H  
ATOM    821  HG1 ARG B  55      -0.126  19.468  11.056  1.00  0.00           H  
ATOM    822  HG2 ARG B  55       0.386  19.900   9.415  1.00  0.00           H  
ATOM    823  HD1 ARG B  55      -1.273  18.426   8.463  1.00  0.00           H  
ATOM    824  HD2 ARG B  55      -1.721  17.841  10.056  1.00  0.00           H  
ATOM    825  HE  ARG B  55      -2.281  20.410  10.327  1.00  0.00           H  
ATOM    826 HH11 ARG B  55      -2.748  18.612   7.340  1.00  0.00           H  
ATOM    827 HH12 ARG B  55      -4.343  19.134   7.074  1.00  0.00           H  
ATOM    828 HH21 ARG B  55      -4.465  21.238   9.967  1.00  0.00           H  
ATOM    829 HH22 ARG B  55      -5.335  20.696   8.618  1.00  0.00           H  
ATOM    830  N   TYR B  56       2.348  18.119  12.897  1.00  0.00           N  
ATOM    831  CA  TYR B  56       2.292  18.724  14.227  1.00  0.00           C  
ATOM    832  C   TYR B  56       3.571  18.563  15.045  1.00  0.00           C  
ATOM    833  O   TYR B  56       3.759  19.266  16.041  1.00  0.00           O  
ATOM    834  CB  TYR B  56       1.067  18.227  15.006  1.00  0.00           C  
ATOM    835  CG  TYR B  56      -0.243  18.603  14.346  1.00  0.00           C  
ATOM    836  CD1 TYR B  56      -0.689  19.919  14.358  1.00  0.00           C  
ATOM    837  CD2 TYR B  56      -1.023  17.654  13.706  1.00  0.00           C  
ATOM    838  CE1 TYR B  56      -1.873  20.278  13.748  1.00  0.00           C  
ATOM    839  CE2 TYR B  56      -2.213  18.005  13.095  1.00  0.00           C  
ATOM    840  CZ  TYR B  56      -2.631  19.318  13.119  1.00  0.00           C  
ATOM    841  OH  TYR B  56      -3.817  19.672  12.505  1.00  0.00           O  
ATOM    842  HN  TYR B  56       2.291  17.142  12.800  1.00  0.00           H  
ATOM    843  HA  TYR B  56       2.158  19.783  14.059  1.00  0.00           H  
ATOM    844  HB1 TYR B  56       1.107  17.150  15.074  1.00  0.00           H  
ATOM    845  HB2 TYR B  56       1.083  18.652  16.000  1.00  0.00           H  
ATOM    846  HD1 TYR B  56      -0.090  20.669  14.855  1.00  0.00           H  
ATOM    847  HD2 TYR B  56      -0.693  16.627  13.691  1.00  0.00           H  
ATOM    848  HE1 TYR B  56      -2.202  21.306  13.767  1.00  0.00           H  
ATOM    849  HE2 TYR B  56      -2.808  17.254  12.596  1.00  0.00           H  
ATOM    850  HH  TYR B  56      -4.493  19.049  12.794  1.00  0.00           H  
ATOM    851  N   GLY B  57       4.443  17.667  14.631  1.00  0.00           N  
ATOM    852  CA  GLY B  57       5.676  17.448  15.367  1.00  0.00           C  
ATOM    853  C   GLY B  57       5.485  16.483  16.517  1.00  0.00           C  
ATOM    854  O   GLY B  57       5.865  16.776  17.661  1.00  0.00           O  
ATOM    855  HN  GLY B  57       4.276  17.148  13.815  1.00  0.00           H  
ATOM    856  HA1 GLY B  57       6.425  17.054  14.695  1.00  0.00           H  
ATOM    857  HA2 GLY B  57       6.017  18.395  15.757  1.00  0.00           H  
ATOM    858  N   VAL B  58       4.890  15.338  16.219  1.00  0.00           N  
ATOM    859  CA  VAL B  58       4.624  14.305  17.222  1.00  0.00           C  
ATOM    860  C   VAL B  58       5.255  12.982  16.783  1.00  0.00           C  
ATOM    861  O   VAL B  58       5.897  12.930  15.729  1.00  0.00           O  
ATOM    862  CB  VAL B  58       3.090  14.089  17.483  1.00  0.00           C  
ATOM    863  CG1 VAL B  58       2.430  15.345  18.005  1.00  0.00           C  
ATOM    864  CG2 VAL B  58       2.374  13.631  16.220  1.00  0.00           C  
ATOM    865  HN  VAL B  58       4.654  15.153  15.285  1.00  0.00           H  
ATOM    866  HA  VAL B  58       5.099  14.617  18.143  1.00  0.00           H  
ATOM    867  HB  VAL B  58       2.979  13.316  18.231  1.00  0.00           H  
ATOM    868 HG11 VAL B  58       2.916  15.666  18.915  1.00  0.00           H  
ATOM    869 HG12 VAL B  58       1.386  15.131  18.192  1.00  0.00           H  
ATOM    870 HG13 VAL B  58       2.507  16.112  17.248  1.00  0.00           H  
ATOM    871 HG21 VAL B  58       1.327  13.483  16.436  1.00  0.00           H  
ATOM    872 HG22 VAL B  58       2.812  12.703  15.886  1.00  0.00           H  
ATOM    873 HG23 VAL B  58       2.486  14.382  15.452  1.00  0.00           H  
ATOM    874  N   SER B  59       5.092  11.930  17.567  1.00  0.00           N  
ATOM    875  CA  SER B  59       5.575  10.614  17.199  1.00  0.00           C  
ATOM    876  C   SER B  59       4.683   9.505  17.768  1.00  0.00           C  
ATOM    877  O   SER B  59       4.555   9.343  18.989  1.00  0.00           O  
ATOM    878  CB  SER B  59       7.033  10.423  17.631  1.00  0.00           C  
ATOM    879  OG  SER B  59       7.867  11.410  17.029  1.00  0.00           O  
ATOM    880  HN  SER B  59       4.679  12.033  18.454  1.00  0.00           H  
ATOM    881  HA  SER B  59       5.524  10.550  16.123  1.00  0.00           H  
ATOM    882  HB1 SER B  59       7.108  10.511  18.705  1.00  0.00           H  
ATOM    883  HB2 SER B  59       7.372   9.445  17.325  1.00  0.00           H  
ATOM    884  HG  SER B  59       7.293  11.885  16.408  1.00  0.00           H  
ATOM    885  N   ILE B  60       4.048   8.773  16.877  1.00  0.00           N  
ATOM    886  CA  ILE B  60       3.204   7.654  17.236  1.00  0.00           C  
ATOM    887  C   ILE B  60       3.782   6.387  16.600  1.00  0.00           C  
ATOM    888  O   ILE B  60       3.902   6.303  15.364  1.00  0.00           O  
ATOM    889  CB  ILE B  60       1.691   7.821  16.795  1.00  0.00           C  
ATOM    890  CG1 ILE B  60       0.966   8.970  17.540  1.00  0.00           C  
ATOM    891  CG2 ILE B  60       0.913   6.521  16.985  1.00  0.00           C  
ATOM    892  CD1 ILE B  60       1.381  10.367  17.148  1.00  0.00           C  
ATOM    893  HN  ILE B  60       4.196   8.978  15.921  1.00  0.00           H  
ATOM    894  HA  ILE B  60       3.256   7.549  18.309  1.00  0.00           H  
ATOM    895  HB  ILE B  60       1.692   8.036  15.736  1.00  0.00           H  
ATOM    896 HG11 ILE B  60      -0.092   8.892  17.343  1.00  0.00           H  
ATOM    897 HG12 ILE B  60       1.141   8.856  18.601  1.00  0.00           H  
ATOM    898 HG21 ILE B  60       0.928   6.247  18.029  1.00  0.00           H  
ATOM    899 HG22 ILE B  60       1.373   5.738  16.400  1.00  0.00           H  
ATOM    900 HG23 ILE B  60      -0.108   6.659  16.662  1.00  0.00           H  
ATOM    901 HD11 ILE B  60       2.432  10.504  17.356  1.00  0.00           H  
ATOM    902 HD12 ILE B  60       0.804  11.087  17.706  1.00  0.00           H  
ATOM    903 HD13 ILE B  60       1.211  10.508  16.090  1.00  0.00           H  
ATOM    904  N   PRO B  61       4.213   5.414  17.430  1.00  0.00           N  
ATOM    905  CA  PRO B  61       4.760   4.140  16.945  1.00  0.00           C  
ATOM    906  C   PRO B  61       3.753   3.367  16.078  1.00  0.00           C  
ATOM    907  O   PRO B  61       2.536   3.386  16.342  1.00  0.00           O  
ATOM    908  CB  PRO B  61       5.079   3.369  18.229  1.00  0.00           C  
ATOM    909  CG  PRO B  61       5.206   4.421  19.275  1.00  0.00           C  
ATOM    910  CD  PRO B  61       4.226   5.487  18.897  1.00  0.00           C  
ATOM    911  HA  PRO B  61       5.664   4.298  16.375  1.00  0.00           H  
ATOM    912  HB1 PRO B  61       4.268   2.688  18.446  1.00  0.00           H  
ATOM    913  HB2 PRO B  61       5.998   2.817  18.110  1.00  0.00           H  
ATOM    914  HG1 PRO B  61       4.959   4.008  20.244  1.00  0.00           H  
ATOM    915  HG2 PRO B  61       6.211   4.823  19.277  1.00  0.00           H  
ATOM    916  HD1 PRO B  61       3.246   5.268  19.295  1.00  0.00           H  
ATOM    917  HD2 PRO B  61       4.575   6.453  19.227  1.00  0.00           H  
ATOM    918  N   ASP B  62       4.286   2.671  15.083  1.00  0.00           N  
ATOM    919  CA  ASP B  62       3.523   1.946  14.047  1.00  0.00           C  
ATOM    920  C   ASP B  62       2.432   1.069  14.628  1.00  0.00           C  
ATOM    921  O   ASP B  62       1.252   1.193  14.270  1.00  0.00           O  
ATOM    922  CB  ASP B  62       4.452   1.036  13.236  1.00  0.00           C  
ATOM    923  CG  ASP B  62       5.619   1.750  12.638  1.00  0.00           C  
ATOM    924  OD1 ASP B  62       6.649   1.890  13.335  1.00  0.00           O  
ATOM    925  OD2 ASP B  62       5.559   2.137  11.467  1.00  0.00           O  
ATOM    926  HN  ASP B  62       5.266   2.638  15.011  1.00  0.00           H  
ATOM    927  HA  ASP B  62       3.087   2.664  13.368  1.00  0.00           H  
ATOM    928  HB1 ASP B  62       4.835   0.266  13.891  1.00  0.00           H  
ATOM    929  HB2 ASP B  62       3.882   0.569  12.446  1.00  0.00           H  
ATOM    930  N   ASP B  63       2.813   0.204  15.553  1.00  0.00           N  
ATOM    931  CA  ASP B  63       1.884  -0.779  16.103  1.00  0.00           C  
ATOM    932  C   ASP B  63       0.841  -0.132  17.005  1.00  0.00           C  
ATOM    933  O   ASP B  63      -0.200  -0.718  17.254  1.00  0.00           O  
ATOM    934  CB  ASP B  63       2.610  -1.911  16.859  1.00  0.00           C  
ATOM    935  CG  ASP B  63       3.167  -1.500  18.206  1.00  0.00           C  
ATOM    936  OD1 ASP B  63       4.240  -0.867  18.254  1.00  0.00           O  
ATOM    937  OD2 ASP B  63       2.557  -1.833  19.239  1.00  0.00           O  
ATOM    938  HN  ASP B  63       3.738   0.231  15.878  1.00  0.00           H  
ATOM    939  HA  ASP B  63       1.368  -1.214  15.261  1.00  0.00           H  
ATOM    940  HB1 ASP B  63       1.913  -2.718  17.029  1.00  0.00           H  
ATOM    941  HB2 ASP B  63       3.428  -2.265  16.248  1.00  0.00           H  
ATOM    942  N   VAL B  64       1.100   1.087  17.450  1.00  0.00           N  
ATOM    943  CA  VAL B  64       0.179   1.784  18.336  1.00  0.00           C  
ATOM    944  C   VAL B  64      -1.017   2.302  17.542  1.00  0.00           C  
ATOM    945  O   VAL B  64      -2.152   2.250  18.006  1.00  0.00           O  
ATOM    946  CB  VAL B  64       0.875   2.947  19.105  1.00  0.00           C  
ATOM    947  CG1 VAL B  64      -0.104   3.662  20.029  1.00  0.00           C  
ATOM    948  CG2 VAL B  64       2.050   2.415  19.906  1.00  0.00           C  
ATOM    949  HN  VAL B  64       1.919   1.542  17.160  1.00  0.00           H  
ATOM    950  HA  VAL B  64      -0.176   1.055  19.053  1.00  0.00           H  
ATOM    951  HB  VAL B  64       1.251   3.660  18.385  1.00  0.00           H  
ATOM    952 HG11 VAL B  64      -0.916   4.072  19.444  1.00  0.00           H  
ATOM    953 HG12 VAL B  64       0.413   4.458  20.542  1.00  0.00           H  
ATOM    954 HG13 VAL B  64      -0.499   2.955  20.747  1.00  0.00           H  
ATOM    955 HG21 VAL B  64       2.518   3.231  20.436  1.00  0.00           H  
ATOM    956 HG22 VAL B  64       2.769   1.963  19.240  1.00  0.00           H  
ATOM    957 HG23 VAL B  64       1.696   1.679  20.613  1.00  0.00           H  
ATOM    958  N   ALA B  65      -0.762   2.737  16.316  1.00  0.00           N  
ATOM    959  CA  ALA B  65      -1.812   3.242  15.454  1.00  0.00           C  
ATOM    960  C   ALA B  65      -2.717   2.100  15.003  1.00  0.00           C  
ATOM    961  O   ALA B  65      -3.878   2.300  14.684  1.00  0.00           O  
ATOM    962  CB  ALA B  65      -1.208   3.943  14.257  1.00  0.00           C  
ATOM    963  HN  ALA B  65       0.151   2.724  15.961  1.00  0.00           H  
ATOM    964  HA  ALA B  65      -2.397   3.956  16.016  1.00  0.00           H  
ATOM    965  HB1 ALA B  65      -0.644   3.230  13.672  1.00  0.00           H  
ATOM    966  HB2 ALA B  65      -0.555   4.730  14.602  1.00  0.00           H  
ATOM    967  HB3 ALA B  65      -2.006   4.359  13.660  1.00  0.00           H  
ATOM    968  N   GLY B  66      -2.174   0.895  15.029  1.00  0.00           N  
ATOM    969  CA  GLY B  66      -2.923  -0.273  14.629  1.00  0.00           C  
ATOM    970  C   GLY B  66      -3.781  -0.822  15.757  1.00  0.00           C  
ATOM    971  O   GLY B  66      -4.519  -1.795  15.569  1.00  0.00           O  
ATOM    972  HN  GLY B  66      -1.244   0.812  15.331  1.00  0.00           H  
ATOM    973  HA1 GLY B  66      -3.554  -0.023  13.789  1.00  0.00           H  
ATOM    974  HA2 GLY B  66      -2.225  -1.037  14.322  1.00  0.00           H  
ATOM    975  N   ARG B  67      -3.695  -0.196  16.924  1.00  0.00           N  
ATOM    976  CA  ARG B  67      -4.446  -0.632  18.083  1.00  0.00           C  
ATOM    977  C   ARG B  67      -5.816   0.018  18.114  1.00  0.00           C  
ATOM    978  O   ARG B  67      -6.710  -0.440  18.838  1.00  0.00           O  
ATOM    979  CB  ARG B  67      -3.703  -0.291  19.378  1.00  0.00           C  
ATOM    980  CG  ARG B  67      -2.321  -0.891  19.487  1.00  0.00           C  
ATOM    981  CD  ARG B  67      -1.609  -0.418  20.738  1.00  0.00           C  
ATOM    982  NE  ARG B  67      -0.198  -0.831  20.769  1.00  0.00           N  
ATOM    983  CZ  ARG B  67       0.685  -0.495  21.729  1.00  0.00           C  
ATOM    984  NH1 ARG B  67       0.310   0.265  22.761  1.00  0.00           N  
ATOM    985  NH2 ARG B  67       1.944  -0.884  21.630  1.00  0.00           N  
ATOM    986  HN  ARG B  67      -3.105   0.583  17.011  1.00  0.00           H  
ATOM    987  HA  ARG B  67      -4.558  -1.704  18.023  1.00  0.00           H  
ATOM    988  HB1 ARG B  67      -3.603   0.783  19.448  1.00  0.00           H  
ATOM    989  HB2 ARG B  67      -4.293  -0.643  20.211  1.00  0.00           H  
ATOM    990  HG1 ARG B  67      -2.408  -1.967  19.521  1.00  0.00           H  
ATOM    991  HG2 ARG B  67      -1.745  -0.600  18.620  1.00  0.00           H  
ATOM    992  HD1 ARG B  67      -1.659   0.661  20.768  1.00  0.00           H  
ATOM    993  HD2 ARG B  67      -2.114  -0.822  21.602  1.00  0.00           H  
ATOM    994  HE  ARG B  67       0.086  -1.386  20.004  1.00  0.00           H  
ATOM    995 HH11 ARG B  67      -0.627   0.627  22.864  1.00  0.00           H  
ATOM    996 HH12 ARG B  67       0.946   0.511  23.502  1.00  0.00           H  
ATOM    997 HH21 ARG B  67       2.245  -1.428  20.827  1.00  0.00           H  
ATOM    998 HH22 ARG B  67       2.657  -0.655  22.306  1.00  0.00           H  
ATOM    999  N   VAL B  68      -6.002   1.058  17.325  1.00  0.00           N  
ATOM   1000  CA  VAL B  68      -7.253   1.786  17.364  1.00  0.00           C  
ATOM   1001  C   VAL B  68      -8.292   1.165  16.425  1.00  0.00           C  
ATOM   1002  O   VAL B  68      -8.012   0.164  15.753  1.00  0.00           O  
ATOM   1003  CB  VAL B  68      -7.081   3.315  17.110  1.00  0.00           C  
ATOM   1004  CG1 VAL B  68      -6.080   3.891  18.085  1.00  0.00           C  
ATOM   1005  CG2 VAL B  68      -6.660   3.627  15.684  1.00  0.00           C  
ATOM   1006  HN  VAL B  68      -5.307   1.311  16.681  1.00  0.00           H  
ATOM   1007  HA  VAL B  68      -7.610   1.650  18.376  1.00  0.00           H  
ATOM   1008  HB  VAL B  68      -8.025   3.803  17.311  1.00  0.00           H  
ATOM   1009 HG11 VAL B  68      -6.438   3.744  19.093  1.00  0.00           H  
ATOM   1010 HG12 VAL B  68      -5.954   4.948  17.897  1.00  0.00           H  
ATOM   1011 HG13 VAL B  68      -5.131   3.391  17.963  1.00  0.00           H  
ATOM   1012 HG21 VAL B  68      -5.731   3.128  15.452  1.00  0.00           H  
ATOM   1013 HG22 VAL B  68      -6.513   4.695  15.598  1.00  0.00           H  
ATOM   1014 HG23 VAL B  68      -7.434   3.310  15.000  1.00  0.00           H  
ATOM   1015  N   ASP B  69      -9.475   1.711  16.407  1.00  0.00           N  
ATOM   1016  CA  ASP B  69     -10.560   1.216  15.549  1.00  0.00           C  
ATOM   1017  C   ASP B  69     -11.429   2.356  15.151  1.00  0.00           C  
ATOM   1018  O   ASP B  69     -11.894   2.446  14.021  1.00  0.00           O
[truncated: 20,984 more chars]
