# Supplementary material for: Path to Actinorhodin: Regio- and Stereoselective Ketone Reduction by a Type II Polyketide Ketoreductase Revealed in Atomistic Detail
Source: JACS Au. 2022 Apr 7;2(4):972–84. doi: 10.1021/jacsau.2c00086 (PMC9088766; doi:10.1021/jacsau.2c00086)
Supplement: Supplementary file 2 — au2c00086_si_002.zip [file au2c00086_si_002.zip › SI_files/Docking_Models/M6.pdb]

ATOM      1  N   MET A   1     -33.753 -14.511  -2.976  1.00  0.00           N1+
ATOM      2  H1  MET A   1     -32.941 -14.078  -2.560  1.00  0.00           H  
ATOM      3  H2  MET A   1     -33.425 -14.841  -3.873  1.00  0.00           H  
ATOM      4  H3  MET A   1     -34.508 -13.845  -3.047  1.00  0.00           H  
ATOM      5  CA  MET A   1     -34.156 -15.601  -2.067  1.00  0.00           C  
ATOM      6  HA  MET A   1     -34.643 -15.107  -1.226  1.00  0.00           H  
ATOM      7  CB  MET A   1     -35.281 -16.506  -2.769  1.00  0.00           C  
ATOM      8  HB2 MET A   1     -36.143 -15.900  -3.049  1.00  0.00           H  
ATOM      9  HB3 MET A   1     -34.923 -16.977  -3.684  1.00  0.00           H  
ATOM     10  CG  MET A   1     -35.693 -17.626  -1.853  1.00  0.00           C  
ATOM     11  HG2 MET A   1     -34.826 -18.274  -1.721  1.00  0.00           H  
ATOM     12  HG3 MET A   1     -36.080 -17.145  -0.954  1.00  0.00           H  
ATOM     13  SD  MET A   1     -36.950 -18.808  -2.364  1.00  0.00           S  
ATOM     14  CE  MET A   1     -38.248 -17.608  -2.869  1.00  0.00           C  
ATOM     15  HE1 MET A   1     -38.302 -16.826  -2.112  1.00  0.00           H  
ATOM     16  HE2 MET A   1     -38.007 -17.151  -3.829  1.00  0.00           H  
ATOM     17  HE3 MET A   1     -39.198 -18.143  -2.912  1.00  0.00           H  
ATOM     18  C   MET A   1     -32.956 -16.389  -1.558  1.00  0.00           C  
ATOM     19  O   MET A   1     -32.250 -17.034  -2.377  1.00  0.00           O  
ATOM     20  N   ALA A   2     -32.808 -16.481  -0.226  1.00  0.00           N  
ATOM     21  H   ALA A   2     -33.451 -16.105   0.456  1.00  0.00           H  
ATOM     22  CA  ALA A   2     -31.616 -17.102   0.415  1.00  0.00           C  
ATOM     23  HA  ALA A   2     -30.864 -17.299  -0.350  1.00  0.00           H  
ATOM     24  CB  ALA A   2     -30.975 -16.075   1.375  1.00  0.00           C  
ATOM     25  HB1 ALA A   2     -30.311 -16.550   2.097  1.00  0.00           H  
ATOM     26  HB2 ALA A   2     -30.388 -15.394   0.758  1.00  0.00           H  
ATOM     27  HB3 ALA A   2     -31.691 -15.423   1.875  1.00  0.00           H  
ATOM     28  C   ALA A   2     -32.093 -18.403   1.056  1.00  0.00           C  
ATOM     29  O   ALA A   2     -32.084 -18.524   2.276  1.00  0.00           O  
ATOM     30  N   THR A   3     -32.384 -19.351   0.177  1.00  0.00           N  
ATOM     31  H   THR A   3     -32.167 -19.111  -0.779  1.00  0.00           H  
ATOM     32  CA  THR A   3     -32.793 -20.786   0.512  1.00  0.00           C  
ATOM     33  HA  THR A   3     -33.758 -20.736   1.016  1.00  0.00           H  
ATOM     34  CB  THR A   3     -33.002 -21.632  -0.770  1.00  0.00           C  
ATOM     35  HB  THR A   3     -33.180 -22.688  -0.564  1.00  0.00           H  
ATOM     36  CG2 THR A   3     -34.132 -21.225  -1.680  1.00  0.00           C  
ATOM     37 HG21 THR A   3     -34.280 -21.996  -2.436  1.00  0.00           H  
ATOM     38 HG22 THR A   3     -34.985 -21.120  -1.009  1.00  0.00           H  
ATOM     39 HG23 THR A   3     -34.107 -20.288  -2.236  1.00  0.00           H  
ATOM     40  OG1 THR A   3     -31.845 -21.631  -1.605  1.00  0.00           O  
ATOM     41  HG1 THR A   3     -31.686 -22.564  -1.763  1.00  0.00           H  
ATOM     42  C   THR A   3     -31.720 -21.451   1.294  1.00  0.00           C  
ATOM     43  O   THR A   3     -30.490 -21.168   1.152  1.00  0.00           O  
ATOM     44  N   GLN A   4     -32.150 -22.339   2.218  1.00  0.00           N  
ATOM     45  H   GLN A   4     -33.141 -22.540   2.216  1.00  0.00           H  
ATOM     46  CA  GLN A   4     -31.332 -23.192   3.021  1.00  0.00           C  
ATOM     47  HA  GLN A   4     -30.630 -22.514   3.508  1.00  0.00           H  
ATOM     48  CB  GLN A   4     -32.145 -23.922   4.074  1.00  0.00           C  
ATOM     49  HB2 GLN A   4     -32.798 -24.664   3.615  1.00  0.00           H  
ATOM     50  HB3 GLN A   4     -31.379 -24.482   4.611  1.00  0.00           H  
ATOM     51  CG  GLN A   4     -32.856 -22.984   5.117  1.00  0.00           C  
ATOM     52  HG2 GLN A   4     -32.114 -22.276   5.487  1.00  0.00           H  
ATOM     53  HG3 GLN A   4     -33.657 -22.412   4.648  1.00  0.00           H  
ATOM     54  CD  GLN A   4     -33.393 -23.763   6.305  1.00  0.00           C  
ATOM     55  OE1 GLN A   4     -33.122 -24.882   6.517  1.00  0.00           O  
ATOM     56  NE2 GLN A   4     -34.326 -23.172   7.072  1.00  0.00           N  
ATOM     57 HE21 GLN A   4     -34.456 -22.172   7.136  1.00  0.00           H  
ATOM     58 HE22 GLN A   4     -34.905 -23.816   7.590  1.00  0.00           H  
ATOM     59  C   GLN A   4     -30.530 -24.248   2.233  1.00  0.00           C  
ATOM     60  O   GLN A   4     -29.488 -24.701   2.725  1.00  0.00           O  
ATOM     61  N   ASP A   5     -30.948 -24.653   1.030  1.00  0.00           N  
ATOM     62  H   ASP A   5     -31.830 -24.275   0.715  1.00  0.00           H  
ATOM     63  CA  ASP A   5     -30.184 -25.463   0.096  1.00  0.00           C  
ATOM     64  HA  ASP A   5     -29.542 -26.197   0.584  1.00  0.00           H  
ATOM     65  CB  ASP A   5     -31.097 -26.287  -0.804  1.00  0.00           C  
ATOM     66  HB2 ASP A   5     -30.510 -26.837  -1.539  1.00  0.00           H  
ATOM     67  HB3 ASP A   5     -31.681 -26.999  -0.221  1.00  0.00           H  
ATOM     68  CG  ASP A   5     -31.999 -25.553  -1.729  1.00  0.00           C  
ATOM     69  OD1 ASP A   5     -32.958 -26.134  -2.300  1.00  0.00           O  
ATOM     70  OD2 ASP A   5     -31.902 -24.317  -1.828  1.00  0.00           O  
ATOM     71  C   ASP A   5     -29.115 -24.722  -0.723  1.00  0.00           C  
ATOM     72  O   ASP A   5     -28.284 -25.444  -1.268  1.00  0.00           O  
ATOM     73  N   SER A   6     -29.047 -23.373  -0.724  1.00  0.00           N  
ATOM     74  H   SER A   6     -29.864 -22.873  -0.406  1.00  0.00           H  
ATOM     75  CA  SER A   6     -28.253 -22.515  -1.615  1.00  0.00           C  
ATOM     76  HA  SER A   6     -28.529 -22.805  -2.629  1.00  0.00           H  
ATOM     77  CB  SER A   6     -28.486 -21.051  -1.355  1.00  0.00           C  
ATOM     78  HB2 SER A   6     -27.873 -20.565  -2.115  1.00  0.00           H  
ATOM     79  HB3 SER A   6     -29.539 -20.770  -1.397  1.00  0.00           H  
ATOM     80  OG  SER A   6     -28.201 -20.670  -0.059  1.00  0.00           O  
ATOM     81  HG  SER A   6     -28.975 -20.840   0.482  1.00  0.00           H  
ATOM     82  C   SER A   6     -26.788 -22.720  -1.409  1.00  0.00           C  
ATOM     83  O   SER A   6     -26.362 -23.517  -0.569  1.00  0.00           O  
ATOM     84  N   GLU A   7     -25.954 -22.201  -2.303  1.00  0.00           N  
ATOM     85  H   GLU A   7     -26.352 -21.566  -2.982  1.00  0.00           H  
ATOM     86  CA  GLU A   7     -24.427 -22.430  -2.309  1.00  0.00           C  
ATOM     87  HA  GLU A   7     -24.263 -23.484  -2.082  1.00  0.00           H  
ATOM     88  CB  GLU A   7     -23.732 -22.177  -3.663  1.00  0.00           C  
ATOM     89  HB2 GLU A   7     -23.861 -21.131  -3.939  1.00  0.00           H  
ATOM     90  HB3 GLU A   7     -22.762 -22.675  -3.663  1.00  0.00           H  
ATOM     91  CG  GLU A   7     -24.447 -22.877  -4.862  1.00  0.00           C  
ATOM     92  HG2 GLU A   7     -25.118 -22.195  -5.385  1.00  0.00           H  
ATOM     93  HG3 GLU A   7     -23.575 -22.802  -5.512  1.00  0.00           H  
ATOM     94  CD  GLU A   7     -25.102 -24.300  -4.663  1.00  0.00           C  
ATOM     95  OE1 GLU A   7     -24.410 -25.220  -4.130  1.00  0.00           O  
ATOM     96  OE2 GLU A   7     -26.311 -24.487  -4.969  1.00  0.00           O  
ATOM     97  C   GLU A   7     -23.705 -21.555  -1.253  1.00  0.00           C  
ATOM     98  O   GLU A   7     -24.154 -20.482  -0.891  1.00  0.00           O  
ATOM     99  N   VAL A   8     -22.583 -22.000  -0.710  1.00  0.00           N  
ATOM    100  H   VAL A   8     -22.278 -22.938  -0.923  1.00  0.00           H  
ATOM    101  CA  VAL A   8     -21.876 -21.402   0.416  1.00  0.00           C  
ATOM    102  HA  VAL A   8     -22.325 -20.443   0.674  1.00  0.00           H  
ATOM    103  CB  VAL A   8     -22.019 -22.299   1.698  1.00  0.00           C  
ATOM    104  HB  VAL A   8     -21.711 -23.296   1.383  1.00  0.00           H  
ATOM    105  CG1 VAL A   8     -21.212 -21.816   2.971  1.00  0.00           C  
ATOM    106 HG11 VAL A   8     -21.199 -22.630   3.697  1.00  0.00           H  
ATOM    107 HG12 VAL A   8     -20.173 -21.622   2.708  1.00  0.00           H  
ATOM    108 HG13 VAL A   8     -21.712 -20.909   3.309  1.00  0.00           H  
ATOM    109  CG2 VAL A   8     -23.487 -22.528   2.043  1.00  0.00           C  
ATOM    110 HG21 VAL A   8     -23.466 -23.376   2.728  1.00  0.00           H  
ATOM    111 HG22 VAL A   8     -23.903 -21.637   2.514  1.00  0.00           H  
ATOM    112 HG23 VAL A   8     -24.029 -22.868   1.161  1.00  0.00           H  
ATOM    113  C   VAL A   8     -20.438 -21.067   0.145  1.00  0.00           C  
ATOM    114  O   VAL A   8     -19.680 -21.903  -0.339  1.00  0.00           O  
ATOM    115  N   ALA A   9     -19.992 -19.934   0.732  1.00  0.00           N  
ATOM    116  H   ALA A   9     -20.618 -19.467   1.372  1.00  0.00           H  
ATOM    117  CA  ALA A   9     -18.762 -19.298   0.344  1.00  0.00           C  
ATOM    118  HA  ALA A   9     -18.091 -20.017  -0.126  1.00  0.00           H  
ATOM    119  CB  ALA A   9     -19.208 -18.198  -0.538  1.00  0.00           C  
ATOM    120  HB1 ALA A   9     -19.667 -18.588  -1.446  1.00  0.00           H  
ATOM    121  HB2 ALA A   9     -20.005 -17.604  -0.088  1.00  0.00           H  
ATOM    122  HB3 ALA A   9     -18.473 -17.515  -0.963  1.00  0.00           H  
ATOM    123  C   ALA A   9     -18.010 -18.651   1.564  1.00  0.00           C  
ATOM    124  O   ALA A   9     -18.645 -18.259   2.543  1.00  0.00           O  
ATOM    125  N   LEU A  10     -16.703 -18.568   1.449  1.00  0.00           N  
ATOM    126  H   LEU A  10     -16.276 -18.895   0.593  1.00  0.00           H  
ATOM    127  CA  LEU A  10     -15.727 -18.148   2.439  1.00  0.00           C  
ATOM    128  HA  LEU A  10     -16.188 -17.534   3.212  1.00  0.00           H  
ATOM    129  CB  LEU A  10     -15.101 -19.403   3.160  1.00  0.00           C  
ATOM    130  HB2 LEU A  10     -15.880 -20.058   3.553  1.00  0.00           H  
ATOM    131  HB3 LEU A  10     -14.556 -20.005   2.436  1.00  0.00           H  
ATOM    132  CG  LEU A  10     -14.105 -18.988   4.285  1.00  0.00           C  
ATOM    133  HG  LEU A  10     -13.328 -18.348   3.866  1.00  0.00           H  
ATOM    134  CD1 LEU A  10     -14.901 -18.328   5.419  1.00  0.00           C  
ATOM    135 HD11 LEU A  10     -14.291 -18.373   6.322  1.00  0.00           H  
ATOM    136 HD12 LEU A  10     -15.126 -17.293   5.163  1.00  0.00           H  
ATOM    137 HD13 LEU A  10     -15.825 -18.866   5.630  1.00  0.00           H  
ATOM    138  CD2 LEU A  10     -13.461 -20.287   4.867  1.00  0.00           C  
ATOM    139 HD21 LEU A  10     -13.411 -21.091   4.134  1.00  0.00           H  
ATOM    140 HD22 LEU A  10     -12.421 -20.044   5.085  1.00  0.00           H  
ATOM    141 HD23 LEU A  10     -13.924 -20.592   5.806  1.00  0.00           H  
ATOM    142  C   LEU A  10     -14.604 -17.266   1.769  1.00  0.00           C  
ATOM    143  O   LEU A  10     -14.037 -17.527   0.696  1.00  0.00           O  
ATOM    144  N   VAL A  11     -14.333 -16.119   2.399  1.00  0.00           N  
ATOM    145  H   VAL A  11     -14.820 -15.803   3.225  1.00  0.00           H  
ATOM    146  CA  VAL A  11     -13.516 -15.014   1.856  1.00  0.00           C  
ATOM    147  HA  VAL A  11     -12.958 -15.452   1.028  1.00  0.00           H  
ATOM    148  CB  VAL A  11     -14.359 -13.874   1.150  1.00  0.00           C  
ATOM    149  HB  VAL A  11     -14.964 -13.330   1.875  1.00  0.00           H  
ATOM    150  CG1 VAL A  11     -13.555 -12.766   0.382  1.00  0.00           C  
ATOM    151 HG11 VAL A  11     -14.220 -12.093  -0.159  1.00  0.00           H  
ATOM    152 HG12 VAL A  11     -12.871 -12.205   1.018  1.00  0.00           H  
ATOM    153 HG13 VAL A  11     -12.977 -13.306  -0.368  1.00  0.00           H  
ATOM    154  CG2 VAL A  11     -15.310 -14.472   0.074  1.00  0.00           C  
ATOM    155 HG21 VAL A  11     -15.897 -13.604  -0.225  1.00  0.00           H  
ATOM    156 HG22 VAL A  11     -14.840 -14.847  -0.835  1.00  0.00           H  
ATOM    157 HG23 VAL A  11     -16.094 -15.114   0.476  1.00  0.00           H  
ATOM    158  C   VAL A  11     -12.590 -14.465   3.006  1.00  0.00           C  
ATOM    159  O   VAL A  11     -13.037 -14.047   4.053  1.00  0.00           O  
ATOM    160  N   THR A  12     -11.249 -14.420   2.855  1.00  0.00           N  
ATOM    161  H   THR A  12     -10.944 -14.788   1.966  1.00  0.00           H  
ATOM    162  CA  THR A  12     -10.145 -13.796   3.627  1.00  0.00           C  
ATOM    163  HA  THR A  12     -10.481 -13.726   4.661  1.00  0.00           H  
ATOM    164  CB  THR A  12      -8.838 -14.568   3.523  1.00  0.00           C  
ATOM    165  HB  THR A  12      -8.175 -14.127   4.268  1.00  0.00           H  
ATOM    166  CG2 THR A  12      -9.077 -16.094   3.789  1.00  0.00           C  
ATOM    167 HG21 THR A  12      -8.867 -16.409   4.812  1.00  0.00           H  
ATOM    168 HG22 THR A  12     -10.016 -16.510   3.426  1.00  0.00           H  
ATOM    169 HG23 THR A  12      -8.325 -16.630   3.209  1.00  0.00           H  
ATOM    170  OG1 THR A  12      -8.327 -14.386   2.247  1.00  0.00           O  
ATOM    171  HG1 THR A  12      -7.752 -15.124   2.032  1.00  0.00           H  
ATOM    172  C   THR A  12      -9.803 -12.351   3.399  1.00  0.00           C  
ATOM    173  O   THR A  12     -10.107 -11.771   2.339  1.00  0.00           O  
ATOM    174  N   GLY A  13      -9.273 -11.632   4.392  1.00  0.00           N  
ATOM    175  H   GLY A  13      -9.220 -12.127   5.272  1.00  0.00           H  
ATOM    176  CA  GLY A  13      -9.095 -10.132   4.409  1.00  0.00           C  
ATOM    177  HA2 GLY A  13      -9.056  -9.926   5.479  1.00  0.00           H  
ATOM    178  HA3 GLY A  13      -8.165  -9.885   3.895  1.00  0.00           H  
ATOM    179  C   GLY A  13     -10.213  -9.255   3.821  1.00  0.00           C  
ATOM    180  O   GLY A  13      -9.888  -8.434   2.936  1.00  0.00           O  
ATOM    181  N   ALA A  14     -11.450  -9.502   4.216  1.00  0.00           N  
ATOM    182  H   ALA A  14     -11.551 -10.156   4.979  1.00  0.00           H  
ATOM    183  CA  ALA A  14     -12.590  -8.889   3.582  1.00  0.00           C  
ATOM    184  HA  ALA A  14     -12.521  -8.912   2.495  1.00  0.00           H  
ATOM    185  CB  ALA A  14     -13.781  -9.816   3.905  1.00  0.00           C  
ATOM    186  HB1 ALA A  14     -13.689 -10.787   3.417  1.00  0.00           H  
ATOM    187  HB2 ALA A  14     -13.708 -10.104   4.953  1.00  0.00           H  
ATOM    188  HB3 ALA A  14     -14.724  -9.342   3.636  1.00  0.00           H  
ATOM    189  C   ALA A  14     -12.861  -7.470   4.007  1.00  0.00           C  
ATOM    190  O   ALA A  14     -13.855  -6.886   3.570  1.00  0.00           O  
ATOM    191  N   THR A  15     -11.976  -6.813   4.791  1.00  0.00           N  
ATOM    192  H   THR A  15     -11.097  -7.252   5.025  1.00  0.00           H  
ATOM    193  CA  THR A  15     -12.191  -5.385   5.181  1.00  0.00           C  
ATOM    194  HA  THR A  15     -13.203  -5.067   4.929  1.00  0.00           H  
ATOM    195  CB  THR A  15     -11.826  -5.211   6.674  1.00  0.00           C  
ATOM    196  HB  THR A  15     -11.790  -4.165   6.977  1.00  0.00           H  
ATOM    197  CG2 THR A  15     -12.911  -5.910   7.553  1.00  0.00           C  
ATOM    198 HG21 THR A  15     -13.105  -6.957   7.317  1.00  0.00           H  
ATOM    199 HG22 THR A  15     -12.559  -5.855   8.583  1.00  0.00           H  
ATOM    200 HG23 THR A  15     -13.903  -5.470   7.457  1.00  0.00           H  
ATOM    201  OG1 THR A  15     -10.633  -5.817   7.056  1.00  0.00           O  
ATOM    202  HG1 THR A  15      -9.934  -5.257   6.713  1.00  0.00           H  
ATOM    203  C   THR A  15     -11.463  -4.365   4.278  1.00  0.00           C  
ATOM    204  O   THR A  15     -11.632  -3.131   4.349  1.00  0.00           O  
ATOM    205  N   SER A  16     -10.731  -4.771   3.223  1.00  0.00           N  
ATOM    206  H   SER A  16     -10.633  -5.771   3.125  1.00  0.00           H  
ATOM    207  CA  SER A  16     -10.369  -4.003   1.981  1.00  0.00           C  
ATOM    208  HA  SER A  16     -10.464  -2.957   2.269  1.00  0.00           H  
ATOM    209  CB  SER A  16      -8.903  -4.092   1.859  1.00  0.00           C  
ATOM    210  HB2 SER A  16      -8.421  -3.926   2.822  1.00  0.00           H  
ATOM    211  HB3 SER A  16      -8.551  -5.088   1.590  1.00  0.00           H  
ATOM    212  OG  SER A  16      -8.402  -3.108   1.005  1.00  0.00           O  
ATOM    213  HG  SER A  16      -7.486  -3.372   0.900  1.00  0.00           H  
ATOM    214  C   SER A  16     -11.067  -4.342   0.675  1.00  0.00           C  
ATOM    215  O   SER A  16     -11.822  -5.312   0.571  1.00  0.00           O  
ATOM    216  N   GLY A  17     -11.037  -3.374  -0.297  1.00  0.00           N  
ATOM    217  H   GLY A  17     -10.284  -2.702  -0.295  1.00  0.00           H  
ATOM    218  CA  GLY A  17     -12.123  -3.214  -1.306  1.00  0.00           C  
ATOM    219  HA2 GLY A  17     -13.091  -3.012  -0.847  1.00  0.00           H  
ATOM    220  HA3 GLY A  17     -11.744  -2.273  -1.704  1.00  0.00           H  
ATOM    221  C   GLY A  17     -12.095  -4.204  -2.468  1.00  0.00           C  
ATOM    222  O   GLY A  17     -13.170  -4.298  -3.023  1.00  0.00           O  
ATOM    223  N   ILE A  18     -10.967  -4.851  -2.826  1.00  0.00           N  
ATOM    224  H   ILE A  18     -10.235  -4.734  -2.141  1.00  0.00           H  
ATOM    225  CA  ILE A  18     -11.129  -6.086  -3.655  1.00  0.00           C  
ATOM    226  HA  ILE A  18     -11.850  -5.817  -4.426  1.00  0.00           H  
ATOM    227  CB  ILE A  18      -9.807  -6.623  -4.279  1.00  0.00           C  
ATOM    228  HB  ILE A  18      -9.112  -6.587  -3.440  1.00  0.00           H  
ATOM    229  CG2 ILE A  18      -9.928  -8.005  -4.912  1.00  0.00           C  
ATOM    230 HG21 ILE A  18      -9.102  -8.199  -5.597  1.00  0.00           H  
ATOM    231 HG22 ILE A  18     -10.003  -8.791  -4.161  1.00  0.00           H  
ATOM    232 HG23 ILE A  18     -10.833  -7.970  -5.520  1.00  0.00           H  
ATOM    233  CG1 ILE A  18      -9.360  -5.676  -5.388  1.00  0.00           C  
ATOM    234 HG12 ILE A  18      -9.563  -5.950  -6.424  1.00  0.00           H  
ATOM    235 HG13 ILE A  18      -9.790  -4.691  -5.211  1.00  0.00           H  
ATOM    236  CD1 ILE A  18      -7.845  -5.423  -5.173  1.00  0.00           C  
ATOM    237 HD11 ILE A  18      -7.602  -4.686  -4.407  1.00  0.00           H  
ATOM    238 HD12 ILE A  18      -7.348  -6.366  -4.945  1.00  0.00           H  
ATOM    239 HD13 ILE A  18      -7.346  -5.076  -6.079  1.00  0.00           H  
ATOM    240  C   ILE A  18     -11.878  -7.244  -2.893  1.00  0.00           C  
ATOM    241  O   ILE A  18     -12.932  -7.655  -3.340  1.00  0.00           O  
ATOM    242  N   GLY A  19     -11.527  -7.699  -1.730  1.00  0.00           N  
ATOM    243  H   GLY A  19     -10.659  -7.357  -1.340  1.00  0.00           H  
ATOM    244  CA  GLY A  19     -12.266  -8.762  -1.046  1.00  0.00           C  
ATOM    245  HA2 GLY A  19     -12.268  -9.689  -1.618  1.00  0.00           H  
ATOM    246  HA3 GLY A  19     -11.881  -8.999  -0.054  1.00  0.00           H  
ATOM    247  C   GLY A  19     -13.723  -8.407  -0.833  1.00  0.00           C  
ATOM    248  O   GLY A  19     -14.589  -9.270  -1.118  1.00  0.00           O  
ATOM    249  N   LEU A  20     -14.041  -7.151  -0.489  1.00  0.00           N  
ATOM    250  H   LEU A  20     -13.323  -6.550  -0.112  1.00  0.00           H  
ATOM    251  CA  LEU A  20     -15.419  -6.658  -0.266  1.00  0.00           C  
ATOM    252  HA  LEU A  20     -15.903  -7.253   0.508  1.00  0.00           H  
ATOM    253  CB  LEU A  20     -15.397  -5.250   0.251  1.00  0.00           C  
ATOM    254  HB2 LEU A  20     -14.905  -5.198   1.221  1.00  0.00           H  
ATOM    255  HB3 LEU A  20     -14.698  -4.708  -0.387  1.00  0.00           H  
ATOM    256  CG  LEU A  20     -16.717  -4.577   0.473  1.00  0.00           C  
ATOM    257  HG  LEU A  20     -17.234  -4.440  -0.476  1.00  0.00           H  
ATOM    258  CD1 LEU A  20     -17.514  -5.418   1.500  1.00  0.00           C  
ATOM    259 HD11 LEU A  20     -18.115  -6.079   0.875  1.00  0.00           H  
ATOM    260 HD12 LEU A  20     -16.798  -5.908   2.158  1.00  0.00           H  
ATOM    261 HD13 LEU A  20     -18.198  -4.722   1.987  1.00  0.00           H  
ATOM    262  CD2 LEU A  20     -16.393  -3.167   1.144  1.00  0.00           C  
ATOM    263 HD21 LEU A  20     -15.796  -2.534   0.488  1.00  0.00           H  
ATOM    264 HD22 LEU A  20     -17.430  -2.848   1.256  1.00  0.00           H  
ATOM    265 HD23 LEU A  20     -15.794  -3.318   2.042  1.00  0.00           H  
ATOM    266  C   LEU A  20     -16.266  -6.686  -1.602  1.00  0.00           C  
ATOM    267  O   LEU A  20     -17.434  -7.083  -1.526  1.00  0.00           O  
ATOM    268  N   GLU A  21     -15.690  -6.172  -2.685  1.00  0.00           N  
ATOM    269  H   GLU A  21     -14.725  -5.888  -2.592  1.00  0.00           H  
ATOM    270  CA  GLU A  21     -16.330  -6.141  -3.974  1.00  0.00           C  
ATOM    271  HA  GLU A  21     -17.186  -5.467  -3.917  1.00  0.00           H  
ATOM    272  CB  GLU A  21     -15.470  -5.443  -5.090  1.00  0.00           C  
ATOM    273  HB2 GLU A  21     -15.288  -4.418  -4.765  1.00  0.00           H  
ATOM    274  HB3 GLU A  21     -14.503  -5.939  -5.184  1.00  0.00           H  
ATOM    275  CG  GLU A  21     -16.221  -5.467  -6.405  1.00  0.00           C  
ATOM    276  HG2 GLU A  21     -15.559  -5.289  -7.252  1.00  0.00           H  
ATOM    277  HG3 GLU A  21     -16.564  -6.490  -6.566  1.00  0.00           H  
ATOM    278  CD  GLU A  21     -17.412  -4.446  -6.442  1.00  0.00           C  
ATOM    279  OE1 GLU A  21     -17.568  -3.652  -5.489  1.00  0.00           O  
ATOM    280  OE2 GLU A  21     -18.119  -4.329  -7.457  1.00  0.00           O  
ATOM    281  C   GLU A  21     -16.813  -7.540  -4.363  1.00  0.00           C  
ATOM    282  O   GLU A  21     -17.859  -7.710  -4.924  1.00  0.00           O  
ATOM    283  N   ILE A  22     -15.956  -8.560  -4.211  1.00  0.00           N  
ATOM    284  H   ILE A  22     -15.130  -8.329  -3.677  1.00  0.00           H  
ATOM    285  CA  ILE A  22     -16.311  -9.896  -4.541  1.00  0.00           C  
ATOM    286  HA  ILE A  22     -16.855 -10.021  -5.479  1.00  0.00           H  
ATOM    287  CB  ILE A  22     -14.979 -10.740  -4.510  1.00  0.00           C  
ATOM    288  HB  ILE A  22     -14.495 -10.473  -3.570  1.00  0.00           H  
ATOM    289  CG2 ILE A  22     -15.143 -12.293  -4.420  1.00  0.00           C  
ATOM    290 HG21 ILE A  22     -15.799 -12.662  -3.631  1.00  0.00           H  
ATOM    291 HG22 ILE A  22     -15.633 -12.775  -5.266  1.00  0.00           H  
ATOM    292 HG23 ILE A  22     -14.195 -12.807  -4.264  1.00  0.00           H  
ATOM    293  CG1 ILE A  22     -14.116 -10.316  -5.721  1.00  0.00           C  
ATOM    294 HG12 ILE A  22     -14.451 -10.801  -6.638  1.00  0.00           H  
ATOM    295 HG13 ILE A  22     -13.965  -9.239  -5.792  1.00  0.00           H  
ATOM    296  CD1 ILE A  22     -12.610 -10.700  -5.431  1.00  0.00           C  
ATOM    297 HD11 ILE A  22     -12.002 -10.590  -6.330  1.00  0.00           H  
ATOM    298 HD12 ILE A  22     -12.194 -10.042  -4.669  1.00  0.00           H  
ATOM    299 HD13 ILE A  22     -12.438 -11.726  -5.106  1.00  0.00           H  
ATOM    300  C   ILE A  22     -17.349 -10.457  -3.496  1.00  0.00           C  
ATOM    301  O   ILE A  22     -18.175 -11.223  -3.947  1.00  0.00           O  
ATOM    302  N   ALA A  23     -17.322 -10.074  -2.239  1.00  0.00           N  
ATOM    303  H   ALA A  23     -16.533  -9.565  -1.867  1.00  0.00           H  
ATOM    304  CA  ALA A  23     -18.326 -10.477  -1.235  1.00  0.00           C  
ATOM    305  HA  ALA A  23     -18.481 -11.555  -1.274  1.00  0.00           H  
ATOM    306  CB  ALA A  23     -17.802 -10.116   0.167  1.00  0.00           C  
ATOM    307  HB1 ALA A  23     -18.547 -10.310   0.940  1.00  0.00           H  
ATOM    308  HB2 ALA A  23     -16.977 -10.784   0.416  1.00  0.00           H  
ATOM    309  HB3 ALA A  23     -17.523  -9.063   0.183  1.00  0.00           H  
ATOM    310  C   ALA A  23     -19.678  -9.840  -1.528  1.00  0.00           C  
ATOM    311  O   ALA A  23     -20.669 -10.526  -1.228  1.00  0.00           O  
ATOM    312  N   ARG A  24     -19.794  -8.618  -2.087  1.00  0.00           N  
ATOM    313  H   ARG A  24     -18.964  -8.079  -2.292  1.00  0.00           H  
ATOM    314  CA  ARG A  24     -21.082  -8.088  -2.724  1.00  0.00           C  
ATOM    315  HA  ARG A  24     -21.967  -8.409  -2.174  1.00  0.00           H  
ATOM    316  CB  ARG A  24     -21.162  -6.570  -2.967  1.00  0.00           C  
ATOM    317  HB2 ARG A  24     -20.455  -6.204  -3.712  1.00  0.00           H  
ATOM    318  HB3 ARG A  24     -22.171  -6.353  -3.315  1.00  0.00           H  
ATOM    319  CG  ARG A  24     -20.944  -5.678  -1.738  1.00  0.00           C  
ATOM    320  HG2 ARG A  24     -21.734  -6.042  -1.080  1.00  0.00           H  
ATOM    321  HG3 ARG A  24     -20.024  -5.962  -1.228  1.00  0.00           H  
ATOM    322  CD  ARG A  24     -21.053  -4.112  -1.976  1.00  0.00           C  
ATOM    323  HD2 ARG A  24     -21.993  -3.869  -2.471  1.00  0.00           H  
ATOM    324  HD3 ARG A  24     -21.093  -3.577  -1.027  1.00  0.00           H  
ATOM    325  NE  ARG A  24     -19.977  -3.597  -2.792  1.00  0.00           N  
ATOM    326  HE  ARG A  24     -19.748  -4.064  -3.658  1.00  0.00           H  
ATOM    327  CZ  ARG A  24     -19.170  -2.679  -2.399  1.00  0.00           C  
ATOM    328  NH1 ARG A  24     -19.422  -1.794  -1.410  1.00  0.00           N  
ATOM    329 HH11 ARG A  24     -20.341  -1.624  -1.028  1.00  0.00           H  
ATOM    330 HH12 ARG A  24     -18.701  -1.119  -1.198  1.00  0.00           H  
ATOM    331  NH2 ARG A  24     -17.995  -2.603  -2.922  1.00  0.00           N  
ATOM    332 HH21 ARG A  24     -17.884  -2.958  -3.861  1.00  0.00           H  
ATOM    333 HH22 ARG A  24     -17.319  -1.980  -2.503  1.00  0.00           H  
ATOM    334  C   ARG A  24     -21.420  -8.830  -4.013  1.00  0.00           C  
ATOM    335  O   ARG A  24     -22.574  -9.310  -4.216  1.00  0.00           O  
ATOM    336  N   ARG A  25     -20.461  -9.103  -4.905  1.00  0.00           N  
ATOM    337  H   ARG A  25     -19.561  -8.710  -4.676  1.00  0.00           H  
ATOM    338  CA  ARG A  25     -20.740  -9.770  -6.178  1.00  0.00           C  
ATOM    339  HA  ARG A  25     -21.532  -9.154  -6.601  1.00  0.00           H  
ATOM    340  CB  ARG A  25     -19.578  -9.607  -7.154  1.00  0.00           C  
ATOM    341  HB2 ARG A  25     -19.355  -8.560  -7.357  1.00  0.00           H  
ATOM    342  HB3 ARG A  25     -18.654 -10.059  -6.793  1.00  0.00           H  
ATOM    343  CG  ARG A  25     -19.866 -10.387  -8.526  1.00  0.00           C  
ATOM    344  HG2 ARG A  25     -18.934 -10.319  -9.086  1.00  0.00           H  
ATOM    345  HG3 ARG A  25     -20.189 -11.422  -8.408  1.00  0.00           H  
ATOM    346  CD  ARG A  25     -20.968  -9.700  -9.336  1.00  0.00           C  
ATOM    347  HD2 ARG A  25     -21.861  -9.900  -8.743  1.00  0.00           H  
ATOM    348  HD3 ARG A  25     -20.744  -8.642  -9.459  1.00  0.00           H  
ATOM    349  NE  ARG A  25     -21.184 -10.457 -10.563  1.00  0.00           N  
ATOM    350  HE  ARG A  25     -21.685 -11.321 -10.408  1.00  0.00           H  
ATOM    351  CZ  ARG A  25     -20.801 -10.207 -11.792  1.00  0.00           C  
ATOM    352  NH1 ARG A  25     -19.988  -9.251 -12.084  1.00  0.00           N  
ATOM    353 HH11 ARG A  25     -19.337  -8.907 -11.393  1.00  0.00           H  
ATOM    354 HH12 ARG A  25     -19.776  -9.050 -13.050  1.00  0.00           H  
ATOM    355  NH2 ARG A  25     -21.168 -10.997 -12.780  1.00  0.00           N  
ATOM    356 HH21 ARG A  25     -21.619 -11.882 -12.595  1.00  0.00           H  
ATOM    357 HH22 ARG A  25     -20.701 -10.945 -13.674  1.00  0.00           H  
ATOM    358  C   ARG A  25     -21.302 -11.218  -6.024  1.00  0.00           C  
ATOM    359  O   ARG A  25     -22.193 -11.625  -6.711  1.00  0.00           O  
ATOM    360  N   LEU A  26     -20.763 -11.986  -5.052  1.00  0.00           N  
ATOM    361  H   LEU A  26     -19.877 -11.590  -4.773  1.00  0.00           H  
ATOM    362  CA  LEU A  26     -21.244 -13.323  -4.827  1.00  0.00           C  
ATOM    363  HA  LEU A  26     -21.305 -13.896  -5.752  1.00  0.00           H  
ATOM    364  CB  LEU A  26     -20.344 -14.138  -3.839  1.00  0.00           C  
ATOM    365  HB2 LEU A  26     -20.152 -13.620  -2.899  1.00  0.00           H  
ATOM    366  HB3 LEU A  26     -20.866 -15.061  -3.584  1.00  0.00           H  
ATOM    367  CG  LEU A  26     -18.974 -14.522  -4.332  1.00  0.00           C  
ATOM    368  HG  LEU A  26     -18.476 -13.567  -4.498  1.00  0.00           H  
ATOM    369  CD1 LEU A  26     -18.171 -15.249  -3.234  1.00  0.00           C  
ATOM    370 HD11 LEU A  26     -18.778 -16.128  -3.016  1.00  0.00           H  
ATOM    371 HD12 LEU A  26     -17.151 -15.528  -3.499  1.00  0.00           H  
ATOM    372 HD13 LEU A  26     -18.263 -14.657  -2.324  1.00  0.00           H  
ATOM    373  CD2 LEU A  26     -18.875 -15.313  -5.584  1.00  0.00           C  
ATOM    374 HD21 LEU A  26     -19.642 -15.065  -6.319  1.00  0.00           H  
ATOM    375 HD22 LEU A  26     -17.930 -15.133  -6.095  1.00  0.00           H  
ATOM    376 HD23 LEU A  26     -18.748 -16.372  -5.359  1.00  0.00           H  
ATOM    377  C   LEU A  26     -22.666 -13.383  -4.320  1.00  0.00           C  
ATOM    378  O   LEU A  26     -23.348 -14.442  -4.495  1.00  0.00           O  
ATOM    379  N   GLY A  27     -23.238 -12.364  -3.696  1.00  0.00           N  
ATOM    380  H   GLY A  27     -22.677 -11.557  -3.467  1.00  0.00           H  
ATOM    381  CA  GLY A  27     -24.630 -12.293  -3.273  1.00  0.00           C  
ATOM    382  HA2 GLY A  27     -24.931 -13.243  -2.834  1.00  0.00           H  
ATOM    383  HA3 GLY A  27     -24.955 -11.430  -2.691  1.00  0.00           H  
ATOM    384  C   GLY A  27     -25.632 -12.068  -4.461  1.00  0.00           C  
ATOM    385  O   GLY A  27     -26.646 -12.758  -4.433  1.00  0.00           O  
ATOM    386  N   LYS A  28     -25.201 -11.337  -5.517  1.00  0.00           N  
ATOM    387  H   LYS A  28     -24.212 -11.133  -5.549  1.00  0.00           H  
ATOM    388  CA  LYS A  28     -25.955 -11.277  -6.798  1.00  0.00           C  
ATOM    389  HA  LYS A  28     -27.000 -10.994  -6.672  1.00  0.00           H  
ATOM    390  CB  LYS A  28     -25.394 -10.169  -7.752  1.00  0.00           C  
ATOM    391  HB2 LYS A  28     -24.331 -10.300  -7.960  1.00  0.00           H  
ATOM    392  HB3 LYS A  28     -25.831 -10.188  -8.750  1.00  0.00           H  
ATOM    393  CG  LYS A  28     -25.537  -8.727  -7.156  1.00  0.00           C  
ATOM    394  HG2 LYS A  28     -26.604  -8.583  -6.985  1.00  0.00           H  
ATOM    395  HG3 LYS A  28     -25.034  -8.621  -6.195  1.00  0.00           H  
ATOM    396  CD  LYS A  28     -25.102  -7.620  -8.084  1.00  0.00           C  
ATOM    397  HD2 LYS A  28     -25.020  -6.713  -7.484  1.00  0.00           H  
ATOM    398  HD3 LYS A  28     -24.151  -7.872  -8.554  1.00  0.00           H  
ATOM    399  CE  LYS A  28     -26.207  -7.409  -9.166  1.00  0.00           C  
ATOM    400  HE2 LYS A  28     -26.240  -8.305  -9.786  1.00  0.00           H  
ATOM    401  HE3 LYS A  28     -27.171  -7.258  -8.681  1.00  0.00           H  
ATOM    402  NZ  LYS A  28     -25.861  -6.244 -10.063  1.00  0.00           N1+
ATOM    403  HZ1 LYS A  28     -25.386  -5.584  -9.464  1.00  0.00           H  
ATOM    404  HZ2 LYS A  28     -25.190  -6.542 -10.756  1.00  0.00           H  
ATOM    405  HZ3 LYS A  28     -26.666  -5.764 -10.435  1.00  0.00           H  
ATOM    406  C   LYS A  28     -25.949 -12.582  -7.567  1.00  0.00           C  
ATOM    407  O   LYS A  28     -26.985 -13.056  -8.021  1.00  0.00           O  
ATOM    408  N   GLU A  29     -24.798 -13.283  -7.629  1.00  0.00           N  
ATOM    409  H   GLU A  29     -24.009 -12.754  -7.284  1.00  0.00           H  
ATOM    410  CA  GLU A  29     -24.594 -14.705  -8.040  1.00  0.00           C  
ATOM    411  HA  GLU A  29     -25.094 -14.940  -8.979  1.00  0.00           H  
ATOM    412  CB  GLU A  29     -23.128 -15.122  -8.354  1.00  0.00           C  
ATOM    413  HB2 GLU A  29     -22.644 -15.129  -7.379  1.00  0.00           H  
ATOM    414  HB3 GLU A  29     -23.215 -16.162  -8.668  1.00  0.00           H  
ATOM    415  CG  GLU A  29     -22.277 -14.391  -9.326  1.00  0.00           C  
ATOM    416  HG2 GLU A  29     -22.022 -13.423  -8.892  1.00  0.00           H  
ATOM    417  HG3 GLU A  29     -21.360 -14.968  -9.447  1.00  0.00           H  
ATOM    418  CD  GLU A  29     -22.815 -14.108 -10.727  1.00  0.00           C  
ATOM    419  OE1 GLU A  29     -23.600 -14.962 -11.235  1.00  0.00           O  
ATOM    420  OE2 GLU A  29     -22.538 -13.047 -11.297  1.00  0.00           O  
ATOM    421  C   GLU A  29     -25.332 -15.702  -7.110  1.00  0.00           C  
ATOM    422  O   GLU A  29     -25.581 -16.815  -7.549  1.00  0.00           O  
ATOM    423  N   GLY A  30     -25.866 -15.326  -5.957  1.00  0.00           N  
ATOM    424  H   GLY A  30     -25.559 -14.463  -5.531  1.00  0.00           H  
ATOM    425  CA  GLY A  30     -26.797 -16.038  -5.106  1.00  0.00           C  
ATOM    426  HA2 GLY A  30     -27.660 -15.401  -4.918  1.00  0.00           H  
ATOM    427  HA3 GLY A  30     -27.174 -16.837  -5.746  1.00  0.00           H  
ATOM    428  C   GLY A  30     -26.327 -16.740  -3.838  1.00  0.00           C  
ATOM    429  O   GLY A  30     -27.113 -17.423  -3.219  1.00  0.00           O  
ATOM    430  N   LEU A  31     -25.034 -16.584  -3.498  1.00  0.00           N  
ATOM    431  H   LEU A  31     -24.438 -15.924  -3.977  1.00  0.00           H  
ATOM    432  CA  LEU A  31     -24.359 -17.473  -2.521  1.00  0.00           C  
ATOM    433  HA  LEU A  31     -24.797 -18.462  -2.655  1.00  0.00           H  
ATOM    434  CB  LEU A  31     -22.840 -17.694  -2.802  1.00  0.00           C  
ATOM    435  HB2 LEU A  31     -22.248 -16.822  -2.522  1.00  0.00           H  
ATOM    436  HB3 LEU A  31     -22.459 -18.524  -2.206  1.00  0.00           H  
ATOM    437  CG  LEU A  31     -22.508 -18.320  -4.202  1.00  0.00           C  
ATOM    438  HG  LEU A  31     -23.317 -18.963  -4.549  1.00  0.00           H  
ATOM    439  CD1 LEU A  31     -22.420 -17.260  -5.285  1.00  0.00           C  
ATOM    440 HD11 LEU A  31     -23.424 -17.039  -5.649  1.00  0.00           H  
ATOM    441 HD12 LEU A  31     -21.878 -16.398  -4.896  1.00  0.00           H  
ATOM    442 HD13 LEU A  31     -21.831 -17.659  -6.112  1.00  0.00           H  
ATOM    443  CD2 LEU A  31     -21.186 -19.052  -4.107  1.00  0.00           C  
ATOM    444 HD21 LEU A  31     -21.055 -19.557  -5.064  1.00  0.00           H  
ATOM    445 HD22 LEU A  31     -20.402 -18.328  -3.892  1.00  0.00           H  
ATOM    446 HD23 LEU A  31     -21.195 -19.813  -3.328  1.00  0.00           H  
ATOM    447  C   LEU A  31     -24.608 -16.917  -1.139  1.00  0.00           C  
ATOM    448  O   LEU A  31     -25.032 -15.788  -0.930  1.00  0.00           O  
ATOM    449  N   ARG A  32     -24.275 -17.608  -0.053  1.00  0.00           N  
ATOM    450  H   ARG A  32     -23.951 -18.527  -0.317  1.00  0.00           H  
ATOM    451  CA  ARG A  32     -24.195 -17.269   1.354  1.00  0.00           C  
ATOM    452  HA  ARG A  32     -24.755 -16.334   1.393  1.00  0.00           H  
ATOM    453  CB  ARG A  32     -24.926 -18.374   2.217  1.00  0.00           C  
ATOM    454  HB2 ARG A  32     -24.512 -19.328   1.891  1.00  0.00           H  
ATOM    455  HB3 ARG A  32     -24.585 -18.265   3.246  1.00  0.00           H  
ATOM    456  CG  ARG A  32     -26.397 -18.386   1.905  1.00  0.00           C  
ATOM    457  HG2 ARG A  32     -26.742 -17.355   1.986  1.00  0.00           H  
ATOM    458  HG3 ARG A  32     -26.486 -18.778   0.892  1.00  0.00           H  
ATOM    459  CD  ARG A  32     -27.201 -19.263   2.848  1.00  0.00           C  
ATOM    460  HD2 ARG A  32     -26.800 -19.122   3.853  1.00  0.00           H  
ATOM    461  HD3 ARG A  32     -28.270 -19.056   2.841  1.00  0.00           H  
ATOM    462  NE  ARG A  32     -26.990 -20.670   2.356  1.00  0.00           N  
ATOM    463  HE  ARG A  32     -26.892 -20.728   1.352  1.00  0.00           H  
ATOM    464  CZ  ARG A  32     -27.145 -21.833   3.028  1.00  0.00           C  
ATOM    465  NH1 ARG A  32     -27.663 -21.882   4.223  1.00  0.00           N  
ATOM    466 HH11 ARG A  32     -27.866 -21.052   4.761  1.00  0.00           H  
ATOM    467 HH12 ARG A  32     -27.578 -22.761   4.715  1.00  0.00           H  
ATOM    468  NH2 ARG A  32     -26.990 -22.947   2.389  1.00  0.00           N  
ATOM    469 HH21 ARG A  32     -26.810 -22.942   1.395  1.00  0.00           H  
ATOM    470 HH22 ARG A  32     -27.271 -23.793   2.864  1.00  0.00           H  
ATOM    471  C   ARG A  32     -22.769 -17.196   1.754  1.00  0.00           C  
ATOM    472  O   ARG A  32     -22.006 -18.126   1.455  1.00  0.00           O  
ATOM    473  N   VAL A  33     -22.367 -16.061   2.283  1.00  0.00           N  
ATOM    474  H   VAL A  33     -23.016 -15.331   2.544  1.00  0.00           H  
ATOM    475  CA  VAL A  33     -21.004 -15.679   2.242  1.00  0.00           C  
ATOM    476  HA  VAL A  33     -20.429 -16.511   1.833  1.00  0.00           H  
ATOM    477  CB  VAL A  33     -20.782 -14.524   1.266  1.00  0.00           C  
ATOM    478  HB  VAL A  33     -21.020 -13.684   1.920  1.00  0.00           H  
ATOM    479  CG1 VAL A  33     -19.322 -14.434   0.901  1.00  0.00           C  
ATOM    480 HG11 VAL A  33     -18.762 -14.618   1.818  1.00  0.00           H  
ATOM    481 HG12 VAL A  33     -18.970 -15.260   0.283  1.00  0.00           H  
ATOM    482 HG13 VAL A  33     -19.031 -13.412   0.658  1.00  0.00           H  
ATOM    483  CG2 VAL A  33     -21.725 -14.552  -0.004  1.00  0.00           C  
ATOM    484 HG21 VAL A  33     -22.779 -14.608   0.268  1.00  0.00           H  
ATOM    485 HG22 VAL A  33     -21.579 -13.625  -0.559  1.00  0.00           H  
ATOM    486 HG23 VAL A  33     -21.449 -15.406  -0.622  1.00  0.00           H  
ATOM    487  C   VAL A  33     -20.551 -15.421   3.698  1.00  0.00           C  
ATOM    488  O   VAL A  33     -20.888 -14.382   4.234  1.00  0.00           O  
ATOM    489  N   PHE A  34     -19.635 -16.306   4.221  1.00  0.00           N  
ATOM    490  H   PHE A  34     -19.282 -17.058   3.647  1.00  0.00           H  
ATOM    491  CA  PHE A  34     -18.921 -16.036   5.447  1.00  0.00           C  
ATOM    492  HA  PHE A  34     -19.589 -15.442   6.070  1.00  0.00           H  
ATOM    493  CB  PHE A  34     -18.658 -17.327   6.190  1.00  0.00           C  
ATOM    494  HB2 PHE A  34     -19.572 -17.910   6.079  1.00  0.00           H  
ATOM    495  HB3 PHE A  34     -17.831 -17.822   5.681  1.00  0.00           H  
ATOM    496  CG  PHE A  34     -18.311 -17.156   7.639  1.00  0.00           C  
ATOM    497  CD1 PHE A  34     -17.029 -16.714   7.983  1.00  0.00           C  
ATOM    498  HD1 PHE A  34     -16.422 -16.380   7.155  1.00  0.00           H  
ATOM    499  CE1 PHE A  34     -16.794 -16.426   9.367  1.00  0.00           C  
ATOM    500  HE1 PHE A  34     -15.800 -16.047   9.556  1.00  0.00           H  
ATOM    501  CZ  PHE A  34     -17.735 -16.777  10.339  1.00  0.00           C  
ATOM    502  HZ  PHE A  34     -17.610 -16.628  11.400  1.00  0.00           H  
ATOM    503  CE2 PHE A  34     -19.016 -17.173   9.933  1.00  0.00           C  
ATOM    504  HE2 PHE A  34     -19.730 -17.538  10.657  1.00  0.00           H  
ATOM    505  CD2 PHE A  34     -19.297 -17.398   8.611  1.00  0.00           C  
ATOM    506  HD2 PHE A  34     -20.258 -17.831   8.371  1.00  0.00           H  
ATOM    507  C   PHE A  34     -17.701 -15.167   5.217  1.00  0.00           C  
ATOM    508  O   PHE A  34     -16.984 -15.588   4.309  1.00  0.00           O  
ATOM    509  N   VAL A  35     -17.459 -14.035   5.901  1.00  0.00           N  
ATOM    510  H   VAL A  35     -18.215 -13.752   6.506  1.00  0.00           H  
ATOM    511  CA  VAL A  35     -16.300 -13.137   5.679  1.00  0.00           C  
ATOM    512  HA  VAL A  35     -15.662 -13.548   4.896  1.00  0.00           H  
ATOM    513  CB  VAL A  35     -16.754 -11.741   5.342  1.00  0.00           C  
ATOM    514  HB  VAL A  35     -15.956 -10.998   5.344  1.00  0.00           H  
ATOM    515  CG1 VAL A  35     -17.335 -11.709   3.867  1.00  0.00           C  
ATOM    516 HG11 VAL A  35     -18.341 -12.125   3.930  1.00  0.00           H  
ATOM    517 HG12 VAL A  35     -17.463 -10.710   3.451  1.00  0.00           H  
ATOM    518 HG13 VAL A  35     -16.818 -12.415   3.216  1.00  0.00           H  
ATOM    519  CG2 VAL A  35     -17.910 -11.171   6.203  1.00  0.00           C  
ATOM    520 HG21 VAL A  35     -18.314 -10.319   5.657  1.00  0.00           H  
ATOM    521 HG22 VAL A  35     -18.722 -11.882   6.353  1.00  0.00           H  
ATOM    522 HG23 VAL A  35     -17.504 -10.773   7.133  1.00  0.00           H  
ATOM    523  C   VAL A  35     -15.372 -13.093   6.890  1.00  0.00           C  
ATOM    524  O   VAL A  35     -15.749 -13.473   8.008  1.00  0.00           O  
ATOM    525  N   CYS A  36     -14.070 -12.835   6.678  1.00  0.00           N  
ATOM    526  H   CYS A  36     -13.753 -12.767   5.722  1.00  0.00           H  
ATOM    527  CA  CYS A  36     -13.162 -12.849   7.755  1.00  0.00           C  
ATOM    528  HA  CYS A  36     -13.723 -12.380   8.563  1.00  0.00           H  
ATOM    529  CB  CYS A  36     -12.735 -14.356   8.003  1.00  0.00           C  
ATOM    530  HB2 CYS A  36     -12.380 -14.545   9.016  1.00  0.00           H  
ATOM    531  HB3 CYS A  36     -13.703 -14.855   7.984  1.00  0.00           H  
ATOM    532  SG  CYS A  36     -11.701 -14.980   6.713  1.00  0.00           S  
ATOM    533  HG  CYS A  36     -12.516 -14.472   5.784  1.00  0.00           H  
ATOM    534  C   CYS A  36     -11.926 -12.035   7.460  1.00  0.00           C  
ATOM    535  O   CYS A  36     -11.523 -11.731   6.327  1.00  0.00           O  
ATOM    536  N   ALA A  37     -11.373 -11.556   8.574  1.00  0.00           N  
ATOM    537  H   ALA A  37     -11.929 -11.780   9.387  1.00  0.00           H  
ATOM    538  CA  ALA A  37     -10.313 -10.501   8.596  1.00  0.00           C  
ATOM    539  HA  ALA A  37      -9.561 -10.752   7.849  1.00  0.00           H  
ATOM    540  CB  ALA A  37     -10.918  -9.123   8.247  1.00  0.00           C  
ATOM    541  HB1 ALA A  37     -11.247  -8.468   9.056  1.00  0.00           H  
ATOM    542  HB2 ALA A  37     -10.231  -8.473   7.706  1.00  0.00           H  
ATOM    543  HB3 ALA A  37     -11.826  -9.274   7.664  1.00  0.00           H  
ATOM    544  C   ALA A  37      -9.507 -10.328   9.908  1.00  0.00           C  
ATOM    545  O   ALA A  37      -9.801 -11.056  10.826  1.00  0.00           O  
ATOM    546  N   ARG A  38      -8.585  -9.406   9.973  1.00  0.00           N  
ATOM    547  H   ARG A  38      -8.539  -8.879   9.112  1.00  0.00           H  
ATOM    548  CA  ARG A  38      -7.656  -9.229  11.186  1.00  0.00           C  
ATOM    549  HA  ARG A  38      -7.727 -10.166  11.740  1.00  0.00           H  
ATOM    550  CB  ARG A  38      -6.168  -9.086  10.749  1.00  0.00           C  
ATOM    551  HB2 ARG A  38      -5.619  -9.118  11.690  1.00  0.00           H  
ATOM    552  HB3 ARG A  38      -5.894 -10.010  10.240  1.00  0.00           H  
ATOM    553  CG  ARG A  38      -5.768  -7.776  10.004  1.00  0.00           C  
ATOM    554  HG2 ARG A  38      -6.580  -7.454   9.352  1.00  0.00           H  
ATOM    555  HG3 ARG A  38      -5.695  -7.036  10.801  1.00  0.00           H  
ATOM    556  CD  ARG A  38      -4.468  -7.963   9.271  1.00  0.00           C  
ATOM    557  HD2 ARG A  38      -3.607  -8.029   9.935  1.00  0.00           H  
ATOM    558  HD3 ARG A  38      -4.514  -8.919   8.748  1.00  0.00           H  
ATOM    559  NE  ARG A  38      -4.293  -6.783   8.404  1.00  0.00           N  
ATOM    560  HE  ARG A  38      -5.133  -6.225   8.337  1.00  0.00           H  
ATOM    561  CZ  ARG A  38      -3.213  -6.210   7.977  1.00  0.00           C  
ATOM    562  NH1 ARG A  38      -2.056  -6.753   8.253  1.00  0.00           N  
ATOM    563 HH11 ARG A  38      -2.042  -7.724   8.531  1.00  0.00           H  
ATOM    564 HH12 ARG A  38      -1.172  -6.410   7.904  1.00  0.00           H  
ATOM    565  NH2 ARG A  38      -3.354  -5.211   7.098  1.00  0.00           N  
ATOM    566 HH21 ARG A  38      -4.274  -4.941   6.785  1.00  0.00           H  
ATOM    567 HH22 ARG A  38      -2.548  -4.859   6.601  1.00  0.00           H  
ATOM    568  C   ARG A  38      -8.045  -8.145  12.119  1.00  0.00           C  
ATOM    569  O   ARG A  38      -7.410  -7.938  13.160  1.00  0.00           O  
ATOM    570  N   GLY A  39      -9.149  -7.455  11.817  1.00  0.00           N  
ATOM    571  H   GLY A  39      -9.452  -7.421  10.854  1.00  0.00           H  
ATOM    572  CA  GLY A  39      -9.797  -6.461  12.768  1.00  0.00           C  
ATOM    573  HA2 GLY A  39      -9.233  -6.455  13.702  1.00  0.00           H  
ATOM    574  HA3 GLY A  39      -9.650  -5.426  12.459  1.00  0.00           H  
ATOM    575  C   GLY A  39     -11.314  -6.683  12.955  1.00  0.00           C  
ATOM    576  O   GLY A  39     -12.028  -6.790  11.894  1.00  0.00           O  
ATOM    577  N   GLU A  40     -11.779  -6.859  14.156  1.00  0.00           N  
ATOM    578  H   GLU A  40     -11.118  -6.766  14.914  1.00  0.00           H  
ATOM    579  CA  GLU A  40     -13.160  -7.377  14.524  1.00  0.00           C  
ATOM    580  HA  GLU A  40     -13.490  -8.302  14.052  1.00  0.00           H  
ATOM    581  CB  GLU A  40     -13.103  -7.824  15.985  1.00  0.00           C  
ATOM    582  HB2 GLU A  40     -12.224  -8.436  16.181  1.00  0.00           H  
ATOM    583  HB3 GLU A  40     -13.096  -6.981  16.678  1.00  0.00           H  
ATOM    584  CG  GLU A  40     -14.233  -8.815  16.450  1.00  0.00           C  
ATOM    585  HG2 GLU A  40     -14.277  -9.596  15.691  1.00  0.00           H  
ATOM    586  HG3 GLU A  40     -13.834  -9.303  17.340  1.00  0.00           H  
ATOM    587  CD  GLU A  40     -15.573  -8.189  16.681  1.00  0.00           C  
ATOM    588  OE1 GLU A  40     -16.576  -8.745  16.251  1.00  0.00           O  
ATOM    589  OE2 GLU A  40     -15.590  -7.064  17.322  1.00  0.00           O  
ATOM    590  C   GLU A  40     -14.371  -6.362  14.228  1.00  0.00           C  
ATOM    591  O   GLU A  40     -15.392  -6.645  13.651  1.00  0.00           O  
ATOM    592  N   GLU A  41     -14.088  -5.102  14.575  1.00  0.00           N  
ATOM    593  H   GLU A  41     -13.170  -4.963  14.973  1.00  0.00           H  
ATOM    594  CA  GLU A  41     -14.977  -4.003  14.223  1.00  0.00           C  
ATOM    595  HA  GLU A  41     -15.992  -4.340  14.435  1.00  0.00           H  
ATOM    596  CB  GLU A  41     -14.664  -2.808  15.150  1.00  0.00           C  
ATOM    597  HB2 GLU A  41     -14.560  -3.134  16.185  1.00  0.00           H  
ATOM    598  HB3 GLU A  41     -13.660  -2.455  14.914  1.00  0.00           H  
ATOM    599  CG  GLU A  41     -15.573  -1.532  15.117  1.00  0.00           C  
ATOM    600  HG2 GLU A  41     -15.134  -0.882  15.873  1.00  0.00           H  
ATOM    601  HG3 GLU A  41     -15.677  -1.000  14.171  1.00  0.00           H  
ATOM    602  CD  GLU A  41     -16.999  -1.834  15.429  1.00  0.00           C  
ATOM    603  OE1 GLU A  41     -17.321  -2.986  15.775  1.00  0.00           O  
ATOM    604  OE2 GLU A  41     -17.741  -0.837  15.401  1.00  0.00           O  
ATOM    605  C   GLU A  41     -15.021  -3.611  12.753  1.00  0.00           C  
ATOM    606  O   GLU A  41     -16.060  -3.285  12.242  1.00  0.00           O  
ATOM    607  N   GLY A  42     -13.834  -3.692  12.032  1.00  0.00           N  
ATOM    608  H   GLY A  42     -13.034  -4.061  12.526  1.00  0.00           H  
ATOM    609  CA  GLY A  42     -13.769  -3.466  10.590  1.00  0.00           C  
ATOM    610  HA2 GLY A  42     -14.120  -2.468  10.330  1.00  0.00           H  
ATOM    611  HA3 GLY A  42     -12.773  -3.594  10.168  1.00  0.00           H  
ATOM    612  C   GLY A  42     -14.592  -4.548   9.909  1.00  0.00           C  
ATOM    613  O   GLY A  42     -15.405  -4.178   9.086  1.00  0.00           O  
ATOM    614  N   LEU A  43     -14.668  -5.712  10.471  1.00  0.00           N  
ATOM    615  H   LEU A  43     -14.041  -5.922  11.233  1.00  0.00           H  
ATOM    616  CA  LEU A  43     -15.580  -6.787  10.035  1.00  0.00           C  
ATOM    617  HA  LEU A  43     -15.459  -6.981   8.969  1.00  0.00           H  
ATOM    618  CB  LEU A  43     -14.969  -8.121  10.693  1.00  0.00           C  
ATOM    619  HB2 LEU A  43     -13.897  -8.222  10.525  1.00  0.00           H  
ATOM    620  HB3 LEU A  43     -15.156  -8.127  11.768  1.00  0.00           H  
ATOM    621  CG  LEU A  43     -15.570  -9.432  10.180  1.00  0.00           C  
ATOM    622  HG  LEU A  43     -16.659  -9.480  10.148  1.00  0.00           H  
ATOM    623  CD1 LEU A  43     -15.015  -9.810   8.783  1.00  0.00           C  
ATOM    624 HD11 LEU A  43     -15.411 -10.788   8.509  1.00  0.00           H  
ATOM    625 HD12 LEU A  43     -15.385  -9.142   8.006  1.00  0.00           H  
ATOM    626 HD13 LEU A  43     -13.935  -9.961   8.787  1.00  0.00           H  
ATOM    627  CD2 LEU A  43     -15.193 -10.534  11.130  1.00  0.00           C  
ATOM    628 HD21 LEU A  43     -14.113 -10.493  11.273  1.00  0.00           H  
ATOM    629 HD22 LEU A  43     -15.549 -10.366  12.146  1.00  0.00           H  
ATOM    630 HD23 LEU A  43     -15.486 -11.517  10.764  1.00  0.00           H  
ATOM    631  C   LEU A  43     -17.084  -6.418  10.306  1.00  0.00           C  
ATOM    632  O   LEU A  43     -17.872  -6.551   9.382  1.00  0.00           O  
ATOM    633  N   ARG A  44     -17.378  -5.877  11.479  1.00  0.00           N  
ATOM    634  H   ARG A  44     -16.611  -5.862  12.135  1.00  0.00           H  
ATOM    635  CA  ARG A  44     -18.767  -5.498  11.831  1.00  0.00           C  
ATOM    636  HA  ARG A  44     -19.374  -6.344  11.510  1.00  0.00           H  
ATOM    637  CB  ARG A  44     -18.941  -5.250  13.372  1.00  0.00           C  
ATOM    638  HB2 ARG A  44     -18.492  -6.101  13.884  1.00  0.00           H  
ATOM    639  HB3 ARG A  44     -18.468  -4.285  13.551  1.00  0.00           H  
ATOM    640  CG  ARG A  44     -20.352  -5.021  13.793  1.00  0.00           C  
ATOM    641  HG2 ARG A  44     -20.706  -4.165  13.219  1.00  0.00           H  
ATOM    642  HG3 ARG A  44     -20.894  -5.963  13.702  1.00  0.00           H  
ATOM    643  CD  ARG A  44     -20.285  -4.629  15.272  1.00  0.00           C  
ATOM    644  HD2 ARG A  44     -19.435  -3.962  15.404  1.00  0.00           H  
ATOM    645  HD3 ARG A  44     -21.194  -4.093  15.545  1.00  0.00           H  
ATOM    646  NE  ARG A  44     -20.147  -5.777  16.180  1.00  0.00           N  
ATOM    647  HE  ARG A  44     -20.952  -6.274  16.532  1.00  0.00           H  
ATOM    648  CZ  ARG A  44     -18.978  -6.302  16.590  1.00  0.00           C  
ATOM    649  NH1 ARG A  44     -17.840  -5.680  16.340  1.00  0.00           N  
ATOM    650 HH11 ARG A  44     -17.948  -4.777  15.901  1.00  0.00           H  
ATOM    651 HH12 ARG A  44     -16.967  -6.086  16.649  1.00  0.00           H  
ATOM    652  NH2 ARG A  44     -18.833  -7.412  17.276  1.00  0.00           N  
ATOM    653 HH21 ARG A  44     -19.558  -8.104  17.394  1.00  0.00           H  
ATOM    654 HH22 ARG A  44     -17.896  -7.789  17.297  1.00  0.00           H  
ATOM    655  C   ARG A  44     -19.239  -4.312  10.951  1.00  0.00           C  
ATOM    656  O   ARG A  44     -20.313  -4.396  10.319  1.00  0.00           O  
ATOM    657  N   THR A  45     -18.378  -3.359  10.721  1.00  0.00           N  
ATOM    658  H   THR A  45     -17.477  -3.438  11.171  1.00  0.00           H  
ATOM    659  CA  THR A  45     -18.655  -2.118   9.981  1.00  0.00           C  
ATOM    660  HA  THR A  45     -19.565  -1.680  10.392  1.00  0.00           H  
ATOM    661  CB  THR A  45     -17.507  -1.213  10.271  1.00  0.00           C  
ATOM    662  HB  THR A  45     -16.588  -1.642   9.873  1.00  0.00           H  
ATOM    663  CG2 THR A  45     -17.708   0.198   9.732  1.00  0.00           C  
ATOM    664 HG21 THR A  45     -17.159   0.328   8.800  1.00  0.00           H  
ATOM    665 HG22 THR A  45     -18.781   0.281   9.562  1.00  0.00           H  
ATOM    666 HG23 THR A  45     -17.261   0.927  10.409  1.00  0.00           H  
ATOM    667  OG1 THR A  45     -17.369  -1.076  11.700  1.00  0.00           O  
ATOM    668  HG1 THR A  45     -16.866  -1.843  11.984  1.00  0.00           H  
ATOM    669  C   THR A  45     -18.934  -2.350   8.550  1.00  0.00           C  
ATOM    670  O   THR A  45     -19.783  -1.823   7.971  1.00  0.00           O  
ATOM    671  N   THR A  46     -18.217  -3.406   7.973  1.00  0.00           N  
ATOM    672  H   THR A  46     -17.663  -3.964   8.606  1.00  0.00           H  
ATOM    673  CA  THR A  46     -18.329  -3.875   6.629  1.00  0.00           C  
ATOM    674  HA  THR A  46     -18.562  -3.060   5.943  1.00  0.00           H  
ATOM    675  CB  THR A  46     -17.110  -4.621   6.114  1.00  0.00           C  
ATOM    676  HB  THR A  46     -17.030  -5.529   6.709  1.00  0.00           H  
ATOM    677  CG2 THR A  46     -17.178  -5.003   4.621  1.00  0.00           C  
ATOM    678 HG21 THR A  46     -17.352  -4.100   4.035  1.00  0.00           H  
ATOM    679 HG22 THR A  46     -16.271  -5.564   4.394  1.00  0.00           H  
ATOM    680 HG23 THR A  46     -17.970  -5.734   4.461  1.00  0.00           H  
ATOM    681  OG1 THR A  46     -15.979  -3.807   6.285  1.00  0.00           O  
ATOM    682  HG1 THR A  46     -15.643  -3.895   7.180  1.00  0.00           H  
ATOM    683  C   THR A  46     -19.613  -4.768   6.518  1.00  0.00           C  
ATOM    684  O   THR A  46     -20.299  -4.591   5.537  1.00  0.00           O  
ATOM    685  N   LEU A  47     -19.908  -5.621   7.491  1.00  0.00           N  
ATOM    686  H   LEU A  47     -19.269  -5.701   8.269  1.00  0.00           H  
ATOM    687  CA  LEU A  47     -21.044  -6.489   7.462  1.00  0.00           C  
ATOM    688  HA  LEU A  47     -21.004  -7.115   6.570  1.00  0.00           H  
ATOM    689  CB  LEU A  47     -21.057  -7.287   8.784  1.00  0.00           C  
ATOM    690  HB2 LEU A  47     -20.541  -6.697   9.542  1.00  0.00           H  
ATOM    691  HB3 LEU A  47     -22.062  -7.460   9.173  1.00  0.00           H  
ATOM    692  CG  LEU A  47     -20.487  -8.744   8.719  1.00  0.00           C  
ATOM    693  HG  LEU A  47     -19.559  -8.721   8.148  1.00  0.00           H  
ATOM    694  CD1 LEU A  47     -20.103  -9.277  10.080  1.00  0.00           C  
ATOM    695 HD11 LEU A  47     -21.016  -9.325  10.674  1.00  0.00           H  
ATOM    696 HD12 LEU A  47     -19.844 -10.323   9.921  1.00  0.00           H  
ATOM    697 HD13 LEU A  47     -19.196  -8.764  10.396  1.00  0.00           H  
ATOM    698  CD2 LEU A  47     -21.369  -9.722   7.972  1.00  0.00           C  
ATOM    699 HD21 LEU A  47     -20.988 -10.742   8.014  1.00  0.00           H  
ATOM    700 HD22 LEU A  47     -22.394  -9.663   8.339  1.00  0.00           H  
ATOM    701 HD23 LEU A  47     -21.422  -9.381   6.938  1.00  0.00           H  
ATOM    702  C   LEU A  47     -22.277  -5.613   7.362  1.00  0.00           C  
ATOM    703  O   LEU A  47     -23.242  -6.086   6.766  1.00  0.00           O  
ATOM    704  N   LYS A  48     -22.289  -4.355   7.945  1.00  0.00           N  
ATOM    705  H   LYS A  48     -21.507  -4.080   8.522  1.00  0.00           H  
ATOM    706  CA  LYS A  48     -23.464  -3.478   7.726  1.00  0.00           C  
ATOM    707  HA  LYS A  48     -24.381  -4.037   7.915  1.00  0.00           H  
ATOM    708  CB  LYS A  48     -23.485  -2.301   8.714  1.00  0.00           C  
ATOM    709  HB2 LYS A  48     -22.572  -1.754   8.481  1.00  0.00           H  
ATOM    710  HB3 LYS A  48     -24.330  -1.670   8.442  1.00  0.00           H  
ATOM    711  CG  LYS A  48     -23.438  -2.731  10.201  1.00  0.00           C  
ATOM    712  HG2 LYS A  48     -24.299  -3.398  10.258  1.00  0.00           H  
ATOM    713  HG3 LYS A  48     -22.621  -3.416  10.430  1.00  0.00           H  
ATOM    714  CD  LYS A  48     -23.411  -1.481  11.083  1.00  0.00           C  
ATOM    715  HD2 LYS A  48     -22.469  -0.967  10.893  1.00  0.00           H  
ATOM    716  HD3 LYS A  48     -24.224  -0.846  10.731  1.00  0.00           H  
ATOM    717  CE  LYS A  48     -23.541  -1.855  12.550  1.00  0.00           C  
ATOM    718  HE2 LYS A  48     -24.406  -2.500  12.697  1.00  0.00           H  
ATOM    719  HE3 LYS A  48     -22.674  -2.439  12.858  1.00  0.00           H  
ATOM    720  NZ  LYS A  48     -23.581  -0.531  13.316  1.00  0.00           N1+
ATOM    721  HZ1 LYS A  48     -24.410   0.005  13.105  1.00  0.00           H  
ATOM    722  HZ2 LYS A  48     -23.454  -0.601  14.316  1.00  0.00           H  
ATOM    723  HZ3 LYS A  48     -22.804   0.070  13.078  1.00  0.00           H  
ATOM    724  C   LYS A  48     -23.604  -2.858   6.305  1.00  0.00           C  
ATOM    725  O   LYS A  48     -24.703  -2.659   5.867  1.00  0.00           O  
ATOM    726  N   GLU A  49     -22.492  -2.531   5.700  1.00  0.00           N  
ATOM    727  H   GLU A  49     -21.664  -2.583   6.276  1.00  0.00           H  
ATOM    728  CA  GLU A  49     -22.505  -2.211   4.258  1.00  0.00           C  
ATOM    729  HA  GLU A  49     -23.234  -1.402   4.223  1.00  0.00           H  
ATOM    730  CB  GLU A  49     -21.113  -1.691   3.852  1.00  0.00           C  
ATOM    731  HB2 GLU A  49     -20.893  -0.747   4.352  1.00  0.00           H  
ATOM    732  HB3 GLU A  49     -20.381  -2.364   4.298  1.00  0.00           H  
ATOM    733  CG  GLU A  49     -20.784  -1.798   2.310  1.00  0.00           C  
ATOM    734  HG2 GLU A  49     -19.705  -1.676   2.208  1.00  0.00           H  
ATOM    735  HG3 GLU A  49     -20.931  -2.818   1.956  1.00  0.00           H  
ATOM    736  CD  GLU A  49     -21.607  -0.821   1.419  1.00  0.00           C  
ATOM    737  OE1 GLU A  49     -21.505  -1.088   0.191  1.00  0.00           O  
ATOM    738  OE2 GLU A  49     -22.401   0.005   1.922  1.00  0.00           O  
ATOM    739  C   GLU A  49     -23.019  -3.476   3.456  1.00  0.00           C  
ATOM    740  O   GLU A  49     -23.812  -3.223   2.543  1.00  0.00           O  
ATOM    741  N   LEU A  50     -22.517  -4.683   3.685  1.00  0.00           N  
ATOM    742  H   LEU A  50     -21.714  -4.731   4.297  1.00  0.00           H  
ATOM    743  CA  LEU A  50     -22.936  -5.859   2.888  1.00  0.00           C  
ATOM    744  HA  LEU A  50     -22.763  -5.663   1.829  1.00  0.00           H  
ATOM    745  CB  LEU A  50     -22.100  -7.017   3.418  1.00  0.00           C  
ATOM    746  HB2 LEU A  50     -22.030  -7.010   4.506  1.00  0.00           H  
ATOM    747  HB3 LEU A  50     -22.573  -7.969   3.181  1.00  0.00           H  
ATOM    748  CG  LEU A  50     -20.713  -7.177   2.770  1.00  0.00           C  
ATOM    749  HG  LEU A  50     -20.300  -6.202   2.511  1.00  0.00           H  
ATOM    750  CD1 LEU A  50     -19.595  -7.947   3.653  1.00  0.00           C  
ATOM    751 HD11 LEU A  50     -19.698  -9.029   3.729  1.00  0.00           H  
ATOM    752 HD12 LEU A  50     -18.635  -7.807   3.156  1.00  0.00           H  
ATOM    753 HD13 LEU A  50     -19.648  -7.408   4.599  1.00  0.00           H  
ATOM    754  CD2 LEU A  50     -20.781  -7.972   1.436  1.00  0.00           C  
ATOM    755 HD21 LEU A  50     -19.778  -8.027   1.013  1.00  0.00           H  
ATOM    756 HD22 LEU A  50     -21.158  -8.958   1.707  1.00  0.00           H  
ATOM    757 HD23 LEU A  50     -21.435  -7.455   0.733  1.00  0.00           H  
ATOM    758  C   LEU A  50     -24.458  -6.053   2.963  1.00  0.00           C  
ATOM    759  O   LEU A  50     -25.089  -6.358   1.928  1.00  0.00           O  
ATOM    760  N   ARG A  51     -24.974  -5.954   4.211  1.00  0.00           N  
ATOM    761  H   ARG A  51     -24.351  -6.014   5.005  1.00  0.00           H  
ATOM    762  CA  ARG A  51     -26.365  -6.240   4.475  1.00  0.00           C  
ATOM    763  HA  ARG A  51     -26.670  -7.112   3.896  1.00  0.00           H  
ATOM    764  CB  ARG A  51     -26.753  -6.465   5.995  1.00  0.00           C  
ATOM    765  HB2 ARG A  51     -26.236  -5.633   6.473  1.00  0.00           H  
ATOM    766  HB3 ARG A  51     -27.804  -6.317   6.245  1.00  0.00           H  
ATOM    767  CG  ARG A  51     -26.224  -7.819   6.510  1.00  0.00           C  
ATOM    768  HG2 ARG A  51     -26.807  -8.595   6.014  1.00  0.00           H  
ATOM    769  HG3 ARG A  51     -25.183  -7.952   6.217  1.00  0.00           H  
ATOM    770  CD  ARG A  51     -26.318  -8.006   8.031  1.00  0.00           C  
ATOM    771  HD2 ARG A  51     -25.729  -7.198   8.467  1.00  0.00           H  
ATOM    772  HD3 ARG A  51     -27.347  -7.919   8.377  1.00  0.00           H  
ATOM    773  NE  ARG A  51     -25.700  -9.324   8.376  1.00  0.00           N  
ATOM    774  HE  ARG A  51     -25.869 -10.103   7.754  1.00  0.00           H  
ATOM    775  CZ  ARG A  51     -25.248  -9.543   9.574  1.00  0.00           C  
ATOM    776  NH1 ARG A  51     -25.036  -8.749  10.606  1.00  0.00           N  
ATOM    777 HH11 ARG A  51     -25.213  -7.764  10.477  1.00  0.00           H  
ATOM    778 HH12 ARG A  51     -24.400  -9.084  11.316  1.00  0.00           H  
ATOM    779  NH2 ARG A  51     -25.043 -10.775   9.858  1.00  0.00           N  
ATOM    780 HH21 ARG A  51     -25.227 -11.427   9.111  1.00  0.00           H  
ATOM    781 HH22 ARG A  51     -24.944 -11.026  10.832  1.00  0.00           H  
ATOM    782  C   ARG A  51     -27.290  -5.195   3.890  1.00  0.00           C  
ATOM    783  O   ARG A  51     -28.329  -5.491   3.358  1.00  0.00           O  
ATOM    784  N   GLU A  52     -26.957  -3.916   3.827  1.00  0.00           N  
ATOM    785  H   GLU A  52     -26.018  -3.804   4.183  1.00  0.00           H  
ATOM    786  CA  GLU A  52     -27.487  -2.805   3.061  1.00  0.00           C  
ATOM    787  HA  GLU A  52     -28.515  -2.840   3.421  1.00  0.00           H  
ATOM    788  CB  GLU A  52     -26.845  -1.446   3.500  1.00  0.00           C  
ATOM    789  HB2 GLU A  52     -27.038  -1.310   4.565  1.00  0.00           H  
ATOM    790  HB3 GLU A  52     -25.766  -1.425   3.348  1.00  0.00           H  
ATOM    791  CG  GLU A  52     -27.364  -0.245   2.683  1.00  0.00           C  
ATOM    792  HG2 GLU A  52     -26.627   0.557   2.723  1.00  0.00           H  
ATOM    793  HG3 GLU A  52     -27.526  -0.389   1.614  1.00  0.00           H  
ATOM    794  CD  GLU A  52     -28.588   0.351   3.232  1.00  0.00           C  
ATOM    795  OE1 GLU A  52     -28.931   1.450   2.768  1.00  0.00           O  
ATOM    796  OE2 GLU A  52     -29.298  -0.227   4.062  1.00  0.00           O  
ATOM    797  C   GLU A  52     -27.493  -3.002   1.492  1.00  0.00           C  
ATOM    798  O   GLU A  52     -28.592  -2.668   0.919  1.00  0.00           O  
ATOM    799  N   ALA A  53     -26.495  -3.575   0.862  1.00  0.00           N  
ATOM    800  H   ALA A  53     -25.639  -3.683   1.387  1.00  0.00           H  
ATOM    801  CA  ALA A  53     -26.522  -4.193  -0.455  1.00  0.00           C  
ATOM    802  HA  ALA A  53     -26.985  -3.486  -1.143  1.00  0.00           H  
ATOM    803  CB  ALA A  53     -25.058  -4.340  -0.890  1.00  0.00           C  
ATOM    804  HB1 ALA A  53     -24.373  -3.507  -0.736  1.00  0.00           H  
ATOM    805  HB2 ALA A  53     -24.582  -5.157  -0.347  1.00  0.00           H  
ATOM    806  HB3 ALA A  53     -25.108  -4.543  -1.959  1.00  0.00           H  
ATOM    807  C   ALA A  53     -27.280  -5.563  -0.701  1.00  0.00           C  
ATOM    808  O   ALA A  53     -27.543  -6.023  -1.802  1.00  0.00           O  
ATOM    809  N   GLY A  54     -27.759  -6.200   0.380  1.00  0.00           N  
ATOM    810  H   GLY A  54     -27.580  -5.749   1.265  1.00  0.00           H  
ATOM    811  CA  GLY A  54     -28.595  -7.332   0.343  1.00  0.00           C  
ATOM    812  HA2 GLY A  54     -29.226  -7.177   1.218  1.00  0.00           H  
ATOM    813  HA3 GLY A  54     -29.224  -7.397  -0.545  1.00  0.00           H  
ATOM    814  C   GLY A  54     -27.903  -8.748   0.717  1.00  0.00           C  
ATOM    815  O   GLY A  54     -28.650  -9.691   0.876  1.00  0.00           O  
ATOM    816  N   VAL A  55     -26.598  -8.843   0.863  1.00  0.00           N  
ATOM    817  H   VAL A  55     -26.050  -7.995   0.821  1.00  0.00           H  
ATOM    818  CA  VAL A  55     -25.883 -10.109   0.933  1.00  0.00           C  
ATOM    819  HA  VAL A  55     -26.133 -10.687   0.044  1.00  0.00           H  
ATOM    820  CB  VAL A  55     -24.358  -9.869   0.879  1.00  0.00           C  
ATOM    821  HB  VAL A  55     -23.998  -9.242   1.695  1.00  0.00           H  
ATOM    822  CG1 VAL A  55     -23.531 -11.208   0.851  1.00  0.00           C  
ATOM    823 HG11 VAL A  55     -22.515 -10.987   0.524  1.00  0.00           H  
ATOM    824 HG12 VAL A  55     -23.570 -11.755   1.792  1.00  0.00           H  
ATOM    825 HG13 VAL A  55     -24.000 -11.986   0.248  1.00  0.00           H  
ATOM    826  CG2 VAL A  55     -24.012  -9.222  -0.492  1.00  0.00           C  
ATOM    827 HG21 VAL A  55     -24.561  -8.281  -0.474  1.00  0.00           H  
ATOM    828 HG22 VAL A  55     -22.964  -8.925  -0.524  1.00  0.00           H  
ATOM    829 HG23 VAL A  55     -24.307  -9.869  -1.319  1.00  0.00           H  
ATOM    830  C   VAL A  55     -26.318 -10.874   2.129  1.00  0.00           C  
ATOM    831  O   VAL A  55     -26.370 -10.300   3.192  1.00  0.00           O  
ATOM    832  N   GLU A  56     -26.548 -12.217   2.072  1.00  0.00           N  
ATOM    833  H   GLU A  56     -26.502 -12.745   1.212  1.00  0.00           H  
ATOM    834  CA  GLU A  56     -26.662 -13.070   3.193  1.00  0.00           C  
ATOM    835  HA  GLU A  56     -27.188 -12.567   4.005  1.00  0.00           H  
ATOM    836  CB  GLU A  56     -27.511 -14.283   2.767  1.00  0.00           C  
ATOM    837  HB2 GLU A  56     -28.514 -13.933   2.524  1.00  0.00           H  
ATOM    838  HB3 GLU A  56     -27.081 -14.676   1.845  1.00  0.00           H  
ATOM    839  CG  GLU A  56     -27.525 -15.312   3.777  1.00  0.00           C  
ATOM    840  HG2 GLU A  56     -28.161 -16.161   3.526  1.00  0.00           H  
ATOM    841  HG3 GLU A  56     -26.552 -15.802   3.800  1.00  0.00           H  
ATOM    842  CD  GLU A  56     -27.841 -14.893   5.182  1.00  0.00           C  
ATOM    843  OE1 GLU A  56     -28.982 -14.549   5.461  1.00  0.00           O  
ATOM    844  OE2 GLU A  56     -26.902 -14.928   6.074  1.00  0.00           O  
ATOM    845  C   GLU A  56     -25.270 -13.502   3.760  1.00  0.00           C  
ATOM    846  O   GLU A  56     -24.500 -14.151   3.056  1.00  0.00           O  
ATOM    847  N   ALA A  57     -24.883 -12.878   4.885  1.00  0.00           N  
ATOM    848  H   ALA A  57     -25.666 -12.377   5.281  1.00  0.00           H  
ATOM    849  CA  ALA A  57     -23.536 -12.981   5.426  1.00  0.00           C  
ATOM    850  HA  ALA A  57     -23.012 -13.878   5.095  1.00  0.00           H  
ATOM    851  CB  ALA A  57     -22.657 -11.761   4.834  1.00  0.00           C  
ATOM    852  HB1 ALA A  57     -23.211 -10.822   4.789  1.00  0.00           H  
ATOM    853  HB2 ALA A  57     -21.783 -11.521   5.439  1.00  0.00           H  
ATOM    854  HB3 ALA A  57     -22.314 -12.006   3.829  1.00  0.00           H  
ATOM    855  C   ALA A  57     -23.445 -12.855   6.962  1.00  0.00           C  
ATOM    856  O   ALA A  57     -24.286 -12.190   7.568  1.00  0.00           O  
ATOM    857  N   ASP A  58     -22.320 -13.370   7.581  1.00  0.00           N  
ATOM    858  H   ASP A  58     -21.590 -13.881   7.104  1.00  0.00           H  
ATOM    859  CA  ASP A  58     -21.975 -13.229   9.002  1.00  0.00           C  
ATOM    860  HA  ASP A  58     -22.276 -12.230   9.320  1.00  0.00           H  
ATOM    861  CB  ASP A  58     -22.764 -14.286   9.742  1.00  0.00           C  
ATOM    862  HB2 ASP A  58     -23.743 -14.409   9.279  1.00  0.00           H  
ATOM    863  HB3 ASP A  58     -22.326 -15.259   9.522  1.00  0.00           H  
ATOM    864  CG  ASP A  58     -22.919 -14.092  11.210  1.00  0.00           C  
ATOM    865  OD1 ASP A  58     -22.123 -13.403  11.910  1.00  0.00           O  
ATOM    866  OD2 ASP A  58     -23.790 -14.762  11.798  1.00  0.00           O  
ATOM    867  C   ASP A  58     -20.475 -13.400   9.053  1.00  0.00           C  
ATOM    868  O   ASP A  58     -19.926 -13.821   8.021  1.00  0.00           O  
ATOM    869  N   GLY A  59     -19.708 -13.076  10.117  1.00  0.00           N  
ATOM    870  H   GLY A  59     -20.224 -12.671  10.886  1.00  0.00           H  
ATOM    871  CA  GLY A  59     -18.289 -13.405  10.144  1.00  0.00           C  
ATOM    872  HA2 GLY A  59     -18.057 -14.180   9.413  1.00  0.00           H  
ATOM    873  HA3 GLY A  59     -17.715 -12.595   9.695  1.00  0.00           H  
ATOM    874  C   GLY A  59     -17.630 -13.761  11.548  1.00  0.00           C  
ATOM    875  O   GLY A  59     -18.268 -13.760  12.649  1.00  0.00           O  
ATOM    876  N   ARG A  60     -16.280 -13.957  11.487  1.00  0.00           N  
ATOM    877  H   ARG A  60     -15.938 -13.900  10.538  1.00  0.00           H  
ATOM    878  CA  ARG A  60     -15.396 -14.285  12.615  1.00  0.00           C  
ATOM    879  HA  ARG A  60     -15.739 -13.804  13.531  1.00  0.00           H  
ATOM    880  CB  ARG A  60     -15.316 -15.777  12.850  1.00  0.00           C  
ATOM    881  HB2 ARG A  60     -16.354 -16.103  12.931  1.00  0.00           H  
ATOM    882  HB3 ARG A  60     -14.759 -16.301  12.075  1.00  0.00           H  
ATOM    883  CG  ARG A  60     -14.564 -16.168  14.223  1.00  0.00           C  
ATOM    884  HG2 ARG A  60     -13.507 -15.933  14.098  1.00  0.00           H  
ATOM    885  HG3 ARG A  60     -15.064 -15.590  15.000  1.00  0.00           H  
ATOM    886  CD  ARG A  60     -14.580 -17.575  14.702  1.00  0.00           C  
ATOM    887  HD2 ARG A  60     -15.550 -17.839  15.122  1.00  0.00           H  
ATOM    888  HD3 ARG A  60     -14.302 -18.226  13.873  1.00  0.00           H  
ATOM    889  NE  ARG A  60     -13.527 -17.690  15.676  1.00  0.00           N  
ATOM    890  HE  ARG A  60     -12.610 -17.423  15.351  1.00  0.00           H  
ATOM    891  CZ  ARG A  60     -13.512 -18.270  16.878  1.00  0.00           C  
ATOM    892  NH1 ARG A  60     -14.536 -18.852  17.461  1.00  0.00           N  
ATOM    893 HH11 ARG A  60     -15.377 -19.109  16.965  1.00  0.00           H  
ATOM    894 HH12 ARG A  60     -14.354 -19.219  18.384  1.00  0.00           H  
ATOM    895  NH2 ARG A  60     -12.499 -18.131  17.681  1.00  0.00           N  
ATOM    896 HH21 ARG A  60     -11.698 -17.645  17.302  1.00  0.00           H  
ATOM    897 HH22 ARG A  60     -12.498 -18.480  18.628  1.00  0.00           H  
ATOM    898  C   ARG A  60     -14.028 -13.613  12.270  1.00  0.00           C  
ATOM    899  O   ARG A  60     -13.834 -13.378  11.107  1.00  0.00           O  
ATOM    900  N   THR A  61     -13.110 -13.254  13.199  1.00  0.00           N  
ATOM    901  H   THR A  61     -13.275 -13.582  14.139  1.00  0.00           H  
ATOM    902  CA  THR A  61     -11.798 -12.793  12.941  1.00  0.00           C  
ATOM    903  HA  THR A  61     -11.821 -12.092  12.107  1.00  0.00           H  
ATOM    904  CB  THR A  61     -11.132 -12.166  14.180  1.00  0.00           C  
ATOM    905  HB  THR A  61     -10.061 -12.027  14.032  1.00  0.00           H  
ATOM    906  CG2 THR A  61     -11.683 -10.747  14.358  1.00  0.00           C  
ATOM    907 HG21 THR A  61     -12.708 -10.678  13.992  1.00  0.00           H  
ATOM    908 HG22 THR A  61     -11.657 -10.511  15.421  1.00  0.00           H  
ATOM    909 HG23 THR A  61     -11.065  -9.925  13.998  1.00  0.00           H  
ATOM    910  OG1 THR A  61     -11.309 -13.041  15.255  1.00  0.00           O  
ATOM    911  HG1 THR A  61     -11.457 -12.513  16.043  1.00  0.00           H  
ATOM    912  C   THR A  61     -11.017 -13.946  12.317  1.00  0.00           C  
ATOM    913  O   THR A  61     -11.236 -15.095  12.690  1.00  0.00           O  
ATOM    914  N   CYS A  62     -10.077 -13.613  11.417  1.00  0.00           N  
ATOM    915  H   CYS A  62      -9.955 -12.633  11.201  1.00  0.00           H  
ATOM    916  CA  CYS A  62      -9.071 -14.549  10.985  1.00  0.00           C  
ATOM    917  HA  CYS A  62      -8.848 -15.077  11.912  1.00  0.00           H  
ATOM    918  CB  CYS A  62      -9.543 -15.424   9.889  1.00  0.00           C  
ATOM    919  HB2 CYS A  62     -10.408 -16.037  10.142  1.00  0.00           H  
ATOM    920  HB3 CYS A  62      -9.683 -14.817   8.993  1.00  0.00           H  
ATOM    921  SG  CYS A  62      -8.309 -16.759   9.670  1.00  0.00           S  
ATOM    922  HG  CYS A  62      -8.837 -17.584  10.579  1.00  0.00           H  
ATOM    923  C   CYS A  62      -7.789 -13.814  10.628  1.00  0.00           C  
ATOM    924  O   CYS A  62      -7.735 -13.129   9.614  1.00  0.00           O  
ATOM    925  N   ASP A  63      -6.611 -14.076  11.310  1.00  0.00           N  
ATOM    926  H   ASP A  63      -6.671 -14.735  12.073  1.00  0.00           H  
ATOM    927  CA  ASP A  63      -5.291 -13.787  10.752  1.00  0.00           C  
ATOM    928  HA  ASP A  63      -5.398 -12.952  10.059  1.00  0.00           H  
ATOM    929  CB  ASP A  63      -4.366 -13.477  11.929  1.00  0.00           C  
ATOM    930  HB2 ASP A  63      -4.815 -12.577  12.347  1.00  0.00           H  
ATOM    931  HB3 ASP A  63      -4.393 -14.247  12.700  1.00  0.00           H  
ATOM    932  CG  ASP A  63      -2.942 -13.054  11.522  1.00  0.00           C  
ATOM    933  OD1 ASP A  63      -2.551 -13.264  10.342  1.00  0.00           O  
ATOM    934  OD2 ASP A  63      -2.224 -12.479  12.315  1.00  0.00           O  
ATOM    935  C   ASP A  63      -4.796 -14.989   9.895  1.00  0.00           C  
ATOM    936  O   ASP A  63      -4.721 -16.090  10.456  1.00  0.00           O  
ATOM    937  N   VAL A  64      -4.555 -14.831   8.584  1.00  0.00           N  
ATOM    938  H   VAL A  64      -4.565 -13.908   8.174  1.00  0.00           H  
ATOM    939  CA  VAL A  64      -4.059 -15.962   7.774  1.00  0.00           C  
ATOM    940  HA  VAL A  64      -4.747 -16.796   7.911  1.00  0.00           H  
ATOM    941  CB  VAL A  64      -3.862 -15.607   6.255  1.00  0.00           C  
ATOM    942  HB  VAL A  64      -3.459 -16.443   5.685  1.00  0.00           H  
ATOM    943  CG1 VAL A  64      -5.332 -15.217   5.782  1.00  0.00           C  
ATOM    944 HG11 VAL A  64      -5.705 -14.397   6.396  1.00  0.00           H  
ATOM    945 HG12 VAL A  64      -5.408 -14.867   4.753  1.00  0.00           H  
ATOM    946 HG13 VAL A  64      -5.925 -16.130   5.835  1.00  0.00           H  
ATOM    947  CG2 VAL A  64      -2.954 -14.451   5.986  1.00  0.00           C  
ATOM    948 HG21 VAL A  64      -2.031 -14.776   6.464  1.00  0.00           H  
ATOM    949 HG22 VAL A  64      -2.674 -14.465   4.932  1.00  0.00           H  
ATOM    950 HG23 VAL A  64      -3.408 -13.539   6.374  1.00  0.00           H  
ATOM    951  C   VAL A  64      -2.768 -16.578   8.313  1.00  0.00           C  
ATOM    952  O   VAL A  64      -2.322 -17.532   7.662  1.00  0.00           O  
ATOM    953  N   ARG A  65      -2.128 -16.024   9.299  1.00  0.00           N  
ATOM    954  H   ARG A  65      -2.455 -15.295   9.916  1.00  0.00           H  
ATOM    955  CA  ARG A  65      -0.782 -16.421   9.693  1.00  0.00           C  
ATOM    956  HA  ARG A  65      -0.314 -16.809   8.788  1.00  0.00           H  
ATOM    957  CB  ARG A  65       0.133 -15.186  10.027  1.00  0.00           C  
ATOM    958  HB2 ARG A  65      -0.368 -14.704  10.867  1.00  0.00           H  
ATOM    959  HB3 ARG A  65       1.082 -15.584  10.385  1.00  0.00           H  
ATOM    960  CG  ARG A  65       0.252 -14.301   8.761  1.00  0.00           C  
ATOM    961  HG2 ARG A  65       0.549 -14.847   7.865  1.00  0.00           H  
ATOM    962  HG3 ARG A  65      -0.739 -13.917   8.518  1.00  0.00           H  
ATOM    963  CD  ARG A  65       1.043 -13.067   9.111  1.00  0.00           C  
ATOM    964  HD2 ARG A  65       2.013 -13.389   9.490  1.00  0.00           H  
ATOM    965  HD3 ARG A  65       1.186 -12.518   8.180  1.00  0.00           H  
ATOM    966  NE  ARG A  65       0.222 -12.233  10.079  1.00  0.00           N  
ATOM    967  HE  ARG A  65      -0.715 -12.526  10.316  1.00  0.00           H  
ATOM    968  CZ  ARG A  65       0.740 -11.285  10.789  1.00  0.00           C  
ATOM    969  NH1 ARG A  65       1.996 -10.866  10.662  1.00  0.00           N  
ATOM    970 HH11 ARG A  65       2.579 -11.300   9.960  1.00  0.00           H  
ATOM    971 HH12 ARG A  65       2.296 -10.181  11.341  1.00  0.00           H  
ATOM    972  NH2 ARG A  65      -0.064 -10.662  11.617  1.00  0.00           N  
ATOM    973 HH21 ARG A  65      -0.843 -11.245  11.886  1.00  0.00           H  
ATOM    974 HH22 ARG A  65       0.389 -10.140  12.353  1.00  0.00           H  
ATOM    975  C   ARG A  65      -0.750 -17.500  10.780  1.00  0.00           C  
ATOM    976  O   ARG A  65       0.272 -17.870  11.271  1.00  0.00           O  
ATOM    977  N   SER A  66      -1.943 -17.901  11.153  1.00  0.00           N  
ATOM    978  H   SER A  66      -2.758 -17.512  10.702  1.00  0.00           H  
ATOM    979  CA  SER A  66      -2.187 -18.738  12.386  1.00  0.00           C  
ATOM    980  HA  SER A  66      -1.216 -19.177  12.619  1.00  0.00           H  
ATOM    981  CB  SER A  66      -2.520 -17.880  13.617  1.00  0.00           C  
ATOM    982  HB2 SER A  66      -1.770 -17.090  13.641  1.00  0.00           H  
ATOM    983  HB3 SER A  66      -3.533 -17.486  13.525  1.00  0.00           H  
ATOM    984  OG  SER A  66      -2.415 -18.656  14.769  1.00  0.00           O  
ATOM    985  HG  SER A  66      -2.962 -18.195  15.410  1.00  0.00           H  
ATOM    986  C   SER A  66      -3.204 -19.865  12.230  1.00  0.00           C  
ATOM    987  O   SER A  66      -4.407 -19.574  12.210  1.00  0.00           O  
ATOM    988  N   VAL A  67      -2.711 -21.157  12.237  1.00  0.00           N  
ATOM    989  H   VAL A  67      -1.706 -21.208  12.337  1.00  0.00           H  
ATOM    990  CA  VAL A  67      -3.564 -22.329  11.977  1.00  0.00           C  
ATOM    991  HA  VAL A  67      -4.000 -22.123  11.000  1.00  0.00           H  
ATOM    992  CB  VAL A  67      -2.718 -23.599  11.830  1.00  0.00           C  
ATOM    993  HB  VAL A  67      -2.134 -23.680  12.747  1.00  0.00           H  
ATOM    994  CG1 VAL A  67      -3.624 -24.878  11.720  1.00  0.00           C  
ATOM    995 HG11 VAL A  67      -4.009 -25.181  12.693  1.00  0.00           H  
ATOM    996 HG12 VAL A  67      -4.489 -24.666  11.092  1.00  0.00           H  
ATOM    997 HG13 VAL A  67      -3.063 -25.801  11.569  1.00  0.00           H  
ATOM    998  CG2 VAL A  67      -1.616 -23.596  10.813  1.00  0.00           C  
ATOM    999 HG21 VAL A  67      -1.961 -23.482   9.786  1.00  0.00           H  
ATOM   1000 HG22 VAL A  67      -0.919 -22.783  11.013  1.00  0.00           H  
ATOM   1001 HG23 VAL A  67      -1.103 -24.558  10.823  1.00  0.00           H  
ATOM   1002  C   VAL A  67      -4.759 -22.469  12.970  1.00  0.00           C  
ATOM   1003  O   VAL A  67      -5.851 -22.714  12.482  1.00  0.00           O  
ATOM   1004  N   PRO A  68      -4.591 -22.251  14.334  1.00  0.00           N  
ATOM   1005  CD  PRO A  68      -3.401 -22.195  15.102  1.00  0.00           C  
ATOM   1006  HD2 PRO A  68      -3.064 -21.158  15.131  1.00  0.00           H  
ATOM   1007  HD3 PRO A  68      -2.586 -22.783  14.684  1.00  0.00           H  
ATOM   1008  CG  PRO A  68      -3.829 -22.722  16.460  1.00  0.00           C  
ATOM   1009  HG2 PRO A  68      -3.086 -22.439  17.204  1.00  0.00           H  
ATOM   1010  HG3 PRO A  68      -3.969 -23.803  16.501  1.00  0.00           H  
ATOM   1011  CB  PRO A  68      -5.218 -22.050  16.595  1.00  0.00           C  
ATOM   1012  HB2 PRO A  68      -5.137 -21.011  16.914  1.00  0.00           H  
ATOM   1013  HB3 PRO A  68      -5.887 -22.532  17.309  1.00  0.00           H  
ATOM   1014  CA  PRO A  68      -5.783 -22.192  15.235  1.00  0.00           C  
ATOM   1015  HA  PRO A  68      -6.235 -23.183  15.222  1.00  0.00           H  
ATOM   1016  C   PRO A  68      -6.795 -21.061  14.919  1.00  0.00           C  
ATOM   1017  O   PRO A  68      -8.034 -21.163  15.086  1.00  0.00           O  
ATOM   1018  N   GLU A  69      -6.375 -19.943  14.367  1.00  0.00           N  
ATOM   1019  H   GLU A  69      -5.391 -19.845  14.160  1.00  0.00           H  
ATOM   1020  CA  GLU A  69      -7.267 -18.895  13.815  1.00  0.00           C  
ATOM   1021  HA  GLU A  69      -8.098 -18.752  14.506  1.00  0.00           H  
ATOM   1022  CB  GLU A  69      -6.476 -17.484  13.571  1.00  0.00           C  
ATOM   1023  HB2 GLU A  69      -5.768 -17.558  12.744  1.00  0.00           H  
ATOM   1024  HB3 GLU A  69      -7.216 -16.684  13.572  1.00  0.00           H  
ATOM   1025  CG  GLU A  69      -5.675 -17.107  14.836  1.00  0.00           C  
ATOM   1026  HG2 GLU A  69      -4.942 -17.869  15.102  1.00  0.00           H  
ATOM   1027  HG3 GLU A  69      -5.122 -16.177  14.704  1.00  0.00           H  
ATOM   1028  CD  GLU A  69      -6.521 -16.912  16.092  1.00  0.00           C  
ATOM   1029  OE1 GLU A  69      -7.535 -16.228  16.120  1.00  0.00           O  
ATOM   1030  OE2 GLU A  69      -6.056 -17.359  17.175  1.00  0.00           O  
ATOM   1031  C   GLU A  69      -8.006 -19.384  12.560  1.00  0.00           C  
ATOM   1032  O   GLU A  69      -9.098 -18.939  12.252  1.00  0.00           O  
ATOM   1033  N   ILE A  70      -7.412 -20.275  11.785  1.00  0.00           N  
ATOM   1034  H   ILE A  70      -6.477 -20.501  12.094  1.00  0.00           H  
ATOM   1035  CA  ILE A  70      -7.965 -20.856  10.537  1.00  0.00           C  
ATOM   1036  HA  ILE A  70      -8.535 -20.103   9.992  1.00  0.00           H  
ATOM   1037  CB  ILE A  70      -6.832 -21.264   9.616  1.00  0.00           C  
ATOM   1038  HB  ILE A  70      -6.197 -22.011  10.092  1.00  0.00           H  
ATOM   1039  CG2 ILE A  70      -7.407 -22.058   8.368  1.00  0.00           C  
ATOM   1040 HG21 ILE A  70      -8.053 -21.327   7.884  1.00  0.00           H  
ATOM   1041 HG22 ILE A  70      -6.598 -22.369   7.705  1.00  0.00           H  
ATOM   1042 HG23 ILE A  70      -7.914 -22.978   8.662  1.00  0.00           H  
ATOM   1043  CG1 ILE A  70      -6.075 -20.056   9.106  1.00  0.00           C  
ATOM   1044 HG12 ILE A  70      -6.815 -19.466   8.566  1.00  0.00           H  
ATOM   1045 HG13 ILE A  70      -5.668 -19.504   9.953  1.00  0.00           H  
ATOM   1046  CD1 ILE A  70      -4.810 -20.196   8.277  1.00  0.00           C  
ATOM   1047 HD11 ILE A  70      -3.941 -20.480   8.870  1.00  0.00           H  
ATOM   1048 HD12 ILE A  70      -4.905 -20.688   7.310  1.00  0.00           H  
ATOM   1049 HD13 ILE A  70      -4.519 -19.181   8.005  1.00  0.00           H  
ATOM   1050  C   ILE A  70      -8.887 -22.055  10.797  1.00  0.00           C  
ATOM   1051  O   ILE A  70      -9.954 -22.129  10.160  1.00  0.00           O  
ATOM   1052  N   GLU A  71      -8.560 -22.891  11.846  1.00  0.00           N  
ATOM   1053  H   GLU A  71      -7.663 -22.758  12.289  1.00  0.00           H  
ATOM   1054  CA  GLU A  71      -9.254 -24.067  12.320  1.00  0.00           C  
ATOM   1055  HA  GLU A  71      -9.242 -24.804  11.517  1.00  0.00           H  
ATOM   1056  CB  GLU A  71      -8.463 -24.713  13.450  1.00  0.00           C  
ATOM   1057  HB2 GLU A  71      -7.418 -24.672  13.143  1.00  0.00           H  
ATOM   1058  HB3 GLU A  71      -8.619 -24.213  14.406  1.00  0.00           H  
ATOM   1059  CG  GLU A  71      -8.858 -26.136  13.538  1.00  0.00           C  
ATOM   1060  HG2 GLU A  71      -9.918 -26.187  13.783  1.00  0.00           H  
ATOM   1061  HG3 GLU A  71      -8.771 -26.581  12.547  1.00  0.00           H  
ATOM   1062  CD  GLU A  71      -7.872 -26.836  14.481  1.00  0.00           C  
ATOM   1063  OE1 GLU A  71      -8.175 -26.671  15.695  1.00  0.00           O  
ATOM   1064  OE2 GLU A  71      -6.946 -27.627  14.206  1.00  0.00           O  
ATOM   1065  C   GLU A  71     -10.790 -23.782  12.696  1.00  0.00           C  
ATOM   1066  O   GLU A  71     -11.709 -24.285  11.997  1.00  0.00           O  
ATOM   1067  N   ALA A  72     -11.019 -22.906  13.719  1.00  0.00           N  
ATOM   1068  H   ALA A  72     -10.196 -22.471  14.112  1.00  0.00           H  
ATOM   1069  CA  ALA A  72     -12.289 -22.409  14.192  1.00  0.00           C  
ATOM   1070  HA  ALA A  72     -12.981 -23.239  14.335  1.00  0.00           H  
ATOM   1071  CB  ALA A  72     -11.961 -21.869  15.547  1.00  0.00           C  
ATOM   1072  HB1 ALA A  72     -11.425 -20.943  15.338  1.00  0.00           H  
ATOM   1073  HB2 ALA A  72     -12.834 -21.556  16.119  1.00  0.00           H  
ATOM   1074  HB3 ALA A  72     -11.310 -22.499  16.154  1.00  0.00           H  
ATOM   1075  C   ALA A  72     -12.946 -21.512  13.209  1.00  0.00           C  
ATOM   1076  O   ALA A  72     -14.119 -21.285  13.234  1.00  0.00           O  
ATOM   1077  N   LEU A  73     -12.218 -20.949  12.259  1.00  0.00           N  
ATOM   1078  H   LEU A  73     -11.234 -21.172  12.283  1.00  0.00           H  
ATOM   1079  CA  LEU A  73     -12.842 -20.213  11.145  1.00  0.00           C  
ATOM   1080  HA  LEU A  73     -13.539 -19.471  11.532  1.00  0.00           H  
ATOM   1081  CB  LEU A  73     -11.879 -19.347  10.306  1.00  0.00           C  
ATOM   1082  HB2 LEU A  73     -11.441 -18.604  10.972  1.00  0.00           H  
ATOM   1083  HB3 LEU A  73     -11.010 -19.956  10.057  1.00  0.00           H  
ATOM   1084  CG  LEU A  73     -12.572 -18.661   9.036  1.00  0.00           C  
ATOM   1085  HG  LEU A  73     -13.203 -19.399   8.539  1.00  0.00           H  
ATOM   1086  CD1 LEU A  73     -13.464 -17.487   9.574  1.00  0.00           C  
ATOM   1087 HD11 LEU A  73     -14.173 -17.907  10.286  1.00  0.00           H  
ATOM   1088 HD12 LEU A  73     -12.860 -16.652   9.932  1.00  0.00           H  
ATOM   1089 HD13 LEU A  73     -13.997 -17.131   8.693  1.00  0.00           H  
ATOM   1090  CD2 LEU A  73     -11.445 -18.179   8.139  1.00  0.00           C  
ATOM   1091 HD21 LEU A  73     -10.889 -19.065   7.831  1.00  0.00           H  
ATOM   1092 HD22 LEU A  73     -11.858 -17.643   7.283  1.00  0.00           H  
ATOM   1093 HD23 LEU A  73     -10.717 -17.554   8.658  1.00  0.00           H  
ATOM   1094  C   LEU A  73     -13.593 -21.167  10.239  1.00  0.00           C  
ATOM   1095  O   LEU A  73     -14.728 -20.895   9.759  1.00  0.00           O  
ATOM   1096  N   VAL A  74     -13.006 -22.333   9.996  1.00  0.00           N  
ATOM   1097  H   VAL A  74     -12.026 -22.487  10.185  1.00  0.00           H  
ATOM   1098  CA  VAL A  74     -13.586 -23.338   9.076  1.00  0.00           C  
ATOM   1099  HA  VAL A  74     -14.056 -22.884   8.203  1.00  0.00           H  
ATOM   1100  CB  VAL A  74     -12.476 -24.375   8.651  1.00  0.00           C  
ATOM   1101  HB  VAL A  74     -11.890 -24.550   9.555  1.00  0.00           H  
ATOM   1102  CG1 VAL A  74     -12.998 -25.684   7.985  1.00  0.00           C  
ATOM   1103 HG11 VAL A  74     -13.794 -25.412   7.291  1.00  0.00           H  
ATOM   1104 HG12 VAL A  74     -12.157 -26.242   7.575  1.00  0.00           H  
ATOM   1105 HG13 VAL A  74     -13.350 -26.274   8.831  1.00  0.00           H  
ATOM   1106  CG2 VAL A  74     -11.700 -23.604   7.517  1.00  0.00           C  
ATOM   1107 HG21 VAL A  74     -11.028 -22.900   8.008  1.00  0.00           H  
ATOM   1108 HG22 VAL A  74     -11.059 -24.298   6.975  1.00  0.00           H  
ATOM   1109 HG23 VAL A  74     -12.482 -23.216   6.863  1.00  0.00           H  
ATOM   1110  C   VAL A  74     -14.745 -24.035   9.763  1.00  0.00           C  
ATOM   1111  O   VAL A  74     -15.773 -24.156   9.104  1.00  0.00           O  
ATOM   1112  N   ALA A  75     -14.636 -24.352  11.043  1.00  0.00           N  
ATOM   1113  H   ALA A  75     -13.772 -24.255  11.557  1.00  0.00           H  
ATOM   1114  CA  ALA A  75     -15.701 -24.910  11.895  1.00  0.00           C  
ATOM   1115  HA  ALA A  75     -16.032 -25.787  11.339  1.00  0.00           H  
ATOM   1116  CB  ALA A  75     -15.001 -25.272  13.156  1.00  0.00           C  
ATOM   1117  HB1 ALA A  75     -15.742 -25.760  13.787  1.00  0.00           H  
ATOM   1118  HB2 ALA A  75     -14.224 -26.035  13.120  1.00  0.00           H  
ATOM   1119  HB3 ALA A  75     -14.665 -24.382  13.688  1.00  0.00           H  
ATOM   1120  C   ALA A  75     -16.859 -23.919  12.077  1.00  0.00           C  
ATOM   1121  O   ALA A  75     -17.978 -24.409  12.267  1.00  0.00           O  
ATOM   1122  N   ALA A  76     -16.595 -22.596  12.052  1.00  0.00           N  
ATOM   1123  H   ALA A  76     -15.654 -22.256  11.917  1.00  0.00           H  
ATOM   1124  CA  ALA A  76     -17.650 -21.600  12.257  1.00  0.00           C  
ATOM   1125  HA  ALA A  76     -18.304 -21.948  13.056  1.00  0.00           H  
ATOM   1126  CB  ALA A  76     -17.136 -20.187  12.595  1.00  0.00           C  
ATOM   1127  HB1 ALA A  76     -16.640 -20.132  13.565  1.00  0.00           H  
ATOM   1128  HB2 ALA A  76     -16.553 -19.852  11.738  1.00  0.00           H  
ATOM   1129  HB3 ALA A  76     -17.979 -19.498  12.571  1.00  0.00           H  
ATOM   1130  C   ALA A  76     -18.575 -21.515  10.986  1.00  0.00           C  
ATOM   1131  O   ALA A  76     -19.781 -21.687  11.014  1.00  0.00           O  
ATOM   1132  N   VAL A  77     -17.988 -21.335   9.760  1.00  0.00           N  
ATOM   1133  H   VAL A  77     -17.018 -21.053   9.793  1.00  0.00           H  
ATOM   1134  CA  VAL A  77     -18.727 -21.278   8.454  1.00  0.00           C  
ATOM   1135  HA  VAL A  77     -19.509 -20.538   8.618  1.00  0.00           H  
ATOM   1136  CB  VAL A  77     -17.958 -20.771   7.199  1.00  0.00           C  
ATOM   1137  HB  VAL A  77     -17.637 -19.738   7.329  1.00  0.00           H  
ATOM   1138  CG1 VAL A  77     -16.819 -21.827   6.881  1.00  0.00           C  
ATOM   1139 HG11 VAL A  77     -17.230 -22.812   6.660  1.00  0.00           H  
ATOM   1140 HG12 VAL A  77     -16.266 -21.429   6.030  1.00  0.00           H  
ATOM   1141 HG13 VAL A  77     -16.099 -21.929   7.692  1.00  0.00           H  
ATOM   1142  CG2 VAL A  77     -18.859 -20.807   5.893  1.00  0.00           C  
ATOM   1143 HG21 VAL A  77     -18.188 -20.450   5.111  1.00  0.00           H  
ATOM   1144 HG22 VAL A  77     -19.202 -21.810   5.640  1.00  0.00           H  
ATOM   1145 HG23 VAL A  77     -19.652 -20.091   6.111  1.00  0.00           H  
ATOM   1146  C   VAL A  77     -19.523 -22.560   8.214  1.00  0.00           C  
ATOM   1147  O   VAL A  77     -20.698 -22.532   7.780  1.00  0.00           O  
ATOM   1148  N   VAL A  78     -19.013 -23.787   8.589  1.00  0.00           N  
ATOM   1149  H   VAL A  78     -18.049 -23.978   8.821  1.00  0.00           H  
ATOM   1150  CA  VAL A  78     -19.812 -25.019   8.346  1.00  0.00           C  
ATOM   1151  HA  VAL A  78     -20.199 -24.767   7.359  1.00  0.00           H  
ATOM   1152  CB  VAL A  78     -19.088 -26.348   8.326  1.00  0.00           C  
ATOM   1153  HB  VAL A  78     -19.771 -27.132   7.997  1.00  0.00           H  
ATOM   1154  CG1 VAL A  78     -18.136 -26.410   7.143  1.00  0.00           C  
ATOM   1155 HG11 VAL A  78     -17.861 -27.459   7.041  1.00  0.00           H  
ATOM   1156 HG12 VAL A  78     -18.746 -26.093   6.297  1.00  0.00           H  
ATOM   1157 HG13 VAL A  78     -17.270 -25.775   7.330  1.00  0.00           H  
ATOM   1158  CG2 VAL A  78     -18.237 -26.606   9.625  1.00  0.00           C  
ATOM   1159 HG21 VAL A  78     -18.868 -26.577  10.514  1.00  0.00           H  
ATOM   1160 HG22 VAL A  78     -17.682 -27.541   9.553  1.00  0.00           H  
ATOM   1161 HG23 VAL A  78     -17.432 -25.880   9.743  1.00  0.00           H  
ATOM   1162  C   VAL A  78     -21.041 -25.078   9.255  1.00  0.00           C  
ATOM   1163  O   VAL A  78     -22.085 -25.505   8.799  1.00  0.00           O  
ATOM   1164  N   GLU A  79     -20.928 -24.660  10.503  1.00  0.00           N  
ATOM   1165  H   GLU A  79     -20.052 -24.250  10.793  1.00  0.00           H  
ATOM   1166  CA  GLU A  79     -21.974 -24.569  11.474  1.00  0.00           C  
ATOM   1167  HA  GLU A  79     -22.376 -25.581  11.421  1.00  0.00           H  
ATOM   1168  CB  GLU A  79     -21.453 -24.340  12.910  1.00  0.00           C  
ATOM   1169  HB2 GLU A  79     -20.499 -24.851  13.044  1.00  0.00           H  
ATOM   1170  HB3 GLU A  79     -21.362 -23.254  12.931  1.00  0.00           H  
ATOM   1171  CG  GLU A  79     -22.433 -24.850  13.986  1.00  0.00           C  
ATOM   1172  HG2 GLU A  79     -22.242 -24.394  14.957  1.00  0.00           H  
ATOM   1173  HG3 GLU A  79     -23.402 -24.574  13.573  1.00  0.00           H  
ATOM   1174  CD  GLU A  79     -22.334 -26.317  14.234  1.00  0.00           C  
ATOM   1175  OE1 GLU A  79     -21.988 -27.138  13.357  1.00  0.00           O  
ATOM   1176  OE2 GLU A  79     -22.506 -26.739  15.385  1.00  0.00           O  
ATOM   1177  C   GLU A  79     -23.130 -23.631  10.973  1.00  0.00           C  
ATOM   1178  O   GLU A  79     -24.314 -23.970  11.097  1.00  0.00           O  
ATOM   1179  N   ARG A  80     -22.611 -22.464  10.412  1.00  0.00           N  
ATOM   1180  H   ARG A  80     -21.615 -22.298  10.441  1.00  0.00           H  
ATOM   1181  CA  ARG A  80     -23.473 -21.296  10.139  1.00  0.00           C  
ATOM   1182  HA  ARG A  80     -24.202 -21.166  10.939  1.00  0.00           H  
ATOM   1183  CB  ARG A  80     -22.643 -20.003  10.195  1.00  0.00           C  
ATOM   1184  HB2 ARG A  80     -22.210 -19.922  11.193  1.00  0.00           H  
ATOM   1185  HB3 ARG A  80     -21.942 -19.991   9.361  1.00  0.00           H  
ATOM   1186  CG  ARG A  80     -23.451 -18.801   9.789  1.00  0.00           C  
ATOM   1187  HG2 ARG A  80     -22.847 -17.904   9.656  1.00  0.00           H  
ATOM   1188  HG3 ARG A  80     -23.916 -19.020   8.829  1.00  0.00           H  
ATOM   1189  CD  ARG A  80     -24.462 -18.462  10.883  1.00  0.00           C  
ATOM   1190  HD2 ARG A  80     -25.166 -19.258  11.121  1.00  0.00           H  
ATOM   1191  HD3 ARG A  80     -23.944 -18.374  11.839  1.00  0.00           H  
ATOM   1192  NE  ARG A  80     -25.034 -17.172  10.662  1.00  0.00           N  
ATOM   1193  HE  ARG A  80     -24.490 -16.365  10.931  1.00  0.00           H  
ATOM   1194  CZ  ARG A  80     -26.101 -16.849   9.972  1.00  0.00           C  
ATOM   1195  NH1 ARG A  80     -26.827 -17.706   9.320  1.00  0.00           N  
ATOM   1196 HH11 ARG A  80     -26.558 -18.679   9.369  1.00  0.00           H  
ATOM   1197 HH12 ARG A  80     -27.527 -17.277   8.733  1.00  0.00           H  
ATOM   1198  NH2 ARG A  80     -26.416 -15.604  10.033  1.00  0.00           N  
ATOM   1199 HH21 ARG A  80     -25.869 -14.889  10.488  1.00  0.00           H  
ATOM   1200 HH22 ARG A  80     -27.161 -15.279   9.434  1.00  0.00           H  
ATOM   1201  C   ARG A  80     -24.233 -21.503   8.798  1.00  0.00           C  
ATOM   1202  O   ARG A  80     -25.361 -21.082   8.672  1.00  0.00           O  
ATOM   1203  N   TYR A  81     -23.621 -22.167   7.806  1.00  0.00           N  
ATOM   1204  H   TYR A  81     -22.622 -22.297   7.880  1.00  0.00           H  
ATOM   1205  CA  TYR A  81     -24.304 -22.267   6.489  1.00  0.00           C  
ATOM   1206  HA  TYR A  81     -25.361 -22.024   6.596  1.00  0.00           H  
ATOM   1207  CB  TYR A  81     -23.749 -21.244   5.542  1.00  0.00           C  
ATOM   1208  HB2 TYR A  81     -22.695 -21.407   5.315  1.00  0.00           H  
ATOM   1209  HB3 TYR A  81     -24.359 -21.384   4.650  1.00  0.00           H  
ATOM   1210  CG  TYR A  81     -23.953 -19.811   5.847  1.00  0.00           C  
ATOM   1211  CD1 TYR A  81     -25.227 -19.278   6.016  1.00  0.00           C  
ATOM   1212  HD1 TYR A  81     -26.110 -19.841   5.757  1.00  0.00           H  
ATOM   1213  CE1 TYR A  81     -25.418 -17.925   6.205  1.00  0.00           C  
ATOM   1214  HE1 TYR A  81     -26.388 -17.450   6.208  1.00  0.00           H  
ATOM   1215  CZ  TYR A  81     -24.290 -17.085   6.438  1.00  0.00           C  
ATOM   1216  OH  TYR A  81     -24.466 -15.796   6.761  1.00  0.00           O  
ATOM   1217  HH  TYR A  81     -25.396 -15.566   6.699  1.00  0.00           H  
ATOM   1218  CE2 TYR A  81     -23.000 -17.621   6.354  1.00  0.00           C  
ATOM   1219  HE2 TYR A  81     -22.034 -17.145   6.448  1.00  0.00           H  
ATOM   1220  CD2 TYR A  81     -22.820 -19.021   6.026  1.00  0.00           C  
ATOM   1221  HD2 TYR A  81     -21.845 -19.415   5.784  1.00  0.00           H  
ATOM   1222  C   TYR A  81     -24.341 -23.587   5.774  1.00  0.00           C  
ATOM   1223  O   TYR A  81     -25.118 -23.901   4.876  1.00  0.00           O  
ATOM   1224  N   GLY A  82     -23.506 -24.517   6.250  1.00  0.00           N  
ATOM   1225  H   GLY A  82     -22.873 -24.240   6.987  1.00  0.00           H  
ATOM   1226  CA  GLY A  82     -23.223 -25.881   5.727  1.00  0.00           C  
ATOM   1227  HA2 GLY A  82     -23.099 -26.602   6.536  1.00  0.00           H  
ATOM   1228  HA3 GLY A  82     -24.013 -26.056   4.996  1.00  0.00           H  
ATOM   1229  C   GLY A  82     -21.891 -25.891   4.921  1.00  0.00           C  
ATOM   1230  O   GLY A  82     -21.082 -24.926   4.922  1.00  0.00           O  
ATOM   1231  N   PRO A  83     -21.642 -26.993   4.144  1.00  0.00           N  
ATOM   1232  CD  PRO A  83     -22.436 -28.142   4.136  1.00  0.00           C  
ATOM   1233  HD2 PRO A  83     -23.453 -27.902   3.825  1.00  0.00           H  
ATOM   1234  HD3 PRO A  83     -22.347 -28.607   5.118  1.00  0.00           H  
ATOM   1235  CG  PRO A  83     -21.696 -29.054   3.088  1.00  0.00           C  
ATOM   1236  HG2 PRO A  83     -22.068 -28.892   2.077  1.00  0.00           H  
ATOM   1237  HG3 PRO A  83     -21.709 -30.129   3.268  1.00  0.00           H  
ATOM   1238  CB  PRO A  83     -20.258 -28.615   3.111  1.00  0.00           C  
ATOM   1239  HB2 PRO A  83     -19.675 -28.796   2.208  1.00  0.00           H  
ATOM   1240  HB3 PRO A  83     -19.807 -28.954   4.044  1.00  0.00           H  
ATOM   1241  CA  PRO A  83     -20.346 -27.174   3.479  1.00  0.00           C  
ATOM   1242  HA  PRO A  83     -19.644 -26.967   4.287  1.00  0.00           H  
ATOM   1243  C   PRO A  83     -20.005 -26.229   2.329  1.00  0.00           C  
ATOM   1244  O   PRO A  83     -20.822 -26.160   1.394  1.00  0.00           O  
ATOM   1245  N   VAL A  84     -18.770 -25.669   2.278  1.00  0.00           N  
ATOM   1246  H   VAL A  84     -18.030 -26.101   2.813  1.00  0.00           H  
ATOM   1247  CA  VAL A  84     -18.496 -24.490   1.422  1.00  0.00           C  
ATOM   1248  HA  VAL A  84     -19.415 -23.909   1.344  1.00  0.00           H  
ATOM   1249  CB  VAL A  84     -17.463 -23.533   2.019  1.00  0.00           C  
ATOM   1250  HB  VAL A  84     -17.837 -22.557   1.712  1.00  0.00           H  
ATOM   1251  CG1 VAL A  84     -17.402 -23.447   3.519  1.00  0.00           C  
ATOM   1252 HG11 VAL A  84     -18.447 -23.364   3.817  1.00  0.00           H  
ATOM   1253 HG12 VAL A  84     -17.000 -24.378   3.920  1.00  0.00           H  
ATOM   1254 HG13 VAL A  84     -16.837 -22.558   3.800  1.00  0.00           H  
ATOM   1255  CG2 VAL A  84     -16.029 -23.560   1.549  1.00  0.00           C  
ATOM   1256 HG21 VAL A  84     -15.421 -22.774   1.998  1.00  0.00           H  
ATOM   1257 HG22 VAL A  84     -15.567 -24.499   1.851  1.00  0.00           H  
ATOM   1258 HG23 VAL A  84     -15.953 -23.370   0.479  1.00  0.00           H  
ATOM   1259  C   VAL A  84     -18.110 -24.846  -0.029  1.00  0.00           C  
ATOM   1260  O   VAL A  84     -17.225 -25.645  -0.300  1.00  0.00           O  
ATOM   1261  N   ASP A  85     -18.932 -24.409  -1.009  1.00  0.00           N  
ATOM   1262  H   ASP A  85     -19.611 -23.676  -0.863  1.00  0.00           H  
ATOM   1263  CA  ASP A  85     -18.739 -24.654  -2.430  1.00  0.00           C  
ATOM   1264  HA  ASP A  85     -18.446 -25.671  -2.692  1.00  0.00           H  
ATOM   1265  CB  ASP A  85     -20.060 -24.354  -3.117  1.00  0.00           C  
ATOM   1266  HB2 ASP A  85     -20.316 -23.326  -2.858  1.00  0.00           H  
ATOM   1267  HB3 ASP A  85     -19.985 -24.460  -4.200  1.00  0.00           H  
ATOM   1268  CG  ASP A  85     -21.238 -25.178  -2.683  1.00  0.00           C  
ATOM   1269  OD1 ASP A  85     -21.484 -26.240  -3.310  1.00  0.00           O  
ATOM   1270  OD2 ASP A  85     -22.020 -24.764  -1.799  1.00  0.00           O  
ATOM   1271  C   ASP A  85     -17.594 -23.878  -3.030  1.00  0.00           C  
ATOM   1272  O   ASP A  85     -17.017 -24.387  -3.980  1.00  0.00           O  
ATOM   1273  N   VAL A  86     -17.290 -22.702  -2.431  1.00  0.00           N  
ATOM   1274  H   VAL A  86     -17.907 -22.565  -1.644  1.00  0.00           H  
ATOM   1275  CA  VAL A  86     -16.333 -21.633  -2.865  1.00  0.00           C  
ATOM   1276  HA  VAL A  86     -15.643 -22.058  -3.593  1.00  0.00           H  
ATOM   1277  CB  VAL A  86     -17.073 -20.468  -3.614  1.00  0.00           C  
ATOM   1278  HB  VAL A  86     -17.655 -19.924  -2.870  1.00  0.00           H  
ATOM   1279  CG1 VAL A  86     -16.075 -19.352  -4.050  1.00  0.00           C  
ATOM   1280 HG11 VAL A  86     -16.696 -18.642  -4.596  1.00  0.00           H  
ATOM   1281 HG12 VAL A  86     -15.775 -18.762  -3.184  1.00  0.00           H  
ATOM   1282 HG13 VAL A  86     -15.185 -19.691  -4.580  1.00  0.00           H  
ATOM   1283  CG2 VAL A  86     -17.927 -20.983  -4.794  1.00  0.00           C  
ATOM   1284 HG21 VAL A  86     -18.268 -20.161  -5.422  1.00  0.00           H  
ATOM   1285 HG22 VAL A  86     -17.238 -21.478  -5.478  1.00  0.00           H  
ATOM   1286 HG23 VAL A  86     -18.764 -21.609  -4.482  1.00  0.00           H  
ATOM   1287  C   VAL A  86     -15.525 -21.054  -1.664  1.00  0.00           C  
ATOM   1288  O   VAL A  86     -16.106 -20.704  -0.658  1.00  0.00           O  
ATOM   1289  N   LEU A  87     -14.221 -20.899  -1.944  1.00  0.00           N  
ATOM   1290  H   LEU A  87     -13.879 -21.272  -2.817  1.00  0.00           H  
ATOM   1291  CA  LEU A  87     -13.203 -20.174  -1.151  1.00  0.00           C  
ATOM   1292  HA  LEU A  87     -13.709 -19.578  -0.391  1.00  0.00           H  
ATOM   1293  CB  LEU A  87     -12.210 -21.085  -0.378  1.00  0.00           C  
ATOM   1294  HB2 LEU A  87     -12.737 -21.417   0.516  1.00  0.00           H  
ATOM   1295  HB3 LEU A  87     -11.971 -21.924  -1.033  1.00  0.00           H  
ATOM   1296  CG  LEU A  87     -10.851 -20.535   0.036  1.00  0.00           C  
ATOM   1297  HG  LEU A  87     -10.391 -19.997  -0.792  1.00  0.00           H  
ATOM   1298  CD1 LEU A  87     -10.936 -19.459   1.172  1.00  0.00           C  
ATOM   1299 HD11 LEU A  87     -11.402 -19.846   2.078  1.00  0.00           H  
ATOM   1300 HD12 LEU A  87      -9.923 -19.084   1.319  1.00  0.00           H  
ATOM   1301 HD13 LEU A  87     -11.545 -18.758   0.601  1.00  0.00           H  
ATOM   1302  CD2 LEU A  87      -9.877 -21.598   0.502  1.00  0.00           C  
ATOM   1303 HD21 LEU A  87     -10.286 -22.401   1.114  1.00  0.00           H  
ATOM   1304 HD22 LEU A  87      -9.493 -22.156  -0.351  1.00  0.00           H  
ATOM   1305 HD23 LEU A  87      -9.080 -21.147   1.091  1.00  0.00           H  
ATOM   1306  C   LEU A  87     -12.559 -19.156  -2.113  1.00  0.00           C  
ATOM   1307  O   LEU A  87     -11.976 -19.570  -3.156  1.00  0.00           O  
ATOM   1308  N   VAL A  88     -12.560 -17.883  -1.750  1.00  0.00           N  
ATOM   1309  H   VAL A  88     -12.964 -17.571  -0.878  1.00  0.00           H  
ATOM   1310  CA  VAL A  88     -11.580 -17.000  -2.476  1.00  0.00           C  
ATOM   1311  HA  VAL A  88     -11.012 -17.575  -3.207  1.00  0.00           H  
ATOM   1312  CB  VAL A  88     -12.363 -15.850  -3.088  1.00  0.00           C  
ATOM   1313  HB  VAL A  88     -12.949 -15.482  -2.246  1.00  0.00           H  
ATOM   1314  CG1 VAL A  88     -11.547 -14.682  -3.584  1.00  0.00           C  
ATOM   1315 HG11 VAL A  88     -12.180 -13.801  -3.688  1.00  0.00           H  
ATOM   1316 HG12 VAL A  88     -10.735 -14.444  -2.897  1.00  0.00           H  
ATOM   1317 HG13 VAL A  88     -11.076 -14.995  -4.516  1.00  0.00           H  
ATOM   1318  CG2 VAL A  88     -13.385 -16.276  -4.195  1.00  0.00           C  
ATOM   1319 HG21 VAL A  88     -12.874 -16.544  -5.119  1.00  0.00           H  
ATOM   1320 HG22 VAL A  88     -14.129 -16.988  -3.837  1.00  0.00           H  
ATOM   1321 HG23 VAL A  88     -13.990 -15.420  -4.495  1.00  0.00           H  
ATOM   1322  C   VAL A  88     -10.479 -16.522  -1.415  1.00  0.00           C  
ATOM   1323  O   VAL A  88     -10.812 -15.909  -0.389  1.00  0.00           O  
ATOM   1324  N   ASN A  89      -9.173 -16.801  -1.672  1.00  0.00           N  
ATOM   1325  H   ASN A  89      -9.069 -17.380  -2.493  1.00  0.00           H  
ATOM   1326  CA  ASN A  89      -8.031 -16.413  -0.940  1.00  0.00           C  
ATOM   1327  HA  ASN A  89      -8.316 -16.245   0.099  1.00  0.00           H  
ATOM   1328  CB  ASN A  89      -6.943 -17.486  -1.182  1.00  0.00           C  
ATOM   1329  HB2 ASN A  89      -6.660 -17.392  -2.231  1.00  0.00           H  
ATOM   1330  HB3 ASN A  89      -6.108 -17.014  -0.663  1.00  0.00           H  
ATOM   1331  CG  ASN A  89      -7.323 -18.811  -0.600  1.00  0.00           C  
ATOM   1332  OD1 ASN A  89      -7.481 -18.915   0.589  1.00  0.00           O  
ATOM   1333  ND2 ASN A  89      -7.466 -19.849  -1.373  1.00  0.00           N  
ATOM   1334 HD21 ASN A  89      -7.144 -19.947  -2.326  1.00  0.00           H  
ATOM   1335 HD22 ASN A  89      -7.759 -20.627  -0.801  1.00  0.00           H  
ATOM   1336  C   ASN A  89      -7.578 -15.049  -1.451  1.00  0.00           C  
ATOM   1337  O   ASN A  89      -6.750 -14.882  -2.268  1.00  0.00           O  
ATOM   1338  N   ASN A  90      -8.216 -13.965  -1.007  1.00  0.00           N  
ATOM   1339  H   ASN A  90      -8.935 -14.175  -0.330  1.00  0.00           H  
ATOM   1340  CA  ASN A  90      -7.923 -12.556  -1.323  1.00  0.00           C  
ATOM   1341  HA  ASN A  90      -7.644 -12.404  -2.365  1.00  0.00           H  
ATOM   1342  CB  ASN A  90      -9.247 -11.797  -1.115  1.00  0.00           C  
ATOM   1343  HB2 ASN A  90     -10.046 -11.967  -1.838  1.00  0.00           H  
ATOM   1344  HB3 ASN A  90      -9.511 -12.166  -0.124  1.00  0.00           H  
ATOM   1345  CG  ASN A  90      -9.047 -10.284  -0.946  1.00  0.00           C  
ATOM   1346  OD1 ASN A  90      -8.690  -9.499  -1.845  1.00  0.00           O  
ATOM   1347  ND2 ASN A  90      -9.238  -9.783   0.254  1.00  0.00           N  
ATOM   1348 HD21 ASN A  90      -8.853  -8.879   0.489  1.00  0.00           H  
ATOM   1349 HD22 ASN A  90      -9.644 -10.418   0.927  1.00  0.00           H  
ATOM   1350  C   ASN A  90      -6.725 -11.988  -0.481  1.00  0.00           C  
ATOM   1351  O   ASN A  90      -6.002 -11.187  -1.076  1.00  0.00           O  
ATOM   1352  N   ALA A  91      -6.586 -12.317   0.784  1.00  0.00           N  
ATOM   1353  H   ALA A  91      -7.147 -13.057   1.180  1.00  0.00           H  
ATOM   1354  CA  ALA A  91      -5.623 -11.635   1.736  1.00  0.00           C  
ATOM   1355  HA  ALA A  91      -5.937 -10.598   1.858  1.00  0.00           H  
ATOM   1356  CB  ALA A  91      -5.787 -12.250   3.155  1.00  0.00           C  
ATOM   1357  HB1 ALA A  91      -5.814 -13.326   2.984  1.00  0.00           H  
ATOM   1358  HB2 ALA A  91      -4.921 -11.947   3.744  1.00  0.00           H  
ATOM   1359  HB3 ALA A  91      -6.732 -11.967   3.618  1.00  0.00           H  
ATOM   1360  C   ALA A  91      -4.249 -11.662   1.219  1.00  0.00           C  
ATOM   1361  O   ALA A  91      -3.799 -12.674   0.739  1.00  0.00           O  
ATOM   1362  N   GLY A  92      -3.529 -10.549   1.391  1.00  0.00           N  
ATOM   1363  H   GLY A  92      -3.917  -9.635   1.581  1.00  0.00           H  
ATOM   1364  CA  GLY A  92      -2.124 -10.442   1.052  1.00  0.00           C  
ATOM   1365  HA2 GLY A  92      -1.640 -11.289   1.540  1.00  0.00           H  
ATOM   1366  HA3 GLY A  92      -1.932 -10.497  -0.019  1.00  0.00           H  
ATOM   1367  C   GLY A  92      -1.553  -9.224   1.588  1.00  0.00           C  
ATOM   1368  O   GLY A  92      -2.375  -8.418   2.172  1.00  0.00           O  
ATOM   1369  N   ARG A  93      -0.282  -8.966   1.357  1.00  0.00           N  
ATOM   1370  H   ARG A  93       0.170  -9.619   0.733  1.00  0.00           H  
ATOM   1371  CA  ARG A  93       0.519  -7.804   1.791  1.00  0.00           C  
ATOM   1372  HA  ARG A  93      -0.085  -6.906   1.668  1.00  0.00           H  
ATOM   1373  CB  ARG A  93       0.848  -8.030   3.239  1.00  0.00           C  
ATOM   1374  HB2 ARG A  93      -0.092  -8.215   3.759  1.00  0.00           H  
ATOM   1375  HB3 ARG A  93       1.310  -9.007   3.392  1.00  0.00           H  
ATOM   1376  CG  ARG A  93       1.384  -6.830   3.986  1.00  0.00           C  
ATOM   1377  HG2 ARG A  93       2.396  -6.588   3.661  1.00  0.00           H  
ATOM   1378  HG3 ARG A  93       0.705  -6.011   3.753  1.00  0.00           H  
ATOM   1379  CD  ARG A  93       1.553  -6.990   5.463  1.00  0.00           C  
ATOM   1380  HD2 ARG A  93       1.633  -5.988   5.883  1.00  0.00           H  
ATOM   1381  HD3 ARG A  93       0.631  -7.448   5.825  1.00  0.00           H  
ATOM   1382  NE  ARG A  93       2.736  -7.762   5.864  1.00  0.00           N  
ATOM   1383  HE  ARG A  93       2.495  -8.559   6.437  1.00  0.00           H  
ATOM   1384  CZ  ARG A  93       3.981  -7.366   5.880  1.00  0.00           C  
ATOM   1385  NH1 ARG A  93       4.485  -6.271   5.278  1.00  0.00           N  
ATOM   1386 HH11 ARG A  93       3.807  -5.902   4.626  1.00  0.00           H  
ATOM   1387 HH12 ARG A  93       5.455  -5.990   5.268  1.00  0.00           H  
ATOM   1388  NH2 ARG A  93       4.847  -8.011   6.616  1.00  0.00           N  
ATOM   1389 HH21 ARG A  93       4.561  -8.855   7.090  1.00  0.00           H  
ATOM   1390 HH22 ARG A  93       5.769  -7.666   6.838  1.00  0.00           H  
ATOM   1391  C   ARG A  93       1.816  -7.571   1.065  1.00  0.00           C  
ATOM   1392  O   ARG A  93       2.602  -8.505   0.930  1.00  0.00           O  
ATOM   1393  N   PRO A  94       2.269  -6.296   0.793  1.00  0.00           N  
ATOM   1394  CD  PRO A  94       1.518  -5.079   0.959  1.00  0.00           C  
ATOM   1395  HD2 PRO A  94       1.785  -4.677   1.936  1.00  0.00           H  
ATOM   1396  HD3 PRO A  94       0.465  -5.339   0.845  1.00  0.00           H  
ATOM   1397  CG  PRO A  94       1.989  -4.245  -0.172  1.00  0.00           C  
ATOM   1398  HG2 PRO A  94       1.861  -3.196   0.100  1.00  0.00           H  
ATOM   1399  HG3 PRO A  94       1.420  -4.432  -1.083  1.00  0.00           H  
ATOM   1400  CB  PRO A  94       3.432  -4.609  -0.376  1.00  0.00           C  
ATOM   1401  HB2 PRO A  94       4.012  -3.929   0.247  1.00  0.00           H  
ATOM   1402  HB3 PRO A  94       3.708  -4.576  -1.431  1.00  0.00           H  
ATOM   1403  CA  PRO A  94       3.576  -6.093   0.133  1.00  0.00           C  
ATOM   1404  HA  PRO A  94       3.644  -6.788  -0.704  1.00  0.00           H  
ATOM   1405  C   PRO A  94       4.785  -6.174   1.129  1.00  0.00           C  
ATOM   1406  O   PRO A  94       4.630  -6.012   2.327  1.00  0.00           O  
ATOM   1407  N   GLY A  95       6.004  -6.307   0.600  1.00  0.00           N  
ATOM   1408  H   GLY A  95       6.004  -6.479  -0.395  1.00  0.00           H  
ATOM   1409  CA  GLY A  95       7.225  -6.117   1.288  1.00  0.00           C  
ATOM   1410  HA2 GLY A  95       7.213  -5.194   1.868  1.00  0.00           H  
ATOM   1411  HA3 GLY A  95       7.331  -6.861   2.078  1.00  0.00           H  
ATOM   1412  C   GLY A  95       8.396  -6.129   0.314  1.00  0.00           C  
ATOM   1413  O   GLY A  95       8.330  -6.987  -0.546  1.00  0.00           O  
ATOM   1414  N   GLY A  96       9.381  -5.291   0.498  1.00  0.00           N  
ATOM   1415  H   GLY A  96       9.426  -4.664   1.289  1.00  0.00           H  
ATOM   1416  CA  GLY A  96      10.521  -5.165  -0.424  1.00  0.00           C  
ATOM   1417  HA2 GLY A  96      10.991  -6.149  -0.432  1.00  0.00           H  
ATOM   1418  HA3 GLY A  96      10.161  -4.873  -1.410  1.00  0.00           H  
ATOM   1419  C   GLY A  96      11.655  -4.206   0.097  1.00  0.00           C  
ATOM   1420  O   GLY A  96      11.699  -3.755   1.246  1.00  0.00           O  
ATOM   1421  N   GLY A  97      12.535  -3.802  -0.806  1.00  0.00           N  
ATOM   1422  H   GLY A  97      12.267  -4.006  -1.759  1.00  0.00           H  
ATOM   1423  CA  GLY A  97      13.720  -2.980  -0.601  1.00  0.00           C  
ATOM   1424  HA2 GLY A  97      13.510  -1.914  -0.695  1.00  0.00           H  
ATOM   1425  HA3 GLY A  97      14.173  -3.102   0.383  1.00  0.00           H  
ATOM   1426  C   GLY A  97      14.816  -3.351  -1.552  1.00  0.00           C  
ATOM   1427  O   GLY A  97      14.672  -4.298  -2.305  1.00  0.00           O  
ATOM   1428  N   ALA A  98      16.081  -2.879  -1.320  1.00  0.00           N  
ATOM   1429  H   ALA A  98      16.223  -2.120  -0.668  1.00  0.00           H  
ATOM   1430  CA  ALA A  98      17.367  -3.478  -1.817  1.00  0.00           C  
ATOM   1431  HA  ALA A  98      17.315  -3.446  -2.905  1.00  0.00           H  
ATOM   1432  CB  ALA A  98      18.526  -2.580  -1.395  1.00  0.00           C  
ATOM   1433  HB1 ALA A  98      18.260  -1.565  -1.688  1.00  0.00           H  
ATOM   1434  HB2 ALA A  98      18.688  -2.764  -0.332  1.00  0.00           H  
ATOM   1435  HB3 ALA A  98      19.469  -2.897  -1.841  1.00  0.00           H  
ATOM   1436  C   ALA A  98      17.499  -4.910  -1.297  1.00  0.00           C  
ATOM   1437  O   ALA A  98      17.667  -5.104  -0.106  1.00  0.00           O  
ATOM   1438  N   THR A  99      17.472  -5.931  -2.162  1.00  0.00           N  
ATOM   1439  H   THR A  99      17.051  -5.822  -3.074  1.00  0.00           H  
ATOM   1440  CA  THR A  99      17.465  -7.318  -1.690  1.00  0.00           C  
ATOM   1441  HA  THR A  99      16.512  -7.319  -1.161  1.00  0.00           H  
ATOM   1442  CB  THR A  99      17.298  -8.251  -2.907  1.00  0.00           C  
ATOM   1443  HB  THR A  99      18.170  -8.137  -3.550  1.00  0.00           H  
ATOM   1444  CG2 THR A  99      17.103  -9.732  -2.567  1.00  0.00           C  
ATOM   1445 HG21 THR A  99      16.198  -9.869  -1.975  1.00  0.00           H  
ATOM   1446 HG22 THR A  99      16.882 -10.293  -3.475  1.00  0.00           H  
ATOM   1447 HG23 THR A  99      18.016 -10.095  -2.095  1.00  0.00           H  
ATOM   1448  OG1 THR A  99      16.045  -7.915  -3.522  1.00  0.00           O  
ATOM   1449  HG1 THR A  99      16.174  -7.382  -4.310  1.00  0.00           H  
ATOM   1450  C   THR A  99      18.620  -7.672  -0.777  1.00  0.00           C  
ATOM   1451  O   THR A  99      18.420  -8.381   0.209  1.00  0.00           O  
ATOM   1452  N   ALA A 100      19.850  -7.159  -1.066  1.00  0.00           N  
ATOM   1453  H   ALA A 100      19.831  -6.400  -1.730  1.00  0.00           H  
ATOM   1454  CA  ALA A 100      21.109  -7.520  -0.384  1.00  0.00           C  
ATOM   1455  HA  ALA A 100      21.090  -8.607  -0.450  1.00  0.00           H  
ATOM   1456  CB  ALA A 100      22.180  -6.876  -1.190  1.00  0.00           C  
ATOM   1457  HB1 ALA A 100      23.162  -7.240  -0.891  1.00  0.00           H  
ATOM   1458  HB2 ALA A 100      22.172  -7.212  -2.227  1.00  0.00           H  
ATOM   1459  HB3 ALA A 100      22.001  -5.800  -1.206  1.00  0.00           H  
ATOM   1460  C   ALA A 100      21.040  -7.140   1.129  1.00  0.00           C  
ATOM   1461  O   ALA A 100      21.623  -7.817   1.995  1.00  0.00           O  
ATOM   1462  N   GLU A 101      20.185  -6.163   1.455  1.00  0.00           N  
ATOM   1463  H   GLU A 101      19.650  -5.802   0.679  1.00  0.00           H  
ATOM   1464  CA  GLU A 101      19.927  -5.566   2.770  1.00  0.00           C  
ATOM   1465  HA  GLU A 101      20.780  -5.717   3.430  1.00  0.00           H  
ATOM   1466  CB  GLU A 101      19.753  -3.998   2.487  1.00  0.00           C  
ATOM   1467  HB2 GLU A 101      18.871  -3.922   1.851  1.00  0.00           H  
ATOM   1468  HB3 GLU A 101      19.696  -3.559   3.484  1.00  0.00           H  
ATOM   1469  CG  GLU A 101      20.890  -3.400   1.667  1.00  0.00           C  
ATOM   1470  HG2 GLU A 101      20.949  -3.835   0.669  1.00  0.00           H  
ATOM   1471  HG3 GLU A 101      20.641  -2.350   1.516  1.00  0.00           H  
ATOM   1472  CD  GLU A 101      22.324  -3.630   2.201  1.00  0.00           C  
ATOM   1473  OE1 GLU A 101      22.600  -3.832   3.381  1.00  0.00           O  
ATOM   1474  OE2 GLU A 101      23.219  -3.500   1.382  1.00  0.00           O  
ATOM   1475  C   GLU A 101      18.773  -6.248   3.562  1.00  0.00           C  
ATOM   1476  O   GLU A 101      18.507  -5.829   4.677  1.00  0.00           O  
ATOM   1477  N   LEU A 102      18.044  -7.257   3.014  1.00  0.00           N  
ATOM   1478  H   LEU A 102      18.320  -7.522   2.079  1.00  0.00           H  
ATOM   1479  CA  LEU A 102      16.671  -7.489   3.409  1.00  0.00           C  
ATOM   1480  HA  LEU A 102      16.074  -6.636   3.731  1.00  0.00           H  
ATOM   1481  CB  LEU A 102      15.954  -7.864   2.014  1.00  0.00           C  
ATOM   1482  HB2 LEU A 102      16.180  -7.109   1.261  1.00  0.00           H  
ATOM   1483  HB3 LEU A 102      16.381  -8.792   1.634  1.00  0.00           H  
ATOM   1484  CG  LEU A 102      14.451  -8.058   2.071  1.00  0.00           C  
ATOM   1485  HG  LEU A 102      14.141  -7.565   2.992  1.00  0.00           H  
ATOM   1486  CD1 LEU A 102      13.820  -7.435   0.909  1.00  0.00           C  
ATOM   1487 HD11 LEU A 102      13.759  -6.356   1.051  1.00  0.00           H  
ATOM   1488 HD12 LEU A 102      14.308  -7.695  -0.030  1.00  0.00           H  
ATOM   1489 HD13 LEU A 102      12.855  -7.912   0.737  1.00  0.00           H  
ATOM   1490  CD2 LEU A 102      13.973  -9.479   2.245  1.00  0.00           C  
ATOM   1491 HD21 LEU A 102      12.886  -9.395   2.218  1.00  0.00           H  
ATOM   1492 HD22 LEU A 102      14.382 -10.118   1.463  1.00  0.00           H  
ATOM   1493 HD23 LEU A 102      14.363  -9.838   3.197  1.00  0.00           H  
ATOM   1494  C   LEU A 102      16.648  -8.572   4.482  1.00  0.00           C  
ATOM   1495  O   LEU A 102      17.030  -9.739   4.293  1.00  0.00           O  
ATOM   1496  N   ALA A 103      16.039  -8.253   5.660  1.00  0.00           N  
ATOM   1497  H   ALA A 103      15.672  -7.313   5.720  1.00  0.00           H  
ATOM   1498  CA  ALA A 103      15.843  -9.158   6.832  1.00  0.00           C  
ATOM   1499  HA  ALA A 103      16.855  -9.224   7.232  1.00  0.00           H  
ATOM   1500  CB  ALA A 103      15.148  -8.374   7.924  1.00  0.00           C  
ATOM   1501  HB1 ALA A 103      15.645  -7.427   8.136  1.00  0.00           H  
ATOM   1502  HB2 ALA A 103      14.165  -8.067   7.566  1.00  0.00           H  
ATOM   1503  HB3 ALA A 103      15.000  -8.952   8.836  1.00  0.00           H  
ATOM   1504  C   ALA A 103      15.044 -10.477   6.537  1.00  0.00           C  
ATOM   1505  O   ALA A 103      13.989 -10.444   5.927  1.00  0.00           O  
ATOM   1506  N   ASP A 104      15.439 -11.575   7.224  1.00  0.00           N  
ATOM   1507  H   ASP A 104      16.198 -11.531   7.890  1.00  0.00           H  
ATOM   1508  CA  ASP A 104      14.603 -12.800   7.294  1.00  0.00           C  
ATOM   1509  HA  ASP A 104      14.476 -13.223   6.298  1.00  0.00           H  
ATOM   1510  CB  ASP A 104      15.243 -13.732   8.270  1.00  0.00           C  
ATOM   1511  HB2 ASP A 104      15.264 -13.193   9.217  1.00  0.00           H  
ATOM   1512  HB3 ASP A 104      14.627 -14.593   8.528  1.00  0.00           H  
ATOM   1513  CG  ASP A 104      16.700 -14.236   7.905  1.00  0.00           C  
ATOM   1514  OD1 ASP A 104      17.401 -13.606   7.075  1.00  0.00           O  
ATOM   1515  OD2 ASP A 104      17.043 -15.253   8.536  1.00  0.00           O  
ATOM   1516  C   ASP A 104      13.204 -12.510   7.796  1.00  0.00           C  
ATOM   1517  O   ASP A 104      12.283 -12.980   7.141  1.00  0.00           O  
ATOM   1518  N   GLU A 105      12.989 -11.700   8.832  1.00  0.00           N  
ATOM   1519  H   GLU A 105      13.823 -11.375   9.299  1.00  0.00           H  
ATOM   1520  CA  GLU A 105      11.692 -11.324   9.294  1.00  0.00           C  
ATOM   1521  HA  GLU A 105      11.106 -12.216   9.518  1.00  0.00           H  
ATOM   1522  CB  GLU A 105      11.825 -10.424  10.535  1.00  0.00           C  
ATOM   1523  HB2 GLU A 105      12.505  -9.598  10.324  1.00  0.00           H  
ATOM   1524  HB3 GLU A 105      10.861  -9.975  10.770  1.00  0.00           H  
ATOM   1525  CG  GLU A 105      12.334 -11.175  11.826  1.00  0.00           C  
ATOM   1526  HG2 GLU A 105      12.300 -10.376  12.565  1.00  0.00           H  
ATOM   1527  HG3 GLU A 105      11.657 -12.006  12.026  1.00  0.00           H  
ATOM   1528  CD  GLU A 105      13.726 -11.792  11.736  1.00  0.00           C  
ATOM   1529  OE1 GLU A 105      14.570 -11.163  11.020  1.00  0.00           O  
ATOM   1530  OE2 GLU A 105      13.960 -12.953  12.183  1.00  0.00           O  
ATOM   1531  C   GLU A 105      10.809 -10.521   8.292  1.00  0.00           C  
ATOM   1532  O   GLU A 105       9.565 -10.790   8.283  1.00  0.00           O  
ATOM   1533  N   LEU A 106      11.401  -9.733   7.394  1.00  0.00           N  
ATOM   1534  H   LEU A 106      12.408  -9.762   7.330  1.00  0.00           H  
ATOM   1535  CA  LEU A 106      10.613  -9.181   6.324  1.00  0.00           C  
ATOM   1536  HA  LEU A 106       9.733  -8.681   6.728  1.00  0.00           H  
ATOM   1537  CB  LEU A 106      11.439  -8.007   5.747  1.00  0.00           C  
ATOM   1538  HB2 LEU A 106      11.598  -7.240   6.506  1.00  0.00           H  
ATOM   1539  HB3 LEU A 106      12.403  -8.450   5.501  1.00  0.00           H  
ATOM   1540  CG  LEU A 106      10.793  -7.312   4.530  1.00  0.00           C  
ATOM   1541  HG  LEU A 106      10.812  -7.978   3.667  1.00  0.00           H  
ATOM   1542  CD1 LEU A 106       9.357  -6.865   4.627  1.00  0.00           C  
ATOM   1543 HD11 LEU A 106       9.255  -6.381   5.598  1.00  0.00           H  
ATOM   1544 HD12 LEU A 106       9.243  -6.186   3.781  1.00  0.00           H  
ATOM   1545 HD13 LEU A 106       8.741  -7.741   4.423  1.00  0.00           H  
ATOM   1546  CD2 LEU A 106      11.749  -6.087   4.197  1.00  0.00           C  
ATOM   1547 HD21 LEU A 106      11.568  -5.761   3.174  1.00  0.00           H  
ATOM   1548 HD22 LEU A 106      11.402  -5.308   4.875  1.00  0.00           H  
ATOM   1549 HD23 LEU A 106      12.765  -6.351   4.494  1.00  0.00           H  
ATOM   1550  C   LEU A 106      10.210 -10.280   5.291  1.00  0.00           C  
ATOM   1551  O   LEU A 106       9.050 -10.321   4.855  1.00  0.00           O  
ATOM   1552  N   TRP A 107      11.102 -11.150   4.902  1.00  0.00           N  
ATOM   1553  H   TRP A 107      11.988 -11.135   5.386  1.00  0.00           H  
ATOM   1554  CA  TRP A 107      10.838 -12.218   3.962  1.00  0.00           C  
ATOM   1555  HA  TRP A 107      10.380 -11.821   3.056  1.00  0.00           H  
ATOM   1556  CB  TRP A 107      12.157 -12.906   3.643  1.00  0.00           C  
ATOM   1557  HB2 TRP A 107      12.879 -12.148   3.337  1.00  0.00           H  
ATOM   1558  HB3 TRP A 107      12.626 -13.343   4.525  1.00  0.00           H  
ATOM   1559  CG  TRP A 107      12.085 -13.924   2.559  1.00  0.00           C  
ATOM   1560  CD1 TRP A 107      11.683 -15.232   2.766  1.00  0.00           C  
ATOM   1561  HD1 TRP A 107      11.449 -15.627   3.744  1.00  0.00           H  
ATOM   1562  NE1 TRP A 107      11.731 -15.823   1.594  1.00  0.00           N  
ATOM   1563  HE1 TRP A 107      11.439 -16.765   1.377  1.00  0.00           H  
ATOM   1564  CE2 TRP A 107      12.121 -15.057   0.551  1.00  0.00           C  
ATOM   1565  CZ2 TRP A 107      12.327 -15.166  -0.826  1.00  0.00           C  
ATOM   1566  HZ2 TRP A 107      12.059 -16.103  -1.292  1.00  0.00           H  
ATOM   1567  CH2 TRP A 107      12.845 -14.152  -1.565  1.00  0.00           C  
ATOM   1568  HH2 TRP A 107      13.054 -14.333  -2.609  1.00  0.00           H  
ATOM   1569  CZ3 TRP A 107      13.059 -12.871  -1.054  1.00  0.00           C  
ATOM   1570  HZ3 TRP A 107      13.439 -12.051  -1.646  1.00  0.00           H  
ATOM   1571  CE3 TRP A 107      12.856 -12.753   0.360  1.00  0.00           C  
ATOM   1572  HE3 TRP A 107      12.972 -11.803   0.861  1.00  0.00           H  
ATOM   1573  CD2 TRP A 107      12.395 -13.810   1.168  1.00  0.00           C  
ATOM   1574  C   TRP A 107       9.857 -13.169   4.577  1.00  0.00           C  
ATOM   1575  O   TRP A 107       8.772 -13.336   3.943  1.00  0.00           O  
ATOM   1576  N   LEU A 108      10.158 -13.772   5.736  1.00  0.00           N  
ATOM   1577  H   LEU A 108      11.025 -13.441   6.134  1.00  0.00           H  
ATOM   1578  CA  LEU A 108       9.240 -14.822   6.318  1.00  0.00           C  
ATOM   1579  HA  LEU A 108       9.327 -15.695   5.672  1.00  0.00           H  
ATOM   1580  CB  LEU A 108       9.797 -15.335   7.603  1.00  0.00           C  
ATOM   1581  HB2 LEU A 108      10.087 -14.471   8.201  1.00  0.00           H  
ATOM   1582  HB3 LEU A 108       9.060 -15.907   8.165  1.00  0.00           H  
ATOM   1583  CG  LEU A 108      11.100 -16.260   7.532  1.00  0.00           C  
ATOM   1584  HG  LEU A 108      11.700 -15.767   6.767  1.00  0.00           H  
ATOM   1585  CD1 LEU A 108      11.879 -16.067   8.844  1.00  0.00           C  
ATOM   1586 HD11 LEU A 108      11.151 -15.995   9.651  1.00  0.00           H  
ATOM   1587 HD12 LEU A 108      12.758 -16.710   8.904  1.00  0.00           H  
ATOM   1588 HD13 LEU A 108      12.412 -15.116   8.872  1.00  0.00           H  
ATOM   1589  CD2 LEU A 108      10.825 -17.719   7.314  1.00  0.00           C  
ATOM   1590 HD21 LEU A 108      10.502 -18.194   8.241  1.00  0.00           H  
ATOM   1591 HD22 LEU A 108      10.167 -17.914   6.468  1.00  0.00           H  
ATOM   1592 HD23 LEU A 108      11.799 -18.166   7.118  1.00  0.00           H  
ATOM   1593  C   LEU A 108       7.806 -14.314   6.461  1.00  0.00           C  
ATOM   1594  O   LEU A 108       6.933 -15.066   6.076  1.00  0.00           O  
ATOM   1595  N   ASP A 109       7.464 -13.191   7.045  1.00  0.00           N  
ATOM   1596  H   ASP A 109       8.218 -12.664   7.461  1.00  0.00           H  
ATOM   1597  CA  ASP A 109       6.054 -12.888   7.294  1.00  0.00           C  
ATOM   1598  HA  ASP A 109       5.474 -13.635   7.837  1.00  0.00           H  
ATOM   1599  CB  ASP A 109       6.089 -11.659   8.177  1.00  0.00           C  
ATOM   1600  HB2 ASP A 109       6.718 -11.975   9.009  1.00  0.00           H  
ATOM   1601  HB3 ASP A 109       6.642 -10.833   7.730  1.00  0.00           H  
ATOM   1602  CG  ASP A 109       4.677 -11.270   8.468  1.00  0.00           C  
ATOM   1603  OD1 ASP A 109       4.101 -11.946   9.378  1.00  0.00           O  
ATOM   1604  OD2 ASP A 109       4.109 -10.259   7.969  1.00  0.00           O  
ATOM   1605  C   ASP A 109       5.360 -12.608   5.986  1.00  0.00           C  
ATOM   1606  O   ASP A 109       4.195 -13.007   5.930  1.00  0.00           O  
ATOM   1607  N   VAL A 110       5.904 -11.874   5.055  1.00  0.00           N  
ATOM   1608  H   VAL A 110       6.879 -11.655   5.204  1.00  0.00           H  
ATOM   1609  CA  VAL A 110       5.426 -11.681   3.664  1.00  0.00           C  
ATOM   1610  HA  VAL A 110       4.521 -11.079   3.738  1.00  0.00           H  
ATOM   1611  CB  VAL A 110       6.394 -10.924   2.841  1.00  0.00           C  
ATOM   1612  HB  VAL A 110       7.358 -11.420   2.958  1.00  0.00           H  
ATOM   1613  CG1 VAL A 110       6.110 -10.807   1.358  1.00  0.00           C  
ATOM   1614 HG11 VAL A 110       5.232 -10.169   1.259  1.00  0.00           H  
ATOM   1615 HG12 VAL A 110       6.966 -10.371   0.843  1.00  0.00           H  
ATOM   1616 HG13 VAL A 110       6.016 -11.811   0.945  1.00  0.00           H  
ATOM   1617  CG2 VAL A 110       6.605  -9.532   3.392  1.00  0.00           C  
ATOM   1618 HG21 VAL A 110       6.840  -9.451   4.453  1.00  0.00           H  
ATOM   1619 HG22 VAL A 110       7.350  -8.984   2.816  1.00  0.00           H  
ATOM   1620 HG23 VAL A 110       5.688  -8.988   3.168  1.00  0.00           H  
ATOM   1621  C   VAL A 110       5.040 -12.999   2.999  1.00  0.00           C  
ATOM   1622  O   VAL A 110       3.935 -13.148   2.397  1.00  0.00           O  
ATOM   1623  N   VAL A 111       5.878 -14.007   3.184  1.00  0.00           N  
ATOM   1624  H   VAL A 111       6.679 -13.798   3.762  1.00  0.00           H  
ATOM   1625  CA  VAL A 111       5.623 -15.408   2.717  1.00  0.00           C  
ATOM   1626  HA  VAL A 111       5.360 -15.366   1.660  1.00  0.00           H  
ATOM   1627  CB  VAL A 111       6.913 -16.237   2.803  1.00  0.00           C  
ATOM   1628  HB  VAL A 111       7.308 -16.000   3.791  1.00  0.00           H  
ATOM   1629  CG1 VAL A 111       6.799 -17.739   2.600  1.00  0.00           C  
ATOM   1630 HG11 VAL A 111       6.380 -18.149   3.518  1.00  0.00           H  
ATOM   1631 HG12 VAL A 111       6.179 -17.915   1.722  1.00  0.00           H  
ATOM   1632 HG13 VAL A 111       7.776 -18.220   2.550  1.00  0.00           H  
ATOM   1633  CG2 VAL A 111       7.857 -15.616   1.769  1.00  0.00           C  
ATOM   1634 HG21 VAL A 111       8.812 -16.089   1.999  1.00  0.00           H  
ATOM   1635 HG22 VAL A 111       7.558 -15.944   0.774  1.00  0.00           H  
ATOM   1636 HG23 VAL A 111       7.903 -14.528   1.737  1.00  0.00           H  
ATOM   1637  C   VAL A 111       4.555 -16.160   3.544  1.00  0.00           C  
ATOM   1638  O   VAL A 111       3.786 -16.894   2.997  1.00  0.00           O  
ATOM   1639  N   GLU A 112       4.551 -15.942   4.849  1.00  0.00           N  
ATOM   1640  H   GLU A 112       5.315 -15.385   5.206  1.00  0.00           H  
ATOM   1641  CA  GLU A 112       3.539 -16.415   5.809  1.00  0.00           C  
ATOM   1642  HA  GLU A 112       3.596 -17.503   5.822  1.00  0.00           H  
ATOM   1643  CB  GLU A 112       3.874 -15.981   7.218  1.00  0.00           C  
ATOM   1644  HB2 GLU A 112       4.942 -16.177   7.315  1.00  0.00           H  
ATOM   1645  HB3 GLU A 112       3.710 -14.906   7.288  1.00  0.00           H  
ATOM   1646  CG  GLU A 112       3.077 -16.763   8.276  1.00  0.00           C  
ATOM   1647  HG2 GLU A 112       2.876 -16.109   9.125  1.00  0.00           H  
ATOM   1648  HG3 GLU A 112       2.058 -16.950   7.937  1.00  0.00           H  
ATOM   1649  CD  GLU A 112       3.735 -18.054   8.839  1.00  0.00           C  
ATOM   1650  OE1 GLU A 112       4.570 -18.666   8.149  1.00  0.00           O  
ATOM   1651  OE2 GLU A 112       3.322 -18.480   9.932  1.00  0.00           O  
ATOM   1652  C   GLU A 112       2.126 -15.912   5.461  1.00  0.00           C  
ATOM   1653  O   GLU A 112       1.152 -16.653   5.554  1.00  0.00           O  
ATOM   1654  N   THR A 113       2.016 -14.732   4.886  1.00  0.00           N  
ATOM   1655  H   THR A 113       2.892 -14.233   4.818  1.00  0.00           H  
ATOM   1656  CA  THR A 113       0.831 -13.973   4.461  1.00  0.00           C  
ATOM   1657  HA  THR A 113       0.009 -14.330   5.082  1.00  0.00           H  
ATOM   1658  CB  THR A 113       0.989 -12.454   4.582  1.00  0.00           C  
ATOM   1659  HB  THR A 113       1.611 -12.097   3.761  1.00  0.00           H  
ATOM   1660  CG2 THR A 113      -0.380 -11.713   4.557  1.00  0.00           C  
ATOM   1661 HG21 THR A 113      -0.927 -12.045   5.438  1.00  0.00           H  
ATOM   1662 HG22 THR A 113      -0.279 -10.629   4.608  1.00  0.00           H  
ATOM   1663 HG23 THR A 113      -0.874 -11.829   3.592  1.00  0.00           H  
ATOM   1664  OG1 THR A 113       1.589 -11.927   5.779  1.00  0.00           O  
ATOM   1665  HG1 THR A 113       2.472 -12.303   5.816  1.00  0.00           H  
ATOM   1666  C   THR A 113       0.403 -14.228   3.023  1.00  0.00           C  
ATOM   1667  O   THR A 113      -0.660 -14.818   2.857  1.00  0.00           O  
ATOM   1668  N   ASN A 114       1.204 -13.834   2.015  1.00  0.00           N  
ATOM   1669  H   ASN A 114       2.119 -13.517   2.307  1.00  0.00           H  
ATOM   1670  CA  ASN A 114       0.827 -14.095   0.651  1.00  0.00           C  
ATOM   1671  HA  ASN A 114      -0.167 -13.709   0.430  1.00  0.00           H  
ATOM   1672  CB  ASN A 114       1.771 -13.320  -0.269  1.00  0.00           C  
ATOM   1673  HB2 ASN A 114       2.835 -13.508  -0.134  1.00  0.00           H  
ATOM   1674  HB3 ASN A 114       1.546 -13.688  -1.270  1.00  0.00           H  
ATOM   1675  CG  ASN A 114       1.694 -11.803  -0.151  1.00  0.00           C  
ATOM   1676  OD1 ASN A 114       0.722 -11.161  -0.567  1.00  0.00           O  
ATOM   1677  ND2 ASN A 114       2.672 -11.245   0.488  1.00  0.00           N  
ATOM   1678 HD21 ASN A 114       3.282 -11.879   0.984  1.00  0.00           H  
ATOM   1679 HD22 ASN A 114       2.710 -10.241   0.589  1.00  0.00           H  
ATOM   1680  C   ASN A 114       0.843 -15.561   0.231  1.00  0.00           C  
ATOM   1681  O   ASN A 114       0.010 -15.850  -0.624  1.00  0.00           O  
ATOM   1682  N   LEU A 115       1.720 -16.405   0.718  1.00  0.00           N  
ATOM   1683  H   LEU A 115       2.407 -16.127   1.404  1.00  0.00           H  
ATOM   1684  CA  LEU A 115       1.831 -17.799   0.231  1.00  0.00           C  
ATOM   1685  HA  LEU A 115       1.188 -17.977  -0.632  1.00  0.00           H  
ATOM   1686  CB  LEU A 115       3.315 -18.138  -0.190  1.00  0.00           C  
ATOM   1687  HB2 LEU A 115       3.635 -17.483  -1.001  1.00  0.00           H  
ATOM   1688  HB3 LEU A 115       3.851 -17.899   0.728  1.00  0.00           H  
ATOM   1689  CG  LEU A 115       3.617 -19.624  -0.377  1.00  0.00           C  
ATOM   1690  HG  LEU A 115       3.274 -20.262   0.438  1.00  0.00           H  
ATOM   1691  CD1 LEU A 115       3.043 -20.039  -1.707  1.00  0.00           C  
ATOM   1692 HD11 LEU A 115       3.297 -21.074  -1.935  1.00  0.00           H  
ATOM   1693 HD12 LEU A 115       1.958 -19.950  -1.651  1.00  0.00           H  
ATOM   1694 HD13 LEU A 115       3.320 -19.375  -2.525  1.00  0.00           H  
ATOM   1695  CD2 LEU A 115       5.184 -19.766  -0.445  1.00  0.00           C  
ATOM   1696 HD21 LEU A 115       5.370 -20.779  -0.801  1.00  0.00           H  
ATOM   1697 HD22 LEU A 115       5.554 -19.032  -1.161  1.00  0.00           H  
ATOM   1698 HD23 LEU A 115       5.618 -19.693   0.552  1.00  0.00           H  
ATOM   1699  C   LEU A 115       1.355 -18.832   1.247  1.00  0.00           C  
ATOM   1700  O   LEU A 115       0.443 -19.583   0.969  1.00  0.00           O  
ATOM   1701  N   THR A 116       2.009 -19.021   2.446  1.00  0.00           N  
ATOM   1702  H   THR A 116       2.809 -18.436   2.641  1.00  0.00           H  
ATOM   1703  CA  THR A 116       1.671 -20.152   3.332  1.00  0.00           C  
ATOM   1704  HA  THR A 116       1.646 -21.137   2.865  1.00  0.00           H  
ATOM   1705  CB  THR A 116       2.730 -20.153   4.474  1.00  0.00           C  
ATOM   1706  HB  THR A 116       2.862 -19.194   4.974  1.00  0.00           H  
ATOM   1707  CG2 THR A 116       2.414 -21.199   5.526  1.00  0.00           C  
ATOM   1708 HG21 THR A 116       3.147 -21.293   6.327  1.00  0.00           H  
ATOM   1709 HG22 THR A 116       1.507 -20.814   5.991  1.00  0.00           H  
ATOM   1710 HG23 THR A 116       2.058 -22.124   5.071  1.00  0.00           H  
ATOM   1711  OG1 THR A 116       4.033 -20.452   3.969  1.00  0.00           O  
ATOM   1712  HG1 THR A 116       4.626 -20.071   4.622  1.00  0.00           H  
ATOM   1713  C   THR A 116       0.256 -20.100   3.934  1.00  0.00           C  
ATOM   1714  O   THR A 116      -0.304 -21.158   4.183  1.00  0.00           O  
ATOM   1715  N   GLY A 117      -0.342 -18.907   4.086  1.00  0.00           N  
ATOM   1716  H   GLY A 117       0.337 -18.164   4.166  1.00  0.00           H  
ATOM   1717  CA  GLY A 117      -1.735 -18.599   4.386  1.00  0.00           C  
ATOM   1718  HA2 GLY A 117      -2.086 -19.096   5.290  1.00  0.00           H  
ATOM   1719  HA3 GLY A 117      -1.822 -17.528   4.573  1.00  0.00           H  
ATOM   1720  C   GLY A 117      -2.792 -18.992   3.366  1.00  0.00           C  
ATOM   1721  O   GLY A 117      -3.771 -19.495   3.770  1.00  0.00           O  
ATOM   1722  N   VAL A 118      -2.562 -18.856   2.065  1.00  0.00           N  
ATOM   1723  H   VAL A 118      -1.682 -18.507   1.714  1.00  0.00           H  
ATOM   1724  CA  VAL A 118      -3.348 -19.491   0.992  1.00  0.00           C  
ATOM   1725  HA  VAL A 118      -4.391 -19.195   1.107  1.00  0.00           H  
ATOM   1726  CB  VAL A 118      -2.942 -19.139  -0.465  1.00  0.00           C  
ATOM   1727  HB  VAL A 118      -1.973 -19.588  -0.677  1.00  0.00           H  
ATOM   1728  CG1 VAL A 118      -3.886 -19.758  -1.564  1.00  0.00           C  
ATOM   1729 HG11 VAL A 118      -3.646 -19.474  -2.589  1.00  0.00           H  
ATOM   1730 HG12 VAL A 118      -3.836 -20.847  -1.585  1.00  0.00           H  
ATOM   1731 HG13 VAL A 118      -4.913 -19.700  -1.204  1.00  0.00           H  
ATOM   1732  CG2 VAL A 118      -2.968 -17.618  -0.619  1.00  0.00           C  
ATOM   1733 HG21 VAL A 118      -2.255 -17.122   0.039  1.00  0.00           H  
ATOM   1734 HG22 VAL A 118      -2.802 -17.299  -1.649  1.00  0.00           H  
ATOM   1735 HG23 VAL A 118      -3.951 -17.227  -0.361  1.00  0.00           H  
ATOM   1736  C   VAL A 118      -3.354 -20.989   1.225  1.00  0.00           C  
ATOM   1737  O   VAL A 118      -4.457 -21.569   1.343  1.00  0.00           O  
ATOM   1738  N   PHE A 119      -2.193 -21.668   1.282  1.00  0.00           N  
ATOM   1739  H   PHE A 119      -1.335 -21.148   1.174  1.00  0.00           H  
ATOM   1740  CA  PHE A 119      -2.039 -23.098   1.508  1.00  0.00           C  
ATOM   1741  HA  PHE A 119      -2.490 -23.619   0.664  1.00  0.00           H  
ATOM   1742  CB  PHE A 119      -0.523 -23.526   1.414  1.00  0.00           C  
ATOM   1743  HB2 PHE A 119      -0.384 -23.733   0.352  1.00  0.00           H  
ATOM   1744  HB3 PHE A 119       0.141 -22.782   1.856  1.00  0.00           H  
ATOM   1745  CG  PHE A 119      -0.181 -24.817   2.223  1.00  0.00           C  
ATOM   1746  CD1 PHE A 119      -0.585 -26.049   1.737  1.00  0.00           C  
ATOM   1747  HD1 PHE A 119      -1.174 -25.997   0.833  1.00  0.00           H  
ATOM   1748  CE1 PHE A 119      -0.445 -27.252   2.537  1.00  0.00           C  
ATOM   1749  HE1 PHE A 119      -0.803 -28.162   2.080  1.00  0.00           H  
ATOM   1750  CZ  PHE A 119       0.108 -27.169   3.791  1.00  0.00           C  
ATOM   1751  HZ  PHE A 119       0.387 -28.085   4.290  1.00  0.00           H  
ATOM   1752  CE2 PHE A 119       0.646 -25.933   4.221  1.00  0.00           C  
ATOM   1753  HE2 PHE A 119       1.170 -25.886   5.165  1.00  0.00           H  
ATOM   1754  CD2 PHE A 119       0.499 -24.785   3.450  1.00  0.00           C  
ATOM   1755  HD2 PHE A 119       0.922 -23.883   3.868  1.00  0.00           H  
ATOM   1756  C   PHE A 119      -2.754 -23.630   2.770  1.00  0.00           C  
ATOM   1757  O   PHE A 119      -3.506 -24.517   2.575  1.00  0.00           O  
ATOM   1758  N   ARG A 120      -2.544 -23.055   3.991  1.00  0.00           N  
ATOM   1759  H   ARG A 120      -1.834 -22.338   4.019  1.00  0.00           H  
ATOM   1760  CA  ARG A 120      -3.226 -23.465   5.251  1.00  0.00           C  
ATOM   1761  HA  ARG A 120      -3.113 -24.534   5.433  1.00  0.00           H  
ATOM   1762  CB  ARG A 120      -2.618 -22.623   6.374  1.00  0.00           C  
ATOM   1763  HB2 ARG A 120      -2.693 -21.602   5.999  1.00  0.00           H  
ATOM   1764  HB3 ARG A 120      -3.290 -22.751   7.222  1.00  0.00           H  
ATOM   1765  CG  ARG A 120      -1.185 -22.929   6.808  1.00  0.00           C  
ATOM   1766  HG2 ARG A 120      -1.121 -23.964   7.143  1.00  0.00           H  
ATOM   1767  HG3 ARG A 120      -0.639 -22.863   5.866  1.00  0.00           H  
ATOM   1768  CD  ARG A 120      -0.662 -21.989   7.865  1.00  0.00           C  
ATOM   1769  HD2 ARG A 120      -0.512 -21.058   7.319  1.00  0.00           H  
ATOM   1770  HD3 ARG A 120      -1.448 -21.958   8.619  1.00  0.00           H  
ATOM   1771  NE  ARG A 120       0.577 -22.494   8.486  1.00  0.00           N  
ATOM   1772  HE  ARG A 120       0.732 -23.491   8.449  1.00  0.00           H  
ATOM   1773  CZ  ARG A 120       1.578 -21.733   8.977  1.00  0.00           C  
ATOM   1774  NH1 ARG A 120       1.579 -20.386   8.862  1.00  0.00           N  
ATOM   1775 HH11 ARG A 120       0.887 -19.940   8.277  1.00  0.00           H  
ATOM   1776 HH12 ARG A 120       2.291 -19.814   9.292  1.00  0.00           H  
ATOM   1777  NH2 ARG A 120       2.559 -22.295   9.670  1.00  0.00           N  
ATOM   1778 HH21 ARG A 120       2.452 -23.290   9.803  1.00  0.00           H  
ATOM   1779 HH22 ARG A 120       3.363 -21.767   9.977  1.00  0.00           H  
ATOM   1780  C   ARG A 120      -4.717 -23.384   5.168  1.00  0.00           C  
ATOM   1781  O   ARG A 120      -5.464 -24.247   5.551  1.00  0.00           O  
ATOM   1782  N   VAL A 121      -5.304 -22.276   4.627  1.00  0.00           N  
ATOM   1783  H   VAL A 121      -4.798 -21.575   4.104  1.00  0.00           H  
ATOM   1784  CA  VAL A 121      -6.797 -22.081   4.492  1.00  0.00           C  
ATOM   1785  HA  VAL A 121      -7.260 -22.331   5.447  1.00  0.00           H  
ATOM   1786  CB  VAL A 121      -7.074 -20.564   4.288  1.00  0.00           C  
ATOM   1787  HB  VAL A 121      -6.627 -20.352   3.316  1.00  0.00           H  
ATOM   1788  CG1 VAL A 121      -8.536 -20.276   4.154  1.00  0.00           C  
ATOM   1789 HG11 VAL A 121      -9.007 -20.684   5.048  1.00  0.00           H  
ATOM   1790 HG12 VAL A 121      -8.608 -19.192   4.237  1.00  0.00           H  
ATOM   1791 HG13 VAL A 121      -8.979 -20.647   3.230  1.00  0.00           H  
ATOM   1792  CG2 VAL A 121      -6.528 -19.688   5.423  1.00  0.00           C  
ATOM   1793 HG21 VAL A 121      -7.019 -19.932   6.365  1.00  0.00           H  
ATOM   1794 HG22 VAL A 121      -5.445 -19.801   5.459  1.00  0.00           H  
ATOM   1795 HG23 VAL A 121      -6.723 -18.632   5.236  1.00  0.00           H  
ATOM   1796  C   VAL A 121      -7.439 -23.045   3.431  1.00  0.00           C  
ATOM   1797  O   VAL A 121      -8.376 -23.768   3.757  1.00  0.00           O  
ATOM   1798  N   THR A 122      -6.990 -23.064   2.176  1.00  0.00           N  
ATOM   1799  H   THR A 122      -6.328 -22.364   1.868  1.00  0.00           H  
ATOM   1800  CA  THR A 122      -7.427 -24.076   1.167  1.00  0.00           C  
ATOM   1801  HA  THR A 122      -8.488 -24.030   0.922  1.00  0.00           H  
ATOM   1802  CB  THR A 122      -6.675 -23.798  -0.177  1.00  0.00           C  
ATOM   1803  HB  THR A 122      -5.603 -23.874   0.006  1.00  0.00           H  
ATOM   1804  CG2 THR A 122      -7.151 -24.708  -1.327  1.00  0.00           C  
ATOM   1805 HG21 THR A 122      -6.701 -25.675  -1.102  1.00  0.00           H  
ATOM   1806 HG22 THR A 122      -8.237 -24.811  -1.311  1.00  0.00           H  
ATOM   1807 HG23 THR A 122      -6.640 -24.305  -2.202  1.00  0.00           H  
ATOM   1808  OG1 THR A 122      -6.740 -22.457  -0.515  1.00  0.00           O  
ATOM   1809  HG1 THR A 122      -6.117 -22.030   0.077  1.00  0.00           H  
ATOM   1810  C   THR A 122      -7.088 -25.529   1.561  1.00  0.00           C  
ATOM   1811  O   THR A 122      -7.903 -26.381   1.219  1.00  0.00           O  
ATOM   1812  N   LYS A 123      -6.015 -25.796   2.308  1.00  0.00           N  
ATOM   1813  H   LYS A 123      -5.366 -25.029   2.418  1.00  0.00           H  
ATOM   1814  CA  LYS A 123      -5.801 -27.110   3.020  1.00  0.00           C  
ATOM   1815  HA  LYS A 123      -5.813 -28.009   2.404  1.00  0.00           H  
ATOM   1816  CB  LYS A 123      -4.487 -27.005   3.789  1.00  0.00           C  
ATOM   1817  HB2 LYS A 123      -3.738 -26.882   3.006  1.00  0.00           H  
ATOM   1818  HB3 LYS A 123      -4.473 -26.151   4.467  1.00  0.00           H  
ATOM   1819  CG  LYS A 123      -4.205 -28.379   4.564  1.00  0.00           C  
ATOM   1820  HG2 LYS A 123      -5.006 -28.372   5.303  1.00  0.00           H  
ATOM   1821  HG3 LYS A 123      -4.267 -29.205   3.854  1.00  0.00           H  
ATOM   1822  CD  LYS A 123      -2.959 -28.392   5.429  1.00  0.00           C  
ATOM   1823  HD2 LYS A 123      -2.193 -28.699   4.716  1.00  0.00           H  
ATOM   1824  HD3 LYS A 123      -2.738 -27.402   5.827  1.00  0.00           H  
ATOM   1825  CE  LYS A 123      -3.009 -29.390   6.543  1.00  0.00           C  
ATOM   1826  HE2 LYS A 123      -3.791 -29.226   7.284  1.00  0.00           H  
ATOM   1827  HE3 LYS A 123      -3.285 -30.398   6.230  1.00  0.00           H  
ATOM   1828  NZ  LYS A 123      -1.716 -29.417   7.180  1.00  0.00           N1+
ATOM   1829  HZ1 LYS A 123      -1.664 -29.952   8.034  1.00  0.00           H  
ATOM   1830  HZ2 LYS A 123      -1.062 -29.935   6.609  1.00  0.00           H  
ATOM   1831  HZ3 LYS A 123      -1.468 -28.447   7.305  1.00  0.00           H  
ATOM   1832  C   LYS A 123      -6.977 -27.444   3.978  1.00  0.00           C  
ATOM   1833  O   LYS A 123      -7.529 -28.528   3.778  1.00  0.00           O  
ATOM   1834  N   GLN A 124      -7.280 -26.559   4.896  1.00  0.00           N  
ATOM   1835  H   GLN A 124      -6.676 -25.752   4.836  1.00  0.00           H  
ATOM   1836  CA  GLN A 124      -8.272 -26.747   5.994  1.00  0.00           C  
ATOM   1837  HA  GLN A 124      -8.077 -27.716   6.453  1.00  0.00           H  
ATOM   1838  CB  GLN A 124      -7.978 -25.794   7.163  1.00  0.00           C  
ATOM   1839  HB2 GLN A 124      -6.953 -25.792   7.535  1.00  0.00           H  
ATOM   1840  HB3 GLN A 124      -8.295 -24.790   6.879  1.00  0.00           H  
ATOM   1841  CG  GLN A 124      -8.786 -26.141   8.441  1.00  0.00           C  
ATOM   1842  HG2 GLN A 124      -8.673 -25.183   8.950  1.00  0.00           H  
ATOM   1843  HG3 GLN A 124      -9.822 -26.434   8.270  1.00  0.00           H  
ATOM   1844  CD  GLN A 124      -8.302 -27.194   9.355  1.00  0.00           C  
ATOM   1845  OE1 GLN A 124      -7.165 -27.561   9.429  1.00  0.00           O  
ATOM   1846  NE2 GLN A 124      -9.139 -27.854  10.057  1.00  0.00           N  
ATOM   1847 HE21 GLN A 124     -10.077 -27.602  10.337  1.00  0.00           H  
ATOM   1848 HE22 GLN A 124      -8.800 -28.654  10.572  1.00  0.00           H  
ATOM   1849  C   GLN A 124      -9.709 -26.804   5.466  1.00  0.00           C  
ATOM   1850  O   GLN A 124     -10.495 -27.622   5.911  1.00  0.00           O  
ATOM   1851  N   VAL A 125     -10.027 -25.974   4.457  1.00  0.00           N  
ATOM   1852  H   VAL A 125      -9.358 -25.270   4.182  1.00  0.00           H  
ATOM   1853  CA  VAL A 125     -11.160 -26.082   3.570  1.00  0.00           C  
ATOM   1854  HA  VAL A 125     -12.001 -26.005   4.260  1.00  0.00           H  
ATOM   1855  CB  VAL A 125     -11.315 -24.951   2.520  1.00  0.00           C  
ATOM   1856  HB  VAL A 125     -10.371 -24.705   2.034  1.00  0.00           H  
ATOM   1857  CG1 VAL A 125     -12.310 -25.251   1.343  1.00  0.00           C  
ATOM   1858 HG11 VAL A 125     -11.953 -24.396   0.768  1.00  0.00           H  
ATOM   1859 HG12 VAL A 125     -12.095 -26.194   0.841  1.00  0.00           H  
ATOM   1860 HG13 VAL A 125     -13.336 -25.219   1.710  1.00  0.00           H  
ATOM   1861  CG2 VAL A 125     -11.899 -23.785   3.349  1.00  0.00           C  
ATOM   1862 HG21 VAL A 125     -11.217 -23.361   4.086  1.00  0.00           H  
ATOM   1863 HG22 VAL A 125     -12.076 -22.858   2.804  1.00  0.00           H  
ATOM   1864 HG23 VAL A 125     -12.896 -23.982   3.743  1.00  0.00           H  
ATOM   1865  C   VAL A 125     -11.268 -27.466   2.981  1.00  0.00           C  
ATOM   1866  O   VAL A 125     -12.337 -28.096   3.151  1.00  0.00           O  
ATOM   1867  N   LEU A 126     -10.287 -27.941   2.251  1.00  0.00           N  
ATOM   1868  H   LEU A 126      -9.511 -27.358   1.970  1.00  0.00           H  
ATOM   1869  CA  LEU A 126     -10.350 -29.360   1.768  1.00  0.00           C  
ATOM   1870  HA  LEU A 126     -11.330 -29.457   1.301  1.00  0.00           H  
ATOM   1871  CB  LEU A 126      -9.212 -29.784   0.700  1.00  0.00           C  
ATOM   1872  HB2 LEU A 126      -8.237 -29.734   1.184  1.00  0.00           H  
ATOM   1873  HB3 LEU A 126      -9.210 -30.860   0.522  1.00  0.00           H  
ATOM   1874  CG  LEU A 126      -9.151 -28.979  -0.641  1.00  0.00           C  
ATOM   1875  HG  LEU A 126      -9.197 -27.903  -0.477  1.00  0.00           H  
ATOM   1876  CD1 LEU A 126      -7.908 -29.273  -1.465  1.00  0.00           C  
ATOM   1877 HD11 LEU A 126      -7.926 -28.662  -2.368  1.00  0.00           H  
ATOM   1878 HD12 LEU A 126      -6.998 -28.955  -0.956  1.00  0.00           H  
ATOM   1879 HD13 LEU A 126      -7.943 -30.344  -1.662  1.00  0.00           H  
ATOM   1880  CD2 LEU A 126     -10.402 -29.269  -1.446  1.00  0.00           C  
ATOM   1881 HD21 LEU A 126     -10.307 -28.896  -2.465  1.00  0.00           H  
ATOM   1882 HD22 LEU A 126     -10.409 -30.358  -1.506  1.00  0.00           H  
ATOM   1883 HD23 LEU A 126     -11.227 -28.824  -0.887  1.00  0.00           H  
ATOM   1884  C   LEU A 126     -10.438 -30.397   2.928  1.00  0.00           C  
ATOM   1885  O   LEU A 126     -11.075 -31.428   2.802  1.00  0.00           O  
ATOM   1886  N   LYS A 127      -9.685 -30.243   3.994  1.00  0.00           N  
ATOM   1887  H   LYS A 127      -8.982 -29.517   4.002  1.00  0.00           H  
ATOM   1888  CA  LYS A 127      -9.615 -31.288   5.035  1.00  0.00           C  
ATOM   1889  HA  LYS A 127      -9.525 -32.336   4.747  1.00  0.00           H  
ATOM   1890  CB  LYS A 127      -8.287 -30.931   5.804  1.00  0.00           C  
ATOM   1891  HB2 LYS A 127      -7.487 -31.017   5.068  1.00  0.00           H  
ATOM   1892  HB3 LYS A 127      -8.231 -29.860   6.002  1.00  0.00           H  
ATOM   1893  CG  LYS A 127      -8.036 -31.756   7.090  1.00  0.00           C  
ATOM   1894  HG2 LYS A 127      -7.239 -31.239   7.623  1.00  0.00           H  
ATOM   1895  HG3 LYS A 127      -8.958 -31.880   7.659  1.00  0.00           H  
ATOM   1896  CD  LYS A 127      -7.460 -33.095   6.767  1.00  0.00           C  
ATOM   1897  HD2 LYS A 127      -8.017 -33.472   5.909  1.00  0.00           H  
ATOM   1898  HD3 LYS A 127      -6.409 -33.183   6.492  1.00  0.00           H  
ATOM   1899  CE  LYS A 127      -7.729 -33.963   8.031  1.00  0.00           C  
ATOM   1900  HE2 LYS A 127      -6.907 -33.712   8.702  1.00  0.00           H  
ATOM   1901  HE3 LYS A 127      -8.719 -33.786   8.453  1.00  0.00           H  
ATOM   1902  NZ  LYS A 127      -7.865 -35.431   7.679  1.00  0.00           N1+
ATOM   1903  HZ1 LYS A 127      -8.025 -35.971   8.517  1.00  0.00           H  
ATOM   1904  HZ2 LYS A 127      -8.563 -35.609   6.972  1.00  0.00           H  
ATOM   1905  HZ3 LYS A 127      -7.030 -35.812   7.258  1.00  0.00           H  
ATOM   1906  C   LYS A 127     -10.893 -31.322   5.897  1.00  0.00           C  
ATOM   1907  O   LYS A 127     -11.284 -32.426   6.327  1.00  0.00           O  
ATOM   1908  N   ALA A 128     -11.564 -30.192   6.230  1.00  0.00           N  
ATOM   1909  H   ALA A 128     -11.379 -29.307   5.782  1.00  0.00           H  
ATOM   1910  CA  ALA A 128     -12.705 -30.179   7.172  1.00  0.00           C  
ATOM   1911  HA  ALA A 128     -13.240 -31.128   7.209  1.00  0.00           H  
ATOM   1912  CB  ALA A 128     -12.092 -29.958   8.530  1.00  0.00           C  
ATOM   1913  HB1 ALA A 128     -12.826 -29.654   9.277  1.00  0.00           H  
ATOM   1914  HB2 ALA A 128     -11.617 -30.864   8.906  1.00  0.00           H  
ATOM   1915  HB3 ALA A 128     -11.305 -29.204   8.526  1.00  0.00           H  
ATOM   1916  C   ALA A 128     -13.844 -29.182   6.917  1.00  0.00           C  
ATOM   1917  O   ALA A 128     -14.842 -29.106   7.618  1.00  0.00           O  
ATOM   1918  N   GLY A 129     -13.709 -28.351   5.856  1.00  0.00           N  
ATOM   1919  H   GLY A 129     -12.930 -28.561   5.249  1.00  0.00           H  
ATOM   1920  CA  GLY A 129     -14.680 -27.416   5.356  1.00  0.00           C  
ATOM   1921  HA2 GLY A 129     -15.262 -27.012   6.184  1.00  0.00           H  
ATOM   1922  HA3 GLY A 129     -14.187 -26.642   4.769  1.00  0.00           H  
ATOM   1923  C   GLY A 129     -15.701 -28.016   4.285  1.00  0.00           C  
ATOM   1924  O   GLY A 129     -16.277 -27.259   3.452  1.00  0.00           O  
ATOM   1925  N   GLY A 130     -15.776 -29.336   4.242  1.00  0.00           N  
ATOM   1926  H   GLY A 130     -15.055 -29.924   4.635  1.00  0.00           H  
ATOM   1927  CA  GLY A 130     -16.810 -30.123   3.549  1.00  0.00           C  
ATOM   1928  HA2 GLY A 130     -16.769 -31.153   3.902  1.00  0.00           H  
ATOM   1929  HA3 GLY A 130     -17.752 -29.771   3.967  1.00  0.00           H  
ATOM   1930  C   GLY A 130     -16.765 -30.170   2.026  1.00  0.00           C  
ATOM   1931  O   GLY A 130     -17.516 -30.958   1.550  1.00  0.00           O  
ATOM   1932  N   MET A 131     -15.886 -29.495   1.357  1.00  0.00           N  
ATOM   1933  H   MET A 131     -15.303 -28.854   1.875  1.00  0.00           H  
ATOM   1934  CA  MET A 131     -15.768 -29.331  -0.153  1.00  0.00           C  
ATOM   1935  HA  MET A 131     -16.770 -29.136  -0.537  1.00  0.00           H  
ATOM   1936  CB  MET A 131     -14.859 -28.119  -0.426  1.00  0.00           C  
ATOM   1937  HB2 MET A 131     -15.211 -27.207   0.058  1.00  0.00           H  
ATOM   1938  HB3 MET A 131     -13.849 -28.267  -0.044  1.00  0.00           H  
ATOM   1939  CG  MET A 131     -14.651 -27.956  -1.960  1.00  0.00           C  
ATOM   1940  HG2 MET A 131     -14.333 -28.907  -2.386  1.00  0.00           H  
ATOM   1941  HG3 MET A 131     -15.621 -27.676  -2.370  1.00  0.00           H  
ATOM   1942  SD  MET A 131     -13.411 -26.774  -2.481  1.00  0.00           S  
ATOM   1943  CE  MET A 131     -14.163 -25.248  -1.903  1.00  0.00           C  
ATOM   1944  HE1 MET A 131     -15.092 -25.032  -2.432  1.00  0.00           H  
ATOM   1945  HE2 MET A 131     -14.402 -25.369  -0.846  1.00  0.00           H  
ATOM   1946  HE3 MET A 131     -13.542 -24.372  -2.086  1.00  0.00           H  
ATOM   1947  C   MET A 131     -15.293 -30.675  -0.668  1.00  0.00           C  
ATOM   1948  O   MET A 131     -15.705 -31.096  -1.736  1.00  0.00           O  
ATOM   1949  N   LEU A 132     -14.213 -31.269  -0.096  1.00  0.00           N  
ATOM   1950  H   LEU A 132     -14.063 -30.962   0.854  1.00  0.00           H  
ATOM   1951  CA  LEU A 132     -13.673 -32.514  -0.531  1.00  0.00           C  
ATOM   1952  HA  LEU A 132     -13.818 -32.570  -1.611  1.00  0.00           H  
ATOM   1953  CB  LEU A 132     -12.132 -32.623  -0.157  1.00  0.00           C  
ATOM   1954  HB2 LEU A 132     -11.617 -31.663  -0.153  1.00  0.00           H  
ATOM   1955  HB3 LEU A 132     -12.073 -32.983   0.871  1.00  0.00           H  
ATOM   1956  CG  LEU A 132     -11.416 -33.733  -1.071  1.00  0.00           C  
ATOM   1957  HG  LEU A 132     -11.993 -34.630  -1.298  1.00  0.00           H  
ATOM   1958  CD1 LEU A 132     -11.154 -33.184  -2.449  1.00  0.00           C  
ATOM   1959 HD11 LEU A 132     -10.513 -33.952  -2.879  1.00  0.00           H  
ATOM   1960 HD12 LEU A 132     -12.047 -33.265  -3.069  1.00  0.00           H  
ATOM   1961 HD13 LEU A 132     -10.664 -32.216  -2.557  1.00  0.00           H  
ATOM   1962  CD2 LEU A 132     -10.116 -34.034  -0.424  1.00  0.00           C  
ATOM   1963 HD21 LEU A 132      -9.489 -34.678  -1.039  1.00  0.00           H  
ATOM   1964 HD22 LEU A 132      -9.646 -33.055  -0.330  1.00  0.00           H  
ATOM   1965 HD23 LEU A 132     -10.240 -34.500   0.553  1.00  0.00           H  
ATOM   1966  C   LEU A 132     -14.440 -33.769  -0.124  1.00  0.00           C  
ATOM   1967  O   LEU A 132     -14.572 -34.774  -0.817  1.00  0.00           O  
ATOM   1968  N   GLU A 133     -15.083 -33.625   1.065  1.00  0.00           N  
ATOM   1969  H   GLU A 133     -14.999 -32.724   1.515  1.00  0.00           H  
ATOM   1970  CA  GLU A 133     -16.078 -34.572   1.610  1.00  0.00           C  
ATOM   1971  HA  GLU A 133     -15.687 -35.586   1.530  1.00  0.00           H  
ATOM   1972  CB  GLU A 133     -16.350 -34.317   3.110  1.00  0.00           C  
ATOM   1973  HB2 GLU A 133     -15.353 -33.969   3.379  1.00  0.00           H  
ATOM   1974  HB3 GLU A 133     -17.050 -33.482   3.140  1.00  0.00           H  
ATOM   1975  CG  GLU A 133     -16.907 -35.585   3.744  1.00  0.00           C  
ATOM   1976  HG2 GLU A 133     -17.037 -35.182   4.749  1.00  0.00           H  
ATOM   1977  HG3 GLU A 133     -17.863 -35.738   3.244  1.00  0.00           H  
ATOM   1978  CD  GLU A 133     -15.892 -36.655   3.849  1.00  0.00           C  
ATOM   1979  OE1 GLU A 133     -16.453 -37.713   4.300  1.00  0.00           O  
ATOM   1980  OE2 GLU A 133     -14.668 -36.425   3.740  1.00  0.00           O  
ATOM   1981  C   GLU A 133     -17.335 -34.558   0.764  1.00  0.00           C  
ATOM   1982  O   GLU A 133     -17.884 -35.578   0.601  1.00  0.00           O  
ATOM   1983  N   ARG A 134     -17.815 -33.406   0.212  1.00  0.00           N  
ATOM   1984  H   ARG A 134     -17.475 -32.526   0.574  1.00  0.00           H  
ATOM   1985  CA  ARG A 134     -18.908 -33.340  -0.747  1.00  0.00           C  
ATOM   1986  HA  ARG A 134     -19.701 -34.045  -0.493  1.00  0.00           H  
ATOM   1987  CB  ARG A 134     -19.601 -31.990  -0.776  1.00  0.00           C  
ATOM   1988  HB2 ARG A 134     -19.897 -31.750   0.245  1.00  0.00           H  
ATOM   1989  HB3 ARG A 134     -18.906 -31.186  -1.022  1.00  0.00           H  
ATOM   1990  CG  ARG A 134     -20.680 -31.977  -1.778  1.00  0.00           C  
ATOM   1991  HG2 ARG A 134     -20.237 -32.043  -2.772  1.00  0.00           H  
ATOM   1992  HG3 ARG A 134     -21.404 -32.766  -1.576  1.00  0.00           H  
ATOM   1993  CD  ARG A 134     -21.271 -30.538  -1.881  1.00  0.00           C  
ATOM   1994  HD2 ARG A 134     -22.145 -30.515  -2.531  1.00  0.00           H  
ATOM   1995  HD3 ARG A 134     -21.706 -30.399  -0.891  1.00  0.00           H  
ATOM   1996  NE  ARG A 134     -20.313 -29.476  -2.159  1.00  0.00           N  
ATOM   1997  HE  ARG A 134     -19.837 -29.764  -3.002  1.00  0.00           H  
ATOM   1998  CZ  ARG A 134     -19.978 -28.452  -1.424  1.00  0.00           C  
ATOM   1999  NH1 ARG A 134     -18.861 -27.912  -1.626  1.00  0.00           N  
ATOM   2000 HH11 ARG A 134     -18.414 -28.075  -2.518  1.00  0.00           H  
ATOM   2001 HH12 ARG A 134     -18.494 -27.157  -1.064  1.00  0.00           H  
ATOM   2002  NH2 ARG A 134     -20.785 -28.014  -0.523  1.00  0.00           N  
ATOM   2003 HH21 ARG A 134     -21.734 -28.353  -0.454  1.00  0.00           H  
ATOM   2004 HH22 ARG A 134     -20.572 -27.289   0.148  1.00  0.00           H  
ATOM   2005  C   ARG A 134     -18.323 -33.913  -2.063  1.00  0.00           C  
ATOM   2006  O   ARG A 134     -18.970 -34.720  -2.685  1.00  0.00           O  
ATOM   2007  N   GLY A 135     -17.128 -33.463  -2.426  1.00  0.00           N  
ATOM   2008  H   GLY A 135     -16.709 -32.721  -1.884  1.00  0.00           H  
ATOM   2009  CA  GLY A 135     -16.419 -33.942  -3.587  1.00  0.00           C  
ATOM   2010  HA2 GLY A 135     -15.362 -34.155  -3.426  1.00  0.00           H  
ATOM   2011  HA3 GLY A 135     -16.799 -34.879  -3.996  1.00  0.00           H  
ATOM   2012  C   GLY A 135     -16.407 -32.935  -4.668  1.00  0.00           C  
ATOM   2013  O   GLY A 135     -15.810 -33.223  -5.740  1.00  0.00           O  
ATOM   2014  N   THR A 136     -17.019 -31.790  -4.424  1.00  0.00           N  
ATOM   2015  H   THR A 136     -17.187 -31.549  -3.457  1.00  0.00           H  
ATOM   2016  CA  THR A 136     -17.269 -30.727  -5.374  1.00  0.00           C  
ATOM   2017  HA  THR A 136     -16.598 -30.899  -6.215  1.00  0.00           H  
ATOM   2018  CB  THR A 136     -18.700 -30.817  -5.903  1.00  0.00           C  
ATOM   2019  HB  THR A 136     -18.876 -30.058  -6.665  1.00  0.00           H  
ATOM   2020  CG2 THR A 136     -19.086 -32.225  -6.426  1.00  0.00           C  
ATOM   2021 HG21 THR A 136     -18.375 -32.599  -7.163  1.00  0.00           H  
ATOM   2022 HG22 THR A 136     -19.290 -32.980  -5.667  1.00  0.00           H  
ATOM   2023 HG23 THR A 136     -20.039 -32.148  -6.950  1.00  0.00           H  
ATOM   2024  OG1 THR A 136     -19.651 -30.572  -4.848  1.00  0.00           O  
ATOM   2025  HG1 THR A 136     -20.500 -30.620  -5.294  1.00  0.00           H  
ATOM   2026  C   THR A 136     -17.012 -29.321  -4.831  1.00  0.00           C  
ATOM   2027  O   THR A 136     -17.301 -29.171  -3.609  1.00  0.00           O  
ATOM   2028  N   GLY A 137     -16.539 -28.368  -5.724  1.00  0.00           N  
ATOM   2029  H   GLY A 137     -16.520 -28.695  -6.679  1.00  0.00           H  
ATOM   2030  CA  GLY A 137     -16.234 -26.972  -5.275  1.00  0.00           C  
ATOM   2031  HA2 GLY A 137     -17.148 -26.469  -4.959  1.00  0.00           H  
ATOM   2032  HA3 GLY A 137     -15.549 -27.057  -4.431  1.00  0.00           H  
ATOM   2033  C   GLY A 137     -15.448 -26.179  -6.334  1.00  0.00           C  
ATOM   2034  O   GLY A 137     -14.906 -26.628  -7.335  1.00  0.00           O  
ATOM   2035  N   ARG A 138     -15.207 -24.865  -6.096  1.00  0.00           N  
ATOM   2036  H   ARG A 138     -15.526 -24.556  -5.190  1.00  0.00           H  
ATOM   2037  CA  ARG A 138     -14.336 -23.991  -6.849  1.00  0.00           C  
ATOM   2038  HA  ARG A 138     -13.781 -24.686  -7.479  1.00  0.00           H  
ATOM   2039  CB  ARG A 138     -15.122 -22.982  -7.761  1.00  0.00           C  
ATOM   2040  HB2 ARG A 138     -15.737 -22.377  -7.095  1.00  0.00           H  
ATOM   2041  HB3 ARG A 138     -14.381 -22.395  -8.305  1.00  0.00           H  
ATOM   2042  CG  ARG A 138     -16.167 -23.624  -8.767  1.00  0.00           C  
ATOM   2043  HG2 ARG A 138     -16.650 -24.518  -8.371  1.00  0.00           H  
ATOM   2044  HG3 ARG A 138     -16.896 -22.873  -9.074  1.00  0.00           H  
ATOM   2045  CD  ARG A 138     -15.254 -24.117  -9.868  1.00  0.00           C  
ATOM   2046  HD2 ARG A 138     -14.674 -23.369 -10.408  1.00  0.00           H  
ATOM   2047  HD3 ARG A 138     -14.500 -24.776  -9.436  1.00  0.00           H  
ATOM   2048  NE  ARG A 138     -16.074 -24.860 -10.834  1.00  0.00           N  
ATOM   2049  HE  ARG A 138     -16.423 -24.346 -11.629  1.00  0.00           H  
ATOM   2050  CZ  ARG A 138     -16.621 -26.068 -10.786  1.00  0.00           C  
ATOM   2051  NH1 ARG A 138     -16.242 -26.943  -9.876  1.00  0.00           N  
ATOM   2052 HH11 ARG A 138     -15.525 -26.716  -9.202  1.00  0.00           H  
ATOM   2053 HH12 ARG A 138     -16.845 -27.729  -9.679  1.00  0.00           H  
ATOM   2054  NH2 ARG A 138     -17.563 -26.297 -11.626  1.00  0.00           N  
ATOM   2055 HH21 ARG A 138     -17.910 -25.542 -12.198  1.00  0.00           H  
ATOM   2056 HH22 ARG A 138     -17.909 -27.227 -11.812  1.00  0.00           H  
ATOM   2057  C   ARG A 138     -13.367 -23.204  -5.960  1.00  0.00           C  
ATOM   2058  O   ARG A 138     -13.898 -22.643  -5.004  1.00  0.00           O  
ATOM   2059  N   ILE A 139     -12.140 -23.067  -6.368  1.00  0.00           N  
ATOM   2060  H   ILE A 139     -11.902 -23.539  -7.228  1.00  0.00           H  
ATOM   2061  CA  ILE A 139     -11.095 -22.328  -5.584  1.00  0.00           C  
ATOM   2062  HA  ILE A 139     -11.668 -21.629  -4.976  1.00  0.00           H  
ATOM   2063  CB  ILE A 139     -10.202 -23.324  -4.715  1.00  0.00           C  
ATOM   2064  HB  ILE A 139      -9.745 -23.837  -5.562  1.00  0.00           H  
ATOM   2065  CG2 ILE A 139      -9.049 -22.704  -4.028  1.00  0.00           C  
ATOM   2066 HG21 ILE A 139      -8.421 -23.487  -3.601  1.00  0.00           H  
ATOM   2067 HG22 ILE A 139      -8.460 -22.000  -4.616  1.00  0.00           H  
ATOM   2068 HG23 ILE A 139      -9.628 -22.222  -3.240  1.00  0.00           H  
ATOM   2069  CG1 ILE A 139     -10.883 -24.403  -3.833  1.00  0.00           C  
ATOM   2070 HG12 ILE A 139     -11.257 -24.068  -2.865  1.00  0.00           H  
ATOM   2071 HG13 ILE A 139     -11.802 -24.707  -4.334  1.00  0.00           H  
ATOM   2072  CD1 ILE A 139     -10.053 -25.707  -3.683  1.00  0.00           C  
ATOM   2073 HD11 ILE A 139     -10.786 -26.420  -3.307  1.00  0.00           H  
ATOM   2074 HD12 ILE A 139      -9.870 -26.072  -4.694  1.00  0.00           H  
ATOM   2075 HD13 ILE A 139      -9.186 -25.590  -3.033  1.00  0.00           H  
ATOM   2076  C   ILE A 139     -10.299 -21.331  -6.403  1.00  0.00           C  
ATOM   2077  O   ILE A 139      -9.729 -21.640  -7.447  1.00  0.00           O  
ATOM   2078  N   VAL A 140     -10.301 -20.029  -5.957  1.00  0.00           N  
ATOM   2079  H   VAL A 140     -10.789 -19.851  -5.090  1.00  0.00           H  
ATOM   2080  CA  VAL A 140      -9.725 -18.904  -6.613  1.00  0.00           C  
ATOM   2081  HA  VAL A 140      -9.135 -19.332  -7.423  1.00  0.00           H  
ATOM   2082  CB  VAL A 140     -10.759 -17.949  -7.327  1.00  0.00           C  
ATOM   2083  HB  VAL A 140     -11.160 -17.182  -6.663  1.00  0.00           H  
ATOM   2084  CG1 VAL A 140     -10.015 -17.224  -8.502  1.00  0.00           C  
ATOM   2085 HG11 VAL A 140      -9.694 -17.997  -9.199  1.00  0.00           H  
ATOM   2086 HG12 VAL A 140     -10.674 -16.534  -9.029  1.00  0.00           H  
ATOM   2087 HG13 VAL A 140      -9.201 -16.620  -8.102  1.00  0.00           H  
ATOM   2088  CG2 VAL A 140     -11.936 -18.615  -7.889  1.00  0.00           C  
ATOM   2089 HG21 VAL A 140     -12.570 -18.874  -7.041  1.00  0.00           H  
ATOM   2090 HG22 VAL A 140     -12.418 -18.043  -8.682  1.00  0.00           H  
ATOM   2091 HG23 VAL A 140     -11.599 -19.502  -8.426  1.00  0.00           H  
ATOM   2092  C   VAL A 140      -8.795 -18.130  -5.689  1.00  0.00           C  
ATOM   2093  O   VAL A 140      -9.239 -17.376  -4.760  1.00  0.00           O  
ATOM   2094  N   ASN A 141      -7.523 -18.137  -6.013  1.00  0.00           N  
ATOM   2095  H   ASN A 141      -7.281 -18.624  -6.864  1.00  0.00           H  
ATOM   2096  CA  ASN A 141      -6.528 -17.394  -5.267  1.00  0.00           C  
ATOM   2097  HA  ASN A 141      -6.790 -17.323  -4.211  1.00  0.00           H  
ATOM   2098  CB  ASN A 141      -5.244 -18.207  -5.308  1.00  0.00           C  
ATOM   2099  HB2 ASN A 141      -4.854 -18.213  -6.325  1.00  0.00           H  
ATOM   2100  HB3 ASN A 141      -4.470 -17.730  -4.708  1.00  0.00           H  
ATOM   2101  CG  ASN A 141      -5.564 -19.655  -4.837  1.00  0.00           C  
ATOM   2102  OD1 ASN A 141      -6.153 -19.779  -3.777  1.00  0.00           O  
ATOM   2103  ND2 ASN A 141      -5.309 -20.723  -5.551  1.00  0.00           N  
ATOM   2104 HD21 ASN A 141      -5.539 -21.573  -5.055  1.00  0.00           H  
ATOM   2105 HD22 ASN A 141      -4.815 -20.712  -6.431  1.00  0.00           H  
ATOM   2106  C   ASN A 141      -6.366 -16.013  -5.950  1.00  0.00           C  
ATOM   2107  O   ASN A 141      -6.121 -16.008  -7.177  1.00  0.00           O  
ATOM   2108  N   ILE A 142      -6.322 -14.888  -5.245  1.00  0.00           N  
ATOM   2109  H   ILE A 142      -6.596 -14.850  -4.273  1.00  0.00           H  
ATOM   2110  CA  ILE A 142      -6.195 -13.590  -5.918  1.00  0.00           C  
ATOM   2111  HA  ILE A 142      -6.481 -13.574  -6.970  1.00  0.00           H  
ATOM   2112  CB  ILE A 142      -6.945 -12.464  -5.157  1.00  0.00           C  
ATOM   2113  HB  ILE A 142      -6.509 -12.492  -4.158  1.00  0.00           H  
ATOM   2114  CG2 ILE A 142      -6.625 -11.078  -5.822  1.00  0.00           C  
ATOM   2115 HG21 ILE A 142      -5.561 -10.855  -5.898  1.00  0.00           H  
ATOM   2116 HG22 ILE A 142      -6.906 -11.187  -6.869  1.00  0.00           H  
ATOM   2117 HG23 ILE A 142      -7.244 -10.303  -5.368  1.00  0.00           H  
ATOM   2118  CG1 ILE A 142      -8.447 -12.670  -4.943  1.00  0.00           C  
ATOM   2119 HG12 ILE A 142      -8.512 -13.576  -4.341  1.00  0.00           H  
ATOM   2120 HG13 ILE A 142      -8.838 -11.768  -4.470  1.00  0.00           H  
ATOM   2121  CD1 ILE A 142      -9.284 -12.968  -6.192  1.00  0.00           C  
ATOM   2122 HD11 ILE A 142      -8.826 -13.807  -6.717  1.00  0.00           H  
ATOM   2123 HD12 ILE A 142     -10.310 -13.158  -5.879  1.00  0.00           H  
ATOM   2124 HD13 ILE A 142      -9.277 -12.140  -6.900  1.00  0.00           H  
ATOM   2125  C   ILE A 142      -4.701 -13.293  -5.937  1.00  0.00           C  
ATOM   2126  O   ILE A 142      -4.002 -12.956  -4.955  1.00  0.00           O  
ATOM   2127  N   ALA A 143      -3.979 -13.601  -7.034  1.00  0.00           N  
ATOM   2128  H   ALA A 143      -4.416 -13.823  -7.918  1.00  0.00           H  
ATOM   2129  CA  ALA A 143      -2.503 -13.560  -7.170  1.00  0.00           C  
ATOM   2130  HA  ALA A 143      -1.993 -14.015  -6.321  1.00  0.00           H  
ATOM   2131  CB  ALA A 143      -2.012 -14.545  -8.274  1.00  0.00           C  
ATOM   2132  HB1 ALA A 143      -2.451 -15.504  -7.999  1.00  0.00           H  
ATOM   2133  HB2 ALA A 143      -2.314 -14.233  -9.274  1.00  0.00           H  
ATOM   2134  HB3 ALA A 143      -0.941 -14.672  -8.120  1.00  0.00           H  
ATOM   2135  C   ALA A 143      -1.932 -12.104  -7.422  1.00  0.00           C  
ATOM   2136  O   ALA A 143      -2.199 -11.169  -6.680  1.00  0.00           O  
ATOM   2137  N   SER A 144      -0.884 -11.888  -8.279  1.00  0.00           N  
ATOM   2138  H   SER A 144      -0.604 -12.683  -8.836  1.00  0.00           H  
ATOM   2139  CA  SER A 144      -0.287 -10.570  -8.565  1.00  0.00           C  
ATOM   2140  HA  SER A 144      -0.993  -9.742  -8.505  1.00  0.00           H  
ATOM   2141  CB  SER A 144       0.875 -10.253  -7.567  1.00  0.00           C  
ATOM   2142  HB2 SER A 144       0.504 -10.405  -6.554  1.00  0.00           H  
ATOM   2143  HB3 SER A 144       1.712 -10.937  -7.706  1.00  0.00           H  
ATOM   2144  OG  SER A 144       1.433  -8.959  -7.734  1.00  0.00           O  
ATOM   2145  HG  SER A 144       1.153  -8.436  -6.981  1.00  0.00           H  
ATOM   2146  C   SER A 144       0.362 -10.633 -10.014  1.00  0.00           C  
ATOM   2147  O   SER A 144       0.535 -11.777 -10.530  1.00  0.00           O  
ATOM   2148  N   THR A 145       0.795  -9.479 -10.567  1.00  0.00           N  
ATOM   2149  H   THR A 145       0.757  -8.608 -10.057  1.00  0.00           H  
ATOM   2150  CA  THR A 145       1.760  -9.402 -11.623  1.00  0.00           C  
ATOM   2151  HA  THR A 145       1.416  -9.812 -12.573  1.00  0.00           H  
ATOM   2152  CB  THR A 145       2.066  -7.895 -12.000  1.00  0.00           C  
ATOM   2153  HB  THR A 145       2.930  -7.948 -12.663  1.00  0.00           H  
ATOM   2154  CG2 THR A 145       1.036  -7.277 -12.902  1.00  0.00           C  
ATOM   2155 HG21 THR A 145       0.040  -7.681 -12.716  1.00  0.00           H  
ATOM   2156 HG22 THR A 145       1.043  -6.196 -12.764  1.00  0.00           H  
ATOM   2157 HG23 THR A 145       1.300  -7.393 -13.953  1.00  0.00           H  
ATOM   2158  OG1 THR A 145       2.297  -7.168 -10.915  1.00  0.00           O  
ATOM   2159  HG1 THR A 145       2.747  -6.384 -11.238  1.00  0.00           H  
ATOM   2160  C   THR A 145       3.101 -10.040 -11.164  1.00  0.00           C  
ATOM   2161  O   THR A 145       3.721 -10.813 -11.893  1.00  0.00           O  
ATOM   2162  N   GLY A 146       3.432  -9.844  -9.937  1.00  0.00           N  
ATOM   2163  H   GLY A 146       2.686  -9.407  -9.414  1.00  0.00           H  
ATOM   2164  CA  GLY A 146       4.459 -10.553  -9.076  1.00  0.00           C  
ATOM   2165  HA2 GLY A 146       5.466 -10.325  -9.422  1.00  0.00           H  
ATOM   2166  HA3 GLY A 146       4.289 -10.160  -8.073  1.00  0.00           H  
ATOM   2167  C   GLY A 146       4.284 -12.088  -8.947  1.00  0.00           C  
ATOM   2168  O   GLY A 146       5.129 -12.783  -8.339  1.00  0.00           O  
ATOM   2169  N   GLY A 147       3.279 -12.674  -9.656  1.00  0.00           N  
ATOM   2170  H   GLY A 147       2.634 -12.084 -10.162  1.00  0.00           H  
ATOM   2171  CA  GLY A 147       3.236 -14.134  -9.803  1.00  0.00           C  
ATOM   2172  HA2 GLY A 147       3.618 -14.638  -8.916  1.00  0.00           H  
ATOM   2173  HA3 GLY A 147       2.175 -14.297  -9.994  1.00  0.00           H  
ATOM   2174  C   GLY A 147       3.938 -14.583 -11.077  1.00  0.00           C  
ATOM   2175  O   GLY A 147       4.133 -15.801 -11.205  1.00  0.00           O  
ATOM   2176  N   LYS A 148       4.285 -13.656 -12.033  1.00  0.00           N  
ATOM   2177  H   LYS A 148       4.218 -12.698 -11.720  1.00  0.00           H  
ATOM   2178  CA  LYS A 148       4.814 -14.017 -13.365  1.00  0.00           C  
ATOM   2179  HA  LYS A 148       5.265 -15.003 -13.257  1.00  0.00           H  
ATOM   2180  CB  LYS A 148       3.622 -14.008 -14.379  1.00  0.00           C  
ATOM   2181  HB2 LYS A 148       2.957 -13.210 -14.050  1.00  0.00           H  
ATOM   2182  HB3 LYS A 148       3.974 -13.886 -15.403  1.00  0.00           H  
ATOM   2183  CG  LYS A 148       2.921 -15.383 -14.458  1.00  0.00           C  
ATOM   2184  HG2 LYS A 148       3.647 -16.160 -14.699  1.00  0.00           H  
ATOM   2185  HG3 LYS A 148       2.373 -15.516 -13.526  1.00  0.00           H  
ATOM   2186  CD  LYS A 148       1.817 -15.598 -15.530  1.00  0.00           C  
ATOM   2187  HD2 LYS A 148       2.178 -15.309 -16.516  1.00  0.00           H  
ATOM   2188  HD3 LYS A 148       1.610 -16.663 -15.639  1.00  0.00           H  
ATOM   2189  CE  LYS A 148       0.523 -14.809 -15.196  1.00  0.00           C  
ATOM   2190  HE2 LYS A 148       0.107 -15.180 -14.259  1.00  0.00           H  
ATOM   2191  HE3 LYS A 148       0.661 -13.739 -15.043  1.00  0.00           H  
ATOM   2192  NZ  LYS A 148      -0.439 -14.952 -16.336  1.00  0.00           N1+
ATOM   2193  HZ1 LYS A 148      -0.932 -14.094 -16.531  1.00  0.00           H  
ATOM   2194  HZ2 LYS A 148       0.028 -15.132 -17.214  1.00  0.00           H  
ATOM   2195  HZ3 LYS A 148      -1.092 -15.717 -16.240  1.00  0.00           H  
ATOM   2196  C   LYS A 148       5.960 -13.047 -13.771  1.00  0.00           C  
ATOM   2197  O   LYS A 148       7.009 -13.469 -14.204  1.00  0.00           O  
ATOM   2198  N   GLN A 149       5.669 -11.777 -13.619  1.00  0.00           N  
ATOM   2199  H   GLN A 149       4.712 -11.631 -13.328  1.00  0.00           H  
ATOM   2200  CA  GLN A 149       6.686 -10.771 -13.450  1.00  0.00           C  
ATOM   2201  HA  GLN A 149       7.472 -10.832 -14.202  1.00  0.00           H  
ATOM   2202  CB  GLN A 149       6.197  -9.319 -13.694  1.00  0.00           C  
ATOM   2203  HB2 GLN A 149       5.306  -9.108 -13.101  1.00  0.00           H  
ATOM   2204  HB3 GLN A 149       7.018  -8.642 -13.461  1.00  0.00           H  
ATOM   2205  CG  GLN A 149       5.622  -8.968 -15.161  1.00  0.00           C  
ATOM   2206  HG2 GLN A 149       6.413  -8.780 -15.886  1.00  0.00           H  
ATOM   2207  HG3 GLN A 149       5.060  -9.784 -15.615  1.00  0.00           H  
ATOM   2208  CD  GLN A 149       4.663  -7.772 -15.151  1.00  0.00           C  
ATOM   2209  OE1 GLN A 149       3.473  -7.876 -15.456  1.00  0.00           O  
ATOM   2210  NE2 GLN A 149       5.088  -6.699 -14.480  1.00  0.00           N  
ATOM   2211 HE21 GLN A 149       6.076  -6.652 -14.279  1.00  0.00           H  
ATOM   2212 HE22 GLN A 149       4.434  -5.933 -14.401  1.00  0.00           H  
ATOM   2213  C   GLN A 149       7.406 -10.918 -12.066  1.00  0.00           C  
ATOM   2214  O   GLN A 149       6.839 -11.351 -11.121  1.00  0.00           O  
ATOM   2215  N   GLY A 150       8.691 -10.539 -11.993  1.00  0.00           N  
ATOM   2216  H   GLY A 150       9.193 -10.347 -12.848  1.00  0.00           H  
ATOM   2217  CA  GLY A 150       9.262 -10.032 -10.740  1.00  0.00           C  
ATOM   2218  HA2 GLY A 150       8.846 -10.484  -9.839  1.00  0.00           H  
ATOM   2219  HA3 GLY A 150      10.314 -10.315 -10.733  1.00  0.00           H  
ATOM   2220  C   GLY A 150       8.999  -8.511 -10.608  1.00  0.00           C  
ATOM   2221  O   GLY A 150       9.435  -7.708 -11.416  1.00  0.00           O  
ATOM   2222  N   VAL A 151       8.337  -8.080  -9.555  1.00  0.00           N  
ATOM   2223  H   VAL A 151       8.195  -8.761  -8.823  1.00  0.00           H  
ATOM   2224  CA  VAL A 151       8.245  -6.612  -9.239  1.00  0.00           C  
ATOM   2225  HA  VAL A 151       8.025  -5.973 -10.093  1.00  0.00           H  
ATOM   2226  CB  VAL A 151       7.119  -6.447  -8.170  1.00  0.00           C  
ATOM   2227  HB  VAL A 151       7.324  -7.067  -7.297  1.00  0.00           H  
ATOM   2228  CG1 VAL A 151       6.985  -5.015  -7.707  1.00  0.00           C  
ATOM   2229 HG11 VAL A 151       6.261  -4.979  -6.892  1.00  0.00           H  
ATOM   2230 HG12 VAL A 151       7.945  -4.717  -7.287  1.00  0.00           H  
ATOM   2231 HG13 VAL A 151       6.720  -4.353  -8.532  1.00  0.00           H  
ATOM   2232  CG2 VAL A 151       5.776  -6.926  -8.809  1.00  0.00           C  
ATOM   2233 HG21 VAL A 151       4.967  -7.023  -8.084  1.00  0.00           H  
ATOM   2234 HG22 VAL A 151       5.558  -6.101  -9.488  1.00  0.00           H  
ATOM   2235 HG23 VAL A 151       5.948  -7.861  -9.343  1.00  0.00           H  
ATOM   2236  C   VAL A 151       9.623  -6.218  -8.654  1.00  0.00           C  
ATOM   2237  O   VAL A 151       9.927  -6.871  -7.633  1.00  0.00           O  
ATOM   2238  N   VAL A 152      10.373  -5.310  -9.292  1.00  0.00           N  
ATOM   2239  H   VAL A 152       9.953  -4.875 -10.101  1.00  0.00           H  
ATOM   2240  CA  VAL A 152      11.787  -4.969  -8.896  1.00  0.00           C  
ATOM   2241  HA  VAL A 152      12.237  -5.959  -8.828  1.00  0.00           H  
ATOM   2242  CB  VAL A 152      12.567  -4.257 -10.115  1.00  0.00           C  
ATOM   2243  HB  VAL A 152      12.412  -4.792 -11.052  1.00  0.00           H  
ATOM   2244  CG1 VAL A 152      11.968  -2.916 -10.352  1.00  0.00           C  
ATOM   2245 HG11 VAL A 152      12.558  -2.336 -11.063  1.00  0.00           H  
ATOM   2246 HG12 VAL A 152      10.977  -3.070 -10.779  1.00  0.00           H  
ATOM   2247 HG13 VAL A 152      11.848  -2.350  -9.428  1.00  0.00           H  
ATOM   2248  CG2 VAL A 152      14.104  -4.169  -9.899  1.00  0.00           C  
ATOM   2249 HG21 VAL A 152      14.392  -5.145  -9.510  1.00  0.00           H  
ATOM   2250 HG22 VAL A 152      14.627  -3.887 -10.813  1.00  0.00           H  
ATOM   2251 HG23 VAL A 152      14.207  -3.369  -9.165  1.00  0.00           H  
ATOM   2252  C   VAL A 152      11.789  -4.067  -7.610  1.00  0.00           C  
ATOM   2253  O   VAL A 152      10.843  -3.401  -7.296  1.00  0.00           O  
ATOM   2254  N   HIE A 153      12.645  -4.445  -6.735  1.00  0.00           N  
ATOM   2255  H   HIE A 153      13.392  -5.070  -7.003  1.00  0.00           H  
ATOM   2256  CA  HIE A 153      12.728  -4.005  -5.324  1.00  0.00           C  
ATOM   2257  HA  HIE A 153      13.474  -4.648  -4.858  1.00  0.00           H  
ATOM   2258  CB  HIE A 153      13.074  -2.485  -5.168  1.00  0.00           C  
ATOM   2259  HB2 HIE A 153      12.241  -1.952  -5.625  1.00  0.00           H  
ATOM   2260  HB3 HIE A 153      12.932  -2.247  -4.114  1.00  0.00           H  
ATOM   2261  CG  HIE A 153      14.374  -1.989  -5.717  1.00  0.00           C  
ATOM   2262  ND1 HIE A 153      14.749  -0.680  -5.891  1.00  0.00           N  
ATOM   2263  CE1 HIE A 153      16.089  -0.690  -6.111  1.00  0.00           C  
ATOM   2264  HE1 HIE A 153      16.718   0.177  -6.252  1.00  0.00           H  
ATOM   2265  NE2 HIE A 153      16.540  -1.950  -6.155  1.00  0.00           N  
ATOM   2266  HE2 HIE A 153      17.493  -2.156  -6.418  1.00  0.00           H  
ATOM   2267  CD2 HIE A 153      15.490  -2.786  -5.853  1.00  0.00           C  
ATOM   2268  HD2 HIE A 153      15.499  -3.797  -5.477  1.00  0.00           H  
ATOM   2269  C   HIE A 153      11.505  -4.410  -4.486  1.00  0.00           C  
ATOM   2270  O   HIE A 153      11.165  -3.861  -3.449  1.00  0.00           O  
ATOM   2271  N   ALA A 154      10.830  -5.501  -4.895  1.00  0.00           N  
ATOM   2272  H   ALA A 154      11.160  -5.950  -5.737  1.00  0.00           H  
ATOM   2273  CA  ALA A 154       9.849  -6.205  -4.097  1.00  0.00           C  
ATOM   2274  HA  ALA A 154      10.081  -5.937  -3.066  1.00  0.00           H  
ATOM   2275  CB  ALA A 154       8.477  -5.723  -4.463  1.00  0.00           C  
ATOM   2276  HB1 ALA A 154       8.285  -4.680  -4.215  1.00  0.00           H  
ATOM   2277  HB2 ALA A 154       8.327  -5.866  -5.535  1.00  0.00           H  
ATOM   2278  HB3 ALA A 154       7.789  -6.290  -3.837  1.00  0.00           H  
ATOM   2279  C   ALA A 154      10.025  -7.729  -4.279  1.00  0.00           C  
ATOM   2280  O   ALA A 154       9.191  -8.502  -4.736  1.00  0.00           O  
ATOM   2281  N   ALA A 155      11.190  -8.199  -3.913  1.00  0.00           N  
ATOM   2282  H   ALA A 155      11.854  -7.538  -3.535  1.00  0.00           H  
ATOM   2283  CA  ALA A 155      11.621  -9.568  -4.047  1.00  0.00           C  
ATOM   2284  HA  ALA A 155      11.491  -9.915  -5.073  1.00  0.00           H  
ATOM   2285  CB  ALA A 155      13.141  -9.723  -3.838  1.00  0.00           C  
ATOM   2286  HB1 ALA A 155      13.454 -10.739  -4.075  1.00  0.00           H  
ATOM   2287  HB2 ALA A 155      13.700  -8.963  -4.382  1.00  0.00           H  
ATOM   2288  HB3 ALA A 155      13.371  -9.597  -2.780  1.00  0.00           H  
ATOM   2289  C   ALA A 155      10.869 -10.670  -3.239  1.00  0.00           C  
ATOM   2290  O   ALA A 155      10.542 -11.650  -3.908  1.00  0.00           O  
ATOM   2291  N   PRO A 156      10.498 -10.417  -1.979  1.00  0.00           N  
ATOM   2292  CD  PRO A 156      10.772  -9.316  -1.046  1.00  0.00           C  
ATOM   2293  HD2 PRO A 156      10.340  -8.417  -1.488  1.00  0.00           H  
ATOM   2294  HD3 PRO A 156      11.852  -9.176  -1.015  1.00  0.00           H  
ATOM   2295  CG  PRO A 156      10.150  -9.654   0.308  1.00  0.00           C  
ATOM   2296  HG2 PRO A 156       9.165  -9.187   0.302  1.00  0.00           H  
ATOM   2297  HG3 PRO A 156      10.767  -9.433   1.179  1.00  0.00           H  
ATOM   2298  CB  PRO A 156       9.858 -11.169   0.185  1.00  0.00           C  
ATOM   2299  HB2 PRO A 156       8.876 -11.464   0.553  1.00  0.00           H  
ATOM   2300  HB3 PRO A 156      10.505 -11.845   0.744  1.00  0.00           H  
ATOM   2301  CA  PRO A 156       9.777 -11.485  -1.285  1.00  0.00           C  
ATOM   2302  HA  PRO A 156      10.325 -12.424  -1.369  1.00  0.00           H  
ATOM   2303  C   PRO A 156       8.296 -11.610  -1.736  1.00  0.00           C  
ATOM   2304  O   PRO A 156       7.797 -12.656  -1.656  1.00  0.00           O  
ATOM   2305  N   TYR A 157       7.688 -10.459  -1.978  1.00  0.00           N  
ATOM   2306  H   TYR A 157       8.280  -9.642  -1.931  1.00  0.00           H  
ATOM   2307  CA  TYR A 157       6.339 -10.347  -2.494  1.00  0.00           C  
ATOM   2308  HA  TYR A 157       5.558 -10.709  -1.825  1.00  0.00           H  
ATOM   2309  CB  TYR A 157       6.001  -8.836  -2.662  1.00  0.00           C  
ATOM   2310  HB2 TYR A 157       6.085  -8.417  -1.659  1.00  0.00           H  
ATOM   2311  HB3 TYR A 157       6.709  -8.373  -3.349  1.00  0.00           H  
ATOM   2312  CG  TYR A 157       4.618  -8.716  -3.252  1.00  0.00           C  
ATOM   2313  CD1 TYR A 157       3.475  -9.046  -2.495  1.00  0.00           C  
ATOM   2314  HD1 TYR A 157       3.561  -9.407  -1.481  1.00  0.00           H  
ATOM   2315  CE1 TYR A 157       2.154  -8.946  -3.071  1.00  0.00           C  
ATOM   2316  HE1 TYR A 157       1.293  -9.306  -2.527  1.00  0.00           H  
ATOM   2317  CZ  TYR A 157       2.051  -8.505  -4.375  1.00  0.00           C  
ATOM   2318  OH  TYR A 157       0.801  -8.523  -4.946  1.00  0.00           O  
ATOM   2319  HH  TYR A 157       0.162  -8.082  -4.382  1.00  0.00           H  
ATOM   2320  CE2 TYR A 157       3.112  -8.079  -5.106  1.00  0.00           C  
ATOM   2321  HE2 TYR A 157       2.961  -7.612  -6.069  1.00  0.00           H  
ATOM   2322  CD2 TYR A 157       4.437  -8.324  -4.598  1.00  0.00           C  
ATOM   2323  HD2 TYR A 157       5.276  -8.016  -5.204  1.00  0.00           H  
ATOM   2324  C   TYR A 157       6.254 -11.091  -3.853  1.00  0.00           C  
ATOM   2325  O   TYR A 157       5.354 -11.895  -4.022  1.00  0.00           O  
ATOM   2326  N   SER A 158       7.226 -10.896  -4.754  1.00  0.00           N  
ATOM   2327  H   SER A 158       7.809 -10.073  -4.701  1.00  0.00           H  
ATOM   2328  CA  SER A 158       7.282 -11.622  -6.050  1.00  0.00           C  
ATOM   2329  HA  SER A 158       6.247 -11.518  -6.376  1.00  0.00           H  
ATOM   2330  CB  SER A 158       8.293 -10.967  -7.027  1.00  0.00           C  
ATOM   2331  HB2 SER A 158       9.334 -10.992  -6.702  1.00  0.00           H  
ATOM   2332  HB3 SER A 158       8.312 -11.500  -7.977  1.00  0.00           H  
ATOM   2333  OG  SER A 158       8.097  -9.499  -7.179  1.00  0.00           O  
ATOM   2334  HG  SER A 158       8.620  -8.969  -6.573  1.00  0.00           H  
ATOM   2335  C   SER A 158       7.571 -13.098  -5.781  1.00  0.00           C  
ATOM   2336  O   SER A 158       6.913 -13.896  -6.372  1.00  0.00           O  
ATOM   2337  N   ALA A 159       8.446 -13.484  -4.847  1.00  0.00           N  
ATOM   2338  H   ALA A 159       8.977 -12.799  -4.331  1.00  0.00           H  
ATOM   2339  CA  ALA A 159       8.693 -14.911  -4.667  1.00  0.00           C  
ATOM   2340  HA  ALA A 159       8.995 -15.363  -5.612  1.00  0.00           H  
ATOM   2341  CB  ALA A 159      10.002 -15.008  -3.856  1.00  0.00           C  
ATOM   2342  HB1 ALA A 159       9.774 -15.027  -2.790  1.00  0.00           H  
ATOM   2343  HB2 ALA A 159      10.500 -15.927  -4.163  1.00  0.00           H  
ATOM   2344  HB3 ALA A 159      10.663 -14.185  -4.125  1.00  0.00           H  
ATOM   2345  C   ALA A 159       7.551 -15.746  -4.073  1.00  0.00           C  
ATOM   2346  O   ALA A 159       7.276 -16.893  -4.436  1.00  0.00           O  
ATOM   2347  N   SER A 160       6.804 -15.128  -3.170  1.00  0.00           N  
ATOM   2348  H   SER A 160       7.152 -14.184  -3.078  1.00  0.00           H  
ATOM   2349  CA  SER A 160       5.639 -15.708  -2.504  1.00  0.00           C  
ATOM   2350  HA  SER A 160       5.936 -16.733  -2.285  1.00  0.00           H  
ATOM   2351  CB  SER A 160       5.363 -15.018  -1.177  1.00  0.00           C  
ATOM   2352  HB2 SER A 160       4.429 -15.422  -0.784  1.00  0.00           H  
ATOM   2353  HB3 SER A 160       6.160 -15.114  -0.440  1.00  0.00           H  
ATOM   2354  OG  SER A 160       5.166 -13.606  -1.267  1.00  0.00           O  
ATOM   2355  HG  SER A 160       6.008 -13.145  -1.267  1.00  0.00           H  
ATOM   2356  C   SER A 160       4.357 -15.719  -3.365  1.00  0.00           C  
ATOM   2357  O   SER A 160       3.821 -16.808  -3.432  1.00  0.00           O  
ATOM   2358  N   LYS A 161       3.924 -14.601  -3.939  1.00  0.00           N  
ATOM   2359  H   LYS A 161       4.340 -13.726  -3.653  1.00  0.00           H  
ATOM   2360  CA  LYS A 161       2.894 -14.725  -4.990  1.00  0.00           C  
ATOM   2361  HA  LYS A 161       1.941 -15.133  -4.653  1.00  0.00           H  
ATOM   2362  CB  LYS A 161       2.483 -13.410  -5.620  1.00  0.00           C  
ATOM   2363  HB2 LYS A 161       3.378 -12.993  -6.085  1.00  0.00           H  
ATOM   2364  HB3 LYS A 161       1.844 -13.670  -6.463  1.00  0.00           H  
ATOM   2365  CG  LYS A 161       1.903 -12.450  -4.632  1.00  0.00           C  
ATOM   2366  HG2 LYS A 161       2.347 -12.588  -3.647  1.00  0.00           H  
ATOM   2367  HG3 LYS A 161       2.119 -11.457  -5.027  1.00  0.00           H  
ATOM   2368  CD  LYS A 161       0.427 -12.678  -4.641  1.00  0.00           C  
ATOM   2369  HD2 LYS A 161       0.101 -12.602  -5.678  1.00  0.00           H  
ATOM   2370  HD3 LYS A 161       0.238 -13.694  -4.293  1.00  0.00           H  
ATOM   2371  CE  LYS A 161      -0.324 -11.704  -3.688  1.00  0.00           C  
ATOM   2372  HE2 LYS A 161      -0.006 -11.925  -2.670  1.00  0.00           H  
ATOM   2373  HE3 LYS A 161       0.141 -10.746  -3.923  1.00  0.00           H  
ATOM   2374  NZ  LYS A 161      -1.787 -11.632  -3.820  1.00  0.00           N1+
ATOM   2375  HZ1 LYS A 161      -2.179 -12.534  -3.590  1.00  0.00           H  
ATOM   2376  HZ2 LYS A 161      -2.246 -10.985  -3.196  1.00  0.00           H  
ATOM   2377  HZ3 LYS A 161      -2.134 -11.492  -4.759  1.00  0.00           H  
ATOM   2378  C   LYS A 161       3.247 -15.730  -6.093  1.00  0.00           C  
ATOM   2379  O   LYS A 161       2.387 -16.387  -6.651  1.00  0.00           O  
ATOM   2380  N   HID A 162       4.528 -15.897  -6.440  1.00  0.00           N  
ATOM   2381  H   HID A 162       5.171 -15.299  -5.941  1.00  0.00           H  
ATOM   2382  CA  HID A 162       5.049 -16.924  -7.415  1.00  0.00           C  
ATOM   2383  HA  HID A 162       4.579 -16.709  -8.374  1.00  0.00           H  
ATOM   2384  CB  HID A 162       6.489 -16.832  -7.747  1.00  0.00           C  
ATOM   2385  HB2 HID A 162       6.991 -16.216  -7.001  1.00  0.00           H  
ATOM   2386  HB3 HID A 162       6.938 -17.814  -7.891  1.00  0.00           H  
ATOM   2387  CG  HID A 162       6.769 -16.169  -9.111  1.00  0.00           C  
ATOM   2388  ND1 HID A 162       6.750 -14.833  -9.326  1.00  0.00           N  
ATOM   2389  HD1 HID A 162       6.448 -14.130  -8.669  1.00  0.00           H  
ATOM   2390  CE1 HID A 162       7.094 -14.595 -10.575  1.00  0.00           C  
ATOM   2391  HE1 HID A 162       7.235 -13.641 -11.064  1.00  0.00           H  
ATOM   2392  NE2 HID A 162       7.428 -15.759 -11.184  1.00  0.00           N  
ATOM   2393  CD2 HID A 162       7.213 -16.781 -10.228  1.00  0.00           C  
ATOM   2394  HD2 HID A 162       7.386 -17.841 -10.353  1.00  0.00           H  
ATOM   2395  C   HID A 162       4.673 -18.312  -6.971  1.00  0.00           C  
ATOM   2396  O   HID A 162       4.140 -19.115  -7.718  1.00  0.00           O  
ATOM   2397  N   GLY A 163       4.928 -18.578  -5.696  1.00  0.00           N  
ATOM   2398  H   GLY A 163       5.422 -17.881  -5.158  1.00  0.00           H  
ATOM   2399  CA  GLY A 163       4.577 -19.781  -4.976  1.00  0.00           C  
ATOM   2400  HA2 GLY A 163       5.112 -20.641  -5.376  1.00  0.00           H  
ATOM   2401  HA3 GLY A 163       4.960 -19.751  -3.956  1.00  0.00           H  
ATOM   2402  C   GLY A 163       3.000 -19.986  -4.967  1.00  0.00           C  
ATOM   2403  O   GLY A 163       2.549 -21.148  -5.093  1.00  0.00           O  
ATOM   2404  N   VAL A 164       2.109 -19.023  -4.960  1.00  0.00           N  
ATOM   2405  H   VAL A 164       2.465 -18.084  -4.851  1.00  0.00           H  
ATOM   2406  CA  VAL A 164       0.622 -19.173  -5.160  1.00  0.00           C  
ATOM   2407  HA  VAL A 164       0.322 -19.983  -4.495  1.00  0.00           H  
ATOM   2408  CB  VAL A 164      -0.096 -17.893  -4.755  1.00  0.00           C  
ATOM   2409  HB  VAL A 164       0.125 -17.099  -5.466  1.00  0.00           H  
ATOM   2410  CG1 VAL A 164      -1.599 -18.110  -4.784  1.00  0.00           C  
ATOM   2411 HG11 VAL A 164      -1.800 -19.164  -4.595  1.00  0.00           H  
ATOM   2412 HG12 VAL A 164      -1.944 -17.479  -3.965  1.00  0.00           H  
ATOM   2413 HG13 VAL A 164      -2.048 -17.871  -5.748  1.00  0.00           H  
ATOM   2414  CG2 VAL A 164       0.361 -17.559  -3.327  1.00  0.00           C  
ATOM   2415 HG21 VAL A 164      -0.350 -16.947  -2.773  1.00  0.00           H  
ATOM   2416 HG22 VAL A 164       0.558 -18.510  -2.833  1.00  0.00           H  
ATOM   2417 HG23 VAL A 164       1.314 -17.034  -3.389  1.00  0.00           H  
ATOM   2418  C   VAL A 164       0.302 -19.595  -6.632  1.00  0.00           C  
ATOM   2419  O   VAL A 164      -0.674 -20.382  -6.804  1.00  0.00           O  
ATOM   2420  N   VAL A 165       1.070 -19.197  -7.623  1.00  0.00           N  
ATOM   2421  H   VAL A 165       1.755 -18.470  -7.475  1.00  0.00           H  
ATOM   2422  CA  VAL A 165       0.929 -19.754  -8.988  1.00  0.00           C  
ATOM   2423  HA  VAL A 165      -0.132 -19.780  -9.237  1.00  0.00           H  
ATOM   2424  CB  VAL A 165       1.712 -18.952 -10.006  1.00  0.00           C  
ATOM   2425  HB  VAL A 165       2.789 -18.992  -9.843  1.00  0.00           H  
ATOM   2426  CG1 VAL A 165       1.583 -19.500 -11.456  1.00  0.00           C  
ATOM   2427 HG11 VAL A 165       2.035 -20.484 -11.576  1.00  0.00           H  
ATOM   2428 HG12 VAL A 165       0.574 -19.638 -11.844  1.00  0.00           H  
ATOM   2429 HG13 VAL A 165       2.031 -18.885 -12.236  1.00  0.00           H  
ATOM   2430  CG2 VAL A 165       1.329 -17.425 -10.016  1.00  0.00           C  
ATOM   2431 HG21 VAL A 165       0.268 -17.178  -9.950  1.00  0.00           H  
ATOM   2432 HG22 VAL A 165       1.678 -16.902  -9.127  1.00  0.00           H  
ATOM   2433 HG23 VAL A 165       1.703 -16.884 -10.884  1.00  0.00           H  
ATOM   2434  C   VAL A 165       1.329 -21.171  -8.981  1.00  0.00           C  
ATOM   2435  O   VAL A 165       0.659 -21.957  -9.601  1.00  0.00           O  
ATOM   2436  N   GLY A 166       2.378 -21.608  -8.213  1.00  0.00           N  
ATOM   2437  H   GLY A 166       2.832 -20.905  -7.647  1.00  0.00           H  
ATOM   2438  CA  GLY A 166       2.744 -22.990  -8.065  1.00  0.00           C  
ATOM   2439  HA2 GLY A 166       3.037 -23.466  -9.000  1.00  0.00           H  
ATOM   2440  HA3 GLY A 166       3.663 -23.028  -7.480  1.00  0.00           H  
ATOM   2441  C   GLY A 166       1.652 -23.877  -7.468  1.00  0.00           C  
ATOM   2442  O   GLY A 166       1.153 -24.834  -8.103  1.00  0.00           O  
ATOM   2443  N   PHE A 167       1.020 -23.466  -6.379  1.00  0.00           N  
ATOM   2444  H   PHE A 167       1.443 -22.654  -5.955  1.00  0.00           H  
ATOM   2445  CA  PHE A 167      -0.013 -24.231  -5.669  1.00  0.00           C  
ATOM   2446  HA  PHE A 167       0.126 -25.306  -5.566  1.00  0.00           H  
ATOM   2447  CB  PHE A 167      -0.245 -23.610  -4.302  1.00  0.00           C  
ATOM   2448  HB2 PHE A 167       0.670 -23.796  -3.739  1.00  0.00           H  
ATOM   2449  HB3 PHE A 167      -0.347 -22.535  -4.452  1.00  0.00           H  
ATOM   2450  CG  PHE A 167      -1.361 -24.144  -3.505  1.00  0.00           C  
ATOM   2451  CD1 PHE A 167      -1.279 -25.392  -2.873  1.00  0.00           C  
ATOM   2452  HD1 PHE A 167      -0.348 -25.939  -2.892  1.00  0.00           H  
ATOM   2453  CE1 PHE A 167      -2.311 -25.792  -1.921  1.00  0.00           C  
ATOM   2454  HE1 PHE A 167      -2.251 -26.709  -1.354  1.00  0.00           H  
ATOM   2455  CZ  PHE A 167      -3.392 -24.973  -1.670  1.00  0.00           C  
ATOM   2456  HZ  PHE A 167      -4.205 -25.291  -1.033  1.00  0.00           H  
ATOM   2457  CE2 PHE A 167      -3.515 -23.747  -2.411  1.00  0.00           C  
ATOM   2458  HE2 PHE A 167      -4.407 -23.152  -2.281  1.00  0.00           H  
ATOM   2459  CD2 PHE A 167      -2.458 -23.307  -3.216  1.00  0.00           C  
ATOM   2460  HD2 PHE A 167      -2.445 -22.293  -3.587  1.00  0.00           H  
ATOM   2461  C   PHE A 167      -1.293 -24.222  -6.549  1.00  0.00           C  
ATOM   2462  O   PHE A 167      -1.908 -25.256  -6.643  1.00  0.00           O  
ATOM   2463  N   THR A 168      -1.613 -23.117  -7.283  1.00  0.00           N  
ATOM   2464  H   THR A 168      -0.959 -22.350  -7.199  1.00  0.00           H  
ATOM   2465  CA  THR A 168      -2.776 -23.123  -8.155  1.00  0.00           C  
ATOM   2466  HA  THR A 168      -3.602 -23.429  -7.514  1.00  0.00           H  
ATOM   2467  CB  THR A 168      -2.905 -21.696  -8.675  1.00  0.00           C  
ATOM   2468  HB  THR A 168      -2.013 -21.426  -9.241  1.00  0.00           H  
ATOM   2469  CG2 THR A 168      -3.945 -21.539  -9.801  1.00  0.00           C  
ATOM   2470 HG21 THR A 168      -4.782 -22.120  -9.414  1.00  0.00           H  
ATOM   2471 HG22 THR A 168      -4.150 -20.506 -10.082  1.00  0.00           H  
ATOM   2472 HG23 THR A 168      -3.575 -21.975 -10.730  1.00  0.00           H  
ATOM   2473  OG1 THR A 168      -3.224 -20.854  -7.646  1.00  0.00           O  
ATOM   2474  HG1 THR A 168      -2.385 -20.495  -7.346  1.00  0.00           H  
ATOM   2475  C   THR A 168      -2.651 -24.104  -9.343  1.00  0.00           C  
ATOM   2476  O   THR A 168      -3.665 -24.770  -9.723  1.00  0.00           O  
ATOM   2477  N   LYS A 169      -1.458 -24.328  -9.869  1.00  0.00           N  
ATOM   2478  H   LYS A 169      -0.644 -23.801  -9.586  1.00  0.00           H  
ATOM   2479  CA  LYS A 169      -1.205 -25.402 -10.784  1.00  0.00           C  
ATOM   2480  HA  LYS A 169      -2.052 -25.525 -11.457  1.00  0.00           H  
ATOM   2481  CB  LYS A 169       0.022 -25.175 -11.662  1.00  0.00           C  
ATOM   2482  HB2 LYS A 169       0.818 -24.957 -10.949  1.00  0.00           H  
ATOM   2483  HB3 LYS A 169       0.238 -26.110 -12.178  1.00  0.00           H  
ATOM   2484  CG  LYS A 169      -0.161 -23.985 -12.692  1.00  0.00           C  
ATOM   2485  HG2 LYS A 169      -1.098 -24.195 -13.208  1.00  0.00           H  
ATOM   2486  HG3 LYS A 169      -0.265 -23.031 -12.177  1.00  0.00           H  
ATOM   2487  CD  LYS A 169       1.023 -23.829 -13.660  1.00  0.00           C  
ATOM   2488  HD2 LYS A 169       1.982 -23.855 -13.143  1.00  0.00           H  
ATOM   2489  HD3 LYS A 169       0.904 -24.646 -14.371  1.00  0.00           H  
ATOM   2490  CE  LYS A 169       0.878 -22.521 -14.411  1.00  0.00           C  
ATOM   2491  HE2 LYS A 169      -0.146 -22.391 -14.762  1.00  0.00           H  
ATOM   2492  HE3 LYS A 169       1.040 -21.715 -13.694  1.00  0.00           H  
ATOM   2493  NZ  LYS A 169       1.818 -22.410 -15.514  1.00  0.00           N1+
ATOM   2494  HZ1 LYS A 169       2.763 -22.706 -15.313  1.00  0.00           H  
ATOM   2495  HZ2 LYS A 169       1.533 -22.976 -16.300  1.00  0.00           H  
ATOM   2496  HZ3 LYS A 169       1.802 -21.505 -15.963  1.00  0.00           H  
ATOM   2497  C   LYS A 169      -1.241 -26.780 -10.106  1.00  0.00           C  
ATOM   2498  O   LYS A 169      -1.861 -27.728 -10.626  1.00  0.00           O  
ATOM   2499  N   ALA A 170      -0.513 -27.005  -9.039  1.00  0.00           N  
ATOM   2500  H   ALA A 170       0.068 -26.238  -8.730  1.00  0.00           H  
ATOM   2501  CA  ALA A 170      -0.210 -28.317  -8.487  1.00  0.00           C  
ATOM   2502  HA  ALA A 170      -0.010 -29.019  -9.297  1.00  0.00           H  
ATOM   2503  CB  ALA A 170       0.929 -28.197  -7.498  1.00  0.00           C  
ATOM   2504  HB1 ALA A 170       1.839 -27.893  -8.014  1.00  0.00           H  
ATOM   2505  HB2 ALA A 170       0.663 -27.420  -6.782  1.00  0.00           H  
ATOM   2506  HB3 ALA A 170       1.031 -29.133  -6.948  1.00  0.00           H  
ATOM   2507  C   ALA A 170      -1.472 -28.894  -7.738  1.00  0.00           C  
ATOM   2508  O   ALA A 170      -1.812 -30.047  -7.841  1.00  0.00           O  
ATOM   2509  N   LEU A 171      -2.249 -28.018  -7.061  1.00  0.00           N  
ATOM   2510  H   LEU A 171      -2.052 -27.028  -7.061  1.00  0.00           H  
ATOM   2511  CA  LEU A 171      -3.509 -28.427  -6.411  1.00  0.00           C  
ATOM   2512  HA  LEU A 171      -3.450 -29.432  -5.992  1.00  0.00           H  
ATOM   2513  CB  LEU A 171      -3.769 -27.536  -5.230  1.00  0.00           C  
ATOM   2514  HB2 LEU A 171      -2.925 -27.732  -4.568  1.00  0.00           H  
ATOM   2515  HB3 LEU A 171      -3.897 -26.491  -5.510  1.00  0.00           H  
ATOM   2516  CG  LEU A 171      -5.093 -27.964  -4.459  1.00  0.00           C  
ATOM   2517  HG  LEU A 171      -5.821 -28.381  -5.154  1.00  0.00           H  
ATOM   2518  CD1 LEU A 171      -4.739 -28.823  -3.289  1.00  0.00           C  
ATOM   2519 HD11 LEU A 171      -5.633 -29.061  -2.713  1.00  0.00           H  
ATOM   2520 HD12 LEU A 171      -4.296 -29.770  -3.597  1.00  0.00           H  
ATOM   2521 HD13 LEU A 171      -4.169 -28.174  -2.626  1.00  0.00           H  
ATOM   2522  CD2 LEU A 171      -5.736 -26.730  -3.802  1.00  0.00           C  
ATOM   2523 HD21 LEU A 171      -6.450 -26.938  -3.004  1.00  0.00           H  
ATOM   2524 HD22 LEU A 171      -4.955 -26.088  -3.396  1.00  0.00           H  
ATOM   2525 HD23 LEU A 171      -6.253 -26.204  -4.605  1.00  0.00           H  
ATOM   2526  C   LEU A 171      -4.639 -28.630  -7.440  1.00  0.00           C  
ATOM   2527  O   LEU A 171      -5.452 -29.557  -7.366  1.00  0.00           O  
ATOM   2528  N   GLY A 172      -4.617 -27.869  -8.527  1.00  0.00           N  
ATOM   2529  H   GLY A 172      -3.836 -27.229  -8.558  1.00  0.00           H  
ATOM   2530  CA  GLY A 172      -5.483 -28.079  -9.722  1.00  0.00           C  
ATOM   2531  HA2 GLY A 172      -6.521 -28.201  -9.412  1.00  0.00           H  
ATOM   2532  HA3 GLY A 172      -5.463 -27.331 -10.515  1.00  0.00           H  
ATOM   2533  C   GLY A 172      -5.229 -29.380 -10.446  1.00  0.00           C  
ATOM   2534  O   GLY A 172      -6.241 -30.016 -10.696  1.00  0.00           O  
ATOM   2535  N   LEU A 173      -4.021 -29.843 -10.693  1.00  0.00           N  
ATOM   2536  H   LEU A 173      -3.248 -29.222 -10.498  1.00  0.00           H  
ATOM   2537  CA  LEU A 173      -3.748 -31.110 -11.333  1.00  0.00           C  
ATOM   2538  HA  LEU A 173      -4.453 -31.237 -12.154  1.00  0.00           H  
ATOM   2539  CB  LEU A 173      -2.432 -31.118 -12.111  1.00  0.00           C  
ATOM   2540  HB2 LEU A 173      -1.621 -31.226 -11.389  1.00  0.00           H  
ATOM   2541  HB3 LEU A 173      -2.338 -32.057 -12.656  1.00  0.00           H  
ATOM   2542  CG  LEU A 173      -2.215 -30.095 -13.258  1.00  0.00           C  
ATOM   2543  HG  LEU A 173      -1.965 -29.177 -12.726  1.00  0.00           H  
ATOM   2544  CD1 LEU A 173      -0.985 -30.538 -14.109  1.00  0.00           C  
ATOM   2545 HD11 LEU A 173      -0.204 -30.864 -13.422  1.00  0.00           H  
ATOM   2546 HD12 LEU A 173      -1.345 -31.306 -14.795  1.00  0.00           H  
ATOM   2547 HD13 LEU A 173      -0.713 -29.685 -14.730  1.00  0.00           H  
ATOM   2548  CD2 LEU A 173      -3.355 -29.883 -14.167  1.00  0.00           C  
ATOM   2549 HD21 LEU A 173      -4.206 -29.491 -13.610  1.00  0.00           H  
ATOM   2550 HD22 LEU A 173      -3.068 -29.038 -14.793  1.00  0.00           H  
ATOM   2551 HD23 LEU A 173      -3.534 -30.726 -14.835  1.00  0.00           H  
ATOM   2552  C   LEU A 173      -3.990 -32.323 -10.489  1.00  0.00           C  
ATOM   2553  O   LEU A 173      -4.382 -33.366 -11.005  1.00  0.00           O  
ATOM   2554  N   GLU A 174      -3.962 -32.120  -9.195  1.00  0.00           N  
ATOM   2555  H   GLU A 174      -3.891 -31.165  -8.873  1.00  0.00           H  
ATOM   2556  CA  GLU A 174      -4.225 -33.171  -8.151  1.00  0.00           C  
ATOM   2557  HA  GLU A 174      -3.815 -34.125  -8.480  1.00  0.00           H  
ATOM   2558  CB  GLU A 174      -3.370 -32.845  -6.890  1.00  0.00           C  
ATOM   2559  HB2 GLU A 174      -2.316 -32.874  -7.162  1.00  0.00           H  
ATOM   2560  HB3 GLU A 174      -3.476 -31.836  -6.490  1.00  0.00           H  
ATOM   2561  CG  GLU A 174      -3.584 -33.916  -5.739  1.00  0.00           C  
ATOM   2562  HG2 GLU A 174      -4.637 -34.050  -5.496  1.00  0.00           H  
ATOM   2563  HG3 GLU A 174      -3.239 -34.869  -6.139  1.00  0.00           H  
ATOM   2564  CD  GLU A 174      -2.877 -33.428  -4.470  1.00  0.00           C  
ATOM   2565  OE1 GLU A 174      -1.672 -33.055  -4.599  1.00  0.00           O  
ATOM   2566  OE2 GLU A 174      -3.432 -33.486  -3.308  1.00  0.00           O  
ATOM   2567  C   GLU A 174      -5.733 -33.407  -7.896  1.00  0.00           C  
ATOM   2568  O   GLU A 174      -6.136 -34.459  -7.404  1.00  0.00           O  
ATOM   2569  N   LEU A 175      -6.526 -32.462  -8.320  1.00  0.00           N  
ATOM   2570  H   LEU A 175      -6.064 -31.690  -8.781  1.00  0.00           H  
ATOM   2571  CA  LEU A 175      -7.972 -32.454  -8.158  1.00  0.00           C  
ATOM   2572  HA  LEU A 175      -8.332 -33.310  -7.586  1.00  0.00           H  
ATOM   2573  CB  LEU A 175      -8.354 -31.285  -7.279  1.00  0.00           C  
ATOM   2574  HB2 LEU A 175      -8.124 -30.383  -7.846  1.00  0.00           H  
ATOM   2575  HB3 LEU A 175      -9.433 -31.309  -7.128  1.00  0.00           H  
ATOM   2576  CG  LEU A 175      -7.781 -31.256  -5.859  1.00  0.00           C  
ATOM   2577  HG  LEU A 175      -6.693 -31.258  -5.928  1.00  0.00           H  
ATOM   2578  CD1 LEU A 175      -8.234 -29.873  -5.277  1.00  0.00           C  
ATOM   2579 HD11 LEU A 175      -8.076 -29.033  -5.952  1.00  0.00           H  
ATOM   2580 HD12 LEU A 175      -9.302 -30.015  -5.116  1.00  0.00           H  
ATOM   2581 HD13 LEU A 175      -7.884 -29.746  -4.252  1.00  0.00           H  
ATOM   2582  CD2 LEU A 175      -8.393 -32.343  -4.936  1.00  0.00           C  
ATOM   2583 HD21 LEU A 175      -8.057 -32.108  -3.925  1.00  0.00           H  
ATOM   2584 HD22 LEU A 175      -9.477 -32.236  -4.905  1.00  0.00           H  
ATOM   2585 HD23 LEU A 175      -7.951 -33.288  -5.253  1.00  0.00           H  
ATOM   2586  C   LEU A 175      -8.759 -32.474  -9.446  1.00  0.00           C  
ATOM   2587  O   LEU A 175      -9.999 -32.429  -9.380  1.00  0.00           O  
ATOM   2588  N   ALA A 176      -8.186 -32.603 -10.617  1.00  0.00           N  
ATOM   2589  H   ALA A 176      -7.181 -32.683 -10.549  1.00  0.00           H  
ATOM   2590  CA  ALA A 176      -8.829 -32.562 -11.901  1.00  0.00           C  
ATOM   2591  HA  ALA A 176      -9.412 -31.641 -11.898  1.00  0.00           H  
ATOM   2592  CB  ALA A 176      -7.742 -32.290 -13.008  1.00  0.00           C  
ATOM   2593  HB1 ALA A 176      -8.325 -31.902 -13.842  1.00  0.00           H  
ATOM   2594  HB2 ALA A 176      -6.988 -31.549 -12.741  1.00  0.00           H  
ATOM   2595  HB3 ALA A 176      -7.221 -33.167 -13.394  1.00  0.00           H  
ATOM   2596  C   ALA A 176      -9.847 -33.664 -12.173  1.00  0.00           C  
ATOM   2597  O   ALA A 176     -10.958 -33.367 -12.503  1.00  0.00           O  
ATOM   2598  N   ARG A 177      -9.561 -34.947 -11.829  1.00  0.00           N  
ATOM   2599  H   ARG A 177      -8.598 -34.980 -11.527  1.00  0.00           H  
ATOM   2600  CA  ARG A 177     -10.467 -36.111 -11.850  1.00  0.00           C  
ATOM   2601  HA  ARG A 177     -10.948 -35.846 -12.793  1.00  0.00           H  
ATOM   2602  CB  ARG A 177      -9.766 -37.513 -11.905  1.00  0.00           C  
ATOM   2603  HB2 ARG A 177      -8.902 -37.362 -12.550  1.00  0.00           H  
ATOM   2604  HB3 ARG A 177      -9.292 -37.798 -10.965  1.00  0.00           H  
ATOM   2605  CG  ARG A 177     -10.614 -38.628 -12.539  1.00  0.00           C  
ATOM   2606  HG2 ARG A 177     -10.045 -39.542 -12.705  1.00  0.00           H  
ATOM   2607  HG3 ARG A 177     -11.339 -39.012 -11.821  1.00  0.00           H  
ATOM   2608  CD  ARG A 177     -11.387 -38.169 -13.764  1.00  0.00           C  
ATOM   2609  HD2 ARG A 177     -12.211 -37.530 -13.447  1.00  0.00           H  
ATOM   2610  HD3 ARG A 177     -10.753 -37.596 -14.442  1.00  0.00           H  
ATOM   2611  NE  ARG A 177     -11.999 -39.285 -14.458  1.00  0.00           N  
ATOM   2612  HE  ARG A 177     -12.867 -39.630 -14.072  1.00  0.00           H  
ATOM   2613  CZ  ARG A 177     -11.668 -39.844 -15.590  1.00  0.00           C  
ATOM   2614  NH1 ARG A 177     -10.558 -39.572 -16.151  1.00  0.00           N  
ATOM   2615 HH11 ARG A 177     -10.064 -38.836 -15.667  1.00  0.00           H  
ATOM   2616 HH12 ARG A 177     -10.360 -39.918 -17.078  1.00  0.00           H  
ATOM   2617  NH2 ARG A 177     -12.406 -40.715 -16.213  1.00  0.00           N  
ATOM   2618 HH21 ARG A 177     -13.270 -40.978 -15.760  1.00  0.00           H  
ATOM   2619 HH22 ARG A 177     -12.033 -41.187 -17.025  1.00  0.00           H  
ATOM   2620  C   ARG A 177     -11.543 -35.926 -10.776  1.00  0.00           C  
ATOM   2621  O   ARG A 177     -12.610 -36.376 -11.042  1.00  0.00           O  
ATOM   2622  N   THR A 178     -11.260 -35.218  -9.666  1.00  0.00           N  
ATOM   2623  H   THR A 178     -10.318 -34.854  -9.640  1.00  0.00           H  
ATOM   2624  CA  THR A 178     -12.273 -34.974  -8.577  1.00  0.00           C  
ATOM   2625  HA  THR A 178     -12.895 -35.839  -8.347  1.00  0.00           H  
ATOM   2626  CB  THR A 178     -11.457 -34.703  -7.277  1.00  0.00           C  
ATOM   2627  HB  THR A 178     -10.771 -33.870  -7.425  1.00  0.00           H  
ATOM   2628  CG2 THR A 178     -12.257 -34.385  -5.997  1.00  0.00           C  
ATOM   2629 HG21 THR A 178     -12.872 -35.242  -5.722  1.00  0.00           H  
ATOM   2630 HG22 THR A 178     -11.711 -34.145  -5.085  1.00  0.00           H  
ATOM   2631 HG23 THR A 178     -13.005 -33.667  -6.333  1.00  0.00           H  
ATOM   2632  OG1 THR A 178     -10.722 -35.840  -6.963  1.00  0.00           O  
ATOM   2633  HG1 THR A 178     -10.185 -36.013  -7.740  1.00  0.00           H  
ATOM   2634  C   THR A 178     -13.211 -33.860  -8.966  1.00  0.00           C  
ATOM   2635  O   THR A 178     -14.345 -33.727  -8.474  1.00  0.00           O  
ATOM   2636  N   GLY A 179     -12.889 -33.046  -9.955  1.00  0.00           N  
ATOM   2637  H   GLY A 179     -12.034 -33.133 -10.485  1.00  0.00           H  
ATOM   2638  CA  GLY A 179     -13.747 -31.951 -10.467  1.00  0.00           C  
ATOM   2639  HA2 GLY A 179     -13.395 -31.762 -11.482  1.00  0.00           H  
ATOM   2640  HA3 GLY A 179     -14.787 -32.255 -10.588  1.00  0.00           H  
ATOM   2641  C   GLY A 179     -13.747 -30.632  -9.766  1.00  0.00           C  
ATOM   2642  O   GLY A 179     -14.252 -29.663 -10.301  1.00  0.00           O  
ATOM   2643  N   ILE A 180     -13.043 -30.535  -8.594  1.00  0.00           N  
ATOM   2644  H   ILE A 180     -12.658 -31.324  -8.095  1.00  0.00           H  
ATOM   2645  CA  ILE A 180     -12.736 -29.163  -7.996  1.00  0.00           C  
ATOM   2646  HA  ILE A 180     -13.659 -28.592  -8.103  1.00  0.00           H  
ATOM   2647  CB  ILE A 180     -12.338 -29.440  -6.512  1.00  0.00           C  
ATOM   2648  HB  ILE A 180     -11.335 -29.865  -6.449  1.00  0.00           H  
ATOM   2649  CG2 ILE A 180     -12.085 -28.088  -5.824  1.00  0.00           C  
ATOM   2650 HG21 ILE A 180     -11.989 -28.232  -4.748  1.00  0.00           H  
ATOM   2651 HG22 ILE A 180     -11.155 -27.759  -6.289  1.00  0.00           H  
ATOM   2652 HG23 ILE A 180     -12.791 -27.293  -6.064  1.00  0.00           H  
ATOM   2653  CG1 ILE A 180     -13.379 -30.172  -5.612  1.00  0.00           C  
ATOM   2654 HG12 ILE A 180     -13.976 -29.422  -5.093  1.00  0.00           H  
ATOM   2655 HG13 ILE A 180     -14.049 -30.826  -6.171  1.00  0.00           H  
ATOM   2656  CD1 ILE A 180     -12.744 -31.110  -4.648  1.00  0.00           C  
ATOM   2657 HD11 ILE A 180     -13.486 -31.708  -4.118  1.00  0.00           H  
ATOM   2658 HD12 ILE A 180     -12.030 -31.782  -5.125  1.00  0.00           H  
ATOM   2659 HD13 ILE A 180     -12.068 -30.636  -3.936  1.00  0.00           H  
ATOM   2660  C   ILE A 180     -11.603 -28.478  -8.756  1.00  0.00           C  
ATOM   2661  O   ILE A 180     -10.503 -29.028  -8.994  1.00  0.00           O  
ATOM   2662  N   THR A 181     -11.880 -27.183  -9.181  1.00  0.00           N  
ATOM   2663  H   THR A 181     -12.788 -26.779  -9.000  1.00  0.00           H  
ATOM   2664  CA  THR A 181     -11.005 -26.377 -10.048  1.00  0.00           C  
ATOM   2665  HA  THR A 181     -10.315 -27.137 -10.414  1.00  0.00           H  
ATOM   2666  CB  THR A 181     -11.756 -25.791 -11.318  1.00  0.00           C  
ATOM   2667  HB  THR A 181     -10.970 -25.327 -11.914  1.00  0.00           H  
ATOM   2668  CG2 THR A 181     -12.780 -26.697 -12.012  1.00  0.00           C  
ATOM   2669 HG21 THR A 181     -13.094 -26.191 -12.925  1.00  0.00           H  
ATOM   2670 HG22 THR A 181     -12.299 -27.652 -12.222  1.00  0.00           H  
ATOM   2671 HG23 THR A 181     -13.684 -26.836 -11.420  1.00  0.00           H  
ATOM   2672  OG1 THR A 181     -12.558 -24.622 -10.951  1.00  0.00           O  
ATOM   2673  HG1 THR A 181     -12.876 -24.177 -11.741  1.00  0.00           H  
ATOM   2674  C   THR A 181     -10.202 -25.342  -9.245  1.00  0.00           C  
ATOM   2675  O   THR A 181     -10.779 -24.656  -8.299  1.00  0.00           O  
ATOM   2676  N   VAL A 182      -8.907 -25.254  -9.531  1.00  0.00           N  
ATOM   2677  H   VAL A 182      -8.522 -25.656 -10.374  1.00  0.00           H  
ATOM   2678  CA  VAL A 182      -8.044 -24.279  -8.754  1.00  0.00           C  
ATOM   2679  HA  VAL A 182      -8.674 -23.734  -8.051  1.00  0.00           H  
ATOM   2680  CB  VAL A 182      -7.036 -25.071  -7.908  1.00  0.00           C  
ATOM   2681  HB  VAL A 182      -6.294 -25.474  -8.596  1.00  0.00           H  
ATOM   2682  CG1 VAL A 182      -6.423 -24.159  -6.878  1.00  0.00           C  
ATOM   2683 HG11 VAL A 182      -5.545 -24.655  -6.465  1.00  0.00           H  
ATOM   2684 HG12 VAL A 182      -6.052 -23.238  -7.328  1.00  0.00           H  
ATOM   2685 HG13 VAL A 182      -7.156 -23.966  -6.096  1.00  0.00           H  
ATOM   2686  CG2 VAL A 182      -7.768 -26.211  -7.106  1.00  0.00           C  
ATOM   2687 HG21 VAL A 182      -7.080 -26.880  -6.590  1.00  0.00           H  
ATOM   2688 HG22 VAL A 182      -8.286 -25.640  -6.335  1.00  0.00           H  
ATOM   2689 HG23 VAL A 182      -8.376 -26.842  -7.753  1.00  0.00           H  
ATOM   2690  C   VAL A 182      -7.439 -23.298  -9.728  1.00  0.00           C  
ATOM   2691  O   VAL A 182      -6.672 -23.720 -10.601  1.00  0.00           O  
ATOM   2692  N   ASN A 183      -7.828 -22.034  -9.690  1.00  0.00           N  
ATOM   2693  H   ASN A 183      -8.419 -21.871  -8.886  1.00  0.00           H  
ATOM   2694  CA  ASN A 183      -7.470 -21.017 -10.580  1.00  0.00           C  
ATOM   2695  HA  ASN A 183      -6.650 -21.390 -11.193  1.00  0.00           H  
ATOM   2696  CB  ASN A 183      -8.677 -20.725 -11.575  1.00  0.00           C  
ATOM   2697  HB2 ASN A 183      -9.573 -20.489 -11.002  1.00  0.00           H  
ATOM   2698  HB3 ASN A 183      -8.398 -19.871 -12.189  1.00  0.00           H  
ATOM   2699  CG  ASN A 183      -8.890 -21.938 -12.493  1.00  0.00           C  
ATOM   2700  OD1 ASN A 183      -7.946 -22.387 -13.129  1.00  0.00           O  
ATOM   2701  ND2 ASN A 183     -10.103 -22.437 -12.498  1.00  0.00           N  
ATOM   2702 HD21 ASN A 183     -10.841 -22.141 -11.875  1.00  0.00           H  
ATOM   2703 HD22 ASN A 183     -10.197 -23.283 -13.041  1.00  0.00           H  
ATOM   2704  C   ASN A 183      -6.915 -19.769  -9.765  1.00  0.00           C  
ATOM   2705  O   ASN A 183      -7.114 -19.623  -8.560  1.00  0.00           O  
ATOM   2706  N   ALA A 184      -6.289 -18.834 -10.489  1.00  0.00           N  
ATOM   2707  H   ALA A 184      -6.096 -18.970 -11.471  1.00  0.00           H  
ATOM   2708  CA  ALA A 184      -5.869 -17.527  -9.885  1.00  0.00           C  
ATOM   2709  HA  ALA A 184      -6.491 -17.435  -8.995  1.00  0.00           H  
ATOM   2710  CB  ALA A 184      -4.408 -17.610  -9.433  1.00  0.00           C  
ATOM   2711  HB1 ALA A 184      -4.150 -16.639  -9.010  1.00  0.00           H  
ATOM   2712  HB2 ALA A 184      -4.194 -18.369  -8.680  1.00  0.00           H  
ATOM   2713  HB3 ALA A 184      -3.775 -17.970 -10.244  1.00  0.00           H  
ATOM   2714  C   ALA A 184      -6.163 -16.434 -10.857  1.00  0.00           C  
ATOM   2715  O   ALA A 184      -6.199 -16.636 -12.084  1.00  0.00           O  
ATOM   2716  N   VAL A 185      -6.249 -15.225 -10.320  1.00  0.00           N  
ATOM   2717  H   VAL A 185      -6.053 -15.124  -9.334  1.00  0.00           H  
ATOM   2718  CA  VAL A 185      -6.489 -13.965 -11.067  1.00  0.00           C  
ATOM   2719  HA  VAL A 185      -6.365 -14.108 -12.141  1.00  0.00           H  
ATOM   2720  CB  VAL A 185      -7.924 -13.522 -10.883  1.00  0.00           C  
ATOM   2721  HB  VAL A 185      -8.109 -13.327  -9.827  1.00  0.00           H  
ATOM   2722  CG1 VAL A 185      -8.233 -12.188 -11.639  1.00  0.00           C  
ATOM   2723 HG11 VAL A 185      -9.276 -11.909 -11.783  1.00  0.00           H  
ATOM   2724 HG12 VAL A 185      -7.695 -11.467 -11.025  1.00  0.00           H  
ATOM   2725 HG13 VAL A 185      -7.711 -12.175 -12.596  1.00  0.00           H  
ATOM   2726  CG2 VAL A 185      -8.960 -14.585 -11.315  1.00  0.00           C  
ATOM   2727 HG21 VAL A 185      -9.981 -14.204 -11.305  1.00  0.00           H  
ATOM   2728 HG22 VAL A 185      -8.812 -14.975 -12.323  1.00  0.00           H  
ATOM   2729 HG23 VAL A 185      -8.965 -15.413 -10.606  1.00  0.00           H  
ATOM   2730  C   VAL A 185      -5.444 -12.959 -10.559  1.00  0.00           C  
ATOM   2731  O   VAL A 185      -5.318 -12.750  -9.336  1.00  0.00           O  
ATOM   2732  N   CYS A 186      -4.751 -12.324 -11.483  1.00  0.00           N  
ATOM   2733  H   CYS A 186      -5.027 -12.575 -12.421  1.00  0.00           H  
ATOM   2734  CA  CYS A 186      -3.460 -11.680 -11.400  1.00  0.00           C  
ATOM   2735  HA  CYS A 186      -3.224 -11.678 -10.336  1.00  0.00           H  
ATOM   2736  CB  CYS A 186      -2.458 -12.408 -12.163  1.00  0.00           C  
ATOM   2737  HB2 CYS A 186      -2.674 -12.294 -13.226  1.00  0.00           H  
ATOM   2738  HB3 CYS A 186      -1.412 -12.103 -12.116  1.00  0.00           H  
ATOM   2739  SG  CYS A 186      -2.504 -14.229 -11.910  1.00  0.00           S  
ATOM   2740  HG  CYS A 186      -3.200 -14.540 -13.008  1.00  0.00           H  
ATOM   2741  C   CYS A 186      -3.568 -10.260 -11.900  1.00  0.00           C  
ATOM   2742  O   CYS A 186      -3.350  -9.972 -13.122  1.00  0.00           O  
ATOM   2743  N   PRO A 187      -4.119  -9.370 -11.034  1.00  0.00           N  
ATOM   2744  CD  PRO A 187      -4.506  -9.685  -9.664  1.00  0.00           C  
ATOM   2745  HD2 PRO A 187      -3.741 -10.235  -9.117  1.00  0.00           H  
ATOM   2746  HD3 PRO A 187      -5.402 -10.303  -9.702  1.00  0.00           H  
ATOM   2747  CG  PRO A 187      -4.923  -8.439  -8.973  1.00  0.00           C  
ATOM   2748  HG2 PRO A 187      -4.048  -8.110  -8.415  1.00  0.00           H  
ATOM   2749  HG3 PRO A 187      -5.831  -8.464  -8.369  1.00  0.00           H  
ATOM   2750  CB  PRO A 187      -5.101  -7.399 -10.172  1.00  0.00           C  
ATOM   2751  HB2 PRO A 187      -4.903  -6.373  -9.861  1.00  0.00           H  
ATOM   2752  HB3 PRO A 187      -6.133  -7.598 -10.460  1.00  0.00           H  
ATOM   2753  CA  PRO A 187      -4.197  -7.936 -11.228  1.00  0.00           C  
ATOM   2754  HA  PRO A 187      -4.699  -7.713 -12.168  1.00  0.00           H  
ATOM   2755  C   PRO A 187      -2.756  -7.330 -11.115  1.00  0.00           C  
ATOM   2756  O   PRO A 187      -1.825  -7.888 -10.514  1.00  0.00           O  
ATOM   2757  N   GLY A 188      -2.628  -6.076 -11.555  1.00  0.00           N  
ATOM   2758  H   GLY A 188      -3.401  -5.598 -11.996  1.00  0.00           H  
ATOM   2759  CA  GLY A 188      -1.407  -5.231 -11.259  1.00  0.00           C  
ATOM   2760  HA2 GLY A 188      -0.928  -5.672 -10.386  1.00  0.00           H  
ATOM   2761  HA3 GLY A 188      -0.767  -5.238 -12.141  1.00  0.00           H  
ATOM   2762  C   GLY A 188      -1.643  -3.758 -10.925  1.00  0.00           C  
ATOM   2763  O   GLY A 188      -0.701  -3.113 -10.438  1.00  0.00           O  
ATOM   2764  N   PHE A 189      -2.823  -3.211 -11.212  1.00  0.00           N  
ATOM   2765  H   PHE A 189      -3.355  -3.820 -11.817  1.00  0.00           H  
ATOM   2766  CA  PHE A 189      -3.049  -1.770 -11.308  1.00  0.00           C  
ATOM   2767  HA  PHE A 189      -2.353  -1.206 -10.688  1.00  0.00           H  
ATOM   2768  CB  PHE A 189      -2.671  -1.344 -12.802  1.00  0.00           C  
ATOM   2769  HB2 PHE A 189      -3.108  -2.147 -13.395  1.00  0.00           H  
ATOM   2770  HB3 PHE A 189      -3.172  -0.432 -13.122  1.00  0.00           H  
ATOM   2771  CG  PHE A 189      -1.200  -1.115 -13.148  1.00  0.00           C  
ATOM   2772  CD1 PHE A 189      -0.847   0.204 -13.501  1.00  0.00           C  
ATOM   2773  HD1 PHE A 189      -1.409   1.082 -13.218  1.00  0.00           H  
ATOM   2774  CE1 PHE A 189       0.442   0.515 -13.929  1.00  0.00           C  
ATOM   2775  HE1 PHE A 189       0.664   1.555 -14.108  1.00  0.00           H  
ATOM   2776  CZ  PHE A 189       1.348  -0.536 -14.048  1.00  0.00           C  
ATOM   2777  HZ  PHE A 189       2.360  -0.301 -14.341  1.00  0.00           H  
ATOM   2778  CE2 PHE A 189       0.894  -1.873 -13.943  1.00  0.00           C  
ATOM   2779  HE2 PHE A 189       1.599  -2.655 -14.185  1.00  0.00           H  
ATOM   2780  CD2 PHE A 189      -0.358  -2.188 -13.463  1.00  0.00           C  
ATOM   2781  HD2 PHE A 189      -0.727  -3.183 -13.267  1.00  0.00           H  
ATOM   2782  C   PHE A 189      -4.500  -1.523 -10.982  1.00  0.00           C  
ATOM   2783  O   PHE A 189      -5.183  -0.679 -11.589  1.00  0.00           O  
ATOM   2784  N   VAL A 190      -5.131  -2.194 -10.027  1.00  0.00           N  
ATOM   2785  H   VAL A 190      -4.702  -2.892  -9.435  1.00  0.00           H  
ATOM   2786  CA  VAL A 190      -6.471  -1.792  -9.510  1.00  0.00           C  
ATOM   2787  HA  VAL A 190      -7.128  -1.695 -10.375  1.00  0.00           H  
ATOM   2788  CB  VAL A 190      -7.176  -2.851  -8.657  1.00  0.00           C  
ATOM   2789  HB  VAL A 190      -6.522  -3.091  -7.819  1.00  0.00           H  
ATOM   2790  CG1 VAL A 190      -8.549  -2.421  -8.300  1.00  0.00           C  
ATOM   2791 HG11 VAL A 190      -9.008  -3.285  -7.820  1.00  0.00           H  
ATOM   2792 HG12 VAL A 190      -8.708  -1.585  -7.620  1.00  0.00           H  
ATOM   2793 HG13 VAL A 190      -9.082  -2.096  -9.194  1.00  0.00           H  
ATOM   2794  CG2 VAL A 190      -7.241  -4.179  -9.395  1.00  0.00           C  
ATOM   2795 HG21 VAL A 190      -7.881  -4.139 -10.278  1.00  0.00           H  
ATOM   2796 HG22 VAL A 190      -6.221  -4.460  -9.656  1.00  0.00           H  
ATOM   2797 HG23 VAL A 190      -7.696  -4.936  -8.757  1.00  0.00           H  
ATOM   2798  C   VAL A 190      -6.371  -0.475  -8.654  1.00  0.00           C  
ATOM   2799  O   VAL A 190      -5.473  -0.343  -7.832  1.00  0.00           O  
ATOM   2800  N   GLU A 191      -7.187   0.517  -8.851  1.00  0.00           N  
ATOM   2801  H   GLU A 191      -7.863   0.450  -9.599  1.00  0.00           H  
ATOM   2802  CA  GLU A 191      -7.336   1.701  -8.050  1.00  0.00           C  
ATOM   2803  HA  GLU A 191      -6.389   2.242  -8.060  1.00  0.00           H  
ATOM   2804  CB  GLU A 191      -8.274   2.614  -8.851  1.00  0.00           C  
ATOM   2805  HB2 GLU A 191      -7.862   2.799  -9.843  1.00  0.00           H  
ATOM   2806  HB3 GLU A 191      -9.290   2.225  -8.925  1.00  0.00           H  
ATOM   2807  CG  GLU A 191      -8.416   4.053  -8.309  1.00  0.00           C  
ATOM   2808  HG2 GLU A 191      -9.301   4.539  -8.720  1.00  0.00           H  
ATOM   2809  HG3 GLU A 191      -8.562   4.049  -7.229  1.00  0.00           H  
ATOM   2810  CD  GLU A 191      -7.215   4.955  -8.638  1.00  0.00           C  
ATOM   2811  OE1 GLU A 191      -7.431   6.032  -9.244  1.00  0.00           O  
ATOM   2812  OE2 GLU A 191      -6.162   4.798  -7.987  1.00  0.00           O  
ATOM   2813  C   GLU A 191      -7.779   1.464  -6.591  1.00  0.00           C  
ATOM   2814  O   GLU A 191      -8.962   1.321  -6.300  1.00  0.00           O  
ATOM   2815  N   THR A 192      -6.805   1.261  -5.736  1.00  0.00           N  
ATOM   2816  H   THR A 192      -5.840   1.271  -6.034  1.00  0.00           H  
ATOM   2817  CA  THR A 192      -6.922   1.038  -4.241  1.00  0.00           C  
ATOM   2818  HA  THR A 192      -7.986   1.174  -4.045  1.00  0.00           H  
ATOM   2819  CB  THR A 192      -6.569  -0.498  -3.924  1.00  0.00           C  
ATOM   2820  HB  THR A 192      -6.811  -0.710  -2.883  1.00  0.00           H  
ATOM   2821  CG2 THR A 192      -7.360  -1.431  -4.792  1.00  0.00           C  
ATOM   2822 HG21 THR A 192      -8.412  -1.268  -4.556  1.00  0.00           H  
ATOM   2823 HG22 THR A 192      -6.888  -1.282  -5.763  1.00  0.00           H  
ATOM   2824 HG23 THR A 192      -7.205  -2.432  -4.390  1.00  0.00           H  
ATOM   2825  OG1 THR A 192      -5.203  -0.729  -4.043  1.00  0.00           O  
ATOM   2826  HG1 THR A 192      -5.089  -1.469  -3.442  1.00  0.00           H  
ATOM   2827  C   THR A 192      -6.122   1.947  -3.343  1.00  0.00           C  
ATOM   2828  O   THR A 192      -5.472   2.841  -3.847  1.00  0.00           O  
ATOM   2829  N   PRO A 193      -6.221   1.867  -2.015  1.00  0.00           N  
ATOM   2830  CD  PRO A 193      -7.475   1.459  -1.249  1.00  0.00           C  
ATOM   2831  HD2 PRO A 193      -7.403   0.379  -1.119  1.00  0.00           H  
ATOM   2832  HD3 PRO A 193      -8.351   1.800  -1.798  1.00  0.00           H  
ATOM   2833  CG  PRO A 193      -7.365   1.984   0.152  1.00  0.00           C  
ATOM   2834  HG2 PRO A 193      -7.702   1.249   0.885  1.00  0.00           H  
ATOM   2835  HG3 PRO A 193      -7.867   2.951   0.160  1.00  0.00           H  
ATOM   2836  CB  PRO A 193      -5.836   2.154   0.239  1.00  0.00           C  
ATOM   2837  HB2 PRO A 193      -5.353   1.193   0.415  1.00  0.00           H  
ATOM   2838  HB3 PRO A 193      -5.491   2.779   1.063  1.00  0.00           H  
ATOM   2839  CA  PRO A 193      -5.332   2.636  -1.128  1.00  0.00           C  
ATOM   2840  HA  PRO A 193      -5.482   3.706  -1.278  1.00  0.00           H  
ATOM   2841  C   PRO A 193      -3.843   2.316  -1.377  1.00  0.00           C  
ATOM   2842  O   PRO A 193      -2.966   3.145  -1.224  1.00  0.00           O  
ATOM   2843  N   MET A 194      -3.451   1.098  -1.754  1.00  0.00           N  
ATOM   2844  H   MET A 194      -4.178   0.400  -1.824  1.00  0.00           H  
ATOM   2845  CA  MET A 194      -2.041   0.760  -2.154  1.00  0.00           C  
ATOM   2846  HA  MET A 194      -1.371   1.093  -1.362  1.00  0.00           H  
ATOM   2847  CB  MET A 194      -1.906  -0.753  -2.247  1.00  0.00           C  
ATOM   2848  HB2 MET A 194      -2.052  -1.238  -1.282  1.00  0.00           H  
ATOM   2849  HB3 MET A 194      -2.637  -1.206  -2.915  1.00  0.00           H  
ATOM   2850  CG  MET A 194      -0.411  -1.055  -2.603  1.00  0.00           C  
ATOM   2851  HG2 MET A 194       0.182  -0.242  -3.024  1.00  0.00           H  
ATOM   2852  HG3 MET A 194       0.122  -1.204  -1.664  1.00  0.00           H  
ATOM   2853  SD  MET A 194       0.034  -2.521  -3.546  1.00  0.00           S  
ATOM   2854  CE  MET A 194      -0.433  -2.091  -5.160  1.00  0.00           C  
ATOM   2855  HE1 MET A 194      -1.351  -1.525  -5.004  1.00  0.00           H  
ATOM   2856  HE2 MET A 194       0.330  -1.439  -5.585  1.00  0.00           H  
ATOM   2857  HE3 MET A 194      -0.601  -3.030  -5.688  1.00  0.00           H  
ATOM   2858  C   MET A 194      -1.714   1.512  -3.482  1.00  0.00           C  
ATOM   2859  O   MET A 194      -0.659   2.038  -3.612  1.00  0.00           O  
ATOM   2860  N   ALA A 195      -2.694   1.706  -4.373  1.00  0.00           N  
ATOM   2861  H   ALA A 195      -3.559   1.185  -4.339  1.00  0.00           H  
ATOM   2862  CA  ALA A 195      -2.461   2.498  -5.565  1.00  0.00           C  
ATOM   2863  HA  ALA A 195      -1.636   1.955  -6.026  1.00  0.00           H  
ATOM   2864  CB  ALA A 195      -3.663   2.523  -6.507  1.00  0.00           C  
ATOM   2865  HB1 ALA A 195      -3.498   2.832  -7.539  1.00  0.00           H  
ATOM   2866  HB2 ALA A 195      -4.075   1.518  -6.593  1.00  0.00           H  
ATOM   2867  HB3 ALA A 195      -4.368   3.179  -5.996  1.00  0.00           H  
ATOM   2868  C   ALA A 195      -2.031   3.940  -5.196  1.00  0.00           C  
ATOM   2869  O   ALA A 195      -1.137   4.572  -5.750  1.00  0.00           O  
ATOM   2870  N   ALA A 196      -2.795   4.476  -4.300  1.00  0.00           N  
ATOM   2871  H   ALA A 196      -3.491   3.966  -3.776  1.00  0.00           H  
ATOM   2872  CA  ALA A 196      -2.646   5.861  -3.775  1.00  0.00           C  
ATOM   2873  HA  ALA A 196      -2.598   6.502  -4.655  1.00  0.00           H  
ATOM   2874  CB  ALA A 196      -3.864   6.305  -2.962  1.00  0.00           C  
ATOM   2875  HB1 ALA A 196      -3.653   7.291  -2.551  1.00  0.00           H  
ATOM   2876  HB2 ALA A 196      -4.684   6.418  -3.671  1.00  0.00           H  
ATOM   2877  HB3 ALA A 196      -4.058   5.461  -2.299  1.00  0.00           H  
ATOM   2878  C   ALA A 196      -1.350   5.980  -2.956  1.00  0.00           C  
ATOM   2879  O   ALA A 196      -0.637   6.946  -3.111  1.00  0.00           O  
ATOM   2880  N   SER A 197      -0.915   4.894  -2.253  1.00  0.00           N  
ATOM   2881  H   SER A 197      -1.493   4.073  -2.148  1.00  0.00           H  
ATOM   2882  CA  SER A 197       0.384   4.669  -1.617  1.00  0.00           C  
ATOM   2883  HA  SER A 197       0.644   5.576  -1.072  1.00  0.00           H  
ATOM   2884  CB  SER A 197       0.173   3.543  -0.532  1.00  0.00           C  
ATOM   2885  HB2 SER A 197      -0.004   2.564  -0.978  1.00  0.00           H  
ATOM   2886  HB3 SER A 197       1.080   3.515   0.073  1.00  0.00           H  
ATOM   2887  OG  SER A 197      -0.890   3.930   0.335  1.00  0.00           O  
ATOM   2888  HG  SER A 197      -1.750   3.748  -0.050  1.00  0.00           H  
ATOM   2889  C   SER A 197       1.567   4.437  -2.581  1.00  0.00           C  
ATOM   2890  O   SER A 197       2.693   4.787  -2.197  1.00  0.00           O  
ATOM   2891  N   VAL A 198       1.455   3.915  -3.778  1.00  0.00           N  
ATOM   2892  H   VAL A 198       0.546   3.544  -4.010  1.00  0.00           H  
ATOM   2893  CA  VAL A 198       2.541   3.853  -4.803  1.00  0.00           C  
ATOM   2894  HA  VAL A 198       3.384   3.448  -4.243  1.00  0.00           H  
ATOM   2895  CB  VAL A 198       2.242   2.764  -5.789  1.00  0.00           C  
ATOM   2896  HB  VAL A 198       1.249   2.925  -6.209  1.00  0.00           H  
ATOM   2897  CG1 VAL A 198       3.094   2.860  -7.093  1.00  0.00           C  
ATOM   2898 HG11 VAL A 198       2.459   3.503  -7.702  1.00  0.00           H  
ATOM   2899 HG12 VAL A 198       4.090   3.171  -6.778  1.00  0.00           H  
ATOM   2900 HG13 VAL A 198       3.127   1.896  -7.602  1.00  0.00           H  
ATOM   2901  CG2 VAL A 198       2.416   1.353  -5.177  1.00  0.00           C  
ATOM   2902 HG21 VAL A 198       3.425   1.260  -4.776  1.00  0.00           H  
ATOM   2903 HG22 VAL A 198       1.678   1.277  -4.379  1.00  0.00           H  
ATOM   2904 HG23 VAL A 198       2.170   0.500  -5.810  1.00  0.00           H  
ATOM   2905  C   VAL A 198       2.779   5.302  -5.337  1.00  0.00           C  
ATOM   2906  O   VAL A 198       3.930   5.715  -5.344  1.00  0.00           O  
ATOM   2907  N   ARG A 199       1.726   6.022  -5.673  1.00  0.00           N  
ATOM   2908  H   ARG A 199       0.845   5.673  -5.321  1.00  0.00           H  
ATOM   2909  CA  ARG A 199       1.851   7.484  -6.085  1.00  0.00           C  
ATOM   2910  HA  ARG A 199       2.463   7.644  -6.974  1.00  0.00           H  
ATOM   2911  CB  ARG A 199       0.443   8.013  -6.484  1.00  0.00           C  
ATOM   2912  HB2 ARG A 199      -0.309   7.838  -5.713  1.00  0.00           H  
ATOM   2913  HB3 ARG A 199       0.625   9.087  -6.514  1.00  0.00           H  
ATOM   2914  CG  ARG A 199      -0.078   7.365  -7.773  1.00  0.00           C  
ATOM   2915  HG2 ARG A 199       0.678   7.426  -8.556  1.00  0.00           H  
ATOM   2916  HG3 ARG A 199      -0.117   6.286  -7.632  1.00  0.00           H  
ATOM   2917  CD  ARG A 199      -1.371   7.964  -8.328  1.00  0.00           C  
ATOM   2918  HD2 ARG A 199      -1.154   9.003  -8.578  1.00  0.00           H  
ATOM   2919  HD3 ARG A 199      -1.585   7.463  -9.272  1.00  0.00           H  
ATOM   2920  NE  ARG A 199      -2.566   7.939  -7.460  1.00  0.00           N  
ATOM   2921  HE  ARG A 199      -2.787   8.863  -7.120  1.00  0.00           H  
ATOM   2922  CZ  ARG A 199      -3.592   7.074  -7.565  1.00  0.00           C  
ATOM   2923  NH1 ARG A 199      -3.572   5.966  -8.193  1.00  0.00           N  
ATOM   2924 HH11 ARG A 199      -2.848   5.759  -8.867  1.00  0.00           H  
ATOM   2925 HH12 ARG A 199      -4.465   5.513  -8.325  1.00  0.00           H  
ATOM   2926  NH2 ARG A 199      -4.806   7.382  -7.201  1.00  0.00           N  
ATOM   2927 HH21 ARG A 199      -5.093   8.307  -6.915  1.00  0.00           H  
ATOM   2928 HH22 ARG A 199      -5.570   6.728  -7.291  1.00  0.00           H  
ATOM   2929  C   ARG A 199       2.443   8.297  -5.018  1.00  0.00           C  
ATOM   2930  O   ARG A 199       3.257   9.205  -5.229  1.00  0.00           O  
ATOM   2931  N   GLU A 200       2.028   8.095  -3.806  1.00  0.00           N  
ATOM   2932  H   GLU A 200       1.340   7.380  -3.619  1.00  0.00           H  
ATOM   2933  CA  GLU A 200       2.469   8.901  -2.647  1.00  0.00           C  
ATOM   2934  HA  GLU A 200       2.253   9.952  -2.843  1.00  0.00           H  
ATOM   2935  CB  GLU A 200       1.637   8.351  -1.479  1.00  0.00           C  
ATOM   2936  HB2 GLU A 200       0.620   8.687  -1.676  1.00  0.00           H  
ATOM   2937  HB3 GLU A 200       1.606   7.284  -1.699  1.00  0.00           H  
ATOM   2938  CG  GLU A 200       2.203   8.466  -0.054  1.00  0.00           C  
ATOM   2939  HG2 GLU A 200       2.639   7.526   0.284  1.00  0.00           H  
ATOM   2940  HG3 GLU A 200       2.986   9.215   0.069  1.00  0.00           H  
ATOM   2941  CD  GLU A 200       1.089   8.915   0.879  1.00  0.00           C  
ATOM   2942  OE1 GLU A 200       0.654   8.139   1.742  1.00  0.00           O  
ATOM   2943  OE2 GLU A 200       0.671  10.117   0.702  1.00  0.00           O  
ATOM   2944  C   GLU A 200       4.003   8.669  -2.427  1.00  0.00           C  
ATOM   2945  O   GLU A 200       4.809   9.621  -2.460  1.00  0.00           O  
ATOM   2946  N   HIE A 201       4.505   7.392  -2.296  1.00  0.00           N  
ATOM   2947  H   HIE A 201       3.820   6.651  -2.302  1.00  0.00           H  
ATOM   2948  CA  HIE A 201       5.904   7.021  -2.277  1.00  0.00           C  
ATOM   2949  HA  HIE A 201       6.290   7.379  -1.323  1.00  0.00           H  
ATOM   2950  CB  HIE A 201       6.059   5.536  -2.331  1.00  0.00           C  
ATOM   2951  HB2 HIE A 201       5.636   5.183  -1.390  1.00  0.00           H  
ATOM   2952  HB3 HIE A 201       5.537   5.002  -3.125  1.00  0.00           H  
ATOM   2953  CG  HIE A 201       7.524   5.006  -2.467  1.00  0.00           C  
ATOM   2954  ND1 HIE A 201       8.234   4.742  -3.679  1.00  0.00           N  
ATOM   2955  CE1 HIE A 201       9.414   4.239  -3.248  1.00  0.00           C  
ATOM   2956  HE1 HIE A 201      10.153   3.868  -3.943  1.00  0.00           H  
ATOM   2957  NE2 HIE A 201       9.480   4.210  -1.913  1.00  0.00           N  
ATOM   2958  HE2 HIE A 201      10.281   3.977  -1.345  1.00  0.00           H  
ATOM   2959  CD2 HIE A 201       8.280   4.674  -1.388  1.00  0.00           C  
ATOM   2960  HD2 HIE A 201       7.951   4.711  -0.360  1.00  0.00           H  
ATOM   2961  C   HIE A 201       6.661   7.681  -3.508  1.00  0.00           C  
ATOM   2962  O   HIE A 201       7.659   8.430  -3.387  1.00  0.00           O  
ATOM   2963  N   TYR A 202       6.173   7.439  -4.726  1.00  0.00           N  
ATOM   2964  H   TYR A 202       5.401   6.791  -4.795  1.00  0.00           H  
ATOM   2965  CA  TYR A 202       6.820   8.015  -5.945  1.00  0.00           C  
ATOM   2966  HA  TYR A 202       7.820   7.610  -6.095  1.00  0.00           H  
ATOM   2967  CB  TYR A 202       5.907   7.632  -7.147  1.00  0.00           C  
ATOM   2968  HB2 TYR A 202       5.783   6.550  -7.126  1.00  0.00           H  
ATOM   2969  HB3 TYR A 202       4.889   8.020  -7.108  1.00  0.00           H  
ATOM   2970  CG  TYR A 202       6.406   8.070  -8.507  1.00  0.00           C  
ATOM   2971  CD1 TYR A 202       6.276   9.380  -9.051  1.00  0.00           C  
ATOM   2972  HD1 TYR A 202       5.728  10.150  -8.527  1.00  0.00           H  
ATOM   2973  CE1 TYR A 202       6.691   9.739 -10.343  1.00  0.00           C  
ATOM   2974  HE1 TYR A 202       6.745  10.768 -10.667  1.00  0.00           H  
ATOM   2975  CZ  TYR A 202       7.378   8.748 -11.136  1.00  0.00           C  
ATOM   2976  OH  TYR A 202       7.742   9.090 -12.427  1.00  0.00           O  
ATOM   2977  HH  TYR A 202       7.619   8.457 -13.137  1.00  0.00           H  
ATOM   2978  CE2 TYR A 202       7.342   7.496 -10.687  1.00  0.00           C  
ATOM   2979  HE2 TYR A 202       7.781   6.721 -11.300  1.00  0.00           H  
ATOM   2980  CD2 TYR A 202       6.970   7.115  -9.333  1.00  0.00           C  
ATOM   2981  HD2 TYR A 202       6.938   6.090  -8.995  1.00  0.00           H  
ATOM   2982  C   TYR A 202       6.886   9.617  -5.926  1.00  0.00           C  
ATOM   2983  O   TYR A 202       7.883  10.175  -6.362  1.00  0.00           O  
ATOM   2984  N   SER A 203       5.878  10.380  -5.358  1.00  0.00           N  
ATOM   2985  H   SER A 203       5.055   9.851  -5.107  1.00  0.00           H  
ATOM   2986  CA  SER A 203       5.950  11.801  -5.094  1.00  0.00           C  
ATOM   2987  HA  SER A 203       6.275  12.268  -6.023  1.00  0.00           H  
ATOM   2988  CB  SER A 203       4.605  12.446  -4.785  1.00  0.00           C  
ATOM   2989  HB2 SER A 203       4.281  12.266  -3.760  1.00  0.00           H  
ATOM   2990  HB3 SER A 203       4.815  13.497  -4.987  1.00  0.00           H  
ATOM   2991  OG  SER A 203       3.641  11.936  -5.755  1.00  0.00           O  
ATOM   2992  HG  SER A 203       3.621  10.984  -5.630  1.00  0.00           H  
ATOM   2993  C   SER A 203       6.851  12.195  -3.893  1.00  0.00           C  
ATOM   2994  O   SER A 203       7.149  13.397  -3.719  1.00  0.00           O  
ATOM   2995  N   ASP A 204       7.326  11.239  -3.115  1.00  0.00           N  
ATOM   2996  H   ASP A 204       7.058  10.290  -3.331  1.00  0.00           H  
ATOM   2997  CA  ASP A 204       8.361  11.387  -2.167  1.00  0.00           C  
ATOM   2998  HA  ASP A 204       8.417  12.390  -1.744  1.00  0.00           H  
ATOM   2999  CB  ASP A 204       8.287  10.426  -1.009  1.00  0.00           C  
ATOM   3000  HB2 ASP A 204       8.049   9.429  -1.377  1.00  0.00           H  
ATOM   3001  HB3 ASP A 204       9.256  10.438  -0.510  1.00  0.00           H  
ATOM   3002  CG  ASP A 204       7.211  10.722   0.112  1.00  0.00           C  
ATOM   3003  OD1 ASP A 204       7.085   9.868   1.065  1.00  0.00           O  
ATOM   3004  OD2 ASP A 204       6.612  11.825  -0.007  1.00  0.00           O  
ATOM   3005  C   ASP A 204       9.741  11.340  -2.879  1.00  0.00           C  
ATOM   3006  O   ASP A 204      10.578  12.262  -2.719  1.00  0.00           O  
ATOM   3007  N   ILE A 205       9.999  10.284  -3.658  1.00  0.00           N  
ATOM   3008  H   ILE A 205       9.254   9.609  -3.755  1.00  0.00           H  
ATOM   3009  CA  ILE A 205      11.182   9.981  -4.424  1.00  0.00           C  
ATOM   3010  HA  ILE A 205      11.976  10.131  -3.691  1.00  0.00           H  
ATOM   3011  CB  ILE A 205      11.271   8.561  -5.002  1.00  0.00           C  
ATOM   3012  HB  ILE A 205      10.419   8.289  -5.625  1.00  0.00           H  
ATOM   3013  CG2 ILE A 205      12.502   8.437  -5.992  1.00  0.00           C  
ATOM   3014 HG21 ILE A 205      13.377   8.658  -5.380  1.00  0.00           H  
ATOM   3015 HG22 ILE A 205      12.568   7.444  -6.438  1.00  0.00           H  
ATOM   3016 HG23 ILE A 205      12.355   9.087  -6.855  1.00  0.00           H  
ATOM   3017  CG1 ILE A 205      11.264   7.488  -3.880  1.00  0.00           C  
ATOM   3018 HG12 ILE A 205      10.327   7.527  -3.323  1.00  0.00           H  
ATOM   3019 HG13 ILE A 205      11.373   6.463  -4.234  1.00  0.00           H  
ATOM   3020  CD1 ILE A 205      12.435   7.640  -2.830  1.00  0.00           C  
ATOM   3021 HD11 ILE A 205      12.158   8.366  -2.066  1.00  0.00           H  
ATOM   3022 HD12 ILE A 205      12.491   6.722  -2.243  1.00  0.00           H  
ATOM   3023 HD13 ILE A 205      13.375   7.853  -3.340  1.00  0.00           H  
ATOM   3024  C   ILE A 205      11.428  11.118  -5.459  1.00  0.00           C  
ATOM   3025  O   ILE A 205      12.382  11.843  -5.405  1.00  0.00           O  
ATOM   3026  N   TRP A 206      10.405  11.453  -6.259  1.00  0.00           N  
ATOM   3027  H   TRP A 206       9.502  11.070  -6.016  1.00  0.00           H  
ATOM   3028  CA  TRP A 206      10.409  12.489  -7.277  1.00  0.00           C  
ATOM   3029  HA  TRP A 206      11.459  12.707  -7.477  1.00  0.00           H  
ATOM   3030  CB  TRP A 206       9.920  11.911  -8.610  1.00  0.00           C  
ATOM   3031  HB2 TRP A 206       8.867  11.704  -8.418  1.00  0.00           H  
ATOM   3032  HB3 TRP A 206       9.986  12.799  -9.239  1.00  0.00           H  
ATOM   3033  CG  TRP A 206      10.682  10.783  -9.272  1.00  0.00           C  
ATOM   3034  CD1 TRP A 206      10.424   9.516  -9.111  1.00  0.00           C  
ATOM   3035  HD1 TRP A 206       9.665   9.063  -8.491  1.00  0.00           H  
ATOM   3036  NE1 TRP A 206      11.149   8.822 -10.029  1.00  0.00           N  
ATOM   3037  HE1 TRP A 206      10.988   7.839 -10.191  1.00  0.00           H  
ATOM   3038  CE2 TRP A 206      12.120   9.517 -10.683  1.00  0.00           C  
ATOM   3039  CZ2 TRP A 206      13.160   9.145 -11.579  1.00  0.00           C  
ATOM   3040  HZ2 TRP A 206      13.213   8.123 -11.926  1.00  0.00           H  
ATOM   3041  CH2 TRP A 206      14.026  10.108 -12.047  1.00  0.00           C  
ATOM   3042  HH2 TRP A 206      14.895   9.839 -12.627  1.00  0.00           H  
ATOM   3043  CZ3 TRP A 206      13.749  11.470 -11.677  1.00  0.00           C  
ATOM   3044  HZ3 TRP A 206      14.361  12.285 -12.036  1.00  0.00           H  
ATOM   3045  CE3 TRP A 206      12.627  11.840 -10.899  1.00  0.00           C  
ATOM   3046  HE3 TRP A 206      12.556  12.841 -10.499  1.00  0.00           H  
ATOM   3047  CD2 TRP A 206      11.806  10.832 -10.277  1.00  0.00           C  
ATOM   3048  C   TRP A 206       9.734  13.843  -6.905  1.00  0.00           C  
ATOM   3049  O   TRP A 206       8.785  13.828  -6.141  1.00  0.00           O  
ATOM   3050  N   GLU A 207      10.269  14.982  -7.290  1.00  0.00           N  
ATOM   3051  H   GLU A 207      11.144  14.853  -7.776  1.00  0.00           H  
ATOM   3052  CA  GLU A 207       9.806  16.336  -7.038  1.00  0.00           C  
ATOM   3053  HA  GLU A 207       9.409  16.297  -6.024  1.00  0.00           H  
ATOM   3054  CB  GLU A 207      11.031  17.278  -7.042  1.00  0.00           C  
ATOM   3055  HB2 GLU A 207      11.507  16.904  -7.949  1.00  0.00           H  
ATOM   3056  HB3 GLU A 207      10.649  18.274  -7.262  1.00  0.00           H  
ATOM   3057  CG  GLU A 207      11.948  17.180  -5.839  1.00  0.00           C  
ATOM   3058  HG2 GLU A 207      11.343  17.369  -4.952  1.00  0.00           H  
ATOM   3059  HG3 GLU A 207      12.387  16.182  -5.848  1.00  0.00           H  
ATOM   3060  CD  GLU A 207      13.263  17.982  -5.873  1.00  0.00           C  
ATOM   3061  OE1 GLU A 207      14.317  17.329  -5.543  1.00  0.00           O  
ATOM   3062  OE2 GLU A 207      13.185  19.165  -6.281  1.00  0.00           O  
ATOM   3063  C   GLU A 207       8.676  16.679  -7.980  1.00  0.00           C  
ATOM   3064  O   GLU A 207       8.725  17.319  -9.019  1.00  0.00           O  
ATOM   3065  N   VAL A 208       7.486  16.056  -7.677  1.00  0.00           N  
ATOM   3066  H   VAL A 208       7.493  15.497  -6.835  1.00  0.00           H  
ATOM   3067  CA  VAL A 208       6.123  16.030  -8.429  1.00  0.00           C  
ATOM   3068  HA  VAL A 208       6.063  16.943  -9.023  1.00  0.00           H  
ATOM   3069  CB  VAL A 208       6.050  14.781  -9.481  1.00  0.00           C  
ATOM   3070  HB  VAL A 208       5.143  14.886 -10.077  1.00  0.00           H  
ATOM   3071  CG1 VAL A 208       7.211  14.623 -10.466  1.00  0.00           C  
ATOM   3072 HG11 VAL A 208       7.315  15.502 -11.104  1.00  0.00           H  
ATOM   3073 HG12 VAL A 208       8.203  14.476 -10.038  1.00  0.00           H  
ATOM   3074 HG13 VAL A 208       6.813  13.829 -11.098  1.00  0.00           H  
ATOM   3075  CG2 VAL A 208       5.840  13.399  -8.744  1.00  0.00           C  
ATOM   3076 HG21 VAL A 208       6.748  13.079  -8.234  1.00  0.00           H  
ATOM   3077 HG22 VAL A 208       4.950  13.366  -8.115  1.00  0.00           H  
ATOM   3078 HG23 VAL A 208       5.636  12.703  -9.557  1.00  0.00           H  
ATOM   3079  C   VAL A 208       4.926  16.095  -7.556  1.00  0.00           C  
ATOM   3080  O   VAL A 208       5.004  15.640  -6.417  1.00  0.00           O  
ATOM   3081  N   SER A 209       3.808  16.498  -8.141  1.00  0.00           N  
ATOM   3082  H   SER A 209       3.995  16.878  -9.059  1.00  0.00           H  
ATOM   3083  CA  SER A 209       2.429  16.344  -7.654  1.00  0.00           C  
ATOM   3084  HA  SER A 209       2.334  16.730  -6.639  1.00  0.00           H  
ATOM   3085  CB  SER A 209       1.539  17.140  -8.616  1.00  0.00           C  
ATOM   3086  HB2 SER A 209       1.735  18.201  -8.457  1.00  0.00           H  
ATOM   3087  HB3 SER A 209       1.822  16.840  -9.624  1.00  0.00           H  
ATOM   3088  OG  SER A 209       0.199  17.031  -8.182  1.00  0.00           O  
ATOM   3089  HG  SER A 209      -0.325  17.767  -8.506  1.00  0.00           H  
ATOM   3090  C   SER A 209       1.923  14.883  -7.696  1.00  0.00           C  
ATOM   3091  O   SER A 209       2.145  14.156  -8.622  1.00  0.00           O  
ATOM   3092  N   THR A 210       1.154  14.403  -6.662  1.00  0.00           N  
ATOM   3093  H   THR A 210       1.049  14.905  -5.793  1.00  0.00           H  
ATOM   3094  CA  THR A 210       0.446  13.117  -6.715  1.00  0.00           C  
ATOM   3095  HA  THR A 210       1.242  12.373  -6.708  1.00  0.00           H  
ATOM   3096  CB  THR A 210      -0.315  12.752  -5.393  1.00  0.00           C  
ATOM   3097  HB  THR A 210      -0.821  11.796  -5.532  1.00  0.00           H  
ATOM   3098  CG2 THR A 210       0.655  12.537  -4.276  1.00  0.00           C  
ATOM   3099 HG21 THR A 210       0.243  12.562  -3.267  1.00  0.00           H  
ATOM   3100 HG22 THR A 210       1.336  11.689  -4.357  1.00  0.00           H  
ATOM   3101 HG23 THR A 210       1.432  13.301  -4.307  1.00  0.00           H  
ATOM   3102  OG1 THR A 210      -1.329  13.734  -4.995  1.00  0.00           O  
ATOM   3103  HG1 THR A 210      -2.040  13.193  -4.644  1.00  0.00           H  
ATOM   3104  C   THR A 210      -0.535  13.044  -7.899  1.00  0.00           C  
ATOM   3105  O   THR A 210      -0.795  11.941  -8.312  1.00  0.00           O  
ATOM   3106  N   GLU A 211      -1.153  14.167  -8.352  1.00  0.00           N  
ATOM   3107  H   GLU A 211      -1.166  14.992  -7.769  1.00  0.00           H  
ATOM   3108  CA  GLU A 211      -1.889  14.289  -9.617  1.00  0.00           C  
ATOM   3109  HA  GLU A 211      -2.608  13.470  -9.602  1.00  0.00           H  
ATOM   3110  CB  GLU A 211      -2.590  15.670  -9.624  1.00  0.00           C  
ATOM   3111  HB2 GLU A 211      -2.947  15.882  -8.617  1.00  0.00           H  
ATOM   3112  HB3 GLU A 211      -1.900  16.448  -9.947  1.00  0.00           H  
ATOM   3113  CG  GLU A 211      -3.773  15.788 -10.575  1.00  0.00           C  
ATOM   3114  HG2 GLU A 211      -4.149  16.811 -10.607  1.00  0.00           H  
ATOM   3115  HG3 GLU A 211      -3.415  15.489 -11.560  1.00  0.00           H  
ATOM   3116  CD  GLU A 211      -5.028  15.026 -10.321  1.00  0.00           C  
ATOM   3117  OE1 GLU A 211      -5.625  14.414 -11.259  1.00  0.00           O  
ATOM   3118  OE2 GLU A 211      -5.287  14.694  -9.129  1.00  0.00           O  
ATOM   3119  C   GLU A 211      -1.000  14.111 -10.861  1.00  0.00           C  
ATOM   3120  O   GLU A 211      -1.464  13.683 -11.911  1.00  0.00           O  
ATOM   3121  N   GLU A 212       0.318  14.487 -10.772  1.00  0.00           N  
ATOM   3122  H   GLU A 212       0.592  15.001  -9.946  1.00  0.00           H  
ATOM   3123  CA  GLU A 212       1.357  14.223 -11.848  1.00  0.00           C  
ATOM   3124  HA  GLU A 212       0.828  14.324 -12.796  1.00  0.00           H  
ATOM   3125  CB  GLU A 212       2.518  15.280 -11.911  1.00  0.00           C  
ATOM   3126  HB2 GLU A 212       2.015  16.229 -12.097  1.00  0.00           H  
ATOM   3127  HB3 GLU A 212       3.034  15.382 -10.956  1.00  0.00           H  
ATOM   3128  CG  GLU A 212       3.600  14.980 -12.914  1.00  0.00           C  
ATOM   3129  HG2 GLU A 212       4.451  15.656 -12.831  1.00  0.00           H  
ATOM   3130  HG3 GLU A 212       4.125  14.071 -12.619  1.00  0.00           H  
ATOM   3131  CD  GLU A 212       3.134  14.864 -14.390  1.00  0.00           C  
ATOM   3132  OE1 GLU A 212       2.005  15.348 -14.675  1.00  0.00           O  
ATOM   3133  OE2 GLU A 212       3.892  14.299 -15.244  1.00  0.00           O  
ATOM   3134  C   GLU A 212       1.876  12.754 -11.686  1.00  0.00           C  
ATOM   3135  O   GLU A 212       1.922  12.041 -12.650  1.00  0.00           O  
ATOM   3136  N   ALA A 213       2.145  12.199 -10.494  1.00  0.00           N  
ATOM   3137  H   ALA A 213       2.167  12.843  -9.715  1.00  0.00           H  
ATOM   3138  CA  ALA A 213       2.375  10.792 -10.284  1.00  0.00           C  
ATOM   3139  HA  ALA A 213       3.248  10.509 -10.874  1.00  0.00           H  
ATOM   3140  CB  ALA A 213       2.579  10.535  -8.775  1.00  0.00           C  
ATOM   3141  HB1 ALA A 213       3.311  11.274  -8.450  1.00  0.00           H  
ATOM   3142  HB2 ALA A 213       1.591  10.534  -8.313  1.00  0.00           H  
ATOM   3143  HB3 ALA A 213       2.917   9.525  -8.545  1.00  0.00           H  
ATOM   3144  C   ALA A 213       1.234   9.856 -10.817  1.00  0.00           C  
ATOM   3145  O   ALA A 213       1.462   8.686 -11.107  1.00  0.00           O  
ATOM   3146  N   PHE A 214       0.020  10.337 -10.900  1.00  0.00           N  
ATOM   3147  H   PHE A 214      -0.179  11.293 -10.639  1.00  0.00           H  
ATOM   3148  CA  PHE A 214      -1.113   9.572 -11.392  1.00  0.00           C  
ATOM   3149  HA  PHE A 214      -1.294   8.606 -10.921  1.00  0.00           H  
ATOM   3150  CB  PHE A 214      -2.458  10.424 -11.232  1.00  0.00           C  
ATOM   3151  HB2 PHE A 214      -2.647  10.745 -10.208  1.00  0.00           H  
ATOM   3152  HB3 PHE A 214      -2.441  11.362 -11.786  1.00  0.00           H  
ATOM   3153  CG  PHE A 214      -3.677   9.612 -11.648  1.00  0.00           C  
ATOM   3154  CD1 PHE A 214      -4.372   9.691 -12.873  1.00  0.00           C  
ATOM   3155  HD1 PHE A 214      -4.004  10.307 -13.680  1.00  0.00           H  
ATOM   3156  CE1 PHE A 214      -5.537   8.932 -13.092  1.00  0.00           C  
ATOM   3157  HE1 PHE A 214      -5.888   8.913 -14.114  1.00  0.00           H  
ATOM   3158  CZ  PHE A 214      -6.095   8.125 -12.105  1.00  0.00           C  
ATOM   3159  HZ  PHE A 214      -6.921   7.442 -12.236  1.00  0.00           H  
ATOM   3160  CE2 PHE A 214      -5.442   8.117 -10.857  1.00  0.00           C  
ATOM   3161  HE2 PHE A 214      -5.790   7.381 -10.147  1.00  0.00           H  
ATOM   3162  CD2 PHE A 214      -4.330   8.857 -10.643  1.00  0.00           C  
ATOM   3163  HD2 PHE A 214      -3.792   8.732  -9.714  1.00  0.00           H  
ATOM   3164  C   PHE A 214      -1.033   9.436 -12.965  1.00  0.00           C  
ATOM   3165  O   PHE A 214      -1.366   8.395 -13.543  1.00  0.00           O  
ATOM   3166  N   ASP A 215      -0.513  10.469 -13.628  1.00  0.00           N  
ATOM   3167  H   ASP A 215      -0.179  11.261 -13.099  1.00  0.00           H  
ATOM   3168  CA  ASP A 215      -0.257  10.506 -15.075  1.00  0.00           C  
ATOM   3169  HA  ASP A 215      -1.160  10.169 -15.584  1.00  0.00           H  
ATOM   3170  CB  ASP A 215       0.002  12.065 -15.468  1.00  0.00           C  
ATOM   3171  HB2 ASP A 215      -0.602  12.732 -14.852  1.00  0.00           H  
ATOM   3172  HB3 ASP A 215       1.061  12.293 -15.341  1.00  0.00           H  
ATOM   3173  CG  ASP A 215      -0.518  12.358 -16.902  1.00  0.00           C  
ATOM   3174  OD1 ASP A 215      -0.965  11.418 -17.588  1.00  0.00           O  
ATOM   3175  OD2 ASP A 215      -0.472  13.526 -17.359  1.00  0.00           O  
ATOM   3176  C   ASP A 215       0.968   9.593 -15.368  1.00  0.00           C  
ATOM   3177  O   ASP A 215       0.932   8.817 -16.289  1.00  0.00           O  
ATOM   3178  N   ARG A 216       2.026   9.699 -14.569  1.00  0.00           N  
ATOM   3179  H   ARG A 216       1.952  10.440 -13.887  1.00  0.00           H  
ATOM   3180  CA  ARG A 216       3.284   8.948 -14.630  1.00  0.00           C  
ATOM   3181  HA  ARG A 216       3.727   9.265 -15.574  1.00  0.00           H  
ATOM   3182  CB  ARG A 216       4.195   9.346 -13.449  1.00  0.00           C  
ATOM   3183  HB2 ARG A 216       3.729   9.153 -12.483  1.00  0.00           H  
ATOM   3184  HB3 ARG A 216       5.067   8.705 -13.315  1.00  0.00           H  
ATOM   3185  CG  ARG A 216       4.581  10.870 -13.508  1.00  0.00           C  
ATOM   3186  HG2 ARG A 216       3.764  11.511 -13.841  1.00  0.00           H  
ATOM   3187  HG3 ARG A 216       4.892  11.207 -12.519  1.00  0.00           H  
ATOM   3188  CD  ARG A 216       5.693  10.959 -14.543  1.00  0.00           C  
ATOM   3189  HD2 ARG A 216       6.561  10.400 -14.193  1.00  0.00           H  
ATOM   3190  HD3 ARG A 216       5.489  10.461 -15.491  1.00  0.00           H  
ATOM   3191  NE  ARG A 216       6.024  12.386 -14.763  1.00  0.00           N  
ATOM   3192  HE  ARG A 216       5.255  13.031 -14.653  1.00  0.00           H  
ATOM   3193  CZ  ARG A 216       7.071  13.063 -14.738  1.00  0.00           C  
ATOM   3194  NH1 ARG A 216       8.203  12.479 -14.530  1.00  0.00           N  
ATOM   3195 HH11 ARG A 216       8.186  11.471 -14.470  1.00  0.00           H  
ATOM   3196 HH12 ARG A 216       8.996  13.101 -14.464  1.00  0.00           H  
ATOM   3197  NH2 ARG A 216       7.051  14.373 -14.797  1.00  0.00           N  
ATOM   3198 HH21 ARG A 216       6.199  14.915 -14.787  1.00  0.00           H  
ATOM   3199 HH22 ARG A 216       7.875  14.951 -14.708  1.00  0.00           H  
ATOM   3200  C   ARG A 216       2.982   7.393 -14.577  1.00  0.00           C  
ATOM   3201  O   ARG A 216       3.507   6.581 -15.399  1.00  0.00           O  
ATOM   3202  N   ILE A 217       2.162   7.006 -13.637  1.00  0.00           N  
ATOM   3203  H   ILE A 217       1.893   7.711 -12.966  1.00  0.00           H  
ATOM   3204  CA  ILE A 217       1.822   5.527 -13.573  1.00  0.00           C  
ATOM   3205  HA  ILE A 217       2.695   4.988 -13.941  1.00  0.00           H  
ATOM   3206  CB  ILE A 217       1.616   5.146 -12.098  1.00  0.00           C  
ATOM   3207  HB  ILE A 217       0.776   5.771 -11.794  1.00  0.00           H  
ATOM   3208  CG2 ILE A 217       1.371   3.610 -11.904  1.00  0.00           C  
ATOM   3209 HG21 ILE A 217       1.649   3.241 -10.917  1.00  0.00           H  
ATOM   3210 HG22 ILE A 217       0.320   3.454 -12.146  1.00  0.00           H  
ATOM   3211 HG23 ILE A 217       1.843   3.003 -12.677  1.00  0.00           H  
ATOM   3212  CG1 ILE A 217       2.814   5.554 -11.151  1.00  0.00           C  
ATOM   3213 HG12 ILE A 217       2.948   6.635 -11.105  1.00  0.00           H  
ATOM   3214 HG13 ILE A 217       2.487   5.361 -10.130  1.00  0.00           H  
ATOM   3215  CD1 ILE A 217       4.128   4.795 -11.296  1.00  0.00           C  
ATOM   3216 HD11 ILE A 217       4.792   5.011 -10.459  1.00  0.00           H  
ATOM   3217 HD12 ILE A 217       3.923   3.724 -11.302  1.00  0.00           H  
ATOM   3218 HD13 ILE A 217       4.528   5.128 -12.254  1.00  0.00           H  
ATOM   3219  C   ILE A 217       0.696   5.108 -14.537  1.00  0.00           C  
ATOM   3220  O   ILE A 217       0.816   4.075 -15.150  1.00  0.00           O  
ATOM   3221  N   THR A 218      -0.364   5.919 -14.815  1.00  0.00           N  
ATOM   3222  H   THR A 218      -0.428   6.883 -14.523  1.00  0.00           H  
ATOM   3223  CA  THR A 218      -1.371   5.547 -15.843  1.00  0.00           C  
ATOM   3224  HA  THR A 218      -1.801   4.546 -15.828  1.00  0.00           H  
ATOM   3225  CB  THR A 218      -2.580   6.514 -15.877  1.00  0.00           C  
ATOM   3226  HB  THR A 218      -3.175   6.241 -16.747  1.00  0.00           H  
ATOM   3227  CG2 THR A 218      -3.489   6.322 -14.622  1.00  0.00           C  
ATOM   3228 HG21 THR A 218      -3.092   6.628 -13.654  1.00  0.00           H  
ATOM   3229 HG22 THR A 218      -4.428   6.875 -14.655  1.00  0.00           H  
ATOM   3230 HG23 THR A 218      -3.665   5.247 -14.596  1.00  0.00           H  
ATOM   3231  OG1 THR A 218      -2.251   7.936 -15.929  1.00  0.00           O  
ATOM   3232  HG1 THR A 218      -1.860   8.029 -15.057  1.00  0.00           H  
ATOM   3233  C   THR A 218      -0.806   5.517 -17.293  1.00  0.00           C  
ATOM   3234  O   THR A 218      -0.973   4.501 -17.951  1.00  0.00           O  
ATOM   3235  N   ALA A 219       0.136   6.472 -17.668  1.00  0.00           N  
ATOM   3236  H   ALA A 219       0.209   7.382 -17.236  1.00  0.00           H  
ATOM   3237  CA  ALA A 219       1.036   6.269 -18.837  1.00  0.00           C  
ATOM   3238  HA  ALA A 219       0.519   6.316 -19.795  1.00  0.00           H  
ATOM   3239  CB  ALA A 219       2.038   7.398 -18.827  1.00  0.00           C  
ATOM   3240  HB1 ALA A 219       1.492   8.289 -19.137  1.00  0.00           H  
ATOM   3241  HB2 ALA A 219       2.607   7.530 -17.907  1.00  0.00           H  
ATOM   3242  HB3 ALA A 219       2.786   7.257 -19.606  1.00  0.00           H  
ATOM   3243  C   ALA A 219       1.752   4.924 -18.801  1.00  0.00           C  
ATOM   3244  O   ALA A 219       2.035   4.470 -19.878  1.00  0.00           O  
ATOM   3245  N   ARG A 220       2.111   4.212 -17.667  1.00  0.00           N  
ATOM   3246  H   ARG A 220       1.920   4.607 -16.758  1.00  0.00           H  
ATOM   3247  CA  ARG A 220       2.778   2.882 -17.784  1.00  0.00           C  
ATOM   3248  HA  ARG A 220       3.530   2.789 -18.567  1.00  0.00           H  
ATOM   3249  CB  ARG A 220       3.429   2.462 -16.402  1.00  0.00           C  
ATOM   3250  HB2 ARG A 220       2.785   2.716 -15.559  1.00  0.00           H  
ATOM   3251  HB3 ARG A 220       3.569   1.389 -16.266  1.00  0.00           H  
ATOM   3252  CG  ARG A 220       4.795   3.157 -16.120  1.00  0.00           C  
ATOM   3253  HG2 ARG A 220       5.415   3.221 -17.014  1.00  0.00           H  
ATOM   3254  HG3 ARG A 220       4.799   4.177 -15.734  1.00  0.00           H  
ATOM   3255  CD  ARG A 220       5.557   2.376 -15.011  1.00  0.00           C  
ATOM   3256  HD2 ARG A 220       4.912   2.029 -14.204  1.00  0.00           H  
ATOM   3257  HD3 ARG A 220       6.040   1.557 -15.545  1.00  0.00           H  
ATOM   3258  NE  ARG A 220       6.754   3.097 -14.428  1.00  0.00           N  
ATOM   3259  HE  ARG A 220       7.108   3.790 -15.073  1.00  0.00           H  
ATOM   3260  CZ  ARG A 220       7.505   2.722 -13.327  1.00  0.00           C  
ATOM   3261  NH1 ARG A 220       8.301   3.559 -12.813  1.00  0.00           N  
ATOM   3262 HH11 ARG A 220       8.557   4.463 -13.181  1.00  0.00           H  
ATOM   3263 HH12 ARG A 220       8.883   3.174 -12.082  1.00  0.00           H  
ATOM   3264  NH2 ARG A 220       7.334   1.565 -12.740  1.00  0.00           N  
ATOM   3265 HH21 ARG A 220       6.663   0.868 -13.034  1.00  0.00           H  
ATOM   3266 HH22 ARG A 220       7.935   1.297 -11.974  1.00  0.00           H  
ATOM   3267  C   ARG A 220       1.917   1.679 -18.057  1.00  0.00           C  
ATOM   3268  O   ARG A 220       2.381   0.750 -18.616  1.00  0.00           O  
ATOM   3269  N   VAL A 221       0.591   1.825 -17.995  1.00  0.00           N  
ATOM   3270  H   VAL A 221       0.238   2.727 -17.710  1.00  0.00           H  
ATOM   3271  CA  VAL A 221      -0.289   0.632 -18.175  1.00  0.00           C  
ATOM   3272  HA  VAL A 221       0.180  -0.344 -18.048  1.00  0.00           H  
ATOM   3273  CB  VAL A 221      -1.308   0.555 -17.029  1.00  0.00           C  
ATOM   3274  HB  VAL A 221      -0.697   0.064 -16.271  1.00  0.00           H  
ATOM   3275  CG1 VAL A 221      -1.745   1.879 -16.388  1.00  0.00           C  
ATOM   3276 HG11 VAL A 221      -2.383   1.556 -15.564  1.00  0.00           H  
ATOM   3277 HG12 VAL A 221      -0.925   2.489 -16.009  1.00  0.00           H  
ATOM   3278 HG13 VAL A 221      -2.321   2.584 -16.987  1.00  0.00           H  
ATOM   3279  CG2 VAL A 221      -2.615  -0.293 -17.340  1.00  0.00           C  
ATOM   3280 HG21 VAL A 221      -3.236   0.250 -18.051  1.00  0.00           H  
ATOM   3281 HG22 VAL A 221      -2.413  -1.293 -17.727  1.00  0.00           H  
ATOM   3282 HG23 VAL A 221      -3.165  -0.457 -16.413  1.00  0.00           H  
ATOM   3283  C   VAL A 221      -0.911   0.726 -19.526  1.00  0.00           C  
ATOM   3284  O   VAL A 221      -1.490   1.793 -19.827  1.00  0.00           O  
ATOM   3285  N   PRO A 222      -0.854  -0.352 -20.333  1.00  0.00           N  
ATOM   3286  CD  PRO A 222      -0.176  -1.652 -20.166  1.00  0.00           C  
ATOM   3287  HD2 PRO A 222      -0.704  -2.346 -19.513  1.00  0.00           H  
ATOM   3288  HD3 PRO A 222       0.761  -1.440 -19.649  1.00  0.00           H  
ATOM   3289  CG  PRO A 222      -0.029  -2.336 -21.523  1.00  0.00           C  
ATOM   3290  HG2 PRO A 222      -0.253  -3.402 -21.474  1.00  0.00           H  
ATOM   3291  HG3 PRO A 222       0.917  -2.108 -22.014  1.00  0.00           H  
ATOM   3292  CB  PRO A 222      -1.148  -1.642 -22.320  1.00  0.00           C  
ATOM   3293  HB2 PRO A 222      -2.094  -2.156 -22.159  1.00  0.00           H  
ATOM   3294  HB3 PRO A 222      -1.021  -1.522 -23.396  1.00  0.00           H  
ATOM   3295  CA  PRO A 222      -1.293  -0.296 -21.709  1.00  0.00           C  
ATOM   3296  HA  PRO A 222      -0.645   0.401 -22.241  1.00  0.00           H  
ATOM   3297  C   PRO A 222      -2.680   0.376 -21.875  1.00  0.00           C  
ATOM   3298  O   PRO A 222      -2.807   1.164 -22.826  1.00  0.00           O  
ATOM   3299  N   ILE A 223      -3.748   0.070 -21.102  1.00  0.00           N  
ATOM   3300  H   ILE A 223      -3.675  -0.686 -20.436  1.00  0.00           H  
ATOM   3301  CA  ILE A 223      -5.073   0.607 -21.301  1.00  0.00           C  
ATOM   3302  HA  ILE A 223      -5.255   0.765 -22.363  1.00  0.00           H  
ATOM   3303  CB  ILE A 223      -6.178  -0.306 -20.730  1.00  0.00           C  
ATOM   3304  HB  ILE A 223      -7.105   0.244 -20.893  1.00  0.00           H  
ATOM   3305  CG2 ILE A 223      -6.236  -1.671 -21.470  1.00  0.00           C  
ATOM   3306 HG21 ILE A 223      -5.378  -2.297 -21.225  1.00  0.00           H  
ATOM   3307 HG22 ILE A 223      -7.173  -2.177 -21.234  1.00  0.00           H  
ATOM   3308 HG23 ILE A 223      -6.241  -1.482 -22.543  1.00  0.00           H  
ATOM   3309  CG1 ILE A 223      -6.141  -0.487 -19.207  1.00  0.00           C  
ATOM   3310 HG12 ILE A 223      -5.305  -1.140 -18.952  1.00  0.00           H  
ATOM   3311 HG13 ILE A 223      -5.923   0.501 -18.802  1.00  0.00           H  
ATOM   3312  CD1 ILE A 223      -7.399  -1.114 -18.578  1.00  0.00           C  
ATOM   3313 HD11 ILE A 223      -7.536  -2.171 -18.806  1.00  0.00           H  
ATOM   3314 HD12 ILE A 223      -7.213  -1.180 -17.506  1.00  0.00           H  
ATOM   3315 HD13 ILE A 223      -8.235  -0.474 -18.860  1.00  0.00           H  
ATOM   3316  C   ILE A 223      -5.310   2.086 -20.724  1.00  0.00           C  
ATOM   3317  O   ILE A 223      -6.435   2.637 -20.604  1.00  0.00           O  
ATOM   3318  N   GLY A 224      -4.189   2.772 -20.329  1.00  0.00           N  
ATOM   3319  H   GLY A 224      -3.351   2.282 -20.607  1.00  0.00           H  
ATOM   3320  CA  GLY A 224      -4.059   4.240 -19.945  1.00  0.00           C  
ATOM   3321  HA2 GLY A 224      -3.020   4.413 -19.664  1.00  0.00           H  
ATOM   3322  HA3 GLY A 224      -4.213   4.801 -20.867  1.00  0.00           H  
ATOM   3323  C   GLY A 224      -4.935   4.652 -18.747  1.00  0.00           C  
ATOM   3324  O   GLY A 224      -5.131   5.849 -18.486  1.00  0.00           O  
ATOM   3325  N   ARG A 225      -5.416   3.641 -17.990  1.00  0.00           N  
ATOM   3326  H   ARG A 225      -5.170   2.697 -18.251  1.00  0.00           H  
ATOM   3327  CA  ARG A 225      -6.116   3.826 -16.716  1.00  0.00           C  
ATOM   3328  HA  ARG A 225      -5.768   4.784 -16.331  1.00  0.00           H  
ATOM   3329  CB  ARG A 225      -7.631   4.061 -17.082  1.00  0.00           C  
ATOM   3330  HB2 ARG A 225      -8.057   4.365 -16.125  1.00  0.00           H  
ATOM   3331  HB3 ARG A 225      -7.845   4.908 -17.734  1.00  0.00           H  
ATOM   3332  CG  ARG A 225      -8.284   2.690 -17.488  1.00  0.00           C  
ATOM   3333  HG2 ARG A 225      -8.158   2.630 -18.570  1.00  0.00           H  
ATOM   3334  HG3 ARG A 225      -7.807   1.810 -17.056  1.00  0.00           H  
ATOM   3335  CD  ARG A 225      -9.775   2.707 -17.220  1.00  0.00           C  
ATOM   3336  HD2 ARG A 225      -9.885   2.671 -16.136  1.00  0.00           H  
ATOM   3337  HD3 ARG A 225     -10.211   3.595 -17.677  1.00  0.00           H  
ATOM   3338  NE  ARG A 225     -10.375   1.511 -17.849  1.00  0.00           N  
ATOM   3339  HE  ARG A 225     -10.355   1.556 -18.857  1.00  0.00           H  
ATOM   3340  CZ  ARG A 225     -10.726   0.421 -17.237  1.00  0.00           C  
ATOM   3341  NH1 ARG A 225     -10.566   0.176 -16.035  1.00  0.00           N  
ATOM   3342 HH11 ARG A 225     -10.136   0.838 -15.406  1.00  0.00           H  
ATOM   3343 HH12 ARG A 225     -10.947  -0.686 -15.670  1.00  0.00           H  
ATOM   3344  NH2 ARG A 225     -11.236  -0.575 -17.889  1.00  0.00           N  
ATOM   3345 HH21 ARG A 225     -11.158  -0.510 -18.893  1.00  0.00           H  
ATOM   3346 HH22 ARG A 225     -11.727  -1.314 -17.408  1.00  0.00           H  
ATOM   3347  C   ARG A 225      -5.951   2.760 -15.695  1.00  0.00           C  
ATOM   3348  O   ARG A 225      -5.472   1.683 -16.083  1.00  0.00           O  
ATOM   3349  N   TYR A 226      -6.345   2.976 -14.454  1.00  0.00           N  
ATOM   3350  H   TYR A 226      -6.640   3.883 -14.121  1.00  0.00           H  
ATOM   3351  CA  TYR A 226      -6.376   1.946 -13.438  1.00  0.00           C  
ATOM   3352  HA  TYR A 226      -5.540   1.248 -13.472  1.00  0.00           H  
ATOM   3353  CB  TYR A 226      -6.204   2.490 -11.980  1.00  0.00           C  
ATOM   3354  HB2 TYR A 226      -6.934   3.252 -11.708  1.00  0.00           H  
ATOM   3355  HB3 TYR A 226      -6.298   1.617 -11.334  1.00  0.00           H  
ATOM   3356  CG  TYR A 226      -4.889   3.130 -11.626  1.00  0.00           C  
ATOM   3357  CD1 TYR A 226      -3.790   2.316 -11.358  1.00  0.00           C  
ATOM   3358  HD1 TYR A 226      -3.861   1.248 -11.213  1.00  0.00           H  
ATOM   3359  CE1 TYR A 226      -2.517   2.897 -11.159  1.00  0.00           C  
ATOM   3360  HE1 TYR A 226      -1.703   2.320 -10.744  1.00  0.00           H  
ATOM   3361  CZ  TYR A 226      -2.355   4.299 -11.099  1.00  0.00           C  
ATOM   3362  OH  TYR A 226      -1.211   4.880 -10.764  1.00  0.00           O  
ATOM   3363  HH  TYR A 226      -0.759   4.364 -10.092  1.00  0.00           H  
ATOM   3364  CE2 TYR A 226      -3.543   5.118 -11.383  1.00  0.00           C  
ATOM   3365  HE2 TYR A 226      -3.352   6.181 -11.410  1.00  0.00           H  
ATOM   3366  CD2 TYR A 226      -4.803   4.566 -11.703  1.00  0.00           C  
ATOM   3367  HD2 TYR A 226      -5.608   5.157 -12.113  1.00  0.00           H  
ATOM   3368  C   TYR A 226      -7.639   1.075 -13.621  1.00  0.00           C  
ATOM   3369  O   TYR A 226      -8.742   1.535 -14.070  1.00  0.00           O  
ATOM   3370  N   VAL A 227      -7.510  -0.214 -13.163  1.00  0.00           N  
ATOM   3371  H   VAL A 227      -6.594  -0.506 -12.855  1.00  0.00           H  
ATOM   3372  CA  VAL A 227      -8.501  -1.264 -13.131  1.00  0.00           C  
ATOM   3373  HA  VAL A 227      -9.106  -1.125 -14.027  1.00  0.00           H  
ATOM   3374  CB  VAL A 227      -7.805  -2.667 -13.240  1.00  0.00           C  
ATOM   3375  HB  VAL A 227      -7.189  -2.794 -12.349  1.00  0.00           H  
ATOM   3376  CG1 VAL A 227      -8.724  -3.874 -13.341  1.00  0.00           C  
ATOM   3377 HG11 VAL A 227      -9.483  -3.886 -12.558  1.00  0.00           H  
ATOM   3378 HG12 VAL A 227      -9.317  -3.891 -14.256  1.00  0.00           H  
ATOM   3379 HG13 VAL A 227      -8.114  -4.777 -13.314  1.00  0.00           H  
ATOM   3380  CG2 VAL A 227      -7.060  -2.669 -14.584  1.00  0.00           C  
ATOM   3381 HG21 VAL A 227      -7.813  -2.698 -15.372  1.00  0.00           H  
ATOM   3382 HG22 VAL A 227      -6.465  -1.794 -14.843  1.00  0.00           H  
ATOM   3383 HG23 VAL A 227      -6.485  -3.596 -14.586  1.00  0.00           H  
ATOM   3384  C   VAL A 227      -9.487  -1.031 -11.976  1.00  0.00           C  
ATOM   3385  O   VAL A 227      -9.152  -0.468 -10.899  1.00  0.00           O  
ATOM   3386  N   GLN A 228     -10.772  -1.287 -12.188  1.00  0.00           N  
ATOM   3387  H   GLN A 228     -10.965  -1.592 -13.132  1.00  0.00           H  
ATOM   3388  CA  GLN A 228     -11.804  -1.352 -11.183  1.00  0.00           C  
ATOM   3389  HA  GLN A 228     -11.637  -0.573 -10.437  1.00  0.00           H  
ATOM   3390  CB  GLN A 228     -13.214  -1.158 -11.759  1.00  0.00           C  
ATOM   3391  HB2 GLN A 228     -13.349  -1.783 -12.642  1.00  0.00           H  
ATOM   3392  HB3 GLN A 228     -13.906  -1.490 -10.984  1.00  0.00           H  
ATOM   3393  CG  GLN A 228     -13.536   0.303 -12.197  1.00  0.00           C  
ATOM   3394  HG2 GLN A 228     -13.723   0.928 -11.324  1.00  0.00           H  
ATOM   3395  HG3 GLN A 228     -12.690   0.709 -12.752  1.00  0.00           H  
ATOM   3396  CD  GLN A 228     -14.683   0.477 -13.183  1.00  0.00           C  
ATOM   3397  OE1 GLN A 228     -14.704  -0.189 -14.218  1.00  0.00           O  
ATOM   3398  NE2 GLN A 228     -15.682   1.275 -12.878  1.00  0.00           N  
ATOM   3399 HE21 GLN A 228     -15.574   1.774 -12.006  1.00  0.00           H  
ATOM   3400 HE22 GLN A 228     -16.455   1.282 -13.527  1.00  0.00           H  
ATOM   3401  C   GLN A 228     -11.672  -2.598 -10.367  1.00  0.00           C  
ATOM   3402  O   GLN A 228     -11.519  -3.670 -10.936  1.00  0.00           O  
ATOM   3403  N   PRO A 229     -11.942  -2.650  -9.056  1.00  0.00           N  
ATOM   3404  CD  PRO A 229     -12.489  -1.498  -8.268  1.00  0.00           C  
ATOM   3405  HD2 PRO A 229     -13.280  -0.899  -8.719  1.00  0.00           H  
ATOM   3406  HD3 PRO A 229     -11.688  -0.816  -7.986  1.00  0.00           H  
ATOM   3407  CG  PRO A 229     -13.016  -2.213  -7.046  1.00  0.00           C  
ATOM   3408  HG2 PRO A 229     -14.079  -2.426  -7.165  1.00  0.00           H  
ATOM   3409  HG3 PRO A 229     -12.842  -1.597  -6.165  1.00  0.00           H  
ATOM   3410  CB  PRO A 229     -12.210  -3.576  -6.833  1.00  0.00           C  
ATOM   3411  HB2 PRO A 229     -12.652  -4.204  -6.059  1.00  0.00           H  
ATOM   3412  HB3 PRO A 229     -11.280  -3.158  -6.449  1.00  0.00           H  
ATOM   3413  CA  PRO A 229     -12.155  -3.905  -8.335  1.00  0.00           C  
ATOM   3414  HA  PRO A 229     -11.236  -4.489  -8.385  1.00  0.00           H  
ATOM   3415  C   PRO A 229     -13.282  -4.777  -8.927  1.00  0.00           C  
ATOM   3416  O   PRO A 229     -13.176  -5.991  -8.984  1.00  0.00           O  
ATOM   3417  N   SER A 230     -14.310  -4.136  -9.486  1.00  0.00           N  
ATOM   3418  H   SER A 230     -14.465  -3.173  -9.226  1.00  0.00           H  
ATOM   3419  CA  SER A 230     -15.429  -4.710 -10.140  1.00  0.00           C  
ATOM   3420  HA  SER A 230     -15.880  -5.377  -9.406  1.00  0.00           H  
ATOM   3421  CB  SER A 230     -16.531  -3.729 -10.550  1.00  0.00           C  
ATOM   3422  HB2 SER A 230     -16.135  -2.921 -11.166  1.00  0.00           H  
ATOM   3423  HB3 SER A 230     -17.382  -4.309 -10.906  1.00  0.00           H  
ATOM   3424  OG  SER A 230     -16.946  -3.013  -9.435  1.00  0.00           O  
ATOM   3425  HG  SER A 230     -17.440  -3.588  -8.847  1.00  0.00           H  
ATOM   3426  C   SER A 230     -15.057  -5.455 -11.390  1.00  0.00           C  
ATOM   3427  O   SER A 230     -15.787  -6.404 -11.792  1.00  0.00           O  
ATOM   3428  N   GLU A 231     -13.947  -5.059 -12.072  1.00  0.00           N  
ATOM   3429  H   GLU A 231     -13.347  -4.359 -11.660  1.00  0.00           H  
ATOM   3430  CA  GLU A 231     -13.590  -5.822 -13.341  1.00  0.00           C  
ATOM   3431  HA  GLU A 231     -14.470  -6.047 -13.944  1.00  0.00           H  
ATOM   3432  CB  GLU A 231     -12.713  -4.959 -14.290  1.00  0.00           C  
ATOM   3433  HB2 GLU A 231     -11.700  -4.691 -13.991  1.00  0.00           H  
ATOM   3434  HB3 GLU A 231     -12.528  -5.517 -15.208  1.00  0.00           H  
ATOM   3435  CG  GLU A 231     -13.533  -3.700 -14.824  1.00  0.00           C  
ATOM   3436  HG2 GLU A 231     -14.259  -4.025 -15.568  1.00  0.00           H  
ATOM   3437  HG3 GLU A 231     -14.195  -3.332 -14.041  1.00  0.00           H  
ATOM   3438  CD  GLU A 231     -12.684  -2.552 -15.380  1.00  0.00           C  
ATOM   3439  OE1 GLU A 231     -13.133  -1.906 -16.379  1.00  0.00           O  
ATOM   3440  OE2 GLU A 231     -11.668  -2.127 -14.796  1.00  0.00           O  
ATOM   3441  C   GLU A 231     -12.828  -7.083 -12.943  1.00  0.00           C  
ATOM   3442  O   GLU A 231     -12.860  -8.072 -13.629  1.00  0.00           O  
ATOM   3443  N   VAL A 232     -12.097  -7.027 -11.822  1.00  0.00           N  
ATOM   3444  H   VAL A 232     -12.003  -6.134 -11.360  1.00  0.00           H  
ATOM   3445  CA  VAL A 232     -11.529  -8.203 -11.137  1.00  0.00           C  
ATOM   3446  HA  VAL A 232     -11.127  -8.852 -11.914  1.00  0.00           H  
ATOM   3447  CB  VAL A 232     -10.490  -7.830 -10.106  1.00  0.00           C  
ATOM   3448  HB  VAL A 232     -10.939  -7.399  -9.210  1.00  0.00           H  
ATOM   3449  CG1 VAL A 232      -9.818  -9.148  -9.596  1.00  0.00           C  
ATOM   3450 HG11 VAL A 232     -10.479  -9.687  -8.916  1.00  0.00           H  
ATOM   3451 HG12 VAL A 232      -9.720  -9.839 -10.432  1.00  0.00           H  
ATOM   3452 HG13 VAL A 232      -8.831  -8.933  -9.190  1.00  0.00           H  
ATOM   3453  CG2 VAL A 232      -9.512  -6.787 -10.693  1.00  0.00           C  
ATOM   3454 HG21 VAL A 232     -10.073  -5.856 -10.777  1.00  0.00           H  
ATOM   3455 HG22 VAL A 232      -8.636  -6.686 -10.053  1.00  0.00           H  
ATOM   3456 HG23 VAL A 232      -9.178  -7.194 -11.647  1.00  0.00           H  
ATOM   3457  C   VAL A 232     -12.554  -9.181 -10.493  1.00  0.00           C  
ATOM   3458  O   VAL A 232     -12.573 -10.403 -10.723  1.00  0.00           O  
ATOM   3459  N   ALA A 233     -13.601  -8.570  -9.896  1.00  0.00           N  
ATOM   3460  H   ALA A 233     -13.558  -7.613  -9.576  1.00  0.00           H  
ATOM   3461  CA  ALA A 233     -14.727  -9.285  -9.310  1.00  0.00           C  
ATOM   3462  HA  ALA A 233     -14.334 -10.156  -8.785  1.00  0.00           H  
ATOM   3463  CB  ALA A 233     -15.535  -8.322  -8.366  1.00  0.00           C  
ATOM   3464  HB1 ALA A 233     -16.113  -8.886  -7.633  1.00  0.00           H  
ATOM   3465  HB2 ALA A 233     -14.775  -7.746  -7.838  1.00  0.00           H  
ATOM   3466  HB3 ALA A 233     -16.195  -7.658  -8.924  1.00  0.00           H  
ATOM   3467  C   ALA A 233     -15.712  -9.914 -10.322  1.00  0.00           C  
ATOM   3468  O   ALA A 233     -16.448 -10.824  -9.958  1.00  0.00           O  
ATOM   3469  N   GLU A 234     -15.750  -9.454 -11.604  1.00  0.00           N  
ATOM   3470  H   GLU A 234     -15.189  -8.631 -11.771  1.00  0.00           H  
ATOM   3471  CA  GLU A 234     -16.369 -10.199 -12.671  1.00  0.00           C  
ATOM   3472  HA  GLU A 234     -17.368 -10.460 -12.318  1.00  0.00           H  
ATOM   3473  CB  GLU A 234     -16.583  -9.317 -13.916  1.00  0.00           C  
ATOM   3474  HB2 GLU A 234     -16.905  -8.334 -13.572  1.00  0.00           H  
ATOM   3475  HB3 GLU A 234     -15.585  -9.064 -14.272  1.00  0.00           H  
ATOM   3476  CG  GLU A 234     -17.423 -10.022 -15.006  1.00  0.00           C  
ATOM   3477  HG2 GLU A 234     -17.044  -9.445 -15.850  1.00  0.00           H  
ATOM   3478  HG3 GLU A 234     -17.066 -11.038 -15.167  1.00  0.00           H  
ATOM   3479  CD  GLU A 234     -18.886  -9.835 -14.964  1.00  0.00           C  
ATOM   3480  OE1 GLU A 234     -19.551 -10.867 -15.194  1.00  0.00           O  
ATOM   3481  OE2 GLU A 234     -19.413  -8.739 -14.754  1.00  0.00           O  
ATOM   3482  C   GLU A 234     -15.644 -11.503 -12.996  1.00  0.00           C  
ATOM   3483  O   GLU A 234     -16.266 -12.536 -13.079  1.00  0.00           O  
ATOM   3484  N   MET A 235     -14.298 -11.506 -13.037  1.00  0.00           N  
ATOM   3485  H   MET A 235     -13.766 -10.650 -12.963  1.00  0.00           H  
ATOM   3486  CA  MET A 235     -13.605 -12.723 -13.498  1.00  0.00           C  
ATOM   3487  HA  MET A 235     -14.032 -12.937 -14.478  1.00  0.00           H  
ATOM   3488  CB  MET A 235     -12.096 -12.433 -13.810  1.00  0.00           C  
ATOM   3489  HB2 MET A 235     -12.047 -11.674 -14.590  1.00  0.00           H  
ATOM   3490  HB3 MET A 235     -11.565 -12.035 -12.945  1.00  0.00           H  
ATOM   3491  CG  MET A 235     -11.365 -13.632 -14.440  1.00  0.00           C  
ATOM   3492  HG2 MET A 235     -11.607 -14.594 -13.986  1.00  0.00           H  
ATOM   3493  HG3 MET A 235     -11.779 -13.786 -15.436  1.00  0.00           H  
ATOM   3494  SD  MET A 235      -9.657 -13.367 -14.819  1.00  0.00           S  
ATOM   3495  CE  MET A 235      -9.502 -12.348 -16.336  1.00  0.00           C  
ATOM   3496  HE1 MET A 235     -10.019 -11.408 -16.146  1.00  0.00           H  
ATOM   3497  HE2 MET A 235      -8.462 -12.158 -16.601  1.00  0.00           H  
ATOM   3498  HE3 MET A 235      -9.989 -12.889 -17.147  1.00  0.00           H  
ATOM   3499  C   MET A 235     -13.667 -13.826 -12.401  1.00  0.00           C  
ATOM   3500  O   MET A 235     -13.704 -15.005 -12.757  1.00  0.00           O  
ATOM   3501  N   VAL A 236     -13.648 -13.505 -11.112  1.00  0.00           N  
ATOM   3502  H   VAL A 236     -13.434 -12.547 -10.873  1.00  0.00           H  
ATOM   3503  CA  VAL A 236     -13.862 -14.407 -10.014  1.00  0.00           C  
ATOM   3504  HA  VAL A 236     -13.142 -15.191 -10.247  1.00  0.00           H  
ATOM   3505  CB  VAL A 236     -13.396 -13.744  -8.685  1.00  0.00           C  
ATOM   3506  HB  VAL A 236     -13.918 -12.804  -8.505  1.00  0.00           H  
ATOM   3507  CG1 VAL A 236     -13.489 -14.573  -7.414  1.00  0.00           C  
ATOM   3508 HG11 VAL A 236     -14.494 -14.885  -7.130  1.00  0.00           H  
ATOM   3509 HG12 VAL A 236     -13.017 -15.531  -7.632  1.00  0.00           H  
ATOM   3510 HG13 VAL A 236     -12.957 -14.049  -6.620  1.00  0.00           H  
ATOM   3511  CG2 VAL A 236     -11.955 -13.269  -8.855  1.00  0.00           C  
ATOM   3512 HG21 VAL A 236     -11.678 -12.556  -8.078  1.00  0.00           H  
ATOM   3513 HG22 VAL A 236     -11.185 -14.038  -8.810  1.00  0.00           H  
ATOM   3514 HG23 VAL A 236     -11.719 -12.745  -9.781  1.00  0.00           H  
ATOM   3515  C   VAL A 236     -15.277 -14.955  -9.957  1.00  0.00           C  
ATOM   3516  O   VAL A 236     -15.444 -16.142  -9.675  1.00  0.00           O  
ATOM   3517  N   ALA A 237     -16.236 -14.141 -10.309  1.00  0.00           N  
ATOM   3518  H   ALA A 237     -15.998 -13.164 -10.394  1.00  0.00           H  
ATOM   3519  CA  ALA A 237     -17.660 -14.448 -10.543  1.00  0.00           C  
ATOM   3520  HA  ALA A 237     -18.080 -14.929  -9.660  1.00  0.00           H  
ATOM   3521  CB  ALA A 237     -18.560 -13.195 -10.662  1.00  0.00           C  
ATOM   3522  HB1 ALA A 237     -18.167 -12.422 -11.322  1.00  0.00           H  
ATOM   3523  HB2 ALA A 237     -19.467 -13.535 -11.162  1.00  0.00           H  
ATOM   3524  HB3 ALA A 237     -18.734 -12.694  -9.709  1.00  0.00           H  
ATOM   3525  C   ALA A 237     -17.902 -15.298 -11.713  1.00  0.00           C  
ATOM   3526  O   ALA A 237     -18.719 -16.276 -11.655  1.00  0.00           O  
ATOM   3527  N   TYR A 238     -17.107 -15.166 -12.794  1.00  0.00           N  
ATOM   3528  H   TYR A 238     -16.527 -14.358 -12.976  1.00  0.00           H  
ATOM   3529  CA  TYR A 238     -17.121 -16.061 -13.961  1.00  0.00           C  
ATOM   3530  HA  TYR A 238     -18.161 -16.314 -14.167  1.00  0.00           H  
ATOM   3531  CB  TYR A 238     -16.564 -15.354 -15.161  1.00  0.00           C  
ATOM   3532  HB2 TYR A 238     -17.311 -14.618 -15.459  1.00  0.00           H  
ATOM   3533  HB3 TYR A 238     -15.770 -14.718 -14.770  1.00  0.00           H  
ATOM   3534  CG  TYR A 238     -16.005 -16.144 -16.267  1.00  0.00           C  
ATOM   3535  CD1 TYR A 238     -16.869 -16.770 -17.157  1.00  0.00           C  
ATOM   3536  HD1 TYR A 238     -17.914 -16.498 -17.167  1.00  0.00           H  
ATOM   3537  CE1 TYR A 238     -16.362 -17.732 -18.015  1.00  0.00           C  
ATOM   3538  HE1 TYR A 238     -17.078 -18.202 -18.675  1.00  0.00           H  
ATOM   3539  CZ  TYR A 238     -15.051 -18.165 -17.994  1.00  0.00           C  
ATOM   3540  OH  TYR A 238     -14.559 -19.101 -18.840  1.00  0.00           O  
ATOM   3541  HH  TYR A 238     -15.215 -19.523 -19.400  1.00  0.00           H  
ATOM   3542  CE2 TYR A 238     -14.137 -17.460 -17.186  1.00  0.00           C  
ATOM   3543  HE2 TYR A 238     -13.078 -17.653 -17.111  1.00  0.00           H  
ATOM   3544  CD2 TYR A 238     -14.641 -16.433 -16.295  1.00  0.00           C  
ATOM   3545  HD2 TYR A 238     -13.882 -15.957 -15.693  1.00  0.00           H  
ATOM   3546  C   TYR A 238     -16.503 -17.426 -13.709  1.00  0.00           C  
ATOM   3547  O   TYR A 238     -17.097 -18.445 -14.167  1.00  0.00           O  
ATOM   3548  N   LEU A 239     -15.374 -17.479 -13.015  1.00  0.00           N  
ATOM   3549  H   LEU A 239     -14.933 -16.587 -12.845  1.00  0.00           H  
ATOM   3550  CA  LEU A 239     -14.779 -18.817 -12.640  1.00  0.00           C  
ATOM   3551  HA  LEU A 239     -14.701 -19.305 -13.611  1.00  0.00           H  
ATOM   3552  CB  LEU A 239     -13.340 -18.549 -12.123  1.00  0.00           C  
ATOM   3553  HB2 LEU A 239     -13.450 -17.753 -11.386  1.00  0.00           H  
ATOM   3554  HB3 LEU A 239     -12.953 -19.418 -11.591  1.00  0.00           H  
ATOM   3555  CG  LEU A 239     -12.224 -18.204 -13.138  1.00  0.00           C  
ATOM   3556  HG  LEU A 239     -12.515 -17.374 -13.782  1.00  0.00           H  
ATOM   3557  CD1 LEU A 239     -10.933 -17.730 -12.494  1.00  0.00           C  
ATOM   3558 HD11 LEU A 239     -10.303 -17.312 -13.280  1.00  0.00           H  
ATOM   3559 HD12 LEU A 239     -11.116 -16.832 -11.903  1.00  0.00           H  
ATOM   3560 HD13 LEU A 239     -10.431 -18.511 -11.922  1.00  0.00           H  
ATOM   3561  CD2 LEU A 239     -12.024 -19.530 -13.846  1.00  0.00           C  
ATOM   3562 HD21 LEU A 239     -11.872 -20.375 -13.174  1.00  0.00           H  
ATOM   3563 HD22 LEU A 239     -12.844 -19.847 -14.490  1.00  0.00           H  
ATOM   3564 HD23 LEU A 239     -11.165 -19.472 -14.516  1.00  0.00           H  
ATOM   3565  C   LEU A 239     -15.570 -19.633 -11.668  1.00  0.00           C  
ATOM   3566  O   LEU A 239     -15.540 -20.843 -11.786  1.00  0.00           O  
ATOM   3567  N   ILE A 240     -16.358 -19.084 -10.652  1.00  0.00           N  
ATOM   3568  H   ILE A 240     -16.423 -18.076 -10.630  1.00  0.00           H  
ATOM   3569  CA  ILE A 240     -17.195 -19.775  -9.750  1.00  0.00           C  
ATOM   3570  HA  ILE A 240     -16.706 -20.746  -9.662  1.00  0.00           H  
ATOM   3571  CB  ILE A 240     -17.300 -19.152  -8.368  1.00  0.00           C  
ATOM   3572  HB  ILE A 240     -17.840 -19.788  -7.667  1.00  0.00           H  
ATOM   3573  CG2 ILE A 240     -15.985 -18.901  -7.640  1.00  0.00           C  
ATOM   3574 HG21 ILE A 240     -15.393 -19.776  -7.367  1.00  0.00           H  
ATOM   3575 HG22 ILE A 240     -15.364 -18.200  -8.197  1.00  0.00           H  
ATOM   3576 HG23 ILE A 240     -16.268 -18.321  -6.762  1.00  0.00           H  
ATOM   3577  CG1 ILE A 240     -18.073 -17.800  -8.431  1.00  0.00           C  
ATOM   3578 HG12 ILE A 240     -17.648 -16.990  -7.838  1.00  0.00           H  
ATOM   3579 HG13 ILE A 240     -17.979 -17.349  -9.418  1.00  0.00           H  
ATOM   3580  CD1 ILE A 240     -19.557 -18.008  -8.051  1.00  0.00           C  
ATOM   3581 HD11 ILE A 240     -20.091 -18.780  -8.604  1.00  0.00           H  
ATOM   3582 HD12 ILE A 240     -19.600 -18.150  -6.971  1.00  0.00           H  
ATOM   3583 HD13 ILE A 240     -19.989 -17.036  -8.291  1.00  0.00           H  
ATOM   3584  C   ILE A 240     -18.529 -19.983 -10.402  1.00  0.00           C  
ATOM   3585  O   ILE A 240     -19.287 -20.797  -9.872  1.00  0.00           O  
ATOM   3586  N   GLY A 241     -18.763 -19.521 -11.654  1.00  0.00           N  
ATOM   3587  H   GLY A 241     -18.033 -19.044 -12.164  1.00  0.00           H  
ATOM   3588  CA  GLY A 241     -20.037 -19.645 -12.332  1.00  0.00           C  
ATOM   3589  HA2 GLY A 241     -20.874 -19.620 -11.634  1.00  0.00           H  
ATOM   3590  HA3 GLY A 241     -20.210 -18.801 -13.000  1.00  0.00           H  
ATOM   3591  C   GLY A 241     -20.226 -20.889 -13.210  1.00  0.00           C  
ATOM   3592  O   GLY A 241     -19.378 -21.758 -13.194  1.00  0.00           O  
ATOM   3593  N   PRO A 242     -21.319 -20.979 -13.986  1.00  0.00           N  
ATOM   3594  CD  PRO A 242     -22.399 -19.969 -14.147  1.00  0.00           C  
ATOM   3595  HD2 PRO A 242     -21.941 -18.999 -14.340  1.00  0.00           H  
ATOM   3596  HD3 PRO A 242     -22.980 -19.992 -13.224  1.00  0.00           H  
ATOM   3597  CG  PRO A 242     -23.166 -20.465 -15.397  1.00  0.00           C  
ATOM   3598  HG2 PRO A 242     -22.783 -20.046 -16.327  1.00  0.00           H  
ATOM   3599  HG3 PRO A 242     -24.212 -20.192 -15.259  1.00  0.00           H  
ATOM   3600  CB  PRO A 242     -22.964 -21.968 -15.357  1.00  0.00           C  
ATOM   3601  HB2 PRO A 242     -23.107 -22.446 -16.326  1.00  0.00           H  
ATOM   3602  HB3 PRO A 242     -23.645 -22.377 -14.611  1.00  0.00           H  
ATOM   3603  CA  PRO A 242     -21.528 -22.151 -14.914  1.00  0.00           C  
ATOM   3604  HA  PRO A 242     -21.444 -23.078 -14.348  1.00  0.00           H  
ATOM   3605  C   PRO A 242     -20.567 -22.119 -16.066  1.00  0.00           C  
ATOM   3606  O   PRO A 242     -20.274 -20.989 -16.522  1.00  0.00           O  
ATOM   3607  N   GLY A 243     -20.158 -23.246 -16.607  1.00  0.00           N  
ATOM   3608  H   GLY A 243     -20.410 -24.064 -16.071  1.00  0.00           H  
ATOM   3609  CA  GLY A 243     -19.525 -23.332 -17.882  1.00  0.00           C  
ATOM   3610  HA2 GLY A 243     -19.732 -24.323 -18.287  1.00  0.00           H  
ATOM   3611  HA3 GLY A 243     -19.887 -22.494 -18.478  1.00  0.00           H  
ATOM   3612  C   GLY A 243     -18.052 -23.172 -17.735  1.00  0.00           C  
ATOM   3613  O   GLY A 243     -17.290 -23.280 -18.723  1.00  0.00           O  
ATOM   3614  N   ALA A 244     -17.471 -22.783 -16.583  1.00  0.00           N  
ATOM   3615  H   ALA A 244     -18.120 -22.509 -15.859  1.00  0.00           H  
ATOM   3616  CA  ALA A 244     -16.005 -22.726 -16.335  1.00  0.00           C  
ATOM   3617  HA  ALA A 244     -15.545 -22.630 -17.319  1.00  0.00           H  
ATOM   3618  CB  ALA A 244     -15.642 -21.388 -15.540  1.00  0.00           C  
ATOM   3619  HB1 ALA A 244     -15.787 -20.541 -16.210  1.00  0.00           H  
ATOM   3620  HB2 ALA A 244     -16.203 -21.351 -14.606  1.00  0.00           H  
ATOM   3621  HB3 ALA A 244     -14.596 -21.395 -15.233  1.00  0.00           H  
ATOM   3622  C   ALA A 244     -15.395 -23.958 -15.682  1.00  0.00           C  
ATOM   3623  O   ALA A 244     -14.240 -24.085 -15.340  1.00  0.00           O  
ATOM   3624  N   ALA A 245     -16.161 -25.030 -15.786  1.00  0.00           N  
ATOM   3625  H   ALA A 245     -17.098 -24.827 -16.102  1.00  0.00           H  
ATOM   3626  CA  ALA A 245     -15.666 -26.443 -15.741  1.00  0.00           C  
ATOM   3627  HA  ALA A 245     -15.377 -26.684 -14.717  1.00  0.00           H  
ATOM   3628  CB  ALA A 245     -16.952 -27.386 -15.983  1.00  0.00           C  
ATOM   3629  HB1 ALA A 245     -17.310 -27.414 -17.011  1.00  0.00           H  
ATOM   3630  HB2 ALA A 245     -16.808 -28.450 -15.796  1.00  0.00           H  
ATOM   3631  HB3 ALA A 245     -17.810 -26.994 -15.437  1.00  0.00           H  
ATOM   3632  C   ALA A 245     -14.394 -26.769 -16.563  1.00  0.00           C  
ATOM   3633  O   ALA A 245     -13.418 -27.429 -16.194  1.00  0.00           O  
ATOM   3634  N   ALA A 246     -14.460 -26.238 -17.765  1.00  0.00           N  
ATOM   3635  H   ALA A 246     -15.279 -25.691 -17.988  1.00  0.00           H  
ATOM   3636  CA  ALA A 246     -13.329 -26.263 -18.715  1.00  0.00           C  
ATOM   3637  HA  ALA A 246     -12.951 -27.269 -18.897  1.00  0.00           H  
ATOM   3638  CB  ALA A 246     -14.015 -25.633 -19.928  1.00  0.00           C  
ATOM   3639  HB1 ALA A 246     -13.243 -25.761 -20.687  1.00  0.00           H  
ATOM   3640  HB2 ALA A 246     -14.870 -26.247 -20.211  1.00  0.00           H  
ATOM   3641  HB3 ALA A 246     -14.174 -24.563 -19.791  1.00  0.00           H  
ATOM   3642  C   ALA A 246     -12.034 -25.491 -18.372  1.00  0.00           C  
ATOM   3643  O   ALA A 246     -10.997 -25.552 -19.088  1.00  0.00           O  
ATOM   3644  N   VAL A 247     -12.059 -24.741 -17.248  1.00  0.00           N  
ATOM   3645  H   VAL A 247     -12.943 -24.736 -16.761  1.00  0.00           H  
ATOM   3646  CA  VAL A 247     -11.008 -23.810 -16.701  1.00  0.00           C  
ATOM   3647  HA  VAL A 247     -10.208 -23.814 -17.442  1.00  0.00           H  
ATOM   3648  CB  VAL A 247     -11.515 -22.397 -16.611  1.00  0.00           C  
ATOM   3649  HB  VAL A 247     -12.372 -22.396 -15.937  1.00  0.00           H  
ATOM   3650  CG1 VAL A 247     -10.306 -21.426 -16.219  1.00  0.00           C  
ATOM   3651 HG11 VAL A 247     -10.192 -21.560 -15.143  1.00  0.00           H  
ATOM   3652 HG12 VAL A 247      -9.370 -21.743 -16.678  1.00  0.00           H  
ATOM   3653 HG13 VAL A 247     -10.559 -20.376 -16.364  1.00  0.00           H  
ATOM   3654  CG2 VAL A 247     -12.136 -21.821 -17.901  1.00  0.00           C  
ATOM   3655 HG21 VAL A 247     -13.110 -22.295 -18.014  1.00  0.00           H  
ATOM   3656 HG22 VAL A 247     -12.340 -20.754 -17.813  1.00  0.00           H  
ATOM   3657 HG23 VAL A 247     -11.612 -22.029 -18.834  1.00  0.00           H  
ATOM   3658  C   VAL A 247     -10.541 -24.363 -15.322  1.00  0.00           C  
ATOM   3659  O   VAL A 247     -11.192 -24.247 -14.259  1.00  0.00           O  
ATOM   3660  N   THR A 248      -9.338 -24.817 -15.208  1.00  0.00           N  
ATOM   3661  H   THR A 248      -8.787 -24.758 -16.052  1.00  0.00           H  
ATOM   3662  CA  THR A 248      -8.621 -25.255 -13.994  1.00  0.00           C  
ATOM   3663  HA  THR A 248      -8.917 -24.522 -13.242  1.00  0.00           H  
ATOM   3664  CB  THR A 248      -9.197 -26.638 -13.555  1.00  0.00           C  
ATOM   3665  HB  THR A 248     -10.280 -26.528 -13.496  1.00  0.00           H  
ATOM   3666  CG2 THR A 248      -8.935 -27.810 -14.484  1.00  0.00           C  
ATOM   3667 HG21 THR A 248      -7.879 -27.853 -14.752  1.00  0.00           H  
ATOM   3668 HG22 THR A 248      -9.256 -28.680 -13.912  1.00  0.00           H  
ATOM   3669 HG23 THR A 248      -9.501 -27.778 -15.415  1.00  0.00           H  
ATOM   3670  OG1 THR A 248      -8.675 -26.874 -12.217  1.00  0.00           O  
ATOM   3671  HG1 THR A 248      -8.837 -27.796 -12.008  1.00  0.00           H  
ATOM   3672  C   THR A 248      -7.091 -25.263 -14.131  1.00  0.00           C  
ATOM   3673  O   THR A 248      -6.597 -25.401 -15.287  1.00  0.00           O  
ATOM   3674  N   ALA A 249      -6.371 -25.038 -13.050  1.00  0.00           N  
ATOM   3675  H   ALA A 249      -6.830 -24.790 -12.185  1.00  0.00           H  
ATOM   3676  CA  ALA A 249      -4.890 -25.006 -13.077  1.00  0.00           C  
ATOM   3677  HA  ALA A 249      -4.391 -24.884 -12.116  1.00  0.00           H  
ATOM   3678  CB  ALA A 249      -4.369 -26.328 -13.615  1.00  0.00           C  
ATOM   3679  HB1 ALA A 249      -3.496 -26.728 -13.100  1.00  0.00           H  
ATOM   3680  HB2 ALA A 249      -5.110 -27.106 -13.435  1.00  0.00           H  
ATOM   3681  HB3 ALA A 249      -4.231 -26.252 -14.694  1.00  0.00           H  
ATOM   3682  C   ALA A 249      -4.264 -23.775 -13.873  1.00  0.00           C  
ATOM   3683  O   ALA A 249      -3.092 -23.715 -14.259  1.00  0.00           O  
ATOM   3684  N   GLN A 250      -5.091 -22.689 -14.013  1.00  0.00           N  
ATOM   3685  H   GLN A 250      -5.995 -22.800 -13.575  1.00  0.00           H  
ATOM   3686  CA  GLN A 250      -4.797 -21.419 -14.752  1.00  0.00           C  
ATOM   3687  HA  GLN A 250      -3.857 -21.558 -15.287  1.00  0.00           H  
ATOM   3688  CB  GLN A 250      -5.862 -21.177 -15.849  1.00  0.00           C  
ATOM   3689  HB2 GLN A 250      -6.815 -20.976 -15.359  1.00  0.00           H  
ATOM   3690  HB3 GLN A 250      -5.531 -20.374 -16.508  1.00  0.00           H  
ATOM   3691  CG  GLN A 250      -6.108 -22.451 -16.748  1.00  0.00           C  
ATOM   3692  HG2 GLN A 250      -6.551 -23.182 -16.073  1.00  0.00           H  
ATOM   3693  HG3 GLN A 250      -6.764 -22.158 -17.568  1.00  0.00           H  
ATOM   3694  CD  GLN A 250      -4.860 -23.059 -17.381  1.00  0.00           C  
ATOM   3695  OE1 GLN A 250      -4.015 -22.293 -17.815  1.00  0.00           O  
ATOM   3696  NE2 GLN A 250      -4.678 -24.359 -17.400  1.00  0.00           N  
ATOM   3697 HE21 GLN A 250      -5.271 -25.050 -16.963  1.00  0.00           H  
ATOM   3698 HE22 GLN A 250      -3.989 -24.688 -18.061  1.00  0.00           H  
ATOM   3699  C   GLN A 250      -4.681 -20.125 -13.918  1.00  0.00           C  
ATOM   3700  O   GLN A 250      -5.293 -19.982 -12.877  1.00  0.00           O  
ATOM   3701  N   ALA A 251      -3.825 -19.241 -14.374  1.00  0.00           N  
ATOM   3702  H   ALA A 251      -3.506 -19.347 -15.326  1.00  0.00           H  
ATOM   3703  CA  ALA A 251      -3.511 -17.994 -13.709  1.00  0.00           C  
ATOM   3704  HA  ALA A 251      -4.145 -17.656 -12.889  1.00  0.00           H  
ATOM   3705  CB  ALA A 251      -2.022 -18.030 -13.217  1.00  0.00           C  
ATOM   3706  HB1 ALA A 251      -1.966 -18.723 -12.379  1.00  0.00           H  
ATOM   3707  HB2 ALA A 251      -1.403 -18.439 -14.017  1.00  0.00           H  
ATOM   3708  HB3 ALA A 251      -1.549 -17.091 -12.927  1.00  0.00           H  
ATOM   3709  C   ALA A 251      -3.736 -16.879 -14.755  1.00  0.00           C  
ATOM   3710  O   ALA A 251      -2.953 -16.698 -15.685  1.00  0.00           O  
ATOM   3711  N   LEU A 252      -4.796 -16.108 -14.572  1.00  0.00           N  
ATOM   3712  H   LEU A 252      -5.346 -16.197 -13.730  1.00  0.00           H  
ATOM   3713  CA  LEU A 252      -5.335 -15.179 -15.505  1.00  0.00           C  
ATOM   3714  HA  LEU A 252      -5.190 -15.623 -16.491  1.00  0.00           H  
ATOM   3715  CB  LEU A 252      -6.853 -15.251 -15.477  1.00  0.00           C  
ATOM   3716  HB2 LEU A 252      -7.193 -15.364 -14.448  1.00  0.00           H  
ATOM   3717  HB3 LEU A 252      -7.165 -14.346 -16.000  1.00  0.00           H  
ATOM   3718  CG  LEU A 252      -7.528 -16.487 -16.184  1.00  0.00           C  
ATOM   3719  HG  LEU A 252      -7.042 -16.537 -17.158  1.00  0.00           H  
ATOM   3720  CD1 LEU A 252      -7.476 -17.731 -15.296  1.00  0.00           C  
ATOM   3721 HD11 LEU A 252      -7.775 -17.455 -14.285  1.00  0.00           H  
ATOM   3722 HD12 LEU A 252      -8.139 -18.516 -15.659  1.00  0.00           H  
ATOM   3723 HD13 LEU A 252      -6.511 -18.238 -15.297  1.00  0.00           H  
ATOM   3724  CD2 LEU A 252      -9.059 -16.229 -16.309  1.00  0.00           C  
ATOM   3725 HD21 LEU A 252      -9.300 -15.362 -16.926  1.00  0.00           H  
ATOM   3726 HD22 LEU A 252      -9.505 -17.054 -16.865  1.00  0.00           H  
ATOM   3727 HD23 LEU A 252      -9.553 -16.121 -15.344  1.00  0.00           H  
ATOM   3728  C   LEU A 252      -4.899 -13.740 -15.270  1.00  0.00           C  
ATOM   3729  O   LEU A 252      -4.716 -13.226 -14.133  1.00  0.00           O  
ATOM   3730  N   ASN A 253      -4.603 -12.961 -16.332  1.00  0.00           N  
ATOM   3731  H   ASN A 253      -4.788 -13.253 -17.281  1.00  0.00           H  
ATOM   3732  CA  ASN A 253      -4.221 -11.494 -16.202  1.00  0.00           C  
ATOM   3733  HA  ASN A 253      -3.769 -11.380 -15.218  1.00  0.00           H  
ATOM   3734  CB  ASN A 253      -3.208 -11.118 -17.376  1.00  0.00           C  
ATOM   3735  HB2 ASN A 253      -3.718 -11.325 -18.317  1.00  0.00           H  
ATOM   3736  HB3 ASN A 253      -2.886 -10.076 -17.401  1.00  0.00           H  
ATOM   3737  CG  ASN A 253      -1.972 -11.928 -17.267  1.00  0.00           C  
ATOM   3738  OD1 ASN A 253      -1.587 -12.446 -16.204  1.00  0.00           O  
ATOM   3739  ND2 ASN A 253      -1.248 -12.137 -18.346  1.00  0.00           N  
ATOM   3740 HD21 ASN A 253      -0.430 -12.701 -18.161  1.00  0.00           H  
ATOM   3741 HD22 ASN A 253      -1.510 -11.703 -19.219  1.00  0.00           H  
ATOM   3742  C   ASN A 253      -5.418 -10.483 -16.227  1.00  0.00           C  
ATOM   3743  O   ASN A 253      -6.276 -10.591 -17.105  1.00  0.00           O  
ATOM   3744  N   VAL A 254      -5.468  -9.489 -15.313  1.00  0.00           N  
ATOM   3745  H   VAL A 254      -4.848  -9.499 -14.516  1.00  0.00           H  
ATOM   3746  CA  VAL A 254      -6.335  -8.304 -15.458  1.00  0.00           C  
ATOM   3747  HA  VAL A 254      -6.726  -8.099 -16.454  1.00  0.00           H  
ATOM   3748  CB  VAL A 254      -7.591  -8.327 -14.580  1.00  0.00           C  
ATOM   3749  HB  VAL A 254      -7.781  -7.366 -14.101  1.00  0.00           H  
ATOM   3750  CG1 VAL A 254      -8.764  -8.648 -15.571  1.00  0.00           C  
ATOM   3751 HG11 VAL A 254      -9.730  -8.633 -15.066  1.00  0.00           H  
ATOM   3752 HG12 VAL A 254      -8.821  -7.804 -16.258  1.00  0.00           H  
ATOM   3753 HG13 VAL A 254      -8.570  -9.593 -16.079  1.00  0.00           H  
ATOM   3754  CG2 VAL A 254      -7.502  -9.394 -13.515  1.00  0.00           C  
ATOM   3755 HG21 VAL A 254      -7.353 -10.374 -13.967  1.00  0.00           H  
ATOM   3756 HG22 VAL A 254      -6.608  -9.123 -12.954  1.00  0.00           H  
ATOM   3757 HG23 VAL A 254      -8.357  -9.356 -12.839  1.00  0.00           H  
ATOM   3758  C   VAL A 254      -5.376  -7.081 -15.279  1.00  0.00           C  
ATOM   3759  O   VAL A 254      -5.789  -6.019 -14.805  1.00  0.00           O  
ATOM   3760  N   CYS A 255      -4.108  -7.126 -15.638  1.00  0.00           N  
ATOM   3761  H   CYS A 255      -3.913  -7.931 -16.215  1.00  0.00           H  
ATOM   3762  CA  CYS A 255      -3.185  -6.039 -15.327  1.00  0.00           C  
ATOM   3763  HA  CYS A 255      -3.326  -5.684 -14.306  1.00  0.00           H  
ATOM   3764  CB  CYS A 255      -1.736  -6.584 -15.232  1.00  0.00           C  
ATOM   3765  HB2 CYS A 255      -1.046  -5.750 -15.100  1.00  0.00           H  
ATOM   3766  HB3 CYS A 255      -1.674  -7.285 -14.400  1.00  0.00           H  
ATOM   3767  SG  CYS A 255      -1.289  -7.515 -16.742  1.00  0.00           S  
ATOM   3768  HG  CYS A 255      -0.189  -8.084 -16.243  1.00  0.00           H  
ATOM   3769  C   CYS A 255      -3.331  -4.870 -16.269  1.00  0.00           C  
ATOM   3770  O   CYS A 255      -2.492  -3.970 -16.197  1.00  0.00           O  
ATOM   3771  N   GLY A 256      -4.339  -4.760 -17.100  1.00  0.00           N  
ATOM   3772  H   GLY A 256      -5.101  -5.423 -17.138  1.00  0.00           H  
ATOM   3773  CA  GLY A 256      -4.526  -3.662 -18.082  1.00  0.00           C  
ATOM   3774  HA2 GLY A 256      -5.556  -3.441 -18.360  1.00  0.00           H  
ATOM   3775  HA3 GLY A 256      -4.081  -2.808 -17.570  1.00  0.00           H  
ATOM   3776  C   GLY A 256      -3.736  -3.963 -19.353  1.00  0.00           C  
ATOM   3777  O   GLY A 256      -3.194  -3.071 -20.006  1.00  0.00           O  
ATOM   3778  N   GLY A 257      -3.680  -5.272 -19.687  1.00  0.00           N  
ATOM   3779  H   GLY A 257      -4.122  -5.985 -19.124  1.00  0.00           H  
ATOM   3780  CA  GLY A 257      -2.944  -5.725 -20.895  1.00  0.00           C  
ATOM   3781  HA2 GLY A 257      -3.349  -6.673 -21.248  1.00  0.00           H  
ATOM   3782  HA3 GLY A 257      -2.993  -4.925 -21.632  1.00  0.00           H  
ATOM   3783  C   GLY A 257      -1.453  -6.002 -20.703  1.00  0.00           C  
ATOM   3784  O   GLY A 257      -0.899  -6.526 -21.665  1.00  0.00           O  
ATOM   3785  N   LEU A 258      -0.748  -5.467 -19.668  1.00  0.00           N  
ATOM   3786  H   LEU A 258      -1.234  -4.917 -18.974  1.00  0.00           H  
ATOM   3787  CA  LEU A 258       0.721  -5.572 -19.464  1.00  0.00           C  
ATOM   3788  HA  LEU A 258       1.220  -4.989 -20.238  1.00  0.00           H  
ATOM   3789  CB  LEU A 258       1.046  -4.885 -18.107  1.00  0.00           C  
ATOM   3790  HB2 LEU A 258       0.599  -3.893 -18.159  1.00  0.00           H  
ATOM   3791  HB3 LEU A 258       0.427  -5.370 -17.354  1.00  0.00           H  
ATOM   3792  CG  LEU A 258       2.550  -4.815 -17.777  1.00  0.00           C  
ATOM   3793  HG  LEU A 258       3.016  -5.799 -17.830  1.00  0.00           H  
ATOM   3794  CD1 LEU A 258       3.301  -3.814 -18.682  1.00  0.00           C  
ATOM   3795 HD11 LEU A 258       4.383  -3.839 -18.551  1.00  0.00           H  
ATOM   3796 HD12 LEU A 258       3.130  -3.994 -19.744  1.00  0.00           H  
ATOM   3797 HD13 LEU A 258       2.936  -2.801 -18.516  1.00  0.00           H  
ATOM   3798  CD2 LEU A 258       2.845  -4.186 -16.409  1.00  0.00           C  
ATOM   3799 HD21 LEU A 258       2.339  -3.235 -16.249  1.00  0.00           H  
ATOM   3800 HD22 LEU A 258       2.686  -4.922 -15.620  1.00  0.00           H  
ATOM   3801 HD23 LEU A 258       3.909  -3.962 -16.328  1.00  0.00           H  
ATOM   3802  C   LEU A 258       1.406  -6.959 -19.535  1.00  0.00           C  
ATOM   3803  O   LEU A 258       2.515  -7.137 -19.963  1.00  0.00           O  
ATOM   3804  N   GLY A 259       0.632  -7.991 -19.245  1.00  0.00           N  
ATOM   3805  H   GLY A 259      -0.287  -7.737 -18.911  1.00  0.00           H  
ATOM   3806  CA  GLY A 259       1.033  -9.433 -19.298  1.00  0.00           C  
ATOM   3807  HA2 GLY A 259       1.994  -9.405 -18.784  1.00  0.00           H  
ATOM   3808  HA3 GLY A 259       0.215  -9.931 -18.779  1.00  0.00           H  
ATOM   3809  C   GLY A 259       1.251  -9.959 -20.755  1.00  0.00           C  
ATOM   3810  O   GLY A 259       0.427  -9.842 -21.630  1.00  0.00           O  
ATOM   3811  N   ASN A 260       2.440 -10.522 -20.995  1.00  0.00           N  
ATOM   3812  H   ASN A 260       3.134 -10.464 -20.264  1.00  0.00           H  
ATOM   3813  CA  ASN A 260       2.787 -11.286 -22.231  1.00  0.00           C  
ATOM   3814  HA  ASN A 260       2.059 -10.998 -22.989  1.00  0.00           H  
ATOM   3815  CB  ASN A 260       4.168 -11.016 -22.846  1.00  0.00           C  
ATOM   3816  HB2 ASN A 260       4.884 -11.658 -22.332  1.00  0.00           H  
ATOM   3817  HB3 ASN A 260       4.249 -11.301 -23.894  1.00  0.00           H  
ATOM   3818  CG  ASN A 260       4.644  -9.662 -22.794  1.00  0.00           C  
ATOM   3819  OD1 ASN A 260       3.889  -8.726 -23.032  1.00  0.00           O  
ATOM   3820  ND2 ASN A 260       5.942  -9.414 -22.529  1.00  0.00           N  
ATOM   3821 HD21 ASN A 260       6.630 -10.144 -22.648  1.00  0.00           H  
ATOM   3822 HD22 ASN A 260       6.178  -8.431 -22.536  1.00  0.00           H  
ATOM   3823  C   ASN A 260       2.659 -12.849 -22.015  1.00  0.00           C  
ATOM   3824  O   ASN A 260       2.871 -13.591 -23.073  1.00  0.00           O  
ATOM   3825  N   TYR A 261       2.300 -13.358 -20.779  1.00  0.00           N  
ATOM   3826  H   TYR A 261       1.982 -12.722 -20.062  1.00  0.00           H  
ATOM   3827  CA  TYR A 261       1.877 -14.704 -20.519  1.00  0.00           C  
ATOM   3828  HA  TYR A 261       1.285 -14.997 -21.385  1.00  0.00           H  
ATOM   3829  CB  TYR A 261       3.075 -15.634 -20.457  1.00  0.00           C  
ATOM   3830  HB2 TYR A 261       2.838 -16.675 -20.676  1.00  0.00           H  
ATOM   3831  HB3 TYR A 261       3.796 -15.365 -21.229  1.00  0.00           H  
ATOM   3832  CG  TYR A 261       3.672 -15.652 -19.115  1.00  0.00           C  
ATOM   3833  CD1 TYR A 261       4.513 -14.573 -18.799  1.00  0.00           C  
ATOM   3834  HD1 TYR A 261       4.597 -13.762 -19.507  1.00  0.00           H  
ATOM   3835  CE1 TYR A 261       5.389 -14.710 -17.723  1.00  0.00           C  
ATOM   3836  HE1 TYR A 261       6.080 -13.929 -17.444  1.00  0.00           H  
ATOM   3837  CZ  TYR A 261       5.399 -15.833 -16.957  1.00  0.00           C  
ATOM   3838  OH  TYR A 261       6.200 -16.051 -15.952  1.00  0.00           O  
ATOM   3839  HH  TYR A 261       5.896 -16.626 -15.245  1.00  0.00           H  
ATOM   3840  CE2 TYR A 261       4.546 -16.962 -17.265  1.00  0.00           C  
ATOM   3841  HE2 TYR A 261       4.520 -17.838 -16.634  1.00  0.00           H  
ATOM   3842  CD2 TYR A 261       3.724 -16.901 -18.379  1.00  0.00           C  
ATOM   3843  HD2 TYR A 261       3.100 -17.717 -18.712  1.00  0.00           H  
ATOM   3844  C   TYR A 261       0.921 -14.801 -19.343  1.00  0.00           C  
ATOM   3845  O   TYR A 261       0.319 -15.837 -19.149  1.00  0.00           O  
ATOM   3846  OXT TYR A 261       0.835 -13.845 -18.553  1.00  0.00           O  
ATOM   3847  C6N NDP A 262      -2.052  -7.695  -6.399  1.00  0.00           C  
ATOM   3848  H26 NDP A 262      -1.565  -8.649  -6.254  1.00  0.00           H  
ATOM   3849  C5N NDP A 262      -1.608  -6.801  -7.365  1.00  0.00           C  
ATOM   3850  H25 NDP A 262      -0.900  -7.115  -8.117  1.00  0.00           H  
ATOM   3851  C4N NDP A 262      -2.387  -5.510  -7.597  1.00  0.00           C  
ATOM   3852  H23 NDP A 262      -1.624  -4.780  -7.867  1.00  0.00           H  
ATOM   3853  H24 NDP A 262      -3.007  -5.719  -8.468  1.00  0.00           H  
ATOM   3854  C3N NDP A 262      -3.246  -5.108  -6.453  1.00  0.00           C  
ATOM   3855  C7N NDP A 262      -3.792  -3.809  -6.438  1.00  0.00           C  
ATOM   3856  O7N NDP A 262      -3.478  -2.990  -7.327  1.00  0.00           O  
ATOM   3857  N7N NDP A 262      -4.536  -3.345  -5.560  1.00  0.00           N  
ATOM   3858  H21 NDP A 262      -4.734  -2.354  -5.586  1.00  0.00           H  
ATOM   3859  H22 NDP A 262      -4.806  -3.880  -4.748  1.00  0.00           H  
ATOM   3860  C2N NDP A 262      -3.663  -6.105  -5.576  1.00  0.00           C  
ATOM   3861  H20 NDP A 262      -4.477  -5.932  -4.889  1.00  0.00           H  
ATOM   3862  N1N NDP A 262      -3.122  -7.359  -5.594  1.00  0.00           N  
ATOM   3863  C1D NDP A 262      -3.703  -8.327  -4.627  1.00  0.00           C  
ATOM   3864  H19 NDP A 262      -3.473  -9.261  -5.141  1.00  0.00           H  
ATOM   3865  C2D NDP A 262      -3.036  -8.148  -3.243  1.00  0.00           C  
ATOM   3866  H17 NDP A 262      -2.981  -7.097  -2.957  1.00  0.00           H  
ATOM   3867  O2D NDP A 262      -1.696  -8.652  -3.113  1.00  0.00           O  
ATOM   3868  H18 NDP A 262      -1.316  -8.452  -2.254  1.00  0.00           H  
ATOM   3869  C3D NDP A 262      -3.930  -8.780  -2.226  1.00  0.00           C  
ATOM   3870  H15 NDP A 262      -3.753  -8.191  -1.327  1.00  0.00           H  
ATOM   3871  O3D NDP A 262      -3.702 -10.208  -2.094  1.00  0.00           O  
ATOM   3872  H16 NDP A 262      -4.490 -10.674  -1.806  1.00  0.00           H  
ATOM   3873  C4D NDP A 262      -5.229  -8.488  -2.980  1.00  0.00           C  
ATOM   3874  H14 NDP A 262      -5.899  -9.283  -2.650  1.00  0.00           H  
ATOM   3875  O4D NDP A 262      -5.116  -8.396  -4.402  1.00  0.00           O  
ATOM   3876  C5D NDP A 262      -6.027  -7.307  -2.408  1.00  0.00           C  
ATOM   3877  H13 NDP A 262      -6.194  -7.263  -1.332  1.00  0.00           H  
ATOM   3878  H12 NDP A 262      -7.080  -7.319  -2.687  1.00  0.00           H  
ATOM   3879  O5D NDP A 262      -5.534  -6.057  -2.817  1.00  0.00           O  
ATOM   3880  PN  NDP A 262      -5.810  -4.807  -1.824  1.00  0.00           P  
ATOM   3881  O2N NDP A 262      -7.233  -4.908  -1.460  1.00  0.00           O  
ATOM   3882  O1N NDP A 262      -5.201  -3.582  -2.404  1.00  0.00           O  
ATOM   3883  O3  NDP A 262      -4.884  -5.237  -0.733  1.00  0.00           O  
ATOM   3884  PA  NDP A 262      -4.858  -4.470   0.655  1.00  0.00           P  
ATOM   3885  O1A NDP A 262      -3.447  -4.009   0.946  1.00  0.00           O  
ATOM   3886  O2A NDP A 262      -5.991  -3.548   0.814  1.00  0.00           O  
ATOM   3887  O5B NDP A 262      -4.999  -5.548   1.699  1.00  0.00           O  
ATOM   3888  C5B NDP A 262      -5.865  -6.670   1.397  1.00  0.00           C  
ATOM   3889  H2  NDP A 262      -6.688  -6.419   0.728  1.00  0.00           H  
ATOM   3890  H1  NDP A 262      -5.336  -7.392   0.775  1.00  0.00           H  
ATOM   3891  C4B NDP A 262      -6.512  -7.342   2.577  1.00  0.00           C  
ATOM   3892  H3  NDP A 262      -7.434  -7.818   2.243  1.00  0.00           H  
ATOM   3893  O4B NDP A 262      -5.565  -8.164   3.135  1.00  0.00           O  
ATOM   3894  C3B NDP A 262      -6.849  -6.312   3.665  1.00  0.00           C  
ATOM   3895  H4  NDP A 262      -6.744  -5.273   3.351  1.00  0.00           H  
ATOM   3896  O3B NDP A 262      -8.188  -6.418   4.027  1.00  0.00           O  
ATOM   3897  H5  NDP A 262      -8.380  -5.815   4.748  1.00  0.00           H  
ATOM   3898  C2B NDP A 262      -5.944  -6.670   4.828  1.00  0.00           C  
ATOM   3899  H6  NDP A 262      -4.959  -6.224   4.694  1.00  0.00           H  
ATOM   3900  O2B NDP A 262      -6.495  -6.431   6.135  1.00  0.00           O  
ATOM   3901  P2B NDP A 262      -6.882  -4.973   6.681  1.00  0.00           P  
ATOM   3902  O1X NDP A 262      -8.232  -4.817   6.166  1.00  0.00           O  
ATOM   3903  O2X NDP A 262      -5.874  -4.106   6.061  1.00  0.00           O  
ATOM   3904  O3X NDP A 262      -6.817  -5.045   8.136  1.00  0.00           O  
ATOM   3905  C1B NDP A 262      -5.783  -8.130   4.551  1.00  0.00           C  
ATOM   3906  H7  NDP A 262      -6.741  -8.595   4.782  1.00  0.00           H  
ATOM   3907  N9A NDP A 262      -4.706  -8.766   5.323  1.00  0.00           N  
ATOM   3908  C8A NDP A 262      -3.372  -8.543   5.237  1.00  0.00           C  
ATOM   3909  H8  NDP A 262      -3.052  -7.802   4.521  1.00  0.00           H  
ATOM   3910  N7A NDP A 262      -2.688  -9.161   6.136  1.00  0.00           N  
ATOM   3911  C5A NDP A 262      -3.583 -10.091   6.679  1.00  0.00           C  
ATOM   3912  C6A NDP A 262      -3.520 -11.170   7.613  1.00  0.00           C  
ATOM   3913  N6A NDP A 262      -2.398 -11.607   8.089  1.00  0.00           N  
ATOM   3914  H10 NDP A 262      -2.538 -12.296   8.813  1.00  0.00           H  
ATOM   3915  H9  NDP A 262      -1.595 -10.995   8.141  1.00  0.00           H  
ATOM   3916  N1A NDP A 262      -4.607 -11.844   7.988  1.00  0.00           N  
ATOM   3917  C2A NDP A 262      -5.752 -11.544   7.361  1.00  0.00           C  
ATOM   3918  H11 NDP A 262      -6.571 -12.223   7.548  1.00  0.00           H  
ATOM   3919  N3A NDP A 262      -5.937 -10.559   6.456  1.00  0.00           N  
ATOM   3920  C4A NDP A 262      -4.801  -9.850   6.192  1.00  0.00           C  
ATOM      1  N   MET B   1     -11.530   1.838  32.493  1.00  0.00           N1+
ATOM      2  CA  MET B   1     -10.135   1.571  32.190  1.00  0.00           C  
ATOM      3  C   MET B   1     -10.040   1.045  30.778  1.00  0.00           C  
ATOM      4  O   MET B   1     -10.637   0.017  30.442  1.00  0.00           O  
ATOM      5  CB  MET B   1      -9.541   0.586  33.224  1.00  0.00           C  
ATOM      6  CG  MET B   1      -8.077   0.183  33.009  1.00  0.00           C  
ATOM      7  SD  MET B   1      -7.840  -1.063  31.714  1.00  0.00           S  
ATOM      8  CE  MET B   1      -6.055  -1.208  31.721  1.00  0.00           C  
ATOM      9  HT1 MET B   1     -11.683   2.172  33.469  1.00  0.00           H  
ATOM     10  HT2 MET B   1     -12.068   0.954  32.363  1.00  0.00           H  
ATOM     11  HT3 MET B   1     -11.891   2.547  31.818  1.00  0.00           H  
ATOM     12  HA  MET B   1      -9.601   2.509  32.238  1.00  0.00           H  
ATOM     13  HB1 MET B   1      -9.618   1.028  34.204  1.00  0.00           H  
ATOM     14  HB2 MET B   1     -10.139  -0.315  33.211  1.00  0.00           H  
ATOM     15  HG1 MET B   1      -7.513   1.064  32.741  1.00  0.00           H  
ATOM     16  HG2 MET B   1      -7.689  -0.207  33.939  1.00  0.00           H  
ATOM     17  HE1 MET B   1      -5.728  -1.476  32.715  1.00  0.00           H  
ATOM     18  HE2 MET B   1      -5.617  -0.264  31.434  1.00  0.00           H  
ATOM     19  HE3 MET B   1      -5.752  -1.974  31.023  1.00  0.00           H  
ATOM     20  N   ALA B   2      -9.334   1.751  29.948  1.00  0.00           N  
ATOM     21  CA  ALA B   2      -9.196   1.368  28.573  1.00  0.00           C  
ATOM     22  C   ALA B   2      -7.742   1.215  28.212  1.00  0.00           C  
ATOM     23  O   ALA B   2      -6.891   1.989  28.665  1.00  0.00           O  
ATOM     24  CB  ALA B   2      -9.860   2.391  27.666  1.00  0.00           C  
ATOM     25  HN  ALA B   2      -8.866   2.559  30.267  1.00  0.00           H  
ATOM     26  HA  ALA B   2      -9.694   0.418  28.437  1.00  0.00           H  
ATOM     27  HB1 ALA B   2      -9.375   3.348  27.781  1.00  0.00           H  
ATOM     28  HB2 ALA B   2     -10.899   2.480  27.945  1.00  0.00           H  
ATOM     29  HB3 ALA B   2      -9.790   2.071  26.638  1.00  0.00           H  
ATOM     30  N   THR B   3      -7.453   0.218  27.436  1.00  0.00           N  
ATOM     31  CA  THR B   3      -6.125  -0.005  26.940  1.00  0.00           C  
ATOM     32  C   THR B   3      -5.993   0.746  25.608  1.00  0.00           C  
ATOM     33  O   THR B   3      -6.025   0.155  24.530  1.00  0.00           O  
ATOM     34  CB  THR B   3      -5.874  -1.519  26.738  1.00  0.00           C  
ATOM     35  OG1 THR B   3      -6.320  -2.232  27.915  1.00  0.00           O  
ATOM     36  CG2 THR B   3      -4.385  -1.802  26.526  1.00  0.00           C  
ATOM     37  HN  THR B   3      -8.165  -0.415  27.194  1.00  0.00           H  
ATOM     38  HA  THR B   3      -5.419   0.391  27.657  1.00  0.00           H  
ATOM     39  HB  THR B   3      -6.432  -1.859  25.878  1.00  0.00           H  
ATOM     40  HG1 THR B   3      -7.285  -2.162  27.953  1.00  0.00           H  
ATOM     41 HG21 THR B   3      -3.827  -1.446  27.379  1.00  0.00           H  
ATOM     42 HG22 THR B   3      -4.050  -1.293  25.634  1.00  0.00           H  
ATOM     43 HG23 THR B   3      -4.230  -2.865  26.413  1.00  0.00           H  
ATOM     44  N   LEU B   4      -5.975   2.053  25.703  1.00  0.00           N  
ATOM     45  CA  LEU B   4      -5.912   2.894  24.552  1.00  0.00           C  
ATOM     46  C   LEU B   4      -4.483   3.396  24.431  1.00  0.00           C  
ATOM     47  O   LEU B   4      -3.774   3.495  25.444  1.00  0.00           O  
ATOM     48  CB  LEU B   4      -6.896   4.061  24.712  1.00  0.00           C  
ATOM     49  CG  LEU B   4      -7.295   4.780  23.437  1.00  0.00           C  
ATOM     50  CD1 LEU B   4      -8.030   3.826  22.509  1.00  0.00           C  
ATOM     51  CD2 LEU B   4      -8.165   5.976  23.753  1.00  0.00           C  
ATOM     52  HN  LEU B   4      -5.975   2.470  26.591  1.00  0.00           H  
ATOM     53  HA  LEU B   4      -6.175   2.312  23.684  1.00  0.00           H  
ATOM     54  HB1 LEU B   4      -7.808   3.687  25.150  1.00  0.00           H  
ATOM     55  HB2 LEU B   4      -6.457   4.789  25.377  1.00  0.00           H  
ATOM     56  HG  LEU B   4      -6.397   5.124  22.947  1.00  0.00           H  
ATOM     57 HD11 LEU B   4      -8.299   4.346  21.602  1.00  0.00           H  
ATOM     58 HD12 LEU B   4      -8.922   3.465  22.998  1.00  0.00           H  
ATOM     59 HD13 LEU B   4      -7.385   2.994  22.269  1.00  0.00           H  
ATOM     60 HD21 LEU B   4      -8.460   6.470  22.838  1.00  0.00           H  
ATOM     61 HD22 LEU B   4      -7.611   6.669  24.369  1.00  0.00           H  
ATOM     62 HD23 LEU B   4      -9.046   5.649  24.285  1.00  0.00           H  
ATOM     63  N   LEU B   5      -4.056   3.698  23.233  1.00  0.00           N  
ATOM     64  CA  LEU B   5      -2.684   4.095  23.006  1.00  0.00           C  
ATOM     65  C   LEU B   5      -2.455   5.547  23.364  1.00  0.00           C  
ATOM     66  O   LEU B   5      -3.094   6.443  22.816  1.00  0.00           O  
ATOM     67  CB  LEU B   5      -2.286   3.846  21.551  1.00  0.00           C  
ATOM     68  CG  LEU B   5      -2.362   2.405  21.069  1.00  0.00           C  
ATOM     69  CD1 LEU B   5      -1.839   2.299  19.652  1.00  0.00           C  
ATOM     70  CD2 LEU B   5      -1.596   1.482  21.998  1.00  0.00           C  
ATOM     71  HN  LEU B   5      -4.669   3.688  22.465  1.00  0.00           H  
ATOM     72  HA  LEU B   5      -2.057   3.482  23.635  1.00  0.00           H  
ATOM     73  HB1 LEU B   5      -2.952   4.429  20.932  1.00  0.00           H  
ATOM     74  HB2 LEU B   5      -1.283   4.206  21.380  1.00  0.00           H  
ATOM     75  HG  LEU B   5      -3.397   2.095  21.058  1.00  0.00           H  
ATOM     76 HD11 LEU B   5      -1.888   1.272  19.320  1.00  0.00           H  
ATOM     77 HD12 LEU B   5      -0.814   2.643  19.625  1.00  0.00           H  
ATOM     78 HD13 LEU B   5      -2.441   2.917  18.999  1.00  0.00           H  
ATOM     79 HD21 LEU B   5      -0.555   1.771  22.006  1.00  0.00           H  
ATOM     80 HD22 LEU B   5      -1.686   0.465  21.645  1.00  0.00           H  
ATOM     81 HD23 LEU B   5      -1.996   1.556  22.998  1.00  0.00           H  
ATOM     82  N   THR B   6      -1.573   5.777  24.288  1.00  0.00           N  
ATOM     83  CA  THR B   6      -1.220   7.109  24.654  1.00  0.00           C  
ATOM     84  C   THR B   6      -0.043   7.580  23.790  1.00  0.00           C  
ATOM     85  O   THR B   6       0.387   6.851  22.861  1.00  0.00           O  
ATOM     86  CB  THR B   6      -0.870   7.223  26.161  1.00  0.00           C  
ATOM     87  OG1 THR B   6       0.244   6.362  26.499  1.00  0.00           O  
ATOM     88  CG2 THR B   6      -2.075   6.864  27.024  1.00  0.00           C  
ATOM     89  HN  THR B   6      -1.133   5.024  24.744  1.00  0.00           H  
ATOM     90  HA  THR B   6      -2.075   7.735  24.444  1.00  0.00           H  
ATOM     91  HB  THR B   6      -0.586   8.246  26.367  1.00  0.00           H  
ATOM     92  HG1 THR B   6       0.000   5.438  26.309  1.00  0.00           H  
ATOM     93 HG21 THR B   6      -2.396   5.858  26.794  1.00  0.00           H  
ATOM     94 HG22 THR B   6      -2.876   7.562  26.830  1.00  0.00           H  
ATOM     95 HG23 THR B   6      -1.801   6.925  28.067  1.00  0.00           H  
ATOM     96  N   THR B   7       0.507   8.735  24.101  1.00  0.00           N  
ATOM     97  CA  THR B   7       1.628   9.271  23.373  1.00  0.00           C  
ATOM     98  C   THR B   7       2.872   8.380  23.596  1.00  0.00           C  
ATOM     99  O   THR B   7       3.665   8.140  22.670  1.00  0.00           O  
ATOM    100  CB  THR B   7       1.888  10.720  23.831  1.00  0.00           C  
ATOM    101  OG1 THR B   7       0.658  11.453  23.722  1.00  0.00           O  
ATOM    102  CG2 THR B   7       2.943  11.392  22.968  1.00  0.00           C  
ATOM    103  HN  THR B   7       0.161   9.286  24.838  1.00  0.00           H  
ATOM    104  HA  THR B   7       1.373   9.272  22.324  1.00  0.00           H  
ATOM    105  HB  THR B   7       2.211  10.709  24.863  1.00  0.00           H  
ATOM    106  HG1 THR B   7       0.838  12.396  23.868  1.00  0.00           H  
ATOM    107 HG21 THR B   7       2.606  11.425  21.942  1.00  0.00           H  
ATOM    108 HG22 THR B   7       3.861  10.829  23.023  1.00  0.00           H  
ATOM    109 HG23 THR B   7       3.115  12.396  23.322  1.00  0.00           H  
ATOM    110  N   ASP B   8       2.995   7.835  24.807  1.00  0.00           N  
ATOM    111  CA  ASP B   8       4.116   6.958  25.135  1.00  0.00           C  
ATOM    112  C   ASP B   8       3.986   5.630  24.395  1.00  0.00           C  
ATOM    113  O   ASP B   8       4.974   5.099  23.866  1.00  0.00           O  
ATOM    114  CB  ASP B   8       4.198   6.716  26.642  1.00  0.00           C  
ATOM    115  CG  ASP B   8       5.373   5.850  27.040  1.00  0.00           C  
ATOM    116  OD1 ASP B   8       6.513   6.378  27.140  1.00  0.00           O  
ATOM    117  OD2 ASP B   8       5.178   4.628  27.236  1.00  0.00           O  
ATOM    118  HN  ASP B   8       2.318   8.025  25.493  1.00  0.00           H  
ATOM    119  HA  ASP B   8       5.018   7.452  24.806  1.00  0.00           H  
ATOM    120  HB1 ASP B   8       4.296   7.667  27.145  1.00  0.00           H  
ATOM    121  HB2 ASP B   8       3.290   6.236  26.974  1.00  0.00           H  
ATOM    122  N   ASP B   9       2.747   5.130  24.310  1.00  0.00           N  
ATOM    123  CA  ASP B   9       2.457   3.867  23.604  1.00  0.00           C  
ATOM    124  C   ASP B   9       2.812   4.002  22.151  1.00  0.00           C  
ATOM    125  O   ASP B   9       3.473   3.129  21.571  1.00  0.00           O  
ATOM    126  CB  ASP B   9       0.974   3.458  23.692  1.00  0.00           C  
ATOM    127  CG  ASP B   9       0.477   3.098  25.072  1.00  0.00           C  
ATOM    128  OD1 ASP B   9       0.666   1.949  25.508  1.00  0.00           O  
ATOM    129  OD2 ASP B   9      -0.149   3.948  25.719  1.00  0.00           O  
ATOM    130  HN  ASP B   9       2.016   5.628  24.733  1.00  0.00           H  
ATOM    131  HA  ASP B   9       3.063   3.089  24.044  1.00  0.00           H  
ATOM    132  HB1 ASP B   9       0.367   4.277  23.337  1.00  0.00           H  
ATOM    133  HB2 ASP B   9       0.833   2.605  23.044  1.00  0.00           H  
ATOM    134  N   LEU B  10       2.378   5.115  21.570  1.00  0.00           N  
ATOM    135  CA  LEU B  10       2.635   5.425  20.177  1.00  0.00           C  
ATOM    136  C   LEU B  10       4.132   5.488  19.909  1.00  0.00           C  
ATOM    137  O   LEU B  10       4.613   4.947  18.921  1.00  0.00           O  
ATOM    138  CB  LEU B  10       2.002   6.761  19.809  1.00  0.00           C  
ATOM    139  CG  LEU B  10       2.143   7.182  18.346  1.00  0.00           C  
ATOM    140  CD1 LEU B  10       1.359   6.253  17.421  1.00  0.00           C  
ATOM    141  CD2 LEU B  10       1.718   8.619  18.167  1.00  0.00           C  
ATOM    142  HN  LEU B  10       1.844   5.745  22.104  1.00  0.00           H  
ATOM    143  HA  LEU B  10       2.192   4.651  19.566  1.00  0.00           H  
ATOM    144  HB1 LEU B  10       0.950   6.716  20.052  1.00  0.00           H  
ATOM    145  HB2 LEU B  10       2.463   7.524  20.418  1.00  0.00           H  
ATOM    146  HG  LEU B  10       3.186   7.099  18.073  1.00  0.00           H  
ATOM    147 HD11 LEU B  10       1.491   6.567  16.396  1.00  0.00           H  
ATOM    148 HD12 LEU B  10       0.312   6.295  17.678  1.00  0.00           H  
ATOM    149 HD13 LEU B  10       1.717   5.242  17.543  1.00  0.00           H  
ATOM    150 HD21 LEU B  10       0.680   8.724  18.448  1.00  0.00           H  
ATOM    151 HD22 LEU B  10       1.839   8.907  17.132  1.00  0.00           H  
ATOM    152 HD23 LEU B  10       2.326   9.254  18.796  1.00  0.00           H  
ATOM    153  N   ARG B  11       4.866   6.135  20.813  1.00  0.00           N  
ATOM    154  CA  ARG B  11       6.314   6.266  20.678  1.00  0.00           C  
ATOM    155  C   ARG B  11       6.981   4.921  20.572  1.00  0.00           C  
ATOM    156  O   ARG B  11       7.792   4.709  19.686  1.00  0.00           O  
ATOM    157  CB  ARG B  11       6.913   7.053  21.842  1.00  0.00           C  
ATOM    158  CG  ARG B  11       8.434   7.153  21.788  1.00  0.00           C  
ATOM    159  CD  ARG B  11       8.978   8.047  22.870  1.00  0.00           C  
ATOM    160  NE  ARG B  11       8.611   7.610  24.224  1.00  0.00           N  
ATOM    161  CZ  ARG B  11       9.112   8.156  25.328  1.00  0.00           C  
ATOM    162  NH1 ARG B  11      10.159   8.970  25.230  1.00  0.00           N  
ATOM    163  NH2 ARG B  11       8.614   7.841  26.516  1.00  0.00           N  
ATOM    164  HN  ARG B  11       4.411   6.550  21.578  1.00  0.00           H  
ATOM    165  HA  ARG B  11       6.516   6.802  19.761  1.00  0.00           H  
ATOM    166  HB1 ARG B  11       6.500   8.050  21.864  1.00  0.00           H  
ATOM    167  HB2 ARG B  11       6.641   6.546  22.756  1.00  0.00           H  
ATOM    168  HG1 ARG B  11       8.855   6.167  21.924  1.00  0.00           H  
ATOM    169  HG2 ARG B  11       8.725   7.547  20.826  1.00  0.00           H  
ATOM    170  HD1 ARG B  11      10.056   8.052  22.802  1.00  0.00           H  
ATOM    171  HD2 ARG B  11       8.605   9.048  22.706  1.00  0.00           H  
ATOM    172  HE  ARG B  11       7.912   6.920  24.285  1.00  0.00           H  
ATOM    173 HH11 ARG B  11      10.595   9.160  24.346  1.00  0.00           H  
ATOM    174 HH12 ARG B  11      10.539   9.475  26.017  1.00  0.00           H  
ATOM    175 HH21 ARG B  11       7.846   7.191  26.648  1.00  0.00           H  
ATOM    176 HH22 ARG B  11       8.985   8.225  27.370  1.00  0.00           H  
ATOM    177  N   ARG B  12       6.601   4.001  21.451  1.00  0.00           N  
ATOM    178  CA  ARG B  12       7.206   2.679  21.451  1.00  0.00           C  
ATOM    179  C   ARG B  12       6.913   1.955  20.141  1.00  0.00           C  
ATOM    180  O   ARG B  12       7.767   1.254  19.624  1.00  0.00           O  
ATOM    181  CB  ARG B  12       6.737   1.848  22.634  1.00  0.00           C  
ATOM    182  CG  ARG B  12       6.924   2.514  23.982  1.00  0.00           C  
ATOM    183  CD  ARG B  12       6.487   1.597  25.113  1.00  0.00           C  
ATOM    184  NE  ARG B  12       5.182   0.977  24.837  1.00  0.00           N  
ATOM    185  CZ  ARG B  12       4.006   1.348  25.370  1.00  0.00           C  
ATOM    186  NH1 ARG B  12       3.913   2.424  26.174  1.00  0.00           N  
ATOM    187  NH2 ARG B  12       2.911   0.669  25.067  1.00  0.00           N  
ATOM    188  HN  ARG B  12       5.899   4.225  22.101  1.00  0.00           H  
ATOM    189  HA  ARG B  12       8.275   2.818  21.521  1.00  0.00           H  
ATOM    190  HB1 ARG B  12       5.683   1.643  22.511  1.00  0.00           H  
ATOM    191  HB2 ARG B  12       7.280   0.914  22.638  1.00  0.00           H  
ATOM    192  HG1 ARG B  12       7.968   2.761  24.110  1.00  0.00           H  
ATOM    193  HG2 ARG B  12       6.328   3.416  24.003  1.00  0.00           H  
ATOM    194  HD1 ARG B  12       7.229   0.821  25.232  1.00  0.00           H  
ATOM    195  HD2 ARG B  12       6.418   2.175  26.023  1.00  0.00           H  
ATOM    196  HE  ARG B  12       5.218   0.217  24.207  1.00  0.00           H  
ATOM    197 HH11 ARG B  12       4.684   3.026  26.427  1.00  0.00           H  
ATOM    198 HH12 ARG B  12       3.039   2.682  26.592  1.00  0.00           H  
ATOM    199 HH21 ARG B  12       2.872  -0.136  24.468  1.00  0.00           H  
ATOM    200 HH22 ARG B  12       2.014   0.987  25.414  1.00  0.00           H  
ATOM    201  N   ALA B  13       5.719   2.184  19.583  1.00  0.00           N  
ATOM    202  CA  ALA B  13       5.340   1.588  18.306  1.00  0.00           C  
ATOM    203  C   ALA B  13       6.236   2.106  17.200  1.00  0.00           C  
ATOM    204  O   ALA B  13       6.736   1.326  16.403  1.00  0.00           O  
ATOM    205  CB  ALA B  13       3.882   1.868  17.962  1.00  0.00           C  
ATOM    206  HN  ALA B  13       5.085   2.780  20.037  1.00  0.00           H  
ATOM    207  HA  ALA B  13       5.480   0.522  18.392  1.00  0.00           H  
ATOM    208  HB1 ALA B  13       3.667   1.426  16.997  1.00  0.00           H  
ATOM    209  HB2 ALA B  13       3.731   2.936  17.901  1.00  0.00           H  
ATOM    210  HB3 ALA B  13       3.232   1.442  18.713  1.00  0.00           H  
ATOM    211  N   LEU B  14       6.463   3.422  17.190  1.00  0.00           N  
ATOM    212  CA  LEU B  14       7.316   4.063  16.216  1.00  0.00           C  
ATOM    213  C   LEU B  14       8.778   3.637  16.365  1.00  0.00           C  
ATOM    214  O   LEU B  14       9.564   3.745  15.424  1.00  0.00           O  
ATOM    215  CB  LEU B  14       7.176   5.585  16.304  1.00  0.00           C  
ATOM    216  CG  LEU B  14       6.077   6.248  15.443  1.00  0.00           C  
ATOM    217  CD1 LEU B  14       6.356   6.044  13.966  1.00  0.00           C  
ATOM    218  CD2 LEU B  14       4.688   5.731  15.782  1.00  0.00           C  
ATOM    219  HN  LEU B  14       6.041   4.021  17.842  1.00  0.00           H  
ATOM    220  HA  LEU B  14       6.969   3.750  15.243  1.00  0.00           H  
ATOM    221  HB1 LEU B  14       6.996   5.839  17.338  1.00  0.00           H  
ATOM    222  HB2 LEU B  14       8.127   6.010  16.040  1.00  0.00           H  
ATOM    223  HG  LEU B  14       6.102   7.311  15.627  1.00  0.00           H  
ATOM    224 HD11 LEU B  14       7.296   6.511  13.706  1.00  0.00           H  
ATOM    225 HD12 LEU B  14       5.558   6.484  13.388  1.00  0.00           H  
ATOM    226 HD13 LEU B  14       6.407   4.984  13.754  1.00  0.00           H  
ATOM    227 HD21 LEU B  14       3.959   6.191  15.130  1.00  0.00           H  
ATOM    228 HD22 LEU B  14       4.461   5.976  16.810  1.00  0.00           H  
ATOM    229 HD23 LEU B  14       4.663   4.659  15.655  1.00  0.00           H  
ATOM    230  N   VAL B  15       9.141   3.186  17.545  1.00  0.00           N  
ATOM    231  CA  VAL B  15      10.458   2.625  17.764  1.00  0.00           C  
ATOM    232  C   VAL B  15      10.493   1.248  17.107  1.00  0.00           C  
ATOM    233  O   VAL B  15      11.346   0.976  16.277  1.00  0.00           O  
ATOM    234  CB  VAL B  15      10.790   2.497  19.285  1.00  0.00           C  
ATOM    235  CG1 VAL B  15      12.141   1.830  19.500  1.00  0.00           C  
ATOM    236  CG2 VAL B  15      10.787   3.865  19.951  1.00  0.00           C  
ATOM    237  HN  VAL B  15       8.494   3.243  18.280  1.00  0.00           H  
ATOM    238  HA  VAL B  15      11.189   3.262  17.283  1.00  0.00           H  
ATOM    239  HB  VAL B  15      10.030   1.888  19.751  1.00  0.00           H  
ATOM    240 HG11 VAL B  15      12.905   2.419  19.014  1.00  0.00           H  
ATOM    241 HG12 VAL B  15      12.127   0.834  19.082  1.00  0.00           H  
ATOM    242 HG13 VAL B  15      12.355   1.777  20.556  1.00  0.00           H  
ATOM    243 HG21 VAL B  15      11.022   3.759  20.997  1.00  0.00           H  
ATOM    244 HG22 VAL B  15       9.808   4.305  19.844  1.00  0.00           H  
ATOM    245 HG23 VAL B  15      11.521   4.498  19.475  1.00  0.00           H  
ATOM    246  N   GLU B  16       9.538   0.407  17.483  1.00  0.00           N  
ATOM    247  CA  GLU B  16       9.413  -0.950  16.969  1.00  0.00           C  
ATOM    248  C   GLU B  16       9.318  -1.020  15.438  1.00  0.00           C  
ATOM    249  O   GLU B  16       9.923  -1.913  14.820  1.00  0.00           O  
ATOM    250  CB  GLU B  16       8.202  -1.625  17.560  1.00  0.00           C  
ATOM    251  CG  GLU B  16       8.219  -1.740  19.063  1.00  0.00           C  
ATOM    252  CD  GLU B  16       7.062  -2.553  19.547  1.00  0.00           C  
ATOM    253  OE1 GLU B  16       6.857  -3.695  19.079  1.00  0.00           O  
ATOM    254  OE2 GLU B  16       6.318  -2.062  20.408  1.00  0.00           O  
ATOM    255  HN  GLU B  16       8.884   0.704  18.154  1.00  0.00           H  
ATOM    256  HA  GLU B  16      10.286  -1.502  17.287  1.00  0.00           H  
ATOM    257  HB1 GLU B  16       7.327  -1.058  17.274  1.00  0.00           H  
ATOM    258  HB2 GLU B  16       8.125  -2.618  17.142  1.00  0.00           H  
ATOM    259  HG1 GLU B  16       9.154  -2.174  19.375  1.00  0.00           H  
ATOM    260  HG2 GLU B  16       8.140  -0.742  19.468  1.00  0.00           H  
ATOM    261  N   CYS B  17       8.562  -0.110  14.836  1.00  0.00           N  
ATOM    262  CA  CYS B  17       8.388  -0.092  13.400  1.00  0.00           C  
ATOM    263  C   CYS B  17       9.710   0.160  12.677  1.00  0.00           C  
ATOM    264  O   CYS B  17       9.984  -0.456  11.642  1.00  0.00           O  
ATOM    265  HN  CYS B  17       8.093   0.582  15.357  1.00  0.00           H  
ATOM    266  HA  CYS B  17       8.037  -1.074  13.121  1.00  0.00           H  
ATOM    267  CB  CYS B  17       7.320   0.932  13.012  1.00  0.00           C  
ATOM    268  SG  CYS B  17       5.716   0.402  13.673  1.00  0.00           S  
ATOM    269  HB1 CYS B  17       7.580   1.906  13.428  1.00  0.00           H  
ATOM    270  HB2 CYS B  17       7.261   1.004  11.927  1.00  0.00           H  
ATOM    271  HG  CYS B  17       5.395  -0.795  13.163  1.00  0.00           H  
ATOM    272  N   ALA B  18      10.524   1.044  13.232  1.00  0.00           N  
ATOM    273  CA  ALA B  18      11.825   1.333  12.676  1.00  0.00           C  
ATOM    274  C   ALA B  18      12.779   0.199  13.012  1.00  0.00           C  
ATOM    275  O   ALA B  18      13.419  -0.374  12.127  1.00  0.00           O  
ATOM    276  CB  ALA B  18      12.353   2.658  13.215  1.00  0.00           C  
ATOM    277  HN  ALA B  18      10.228   1.518  14.037  1.00  0.00           H  
ATOM    278  HA  ALA B  18      11.723   1.405  11.604  1.00  0.00           H  
ATOM    279  HB1 ALA B  18      11.682   3.459  12.936  1.00  0.00           H  
ATOM    280  HB2 ALA B  18      13.332   2.855  12.805  1.00  0.00           H  
ATOM    281  HB3 ALA B  18      12.413   2.609  14.292  1.00  0.00           H  
ATOM    282  N   GLY B  19      12.829  -0.145  14.282  1.00  0.00           N  
ATOM    283  CA  GLY B  19      13.681  -1.201  14.756  1.00  0.00           C  
ATOM    284  C   GLY B  19      15.128  -0.801  14.692  1.00  0.00           C  
ATOM    285  O   GLY B  19      15.562   0.127  15.387  1.00  0.00           O  
ATOM    286  HN  GLY B  19      12.274   0.343  14.931  1.00  0.00           H  
ATOM    287  HA1 GLY B  19      13.417  -1.431  15.779  1.00  0.00           H  
ATOM    288  HA2 GLY B  19      13.534  -2.079  14.145  1.00  0.00           H  
ATOM    289  N   GLU B  20      15.862  -1.440  13.832  1.00  0.00           N  
ATOM    290  CA  GLU B  20      17.236  -1.125  13.668  1.00  0.00           C  
ATOM    291  C   GLU B  20      17.440  -0.542  12.302  1.00  0.00           C  
ATOM    292  O   GLU B  20      17.325  -1.230  11.278  1.00  0.00           O  
ATOM    293  CB  GLU B  20      18.152  -2.330  13.933  1.00  0.00           C  
ATOM    294  CG  GLU B  20      17.822  -3.579  13.145  1.00  0.00           C  
ATOM    295  CD  GLU B  20      18.836  -4.653  13.352  1.00  0.00           C  
ATOM    296  OE1 GLU B  20      18.717  -5.406  14.324  1.00  0.00           O  
ATOM    297  OE2 GLU B  20      19.760  -4.786  12.525  1.00  0.00           O  
ATOM    298  HN  GLU B  20      15.454  -2.106  13.235  1.00  0.00           H  
ATOM    299  HA  GLU B  20      17.456  -0.352  14.388  1.00  0.00           H  
ATOM    300  HB1 GLU B  20      19.162  -2.046  13.679  1.00  0.00           H  
ATOM    301  HB2 GLU B  20      18.116  -2.567  14.986  1.00  0.00           H  
ATOM    302  HG1 GLU B  20      16.861  -3.947  13.472  1.00  0.00           H  
ATOM    303  HG2 GLU B  20      17.783  -3.333  12.095  1.00  0.00           H  
ATOM    304  N   THR B  21      17.651   0.727  12.286  1.00  0.00           N  
ATOM    305  CA  THR B  21      17.845   1.461  11.092  1.00  0.00           C  
ATOM    306  C   THR B  21      18.331   2.853  11.510  1.00  0.00           C  
ATOM    307  O   THR B  21      18.835   3.004  12.636  1.00  0.00           O  
ATOM    308  CB  THR B  21      16.515   1.512  10.242  1.00  0.00           C  
ATOM    309  OG1 THR B  21      16.744   2.132   8.966  1.00  0.00           O  
ATOM    310  CG2 THR B  21      15.389   2.253  10.974  1.00  0.00           C  
ATOM    311  HN  THR B  21      17.689   1.228  13.129  1.00  0.00           H  
ATOM    312  HA  THR B  21      18.624   0.972  10.526  1.00  0.00           H  
ATOM    313  HB  THR B  21      16.215   0.483  10.090  1.00  0.00           H  
ATOM    314  HG1 THR B  21      15.899   2.266   8.518  1.00  0.00           H  
ATOM    315 HG21 THR B  21      15.714   3.257  11.204  1.00  0.00           H  
ATOM    316 HG22 THR B  21      15.143   1.734  11.888  1.00  0.00           H  
ATOM    317 HG23 THR B  21      14.514   2.297  10.341  1.00  0.00           H  
ATOM    318  N   ASP B  22      18.172   3.839  10.668  1.00  0.00           N  
ATOM    319  CA  ASP B  22      18.574   5.195  11.001  1.00  0.00           C  
ATOM    320  C   ASP B  22      17.497   5.873  11.824  1.00  0.00           C  
ATOM    321  O   ASP B  22      16.526   6.418  11.289  1.00  0.00           O  
ATOM    322  CB  ASP B  22      18.871   6.000   9.749  1.00  0.00           C  
ATOM    323  CG  ASP B  22      19.287   7.420  10.045  1.00  0.00           C  
ATOM    324  OD1 ASP B  22      20.176   7.633  10.907  1.00  0.00           O  
ATOM    325  OD2 ASP B  22      18.772   8.349   9.386  1.00  0.00           O  
ATOM    326  HN  ASP B  22      17.759   3.648   9.798  1.00  0.00           H  
ATOM    327  HA  ASP B  22      19.469   5.133  11.600  1.00  0.00           H  
ATOM    328  HB1 ASP B  22      19.656   5.513   9.193  1.00  0.00           H  
ATOM    329  HB2 ASP B  22      17.971   6.028   9.155  1.00  0.00           H  
ATOM    330  N   GLY B  23      17.644   5.783  13.116  1.00  0.00           N  
ATOM    331  CA  GLY B  23      16.659   6.313  13.996  1.00  0.00           C  
ATOM    332  C   GLY B  23      17.001   7.689  14.491  1.00  0.00           C  
ATOM    333  O   GLY B  23      18.134   7.946  14.918  1.00  0.00           O  
ATOM    334  HN  GLY B  23      18.448   5.349  13.473  1.00  0.00           H  
ATOM    335  HA1 GLY B  23      15.734   6.360  13.441  1.00  0.00           H  
ATOM    336  HA2 GLY B  23      16.535   5.649  14.839  1.00  0.00           H  
ATOM    337  N   THR B  24      16.047   8.570  14.411  1.00  0.00           N  
ATOM    338  CA  THR B  24      16.181   9.927  14.880  1.00  0.00           C  
ATOM    339  C   THR B  24      15.857  10.023  16.391  1.00  0.00           C  
ATOM    340  O   THR B  24      15.851   9.000  17.112  1.00  0.00           O  
ATOM    341  CB  THR B  24      15.220  10.818  14.075  1.00  0.00           C  
ATOM    342  OG1 THR B  24      13.932  10.188  14.038  1.00  0.00           O  
ATOM    343  CG2 THR B  24      15.722  11.021  12.654  1.00  0.00           C  
ATOM    344  HN  THR B  24      15.187   8.335  14.003  1.00  0.00           H  
ATOM    345  HA  THR B  24      17.192  10.266  14.705  1.00  0.00           H  
ATOM    346  HB  THR B  24      15.103  11.776  14.558  1.00  0.00           H  
ATOM    347  HG1 THR B  24      13.357  10.676  14.635  1.00  0.00           H  
ATOM    348 HG21 THR B  24      15.052  11.686  12.132  1.00  0.00           H  
ATOM    349 HG22 THR B  24      15.738  10.071  12.142  1.00  0.00           H  
ATOM    350 HG23 THR B  24      16.713  11.447  12.666  1.00  0.00           H  
ATOM    351  N   ASP B  25      15.588  11.217  16.877  1.00  0.00           N  
ATOM    352  CA  ASP B  25      15.157  11.379  18.241  1.00  0.00           C  
ATOM    353  C   ASP B  25      13.655  11.409  18.246  1.00  0.00           C  
ATOM    354  O   ASP B  25      13.037  12.021  17.360  1.00  0.00           O  
ATOM    355  CB  ASP B  25      15.710  12.646  18.893  1.00  0.00           C  
ATOM    356  CG  ASP B  25      15.299  12.753  20.348  1.00  0.00           C  
ATOM    357  OD1 ASP B  25      15.987  12.178  21.216  1.00  0.00           O  
ATOM    358  OD2 ASP B  25      14.267  13.383  20.647  1.00  0.00           O  
ATOM    359  HN  ASP B  25      15.678  12.019  16.312  1.00  0.00           H  
ATOM    360  HA  ASP B  25      15.486  10.507  18.789  1.00  0.00           H  
ATOM    361  HB1 ASP B  25      16.789  12.641  18.839  1.00  0.00           H  
ATOM    362  HB2 ASP B  25      15.335  13.517  18.376  1.00  0.00           H  
ATOM    363  N   LEU B  26      13.072  10.755  19.196  1.00  0.00           N  
ATOM    364  CA  LEU B  26      11.644  10.622  19.261  1.00  0.00           C  
ATOM    365  C   LEU B  26      11.223  10.881  20.704  1.00  0.00           C  
ATOM    366  O   LEU B  26      10.149  10.487  21.143  1.00  0.00           O  
ATOM    367  CB  LEU B  26      11.293   9.184  18.852  1.00  0.00           C  
ATOM    368  CG  LEU B  26       9.897   8.938  18.295  1.00  0.00           C  
ATOM    369  CD1 LEU B  26       9.743   9.651  16.953  1.00  0.00           C  
ATOM    370  CD2 LEU B  26       9.654   7.451  18.139  1.00  0.00           C  
ATOM    371  HN  LEU B  26      13.603  10.337  19.912  1.00  0.00           H  
ATOM    372  HA  LEU B  26      11.176  11.318  18.581  1.00  0.00           H  
ATOM    373  HB1 LEU B  26      12.002   8.873  18.100  1.00  0.00           H  
ATOM    374  HB2 LEU B  26      11.423   8.546  19.715  1.00  0.00           H  
ATOM    375  HG  LEU B  26       9.162   9.341  18.976  1.00  0.00           H  
ATOM    376 HD11 LEU B  26       8.752   9.480  16.557  1.00  0.00           H  
ATOM    377 HD12 LEU B  26      10.483   9.267  16.265  1.00  0.00           H  
ATOM    378 HD13 LEU B  26       9.908  10.711  17.089  1.00  0.00           H  
ATOM    379 HD21 LEU B  26      10.389   7.038  17.466  1.00  0.00           H  
ATOM    380 HD22 LEU B  26       8.665   7.287  17.735  1.00  0.00           H  
ATOM    381 HD23 LEU B  26       9.739   6.967  19.101  1.00  0.00           H  
ATOM    382  N   SER B  27      12.072  11.585  21.418  1.00  0.00           N  
ATOM    383  CA  SER B  27      11.880  11.814  22.821  1.00  0.00           C  
ATOM    384  C   SER B  27      10.981  13.011  23.064  1.00  0.00           C  
ATOM    385  O   SER B  27      11.147  14.063  22.437  1.00  0.00           O  
ATOM    386  CB  SER B  27      13.245  12.020  23.496  1.00  0.00           C  
ATOM    387  OG  SER B  27      13.128  12.188  24.898  1.00  0.00           O  
ATOM    388  HN  SER B  27      12.852  12.003  20.986  1.00  0.00           H  
ATOM    389  HA  SER B  27      11.422  10.935  23.248  1.00  0.00           H  
ATOM    390  HB1 SER B  27      13.871  11.160  23.309  1.00  0.00           H  
ATOM    391  HB2 SER B  27      13.714  12.898  23.076  1.00  0.00           H  
ATOM    392  HG  SER B  27      13.317  11.326  25.305  1.00  0.00           H  
ATOM    393  N   GLY B  28      10.024  12.832  23.954  1.00  0.00           N  
ATOM    394  CA  GLY B  28       9.146  13.900  24.354  1.00  0.00           C  
ATOM    395  C   GLY B  28       8.226  14.366  23.255  1.00  0.00           C  
ATOM    396  O   GLY B  28       7.326  13.641  22.831  1.00  0.00           O  
ATOM    397  HN  GLY B  28       9.901  11.943  24.346  1.00  0.00           H  
ATOM    398  HA1 GLY B  28       8.545  13.567  25.188  1.00  0.00           H  
ATOM    399  HA2 GLY B  28       9.751  14.732  24.681  1.00  0.00           H  
ATOM    400  N   ASP B  29       8.473  15.550  22.768  1.00  0.00           N  
ATOM    401  CA  ASP B  29       7.623  16.150  21.770  1.00  0.00           C  
ATOM    402  C   ASP B  29       7.957  15.711  20.370  1.00  0.00           C  
ATOM    403  O   ASP B  29       8.633  16.404  19.619  1.00  0.00           O  
ATOM    404  CB  ASP B  29       7.574  17.675  21.889  1.00  0.00           C  
ATOM    405  CG  ASP B  29       6.759  18.129  23.064  1.00  0.00           C  
ATOM    406  OD1 ASP B  29       5.533  18.318  22.927  1.00  0.00           O  
ATOM    407  OD2 ASP B  29       7.342  18.329  24.151  1.00  0.00           O  
ATOM    408  HN  ASP B  29       9.264  16.031  23.089  1.00  0.00           H  
ATOM    409  HA  ASP B  29       6.630  15.777  21.977  1.00  0.00           H  
ATOM    410  HB1 ASP B  29       8.575  18.060  22.013  1.00  0.00           H  
ATOM    411  HB2 ASP B  29       7.142  18.084  20.989  1.00  0.00           H  
ATOM    412  N   PHE B  30       7.545  14.513  20.060  1.00  0.00           N  
ATOM    413  CA  PHE B  30       7.694  13.959  18.721  1.00  0.00           C  
ATOM    414  C   PHE B  30       6.319  13.924  18.066  1.00  0.00           C  
ATOM    415  O   PHE B  30       6.178  13.646  16.884  1.00  0.00           O  
ATOM    416  CB  PHE B  30       8.246  12.509  18.796  1.00  0.00           C  
ATOM    417  CG  PHE B  30       7.237  11.488  19.305  1.00  0.00           C  
ATOM    418  CD1 PHE B  30       6.969  11.386  20.666  1.00  0.00           C  
ATOM    419  CD2 PHE B  30       6.590  10.633  18.438  1.00  0.00           C  
ATOM    420  CE1 PHE B  30       6.080  10.449  21.144  1.00  0.00           C  
ATOM    421  CE2 PHE B  30       5.703   9.687  18.914  1.00  0.00           C  
ATOM    422  CZ  PHE B  30       5.349   9.661  20.197  1.00  0.00           C  
ATOM    423  HN  PHE B  30       7.164  13.970  20.786  1.00  0.00           H  
ATOM    424  HA  PHE B  30       8.370  14.573  18.145  1.00  0.00           H  
ATOM    425  HB1 PHE B  30       8.554  12.200  17.806  1.00  0.00           H  
ATOM    426  HB2 PHE B  30       9.106  12.490  19.447  1.00  0.00           H  
ATOM    427  HD1 PHE B  30       7.461  12.057  21.354  1.00  0.00           H  
ATOM    428  HD2 PHE B  30       6.797  10.706  17.378  1.00  0.00           H  
ATOM    429  HE1 PHE B  30       5.877  10.375  22.203  1.00  0.00           H  
ATOM    430  HE2 PHE B  30       5.203   9.019  18.227  1.00  0.00           H  
ATOM    431  HZ  PHE B  30       4.611   8.952  20.541  1.00  0.00           H  
ATOM    432  N   LEU B  31       5.314  14.248  18.856  1.00  0.00           N  
ATOM    433  CA  LEU B  31       3.930  14.084  18.475  1.00  0.00           C  
ATOM    434  C   LEU B  31       3.530  15.078  17.386  1.00  0.00           C  
ATOM    435  O   LEU B  31       2.685  14.785  16.538  1.00  0.00           O  
ATOM    436  CB  LEU B  31       3.038  14.238  19.719  1.00  0.00           C  
ATOM    437  CG  LEU B  31       1.609  13.733  19.586  1.00  0.00           C  
ATOM    438  CD1 LEU B  31       1.604  12.226  19.383  1.00  0.00           C  
ATOM    439  CD2 LEU B  31       0.780  14.116  20.805  1.00  0.00           C  
ATOM    440  HN  LEU B  31       5.517  14.641  19.730  1.00  0.00           H  
ATOM    441  HA  LEU B  31       3.806  13.085  18.088  1.00  0.00           H  
ATOM    442  HB1 LEU B  31       3.502  13.703  20.537  1.00  0.00           H  
ATOM    443  HB2 LEU B  31       3.002  15.285  19.983  1.00  0.00           H  
ATOM    444  HG  LEU B  31       1.160  14.180  18.711  1.00  0.00           H  
ATOM    445 HD11 LEU B  31       2.100  11.751  20.216  1.00  0.00           H  
ATOM    446 HD12 LEU B  31       2.127  11.989  18.468  1.00  0.00           H  
ATOM    447 HD13 LEU B  31       0.584  11.874  19.317  1.00  0.00           H  
ATOM    448 HD21 LEU B  31      -0.227  13.743  20.683  1.00  0.00           H  
ATOM    449 HD22 LEU B  31       0.754  15.190  20.916  1.00  0.00           H  
ATOM    450 HD23 LEU B  31       1.217  13.670  21.688  1.00  0.00           H  
ATOM    451  N   ASP B  32       4.174  16.231  17.406  1.00  0.00           N  
ATOM    452  CA  ASP B  32       3.928  17.310  16.437  1.00  0.00           C  
ATOM    453  C   ASP B  32       5.074  17.357  15.400  1.00  0.00           C  
ATOM    454  O   ASP B  32       5.183  18.273  14.581  1.00  0.00           O  
ATOM    455  CB  ASP B  32       3.803  18.645  17.208  1.00  0.00           C  
ATOM    456  CG  ASP B  32       3.440  19.849  16.356  1.00  0.00           C  
ATOM    457  OD1 ASP B  32       2.304  19.888  15.814  1.00  0.00           O  
ATOM    458  OD2 ASP B  32       4.291  20.746  16.172  1.00  0.00           O  
ATOM    459  HN  ASP B  32       4.834  16.377  18.115  1.00  0.00           H  
ATOM    460  HA  ASP B  32       2.998  17.099  15.934  1.00  0.00           H  
ATOM    461  HB1 ASP B  32       3.040  18.538  17.965  1.00  0.00           H  
ATOM    462  HB2 ASP B  32       4.745  18.844  17.697  1.00  0.00           H  
ATOM    463  N   LEU B  33       5.913  16.336  15.432  1.00  0.00           N  
ATOM    464  CA  LEU B  33       7.016  16.232  14.497  1.00  0.00           C  
ATOM    465  C   LEU B  33       6.488  15.525  13.245  1.00  0.00           C  
ATOM    466  O   LEU B  33       5.392  14.983  13.269  1.00  0.00           O  
ATOM    467  CB  LEU B  33       8.192  15.468  15.139  1.00  0.00           C  
ATOM    468  CG  LEU B  33       9.513  15.431  14.356  1.00  0.00           C  
ATOM    469  CD1 LEU B  33      10.043  16.838  14.129  1.00  0.00           C  
ATOM    470  CD2 LEU B  33      10.538  14.597  15.100  1.00  0.00           C  
ATOM    471  HN  LEU B  33       5.762  15.608  16.069  1.00  0.00           H  
ATOM    472  HA  LEU B  33       7.319  17.236  14.233  1.00  0.00           H  
ATOM    473  HB1 LEU B  33       8.386  15.910  16.106  1.00  0.00           H  
ATOM    474  HB2 LEU B  33       7.873  14.448  15.297  1.00  0.00           H  
ATOM    475  HG  LEU B  33       9.338  14.973  13.394  1.00  0.00           H  
ATOM    476 HD11 LEU B  33       9.320  17.406  13.563  1.00  0.00           H  
ATOM    477 HD12 LEU B  33      10.971  16.782  13.582  1.00  0.00           H  
ATOM    478 HD13 LEU B  33      10.210  17.315  15.082  1.00  0.00           H  
ATOM    479 HD21 LEU B  33      10.172  13.586  15.203  1.00  0.00           H  
ATOM    480 HD22 LEU B  33      10.710  15.019  16.079  1.00  0.00           H  
ATOM    481 HD23 LEU B  33      11.465  14.586  14.547  1.00  0.00           H  
ATOM    482  N   ARG B  34       7.238  15.516  12.173  1.00  0.00           N  
ATOM    483  CA  ARG B  34       6.714  14.986  10.933  1.00  0.00           C  
ATOM    484  C   ARG B  34       7.420  13.687  10.578  1.00  0.00           C  
ATOM    485  O   ARG B  34       8.593  13.494  10.926  1.00  0.00           O  
ATOM    486  CB  ARG B  34       6.872  16.036   9.824  1.00  0.00           C  
ATOM    487  CG  ARG B  34       6.382  17.412  10.259  1.00  0.00           C  
ATOM    488  CD  ARG B  34       6.611  18.475   9.212  1.00  0.00           C  
ATOM    489  NE  ARG B  34       5.700  18.381   8.069  1.00  0.00           N  
ATOM    490  CZ  ARG B  34       5.826  19.106   6.953  1.00  0.00           C  
ATOM    491  NH1 ARG B  34       6.905  19.851   6.778  1.00  0.00           N  
ATOM    492  NH2 ARG B  34       4.894  19.080   6.015  1.00  0.00           N  
ATOM    493  HN  ARG B  34       8.165  15.833  12.191  1.00  0.00           H  
ATOM    494  HA  ARG B  34       5.661  14.789  11.073  1.00  0.00           H  
ATOM    495  HB1 ARG B  34       7.916  16.115   9.557  1.00  0.00           H  
ATOM    496  HB2 ARG B  34       6.303  15.737   8.956  1.00  0.00           H  
ATOM    497  HG1 ARG B  34       5.325  17.356  10.473  1.00  0.00           H  
ATOM    498  HG2 ARG B  34       6.918  17.684  11.158  1.00  0.00           H  
ATOM    499  HD1 ARG B  34       6.489  19.446   9.669  1.00  0.00           H  
ATOM    500  HD2 ARG B  34       7.628  18.380   8.858  1.00  0.00           H  
ATOM    501  HE  ARG B  34       4.929  17.769   8.216  1.00  0.00           H  
ATOM    502 HH11 ARG B  34       7.636  19.891   7.462  1.00  0.00           H  
ATOM    503 HH12 ARG B  34       7.051  20.407   5.951  1.00  0.00           H  
ATOM    504 HH21 ARG B  34       4.059  18.522   6.093  1.00  0.00           H  
ATOM    505 HH22 ARG B  34       4.969  19.643   5.181  1.00  0.00           H  
ATOM    506  N   PHE B  35       6.704  12.787   9.905  1.00  0.00           N  
ATOM    507  CA  PHE B  35       7.245  11.482   9.486  1.00  0.00           C  
ATOM    508  C   PHE B  35       8.473  11.604   8.598  1.00  0.00           C  
ATOM    509  O   PHE B  35       9.348  10.736   8.618  1.00  0.00           O  
ATOM    510  CB  PHE B  35       6.180  10.598   8.819  1.00  0.00           C  
ATOM    511  CG  PHE B  35       5.208   9.947   9.774  1.00  0.00           C  
ATOM    512  CD1 PHE B  35       5.537   8.755  10.396  1.00  0.00           C  
ATOM    513  CD2 PHE B  35       3.978  10.512  10.046  1.00  0.00           C  
ATOM    514  CE1 PHE B  35       4.661   8.142  11.265  1.00  0.00           C  
ATOM    515  CE2 PHE B  35       3.094   9.903  10.916  1.00  0.00           C  
ATOM    516  CZ  PHE B  35       3.437   8.718  11.528  1.00  0.00           C  
ATOM    517  HN  PHE B  35       5.763  13.016   9.721  1.00  0.00           H  
ATOM    518  HA  PHE B  35       7.568  10.989  10.392  1.00  0.00           H  
ATOM    519  HB1 PHE B  35       5.608  11.201   8.131  1.00  0.00           H  
ATOM    520  HB2 PHE B  35       6.681   9.819   8.263  1.00  0.00           H  
ATOM    521  HD1 PHE B  35       6.496   8.301  10.194  1.00  0.00           H  
ATOM    522  HD2 PHE B  35       3.707  11.443   9.569  1.00  0.00           H  
ATOM    523  HE1 PHE B  35       4.934   7.212  11.740  1.00  0.00           H  
ATOM    524  HE2 PHE B  35       2.135  10.357  11.119  1.00  0.00           H  
ATOM    525  HZ  PHE B  35       2.749   8.237  12.207  1.00  0.00           H  
ATOM    526  N   GLU B  36       8.558  12.688   7.858  1.00  0.00           N  
ATOM    527  CA  GLU B  36       9.705  12.941   6.998  1.00  0.00           C  
ATOM    528  C   GLU B  36      10.974  13.151   7.833  1.00  0.00           C  
ATOM    529  O   GLU B  36      12.053  12.696   7.469  1.00  0.00           O  
ATOM    530  CB  GLU B  36       9.458  14.156   6.100  1.00  0.00           C  
ATOM    531  CG  GLU B  36       9.110  15.419   6.860  1.00  0.00           C  
ATOM    532  CD  GLU B  36       9.052  16.615   5.973  1.00  0.00           C  
ATOM    533  OE1 GLU B  36       7.981  16.863   5.353  1.00  0.00           O  
ATOM    534  OE2 GLU B  36      10.049  17.329   5.870  1.00  0.00           O  
ATOM    535  HN  GLU B  36       7.825  13.338   7.887  1.00  0.00           H  
ATOM    536  HA  GLU B  36       9.842  12.068   6.376  1.00  0.00           H  
ATOM    537  HB1 GLU B  36      10.349  14.349   5.520  1.00  0.00           H  
ATOM    538  HB2 GLU B  36       8.643  13.933   5.427  1.00  0.00           H  
ATOM    539  HG1 GLU B  36       8.145  15.290   7.329  1.00  0.00           H  
ATOM    540  HG2 GLU B  36       9.854  15.587   7.625  1.00  0.00           H  
ATOM    541  N   ASP B  37      10.812  13.790   8.983  1.00  0.00           N  
ATOM    542  CA  ASP B  37      11.937  14.118   9.851  1.00  0.00           C  
ATOM    543  C   ASP B  37      12.419  12.891  10.560  1.00  0.00           C  
ATOM    544  O   ASP B  37      13.597  12.771  10.880  1.00  0.00           O  
ATOM    545  CB  ASP B  37      11.562  15.182  10.888  1.00  0.00           C  
ATOM    546  CG  ASP B  37      11.083  16.463  10.274  1.00  0.00           C  
ATOM    547  OD1 ASP B  37      11.912  17.240   9.801  1.00  0.00           O  
ATOM    548  OD2 ASP B  37       9.858  16.711  10.246  1.00  0.00           O  
ATOM    549  HN  ASP B  37       9.907  14.045   9.262  1.00  0.00           H  
ATOM    550  HA  ASP B  37      12.738  14.502   9.235  1.00  0.00           H  
ATOM    551  HB1 ASP B  37      10.767  14.802  11.513  1.00  0.00           H  
ATOM    552  HB2 ASP B  37      12.426  15.399  11.500  1.00  0.00           H  
ATOM    553  N   ILE B  38      11.520  11.956  10.782  1.00  0.00           N  
ATOM    554  CA  ILE B  38      11.868  10.730  11.477  1.00  0.00           C  
ATOM    555  C   ILE B  38      12.233   9.597  10.512  1.00  0.00           C  
ATOM    556  O   ILE B  38      12.345   8.441  10.913  1.00  0.00           O  
ATOM    557  CB  ILE B  38      10.795  10.286  12.514  1.00  0.00           C  
ATOM    558  CG1 ILE B  38       9.416  10.094  11.853  1.00  0.00           C  
ATOM    559  CG2 ILE B  38      10.709  11.301  13.640  1.00  0.00           C  
ATOM    560  CD1 ILE B  38       8.315   9.633  12.799  1.00  0.00           C  
ATOM    561  HN  ILE B  38      10.600  12.105  10.479  1.00  0.00           H  
ATOM    562  HA  ILE B  38      12.778  10.962  12.014  1.00  0.00           H  
ATOM    563  HB  ILE B  38      11.117   9.349  12.944  1.00  0.00           H  
ATOM    564 HG11 ILE B  38       9.097  11.031  11.422  1.00  0.00           H  
ATOM    565 HG12 ILE B  38       9.508   9.363  11.063  1.00  0.00           H  
ATOM    566 HG21 ILE B  38       9.944  10.998  14.338  1.00  0.00           H  
ATOM    567 HG22 ILE B  38      10.445  12.268  13.233  1.00  0.00           H  
ATOM    568 HG23 ILE B  38      11.660  11.358  14.150  1.00  0.00           H  
ATOM    569 HD11 ILE B  38       8.593   8.691  13.245  1.00  0.00           H  
ATOM    570 HD12 ILE B  38       7.394   9.516  12.246  1.00  0.00           H  
ATOM    571 HD13 ILE B  38       8.178  10.373  13.574  1.00  0.00           H  
ATOM    572  N   GLY B  39      12.470   9.960   9.261  1.00  0.00           N  
ATOM    573  CA  GLY B  39      12.940   9.016   8.261  1.00  0.00           C  
ATOM    574  C   GLY B  39      11.922   7.970   7.835  1.00  0.00           C  
ATOM    575  O   GLY B  39      12.289   6.826   7.528  1.00  0.00           O  
ATOM    576  HN  GLY B  39      12.318  10.895   9.006  1.00  0.00           H  
ATOM    577  HA1 GLY B  39      13.236   9.577   7.387  1.00  0.00           H  
ATOM    578  HA2 GLY B  39      13.812   8.514   8.653  1.00  0.00           H  
ATOM    579  N   TYR B  40      10.671   8.334   7.790  1.00  0.00           N  
ATOM    580  CA  TYR B  40       9.649   7.404   7.381  1.00  0.00           C  
ATOM    581  C   TYR B  40       9.197   7.616   5.956  1.00  0.00           C  
ATOM    582  O   TYR B  40       8.793   8.718   5.562  1.00  0.00           O  
ATOM    583  CB  TYR B  40       8.457   7.389   8.350  1.00  0.00           C  
ATOM    584  CG  TYR B  40       8.675   6.487   9.535  1.00  0.00           C  
ATOM    585  CD1 TYR B  40       9.532   6.837  10.562  1.00  0.00           C  
ATOM    586  CD2 TYR B  40       8.037   5.263   9.603  1.00  0.00           C  
ATOM    587  CE1 TYR B  40       9.746   5.994  11.627  1.00  0.00           C  
ATOM    588  CE2 TYR B  40       8.248   4.409  10.657  1.00  0.00           C  
ATOM    589  CZ  TYR B  40       9.102   4.779  11.666  1.00  0.00           C  
ATOM    590  OH  TYR B  40       9.325   3.911  12.700  1.00  0.00           O  
ATOM    591  HN  TYR B  40      10.422   9.254   8.027  1.00  0.00           H  
ATOM    592  HA  TYR B  40      10.108   6.426   7.418  1.00  0.00           H  
ATOM    593  HB1 TYR B  40       8.290   8.393   8.714  1.00  0.00           H  
ATOM    594  HB2 TYR B  40       7.573   7.051   7.828  1.00  0.00           H  
ATOM    595  HD1 TYR B  40      10.033   7.793  10.524  1.00  0.00           H  
ATOM    596  HD2 TYR B  40       7.363   4.980   8.808  1.00  0.00           H  
ATOM    597  HE1 TYR B  40      10.420   6.293  12.417  1.00  0.00           H  
ATOM    598  HE2 TYR B  40       7.743   3.456  10.690  1.00  0.00           H  
ATOM    599  HH  TYR B  40       9.405   4.372  13.546  1.00  0.00           H  
ATOM    600  N   ASP B  41       9.318   6.558   5.173  1.00  0.00           N  
ATOM    601  CA  ASP B  41       8.804   6.525   3.808  1.00  0.00           C  
ATOM    602  C   ASP B  41       7.320   6.245   3.870  1.00  0.00           C  
ATOM    603  O   ASP B  41       6.796   5.880   4.936  1.00  0.00           O  
ATOM    604  CB  ASP B  41       9.460   5.402   2.968  1.00  0.00           C  
ATOM    605  CG  ASP B  41      10.920   5.596   2.657  1.00  0.00           C  
ATOM    606  OD1 ASP B  41      11.256   6.432   1.789  1.00  0.00           O  
ATOM    607  OD2 ASP B  41      11.770   4.923   3.277  1.00  0.00           O  
ATOM    608  HN  ASP B  41       9.771   5.773   5.538  1.00  0.00           H  
ATOM    609  HA  ASP B  41       8.988   7.482   3.340  1.00  0.00           H  
ATOM    610  HB1 ASP B  41       9.375   4.461   3.492  1.00  0.00           H  
ATOM    611  HB2 ASP B  41       8.921   5.322   2.034  1.00  0.00           H  
ATOM    612  N   SER B  42       6.652   6.346   2.749  1.00  0.00           N  
ATOM    613  CA  SER B  42       5.234   6.066   2.683  1.00  0.00           C  
ATOM    614  C   SER B  42       4.997   4.594   2.983  1.00  0.00           C  
ATOM    615  O   SER B  42       4.166   4.248   3.825  1.00  0.00           O  
ATOM    616  CB  SER B  42       4.724   6.405   1.315  1.00  0.00           C  
ATOM    617  OG  SER B  42       5.571   5.750   0.343  1.00  0.00           O  
ATOM    618  HN  SER B  42       7.118   6.593   1.924  1.00  0.00           H  
ATOM    619  HA  SER B  42       4.723   6.667   3.420  1.00  0.00           H  
ATOM    620  HB1 SER B  42       3.710   6.045   1.208  1.00  0.00           H  
ATOM    621  HB2 SER B  42       4.769   7.472   1.153  1.00  0.00           H  
ATOM    622  HG  SER B  42       6.559   6.088   0.454  1.00  0.00           H  
ATOM    623  N   LEU B  43       5.778   3.738   2.311  1.00  0.00           N  
ATOM    624  CA  LEU B  43       5.751   2.298   2.533  1.00  0.00           C  
ATOM    625  C   LEU B  43       6.007   1.968   3.974  1.00  0.00           C  
ATOM    626  O   LEU B  43       5.360   1.103   4.531  1.00  0.00           O  
ATOM    627  CB  LEU B  43       6.765   1.578   1.642  1.00  0.00           C  
ATOM    628  CG  LEU B  43       6.210   0.964   0.365  1.00  0.00           C  
ATOM    629  CD1 LEU B  43       7.340   0.406  -0.486  1.00  0.00           C  
ATOM    630  CD2 LEU B  43       5.228  -0.145   0.727  1.00  0.00           C  
ATOM    631  HN  LEU B  43       6.381   4.106   1.625  1.00  0.00           H  
ATOM    632  HA  LEU B  43       4.761   1.950   2.274  1.00  0.00           H  
ATOM    633  HB1 LEU B  43       7.533   2.288   1.375  1.00  0.00           H  
ATOM    634  HB2 LEU B  43       7.222   0.788   2.220  1.00  0.00           H  
ATOM    635  HG  LEU B  43       5.676   1.713  -0.203  1.00  0.00           H  
ATOM    636 HD11 LEU B  43       7.899  -0.324   0.082  1.00  0.00           H  
ATOM    637 HD12 LEU B  43       7.998   1.208  -0.783  1.00  0.00           H  
ATOM    638 HD13 LEU B  43       6.928  -0.068  -1.366  1.00  0.00           H  
ATOM    639 HD21 LEU B  43       4.415   0.277   1.300  1.00  0.00           H  
ATOM    640 HD22 LEU B  43       5.726  -0.886   1.336  1.00  0.00           H  
ATOM    641 HD23 LEU B  43       4.839  -0.603  -0.169  1.00  0.00           H  
ATOM    642  N   ALA B  44       6.913   2.714   4.586  1.00  0.00           N  
ATOM    643  CA  ALA B  44       7.262   2.509   5.974  1.00  0.00           C  
ATOM    644  C   ALA B  44       6.066   2.790   6.875  1.00  0.00           C  
ATOM    645  O   ALA B  44       5.878   2.122   7.878  1.00  0.00           O  
ATOM    646  CB  ALA B  44       8.451   3.366   6.368  1.00  0.00           C  
ATOM    647  HN  ALA B  44       7.346   3.427   4.071  1.00  0.00           H  
ATOM    648  HA  ALA B  44       7.534   1.470   6.091  1.00  0.00           H  
ATOM    649  HB1 ALA B  44       8.192   4.409   6.277  1.00  0.00           H  
ATOM    650  HB2 ALA B  44       9.285   3.147   5.716  1.00  0.00           H  
ATOM    651  HB3 ALA B  44       8.728   3.151   7.390  1.00  0.00           H  
ATOM    652  N   LEU B  45       5.239   3.753   6.499  1.00  0.00           N  
ATOM    653  CA  LEU B  45       4.059   4.070   7.266  1.00  0.00           C  
ATOM    654  C   LEU B  45       2.959   3.026   7.037  1.00  0.00           C  
ATOM    655  O   LEU B  45       2.267   2.651   7.969  1.00  0.00           O  
ATOM    656  CB  LEU B  45       3.582   5.478   6.960  1.00  0.00           C  
ATOM    657  CG  LEU B  45       2.404   6.015   7.795  1.00  0.00           C  
ATOM    658  CD1 LEU B  45       2.388   5.446   9.212  1.00  0.00           C  
ATOM    659  CD2 LEU B  45       2.610   7.455   7.937  1.00  0.00           C  
ATOM    660  HN  LEU B  45       5.438   4.271   5.685  1.00  0.00           H  
ATOM    661  HA  LEU B  45       4.341   4.046   8.310  1.00  0.00           H  
ATOM    662  HB1 LEU B  45       4.419   6.149   7.089  1.00  0.00           H  
ATOM    663  HB2 LEU B  45       3.290   5.503   5.921  1.00  0.00           H  
ATOM    664  HG  LEU B  45       1.457   5.864   7.301  1.00  0.00           H  
ATOM    665 HD11 LEU B  45       3.302   5.693   9.730  1.00  0.00           H  
ATOM    666 HD12 LEU B  45       2.277   4.373   9.150  1.00  0.00           H  
ATOM    667 HD13 LEU B  45       1.535   5.854   9.735  1.00  0.00           H  
ATOM    668 HD21 LEU B  45       1.816   7.889   8.521  1.00  0.00           H  
ATOM    669 HD22 LEU B  45       2.726   7.914   6.967  1.00  0.00           H  
ATOM    670 HD23 LEU B  45       3.530   7.478   8.505  1.00  0.00           H  
ATOM    671  N   MET B  46       2.841   2.524   5.808  1.00  0.00           N  
ATOM    672  CA  MET B  46       1.852   1.451   5.490  1.00  0.00           C  
ATOM    673  C   MET B  46       2.188   0.265   6.357  1.00  0.00           C  
ATOM    674  O   MET B  46       1.335  -0.333   7.013  1.00  0.00           O  
ATOM    675  CB  MET B  46       1.969   1.001   4.022  1.00  0.00           C  
ATOM    676  CG  MET B  46       2.103   2.123   3.068  1.00  0.00           C  
ATOM    677  SD  MET B  46       2.036   1.616   1.349  1.00  0.00           S  
ATOM    678  CE  MET B  46       2.230   3.201   0.558  1.00  0.00           C  
ATOM    679  HN  MET B  46       3.420   2.890   5.104  1.00  0.00           H  
ATOM    680  HA  MET B  46       0.857   1.807   5.701  1.00  0.00           H  
ATOM    681  HB1 MET B  46       2.842   0.378   3.897  1.00  0.00           H  
ATOM    682  HB2 MET B  46       1.093   0.436   3.738  1.00  0.00           H  
ATOM    683  HG1 MET B  46       1.360   2.868   3.291  1.00  0.00           H  
ATOM    684  HG2 MET B  46       3.091   2.510   3.281  1.00  0.00           H  
ATOM    685  HE1 MET B  46       2.211   3.071  -0.515  1.00  0.00           H  
ATOM    686  HE2 MET B  46       3.177   3.630   0.850  1.00  0.00           H  
ATOM    687  HE3 MET B  46       1.432   3.863   0.855  1.00  0.00           H  
ATOM    688  N   GLU B  47       3.465  -0.009   6.362  1.00  0.00           N  
ATOM    689  CA  GLU B  47       4.098  -1.033   7.119  1.00  0.00           C  
ATOM    690  C   GLU B  47       3.789  -0.835   8.624  1.00  0.00           C  
ATOM    691  O   GLU B  47       3.274  -1.730   9.268  1.00  0.00           O  
ATOM    692  CB  GLU B  47       5.566  -0.875   6.824  1.00  0.00           C  
ATOM    693  CG  GLU B  47       6.466  -1.988   7.295  1.00  0.00           C  
ATOM    694  CD  GLU B  47       6.131  -3.326   6.701  1.00  0.00           C  
ATOM    695  OE1 GLU B  47       6.088  -3.434   5.460  1.00  0.00           O  
ATOM    696  OE2 GLU B  47       5.853  -4.263   7.457  1.00  0.00           O  
ATOM    697  HN  GLU B  47       4.045   0.525   5.774  1.00  0.00           H  
ATOM    698  HA  GLU B  47       3.776  -2.006   6.782  1.00  0.00           H  
ATOM    699  HB1 GLU B  47       5.630  -0.705   5.758  1.00  0.00           H  
ATOM    700  HB2 GLU B  47       5.882   0.046   7.297  1.00  0.00           H  
ATOM    701  HG1 GLU B  47       7.489  -1.748   7.044  1.00  0.00           H  
ATOM    702  HG2 GLU B  47       6.359  -2.052   8.365  1.00  0.00           H  
ATOM    703  N   THR B  48       4.075   0.367   9.129  1.00  0.00           N  
ATOM    704  CA  THR B  48       3.792   0.776  10.519  1.00  0.00           C  
ATOM    705  C   THR B  48       2.305   0.539  10.866  1.00  0.00           C  
ATOM    706  O   THR B  48       1.983  -0.107  11.870  1.00  0.00           O  
ATOM    707  CB  THR B  48       4.139   2.291  10.682  1.00  0.00           C  
ATOM    708  OG1 THR B  48       5.542   2.494  10.472  1.00  0.00           O  
ATOM    709  CG2 THR B  48       3.740   2.865  12.050  1.00  0.00           C  
ATOM    710  HN  THR B  48       4.509   1.021   8.540  1.00  0.00           H  
ATOM    711  HA  THR B  48       4.423   0.203  11.184  1.00  0.00           H  
ATOM    712  HB  THR B  48       3.603   2.820   9.908  1.00  0.00           H  
ATOM    713  HG1 THR B  48       5.751   2.331   9.542  1.00  0.00           H  
ATOM    714 HG21 THR B  48       3.997   3.919  12.054  1.00  0.00           H  
ATOM    715 HG22 THR B  48       4.244   2.351  12.855  1.00  0.00           H  
ATOM    716 HG23 THR B  48       2.670   2.778  12.171  1.00  0.00           H  
ATOM    717  N   ALA B  49       1.421   1.037  10.012  1.00  0.00           N  
ATOM    718  CA  ALA B  49      -0.016   0.943  10.216  1.00  0.00           C  
ATOM    719  C   ALA B  49      -0.469  -0.520  10.288  1.00  0.00           C  
ATOM    720  O   ALA B  49      -1.127  -0.922  11.247  1.00  0.00           O  
ATOM    721  CB  ALA B  49      -0.759   1.671   9.101  1.00  0.00           C  
ATOM    722  HN  ALA B  49       1.768   1.473   9.203  1.00  0.00           H  
ATOM    723  HA  ALA B  49      -0.227   1.451  11.149  1.00  0.00           H  
ATOM    724  HB1 ALA B  49      -1.820   1.643   9.300  1.00  0.00           H  
ATOM    725  HB2 ALA B  49      -0.559   1.185   8.159  1.00  0.00           H  
ATOM    726  HB3 ALA B  49      -0.427   2.697   9.053  1.00  0.00           H  
ATOM    727  N   ALA B  50      -0.060  -1.318   9.299  1.00  0.00           N  
ATOM    728  CA  ALA B  50      -0.421  -2.742   9.232  1.00  0.00           C  
ATOM    729  C   ALA B  50       0.166  -3.514  10.414  1.00  0.00           C  
ATOM    730  O   ALA B  50      -0.457  -4.441  10.957  1.00  0.00           O  
ATOM    731  CB  ALA B  50       0.050  -3.347   7.913  1.00  0.00           C  
ATOM    732  HN  ALA B  50       0.492  -0.946   8.574  1.00  0.00           H  
ATOM    733  HA  ALA B  50      -1.499  -2.808   9.274  1.00  0.00           H  
ATOM    734  HB1 ALA B  50       1.128  -3.292   7.867  1.00  0.00           H  
ATOM    735  HB2 ALA B  50      -0.373  -2.787   7.091  1.00  0.00           H  
ATOM    736  HB3 ALA B  50      -0.263  -4.379   7.849  1.00  0.00           H  
ATOM    737  N   ARG B  51       1.344  -3.094  10.839  1.00  0.00           N  
ATOM    738  CA  ARG B  51       2.051  -3.696  11.959  1.00  0.00           C  
ATOM    739  C   ARG B  51       1.216  -3.475  13.236  1.00  0.00           C  
ATOM    740  O   ARG B  51       1.202  -4.302  14.150  1.00  0.00           O  
ATOM    741  CB  ARG B  51       3.438  -3.023  12.063  1.00  0.00           C  
ATOM    742  CG  ARG B  51       4.577  -3.864  12.622  1.00  0.00           C  
ATOM    743  CD  ARG B  51       4.511  -4.100  14.120  1.00  0.00           C  
ATOM    744  NE  ARG B  51       5.654  -4.912  14.543  1.00  0.00           N  
ATOM    745  CZ  ARG B  51       6.316  -4.807  15.689  1.00  0.00           C  
ATOM    746  NH1 ARG B  51       5.896  -3.979  16.627  1.00  0.00           N  
ATOM    747  NH2 ARG B  51       7.394  -5.550  15.893  1.00  0.00           N  
ATOM    748  HN  ARG B  51       1.771  -2.349  10.357  1.00  0.00           H  
ATOM    749  HA  ARG B  51       2.170  -4.753  11.762  1.00  0.00           H  
ATOM    750  HB1 ARG B  51       3.733  -2.715  11.073  1.00  0.00           H  
ATOM    751  HB2 ARG B  51       3.346  -2.134  12.672  1.00  0.00           H  
ATOM    752  HG1 ARG B  51       4.568  -4.827  12.130  1.00  0.00           H  
ATOM    753  HG2 ARG B  51       5.508  -3.370  12.387  1.00  0.00           H  
ATOM    754  HD1 ARG B  51       4.555  -3.151  14.634  1.00  0.00           H  
ATOM    755  HD2 ARG B  51       3.596  -4.614  14.378  1.00  0.00           H  
ATOM    756  HE  ARG B  51       5.925  -5.582  13.866  1.00  0.00           H  
ATOM    757 HH11 ARG B  51       5.082  -3.419  16.495  1.00  0.00           H  
ATOM    758 HH12 ARG B  51       6.356  -3.896  17.526  1.00  0.00           H  
ATOM    759 HH21 ARG B  51       7.738  -6.192  15.191  1.00  0.00           H  
ATOM    760 HH22 ARG B  51       7.922  -5.530  16.753  1.00  0.00           H  
ATOM    761  N   LEU B  52       0.496  -2.366  13.269  1.00  0.00           N  
ATOM    762  CA  LEU B  52      -0.379  -2.056  14.381  1.00  0.00           C  
ATOM    763  C   LEU B  52      -1.718  -2.780  14.229  1.00  0.00           C  
ATOM    764  O   LEU B  52      -2.303  -3.225  15.230  1.00  0.00           O  
ATOM    765  CB  LEU B  52      -0.587  -0.538  14.512  1.00  0.00           C  
ATOM    766  CG  LEU B  52       0.684   0.288  14.745  1.00  0.00           C  
ATOM    767  CD1 LEU B  52       0.356   1.768  14.845  1.00  0.00           C  
ATOM    768  CD2 LEU B  52       1.429  -0.185  15.992  1.00  0.00           C  
ATOM    769  HN  LEU B  52       0.566  -1.734  12.518  1.00  0.00           H  
ATOM    770  HA  LEU B  52       0.101  -2.421  15.278  1.00  0.00           H  
ATOM    771  HB1 LEU B  52      -1.057  -0.186  13.604  1.00  0.00           H  
ATOM    772  HB2 LEU B  52      -1.258  -0.364  15.341  1.00  0.00           H  
ATOM    773  HG  LEU B  52       1.336   0.164  13.893  1.00  0.00           H  
ATOM    774 HD11 LEU B  52       1.258   2.331  15.027  1.00  0.00           H  
ATOM    775 HD12 LEU B  52      -0.341   1.926  15.655  1.00  0.00           H  
ATOM    776 HD13 LEU B  52      -0.091   2.091  13.915  1.00  0.00           H  
ATOM    777 HD21 LEU B  52       1.714  -1.219  15.869  1.00  0.00           H  
ATOM    778 HD22 LEU B  52       0.790  -0.084  16.856  1.00  0.00           H  
ATOM    779 HD23 LEU B  52       2.317   0.416  16.124  1.00  0.00           H  
ATOM    780  N   GLU B  53      -2.196  -2.910  12.978  1.00  0.00           N  
ATOM    781  CA  GLU B  53      -3.449  -3.624  12.680  1.00  0.00           C  
ATOM    782  C   GLU B  53      -3.377  -5.048  13.204  1.00  0.00           C  
ATOM    783  O   GLU B  53      -4.265  -5.487  13.931  1.00  0.00           O  
ATOM    784  CB  GLU B  53      -3.754  -3.672  11.173  1.00  0.00           C  
ATOM    785  CG  GLU B  53      -3.905  -2.327  10.489  1.00  0.00           C  
ATOM    786  CD  GLU B  53      -4.247  -2.486   9.023  1.00  0.00           C  
ATOM    787  OE1 GLU B  53      -3.379  -2.887   8.236  1.00  0.00           O  
ATOM    788  OE2 GLU B  53      -5.409  -2.260   8.641  1.00  0.00           O  
ATOM    789  HN  GLU B  53      -1.706  -2.485  12.236  1.00  0.00           H  
ATOM    790  HA  GLU B  53      -4.255  -3.113  13.192  1.00  0.00           H  
ATOM    791  HB1 GLU B  53      -2.962  -4.212  10.676  1.00  0.00           H  
ATOM    792  HB2 GLU B  53      -4.674  -4.219  11.038  1.00  0.00           H  
ATOM    793  HG1 GLU B  53      -4.699  -1.778  10.973  1.00  0.00           H  
ATOM    794  HG2 GLU B  53      -2.977  -1.780  10.573  1.00  0.00           H  
ATOM    795  N   SER B  54      -2.294  -5.749  12.866  1.00  0.00           N  
ATOM    796  CA  SER B  54      -2.094  -7.138  13.278  1.00  0.00           C  
ATOM    797  C   SER B  54      -1.972  -7.263  14.813  1.00  0.00           C  
ATOM    798  O   SER B  54      -2.338  -8.280  15.397  1.00  0.00           O  
ATOM    799  CB  SER B  54      -0.830  -7.690  12.607  1.00  0.00           C  
ATOM    800  OG  SER B  54      -0.863  -7.488  11.194  1.00  0.00           O  
ATOM    801  HN  SER B  54      -1.609  -5.316  12.304  1.00  0.00           H  
ATOM    802  HA  SER B  54      -2.943  -7.713  12.938  1.00  0.00           H  
ATOM    803  HB1 SER B  54       0.038  -7.187  13.010  1.00  0.00           H  
ATOM    804  HB2 SER B  54      -0.741  -8.750  12.802  1.00  0.00           H  
ATOM    805  HG  SER B  54      -1.759  -7.254  10.931  1.00  0.00           H  
ATOM    806  N   ARG B  55      -1.491  -6.211  15.444  1.00  0.00           N  
ATOM    807  CA  ARG B  55      -1.245  -6.209  16.878  1.00  0.00           C  
ATOM    808  C   ARG B  55      -2.514  -5.919  17.697  1.00  0.00           C  
ATOM    809  O   ARG B  55      -2.738  -6.539  18.733  1.00  0.00           O  
ATOM    810  CB  ARG B  55      -0.130  -5.196  17.201  1.00  0.00           C  
ATOM    811  CG  ARG B  55       0.228  -5.048  18.678  1.00  0.00           C  
ATOM    812  CD  ARG B  55       1.405  -4.095  18.829  1.00  0.00           C  
ATOM    813  NE  ARG B  55       1.746  -3.790  20.225  1.00  0.00           N  
ATOM    814  CZ  ARG B  55       2.944  -3.362  20.631  1.00  0.00           C  
ATOM    815  NH1 ARG B  55       4.017  -3.565  19.860  1.00  0.00           N  
ATOM    816  NH2 ARG B  55       3.092  -2.851  21.854  1.00  0.00           N  
ATOM    817  HN  ARG B  55      -1.294  -5.405  14.923  1.00  0.00           H  
ATOM    818  HA  ARG B  55      -0.888  -7.194  17.142  1.00  0.00           H  
ATOM    819  HB1 ARG B  55       0.769  -5.487  16.676  1.00  0.00           H  
ATOM    820  HB2 ARG B  55      -0.432  -4.228  16.830  1.00  0.00           H  
ATOM    821  HG1 ARG B  55      -0.622  -4.651  19.213  1.00  0.00           H  
ATOM    822  HG2 ARG B  55       0.505  -6.013  19.081  1.00  0.00           H  
ATOM    823  HD1 ARG B  55       2.272  -4.534  18.358  1.00  0.00           H  
ATOM    824  HD2 ARG B  55       1.167  -3.171  18.321  1.00  0.00           H  
ATOM    825  HE  ARG B  55       1.003  -3.835  20.874  1.00  0.00           H  
ATOM    826 HH11 ARG B  55       3.961  -4.054  18.983  1.00  0.00           H  
ATOM    827 HH12 ARG B  55       4.942  -3.238  20.105  1.00  0.00           H  
ATOM    828 HH21 ARG B  55       2.333  -2.769  22.510  1.00  0.00           H  
ATOM    829 HH22 ARG B  55       3.975  -2.505  22.187  1.00  0.00           H  
ATOM    830  N   TYR B  56      -3.333  -4.988  17.247  1.00  0.00           N  
ATOM    831  CA  TYR B  56      -4.503  -4.602  18.035  1.00  0.00           C  
ATOM    832  C   TYR B  56      -5.833  -5.091  17.466  1.00  0.00           C  
ATOM    833  O   TYR B  56      -6.844  -5.091  18.173  1.00  0.00           O  
ATOM    834  CB  TYR B  56      -4.527  -3.086  18.278  1.00  0.00           C  
ATOM    835  CG  TYR B  56      -3.336  -2.600  19.078  1.00  0.00           C  
ATOM    836  CD1 TYR B  56      -3.231  -2.882  20.434  1.00  0.00           C  
ATOM    837  CD2 TYR B  56      -2.317  -1.876  18.479  1.00  0.00           C  
ATOM    838  CE1 TYR B  56      -2.144  -2.458  21.170  1.00  0.00           C  
ATOM    839  CE2 TYR B  56      -1.226  -1.444  19.211  1.00  0.00           C  
ATOM    840  CZ  TYR B  56      -1.145  -1.740  20.555  1.00  0.00           C  
ATOM    841  OH  TYR B  56      -0.054  -1.313  21.287  1.00  0.00           O  
ATOM    842  HN  TYR B  56      -3.141  -4.531  16.397  1.00  0.00           H  
ATOM    843  HA  TYR B  56      -4.377  -5.080  18.996  1.00  0.00           H  
ATOM    844  HB1 TYR B  56      -4.517  -2.577  17.327  1.00  0.00           H  
ATOM    845  HB2 TYR B  56      -5.427  -2.829  18.817  1.00  0.00           H  
ATOM    846  HD1 TYR B  56      -4.019  -3.446  20.912  1.00  0.00           H  
ATOM    847  HD2 TYR B  56      -2.385  -1.645  17.428  1.00  0.00           H  
ATOM    848  HE1 TYR B  56      -2.081  -2.688  22.223  1.00  0.00           H  
ATOM    849  HE2 TYR B  56      -0.438  -0.884  18.730  1.00  0.00           H  
ATOM    850  HH  TYR B  56       0.083  -0.380  21.091  1.00  0.00           H  
ATOM    851  N   GLY B  57      -5.836  -5.515  16.219  1.00  0.00           N  
ATOM    852  CA  GLY B  57      -7.067  -5.982  15.606  1.00  0.00           C  
ATOM    853  C   GLY B  57      -7.888  -4.840  15.043  1.00  0.00           C  
ATOM    854  O   GLY B  57      -9.088  -4.721  15.329  1.00  0.00           O  
ATOM    855  HN  GLY B  57      -5.006  -5.532  15.696  1.00  0.00           H  
ATOM    856  HA1 GLY B  57      -6.828  -6.672  14.810  1.00  0.00           H  
ATOM    857  HA2 GLY B  57      -7.651  -6.496  16.354  1.00  0.00           H  
ATOM    858  N   VAL B  58      -7.241  -3.999  14.250  1.00  0.00           N  
ATOM    859  CA  VAL B  58      -7.891  -2.840  13.635  1.00  0.00           C  
ATOM    860  C   VAL B  58      -7.718  -2.896  12.115  1.00  0.00           C  
ATOM    861  O   VAL B  58      -7.123  -3.848  11.602  1.00  0.00           O  
ATOM    862  CB  VAL B  58      -7.336  -1.473  14.173  1.00  0.00           C  
ATOM    863  CG1 VAL B  58      -7.561  -1.326  15.661  1.00  0.00           C  
ATOM    864  CG2 VAL B  58      -5.851  -1.322  13.870  1.00  0.00           C  
ATOM    865  HN  VAL B  58      -6.302  -4.179  14.030  1.00  0.00           H  
ATOM    866  HA  VAL B  58      -8.948  -2.905  13.858  1.00  0.00           H  
ATOM    867  HB  VAL B  58      -7.864  -0.673  13.673  1.00  0.00           H  
ATOM    868 HG11 VAL B  58      -8.614  -1.409  15.885  1.00  0.00           H  
ATOM    869 HG12 VAL B  58      -7.185  -0.359  15.970  1.00  0.00           H  
ATOM    870 HG13 VAL B  58      -7.007  -2.103  16.169  1.00  0.00           H  
ATOM    871 HG21 VAL B  58      -5.506  -0.370  14.244  1.00  0.00           H  
ATOM    872 HG22 VAL B  58      -5.706  -1.369  12.802  1.00  0.00           H  
ATOM    873 HG23 VAL B  58      -5.305  -2.122  14.346  1.00  0.00           H  
ATOM    874  N   SER B  59      -8.229  -1.908  11.400  1.00  0.00           N  
ATOM    875  CA  SER B  59      -8.045  -1.822   9.966  1.00  0.00           C  
ATOM    876  C   SER B  59      -8.002  -0.366   9.486  1.00  0.00           C  
ATOM    877  O   SER B  59      -8.980   0.383   9.613  1.00  0.00           O  
ATOM    878  CB  SER B  59      -9.127  -2.613   9.223  1.00  0.00           C  
ATOM    879  OG  SER B  59      -9.102  -3.984   9.615  1.00  0.00           O  
ATOM    880  HN  SER B  59      -8.798  -1.230  11.829  1.00  0.00           H  
ATOM    881  HA  SER B  59      -7.085  -2.263   9.745  1.00  0.00           H  
ATOM    882  HB1 SER B  59     -10.100  -2.203   9.454  1.00  0.00           H  
ATOM    883  HB2 SER B  59      -8.952  -2.550   8.160  1.00  0.00           H  
ATOM    884  HG  SER B  59      -8.319  -4.074  10.180  1.00  0.00           H  
ATOM    885  N   ILE B  60      -6.857   0.029   8.971  1.00  0.00           N  
ATOM    886  CA  ILE B  60      -6.656   1.355   8.426  1.00  0.00           C  
ATOM    887  C   ILE B  60      -6.292   1.220   6.946  1.00  0.00           C  
ATOM    888  O   ILE B  60      -5.278   0.585   6.604  1.00  0.00           O  
ATOM    889  CB  ILE B  60      -5.536   2.194   9.170  1.00  0.00           C  
ATOM    890  CG1 ILE B  60      -5.913   2.546  10.631  1.00  0.00           C  
ATOM    891  CG2 ILE B  60      -5.208   3.475   8.407  1.00  0.00           C  
ATOM    892  CD1 ILE B  60      -5.894   1.393  11.606  1.00  0.00           C  
ATOM    893  HN  ILE B  60      -6.122  -0.629   8.920  1.00  0.00           H  
ATOM    894  HA  ILE B  60      -7.601   1.874   8.497  1.00  0.00           H  
ATOM    895  HB  ILE B  60      -4.639   1.591   9.175  1.00  0.00           H  
ATOM    896 HG11 ILE B  60      -5.210   3.276  10.999  1.00  0.00           H  
ATOM    897 HG12 ILE B  60      -6.907   2.971  10.637  1.00  0.00           H  
ATOM    898 HG21 ILE B  60      -6.095   4.087   8.341  1.00  0.00           H  
ATOM    899 HG22 ILE B  60      -4.868   3.224   7.413  1.00  0.00           H  
ATOM    900 HG23 ILE B  60      -4.432   4.018   8.926  1.00  0.00           H  
ATOM    901 HD11 ILE B  60      -6.608   0.645  11.295  1.00  0.00           H  
ATOM    902 HD12 ILE B  60      -6.147   1.748  12.592  1.00  0.00           H  
ATOM    903 HD13 ILE B  60      -4.907   0.953  11.622  1.00  0.00           H  
ATOM    904  N   PRO B  61      -7.144   1.750   6.043  1.00  0.00           N  
ATOM    905  CA  PRO B  61      -6.894   1.713   4.596  1.00  0.00           C  
ATOM    906  C   PRO B  61      -5.581   2.417   4.215  1.00  0.00           C  
ATOM    907  O   PRO B  61      -5.205   3.438   4.819  1.00  0.00           O  
ATOM    908  CB  PRO B  61      -8.099   2.446   4.000  1.00  0.00           C  
ATOM    909  CG  PRO B  61      -9.151   2.350   5.049  1.00  0.00           C  
ATOM    910  CD  PRO B  61      -8.423   2.400   6.356  1.00  0.00           C  
ATOM    911  HA  PRO B  61      -6.864   0.695   4.234  1.00  0.00           H  
ATOM    912  HB1 PRO B  61      -7.827   3.473   3.800  1.00  0.00           H  
ATOM    913  HB2 PRO B  61      -8.408   1.964   3.085  1.00  0.00           H  
ATOM    914  HG1 PRO B  61      -9.831   3.187   4.965  1.00  0.00           H  
ATOM    915  HG2 PRO B  61      -9.685   1.414   4.956  1.00  0.00           H  
ATOM    916  HD1 PRO B  61      -8.262   3.420   6.669  1.00  0.00           H  
ATOM    917  HD2 PRO B  61      -8.961   1.841   7.107  1.00  0.00           H  
ATOM    918  N   ASP B  62      -4.930   1.876   3.193  1.00  0.00           N  
ATOM    919  CA  ASP B  62      -3.597   2.295   2.716  1.00  0.00           C  
ATOM    920  C   ASP B  62      -3.485   3.796   2.532  1.00  0.00           C  
ATOM    921  O   ASP B  62      -2.599   4.446   3.104  1.00  0.00           O  
ATOM    922  CB  ASP B  62      -3.285   1.648   1.362  1.00  0.00           C  
ATOM    923  CG  ASP B  62      -3.407   0.160   1.366  1.00  0.00           C  
ATOM    924  OD1 ASP B  62      -4.533  -0.343   1.152  1.00  0.00           O  
ATOM    925  OD2 ASP B  62      -2.397  -0.531   1.530  1.00  0.00           O  
ATOM    926  HN  ASP B  62      -5.353   1.128   2.716  1.00  0.00           H  
ATOM    927  HA  ASP B  62      -2.852   1.961   3.423  1.00  0.00           H  
ATOM    928  HB1 ASP B  62      -3.978   2.035   0.629  1.00  0.00           H  
ATOM    929  HB2 ASP B  62      -2.282   1.919   1.069  1.00  0.00           H  
ATOM    930  N   ASP B  63      -4.403   4.356   1.763  1.00  0.00           N  
ATOM    931  CA  ASP B  63      -4.337   5.771   1.409  1.00  0.00           C  
ATOM    932  C   ASP B  63      -4.649   6.670   2.598  1.00  0.00           C  
ATOM    933  O   ASP B  63      -4.299   7.838   2.590  1.00  0.00           O  
ATOM    934  CB  ASP B  63      -5.259   6.121   0.223  1.00  0.00           C  
ATOM    935  CG  ASP B  63      -6.732   6.151   0.569  1.00  0.00           C  
ATOM    936  OD1 ASP B  63      -7.359   5.076   0.657  1.00  0.00           O  
ATOM    937  OD2 ASP B  63      -7.294   7.251   0.728  1.00  0.00           O  
ATOM    938  HN  ASP B  63      -5.146   3.809   1.432  1.00  0.00           H  
ATOM    939  HA  ASP B  63      -3.317   5.962   1.110  1.00  0.00           H  
ATOM    940  HB1 ASP B  63      -4.993   7.101  -0.146  1.00  0.00           H  
ATOM    941  HB2 ASP B  63      -5.109   5.390  -0.559  1.00  0.00           H  
ATOM    942  N   VAL B  64      -5.261   6.114   3.631  1.00  0.00           N  
ATOM    943  CA  VAL B  64      -5.625   6.891   4.806  1.00  0.00           C  
ATOM    944  C   VAL B  64      -4.386   7.162   5.656  1.00  0.00           C  
ATOM    945  O   VAL B  64      -4.218   8.251   6.197  1.00  0.00           O  
ATOM    946  CB  VAL B  64      -6.729   6.189   5.653  1.00  0.00           C  
ATOM    947  CG1 VAL B  64      -7.099   7.019   6.877  1.00  0.00           C  
ATOM    948  CG2 VAL B  64      -7.963   5.944   4.801  1.00  0.00           C  
ATOM    949  HN  VAL B  64      -5.455   5.153   3.615  1.00  0.00           H  
ATOM    950  HA  VAL B  64      -6.008   7.838   4.449  1.00  0.00           H  
ATOM    951  HB  VAL B  64      -6.353   5.233   5.986  1.00  0.00           H  
ATOM    952 HG11 VAL B  64      -6.223   7.153   7.497  1.00  0.00           H  
ATOM    953 HG12 VAL B  64      -7.864   6.502   7.436  1.00  0.00           H  
ATOM    954 HG13 VAL B  64      -7.465   7.985   6.556  1.00  0.00           H  
ATOM    955 HG21 VAL B  64      -8.720   5.461   5.402  1.00  0.00           H  
ATOM    956 HG22 VAL B  64      -7.708   5.306   3.969  1.00  0.00           H  
ATOM    957 HG23 VAL B  64      -8.338   6.888   4.435  1.00  0.00           H  
ATOM    958  N   ALA B  65      -3.489   6.187   5.712  1.00  0.00           N  
ATOM    959  CA  ALA B  65      -2.263   6.324   6.474  1.00  0.00           C  
ATOM    960  C   ALA B  65      -1.331   7.322   5.795  1.00  0.00           C  
ATOM    961  O   ALA B  65      -0.495   7.941   6.432  1.00  0.00           O  
ATOM    962  CB  ALA B  65      -1.587   4.978   6.613  1.00  0.00           C  
ATOM    963  HN  ALA B  65      -3.636   5.345   5.233  1.00  0.00           H  
ATOM    964  HA  ALA B  65      -2.516   6.689   7.458  1.00  0.00           H  
ATOM    965  HB1 ALA B  65      -1.305   4.617   5.633  1.00  0.00           H  
ATOM    966  HB2 ALA B  65      -2.275   4.284   7.073  1.00  0.00           H  
ATOM    967  HB3 ALA B  65      -0.708   5.093   7.230  1.00  0.00           H  
ATOM    968  N   GLY B  66      -1.526   7.497   4.498  1.00  0.00           N  
ATOM    969  CA  GLY B  66      -0.713   8.415   3.737  1.00  0.00           C  
ATOM    970  C   GLY B  66      -1.216   9.846   3.832  1.00  0.00           C  
ATOM    971  O   GLY B  66      -0.608  10.765   3.273  1.00  0.00           O  
ATOM    972  HN  GLY B  66      -2.243   6.987   4.064  1.00  0.00           H  
ATOM    973  HA1 GLY B  66       0.306   8.370   4.091  1.00  0.00           H  
ATOM    974  HA2 GLY B  66      -0.733   8.110   2.702  1.00  0.00           H  
ATOM    975  N   ARG B  67      -2.317  10.040   4.546  1.00  0.00           N  
ATOM    976  CA  ARG B  67      -2.909  11.353   4.699  1.00  0.00           C  
ATOM    977  C   ARG B  67      -2.307  12.082   5.885  1.00  0.00           C  
ATOM    978  O   ARG B  67      -2.451  13.306   6.006  1.00  0.00           O  
ATOM    979  CB  ARG B  67      -4.425  11.252   4.893  1.00  0.00           C  
ATOM    980  CG  ARG B  67      -5.158  10.557   3.769  1.00  0.00           C  
ATOM    981  CD  ARG B  67      -6.631  10.396   4.086  1.00  0.00           C  
ATOM    982  NE  ARG B  67      -7.326   9.554   3.100  1.00  0.00           N  
ATOM    983  CZ  ARG B  67      -8.622   9.193   3.169  1.00  0.00           C  
ATOM    984  NH1 ARG B  67      -9.388   9.602   4.183  1.00  0.00           N  
ATOM    985  NH2 ARG B  67      -9.131   8.391   2.250  1.00  0.00           N  
ATOM    986  HN  ARG B  67      -2.750   9.275   4.983  1.00  0.00           H  
ATOM    987  HA  ARG B  67      -2.715  11.912   3.797  1.00  0.00           H  
ATOM    988  HB1 ARG B  67      -4.623  10.705   5.804  1.00  0.00           H  
ATOM    989  HB2 ARG B  67      -4.822  12.250   4.991  1.00  0.00           H  
ATOM    990  HG1 ARG B  67      -5.057  11.144   2.869  1.00  0.00           H  
ATOM    991  HG2 ARG B  67      -4.720   9.581   3.619  1.00  0.00           H  
ATOM    992  HD1 ARG B  67      -6.720   9.939   5.061  1.00  0.00           H  
ATOM    993  HD2 ARG B  67      -7.093  11.370   4.105  1.00  0.00           H  
ATOM    994  HE  ARG B  67      -6.762   9.242   2.353  1.00  0.00           H  
ATOM    995 HH11 ARG B  67      -9.041  10.178   4.936  1.00  0.00           H  
ATOM    996 HH12 ARG B  67     -10.365   9.364   4.244  1.00  0.00           H  
ATOM    997 HH21 ARG B  67      -8.543   8.044   1.499  1.00  0.00           H  
ATOM    998 HH22 ARG B  67     -10.088   8.073   2.251  1.00  0.00           H  
ATOM    999  N   VAL B  68      -1.618  11.357   6.745  1.00  0.00           N  
ATOM   1000  CA  VAL B  68      -1.089  11.965   7.947  1.00  0.00           C  
ATOM   1001  C   VAL B  68       0.289  12.586   7.701  1.00  0.00           C  
ATOM   1002  O   VAL B  68       0.812  12.531   6.580  1.00  0.00           O  
ATOM   1003  CB  VAL B  68      -1.079  10.996   9.170  1.00  0.00           C  
ATOM   1004  CG1 VAL B  68      -2.466  10.441   9.400  1.00  0.00           C  
ATOM   1005  CG2 VAL B  68      -0.082   9.862   9.009  1.00  0.00           C  
ATOM   1006  HN  VAL B  68      -1.429  10.416   6.546  1.00  0.00           H  
ATOM   1007  HA  VAL B  68      -1.774  12.773   8.163  1.00  0.00           H  
ATOM   1008  HB  VAL B  68      -0.823  11.564  10.054  1.00  0.00           H  
ATOM   1009 HG11 VAL B  68      -3.147  11.254   9.605  1.00  0.00           H  
ATOM   1010 HG12 VAL B  68      -2.452   9.761  10.240  1.00  0.00           H  
ATOM   1011 HG13 VAL B  68      -2.792   9.912   8.517  1.00  0.00           H  
ATOM   1012 HG21 VAL B  68      -0.303   9.295   8.117  1.00  0.00           H  
ATOM   1013 HG22 VAL B  68      -0.168   9.209   9.867  1.00  0.00           H  
ATOM   1014 HG23 VAL B  68       0.919  10.263   8.956  1.00  0.00           H  
ATOM   1015  N   ASP B  69       0.850  13.201   8.704  1.00  0.00           N  
ATOM   1016  CA  ASP B  69       2.170  13.837   8.603  1.00  0.00           C  
ATOM   1017  C   ASP B  69       2.854  13.758   9.922  1.00  0.00           C  
ATOM   1018  O   ASP B  69       4.054  13.528  10.012  1.00  0.00           O
[truncated: 20,984 more chars]
