# Supplementary material for: Path to Actinorhodin: Regio- and Stereoselective Ketone Reduction by a Type II Polyketide Ketoreductase Revealed in Atomistic Detail
Source: JACS Au. 2022 Apr 7;2(4):972–84. doi: 10.1021/jacsau.2c00086 (PMC9088766; doi:10.1021/jacsau.2c00086)
Supplement: Supplementary file 2 — au2c00086_si_002.zip [file au2c00086_si_002.zip › SI_files/Docking_Models/M7.pdb]

ATOM      1  N   MET A   1      24.818  -3.362 -16.077  1.00  0.00           N1+
ATOM      2  H1  MET A   1      24.052  -3.220 -15.435  1.00  0.00           H  
ATOM      3  H2  MET A   1      24.860  -4.364 -16.194  1.00  0.00           H  
ATOM      4  H3  MET A   1      25.668  -2.966 -15.701  1.00  0.00           H  
ATOM      5  CA  MET A   1      24.461  -2.646 -17.316  1.00  0.00           C  
ATOM      6  HA  MET A   1      24.622  -1.591 -17.095  1.00  0.00           H  
ATOM      7  CB  MET A   1      25.500  -3.024 -18.481  1.00  0.00           C  
ATOM      8  HB2 MET A   1      26.520  -2.785 -18.178  1.00  0.00           H  
ATOM      9  HB3 MET A   1      25.488  -4.088 -18.718  1.00  0.00           H  
ATOM     10  CG  MET A   1      25.139  -2.305 -19.752  1.00  0.00           C  
ATOM     11  HG2 MET A   1      24.172  -2.687 -20.078  1.00  0.00           H  
ATOM     12  HG3 MET A   1      25.186  -1.243 -19.514  1.00  0.00           H  
ATOM     13  SD  MET A   1      26.131  -2.525 -21.238  1.00  0.00           S  
ATOM     14  CE  MET A   1      27.781  -2.174 -20.507  1.00  0.00           C  
ATOM     15  HE1 MET A   1      27.688  -1.300 -19.861  1.00  0.00           H  
ATOM     16  HE2 MET A   1      28.132  -3.015 -19.910  1.00  0.00           H  
ATOM     17  HE3 MET A   1      28.467  -1.953 -21.324  1.00  0.00           H  
ATOM     18  C   MET A   1      23.001  -2.860 -17.696  1.00  0.00           C  
ATOM     19  O   MET A   1      22.604  -4.019 -17.987  1.00  0.00           O  
ATOM     20  N   ALA A   2      22.245  -1.761 -17.853  1.00  0.00           N  
ATOM     21  H   ALA A   2      22.581  -0.811 -17.779  1.00  0.00           H  
ATOM     22  CA  ALA A   2      20.776  -1.816 -18.090  1.00  0.00           C  
ATOM     23  HA  ALA A   2      20.432  -2.841 -17.951  1.00  0.00           H  
ATOM     24  CB  ALA A   2      20.064  -0.987 -16.999  1.00  0.00           C  
ATOM     25  HB1 ALA A   2      19.045  -0.724 -17.285  1.00  0.00           H  
ATOM     26  HB2 ALA A   2      20.024  -1.611 -16.106  1.00  0.00           H  
ATOM     27  HB3 ALA A   2      20.617  -0.105 -16.675  1.00  0.00           H  
ATOM     28  C   ALA A   2      20.549  -1.356 -19.528  1.00  0.00           C  
ATOM     29  O   ALA A   2      19.954  -0.307 -19.749  1.00  0.00           O  
ATOM     30  N   THR A   3      20.947  -2.237 -20.436  1.00  0.00           N  
ATOM     31  H   THR A   3      21.261  -3.116 -20.050  1.00  0.00           H  
ATOM     32  CA  THR A   3      20.765  -2.107 -21.948  1.00  0.00           C  
ATOM     33  HA  THR A   3      21.370  -1.261 -22.273  1.00  0.00           H  
ATOM     34  CB  THR A   3      21.305  -3.354 -22.695  1.00  0.00           C  
ATOM     35  HB  THR A   3      21.085  -3.344 -23.763  1.00  0.00           H  
ATOM     36  CG2 THR A   3      22.787  -3.611 -22.613  1.00  0.00           C  
ATOM     37 HG21 THR A   3      23.055  -4.399 -23.316  1.00  0.00           H  
ATOM     38 HG22 THR A   3      23.235  -2.650 -22.863  1.00  0.00           H  
ATOM     39 HG23 THR A   3      23.265  -3.898 -21.676  1.00  0.00           H  
ATOM     40  OG1 THR A   3      20.701  -4.560 -22.227  1.00  0.00           O  
ATOM     41  HG1 THR A   3      20.392  -4.979 -23.034  1.00  0.00           H  
ATOM     42  C   THR A   3      19.322  -2.000 -22.279  1.00  0.00           C  
ATOM     43  O   THR A   3      18.414  -2.555 -21.586  1.00  0.00           O  
ATOM     44  N   GLN A   4      19.035  -1.213 -23.340  1.00  0.00           N  
ATOM     45  H   GLN A   4      19.826  -0.863 -23.863  1.00  0.00           H  
ATOM     46  CA  GLN A   4      17.749  -1.028 -23.936  1.00  0.00           C  
ATOM     47  HA  GLN A   4      17.108  -0.723 -23.108  1.00  0.00           H  
ATOM     48  CB  GLN A   4      17.770   0.063 -24.990  1.00  0.00           C  
ATOM     49  HB2 GLN A   4      18.340  -0.252 -25.864  1.00  0.00           H  
ATOM     50  HB3 GLN A   4      16.727   0.102 -25.305  1.00  0.00           H  
ATOM     51  CG  GLN A   4      18.147   1.490 -24.446  1.00  0.00           C  
ATOM     52  HG2 GLN A   4      17.534   1.683 -23.566  1.00  0.00           H  
ATOM     53  HG3 GLN A   4      19.192   1.529 -24.138  1.00  0.00           H  
ATOM     54  CD  GLN A   4      17.859   2.579 -25.466  1.00  0.00           C  
ATOM     55  OE1 GLN A   4      17.238   2.399 -26.442  1.00  0.00           O  
ATOM     56  NE2 GLN A   4      18.458   3.770 -25.296  1.00  0.00           N  
ATOM     57 HE21 GLN A   4      18.803   4.110 -24.410  1.00  0.00           H  
ATOM     58 HE22 GLN A   4      18.547   4.313 -26.142  1.00  0.00           H  
ATOM     59  C   GLN A   4      17.148  -2.293 -24.583  1.00  0.00           C  
ATOM     60  O   GLN A   4      15.919  -2.381 -24.700  1.00  0.00           O  
ATOM     61  N   ASP A   5      17.944  -3.284 -24.995  1.00  0.00           N  
ATOM     62  H   ASP A   5      18.937  -3.120 -24.910  1.00  0.00           H  
ATOM     63  CA  ASP A   5      17.507  -4.605 -25.410  1.00  0.00           C  
ATOM     64  HA  ASP A   5      16.546  -4.601 -25.925  1.00  0.00           H  
ATOM     65  CB  ASP A   5      18.477  -5.226 -26.409  1.00  0.00           C  
ATOM     66  HB2 ASP A   5      18.167  -6.240 -26.660  1.00  0.00           H  
ATOM     67  HB3 ASP A   5      18.521  -4.639 -27.326  1.00  0.00           H  
ATOM     68  CG  ASP A   5      19.858  -5.513 -25.942  1.00  0.00           C  
ATOM     69  OD1 ASP A   5      20.781  -5.767 -26.759  1.00  0.00           O  
ATOM     70  OD2 ASP A   5      20.145  -5.354 -24.742  1.00  0.00           O  
ATOM     71  C   ASP A   5      17.164  -5.590 -24.281  1.00  0.00           C  
ATOM     72  O   ASP A   5      16.516  -6.574 -24.627  1.00  0.00           O  
ATOM     73  N   SER A   6      17.462  -5.307 -22.994  1.00  0.00           N  
ATOM     74  H   SER A   6      18.143  -4.581 -22.830  1.00  0.00           H  
ATOM     75  CA  SER A   6      17.416  -6.218 -21.841  1.00  0.00           C  
ATOM     76  HA  SER A   6      18.037  -7.071 -22.114  1.00  0.00           H  
ATOM     77  CB  SER A   6      17.881  -5.555 -20.572  1.00  0.00           C  
ATOM     78  HB2 SER A   6      17.833  -6.363 -19.840  1.00  0.00           H  
ATOM     79  HB3 SER A   6      18.870  -5.104 -20.661  1.00  0.00           H  
ATOM     80  OG  SER A   6      17.149  -4.434 -20.236  1.00  0.00           O  
ATOM     81  HG  SER A   6      17.517  -3.682 -20.706  1.00  0.00           H  
ATOM     82  C   SER A   6      16.023  -6.672 -21.557  1.00  0.00           C  
ATOM     83  O   SER A   6      15.068  -6.283 -22.236  1.00  0.00           O  
ATOM     84  N   GLU A   7      15.856  -7.679 -20.708  1.00  0.00           N  
ATOM     85  H   GLU A   7      16.670  -7.975 -20.186  1.00  0.00           H  
ATOM     86  CA  GLU A   7      14.499  -8.352 -20.406  1.00  0.00           C  
ATOM     87  HA  GLU A   7      13.980  -8.461 -21.359  1.00  0.00           H  
ATOM     88  CB  GLU A   7      14.591  -9.773 -19.811  1.00  0.00           C  
ATOM     89  HB2 GLU A   7      15.101  -9.724 -18.849  1.00  0.00           H  
ATOM     90  HB3 GLU A   7      13.634 -10.278 -19.950  1.00  0.00           H  
ATOM     91  CG  GLU A   7      15.560 -10.709 -20.600  1.00  0.00           C  
ATOM     92  HG2 GLU A   7      16.548 -10.745 -20.140  1.00  0.00           H  
ATOM     93  HG3 GLU A   7      15.133 -11.619 -20.176  1.00  0.00           H  
ATOM     94  CD  GLU A   7      15.653 -10.598 -22.172  1.00  0.00           C  
ATOM     95  OE1 GLU A   7      14.580 -10.616 -22.849  1.00  0.00           O  
ATOM     96  OE2 GLU A   7      16.772 -10.425 -22.728  1.00  0.00           O  
ATOM     97  C   GLU A   7      13.634  -7.506 -19.439  1.00  0.00           C  
ATOM     98  O   GLU A   7      14.133  -6.756 -18.617  1.00  0.00           O  
ATOM     99  N   VAL A   8      12.316  -7.578 -19.525  1.00  0.00           N  
ATOM    100  H   VAL A   8      11.906  -8.107 -20.282  1.00  0.00           H  
ATOM    101  CA  VAL A   8      11.358  -6.728 -18.829  1.00  0.00           C  
ATOM    102  HA  VAL A   8      11.876  -6.097 -18.105  1.00  0.00           H  
ATOM    103  CB  VAL A   8      10.662  -5.741 -19.834  1.00  0.00           C  
ATOM    104  HB  VAL A   8      10.281  -6.374 -20.635  1.00  0.00           H  
ATOM    105  CG1 VAL A   8       9.523  -4.827 -19.224  1.00  0.00           C  
ATOM    106 HG11 VAL A   8       8.967  -4.377 -20.048  1.00  0.00           H  
ATOM    107 HG12 VAL A   8       8.809  -5.433 -18.667  1.00  0.00           H  
ATOM    108 HG13 VAL A   8      10.033  -4.116 -18.574  1.00  0.00           H  
ATOM    109  CG2 VAL A   8      11.694  -4.898 -20.576  1.00  0.00           C  
ATOM    110 HG21 VAL A   8      11.141  -4.495 -21.425  1.00  0.00           H  
ATOM    111 HG22 VAL A   8      12.067  -4.107 -19.924  1.00  0.00           H  
ATOM    112 HG23 VAL A   8      12.467  -5.540 -20.997  1.00  0.00           H  
ATOM    113  C   VAL A   8      10.347  -7.469 -18.005  1.00  0.00           C  
ATOM    114  O   VAL A   8       9.702  -8.396 -18.488  1.00  0.00           O  
ATOM    115  N   ALA A   9       9.998  -6.867 -16.845  1.00  0.00           N  
ATOM    116  H   ALA A   9      10.362  -5.939 -16.678  1.00  0.00           H  
ATOM    117  CA  ALA A   9       9.295  -7.558 -15.799  1.00  0.00           C  
ATOM    118  HA  ALA A   9       8.749  -8.411 -16.203  1.00  0.00           H  
ATOM    119  CB  ALA A   9      10.364  -7.906 -14.840  1.00  0.00           C  
ATOM    120  HB1 ALA A   9      11.066  -8.616 -15.278  1.00  0.00           H  
ATOM    121  HB2 ALA A   9      10.994  -7.050 -14.593  1.00  0.00           H  
ATOM    122  HB3 ALA A   9      10.111  -8.421 -13.913  1.00  0.00           H  
ATOM    123  C   ALA A   9       8.270  -6.630 -15.050  1.00  0.00           C  
ATOM    124  O   ALA A   9       8.467  -5.418 -14.986  1.00  0.00           O  
ATOM    125  N   LEU A  10       7.231  -7.240 -14.520  1.00  0.00           N  
ATOM    126  H   LEU A  10       7.171  -8.245 -14.604  1.00  0.00           H  
ATOM    127  CA  LEU A  10       6.061  -6.658 -13.887  1.00  0.00           C  
ATOM    128  HA  LEU A  10       6.263  -5.646 -13.538  1.00  0.00           H  
ATOM    129  CB  LEU A  10       4.871  -6.561 -14.917  1.00  0.00           C  
ATOM    130  HB2 LEU A  10       5.183  -6.051 -15.829  1.00  0.00           H  
ATOM    131  HB3 LEU A  10       4.578  -7.561 -15.231  1.00  0.00           H  
ATOM    132  CG  LEU A  10       3.621  -5.869 -14.293  1.00  0.00           C  
ATOM    133  HG  LEU A  10       3.318  -6.406 -13.394  1.00  0.00           H  
ATOM    134  CD1 LEU A  10       3.955  -4.392 -14.047  1.00  0.00           C  
ATOM    135 HD11 LEU A  10       3.014  -3.848 -13.966  1.00  0.00           H  
ATOM    136 HD12 LEU A  10       4.535  -4.289 -13.130  1.00  0.00           H  
ATOM    137 HD13 LEU A  10       4.504  -3.957 -14.882  1.00  0.00           H  
ATOM    138  CD2 LEU A  10       2.466  -5.913 -15.346  1.00  0.00           C  
ATOM    139 HD21 LEU A  10       2.546  -6.768 -16.015  1.00  0.00           H  
ATOM    140 HD22 LEU A  10       1.546  -6.083 -14.786  1.00  0.00           H  
ATOM    141 HD23 LEU A  10       2.352  -4.965 -15.873  1.00  0.00           H  
ATOM    142  C   LEU A  10       5.642  -7.500 -12.620  1.00  0.00           C  
ATOM    143  O   LEU A  10       5.580  -8.739 -12.576  1.00  0.00           O  
ATOM    144  N   VAL A  11       5.426  -6.786 -11.512  1.00  0.00           N  
ATOM    145  H   VAL A  11       5.547  -5.785 -11.455  1.00  0.00           H  
ATOM    146  CA  VAL A  11       5.269  -7.341 -10.152  1.00  0.00           C  
ATOM    147  HA  VAL A  11       5.055  -8.400 -10.298  1.00  0.00           H  
ATOM    148  CB  VAL A  11       6.606  -7.363  -9.304  1.00  0.00           C  
ATOM    149  HB  VAL A  11       6.934  -6.352  -9.065  1.00  0.00           H  
ATOM    150  CG1 VAL A  11       6.563  -8.111  -7.925  1.00  0.00           C  
ATOM    151 HG11 VAL A  11       7.551  -8.168  -7.469  1.00  0.00           H  
ATOM    152 HG12 VAL A  11       5.838  -7.694  -7.226  1.00  0.00           H  
ATOM    153 HG13 VAL A  11       6.271  -9.133  -8.167  1.00  0.00           H  
ATOM    154  CG2 VAL A  11       7.748  -8.072 -10.088  1.00  0.00           C  
ATOM    155 HG21 VAL A  11       8.611  -7.900  -9.446  1.00  0.00           H  
ATOM    156 HG22 VAL A  11       7.663  -9.153 -10.197  1.00  0.00           H  
ATOM    157 HG23 VAL A  11       8.063  -7.549 -10.990  1.00  0.00           H  
ATOM    158  C   VAL A  11       4.101  -6.567  -9.429  1.00  0.00           C  
ATOM    159  O   VAL A  11       4.115  -5.364  -9.283  1.00  0.00           O  
ATOM    160  N   THR A  12       3.041  -7.231  -8.920  1.00  0.00           N  
ATOM    161  H   THR A  12       3.089  -8.226  -9.081  1.00  0.00           H  
ATOM    162  CA  THR A  12       1.915  -6.847  -8.032  1.00  0.00           C  
ATOM    163  HA  THR A  12       1.748  -5.780  -8.174  1.00  0.00           H  
ATOM    164  CB  THR A  12       0.646  -7.643  -8.305  1.00  0.00           C  
ATOM    165  HB  THR A  12      -0.140  -7.148  -7.735  1.00  0.00           H  
ATOM    166  CG2 THR A  12       0.328  -7.663  -9.839  1.00  0.00           C  
ATOM    167 HG21 THR A  12      -0.399  -6.915 -10.156  1.00  0.00           H  
ATOM    168 HG22 THR A  12       1.183  -7.704 -10.513  1.00  0.00           H  
ATOM    169 HG23 THR A  12      -0.189  -8.604 -10.034  1.00  0.00           H  
ATOM    170  OG1 THR A  12       0.840  -8.937  -7.846  1.00  0.00           O  
ATOM    171  HG1 THR A  12       0.255  -9.530  -8.323  1.00  0.00           H  
ATOM    172  C   THR A  12       2.107  -6.853  -6.543  1.00  0.00           C  
ATOM    173  O   THR A  12       2.999  -7.535  -6.005  1.00  0.00           O  
ATOM    174  N   GLY A  13       1.392  -6.021  -5.780  1.00  0.00           N  
ATOM    175  H   GLY A  13       0.817  -5.376  -6.306  1.00  0.00           H  
ATOM    176  CA  GLY A  13       1.627  -5.731  -4.316  1.00  0.00           C  
ATOM    177  HA2 GLY A  13       1.162  -4.751  -4.207  1.00  0.00           H  
ATOM    178  HA3 GLY A  13       1.135  -6.503  -3.724  1.00  0.00           H  
ATOM    179  C   GLY A  13       3.076  -5.598  -3.818  1.00  0.00           C  
ATOM    180  O   GLY A  13       3.418  -6.324  -2.860  1.00  0.00           O  
ATOM    181  N   ALA A  14       3.885  -4.808  -4.504  1.00  0.00           N  
ATOM    182  H   ALA A  14       3.452  -4.243  -5.220  1.00  0.00           H  
ATOM    183  CA  ALA A  14       5.304  -4.769  -4.257  1.00  0.00           C  
ATOM    184  HA  ALA A  14       5.734  -5.766  -4.157  1.00  0.00           H  
ATOM    185  CB  ALA A  14       5.927  -4.218  -5.556  1.00  0.00           C  
ATOM    186  HB1 ALA A  14       5.816  -4.912  -6.391  1.00  0.00           H  
ATOM    187  HB2 ALA A  14       5.312  -3.385  -5.898  1.00  0.00           H  
ATOM    188  HB3 ALA A  14       6.976  -3.967  -5.407  1.00  0.00           H  
ATOM    189  C   ALA A  14       5.713  -3.957  -3.058  1.00  0.00           C  
ATOM    190  O   ALA A  14       6.912  -3.808  -2.806  1.00  0.00           O  
ATOM    191  N   THR A  15       4.777  -3.467  -2.215  1.00  0.00           N  
ATOM    192  H   THR A  15       3.807  -3.714  -2.350  1.00  0.00           H  
ATOM    193  CA  THR A  15       5.158  -2.704  -0.985  1.00  0.00           C  
ATOM    194  HA  THR A  15       6.217  -2.447  -1.006  1.00  0.00           H  
ATOM    195  CB  THR A  15       4.213  -1.489  -0.834  1.00  0.00           C  
ATOM    196  HB  THR A  15       4.320  -0.993   0.131  1.00  0.00           H  
ATOM    197  CG2 THR A  15       4.553  -0.435  -1.935  1.00  0.00           C  
ATOM    198 HG21 THR A  15       4.551  -0.807  -2.960  1.00  0.00           H  
ATOM    199 HG22 THR A  15       3.799   0.349  -1.858  1.00  0.00           H  
ATOM    200 HG23 THR A  15       5.556  -0.019  -1.850  1.00  0.00           H  
ATOM    201  OG1 THR A  15       2.865  -1.770  -1.034  1.00  0.00           O  
ATOM    202  HG1 THR A  15       2.574  -2.226  -0.241  1.00  0.00           H  
ATOM    203  C   THR A  15       5.217  -3.561   0.299  1.00  0.00           C  
ATOM    204  O   THR A  15       5.653  -3.146   1.391  1.00  0.00           O  
ATOM    205  N   SER A  16       4.967  -4.885   0.262  1.00  0.00           N  
ATOM    206  H   SER A  16       4.666  -5.242  -0.633  1.00  0.00           H  
ATOM    207  CA  SER A  16       5.426  -5.953   1.216  1.00  0.00           C  
ATOM    208  HA  SER A  16       5.651  -5.418   2.138  1.00  0.00           H  
ATOM    209  CB  SER A  16       4.211  -6.672   1.639  1.00  0.00           C  
ATOM    210  HB2 SER A  16       3.406  -5.975   1.870  1.00  0.00           H  
ATOM    211  HB3 SER A  16       3.772  -7.282   0.850  1.00  0.00           H  
ATOM    212  OG  SER A  16       4.432  -7.403   2.808  1.00  0.00           O  
ATOM    213  HG  SER A  16       3.631  -7.925   2.879  1.00  0.00           H  
ATOM    214  C   SER A  16       6.525  -6.908   0.781  1.00  0.00           C  
ATOM    215  O   SER A  16       6.960  -6.920  -0.373  1.00  0.00           O  
ATOM    216  N   GLY A  17       7.197  -7.556   1.786  1.00  0.00           N  
ATOM    217  H   GLY A  17       6.731  -7.703   2.671  1.00  0.00           H  
ATOM    218  CA  GLY A  17       8.621  -7.977   1.662  1.00  0.00           C  
ATOM    219  HA2 GLY A  17       9.289  -7.135   1.482  1.00  0.00           H  
ATOM    220  HA3 GLY A  17       8.727  -8.265   2.707  1.00  0.00           H  
ATOM    221  C   GLY A  17       8.867  -9.246   0.848  1.00  0.00           C  
ATOM    222  O   GLY A  17      10.009  -9.327   0.448  1.00  0.00           O  
ATOM    223  N   ILE A  18       7.900 -10.167   0.656  1.00  0.00           N  
ATOM    224  H   ILE A  18       6.996  -9.827   0.951  1.00  0.00           H  
ATOM    225  CA  ILE A  18       8.089 -11.121  -0.480  1.00  0.00           C  
ATOM    226  HA  ILE A  18       9.125 -11.452  -0.402  1.00  0.00           H  
ATOM    227  CB  ILE A  18       7.108 -12.330  -0.480  1.00  0.00           C  
ATOM    228  HB  ILE A  18       6.144 -11.858  -0.287  1.00  0.00           H  
ATOM    229  CG2 ILE A  18       7.136 -13.161  -1.759  1.00  0.00           C  
ATOM    230 HG21 ILE A  18       6.693 -14.145  -1.599  1.00  0.00           H  
ATOM    231 HG22 ILE A  18       6.652 -12.648  -2.588  1.00  0.00           H  
ATOM    232 HG23 ILE A  18       8.191 -13.327  -1.976  1.00  0.00           H  
ATOM    233  CG1 ILE A  18       7.481 -13.274   0.658  1.00  0.00           C  
ATOM    234 HG12 ILE A  18       8.053 -14.173   0.427  1.00  0.00           H  
ATOM    235 HG13 ILE A  18       8.025 -12.716   1.420  1.00  0.00           H  
ATOM    236  CD1 ILE A  18       6.160 -13.635   1.388  1.00  0.00           C  
ATOM    237 HD11 ILE A  18       5.798 -12.883   2.090  1.00  0.00           H  
ATOM    238 HD12 ILE A  18       5.386 -13.850   0.651  1.00  0.00           H  
ATOM    239 HD13 ILE A  18       6.239 -14.557   1.964  1.00  0.00           H  
ATOM    240  C   ILE A  18       8.076 -10.412  -1.888  1.00  0.00           C  
ATOM    241  O   ILE A  18       9.069 -10.479  -2.588  1.00  0.00           O  
ATOM    242  N   GLY A  19       7.129  -9.628  -2.301  1.00  0.00           N  
ATOM    243  H   GLY A  19       6.303  -9.553  -1.723  1.00  0.00           H  
ATOM    244  CA  GLY A  19       7.168  -8.970  -3.608  1.00  0.00           C  
ATOM    245  HA2 GLY A  19       7.185  -9.690  -4.426  1.00  0.00           H  
ATOM    246  HA3 GLY A  19       6.326  -8.301  -3.790  1.00  0.00           H  
ATOM    247  C   GLY A  19       8.404  -8.114  -3.787  1.00  0.00           C  
ATOM    248  O   GLY A  19       9.043  -8.216  -4.863  1.00  0.00           O  
ATOM    249  N   LEU A  20       8.848  -7.391  -2.750  1.00  0.00           N  
ATOM    250  H   LEU A  20       8.223  -7.207  -1.977  1.00  0.00           H  
ATOM    251  CA  LEU A  20      10.047  -6.525  -2.773  1.00  0.00           C  
ATOM    252  HA  LEU A  20       9.951  -5.781  -3.564  1.00  0.00           H  
ATOM    253  CB  LEU A  20      10.164  -5.751  -1.493  1.00  0.00           C  
ATOM    254  HB2 LEU A  20       9.318  -5.077  -1.367  1.00  0.00           H  
ATOM    255  HB3 LEU A  20      10.001  -6.472  -0.692  1.00  0.00           H  
ATOM    256  CG  LEU A  20      11.363  -4.867  -1.329  1.00  0.00           C  
ATOM    257  HG  LEU A  20      12.270  -5.468  -1.289  1.00  0.00           H  
ATOM    258  CD1 LEU A  20      11.353  -3.831  -2.479  1.00  0.00           C  
ATOM    259 HD11 LEU A  20      11.975  -4.295  -3.245  1.00  0.00           H  
ATOM    260 HD12 LEU A  20      10.315  -3.649  -2.756  1.00  0.00           H  
ATOM    261 HD13 LEU A  20      11.896  -2.963  -2.103  1.00  0.00           H  
ATOM    262  CD2 LEU A  20      11.153  -4.077   0.041  1.00  0.00           C  
ATOM    263 HD21 LEU A  20      11.109  -4.753   0.894  1.00  0.00           H  
ATOM    264 HD22 LEU A  20      12.068  -3.488  -0.022  1.00  0.00           H  
ATOM    265 HD23 LEU A  20      10.195  -3.557   0.020  1.00  0.00           H  
ATOM    266  C   LEU A  20      11.369  -7.374  -2.964  1.00  0.00           C  
ATOM    267  O   LEU A  20      12.224  -6.928  -3.738  1.00  0.00           O  
ATOM    268  N   GLU A  21      11.507  -8.447  -2.190  1.00  0.00           N  
ATOM    269  H   GLU A  21      10.718  -8.687  -1.606  1.00  0.00           H  
ATOM    270  CA  GLU A  21      12.646  -9.323  -2.260  1.00  0.00           C  
ATOM    271  HA  GLU A  21      13.525  -8.773  -1.923  1.00  0.00           H  
ATOM    272  CB  GLU A  21      12.605 -10.498  -1.214  1.00  0.00           C  
ATOM    273  HB2 GLU A  21      12.572 -10.046  -0.222  1.00  0.00           H  
ATOM    274  HB3 GLU A  21      11.695 -11.084  -1.344  1.00  0.00           H  
ATOM    275  CG  GLU A  21      13.836 -11.365  -1.371  1.00  0.00           C  
ATOM    276  HG2 GLU A  21      13.705 -12.341  -0.903  1.00  0.00           H  
ATOM    277  HG3 GLU A  21      13.933 -11.605  -2.430  1.00  0.00           H  
ATOM    278  CD  GLU A  21      15.135 -10.682  -0.813  1.00  0.00           C  
ATOM    279  OE1 GLU A  21      15.043  -9.592  -0.208  1.00  0.00           O  
ATOM    280  OE2 GLU A  21      16.229 -11.270  -0.850  1.00  0.00           O  
ATOM    281  C   GLU A  21      12.866  -9.797  -3.698  1.00  0.00           C  
ATOM    282  O   GLU A  21      13.967  -9.912  -4.160  1.00  0.00           O  
ATOM    283  N   ILE A  22      11.800 -10.243  -4.378  1.00  0.00           N  
ATOM    284  H   ILE A  22      10.915 -10.048  -3.931  1.00  0.00           H  
ATOM    285  CA  ILE A  22      11.901 -10.701  -5.720  1.00  0.00           C  
ATOM    286  HA  ILE A  22      12.758 -11.341  -5.936  1.00  0.00           H  
ATOM    287  CB  ILE A  22      10.533 -11.404  -6.063  1.00  0.00           C  
ATOM    288  HB  ILE A  22       9.763 -10.705  -5.735  1.00  0.00           H  
ATOM    289  CG2 ILE A  22      10.223 -11.617  -7.582  1.00  0.00           C  
ATOM    290 HG21 ILE A  22      10.325 -10.739  -8.220  1.00  0.00           H  
ATOM    291 HG22 ILE A  22      10.898 -12.280  -8.122  1.00  0.00           H  
ATOM    292 HG23 ILE A  22       9.210 -11.979  -7.757  1.00  0.00           H  
ATOM    293  CG1 ILE A  22      10.460 -12.727  -5.265  1.00  0.00           C  
ATOM    294 HG12 ILE A  22      11.035 -13.515  -5.749  1.00  0.00           H  
ATOM    295 HG13 ILE A  22      10.647 -12.601  -4.198  1.00  0.00           H  
ATOM    296  CD1 ILE A  22       8.946 -13.165  -5.142  1.00  0.00           C  
ATOM    297 HD11 ILE A  22       8.866 -14.180  -4.752  1.00  0.00           H  
ATOM    298 HD12 ILE A  22       8.418 -12.505  -4.454  1.00  0.00           H  
ATOM    299 HD13 ILE A  22       8.382 -13.182  -6.075  1.00  0.00           H  
ATOM    300  C   ILE A  22      12.161  -9.487  -6.691  1.00  0.00           C  
ATOM    301  O   ILE A  22      12.868  -9.731  -7.646  1.00  0.00           O  
ATOM    302  N   ALA A  23      11.667  -8.296  -6.437  1.00  0.00           N  
ATOM    303  H   ALA A  23      10.961  -8.166  -5.727  1.00  0.00           H  
ATOM    304  CA  ALA A  23      11.959  -7.096  -7.245  1.00  0.00           C  
ATOM    305  HA  ALA A  23      11.826  -7.316  -8.304  1.00  0.00           H  
ATOM    306  CB  ALA A  23      10.970  -5.981  -6.857  1.00  0.00           C  
ATOM    307  HB1 ALA A  23      11.201  -5.041  -7.361  1.00  0.00           H  
ATOM    308  HB2 ALA A  23       9.980  -6.246  -7.227  1.00  0.00           H  
ATOM    309  HB3 ALA A  23      11.002  -5.836  -5.777  1.00  0.00           H  
ATOM    310  C   ALA A  23      13.411  -6.664  -7.078  1.00  0.00           C  
ATOM    311  O   ALA A  23      13.937  -6.158  -8.083  1.00  0.00           O  
ATOM    312  N   ARG A  24      14.084  -6.830  -5.922  1.00  0.00           N  
ATOM    313  H   ARG A  24      13.613  -7.221  -5.118  1.00  0.00           H  
ATOM    314  CA  ARG A  24      15.609  -6.753  -5.802  1.00  0.00           C  
ATOM    315  HA  ARG A  24      16.028  -5.984  -6.452  1.00  0.00           H  
ATOM    316  CB  ARG A  24      16.186  -6.586  -4.385  1.00  0.00           C  
ATOM    317  HB2 ARG A  24      16.020  -7.446  -3.736  1.00  0.00           H  
ATOM    318  HB3 ARG A  24      17.261  -6.438  -4.491  1.00  0.00           H  
ATOM    319  CG  ARG A  24      15.677  -5.379  -3.588  1.00  0.00           C  
ATOM    320  HG2 ARG A  24      15.954  -4.562  -4.255  1.00  0.00           H  
ATOM    321  HG3 ARG A  24      14.587  -5.364  -3.588  1.00  0.00           H  
ATOM    322  CD  ARG A  24      16.288  -5.185  -2.135  1.00  0.00           C  
ATOM    323  HD2 ARG A  24      17.378  -5.189  -2.180  1.00  0.00           H  
ATOM    324  HD3 ARG A  24      16.032  -4.204  -1.734  1.00  0.00           H  
ATOM    325  NE  ARG A  24      15.880  -6.222  -1.215  1.00  0.00           N  
ATOM    326  HE  ARG A  24      15.956  -7.189  -1.498  1.00  0.00           H  
ATOM    327  CZ  ARG A  24      15.255  -5.986  -0.119  1.00  0.00           C  
ATOM    328  NH1 ARG A  24      15.252  -4.804   0.535  1.00  0.00           N  
ATOM    329 HH11 ARG A  24      15.905  -4.057   0.349  1.00  0.00           H  
ATOM    330 HH12 ARG A  24      14.720  -4.751   1.392  1.00  0.00           H  
ATOM    331  NH2 ARG A  24      14.513  -6.904   0.397  1.00  0.00           N  
ATOM    332 HH21 ARG A  24      14.753  -7.863   0.188  1.00  0.00           H  
ATOM    333 HH22 ARG A  24      13.911  -6.662   1.171  1.00  0.00           H  
ATOM    334  C   ARG A  24      16.288  -7.931  -6.494  1.00  0.00           C  
ATOM    335  O   ARG A  24      17.236  -7.758  -7.316  1.00  0.00           O  
ATOM    336  N   ARG A  25      15.807  -9.170  -6.346  1.00  0.00           N  
ATOM    337  H   ARG A  25      15.040  -9.239  -5.694  1.00  0.00           H  
ATOM    338  CA  ARG A  25      16.448 -10.339  -6.949  1.00  0.00           C  
ATOM    339  HA  ARG A  25      17.477 -10.254  -6.601  1.00  0.00           H  
ATOM    340  CB  ARG A  25      15.946 -11.634  -6.315  1.00  0.00           C  
ATOM    341  HB2 ARG A  25      16.124 -11.662  -5.241  1.00  0.00           H  
ATOM    342  HB3 ARG A  25      14.877 -11.790  -6.460  1.00  0.00           H  
ATOM    343  CG  ARG A  25      16.611 -12.914  -7.019  1.00  0.00           C  
ATOM    344  HG2 ARG A  25      16.091 -13.769  -6.590  1.00  0.00           H  
ATOM    345  HG3 ARG A  25      16.560 -12.919  -8.108  1.00  0.00           H  
ATOM    346  CD  ARG A  25      18.098 -13.029  -6.674  1.00  0.00           C  
ATOM    347  HD2 ARG A  25      18.534 -12.191  -7.216  1.00  0.00           H  
ATOM    348  HD3 ARG A  25      18.240 -12.983  -5.595  1.00  0.00           H  
ATOM    349  NE  ARG A  25      18.641 -14.204  -7.345  1.00  0.00           N  
ATOM    350  HE  ARG A  25      18.768 -14.064  -8.337  1.00  0.00           H  
ATOM    351  CZ  ARG A  25      18.939 -15.389  -6.869  1.00  0.00           C  
ATOM    352  NH1 ARG A  25      18.631 -15.754  -5.673  1.00  0.00           N  
ATOM    353 HH11 ARG A  25      17.854 -15.324  -5.193  1.00  0.00           H  
ATOM    354 HH12 ARG A  25      18.943 -16.649  -5.325  1.00  0.00           H  
ATOM    355  NH2 ARG A  25      19.494 -16.299  -7.644  1.00  0.00           N  
ATOM    356 HH21 ARG A  25      19.560 -16.159  -8.642  1.00  0.00           H  
ATOM    357 HH22 ARG A  25      19.517 -17.267  -7.356  1.00  0.00           H  
ATOM    358  C   ARG A  25      16.476 -10.312  -8.509  1.00  0.00           C  
ATOM    359  O   ARG A  25      17.439 -10.655  -9.129  1.00  0.00           O  
ATOM    360  N   LEU A  26      15.373  -9.845  -9.135  1.00  0.00           N  
ATOM    361  H   LEU A  26      14.596  -9.863  -8.490  1.00  0.00           H  
ATOM    362  CA  LEU A  26      15.329  -9.760 -10.570  1.00  0.00           C  
ATOM    363  HA  LEU A  26      15.651 -10.688 -11.044  1.00  0.00           H  
ATOM    364  CB  LEU A  26      13.899  -9.435 -11.120  1.00  0.00           C  
ATOM    365  HB2 LEU A  26      13.444  -8.561 -10.655  1.00  0.00           H  
ATOM    366  HB3 LEU A  26      13.985  -9.213 -12.184  1.00  0.00           H  
ATOM    367  CG  LEU A  26      12.857 -10.512 -10.972  1.00  0.00           C  
ATOM    368  HG  LEU A  26      12.760 -10.639  -9.894  1.00  0.00           H  
ATOM    369  CD1 LEU A  26      11.484 -10.031 -11.482  1.00  0.00           C  
ATOM    370 HD11 LEU A  26      11.669  -9.796 -12.530  1.00  0.00           H  
ATOM    371 HD12 LEU A  26      10.663 -10.740 -11.374  1.00  0.00           H  
ATOM    372 HD13 LEU A  26      11.303  -9.051 -11.040  1.00  0.00           H  
ATOM    373  CD2 LEU A  26      13.135 -11.844 -11.566  1.00  0.00           C  
ATOM    374 HD21 LEU A  26      14.187 -12.129 -11.526  1.00  0.00           H  
ATOM    375 HD22 LEU A  26      12.610 -12.635 -11.031  1.00  0.00           H  
ATOM    376 HD23 LEU A  26      12.646 -11.940 -12.536  1.00  0.00           H  
ATOM    377  C   LEU A  26      16.292  -8.753 -11.153  1.00  0.00           C  
ATOM    378  O   LEU A  26      16.674  -8.878 -12.359  1.00  0.00           O  
ATOM    379  N   GLY A  27      16.763  -7.735 -10.449  1.00  0.00           N  
ATOM    380  H   GLY A  27      16.393  -7.572  -9.523  1.00  0.00           H  
ATOM    381  CA  GLY A  27      17.773  -6.783 -10.890  1.00  0.00           C  
ATOM    382  HA2 GLY A  27      17.581  -6.493 -11.922  1.00  0.00           H  
ATOM    383  HA3 GLY A  27      18.012  -5.938 -10.244  1.00  0.00           H  
ATOM    384  C   GLY A  27      19.226  -7.381 -10.910  1.00  0.00           C  
ATOM    385  O   GLY A  27      19.894  -7.107 -11.901  1.00  0.00           O  
ATOM    386  N   LYS A  28      19.532  -8.321  -9.984  1.00  0.00           N  
ATOM    387  H   LYS A  28      18.758  -8.700  -9.456  1.00  0.00           H  
ATOM    388  CA  LYS A  28      20.771  -9.138 -10.066  1.00  0.00           C  
ATOM    389  HA  LYS A  28      21.678  -8.541 -10.165  1.00  0.00           H  
ATOM    390  CB  LYS A  28      21.019  -9.953  -8.752  1.00  0.00           C  
ATOM    391  HB2 LYS A  28      20.175 -10.595  -8.497  1.00  0.00           H  
ATOM    392  HB3 LYS A  28      21.840 -10.666  -8.826  1.00  0.00           H  
ATOM    393  CG  LYS A  28      21.248  -9.034  -7.504  1.00  0.00           C  
ATOM    394  HG2 LYS A  28      22.116  -8.421  -7.745  1.00  0.00           H  
ATOM    395  HG3 LYS A  28      20.411  -8.362  -7.322  1.00  0.00           H  
ATOM    396  CD  LYS A  28      21.592  -9.777  -6.235  1.00  0.00           C  
ATOM    397  HD2 LYS A  28      21.487  -9.068  -5.413  1.00  0.00           H  
ATOM    398  HD3 LYS A  28      20.930 -10.634  -6.107  1.00  0.00           H  
ATOM    399  CE  LYS A  28      23.080 -10.241  -6.312  1.00  0.00           C  
ATOM    400  HE2 LYS A  28      23.154 -10.984  -7.106  1.00  0.00           H  
ATOM    401  HE3 LYS A  28      23.718  -9.389  -6.540  1.00  0.00           H  
ATOM    402  NZ  LYS A  28      23.499 -10.906  -5.023  1.00  0.00           N1+
ATOM    403  HZ1 LYS A  28      22.995 -10.414  -4.298  1.00  0.00           H  
ATOM    404  HZ2 LYS A  28      23.165 -11.860  -5.012  1.00  0.00           H  
ATOM    405  HZ3 LYS A  28      24.480 -10.801  -4.811  1.00  0.00           H  
ATOM    406  C   LYS A  28      20.773 -10.124 -11.217  1.00  0.00           C  
ATOM    407  O   LYS A  28      21.737 -10.218 -11.969  1.00  0.00           O  
ATOM    408  N   GLU A  29      19.637 -10.803 -11.479  1.00  0.00           N  
ATOM    409  H   GLU A  29      18.949 -10.693 -10.748  1.00  0.00           H  
ATOM    410  CA  GLU A  29      19.278 -11.578 -12.705  1.00  0.00           C  
ATOM    411  HA  GLU A  29      20.069 -12.263 -13.009  1.00  0.00           H  
ATOM    412  CB  GLU A  29      18.065 -12.542 -12.572  1.00  0.00           C  
ATOM    413  HB2 GLU A  29      17.206 -11.874 -12.503  1.00  0.00           H  
ATOM    414  HB3 GLU A  29      18.008 -13.026 -13.547  1.00  0.00           H  
ATOM    415  CG  GLU A  29      17.974 -13.577 -11.511  1.00  0.00           C  
ATOM    416  HG2 GLU A  29      17.814 -13.072 -10.558  1.00  0.00           H  
ATOM    417  HG3 GLU A  29      17.097 -14.186 -11.731  1.00  0.00           H  
ATOM    418  CD  GLU A  29      19.143 -14.536 -11.300  1.00  0.00           C  
ATOM    419  OE1 GLU A  29      19.819 -14.868 -12.320  1.00  0.00           O  
ATOM    420  OE2 GLU A  29      19.446 -14.908 -10.162  1.00  0.00           O  
ATOM    421  C   GLU A  29      19.221 -10.687 -13.972  1.00  0.00           C  
ATOM    422  O   GLU A  29      19.340 -11.233 -15.060  1.00  0.00           O  
ATOM    423  N   GLY A  30      19.249  -9.364 -13.905  1.00  0.00           N  
ATOM    424  H   GLY A  30      19.021  -8.911 -13.032  1.00  0.00           H  
ATOM    425  CA  GLY A  30      19.467  -8.401 -14.965  1.00  0.00           C  
ATOM    426  HA2 GLY A  30      20.284  -7.739 -14.676  1.00  0.00           H  
ATOM    427  HA3 GLY A  30      19.869  -9.000 -15.782  1.00  0.00           H  
ATOM    428  C   GLY A  30      18.306  -7.628 -15.579  1.00  0.00           C  
ATOM    429  O   GLY A  30      18.514  -6.921 -16.540  1.00  0.00           O  
ATOM    430  N   LEU A  31      17.093  -7.811 -15.026  1.00  0.00           N  
ATOM    431  H   LEU A  31      16.976  -8.323 -14.163  1.00  0.00           H  
ATOM    432  CA  LEU A  31      15.840  -7.422 -15.720  1.00  0.00           C  
ATOM    433  HA  LEU A  31      16.014  -7.594 -16.782  1.00  0.00           H  
ATOM    434  CB  LEU A  31      14.617  -8.334 -15.388  1.00  0.00           C  
ATOM    435  HB2 LEU A  31      14.215  -8.122 -14.397  1.00  0.00           H  
ATOM    436  HB3 LEU A  31      13.804  -8.150 -16.091  1.00  0.00           H  
ATOM    437  CG  LEU A  31      14.807  -9.853 -15.736  1.00  0.00           C  
ATOM    438  HG  LEU A  31      15.485  -9.982 -16.580  1.00  0.00           H  
ATOM    439  CD1 LEU A  31      15.504 -10.602 -14.614  1.00  0.00           C  
ATOM    440 HD11 LEU A  31      16.581 -10.470 -14.714  1.00  0.00           H  
ATOM    441 HD12 LEU A  31      15.092 -10.277 -13.659  1.00  0.00           H  
ATOM    442 HD13 LEU A  31      15.274 -11.664 -14.714  1.00  0.00           H  
ATOM    443  CD2 LEU A  31      13.447 -10.469 -15.983  1.00  0.00           C  
ATOM    444 HD21 LEU A  31      13.639 -11.486 -16.325  1.00  0.00           H  
ATOM    445 HD22 LEU A  31      12.872 -10.427 -15.059  1.00  0.00           H  
ATOM    446 HD23 LEU A  31      12.900  -9.951 -16.771  1.00  0.00           H  
ATOM    447  C   LEU A  31      15.569  -5.970 -15.409  1.00  0.00           C  
ATOM    448  O   LEU A  31      16.131  -5.353 -14.513  1.00  0.00           O  
ATOM    449  N   ARG A  32      14.610  -5.301 -16.042  1.00  0.00           N  
ATOM    450  H   ARG A  32      14.213  -5.878 -16.770  1.00  0.00           H  
ATOM    451  CA  ARG A  32      13.991  -4.009 -15.825  1.00  0.00           C  
ATOM    452  HA  ARG A  32      14.695  -3.533 -15.142  1.00  0.00           H  
ATOM    453  CB  ARG A  32      13.930  -3.205 -17.186  1.00  0.00           C  
ATOM    454  HB2 ARG A  32      13.476  -3.881 -17.910  1.00  0.00           H  
ATOM    455  HB3 ARG A  32      13.200  -2.406 -17.062  1.00  0.00           H  
ATOM    456  CG  ARG A  32      15.320  -2.893 -17.665  1.00  0.00           C  
ATOM    457  HG2 ARG A  32      15.848  -2.444 -16.824  1.00  0.00           H  
ATOM    458  HG3 ARG A  32      15.754  -3.844 -17.971  1.00  0.00           H  
ATOM    459  CD  ARG A  32      15.345  -1.936 -18.844  1.00  0.00           C  
ATOM    460  HD2 ARG A  32      14.584  -1.175 -18.669  1.00  0.00           H  
ATOM    461  HD3 ARG A  32      16.312  -1.465 -19.011  1.00  0.00           H  
ATOM    462  NE  ARG A  32      15.020  -2.782 -20.047  1.00  0.00           N  
ATOM    463  HE  ARG A  32      15.377  -3.724 -19.977  1.00  0.00           H  
ATOM    464  CZ  ARG A  32      14.541  -2.393 -21.250  1.00  0.00           C  
ATOM    465  NH1 ARG A  32      14.425  -1.137 -21.579  1.00  0.00           N  
ATOM    466 HH11 ARG A  32      14.571  -0.387 -20.919  1.00  0.00           H  
ATOM    467 HH12 ARG A  32      13.898  -0.939 -22.418  1.00  0.00           H  
ATOM    468  NH2 ARG A  32      14.406  -3.279 -22.183  1.00  0.00           N  
ATOM    469 HH21 ARG A  32      14.707  -4.231 -22.027  1.00  0.00           H  
ATOM    470 HH22 ARG A  32      14.208  -2.940 -23.113  1.00  0.00           H  
ATOM    471  C   ARG A  32      12.614  -4.211 -15.312  1.00  0.00           C  
ATOM    472  O   ARG A  32      11.857  -4.998 -15.898  1.00  0.00           O  
ATOM    473  N   VAL A  33      12.330  -3.642 -14.160  1.00  0.00           N  
ATOM    474  H   VAL A  33      12.955  -2.981 -13.720  1.00  0.00           H  
ATOM    475  CA  VAL A  33      11.289  -4.139 -13.338  1.00  0.00           C  
ATOM    476  HA  VAL A  33      10.768  -4.924 -13.886  1.00  0.00           H  
ATOM    477  CB  VAL A  33      11.848  -4.826 -12.093  1.00  0.00           C  
ATOM    478  HB  VAL A  33      11.973  -3.958 -11.446  1.00  0.00           H  
ATOM    479  CG1 VAL A  33      10.795  -5.717 -11.482  1.00  0.00           C  
ATOM    480 HG11 VAL A  33       9.854  -5.171 -11.549  1.00  0.00           H  
ATOM    481 HG12 VAL A  33      10.560  -6.596 -12.081  1.00  0.00           H  
ATOM    482 HG13 VAL A  33      10.927  -5.812 -10.405  1.00  0.00           H  
ATOM    483  CG2 VAL A  33      13.221  -5.578 -12.322  1.00  0.00           C  
ATOM    484 HG21 VAL A  33      13.979  -4.926 -12.756  1.00  0.00           H  
ATOM    485 HG22 VAL A  33      13.593  -5.915 -11.354  1.00  0.00           H  
ATOM    486 HG23 VAL A  33      13.043  -6.434 -12.973  1.00  0.00           H  
ATOM    487  C   VAL A  33      10.309  -2.972 -13.076  1.00  0.00           C  
ATOM    488  O   VAL A  33      10.625  -2.122 -12.265  1.00  0.00           O  
ATOM    489  N   PHE A  34       9.059  -3.081 -13.644  1.00  0.00           N  
ATOM    490  H   PHE A  34       8.822  -3.905 -14.176  1.00  0.00           H  
ATOM    491  CA  PHE A  34       7.964  -2.220 -13.261  1.00  0.00           C  
ATOM    492  HA  PHE A  34       8.406  -1.262 -12.986  1.00  0.00           H  
ATOM    493  CB  PHE A  34       7.064  -1.966 -14.448  1.00  0.00           C  
ATOM    494  HB2 PHE A  34       7.739  -1.832 -15.293  1.00  0.00           H  
ATOM    495  HB3 PHE A  34       6.462  -2.864 -14.587  1.00  0.00           H  
ATOM    496  CG  PHE A  34       6.154  -0.783 -14.303  1.00  0.00           C  
ATOM    497  CD1 PHE A  34       5.024  -0.892 -13.486  1.00  0.00           C  
ATOM    498  HD1 PHE A  34       4.971  -1.793 -12.893  1.00  0.00           H  
ATOM    499  CE1 PHE A  34       4.269   0.306 -13.263  1.00  0.00           C  
ATOM    500  HE1 PHE A  34       3.437   0.161 -12.590  1.00  0.00           H  
ATOM    501  CZ  PHE A  34       4.535   1.464 -13.998  1.00  0.00           C  
ATOM    502  HZ  PHE A  34       3.985   2.389 -13.913  1.00  0.00           H  
ATOM    503  CE2 PHE A  34       5.706   1.529 -14.765  1.00  0.00           C  
ATOM    504  HE2 PHE A  34       5.888   2.373 -15.414  1.00  0.00           H  
ATOM    505  CD2 PHE A  34       6.487   0.419 -14.951  1.00  0.00           C  
ATOM    506  HD2 PHE A  34       7.301   0.493 -15.659  1.00  0.00           H  
ATOM    507  C   PHE A  34       7.260  -2.714 -12.013  1.00  0.00           C  
ATOM    508  O   PHE A  34       6.952  -3.904 -12.083  1.00  0.00           O  
ATOM    509  N   VAL A  35       7.040  -1.945 -10.933  1.00  0.00           N  
ATOM    510  H   VAL A  35       7.482  -1.038 -10.978  1.00  0.00           H  
ATOM    511  CA  VAL A  35       6.391  -2.400  -9.680  1.00  0.00           C  
ATOM    512  HA  VAL A  35       6.096  -3.445  -9.779  1.00  0.00           H  
ATOM    513  CB  VAL A  35       7.297  -2.193  -8.495  1.00  0.00           C  
ATOM    514  HB  VAL A  35       6.812  -2.342  -7.530  1.00  0.00           H  
ATOM    515  CG1 VAL A  35       8.471  -3.259  -8.527  1.00  0.00           C  
ATOM    516 HG11 VAL A  35       9.189  -2.894  -9.262  1.00  0.00           H  
ATOM    517 HG12 VAL A  35       9.032  -3.345  -7.597  1.00  0.00           H  
ATOM    518 HG13 VAL A  35       8.142  -4.207  -8.956  1.00  0.00           H  
ATOM    519  CG2 VAL A  35       8.039  -0.834  -8.430  1.00  0.00           C  
ATOM    520 HG21 VAL A  35       8.854  -0.958  -7.719  1.00  0.00           H  
ATOM    521 HG22 VAL A  35       8.475  -0.539  -9.384  1.00  0.00           H  
ATOM    522 HG23 VAL A  35       7.375  -0.082  -8.004  1.00  0.00           H  
ATOM    523  C   VAL A  35       5.062  -1.690  -9.436  1.00  0.00           C  
ATOM    524  O   VAL A  35       4.774  -0.636 -10.020  1.00  0.00           O  
ATOM    525  N   CYS A  36       4.118  -2.343  -8.734  1.00  0.00           N  
ATOM    526  H   CYS A  36       4.301  -3.301  -8.477  1.00  0.00           H  
ATOM    527  CA  CYS A  36       2.852  -1.758  -8.539  1.00  0.00           C  
ATOM    528  HA  CYS A  36       3.085  -0.707  -8.363  1.00  0.00           H  
ATOM    529  CB  CYS A  36       1.980  -2.058  -9.829  1.00  0.00           C  
ATOM    530  HB2 CYS A  36       1.168  -1.346  -9.978  1.00  0.00           H  
ATOM    531  HB3 CYS A  36       2.681  -1.800 -10.622  1.00  0.00           H  
ATOM    532  SG  CYS A  36       1.523  -3.761  -9.948  1.00  0.00           S  
ATOM    533  HG  CYS A  36       2.773  -4.138  -9.662  1.00  0.00           H  
ATOM    534  C   CYS A  36       2.148  -2.328  -7.332  1.00  0.00           C  
ATOM    535  O   CYS A  36       2.400  -3.424  -6.809  1.00  0.00           O  
ATOM    536  N   ALA A  37       1.296  -1.453  -6.798  1.00  0.00           N  
ATOM    537  H   ALA A  37       1.341  -0.561  -7.269  1.00  0.00           H  
ATOM    538  CA  ALA A  37       0.662  -1.616  -5.453  1.00  0.00           C  
ATOM    539  HA  ALA A  37       0.296  -2.639  -5.367  1.00  0.00           H  
ATOM    540  CB  ALA A  37       1.697  -1.364  -4.335  1.00  0.00           C  
ATOM    541  HB1 ALA A  37       1.782  -0.364  -3.906  1.00  0.00           H  
ATOM    542  HB2 ALA A  37       1.530  -1.970  -3.445  1.00  0.00           H  
ATOM    543  HB3 ALA A  37       2.696  -1.550  -4.730  1.00  0.00           H  
ATOM    544  C   ALA A  37      -0.575  -0.739  -5.138  1.00  0.00           C  
ATOM    545  O   ALA A  37      -0.934   0.025  -6.003  1.00  0.00           O  
ATOM    546  N   ARG A  38      -1.147  -0.839  -3.969  1.00  0.00           N  
ATOM    547  H   ARG A  38      -0.657  -1.498  -3.381  1.00  0.00           H  
ATOM    548  CA  ARG A  38      -2.443  -0.098  -3.600  1.00  0.00           C  
ATOM    549  HA  ARG A  38      -2.881   0.205  -4.552  1.00  0.00           H  
ATOM    550  CB  ARG A  38      -3.473  -1.050  -2.923  1.00  0.00           C  
ATOM    551  HB2 ARG A  38      -4.377  -0.445  -2.853  1.00  0.00           H  
ATOM    552  HB3 ARG A  38      -3.717  -1.825  -3.650  1.00  0.00           H  
ATOM    553  CG  ARG A  38      -3.130  -1.569  -1.493  1.00  0.00           C  
ATOM    554  HG2 ARG A  38      -2.058  -1.745  -1.406  1.00  0.00           H  
ATOM    555  HG3 ARG A  38      -3.360  -0.721  -0.848  1.00  0.00           H  
ATOM    556  CD  ARG A  38      -3.952  -2.784  -1.163  1.00  0.00           C  
ATOM    557  HD2 ARG A  38      -5.004  -2.558  -0.994  1.00  0.00           H  
ATOM    558  HD3 ARG A  38      -3.926  -3.450  -2.026  1.00  0.00           H  
ATOM    559  NE  ARG A  38      -3.396  -3.350   0.081  1.00  0.00           N  
ATOM    560  HE  ARG A  38      -2.505  -2.943   0.326  1.00  0.00           H  
ATOM    561  CZ  ARG A  38      -3.970  -4.031   1.021  1.00  0.00           C  
ATOM    562  NH1 ARG A  38      -5.223  -4.377   0.878  1.00  0.00           N  
ATOM    563 HH11 ARG A  38      -5.617  -4.361  -0.052  1.00  0.00           H  
ATOM    564 HH12 ARG A  38      -5.726  -4.963   1.530  1.00  0.00           H  
ATOM    565  NH2 ARG A  38      -3.189  -4.522   1.989  1.00  0.00           N  
ATOM    566 HH21 ARG A  38      -2.192  -4.366   1.960  1.00  0.00           H  
ATOM    567 HH22 ARG A  38      -3.555  -5.205   2.637  1.00  0.00           H  
ATOM    568  C   ARG A  38      -2.252   1.136  -2.800  1.00  0.00           C  
ATOM    569  O   ARG A  38      -3.211   1.850  -2.487  1.00  0.00           O  
ATOM    570  N   GLY A  39      -0.994   1.472  -2.499  1.00  0.00           N  
ATOM    571  H   GLY A  39      -0.289   0.748  -2.482  1.00  0.00           H  
ATOM    572  CA  GLY A  39      -0.614   2.805  -1.873  1.00  0.00           C  
ATOM    573  HA2 GLY A  39      -1.517   3.406  -1.761  1.00  0.00           H  
ATOM    574  HA3 GLY A  39      -0.326   2.711  -0.825  1.00  0.00           H  
ATOM    575  C   GLY A  39       0.533   3.530  -2.611  1.00  0.00           C  
ATOM    576  O   GLY A  39       1.595   2.852  -2.855  1.00  0.00           O  
ATOM    577  N   GLU A  40       0.336   4.740  -3.042  1.00  0.00           N  
ATOM    578  H   GLU A  40      -0.546   5.167  -2.800  1.00  0.00           H  
ATOM    579  CA  GLU A  40       1.208   5.502  -4.027  1.00  0.00           C  
ATOM    580  HA  GLU A  40       1.461   5.003  -4.962  1.00  0.00           H  
ATOM    581  CB  GLU A  40       0.377   6.670  -4.559  1.00  0.00           C  
ATOM    582  HB2 GLU A  40      -0.621   6.349  -4.853  1.00  0.00           H  
ATOM    583  HB3 GLU A  40       0.277   7.476  -3.830  1.00  0.00           H  
ATOM    584  CG  GLU A  40       0.867   7.308  -5.911  1.00  0.00           C  
ATOM    585  HG2 GLU A  40       1.044   6.473  -6.589  1.00  0.00           H  
ATOM    586  HG3 GLU A  40      -0.006   7.822  -6.314  1.00  0.00           H  
ATOM    587  CD  GLU A  40       2.066   8.197  -5.798  1.00  0.00           C  
ATOM    588  OE1 GLU A  40       2.970   8.091  -6.619  1.00  0.00           O  
ATOM    589  OE2 GLU A  40       2.084   9.031  -4.808  1.00  0.00           O  
ATOM    590  C   GLU A  40       2.640   5.962  -3.458  1.00  0.00           C  
ATOM    591  O   GLU A  40       3.697   5.795  -4.015  1.00  0.00           O  
ATOM    592  N   GLU A  41       2.571   6.446  -2.214  1.00  0.00           N  
ATOM    593  H   GLU A  41       1.646   6.461  -1.809  1.00  0.00           H  
ATOM    594  CA  GLU A  41       3.777   6.746  -1.452  1.00  0.00           C  
ATOM    595  HA  GLU A  41       4.456   7.264  -2.130  1.00  0.00           H  
ATOM    596  CB  GLU A  41       3.403   7.717  -0.311  1.00  0.00           C  
ATOM    597  HB2 GLU A  41       2.758   8.516  -0.675  1.00  0.00           H  
ATOM    598  HB3 GLU A  41       2.748   7.185   0.380  1.00  0.00           H  
ATOM    599  CG  GLU A  41       4.527   8.348   0.581  1.00  0.00           C  
ATOM    600  HG2 GLU A  41       3.980   8.992   1.269  1.00  0.00           H  
ATOM    601  HG3 GLU A  41       5.185   7.675   1.130  1.00  0.00           H  
ATOM    602  CD  GLU A  41       5.519   9.129  -0.213  1.00  0.00           C  
ATOM    603  OE1 GLU A  41       5.333   9.299  -1.432  1.00  0.00           O  
ATOM    604  OE2 GLU A  41       6.425   9.633   0.474  1.00  0.00           O  
ATOM    605  C   GLU A  41       4.587   5.552  -0.967  1.00  0.00           C  
ATOM    606  O   GLU A  41       5.788   5.592  -0.965  1.00  0.00           O  
ATOM    607  N   GLY A  42       3.883   4.417  -0.575  1.00  0.00           N  
ATOM    608  H   GLY A  42       2.881   4.447  -0.696  1.00  0.00           H  
ATOM    609  CA  GLY A  42       4.543   3.165  -0.212  1.00  0.00           C  
ATOM    610  HA2 GLY A  42       5.222   3.307   0.629  1.00  0.00           H  
ATOM    611  HA3 GLY A  42       3.854   2.361   0.044  1.00  0.00           H  
ATOM    612  C   GLY A  42       5.270   2.643  -1.441  1.00  0.00           C  
ATOM    613  O   GLY A  42       6.433   2.327  -1.294  1.00  0.00           O  
ATOM    614  N   LEU A  43       4.773   2.903  -2.608  1.00  0.00           N  
ATOM    615  H   LEU A  43       3.837   3.277  -2.662  1.00  0.00           H  
ATOM    616  CA  LEU A  43       5.465   2.635  -3.883  1.00  0.00           C  
ATOM    617  HA  LEU A  43       5.796   1.598  -3.928  1.00  0.00           H  
ATOM    618  CB  LEU A  43       4.295   2.665  -4.987  1.00  0.00           C  
ATOM    619  HB2 LEU A  43       3.433   2.061  -4.704  1.00  0.00           H  
ATOM    620  HB3 LEU A  43       3.963   3.690  -5.153  1.00  0.00           H  
ATOM    621  CG  LEU A  43       4.695   2.149  -6.371  1.00  0.00           C  
ATOM    622  HG  LEU A  43       5.623   2.548  -6.781  1.00  0.00           H  
ATOM    623  CD1 LEU A  43       4.759   0.601  -6.411  1.00  0.00           C  
ATOM    624 HD11 LEU A  43       4.963   0.291  -7.436  1.00  0.00           H  
ATOM    625 HD12 LEU A  43       5.603   0.215  -5.839  1.00  0.00           H  
ATOM    626 HD13 LEU A  43       3.799   0.136  -6.189  1.00  0.00           H  
ATOM    627  CD2 LEU A  43       3.652   2.585  -7.362  1.00  0.00           C  
ATOM    628 HD21 LEU A  43       2.679   2.286  -6.973  1.00  0.00           H  
ATOM    629 HD22 LEU A  43       3.537   3.667  -7.418  1.00  0.00           H  
ATOM    630 HD23 LEU A  43       3.810   2.151  -8.350  1.00  0.00           H  
ATOM    631  C   LEU A  43       6.717   3.566  -4.071  1.00  0.00           C  
ATOM    632  O   LEU A  43       7.774   3.034  -4.378  1.00  0.00           O  
ATOM    633  N   ARG A  44       6.576   4.848  -3.769  1.00  0.00           N  
ATOM    634  H   ARG A  44       5.629   5.124  -3.556  1.00  0.00           H  
ATOM    635  CA  ARG A  44       7.697   5.807  -3.916  1.00  0.00           C  
ATOM    636  HA  ARG A  44       8.138   5.571  -4.884  1.00  0.00           H  
ATOM    637  CB  ARG A  44       7.210   7.300  -3.882  1.00  0.00           C  
ATOM    638  HB2 ARG A  44       6.372   7.375  -4.574  1.00  0.00           H  
ATOM    639  HB3 ARG A  44       6.979   7.490  -2.834  1.00  0.00           H  
ATOM    640  CG  ARG A  44       8.278   8.292  -4.182  1.00  0.00           C  
ATOM    641  HG2 ARG A  44       9.066   8.124  -3.448  1.00  0.00           H  
ATOM    642  HG3 ARG A  44       8.534   8.212  -5.239  1.00  0.00           H  
ATOM    643  CD  ARG A  44       7.652   9.666  -3.927  1.00  0.00           C  
ATOM    644  HD2 ARG A  44       7.043   9.595  -3.027  1.00  0.00           H  
ATOM    645  HD3 ARG A  44       8.442  10.397  -3.756  1.00  0.00           H  
ATOM    646  NE  ARG A  44       6.820  10.149  -5.038  1.00  0.00           N  
ATOM    647  HE  ARG A  44       7.214  10.671  -5.807  1.00  0.00           H  
ATOM    648  CZ  ARG A  44       5.501   9.921  -5.172  1.00  0.00           C  
ATOM    649  NH1 ARG A  44       4.809   9.386  -4.182  1.00  0.00           N  
ATOM    650 HH11 ARG A  44       5.338   9.249  -3.333  1.00  0.00           H  
ATOM    651 HH12 ARG A  44       3.820   9.215  -4.296  1.00  0.00           H  
ATOM    652  NH2 ARG A  44       4.773  10.215  -6.226  1.00  0.00           N  
ATOM    653 HH21 ARG A  44       5.155  10.452  -7.130  1.00  0.00           H  
ATOM    654 HH22 ARG A  44       3.867   9.769  -6.264  1.00  0.00           H  
ATOM    655  C   ARG A  44       8.811   5.491  -2.884  1.00  0.00           C  
ATOM    656  O   ARG A  44       9.991   5.343  -3.269  1.00  0.00           O  
ATOM    657  N   THR A  45       8.434   5.160  -1.680  1.00  0.00           N  
ATOM    658  H   THR A  45       7.442   5.178  -1.490  1.00  0.00           H  
ATOM    659  CA  THR A  45       9.332   4.903  -0.544  1.00  0.00           C  
ATOM    660  HA  THR A  45      10.035   5.734  -0.478  1.00  0.00           H  
ATOM    661  CB  THR A  45       8.461   4.908   0.665  1.00  0.00           C  
ATOM    662  HB  THR A  45       7.748   4.085   0.610  1.00  0.00           H  
ATOM    663  CG2 THR A  45       9.247   4.837   1.969  1.00  0.00           C  
ATOM    664 HG21 THR A  45       9.239   3.820   2.361  1.00  0.00           H  
ATOM    665 HG22 THR A  45      10.260   5.137   1.699  1.00  0.00           H  
ATOM    666 HG23 THR A  45       8.751   5.424   2.741  1.00  0.00           H  
ATOM    667  OG1 THR A  45       7.729   6.149   0.711  1.00  0.00           O  
ATOM    668  HG1 THR A  45       6.970   6.021   0.137  1.00  0.00           H  
ATOM    669  C   THR A  45      10.159   3.694  -0.725  1.00  0.00           C  
ATOM    670  O   THR A  45      11.284   3.645  -0.465  1.00  0.00           O  
ATOM    671  N   THR A  46       9.535   2.651  -1.420  1.00  0.00           N  
ATOM    672  H   THR A  46       8.629   2.860  -1.813  1.00  0.00           H  
ATOM    673  CA  THR A  46      10.119   1.397  -1.775  1.00  0.00           C  
ATOM    674  HA  THR A  46      10.842   1.071  -1.028  1.00  0.00           H  
ATOM    675  CB  THR A  46       9.119   0.277  -2.015  1.00  0.00           C  
ATOM    676  HB  THR A  46       8.541   0.563  -2.893  1.00  0.00           H  
ATOM    677  CG2 THR A  46       9.756  -1.106  -2.260  1.00  0.00           C  
ATOM    678 HG21 THR A  46      10.408  -1.346  -1.420  1.00  0.00           H  
ATOM    679 HG22 THR A  46       8.940  -1.801  -2.459  1.00  0.00           H  
ATOM    680 HG23 THR A  46      10.310  -1.097  -3.198  1.00  0.00           H  
ATOM    681  OG1 THR A  46       8.293   0.162  -0.886  1.00  0.00           O  
ATOM    682  HG1 THR A  46       7.577   0.799  -0.936  1.00  0.00           H  
ATOM    683  C   THR A  46      11.026   1.609  -3.035  1.00  0.00           C  
ATOM    684  O   THR A  46      12.103   1.057  -3.012  1.00  0.00           O  
ATOM    685  N   LEU A  47      10.611   2.393  -4.022  1.00  0.00           N  
ATOM    686  H   LEU A  47       9.692   2.806  -3.952  1.00  0.00           H  
ATOM    687  CA  LEU A  47      11.362   2.623  -5.217  1.00  0.00           C  
ATOM    688  HA  LEU A  47      11.570   1.673  -5.709  1.00  0.00           H  
ATOM    689  CB  LEU A  47      10.563   3.616  -6.088  1.00  0.00           C  
ATOM    690  HB2 LEU A  47       9.934   4.216  -5.431  1.00  0.00           H  
ATOM    691  HB3 LEU A  47      11.195   4.324  -6.625  1.00  0.00           H  
ATOM    692  CG  LEU A  47       9.724   2.992  -7.255  1.00  0.00           C  
ATOM    693  HG  LEU A  47       9.201   2.118  -6.869  1.00  0.00           H  
ATOM    694  CD1 LEU A  47       8.639   3.920  -7.748  1.00  0.00           C  
ATOM    695 HD11 LEU A  47       9.133   4.803  -8.156  1.00  0.00           H  
ATOM    696 HD12 LEU A  47       8.216   3.433  -8.627  1.00  0.00           H  
ATOM    697 HD13 LEU A  47       7.857   3.954  -6.990  1.00  0.00           H  
ATOM    698  CD2 LEU A  47      10.558   2.460  -8.401  1.00  0.00           C  
ATOM    699 HD21 LEU A  47       9.947   2.108  -9.232  1.00  0.00           H  
ATOM    700 HD22 LEU A  47      11.279   3.211  -8.726  1.00  0.00           H  
ATOM    701 HD23 LEU A  47      11.163   1.643  -8.006  1.00  0.00           H  
ATOM    702  C   LEU A  47      12.687   3.233  -4.803  1.00  0.00           C  
ATOM    703  O   LEU A  47      13.655   2.985  -5.518  1.00  0.00           O  
ATOM    704  N   LYS A  48      12.763   4.045  -3.682  1.00  0.00           N  
ATOM    705  H   LYS A  48      11.907   4.305  -3.212  1.00  0.00           H  
ATOM    706  CA  LYS A  48      14.093   4.527  -3.237  1.00  0.00           C  
ATOM    707  HA  LYS A  48      14.639   4.934  -4.088  1.00  0.00           H  
ATOM    708  CB  LYS A  48      13.970   5.682  -2.232  1.00  0.00           C  
ATOM    709  HB2 LYS A  48      13.443   5.235  -1.389  1.00  0.00           H  
ATOM    710  HB3 LYS A  48      14.979   5.927  -1.901  1.00  0.00           H  
ATOM    711  CG  LYS A  48      13.140   6.882  -2.753  1.00  0.00           C  
ATOM    712  HG2 LYS A  48      13.672   7.124  -3.674  1.00  0.00           H  
ATOM    713  HG3 LYS A  48      12.161   6.597  -3.140  1.00  0.00           H  
ATOM    714  CD  LYS A  48      13.044   7.940  -1.653  1.00  0.00           C  
ATOM    715  HD2 LYS A  48      12.465   7.511  -0.836  1.00  0.00           H  
ATOM    716  HD3 LYS A  48      14.064   8.102  -1.301  1.00  0.00           H  
ATOM    717  CE  LYS A  48      12.389   9.206  -2.180  1.00  0.00           C  
ATOM    718  HE2 LYS A  48      12.889   9.536  -3.090  1.00  0.00           H  
ATOM    719  HE3 LYS A  48      11.358   8.995  -2.462  1.00  0.00           H  
ATOM    720  NZ  LYS A  48      12.423  10.206  -1.023  1.00  0.00           N1+
ATOM    721  HZ1 LYS A  48      13.365  10.477  -0.782  1.00  0.00           H  
ATOM    722  HZ2 LYS A  48      11.841  11.025  -1.136  1.00  0.00           H  
ATOM    723  HZ3 LYS A  48      12.028   9.822  -0.176  1.00  0.00           H  
ATOM    724  C   LYS A  48      15.021   3.468  -2.574  1.00  0.00           C  
ATOM    725  O   LYS A  48      16.208   3.568  -2.719  1.00  0.00           O  
ATOM    726  N   GLU A  49      14.436   2.559  -1.837  1.00  0.00           N  
ATOM    727  H   GLU A  49      13.456   2.725  -1.659  1.00  0.00           H  
ATOM    728  CA  GLU A  49      15.187   1.361  -1.411  1.00  0.00           C  
ATOM    729  HA  GLU A  49      16.036   1.810  -0.897  1.00  0.00           H  
ATOM    730  CB  GLU A  49      14.324   0.562  -0.417  1.00  0.00           C  
ATOM    731  HB2 GLU A  49      14.157   1.134   0.496  1.00  0.00           H  
ATOM    732  HB3 GLU A  49      13.322   0.507  -0.841  1.00  0.00           H  
ATOM    733  CG  GLU A  49      14.718  -0.962  -0.266  1.00  0.00           C  
ATOM    734  HG2 GLU A  49      13.878  -1.458   0.222  1.00  0.00           H  
ATOM    735  HG3 GLU A  49      14.736  -1.452  -1.240  1.00  0.00           H  
ATOM    736  CD  GLU A  49      16.080  -1.194   0.452  1.00  0.00           C  
ATOM    737  OE1 GLU A  49      16.481  -2.385   0.348  1.00  0.00           O  
ATOM    738  OE2 GLU A  49      16.744  -0.239   0.912  1.00  0.00           O  
ATOM    739  C   GLU A  49      15.657   0.566  -2.697  1.00  0.00           C  
ATOM    740  O   GLU A  49      16.813   0.134  -2.645  1.00  0.00           O  
ATOM    741  N   LEU A  50      14.809   0.287  -3.679  1.00  0.00           N  
ATOM    742  H   LEU A  50      13.834   0.495  -3.509  1.00  0.00           H  
ATOM    743  CA  LEU A  50      15.219  -0.521  -4.850  1.00  0.00           C  
ATOM    744  HA  LEU A  50      15.605  -1.484  -4.512  1.00  0.00           H  
ATOM    745  CB  LEU A  50      13.962  -0.656  -5.701  1.00  0.00           C  
ATOM    746  HB2 LEU A  50      13.410   0.281  -5.769  1.00  0.00           H  
ATOM    747  HB3 LEU A  50      14.222  -0.895  -6.731  1.00  0.00           H  
ATOM    748  CG  LEU A  50      13.035  -1.825  -5.323  1.00  0.00           C  
ATOM    749  HG  LEU A  50      13.057  -1.996  -4.247  1.00  0.00           H  
ATOM    750  CD1 LEU A  50      11.479  -1.671  -5.747  1.00  0.00           C  
ATOM    751 HD11 LEU A  50      11.248  -1.811  -6.803  1.00  0.00           H  
ATOM    752 HD12 LEU A  50      10.926  -2.465  -5.247  1.00  0.00           H  
ATOM    753 HD13 LEU A  50      11.236  -0.686  -5.346  1.00  0.00           H  
ATOM    754  CD2 LEU A  50      13.491  -3.163  -5.970  1.00  0.00           C  
ATOM    755 HD21 LEU A  50      12.815  -3.954  -5.644  1.00  0.00           H  
ATOM    756 HD22 LEU A  50      13.430  -2.999  -7.045  1.00  0.00           H  
ATOM    757 HD23 LEU A  50      14.503  -3.403  -5.643  1.00  0.00           H  
ATOM    758  C   LEU A  50      16.428   0.113  -5.552  1.00  0.00           C  
ATOM    759  O   LEU A  50      17.356  -0.621  -5.958  1.00  0.00           O  
ATOM    760  N   ARG A  51      16.326   1.448  -5.748  1.00  0.00           N  
ATOM    761  H   ARG A  51      15.419   1.888  -5.666  1.00  0.00           H  
ATOM    762  CA  ARG A  51      17.314   2.176  -6.509  1.00  0.00           C  
ATOM    763  HA  ARG A  51      17.609   1.585  -7.376  1.00  0.00           H  
ATOM    764  CB  ARG A  51      16.894   3.627  -6.989  1.00  0.00           C  
ATOM    765  HB2 ARG A  51      16.455   4.034  -6.079  1.00  0.00           H  
ATOM    766  HB3 ARG A  51      17.714   4.306  -7.228  1.00  0.00           H  
ATOM    767  CG  ARG A  51      15.854   3.558  -8.125  1.00  0.00           C  
ATOM    768  HG2 ARG A  51      16.372   3.174  -9.004  1.00  0.00           H  
ATOM    769  HG3 ARG A  51      15.066   2.848  -7.872  1.00  0.00           H  
ATOM    770  CD  ARG A  51      15.193   4.899  -8.471  1.00  0.00           C  
ATOM    771  HD2 ARG A  51      14.706   5.236  -7.554  1.00  0.00           H  
ATOM    772  HD3 ARG A  51      15.933   5.641  -8.768  1.00  0.00           H  
ATOM    773  NE  ARG A  51      14.163   4.652  -9.528  1.00  0.00           N  
ATOM    774  HE  ARG A  51      14.385   3.989 -10.258  1.00  0.00           H  
ATOM    775  CZ  ARG A  51      13.176   5.481  -9.689  1.00  0.00           C  
ATOM    776  NH1 ARG A  51      12.735   6.493  -8.967  1.00  0.00           N  
ATOM    777 HH11 ARG A  51      13.203   6.678  -8.093  1.00  0.00           H  
ATOM    778 HH12 ARG A  51      11.783   6.789  -9.132  1.00  0.00           H  
ATOM    779  NH2 ARG A  51      12.549   5.366 -10.800  1.00  0.00           N  
ATOM    780 HH21 ARG A  51      12.874   4.627 -11.405  1.00  0.00           H  
ATOM    781 HH22 ARG A  51      11.956   6.130 -11.090  1.00  0.00           H  
ATOM    782  C   ARG A  51      18.641   2.272  -5.790  1.00  0.00           C  
ATOM    783  O   ARG A  51      19.691   2.151  -6.370  1.00  0.00           O  
ATOM    784  N   GLU A  52      18.723   2.377  -4.473  1.00  0.00           N  
ATOM    785  H   GLU A  52      17.792   2.340  -4.083  1.00  0.00           H  
ATOM    786  CA  GLU A  52      19.815   2.168  -3.542  1.00  0.00           C  
ATOM    787  HA  GLU A  52      20.516   2.893  -3.955  1.00  0.00           H  
ATOM    788  CB  GLU A  52      19.425   2.613  -2.092  1.00  0.00           C  
ATOM    789  HB2 GLU A  52      19.141   3.665  -2.126  1.00  0.00           H  
ATOM    790  HB3 GLU A  52      18.582   2.048  -1.693  1.00  0.00           H  
ATOM    791  CG  GLU A  52      20.554   2.375  -1.068  1.00  0.00           C  
ATOM    792  HG2 GLU A  52      20.120   2.299  -0.071  1.00  0.00           H  
ATOM    793  HG3 GLU A  52      21.141   1.460  -1.160  1.00  0.00           H  
ATOM    794  CD  GLU A  52      21.503   3.491  -0.972  1.00  0.00           C  
ATOM    795  OE1 GLU A  52      22.294   3.473  -0.017  1.00  0.00           O  
ATOM    796  OE2 GLU A  52      21.578   4.379  -1.830  1.00  0.00           O  
ATOM    797  C   GLU A  52      20.482   0.736  -3.587  1.00  0.00           C  
ATOM    798  O   GLU A  52      21.765   0.747  -3.592  1.00  0.00           O  
ATOM    799  N   ALA A  53      19.769  -0.357  -3.728  1.00  0.00           N  
ATOM    800  H   ALA A  53      18.773  -0.261  -3.588  1.00  0.00           H  
ATOM    801  CA  ALA A  53      20.229  -1.655  -4.197  1.00  0.00           C  
ATOM    802  HA  ALA A  53      21.122  -1.915  -3.628  1.00  0.00           H  
ATOM    803  CB  ALA A  53      19.143  -2.663  -3.800  1.00  0.00           C  
ATOM    804  HB1 ALA A  53      18.708  -2.610  -2.803  1.00  0.00           H  
ATOM    805  HB2 ALA A  53      18.276  -2.562  -4.454  1.00  0.00           H  
ATOM    806  HB3 ALA A  53      19.618  -3.637  -3.911  1.00  0.00           H  
ATOM    807  C   ALA A  53      20.626  -1.885  -5.714  1.00  0.00           C  
ATOM    808  O   ALA A  53      21.230  -2.860  -6.134  1.00  0.00           O  
ATOM    809  N   GLY A  54      20.374  -0.882  -6.571  1.00  0.00           N  
ATOM    810  H   GLY A  54      19.938  -0.065  -6.168  1.00  0.00           H  
ATOM    811  CA  GLY A  54      20.805  -0.839  -7.910  1.00  0.00           C  
ATOM    812  HA2 GLY A  54      20.985   0.226  -8.057  1.00  0.00           H  
ATOM    813  HA3 GLY A  54      21.727  -1.387  -8.103  1.00  0.00           H  
ATOM    814  C   GLY A  54      19.674  -1.113  -9.037  1.00  0.00           C  
ATOM    815  O   GLY A  54      19.989  -0.890 -10.188  1.00  0.00           O  
ATOM    816  N   VAL A  55      18.472  -1.531  -8.699  1.00  0.00           N  
ATOM    817  H   VAL A  55      18.248  -1.592  -7.715  1.00  0.00           H  
ATOM    818  CA  VAL A  55      17.499  -2.049  -9.649  1.00  0.00           C  
ATOM    819  HA  VAL A  55      17.965  -2.869 -10.195  1.00  0.00           H  
ATOM    820  CB  VAL A  55      16.290  -2.655  -8.905  1.00  0.00           C  
ATOM    821  HB  VAL A  55      15.777  -1.932  -8.270  1.00  0.00           H  
ATOM    822  CG1 VAL A  55      15.247  -3.322  -9.877  1.00  0.00           C  
ATOM    823 HG11 VAL A  55      14.589  -3.970  -9.297  1.00  0.00           H  
ATOM    824 HG12 VAL A  55      14.709  -2.599 -10.488  1.00  0.00           H  
ATOM    825 HG13 VAL A  55      15.716  -3.847 -10.710  1.00  0.00           H  
ATOM    826  CG2 VAL A  55      16.789  -3.860  -8.057  1.00  0.00           C  
ATOM    827 HG21 VAL A  55      17.495  -3.406  -7.363  1.00  0.00           H  
ATOM    828 HG22 VAL A  55      15.989  -4.241  -7.422  1.00  0.00           H  
ATOM    829 HG23 VAL A  55      17.246  -4.622  -8.688  1.00  0.00           H  
ATOM    830  C   VAL A  55      17.124  -0.991 -10.622  1.00  0.00           C  
ATOM    831  O   VAL A  55      16.836   0.104 -10.198  1.00  0.00           O  
ATOM    832  N   GLU A  56      16.994  -1.259 -11.952  1.00  0.00           N  
ATOM    833  H   GLU A  56      17.206  -2.161 -12.353  1.00  0.00           H  
ATOM    834  CA  GLU A  56      16.357  -0.418 -12.892  1.00  0.00           C  
ATOM    835  HA  GLU A  56      16.566   0.630 -12.672  1.00  0.00           H  
ATOM    836  CB  GLU A  56      16.953  -0.733 -14.276  1.00  0.00           C  
ATOM    837  HB2 GLU A  56      18.010  -0.464 -14.265  1.00  0.00           H  
ATOM    838  HB3 GLU A  56      16.904  -1.813 -14.415  1.00  0.00           H  
ATOM    839  CG  GLU A  56      16.236  -0.071 -15.336  1.00  0.00           C  
ATOM    840  HG2 GLU A  56      16.668  -0.233 -16.325  1.00  0.00           H  
ATOM    841  HG3 GLU A  56      15.268  -0.555 -15.470  1.00  0.00           H  
ATOM    842  CD  GLU A  56      15.976   1.398 -15.179  1.00  0.00           C  
ATOM    843  OE1 GLU A  56      16.910   2.184 -15.267  1.00  0.00           O  
ATOM    844  OE2 GLU A  56      14.761   1.802 -14.975  1.00  0.00           O  
ATOM    845  C   GLU A  56      14.800  -0.575 -12.878  1.00  0.00           C  
ATOM    846  O   GLU A  56      14.296  -1.659 -13.162  1.00  0.00           O  
ATOM    847  N   ALA A  57      14.123   0.410 -12.265  1.00  0.00           N  
ATOM    848  H   ALA A  57      14.741   1.192 -12.096  1.00  0.00           H  
ATOM    849  CA  ALA A  57      12.704   0.323 -11.955  1.00  0.00           C  
ATOM    850  HA  ALA A  57      12.173  -0.388 -12.588  1.00  0.00           H  
ATOM    851  CB  ALA A  57      12.546  -0.273 -10.461  1.00  0.00           C  
ATOM    852  HB1 ALA A  57      13.284   0.127  -9.765  1.00  0.00           H  
ATOM    853  HB2 ALA A  57      11.590  -0.033  -9.997  1.00  0.00           H  
ATOM    854  HB3 ALA A  57      12.647  -1.358 -10.484  1.00  0.00           H  
ATOM    855  C   ALA A  57      11.961   1.676 -11.946  1.00  0.00           C  
ATOM    856  O   ALA A  57      12.575   2.705 -11.662  1.00  0.00           O  
ATOM    857  N   ASP A  58      10.586   1.654 -12.105  1.00  0.00           N  
ATOM    858  H   ASP A  58      10.048   0.820 -12.293  1.00  0.00           H  
ATOM    859  CA  ASP A  58       9.684   2.806 -11.985  1.00  0.00           C  
ATOM    860  HA  ASP A  58      10.057   3.440 -11.179  1.00  0.00           H  
ATOM    861  CB  ASP A  58       9.741   3.535 -13.309  1.00  0.00           C  
ATOM    862  HB2 ASP A  58      10.752   3.490 -13.713  1.00  0.00           H  
ATOM    863  HB3 ASP A  58       9.213   2.939 -14.053  1.00  0.00           H  
ATOM    864  CG  ASP A  58       9.255   4.942 -13.313  1.00  0.00           C  
ATOM    865  OD1 ASP A  58       8.440   5.402 -12.462  1.00  0.00           O  
ATOM    866  OD2 ASP A  58       9.553   5.659 -14.288  1.00  0.00           O  
ATOM    867  C   ASP A  58       8.339   2.208 -11.643  1.00  0.00           C  
ATOM    868  O   ASP A  58       8.231   0.975 -11.758  1.00  0.00           O  
ATOM    869  N   GLY A  59       7.287   2.917 -11.177  1.00  0.00           N  
ATOM    870  H   GLY A  59       7.483   3.899 -11.042  1.00  0.00           H  
ATOM    871  CA  GLY A  59       5.981   2.294 -11.009  1.00  0.00           C  
ATOM    872  HA2 GLY A  59       5.913   1.373 -11.590  1.00  0.00           H  
ATOM    873  HA3 GLY A  59       5.910   1.852 -10.015  1.00  0.00           H  
ATOM    874  C   GLY A  59       4.688   3.190 -11.247  1.00  0.00           C  
ATOM    875  O   GLY A  59       4.730   4.423 -11.562  1.00  0.00           O  
ATOM    876  N   ARG A  60       3.516   2.547 -10.969  1.00  0.00           N  
ATOM    877  H   ARG A  60       3.672   1.583 -10.715  1.00  0.00           H  
ATOM    878  CA  ARG A  60       2.165   3.116 -11.080  1.00  0.00           C  
ATOM    879  HA  ARG A  60       2.166   4.176 -10.828  1.00  0.00           H  
ATOM    880  CB  ARG A  60       1.597   2.947 -12.472  1.00  0.00           C  
ATOM    881  HB2 ARG A  60       2.358   3.360 -13.135  1.00  0.00           H  
ATOM    882  HB3 ARG A  60       1.338   1.915 -12.705  1.00  0.00           H  
ATOM    883  CG  ARG A  60       0.230   3.770 -12.709  1.00  0.00           C  
ATOM    884  HG2 ARG A  60      -0.551   3.288 -12.120  1.00  0.00           H  
ATOM    885  HG3 ARG A  60       0.454   4.793 -12.407  1.00  0.00           H  
ATOM    886  CD  ARG A  60      -0.344   3.876 -14.076  1.00  0.00           C  
ATOM    887  HD2 ARG A  60       0.221   4.577 -14.690  1.00  0.00           H  
ATOM    888  HD3 ARG A  60      -0.374   2.880 -14.517  1.00  0.00           H  
ATOM    889  NE  ARG A  60      -1.713   4.289 -13.917  1.00  0.00           N  
ATOM    890  HE  ARG A  60      -2.276   3.693 -13.327  1.00  0.00           H  
ATOM    891  CZ  ARG A  60      -2.425   5.213 -14.564  1.00  0.00           C  
ATOM    892  NH1 ARG A  60      -1.972   6.008 -15.508  1.00  0.00           N  
ATOM    893 HH11 ARG A  60      -1.098   5.847 -15.988  1.00  0.00           H  
ATOM    894 HH12 ARG A  60      -2.643   6.668 -15.875  1.00  0.00           H  
ATOM    895  NH2 ARG A  60      -3.616   5.549 -14.164  1.00  0.00           N  
ATOM    896 HH21 ARG A  60      -3.998   5.004 -13.405  1.00  0.00           H  
ATOM    897 HH22 ARG A  60      -4.139   6.308 -14.578  1.00  0.00           H  
ATOM    898  C   ARG A  60       1.334   2.415  -9.957  1.00  0.00           C  
ATOM    899  O   ARG A  60       1.760   1.361  -9.566  1.00  0.00           O  
ATOM    900  N   THR A  61       0.225   2.951  -9.395  1.00  0.00           N  
ATOM    901  H   THR A  61      -0.149   3.774  -9.844  1.00  0.00           H  
ATOM    902  CA  THR A  61      -0.654   2.301  -8.496  1.00  0.00           C  
ATOM    903  HA  THR A  61      -0.070   1.734  -7.772  1.00  0.00           H  
ATOM    904  CB  THR A  61      -1.619   3.275  -7.796  1.00  0.00           C  
ATOM    905  HB  THR A  61      -2.427   2.746  -7.291  1.00  0.00           H  
ATOM    906  CG2 THR A  61      -0.858   3.982  -6.670  1.00  0.00           C  
ATOM    907 HG21 THR A  61       0.198   4.087  -6.918  1.00  0.00           H  
ATOM    908 HG22 THR A  61      -1.303   4.968  -6.536  1.00  0.00           H  
ATOM    909 HG23 THR A  61      -1.004   3.605  -5.658  1.00  0.00           H  
ATOM    910  OG1 THR A  61      -2.188   4.097  -8.774  1.00  0.00           O  
ATOM    911  HG1 THR A  61      -2.282   4.976  -8.401  1.00  0.00           H  
ATOM    912  C   THR A  61      -1.337   1.167  -9.256  1.00  0.00           C  
ATOM    913  O   THR A  61      -1.622   1.320 -10.441  1.00  0.00           O  
ATOM    914  N   CYS A  62      -1.640   0.069  -8.545  1.00  0.00           N  
ATOM    915  H   CYS A  62      -1.388   0.055  -7.567  1.00  0.00           H  
ATOM    916  CA  CYS A  62      -2.545  -0.935  -9.043  1.00  0.00           C  
ATOM    917  HA  CYS A  62      -3.296  -0.325  -9.547  1.00  0.00           H  
ATOM    918  CB  CYS A  62      -1.875  -1.918  -9.922  1.00  0.00           C  
ATOM    919  HB2 CYS A  62      -1.415  -1.487 -10.812  1.00  0.00           H  
ATOM    920  HB3 CYS A  62      -1.188  -2.515  -9.320  1.00  0.00           H  
ATOM    921  SG  CYS A  62      -3.176  -2.917 -10.737  1.00  0.00           S  
ATOM    922  HG  CYS A  62      -3.357  -2.090 -11.771  1.00  0.00           H  
ATOM    923  C   CYS A  62      -3.280  -1.597  -7.889  1.00  0.00           C  
ATOM    924  O   CYS A  62      -2.685  -2.358  -7.137  1.00  0.00           O  
ATOM    925  N   ASP A  63      -4.662  -1.528  -7.798  1.00  0.00           N  
ATOM    926  H   ASP A  63      -5.131  -0.979  -8.505  1.00  0.00           H  
ATOM    927  CA  ASP A  63      -5.455  -2.486  -7.031  1.00  0.00           C  
ATOM    928  HA  ASP A  63      -4.830  -2.864  -6.222  1.00  0.00           H  
ATOM    929  CB  ASP A  63      -6.697  -1.744  -6.535  1.00  0.00           C  
ATOM    930  HB2 ASP A  63      -6.268  -0.985  -5.881  1.00  0.00           H  
ATOM    931  HB3 ASP A  63      -7.226  -1.228  -7.336  1.00  0.00           H  
ATOM    932  CG  ASP A  63      -7.612  -2.580  -5.621  1.00  0.00           C  
ATOM    933  OD1 ASP A  63      -7.463  -3.831  -5.579  1.00  0.00           O  
ATOM    934  OD2 ASP A  63      -8.432  -2.033  -4.911  1.00  0.00           O  
ATOM    935  C   ASP A  63      -5.802  -3.722  -7.912  1.00  0.00           C  
ATOM    936  O   ASP A  63      -6.410  -3.509  -8.969  1.00  0.00           O  
ATOM    937  N   VAL A  64      -5.369  -4.944  -7.564  1.00  0.00           N  
ATOM    938  H   VAL A  64      -4.931  -5.090  -6.666  1.00  0.00           H  
ATOM    939  CA  VAL A  64      -5.720  -6.122  -8.382  1.00  0.00           C  
ATOM    940  HA  VAL A  64      -5.416  -5.916  -9.409  1.00  0.00           H  
ATOM    941  CB  VAL A  64      -5.103  -7.465  -7.845  1.00  0.00           C  
ATOM    942  HB  VAL A  64      -5.406  -8.326  -8.441  1.00  0.00           H  
ATOM    943  CG1 VAL A  64      -3.535  -7.202  -7.933  1.00  0.00           C  
ATOM    944 HG11 VAL A  64      -3.281  -6.319  -7.347  1.00  0.00           H  
ATOM    945 HG12 VAL A  64      -2.910  -8.002  -7.538  1.00  0.00           H  
ATOM    946 HG13 VAL A  64      -3.294  -7.127  -8.994  1.00  0.00           H  
ATOM    947  CG2 VAL A  64      -5.449  -7.802  -6.431  1.00  0.00           C  
ATOM    948 HG21 VAL A  64      -6.538  -7.824  -6.467  1.00  0.00           H  
ATOM    949 HG22 VAL A  64      -5.212  -8.851  -6.254  1.00  0.00           H  
ATOM    950 HG23 VAL A  64      -5.001  -7.065  -5.765  1.00  0.00           H  
ATOM    951  C   VAL A  64      -7.225  -6.306  -8.572  1.00  0.00           C  
ATOM    952  O   VAL A  64      -7.559  -7.283  -9.256  1.00  0.00           O  
ATOM    953  N   ARG A  65      -8.073  -5.563  -7.927  1.00  0.00           N  
ATOM    954  H   ARG A  65      -7.885  -4.716  -7.410  1.00  0.00           H  
ATOM    955  CA  ARG A  65      -9.502  -5.847  -7.879  1.00  0.00           C  
ATOM    956  HA  ARG A  65      -9.591  -6.926  -8.003  1.00  0.00           H  
ATOM    957  CB  ARG A  65     -10.108  -5.634  -6.444  1.00  0.00           C  
ATOM    958  HB2 ARG A  65      -9.938  -4.577  -6.238  1.00  0.00           H  
ATOM    959  HB3 ARG A  65     -11.183  -5.791  -6.529  1.00  0.00           H  
ATOM    960  CG  ARG A  65      -9.401  -6.599  -5.459  1.00  0.00           C  
ATOM    961  HG2 ARG A  65      -9.390  -7.638  -5.789  1.00  0.00           H  
ATOM    962  HG3 ARG A  65      -8.346  -6.327  -5.412  1.00  0.00           H  
ATOM    963  CD  ARG A  65      -9.909  -6.322  -4.069  1.00  0.00           C  
ATOM    964  HD2 ARG A  65     -10.992  -6.451  -4.077  1.00  0.00           H  
ATOM    965  HD3 ARG A  65      -9.463  -7.078  -3.421  1.00  0.00           H  
ATOM    966  NE  ARG A  65      -9.432  -4.942  -3.652  1.00  0.00           N  
ATOM    967  HE  ARG A  65      -8.819  -4.423  -4.265  1.00  0.00           H  
ATOM    968  CZ  ARG A  65      -9.947  -4.303  -2.654  1.00  0.00           C  
ATOM    969  NH1 ARG A  65     -10.847  -4.824  -1.825  1.00  0.00           N  
ATOM    970 HH11 ARG A  65     -11.138  -5.780  -1.971  1.00  0.00           H  
ATOM    971 HH12 ARG A  65     -11.231  -4.185  -1.144  1.00  0.00           H  
ATOM    972  NH2 ARG A  65      -9.476  -3.102  -2.417  1.00  0.00           N  
ATOM    973 HH21 ARG A  65      -9.088  -2.684  -3.250  1.00  0.00           H  
ATOM    974 HH22 ARG A  65     -10.059  -2.511  -1.841  1.00  0.00           H  
ATOM    975  C   ARG A  65     -10.307  -5.146  -8.978  1.00  0.00           C  
ATOM    976  O   ARG A  65     -11.497  -5.207  -9.024  1.00  0.00           O  
ATOM    977  N   SER A  66      -9.568  -4.428  -9.791  1.00  0.00           N  
ATOM    978  H   SER A  66      -8.567  -4.410  -9.661  1.00  0.00           H  
ATOM    979  CA  SER A  66     -10.141  -3.431 -10.769  1.00  0.00           C  
ATOM    980  HA  SER A  66     -11.188  -3.717 -10.873  1.00  0.00           H  
ATOM    981  CB  SER A  66     -10.192  -2.008 -10.190  1.00  0.00           C  
ATOM    982  HB2 SER A  66     -10.633  -2.106  -9.199  1.00  0.00           H  
ATOM    983  HB3 SER A  66      -9.185  -1.591 -10.155  1.00  0.00           H  
ATOM    984  OG  SER A  66     -11.010  -1.209 -10.986  1.00  0.00           O  
ATOM    985  HG  SER A  66     -10.714  -0.315 -10.796  1.00  0.00           H  
ATOM    986  C   SER A  66      -9.500  -3.420 -12.154  1.00  0.00           C  
ATOM    987  O   SER A  66      -8.391  -2.887 -12.287  1.00  0.00           O  
ATOM    988  N   VAL A  67     -10.262  -3.911 -13.199  1.00  0.00           N  
ATOM    989  H   VAL A  67     -11.176  -4.238 -12.917  1.00  0.00           H  
ATOM    990  CA  VAL A  67      -9.726  -4.068 -14.562  1.00  0.00           C  
ATOM    991  HA  VAL A  67      -8.857  -4.711 -14.427  1.00  0.00           H  
ATOM    992  CB  VAL A  67     -10.713  -4.832 -15.452  1.00  0.00           C  
ATOM    993  HB  VAL A  67     -11.648  -4.274 -15.415  1.00  0.00           H  
ATOM    994  CG1 VAL A  67     -10.228  -4.861 -16.946  1.00  0.00           C  
ATOM    995 HG11 VAL A  67     -10.422  -3.914 -17.449  1.00  0.00           H  
ATOM    996 HG12 VAL A  67      -9.150  -5.020 -16.983  1.00  0.00           H  
ATOM    997 HG13 VAL A  67     -10.879  -5.433 -17.609  1.00  0.00           H  
ATOM    998  CG2 VAL A  67     -11.187  -6.176 -14.985  1.00  0.00           C  
ATOM    999 HG21 VAL A  67     -10.396  -6.921 -14.901  1.00  0.00           H  
ATOM   1000 HG22 VAL A  67     -11.657  -6.092 -14.006  1.00  0.00           H  
ATOM   1001 HG23 VAL A  67     -11.881  -6.596 -15.713  1.00  0.00           H  
ATOM   1002  C   VAL A  67      -9.197  -2.741 -15.187  1.00  0.00           C  
ATOM   1003  O   VAL A  67      -8.111  -2.790 -15.741  1.00  0.00           O  
ATOM   1004  N   PRO A  68      -9.904  -1.550 -15.050  1.00  0.00           N  
ATOM   1005  CD  PRO A  68     -11.251  -1.335 -14.664  1.00  0.00           C  
ATOM   1006  HD2 PRO A  68     -11.279  -1.206 -13.582  1.00  0.00           H  
ATOM   1007  HD3 PRO A  68     -11.909  -2.170 -14.902  1.00  0.00           H  
ATOM   1008  CG  PRO A  68     -11.643  -0.081 -15.427  1.00  0.00           C  
ATOM   1009  HG2 PRO A  68     -12.540   0.344 -14.977  1.00  0.00           H  
ATOM   1010  HG3 PRO A  68     -11.827  -0.238 -16.490  1.00  0.00           H  
ATOM   1011  CB  PRO A  68     -10.347   0.752 -15.278  1.00  0.00           C  
ATOM   1012  HB2 PRO A  68     -10.288   1.242 -14.306  1.00  0.00           H  
ATOM   1013  HB3 PRO A  68     -10.229   1.542 -16.021  1.00  0.00           H  
ATOM   1014  CA  PRO A  68      -9.284  -0.258 -15.478  1.00  0.00           C  
ATOM   1015  HA  PRO A  68      -9.154  -0.317 -16.558  1.00  0.00           H  
ATOM   1016  C   PRO A  68      -7.982   0.131 -14.732  1.00  0.00           C  
ATOM   1017  O   PRO A  68      -7.031   0.754 -15.261  1.00  0.00           O  
ATOM   1018  N   GLU A  69      -7.795  -0.269 -13.492  1.00  0.00           N  
ATOM   1019  H   GLU A  69      -8.512  -0.826 -13.050  1.00  0.00           H  
ATOM   1020  CA  GLU A  69      -6.510  -0.158 -12.762  1.00  0.00           C  
ATOM   1021  HA  GLU A  69      -6.079   0.822 -12.972  1.00  0.00           H  
ATOM   1022  CB  GLU A  69      -6.701  -0.366 -11.151  1.00  0.00           C  
ATOM   1023  HB2 GLU A  69      -6.946  -1.400 -10.906  1.00  0.00           H  
ATOM   1024  HB3 GLU A  69      -5.861   0.117 -10.652  1.00  0.00           H  
ATOM   1025  CG  GLU A  69      -7.859   0.519 -10.642  1.00  0.00           C  
ATOM   1026  HG2 GLU A  69      -8.804   0.284 -11.133  1.00  0.00           H  
ATOM   1027  HG3 GLU A  69      -8.025   0.394  -9.572  1.00  0.00           H  
ATOM   1028  CD  GLU A  69      -7.660   2.018 -10.859  1.00  0.00           C  
ATOM   1029  OE1 GLU A  69      -6.629   2.608 -10.564  1.00  0.00           O  
ATOM   1030  OE2 GLU A  69      -8.665   2.686 -11.219  1.00  0.00           O  
ATOM   1031  C   GLU A  69      -5.439  -1.084 -13.356  1.00  0.00           C  
ATOM   1032  O   GLU A  69      -4.251  -0.816 -13.280  1.00  0.00           O  
ATOM   1033  N   ILE A  70      -5.825  -2.216 -13.919  1.00  0.00           N  
ATOM   1034  H   ILE A  70      -6.821  -2.371 -13.843  1.00  0.00           H  
ATOM   1035  CA  ILE A  70      -4.939  -3.233 -14.537  1.00  0.00           C  
ATOM   1036  HA  ILE A  70      -4.008  -3.313 -13.975  1.00  0.00           H  
ATOM   1037  CB  ILE A  70      -5.591  -4.599 -14.453  1.00  0.00           C  
ATOM   1038  HB  ILE A  70      -6.544  -4.606 -14.982  1.00  0.00           H  
ATOM   1039  CG2 ILE A  70      -4.743  -5.657 -15.278  1.00  0.00           C  
ATOM   1040 HG21 ILE A  70      -3.781  -5.657 -14.768  1.00  0.00           H  
ATOM   1041 HG22 ILE A  70      -5.211  -6.641 -15.236  1.00  0.00           H  
ATOM   1042 HG23 ILE A  70      -4.687  -5.404 -16.338  1.00  0.00           H  
ATOM   1043  CG1 ILE A  70      -5.686  -5.076 -13.020  1.00  0.00           C  
ATOM   1044 HG12 ILE A  70      -4.656  -5.121 -12.668  1.00  0.00           H  
ATOM   1045 HG13 ILE A  70      -6.272  -4.362 -12.442  1.00  0.00           H  
ATOM   1046  CD1 ILE A  70      -6.422  -6.352 -12.648  1.00  0.00           C  
ATOM   1047 HD11 ILE A  70      -7.506  -6.242 -12.675  1.00  0.00           H  
ATOM   1048 HD12 ILE A  70      -6.030  -7.284 -13.053  1.00  0.00           H  
ATOM   1049 HD13 ILE A  70      -6.279  -6.477 -11.574  1.00  0.00           H  
ATOM   1050  C   ILE A  70      -4.588  -2.909 -15.996  1.00  0.00           C  
ATOM   1051  O   ILE A  70      -3.410  -3.061 -16.367  1.00  0.00           O  
ATOM   1052  N   GLU A  71      -5.563  -2.304 -16.764  1.00  0.00           N  
ATOM   1053  H   GLU A  71      -6.493  -2.241 -16.376  1.00  0.00           H  
ATOM   1054  CA  GLU A  71      -5.497  -1.877 -18.142  1.00  0.00           C  
ATOM   1055  HA  GLU A  71      -5.336  -2.763 -18.756  1.00  0.00           H  
ATOM   1056  CB  GLU A  71      -6.854  -1.343 -18.584  1.00  0.00           C  
ATOM   1057  HB2 GLU A  71      -7.592  -2.026 -18.164  1.00  0.00           H  
ATOM   1058  HB3 GLU A  71      -7.025  -0.318 -18.255  1.00  0.00           H  
ATOM   1059  CG  GLU A  71      -6.931  -1.435 -20.058  1.00  0.00           C  
ATOM   1060  HG2 GLU A  71      -6.154  -0.803 -20.486  1.00  0.00           H  
ATOM   1061  HG3 GLU A  71      -6.672  -2.450 -20.355  1.00  0.00           H  
ATOM   1062  CD  GLU A  71      -8.383  -1.157 -20.467  1.00  0.00           C  
ATOM   1063  OE1 GLU A  71      -8.635   0.078 -20.524  1.00  0.00           O  
ATOM   1064  OE2 GLU A  71      -9.254  -1.957 -20.870  1.00  0.00           O  
ATOM   1065  C   GLU A  71      -4.286  -0.860 -18.429  1.00  0.00           C  
ATOM   1066  O   GLU A  71      -3.318  -1.225 -19.147  1.00  0.00           O  
ATOM   1067  N   ALA A  72      -4.327   0.342 -17.778  1.00  0.00           N  
ATOM   1068  H   ALA A  72      -5.091   0.459 -17.128  1.00  0.00           H  
ATOM   1069  CA  ALA A  72      -3.331   1.386 -17.785  1.00  0.00           C  
ATOM   1070  HA  ALA A  72      -3.025   1.599 -18.809  1.00  0.00           H  
ATOM   1071  CB  ALA A  72      -4.085   2.579 -17.291  1.00  0.00           C  
ATOM   1072  HB1 ALA A  72      -4.202   2.392 -16.224  1.00  0.00           H  
ATOM   1073  HB2 ALA A  72      -3.520   3.509 -17.345  1.00  0.00           H  
ATOM   1074  HB3 ALA A  72      -5.080   2.709 -17.717  1.00  0.00           H  
ATOM   1075  C   ALA A  72      -2.089   0.987 -17.077  1.00  0.00           C  
ATOM   1076  O   ALA A  72      -1.042   1.533 -17.262  1.00  0.00           O  
ATOM   1077  N   LEU A  73      -2.128  -0.018 -16.218  1.00  0.00           N  
ATOM   1078  H   LEU A  73      -3.035  -0.444 -16.096  1.00  0.00           H  
ATOM   1079  CA  LEU A  73      -0.897  -0.584 -15.638  1.00  0.00           C  
ATOM   1080  HA  LEU A  73      -0.286   0.211 -15.213  1.00  0.00           H  
ATOM   1081  CB  LEU A  73      -1.107  -1.514 -14.425  1.00  0.00           C  
ATOM   1082  HB2 LEU A  73      -1.588  -0.929 -13.641  1.00  0.00           H  
ATOM   1083  HB3 LEU A  73      -1.894  -2.225 -14.680  1.00  0.00           H  
ATOM   1084  CG  LEU A  73       0.240  -2.202 -13.901  1.00  0.00           C  
ATOM   1085  HG  LEU A  73       0.809  -2.559 -14.760  1.00  0.00           H  
ATOM   1086  CD1 LEU A  73       1.063  -1.096 -13.151  1.00  0.00           C  
ATOM   1087 HD11 LEU A  73       1.232  -0.276 -13.849  1.00  0.00           H  
ATOM   1088 HD12 LEU A  73       0.606  -0.828 -12.198  1.00  0.00           H  
ATOM   1089 HD13 LEU A  73       2.011  -1.579 -12.918  1.00  0.00           H  
ATOM   1090  CD2 LEU A  73      -0.184  -3.339 -12.987  1.00  0.00           C  
ATOM   1091 HD21 LEU A  73      -0.750  -4.040 -13.601  1.00  0.00           H  
ATOM   1092 HD22 LEU A  73       0.697  -3.807 -12.547  1.00  0.00           H  
ATOM   1093 HD23 LEU A  73      -0.875  -3.028 -12.203  1.00  0.00           H  
ATOM   1094  C   LEU A  73      -0.096  -1.304 -16.703  1.00  0.00           C  
ATOM   1095  O   LEU A  73       1.158  -1.210 -16.788  1.00  0.00           O  
ATOM   1096  N   VAL A  74      -0.792  -2.025 -17.575  1.00  0.00           N  
ATOM   1097  H   VAL A  74      -1.752  -2.287 -17.406  1.00  0.00           H  
ATOM   1098  CA  VAL A  74      -0.143  -2.839 -18.628  1.00  0.00           C  
ATOM   1099  HA  VAL A  74       0.773  -3.318 -18.282  1.00  0.00           H  
ATOM   1100  CB  VAL A  74      -1.168  -3.901 -19.187  1.00  0.00           C  
ATOM   1101  HB  VAL A  74      -2.123  -3.377 -19.234  1.00  0.00           H  
ATOM   1102  CG1 VAL A  74      -0.764  -4.583 -20.528  1.00  0.00           C  
ATOM   1103 HG11 VAL A  74       0.301  -4.815 -20.480  1.00  0.00           H  
ATOM   1104 HG12 VAL A  74      -1.440  -5.414 -20.731  1.00  0.00           H  
ATOM   1105 HG13 VAL A  74      -1.004  -3.829 -21.277  1.00  0.00           H  
ATOM   1106  CG2 VAL A  74      -1.109  -5.040 -18.099  1.00  0.00           C  
ATOM   1107 HG21 VAL A  74      -1.719  -4.713 -17.258  1.00  0.00           H  
ATOM   1108 HG22 VAL A  74      -1.591  -5.939 -18.484  1.00  0.00           H  
ATOM   1109 HG23 VAL A  74      -0.044  -5.215 -17.941  1.00  0.00           H  
ATOM   1110  C   VAL A  74       0.347  -1.924 -19.735  1.00  0.00           C  
ATOM   1111  O   VAL A  74       1.490  -2.123 -20.137  1.00  0.00           O  
ATOM   1112  N   ALA A  75      -0.412  -0.908 -20.112  1.00  0.00           N  
ATOM   1113  H   ALA A  75      -1.355  -0.778 -19.776  1.00  0.00           H  
ATOM   1114  CA  ALA A  75      -0.039   0.147 -21.072  1.00  0.00           C  
ATOM   1115  HA  ALA A  75       0.265  -0.415 -21.954  1.00  0.00           H  
ATOM   1116  CB  ALA A  75      -1.304   0.898 -21.289  1.00  0.00           C  
ATOM   1117  HB1 ALA A  75      -1.088   1.643 -22.054  1.00  0.00           H  
ATOM   1118  HB2 ALA A  75      -2.150   0.377 -21.738  1.00  0.00           H  
ATOM   1119  HB3 ALA A  75      -1.598   1.440 -20.390  1.00  0.00           H  
ATOM   1120  C   ALA A  75       1.123   1.003 -20.551  1.00  0.00           C  
ATOM   1121  O   ALA A  75       1.860   1.508 -21.405  1.00  0.00           O  
ATOM   1122  N   ALA A  76       1.258   1.180 -19.220  1.00  0.00           N  
ATOM   1123  H   ALA A  76       0.608   0.760 -18.572  1.00  0.00           H  
ATOM   1124  CA  ALA A  76       2.324   2.015 -18.662  1.00  0.00           C  
ATOM   1125  HA  ALA A  76       2.425   2.906 -19.281  1.00  0.00           H  
ATOM   1126  CB  ALA A  76       2.103   2.435 -17.195  1.00  0.00           C  
ATOM   1127  HB1 ALA A  76       1.255   3.107 -17.064  1.00  0.00           H  
ATOM   1128  HB2 ALA A  76       2.086   1.518 -16.606  1.00  0.00           H  
ATOM   1129  HB3 ALA A  76       3.013   2.912 -16.832  1.00  0.00           H  
ATOM   1130  C   ALA A  76       3.711   1.282 -18.779  1.00  0.00           C  
ATOM   1131  O   ALA A  76       4.679   1.752 -19.350  1.00  0.00           O  
ATOM   1132  N   VAL A  77       3.817   0.002 -18.301  1.00  0.00           N  
ATOM   1133  H   VAL A  77       3.051  -0.294 -17.713  1.00  0.00           H  
ATOM   1134  CA  VAL A  77       5.054  -0.845 -18.379  1.00  0.00           C  
ATOM   1135  HA  VAL A  77       5.840  -0.214 -17.964  1.00  0.00           H  
ATOM   1136  CB  VAL A  77       5.105  -2.150 -17.530  1.00  0.00           C  
ATOM   1137  HB  VAL A  77       5.044  -1.925 -16.465  1.00  0.00           H  
ATOM   1138  CG1 VAL A  77       4.003  -3.133 -18.106  1.00  0.00           C  
ATOM   1139 HG11 VAL A  77       4.194  -3.391 -19.148  1.00  0.00           H  
ATOM   1140 HG12 VAL A  77       4.024  -4.018 -17.469  1.00  0.00           H  
ATOM   1141 HG13 VAL A  77       2.994  -2.728 -18.032  1.00  0.00           H  
ATOM   1142  CG2 VAL A  77       6.456  -2.952 -17.750  1.00  0.00           C  
ATOM   1143 HG21 VAL A  77       6.335  -3.833 -17.118  1.00  0.00           H  
ATOM   1144 HG22 VAL A  77       6.599  -3.270 -18.782  1.00  0.00           H  
ATOM   1145 HG23 VAL A  77       7.220  -2.274 -17.367  1.00  0.00           H  
ATOM   1146  C   VAL A  77       5.505  -1.034 -19.827  1.00  0.00           C  
ATOM   1147  O   VAL A  77       6.709  -0.939 -20.158  1.00  0.00           O  
ATOM   1148  N   VAL A  78       4.578  -1.190 -20.839  1.00  0.00           N  
ATOM   1149  H   VAL A  78       3.602  -1.417 -20.712  1.00  0.00           H  
ATOM   1150  CA  VAL A  78       5.045  -1.369 -22.240  1.00  0.00           C  
ATOM   1151  HA  VAL A  78       5.889  -2.029 -22.045  1.00  0.00           H  
ATOM   1152  CB  VAL A  78       4.088  -1.985 -23.239  1.00  0.00           C  
ATOM   1153  HB  VAL A  78       4.613  -2.182 -24.174  1.00  0.00           H  
ATOM   1154  CG1 VAL A  78       3.801  -3.430 -22.868  1.00  0.00           C  
ATOM   1155 HG11 VAL A  78       3.337  -3.873 -23.749  1.00  0.00           H  
ATOM   1156 HG12 VAL A  78       4.788  -3.861 -22.701  1.00  0.00           H  
ATOM   1157 HG13 VAL A  78       3.145  -3.466 -21.998  1.00  0.00           H  
ATOM   1158  CG2 VAL A  78       2.705  -1.236 -23.311  1.00  0.00           C  
ATOM   1159 HG21 VAL A  78       2.846  -0.188 -23.577  1.00  0.00           H  
ATOM   1160 HG22 VAL A  78       2.020  -1.739 -23.993  1.00  0.00           H  
ATOM   1161 HG23 VAL A  78       2.157  -1.287 -22.370  1.00  0.00           H  
ATOM   1162  C   VAL A  78       5.661  -0.083 -22.793  1.00  0.00           C  
ATOM   1163  O   VAL A  78       6.645  -0.165 -23.504  1.00  0.00           O  
ATOM   1164  N   GLU A  79       5.107   1.074 -22.477  1.00  0.00           N  
ATOM   1165  H   GLU A  79       4.337   1.073 -21.823  1.00  0.00           H  
ATOM   1166  CA  GLU A  79       5.579   2.377 -22.833  1.00  0.00           C  
ATOM   1167  HA  GLU A  79       5.680   2.257 -23.912  1.00  0.00           H  
ATOM   1168  CB  GLU A  79       4.543   3.492 -22.573  1.00  0.00           C  
ATOM   1169  HB2 GLU A  79       3.536   3.109 -22.741  1.00  0.00           H  
ATOM   1170  HB3 GLU A  79       4.741   3.725 -21.527  1.00  0.00           H  
ATOM   1171  CG  GLU A  79       4.752   4.721 -23.480  1.00  0.00           C  
ATOM   1172  HG2 GLU A  79       4.268   5.610 -23.076  1.00  0.00           H  
ATOM   1173  HG3 GLU A  79       5.838   4.810 -23.511  1.00  0.00           H  
ATOM   1174  CD  GLU A  79       4.170   4.562 -24.842  1.00  0.00           C  
ATOM   1175  OE1 GLU A  79       4.059   3.457 -25.415  1.00  0.00           O  
ATOM   1176  OE2 GLU A  79       3.682   5.554 -25.401  1.00  0.00           O  
ATOM   1177  C   GLU A  79       7.037   2.614 -22.299  1.00  0.00           C  
ATOM   1178  O   GLU A  79       7.899   3.122 -23.028  1.00  0.00           O  
ATOM   1179  N   ARG A  80       7.157   2.179 -20.980  1.00  0.00           N  
ATOM   1180  H   ARG A  80       6.341   1.841 -20.490  1.00  0.00           H  
ATOM   1181  CA  ARG A  80       8.322   2.553 -20.151  1.00  0.00           C  
ATOM   1182  HA  ARG A  80       8.612   3.585 -20.349  1.00  0.00           H  
ATOM   1183  CB  ARG A  80       7.929   2.567 -18.665  1.00  0.00           C  
ATOM   1184  HB2 ARG A  80       7.129   3.296 -18.533  1.00  0.00           H  
ATOM   1185  HB3 ARG A  80       7.715   1.549 -18.341  1.00  0.00           H  
ATOM   1186  CG  ARG A  80       9.117   2.811 -17.775  1.00  0.00           C  
ATOM   1187  HG2 ARG A  80       8.899   2.657 -16.719  1.00  0.00           H  
ATOM   1188  HG3 ARG A  80       9.893   2.096 -18.050  1.00  0.00           H  
ATOM   1189  CD  ARG A  80       9.569   4.265 -17.898  1.00  0.00           C  
ATOM   1190  HD2 ARG A  80       9.851   4.575 -18.904  1.00  0.00           H  
ATOM   1191  HD3 ARG A  80       8.716   4.923 -17.728  1.00  0.00           H  
ATOM   1192  NE  ARG A  80      10.495   4.597 -16.863  1.00  0.00           N  
ATOM   1193  HE  ARG A  80      10.122   4.802 -15.947  1.00  0.00           H  
ATOM   1194  CZ  ARG A  80      11.802   4.489 -16.858  1.00  0.00           C  
ATOM   1195  NH1 ARG A  80      12.491   4.006 -17.847  1.00  0.00           N  
ATOM   1196 HH11 ARG A  80      11.984   3.717 -18.673  1.00  0.00           H  
ATOM   1197 HH12 ARG A  80      13.467   3.866 -17.628  1.00  0.00           H  
ATOM   1198  NH2 ARG A  80      12.369   4.958 -15.804  1.00  0.00           N  
ATOM   1199 HH21 ARG A  80      11.884   5.306 -14.990  1.00  0.00           H  
ATOM   1200 HH22 ARG A  80      13.361   4.802 -15.697  1.00  0.00           H  
ATOM   1201  C   ARG A  80       9.524   1.623 -20.481  1.00  0.00           C  
ATOM   1202  O   ARG A  80      10.652   2.062 -20.456  1.00  0.00           O  
ATOM   1203  N   TYR A  81       9.280   0.345 -20.806  1.00  0.00           N  
ATOM   1204  H   TYR A  81       8.362  -0.022 -20.597  1.00  0.00           H  
ATOM   1205  CA  TYR A  81      10.434  -0.570 -21.010  1.00  0.00           C  
ATOM   1206  HA  TYR A  81      11.349   0.006 -21.149  1.00  0.00           H  
ATOM   1207  CB  TYR A  81      10.662  -1.397 -19.779  1.00  0.00           C  
ATOM   1208  HB2 TYR A  81       9.826  -2.059 -19.555  1.00  0.00           H  
ATOM   1209  HB3 TYR A  81      11.550  -1.974 -20.035  1.00  0.00           H  
ATOM   1210  CG  TYR A  81      11.073  -0.713 -18.533  1.00  0.00           C  
ATOM   1211  CD1 TYR A  81      12.220   0.072 -18.479  1.00  0.00           C  
ATOM   1212  HD1 TYR A  81      12.942   0.069 -19.282  1.00  0.00           H  
ATOM   1213  CE1 TYR A  81      12.652   0.629 -17.294  1.00  0.00           C  
ATOM   1214  HE1 TYR A  81      13.601   1.132 -17.176  1.00  0.00           H  
ATOM   1215  CZ  TYR A  81      11.807   0.576 -16.147  1.00  0.00           C  
ATOM   1216  OH  TYR A  81      12.148   1.230 -15.028  1.00  0.00           O  
ATOM   1217  HH  TYR A  81      13.028   1.603 -15.121  1.00  0.00           H  
ATOM   1218  CE2 TYR A  81      10.606  -0.142 -16.205  1.00  0.00           C  
ATOM   1219  HE2 TYR A  81       9.867  -0.337 -15.442  1.00  0.00           H  
ATOM   1220  CD2 TYR A  81      10.235  -0.828 -17.427  1.00  0.00           C  
ATOM   1221  HD2 TYR A  81       9.412  -1.526 -17.444  1.00  0.00           H  
ATOM   1222  C   TYR A  81      10.444  -1.494 -22.195  1.00  0.00           C  
ATOM   1223  O   TYR A  81      11.431  -2.049 -22.670  1.00  0.00           O  
ATOM   1224  N   GLY A  82       9.274  -1.622 -22.827  1.00  0.00           N  
ATOM   1225  H   GLY A  82       8.472  -1.161 -22.421  1.00  0.00           H  
ATOM   1226  CA  GLY A  82       8.912  -2.514 -23.962  1.00  0.00           C  
ATOM   1227  HA2 GLY A  82       8.249  -2.015 -24.669  1.00  0.00           H  
ATOM   1228  HA3 GLY A  82       9.871  -2.885 -24.326  1.00  0.00           H  
ATOM   1229  C   GLY A  82       8.143  -3.767 -23.448  1.00  0.00           C  
ATOM   1230  O   GLY A  82       7.707  -3.869 -22.271  1.00  0.00           O  
ATOM   1231  N   PRO A  83       7.995  -4.810 -24.326  1.00  0.00           N  
ATOM   1232  CD  PRO A  83       8.372  -4.763 -25.670  1.00  0.00           C  
ATOM   1233  HD2 PRO A  83       9.442  -4.574 -25.760  1.00  0.00           H  
ATOM   1234  HD3 PRO A  83       7.728  -4.036 -26.165  1.00  0.00           H  
ATOM   1235  CG  PRO A  83       7.980  -6.199 -26.179  1.00  0.00           C  
ATOM   1236  HG2 PRO A  83       8.799  -6.909 -26.062  1.00  0.00           H  
ATOM   1237  HG3 PRO A  83       7.627  -6.283 -27.207  1.00  0.00           H  
ATOM   1238  CB  PRO A  83       6.861  -6.657 -25.285  1.00  0.00           C  
ATOM   1239  HB2 PRO A  83       6.729  -7.733 -25.175  1.00  0.00           H  
ATOM   1240  HB3 PRO A  83       5.964  -6.090 -25.534  1.00  0.00           H  
ATOM   1241  CA  PRO A  83       7.147  -5.962 -23.998  1.00  0.00           C  
ATOM   1242  HA  PRO A  83       6.237  -5.482 -23.640  1.00  0.00           H  
ATOM   1243  C   PRO A  83       7.628  -6.900 -22.892  1.00  0.00           C  
ATOM   1244  O   PRO A  83       8.767  -7.384 -23.019  1.00  0.00           O  
ATOM   1245  N   VAL A  84       6.748  -7.313 -21.946  1.00  0.00           N  
ATOM   1246  H   VAL A  84       5.761  -7.236 -22.149  1.00  0.00           H  
ATOM   1247  CA  VAL A  84       7.214  -7.909 -20.672  1.00  0.00           C  
ATOM   1248  HA  VAL A  84       8.184  -7.474 -20.431  1.00  0.00           H  
ATOM   1249  CB  VAL A  84       6.315  -7.576 -19.480  1.00  0.00           C  
ATOM   1250  HB  VAL A  84       7.029  -7.472 -18.664  1.00  0.00           H  
ATOM   1251  CG1 VAL A  84       5.603  -6.251 -19.515  1.00  0.00           C  
ATOM   1252 HG11 VAL A  84       6.378  -5.548 -19.817  1.00  0.00           H  
ATOM   1253 HG12 VAL A  84       4.834  -6.273 -20.288  1.00  0.00           H  
ATOM   1254 HG13 VAL A  84       5.228  -6.024 -18.517  1.00  0.00           H  
ATOM   1255  CG2 VAL A  84       5.301  -8.575 -18.978  1.00  0.00           C  
ATOM   1256 HG21 VAL A  84       4.786  -8.240 -18.078  1.00  0.00           H  
ATOM   1257 HG22 VAL A  84       4.524  -8.710 -19.730  1.00  0.00           H  
ATOM   1258 HG23 VAL A  84       5.774  -9.509 -18.677  1.00  0.00           H  
ATOM   1259  C   VAL A  84       7.452  -9.433 -20.743  1.00  0.00           C  
ATOM   1260  O   VAL A  84       6.612 -10.213 -21.167  1.00  0.00           O  
ATOM   1261  N   ASP A  85       8.713  -9.869 -20.522  1.00  0.00           N  
ATOM   1262  H   ASP A  85       9.416  -9.296 -20.078  1.00  0.00           H  
ATOM   1263  CA  ASP A  85       9.131 -11.262 -20.558  1.00  0.00           C  
ATOM   1264  HA  ASP A  85       8.733 -11.846 -21.387  1.00  0.00           H  
ATOM   1265  CB  ASP A  85      10.646 -11.270 -20.660  1.00  0.00           C  
ATOM   1266  HB2 ASP A  85      11.015 -10.700 -19.807  1.00  0.00           H  
ATOM   1267  HB3 ASP A  85      11.047 -12.284 -20.636  1.00  0.00           H  
ATOM   1268  CG  ASP A  85      11.235 -10.601 -21.869  1.00  0.00           C  
ATOM   1269  OD1 ASP A  85      11.450 -11.303 -22.890  1.00  0.00           O  
ATOM   1270  OD2 ASP A  85      11.606  -9.407 -21.826  1.00  0.00           O  
ATOM   1271  C   ASP A  85       8.633 -12.075 -19.390  1.00  0.00           C  
ATOM   1272  O   ASP A  85       8.441 -13.266 -19.585  1.00  0.00           O  
ATOM   1273  N   VAL A  86       8.410 -11.395 -18.239  1.00  0.00           N  
ATOM   1274  H   VAL A  86       8.614 -10.418 -18.391  1.00  0.00           H  
ATOM   1275  CA  VAL A  86       8.074 -11.917 -16.875  1.00  0.00           C  
ATOM   1276  HA  VAL A  86       7.707 -12.938 -16.974  1.00  0.00           H  
ATOM   1277  CB  VAL A  86       9.350 -12.014 -15.966  1.00  0.00           C  
ATOM   1278  HB  VAL A  86       9.651 -10.995 -15.720  1.00  0.00           H  
ATOM   1279  CG1 VAL A  86       8.993 -12.544 -14.543  1.00  0.00           C  
ATOM   1280 HG11 VAL A  86       9.957 -12.614 -14.038  1.00  0.00           H  
ATOM   1281 HG12 VAL A  86       8.499 -11.762 -13.968  1.00  0.00           H  
ATOM   1282 HG13 VAL A  86       8.389 -13.450 -14.512  1.00  0.00           H  
ATOM   1283  CG2 VAL A  86      10.479 -12.835 -16.630  1.00  0.00           C  
ATOM   1284 HG21 VAL A  86      11.271 -13.064 -15.917  1.00  0.00           H  
ATOM   1285 HG22 VAL A  86      10.074 -13.833 -16.799  1.00  0.00           H  
ATOM   1286 HG23 VAL A  86      10.885 -12.367 -17.527  1.00  0.00           H  
ATOM   1287  C   VAL A  86       6.993 -11.045 -16.169  1.00  0.00           C  
ATOM   1288  O   VAL A  86       7.121  -9.840 -16.128  1.00  0.00           O  
ATOM   1289  N   LEU A  87       6.051 -11.782 -15.557  1.00  0.00           N  
ATOM   1290  H   LEU A  87       6.059 -12.780 -15.713  1.00  0.00           H  
ATOM   1291  CA  LEU A  87       5.014 -11.322 -14.607  1.00  0.00           C  
ATOM   1292  HA  LEU A  87       5.256 -10.308 -14.289  1.00  0.00           H  
ATOM   1293  CB  LEU A  87       3.579 -11.247 -15.194  1.00  0.00           C  
ATOM   1294  HB2 LEU A  87       3.533 -10.320 -15.765  1.00  0.00           H  
ATOM   1295  HB3 LEU A  87       3.453 -12.117 -15.840  1.00  0.00           H  
ATOM   1296  CG  LEU A  87       2.378 -11.300 -14.258  1.00  0.00           C  
ATOM   1297  HG  LEU A  87       2.505 -12.095 -13.523  1.00  0.00           H  
ATOM   1298  CD1 LEU A  87       2.217 -10.011 -13.382  1.00  0.00           C  
ATOM   1299 HD11 LEU A  87       2.099  -9.111 -13.984  1.00  0.00           H  
ATOM   1300 HD12 LEU A  87       1.386 -10.203 -12.702  1.00  0.00           H  
ATOM   1301 HD13 LEU A  87       3.179 -10.110 -12.879  1.00  0.00           H  
ATOM   1302  CD2 LEU A  87       1.059 -11.524 -14.967  1.00  0.00           C  
ATOM   1303 HD21 LEU A  87       0.917 -11.003 -15.914  1.00  0.00           H  
ATOM   1304 HD22 LEU A  87       0.974 -12.564 -15.283  1.00  0.00           H  
ATOM   1305 HD23 LEU A  87       0.231 -11.220 -14.329  1.00  0.00           H  
ATOM   1306  C   LEU A  87       5.172 -12.198 -13.348  1.00  0.00           C  
ATOM   1307  O   LEU A  87       5.042 -13.453 -13.444  1.00  0.00           O  
ATOM   1308  N   VAL A  88       5.342 -11.582 -12.189  1.00  0.00           N  
ATOM   1309  H   VAL A  88       5.371 -10.575 -12.112  1.00  0.00           H  
ATOM   1310  CA  VAL A  88       5.071 -12.415 -10.964  1.00  0.00           C  
ATOM   1311  HA  VAL A  88       4.769 -13.424 -11.245  1.00  0.00           H  
ATOM   1312  CB  VAL A  88       6.317 -12.377 -10.095  1.00  0.00           C  
ATOM   1313  HB  VAL A  88       6.529 -11.310 -10.026  1.00  0.00           H  
ATOM   1314  CG1 VAL A  88       6.155 -12.875  -8.681  1.00  0.00           C  
ATOM   1315 HG11 VAL A  88       6.973 -12.510  -8.060  1.00  0.00           H  
ATOM   1316 HG12 VAL A  88       5.214 -12.538  -8.246  1.00  0.00           H  
ATOM   1317 HG13 VAL A  88       6.096 -13.962  -8.731  1.00  0.00           H  
ATOM   1318  CG2 VAL A  88       7.579 -13.045 -10.740  1.00  0.00           C  
ATOM   1319 HG21 VAL A  88       7.494 -14.131 -10.734  1.00  0.00           H  
ATOM   1320 HG22 VAL A  88       7.862 -12.593 -11.691  1.00  0.00           H  
ATOM   1321 HG23 VAL A  88       8.455 -12.870 -10.115  1.00  0.00           H  
ATOM   1322  C   VAL A  88       3.776 -11.808 -10.242  1.00  0.00           C  
ATOM   1323  O   VAL A  88       3.754 -10.624  -9.872  1.00  0.00           O  
ATOM   1324  N   ASN A  89       2.709 -12.626 -10.038  1.00  0.00           N  
ATOM   1325  H   ASN A  89       2.842 -13.529 -10.471  1.00  0.00           H  
ATOM   1326  CA  ASN A  89       1.506 -12.347  -9.355  1.00  0.00           C  
ATOM   1327  HA  ASN A  89       1.320 -11.274  -9.388  1.00  0.00           H  
ATOM   1328  CB  ASN A  89       0.408 -13.247  -9.971  1.00  0.00           C  
ATOM   1329  HB2 ASN A  89       0.670 -14.269  -9.692  1.00  0.00           H  
ATOM   1330  HB3 ASN A  89      -0.414 -13.015  -9.294  1.00  0.00           H  
ATOM   1331  CG  ASN A  89       0.119 -12.885 -11.394  1.00  0.00           C  
ATOM   1332  OD1 ASN A  89      -0.315 -11.792 -11.652  1.00  0.00           O  
ATOM   1333  ND2 ASN A  89       0.320 -13.752 -12.344  1.00  0.00           N  
ATOM   1334 HD21 ASN A  89       0.454 -14.749 -12.241  1.00  0.00           H  
ATOM   1335 HD22 ASN A  89       0.105 -13.307 -13.224  1.00  0.00           H  
ATOM   1336  C   ASN A  89       1.711 -12.667  -7.878  1.00  0.00           C  
ATOM   1337  O   ASN A  89       1.422 -13.686  -7.367  1.00  0.00           O  
ATOM   1338  N   ASN A  90       2.337 -11.767  -7.118  1.00  0.00           N  
ATOM   1339  H   ASN A  90       2.586 -10.927  -7.619  1.00  0.00           H  
ATOM   1340  CA  ASN A  90       2.602 -11.840  -5.670  1.00  0.00           C  
ATOM   1341  HA  ASN A  90       2.878 -12.840  -5.340  1.00  0.00           H  
ATOM   1342  CB  ASN A  90       3.833 -10.948  -5.425  1.00  0.00           C  
ATOM   1343  HB2 ASN A  90       4.796 -11.305  -5.790  1.00  0.00           H  
ATOM   1344  HB3 ASN A  90       3.509 -10.048  -5.950  1.00  0.00           H  
ATOM   1345  CG  ASN A  90       3.983 -10.528  -3.956  1.00  0.00           C  
ATOM   1346  OD1 ASN A  90       4.295 -11.287  -3.019  1.00  0.00           O  
ATOM   1347  ND2 ASN A  90       3.731  -9.273  -3.660  1.00  0.00           N  
ATOM   1348 HD21 ASN A  90       3.535  -9.011  -2.705  1.00  0.00           H  
ATOM   1349 HD22 ASN A  90       3.603  -8.660  -4.454  1.00  0.00           H  
ATOM   1350  C   ASN A  90       1.349 -11.444  -4.810  1.00  0.00           C  
ATOM   1351  O   ASN A  90       1.214 -12.077  -3.761  1.00  0.00           O  
ATOM   1352  N   ALA A  91       0.568 -10.456  -5.186  1.00  0.00           N  
ATOM   1353  H   ALA A  91       0.671 -10.050  -6.105  1.00  0.00           H  
ATOM   1354  CA  ALA A  91      -0.506  -9.842  -4.309  1.00  0.00           C  
ATOM   1355  HA  ALA A  91      -0.021  -9.368  -3.454  1.00  0.00           H  
ATOM   1356  CB  ALA A  91      -1.173  -8.662  -5.069  1.00  0.00           C  
ATOM   1357  HB1 ALA A  91      -1.355  -9.051  -6.071  1.00  0.00           H  
ATOM   1358  HB2 ALA A  91      -2.098  -8.418  -4.546  1.00  0.00           H  
ATOM   1359  HB3 ALA A  91      -0.505  -7.806  -5.166  1.00  0.00           H  
ATOM   1360  C   ALA A  91      -1.447 -10.860  -3.823  1.00  0.00           C  
ATOM   1361  O   ALA A  91      -1.876 -11.700  -4.576  1.00  0.00           O  
ATOM   1362  N   GLY A  92      -1.844 -10.740  -2.552  1.00  0.00           N  
ATOM   1363  H   GLY A  92      -1.361 -10.205  -1.845  1.00  0.00           H  
ATOM   1364  CA  GLY A  92      -2.858 -11.580  -1.947  1.00  0.00           C  
ATOM   1365  HA2 GLY A  92      -3.715 -11.539  -2.621  1.00  0.00           H  
ATOM   1366  HA3 GLY A  92      -2.548 -12.619  -1.836  1.00  0.00           H  
ATOM   1367  C   GLY A  92      -3.268 -11.054  -0.662  1.00  0.00           C  
ATOM   1368  O   GLY A  92      -2.622 -10.020  -0.237  1.00  0.00           O  
ATOM   1369  N   ARG A  93      -4.176 -11.711   0.031  1.00  0.00           N  
ATOM   1370  H   ARG A  93      -4.448 -12.596  -0.373  1.00  0.00           H  
ATOM   1371  CA  ARG A  93      -4.750 -11.380   1.350  1.00  0.00           C  
ATOM   1372  HA  ARG A  93      -3.944 -11.039   1.998  1.00  0.00           H  
ATOM   1373  CB  ARG A  93      -5.749 -10.283   1.118  1.00  0.00           C  
ATOM   1374  HB2 ARG A  93      -5.234  -9.486   0.580  1.00  0.00           H  
ATOM   1375  HB3 ARG A  93      -6.467 -10.558   0.345  1.00  0.00           H  
ATOM   1376  CG  ARG A  93      -6.229  -9.559   2.355  1.00  0.00           C  
ATOM   1377  HG2 ARG A  93      -6.879 -10.199   2.954  1.00  0.00           H  
ATOM   1378  HG3 ARG A  93      -5.330  -9.303   2.915  1.00  0.00           H  
ATOM   1379  CD  ARG A  93      -7.086  -8.356   2.128  1.00  0.00           C  
ATOM   1380  HD2 ARG A  93      -7.083  -7.784   3.056  1.00  0.00           H  
ATOM   1381  HD3 ARG A  93      -6.588  -7.770   1.355  1.00  0.00           H  
ATOM   1382  NE  ARG A  93      -8.479  -8.654   1.768  1.00  0.00           N  
ATOM   1383  HE  ARG A  93      -8.744  -8.234   0.888  1.00  0.00           H  
ATOM   1384  CZ  ARG A  93      -9.441  -9.050   2.558  1.00  0.00           C  
ATOM   1385  NH1 ARG A  93      -9.308  -9.534   3.809  1.00  0.00           N  
ATOM   1386 HH11 ARG A  93      -8.338  -9.753   3.986  1.00  0.00           H  
ATOM   1387 HH12 ARG A  93     -10.056  -9.867   4.401  1.00  0.00           H  
ATOM   1388  NH2 ARG A  93     -10.682  -8.896   2.180  1.00  0.00           N  
ATOM   1389 HH21 ARG A  93     -10.876  -8.556   1.249  1.00  0.00           H  
ATOM   1390 HH22 ARG A  93     -11.478  -8.990   2.794  1.00  0.00           H  
ATOM   1391  C   ARG A  93      -5.462 -12.492   2.072  1.00  0.00           C  
ATOM   1392  O   ARG A  93      -6.315 -13.143   1.475  1.00  0.00           O  
ATOM   1393  N   PRO A  94      -5.389 -12.620   3.444  1.00  0.00           N  
ATOM   1394  CD  PRO A  94      -4.506 -11.890   4.316  1.00  0.00           C  
ATOM   1395  HD2 PRO A  94      -5.072 -11.039   4.694  1.00  0.00           H  
ATOM   1396  HD3 PRO A  94      -3.626 -11.628   3.727  1.00  0.00           H  
ATOM   1397  CG  PRO A  94      -4.173 -12.889   5.359  1.00  0.00           C  
ATOM   1398  HG2 PRO A  94      -3.912 -12.354   6.273  1.00  0.00           H  
ATOM   1399  HG3 PRO A  94      -3.324 -13.510   5.074  1.00  0.00           H  
ATOM   1400  CB  PRO A  94      -5.403 -13.735   5.524  1.00  0.00           C  
ATOM   1401  HB2 PRO A  94      -6.003 -13.259   6.300  1.00  0.00           H  
ATOM   1402  HB3 PRO A  94      -5.150 -14.772   5.744  1.00  0.00           H  
ATOM   1403  CA  PRO A  94      -6.147 -13.684   4.136  1.00  0.00           C  
ATOM   1404  HA  PRO A  94      -6.007 -14.613   3.584  1.00  0.00           H  
ATOM   1405  C   PRO A  94      -7.651 -13.307   4.378  1.00  0.00           C  
ATOM   1406  O   PRO A  94      -8.022 -12.146   4.369  1.00  0.00           O  
ATOM   1407  N   GLY A  95      -8.482 -14.297   4.713  1.00  0.00           N  
ATOM   1408  H   GLY A  95      -8.075 -15.219   4.642  1.00  0.00           H  
ATOM   1409  CA  GLY A  95      -9.784 -14.135   5.241  1.00  0.00           C  
ATOM   1410  HA2 GLY A  95      -9.795 -13.403   6.050  1.00  0.00           H  
ATOM   1411  HA3 GLY A  95     -10.430 -13.650   4.508  1.00  0.00           H  
ATOM   1412  C   GLY A  95     -10.341 -15.472   5.714  1.00  0.00           C  
ATOM   1413  O   GLY A  95     -10.119 -16.405   4.966  1.00  0.00           O  
ATOM   1414  N   GLY A  96     -11.042 -15.511   6.815  1.00  0.00           N  
ATOM   1415  H   GLY A  96     -11.275 -14.684   7.346  1.00  0.00           H  
ATOM   1416  CA  GLY A  96     -11.560 -16.758   7.402  1.00  0.00           C  
ATOM   1417  HA2 GLY A  96     -12.215 -17.181   6.640  1.00  0.00           H  
ATOM   1418  HA3 GLY A  96     -10.728 -17.419   7.644  1.00  0.00           H  
ATOM   1419  C   GLY A  96     -12.510 -16.531   8.636  1.00  0.00           C  
ATOM   1420  O   GLY A  96     -12.952 -15.427   8.969  1.00  0.00           O  
ATOM   1421  N   GLY A  97     -12.741 -17.592   9.393  1.00  0.00           N  
ATOM   1422  H   GLY A  97     -12.133 -18.375   9.198  1.00  0.00           H  
ATOM   1423  CA  GLY A  97     -13.627 -17.697  10.545  1.00  0.00           C  
ATOM   1424  HA2 GLY A  97     -13.126 -17.450  11.482  1.00  0.00           H  
ATOM   1425  HA3 GLY A  97     -14.492 -17.036  10.495  1.00  0.00           H  
ATOM   1426  C   GLY A  97     -14.224 -19.066  10.655  1.00  0.00           C  
ATOM   1427  O   GLY A  97     -14.008 -19.895   9.787  1.00  0.00           O  
ATOM   1428  N   ALA A  98     -15.282 -19.261  11.503  1.00  0.00           N  
ATOM   1429  H   ALA A  98     -15.500 -18.565  12.203  1.00  0.00           H  
ATOM   1430  CA  ALA A  98     -16.307 -20.357  11.421  1.00  0.00           C  
ATOM   1431  HA  ALA A  98     -15.760 -21.293  11.532  1.00  0.00           H  
ATOM   1432  CB  ALA A  98     -17.250 -20.242  12.616  1.00  0.00           C  
ATOM   1433  HB1 ALA A  98     -16.624 -20.160  13.504  1.00  0.00           H  
ATOM   1434  HB2 ALA A  98     -17.919 -19.408  12.401  1.00  0.00           H  
ATOM   1435  HB3 ALA A  98     -17.933 -21.090  12.678  1.00  0.00           H  
ATOM   1436  C   ALA A  98     -17.033 -20.281  10.077  1.00  0.00           C  
ATOM   1437  O   ALA A  98     -17.768 -19.338   9.844  1.00  0.00           O  
ATOM   1438  N   THR A  99     -16.884 -21.271   9.190  1.00  0.00           N  
ATOM   1439  H   THR A  99     -16.083 -21.884   9.232  1.00  0.00           H  
ATOM   1440  CA  THR A  99     -17.458 -21.171   7.846  1.00  0.00           C  
ATOM   1441  HA  THR A  99     -16.888 -20.320   7.475  1.00  0.00           H  
ATOM   1442  CB  THR A  99     -17.007 -22.397   7.025  1.00  0.00           C  
ATOM   1443  HB  THR A  99     -17.427 -23.291   7.485  1.00  0.00           H  
ATOM   1444  CG2 THR A  99     -17.384 -22.359   5.542  1.00  0.00           C  
ATOM   1445 HG21 THR A  99     -16.920 -21.503   5.054  1.00  0.00           H  
ATOM   1446 HG22 THR A  99     -16.931 -23.204   5.024  1.00  0.00           H  
ATOM   1447 HG23 THR A  99     -18.471 -22.393   5.467  1.00  0.00           H  
ATOM   1448  OG1 THR A  99     -15.572 -22.360   6.973  1.00  0.00           O  
ATOM   1449  HG1 THR A  99     -15.184 -22.987   7.587  1.00  0.00           H  
ATOM   1450  C   THR A  99     -18.949 -20.909   7.821  1.00  0.00           C  
ATOM   1451  O   THR A  99     -19.413 -20.119   6.999  1.00  0.00           O  
ATOM   1452  N   ALA A 100     -19.729 -21.541   8.743  1.00  0.00           N  
ATOM   1453  H   ALA A 100     -19.211 -21.946   9.508  1.00  0.00           H  
ATOM   1454  CA  ALA A 100     -21.206 -21.527   8.769  1.00  0.00           C  
ATOM   1455  HA  ALA A 100     -21.445 -21.828   7.749  1.00  0.00           H  
ATOM   1456  CB  ALA A 100     -21.580 -22.523   9.806  1.00  0.00           C  
ATOM   1457  HB1 ALA A 100     -22.648 -22.738   9.770  1.00  0.00           H  
ATOM   1458  HB2 ALA A 100     -21.191 -23.516   9.584  1.00  0.00           H  
ATOM   1459  HB3 ALA A 100     -21.139 -22.217  10.755  1.00  0.00           H  
ATOM   1460  C   ALA A 100     -21.735 -20.071   8.963  1.00  0.00           C  
ATOM   1461  O   ALA A 100     -22.803 -19.695   8.448  1.00  0.00           O  
ATOM   1462  N   GLU A 101     -20.900 -19.213   9.561  1.00  0.00           N  
ATOM   1463  H   GLU A 101     -19.996 -19.602   9.789  1.00  0.00           H  
ATOM   1464  CA  GLU A 101     -21.121 -17.806   9.914  1.00  0.00           C  
ATOM   1465  HA  GLU A 101     -22.188 -17.600  10.000  1.00  0.00           H  
ATOM   1466  CB  GLU A 101     -20.433 -17.624  11.349  1.00  0.00           C  
ATOM   1467  HB2 GLU A 101     -19.373 -17.816  11.181  1.00  0.00           H  
ATOM   1468  HB3 GLU A 101     -20.722 -16.617  11.651  1.00  0.00           H  
ATOM   1469  CG  GLU A 101     -20.870 -18.671  12.368  1.00  0.00           C  
ATOM   1470  HG2 GLU A 101     -20.581 -19.679  12.071  1.00  0.00           H  
ATOM   1471  HG3 GLU A 101     -20.313 -18.461  13.281  1.00  0.00           H  
ATOM   1472  CD  GLU A 101     -22.394 -18.827  12.588  1.00  0.00           C  
ATOM   1473  OE1 GLU A 101     -23.218 -17.940  12.386  1.00  0.00           O  
ATOM   1474  OE2 GLU A 101     -22.748 -19.883  13.087  1.00  0.00           O  
ATOM   1475  C   GLU A 101     -20.680 -16.797   8.812  1.00  0.00           C  
ATOM   1476  O   GLU A 101     -20.850 -15.606   9.015  1.00  0.00           O  
ATOM   1477  N   LEU A 102     -20.074 -17.223   7.671  1.00  0.00           N  
ATOM   1478  H   LEU A 102     -19.953 -18.223   7.601  1.00  0.00           H  
ATOM   1479  CA  LEU A 102     -19.147 -16.374   6.954  1.00  0.00           C  
ATOM   1480  HA  LEU A 102     -18.561 -15.651   7.523  1.00  0.00           H  
ATOM   1481  CB  LEU A 102     -18.001 -17.407   6.487  1.00  0.00           C  
ATOM   1482  HB2 LEU A 102     -17.652 -17.992   7.340  1.00  0.00           H  
ATOM   1483  HB3 LEU A 102     -18.434 -18.130   5.796  1.00  0.00           H  
ATOM   1484  CG  LEU A 102     -16.799 -16.797   5.792  1.00  0.00           C  
ATOM   1485  HG  LEU A 102     -16.824 -15.742   6.066  1.00  0.00           H  
ATOM   1486  CD1 LEU A 102     -15.570 -17.428   6.269  1.00  0.00           C  
ATOM   1487 HD11 LEU A 102     -15.298 -17.029   7.246  1.00  0.00           H  
ATOM   1488 HD12 LEU A 102     -15.626 -18.517   6.275  1.00  0.00           H  
ATOM   1489 HD13 LEU A 102     -14.795 -17.303   5.512  1.00  0.00           H  
ATOM   1490  CD2 LEU A 102     -16.844 -16.779   4.284  1.00  0.00           C  
ATOM   1491 HD21 LEU A 102     -15.885 -16.346   3.998  1.00  0.00           H  
ATOM   1492 HD22 LEU A 102     -17.005 -17.783   3.894  1.00  0.00           H  
ATOM   1493 HD23 LEU A 102     -17.704 -16.175   3.993  1.00  0.00           H  
ATOM   1494  C   LEU A 102     -19.900 -15.664   5.834  1.00  0.00           C  
ATOM   1495  O   LEU A 102     -20.446 -16.255   4.887  1.00  0.00           O  
ATOM   1496  N   ALA A 103     -19.834 -14.302   5.821  1.00  0.00           N  
ATOM   1497  H   ALA A 103     -19.302 -13.884   6.572  1.00  0.00           H  
ATOM   1498  CA  ALA A 103     -20.438 -13.394   4.800  1.00  0.00           C  
ATOM   1499  HA  ALA A 103     -21.498 -13.462   5.044  1.00  0.00           H  
ATOM   1500  CB  ALA A 103     -20.137 -11.966   5.200  1.00  0.00           C  
ATOM   1501  HB1 ALA A 103     -20.408 -11.760   6.237  1.00  0.00           H  
ATOM   1502  HB2 ALA A 103     -19.057 -11.816   5.189  1.00  0.00           H  
ATOM   1503  HB3 ALA A 103     -20.579 -11.232   4.526  1.00  0.00           H  
ATOM   1504  C   ALA A 103     -19.971 -13.638   3.321  1.00  0.00           C  
ATOM   1505  O   ALA A 103     -18.787 -13.747   3.051  1.00  0.00           O  
ATOM   1506  N   ASP A 104     -20.907 -13.442   2.364  1.00  0.00           N  
ATOM   1507  H   ASP A 104     -21.845 -13.147   2.600  1.00  0.00           H  
ATOM   1508  CA  ASP A 104     -20.550 -13.327   0.927  1.00  0.00           C  
ATOM   1509  HA  ASP A 104     -20.100 -14.256   0.578  1.00  0.00           H  
ATOM   1510  CB  ASP A 104     -21.784 -12.935   0.182  1.00  0.00           C  
ATOM   1511  HB2 ASP A 104     -22.091 -11.980   0.608  1.00  0.00           H  
ATOM   1512  HB3 ASP A 104     -21.603 -12.657  -0.857  1.00  0.00           H  
ATOM   1513  CG  ASP A 104     -22.989 -13.961   0.235  1.00  0.00           C  
ATOM   1514  OD1 ASP A 104     -23.043 -14.833   1.137  1.00  0.00           O  
ATOM   1515  OD2 ASP A 104     -23.835 -13.774  -0.659  1.00  0.00           O  
ATOM   1516  C   ASP A 104     -19.512 -12.252   0.681  1.00  0.00           C  
ATOM   1517  O   ASP A 104     -18.553 -12.570  -0.011  1.00  0.00           O  
ATOM   1518  N   GLU A 105     -19.587 -11.061   1.272  1.00  0.00           N  
ATOM   1519  H   GLU A 105     -20.424 -10.908   1.817  1.00  0.00           H  
ATOM   1520  CA  GLU A 105     -18.596 -10.043   1.145  1.00  0.00           C  
ATOM   1521  HA  GLU A 105     -18.433  -9.814   0.091  1.00  0.00           H  
ATOM   1522  CB  GLU A 105     -19.037  -8.789   1.920  1.00  0.00           C  
ATOM   1523  HB2 GLU A 105     -19.302  -9.059   2.943  1.00  0.00           H  
ATOM   1524  HB3 GLU A 105     -18.205  -8.089   1.994  1.00  0.00           H  
ATOM   1525  CG  GLU A 105     -20.255  -8.024   1.271  1.00  0.00           C  
ATOM   1526  HG2 GLU A 105     -20.352  -7.171   1.942  1.00  0.00           H  
ATOM   1527  HG3 GLU A 105     -19.988  -7.766   0.246  1.00  0.00           H  
ATOM   1528  CD  GLU A 105     -21.561  -8.806   1.172  1.00  0.00           C  
ATOM   1529  OE1 GLU A 105     -21.788  -9.635   2.112  1.00  0.00           O  
ATOM   1530  OE2 GLU A 105     -22.268  -8.772   0.123  1.00  0.00           O  
ATOM   1531  C   GLU A 105     -17.177 -10.390   1.690  1.00  0.00           C  
ATOM   1532  O   GLU A 105     -16.185  -9.959   1.019  1.00  0.00           O  
ATOM   1533  N   LEU A 106     -17.065 -11.241   2.710  1.00  0.00           N  
ATOM   1534  H   LEU A 106     -17.901 -11.710   3.029  1.00  0.00           H  
ATOM   1535  CA  LEU A 106     -15.763 -11.745   3.058  1.00  0.00           C  
ATOM   1536  HA  LEU A 106     -15.067 -10.917   3.192  1.00  0.00           H  
ATOM   1537  CB  LEU A 106     -15.895 -12.317   4.489  1.00  0.00           C  
ATOM   1538  HB2 LEU A 106     -16.174 -11.531   5.192  1.00  0.00           H  
ATOM   1539  HB3 LEU A 106     -16.720 -13.025   4.423  1.00  0.00           H  
ATOM   1540  CG  LEU A 106     -14.609 -12.975   5.033  1.00  0.00           C  
ATOM   1541  HG  LEU A 106     -14.408 -13.900   4.494  1.00  0.00           H  
ATOM   1542  CD1 LEU A 106     -13.313 -12.208   4.957  1.00  0.00           C  
ATOM   1543 HD11 LEU A 106     -13.542 -11.195   5.288  1.00  0.00           H  
ATOM   1544 HD12 LEU A 106     -12.654 -12.754   5.631  1.00  0.00           H  
ATOM   1545 HD13 LEU A 106     -12.927 -12.342   3.947  1.00  0.00           H  
ATOM   1546  CD2 LEU A 106     -14.950 -13.371   6.533  1.00  0.00           C  
ATOM   1547 HD21 LEU A 106     -14.244 -14.130   6.871  1.00  0.00           H  
ATOM   1548 HD22 LEU A 106     -14.758 -12.451   7.085  1.00  0.00           H  
ATOM   1549 HD23 LEU A 106     -16.018 -13.578   6.602  1.00  0.00           H  
ATOM   1550  C   LEU A 106     -15.239 -12.752   1.986  1.00  0.00           C  
ATOM   1551  O   LEU A 106     -14.064 -12.681   1.595  1.00  0.00           O  
ATOM   1552  N   TRP A 107     -16.049 -13.656   1.508  1.00  0.00           N  
ATOM   1553  H   TRP A 107     -17.020 -13.580   1.777  1.00  0.00           H  
ATOM   1554  CA  TRP A 107     -15.677 -14.629   0.503  1.00  0.00           C  
ATOM   1555  HA  TRP A 107     -14.771 -15.156   0.803  1.00  0.00           H  
ATOM   1556  CB  TRP A 107     -16.836 -15.601   0.334  1.00  0.00           C  
ATOM   1557  HB2 TRP A 107     -17.112 -15.988   1.315  1.00  0.00           H  
ATOM   1558  HB3 TRP A 107     -17.751 -15.110   0.002  1.00  0.00           H  
ATOM   1559  CG  TRP A 107     -16.548 -16.767  -0.547  1.00  0.00           C  
ATOM   1560  CD1 TRP A 107     -16.644 -16.724  -1.927  1.00  0.00           C  
ATOM   1561  HD1 TRP A 107     -16.994 -15.855  -2.464  1.00  0.00           H  
ATOM   1562  NE1 TRP A 107     -16.307 -17.918  -2.357  1.00  0.00           N  
ATOM   1563  HE1 TRP A 107     -16.207 -18.211  -3.318  1.00  0.00           H  
ATOM   1564  CE2 TRP A 107     -15.963 -18.822  -1.413  1.00  0.00           C  
ATOM   1565  CZ2 TRP A 107     -15.541 -20.150  -1.321  1.00  0.00           C  
ATOM   1566  HZ2 TRP A 107     -15.347 -20.672  -2.247  1.00  0.00           H  
ATOM   1567  CH2 TRP A 107     -15.379 -20.779  -0.129  1.00  0.00           C  
ATOM   1568  HH2 TRP A 107     -15.129 -21.830  -0.133  1.00  0.00           H  
ATOM   1569  CZ3 TRP A 107     -15.457 -20.117   1.097  1.00  0.00           C  
ATOM   1570  HZ3 TRP A 107     -15.295 -20.604   2.048  1.00  0.00           H  
ATOM   1571  CE3 TRP A 107     -15.896 -18.755   1.011  1.00  0.00           C  
ATOM   1572  HE3 TRP A 107     -15.973 -18.139   1.894  1.00  0.00           H  
ATOM   1573  CD2 TRP A 107     -16.149 -18.098  -0.209  1.00  0.00           C  
ATOM   1574  C   TRP A 107     -15.372 -13.909  -0.774  1.00  0.00           C  
ATOM   1575  O   TRP A 107     -14.205 -14.073  -1.240  1.00  0.00           O  
ATOM   1576  N   LEU A 108     -16.314 -13.143  -1.343  1.00  0.00           N  
ATOM   1577  H   LEU A 108     -17.146 -13.063  -0.776  1.00  0.00           H  
ATOM   1578  CA  LEU A 108     -16.074 -12.500  -2.690  1.00  0.00           C  
ATOM   1579  HA  LEU A 108     -16.083 -13.309  -3.420  1.00  0.00           H  
ATOM   1580  CB  LEU A 108     -17.267 -11.705  -3.099  1.00  0.00           C  
ATOM   1581  HB2 LEU A 108     -17.559 -11.092  -2.246  1.00  0.00           H  
ATOM   1582  HB3 LEU A 108     -17.046 -11.042  -3.935  1.00  0.00           H  
ATOM   1583  CG  LEU A 108     -18.587 -12.506  -3.519  1.00  0.00           C  
ATOM   1584  HG  LEU A 108     -18.620 -13.311  -2.785  1.00  0.00           H  
ATOM   1585  CD1 LEU A 108     -19.796 -11.612  -3.194  1.00  0.00           C  
ATOM   1586 HD11 LEU A 108     -19.524 -10.587  -3.446  1.00  0.00           H  
ATOM   1587 HD12 LEU A 108     -20.740 -12.061  -3.505  1.00  0.00           H  
ATOM   1588 HD13 LEU A 108     -20.013 -11.582  -2.126  1.00  0.00           H  
ATOM   1589  CD2 LEU A 108     -18.637 -12.924  -4.960  1.00  0.00           C  
ATOM   1590 HD21 LEU A 108     -18.909 -12.083  -5.598  1.00  0.00           H  
ATOM   1591 HD22 LEU A 108     -17.743 -13.454  -5.287  1.00  0.00           H  
ATOM   1592 HD23 LEU A 108     -19.494 -13.593  -5.031  1.00  0.00           H  
ATOM   1593  C   LEU A 108     -14.785 -11.680  -2.712  1.00  0.00           C  
ATOM   1594  O   LEU A 108     -14.065 -11.842  -3.676  1.00  0.00           O  
ATOM   1595  N   ASP A 109     -14.465 -10.765  -1.828  1.00  0.00           N  
ATOM   1596  H   ASP A 109     -15.157 -10.578  -1.117  1.00  0.00           H  
ATOM   1597  CA  ASP A 109     -13.299  -9.907  -2.043  1.00  0.00           C  
ATOM   1598  HA  ASP A 109     -13.249  -9.365  -2.988  1.00  0.00           H  
ATOM   1599  CB  ASP A 109     -13.408  -8.855  -0.960  1.00  0.00           C  
ATOM   1600  HB2 ASP A 109     -14.404  -8.444  -1.119  1.00  0.00           H  
ATOM   1601  HB3 ASP A 109     -13.458  -9.282   0.042  1.00  0.00           H  
ATOM   1602  CG  ASP A 109     -12.236  -7.939  -1.099  1.00  0.00           C  
ATOM   1603  OD1 ASP A 109     -12.338  -7.057  -2.009  1.00  0.00           O  
ATOM   1604  OD2 ASP A 109     -11.261  -7.919  -0.298  1.00  0.00           O  
ATOM   1605  C   ASP A 109     -12.040 -10.722  -1.897  1.00  0.00           C  
ATOM   1606  O   ASP A 109     -11.128 -10.395  -2.658  1.00  0.00           O  
ATOM   1607  N   VAL A 110     -11.886 -11.596  -0.941  1.00  0.00           N  
ATOM   1608  H   VAL A 110     -12.726 -11.806  -0.420  1.00  0.00           H  
ATOM   1609  CA  VAL A 110     -10.796 -12.591  -0.794  1.00  0.00           C  
ATOM   1610  HA  VAL A 110      -9.901 -12.023  -0.543  1.00  0.00           H  
ATOM   1611  CB  VAL A 110     -11.047 -13.535   0.316  1.00  0.00           C  
ATOM   1612  HB  VAL A 110     -12.050 -13.933   0.166  1.00  0.00           H  
ATOM   1613  CG1 VAL A 110     -10.100 -14.708   0.465  1.00  0.00           C  
ATOM   1614 HG11 VAL A 110      -9.140 -14.294   0.774  1.00  0.00           H  
ATOM   1615 HG12 VAL A 110     -10.478 -15.407   1.209  1.00  0.00           H  
ATOM   1616 HG13 VAL A 110     -10.095 -15.267  -0.470  1.00  0.00           H  
ATOM   1617  CG2 VAL A 110     -11.111 -12.810   1.641  1.00  0.00           C  
ATOM   1618 HG21 VAL A 110     -11.773 -11.946   1.701  1.00  0.00           H  
ATOM   1619 HG22 VAL A 110     -11.339 -13.494   2.459  1.00  0.00           H  
ATOM   1620 HG23 VAL A 110     -10.086 -12.514   1.862  1.00  0.00           H  
ATOM   1621  C   VAL A 110     -10.511 -13.329  -2.099  1.00  0.00           C  
ATOM   1622  O   VAL A 110      -9.336 -13.453  -2.558  1.00  0.00           O  
ATOM   1623  N   VAL A 111     -11.574 -13.735  -2.777  1.00  0.00           N  
ATOM   1624  H   VAL A 111     -12.463 -13.497  -2.363  1.00  0.00           H  
ATOM   1625  CA  VAL A 111     -11.512 -14.370  -4.133  1.00  0.00           C  
ATOM   1626  HA  VAL A 111     -10.796 -15.191  -4.087  1.00  0.00           H  
ATOM   1627  CB  VAL A 111     -12.867 -15.004  -4.482  1.00  0.00           C  
ATOM   1628  HB  VAL A 111     -13.590 -14.234  -4.217  1.00  0.00           H  
ATOM   1629  CG1 VAL A 111     -13.072 -15.485  -5.909  1.00  0.00           C  
ATOM   1630 HG11 VAL A 111     -13.240 -14.598  -6.519  1.00  0.00           H  
ATOM   1631 HG12 VAL A 111     -12.190 -16.054  -6.204  1.00  0.00           H  
ATOM   1632 HG13 VAL A 111     -14.007 -16.034  -6.026  1.00  0.00           H  
ATOM   1633  CG2 VAL A 111     -13.036 -16.157  -3.488  1.00  0.00           C  
ATOM   1634 HG21 VAL A 111     -14.077 -16.447  -3.629  1.00  0.00           H  
ATOM   1635 HG22 VAL A 111     -12.415 -16.994  -3.806  1.00  0.00           H  
ATOM   1636 HG23 VAL A 111     -12.775 -15.953  -2.450  1.00  0.00           H  
ATOM   1637  C   VAL A 111     -11.177 -13.382  -5.274  1.00  0.00           C  
ATOM   1638  O   VAL A 111     -10.467 -13.726  -6.171  1.00  0.00           O  
ATOM   1639  N   GLU A 112     -11.710 -12.173  -5.189  1.00  0.00           N  
ATOM   1640  H   GLU A 112     -12.376 -12.036  -4.442  1.00  0.00           H  
ATOM   1641  CA  GLU A 112     -11.410 -11.025  -6.062  1.00  0.00           C  
ATOM   1642  HA  GLU A 112     -11.751 -11.288  -7.063  1.00  0.00           H  
ATOM   1643  CB  GLU A 112     -12.222  -9.811  -5.670  1.00  0.00           C  
ATOM   1644  HB2 GLU A 112     -13.226 -10.201  -5.502  1.00  0.00           H  
ATOM   1645  HB3 GLU A 112     -11.832  -9.435  -4.725  1.00  0.00           H  
ATOM   1646  CG  GLU A 112     -12.231  -8.733  -6.768  1.00  0.00           C  
ATOM   1647  HG2 GLU A 112     -12.274  -7.750  -6.300  1.00  0.00           H  
ATOM   1648  HG3 GLU A 112     -11.259  -8.668  -7.257  1.00  0.00           H  
ATOM   1649  CD  GLU A 112     -13.385  -8.798  -7.807  1.00  0.00           C  
ATOM   1650  OE1 GLU A 112     -13.943  -9.886  -8.034  1.00  0.00           O  
ATOM   1651  OE2 GLU A 112     -13.643  -7.762  -8.444  1.00  0.00           O  
ATOM   1652  C   GLU A 112      -9.918 -10.648  -6.036  1.00  0.00           C  
ATOM   1653  O   GLU A 112      -9.325 -10.345  -7.068  1.00  0.00           O  
ATOM   1654  N   THR A 113      -9.252 -10.841  -4.915  1.00  0.00           N  
ATOM   1655  H   THR A 113      -9.835 -11.139  -4.146  1.00  0.00           H  
ATOM   1656  CA  THR A 113      -7.851 -10.566  -4.567  1.00  0.00           C  
ATOM   1657  HA  THR A 113      -7.528  -9.767  -5.235  1.00  0.00           H  
ATOM   1658  CB  THR A 113      -7.642 -10.171  -3.101  1.00  0.00           C  
ATOM   1659  HB  THR A 113      -7.703 -11.066  -2.482  1.00  0.00           H  
ATOM   1660  CG2 THR A 113      -6.271  -9.471  -2.867  1.00  0.00           C  
ATOM   1661 HG21 THR A 113      -6.293  -8.547  -3.443  1.00  0.00           H  
ATOM   1662 HG22 THR A 113      -6.095  -9.216  -1.822  1.00  0.00           H  
ATOM   1663 HG23 THR A 113      -5.441 -10.154  -3.055  1.00  0.00           H  
ATOM   1664  OG1 THR A 113      -8.559  -9.231  -2.513  1.00  0.00           O  
ATOM   1665  HG1 THR A 113      -9.425  -9.640  -2.571  1.00  0.00           H  
ATOM   1666  C   THR A 113      -6.899 -11.726  -4.819  1.00  0.00           C  
ATOM   1667  O   THR A 113      -6.074 -11.582  -5.715  1.00  0.00           O  
ATOM   1668  N   ASN A 114      -7.019 -12.850  -4.088  1.00  0.00           N  
ATOM   1669  H   ASN A 114      -7.847 -12.887  -3.509  1.00  0.00           H  
ATOM   1670  CA  ASN A 114      -6.146 -13.967  -4.336  1.00  0.00           C  
ATOM   1671  HA  ASN A 114      -5.098 -13.674  -4.290  1.00  0.00           H  
ATOM   1672  CB  ASN A 114      -6.327 -14.983  -3.208  1.00  0.00           C  
ATOM   1673  HB2 ASN A 114      -7.344 -15.335  -3.037  1.00  0.00           H  
ATOM   1674  HB3 ASN A 114      -5.777 -15.864  -3.538  1.00  0.00           H  
ATOM   1675  CG  ASN A 114      -5.917 -14.498  -1.823  1.00  0.00           C  
ATOM   1676  OD1 ASN A 114      -4.732 -14.326  -1.512  1.00  0.00           O  
ATOM   1677  ND2 ASN A 114      -6.893 -14.195  -1.028  1.00  0.00           N  
ATOM   1678 HD21 ASN A 114      -7.805 -14.148  -1.461  1.00  0.00           H  
ATOM   1679 HD22 ASN A 114      -6.708 -13.890  -0.083  1.00  0.00           H  
ATOM   1680  C   ASN A 114      -6.353 -14.684  -5.666  1.00  0.00           C  
ATOM   1681  O   ASN A 114      -5.332 -15.173  -6.140  1.00  0.00           O  
ATOM   1682  N   LEU A 115      -7.543 -14.800  -6.205  1.00  0.00           N  
ATOM   1683  H   LEU A 115      -8.367 -14.405  -5.774  1.00  0.00           H  
ATOM   1684  CA  LEU A 115      -7.782 -15.599  -7.429  1.00  0.00           C  
ATOM   1685  HA  LEU A 115      -6.890 -16.146  -7.735  1.00  0.00           H  
ATOM   1686  CB  LEU A 115      -8.943 -16.647  -7.207  1.00  0.00           C  
ATOM   1687  HB2 LEU A 115      -8.674 -17.343  -6.412  1.00  0.00           H  
ATOM   1688  HB3 LEU A 115      -9.754 -15.995  -6.885  1.00  0.00           H  
ATOM   1689  CG  LEU A 115      -9.505 -17.277  -8.480  1.00  0.00           C  
ATOM   1690  HG  LEU A 115      -9.752 -16.565  -9.267  1.00  0.00           H  
ATOM   1691  CD1 LEU A 115      -8.520 -18.320  -8.942  1.00  0.00           C  
ATOM   1692 HD11 LEU A 115      -8.905 -18.863  -9.805  1.00  0.00           H  
ATOM   1693 HD12 LEU A 115      -7.599 -17.813  -9.230  1.00  0.00           H  
ATOM   1694 HD13 LEU A 115      -8.210 -19.003  -8.152  1.00  0.00           H  
ATOM   1695  CD2 LEU A 115     -10.845 -18.001  -8.078  1.00  0.00           C  
ATOM   1696 HD21 LEU A 115     -11.107 -18.625  -8.932  1.00  0.00           H  
ATOM   1697 HD22 LEU A 115     -10.640 -18.615  -7.200  1.00  0.00           H  
ATOM   1698 HD23 LEU A 115     -11.648 -17.276  -7.954  1.00  0.00           H  
ATOM   1699  C   LEU A 115      -8.111 -14.745  -8.649  1.00  0.00           C  
ATOM   1700  O   LEU A 115      -7.406 -14.799  -9.636  1.00  0.00           O  
ATOM   1701  N   THR A 116      -9.263 -13.990  -8.714  1.00  0.00           N  
ATOM   1702  H   THR A 116      -9.879 -14.004  -7.914  1.00  0.00           H  
ATOM   1703  CA  THR A 116      -9.675 -13.331  -9.969  1.00  0.00           C  
ATOM   1704  HA  THR A 116      -9.700 -13.961 -10.857  1.00  0.00           H  
ATOM   1705  CB  THR A 116     -11.096 -12.746  -9.716  1.00  0.00           C  
ATOM   1706  HB  THR A 116     -11.184 -12.134  -8.818  1.00  0.00           H  
ATOM   1707  CG2 THR A 116     -11.581 -11.928 -10.898  1.00  0.00           C  
ATOM   1708 HG21 THR A 116     -12.594 -11.535 -10.811  1.00  0.00           H  
ATOM   1709 HG22 THR A 116     -10.919 -11.062 -10.886  1.00  0.00           H  
ATOM   1710 HG23 THR A 116     -11.314 -12.401 -11.843  1.00  0.00           H  
ATOM   1711  OG1 THR A 116     -12.054 -13.786  -9.510  1.00  0.00           O  
ATOM   1712  HG1 THR A 116     -12.756 -13.358  -9.012  1.00  0.00           H  
ATOM   1713  C   THR A 116      -8.731 -12.216 -10.453  1.00  0.00           C  
ATOM   1714  O   THR A 116      -8.646 -12.014 -11.656  1.00  0.00           O  
ATOM   1715  N   GLY A 117      -7.978 -11.565  -9.551  1.00  0.00           N  
ATOM   1716  H   GLY A 117      -8.397 -11.595  -8.633  1.00  0.00           H  
ATOM   1717  CA  GLY A 117      -6.849 -10.668  -9.760  1.00  0.00           C  
ATOM   1718  HA2 GLY A 117      -7.091  -9.841 -10.427  1.00  0.00           H  
ATOM   1719  HA3 GLY A 117      -6.578 -10.220  -8.803  1.00  0.00           H  
ATOM   1720  C   GLY A 117      -5.589 -11.237 -10.393  1.00  0.00           C  
ATOM   1721  O   GLY A 117      -5.071 -10.601 -11.231  1.00  0.00           O  
ATOM   1722  N   VAL A 118      -5.157 -12.450 -10.069  1.00  0.00           N  
ATOM   1723  H   VAL A 118      -5.654 -13.034  -9.413  1.00  0.00           H  
ATOM   1724  CA  VAL A 118      -4.167 -13.231 -10.833  1.00  0.00           C  
ATOM   1725  HA  VAL A 118      -3.254 -12.641 -10.918  1.00  0.00           H  
ATOM   1726  CB  VAL A 118      -3.756 -14.604 -10.233  1.00  0.00           C  
ATOM   1727  HB  VAL A 118      -4.602 -15.286 -10.307  1.00  0.00           H  
ATOM   1728  CG1 VAL A 118      -2.616 -15.341 -11.032  1.00  0.00           C  
ATOM   1729 HG11 VAL A 118      -2.279 -16.280 -10.591  1.00  0.00           H  
ATOM   1730 HG12 VAL A 118      -2.935 -15.630 -12.033  1.00  0.00           H  
ATOM   1731 HG13 VAL A 118      -1.891 -14.595 -11.358  1.00  0.00           H  
ATOM   1732  CG2 VAL A 118      -3.265 -14.379  -8.803  1.00  0.00           C  
ATOM   1733 HG21 VAL A 118      -4.041 -13.968  -8.157  1.00  0.00           H  
ATOM   1734 HG22 VAL A 118      -2.854 -15.284  -8.355  1.00  0.00           H  
ATOM   1735 HG23 VAL A 118      -2.443 -13.664  -8.792  1.00  0.00           H  
ATOM   1736  C   VAL A 118      -4.661 -13.368 -12.259  1.00  0.00           C  
ATOM   1737  O   VAL A 118      -3.929 -12.954 -13.186  1.00  0.00           O  
ATOM   1738  N   PHE A 119      -5.853 -13.942 -12.508  1.00  0.00           N  
ATOM   1739  H   PHE A 119      -6.397 -14.262 -11.721  1.00  0.00           H  
ATOM   1740  CA  PHE A 119      -6.462 -14.134 -13.816  1.00  0.00           C  
ATOM   1741  HA  PHE A 119      -5.832 -14.820 -14.380  1.00  0.00           H  
ATOM   1742  CB  PHE A 119      -7.822 -14.926 -13.696  1.00  0.00           C  
ATOM   1743  HB2 PHE A 119      -7.512 -15.970 -13.747  1.00  0.00           H  
ATOM   1744  HB3 PHE A 119      -8.392 -14.630 -12.816  1.00  0.00           H  
ATOM   1745  CG  PHE A 119      -8.820 -14.645 -14.864  1.00  0.00           C  
ATOM   1746  CD1 PHE A 119      -8.579 -15.197 -16.110  1.00  0.00           C  
ATOM   1747  HD1 PHE A 119      -7.653 -15.750 -16.179  1.00  0.00           H  
ATOM   1748  CE1 PHE A 119      -9.378 -14.823 -17.263  1.00  0.00           C  
ATOM   1749  HE1 PHE A 119      -9.105 -15.294 -18.195  1.00  0.00           H  
ATOM   1750  CZ  PHE A 119     -10.398 -13.915 -17.112  1.00  0.00           C  
ATOM   1751  HZ  PHE A 119     -11.102 -13.797 -17.921  1.00  0.00           H  
ATOM   1752  CE2 PHE A 119     -10.726 -13.466 -15.812  1.00  0.00           C  
ATOM   1753  HE2 PHE A 119     -11.589 -12.829 -15.676  1.00  0.00           H  
ATOM   1754  CD2 PHE A 119      -9.949 -13.824 -14.716  1.00  0.00           C  
ATOM   1755  HD2 PHE A 119     -10.262 -13.416 -13.766  1.00  0.00           H  
ATOM   1756  C   PHE A 119      -6.568 -12.851 -14.671  1.00  0.00           C  
ATOM   1757  O   PHE A 119      -6.073 -12.926 -15.738  1.00  0.00           O  
ATOM   1758  N   ARG A 120      -7.151 -11.721 -14.172  1.00  0.00           N  
ATOM   1759  H   ARG A 120      -7.580 -11.817 -13.263  1.00  0.00           H  
ATOM   1760  CA  ARG A 120      -7.252 -10.425 -14.902  1.00  0.00           C  
ATOM   1761  HA  ARG A 120      -7.712 -10.557 -15.881  1.00  0.00           H  
ATOM   1762  CB  ARG A 120      -8.059  -9.481 -14.009  1.00  0.00           C  
ATOM   1763  HB2 ARG A 120      -7.556  -9.547 -13.043  1.00  0.00           H  
ATOM   1764  HB3 ARG A 120      -7.907  -8.488 -14.433  1.00  0.00           H  
ATOM   1765  CG  ARG A 120      -9.555  -9.744 -13.851  1.00  0.00           C  
ATOM   1766  HG2 ARG A 120     -10.035  -9.711 -14.830  1.00  0.00           H  
ATOM   1767  HG3 ARG A 120      -9.575 -10.782 -13.519  1.00  0.00           H  
ATOM   1768  CD  ARG A 120     -10.236  -8.800 -12.889  1.00  0.00           C  
ATOM   1769  HD2 ARG A 120      -9.870  -9.130 -11.917  1.00  0.00           H  
ATOM   1770  HD3 ARG A 120      -9.901  -7.809 -13.195  1.00  0.00           H  
ATOM   1771  NE  ARG A 120     -11.705  -8.865 -13.000  1.00  0.00           N  
ATOM   1772  HE  ARG A 120     -12.082  -9.191 -13.878  1.00  0.00           H  
ATOM   1773  CZ  ARG A 120     -12.579  -8.658 -11.995  1.00  0.00           C  
ATOM   1774  NH1 ARG A 120     -12.175  -8.449 -10.722  1.00  0.00           N  
ATOM   1775 HH11 ARG A 120     -11.203  -8.585 -10.484  1.00  0.00           H  
ATOM   1776 HH12 ARG A 120     -12.825  -8.222  -9.984  1.00  0.00           H  
ATOM   1777  NH2 ARG A 120     -13.877  -8.568 -12.252  1.00  0.00           N  
ATOM   1778 HH21 ARG A 120     -14.108  -8.637 -13.232  1.00  0.00           H  
ATOM   1779 HH22 ARG A 120     -14.562  -8.498 -11.513  1.00  0.00           H  
ATOM   1780  C   ARG A 120      -5.924  -9.880 -15.321  1.00  0.00           C  
ATOM   1781  O   ARG A 120      -5.690  -9.439 -16.417  1.00  0.00           O  
ATOM   1782  N   VAL A 121      -4.887  -9.867 -14.432  1.00  0.00           N  
ATOM   1783  H   VAL A 121      -4.896 -10.372 -13.557  1.00  0.00           H  
ATOM   1784  CA  VAL A 121      -3.505  -9.341 -14.742  1.00  0.00           C  
ATOM   1785  HA  VAL A 121      -3.610  -8.367 -15.219  1.00  0.00           H  
ATOM   1786  CB  VAL A 121      -2.777  -9.060 -13.396  1.00  0.00           C  
ATOM   1787  HB  VAL A 121      -2.660 -10.052 -12.958  1.00  0.00           H  
ATOM   1788  CG1 VAL A 121      -1.397  -8.524 -13.608  1.00  0.00           C  
ATOM   1789 HG11 VAL A 121      -1.510  -7.636 -14.230  1.00  0.00           H  
ATOM   1790 HG12 VAL A 121      -1.088  -8.171 -12.623  1.00  0.00           H  
ATOM   1791 HG13 VAL A 121      -0.697  -9.250 -14.021  1.00  0.00           H  
ATOM   1792  CG2 VAL A 121      -3.528  -8.072 -12.494  1.00  0.00           C  
ATOM   1793 HG21 VAL A 121      -3.604  -7.096 -12.973  1.00  0.00           H  
ATOM   1794 HG22 VAL A 121      -4.496  -8.502 -12.237  1.00  0.00           H  
ATOM   1795 HG23 VAL A 121      -3.000  -7.915 -11.553  1.00  0.00           H  
ATOM   1796  C   VAL A 121      -2.729 -10.245 -15.765  1.00  0.00           C  
ATOM   1797  O   VAL A 121      -2.269  -9.746 -16.789  1.00  0.00           O  
ATOM   1798  N   THR A 122      -2.545 -11.542 -15.518  1.00  0.00           N  
ATOM   1799  H   THR A 122      -2.784 -11.919 -14.611  1.00  0.00           H  
ATOM   1800  CA  THR A 122      -1.980 -12.494 -16.521  1.00  0.00           C  
ATOM   1801  HA  THR A 122      -0.954 -12.274 -16.815  1.00  0.00           H  
ATOM   1802  CB  THR A 122      -1.935 -13.922 -15.885  1.00  0.00           C  
ATOM   1803  HB  THR A 122      -2.951 -14.209 -15.611  1.00  0.00           H  
ATOM   1804  CG2 THR A 122      -1.246 -14.960 -16.794  1.00  0.00           C  
ATOM   1805 HG21 THR A 122      -1.985 -15.165 -17.568  1.00  0.00           H  
ATOM   1806 HG22 THR A 122      -0.356 -14.533 -17.258  1.00  0.00           H  
ATOM   1807 HG23 THR A 122      -1.177 -15.848 -16.165  1.00  0.00           H  
ATOM   1808  OG1 THR A 122      -1.374 -13.887 -14.620  1.00  0.00           O  
ATOM   1809  HG1 THR A 122      -2.061 -13.514 -14.063  1.00  0.00           H  
ATOM   1810  C   THR A 122      -2.828 -12.617 -17.804  1.00  0.00           C  
ATOM   1811  O   THR A 122      -2.203 -12.788 -18.846  1.00  0.00           O  
ATOM   1812  N   LYS A 123      -4.153 -12.448 -17.760  1.00  0.00           N  
ATOM   1813  H   LYS A 123      -4.553 -12.435 -16.832  1.00  0.00           H  
ATOM   1814  CA  LYS A 123      -5.004 -12.207 -18.983  1.00  0.00           C  
ATOM   1815  HA  LYS A 123      -4.949 -12.956 -19.774  1.00  0.00           H  
ATOM   1816  CB  LYS A 123      -6.443 -12.030 -18.510  1.00  0.00           C  
ATOM   1817  HB2 LYS A 123      -6.692 -12.997 -18.071  1.00  0.00           H  
ATOM   1818  HB3 LYS A 123      -6.540 -11.238 -17.768  1.00  0.00           H  
ATOM   1819  CG  LYS A 123      -7.397 -11.774 -19.773  1.00  0.00           C  
ATOM   1820  HG2 LYS A 123      -7.050 -10.796 -20.104  1.00  0.00           H  
ATOM   1821  HG3 LYS A 123      -7.238 -12.569 -20.503  1.00  0.00           H  
ATOM   1822  CD  LYS A 123      -8.854 -11.512 -19.442  1.00  0.00           C  
ATOM   1823  HD2 LYS A 123      -9.262 -12.523 -19.407  1.00  0.00           H  
ATOM   1824  HD3 LYS A 123      -8.964 -11.021 -18.476  1.00  0.00           H  
ATOM   1825  CE  LYS A 123      -9.581 -10.736 -20.496  1.00  0.00           C  
ATOM   1826  HE2 LYS A 123      -9.209  -9.727 -20.673  1.00  0.00           H  
ATOM   1827  HE3 LYS A 123      -9.468 -11.135 -21.505  1.00  0.00           H  
ATOM   1828  NZ  LYS A 123     -10.978 -10.699 -20.142  1.00  0.00           N1+
ATOM   1829  HZ1 LYS A 123     -11.552 -10.086 -20.703  1.00  0.00           H  
ATOM   1830  HZ2 LYS A 123     -11.411 -11.587 -20.355  1.00  0.00           H  
ATOM   1831  HZ3 LYS A 123     -10.991 -10.463 -19.161  1.00  0.00           H  
ATOM   1832  C   LYS A 123      -4.526 -10.963 -19.780  1.00  0.00           C  
ATOM   1833  O   LYS A 123      -4.251 -11.168 -20.964  1.00  0.00           O  
ATOM   1834  N   GLN A 124      -4.454  -9.823 -19.137  1.00  0.00           N  
ATOM   1835  H   GLN A 124      -4.728  -9.933 -18.171  1.00  0.00           H  
ATOM   1836  CA  GLN A 124      -4.159  -8.494 -19.747  1.00  0.00           C  
ATOM   1837  HA  GLN A 124      -4.788  -8.390 -20.631  1.00  0.00           H  
ATOM   1838  CB  GLN A 124      -4.690  -7.357 -18.861  1.00  0.00           C  
ATOM   1839  HB2 GLN A 124      -5.731  -7.440 -18.547  1.00  0.00           H  
ATOM   1840  HB3 GLN A 124      -4.028  -7.249 -18.002  1.00  0.00           H  
ATOM   1841  CG  GLN A 124      -4.676  -5.980 -19.576  1.00  0.00           C  
ATOM   1842  HG2 GLN A 124      -4.752  -5.354 -18.686  1.00  0.00           H  
ATOM   1843  HG3 GLN A 124      -3.793  -5.782 -20.184  1.00  0.00           H  
ATOM   1844  CD  GLN A 124      -5.780  -5.608 -20.482  1.00  0.00           C  
ATOM   1845  OE1 GLN A 124      -6.877  -6.085 -20.448  1.00  0.00           O  
ATOM   1846  NE2 GLN A 124      -5.560  -4.802 -21.447  1.00  0.00           N  
ATOM   1847 HE21 GLN A 124      -4.823  -4.118 -21.552  1.00  0.00           H  
ATOM   1848 HE22 GLN A 124      -6.293  -4.667 -22.128  1.00  0.00           H  
ATOM   1849  C   GLN A 124      -2.710  -8.398 -20.238  1.00  0.00           C  
ATOM   1850  O   GLN A 124      -2.459  -7.876 -21.311  1.00  0.00           O  
ATOM   1851  N   VAL A 125      -1.763  -8.972 -19.477  1.00  0.00           N  
ATOM   1852  H   VAL A 125      -2.022  -9.321 -18.566  1.00  0.00           H  
ATOM   1853  CA  VAL A 125      -0.424  -9.326 -19.880  1.00  0.00           C  
ATOM   1854  HA  VAL A 125      -0.002  -8.359 -20.154  1.00  0.00           H  
ATOM   1855  CB  VAL A 125       0.483  -9.933 -18.777  1.00  0.00           C  
ATOM   1856  HB  VAL A 125      -0.034 -10.686 -18.184  1.00  0.00           H  
ATOM   1857  CG1 VAL A 125       1.786 -10.644 -19.287  1.00  0.00           C  
ATOM   1858 HG11 VAL A 125       1.969 -11.100 -18.314  1.00  0.00           H  
ATOM   1859 HG12 VAL A 125       1.584 -11.393 -20.053  1.00  0.00           H  
ATOM   1860 HG13 VAL A 125       2.501  -9.899 -19.637  1.00  0.00           H  
ATOM   1861  CG2 VAL A 125       0.909  -8.694 -17.958  1.00  0.00           C  
ATOM   1862 HG21 VAL A 125       0.105  -8.218 -17.396  1.00  0.00           H  
ATOM   1863 HG22 VAL A 125       1.551  -8.892 -17.100  1.00  0.00           H  
ATOM   1864 HG23 VAL A 125       1.526  -7.989 -18.514  1.00  0.00           H  
ATOM   1865  C   VAL A 125      -0.428 -10.124 -21.160  1.00  0.00           C  
ATOM   1866  O   VAL A 125       0.240  -9.689 -22.126  1.00  0.00           O  
ATOM   1867  N   LEU A 126      -1.055 -11.276 -21.206  1.00  0.00           N  
ATOM   1868  H   LEU A 126      -1.434 -11.702 -20.373  1.00  0.00           H  
ATOM   1869  CA  LEU A 126      -1.155 -12.005 -22.513  1.00  0.00           C  
ATOM   1870  HA  LEU A 126      -0.134 -12.047 -22.893  1.00  0.00           H  
ATOM   1871  CB  LEU A 126      -1.748 -13.508 -22.430  1.00  0.00           C  
ATOM   1872  HB2 LEU A 126      -2.784 -13.459 -22.097  1.00  0.00           H  
ATOM   1873  HB3 LEU A 126      -1.951 -13.914 -23.420  1.00  0.00           H  
ATOM   1874  CG  LEU A 126      -0.978 -14.534 -21.533  1.00  0.00           C  
ATOM   1875  HG  LEU A 126      -0.731 -14.121 -20.555  1.00  0.00           H  
ATOM   1876  CD1 LEU A 126      -1.738 -15.832 -21.313  1.00  0.00           C  
ATOM   1877 HD11 LEU A 126      -1.151 -16.483 -20.666  1.00  0.00           H  
ATOM   1878 HD12 LEU A 126      -2.661 -15.674 -20.755  1.00  0.00           H  
ATOM   1879 HD13 LEU A 126      -1.900 -16.240 -22.311  1.00  0.00           H  
ATOM   1880  CD2 LEU A 126       0.377 -14.810 -22.154  1.00  0.00           C  
ATOM   1881 HD21 LEU A 126       0.857 -15.665 -21.680  1.00  0.00           H  
ATOM   1882 HD22 LEU A 126       0.123 -15.112 -23.171  1.00  0.00           H  
ATOM   1883 HD23 LEU A 126       0.941 -13.881 -22.067  1.00  0.00           H  
ATOM   1884  C   LEU A 126      -1.879 -11.182 -23.621  1.00  0.00           C  
ATOM   1885  O   LEU A 126      -1.551 -11.275 -24.789  1.00  0.00           O  
ATOM   1886  N   LYS A 127      -2.965 -10.505 -23.318  1.00  0.00           N  
ATOM   1887  H   LYS A 127      -3.375 -10.614 -22.402  1.00  0.00           H  
ATOM   1888  CA  LYS A 127      -3.772  -9.852 -24.369  1.00  0.00           C  
ATOM   1889  HA  LYS A 127      -3.993 -10.385 -25.294  1.00  0.00           H  
ATOM   1890  CB  LYS A 127      -5.158  -9.623 -23.655  1.00  0.00           C  
ATOM   1891  HB2 LYS A 127      -5.527 -10.617 -23.398  1.00  0.00           H  
ATOM   1892  HB3 LYS A 127      -5.015  -9.223 -22.651  1.00  0.00           H  
ATOM   1893  CG  LYS A 127      -6.174  -8.775 -24.460  1.00  0.00           C  
ATOM   1894  HG2 LYS A 127      -6.959  -8.504 -23.755  1.00  0.00           H  
ATOM   1895  HG3 LYS A 127      -5.681  -7.929 -24.939  1.00  0.00           H  
ATOM   1896  CD  LYS A 127      -6.869  -9.602 -25.490  1.00  0.00           C  
ATOM   1897  HD2 LYS A 127      -6.103 -10.226 -25.953  1.00  0.00           H  
ATOM   1898  HD3 LYS A 127      -7.661 -10.289 -25.193  1.00  0.00           H  
ATOM   1899  CE  LYS A 127      -7.443  -8.575 -26.509  1.00  0.00           C  
ATOM   1900  HE2 LYS A 127      -8.381  -8.253 -26.057  1.00  0.00           H  
ATOM   1901  HE3 LYS A 127      -6.746  -7.762 -26.716  1.00  0.00           H  
ATOM   1902  NZ  LYS A 127      -7.553  -9.171 -27.898  1.00  0.00           N1+
ATOM   1903  HZ1 LYS A 127      -7.940  -8.489 -28.535  1.00  0.00           H  
ATOM   1904  HZ2 LYS A 127      -6.683  -9.557 -28.237  1.00  0.00           H  
ATOM   1905  HZ3 LYS A 127      -8.172  -9.968 -27.935  1.00  0.00           H  
ATOM   1906  C   LYS A 127      -3.086  -8.583 -24.910  1.00  0.00           C  
ATOM   1907  O   LYS A 127      -3.239  -8.299 -26.115  1.00  0.00           O  
ATOM   1908  N   ALA A 128      -2.370  -7.756 -24.109  1.00  0.00           N  
ATOM   1909  H   ALA A 128      -2.091  -8.023 -23.176  1.00  0.00           H  
ATOM   1910  CA  ALA A 128      -1.824  -6.460 -24.567  1.00  0.00           C  
ATOM   1911  HA  ALA A 128      -1.635  -6.431 -25.640  1.00  0.00           H  
ATOM   1912  CB  ALA A 128      -2.905  -5.452 -24.276  1.00  0.00           C  
ATOM   1913  HB1 ALA A 128      -2.541  -4.425 -24.308  1.00  0.00           H  
ATOM   1914  HB2 ALA A 128      -3.719  -5.520 -24.999  1.00  0.00           H  
ATOM   1915  HB3 ALA A 128      -3.375  -5.598 -23.303  1.00  0.00           H  
ATOM   1916  C   ALA A 128      -0.477  -5.998 -23.995  1.00  0.00           C  
ATOM   1917  O   ALA A 128       0.073  -4.957 -24.324  1.00  0.00           O  
ATOM   1918  N   GLY A 129       0.110  -6.799 -23.074  1.00  0.00           N  
ATOM   1919  H   GLY A 129      -0.333  -7.699 -22.953  1.00  0.00           H  
ATOM   1920  CA  GLY A 129       1.409  -6.636 -22.481  1.00  0.00           C  
ATOM   1921  HA2 GLY A 129       1.633  -5.575 -22.374  1.00  0.00           H  
ATOM   1922  HA3 GLY A 129       1.459  -7.176 -21.535  1.00  0.00           H  
ATOM   1923  C   GLY A 129       2.607  -7.313 -23.290  1.00  0.00           C  
ATOM   1924  O   GLY A 129       3.675  -7.644 -22.700  1.00  0.00           O  
ATOM   1925  N   GLY A 130       2.344  -7.625 -24.549  1.00  0.00           N  
ATOM   1926  H   GLY A 130       1.397  -7.702 -24.892  1.00  0.00           H  
ATOM   1927  CA  GLY A 130       3.332  -8.005 -25.572  1.00  0.00           C  
ATOM   1928  HA2 GLY A 130       2.866  -7.946 -26.555  1.00  0.00           H  
ATOM   1929  HA3 GLY A 130       4.036  -7.173 -25.599  1.00  0.00           H  
ATOM   1930  C   GLY A 130       3.974  -9.383 -25.463  1.00  0.00           C  
ATOM   1931  O   GLY A 130       4.623  -9.684 -26.411  1.00  0.00           O  
ATOM   1932  N   MET A 131       3.708 -10.172 -24.473  1.00  0.00           N  
ATOM   1933  H   MET A 131       3.144  -9.801 -23.722  1.00  0.00           H  
ATOM   1934  CA  MET A 131       4.338 -11.521 -24.142  1.00  0.00           C  
ATOM   1935  HA  MET A 131       5.417 -11.412 -24.263  1.00  0.00           H  
ATOM   1936  CB  MET A 131       4.006 -11.848 -22.675  1.00  0.00           C  
ATOM   1937  HB2 MET A 131       4.325 -11.067 -21.983  1.00  0.00           H  
ATOM   1938  HB3 MET A 131       2.935 -11.950 -22.507  1.00  0.00           H  
ATOM   1939  CG  MET A 131       4.571 -13.252 -22.312  1.00  0.00           C  
ATOM   1940  HG2 MET A 131       4.244 -13.978 -23.057  1.00  0.00           H  
ATOM   1941  HG3 MET A 131       5.656 -13.161 -22.341  1.00  0.00           H  
ATOM   1942  SD  MET A 131       4.063 -13.940 -20.739  1.00  0.00           S  
ATOM   1943  CE  MET A 131       4.841 -12.773 -19.616  1.00  0.00           C  
ATOM   1944  HE1 MET A 131       5.929 -12.818 -19.679  1.00  0.00           H  
ATOM   1945  HE2 MET A 131       4.531 -11.769 -19.905  1.00  0.00           H  
ATOM   1946  HE3 MET A 131       4.625 -12.983 -18.569  1.00  0.00           H  
ATOM   1947  C   MET A 131       3.815 -12.478 -25.194  1.00  0.00           C  
ATOM   1948  O   MET A 131       4.541 -13.356 -25.631  1.00  0.00           O  
ATOM   1949  N   LEU A 132       2.480 -12.543 -25.438  1.00  0.00           N  
ATOM   1950  H   LEU A 132       2.001 -11.691 -25.186  1.00  0.00           H  
ATOM   1951  CA  LEU A 132       1.891 -13.434 -26.381  1.00  0.00           C  
ATOM   1952  HA  LEU A 132       2.490 -14.344 -26.386  1.00  0.00           H  
ATOM   1953  CB  LEU A 132       0.381 -13.747 -25.998  1.00  0.00           C  
ATOM   1954  HB2 LEU A 132       0.193 -13.729 -24.924  1.00  0.00           H  
ATOM   1955  HB3 LEU A 132      -0.232 -12.944 -26.409  1.00  0.00           H  
ATOM   1956  CG  LEU A 132      -0.104 -15.101 -26.713  1.00  0.00           C  
ATOM   1957  HG  LEU A 132       0.255 -15.277 -27.727  1.00  0.00           H  
ATOM   1958  CD1 LEU A 132       0.444 -16.300 -25.984  1.00  0.00           C  
ATOM   1959 HD11 LEU A 132      -0.107 -17.117 -26.449  1.00  0.00           H  
ATOM   1960 HD12 LEU A 132       1.465 -16.509 -26.306  1.00  0.00           H  
ATOM   1961 HD13 LEU A 132       0.331 -16.370 -24.902  1.00  0.00           H  
ATOM   1962  CD2 LEU A 132      -1.584 -15.121 -26.614  1.00  0.00           C  
ATOM   1963 HD21 LEU A 132      -2.007 -16.067 -26.950  1.00  0.00           H  
ATOM   1964 HD22 LEU A 132      -1.769 -15.001 -25.547  1.00  0.00           H  
ATOM   1965 HD23 LEU A 132      -2.045 -14.313 -27.181  1.00  0.00           H  
ATOM   1966  C   LEU A 132       2.029 -13.054 -27.854  1.00  0.00           C  
ATOM   1967  O   LEU A 132       2.192 -13.847 -28.777  1.00  0.00           O  
ATOM   1968  N   GLU A 133       2.073 -11.708 -28.044  1.00  0.00           N  
ATOM   1969  H   GLU A 133       2.033 -11.135 -27.213  1.00  0.00           H  
ATOM   1970  CA  GLU A 133       2.422 -11.045 -29.316  1.00  0.00           C  
ATOM   1971  HA  GLU A 133       1.860 -11.506 -30.128  1.00  0.00           H  
ATOM   1972  CB  GLU A 133       2.039  -9.547 -29.306  1.00  0.00           C  
ATOM   1973  HB2 GLU A 133       1.159  -9.629 -28.667  1.00  0.00           H  
ATOM   1974  HB3 GLU A 133       2.840  -9.046 -28.763  1.00  0.00           H  
ATOM   1975  CG  GLU A 133       1.891  -9.054 -30.739  1.00  0.00           C  
ATOM   1976  HG2 GLU A 133       1.650  -8.019 -30.497  1.00  0.00           H  
ATOM   1977  HG3 GLU A 133       2.892  -9.148 -31.161  1.00  0.00           H  
ATOM   1978  CD  GLU A 133       0.698  -9.616 -31.408  1.00  0.00           C  
ATOM   1979  OE1 GLU A 133       0.692  -9.236 -32.630  1.00  0.00           O  
ATOM   1980  OE2 GLU A 133      -0.233 -10.153 -30.770  1.00  0.00           O  
ATOM   1981  C   GLU A 133       3.881 -11.285 -29.651  1.00  0.00           C  
ATOM   1982  O   GLU A 133       4.154 -11.444 -30.778  1.00  0.00           O  
ATOM   1983  N   ARG A 134       4.843 -11.314 -28.684  1.00  0.00           N  
ATOM   1984  H   ARG A 134       4.620 -10.927 -27.778  1.00  0.00           H  
ATOM   1985  CA  ARG A 134       6.227 -11.709 -28.905  1.00  0.00           C  
ATOM   1986  HA  ARG A 134       6.601 -11.328 -29.856  1.00  0.00           H  
ATOM   1987  CB  ARG A 134       7.184 -11.144 -27.871  1.00  0.00           C  
ATOM   1988  HB2 ARG A 134       7.035 -10.065 -27.839  1.00  0.00           H  
ATOM   1989  HB3 ARG A 134       6.916 -11.456 -26.861  1.00  0.00           H  
ATOM   1990  CG  ARG A 134       8.561 -11.594 -28.133  1.00  0.00           C  
ATOM   1991  HG2 ARG A 134       8.620 -12.668 -27.955  1.00  0.00           H  
ATOM   1992  HG3 ARG A 134       8.878 -11.306 -29.135  1.00  0.00           H  
ATOM   1993  CD  ARG A 134       9.489 -11.116 -26.974  1.00  0.00           C  
ATOM   1994  HD2 ARG A 134      10.535 -11.335 -27.189  1.00  0.00           H  
ATOM   1995  HD3 ARG A 134       9.445 -10.031 -27.082  1.00  0.00           H  
ATOM   1996  NE  ARG A 134       9.079 -11.502 -25.631  1.00  0.00           N  
ATOM   1997  HE  ARG A 134       8.982 -12.506 -25.664  1.00  0.00           H  
ATOM   1998  CZ  ARG A 134       8.729 -10.749 -24.625  1.00  0.00           C  
ATOM   1999  NH1 ARG A 134       8.012 -11.253 -23.723  1.00  0.00           N  
ATOM   2000 HH11 ARG A 134       7.995 -12.260 -23.644  1.00  0.00           H  
ATOM   2001 HH12 ARG A 134       7.642 -10.728 -22.943  1.00  0.00           H  
ATOM   2002  NH2 ARG A 134       9.121  -9.525 -24.569  1.00  0.00           N  
ATOM   2003 HH21 ARG A 134       9.808  -9.160 -25.214  1.00  0.00           H  
ATOM   2004 HH22 ARG A 134       8.825  -8.849 -23.880  1.00  0.00           H  
ATOM   2005  C   ARG A 134       6.177 -13.242 -29.124  1.00  0.00           C  
ATOM   2006  O   ARG A 134       6.798 -13.719 -30.043  1.00  0.00           O  
ATOM   2007  N   GLY A 135       5.444 -13.941 -28.266  1.00  0.00           N  
ATOM   2008  H   GLY A 135       5.035 -13.458 -27.479  1.00  0.00           H  
ATOM   2009  CA  GLY A 135       5.243 -15.365 -28.370  1.00  0.00           C  
ATOM   2010  HA2 GLY A 135       4.215 -15.697 -28.227  1.00  0.00           H  
ATOM   2011  HA3 GLY A 135       5.506 -15.791 -29.339  1.00  0.00           H  
ATOM   2012  C   GLY A 135       5.989 -16.096 -27.325  1.00  0.00           C  
ATOM   2013  O   GLY A 135       5.893 -17.352 -27.295  1.00  0.00           O  
ATOM   2014  N   THR A 136       6.699 -15.368 -26.481  1.00  0.00           N  
ATOM   2015  H   THR A 136       6.466 -14.389 -26.400  1.00  0.00           H  
ATOM   2016  CA  THR A 136       7.624 -15.864 -25.483  1.00  0.00           C  
ATOM   2017  HA  THR A 136       7.391 -16.919 -25.341  1.00  0.00           H  
ATOM   2018  CB  THR A 136       9.058 -15.777 -26.003  1.00  0.00           C  
ATOM   2019  HB  THR A 136       9.754 -16.206 -25.281  1.00  0.00           H  
ATOM   2020  CG2 THR A 136       9.255 -16.411 -27.405  1.00  0.00           C  
ATOM   2021 HG21 THR A 136       8.887 -17.436 -27.448  1.00  0.00           H  
ATOM   2022 HG22 THR A 136       8.885 -15.830 -28.250  1.00  0.00           H  
ATOM   2023 HG23 THR A 136      10.324 -16.473 -27.607  1.00  0.00           H  
ATOM   2024  OG1 THR A 136       9.452 -14.403 -26.190  1.00  0.00           O  
ATOM   2025  HG1 THR A 136      10.364 -14.468 -26.482  1.00  0.00           H  
ATOM   2026  C   THR A 136       7.527 -15.162 -24.128  1.00  0.00           C  
ATOM   2027  O   THR A 136       7.257 -13.928 -24.196  1.00  0.00           O  
ATOM   2028  N   GLY A 137       7.781 -15.923 -22.994  1.00  0.00           N  
ATOM   2029  H   GLY A 137       8.114 -16.852 -23.207  1.00  0.00           H  
ATOM   2030  CA  GLY A 137       7.684 -15.325 -21.625  1.00  0.00           C  
ATOM   2031  HA2 GLY A 137       8.451 -14.562 -21.490  1.00  0.00           H  
ATOM   2032  HA3 GLY A 137       6.695 -14.874 -21.550  1.00  0.00           H  
ATOM   2033  C   GLY A 137       7.706 -16.397 -20.520  1.00  0.00           C  
ATOM   2034  O   GLY A 137       7.582 -17.605 -20.666  1.00  0.00           O  
ATOM   2035  N   ARG A 138       7.738 -15.980 -19.229  1.00  0.00           N  
ATOM   2036  H   ARG A 138       7.678 -14.977 -19.130  1.00  0.00           H  
ATOM   2037  CA  ARG A 138       7.568 -16.795 -18.047  1.00  0.00           C  
ATOM   2038  HA  ARG A 138       7.201 -17.737 -18.454  1.00  0.00           H  
ATOM   2039  CB  ARG A 138       8.917 -17.054 -17.285  1.00  0.00           C  
ATOM   2040  HB2 ARG A 138       9.296 -16.076 -16.986  1.00  0.00           H  
ATOM   2041  HB3 ARG A 138       8.688 -17.698 -16.435  1.00  0.00           H  
ATOM   2042  CG  ARG A 138      10.096 -17.672 -18.148  1.00  0.00           C  
ATOM   2043  HG2 ARG A 138      10.092 -17.334 -19.185  1.00  0.00           H  
ATOM   2044  HG3 ARG A 138      11.052 -17.478 -17.663  1.00  0.00           H  
ATOM   2045  CD  ARG A 138       9.690 -19.129 -18.202  1.00  0.00           C  
ATOM   2046  HD2 ARG A 138       9.639 -19.668 -17.256  1.00  0.00           H  
ATOM   2047  HD3 ARG A 138       8.679 -19.202 -18.604  1.00  0.00           H  
ATOM   2048  NE  ARG A 138      10.632 -19.826 -19.087  1.00  0.00           N  
ATOM   2049  HE  ARG A 138      11.426 -20.272 -18.651  1.00  0.00           H  
ATOM   2050  CZ  ARG A 138      10.758 -19.843 -20.408  1.00  0.00           C  
ATOM   2051  NH1 ARG A 138       9.792 -19.391 -21.182  1.00  0.00           N  
ATOM   2052 HH11 ARG A 138       8.935 -19.030 -20.789  1.00  0.00           H  
ATOM   2053 HH12 ARG A 138      10.009 -19.155 -22.140  1.00  0.00           H  
ATOM   2054  NH2 ARG A 138      11.881 -20.261 -20.865  1.00  0.00           N  
ATOM   2055 HH21 ARG A 138      12.636 -20.454 -20.222  1.00  0.00           H  
ATOM   2056 HH22 ARG A 138      12.017 -20.501 -21.836  1.00  0.00           H  
ATOM   2057  C   ARG A 138       6.546 -16.216 -17.064  1.00  0.00           C  
ATOM   2058  O   ARG A 138       6.710 -15.025 -16.804  1.00  0.00           O  
ATOM   2059  N   ILE A 139       5.724 -17.039 -16.484  1.00  0.00           N  
ATOM   2060  H   ILE A 139       5.789 -18.005 -16.768  1.00  0.00           H  
ATOM   2061  CA  ILE A 139       4.672 -16.595 -15.511  1.00  0.00           C  
ATOM   2062  HA  ILE A 139       5.066 -15.664 -15.104  1.00  0.00           H  
ATOM   2063  CB  ILE A 139       3.255 -16.414 -16.221  1.00  0.00           C  
ATOM   2064  HB  ILE A 139       3.117 -17.466 -16.469  1.00  0.00           H  
ATOM   2065  CG2 ILE A 139       2.124 -16.126 -15.312  1.00  0.00           C  
ATOM   2066 HG21 ILE A 139       1.190 -16.181 -15.873  1.00  0.00           H  
ATOM   2067 HG22 ILE A 139       2.076 -16.722 -14.401  1.00  0.00           H  
ATOM   2068 HG23 ILE A 139       2.385 -15.084 -15.128  1.00  0.00           H  
ATOM   2069  CG1 ILE A 139       3.150 -15.607 -17.541  1.00  0.00           C  
ATOM   2070 HG12 ILE A 139       3.115 -14.523 -17.442  1.00  0.00           H  
ATOM   2071 HG13 ILE A 139       4.080 -15.752 -18.091  1.00  0.00           H  
ATOM   2072  CD1 ILE A 139       2.033 -16.110 -18.496  1.00  0.00           C  
ATOM   2073 HD11 ILE A 139       2.298 -15.647 -19.446  1.00  0.00           H  
ATOM   2074 HD12 ILE A 139       2.242 -17.163 -18.685  1.00  0.00           H  
ATOM   2075 HD13 ILE A 139       1.030 -15.857 -18.152  1.00  0.00           H  
ATOM   2076  C   ILE A 139       4.629 -17.410 -14.233  1.00  0.00           C  
ATOM   2077  O   ILE A 139       4.538 -18.636 -14.235  1.00  0.00           O  
ATOM   2078  N   VAL A 140       4.770 -16.713 -13.054  1.00  0.00           N  
ATOM   2079  H   VAL A 140       4.837 -15.708 -13.130  1.00  0.00           H  
ATOM   2080  CA  VAL A 140       4.874 -17.267 -11.746  1.00  0.00           C  
ATOM   2081  HA  VAL A 140       4.628 -18.321 -11.875  1.00  0.00           H  
ATOM   2082  CB  VAL A 140       6.330 -17.262 -11.136  1.00  0.00           C  
ATOM   2083  HB  VAL A 140       6.570 -16.336 -10.613  1.00  0.00           H  
ATOM   2084  CG1 VAL A 140       6.422 -18.435 -10.098  1.00  0.00           C  
ATOM   2085 HG11 VAL A 140       6.263 -19.361 -10.652  1.00  0.00           H  
ATOM   2086 HG12 VAL A 140       7.404 -18.477  -9.627  1.00  0.00           H  
ATOM   2087 HG13 VAL A 140       5.706 -18.269  -9.294  1.00  0.00           H  
ATOM   2088  CG2 VAL A 140       7.412 -17.440 -12.106  1.00  0.00           C  
ATOM   2089 HG21 VAL A 140       7.498 -16.494 -12.640  1.00  0.00           H  
ATOM   2090 HG22 VAL A 140       8.333 -17.817 -11.661  1.00  0.00           H  
ATOM   2091 HG23 VAL A 140       7.136 -18.257 -12.774  1.00  0.00           H  
ATOM   2092  C   VAL A 140       3.866 -16.644 -10.791  1.00  0.00           C  
ATOM   2093  O   VAL A 140       4.018 -15.468 -10.319  1.00  0.00           O  
ATOM   2094  N   ASN A 141       2.929 -17.444 -10.339  1.00  0.00           N  
ATOM   2095  H   ASN A 141       2.983 -18.408 -10.635  1.00  0.00           H  
ATOM   2096  CA  ASN A 141       1.938 -17.012  -9.374  1.00  0.00           C  
ATOM   2097  HA  ASN A 141       1.699 -15.955  -9.492  1.00  0.00           H  
ATOM   2098  CB  ASN A 141       0.651 -17.753  -9.698  1.00  0.00           C  
ATOM   2099  HB2 ASN A 141       0.780 -18.812  -9.480  1.00  0.00           H  
ATOM   2100  HB3 ASN A 141      -0.156 -17.422  -9.044  1.00  0.00           H  
ATOM   2101  CG  ASN A 141       0.329 -17.541 -11.206  1.00  0.00           C  
ATOM   2102  OD1 ASN A 141       0.315 -16.393 -11.616  1.00  0.00           O  
ATOM   2103  ND2 ASN A 141       0.156 -18.522 -12.055  1.00  0.00           N  
ATOM   2104 HD21 ASN A 141      -0.098 -18.187 -12.974  1.00  0.00           H  
ATOM   2105 HD22 ASN A 141       0.139 -19.499 -11.798  1.00  0.00           H  
ATOM   2106  C   ASN A 141       2.474 -17.363  -7.963  1.00  0.00           C  
ATOM   2107  O   ASN A 141       2.825 -18.547  -7.765  1.00  0.00           O  
ATOM   2108  N   ILE A 142       2.411 -16.496  -6.959  1.00  0.00           N  
ATOM   2109  H   ILE A 142       2.212 -15.517  -7.104  1.00  0.00           H  
ATOM   2110  CA  ILE A 142       2.950 -16.844  -5.638  1.00  0.00           C  
ATOM   2111  HA  ILE A 142       3.677 -17.657  -5.624  1.00  0.00           H  
ATOM   2112  CB  ILE A 142       3.538 -15.609  -4.906  1.00  0.00           C  
ATOM   2113  HB  ILE A 142       2.705 -14.905  -4.876  1.00  0.00           H  
ATOM   2114  CG2 ILE A 142       3.932 -16.006  -3.439  1.00  0.00           C  
ATOM   2115 HG21 ILE A 142       3.120 -16.450  -2.864  1.00  0.00           H  
ATOM   2116 HG22 ILE A 142       4.619 -16.846  -3.541  1.00  0.00           H  
ATOM   2117 HG23 ILE A 142       4.456 -15.176  -2.964  1.00  0.00           H  
ATOM   2118  CG1 ILE A 142       4.665 -14.862  -5.626  1.00  0.00           C  
ATOM   2119 HG12 ILE A 142       4.208 -14.512  -6.551  1.00  0.00           H  
ATOM   2120 HG13 ILE A 142       5.019 -14.078  -4.956  1.00  0.00           H  
ATOM   2121  CD1 ILE A 142       5.867 -15.700  -6.075  1.00  0.00           C  
ATOM   2122 HD11 ILE A 142       5.495 -16.543  -6.658  1.00  0.00           H  
ATOM   2123 HD12 ILE A 142       6.548 -15.053  -6.627  1.00  0.00           H  
ATOM   2124 HD13 ILE A 142       6.400 -16.139  -5.231  1.00  0.00           H  
ATOM   2125  C   ILE A 142       1.766 -17.394  -4.854  1.00  0.00           C  
ATOM   2126  O   ILE A 142       0.812 -16.727  -4.391  1.00  0.00           O  
ATOM   2127  N   ALA A 143       1.569 -18.727  -4.799  1.00  0.00           N  
ATOM   2128  H   ALA A 143       2.285 -19.386  -5.074  1.00  0.00           H  
ATOM   2129  CA  ALA A 143       0.386 -19.432  -4.249  1.00  0.00           C  
ATOM   2130  HA  ALA A 143      -0.553 -18.990  -4.581  1.00  0.00           H  
ATOM   2131  CB  ALA A 143       0.212 -20.835  -4.906  1.00  0.00           C  
ATOM   2132  HB1 ALA A 143       0.208 -20.636  -5.978  1.00  0.00           H  
ATOM   2133  HB2 ALA A 143       1.006 -21.527  -4.625  1.00  0.00           H  
ATOM   2134  HB3 ALA A 143      -0.803 -21.159  -4.677  1.00  0.00           H  
ATOM   2135  C   ALA A 143       0.397 -19.549  -2.669  1.00  0.00           C  
ATOM   2136  O   ALA A 143       0.532 -18.568  -1.952  1.00  0.00           O  
ATOM   2137  N   SER A 144      -0.048 -20.680  -2.036  1.00  0.00           N  
ATOM   2138  H   SER A 144      -0.241 -21.470  -2.635  1.00  0.00           H  
ATOM   2139  CA  SER A 144      -0.079 -20.869  -0.573  1.00  0.00           C  
ATOM   2140  HA  SER A 144       0.712 -20.340  -0.041  1.00  0.00           H  
ATOM   2141  CB  SER A 144      -1.438 -20.379   0.025  1.00  0.00           C  
ATOM   2142  HB2 SER A 144      -1.624 -19.367  -0.334  1.00  0.00           H  
ATOM   2143  HB3 SER A 144      -2.268 -20.997  -0.320  1.00  0.00           H  
ATOM   2144  OG  SER A 144      -1.498 -20.453   1.441  1.00  0.00           O  
ATOM   2145  HG  SER A 144      -1.465 -19.552   1.768  1.00  0.00           H  
ATOM   2146  C   SER A 144       0.011 -22.428  -0.281  1.00  0.00           C  
ATOM   2147  O   SER A 144      -0.202 -23.219  -1.248  1.00  0.00           O  
ATOM   2148  N   THR A 145       0.197 -22.826   0.997  1.00  0.00           N  
ATOM   2149  H   THR A 145       0.227 -22.158   1.754  1.00  0.00           H  
ATOM   2150  CA  THR A 145      -0.123 -24.132   1.490  1.00  0.00           C  
ATOM   2151  HA  THR A 145       0.494 -24.930   1.076  1.00  0.00           H  
ATOM   2152  CB  THR A 145       0.184 -24.241   3.040  1.00  0.00           C  
ATOM   2153  HB  THR A 145      -0.263 -25.189   3.342  1.00  0.00           H  
ATOM   2154  CG2 THR A 145       1.634 -24.483   3.353  1.00  0.00           C  
ATOM   2155 HG21 THR A 145       2.291 -24.011   2.621  1.00  0.00           H  
ATOM   2156 HG22 THR A 145       1.849 -24.114   4.355  1.00  0.00           H  
ATOM   2157 HG23 THR A 145       1.857 -25.547   3.428  1.00  0.00           H  
ATOM   2158  OG1 THR A 145      -0.315 -23.205   3.700  1.00  0.00           O  
ATOM   2159  HG1 THR A 145      -0.345 -23.491   4.616  1.00  0.00           H  
ATOM   2160  C   THR A 145      -1.641 -24.412   1.304  1.00  0.00           C  
ATOM   2161  O   THR A 145      -2.039 -25.486   0.855  1.00  0.00           O  
ATOM   2162  N   GLY A 146      -2.428 -23.413   1.488  1.00  0.00           N  
ATOM   2163  H   GLY A 146      -1.917 -22.549   1.597  1.00  0.00           H  
ATOM   2164  CA  GLY A 146      -3.880 -23.227   1.092  1.00  0.00           C  
ATOM   2165  HA2 GLY A 146      -4.520 -23.887   1.677  1.00  0.00           H  
ATOM   2166  HA3 GLY A 146      -4.089 -22.179   1.312  1.00  0.00           H  
ATOM   2167  C   GLY A 146      -4.194 -23.397  -0.417  1.00  0.00           C  
ATOM   2168  O   GLY A 146      -5.372 -23.359  -0.838  1.00  0.00           O  
ATOM   2169  N   GLY A 147      -3.169 -23.756  -1.241  1.00  0.00           N  
ATOM   2170  H   GLY A 147      -2.236 -23.809  -0.860  1.00  0.00           H  
ATOM   2171  CA  GLY A 147      -3.450 -24.206  -2.610  1.00  0.00           C  
ATOM   2172  HA2 GLY A 147      -4.311 -23.690  -3.034  1.00  0.00           H  
ATOM   2173  HA3 GLY A 147      -2.503 -23.987  -3.103  1.00  0.00           H  
ATOM   2174  C   GLY A 147      -3.585 -25.721  -2.678  1.00  0.00           C  
ATOM   2175  O   GLY A 147      -4.013 -26.195  -3.741  1.00  0.00           O  
ATOM   2176  N   LYS A 148      -3.202 -26.493  -1.605  1.00  0.00           N  
ATOM   2177  H   LYS A 148      -3.036 -25.968  -0.759  1.00  0.00           H  
ATOM   2178  CA  LYS A 148      -3.141 -27.970  -1.644  1.00  0.00           C  
ATOM   2179  HA  LYS A 148      -3.833 -28.284  -2.425  1.00  0.00           H  
ATOM   2180  CB  LYS A 148      -1.663 -28.386  -1.946  1.00  0.00           C  
ATOM   2181  HB2 LYS A 148      -1.037 -27.643  -1.452  1.00  0.00           H  
ATOM   2182  HB3 LYS A 148      -1.464 -29.407  -1.619  1.00  0.00           H  
ATOM   2183  CG  LYS A 148      -1.391 -28.492  -3.463  1.00  0.00           C  
ATOM   2184  HG2 LYS A 148      -2.104 -29.177  -3.924  1.00  0.00           H  
ATOM   2185  HG3 LYS A 148      -1.385 -27.476  -3.858  1.00  0.00           H  
ATOM   2186  CD  LYS A 148      -0.021 -29.047  -3.940  1.00  0.00           C  
ATOM   2187  HD2 LYS A 148       0.196 -29.999  -3.458  1.00  0.00           H  
ATOM   2188  HD3 LYS A 148      -0.076 -29.306  -4.998  1.00  0.00           H  
ATOM   2189  CE  LYS A 148       1.135 -28.048  -3.669  1.00  0.00           C  
ATOM   2190  HE2 LYS A 148       0.965 -27.136  -4.242  1.00  0.00           H  
ATOM   2191  HE3 LYS A 148       1.229 -27.721  -2.634  1.00  0.00           H  
ATOM   2192  NZ  LYS A 148       2.434 -28.704  -4.024  1.00  0.00           N1+
ATOM   2193  HZ1 LYS A 148       3.168 -28.480  -3.369  1.00  0.00           H  
ATOM   2194  HZ2 LYS A 148       2.390 -29.711  -3.956  1.00  0.00           H  
ATOM   2195  HZ3 LYS A 148       2.746 -28.532  -4.970  1.00  0.00           H  
ATOM   2196  C   LYS A 148      -3.676 -28.567  -0.311  1.00  0.00           C  
ATOM   2197  O   LYS A 148      -4.483 -29.470  -0.313  1.00  0.00           O  
ATOM   2198  N   GLN A 149      -3.164 -28.022   0.766  1.00  0.00           N  
ATOM   2199  H   GLN A 149      -2.445 -27.345   0.554  1.00  0.00           H  
ATOM   2200  CA  GLN A 149      -3.842 -28.049   2.037  1.00  0.00           C  
ATOM   2201  HA  GLN A 149      -4.185 -29.046   2.314  1.00  0.00           H  
ATOM   2202  CB  GLN A 149      -2.934 -27.733   3.254  1.00  0.00           C  
ATOM   2203  HB2 GLN A 149      -2.390 -26.800   3.098  1.00  0.00           H  
ATOM   2204  HB3 GLN A 149      -3.560 -27.701   4.145  1.00  0.00           H  
ATOM   2205  CG  GLN A 149      -1.685 -28.720   3.522  1.00  0.00           C  
ATOM   2206  HG2 GLN A 149      -1.978 -29.637   4.032  1.00  0.00           H  
ATOM   2207  HG3 GLN A 149      -1.215 -29.084   2.609  1.00  0.00           H  
ATOM   2208  CD  GLN A 149      -0.559 -28.049   4.318  1.00  0.00           C  
ATOM   2209  OE1 GLN A 149       0.564 -27.864   3.846  1.00  0.00           O  
ATOM   2210  NE2 GLN A 149      -0.944 -27.378   5.405  1.00  0.00           N  
ATOM   2211 HE21 GLN A 149      -1.864 -27.586   5.766  1.00  0.00           H  
ATOM   2212 HE22 GLN A 149      -0.223 -26.868   5.895  1.00  0.00           H  
ATOM   2213  C   GLN A 149      -5.123 -27.146   2.018  1.00  0.00           C  
ATOM   2214  O   GLN A 149      -5.185 -26.181   1.334  1.00  0.00           O  
ATOM   2215  N   GLY A 150      -6.151 -27.512   2.799  1.00  0.00           N  
ATOM   2216  H   GLY A 150      -6.138 -28.426   3.226  1.00  0.00           H  
ATOM   2217  CA  GLY A 150      -7.073 -26.514   3.353  1.00  0.00           C  
ATOM   2218  HA2 GLY A 150      -7.248 -25.653   2.708  1.00  0.00           H  
ATOM   2219  HA3 GLY A 150      -8.046 -26.997   3.443  1.00  0.00           H  
ATOM   2220  C   GLY A 150      -6.510 -25.940   4.678  1.00  0.00           C  
ATOM   2221  O   GLY A 150      -6.302 -26.645   5.651  1.00  0.00           O  
ATOM   2222  N   VAL A 151      -6.313 -24.641   4.762  1.00  0.00           N  
ATOM   2223  H   VAL A 151      -6.703 -24.093   4.010  1.00  0.00           H  
ATOM   2224  CA  VAL A 151      -5.992 -23.985   6.077  1.00  0.00           C  
ATOM   2225  HA  VAL A 151      -5.249 -24.506   6.680  1.00  0.00           H  
ATOM   2226  CB  VAL A 151      -5.477 -22.547   5.755  1.00  0.00           C  
ATOM   2227  HB  VAL A 151      -6.212 -22.000   5.164  1.00  0.00           H  
ATOM   2228  CG1 VAL A 151      -5.197 -21.752   7.009  1.00  0.00           C  
ATOM   2229 HG11 VAL A 151      -4.943 -20.730   6.724  1.00  0.00           H  
ATOM   2230 HG12 VAL A 151      -6.128 -21.698   7.574  1.00  0.00           H  
ATOM   2231 HG13 VAL A 151      -4.423 -22.223   7.615  1.00  0.00           H  
ATOM   2232  CG2 VAL A 151      -4.170 -22.683   4.910  1.00  0.00           C  
ATOM   2233 HG21 VAL A 151      -3.837 -21.738   4.481  1.00  0.00           H  
ATOM   2234 HG22 VAL A 151      -3.458 -23.007   5.671  1.00  0.00           H  
ATOM   2235 HG23 VAL A 151      -4.319 -23.441   4.142  1.00  0.00           H  
ATOM   2236  C   VAL A 151      -7.328 -23.930   6.859  1.00  0.00           C  
ATOM   2237  O   VAL A 151      -8.222 -23.299   6.258  1.00  0.00           O  
ATOM   2238  N   VAL A 152      -7.438 -24.588   8.021  1.00  0.00           N  
ATOM   2239  H   VAL A 152      -6.597 -25.034   8.361  1.00  0.00           H  
ATOM   2240  CA  VAL A 152      -8.731 -24.727   8.783  1.00  0.00           C  
ATOM   2241  HA  VAL A 152      -9.405 -25.076   8.000  1.00  0.00           H  
ATOM   2242  CB  VAL A 152      -8.653 -25.956   9.824  1.00  0.00           C  
ATOM   2243  HB  VAL A 152      -8.235 -26.847   9.355  1.00  0.00           H  
ATOM   2244  CG1 VAL A 152      -7.683 -25.616  10.899  1.00  0.00           C  
ATOM   2245 HG11 VAL A 152      -7.709 -26.349  11.706  1.00  0.00           H  
ATOM   2246 HG12 VAL A 152      -6.686 -25.631  10.459  1.00  0.00           H  
ATOM   2247 HG13 VAL A 152      -7.852 -24.618  11.305  1.00  0.00           H  
ATOM   2248  CG2 VAL A 152     -10.036 -26.363  10.405  1.00  0.00           C  
ATOM   2249 HG21 VAL A 152     -10.714 -26.360   9.553  1.00  0.00           H  
ATOM   2250 HG22 VAL A 152      -9.991 -27.318  10.929  1.00  0.00           H  
ATOM   2251 HG23 VAL A 152     -10.247 -25.569  11.123  1.00  0.00           H  
ATOM   2252  C   VAL A 152      -9.080 -23.380   9.511  1.00  0.00           C  
ATOM   2253  O   VAL A 152      -8.243 -22.568   9.788  1.00  0.00           O  
ATOM   2254  N   HIE A 153     -10.306 -23.037   9.367  1.00  0.00           N  
ATOM   2255  H   HIE A 153     -10.985 -23.719   9.058  1.00  0.00           H  
ATOM   2256  CA  HIE A 153     -10.903 -21.719   9.680  1.00  0.00           C  
ATOM   2257  HA  HIE A 153     -11.919 -21.755   9.287  1.00  0.00           H  
ATOM   2258  CB  HIE A 153     -10.870 -21.369  11.206  1.00  0.00           C  
ATOM   2259  HB2 HIE A 153      -9.812 -21.315  11.465  1.00  0.00           H  
ATOM   2260  HB3 HIE A 153     -11.166 -20.323  11.285  1.00  0.00           H  
ATOM   2261  CG  HIE A 153     -11.595 -22.264  12.159  1.00  0.00           C  
ATOM   2262  ND1 HIE A 153     -11.492 -22.267  13.528  1.00  0.00           N  
ATOM   2263  CE1 HIE A 153     -12.534 -23.003  13.991  1.00  0.00           C  
ATOM   2264  HE1 HIE A 153     -12.777 -23.181  15.028  1.00  0.00           H  
ATOM   2265  NE2 HIE A 153     -13.229 -23.515  12.968  1.00  0.00           N  
ATOM   2266  HE2 HIE A 153     -13.975 -24.178  13.120  1.00  0.00           H  
ATOM   2267  CD2 HIE A 153     -12.693 -23.017  11.802  1.00  0.00           C  
ATOM   2268  HD2 HIE A 153     -13.137 -22.921  10.823  1.00  0.00           H  
ATOM   2269  C   HIE A 153     -10.351 -20.578   8.811  1.00  0.00           C  
ATOM   2270  O   HIE A 153     -10.389 -19.395   9.116  1.00  0.00           O  
ATOM   2271  N   ALA A 154      -9.877 -20.920   7.598  1.00  0.00           N  
ATOM   2272  H   ALA A 154      -9.892 -21.903   7.365  1.00  0.00           H  
ATOM   2273  CA  ALA A 154      -9.589 -19.982   6.534  1.00  0.00           C  
ATOM   2274  HA  ALA A 154     -10.186 -19.100   6.769  1.00  0.00           H  
ATOM   2275  CB  ALA A 154      -8.129 -19.643   6.556  1.00  0.00           C  
ATOM   2276  HB1 ALA A 154      -7.805 -19.104   7.446  1.00  0.00           H  
ATOM   2277  HB2 ALA A 154      -7.552 -20.564   6.468  1.00  0.00           H  
ATOM   2278  HB3 ALA A 154      -7.977 -18.942   5.735  1.00  0.00           H  
ATOM   2279  C   ALA A 154     -10.057 -20.566   5.183  1.00  0.00           C  
ATOM   2280  O   ALA A 154      -9.343 -20.814   4.218  1.00  0.00           O  
ATOM   2281  N   ALA A 155     -11.338 -20.819   5.102  1.00  0.00           N  
ATOM   2282  H   ALA A 155     -11.902 -20.599   5.911  1.00  0.00           H  
ATOM   2283  CA  ALA A 155     -12.004 -21.427   3.978  1.00  0.00           C  
ATOM   2284  HA  ALA A 155     -11.517 -22.364   3.702  1.00  0.00           H  
ATOM   2285  CB  ALA A 155     -13.433 -21.889   4.327  1.00  0.00           C  
ATOM   2286  HB1 ALA A 155     -13.858 -22.459   3.502  1.00  0.00           H  
ATOM   2287  HB2 ALA A 155     -13.461 -22.421   5.277  1.00  0.00           H  
ATOM   2288  HB3 ALA A 155     -14.077 -21.015   4.427  1.00  0.00           H  
ATOM   2289  C   ALA A 155     -12.022 -20.663   2.618  1.00  0.00           C  
ATOM   2290  O   ALA A 155     -11.696 -21.351   1.650  1.00  0.00           O  
ATOM   2291  N   PRO A 156     -12.213 -19.339   2.615  1.00  0.00           N  
ATOM   2292  CD  PRO A 156     -12.580 -18.369   3.654  1.00  0.00           C  
ATOM   2293  HD2 PRO A 156     -11.776 -18.378   4.391  1.00  0.00           H  
ATOM   2294  HD3 PRO A 156     -13.477 -18.744   4.148  1.00  0.00           H  
ATOM   2295  CG  PRO A 156     -12.756 -16.996   3.005  1.00  0.00           C  
ATOM   2296  HG2 PRO A 156     -11.793 -16.498   3.110  1.00  0.00           H  
ATOM   2297  HG3 PRO A 156     -13.619 -16.423   3.341  1.00  0.00           H  
ATOM   2298  CB  PRO A 156     -12.850 -17.338   1.498  1.00  0.00           C  
ATOM   2299  HB2 PRO A 156     -12.259 -16.686   0.856  1.00  0.00           H  
ATOM   2300  HB3 PRO A 156     -13.832 -17.260   1.033  1.00  0.00           H  
ATOM   2301  CA  PRO A 156     -12.194 -18.681   1.308  1.00  0.00           C  
ATOM   2302  HA  PRO A 156     -12.870 -19.192   0.621  1.00  0.00           H  
ATOM   2303  C   PRO A 156     -10.762 -18.514   0.731  1.00  0.00           C  
ATOM   2304  O   PRO A 156     -10.649 -18.483  -0.424  1.00  0.00           O  
ATOM   2305  N   TYR A 157      -9.833 -18.217   1.626  1.00  0.00           N  
ATOM   2306  H   TYR A 157     -10.143 -18.225   2.587  1.00  0.00           H  
ATOM   2307  CA  TYR A 157      -8.421 -18.106   1.322  1.00  0.00           C  
ATOM   2308  HA  TYR A 157      -8.155 -17.283   0.659  1.00  0.00           H  
ATOM   2309  CB  TYR A 157      -7.660 -17.769   2.639  1.00  0.00           C  
ATOM   2310  HB2 TYR A 157      -8.077 -16.818   2.969  1.00  0.00           H  
ATOM   2311  HB3 TYR A 157      -7.828 -18.556   3.374  1.00  0.00           H  
ATOM   2312  CG  TYR A 157      -6.183 -17.707   2.338  1.00  0.00           C  
ATOM   2313  CD1 TYR A 157      -5.642 -16.654   1.574  1.00  0.00           C  
ATOM   2314  HD1 TYR A 157      -6.271 -15.873   1.173  1.00  0.00           H  
ATOM   2315  CE1 TYR A 157      -4.229 -16.609   1.274  1.00  0.00           C  
ATOM   2316  HE1 TYR A 157      -3.838 -15.864   0.596  1.00  0.00           H  
ATOM   2317  CZ  TYR A 157      -3.432 -17.621   1.771  1.00  0.00           C  
ATOM   2318  OH  TYR A 157      -2.113 -17.628   1.383  1.00  0.00           O  
ATOM   2319  HH  TYR A 157      -1.710 -16.770   1.530  1.00  0.00           H  
ATOM   2320  CE2 TYR A 157      -3.890 -18.598   2.594  1.00  0.00           C  
ATOM   2321  HE2 TYR A 157      -3.202 -19.282   3.068  1.00  0.00           H  
ATOM   2322  CD2 TYR A 157      -5.314 -18.737   2.766  1.00  0.00           C  
ATOM   2323  HD2 TYR A 157      -5.671 -19.540   3.393  1.00  0.00           H  
ATOM   2324  C   TYR A 157      -7.926 -19.447   0.721  1.00  0.00           C  
ATOM   2325  O   TYR A 157      -7.294 -19.420  -0.321  1.00  0.00           O  
ATOM   2326  N   SER A 158      -8.291 -20.591   1.313  1.00  0.00           N  
ATOM   2327  H   SER A 158      -8.596 -20.589   2.276  1.00  0.00           H  
ATOM   2328  CA  SER A 158      -7.940 -21.930   0.769  1.00  0.00           C  
ATOM   2329  HA  SER A 158      -6.884 -21.778   0.547  1.00  0.00           H  
ATOM   2330  CB  SER A 158      -8.184 -23.051   1.814  1.00  0.00           C  
ATOM   2331  HB2 SER A 158      -9.223 -23.187   2.112  1.00  0.00           H  
ATOM   2332  HB3 SER A 158      -7.908 -24.023   1.406  1.00  0.00           H  
ATOM   2333  OG  SER A 158      -7.562 -22.768   3.136  1.00  0.00           O  
ATOM   2334  HG  SER A 158      -8.144 -22.319   3.755  1.00  0.00           H  
ATOM   2335  C   SER A 158      -8.696 -22.148  -0.541  1.00  0.00           C  
ATOM   2336  O   SER A 158      -8.077 -22.591  -1.456  1.00  0.00           O  
ATOM   2337  N   ALA A 159      -9.967 -21.762  -0.691  1.00  0.00           N  
ATOM   2338  H   ALA A 159     -10.474 -21.361   0.083  1.00  0.00           H  
ATOM   2339  CA  ALA A 159     -10.634 -22.032  -1.961  1.00  0.00           C  
ATOM   2340  HA  ALA A 159     -10.579 -23.095  -2.197  1.00  0.00           H  
ATOM   2341  CB  ALA A 159     -12.142 -21.862  -1.683  1.00  0.00           C  
ATOM   2342  HB1 ALA A 159     -12.438 -20.831  -1.875  1.00  0.00           H  
ATOM   2343  HB2 ALA A 159     -12.667 -22.547  -2.348  1.00  0.00           H  
ATOM   2344  HB3 ALA A 159     -12.366 -22.177  -0.664  1.00  0.00           H  
ATOM   2345  C   ALA A 159     -10.152 -21.239  -3.183  1.00  0.00           C  
ATOM   2346  O   ALA A 159     -10.054 -21.715  -4.317  1.00  0.00           O  
ATOM   2347  N   SER A 160      -9.765 -19.995  -2.938  1.00  0.00           N  
ATOM   2348  H   SER A 160      -9.854 -19.837  -1.945  1.00  0.00           H  
ATOM   2349  CA  SER A 160      -9.229 -19.071  -3.936  1.00  0.00           C  
ATOM   2350  HA  SER A 160      -9.850 -19.233  -4.816  1.00  0.00           H  
ATOM   2351  CB  SER A 160      -9.417 -17.624  -3.502  1.00  0.00           C  
ATOM   2352  HB2 SER A 160      -8.907 -16.994  -4.233  1.00  0.00           H  
ATOM   2353  HB3 SER A 160     -10.455 -17.315  -3.390  1.00  0.00           H  
ATOM   2354  OG  SER A 160      -8.837 -17.300  -2.238  1.00  0.00           O  
ATOM   2355  HG  SER A 160      -9.432 -17.532  -1.522  1.00  0.00           H  
ATOM   2356  C   SER A 160      -7.750 -19.320  -4.300  1.00  0.00           C  
ATOM   2357  O   SER A 160      -7.549 -19.416  -5.495  1.00  0.00           O  
ATOM   2358  N   LYS A 161      -6.826 -19.396  -3.347  1.00  0.00           N  
ATOM   2359  H   LYS A 161      -7.080 -19.108  -2.413  1.00  0.00           H  
ATOM   2360  CA  LYS A 161      -5.503 -19.942  -3.716  1.00  0.00           C  
ATOM   2361  HA  LYS A 161      -4.954 -19.354  -4.450  1.00  0.00           H  
ATOM   2362  CB  LYS A 161      -4.522 -20.031  -2.566  1.00  0.00           C  
ATOM   2363  HB2 LYS A 161      -4.963 -20.706  -1.831  1.00  0.00           H  
ATOM   2364  HB3 LYS A 161      -3.663 -20.581  -2.948  1.00  0.00           H  
ATOM   2365  CG  LYS A 161      -4.225 -18.700  -1.952  1.00  0.00           C  
ATOM   2366  HG2 LYS A 161      -5.088 -18.038  -2.021  1.00  0.00           H  
ATOM   2367  HG3 LYS A 161      -3.969 -18.908  -0.913  1.00  0.00           H  
ATOM   2368  CD  LYS A 161      -3.026 -18.166  -2.664  1.00  0.00           C  
ATOM   2369  HD2 LYS A 161      -2.257 -18.937  -2.608  1.00  0.00           H  
ATOM   2370  HD3 LYS A 161      -3.290 -18.017  -3.711  1.00  0.00           H  
ATOM   2371  CE  LYS A 161      -2.564 -16.796  -2.091  1.00  0.00           C  
ATOM   2372  HE2 LYS A 161      -3.357 -16.072  -2.283  1.00  0.00           H  
ATOM   2373  HE3 LYS A 161      -2.602 -16.970  -1.015  1.00  0.00           H  
ATOM   2374  NZ  LYS A 161      -1.240 -16.307  -2.506  1.00  0.00           N1+
ATOM   2375  HZ1 LYS A 161      -1.249 -16.154  -3.504  1.00  0.00           H  
ATOM   2376  HZ2 LYS A 161      -0.965 -15.420  -2.111  1.00  0.00           H  
ATOM   2377  HZ3 LYS A 161      -0.482 -16.967  -2.407  1.00  0.00           H  
ATOM   2378  C   LYS A 161      -5.566 -21.293  -4.438  1.00  0.00           C  
ATOM   2379  O   LYS A 161      -4.754 -21.593  -5.293  1.00  0.00           O  
ATOM   2380  N   HID A 162      -6.543 -22.154  -4.130  1.00  0.00           N  
ATOM   2381  H   HID A 162      -7.160 -21.833  -3.398  1.00  0.00           H  
ATOM   2382  CA  HID A 162      -6.812 -23.464  -4.828  1.00  0.00           C  
ATOM   2383  HA  HID A 162      -5.919 -24.075  -4.698  1.00  0.00           H  
ATOM   2384  CB  HID A 162      -7.862 -24.317  -4.225  1.00  0.00           C  
ATOM   2385  HB2 HID A 162      -8.467 -23.716  -3.547  1.00  0.00           H  
ATOM   2386  HB3 HID A 162      -8.437 -24.852  -4.981  1.00  0.00           H  
ATOM   2387  CG  HID A 162      -7.305 -25.485  -3.385  1.00  0.00           C  
ATOM   2388  ND1 HID A 162      -6.840 -25.360  -2.121  1.00  0.00           N  
ATOM   2389  HD1 HID A 162      -6.698 -24.493  -1.623  1.00  0.00           H  
ATOM   2390  CE1 HID A 162      -6.502 -26.549  -1.668  1.00  0.00           C  
ATOM   2391  HE1 HID A 162      -6.149 -26.818  -0.682  1.00  0.00           H  
ATOM   2392  NE2 HID A 162      -6.815 -27.492  -2.591  1.00  0.00           N  
ATOM   2393  CD2 HID A 162      -7.335 -26.794  -3.708  1.00  0.00           C  
ATOM   2394  HD2 HID A 162      -7.704 -27.220  -4.630  1.00  0.00           H  
ATOM   2395  C   HID A 162      -7.059 -23.241  -6.295  1.00  0.00           C  
ATOM   2396  O   HID A 162      -6.476 -23.873  -7.160  1.00  0.00           O  
ATOM   2397  N   GLY A 163      -7.925 -22.275  -6.574  1.00  0.00           N  
ATOM   2398  H   GLY A 163      -8.408 -21.836  -5.803  1.00  0.00           H  
ATOM   2399  CA  GLY A 163      -8.270 -21.774  -7.885  1.00  0.00           C  
ATOM   2400  HA2 GLY A 163      -8.769 -22.543  -8.474  1.00  0.00           H  
ATOM   2401  HA3 GLY A 163      -9.052 -21.017  -7.821  1.00  0.00           H  
ATOM   2402  C   GLY A 163      -6.986 -21.179  -8.611  1.00  0.00           C  
ATOM   2403  O   GLY A 163      -6.851 -21.377  -9.840  1.00  0.00           O  
ATOM   2404  N   VAL A 164      -5.979 -20.592  -8.011  1.00  0.00           N  
ATOM   2405  H   VAL A 164      -6.085 -20.422  -7.020  1.00  0.00           H  
ATOM   2406  CA  VAL A 164      -4.662 -20.205  -8.635  1.00  0.00           C  
ATOM   2407  HA  VAL A 164      -4.922 -19.682  -9.555  1.00  0.00           H  
ATOM   2408  CB  VAL A 164      -3.899 -19.261  -7.715  1.00  0.00           C  
ATOM   2409  HB  VAL A 164      -3.555 -19.797  -6.832  1.00  0.00           H  
ATOM   2410  CG1 VAL A 164      -2.664 -18.733  -8.424  1.00  0.00           C  
ATOM   2411 HG11 VAL A 164      -2.856 -18.727  -9.496  1.00  0.00           H  
ATOM   2412 HG12 VAL A 164      -2.577 -17.723  -8.023  1.00  0.00           H  
ATOM   2413 HG13 VAL A 164      -1.780 -19.351  -8.264  1.00  0.00           H  
ATOM   2414  CG2 VAL A 164      -4.849 -18.104  -7.377  1.00  0.00           C  
ATOM   2415 HG21 VAL A 164      -4.335 -17.186  -7.095  1.00  0.00           H  
ATOM   2416 HG22 VAL A 164      -5.492 -17.965  -8.247  1.00  0.00           H  
ATOM   2417 HG23 VAL A 164      -5.494 -18.421  -6.558  1.00  0.00           H  
ATOM   2418  C   VAL A 164      -3.831 -21.478  -9.005  1.00  0.00           C  
ATOM   2419  O   VAL A 164      -3.129 -21.419 -10.056  1.00  0.00           O  
ATOM   2420  N   VAL A 165      -3.929 -22.573  -8.282  1.00  0.00           N  
ATOM   2421  H   VAL A 165      -4.388 -22.550  -7.383  1.00  0.00           H  
ATOM   2422  CA  VAL A 165      -3.334 -23.853  -8.728  1.00  0.00           C  
ATOM   2423  HA  VAL A 165      -2.325 -23.654  -9.088  1.00  0.00           H  
ATOM   2424  CB  VAL A 165      -3.327 -24.886  -7.620  1.00  0.00           C  
ATOM   2425  HB  VAL A 165      -4.327 -25.184  -7.308  1.00  0.00           H  
ATOM   2426  CG1 VAL A 165      -2.700 -26.245  -8.046  1.00  0.00           C  
ATOM   2427 HG11 VAL A 165      -3.289 -26.760  -8.804  1.00  0.00           H  
ATOM   2428 HG12 VAL A 165      -1.702 -26.214  -8.480  1.00  0.00           H  
ATOM   2429 HG13 VAL A 165      -2.566 -26.974  -7.247  1.00  0.00           H  
ATOM   2430  CG2 VAL A 165      -2.594 -24.388  -6.318  1.00  0.00           C  
ATOM   2431 HG21 VAL A 165      -1.658 -23.846  -6.451  1.00  0.00           H  
ATOM   2432 HG22 VAL A 165      -3.159 -23.619  -5.791  1.00  0.00           H  
ATOM   2433 HG23 VAL A 165      -2.376 -25.182  -5.606  1.00  0.00           H  
ATOM   2434  C   VAL A 165      -4.050 -24.336  -9.921  1.00  0.00           C  
ATOM   2435  O   VAL A 165      -3.403 -24.797 -10.827  1.00  0.00           O  
ATOM   2436  N   GLY A 166      -5.406 -24.178 -10.046  1.00  0.00           N  
ATOM   2437  H   GLY A 166      -5.866 -23.698  -9.286  1.00  0.00           H  
ATOM   2438  CA  GLY A 166      -6.148 -24.514 -11.230  1.00  0.00           C  
ATOM   2439  HA2 GLY A 166      -6.097 -25.570 -11.492  1.00  0.00           H  
ATOM   2440  HA3 GLY A 166      -7.206 -24.375 -11.009  1.00  0.00           H  
ATOM   2441  C   GLY A 166      -5.724 -23.751 -12.484  1.00  0.00           C  
ATOM   2442  O   GLY A 166      -5.261 -24.333 -13.492  1.00  0.00           O  
ATOM   2443  N   PHE A 167      -5.573 -22.436 -12.412  1.00  0.00           N  
ATOM   2444  H   PHE A 167      -5.913 -22.043 -11.546  1.00  0.00           H  
ATOM   2445  CA  PHE A 167      -5.219 -21.569 -13.541  1.00  0.00           C  
ATOM   2446  HA  PHE A 167      -5.666 -21.782 -14.511  1.00  0.00           H  
ATOM   2447  CB  PHE A 167      -5.481 -20.121 -13.163  1.00  0.00           C  
ATOM   2448  HB2 PHE A 167      -6.564 -20.033 -13.079  1.00  0.00           H  
ATOM   2449  HB3 PHE A 167      -5.043 -19.964 -12.177  1.00  0.00           H  
ATOM   2450  CG  PHE A 167      -5.033 -19.089 -14.112  1.00  0.00           C  
ATOM   2451  CD1 PHE A 167      -5.718 -18.851 -15.311  1.00  0.00           C  
ATOM   2452  HD1 PHE A 167      -6.646 -19.368 -15.508  1.00  0.00           H  
ATOM   2453  CE1 PHE A 167      -5.378 -17.684 -16.121  1.00  0.00           C  
ATOM   2454  HE1 PHE A 167      -5.928 -17.418 -17.012  1.00  0.00           H  
ATOM   2455  CZ  PHE A 167      -4.357 -16.837 -15.741  1.00  0.00           C  
ATOM   2456  HZ  PHE A 167      -4.039 -16.020 -16.371  1.00  0.00           H  
ATOM   2457  CE2 PHE A 167      -3.594 -17.161 -14.568  1.00  0.00           C  
ATOM   2458  HE2 PHE A 167      -2.738 -16.550 -14.323  1.00  0.00           H  
ATOM   2459  CD2 PHE A 167      -4.012 -18.198 -13.724  1.00  0.00           C  
ATOM   2460  HD2 PHE A 167      -3.587 -18.298 -12.737  1.00  0.00           H  
ATOM   2461  C   PHE A 167      -3.726 -21.831 -13.886  1.00  0.00           C  
ATOM   2462  O   PHE A 167      -3.432 -21.906 -15.053  1.00  0.00           O  
ATOM   2463  N   THR A 168      -2.831 -22.097 -12.892  1.00  0.00           N  
ATOM   2464  H   THR A 168      -3.223 -22.108 -11.960  1.00  0.00           H  
ATOM   2465  CA  THR A 168      -1.446 -22.404 -13.211  1.00  0.00           C  
ATOM   2466  HA  THR A 168      -1.115 -21.574 -13.835  1.00  0.00           H  
ATOM   2467  CB  THR A 168      -0.724 -22.483 -11.871  1.00  0.00           C  
ATOM   2468  HB  THR A 168      -1.154 -23.280 -11.265  1.00  0.00           H  
ATOM   2469  CG2 THR A 168       0.714 -23.025 -11.973  1.00  0.00           C  
ATOM   2470 HG21 THR A 168       1.098 -22.479 -12.835  1.00  0.00           H  
ATOM   2471 HG22 THR A 168       1.288 -22.953 -11.049  1.00  0.00           H  
ATOM   2472 HG23 THR A 168       0.707 -24.098 -12.172  1.00  0.00           H  
ATOM   2473  OG1 THR A 168      -0.700 -21.248 -11.283  1.00  0.00           O  
ATOM   2474  HG1 THR A 168      -1.456 -21.236 -10.691  1.00  0.00           H  
ATOM   2475  C   THR A 168      -1.269 -23.732 -13.980  1.00  0.00           C  
ATOM   2476  O   THR A 168      -0.408 -23.815 -14.912  1.00  0.00           O  
ATOM   2477  N   LYS A 169      -2.103 -24.730 -13.739  1.00  0.00           N  
ATOM   2478  H   LYS A 169      -2.787 -24.685 -12.996  1.00  0.00           H  
ATOM   2479  CA  LYS A 169      -2.185 -25.890 -14.577  1.00  0.00           C  
ATOM   2480  HA  LYS A 169      -1.190 -26.175 -14.917  1.00  0.00           H  
ATOM   2481  CB  LYS A 169      -2.770 -27.110 -13.870  1.00  0.00           C  
ATOM   2482  HB2 LYS A 169      -3.714 -26.748 -13.462  1.00  0.00           H  
ATOM   2483  HB3 LYS A 169      -2.964 -27.869 -14.627  1.00  0.00           H  
ATOM   2484  CG  LYS A 169      -1.833 -27.674 -12.724  1.00  0.00           C  
ATOM   2485  HG2 LYS A 169      -0.856 -27.802 -13.189  1.00  0.00           H  
ATOM   2486  HG3 LYS A 169      -1.728 -26.955 -11.912  1.00  0.00           H  
ATOM   2487  CD  LYS A 169      -2.359 -28.972 -12.090  1.00  0.00           C  
ATOM   2488  HD2 LYS A 169      -3.417 -28.906 -11.838  1.00  0.00           H  
ATOM   2489  HD3 LYS A 169      -2.148 -29.742 -12.831  1.00  0.00           H  
ATOM   2490  CE  LYS A 169      -1.550 -29.276 -10.845  1.00  0.00           C  
ATOM   2491  HE2 LYS A 169      -0.485 -29.145 -11.037  1.00  0.00           H  
ATOM   2492  HE3 LYS A 169      -1.803 -28.520 -10.101  1.00  0.00           H  
ATOM   2493  NZ  LYS A 169      -1.819 -30.606 -10.323  1.00  0.00           N1+
ATOM   2494  HZ1 LYS A 169      -2.792 -30.876 -10.300  1.00  0.00           H  
ATOM   2495  HZ2 LYS A 169      -1.368 -31.319 -10.879  1.00  0.00           H  
ATOM   2496  HZ3 LYS A 169      -1.364 -30.788  -9.440  1.00  0.00           H  
ATOM   2497  C   LYS A 169      -2.824 -25.594 -15.942  1.00  0.00           C  
ATOM   2498  O   LYS A 169      -2.309 -26.024 -16.992  1.00  0.00           O  
ATOM   2499  N   ALA A 170      -3.989 -24.993 -16.003  1.00  0.00           N  
ATOM   2500  H   ALA A 170      -4.422 -24.776 -15.117  1.00  0.00           H  
ATOM   2501  CA  ALA A 170      -4.842 -24.929 -17.181  1.00  0.00           C  
ATOM   2502  HA  ALA A 170      -4.828 -25.890 -17.697  1.00  0.00           H  
ATOM   2503  CB  ALA A 170      -6.230 -24.483 -16.773  1.00  0.00           C  
ATOM   2504  HB1 ALA A 170      -6.690 -25.237 -16.134  1.00  0.00           H  
ATOM   2505  HB2 ALA A 170      -6.125 -23.562 -16.200  1.00  0.00           H  
ATOM   2506  HB3 ALA A 170      -6.813 -24.254 -17.665  1.00  0.00           H  
ATOM   2507  C   ALA A 170      -4.261 -23.892 -18.215  1.00  0.00           C  
ATOM   2508  O   ALA A 170      -4.227 -24.112 -19.401  1.00  0.00           O  
ATOM   2509  N   LEU A 171      -3.678 -22.777 -17.718  1.00  0.00           N  
ATOM   2510  H   LEU A 171      -3.585 -22.627 -16.724  1.00  0.00           H  
ATOM   2511  CA  LEU A 171      -3.009 -21.788 -18.586  1.00  0.00           C  
ATOM   2512  HA  LEU A 171      -3.513 -21.673 -19.546  1.00  0.00           H  
ATOM   2513  CB  LEU A 171      -3.091 -20.431 -17.947  1.00  0.00           C  
ATOM   2514  HB2 LEU A 171      -4.161 -20.230 -17.905  1.00  0.00           H  
ATOM   2515  HB3 LEU A 171      -2.580 -20.387 -16.985  1.00  0.00           H  
ATOM   2516  CG  LEU A 171      -2.427 -19.314 -18.865  1.00  0.00           C  
ATOM   2517  HG  LEU A 171      -1.601 -19.734 -19.439  1.00  0.00           H  
ATOM   2518  CD1 LEU A 171      -3.486 -18.619 -19.656  1.00  0.00           C  
ATOM   2519 HD11 LEU A 171      -3.050 -17.804 -20.233  1.00  0.00           H  
ATOM   2520 HD12 LEU A 171      -3.971 -19.289 -20.366  1.00  0.00           H  
ATOM   2521 HD13 LEU A 171      -4.102 -18.111 -18.915  1.00  0.00           H  
ATOM   2522  CD2 LEU A 171      -1.855 -18.189 -17.986  1.00  0.00           C  
ATOM   2523 HD21 LEU A 171      -1.665 -17.243 -18.494  1.00  0.00           H  
ATOM   2524 HD22 LEU A 171      -2.535 -17.995 -17.157  1.00  0.00           H  
ATOM   2525 HD23 LEU A 171      -0.912 -18.571 -17.594  1.00  0.00           H  
ATOM   2526  C   LEU A 171      -1.632 -22.292 -19.064  1.00  0.00           C  
ATOM   2527  O   LEU A 171      -1.218 -22.113 -20.214  1.00  0.00           O  
ATOM   2528  N   GLY A 172      -0.956 -23.087 -18.245  1.00  0.00           N  
ATOM   2529  H   GLY A 172      -1.438 -23.282 -17.379  1.00  0.00           H  
ATOM   2530  CA  GLY A 172       0.270 -23.847 -18.626  1.00  0.00           C  
ATOM   2531  HA2 GLY A 172       0.979 -23.183 -19.120  1.00  0.00           H  
ATOM   2532  HA3 GLY A 172       0.809 -24.384 -17.847  1.00  0.00           H  
ATOM   2533  C   GLY A 172       0.040 -24.890 -19.694  1.00  0.00           C  
ATOM   2534  O   GLY A 172       0.848 -24.852 -20.609  1.00  0.00           O  
ATOM   2535  N   LEU A 173      -0.997 -25.702 -19.697  1.00  0.00           N  
ATOM   2536  H   LEU A 173      -1.580 -25.697 -18.872  1.00  0.00           H  
ATOM   2537  CA  LEU A 173      -1.270 -26.672 -20.733  1.00  0.00           C  
ATOM   2538  HA  LEU A 173      -0.330 -27.145 -21.016  1.00  0.00           H  
ATOM   2539  CB  LEU A 173      -2.038 -27.892 -20.226  1.00  0.00           C  
ATOM   2540  HB2 LEU A 173      -3.085 -27.604 -20.119  1.00  0.00           H  
ATOM   2541  HB3 LEU A 173      -2.117 -28.630 -21.024  1.00  0.00           H  
ATOM   2542  CG  LEU A 173      -1.433 -28.760 -19.090  1.00  0.00           C  
ATOM   2543  HG  LEU A 173      -1.646 -28.177 -18.194  1.00  0.00           H  
ATOM   2544  CD1 LEU A 173      -2.208 -30.110 -19.012  1.00  0.00           C  
ATOM   2545 HD11 LEU A 173      -3.271 -29.892 -19.116  1.00  0.00           H  
ATOM   2546 HD12 LEU A 173      -1.792 -30.751 -19.791  1.00  0.00           H  
ATOM   2547 HD13 LEU A 173      -1.932 -30.573 -18.065  1.00  0.00           H  
ATOM   2548  CD2 LEU A 173       0.007 -29.057 -19.194  1.00  0.00           C  
ATOM   2549 HD21 LEU A 173       0.581 -28.131 -19.165  1.00  0.00           H  
ATOM   2550 HD22 LEU A 173       0.270 -29.532 -18.249  1.00  0.00           H  
ATOM   2551 HD23 LEU A 173       0.242 -29.772 -19.984  1.00  0.00           H  
ATOM   2552  C   LEU A 173      -1.768 -26.107 -22.028  1.00  0.00           C  
ATOM   2553  O   LEU A 173      -1.473 -26.647 -23.091  1.00  0.00           O  
ATOM   2554  N   GLU A 174      -2.326 -24.925 -21.946  1.00  0.00           N  
ATOM   2555  H   GLU A 174      -2.283 -24.448 -21.056  1.00  0.00           H  
ATOM   2556  CA  GLU A 174      -2.854 -24.137 -23.114  1.00  0.00           C  
ATOM   2557  HA  GLU A 174      -3.304 -24.814 -23.840  1.00  0.00           H  
ATOM   2558  CB  GLU A 174      -4.069 -23.288 -22.634  1.00  0.00           C  
ATOM   2559  HB2 GLU A 174      -4.851 -23.961 -22.282  1.00  0.00           H  
ATOM   2560  HB3 GLU A 174      -3.896 -22.659 -21.762  1.00  0.00           H  
ATOM   2561  CG  GLU A 174      -4.693 -22.430 -23.814  1.00  0.00           C  
ATOM   2562  HG2 GLU A 174      -3.942 -21.822 -24.318  1.00  0.00           H  
ATOM   2563  HG3 GLU A 174      -5.054 -23.143 -24.555  1.00  0.00           H  
ATOM   2564  CD  GLU A 174      -5.743 -21.478 -23.234  1.00  0.00           C  
ATOM   2565  OE1 GLU A 174      -6.612 -21.991 -22.466  1.00  0.00           O  
ATOM   2566  OE2 GLU A 174      -5.815 -20.238 -23.581  1.00  0.00           O  
ATOM   2567  C   GLU A 174      -1.748 -23.359 -23.868  1.00  0.00           C  
ATOM   2568  O   GLU A 174      -1.906 -23.004 -25.034  1.00  0.00           O  
ATOM   2569  N   LEU A 175      -0.633 -23.198 -23.212  1.00  0.00           N  
ATOM   2570  H   LEU A 175      -0.614 -23.613 -22.291  1.00  0.00           H  
ATOM   2571  CA  LEU A 175       0.525 -22.470 -23.708  1.00  0.00           C  
ATOM   2572  HA  LEU A 175       0.347 -22.016 -24.683  1.00  0.00           H  
ATOM   2573  CB  LEU A 175       0.758 -21.267 -22.821  1.00  0.00           C  
ATOM   2574  HB2 LEU A 175       1.057 -21.654 -21.847  1.00  0.00           H  
ATOM   2575  HB3 LEU A 175       1.601 -20.705 -23.222  1.00  0.00           H  
ATOM   2576  CG  LEU A 175      -0.368 -20.234 -22.729  1.00  0.00           C  
ATOM   2577  HG  LEU A 175      -1.263 -20.733 -22.358  1.00  0.00           H  
ATOM   2578  CD1 LEU A 175       0.116 -19.216 -21.640  1.00  0.00           C  
ATOM   2579 HD11 LEU A 175       0.510 -19.684 -20.738  1.00  0.00           H  
ATOM   2580 HD12 LEU A 175       0.915 -18.677 -22.148  1.00  0.00           H  
ATOM   2581 HD13 LEU A 175      -0.615 -18.420 -21.496  1.00  0.00           H  
ATOM   2582  CD2 LEU A 175      -0.553 -19.420 -24.039  1.00  0.00           C  
ATOM   2583 HD21 LEU A 175      -1.237 -18.606 -23.797  1.00  0.00           H  
ATOM   2584 HD22 LEU A 175       0.384 -18.932 -24.307  1.00  0.00           H  
ATOM   2585 HD23 LEU A 175      -1.032 -20.098 -24.746  1.00  0.00           H  
ATOM   2586  C   LEU A 175       1.776 -23.299 -23.875  1.00  0.00           C  
ATOM   2587  O   LEU A 175       2.813 -22.732 -24.258  1.00  0.00           O  
ATOM   2588  N   ALA A 176       1.788 -24.597 -23.697  1.00  0.00           N  
ATOM   2589  H   ALA A 176       0.881 -24.959 -23.438  1.00  0.00           H  
ATOM   2590  CA  ALA A 176       2.930 -25.466 -23.758  1.00  0.00           C  
ATOM   2591  HA  ALA A 176       3.666 -25.016 -23.093  1.00  0.00           H  
ATOM   2592  CB  ALA A 176       2.580 -26.821 -23.036  1.00  0.00           C  
ATOM   2593  HB1 ALA A 176       3.558 -27.236 -22.794  1.00  0.00           H  
ATOM   2594  HB2 ALA A 176       2.012 -26.717 -22.111  1.00  0.00           H  
ATOM   2595  HB3 ALA A 176       2.082 -27.575 -23.646  1.00  0.00           H  
ATOM   2596  C   ALA A 176       3.630 -25.551 -25.110  1.00  0.00           C  
ATOM   2597  O   ALA A 176       4.804 -25.328 -25.177  1.00  0.00           O  
ATOM   2598  N   ARG A 177       2.893 -25.658 -26.246  1.00  0.00           N  
ATOM   2599  H   ARG A 177       1.928 -25.786 -25.980  1.00  0.00           H  
ATOM   2600  CA  ARG A 177       3.368 -25.581 -27.641  1.00  0.00           C  
ATOM   2601  HA  ARG A 177       4.276 -26.161 -27.470  1.00  0.00           H  
ATOM   2602  CB  ARG A 177       2.428 -26.235 -28.713  1.00  0.00           C  
ATOM   2603  HB2 ARG A 177       2.026 -27.120 -28.221  1.00  0.00           H  
ATOM   2604  HB3 ARG A 177       1.523 -25.660 -28.906  1.00  0.00           H  
ATOM   2605  CG  ARG A 177       3.146 -26.713 -29.986  1.00  0.00           C  
ATOM   2606  HG2 ARG A 177       2.496 -27.301 -30.635  1.00  0.00           H  
ATOM   2607  HG3 ARG A 177       3.334 -25.875 -30.656  1.00  0.00           H  
ATOM   2608  CD  ARG A 177       4.481 -27.381 -29.706  1.00  0.00           C  
ATOM   2609  HD2 ARG A 177       5.206 -26.622 -29.415  1.00  0.00           H  
ATOM   2610  HD3 ARG A 177       4.401 -28.105 -28.894  1.00  0.00           H  
ATOM   2611  NE  ARG A 177       5.024 -28.008 -30.896  1.00  0.00           N  
ATOM   2612  HE  ARG A 177       5.497 -27.397 -31.547  1.00  0.00           H  
ATOM   2613  CZ  ARG A 177       5.111 -29.273 -31.205  1.00  0.00           C  
ATOM   2614  NH1 ARG A 177       4.493 -30.154 -30.524  1.00  0.00           N  
ATOM   2615 HH11 ARG A 177       4.046 -29.754 -29.711  1.00  0.00           H  
ATOM   2616 HH12 ARG A 177       4.655 -31.135 -30.697  1.00  0.00           H  
ATOM   2617  NH2 ARG A 177       5.794 -29.729 -32.214  1.00  0.00           N  
ATOM   2618 HH21 ARG A 177       6.253 -29.041 -32.792  1.00  0.00           H  
ATOM   2619 HH22 ARG A 177       5.722 -30.707 -32.455  1.00  0.00           H  
ATOM   2620  C   ARG A 177       3.843 -24.154 -27.929  1.00  0.00           C  
ATOM   2621  O   ARG A 177       4.754 -24.064 -28.686  1.00  0.00           O  
ATOM   2622  N   THR A 178       3.283 -23.121 -27.271  1.00  0.00           N  
ATOM   2623  H   THR A 178       2.566 -23.392 -26.614  1.00  0.00           H  
ATOM   2624  CA  THR A 178       3.714 -21.693 -27.483  1.00  0.00           C  
ATOM   2625  HA  THR A 178       3.912 -21.438 -28.525  1.00  0.00           H  
ATOM   2626  CB  THR A 178       2.500 -20.806 -27.072  1.00  0.00           C  
ATOM   2627  HB  THR A 178       2.202 -21.021 -26.046  1.00  0.00           H  
ATOM   2628  CG2 THR A 178       2.682 -19.278 -27.160  1.00  0.00           C  
ATOM   2629 HG21 THR A 178       2.854 -18.985 -28.196  1.00  0.00           H  
ATOM   2630 HG22 THR A 178       1.865 -18.634 -26.834  1.00  0.00           H  
ATOM   2631 HG23 THR A 178       3.659 -19.108 -26.710  1.00  0.00           H  
ATOM   2632  OG1 THR A 178       1.432 -21.087 -27.918  1.00  0.00           O  
ATOM   2633  HG1 THR A 178       1.284 -22.031 -27.827  1.00  0.00           H  
ATOM   2634  C   THR A 178       4.982 -21.403 -26.721  1.00  0.00           C  
ATOM   2635  O   THR A 178       5.758 -20.479 -27.024  1.00  0.00           O  
ATOM   2636  N   GLY A 179       5.372 -22.220 -25.760  1.00  0.00           N  
ATOM   2637  H   GLY A 179       4.862 -23.053 -25.504  1.00  0.00           H  
ATOM   2638  CA  GLY A 179       6.623 -22.076 -24.977  1.00  0.00           C  
ATOM   2639  HA2 GLY A 179       6.834 -23.073 -24.590  1.00  0.00           H  
ATOM   2640  HA3 GLY A 179       7.483 -21.835 -25.603  1.00  0.00           H  
ATOM   2641  C   GLY A 179       6.650 -21.150 -23.805  1.00  0.00           C  
ATOM   2642  O   GLY A 179       7.577 -21.197 -23.019  1.00  0.00           O  
ATOM   2643  N   ILE A 180       5.543 -20.372 -23.583  1.00  0.00           N  
ATOM   2644  H   ILE A 180       4.781 -20.267 -24.238  1.00  0.00           H  
ATOM   2645  CA  ILE A 180       5.370 -19.649 -22.249  1.00  0.00           C  
ATOM   2646  HA  ILE A 180       6.354 -19.241 -22.016  1.00  0.00           H  
ATOM   2647  CB  ILE A 180       4.283 -18.559 -22.508  1.00  0.00           C  
ATOM   2648  HB  ILE A 180       3.290 -19.005 -22.573  1.00  0.00           H  
ATOM   2649  CG2 ILE A 180       4.111 -17.739 -21.218  1.00  0.00           C  
ATOM   2650 HG21 ILE A 180       3.501 -16.858 -21.419  1.00  0.00           H  
ATOM   2651 HG22 ILE A 180       3.618 -18.449 -20.555  1.00  0.00           H  
ATOM   2652 HG23 ILE A 180       5.029 -17.483 -20.691  1.00  0.00           H  
ATOM   2653  CG1 ILE A 180       4.567 -17.512 -23.628  1.00  0.00           C  
ATOM   2654 HG12 ILE A 180       5.036 -16.639 -23.174  1.00  0.00           H  
ATOM   2655 HG13 ILE A 180       5.220 -17.888 -24.415  1.00  0.00           H  
ATOM   2656  CD1 ILE A 180       3.342 -17.130 -24.380  1.00  0.00           C  
ATOM   2657 HD11 ILE A 180       3.576 -16.500 -25.238  1.00  0.00           H  
ATOM   2658 HD12 ILE A 180       2.775 -17.995 -24.724  1.00  0.00           H  
ATOM   2659 HD13 ILE A 180       2.568 -16.661 -23.771  1.00  0.00           H  
ATOM   2660  C   ILE A 180       4.932 -20.620 -21.155  1.00  0.00           C  
ATOM   2661  O   ILE A 180       3.960 -21.401 -21.277  1.00  0.00           O  
ATOM   2662  N   THR A 181       5.701 -20.586 -19.997  1.00  0.00           N  
ATOM   2663  H   THR A 181       6.498 -19.968 -19.941  1.00  0.00           H  
ATOM   2664  CA  THR A 181       5.563 -21.520 -18.868  1.00  0.00           C  
ATOM   2665  HA  THR A 181       4.943 -22.298 -19.312  1.00  0.00           H  
ATOM   2666  CB  THR A 181       6.934 -22.207 -18.456  1.00  0.00           C  
ATOM   2667  HB  THR A 181       6.658 -22.945 -17.703  1.00  0.00           H  
ATOM   2668  CG2 THR A 181       7.883 -22.620 -19.588  1.00  0.00           C  
ATOM   2669 HG21 THR A 181       8.698 -23.186 -19.138  1.00  0.00           H  
ATOM   2670 HG22 THR A 181       7.318 -23.220 -20.301  1.00  0.00           H  
ATOM   2671 HG23 THR A 181       8.346 -21.764 -20.078  1.00  0.00           H  
ATOM   2672  OG1 THR A 181       7.757 -21.290 -17.666  1.00  0.00           O  
ATOM   2673  HG1 THR A 181       8.503 -21.759 -17.284  1.00  0.00           H  
ATOM   2674  C   THR A 181       4.786 -20.893 -17.699  1.00  0.00           C  
ATOM   2675  O   THR A 181       5.027 -19.664 -17.337  1.00  0.00           O  
ATOM   2676  N   VAL A 182       3.837 -21.647 -17.153  1.00  0.00           N  
ATOM   2677  H   VAL A 182       3.788 -22.642 -17.324  1.00  0.00           H  
ATOM   2678  CA  VAL A 182       3.006 -21.081 -16.020  1.00  0.00           C  
ATOM   2679  HA  VAL A 182       3.365 -20.079 -15.786  1.00  0.00           H  
ATOM   2680  CB  VAL A 182       1.555 -20.920 -16.498  1.00  0.00           C  
ATOM   2681  HB  VAL A 182       1.131 -21.921 -16.562  1.00  0.00           H  
ATOM   2682  CG1 VAL A 182       0.805 -20.044 -15.529  1.00  0.00           C  
ATOM   2683 HG11 VAL A 182      -0.261 -20.145 -15.735  1.00  0.00           H  
ATOM   2684 HG12 VAL A 182       0.935 -20.379 -14.501  1.00  0.00           H  
ATOM   2685 HG13 VAL A 182       1.123 -19.011 -15.668  1.00  0.00           H  
ATOM   2686  CG2 VAL A 182       1.514 -20.178 -17.885  1.00  0.00           C  
ATOM   2687 HG21 VAL A 182       0.518 -20.153 -18.327  1.00  0.00           H  
ATOM   2688 HG22 VAL A 182       1.754 -19.155 -17.595  1.00  0.00           H  
ATOM   2689 HG23 VAL A 182       2.160 -20.652 -18.623  1.00  0.00           H  
ATOM   2690  C   VAL A 182       3.192 -21.961 -14.808  1.00  0.00           C  
ATOM   2691  O   VAL A 182       2.825 -23.140 -14.864  1.00  0.00           O  
ATOM   2692  N   ASN A 183       3.837 -21.478 -13.758  1.00  0.00           N  
ATOM   2693  H   ASN A 183       4.017 -20.491 -13.878  1.00  0.00           H  
ATOM   2694  CA  ASN A 183       4.205 -22.176 -12.604  1.00  0.00           C  
ATOM   2695  HA  ASN A 183       3.688 -23.135 -12.621  1.00  0.00           H  
ATOM   2696  CB  ASN A 183       5.761 -22.504 -12.648  1.00  0.00           C  
ATOM   2697  HB2 ASN A 183       6.326 -21.582 -12.781  1.00  0.00           H  
ATOM   2698  HB3 ASN A 183       6.028 -22.963 -11.697  1.00  0.00           H  
ATOM   2699  CG  ASN A 183       6.042 -23.512 -13.772  1.00  0.00           C  
ATOM   2700  OD1 ASN A 183       5.409 -24.559 -13.816  1.00  0.00           O  
ATOM   2701  ND2 ASN A 183       6.945 -23.144 -14.649  1.00  0.00           N  
ATOM   2702 HD21 ASN A 183       7.367 -22.226 -14.678  1.00  0.00           H  
ATOM   2703 HD22 ASN A 183       7.050 -23.782 -15.424  1.00  0.00           H  
ATOM   2704  C   ASN A 183       3.691 -21.390 -11.321  1.00  0.00           C  
ATOM   2705  O   ASN A 183       3.350 -20.208 -11.361  1.00  0.00           O  
ATOM   2706  N   ALA A 184       3.732 -22.067 -10.167  1.00  0.00           N  
ATOM   2707  H   ALA A 184       3.979 -23.046 -10.141  1.00  0.00           H  
ATOM   2708  CA  ALA A 184       3.443 -21.399  -8.857  1.00  0.00           C  
ATOM   2709  HA  ALA A 184       3.592 -20.339  -9.061  1.00  0.00           H  
ATOM   2710  CB  ALA A 184       1.973 -21.605  -8.482  1.00  0.00           C  
ATOM   2711  HB1 ALA A 184       1.816 -21.110  -7.524  1.00  0.00           H  
ATOM   2712  HB2 ALA A 184       1.249 -21.200  -9.189  1.00  0.00           H  
ATOM   2713  HB3 ALA A 184       1.708 -22.661  -8.531  1.00  0.00           H  
ATOM   2714  C   ALA A 184       4.423 -21.889  -7.844  1.00  0.00           C  
ATOM   2715  O   ALA A 184       4.959 -23.008  -7.934  1.00  0.00           O  
ATOM   2716  N   VAL A 185       4.569 -21.100  -6.788  1.00  0.00           N  
ATOM   2717  H   VAL A 185       3.981 -20.282  -6.718  1.00  0.00           H  
ATOM   2718  CA  VAL A 185       5.444 -21.373  -5.621  1.00  0.00           C  
ATOM   2719  HA  VAL A 185       5.790 -22.408  -5.616  1.00  0.00           H  
ATOM   2720  CB  VAL A 185       6.699 -20.531  -5.708  1.00  0.00           C  
ATOM   2721  HB  VAL A 185       6.426 -19.476  -5.683  1.00  0.00           H  
ATOM   2722  CG1 VAL A 185       7.655 -20.768  -4.494  1.00  0.00           C  
ATOM   2723 HG11 VAL A 185       8.682 -20.412  -4.572  1.00  0.00           H  
ATOM   2724 HG12 VAL A 185       7.107 -20.274  -3.692  1.00  0.00           H  
ATOM   2725 HG13 VAL A 185       7.650 -21.823  -4.219  1.00  0.00           H  
ATOM   2726  CG2 VAL A 185       7.497 -20.743  -7.015  1.00  0.00           C  
ATOM   2727 HG21 VAL A 185       8.461 -20.234  -7.003  1.00  0.00           H  
ATOM   2728 HG22 VAL A 185       7.728 -21.785  -7.238  1.00  0.00           H  
ATOM   2729 HG23 VAL A 185       6.961 -20.304  -7.856  1.00  0.00           H  
ATOM   2730  C   VAL A 185       4.588 -21.111  -4.372  1.00  0.00           C  
ATOM   2731  O   VAL A 185       3.979 -20.031  -4.245  1.00  0.00           O  
ATOM   2732  N   CYS A 186       4.586 -22.062  -3.459  1.00  0.00           N  
ATOM   2733  H   CYS A 186       5.182 -22.841  -3.703  1.00  0.00           H  
ATOM   2734  CA  CYS A 186       3.619 -22.360  -2.427  1.00  0.00           C  
ATOM   2735  HA  CYS A 186       2.935 -21.512  -2.443  1.00  0.00           H  
ATOM   2736  CB  CYS A 186       2.922 -23.607  -2.701  1.00  0.00           C  
ATOM   2737  HB2 CYS A 186       3.620 -24.435  -2.572  1.00  0.00           H  
ATOM   2738  HB3 CYS A 186       2.091 -23.916  -2.067  1.00  0.00           H  
ATOM   2739  SG  CYS A 186       2.368 -23.785  -4.447  1.00  0.00           S  
ATOM   2740  HG  CYS A 186       3.378 -24.549  -4.873  1.00  0.00           H  
ATOM   2741  C   CYS A 186       4.311 -22.431  -1.088  1.00  0.00           C  
ATOM   2742  O   CYS A 186       4.758 -23.535  -0.634  1.00  0.00           O  
ATOM   2743  N   PRO A 187       4.620 -21.237  -0.520  1.00  0.00           N  
ATOM   2744  CD  PRO A 187       4.243 -19.940  -1.069  1.00  0.00           C  
ATOM   2745  HD2 PRO A 187       3.199 -19.890  -1.376  1.00  0.00           H  
ATOM   2746  HD3 PRO A 187       4.861 -19.756  -1.948  1.00  0.00           H  
ATOM   2747  CG  PRO A 187       4.611 -18.872  -0.106  1.00  0.00           C  
ATOM   2748  HG2 PRO A 187       3.699 -18.654   0.447  1.00  0.00           H  
ATOM   2749  HG3 PRO A 187       5.102 -17.978  -0.490  1.00  0.00           H  
ATOM   2750  CB  PRO A 187       5.581 -19.623   0.917  1.00  0.00           C  
ATOM   2751  HB2 PRO A 187       5.541 -19.191   1.917  1.00  0.00           H  
ATOM   2752  HB3 PRO A 187       6.538 -19.509   0.409  1.00  0.00           H  
ATOM   2753  CA  PRO A 187       5.151 -21.046   0.815  1.00  0.00           C  
ATOM   2754  HA  PRO A 187       6.064 -21.626   0.940  1.00  0.00           H  
ATOM   2755  C   PRO A 187       4.033 -21.386   1.860  1.00  0.00           C  
ATOM   2756  O   PRO A 187       2.820 -21.357   1.597  1.00  0.00           O  
ATOM   2757  N   GLY A 188       4.453 -21.537   3.118  1.00  0.00           N  
ATOM   2758  H   GLY A 188       5.438 -21.507   3.344  1.00  0.00           H  
ATOM   2759  CA  GLY A 188       3.502 -21.572   4.295  1.00  0.00           C  
ATOM   2760  HA2 GLY A 188       2.581 -21.093   3.964  1.00  0.00           H  
ATOM   2761  HA3 GLY A 188       3.357 -22.612   4.584  1.00  0.00           H  
ATOM   2762  C   GLY A 188       3.938 -20.840   5.564  1.00  0.00           C  
ATOM   2763  O   GLY A 188       3.084 -20.640   6.443  1.00  0.00           O  
ATOM   2764  N   PHE A 189       5.216 -20.494   5.705  1.00  0.00           N  
ATOM   2765  H   PHE A 189       5.784 -20.956   5.009  1.00  0.00           H  
ATOM   2766  CA  PHE A 189       5.831 -20.155   6.987  1.00  0.00           C  
ATOM   2767  HA  PHE A 189       5.105 -19.755   7.694  1.00  0.00           H  
ATOM   2768  CB  PHE A 189       6.300 -21.532   7.649  1.00  0.00           C  
ATOM   2769  HB2 PHE A 189       6.731 -22.067   6.803  1.00  0.00           H  
ATOM   2770  HB3 PHE A 189       7.112 -21.403   8.364  1.00  0.00           H  
ATOM   2771  CG  PHE A 189       5.267 -22.378   8.392  1.00  0.00           C  
ATOM   2772  CD1 PHE A 189       5.473 -22.529   9.780  1.00  0.00           C  
ATOM   2773  HD1 PHE A 189       6.054 -21.848  10.386  1.00  0.00           H  
ATOM   2774  CE1 PHE A 189       4.652 -23.354  10.545  1.00  0.00           C  
ATOM   2775  HE1 PHE A 189       4.819 -23.361  11.611  1.00  0.00           H  
ATOM   2776  CZ  PHE A 189       3.661 -24.067   9.877  1.00  0.00           C  
ATOM   2777  HZ  PHE A 189       2.994 -24.679  10.466  1.00  0.00           H  
ATOM   2778  CE2 PHE A 189       3.647 -24.100   8.461  1.00  0.00           C  
ATOM   2779  HE2 PHE A 189       2.952 -24.779   7.989  1.00  0.00           H  
ATOM   2780  CD2 PHE A 189       4.411 -23.244   7.701  1.00  0.00           C  
ATOM   2781  HD2 PHE A 189       4.374 -23.151   6.625  1.00  0.00           H  
ATOM   2782  C   PHE A 189       6.982 -19.225   6.699  1.00  0.00           C  
ATOM   2783  O   PHE A 189       8.061 -19.294   7.314  1.00  0.00           O  
ATOM   2784  N   VAL A 190       6.908 -18.281   5.770  1.00  0.00           N  
ATOM   2785  H   VAL A 190       6.090 -18.090   5.208  1.00  0.00           H  
ATOM   2786  CA  VAL A 190       7.919 -17.191   5.647  1.00  0.00           C  
ATOM   2787  HA  VAL A 190       8.896 -17.670   5.595  1.00  0.00           H  
ATOM   2788  CB  VAL A 190       7.852 -16.396   4.339  1.00  0.00           C  
ATOM   2789  HB  VAL A 190       6.851 -15.972   4.260  1.00  0.00           H  
ATOM   2790  CG1 VAL A 190       8.971 -15.428   4.246  1.00  0.00           C  
ATOM   2791 HG11 VAL A 190       8.916 -15.017   3.238  1.00  0.00           H  
ATOM   2792 HG12 VAL A 190       9.017 -14.568   4.913  1.00  0.00           H  
ATOM   2793 HG13 VAL A 190       9.917 -15.930   4.452  1.00  0.00           H  
ATOM   2794  CG2 VAL A 190       7.894 -17.330   3.140  1.00  0.00           C  
ATOM   2795 HG21 VAL A 190       8.851 -17.845   3.042  1.00  0.00           H  
ATOM   2796 HG22 VAL A 190       7.071 -18.036   3.246  1.00  0.00           H  
ATOM   2797 HG23 VAL A 190       7.793 -16.756   2.220  1.00  0.00           H  
ATOM   2798  C   VAL A 190       7.790 -16.168   6.837  1.00  0.00           C  
ATOM   2799  O   VAL A 190       6.686 -15.771   7.189  1.00  0.00           O  
ATOM   2800  N   GLU A 191       8.834 -15.785   7.508  1.00  0.00           N  
ATOM   2801  H   GLU A 191       9.732 -16.191   7.285  1.00  0.00           H  
ATOM   2802  CA  GLU A 191       8.907 -14.742   8.495  1.00  0.00           C  
ATOM   2803  HA  GLU A 191       8.249 -15.007   9.323  1.00  0.00           H  
ATOM   2804  CB  GLU A 191      10.310 -14.864   9.106  1.00  0.00           C  
ATOM   2805  HB2 GLU A 191      10.460 -15.866   9.508  1.00  0.00           H  
ATOM   2806  HB3 GLU A 191      11.106 -14.610   8.406  1.00  0.00           H  
ATOM   2807  CG  GLU A 191      10.563 -13.994  10.357  1.00  0.00           C  
ATOM   2808  HG2 GLU A 191      11.630 -13.890  10.551  1.00  0.00           H  
ATOM   2809  HG3 GLU A 191      10.195 -12.979  10.206  1.00  0.00           H  
ATOM   2810  CD  GLU A 191       9.927 -14.560  11.637  1.00  0.00           C  
ATOM   2811  OE1 GLU A 191      10.669 -14.762  12.629  1.00  0.00           O  
ATOM   2812  OE2 GLU A 191       8.694 -14.444  11.787  1.00  0.00           O  
ATOM   2813  C   GLU A 191       8.559 -13.327   7.991  1.00  0.00           C  
ATOM   2814  O   GLU A 191       9.395 -12.626   7.431  1.00  0.00           O  
ATOM   2815  N   THR A 192       7.287 -13.008   8.052  1.00  0.00           N  
ATOM   2816  H   THR A 192       6.604 -13.658   8.415  1.00  0.00           H  
ATOM   2817  CA  THR A 192       6.648 -11.688   7.667  1.00  0.00           C  
ATOM   2818  HA  THR A 192       7.500 -11.055   7.418  1.00  0.00           H  
ATOM   2819  CB  THR A 192       5.801 -11.903   6.319  1.00  0.00           C  
ATOM   2820  HB  THR A 192       5.476 -10.933   5.945  1.00  0.00           H  
ATOM   2821  CG2 THR A 192       6.623 -12.570   5.257  1.00  0.00           C  
ATOM   2822 HG21 THR A 192       7.454 -11.900   5.033  1.00  0.00           H  
ATOM   2823 HG22 THR A 192       6.702 -13.586   5.644  1.00  0.00           H  
ATOM   2824 HG23 THR A 192       6.045 -12.507   4.335  1.00  0.00           H  
ATOM   2825  OG1 THR A 192       4.631 -12.612   6.575  1.00  0.00           O  
ATOM   2826  HG1 THR A 192       4.067 -12.296   5.866  1.00  0.00           H  
ATOM   2827  C   THR A 192       5.798 -11.004   8.708  1.00  0.00           C  
ATOM   2828  O   THR A 192       5.709 -11.506   9.811  1.00  0.00           O  
ATOM   2829  N   PRO A 193       5.257  -9.807   8.479  1.00  0.00           N  
ATOM   2830  CD  PRO A 193       5.868  -8.717   7.604  1.00  0.00           C  
ATOM   2831  HD2 PRO A 193       5.464  -8.880   6.604  1.00  0.00           H  
ATOM   2832  HD3 PRO A 193       6.953  -8.773   7.678  1.00  0.00           H  
ATOM   2833  CG  PRO A 193       5.275  -7.399   8.005  1.00  0.00           C  
ATOM   2834  HG2 PRO A 193       5.035  -6.785   7.137  1.00  0.00           H  
ATOM   2835  HG3 PRO A 193       5.952  -6.967   8.742  1.00  0.00           H  
ATOM   2836  CB  PRO A 193       3.979  -7.899   8.674  1.00  0.00           C  
ATOM   2837  HB2 PRO A 193       3.235  -8.159   7.921  1.00  0.00           H  
ATOM   2838  HB3 PRO A 193       3.475  -7.163   9.300  1.00  0.00           H  
ATOM   2839  CA  PRO A 193       4.299  -9.201   9.419  1.00  0.00           C  
ATOM   2840  HA  PRO A 193       4.776  -9.026  10.385  1.00  0.00           H  
ATOM   2841  C   PRO A 193       3.061 -10.094   9.644  1.00  0.00           C  
ATOM   2842  O   PRO A 193       2.463 -10.120  10.704  1.00  0.00           O  
ATOM   2843  N   MET A 194       2.579 -10.867   8.671  1.00  0.00           N  
ATOM   2844  H   MET A 194       3.046 -10.799   7.777  1.00  0.00           H  
ATOM   2845  CA  MET A 194       1.472 -11.867   8.866  1.00  0.00           C  
ATOM   2846  HA  MET A 194       0.629 -11.358   9.334  1.00  0.00           H  
ATOM   2847  CB  MET A 194       1.002 -12.353   7.504  1.00  0.00           C  
ATOM   2848  HB2 MET A 194       0.560 -11.551   6.912  1.00  0.00           H  
ATOM   2849  HB3 MET A 194       1.810 -12.756   6.893  1.00  0.00           H  
ATOM   2850  CG  MET A 194      -0.187 -13.340   7.758  1.00  0.00           C  
ATOM   2851  HG2 MET A 194      -0.286 -13.764   8.757  1.00  0.00           H  
ATOM   2852  HG3 MET A 194      -1.107 -12.758   7.713  1.00  0.00           H  
ATOM   2853  SD  MET A 194      -0.521 -14.693   6.621  1.00  0.00           S  
ATOM   2854  CE  MET A 194       0.723 -15.836   7.012  1.00  0.00           C  
ATOM   2855  HE1 MET A 194       1.582 -15.198   7.218  1.00  0.00           H  
ATOM   2856  HE2 MET A 194       0.439 -16.369   7.919  1.00  0.00           H  
ATOM   2857  HE3 MET A 194       0.859 -16.453   6.123  1.00  0.00           H  
ATOM   2858  C   MET A 194       1.996 -13.002   9.802  1.00  0.00           C  
ATOM   2859  O   MET A 194       1.296 -13.420  10.663  1.00  0.00           O  
ATOM   2860  N   ALA A 195       3.287 -13.352   9.734  1.00  0.00           N  
ATOM   2861  H   ALA A 195       3.869 -13.094   8.951  1.00  0.00           H  
ATOM   2862  CA  ALA A 195       3.838 -14.318  10.663  1.00  0.00           C  
ATOM   2863  HA  ALA A 195       3.203 -15.184  10.474  1.00  0.00           H  
ATOM   2864  CB  ALA A 195       5.297 -14.664  10.365  1.00  0.00           C  
ATOM   2865  HB1 ALA A 195       5.707 -15.572  10.804  1.00  0.00           H  
ATOM   2866  HB2 ALA A 195       5.422 -14.806   9.292  1.00  0.00           H  
ATOM   2867  HB3 ALA A 195       5.836 -13.776  10.695  1.00  0.00           H  
ATOM   2868  C   ALA A 195       3.683 -13.832  12.125  1.00  0.00           C  
ATOM   2869  O   ALA A 195       3.341 -14.536  13.069  1.00  0.00           O  
ATOM   2870  N   ALA A 196       4.066 -12.607  12.288  1.00  0.00           N  
ATOM   2871  H   ALA A 196       4.286 -11.980  11.528  1.00  0.00           H  
ATOM   2872  CA  ALA A 196       4.064 -11.882  13.588  1.00  0.00           C  
ATOM   2873  HA  ALA A 196       4.592 -12.533  14.284  1.00  0.00           H  
ATOM   2874  CB  ALA A 196       4.848 -10.569  13.518  1.00  0.00           C  
ATOM   2875  HB1 ALA A 196       4.740 -10.062  14.477  1.00  0.00           H  
ATOM   2876  HB2 ALA A 196       5.898 -10.841  13.412  1.00  0.00           H  
ATOM   2877  HB3 ALA A 196       4.489 -10.098  12.603  1.00  0.00           H  
ATOM   2878  C   ALA A 196       2.621 -11.650  14.063  1.00  0.00           C  
ATOM   2879  O   ALA A 196       2.338 -11.852  15.223  1.00  0.00           O  
ATOM   2880  N   SER A 197       1.646 -11.453  13.129  1.00  0.00           N  
ATOM   2881  H   SER A 197       1.874 -11.318  12.155  1.00  0.00           H  
ATOM   2882  CA  SER A 197       0.192 -11.465  13.299  1.00  0.00           C  
ATOM   2883  HA  SER A 197      -0.039 -10.877  14.187  1.00  0.00           H  
ATOM   2884  CB  SER A 197      -0.418 -10.679  12.074  1.00  0.00           C  
ATOM   2885  HB2 SER A 197      -0.322 -11.228  11.138  1.00  0.00           H  
ATOM   2886  HB3 SER A 197      -1.472 -10.515  12.299  1.00  0.00           H  
ATOM   2887  OG  SER A 197       0.193  -9.393  11.999  1.00  0.00           O  
ATOM   2888  HG  SER A 197       1.053  -9.431  11.573  1.00  0.00           H  
ATOM   2889  C   SER A 197      -0.438 -12.848  13.569  1.00  0.00           C  
ATOM   2890  O   SER A 197      -1.477 -12.881  14.242  1.00  0.00           O  
ATOM   2891  N   VAL A 198       0.066 -13.984  13.151  1.00  0.00           N  
ATOM   2892  H   VAL A 198       0.847 -13.909  12.517  1.00  0.00           H  
ATOM   2893  CA  VAL A 198      -0.408 -15.344  13.553  1.00  0.00           C  
ATOM   2894  HA  VAL A 198      -1.487 -15.280  13.407  1.00  0.00           H  
ATOM   2895  CB  VAL A 198       0.009 -16.348  12.521  1.00  0.00           C  
ATOM   2896  HB  VAL A 198       1.087 -16.283  12.375  1.00  0.00           H  
ATOM   2897  CG1 VAL A 198      -0.098 -17.824  13.017  1.00  0.00           C  
ATOM   2898 HG11 VAL A 198       0.889 -17.960  13.460  1.00  0.00           H  
ATOM   2899 HG12 VAL A 198      -1.008 -17.874  13.616  1.00  0.00           H  
ATOM   2900 HG13 VAL A 198      -0.148 -18.511  12.171  1.00  0.00           H  
ATOM   2901  CG2 VAL A 198      -0.788 -16.202  11.202  1.00  0.00           C  
ATOM   2902 HG21 VAL A 198      -1.854 -16.274  11.419  1.00  0.00           H  
ATOM   2903 HG22 VAL A 198      -0.544 -15.216  10.809  1.00  0.00           H  
ATOM   2904 HG23 VAL A 198      -0.515 -16.861  10.377  1.00  0.00           H  
ATOM   2905  C   VAL A 198       0.012 -15.578  15.039  1.00  0.00           C  
ATOM   2906  O   VAL A 198      -0.855 -15.952  15.815  1.00  0.00           O  
ATOM   2907  N   ARG A 199       1.251 -15.285  15.388  1.00  0.00           N  
ATOM   2908  H   ARG A 199       1.748 -14.699  14.732  1.00  0.00           H  
ATOM   2909  CA  ARG A 199       1.716 -15.363  16.838  1.00  0.00           C  
ATOM   2910  HA  ARG A 199       1.642 -16.360  17.275  1.00  0.00           H  
ATOM   2911  CB  ARG A 199       3.235 -15.027  16.894  1.00  0.00           C  
ATOM   2912  HB2 ARG A 199       3.477 -14.082  16.405  1.00  0.00           H  
ATOM   2913  HB3 ARG A 199       3.375 -14.879  17.964  1.00  0.00           H  
ATOM   2914  CG  ARG A 199       4.094 -16.110  16.228  1.00  0.00           C  
ATOM   2915  HG2 ARG A 199       3.823 -17.094  16.611  1.00  0.00           H  
ATOM   2916  HG3 ARG A 199       3.780 -16.218  15.191  1.00  0.00           H  
ATOM   2917  CD  ARG A 199       5.604 -15.943  16.403  1.00  0.00           C  
ATOM   2918  HD2 ARG A 199       5.806 -16.011  17.472  1.00  0.00           H  
ATOM   2919  HD3 ARG A 199       6.084 -16.809  15.947  1.00  0.00           H  
ATOM   2920  NE  ARG A 199       6.220 -14.699  15.896  1.00  0.00           N  
ATOM   2921  HE  ARG A 199       6.495 -14.095  16.657  1.00  0.00           H  
ATOM   2922  CZ  ARG A 199       6.913 -14.579  14.749  1.00  0.00           C  
ATOM   2923  NH1 ARG A 199       6.891 -15.399  13.775  1.00  0.00           N  
ATOM   2924 HH11 ARG A 199       6.527 -16.335  13.887  1.00  0.00           H  
ATOM   2925 HH12 ARG A 199       7.591 -15.261  13.061  1.00  0.00           H  
ATOM   2926  NH2 ARG A 199       7.862 -13.697  14.594  1.00  0.00           N  
ATOM   2927 HH21 ARG A 199       8.218 -13.115  15.338  1.00  0.00           H  
ATOM   2928 HH22 ARG A 199       8.380 -13.619  13.732  1.00  0.00           H  
ATOM   2929  C   ARG A 199       0.940 -14.468  17.703  1.00  0.00           C  
ATOM   2930  O   ARG A 199       0.583 -14.773  18.847  1.00  0.00           O  
ATOM   2931  N   GLU A 200       0.689 -13.274  17.263  1.00  0.00           N  
ATOM   2932  H   GLU A 200       1.002 -12.997  16.344  1.00  0.00           H  
ATOM   2933  CA  GLU A 200      -0.002 -12.239  18.061  1.00  0.00           C  
ATOM   2934  HA  GLU A 200       0.547 -12.082  18.991  1.00  0.00           H  
ATOM   2935  CB  GLU A 200       0.030 -10.996  17.160  1.00  0.00           C  
ATOM   2936  HB2 GLU A 200       1.073 -10.684  17.148  1.00  0.00           H  
ATOM   2937  HB3 GLU A 200      -0.124 -11.425  16.169  1.00  0.00           H  
ATOM   2938  CG  GLU A 200      -1.070  -9.935  17.329  1.00  0.00           C  
ATOM   2939  HG2 GLU A 200      -1.841 -10.028  16.565  1.00  0.00           H  
ATOM   2940  HG3 GLU A 200      -1.595  -9.968  18.284  1.00  0.00           H  
ATOM   2941  CD  GLU A 200      -0.429  -8.556  17.288  1.00  0.00           C  
ATOM   2942  OE1 GLU A 200      -0.655  -7.797  16.336  1.00  0.00           O  
ATOM   2943  OE2 GLU A 200       0.323  -8.268  18.289  1.00  0.00           O  
ATOM   2944  C   GLU A 200      -1.468 -12.715  18.342  1.00  0.00           C  
ATOM   2945  O   GLU A 200      -1.889 -12.848  19.509  1.00  0.00           O  
ATOM   2946  N   HIE A 201      -2.291 -13.096  17.304  1.00  0.00           N  
ATOM   2947  H   HIE A 201      -1.899 -12.996  16.379  1.00  0.00           H  
ATOM   2948  CA  HIE A 201      -3.587 -13.727  17.427  1.00  0.00           C  
ATOM   2949  HA  HIE A 201      -4.256 -12.955  17.806  1.00  0.00           H  
ATOM   2950  CB  HIE A 201      -4.084 -14.180  16.093  1.00  0.00           C  
ATOM   2951  HB2 HIE A 201      -4.246 -13.258  15.534  1.00  0.00           H  
ATOM   2952  HB3 HIE A 201      -3.420 -14.797  15.488  1.00  0.00           H  
ATOM   2953  CG  HIE A 201      -5.408 -15.013  16.104  1.00  0.00           C  
ATOM   2954  ND1 HIE A 201      -5.530 -16.433  16.206  1.00  0.00           N  
ATOM   2955  CE1 HIE A 201      -6.863 -16.643  16.095  1.00  0.00           C  
ATOM   2956  HE1 HIE A 201      -7.273 -17.641  16.059  1.00  0.00           H  
ATOM   2957  NE2 HIE A 201      -7.534 -15.493  15.968  1.00  0.00           N  
ATOM   2958  HE2 HIE A 201      -8.535 -15.366  15.970  1.00  0.00           H  
ATOM   2959  CD2 HIE A 201      -6.630 -14.438  15.950  1.00  0.00           C  
ATOM   2960  HD2 HIE A 201      -6.807 -13.386  15.780  1.00  0.00           H  
ATOM   2961  C   HIE A 201      -3.497 -14.970  18.413  1.00  0.00           C  
ATOM   2962  O   HIE A 201      -4.205 -15.092  19.441  1.00  0.00           O  
ATOM   2963  N   TYR A 202      -2.592 -15.909  18.132  1.00  0.00           N  
ATOM   2964  H   TYR A 202      -2.074 -15.809  17.270  1.00  0.00           H  
ATOM   2965  CA  TYR A 202      -2.436 -17.115  19.001  1.00  0.00           C  
ATOM   2966  HA  TYR A 202      -3.326 -17.744  18.972  1.00  0.00           H  
ATOM   2967  CB  TYR A 202      -1.213 -17.901  18.442  1.00  0.00           C  
ATOM   2968  HB2 TYR A 202      -1.402 -18.083  17.385  1.00  0.00           H  
ATOM   2969  HB3 TYR A 202      -0.263 -17.368  18.458  1.00  0.00           H  
ATOM   2970  CG  TYR A 202      -0.904 -19.206  19.145  1.00  0.00           C  
ATOM   2971  CD1 TYR A 202      -0.201 -19.333  20.378  1.00  0.00           C  
ATOM   2972  HD1 TYR A 202       0.229 -18.471  20.867  1.00  0.00           H  
ATOM   2973  CE1 TYR A 202       0.128 -20.561  20.972  1.00  0.00           C  
ATOM   2974  HE1 TYR A 202       0.499 -20.633  21.983  1.00  0.00           H  
ATOM   2975  CZ  TYR A 202      -0.357 -21.770  20.347  1.00  0.00           C  
ATOM   2976  OH  TYR A 202       0.011 -22.980  20.908  1.00  0.00           O  
ATOM   2977  HH  TYR A 202       0.272 -23.706  20.337  1.00  0.00           H  
ATOM   2978  CE2 TYR A 202      -0.860 -21.647  19.121  1.00  0.00           C  
ATOM   2979  HE2 TYR A 202      -1.158 -22.545  18.600  1.00  0.00           H  
ATOM   2980  CD2 TYR A 202      -1.259 -20.386  18.516  1.00  0.00           C  
ATOM   2981  HD2 TYR A 202      -1.654 -20.309  17.514  1.00  0.00           H  
ATOM   2982  C   TYR A 202      -2.081 -16.755  20.522  1.00  0.00           C  
ATOM   2983  O   TYR A 202      -2.584 -17.414  21.421  1.00  0.00           O  
ATOM   2984  N   SER A 203      -1.281 -15.670  20.844  1.00  0.00           N  
ATOM   2985  H   SER A 203      -0.834 -15.239  20.048  1.00  0.00           H  
ATOM   2986  CA  SER A 203      -1.089 -15.137  22.176  1.00  0.00           C  
ATOM   2987  HA  SER A 203      -0.820 -15.983  22.808  1.00  0.00           H  
ATOM   2988  CB  SER A 203       0.085 -14.174  22.299  1.00  0.00           C  
ATOM   2989  HB2 SER A 203      -0.153 -13.176  21.927  1.00  0.00           H  
ATOM   2990  HB3 SER A 203       0.274 -14.194  23.372  1.00  0.00           H  
ATOM   2991  OG  SER A 203       1.212 -14.763  21.583  1.00  0.00           O  
ATOM   2992  HG  SER A 203       0.922 -14.863  20.673  1.00  0.00           H  
ATOM   2993  C   SER A 203      -2.299 -14.345  22.741  1.00  0.00           C  
ATOM   2994  O   SER A 203      -2.315 -14.033  23.952  1.00  0.00           O  
ATOM   2995  N   ASP A 204      -3.308 -14.068  21.935  1.00  0.00           N  
ATOM   2996  H   ASP A 204      -3.231 -14.370  20.975  1.00  0.00           H  
ATOM   2997  CA  ASP A 204      -4.580 -13.610  22.337  1.00  0.00           C  
ATOM   2998  HA  ASP A 204      -4.557 -13.027  23.257  1.00  0.00           H  
ATOM   2999  CB  ASP A 204      -5.297 -12.776  21.307  1.00  0.00           C  
ATOM   3000  HB2 ASP A 204      -5.189 -13.237  20.326  1.00  0.00           H  
ATOM   3001  HB3 ASP A 204      -6.346 -12.722  21.600  1.00  0.00           H  
ATOM   3002  CG  ASP A 204      -4.814 -11.282  21.119  1.00  0.00           C  
ATOM   3003  OD1 ASP A 204      -5.365 -10.584  20.190  1.00  0.00           O  
ATOM   3004  OD2 ASP A 204      -3.960 -10.892  21.960  1.00  0.00           O  
ATOM   3005  C   ASP A 204      -5.443 -14.808  22.824  1.00  0.00           C  
ATOM   3006  O   ASP A 204      -5.986 -14.789  23.956  1.00  0.00           O  
ATOM   3007  N   ILE A 205      -5.586 -15.845  21.992  1.00  0.00           N  
ATOM   3008  H   ILE A 205      -5.085 -15.787  21.117  1.00  0.00           H  
ATOM   3009  CA  ILE A 205      -6.324 -17.070  22.178  1.00  0.00           C  
ATOM   3010  HA  ILE A 205      -7.293 -16.705  22.519  1.00  0.00           H  
ATOM   3011  CB  ILE A 205      -6.509 -17.946  20.930  1.00  0.00           C  
ATOM   3012  HB  ILE A 205      -5.572 -18.217  20.444  1.00  0.00           H  
ATOM   3013  CG2 ILE A 205      -7.139 -19.346  21.320  1.00  0.00           C  
ATOM   3014 HG21 ILE A 205      -8.104 -19.105  21.766  1.00  0.00           H  
ATOM   3015 HG22 ILE A 205      -7.253 -19.997  20.452  1.00  0.00           H  
ATOM   3016 HG23 ILE A 205      -6.450 -19.901  21.957  1.00  0.00           H  
ATOM   3017  CG1 ILE A 205      -7.296 -17.196  19.821  1.00  0.00           C  
ATOM   3018 HG12 ILE A 205      -6.742 -16.317  19.490  1.00  0.00           H  
ATOM   3019 HG13 ILE A 205      -7.497 -17.791  18.929  1.00  0.00           H  
ATOM   3020  CD1 ILE A 205      -8.730 -16.703  20.263  1.00  0.00           C  
ATOM   3021 HD11 ILE A 205      -8.652 -15.746  20.780  1.00  0.00           H  
ATOM   3022 HD12 ILE A 205      -9.286 -16.417  19.369  1.00  0.00           H  
ATOM   3023 HD13 ILE A 205      -9.241 -17.483  20.826  1.00  0.00           H  
ATOM   3024  C   ILE A 205      -5.763 -17.823  23.420  1.00  0.00           C  
ATOM   3025  O   ILE A 205      -6.409 -17.991  24.416  1.00  0.00           O  
ATOM   3026  N   TRP A 206      -4.441 -18.042  23.461  1.00  0.00           N  
ATOM   3027  H   TRP A 206      -3.884 -17.552  22.775  1.00  0.00           H  
ATOM   3028  CA  TRP A 206      -3.709 -18.707  24.525  1.00  0.00           C  
ATOM   3029  HA  TRP A 206      -4.454 -19.256  25.102  1.00  0.00           H  
ATOM   3030  CB  TRP A 206      -2.838 -19.824  23.939  1.00  0.00           C  
ATOM   3031  HB2 TRP A 206      -2.084 -19.279  23.373  1.00  0.00           H  
ATOM   3032  HB3 TRP A 206      -2.375 -20.203  24.851  1.00  0.00           H  
ATOM   3033  CG  TRP A 206      -3.482 -20.978  23.200  1.00  0.00           C  
ATOM   3034  CD1 TRP A 206      -3.668 -21.024  21.911  1.00  0.00           C  
ATOM   3035  HD1 TRP A 206      -3.424 -20.274  21.174  1.00  0.00           H  
ATOM   3036  NE1 TRP A 206      -4.050 -22.290  21.589  1.00  0.00           N  
ATOM   3037  HE1 TRP A 206      -4.098 -22.595  20.629  1.00  0.00           H  
ATOM   3038  CE2 TRP A 206      -4.396 -23.099  22.628  1.00  0.00           C  
ATOM   3039  CZ2 TRP A 206      -4.971 -24.397  22.712  1.00  0.00           C  
ATOM   3040  HZ2 TRP A 206      -5.126 -24.961  21.804  1.00  0.00           H  
ATOM   3041  CH2 TRP A 206      -5.242 -24.937  23.949  1.00  0.00           C  
ATOM   3042  HH2 TRP A 206      -5.788 -25.863  24.044  1.00  0.00           H  
ATOM   3043  CZ3 TRP A 206      -4.816 -24.184  25.099  1.00  0.00           C  
ATOM   3044  HZ3 TRP A 206      -4.960 -24.560  26.101  1.00  0.00           H  
ATOM   3045  CE3 TRP A 206      -4.119 -22.957  24.995  1.00  0.00           C  
ATOM   3046  HE3 TRP A 206      -3.978 -22.344  25.873  1.00  0.00           H  
ATOM   3047  CD2 TRP A 206      -3.968 -22.309  23.717  1.00  0.00           C  
ATOM   3048  C   TRP A 206      -2.948 -17.793  25.532  1.00  0.00           C  
ATOM   3049  O   TRP A 206      -2.492 -16.737  25.128  1.00  0.00           O  
ATOM   3050  N   GLU A 207      -2.929 -18.086  26.815  1.00  0.00           N  
ATOM   3051  H   GLU A 207      -3.486 -18.899  27.034  1.00  0.00           H  
ATOM   3052  CA  GLU A 207      -2.293 -17.364  27.904  1.00  0.00           C  
ATOM   3053  HA  GLU A 207      -2.428 -16.315  27.642  1.00  0.00           H  
ATOM   3054  CB  GLU A 207      -3.087 -17.642  29.200  1.00  0.00           C  
ATOM   3055  HB2 GLU A 207      -3.178 -18.724  29.093  1.00  0.00           H  
ATOM   3056  HB3 GLU A 207      -2.400 -17.454  30.025  1.00  0.00           H  
ATOM   3057  CG  GLU A 207      -4.440 -16.968  29.309  1.00  0.00           C  
ATOM   3058  HG2 GLU A 207      -4.279 -15.896  29.202  1.00  0.00           H  
ATOM   3059  HG3 GLU A 207      -5.072 -17.384  28.523  1.00  0.00           H  
ATOM   3060  CD  GLU A 207      -5.333 -17.343  30.508  1.00  0.00           C  
ATOM   3061  OE1 GLU A 207      -6.552 -17.625  30.222  1.00  0.00           O  
ATOM   3062  OE2 GLU A 207      -4.770 -17.399  31.627  1.00  0.00           O  
ATOM   3063  C   GLU A 207      -0.814 -17.665  27.929  1.00  0.00           C  
ATOM   3064  O   GLU A 207      -0.214 -18.457  28.640  1.00  0.00           O  
ATOM   3065  N   VAL A 208      -0.103 -17.061  26.915  1.00  0.00           N  
ATOM   3066  H   VAL A 208      -0.639 -16.447  26.318  1.00  0.00           H  
ATOM   3067  CA  VAL A 208       1.392 -17.185  26.500  1.00  0.00           C  
ATOM   3068  HA  VAL A 208       1.953 -17.476  27.388  1.00  0.00           H  
ATOM   3069  CB  VAL A 208       1.605 -18.376  25.400  1.00  0.00           C  
ATOM   3070  HB  VAL A 208       2.675 -18.515  25.247  1.00  0.00           H  
ATOM   3071  CG1 VAL A 208       1.023 -19.752  25.734  1.00  0.00           C  
ATOM   3072 HG11 VAL A 208       1.456 -20.156  26.650  1.00  0.00           H  
ATOM   3073 HG12 VAL A 208      -0.053 -19.806  25.892  1.00  0.00           H  
ATOM   3074 HG13 VAL A 208       1.441 -20.335  24.913  1.00  0.00           H  
ATOM   3075  CG2 VAL A 208       1.085 -17.957  23.968  1.00  0.00           C  
ATOM   3076 HG21 VAL A 208      -0.004 -17.945  23.928  1.00  0.00           H  
ATOM   3077 HG22 VAL A 208       1.547 -17.050  23.579  1.00  0.00           H  
ATOM   3078 HG23 VAL A 208       1.446 -18.757  23.320  1.00  0.00           H  
ATOM   3079  C   VAL A 208       2.030 -15.915  26.076  1.00  0.00           C  
ATOM   3080  O   VAL A 208       1.326 -15.042  25.573  1.00  0.00           O  
ATOM   3081  N   SER A 209       3.354 -15.890  26.130  1.00  0.00           N  
ATOM   3082  H   SER A 209       3.713 -16.691  26.632  1.00  0.00           H  
ATOM   3083  CA  SER A 209       4.265 -14.940  25.475  1.00  0.00           C  
ATOM   3084  HA  SER A 209       3.986 -13.913  25.713  1.00  0.00           H  
ATOM   3085  CB  SER A 209       5.670 -15.249  26.008  1.00  0.00           C  
ATOM   3086  HB2 SER A 209       5.709 -14.943  27.054  1.00  0.00           H  
ATOM   3087  HB3 SER A 209       5.809 -16.326  25.914  1.00  0.00           H  
ATOM   3088  OG  SER A 209       6.584 -14.351  25.414  1.00  0.00           O  
ATOM   3089  HG  SER A 209       7.370 -14.257  25.956  1.00  0.00           H  
ATOM   3090  C   SER A 209       4.331 -15.110  23.939  1.00  0.00           C  
ATOM   3091  O   SER A 209       4.372 -16.188  23.418  1.00  0.00           O  
ATOM   3092  N   THR A 210       4.389 -13.996  23.136  1.00  0.00           N  
ATOM   3093  H   THR A 210       4.214 -13.067  23.493  1.00  0.00           H  
ATOM   3094  CA  THR A 210       4.678 -14.055  21.698  1.00  0.00           C  
ATOM   3095  HA  THR A 210       3.801 -14.541  21.268  1.00  0.00           H  
ATOM   3096  CB  THR A 210       4.628 -12.662  20.978  1.00  0.00           C  
ATOM   3097  HB  THR A 210       4.870 -12.802  19.925  1.00  0.00           H  
ATOM   3098  CG2 THR A 210       3.237 -12.112  21.003  1.00  0.00           C  
ATOM   3099 HG21 THR A 210       3.135 -11.047  20.795  1.00  0.00           H  
ATOM   3100 HG22 THR A 210       2.472 -12.654  20.446  1.00  0.00           H  
ATOM   3101 HG23 THR A 210       2.792 -12.276  21.984  1.00  0.00           H  
ATOM   3102  OG1 THR A 210       5.567 -11.675  21.519  1.00  0.00           O  
ATOM   3103  HG1 THR A 210       5.871 -11.202  20.741  1.00  0.00           H  
ATOM   3104  C   THR A 210       6.032 -14.726  21.405  1.00  0.00           C  
ATOM   3105  O   THR A 210       6.151 -15.241  20.321  1.00  0.00           O  
ATOM   3106  N   GLU A 211       7.059 -14.619  22.289  1.00  0.00           N  
ATOM   3107  H   GLU A 211       7.021 -13.907  23.005  1.00  0.00           H  
ATOM   3108  CA  GLU A 211       8.292 -15.415  22.270  1.00  0.00           C  
ATOM   3109  HA  GLU A 211       8.683 -15.302  21.258  1.00  0.00           H  
ATOM   3110  CB  GLU A 211       9.255 -14.821  23.327  1.00  0.00           C  
ATOM   3111  HB2 GLU A 211       9.156 -13.736  23.314  1.00  0.00           H  
ATOM   3112  HB3 GLU A 211       9.019 -15.204  24.319  1.00  0.00           H  
ATOM   3113  CG  GLU A 211      10.725 -15.160  23.125  1.00  0.00           C  
ATOM   3114  HG2 GLU A 211      11.328 -14.800  23.959  1.00  0.00           H  
ATOM   3115  HG3 GLU A 211      10.790 -16.245  23.055  1.00  0.00           H  
ATOM   3116  CD  GLU A 211      11.477 -14.606  21.964  1.00  0.00           C  
ATOM   3117  OE1 GLU A 211      12.252 -15.337  21.274  1.00  0.00           O  
ATOM   3118  OE2 GLU A 211      11.069 -13.522  21.457  1.00  0.00           O  
ATOM   3119  C   GLU A 211       8.056 -16.916  22.517  1.00  0.00           C  
ATOM   3120  O   GLU A 211       8.815 -17.759  22.054  1.00  0.00           O  
ATOM   3121  N   GLU A 212       6.992 -17.280  23.305  1.00  0.00           N  
ATOM   3122  H   GLU A 212       6.518 -16.541  23.805  1.00  0.00           H  
ATOM   3123  CA  GLU A 212       6.528 -18.713  23.507  1.00  0.00           C  
ATOM   3124  HA  GLU A 212       7.436 -19.316  23.509  1.00  0.00           H  
ATOM   3125  CB  GLU A 212       5.846 -18.992  24.895  1.00  0.00           C  
ATOM   3126  HB2 GLU A 212       6.608 -18.735  25.631  1.00  0.00           H  
ATOM   3127  HB3 GLU A 212       5.000 -18.330  25.078  1.00  0.00           H  
ATOM   3128  CG  GLU A 212       5.304 -20.385  25.071  1.00  0.00           C  
ATOM   3129  HG2 GLU A 212       4.720 -20.498  25.984  1.00  0.00           H  
ATOM   3130  HG3 GLU A 212       4.484 -20.545  24.370  1.00  0.00           H  
ATOM   3131  CD  GLU A 212       6.342 -21.532  24.938  1.00  0.00           C  
ATOM   3132  OE1 GLU A 212       7.559 -21.218  25.036  1.00  0.00           O  
ATOM   3133  OE2 GLU A 212       5.937 -22.724  24.743  1.00  0.00           O  
ATOM   3134  C   GLU A 212       5.627 -19.118  22.291  1.00  0.00           C  
ATOM   3135  O   GLU A 212       5.840 -20.155  21.727  1.00  0.00           O  
ATOM   3136  N   ALA A 213       4.710 -18.298  21.754  1.00  0.00           N  
ATOM   3137  H   ALA A 213       4.506 -17.468  22.294  1.00  0.00           H  
ATOM   3138  CA  ALA A 213       4.049 -18.530  20.495  1.00  0.00           C  
ATOM   3139  HA  ALA A 213       3.501 -19.468  20.578  1.00  0.00           H  
ATOM   3140  CB  ALA A 213       3.122 -17.334  20.186  1.00  0.00           C  
ATOM   3141  HB1 ALA A 213       2.545 -17.171  21.096  1.00  0.00           H  
ATOM   3142  HB2 ALA A 213       3.752 -16.528  19.809  1.00  0.00           H  
ATOM   3143  HB3 ALA A 213       2.464 -17.500  19.333  1.00  0.00           H  
ATOM   3144  C   ALA A 213       5.017 -18.758  19.280  1.00  0.00           C  
ATOM   3145  O   ALA A 213       4.647 -19.377  18.288  1.00  0.00           O  
ATOM   3146  N   PHE A 214       6.214 -18.233  19.329  1.00  0.00           N  
ATOM   3147  H   PHE A 214       6.515 -17.701  20.133  1.00  0.00           H  
ATOM   3148  CA  PHE A 214       7.201 -18.389  18.274  1.00  0.00           C  
ATOM   3149  HA  PHE A 214       6.887 -18.122  17.266  1.00  0.00           H  
ATOM   3150  CB  PHE A 214       8.497 -17.510  18.603  1.00  0.00           C  
ATOM   3151  HB2 PHE A 214       8.276 -16.452  18.748  1.00  0.00           H  
ATOM   3152  HB3 PHE A 214       8.980 -17.790  19.538  1.00  0.00           H  
ATOM   3153  CG  PHE A 214       9.510 -17.575  17.469  1.00  0.00           C  
ATOM   3154  CD1 PHE A 214      10.679 -18.363  17.419  1.00  0.00           C  
ATOM   3155  HD1 PHE A 214      10.894 -19.083  18.194  1.00  0.00           H  
ATOM   3156  CE1 PHE A 214      11.570 -18.263  16.335  1.00  0.00           C  
ATOM   3157  HE1 PHE A 214      12.329 -19.031  16.291  1.00  0.00           H  
ATOM   3158  CZ  PHE A 214      11.384 -17.351  15.301  1.00  0.00           C  
ATOM   3159  HZ  PHE A 214      11.968 -17.292  14.394  1.00  0.00           H  
ATOM   3160  CE2 PHE A 214      10.259 -16.510  15.400  1.00  0.00           C  
ATOM   3161  HE2 PHE A 214      10.038 -15.910  14.529  1.00  0.00           H  
ATOM   3162  CD2 PHE A 214       9.409 -16.596  16.450  1.00  0.00           C  
ATOM   3163  HD2 PHE A 214       8.496 -16.019  16.430  1.00  0.00           H  
ATOM   3164  C   PHE A 214       7.813 -19.846  18.317  1.00  0.00           C  
ATOM   3165  O   PHE A 214       8.086 -20.465  17.282  1.00  0.00           O  
ATOM   3166  N   ASP A 215       7.943 -20.405  19.520  1.00  0.00           N  
ATOM   3167  H   ASP A 215       7.627 -19.887  20.327  1.00  0.00           H  
ATOM   3168  CA  ASP A 215       8.394 -21.781  19.773  1.00  0.00           C  
ATOM   3169  HA  ASP A 215       9.305 -21.946  19.199  1.00  0.00           H  
ATOM   3170  CB  ASP A 215       8.761 -21.873  21.357  1.00  0.00           C  
ATOM   3171  HB2 ASP A 215       9.170 -20.930  21.721  1.00  0.00           H  
ATOM   3172  HB3 ASP A 215       7.862 -22.134  21.916  1.00  0.00           H  
ATOM   3173  CG  ASP A 215       9.933 -22.866  21.585  1.00  0.00           C  
ATOM   3174  OD1 ASP A 215      10.379 -23.512  20.616  1.00  0.00           O  
ATOM   3175  OD2 ASP A 215      10.409 -23.020  22.737  1.00  0.00           O  
ATOM   3176  C   ASP A 215       7.245 -22.744  19.358  1.00  0.00           C  
ATOM   3177  O   ASP A 215       7.491 -23.725  18.702  1.00  0.00           O  
ATOM   3178  N   ARG A 216       6.009 -22.437  19.742  1.00  0.00           N  
ATOM   3179  H   ARG A 216       5.956 -21.632  20.349  1.00  0.00           H  
ATOM   3180  CA  ARG A 216       4.769 -23.171  19.469  1.00  0.00           C  
ATOM   3181  HA  ARG A 216       4.905 -24.112  20.001  1.00  0.00           H  
ATOM   3182  CB  ARG A 216       3.561 -22.400  20.042  1.00  0.00           C  
ATOM   3183  HB2 ARG A 216       3.467 -21.401  19.616  1.00  0.00           H  
ATOM   3184  HB3 ARG A 216       2.590 -22.780  19.724  1.00  0.00           H  
ATOM   3185  CG  ARG A 216       3.659 -22.256  21.605  1.00  0.00           C  
ATOM   3186  HG2 ARG A 216       4.675 -22.073  21.960  1.00  0.00           H  
ATOM   3187  HG3 ARG A 216       3.034 -21.427  21.937  1.00  0.00           H  
ATOM   3188  CD  ARG A 216       3.208 -23.599  22.158  1.00  0.00           C  
ATOM   3189  HD2 ARG A 216       2.163 -23.767  21.896  1.00  0.00           H  
ATOM   3190  HD3 ARG A 216       3.682 -24.471  21.709  1.00  0.00           H  
ATOM   3191  NE  ARG A 216       3.401 -23.597  23.627  1.00  0.00           N  
ATOM   3192  HE  ARG A 216       4.175 -23.042  23.961  1.00  0.00           H  
ATOM   3193  CZ  ARG A 216       2.677 -23.840  24.613  1.00  0.00           C  
ATOM   3194  NH1 ARG A 216       1.465 -24.247  24.429  1.00  0.00           N  
ATOM   3195 HH11 ARG A 216       1.188 -24.419  23.474  1.00  0.00           H  
ATOM   3196 HH12 ARG A 216       0.924 -24.363  25.274  1.00  0.00           H  
ATOM   3197  NH2 ARG A 216       3.064 -23.582  25.839  1.00  0.00           N  
ATOM   3198 HH21 ARG A 216       3.927 -23.105  26.058  1.00  0.00           H  
ATOM   3199 HH22 ARG A 216       2.475 -23.701  26.651  1.00  0.00           H  
ATOM   3200  C   ARG A 216       4.593 -23.362  17.905  1.00  0.00           C  
ATOM   3201  O   ARG A 216       4.307 -24.488  17.397  1.00  0.00           O  
ATOM   3202  N   ILE A 217       4.762 -22.289  17.181  1.00  0.00           N  
ATOM   3203  H   ILE A 217       4.871 -21.423  17.689  1.00  0.00           H  
ATOM   3204  CA  ILE A 217       4.633 -22.436  15.674  1.00  0.00           C  
ATOM   3205  HA  ILE A 217       3.917 -23.238  15.497  1.00  0.00           H  
ATOM   3206  CB  ILE A 217       4.037 -21.135  15.113  1.00  0.00           C  
ATOM   3207  HB  ILE A 217       4.778 -20.383  15.388  1.00  0.00           H  
ATOM   3208  CG2 ILE A 217       3.754 -21.220  13.574  1.00  0.00           C  
ATOM   3209 HG21 ILE A 217       2.971 -20.542  13.233  1.00  0.00           H  
ATOM   3210 HG22 ILE A 217       4.718 -21.047  13.095  1.00  0.00           H  
ATOM   3211 HG23 ILE A 217       3.544 -22.234  13.235  1.00  0.00           H  
ATOM   3212  CG1 ILE A 217       2.694 -20.684  15.815  1.00  0.00           C  
ATOM   3213 HG12 ILE A 217       2.844 -20.448  16.868  1.00  0.00           H  
ATOM   3214 HG13 ILE A 217       2.457 -19.692  15.431  1.00  0.00           H  
ATOM   3215  CD1 ILE A 217       1.443 -21.517  15.560  1.00  0.00           C  
ATOM   3216 HD11 ILE A 217       0.554 -20.993  15.911  1.00  0.00           H  
ATOM   3217 HD12 ILE A 217       1.338 -21.686  14.488  1.00  0.00           H  
ATOM   3218 HD13 ILE A 217       1.626 -22.449  16.094  1.00  0.00           H  
ATOM   3219  C   ILE A 217       5.920 -22.934  14.989  1.00  0.00           C  
ATOM   3220  O   ILE A 217       5.825 -23.764  14.117  1.00  0.00           O  
ATOM   3221  N   THR A 218       7.161 -22.567  15.415  1.00  0.00           N  
ATOM   3222  H   THR A 218       7.336 -22.059  16.270  1.00  0.00           H  
ATOM   3223  CA  THR A 218       8.388 -23.158  14.820  1.00  0.00           C  
ATOM   3224  HA  THR A 218       8.485 -23.203  13.736  1.00  0.00           H  
ATOM   3225  CB  THR A 218       9.687 -22.478  15.321  1.00  0.00           C  
ATOM   3226  HB  THR A 218      10.517 -23.073  14.943  1.00  0.00           H  
ATOM   3227  CG2 THR A 218       9.838 -21.045  14.720  1.00  0.00           C  
ATOM   3228 HG21 THR A 218       9.141 -20.276  15.053  1.00  0.00           H  
ATOM   3229 HG22 THR A 218      10.798 -20.569  14.924  1.00  0.00           H  
ATOM   3230 HG23 THR A 218       9.694 -21.200  13.652  1.00  0.00           H  
ATOM   3231  OG1 THR A 218       9.803 -22.328  16.769  1.00  0.00           O  
ATOM   3232  HG1 THR A 218       9.099 -21.692  16.909  1.00  0.00           H  
ATOM   3233  C   THR A 218       8.559 -24.677  15.115  1.00  0.00           C  
ATOM   3234  O   THR A 218       8.734 -25.427  14.166  1.00  0.00           O  
ATOM   3235  N   ALA A 219       8.179 -25.168  16.362  1.00  0.00           N  
ATOM   3236  H   ALA A 219       8.159 -24.604  17.200  1.00  0.00           H  
ATOM   3237  CA  ALA A 219       7.891 -26.612  16.581  1.00  0.00           C  
ATOM   3238  HA  ALA A 219       8.780 -27.242  16.538  1.00  0.00           H  
ATOM   3239  CB  ALA A 219       7.332 -26.745  17.976  1.00  0.00           C  
ATOM   3240  HB1 ALA A 219       8.171 -26.595  18.656  1.00  0.00           H  
ATOM   3241  HB2 ALA A 219       6.463 -26.129  18.209  1.00  0.00           H  
ATOM   3242  HB3 ALA A 219       7.012 -27.769  18.169  1.00  0.00           H  
ATOM   3243  C   ALA A 219       6.913 -27.179  15.560  1.00  0.00           C  
ATOM   3244  O   ALA A 219       7.043 -28.352  15.328  1.00  0.00           O  
ATOM   3245  N   ARG A 220       5.905 -26.483  14.912  1.00  0.00           N  
ATOM   3246  H   ARG A 220       5.758 -25.510  15.135  1.00  0.00           H  
ATOM   3247  CA  ARG A 220       5.041 -27.162  13.901  1.00  0.00           C  
ATOM   3248  HA  ARG A 220       4.733 -28.180  14.140  1.00  0.00           H  
ATOM   3249  CB  ARG A 220       3.748 -26.297  13.602  1.00  0.00           C  
ATOM   3250  HB2 ARG A 220       3.979 -25.233  13.546  1.00  0.00           H  
ATOM   3251  HB3 ARG A 220       3.285 -26.481  12.633  1.00  0.00           H  
ATOM   3252  CG  ARG A 220       2.639 -26.436  14.690  1.00  0.00           C  
ATOM   3253  HG2 ARG A 220       2.535 -27.463  15.040  1.00  0.00           H  
ATOM   3254  HG3 ARG A 220       2.728 -25.860  15.611  1.00  0.00           H  
ATOM   3255  CD  ARG A 220       1.282 -25.941  14.114  1.00  0.00           C  
ATOM   3256  HD2 ARG A 220       1.373 -25.047  13.498  1.00  0.00           H  
ATOM   3257  HD3 ARG A 220       0.899 -26.798  13.559  1.00  0.00           H  
ATOM   3258  NE  ARG A 220       0.188 -25.740  15.141  1.00  0.00           N  
ATOM   3259  HE  ARG A 220       0.362 -26.293  15.969  1.00  0.00           H  
ATOM   3260  CZ  ARG A 220      -1.051 -25.153  14.944  1.00  0.00           C  
ATOM   3261  NH1 ARG A 220      -1.742 -24.826  15.950  1.00  0.00           N  
ATOM   3262 HH11 ARG A 220      -1.555 -25.045  16.917  1.00  0.00           H  
ATOM   3263 HH12 ARG A 220      -2.671 -24.500  15.719  1.00  0.00           H  
ATOM   3264  NH2 ARG A 220      -1.476 -24.831  13.748  1.00  0.00           N  
ATOM   3265 HH21 ARG A 220      -0.955 -24.983  12.896  1.00  0.00           H  
ATOM   3266 HH22 ARG A 220      -2.407 -24.456  13.630  1.00  0.00           H  
ATOM   3267  C   ARG A 220       5.581 -27.336  12.508  1.00  0.00           C  
ATOM   3268  O   ARG A 220       5.197 -28.232  11.845  1.00  0.00           O  
ATOM   3269  N   VAL A 221       6.721 -26.714  12.192  1.00  0.00           N  
ATOM   3270  H   VAL A 221       7.128 -26.110  12.892  1.00  0.00           H  
ATOM   3271  CA  VAL A 221       7.237 -26.794  10.793  1.00  0.00           C  
ATOM   3272  HA  VAL A 221       6.524 -27.096  10.026  1.00  0.00           H  
ATOM   3273  CB  VAL A 221       7.563 -25.387  10.273  1.00  0.00           C  
ATOM   3274  HB  VAL A 221       6.570 -25.075   9.950  1.00  0.00           H  
ATOM   3275  CG1 VAL A 221       7.991 -24.337  11.307  1.00  0.00           C  
ATOM   3276 HG11 VAL A 221       8.074 -23.426  10.714  1.00  0.00           H  
ATOM   3277 HG12 VAL A 221       7.281 -24.190  12.121  1.00  0.00           H  
ATOM   3278 HG13 VAL A 221       8.938 -24.473  11.827  1.00  0.00           H  
ATOM   3279  CG2 VAL A 221       8.593 -25.332   9.065  1.00  0.00           C  
ATOM   3280 HG21 VAL A 221       9.589 -25.587   9.429  1.00  0.00           H  
ATOM   3281 HG22 VAL A 221       8.335 -25.987   8.232  1.00  0.00           H  
ATOM   3282 HG23 VAL A 221       8.597 -24.327   8.642  1.00  0.00           H  
ATOM   3283  C   VAL A 221       8.406 -27.719  10.794  1.00  0.00           C  
ATOM   3284  O   VAL A 221       9.316 -27.506  11.625  1.00  0.00           O  
ATOM   3285  N   PRO A 222       8.442 -28.706   9.877  1.00  0.00           N  
ATOM   3286  CD  PRO A 222       7.447 -29.131   8.872  1.00  0.00           C  
ATOM   3287  HD2 PRO A 222       7.417 -28.500   7.984  1.00  0.00           H  
ATOM   3288  HD3 PRO A 222       6.471 -29.001   9.340  1.00  0.00           H  
ATOM   3289  CG  PRO A 222       7.760 -30.550   8.404  1.00  0.00           C  
ATOM   3290  HG2 PRO A 222       7.649 -30.663   7.326  1.00  0.00           H  
ATOM   3291  HG3 PRO A 222       7.238 -31.313   8.982  1.00  0.00           H  
ATOM   3292  CB  PRO A 222       9.257 -30.646   8.749  1.00  0.00           C  
ATOM   3293  HB2 PRO A 222       9.854 -30.241   7.933  1.00  0.00           H  
ATOM   3294  HB3 PRO A 222       9.670 -31.622   9.002  1.00  0.00           H  
ATOM   3295  CA  PRO A 222       9.456 -29.735   9.905  1.00  0.00           C  
ATOM   3296  HA  PRO A 222       9.330 -30.306  10.826  1.00  0.00           H  
ATOM   3297  C   PRO A 222      10.888 -29.169  10.081  1.00  0.00           C  
ATOM   3298  O   PRO A 222      11.636 -29.778  10.863  1.00  0.00           O  
ATOM   3299  N   ILE A 223      11.365 -28.125   9.364  1.00  0.00           N  
ATOM   3300  H   ILE A 223      10.801 -27.739   8.620  1.00  0.00           H  
ATOM   3301  CA  ILE A 223      12.723 -27.644   9.438  1.00  0.00           C  
ATOM   3302  HA  ILE A 223      13.404 -28.475   9.621  1.00  0.00           H  
ATOM   3303  CB  ILE A 223      13.164 -26.905   8.158  1.00  0.00           C  
ATOM   3304  HB  ILE A 223      14.172 -26.549   8.374  1.00  0.00           H  
ATOM   3305  CG2 ILE A 223      13.192 -27.852   6.926  1.00  0.00           C  
ATOM   3306 HG21 ILE A 223      12.186 -28.125   6.607  1.00  0.00           H  
ATOM   3307 HG22 ILE A 223      13.749 -27.383   6.114  1.00  0.00           H  
ATOM   3308 HG23 ILE A 223      13.735 -28.757   7.199  1.00  0.00           H  
ATOM   3309  CG1 ILE A 223      12.392 -25.612   7.862  1.00  0.00           C  
ATOM   3310 HG12 ILE A 223      11.393 -25.873   7.509  1.00  0.00           H  
ATOM   3311 HG13 ILE A 223      12.282 -25.113   8.824  1.00  0.00           H  
ATOM   3312  CD1 ILE A 223      13.012 -24.693   6.792  1.00  0.00           C  
ATOM   3313 HD11 ILE A 223      12.954 -25.084   5.777  1.00  0.00           H  
ATOM   3314 HD12 ILE A 223      12.349 -23.834   6.696  1.00  0.00           H  
ATOM   3315 HD13 ILE A 223      14.019 -24.459   7.136  1.00  0.00           H  
ATOM   3316  C   ILE A 223      13.051 -26.696  10.690  1.00  0.00           C  
ATOM   3317  O   ILE A 223      14.099 -26.010  10.816  1.00  0.00           O  
ATOM   3318  N   GLY A 224      12.098 -26.639  11.676  1.00  0.00           N  
ATOM   3319  H   GLY A 224      11.383 -27.335  11.525  1.00  0.00           H  
ATOM   3320  CA  GLY A 224      12.198 -26.012  13.060  1.00  0.00           C  
ATOM   3321  HA2 GLY A 224      11.232 -26.141  13.548  1.00  0.00           H  
ATOM   3322  HA3 GLY A 224      12.897 -26.637  13.618  1.00  0.00           H  
ATOM   3323  C   GLY A 224      12.507 -24.503  13.042  1.00  0.00           C  
ATOM   3324  O   GLY A 224      12.870 -23.917  14.073  1.00  0.00           O  
ATOM   3325  N   ARG A 225      12.307 -23.873  11.864  1.00  0.00           N  
ATOM   3326  H   ARG A 225      11.967 -24.421  11.086  1.00  0.00           H  
ATOM   3327  CA  ARG A 225      12.371 -22.420  11.685  1.00  0.00           C  
ATOM   3328  HA  ARG A 225      12.151 -21.997  12.665  1.00  0.00           H  
ATOM   3329  CB  ARG A 225      13.888 -22.079  11.426  1.00  0.00           C  
ATOM   3330  HB2 ARG A 225      13.896 -20.990  11.481  1.00  0.00           H  
ATOM   3331  HB3 ARG A 225      14.589 -22.376  12.207  1.00  0.00           H  
ATOM   3332  CG  ARG A 225      14.268 -22.494   9.958  1.00  0.00           C  
ATOM   3333  HG2 ARG A 225      14.637 -23.517  10.043  1.00  0.00           H  
ATOM   3334  HG3 ARG A 225      13.435 -22.506   9.255  1.00  0.00           H  
ATOM   3335  CD  ARG A 225      15.420 -21.652   9.446  1.00  0.00           C  
ATOM   3336  HD2 ARG A 225      15.011 -20.656   9.277  1.00  0.00           H  
ATOM   3337  HD3 ARG A 225      16.232 -21.677  10.173  1.00  0.00           H  
ATOM   3338  NE  ARG A 225      15.902 -22.244   8.180  1.00  0.00           N  
ATOM   3339  HE  ARG A 225      16.356 -23.134   8.321  1.00  0.00           H  
ATOM   3340  CZ  ARG A 225      15.636 -21.813   6.985  1.00  0.00           C  
ATOM   3341  NH1 ARG A 225      14.888 -20.868   6.700  1.00  0.00           N  
ATOM   3342 HH11 ARG A 225      14.410 -20.331   7.409  1.00  0.00           H  
ATOM   3343 HH12 ARG A 225      14.821 -20.591   5.731  1.00  0.00           H  
ATOM   3344  NH2 ARG A 225      16.105 -22.414   5.939  1.00  0.00           N  
ATOM   3345 HH21 ARG A 225      16.513 -23.321   6.117  1.00  0.00           H  
ATOM   3346 HH22 ARG A 225      16.110 -21.961   5.037  1.00  0.00           H  
ATOM   3347  C   ARG A 225      11.486 -21.828  10.649  1.00  0.00           C  
ATOM   3348  O   ARG A 225      10.972 -22.613   9.837  1.00  0.00           O  
ATOM   3349  N   TYR A 226      11.313 -20.520  10.605  1.00  0.00           N  
ATOM   3350  H   TYR A 226      11.651 -19.896  11.325  1.00  0.00           H  
ATOM   3351  CA  TYR A 226      10.607 -19.846   9.538  1.00  0.00           C  
ATOM   3352  HA  TYR A 226       9.727 -20.373   9.170  1.00  0.00           H  
ATOM   3353  CB  TYR A 226       9.940 -18.497   9.973  1.00  0.00           C  
ATOM   3354  HB2 TYR A 226      10.637 -17.786  10.415  1.00  0.00           H  
ATOM   3355  HB3 TYR A 226       9.497 -18.088   9.064  1.00  0.00           H  
ATOM   3356  CG  TYR A 226       8.828 -18.564  10.985  1.00  0.00           C  
ATOM   3357  CD1 TYR A 226       7.558 -18.958  10.569  1.00  0.00           C  
ATOM   3358  HD1 TYR A 226       7.271 -19.047   9.531  1.00  0.00           H  
ATOM   3359  CE1 TYR A 226       6.536 -19.160  11.525  1.00  0.00           C  
ATOM   3360  HE1 TYR A 226       5.504 -19.253  11.222  1.00  0.00           H  
ATOM   3361  CZ  TYR A 226       6.739 -18.848  12.888  1.00  0.00           C  
ATOM   3362  OH  TYR A 226       5.766 -18.877  13.788  1.00  0.00           O  
ATOM   3363  HH  TYR A 226       4.940 -18.583  13.397  1.00  0.00           H  
ATOM   3364  CE2 TYR A 226       8.095 -18.432  13.280  1.00  0.00           C  
ATOM   3365  HE2 TYR A 226       8.223 -18.287  14.343  1.00  0.00           H  
ATOM   3366  CD2 TYR A 226       9.167 -18.336  12.367  1.00  0.00           C  
ATOM   3367  HD2 TYR A 226      10.194 -18.238  12.686  1.00  0.00           H  
ATOM   3368  C   TYR A 226      11.536 -19.700   8.311  1.00  0.00           C  
ATOM   3369  O   TYR A 226      12.800 -19.548   8.411  1.00  0.00           O  
ATOM   3370  N   VAL A 227      10.879 -19.644   7.106  1.00  0.00           N  
ATOM   3371  H   VAL A 227       9.883 -19.807   7.114  1.00  0.00           H  
ATOM   3372  CA  VAL A 227      11.432 -19.459   5.785  1.00  0.00           C  
ATOM   3373  HA  VAL A 227      12.391 -19.978   5.792  1.00  0.00           H  
ATOM   3374  CB  VAL A 227      10.521 -20.160   4.715  1.00  0.00           C  
ATOM   3375  HB  VAL A 227       9.558 -19.648   4.724  1.00  0.00           H  
ATOM   3376  CG1 VAL A 227      11.032 -20.159   3.283  1.00  0.00           C  
ATOM   3377 HG11 VAL A 227      11.318 -19.163   2.945  1.00  0.00           H  
ATOM   3378 HG12 VAL A 227      11.948 -20.734   3.150  1.00  0.00           H  
ATOM   3379 HG13 VAL A 227      10.263 -20.588   2.641  1.00  0.00           H  
ATOM   3380  CG2 VAL A 227      10.498 -21.651   5.087  1.00  0.00           C  
ATOM   3381 HG21 VAL A 227      11.489 -22.053   4.878  1.00  0.00           H  
ATOM   3382 HG22 VAL A 227      10.339 -21.918   6.132  1.00  0.00           H  
ATOM   3383 HG23 VAL A 227       9.766 -22.098   4.414  1.00  0.00           H  
ATOM   3384  C   VAL A 227      11.807 -17.985   5.565  1.00  0.00           C  
ATOM   3385  O   VAL A 227      11.180 -17.036   6.108  1.00  0.00           O  
ATOM   3386  N   GLN A 228      12.930 -17.716   4.910  1.00  0.00           N  
ATOM   3387  H   GLN A 228      13.443 -18.544   4.645  1.00  0.00           H  
ATOM   3388  CA  GLN A 228      13.333 -16.425   4.410  1.00  0.00           C  
ATOM   3389  HA  GLN A 228      13.056 -15.652   5.128  1.00  0.00           H  
ATOM   3390  CB  GLN A 228      14.846 -16.323   4.168  1.00  0.00           C  
ATOM   3391  HB2 GLN A 228      15.199 -17.195   3.617  1.00  0.00           H  
ATOM   3392  HB3 GLN A 228      14.995 -15.435   3.553  1.00  0.00           H  
ATOM   3393  CG  GLN A 228      15.703 -16.244   5.468  1.00  0.00           C  
ATOM   3394  HG2 GLN A 228      15.629 -15.251   5.911  1.00  0.00           H  
ATOM   3395  HG3 GLN A 228      15.342 -16.983   6.184  1.00  0.00           H  
ATOM   3396  CD  GLN A 228      17.173 -16.616   5.333  1.00  0.00           C  
ATOM   3397  OE1 GLN A 228      17.487 -17.678   4.796  1.00  0.00           O  
ATOM   3398  NE2 GLN A 228      18.094 -15.759   5.715  1.00  0.00           N  
ATOM   3399 HE21 GLN A 228      17.736 -14.915   6.140  1.00  0.00           H  
ATOM   3400 HE22 GLN A 228      19.049 -16.021   5.520  1.00  0.00           H  
ATOM   3401  C   GLN A 228      12.522 -16.042   3.213  1.00  0.00           C  
ATOM   3402  O   GLN A 228      12.370 -16.856   2.312  1.00  0.00           O  
ATOM   3403  N   PRO A 229      12.142 -14.785   2.954  1.00  0.00           N  
ATOM   3404  CD  PRO A 229      12.552 -13.601   3.777  1.00  0.00           C  
ATOM   3405  HD2 PRO A 229      13.587 -13.543   4.112  1.00  0.00           H  
ATOM   3406  HD3 PRO A 229      11.920 -13.516   4.661  1.00  0.00           H  
ATOM   3407  CG  PRO A 229      12.256 -12.472   2.818  1.00  0.00           C  
ATOM   3408  HG2 PRO A 229      13.158 -12.198   2.271  1.00  0.00           H  
ATOM   3409  HG3 PRO A 229      11.868 -11.618   3.375  1.00  0.00           H  
ATOM   3410  CB  PRO A 229      11.115 -12.921   1.795  1.00  0.00           C  
ATOM   3411  HB2 PRO A 229      10.974 -12.203   0.987  1.00  0.00           H  
ATOM   3412  HB3 PRO A 229      10.259 -12.859   2.466  1.00  0.00           H  
ATOM   3413  CA  PRO A 229      11.665 -14.350   1.642  1.00  0.00           C  
ATOM   3414  HA  PRO A 229      10.752 -14.899   1.409  1.00  0.00           H  
ATOM   3415  C   PRO A 229      12.664 -14.623   0.497  1.00  0.00           C  
ATOM   3416  O   PRO A 229      12.281 -14.996  -0.599  1.00  0.00           O  
ATOM   3417  N   SER A 230      13.961 -14.556   0.801  1.00  0.00           N  
ATOM   3418  H   SER A 230      14.229 -14.041   1.627  1.00  0.00           H  
ATOM   3419  CA  SER A 230      15.060 -14.818  -0.055  1.00  0.00           C  
ATOM   3420  HA  SER A 230      14.935 -14.141  -0.899  1.00  0.00           H  
ATOM   3421  CB  SER A 230      16.442 -14.511   0.529  1.00  0.00           C  
ATOM   3422  HB2 SER A 230      16.599 -15.030   1.476  1.00  0.00           H  
ATOM   3423  HB3 SER A 230      17.176 -14.618  -0.270  1.00  0.00           H  
ATOM   3424  OG  SER A 230      16.477 -13.191   0.958  1.00  0.00           O  
ATOM   3425  HG  SER A 230      16.478 -12.604   0.199  1.00  0.00           H  
ATOM   3426  C   SER A 230      15.117 -16.247  -0.514  1.00  0.00           C  
ATOM   3427  O   SER A 230      15.672 -16.528  -1.613  1.00  0.00           O  
ATOM   3428  N   GLU A 231      14.587 -17.206   0.294  1.00  0.00           N  
ATOM   3429  H   GLU A 231      14.073 -16.921   1.115  1.00  0.00           H  
ATOM   3430  CA  GLU A 231      14.660 -18.650  -0.185  1.00  0.00           C  
ATOM   3431  HA  GLU A 231      15.624 -18.883  -0.638  1.00  0.00           H  
ATOM   3432  CB  GLU A 231      14.573 -19.645   1.006  1.00  0.00           C  
ATOM   3433  HB2 GLU A 231      13.645 -19.725   1.572  1.00  0.00           H  
ATOM   3434  HB3 GLU A 231      14.686 -20.661   0.629  1.00  0.00           H  
ATOM   3435  CG  GLU A 231      15.844 -19.497   1.958  1.00  0.00           C  
ATOM   3436  HG2 GLU A 231      16.715 -19.939   1.475  1.00  0.00           H  
ATOM   3437  HG3 GLU A 231      16.148 -18.452   2.007  1.00  0.00           H  
ATOM   3438  CD  GLU A 231      15.676 -20.066   3.370  1.00  0.00           C  
ATOM   3439  OE1 GLU A 231      16.682 -20.621   3.914  1.00  0.00           O  
ATOM   3440  OE2 GLU A 231      14.657 -19.860   4.059  1.00  0.00           O  
ATOM   3441  C   GLU A 231      13.499 -18.895  -1.145  1.00  0.00           C  
ATOM   3442  O   GLU A 231      13.579 -19.719  -2.020  1.00  0.00           O  
ATOM   3443  N   VAL A 232      12.383 -18.184  -0.948  1.00  0.00           N  
ATOM   3444  H   VAL A 232      12.326 -17.606  -0.121  1.00  0.00           H  
ATOM   3445  CA  VAL A 232      11.278 -18.077  -1.919  1.00  0.00           C  
ATOM   3446  HA  VAL A 232      11.120 -19.077  -2.321  1.00  0.00           H  
ATOM   3447  CB  VAL A 232      10.023 -17.495  -1.313  1.00  0.00           C  
ATOM   3448  HB  VAL A 232      10.111 -16.422  -1.142  1.00  0.00           H  
ATOM   3449  CG1 VAL A 232       8.873 -17.619  -2.366  1.00  0.00           C  
ATOM   3450 HG11 VAL A 232       8.984 -16.875  -3.156  1.00  0.00           H  
ATOM   3451 HG12 VAL A 232       8.989 -18.558  -2.905  1.00  0.00           H  
ATOM   3452 HG13 VAL A 232       7.905 -17.607  -1.869  1.00  0.00           H  
ATOM   3453  CG2 VAL A 232       9.733 -18.168   0.048  1.00  0.00           C  
ATOM   3454 HG21 VAL A 232      10.492 -17.802   0.739  1.00  0.00           H  
ATOM   3455 HG22 VAL A 232       8.722 -17.931   0.381  1.00  0.00           H  
ATOM   3456 HG23 VAL A 232       9.775 -19.242  -0.134  1.00  0.00           H  
ATOM   3457  C   VAL A 232      11.600 -17.320  -3.241  1.00  0.00           C  
ATOM   3458  O   VAL A 232      11.400 -17.798  -4.371  1.00  0.00           O  
ATOM   3459  N   ALA A 233      12.380 -16.229  -3.076  1.00  0.00           N  
ATOM   3460  H   ALA A 233      12.450 -15.741  -2.194  1.00  0.00           H  
ATOM   3461  CA  ALA A 233      12.883 -15.421  -4.179  1.00  0.00           C  
ATOM   3462  HA  ALA A 233      12.082 -15.316  -4.910  1.00  0.00           H  
ATOM   3463  CB  ALA A 233      13.395 -14.038  -3.635  1.00  0.00           C  
ATOM   3464  HB1 ALA A 233      13.405 -13.286  -4.426  1.00  0.00           H  
ATOM   3465  HB2 ALA A 233      12.660 -13.742  -2.887  1.00  0.00           H  
ATOM   3466  HB3 ALA A 233      14.384 -14.113  -3.186  1.00  0.00           H  
ATOM   3467  C   ALA A 233      14.017 -16.067  -5.010  1.00  0.00           C  
ATOM   3468  O   ALA A 233      14.239 -15.659  -6.144  1.00  0.00           O  
ATOM   3469  N   GLU A 234      14.754 -17.081  -4.475  1.00  0.00           N  
ATOM   3470  H   GLU A 234      14.569 -17.265  -3.499  1.00  0.00           H  
ATOM   3471  CA  GLU A 234      15.570 -17.949  -5.285  1.00  0.00           C  
ATOM   3472  HA  GLU A 234      16.191 -17.295  -5.899  1.00  0.00           H  
ATOM   3473  CB  GLU A 234      16.551 -18.763  -4.418  1.00  0.00           C  
ATOM   3474  HB2 GLU A 234      16.926 -18.101  -3.637  1.00  0.00           H  
ATOM   3475  HB3 GLU A 234      15.930 -19.421  -3.812  1.00  0.00           H  
ATOM   3476  CG  GLU A 234      17.576 -19.553  -5.263  1.00  0.00           C  
ATOM   3477  HG2 GLU A 234      17.789 -20.320  -4.518  1.00  0.00           H  
ATOM   3478  HG3 GLU A 234      17.078 -20.074  -6.080  1.00  0.00           H  
ATOM   3479  CD  GLU A 234      18.851 -18.884  -5.586  1.00  0.00           C  
ATOM   3480  OE1 GLU A 234      19.250 -19.058  -6.756  1.00  0.00           O  
ATOM   3481  OE2 GLU A 234      19.492 -18.233  -4.756  1.00  0.00           O  
ATOM   3482  C   GLU A 234      14.759 -18.830  -6.232  1.00  0.00           C  
ATOM   3483  O   GLU A 234      15.054 -18.892  -7.402  1.00  0.00           O  
ATOM   3484  N   MET A 235      13.631 -19.409  -5.776  1.00  0.00           N  
ATOM   3485  H   MET A 235      13.370 -19.359  -4.802  1.00  0.00           H  
ATOM   3486  CA  MET A 235      12.931 -20.377  -6.641  1.00  0.00           C  
ATOM   3487  HA  MET A 235      13.684 -21.123  -6.897  1.00  0.00           H  
ATOM   3488  CB  MET A 235      11.866 -21.194  -5.831  1.00  0.00           C  
ATOM   3489  HB2 MET A 235      12.378 -21.730  -5.032  1.00  0.00           H  
ATOM   3490  HB3 MET A 235      11.125 -20.549  -5.357  1.00  0.00           H  
ATOM   3491  CG  MET A 235      11.215 -22.323  -6.651  1.00  0.00           C  
ATOM   3492  HG2 MET A 235      10.962 -22.046  -7.675  1.00  0.00           H  
ATOM   3493  HG3 MET A 235      11.980 -23.074  -6.844  1.00  0.00           H  
ATOM   3494  SD  MET A 235      10.005 -23.285  -5.791  1.00  0.00           S  
ATOM   3495  CE  MET A 235      10.830 -24.456  -4.646  1.00  0.00           C  
ATOM   3496  HE1 MET A 235      11.431 -23.862  -3.958  1.00  0.00           H  
ATOM   3497  HE2 MET A 235      10.116 -25.064  -4.092  1.00  0.00           H  
ATOM   3498  HE3 MET A 235      11.472 -25.103  -5.244  1.00  0.00           H  
ATOM   3499  C   MET A 235      12.195 -19.635  -7.795  1.00  0.00           C  
ATOM   3500  O   MET A 235      12.079 -20.208  -8.879  1.00  0.00           O  
ATOM   3501  N   VAL A 236      11.678 -18.427  -7.605  1.00  0.00           N  
ATOM   3502  H   VAL A 236      11.638 -18.080  -6.657  1.00  0.00           H  
ATOM   3503  CA  VAL A 236      11.123 -17.576  -8.622  1.00  0.00           C  
ATOM   3504  HA  VAL A 236      10.410 -18.253  -9.091  1.00  0.00           H  
ATOM   3505  CB  VAL A 236      10.296 -16.433  -7.964  1.00  0.00           C  
ATOM   3506  HB  VAL A 236      10.905 -15.847  -7.276  1.00  0.00           H  
ATOM   3507  CG1 VAL A 236       9.579 -15.462  -8.887  1.00  0.00           C  
ATOM   3508 HG11 VAL A 236      10.222 -14.877  -9.545  1.00  0.00           H  
ATOM   3509 HG12 VAL A 236       9.025 -16.065  -9.605  1.00  0.00           H  
ATOM   3510 HG13 VAL A 236       8.902 -14.851  -8.289  1.00  0.00           H  
ATOM   3511  CG2 VAL A 236       9.272 -17.054  -7.017  1.00  0.00           C  
ATOM   3512 HG21 VAL A 236       8.870 -16.312  -6.326  1.00  0.00           H  
ATOM   3513 HG22 VAL A 236       8.394 -17.502  -7.481  1.00  0.00           H  
ATOM   3514 HG23 VAL A 236       9.630 -17.848  -6.362  1.00  0.00           H  
ATOM   3515  C   VAL A 236      12.156 -17.083  -9.618  1.00  0.00           C  
ATOM   3516  O   VAL A 236      11.859 -17.040 -10.812  1.00  0.00           O  
ATOM   3517  N   ALA A 237      13.347 -16.821  -9.148  1.00  0.00           N  
ATOM   3518  H   ALA A 237      13.440 -16.766  -8.144  1.00  0.00           H  
ATOM   3519  CA  ALA A 237      14.585 -16.526  -9.895  1.00  0.00           C  
ATOM   3520  HA  ALA A 237      14.414 -15.685 -10.568  1.00  0.00           H  
ATOM   3521  CB  ALA A 237      15.733 -15.979  -9.014  1.00  0.00           C  
ATOM   3522  HB1 ALA A 237      15.903 -16.544  -8.098  1.00  0.00           H  
ATOM   3523  HB2 ALA A 237      16.643 -16.137  -9.594  1.00  0.00           H  
ATOM   3524  HB3 ALA A 237      15.579 -14.950  -8.690  1.00  0.00           H  
ATOM   3525  C   ALA A 237      15.099 -17.661 -10.667  1.00  0.00           C  
ATOM   3526  O   ALA A 237      15.511 -17.507 -11.864  1.00  0.00           O  
ATOM   3527  N   TYR A 238      14.949 -18.909 -10.176  1.00  0.00           N  
ATOM   3528  H   TYR A 238      14.751 -19.117  -9.207  1.00  0.00           H  
ATOM   3529  CA  TYR A 238      15.257 -20.144 -10.914  1.00  0.00           C  
ATOM   3530  HA  TYR A 238      16.169 -19.966 -11.483  1.00  0.00           H  
ATOM   3531  CB  TYR A 238      15.515 -21.267  -9.954  1.00  0.00           C  
ATOM   3532  HB2 TYR A 238      16.479 -21.061  -9.490  1.00  0.00           H  
ATOM   3533  HB3 TYR A 238      14.828 -21.094  -9.125  1.00  0.00           H  
ATOM   3534  CG  TYR A 238      15.335 -22.655 -10.405  1.00  0.00           C  
ATOM   3535  CD1 TYR A 238      16.310 -23.240 -11.202  1.00  0.00           C  
ATOM   3536  HD1 TYR A 238      17.275 -22.765 -11.300  1.00  0.00           H  
ATOM   3537  CE1 TYR A 238      16.017 -24.426 -11.854  1.00  0.00           C  
ATOM   3538  HE1 TYR A 238      16.803 -24.832 -12.476  1.00  0.00           H  
ATOM   3539  CZ  TYR A 238      14.778 -25.035 -11.819  1.00  0.00           C  
ATOM   3540  OH  TYR A 238      14.499 -26.198 -12.453  1.00  0.00           O  
ATOM   3541  HH  TYR A 238      15.200 -26.528 -13.020  1.00  0.00           H  
ATOM   3542  CE2 TYR A 238      13.817 -24.524 -10.924  1.00  0.00           C  
ATOM   3543  HE2 TYR A 238      12.831 -24.928 -10.753  1.00  0.00           H  
ATOM   3544  CD2 TYR A 238      14.111 -23.295 -10.212  1.00  0.00           C  
ATOM   3545  HD2 TYR A 238      13.316 -22.957  -9.565  1.00  0.00           H  
ATOM   3546  C   TYR A 238      14.258 -20.484 -12.007  1.00  0.00           C  
ATOM   3547  O   TYR A 238      14.704 -20.887 -13.120  1.00  0.00           O  
ATOM   3548  N   LEU A 239      12.967 -20.336 -11.738  1.00  0.00           N  
ATOM   3549  H   LEU A 239      12.750 -20.157 -10.768  1.00  0.00           H  
ATOM   3550  CA  LEU A 239      11.939 -20.552 -12.825  1.00  0.00           C  
ATOM   3551  HA  LEU A 239      12.187 -21.556 -13.167  1.00  0.00           H  
ATOM   3552  CB  LEU A 239      10.550 -20.610 -12.134  1.00  0.00           C  
ATOM   3553  HB2 LEU A 239      10.517 -19.730 -11.493  1.00  0.00           H  
ATOM   3554  HB3 LEU A 239       9.751 -20.497 -12.866  1.00  0.00           H  
ATOM   3555  CG  LEU A 239      10.153 -21.879 -11.342  1.00  0.00           C  
ATOM   3556  HG  LEU A 239      10.912 -22.141 -10.604  1.00  0.00           H  
ATOM   3557  CD1 LEU A 239       8.886 -21.719 -10.521  1.00  0.00           C  
ATOM   3558 HD11 LEU A 239       8.818 -22.573  -9.845  1.00  0.00           H  
ATOM   3559 HD12 LEU A 239       9.009 -20.915  -9.795  1.00  0.00           H  
ATOM   3560 HD13 LEU A 239       7.993 -21.595 -11.134  1.00  0.00           H  
ATOM   3561  CD2 LEU A 239       9.956 -22.894 -12.453  1.00  0.00           C  
ATOM   3562 HD21 LEU A 239       9.300 -22.554 -13.253  1.00  0.00           H  
ATOM   3563 HD22 LEU A 239      10.864 -23.207 -12.968  1.00  0.00           H  
ATOM   3564 HD23 LEU A 239       9.546 -23.819 -12.047  1.00  0.00           H  
ATOM   3565  C   LEU A 239      11.956 -19.561 -13.945  1.00  0.00           C  
ATOM   3566  O   LEU A 239      11.666 -19.956 -15.057  1.00  0.00           O  
ATOM   3567  N   ILE A 240      12.308 -18.217 -13.788  1.00  0.00           N  
ATOM   3568  H   ILE A 240      12.619 -17.938 -12.868  1.00  0.00           H  
ATOM   3569  CA  ILE A 240      12.428 -17.241 -14.801  1.00  0.00           C  
ATOM   3570  HA  ILE A 240      11.717 -17.584 -15.553  1.00  0.00           H  
ATOM   3571  CB  ILE A 240      12.053 -15.831 -14.377  1.00  0.00           C  
ATOM   3572  HB  ILE A 240      12.026 -15.139 -15.219  1.00  0.00           H  
ATOM   3573  CG2 ILE A 240      10.668 -15.657 -13.765  1.00  0.00           C  
ATOM   3574 HG21 ILE A 240       9.811 -15.855 -14.409  1.00  0.00           H  
ATOM   3575 HG22 ILE A 240      10.578 -16.238 -12.847  1.00  0.00           H  
ATOM   3576 HG23 ILE A 240      10.662 -14.631 -13.396  1.00  0.00           H  
ATOM   3577  CG1 ILE A 240      13.094 -15.263 -13.367  1.00  0.00           C  
ATOM   3578 HG12 ILE A 240      12.676 -14.722 -12.518  1.00  0.00           H  
ATOM   3579 HG13 ILE A 240      13.582 -16.072 -12.822  1.00  0.00           H  
ATOM   3580  CD1 ILE A 240      14.129 -14.377 -14.097  1.00  0.00           C  
ATOM   3581 HD11 ILE A 240      14.633 -14.831 -14.951  1.00  0.00           H  
ATOM   3582 HD12 ILE A 240      13.637 -13.436 -14.343  1.00  0.00           H  
ATOM   3583 HD13 ILE A 240      14.861 -14.191 -13.310  1.00  0.00           H  
ATOM   3584  C   ILE A 240      13.806 -17.330 -15.387  1.00  0.00           C  
ATOM   3585  O   ILE A 240      13.996 -16.743 -16.454  1.00  0.00           O  
ATOM   3586  N   GLY A 241      14.696 -18.238 -14.919  1.00  0.00           N  
ATOM   3587  H   GLY A 241      14.432 -18.874 -14.180  1.00  0.00           H  
ATOM   3588  CA  GLY A 241      16.056 -18.355 -15.404  1.00  0.00           C  
ATOM   3589  HA2 GLY A 241      16.456 -17.394 -15.726  1.00  0.00           H  
ATOM   3590  HA3 GLY A 241      16.729 -18.682 -14.611  1.00  0.00           H  
ATOM   3591  C   GLY A 241      16.289 -19.343 -16.553  1.00  0.00           C  
ATOM   3592  O   GLY A 241      15.332 -19.872 -17.082  1.00  0.00           O  
ATOM   3593  N   PRO A 242      17.549 -19.612 -16.936  1.00  0.00           N  
ATOM   3594  CD  PRO A 242      18.807 -19.087 -16.340  1.00  0.00           C  
ATOM   3595  HD2 PRO A 242      18.759 -19.219 -15.260  1.00  0.00           H  
ATOM   3596  HD3 PRO A 242      18.875 -18.041 -16.642  1.00  0.00           H  
ATOM   3597  CG  PRO A 242      19.898 -20.000 -16.951  1.00  0.00           C  
ATOM   3598  HG2 PRO A 242      20.104 -20.881 -16.345  1.00  0.00           H  
ATOM   3599  HG3 PRO A 242      20.796 -19.394 -17.061  1.00  0.00           H  
ATOM   3600  CB  PRO A 242      19.312 -20.393 -18.294  1.00  0.00           C  
ATOM   3601  HB2 PRO A 242      19.749 -21.304 -18.703  1.00  0.00           H  
ATOM   3602  HB3 PRO A 242      19.445 -19.553 -18.976  1.00  0.00           H  
ATOM   3603  CA  PRO A 242      17.841 -20.620 -18.021  1.00  0.00           C  
ATOM   3604  HA  PRO A 242      17.268 -20.367 -18.913  1.00  0.00           H  
ATOM   3605  C   PRO A 242      17.555 -22.021 -17.562  1.00  0.00           C  
ATOM   3606  O   PRO A 242      17.811 -22.281 -16.363  1.00  0.00           O  
ATOM   3607  N   GLY A 243      17.158 -22.924 -18.430  1.00  0.00           N  
ATOM   3608  H   GLY A 243      16.913 -22.537 -19.330  1.00  0.00           H  
ATOM   3609  CA  GLY A 243      17.177 -24.329 -18.181  1.00  0.00           C  
ATOM   3610  HA2 GLY A 243      17.276 -24.833 -19.143  1.00  0.00           H  
ATOM   3611  HA3 GLY A 243      17.976 -24.518 -17.465  1.00  0.00           H  
ATOM   3612  C   GLY A 243      15.899 -24.754 -17.547  1.00  0.00           C  
ATOM   3613  O   GLY A 243      15.671 -25.961 -17.302  1.00  0.00           O  
ATOM   3614  N   ALA A 244      14.982 -23.877 -17.091  1.00  0.00           N  
ATOM   3615  H   ALA A 244      15.277 -22.912 -17.119  1.00  0.00           H  
ATOM   3616  CA  ALA A 244      13.636 -24.235 -16.565  1.00  0.00           C  
ATOM   3617  HA  ALA A 244      13.718 -25.269 -16.230  1.00  0.00           H  
ATOM   3618  CB  ALA A 244      13.317 -23.367 -15.261  1.00  0.00           C  
ATOM   3619  HB1 ALA A 244      13.969 -23.707 -14.456  1.00  0.00           H  
ATOM   3620  HB2 ALA A 244      13.380 -22.305 -15.501  1.00  0.00           H  
ATOM   3621  HB3 ALA A 244      12.287 -23.518 -14.942  1.00  0.00           H  
ATOM   3622  C   ALA A 244      12.497 -24.186 -17.572  1.00  0.00           C  
ATOM   3623  O   ALA A 244      11.325 -24.377 -17.332  1.00  0.00           O  
ATOM   3624  N   ALA A 245      12.914 -24.218 -18.826  1.00  0.00           N  
ATOM   3625  H   ALA A 245      13.909 -24.074 -18.924  1.00  0.00           H  
ATOM   3626  CA  ALA A 245      12.102 -24.703 -19.987  1.00  0.00           C  
ATOM   3627  HA  ALA A 245      11.327 -23.968 -20.208  1.00  0.00           H  
ATOM   3628  CB  ALA A 245      13.058 -24.617 -21.282  1.00  0.00           C  
ATOM   3629  HB1 ALA A 245      13.823 -25.391 -21.337  1.00  0.00           H  
ATOM   3630  HB2 ALA A 245      12.571 -24.756 -22.247  1.00  0.00           H  
ATOM   3631  HB3 ALA A 245      13.643 -23.698 -21.255  1.00  0.00           H  
ATOM   3632  C   ALA A 245      11.308 -26.019 -19.787  1.00  0.00           C  
ATOM   3633  O   ALA A 245      10.136 -26.237 -20.110  1.00  0.00           O  
ATOM   3634  N   ALA A 246      12.050 -26.934 -19.203  1.00  0.00           N  
ATOM   3635  H   ALA A 246      12.992 -26.676 -18.947  1.00  0.00           H  
ATOM   3636  CA  ALA A 246      11.514 -28.237 -18.758  1.00  0.00           C  
ATOM   3637  HA  ALA A 246      11.010 -28.782 -19.557  1.00  0.00           H  
ATOM   3638  CB  ALA A 246      12.815 -28.889 -18.290  1.00  0.00           C  
ATOM   3639  HB1 ALA A 246      12.470 -29.902 -18.080  1.00  0.00           H  
ATOM   3640  HB2 ALA A 246      13.510 -28.938 -19.128  1.00  0.00           H  
ATOM   3641  HB3 ALA A 246      13.169 -28.458 -17.354  1.00  0.00           H  
ATOM   3642  C   ALA A 246      10.459 -28.276 -17.629  1.00  0.00           C  
ATOM   3643  O   ALA A 246       9.886 -29.341 -17.272  1.00  0.00           O  
ATOM   3644  N   VAL A 247      10.165 -27.097 -17.036  1.00  0.00           N  
ATOM   3645  H   VAL A 247      10.697 -26.309 -17.375  1.00  0.00           H  
ATOM   3646  CA  VAL A 247       9.266 -26.820 -15.860  1.00  0.00           C  
ATOM   3647  HA  VAL A 247       8.922 -27.799 -15.526  1.00  0.00           H  
ATOM   3648  CB  VAL A 247      10.029 -26.210 -14.715  1.00  0.00           C  
ATOM   3649  HB  VAL A 247      10.451 -25.268 -15.065  1.00  0.00           H  
ATOM   3650  CG1 VAL A 247       9.077 -26.125 -13.433  1.00  0.00           C  
ATOM   3651 HG11 VAL A 247       8.455 -25.249 -13.617  1.00  0.00           H  
ATOM   3652 HG12 VAL A 247       8.406 -26.981 -13.372  1.00  0.00           H  
ATOM   3653 HG13 VAL A 247       9.634 -25.909 -12.521  1.00  0.00           H  
ATOM   3654  CG2 VAL A 247      11.295 -26.970 -14.268  1.00  0.00           C  
ATOM   3655 HG21 VAL A 247      12.051 -26.787 -15.031  1.00  0.00           H  
ATOM   3656 HG22 VAL A 247      11.709 -26.563 -13.346  1.00  0.00           H  
ATOM   3657 HG23 VAL A 247      11.219 -28.055 -14.201  1.00  0.00           H  
ATOM   3658  C   VAL A 247       8.097 -25.914 -16.345  1.00  0.00           C  
ATOM   3659  O   VAL A 247       8.197 -24.684 -16.552  1.00  0.00           O  
ATOM   3660  N   THR A 248       6.902 -26.402 -16.374  1.00  0.00           N  
ATOM   3661  H   THR A 248       6.833 -27.357 -16.056  1.00  0.00           H  
ATOM   3662  CA  THR A 248       5.625 -25.716 -16.652  1.00  0.00           C  
ATOM   3663  HA  THR A 248       5.727 -24.762 -16.134  1.00  0.00           H  
ATOM   3664  CB  THR A 248       5.552 -25.415 -18.183  1.00  0.00           C  
ATOM   3665  HB  THR A 248       6.475 -24.902 -18.451  1.00  0.00           H  
ATOM   3666  CG2 THR A 248       5.443 -26.614 -19.108  1.00  0.00           C  
ATOM   3667 HG21 THR A 248       4.656 -27.286 -18.767  1.00  0.00           H  
ATOM   3668 HG22 THR A 248       5.228 -26.179 -20.084  1.00  0.00           H  
ATOM   3669 HG23 THR A 248       6.357 -27.203 -19.185  1.00  0.00           H  
ATOM   3670  OG1 THR A 248       4.436 -24.494 -18.349  1.00  0.00           O  
ATOM   3671  HG1 THR A 248       4.237 -24.456 -19.287  1.00  0.00           H  
ATOM   3672  C   THR A 248       4.383 -26.455 -16.131  1.00  0.00           C  
ATOM   3673  O   THR A 248       4.452 -27.710 -15.989  1.00  0.00           O  
ATOM   3674  N   ALA A 249       3.337 -25.735 -15.775  1.00  0.00           N  
ATOM   3675  H   ALA A 249       3.400 -24.727 -15.776  1.00  0.00           H  
ATOM   3676  CA  ALA A 249       2.098 -26.347 -15.242  1.00  0.00           C  
ATOM   3677  HA  ALA A 249       1.268 -25.669 -15.047  1.00  0.00           H  
ATOM   3678  CB  ALA A 249       1.552 -27.339 -16.256  1.00  0.00           C  
ATOM   3679  HB1 ALA A 249       0.470 -27.326 -16.383  1.00  0.00           H  
ATOM   3680  HB2 ALA A 249       1.897 -27.061 -17.252  1.00  0.00           H  
ATOM   3681  HB3 ALA A 249       1.946 -28.333 -16.040  1.00  0.00           H  
ATOM   3682  C   ALA A 249       2.251 -27.020 -13.805  1.00  0.00           C  
ATOM   3683  O   ALA A 249       1.446 -27.820 -13.318  1.00  0.00           O  
ATOM   3684  N   GLN A 250       3.304 -26.561 -13.055  1.00  0.00           N  
ATOM   3685  H   GLN A 250       3.844 -25.835 -13.504  1.00  0.00           H  
ATOM   3686  CA  GLN A 250       3.724 -27.040 -11.698  1.00  0.00           C  
ATOM   3687  HA  GLN A 250       3.131 -27.924 -11.463  1.00  0.00           H  
ATOM   3688  CB  GLN A 250       5.192 -27.527 -11.732  1.00  0.00           C  
ATOM   3689  HB2 GLN A 250       5.833 -26.664 -11.910  1.00  0.00           H  
ATOM   3690  HB3 GLN A 250       5.422 -28.059 -10.808  1.00  0.00           H  
ATOM   3691  CG  GLN A 250       5.476 -28.520 -12.927  1.00  0.00           C  
ATOM   3692  HG2 GLN A 250       5.354 -27.912 -13.823  1.00  0.00           H  
ATOM   3693  HG3 GLN A 250       6.484 -28.914 -12.799  1.00  0.00           H  
ATOM   3694  CD  GLN A 250       4.542 -29.723 -13.018  1.00  0.00           C  
ATOM   3695  OE1 GLN A 250       4.222 -30.270 -11.975  1.00  0.00           O  
ATOM   3696  NE2 GLN A 250       4.054 -30.113 -14.172  1.00  0.00           N  
ATOM   3697 HE21 GLN A 250       4.178 -29.647 -15.060  1.00  0.00           H  
ATOM   3698 HE22 GLN A 250       3.682 -31.052 -14.188  1.00  0.00           H  
ATOM   3699  C   GLN A 250       3.585 -26.050 -10.523  1.00  0.00           C  
ATOM   3700  O   GLN A 250       3.670 -24.848 -10.690  1.00  0.00           O  
ATOM   3701  N   ALA A 251       3.296 -26.593  -9.364  1.00  0.00           N  
ATOM   3702  H   ALA A 251       3.431 -27.590  -9.269  1.00  0.00           H  
ATOM   3703  CA  ALA A 251       3.054 -25.843  -8.151  1.00  0.00           C  
ATOM   3704  HA  ALA A 251       3.309 -24.783  -8.122  1.00  0.00           H  
ATOM   3705  CB  ALA A 251       1.554 -26.015  -7.726  1.00  0.00           C  
ATOM   3706  HB1 ALA A 251       0.943 -25.454  -8.432  1.00  0.00           H  
ATOM   3707  HB2 ALA A 251       1.284 -27.066  -7.827  1.00  0.00           H  
ATOM   3708  HB3 ALA A 251       1.266 -25.731  -6.713  1.00  0.00           H  
ATOM   3709  C   ALA A 251       4.014 -26.421  -7.087  1.00  0.00           C  
ATOM   3710  O   ALA A 251       3.819 -27.519  -6.568  1.00  0.00           O  
ATOM   3711  N   LEU A 252       5.036 -25.655  -6.739  1.00  0.00           N  
ATOM   3712  H   LEU A 252       5.097 -24.708  -7.084  1.00  0.00           H  
ATOM   3713  CA  LEU A 252       6.162 -26.050  -5.966  1.00  0.00           C  
ATOM   3714  HA  LEU A 252       6.371 -27.084  -6.243  1.00  0.00           H  
ATOM   3715  CB  LEU A 252       7.422 -25.431  -6.548  1.00  0.00           C  
ATOM   3716  HB2 LEU A 252       7.214 -24.409  -6.864  1.00  0.00           H  
ATOM   3717  HB3 LEU A 252       8.164 -25.559  -5.759  1.00  0.00           H  
ATOM   3718  CG  LEU A 252       7.994 -26.071  -7.870  1.00  0.00           C  
ATOM   3719  HG  LEU A 252       8.010 -27.142  -7.665  1.00  0.00           H  
ATOM   3720  CD1 LEU A 252       7.219 -25.593  -9.099  1.00  0.00           C  
ATOM   3721 HD11 LEU A 252       7.086 -24.513  -9.033  1.00  0.00           H  
ATOM   3722 HD12 LEU A 252       7.742 -25.828 -10.026  1.00  0.00           H  
ATOM   3723 HD13 LEU A 252       6.265 -26.099  -9.248  1.00  0.00           H  
ATOM   3724  CD2 LEU A 252       9.422 -25.506  -8.134  1.00  0.00           C  
ATOM   3725 HD21 LEU A 252      10.135 -25.756  -7.348  1.00  0.00           H  
ATOM   3726 HD22 LEU A 252       9.837 -26.009  -9.008  1.00  0.00           H  
ATOM   3727 HD23 LEU A 252       9.432 -24.427  -8.288  1.00  0.00           H  
ATOM   3728  C   LEU A 252       6.064 -25.685  -4.492  1.00  0.00           C  
ATOM   3729  O   LEU A 252       5.525 -24.633  -4.052  1.00  0.00           O  
ATOM   3730  N   ASN A 253       6.499 -26.565  -3.566  1.00  0.00           N  
ATOM   3731  H   ASN A 253       7.012 -27.399  -3.816  1.00  0.00           H  
ATOM   3732  CA  ASN A 253       6.500 -26.265  -2.074  1.00  0.00           C  
ATOM   3733  HA  ASN A 253       5.698 -25.548  -1.904  1.00  0.00           H  
ATOM   3734  CB  ASN A 253       6.271 -27.626  -1.273  1.00  0.00           C  
ATOM   3735  HB2 ASN A 253       7.079 -28.301  -1.554  1.00  0.00           H  
ATOM   3736  HB3 ASN A 253       6.282 -27.537  -0.186  1.00  0.00           H  
ATOM   3737  CG  ASN A 253       4.957 -28.214  -1.625  1.00  0.00           C  
ATOM   3738  OD1 ASN A 253       4.010 -27.546  -2.077  1.00  0.00           O  
ATOM   3739  ND2 ASN A 253       4.777 -29.509  -1.478  1.00  0.00           N  
ATOM   3740 HD21 ASN A 253       3.849 -29.805  -1.746  1.00  0.00           H  
ATOM   3741 HD22 ASN A 253       5.511 -30.077  -1.081  1.00  0.00           H  
ATOM   3742  C   ASN A 253       7.796 -25.572  -1.529  1.00  0.00           C  
ATOM   3743  O   ASN A 253       8.897 -26.029  -1.840  1.00  0.00           O  
ATOM   3744  N   VAL A 254       7.684 -24.512  -0.698  1.00  0.00           N  
ATOM   3745  H   VAL A 254       6.791 -24.058  -0.570  1.00  0.00           H  
ATOM   3746  CA  VAL A 254       8.799 -24.018   0.133  1.00  0.00           C  
ATOM   3747  HA  VAL A 254       9.638 -24.696   0.283  1.00  0.00           H  
ATOM   3748  CB  VAL A 254       9.462 -22.741  -0.393  1.00  0.00           C  
ATOM   3749  HB  VAL A 254       9.657 -22.018   0.400  1.00  0.00           H  
ATOM   3750  CG1 VAL A 254      10.826 -23.220  -1.000  1.00  0.00           C  
ATOM   3751 HG11 VAL A 254      11.422 -22.381  -1.357  1.00  0.00           H  
ATOM   3752 HG12 VAL A 254      11.409 -23.611  -0.166  1.00  0.00           H  
ATOM   3753 HG13 VAL A 254      10.644 -23.966  -1.773  1.00  0.00           H  
ATOM   3754  CG2 VAL A 254       8.621 -22.079  -1.459  1.00  0.00           C  
ATOM   3755 HG21 VAL A 254       8.443 -22.766  -2.286  1.00  0.00           H  
ATOM   3756 HG22 VAL A 254       7.676 -21.879  -0.955  1.00  0.00           H  
ATOM   3757 HG23 VAL A 254       9.051 -21.128  -1.773  1.00  0.00           H  
ATOM   3758  C   VAL A 254       8.222 -23.963   1.586  1.00  0.00           C  
ATOM   3759  O   VAL A 254       8.637 -23.131   2.398  1.00  0.00           O  
ATOM   3760  N   CYS A 255       7.295 -24.801   2.005  1.00  0.00           N  
ATOM   3761  H   CYS A 255       7.180 -25.577   1.369  1.00  0.00           H  
ATOM   3762  CA  CYS A 255       6.654 -24.647   3.306  1.00  0.00           C  
ATOM   3763  HA  CYS A 255       6.402 -23.604   3.499  1.00  0.00           H  
ATOM   3764  CB  CYS A 255       5.234 -25.271   3.277  1.00  0.00           C  
ATOM   3765  HB2 CYS A 255       4.806 -25.240   4.279  1.00  0.00           H  
ATOM   3766  HB3 CYS A 255       4.619 -24.721   2.565  1.00  0.00           H  
ATOM   3767  SG  CYS A 255       5.297 -27.004   2.693  1.00  0.00           S  
ATOM   3768  HG  CYS A 255       3.984 -27.136   2.486  1.00  0.00           H  
ATOM   3769  C   CYS A 255       7.514 -25.152   4.438  1.00  0.00           C  
ATOM   3770  O   CYS A 255       7.003 -25.219   5.558  1.00  0.00           O  
ATOM   3771  N   GLY A 256       8.778 -25.457   4.276  1.00  0.00           N  
ATOM   3772  H   GLY A 256       9.269 -25.337   3.401  1.00  0.00           H  
ATOM   3773  CA  GLY A 256       9.672 -25.998   5.331  1.00  0.00           C  
ATOM   3774  HA2 GLY A 256      10.733 -25.780   5.215  1.00  0.00           H  
ATOM   3775  HA3 GLY A 256       9.285 -25.527   6.235  1.00  0.00           H  
ATOM   3776  C   GLY A 256       9.500 -27.512   5.431  1.00  0.00           C  
ATOM   3777  O   GLY A 256       9.570 -28.103   6.509  1.00  0.00           O  
ATOM   3778  N   GLY A 257       9.260 -28.133   4.254  1.00  0.00           N  
ATOM   3779  H   GLY A 257       9.193 -27.621   3.386  1.00  0.00           H  
ATOM   3780  CA  GLY A 257       9.064 -29.603   4.188  1.00  0.00           C  
ATOM   3781  HA2 GLY A 257       9.320 -29.973   3.195  1.00  0.00           H  
ATOM   3782  HA3 GLY A 257       9.651 -30.052   4.988  1.00  0.00           H  
ATOM   3783  C   GLY A 257       7.636 -30.097   4.415  1.00  0.00           C  
ATOM   3784  O   GLY A 257       7.464 -31.293   4.198  1.00  0.00           O  
ATOM   3785  N   LEU A 258       6.705 -29.341   5.060  1.00  0.00           N  
ATOM   3786  H   LEU A 258       6.947 -28.403   5.348  1.00  0.00           H  
ATOM   3787  CA  LEU A 258       5.335 -29.775   5.439  1.00  0.00           C  
ATOM   3788  HA  LEU A 258       5.416 -30.527   6.224  1.00  0.00           H  
ATOM   3789  CB  LEU A 258       4.621 -28.545   6.069  1.00  0.00           C  
ATOM   3790  HB2 LEU A 258       5.287 -28.182   6.852  1.00  0.00           H  
ATOM   3791  HB3 LEU A 258       4.678 -27.741   5.337  1.00  0.00           H  
ATOM   3792  CG  LEU A 258       3.209 -28.842   6.614  1.00  0.00           C  
ATOM   3793  HG  LEU A 258       2.579 -29.304   5.854  1.00  0.00           H  
ATOM   3794  CD1 LEU A 258       3.245 -29.715   7.887  1.00  0.00           C  
ATOM   3795 HD11 LEU A 258       2.259 -30.040   8.217  1.00  0.00           H  
ATOM   3796 HD12 LEU A 258       3.827 -30.628   7.756  1.00  0.00           H  
ATOM   3797 HD13 LEU A 258       3.747 -29.187   8.697  1.00  0.00           H  
ATOM   3798  CD2 LEU A 258       2.502 -27.604   7.177  1.00  0.00           C  
ATOM   3799 HD21 LEU A 258       3.110 -27.038   7.883  1.00  0.00           H  
ATOM   3800 HD22 LEU A 258       2.085 -27.011   6.363  1.00  0.00           H  
ATOM   3801 HD23 LEU A 258       1.619 -27.908   7.740  1.00  0.00           H  
ATOM   3802  C   LEU A 258       4.420 -30.434   4.378  1.00  0.00           C  
ATOM   3803  O   LEU A 258       3.624 -31.300   4.625  1.00  0.00           O  
ATOM   3804  N   GLY A 259       4.676 -30.104   3.123  1.00  0.00           N  
ATOM   3805  H   GLY A 259       5.372 -29.380   3.020  1.00  0.00           H  
ATOM   3806  CA  GLY A 259       3.979 -30.646   1.913  1.00  0.00           C  
ATOM   3807  HA2 GLY A 259       2.936 -30.570   2.217  1.00  0.00           H  
ATOM   3808  HA3 GLY A 259       4.308 -29.971   1.122  1.00  0.00           H  
ATOM   3809  C   GLY A 259       4.319 -32.145   1.626  1.00  0.00           C  
ATOM   3810  O   GLY A 259       5.449 -32.562   1.536  1.00  0.00           O  
ATOM   3811  N   ASN A 260       3.268 -32.966   1.521  1.00  0.00           N  
ATOM   3812  H   ASN A 260       2.361 -32.584   1.744  1.00  0.00           H  
ATOM   3813  CA  ASN A 260       3.335 -34.378   1.035  1.00  0.00           C  
ATOM   3814  HA  ASN A 260       4.375 -34.689   1.128  1.00  0.00           H  
ATOM   3815  CB  ASN A 260       2.510 -35.415   1.811  1.00  0.00           C  
ATOM   3816  HB2 ASN A 260       1.499 -35.396   1.404  1.00  0.00           H  
ATOM   3817  HB3 ASN A 260       2.843 -36.443   1.666  1.00  0.00           H  
ATOM   3818  CG  ASN A 260       2.437 -35.249   3.235  1.00  0.00           C  
ATOM   3819  OD1 ASN A 260       3.434 -34.939   3.879  1.00  0.00           O  
ATOM   3820  ND2 ASN A 260       1.278 -35.478   3.882  1.00  0.00           N  
ATOM   3821 HD21 ASN A 260       0.555 -36.029   3.441  1.00  0.00           H  
ATOM   3822 HD22 ASN A 260       1.338 -35.353   4.883  1.00  0.00           H  
ATOM   3823  C   ASN A 260       2.935 -34.496  -0.492  1.00  0.00           C  
ATOM   3824  O   ASN A 260       3.041 -35.690  -1.020  1.00  0.00           O  
ATOM   3825  N   TYR A 261       2.544 -33.374  -1.202  1.00  0.00           N  
ATOM   3826  H   TYR A 261       2.656 -32.464  -0.779  1.00  0.00           H  
ATOM   3827  CA  TYR A 261       2.432 -33.284  -2.630  1.00  0.00           C  
ATOM   3828  HA  TYR A 261       3.253 -33.880  -3.025  1.00  0.00           H  
ATOM   3829  CB  TYR A 261       1.141 -33.926  -3.102  1.00  0.00           C  
ATOM   3830  HB2 TYR A 261       1.168 -34.265  -4.137  1.00  0.00           H  
ATOM   3831  HB3 TYR A 261       0.949 -34.838  -2.536  1.00  0.00           H  
ATOM   3832  CG  TYR A 261       0.017 -32.982  -3.039  1.00  0.00           C  
ATOM   3833  CD1 TYR A 261      -0.558 -32.791  -1.773  1.00  0.00           C  
ATOM   3834  HD1 TYR A 261      -0.095 -33.265  -0.920  1.00  0.00           H  
ATOM   3835  CE1 TYR A 261      -1.830 -32.221  -1.704  1.00  0.00           C  
ATOM   3836  HE1 TYR A 261      -2.339 -32.072  -0.763  1.00  0.00           H  
ATOM   3837  CZ  TYR A 261      -2.481 -31.806  -2.821  1.00  0.00           C  
ATOM   3838  OH  TYR A 261      -3.678 -31.289  -2.846  1.00  0.00           O  
ATOM   3839  HH  TYR A 261      -3.892 -30.673  -3.551  1.00  0.00           H  
ATOM   3840  CE2 TYR A 261      -1.912 -31.997  -4.139  1.00  0.00           C  
ATOM   3841  HE2 TYR A 261      -2.407 -31.629  -5.026  1.00  0.00           H  
ATOM   3842  CD2 TYR A 261      -0.689 -32.639  -4.258  1.00  0.00           C  
ATOM   3843  HD2 TYR A 261      -0.222 -32.871  -5.203  1.00  0.00           H  
ATOM   3844  C   TYR A 261       2.685 -31.880  -3.150  1.00  0.00           C  
ATOM   3845  O   TYR A 261       2.837 -31.705  -4.342  1.00  0.00           O  
ATOM   3846  OXT TYR A 261       2.650 -30.925  -2.356  1.00  0.00           O  
ATOM   3847  C6N NDP A 262       1.192 -17.576   1.327  1.00  0.00           C  
ATOM   3848  H26 NDP A 262       0.461 -17.864   0.585  1.00  0.00           H  
ATOM   3849  C5N NDP A 262       1.490 -18.404   2.403  1.00  0.00           C  
ATOM   3850  H25 NDP A 262       1.146 -19.427   2.416  1.00  0.00           H  
ATOM   3851  C4N NDP A 262       2.597 -17.998   3.370  1.00  0.00           C  
ATOM   3852  H23 NDP A 262       2.262 -18.375   4.336  1.00  0.00           H  
ATOM   3853  H24 NDP A 262       3.466 -18.568   3.044  1.00  0.00           H  
ATOM   3854  C3N NDP A 262       2.913 -16.546   3.353  1.00  0.00           C  
ATOM   3855  C7N NDP A 262       3.711 -16.013   4.383  1.00  0.00           C  
ATOM   3856  O7N NDP A 262       4.064 -16.737   5.337  1.00  0.00           O  
ATOM   3857  N7N NDP A 262       4.067 -14.829   4.487  1.00  0.00           N  
ATOM   3858  H21 NDP A 262       4.507 -14.543   5.351  1.00  0.00           H  
ATOM   3859  H22 NDP A 262       3.786 -14.124   3.821  1.00  0.00           H  
ATOM   3860  C2N NDP A 262       2.606 -15.832   2.198  1.00  0.00           C  
ATOM   3861  H20 NDP A 262       3.032 -14.855   2.022  1.00  0.00           H  
ATOM   3862  N1N NDP A 262       1.825 -16.355   1.208  1.00  0.00           N  
ATOM   3863  C1D NDP A 262       1.624 -15.488   0.017  1.00  0.00           C  
ATOM   3864  H19 NDP A 262       1.417 -16.251  -0.734  1.00  0.00           H  
ATOM   3865  C2D NDP A 262       0.475 -14.489   0.284  1.00  0.00           C  
ATOM   3866  H17 NDP A 262       0.573 -14.015   1.261  1.00  0.00           H  
ATOM   3867  O2D NDP A 262      -0.857 -15.029   0.253  1.00  0.00           O  
ATOM   3868  H18 NDP A 262      -1.518 -14.375   0.490  1.00  0.00           H  
ATOM   3869  C3D NDP A 262       0.607 -13.374  -0.703  1.00  0.00           C  
ATOM   3870  H15 NDP A 262       0.202 -12.513  -0.172  1.00  0.00           H  
ATOM   3871  O3D NDP A 262      -0.023 -13.678  -1.975  1.00  0.00           O  
ATOM   3872  H16 NDP A 262       0.395 -13.214  -2.704  1.00  0.00           H  
ATOM   3873  C4D NDP A 262       2.132 -13.452  -0.800  1.00  0.00           C  
ATOM   3874  H14 NDP A 262       2.343 -13.074  -1.800  1.00  0.00           H  
ATOM   3875  O4D NDP A 262       2.707 -14.736  -0.545  1.00  0.00           O  
ATOM   3876  C5D NDP A 262       2.860 -12.352  -0.014  1.00  0.00           C  
ATOM   3877  H13 NDP A 262       2.524 -11.321  -0.127  1.00  0.00           H  
ATOM   3878  H12 NDP A 262       3.880 -12.177  -0.356  1.00  0.00           H  
ATOM   3879  O5D NDP A 262       2.956 -12.623   1.361  1.00  0.00           O  
ATOM   3880  PN  NDP A 262       3.067 -11.344   2.348  1.00  0.00           P  
ATOM   3881  O2N NDP A 262       4.085 -10.472   1.740  1.00  0.00           O  
ATOM   3882  O1N NDP A 262       3.135 -11.820   3.754  1.00  0.00           O  
ATOM   3883  O3  NDP A 262       1.670 -10.850   2.159  1.00  0.00           O  
ATOM   3884  PA  NDP A 262       1.218  -9.454   2.760  1.00  0.00           P  
ATOM   3885  O1A NDP A 262       0.006  -9.657   3.643  1.00  0.00           O  
ATOM   3886  O2A NDP A 262       2.351  -8.644   3.227  1.00  0.00           O  
ATOM   3887  O5B NDP A 262       0.579  -8.720   1.608  1.00  0.00           O  
ATOM   3888  C5B NDP A 262       1.159  -8.899   0.292  1.00  0.00           C  
ATOM   3889  H2  NDP A 262       2.230  -9.102   0.310  1.00  0.00           H  
ATOM   3890  H1  NDP A 262       0.802  -9.829  -0.149  1.00  0.00           H  
ATOM   3891  C4B NDP A 262       0.996  -7.748  -0.664  1.00  0.00           C  
ATOM   3892  H3  NDP A 262       1.808  -7.784  -1.390  1.00  0.00           H  
ATOM   3893  O4B NDP A 262      -0.280  -7.825  -1.165  1.00  0.00           O  
ATOM   3894  C3B NDP A 262       1.058  -6.411   0.089  1.00  0.00           C  
ATOM   3895  H4  NDP A 262       1.385  -6.492   1.126  1.00  0.00           H  
ATOM   3896  O3B NDP A 262       2.005  -5.576  -0.496  1.00  0.00           O  
ATOM   3897  H5  NDP A 262       1.999  -4.721  -0.061  1.00  0.00           H  
ATOM   3898  C2B NDP A 262      -0.335  -5.828  -0.046  1.00  0.00           C  
ATOM   3899  H6  NDP A 262      -0.995  -6.240   0.716  1.00  0.00           H  
ATOM   3900  O2B NDP A 262      -0.397  -4.393  -0.127  1.00  0.00           O  
ATOM   3901  P2B NDP A 262       0.066  -3.417   1.059  1.00  0.00           P  
ATOM   3902  O1X NDP A 262       1.490  -3.294   0.795  1.00  0.00           O  
ATOM   3903  O2X NDP A 262      -0.282  -4.171   2.268  1.00  0.00           O  
ATOM   3904  O3X NDP A 262      -0.670  -2.170   0.880  1.00  0.00           O  
ATOM   3905  C1B NDP A 262      -0.729  -6.475  -1.334  1.00  0.00           C  
ATOM   3906  H7  NDP A 262      -0.142  -5.992  -2.115  1.00  0.00           H  
ATOM   3907  N9A NDP A 262      -2.164  -6.371  -1.637  1.00  0.00           N  
ATOM   3908  C8A NDP A 262      -3.202  -6.933  -0.970  1.00  0.00           C  
ATOM   3909  H8  NDP A 262      -2.953  -7.525  -0.102  1.00  0.00           H  
ATOM   3910  N7A NDP A 262      -4.355  -6.554  -1.399  1.00  0.00           N  
ATOM   3911  C5A NDP A 262      -4.085  -5.928  -2.622  1.00  0.00           C  
ATOM   3912  C6A NDP A 262      -4.847  -5.375  -3.697  1.00  0.00           C  
ATOM   3913  N6A NDP A 262      -6.133  -5.506  -3.770  1.00  0.00           N  
ATOM   3914  H10 NDP A 262      -6.524  -4.967  -4.529  1.00  0.00           H  
ATOM   3915  H9  NDP A 262      -6.679  -5.642  -2.930  1.00  0.00           H  
ATOM   3916  N1A NDP A 262      -4.269  -4.761  -4.729  1.00  0.00           N  
ATOM   3917  C2A NDP A 262      -2.931  -4.786  -4.778  1.00  0.00           C  
ATOM   3918  H11 NDP A 262      -2.497  -4.448  -5.707  1.00  0.00           H  
ATOM   3919  N3A NDP A 262      -2.103  -5.286  -3.835  1.00  0.00           N  
ATOM   3920  C4A NDP A 262      -2.763  -5.814  -2.763  1.00  0.00           C  
ATOM      1  N   MET B   1     -19.387 -12.965  29.799  1.00  0.00           N1+
ATOM      2  CA  MET B   1     -18.092 -12.313  29.739  1.00  0.00           C  
ATOM      3  C   MET B   1     -17.555 -12.437  28.333  1.00  0.00           C  
ATOM      4  O   MET B   1     -17.373 -13.545  27.818  1.00  0.00           O  
ATOM      5  CB  MET B   1     -17.135 -12.926  30.788  1.00  0.00           C  
ATOM      6  CG  MET B   1     -15.711 -12.356  30.817  1.00  0.00           C  
ATOM      7  SD  MET B   1     -14.639 -12.989  29.498  1.00  0.00           S  
ATOM      8  CE  MET B   1     -13.140 -12.066  29.823  1.00  0.00           C  
ATOM      9  HT1 MET B   1     -19.811 -12.954  30.753  1.00  0.00           H  
ATOM     10  HT2 MET B   1     -19.268 -13.959  29.507  1.00  0.00           H  
ATOM     11  HT3 MET B   1     -20.031 -12.498  29.124  1.00  0.00           H  
ATOM     12  HA  MET B   1     -18.239 -11.265  29.954  1.00  0.00           H  
ATOM     13  HB1 MET B   1     -17.563 -12.786  31.768  1.00  0.00           H  
ATOM     14  HB2 MET B   1     -17.064 -13.988  30.598  1.00  0.00           H  
ATOM     15  HG1 MET B   1     -15.768 -11.282  30.724  1.00  0.00           H  
ATOM     16  HG2 MET B   1     -15.264 -12.599  31.770  1.00  0.00           H  
ATOM     17  HE1 MET B   1     -12.821 -12.257  30.837  1.00  0.00           H  
ATOM     18  HE2 MET B   1     -13.333 -11.011  29.693  1.00  0.00           H  
ATOM     19  HE3 MET B   1     -12.367 -12.379  29.137  1.00  0.00           H  
ATOM     20  N   ALA B   2     -17.335 -11.323  27.702  1.00  0.00           N  
ATOM     21  CA  ALA B   2     -16.854 -11.313  26.351  1.00  0.00           C  
ATOM     22  C   ALA B   2     -15.573 -10.526  26.254  1.00  0.00           C  
ATOM     23  O   ALA B   2     -15.413  -9.492  26.912  1.00  0.00           O  
ATOM     24  CB  ALA B   2     -17.902 -10.733  25.417  1.00  0.00           C  
ATOM     25  HN  ALA B   2     -17.484 -10.462  28.161  1.00  0.00           H  
ATOM     26  HA  ALA B   2     -16.662 -12.335  26.056  1.00  0.00           H  
ATOM     27  HB1 ALA B   2     -18.107  -9.710  25.690  1.00  0.00           H  
ATOM     28  HB2 ALA B   2     -18.807 -11.315  25.506  1.00  0.00           H  
ATOM     29  HB3 ALA B   2     -17.549 -10.772  24.398  1.00  0.00           H  
ATOM     30  N   THR B   3     -14.665 -11.019  25.472  1.00  0.00           N  
ATOM     31  CA  THR B   3     -13.428 -10.338  25.214  1.00  0.00           C  
ATOM     32  C   THR B   3     -13.639  -9.438  23.989  1.00  0.00           C  
ATOM     33  O   THR B   3     -13.197  -9.743  22.883  1.00  0.00           O  
ATOM     34  CB  THR B   3     -12.297 -11.361  24.949  1.00  0.00           C  
ATOM     35  OG1 THR B   3     -12.342 -12.387  25.967  1.00  0.00           O  
ATOM     36  CG2 THR B   3     -10.926 -10.682  24.994  1.00  0.00           C  
ATOM     37  HN  THR B   3     -14.822 -11.895  25.057  1.00  0.00           H  
ATOM     38  HA  THR B   3     -13.181  -9.734  26.076  1.00  0.00           H  
ATOM     39  HB  THR B   3     -12.445 -11.811  23.979  1.00  0.00           H  
ATOM     40  HG1 THR B   3     -13.152 -12.900  25.832  1.00  0.00           H  
ATOM     41 HG21 THR B   3     -10.786 -10.219  25.960  1.00  0.00           H  
ATOM     42 HG22 THR B   3     -10.875  -9.931  24.220  1.00  0.00           H  
ATOM     43 HG23 THR B   3     -10.151 -11.417  24.832  1.00  0.00           H  
ATOM     44  N   LEU B   4     -14.422  -8.405  24.183  1.00  0.00           N  
ATOM     45  CA  LEU B   4     -14.760  -7.503  23.129  1.00  0.00           C  
ATOM     46  C   LEU B   4     -13.918  -6.252  23.310  1.00  0.00           C  
ATOM     47  O   LEU B   4     -13.521  -5.932  24.441  1.00  0.00           O  
ATOM     48  CB  LEU B   4     -16.258  -7.178  23.191  1.00  0.00           C  
ATOM     49  CG  LEU B   4     -16.876  -6.621  21.922  1.00  0.00           C  
ATOM     50  CD1 LEU B   4     -16.788  -7.650  20.806  1.00  0.00           C  
ATOM     51  CD2 LEU B   4     -18.318  -6.231  22.161  1.00  0.00           C  
ATOM     52  HN  LEU B   4     -14.764  -8.224  25.084  1.00  0.00           H  
ATOM     53  HA  LEU B   4     -14.528  -7.973  22.186  1.00  0.00           H  
ATOM     54  HB1 LEU B   4     -16.800  -8.080  23.424  1.00  0.00           H  
ATOM     55  HB2 LEU B   4     -16.417  -6.456  23.978  1.00  0.00           H  
ATOM     56  HG  LEU B   4     -16.322  -5.742  21.633  1.00  0.00           H  
ATOM     57 HD11 LEU B   4     -17.221  -7.240  19.906  1.00  0.00           H  
ATOM     58 HD12 LEU B   4     -17.327  -8.540  21.094  1.00  0.00           H  
ATOM     59 HD13 LEU B   4     -15.752  -7.895  20.628  1.00  0.00           H  
ATOM     60 HD21 LEU B   4     -18.754  -5.856  21.246  1.00  0.00           H  
ATOM     61 HD22 LEU B   4     -18.360  -5.462  22.919  1.00  0.00           H  
ATOM     62 HD23 LEU B   4     -18.873  -7.096  22.496  1.00  0.00           H  
ATOM     63  N   LEU B   5     -13.639  -5.560  22.237  1.00  0.00           N  
ATOM     64  CA  LEU B   5     -12.769  -4.406  22.297  1.00  0.00           C  
ATOM     65  C   LEU B   5     -13.499  -3.180  22.798  1.00  0.00           C  
ATOM     66  O   LEU B   5     -14.488  -2.747  22.210  1.00  0.00           O  
ATOM     67  CB  LEU B   5     -12.154  -4.125  20.926  1.00  0.00           C  
ATOM     68  CG  LEU B   5     -11.297  -5.233  20.332  1.00  0.00           C  
ATOM     69  CD1 LEU B   5     -10.673  -4.772  19.031  1.00  0.00           C  
ATOM     70  CD2 LEU B   5     -10.230  -5.678  21.314  1.00  0.00           C  
ATOM     71  HN  LEU B   5     -14.039  -5.795  21.371  1.00  0.00           H  
ATOM     72  HA  LEU B   5     -11.968  -4.635  22.983  1.00  0.00           H  
ATOM     73  HB1 LEU B   5     -12.969  -3.945  20.240  1.00  0.00           H  
ATOM     74  HB2 LEU B   5     -11.559  -3.226  20.969  1.00  0.00           H  
ATOM     75  HG  LEU B   5     -11.929  -6.080  20.108  1.00  0.00           H  
ATOM     76 HD11 LEU B   5     -10.059  -5.561  18.621  1.00  0.00           H  
ATOM     77 HD12 LEU B   5     -10.066  -3.897  19.219  1.00  0.00           H  
ATOM     78 HD13 LEU B   5     -11.455  -4.520  18.327  1.00  0.00           H  
ATOM     79 HD21 LEU B   5      -9.581  -4.844  21.536  1.00  0.00           H  
ATOM     80 HD22 LEU B   5      -9.652  -6.479  20.876  1.00  0.00           H  
ATOM     81 HD23 LEU B   5     -10.695  -6.022  22.227  1.00  0.00           H  
ATOM     82  N   THR B   6     -13.034  -2.640  23.883  1.00  0.00           N  
ATOM     83  CA  THR B   6     -13.595  -1.438  24.406  1.00  0.00           C  
ATOM     84  C   THR B   6     -12.858  -0.231  23.811  1.00  0.00           C  
ATOM     85  O   THR B   6     -11.983  -0.403  22.926  1.00  0.00           O  
ATOM     86  CB  THR B   6     -13.541  -1.399  25.956  1.00  0.00           C  
ATOM     87  OG1 THR B   6     -12.175  -1.492  26.428  1.00  0.00           O  
ATOM     88  CG2 THR B   6     -14.368  -2.533  26.553  1.00  0.00           C  
ATOM     89  HN  THR B   6     -12.279  -3.059  24.355  1.00  0.00           H  
ATOM     90  HA  THR B   6     -14.626  -1.403  24.090  1.00  0.00           H  
ATOM     91  HB  THR B   6     -13.954  -0.456  26.286  1.00  0.00           H  
ATOM     92  HG1 THR B   6     -11.793  -2.336  26.128  1.00  0.00           H  
ATOM     93 HG21 THR B   6     -13.992  -3.480  26.194  1.00  0.00           H  
ATOM     94 HG22 THR B   6     -15.402  -2.412  26.268  1.00  0.00           H  
ATOM     95 HG23 THR B   6     -14.294  -2.502  27.630  1.00  0.00           H  
ATOM     96  N   THR B   7     -13.150   0.955  24.303  1.00  0.00           N  
ATOM     97  CA  THR B   7     -12.511   2.157  23.836  1.00  0.00           C  
ATOM     98  C   THR B   7     -11.012   2.136  24.216  1.00  0.00           C  
ATOM     99  O   THR B   7     -10.145   2.565  23.437  1.00  0.00           O  
ATOM    100  CB  THR B   7     -13.224   3.383  24.441  1.00  0.00           C  
ATOM    101  OG1 THR B   7     -14.629   3.267  24.162  1.00  0.00           O  
ATOM    102  CG2 THR B   7     -12.706   4.678  23.839  1.00  0.00           C  
ATOM    103  HN  THR B   7     -13.831   1.066  25.003  1.00  0.00           H  
ATOM    104  HA  THR B   7     -12.605   2.188  22.760  1.00  0.00           H  
ATOM    105  HB  THR B   7     -13.068   3.387  25.510  1.00  0.00           H  
ATOM    106  HG1 THR B   7     -15.069   4.097  24.408  1.00  0.00           H  
ATOM    107 HG21 THR B   7     -12.887   4.682  22.774  1.00  0.00           H  
ATOM    108 HG22 THR B   7     -11.645   4.756  24.020  1.00  0.00           H  
ATOM    109 HG23 THR B   7     -13.210   5.516  24.292  1.00  0.00           H  
ATOM    110  N   ASP B   8     -10.711   1.569  25.386  1.00  0.00           N  
ATOM    111  CA  ASP B   8      -9.329   1.469  25.848  1.00  0.00           C  
ATOM    112  C   ASP B   8      -8.556   0.465  25.000  1.00  0.00           C  
ATOM    113  O   ASP B   8      -7.399   0.708  24.623  1.00  0.00           O  
ATOM    114  CB  ASP B   8      -9.273   1.069  27.323  1.00  0.00           C  
ATOM    115  CG  ASP B   8      -7.863   0.997  27.863  1.00  0.00           C  
ATOM    116  OD1 ASP B   8      -7.288   2.065  28.211  1.00  0.00           O  
ATOM    117  OD2 ASP B   8      -7.301  -0.121  27.929  1.00  0.00           O  
ATOM    118  HN  ASP B   8     -11.432   1.209  25.948  1.00  0.00           H  
ATOM    119  HA  ASP B   8      -8.879   2.443  25.728  1.00  0.00           H  
ATOM    120  HB1 ASP B   8      -9.820   1.797  27.904  1.00  0.00           H  
ATOM    121  HB2 ASP B   8      -9.738   0.102  27.445  1.00  0.00           H  
ATOM    122  N   ASP B   9      -9.227  -0.641  24.651  1.00  0.00           N  
ATOM    123  CA  ASP B   9      -8.623  -1.694  23.812  1.00  0.00           C  
ATOM    124  C   ASP B   9      -8.274  -1.133  22.464  1.00  0.00           C  
ATOM    125  O   ASP B   9      -7.165  -1.343  21.951  1.00  0.00           O  
ATOM    126  CB  ASP B   9      -9.559  -2.898  23.595  1.00  0.00           C  
ATOM    127  CG  ASP B   9      -9.879  -3.708  24.829  1.00  0.00           C  
ATOM    128  OD1 ASP B   9      -9.082  -4.585  25.206  1.00  0.00           O  
ATOM    129  OD2 ASP B   9     -10.953  -3.507  25.411  1.00  0.00           O  
ATOM    130  HN  ASP B   9     -10.149  -0.743  24.968  1.00  0.00           H  
ATOM    131  HA  ASP B   9      -7.720  -2.034  24.297  1.00  0.00           H  
ATOM    132  HB1 ASP B   9     -10.497  -2.541  23.196  1.00  0.00           H  
ATOM    133  HB2 ASP B   9      -9.091  -3.548  22.870  1.00  0.00           H  
ATOM    134  N   LEU B  10      -9.228  -0.402  21.897  1.00  0.00           N  
ATOM    135  CA  LEU B  10      -9.068   0.230  20.602  1.00  0.00           C  
ATOM    136  C   LEU B  10      -7.894   1.198  20.620  1.00  0.00           C  
ATOM    137  O   LEU B  10      -7.085   1.215  19.700  1.00  0.00           O  
ATOM    138  CB  LEU B  10     -10.336   0.985  20.224  1.00  0.00           C  
ATOM    139  CG  LEU B  10     -10.328   1.651  18.848  1.00  0.00           C  
ATOM    140  CD1 LEU B  10     -10.294   0.613  17.728  1.00  0.00           C  
ATOM    141  CD2 LEU B  10     -11.511   2.576  18.702  1.00  0.00           C  
ATOM    142  HN  LEU B  10     -10.085  -0.304  22.369  1.00  0.00           H  
ATOM    143  HA  LEU B  10      -8.890  -0.540  19.864  1.00  0.00           H  
ATOM    144  HB1 LEU B  10     -11.167   0.296  20.266  1.00  0.00           H  
ATOM    145  HB2 LEU B  10     -10.494   1.757  20.963  1.00  0.00           H  
ATOM    146  HG  LEU B  10      -9.424   2.239  18.766  1.00  0.00           H  
ATOM    147 HD11 LEU B  10     -10.272   1.113  16.771  1.00  0.00           H  
ATOM    148 HD12 LEU B  10     -11.174  -0.008  17.790  1.00  0.00           H  
ATOM    149 HD13 LEU B  10      -9.414  -0.003  17.838  1.00  0.00           H  
ATOM    150 HD21 LEU B  10     -12.425   2.007  18.794  1.00  0.00           H  
ATOM    151 HD22 LEU B  10     -11.482   3.051  17.730  1.00  0.00           H  
ATOM    152 HD23 LEU B  10     -11.476   3.328  19.477  1.00  0.00           H  
ATOM    153  N   ARG B  11      -7.795   1.986  21.689  1.00  0.00           N  
ATOM    154  CA  ARG B  11      -6.714   2.956  21.832  1.00  0.00           C  
ATOM    155  C   ARG B  11      -5.365   2.294  21.751  1.00  0.00           C  
ATOM    156  O   ARG B  11      -4.504   2.749  21.017  1.00  0.00           O  
ATOM    157  CB  ARG B  11      -6.833   3.734  23.142  1.00  0.00           C  
ATOM    158  CG  ARG B  11      -5.683   4.709  23.376  1.00  0.00           C  
ATOM    159  CD  ARG B  11      -5.903   5.552  24.604  1.00  0.00           C  
ATOM    160  NE  ARG B  11      -6.070   4.761  25.831  1.00  0.00           N  
ATOM    161  CZ  ARG B  11      -6.115   5.299  27.046  1.00  0.00           C  
ATOM    162  NH1 ARG B  11      -5.766   6.573  27.204  1.00  0.00           N  
ATOM    163  NH2 ARG B  11      -6.442   4.558  28.095  1.00  0.00           N  
ATOM    164  HN  ARG B  11      -8.484   1.920  22.386  1.00  0.00           H  
ATOM    165  HA  ARG B  11      -6.782   3.656  21.011  1.00  0.00           H  
ATOM    166  HB1 ARG B  11      -7.763   4.282  23.163  1.00  0.00           H  
ATOM    167  HB2 ARG B  11      -6.837   3.017  23.951  1.00  0.00           H  
ATOM    168  HG1 ARG B  11      -4.771   4.147  23.514  1.00  0.00           H  
ATOM    169  HG2 ARG B  11      -5.592   5.355  22.517  1.00  0.00           H  
ATOM    170  HD1 ARG B  11      -5.046   6.196  24.736  1.00  0.00           H  
ATOM    171  HD2 ARG B  11      -6.785   6.158  24.449  1.00  0.00           H  
ATOM    172  HE  ARG B  11      -6.214   3.796  25.711  1.00  0.00           H  
ATOM    173 HH11 ARG B  11      -5.445   7.129  26.431  1.00  0.00           H  
ATOM    174 HH12 ARG B  11      -5.851   7.062  28.082  1.00  0.00           H  
ATOM    175 HH21 ARG B  11      -6.673   3.571  28.034  1.00  0.00           H  
ATOM    176 HH22 ARG B  11      -6.468   4.933  29.029  1.00  0.00           H  
ATOM    177  N   ARG B  12      -5.202   1.193  22.474  1.00  0.00           N  
ATOM    178  CA  ARG B  12      -3.926   0.494  22.488  1.00  0.00           C  
ATOM    179  C   ARG B  12      -3.588  -0.029  21.095  1.00  0.00           C  
ATOM    180  O   ARG B  12      -2.437  -0.001  20.693  1.00  0.00           O  
ATOM    181  CB  ARG B  12      -3.919  -0.640  23.498  1.00  0.00           C  
ATOM    182  CG  ARG B  12      -4.311  -0.231  24.904  1.00  0.00           C  
ATOM    183  CD  ARG B  12      -4.221  -1.407  25.864  1.00  0.00           C  
ATOM    184  NE  ARG B  12      -4.852  -2.613  25.306  1.00  0.00           N  
ATOM    185  CZ  ARG B  12      -6.061  -3.093  25.641  1.00  0.00           C  
ATOM    186  NH1 ARG B  12      -6.866  -2.429  26.491  1.00  0.00           N  
ATOM    187  NH2 ARG B  12      -6.488  -4.220  25.091  1.00  0.00           N  
ATOM    188  HN  ARG B  12      -5.959   0.852  22.999  1.00  0.00           H  
ATOM    189  HA  ARG B  12      -3.171   1.216  22.763  1.00  0.00           H  
ATOM    190  HB1 ARG B  12      -4.617  -1.396  23.168  1.00  0.00           H  
ATOM    191  HB2 ARG B  12      -2.927  -1.066  23.532  1.00  0.00           H  
ATOM    192  HG1 ARG B  12      -3.647   0.552  25.240  1.00  0.00           H  
ATOM    193  HG2 ARG B  12      -5.328   0.135  24.882  1.00  0.00           H  
ATOM    194  HD1 ARG B  12      -3.178  -1.611  26.059  1.00  0.00           H  
ATOM    195  HD2 ARG B  12      -4.717  -1.142  26.786  1.00  0.00           H  
ATOM    196  HE  ARG B  12      -4.301  -3.088  24.639  1.00  0.00           H  
ATOM    197 HH11 ARG B  12      -6.643  -1.544  26.925  1.00  0.00           H  
ATOM    198 HH12 ARG B  12      -7.756  -2.804  26.759  1.00  0.00           H  
ATOM    199 HH21 ARG B  12      -5.973  -4.781  24.436  1.00  0.00           H  
ATOM    200 HH22 ARG B  12      -7.426  -4.548  25.290  1.00  0.00           H  
ATOM    201  N   ALA B  13      -4.614  -0.448  20.346  1.00  0.00           N  
ATOM    202  CA  ALA B  13      -4.423  -0.926  18.980  1.00  0.00           C  
ATOM    203  C   ALA B  13      -3.913   0.196  18.100  1.00  0.00           C  
ATOM    204  O   ALA B  13      -2.965   0.002  17.352  1.00  0.00           O  
ATOM    205  CB  ALA B  13      -5.710  -1.494  18.395  1.00  0.00           C  
ATOM    206  HN  ALA B  13      -5.521  -0.421  20.719  1.00  0.00           H  
ATOM    207  HA  ALA B  13      -3.679  -1.706  19.011  1.00  0.00           H  
ATOM    208  HB1 ALA B  13      -5.516  -1.807  17.377  1.00  0.00           H  
ATOM    209  HB2 ALA B  13      -6.467  -0.723  18.387  1.00  0.00           H  
ATOM    210  HB3 ALA B  13      -6.046  -2.340  18.980  1.00  0.00           H  
ATOM    211  N   LEU B  14      -4.525   1.376  18.230  1.00  0.00           N  
ATOM    212  CA  LEU B  14      -4.135   2.547  17.480  1.00  0.00           C  
ATOM    213  C   LEU B  14      -2.736   3.035  17.863  1.00  0.00           C  
ATOM    214  O   LEU B  14      -2.082   3.740  17.093  1.00  0.00           O  
ATOM    215  CB  LEU B  14      -5.172   3.661  17.654  1.00  0.00           C  
ATOM    216  CG  LEU B  14      -6.352   3.694  16.657  1.00  0.00           C  
ATOM    217  CD1 LEU B  14      -5.856   3.945  15.245  1.00  0.00           C  
ATOM    218  CD2 LEU B  14      -7.176   2.416  16.695  1.00  0.00           C  
ATOM    219  HN  LEU B  14      -5.286   1.495  18.836  1.00  0.00           H  
ATOM    220  HA  LEU B  14      -4.121   2.262  16.439  1.00  0.00           H  
ATOM    221  HB1 LEU B  14      -5.574   3.582  18.653  1.00  0.00           H  
ATOM    222  HB2 LEU B  14      -4.647   4.598  17.602  1.00  0.00           H  
ATOM    223  HG  LEU B  14      -6.991   4.522  16.921  1.00  0.00           H  
ATOM    224 HD11 LEU B  14      -5.367   4.908  15.198  1.00  0.00           H  
ATOM    225 HD12 LEU B  14      -6.694   3.927  14.565  1.00  0.00           H  
ATOM    226 HD13 LEU B  14      -5.157   3.168  14.968  1.00  0.00           H  
ATOM    227 HD21 LEU B  14      -7.963   2.467  15.956  1.00  0.00           H  
ATOM    228 HD22 LEU B  14      -7.608   2.304  17.679  1.00  0.00           H  
ATOM    229 HD23 LEU B  14      -6.536   1.571  16.486  1.00  0.00           H  
ATOM    230  N   VAL B  15      -2.299   2.688  19.052  1.00  0.00           N  
ATOM    231  CA  VAL B  15      -0.941   2.973  19.468  1.00  0.00           C  
ATOM    232  C   VAL B  15      -0.016   2.010  18.728  1.00  0.00           C  
ATOM    233  O   VAL B  15       0.908   2.432  18.051  1.00  0.00           O  
ATOM    234  CB  VAL B  15      -0.757   2.806  21.010  1.00  0.00           C  
ATOM    235  CG1 VAL B  15       0.692   3.026  21.420  1.00  0.00           C  
ATOM    236  CG2 VAL B  15      -1.652   3.778  21.764  1.00  0.00           C  
ATOM    237  HN  VAL B  15      -2.921   2.231  19.658  1.00  0.00           H  
ATOM    238  HA  VAL B  15      -0.697   3.986  19.179  1.00  0.00           H  
ATOM    239  HB  VAL B  15      -1.040   1.800  21.282  1.00  0.00           H  
ATOM    240 HG11 VAL B  15       0.992   4.021  21.128  1.00  0.00           H  
ATOM    241 HG12 VAL B  15       1.324   2.298  20.933  1.00  0.00           H  
ATOM    242 HG13 VAL B  15       0.785   2.929  22.491  1.00  0.00           H  
ATOM    243 HG21 VAL B  15      -1.510   3.653  22.825  1.00  0.00           H  
ATOM    244 HG22 VAL B  15      -2.681   3.576  21.512  1.00  0.00           H  
ATOM    245 HG23 VAL B  15      -1.404   4.790  21.480  1.00  0.00           H  
ATOM    246  N   GLU B  16      -0.304   0.721  18.858  1.00  0.00           N  
ATOM    247  CA  GLU B  16       0.467  -0.343  18.230  1.00  0.00           C  
ATOM    248  C   GLU B  16       0.591  -0.194  16.707  1.00  0.00           C  
ATOM    249  O   GLU B  16       1.672  -0.446  16.146  1.00  0.00           O  
ATOM    250  CB  GLU B  16      -0.146  -1.685  18.536  1.00  0.00           C  
ATOM    251  CG  GLU B  16      -0.218  -2.022  20.004  1.00  0.00           C  
ATOM    252  CD  GLU B  16      -0.694  -3.425  20.205  1.00  0.00           C  
ATOM    253  OE1 GLU B  16      -0.120  -4.372  19.623  1.00  0.00           O  
ATOM    254  OE2 GLU B  16      -1.667  -3.615  20.948  1.00  0.00           O  
ATOM    255  HN  GLU B  16      -1.069   0.462  19.418  1.00  0.00           H  
ATOM    256  HA  GLU B  16       1.458  -0.328  18.662  1.00  0.00           H  
ATOM    257  HB1 GLU B  16      -1.151  -1.696  18.137  1.00  0.00           H  
ATOM    258  HB2 GLU B  16       0.434  -2.448  18.038  1.00  0.00           H  
ATOM    259  HG1 GLU B  16       0.752  -1.875  20.449  1.00  0.00           H  
ATOM    260  HG2 GLU B  16      -0.923  -1.343  20.460  1.00  0.00           H  
ATOM    261  N   CYS B  17      -0.494   0.191  16.046  1.00  0.00           N  
ATOM    262  CA  CYS B  17      -0.494   0.348  14.607  1.00  0.00           C  
ATOM    263  C   CYS B  17       0.475   1.441  14.161  1.00  0.00           C  
ATOM    264  O   CYS B  17       1.170   1.287  13.151  1.00  0.00           O  
ATOM    265  HN  CYS B  17      -1.335   0.379  16.521  1.00  0.00           H  
ATOM    266  HA  CYS B  17      -0.152  -0.590  14.196  1.00  0.00           H  
ATOM    267  CB  CYS B  17      -1.917   0.606  14.107  1.00  0.00           C  
ATOM    268  SG  CYS B  17      -2.935  -0.863  14.420  1.00  0.00           S  
ATOM    269  HB1 CYS B  17      -2.340   1.460  14.635  1.00  0.00           H  
ATOM    270  HB2 CYS B  17      -1.895   0.812  13.037  1.00  0.00           H  
ATOM    271  HG  CYS B  17      -2.416  -1.915  13.772  1.00  0.00           H  
ATOM    272  N   ALA B  18       0.530   2.524  14.920  1.00  0.00           N  
ATOM    273  CA  ALA B  18       1.443   3.605  14.637  1.00  0.00           C  
ATOM    274  C   ALA B  18       2.846   3.204  15.057  1.00  0.00           C  
ATOM    275  O   ALA B  18       3.789   3.272  14.264  1.00  0.00           O  
ATOM    276  CB  ALA B  18       1.007   4.876  15.361  1.00  0.00           C  
ATOM    277  HN  ALA B  18      -0.073   2.592  15.690  1.00  0.00           H  
ATOM    278  HA  ALA B  18       1.429   3.785  13.573  1.00  0.00           H  
ATOM    279  HB1 ALA B  18       0.023   5.168  15.023  1.00  0.00           H  
ATOM    280  HB2 ALA B  18       1.706   5.672  15.153  1.00  0.00           H  
ATOM    281  HB3 ALA B  18       0.973   4.689  16.424  1.00  0.00           H  
ATOM    282  N   GLY B  19       2.962   2.743  16.285  1.00  0.00           N  
ATOM    283  CA  GLY B  19       4.224   2.320  16.828  1.00  0.00           C  
ATOM    284  C   GLY B  19       5.135   3.492  17.061  1.00  0.00           C  
ATOM    285  O   GLY B  19       4.849   4.364  17.891  1.00  0.00           O  
ATOM    286  HN  GLY B  19       2.163   2.698  16.855  1.00  0.00           H  
ATOM    287  HA1 GLY B  19       4.049   1.810  17.765  1.00  0.00           H  
ATOM    288  HA2 GLY B  19       4.700   1.640  16.136  1.00  0.00           H  
ATOM    289  N   GLU B  20       6.189   3.558  16.306  1.00  0.00           N  
ATOM    290  CA  GLU B  20       7.105   4.636  16.422  1.00  0.00           C  
ATOM    291  C   GLU B  20       7.056   5.451  15.164  1.00  0.00           C  
ATOM    292  O   GLU B  20       7.485   5.011  14.087  1.00  0.00           O  
ATOM    293  CB  GLU B  20       8.528   4.167  16.760  1.00  0.00           C  
ATOM    294  CG  GLU B  20       9.100   3.116  15.834  1.00  0.00           C  
ATOM    295  CD  GLU B  20      10.529   2.818  16.144  1.00  0.00           C  
ATOM    296  OE1 GLU B  20      10.788   1.986  17.018  1.00  0.00           O  
ATOM    297  OE2 GLU B  20      11.425   3.391  15.492  1.00  0.00           O  
ATOM    298  HN  GLU B  20       6.329   2.892  15.595  1.00  0.00           H  
ATOM    299  HA  GLU B  20       6.739   5.257  17.225  1.00  0.00           H  
ATOM    300  HB1 GLU B  20       9.183   5.024  16.718  1.00  0.00           H  
ATOM    301  HB2 GLU B  20       8.534   3.779  17.767  1.00  0.00           H  
ATOM    302  HG1 GLU B  20       8.528   2.208  15.950  1.00  0.00           H  
ATOM    303  HG2 GLU B  20       9.030   3.467  14.816  1.00  0.00           H  
ATOM    304  N   THR B  21       6.460   6.585  15.281  1.00  0.00           N  
ATOM    305  CA  THR B  21       6.294   7.484  14.202  1.00  0.00           C  
ATOM    306  C   THR B  21       5.797   8.802  14.804  1.00  0.00           C  
ATOM    307  O   THR B  21       5.990   9.025  16.012  1.00  0.00           O  
ATOM    308  CB  THR B  21       5.298   6.894  13.127  1.00  0.00           C  
ATOM    309  OG1 THR B  21       5.237   7.737  11.965  1.00  0.00           O  
ATOM    310  CG2 THR B  21       3.885   6.702  13.693  1.00  0.00           C  
ATOM    311  HN  THR B  21       6.102   6.862  16.152  1.00  0.00           H  
ATOM    312  HA  THR B  21       7.263   7.646  13.753  1.00  0.00           H  
ATOM    313  HB  THR B  21       5.695   5.927  12.846  1.00  0.00           H  
ATOM    314  HG1 THR B  21       4.533   7.427  11.380  1.00  0.00           H  
ATOM    315 HG21 THR B  21       3.514   7.651  14.053  1.00  0.00           H  
ATOM    316 HG22 THR B  21       3.909   5.992  14.505  1.00  0.00           H  
ATOM    317 HG23 THR B  21       3.231   6.335  12.915  1.00  0.00           H  
ATOM    318  N   ASP B  22       5.165   9.637  14.023  1.00  0.00           N  
ATOM    319  CA  ASP B  22       4.631  10.892  14.524  1.00  0.00           C  
ATOM    320  C   ASP B  22       3.287  10.664  15.184  1.00  0.00           C  
ATOM    321  O   ASP B  22       2.244  10.622  14.521  1.00  0.00           O  
ATOM    322  CB  ASP B  22       4.511  11.918  13.412  1.00  0.00           C  
ATOM    323  CG  ASP B  22       3.954  13.238  13.885  1.00  0.00           C  
ATOM    324  OD1 ASP B  22       4.441  13.779  14.909  1.00  0.00           O  
ATOM    325  OD2 ASP B  22       3.054  13.789  13.213  1.00  0.00           O  
ATOM    326  HN  ASP B  22       5.042   9.392  13.080  1.00  0.00           H  
ATOM    327  HA  ASP B  22       5.316  11.263  15.272  1.00  0.00           H  
ATOM    328  HB1 ASP B  22       5.482  12.082  12.976  1.00  0.00           H  
ATOM    329  HB2 ASP B  22       3.842  11.516  12.666  1.00  0.00           H  
ATOM    330  N   GLY B  23       3.324  10.459  16.470  1.00  0.00           N  
ATOM    331  CA  GLY B  23       2.135  10.156  17.191  1.00  0.00           C  
ATOM    332  C   GLY B  23       1.525  11.365  17.841  1.00  0.00           C  
ATOM    333  O   GLY B  23       2.224  12.157  18.488  1.00  0.00           O  
ATOM    334  HN  GLY B  23       4.185  10.521  16.936  1.00  0.00           H  
ATOM    335  HA1 GLY B  23       1.431   9.749  16.480  1.00  0.00           H  
ATOM    336  HA2 GLY B  23       2.349   9.413  17.945  1.00  0.00           H  
ATOM    337  N   THR B  24       0.248  11.524  17.653  1.00  0.00           N  
ATOM    338  CA  THR B  24      -0.511  12.600  18.239  1.00  0.00           C  
ATOM    339  C   THR B  24      -0.982  12.231  19.667  1.00  0.00           C  
ATOM    340  O   THR B  24      -0.445  11.292  20.296  1.00  0.00           O  
ATOM    341  CB  THR B  24      -1.727  12.885  17.340  1.00  0.00           C  
ATOM    342  OG1 THR B  24      -2.362  11.640  17.019  1.00  0.00           O  
ATOM    343  CG2 THR B  24      -1.305  13.580  16.054  1.00  0.00           C  
ATOM    344  HN  THR B  24      -0.250  10.905  17.077  1.00  0.00           H  
ATOM    345  HA  THR B  24       0.103  13.488  18.279  1.00  0.00           H  
ATOM    346  HB  THR B  24      -2.446  13.496  17.863  1.00  0.00           H  
ATOM    347  HG1 THR B  24      -3.173  11.591  17.535  1.00  0.00           H  
ATOM    348 HG21 THR B  24      -2.183  13.807  15.469  1.00  0.00           H  
ATOM    349 HG22 THR B  24      -0.667  12.921  15.485  1.00  0.00           H  
ATOM    350 HG23 THR B  24      -0.779  14.494  16.280  1.00  0.00           H  
ATOM    351  N   ASP B  25      -1.963  12.941  20.183  1.00  0.00           N  
ATOM    352  CA  ASP B  25      -2.543  12.587  21.453  1.00  0.00           C  
ATOM    353  C   ASP B  25      -3.750  11.735  21.183  1.00  0.00           C  
ATOM    354  O   ASP B  25      -4.517  12.011  20.246  1.00  0.00           O  
ATOM    355  CB  ASP B  25      -2.934  13.806  22.288  1.00  0.00           C  
ATOM    356  CG  ASP B  25      -3.474  13.404  23.646  1.00  0.00           C  
ATOM    357  OD1 ASP B  25      -2.672  13.200  24.580  1.00  0.00           O  
ATOM    358  OD2 ASP B  25      -4.701  13.252  23.796  1.00  0.00           O  
ATOM    359  HN  ASP B  25      -2.317  13.727  19.706  1.00  0.00           H  
ATOM    360  HA  ASP B  25      -1.813  11.992  21.985  1.00  0.00           H  
ATOM    361  HB1 ASP B  25      -2.072  14.440  22.433  1.00  0.00           H  
ATOM    362  HB2 ASP B  25      -3.703  14.366  21.777  1.00  0.00           H  
ATOM    363  N   LEU B  26      -3.916  10.714  21.958  1.00  0.00           N  
ATOM    364  CA  LEU B  26      -4.973   9.765  21.750  1.00  0.00           C  
ATOM    365  C   LEU B  26      -5.610   9.480  23.106  1.00  0.00           C  
ATOM    366  O   LEU B  26      -6.268   8.467  23.308  1.00  0.00           O  
ATOM    367  CB  LEU B  26      -4.342   8.487  21.177  1.00  0.00           C  
ATOM    368  CG  LEU B  26      -5.242   7.573  20.355  1.00  0.00           C  
ATOM    369  CD1 LEU B  26      -5.655   8.277  19.065  1.00  0.00           C  
ATOM    370  CD2 LEU B  26      -4.522   6.276  20.047  1.00  0.00           C  
ATOM    371  HN  LEU B  26      -3.317  10.570  22.726  1.00  0.00           H  
ATOM    372  HA  LEU B  26      -5.692  10.161  21.048  1.00  0.00           H  
ATOM    373  HB1 LEU B  26      -3.516   8.781  20.547  1.00  0.00           H  
ATOM    374  HB2 LEU B  26      -3.943   7.910  21.999  1.00  0.00           H  
ATOM    375  HG  LEU B  26      -6.136   7.349  20.918  1.00  0.00           H  
ATOM    376 HD11 LEU B  26      -6.296   7.632  18.482  1.00  0.00           H  
ATOM    377 HD12 LEU B  26      -4.767   8.521  18.498  1.00  0.00           H  
ATOM    378 HD13 LEU B  26      -6.177   9.193  19.308  1.00  0.00           H  
ATOM    379 HD21 LEU B  26      -3.623   6.490  19.492  1.00  0.00           H  
ATOM    380 HD22 LEU B  26      -5.165   5.638  19.457  1.00  0.00           H  
ATOM    381 HD23 LEU B  26      -4.262   5.777  20.969  1.00  0.00           H  
ATOM    382  N   SER B  27      -5.435  10.413  24.014  1.00  0.00           N  
ATOM    383  CA  SER B  27      -5.869  10.246  25.371  1.00  0.00           C  
ATOM    384  C   SER B  27      -7.327  10.632  25.532  1.00  0.00           C  
ATOM    385  O   SER B  27      -7.765  11.671  25.027  1.00  0.00           O  
ATOM    386  CB  SER B  27      -4.982  11.090  26.299  1.00  0.00           C  
ATOM    387  OG  SER B  27      -5.321  10.917  27.664  1.00  0.00           O  
ATOM    388  HN  SER B  27      -5.025  11.273  23.765  1.00  0.00           H  
ATOM    389  HA  SER B  27      -5.747   9.208  25.639  1.00  0.00           H  
ATOM    390  HB1 SER B  27      -3.950  10.803  26.166  1.00  0.00           H  
ATOM    391  HB2 SER B  27      -5.097  12.132  26.039  1.00  0.00           H  
ATOM    392  HG  SER B  27      -4.693  10.273  28.033  1.00  0.00           H  
ATOM    393  N   GLY B  28      -8.068   9.780  26.215  1.00  0.00           N  
ATOM    394  CA  GLY B  28      -9.448  10.050  26.526  1.00  0.00           C  
ATOM    395  C   GLY B  28     -10.343  10.071  25.314  1.00  0.00           C  
ATOM    396  O   GLY B  28     -10.576   9.042  24.678  1.00  0.00           O  
ATOM    397  HN  GLY B  28      -7.670   8.936  26.511  1.00  0.00           H  
ATOM    398  HA1 GLY B  28      -9.809   9.294  27.208  1.00  0.00           H  
ATOM    399  HA2 GLY B  28      -9.504  11.008  27.020  1.00  0.00           H  
ATOM    400  N   ASP B  29     -10.811  11.239  24.971  1.00  0.00           N  
ATOM    401  CA  ASP B  29     -11.743  11.390  23.881  1.00  0.00           C  
ATOM    402  C   ASP B  29     -11.071  11.474  22.537  1.00  0.00           C  
ATOM    403  O   ASP B  29     -10.876  12.546  21.977  1.00  0.00           O  
ATOM    404  CB  ASP B  29     -12.712  12.553  24.101  1.00  0.00           C  
ATOM    405  CG  ASP B  29     -13.751  12.240  25.137  1.00  0.00           C  
ATOM    406  OD1 ASP B  29     -14.822  11.699  24.791  1.00  0.00           O  
ATOM    407  OD2 ASP B  29     -13.523  12.554  26.325  1.00  0.00           O  
ATOM    408  HN  ASP B  29     -10.508  12.028  25.466  1.00  0.00           H  
ATOM    409  HA  ASP B  29     -12.326  10.480  23.873  1.00  0.00           H  
ATOM    410  HB1 ASP B  29     -12.164  13.421  24.436  1.00  0.00           H  
ATOM    411  HB2 ASP B  29     -13.208  12.780  23.171  1.00  0.00           H  
ATOM    412  N   PHE B  30     -10.643  10.334  22.068  1.00  0.00           N  
ATOM    413  CA  PHE B  30     -10.053  10.208  20.742  1.00  0.00           C  
ATOM    414  C   PHE B  30     -11.053   9.490  19.844  1.00  0.00           C  
ATOM    415  O   PHE B  30     -10.877   9.388  18.639  1.00  0.00           O  
ATOM    416  CB  PHE B  30      -8.750   9.364  20.809  1.00  0.00           C  
ATOM    417  CG  PHE B  30      -8.987   7.878  21.046  1.00  0.00           C  
ATOM    418  CD1 PHE B  30      -9.278   7.410  22.323  1.00  0.00           C  
ATOM    419  CD2 PHE B  30      -8.895   6.969  20.013  1.00  0.00           C  
ATOM    420  CE1 PHE B  30      -9.467   6.066  22.558  1.00  0.00           C  
ATOM    421  CE2 PHE B  30      -9.076   5.620  20.246  1.00  0.00           C  
ATOM    422  CZ  PHE B  30      -9.473   5.175  21.436  1.00  0.00           C  
ATOM    423  HN  PHE B  30     -10.692   9.557  22.669  1.00  0.00           H  
ATOM    424  HA  PHE B  30      -9.830  11.187  20.348  1.00  0.00           H  
ATOM    425  HB1 PHE B  30      -8.219   9.466  19.872  1.00  0.00           H  
ATOM    426  HB2 PHE B  30      -8.125   9.739  21.604  1.00  0.00           H  
ATOM    427  HD1 PHE B  30      -9.363   8.113  23.138  1.00  0.00           H  
ATOM    428  HD2 PHE B  30      -8.666   7.327  19.018  1.00  0.00           H  
ATOM    429  HE1 PHE B  30      -9.691   5.709  23.553  1.00  0.00           H  
ATOM    430  HE2 PHE B  30      -9.000   4.914  19.431  1.00  0.00           H  
ATOM    431  HZ  PHE B  30      -9.666   4.123  21.586  1.00  0.00           H  
ATOM    432  N   LEU B  31     -12.126   9.028  20.458  1.00  0.00           N  
ATOM    433  CA  LEU B  31     -13.084   8.156  19.817  1.00  0.00           C  
ATOM    434  C   LEU B  31     -13.886   8.898  18.751  1.00  0.00           C  
ATOM    435  O   LEU B  31     -14.292   8.316  17.742  1.00  0.00           O  
ATOM    436  CB  LEU B  31     -14.010   7.547  20.884  1.00  0.00           C  
ATOM    437  CG  LEU B  31     -14.824   6.335  20.453  1.00  0.00           C  
ATOM    438  CD1 LEU B  31     -13.899   5.170  20.141  1.00  0.00           C  
ATOM    439  CD2 LEU B  31     -15.835   5.950  21.524  1.00  0.00           C  
ATOM    440  HN  LEU B  31     -12.291   9.310  21.381  1.00  0.00           H  
ATOM    441  HA  LEU B  31     -12.540   7.355  19.341  1.00  0.00           H  
ATOM    442  HB1 LEU B  31     -13.405   7.254  21.731  1.00  0.00           H  
ATOM    443  HB2 LEU B  31     -14.697   8.313  21.215  1.00  0.00           H  
ATOM    444  HG  LEU B  31     -15.358   6.578  19.546  1.00  0.00           H  
ATOM    445 HD11 LEU B  31     -13.306   4.939  21.013  1.00  0.00           H  
ATOM    446 HD12 LEU B  31     -13.248   5.441  19.323  1.00  0.00           H  
ATOM    447 HD13 LEU B  31     -14.488   4.307  19.862  1.00  0.00           H  
ATOM    448 HD21 LEU B  31     -16.396   5.088  21.191  1.00  0.00           H  
ATOM    449 HD22 LEU B  31     -16.515   6.770  21.708  1.00  0.00           H  
ATOM    450 HD23 LEU B  31     -15.312   5.700  22.436  1.00  0.00           H  
ATOM    451  N   ASP B  32     -14.073  10.186  18.974  1.00  0.00           N  
ATOM    452  CA  ASP B  32     -14.818  11.065  18.060  1.00  0.00           C  
ATOM    453  C   ASP B  32     -13.832  11.945  17.259  1.00  0.00           C  
ATOM    454  O   ASP B  32     -14.214  12.877  16.543  1.00  0.00           O  
ATOM    455  CB  ASP B  32     -15.800  11.922  18.892  1.00  0.00           C  
ATOM    456  CG  ASP B  32     -16.725  12.812  18.080  1.00  0.00           C  
ATOM    457  OD1 ASP B  32     -17.593  12.273  17.343  1.00  0.00           O  
ATOM    458  OD2 ASP B  32     -16.573  14.052  18.123  1.00  0.00           O  
ATOM    459  HN  ASP B  32     -13.711  10.566  19.802  1.00  0.00           H  
ATOM    460  HA  ASP B  32     -15.375  10.441  17.380  1.00  0.00           H  
ATOM    461  HB1 ASP B  32     -16.418  11.264  19.486  1.00  0.00           H  
ATOM    462  HB2 ASP B  32     -15.225  12.546  19.559  1.00  0.00           H  
ATOM    463  N   LEU B  33     -12.557  11.618  17.368  1.00  0.00           N  
ATOM    464  CA  LEU B  33     -11.525  12.336  16.647  1.00  0.00           C  
ATOM    465  C   LEU B  33     -11.388  11.680  15.270  1.00  0.00           C  
ATOM    466  O   LEU B  33     -11.932  10.606  15.051  1.00  0.00           O  
ATOM    467  CB  LEU B  33     -10.200  12.306  17.436  1.00  0.00           C  
ATOM    468  CG  LEU B  33      -9.051  13.178  16.909  1.00  0.00           C  
ATOM    469  CD1 LEU B  33      -9.456  14.644  16.888  1.00  0.00           C  
ATOM    470  CD2 LEU B  33      -7.814  12.986  17.764  1.00  0.00           C  
ATOM    471  HN  LEU B  33     -12.304  10.843  17.910  1.00  0.00           H  
ATOM    472  HA  LEU B  33     -11.862  13.356  16.518  1.00  0.00           H  
ATOM    473  HB1 LEU B  33     -10.412  12.606  18.451  1.00  0.00           H  
ATOM    474  HB2 LEU B  33      -9.854  11.282  17.455  1.00  0.00           H  
ATOM    475  HG  LEU B  33      -8.815  12.876  15.899  1.00  0.00           H  
ATOM    476 HD11 LEU B  33     -10.312  14.771  16.243  1.00  0.00           H  
ATOM    477 HD12 LEU B  33      -8.631  15.234  16.519  1.00  0.00           H  
ATOM    478 HD13 LEU B  33      -9.709  14.959  17.889  1.00  0.00           H  
ATOM    479 HD21 LEU B  33      -7.506  11.952  17.722  1.00  0.00           H  
ATOM    480 HD22 LEU B  33      -8.033  13.256  18.787  1.00  0.00           H  
ATOM    481 HD23 LEU B  33      -7.017  13.611  17.392  1.00  0.00           H  
ATOM    482  N   ARG B  34     -10.679  12.291  14.356  1.00  0.00           N  
ATOM    483  CA  ARG B  34     -10.647  11.775  13.005  1.00  0.00           C  
ATOM    484  C   ARG B  34      -9.269  11.214  12.690  1.00  0.00           C  
ATOM    485  O   ARG B  34      -8.260  11.686  13.233  1.00  0.00           O  
ATOM    486  CB  ARG B  34     -11.040  12.890  12.025  1.00  0.00           C  
ATOM    487  CG  ARG B  34     -12.302  13.625  12.464  1.00  0.00           C  
ATOM    488  CD  ARG B  34     -12.653  14.781  11.559  1.00  0.00           C  
ATOM    489  NE  ARG B  34     -13.200  14.369  10.264  1.00  0.00           N  
ATOM    490  CZ  ARG B  34     -13.422  15.209   9.248  1.00  0.00           C  
ATOM    491  NH1 ARG B  34     -12.998  16.459   9.330  1.00  0.00           N  
ATOM    492  NH2 ARG B  34     -14.048  14.804   8.155  1.00  0.00           N  
ATOM    493  HN  ARG B  34     -10.137  13.080  14.568  1.00  0.00           H  
ATOM    494  HA  ARG B  34     -11.376  10.982  12.934  1.00  0.00           H  
ATOM    495  HB1 ARG B  34     -10.234  13.607  11.961  1.00  0.00           H  
ATOM    496  HB2 ARG B  34     -11.221  12.469  11.047  1.00  0.00           H  
ATOM    497  HG1 ARG B  34     -13.127  12.928  12.475  1.00  0.00           H  
ATOM    498  HG2 ARG B  34     -12.134  14.000  13.464  1.00  0.00           H  
ATOM    499  HD1 ARG B  34     -13.381  15.404  12.057  1.00  0.00           H  
ATOM    500  HD2 ARG B  34     -11.754  15.358  11.393  1.00  0.00           H  
ATOM    501  HE  ARG B  34     -13.457  13.409  10.221  1.00  0.00           H  
ATOM    502 HH11 ARG B  34     -12.515  16.800  10.138  1.00  0.00           H  
ATOM    503 HH12 ARG B  34     -13.132  17.126   8.588  1.00  0.00           H  
ATOM    504 HH21 ARG B  34     -14.381  13.861   8.037  1.00  0.00           H  
ATOM    505 HH22 ARG B  34     -14.242  15.437   7.394  1.00  0.00           H  
ATOM    506  N   PHE B  35      -9.225  10.197  11.831  1.00  0.00           N  
ATOM    507  CA  PHE B  35      -7.967   9.545  11.424  1.00  0.00           C  
ATOM    508  C   PHE B  35      -6.978  10.509  10.789  1.00  0.00           C  
ATOM    509  O   PHE B  35      -5.764  10.326  10.904  1.00  0.00           O  
ATOM    510  CB  PHE B  35      -8.209   8.335  10.508  1.00  0.00           C  
ATOM    511  CG  PHE B  35      -8.685   7.090  11.217  1.00  0.00           C  
ATOM    512  CD1 PHE B  35      -7.770   6.228  11.799  1.00  0.00           C  
ATOM    513  CD2 PHE B  35     -10.027   6.776  11.299  1.00  0.00           C  
ATOM    514  CE1 PHE B  35      -8.184   5.083  12.443  1.00  0.00           C  
ATOM    515  CE2 PHE B  35     -10.450   5.629  11.944  1.00  0.00           C  
ATOM    516  CZ  PHE B  35      -9.527   4.783  12.518  1.00  0.00           C  
ATOM    517  HN  PHE B  35     -10.089   9.861  11.496  1.00  0.00           H  
ATOM    518  HA  PHE B  35      -7.508   9.188  12.334  1.00  0.00           H  
ATOM    519  HB1 PHE B  35      -8.955   8.599   9.774  1.00  0.00           H  
ATOM    520  HB2 PHE B  35      -7.286   8.103   9.997  1.00  0.00           H  
ATOM    521  HD1 PHE B  35      -6.717   6.461  11.742  1.00  0.00           H  
ATOM    522  HD2 PHE B  35     -10.753   7.439  10.851  1.00  0.00           H  
ATOM    523  HE1 PHE B  35      -7.457   4.423  12.889  1.00  0.00           H  
ATOM    524  HE2 PHE B  35     -11.504   5.397  12.000  1.00  0.00           H  
ATOM    525  HZ  PHE B  35      -9.852   3.885  13.021  1.00  0.00           H  
ATOM    526  N   GLU B  36      -7.487  11.546  10.160  1.00  0.00           N  
ATOM    527  CA  GLU B  36      -6.643  12.561   9.546  1.00  0.00           C  
ATOM    528  C   GLU B  36      -5.851  13.325  10.614  1.00  0.00           C  
ATOM    529  O   GLU B  36      -4.685  13.654  10.422  1.00  0.00           O  
ATOM    530  CB  GLU B  36      -7.478  13.535   8.711  1.00  0.00           C  
ATOM    531  CG  GLU B  36      -8.593  14.207   9.487  1.00  0.00           C  
ATOM    532  CD  GLU B  36      -9.267  15.275   8.695  1.00  0.00           C  
ATOM    533  OE1 GLU B  36     -10.200  14.953   7.909  1.00  0.00           O  
ATOM    534  OE2 GLU B  36      -8.898  16.440   8.832  1.00  0.00           O  
ATOM    535  HN  GLU B  36      -8.462  11.630  10.101  1.00  0.00           H  
ATOM    536  HA  GLU B  36      -5.944  12.053   8.897  1.00  0.00           H  
ATOM    537  HB1 GLU B  36      -6.829  14.306   8.322  1.00  0.00           H  
ATOM    538  HB2 GLU B  36      -7.919  12.998   7.885  1.00  0.00           H  
ATOM    539  HG1 GLU B  36      -9.326  13.462   9.759  1.00  0.00           H  
ATOM    540  HG2 GLU B  36      -8.183  14.644  10.386  1.00  0.00           H  
ATOM    541  N   ASP B  37      -6.482  13.543  11.759  1.00  0.00           N  
ATOM    542  CA  ASP B  37      -5.878  14.313  12.841  1.00  0.00           C  
ATOM    543  C   ASP B  37      -4.830  13.497  13.534  1.00  0.00           C  
ATOM    544  O   ASP B  37      -3.858  14.034  14.055  1.00  0.00           O  
ATOM    545  CB  ASP B  37      -6.923  14.764  13.868  1.00  0.00           C  
ATOM    546  CG  ASP B  37      -8.010  15.607  13.274  1.00  0.00           C  
ATOM    547  OD1 ASP B  37      -7.773  16.788  13.020  1.00  0.00           O  
ATOM    548  OD2 ASP B  37      -9.126  15.095  13.039  1.00  0.00           O  
ATOM    549  HN  ASP B  37      -7.381  13.171  11.885  1.00  0.00           H  
ATOM    550  HA  ASP B  37      -5.411  15.189  12.413  1.00  0.00           H  
ATOM    551  HB1 ASP B  37      -7.387  13.893  14.306  1.00  0.00           H  
ATOM    552  HB2 ASP B  37      -6.432  15.335  14.643  1.00  0.00           H  
ATOM    553  N   ILE B  38      -5.002  12.193  13.516  1.00  0.00           N  
ATOM    554  CA  ILE B  38      -4.059  11.304  14.169  1.00  0.00           C  
ATOM    555  C   ILE B  38      -2.989  10.780  13.206  1.00  0.00           C  
ATOM    556  O   ILE B  38      -2.245   9.858  13.534  1.00  0.00           O  
ATOM    557  CB  ILE B  38      -4.748  10.149  14.956  1.00  0.00           C  
ATOM    558  CG1 ILE B  38      -5.657   9.305  14.040  1.00  0.00           C  
ATOM    559  CG2 ILE B  38      -5.543  10.715  16.119  1.00  0.00           C  
ATOM    560  CD1 ILE B  38      -6.348   8.137  14.729  1.00  0.00           C  
ATOM    561  HN  ILE B  38      -5.789  11.826  13.060  1.00  0.00           H  
ATOM    562  HA  ILE B  38      -3.534  11.927  14.881  1.00  0.00           H  
ATOM    563  HB  ILE B  38      -3.973   9.519  15.366  1.00  0.00           H  
ATOM    564 HG11 ILE B  38      -6.429   9.937  13.628  1.00  0.00           H  
ATOM    565 HG12 ILE B  38      -5.061   8.912  13.228  1.00  0.00           H  
ATOM    566 HG21 ILE B  38      -6.038   9.910  16.640  1.00  0.00           H  
ATOM    567 HG22 ILE B  38      -6.293  11.398  15.743  1.00  0.00           H  
ATOM    568 HG23 ILE B  38      -4.877  11.227  16.797  1.00  0.00           H  
ATOM    569 HD11 ILE B  38      -5.606   7.474  15.148  1.00  0.00           H  
ATOM    570 HD12 ILE B  38      -6.949   7.601  14.009  1.00  0.00           H  
ATOM    571 HD13 ILE B  38      -6.982   8.514  15.519  1.00  0.00           H  
ATOM    572  N   GLY B  39      -2.892  11.418  12.051  1.00  0.00           N  
ATOM    573  CA  GLY B  39      -1.847  11.112  11.087  1.00  0.00           C  
ATOM    574  C   GLY B  39      -1.979   9.760  10.404  1.00  0.00           C  
ATOM    575  O   GLY B  39      -0.969   9.116  10.086  1.00  0.00           O  
ATOM    576  HN  GLY B  39      -3.548  12.116  11.843  1.00  0.00           H  
ATOM    577  HA1 GLY B  39      -1.861  11.878  10.326  1.00  0.00           H  
ATOM    578  HA2 GLY B  39      -0.895  11.155  11.595  1.00  0.00           H  
ATOM    579  N   TYR B  40      -3.185   9.327  10.157  1.00  0.00           N  
ATOM    580  CA  TYR B  40      -3.392   8.063   9.499  1.00  0.00           C  
ATOM    581  C   TYR B  40      -3.731   8.209   8.035  1.00  0.00           C  
ATOM    582  O   TYR B  40      -4.674   8.916   7.657  1.00  0.00           O  
ATOM    583  CB  TYR B  40      -4.426   7.192  10.229  1.00  0.00           C  
ATOM    584  CG  TYR B  40      -3.833   6.401  11.363  1.00  0.00           C  
ATOM    585  CD1 TYR B  40      -3.470   7.003  12.552  1.00  0.00           C  
ATOM    586  CD2 TYR B  40      -3.606   5.044  11.221  1.00  0.00           C  
ATOM    587  CE1 TYR B  40      -2.903   6.278  13.573  1.00  0.00           C  
ATOM    588  CE2 TYR B  40      -3.034   4.310  12.228  1.00  0.00           C  
ATOM    589  CZ  TYR B  40      -2.684   4.929  13.403  1.00  0.00           C  
ATOM    590  OH  TYR B  40      -2.091   4.194  14.392  1.00  0.00           O  
ATOM    591  HN  TYR B  40      -3.961   9.874  10.412  1.00  0.00           H  
ATOM    592  HA  TYR B  40      -2.443   7.546   9.547  1.00  0.00           H  
ATOM    593  HB1 TYR B  40      -5.200   7.831  10.629  1.00  0.00           H  
ATOM    594  HB2 TYR B  40      -4.868   6.497   9.528  1.00  0.00           H  
ATOM    595  HD1 TYR B  40      -3.645   8.062  12.679  1.00  0.00           H  
ATOM    596  HD2 TYR B  40      -3.888   4.562  10.296  1.00  0.00           H  
ATOM    597  HE1 TYR B  40      -2.631   6.774  14.493  1.00  0.00           H  
ATOM    598  HE2 TYR B  40      -2.863   3.252  12.097  1.00  0.00           H  
ATOM    599  HH  TYR B  40      -2.392   4.464  15.270  1.00  0.00           H  
ATOM    600  N   ASP B  41      -2.917   7.572   7.211  1.00  0.00           N  
ATOM    601  CA  ASP B  41      -3.163   7.478   5.777  1.00  0.00           C  
ATOM    602  C   ASP B  41      -4.176   6.381   5.543  1.00  0.00           C  
ATOM    603  O   ASP B  41      -4.481   5.604   6.465  1.00  0.00           O  
ATOM    604  CB  ASP B  41      -1.882   7.111   4.990  1.00  0.00           C  
ATOM    605  CG  ASP B  41      -0.811   8.168   4.968  1.00  0.00           C  
ATOM    606  OD1 ASP B  41      -0.960   9.176   4.242  1.00  0.00           O  
ATOM    607  OD2 ASP B  41       0.204   8.023   5.682  1.00  0.00           O  
ATOM    608  HN  ASP B  41      -2.123   7.150   7.594  1.00  0.00           H  
ATOM    609  HA  ASP B  41      -3.546   8.426   5.423  1.00  0.00           H  
ATOM    610  HB1 ASP B  41      -1.436   6.224   5.418  1.00  0.00           H  
ATOM    611  HB2 ASP B  41      -2.164   6.892   3.970  1.00  0.00           H  
ATOM    612  N   SER B  42      -4.651   6.262   4.329  1.00  0.00           N  
ATOM    613  CA  SER B  42      -5.598   5.224   3.982  1.00  0.00           C  
ATOM    614  C   SER B  42      -4.929   3.866   4.123  1.00  0.00           C  
ATOM    615  O   SER B  42      -5.465   2.963   4.770  1.00  0.00           O  
ATOM    616  CB  SER B  42      -6.065   5.429   2.573  1.00  0.00           C  
ATOM    617  OG  SER B  42      -4.900   5.567   1.727  1.00  0.00           O  
ATOM    618  HN  SER B  42      -4.346   6.870   3.624  1.00  0.00           H  
ATOM    619  HA  SER B  42      -6.440   5.280   4.655  1.00  0.00           H  
ATOM    620  HB1 SER B  42      -6.640   4.571   2.255  1.00  0.00           H  
ATOM    621  HB2 SER B  42      -6.655   6.331   2.502  1.00  0.00           H  
ATOM    622  HG  SER B  42      -4.333   6.393   2.043  1.00  0.00           H  
ATOM    623  N   LEU B  43      -3.727   3.755   3.545  1.00  0.00           N  
ATOM    624  CA  LEU B  43      -2.904   2.557   3.649  1.00  0.00           C  
ATOM    625  C   LEU B  43      -2.650   2.199   5.084  1.00  0.00           C  
ATOM    626  O   LEU B  43      -2.699   1.039   5.447  1.00  0.00           O  
ATOM    627  CB  LEU B  43      -1.576   2.726   2.909  1.00  0.00           C  
ATOM    628  CG  LEU B  43      -1.514   2.131   1.510  1.00  0.00           C  
ATOM    629  CD1 LEU B  43      -0.196   2.491   0.842  1.00  0.00           C  
ATOM    630  CD2 LEU B  43      -1.661   0.617   1.601  1.00  0.00           C  
ATOM    631  HN  LEU B  43      -3.401   4.515   3.010  1.00  0.00           H  
ATOM    632  HA  LEU B  43      -3.450   1.747   3.188  1.00  0.00           H  
ATOM    633  HB1 LEU B  43      -1.368   3.783   2.842  1.00  0.00           H  
ATOM    634  HB2 LEU B  43      -0.797   2.266   3.501  1.00  0.00           H  
ATOM    635  HG  LEU B  43      -2.329   2.513   0.911  1.00  0.00           H  
ATOM    636 HD11 LEU B  43       0.628   2.140   1.447  1.00  0.00           H  
ATOM    637 HD12 LEU B  43      -0.127   3.562   0.731  1.00  0.00           H  
ATOM    638 HD13 LEU B  43      -0.146   2.023  -0.132  1.00  0.00           H  
ATOM    639 HD21 LEU B  43      -2.617   0.381   2.044  1.00  0.00           H  
ATOM    640 HD22 LEU B  43      -0.882   0.214   2.234  1.00  0.00           H  
ATOM    641 HD23 LEU B  43      -1.601   0.178   0.617  1.00  0.00           H  
ATOM    642  N   ALA B  44      -2.445   3.216   5.906  1.00  0.00           N  
ATOM    643  CA  ALA B  44      -2.188   3.020   7.316  1.00  0.00           C  
ATOM    644  C   ALA B  44      -3.397   2.394   7.999  1.00  0.00           C  
ATOM    645  O   ALA B  44      -3.247   1.583   8.898  1.00  0.00           O  
ATOM    646  CB  ALA B  44      -1.804   4.327   7.984  1.00  0.00           C  
ATOM    647  HN  ALA B  44      -2.479   4.122   5.535  1.00  0.00           H  
ATOM    648  HA  ALA B  44      -1.359   2.333   7.404  1.00  0.00           H  
ATOM    649  HB1 ALA B  44      -2.628   5.021   7.926  1.00  0.00           H  
ATOM    650  HB2 ALA B  44      -0.945   4.749   7.483  1.00  0.00           H  
ATOM    651  HB3 ALA B  44      -1.561   4.144   9.022  1.00  0.00           H  
ATOM    652  N   LEU B  45      -4.594   2.741   7.551  1.00  0.00           N  
ATOM    653  CA  LEU B  45      -5.797   2.175   8.109  1.00  0.00           C  
ATOM    654  C   LEU B  45      -6.016   0.744   7.604  1.00  0.00           C  
ATOM    655  O   LEU B  45      -6.433  -0.116   8.362  1.00  0.00           O  
ATOM    656  CB  LEU B  45      -6.991   3.068   7.827  1.00  0.00           C  
ATOM    657  CG  LEU B  45      -8.333   2.667   8.468  1.00  0.00           C  
ATOM    658  CD1 LEU B  45      -8.149   1.965   9.811  1.00  0.00           C  
ATOM    659  CD2 LEU B  45      -9.052   3.908   8.752  1.00  0.00           C  
ATOM    660  HN  LEU B  45      -4.664   3.407   6.829  1.00  0.00           H  
ATOM    661  HA  LEU B  45      -5.667   2.143   9.183  1.00  0.00           H  
ATOM    662  HB1 LEU B  45      -6.746   4.067   8.157  1.00  0.00           H  
ATOM    663  HB2 LEU B  45      -7.130   3.095   6.756  1.00  0.00           H  
ATOM    664  HG  LEU B  45      -8.941   2.079   7.798  1.00  0.00           H  
ATOM    665 HD11 LEU B  45      -7.627   2.606  10.505  1.00  0.00           H  
ATOM    666 HD12 LEU B  45      -7.584   1.058   9.650  1.00  0.00           H  
ATOM    667 HD13 LEU B  45      -9.124   1.704  10.198  1.00  0.00           H  
ATOM    668 HD21 LEU B  45     -10.002   3.691   9.211  1.00  0.00           H  
ATOM    669 HD22 LEU B  45      -9.137   4.505   7.857  1.00  0.00           H  
ATOM    670 HD23 LEU B  45      -8.396   4.366   9.480  1.00  0.00           H  
ATOM    671  N   MET B  46      -5.680   0.484   6.341  1.00  0.00           N  
ATOM    672  CA  MET B  46      -5.784  -0.890   5.767  1.00  0.00           C  
ATOM    673  C   MET B  46      -4.893  -1.785   6.591  1.00  0.00           C  
ATOM    674  O   MET B  46      -5.276  -2.868   7.032  1.00  0.00           O  
ATOM    675  CB  MET B  46      -5.269  -0.931   4.316  1.00  0.00           C  
ATOM    676  CG  MET B  46      -5.741   0.201   3.490  1.00  0.00           C  
ATOM    677  SD  MET B  46      -5.312   0.051   1.755  1.00  0.00           S  
ATOM    678  CE  MET B  46      -6.032   1.558   1.134  1.00  0.00           C  
ATOM    679  HN  MET B  46      -5.370   1.232   5.784  1.00  0.00           H  
ATOM    680  HA  MET B  46      -6.808  -1.224   5.818  1.00  0.00           H  
ATOM    681  HB1 MET B  46      -4.191  -0.896   4.309  1.00  0.00           H  
ATOM    682  HB2 MET B  46      -5.594  -1.842   3.835  1.00  0.00           H  
ATOM    683  HG1 MET B  46      -6.801   0.323   3.627  1.00  0.00           H  
ATOM    684  HG2 MET B  46      -5.214   1.048   3.909  1.00  0.00           H  
ATOM    685  HE1 MET B  46      -5.858   1.626   0.068  1.00  0.00           H  
ATOM    686  HE2 MET B  46      -5.571   2.401   1.626  1.00  0.00           H  
ATOM    687  HE3 MET B  46      -7.093   1.569   1.327  1.00  0.00           H  
ATOM    688  N   GLU B  47      -3.718  -1.260   6.809  1.00  0.00           N  
ATOM    689  CA  GLU B  47      -2.678  -1.833   7.592  1.00  0.00           C  
ATOM    690  C   GLU B  47      -3.196  -2.111   9.025  1.00  0.00           C  
ATOM    691  O   GLU B  47      -3.131  -3.232   9.494  1.00  0.00           O  
ATOM    692  CB  GLU B  47      -1.580  -0.802   7.585  1.00  0.00           C  
ATOM    693  CG  GLU B  47      -0.246  -1.242   8.129  1.00  0.00           C  
ATOM    694  CD  GLU B  47       0.356  -2.399   7.386  1.00  0.00           C  
ATOM    695  OE1 GLU B  47       0.514  -2.300   6.153  1.00  0.00           O  
ATOM    696  OE2 GLU B  47       0.622  -3.435   8.005  1.00  0.00           O  
ATOM    697  HN  GLU B  47      -3.520  -0.397   6.380  1.00  0.00           H  
ATOM    698  HA  GLU B  47      -2.312  -2.737   7.129  1.00  0.00           H  
ATOM    699  HB1 GLU B  47      -1.523  -0.449   6.564  1.00  0.00           H  
ATOM    700  HB2 GLU B  47      -1.934   0.034   8.175  1.00  0.00           H  
ATOM    701  HG1 GLU B  47       0.445  -0.413   8.089  1.00  0.00           H  
ATOM    702  HG2 GLU B  47      -0.402  -1.537   9.153  1.00  0.00           H  
ATOM    703  N   THR B  48      -3.746  -1.075   9.662  1.00  0.00           N  
ATOM    704  CA  THR B  48      -4.359  -1.151  11.003  1.00  0.00           C  
ATOM    705  C   THR B  48      -5.429  -2.265  11.052  1.00  0.00           C  
ATOM    706  O   THR B  48      -5.398  -3.136  11.929  1.00  0.00           O  
ATOM    707  CB  THR B  48      -5.013   0.228  11.339  1.00  0.00           C  
ATOM    708  OG1 THR B  48      -4.003   1.242  11.406  1.00  0.00           O  
ATOM    709  CG2 THR B  48      -5.816   0.219  12.649  1.00  0.00           C  
ATOM    710  HN  THR B  48      -3.735  -0.202   9.213  1.00  0.00           H  
ATOM    711  HA  THR B  48      -3.583  -1.352  11.728  1.00  0.00           H  
ATOM    712  HB  THR B  48      -5.677   0.467  10.521  1.00  0.00           H  
ATOM    713  HG1 THR B  48      -3.644   1.392  10.521  1.00  0.00           H  
ATOM    714 HG21 THR B  48      -6.248   1.206  12.779  1.00  0.00           H  
ATOM    715 HG22 THR B  48      -5.191  -0.032  13.493  1.00  0.00           H  
ATOM    716 HG23 THR B  48      -6.623  -0.494  12.564  1.00  0.00           H  
ATOM    717  N   ALA B  49      -6.341  -2.239  10.089  1.00  0.00           N  
ATOM    718  CA  ALA B  49      -7.443  -3.185  10.017  1.00  0.00           C  
ATOM    719  C   ALA B  49      -6.927  -4.624   9.896  1.00  0.00           C  
ATOM    720  O   ALA B  49      -7.305  -5.490  10.685  1.00  0.00           O  
ATOM    721  CB  ALA B  49      -8.356  -2.850   8.843  1.00  0.00           C  
ATOM    722  HN  ALA B  49      -6.246  -1.553   9.393  1.00  0.00           H  
ATOM    723  HA  ALA B  49      -8.011  -3.063  10.931  1.00  0.00           H  
ATOM    724  HB1 ALA B  49      -9.199  -3.524   8.840  1.00  0.00           H  
ATOM    725  HB2 ALA B  49      -7.807  -2.960   7.920  1.00  0.00           H  
ATOM    726  HB3 ALA B  49      -8.705  -1.833   8.933  1.00  0.00           H  
ATOM    727  N   ALA B  50      -6.022  -4.852   8.942  1.00  0.00           N  
ATOM    728  CA  ALA B  50      -5.443  -6.183   8.704  1.00  0.00           C  
ATOM    729  C   ALA B  50      -4.635  -6.655   9.913  1.00  0.00           C  
ATOM    730  O   ALA B  50      -4.625  -7.847  10.261  1.00  0.00           O  
ATOM    731  CB  ALA B  50      -4.570  -6.165   7.453  1.00  0.00           C  
ATOM    732  HN  ALA B  50      -5.735  -4.112   8.361  1.00  0.00           H  
ATOM    733  HA  ALA B  50      -6.261  -6.871   8.542  1.00  0.00           H  
ATOM    734  HB1 ALA B  50      -3.745  -5.486   7.610  1.00  0.00           H  
ATOM    735  HB2 ALA B  50      -5.158  -5.827   6.612  1.00  0.00           H  
ATOM    736  HB3 ALA B  50      -4.190  -7.157   7.255  1.00  0.00           H  
ATOM    737  N   ARG B  51      -3.999  -5.707  10.578  1.00  0.00           N  
ATOM    738  CA  ARG B  51      -3.192  -5.964  11.760  1.00  0.00           C  
ATOM    739  C   ARG B  51      -4.117  -6.492  12.874  1.00  0.00           C  
ATOM    740  O   ARG B  51      -3.724  -7.313  13.707  1.00  0.00           O  
ATOM    741  CB  ARG B  51      -2.510  -4.639  12.168  1.00  0.00           C  
ATOM    742  CG  ARG B  51      -1.159  -4.739  12.862  1.00  0.00           C  
ATOM    743  CD  ARG B  51      -1.224  -5.219  14.301  1.00  0.00           C  
ATOM    744  NE  ARG B  51       0.127  -5.270  14.866  1.00  0.00           N  
ATOM    745  CZ  ARG B  51       0.470  -4.995  16.118  1.00  0.00           C  
ATOM    746  NH1 ARG B  51      -0.458  -4.741  17.022  1.00  0.00           N  
ATOM    747  NH2 ARG B  51       1.750  -4.993  16.461  1.00  0.00           N  
ATOM    748  HN  ARG B  51      -4.060  -4.784  10.240  1.00  0.00           H  
ATOM    749  HA  ARG B  51      -2.442  -6.701  11.510  1.00  0.00           H  
ATOM    750  HB1 ARG B  51      -2.361  -4.054  11.275  1.00  0.00           H  
ATOM    751  HB2 ARG B  51      -3.181  -4.090  12.814  1.00  0.00           H  
ATOM    752  HG1 ARG B  51      -0.536  -5.425  12.307  1.00  0.00           H  
ATOM    753  HG2 ARG B  51      -0.696  -3.764  12.840  1.00  0.00           H  
ATOM    754  HD1 ARG B  51      -1.813  -4.526  14.884  1.00  0.00           H  
ATOM    755  HD2 ARG B  51      -1.665  -6.204  14.347  1.00  0.00           H  
ATOM    756  HE  ARG B  51       0.815  -5.530  14.202  1.00  0.00           H  
ATOM    757 HH11 ARG B  51      -1.426  -4.749  16.785  1.00  0.00           H  
ATOM    758 HH12 ARG B  51      -0.237  -4.560  17.994  1.00  0.00           H  
ATOM    759 HH21 ARG B  51       2.481  -5.183  15.788  1.00  0.00           H  
ATOM    760 HH22 ARG B  51       2.067  -4.815  17.403  1.00  0.00           H  
ATOM    761  N   LEU B  52      -5.359  -6.036  12.857  1.00  0.00           N  
ATOM    762  CA  LEU B  52      -6.352  -6.487  13.809  1.00  0.00           C  
ATOM    763  C   LEU B  52      -6.961  -7.817  13.360  1.00  0.00           C  
ATOM    764  O   LEU B  52      -7.259  -8.682  14.200  1.00  0.00           O  
ATOM    765  CB  LEU B  52      -7.445  -5.425  14.013  1.00  0.00           C  
ATOM    766  CG  LEU B  52      -6.960  -4.066  14.537  1.00  0.00           C  
ATOM    767  CD1 LEU B  52      -8.121  -3.099  14.684  1.00  0.00           C  
ATOM    768  CD2 LEU B  52      -6.214  -4.221  15.860  1.00  0.00           C  
ATOM    769  HN  LEU B  52      -5.606  -5.365  12.182  1.00  0.00           H  
ATOM    770  HA  LEU B  52      -5.845  -6.650  14.750  1.00  0.00           H  
ATOM    771  HB1 LEU B  52      -7.936  -5.265  13.062  1.00  0.00           H  
ATOM    772  HB2 LEU B  52      -8.166  -5.819  14.714  1.00  0.00           H  
ATOM    773  HG  LEU B  52      -6.282  -3.641  13.812  1.00  0.00           H  
ATOM    774 HD11 LEU B  52      -7.766  -2.157  15.071  1.00  0.00           H  
ATOM    775 HD12 LEU B  52      -8.851  -3.517  15.362  1.00  0.00           H  
ATOM    776 HD13 LEU B  52      -8.574  -2.945  13.715  1.00  0.00           H  
ATOM    777 HD21 LEU B  52      -5.353  -4.856  15.715  1.00  0.00           H  
ATOM    778 HD22 LEU B  52      -6.869  -4.659  16.597  1.00  0.00           H  
ATOM    779 HD23 LEU B  52      -5.886  -3.248  16.198  1.00  0.00           H  
ATOM    780  N   GLU B  53      -7.132  -7.987  12.037  1.00  0.00           N  
ATOM    781  CA  GLU B  53      -7.663  -9.234  11.460  1.00  0.00           C  
ATOM    782  C   GLU B  53      -6.803 -10.413  11.881  1.00  0.00           C  
ATOM    783  O   GLU B  53      -7.316 -11.402  12.398  1.00  0.00           O  
ATOM    784  CB  GLU B  53      -7.721  -9.193   9.924  1.00  0.00           C  
ATOM    785  CG  GLU B  53      -8.580  -8.096   9.326  1.00  0.00           C  
ATOM    786  CD  GLU B  53      -8.605  -8.173   7.814  1.00  0.00           C  
ATOM    787  OE1 GLU B  53      -7.595  -7.853   7.173  1.00  0.00           O  
ATOM    788  OE2 GLU B  53      -9.621  -8.605   7.243  1.00  0.00           O  
ATOM    789  HN  GLU B  53      -6.924  -7.237  11.431  1.00  0.00           H  
ATOM    790  HA  GLU B  53      -8.661  -9.384  11.852  1.00  0.00           H  
ATOM    791  HB1 GLU B  53      -6.718  -9.077   9.542  1.00  0.00           H  
ATOM    792  HB2 GLU B  53      -8.106 -10.142   9.582  1.00  0.00           H  
ATOM    793  HG1 GLU B  53      -9.589  -8.205   9.695  1.00  0.00           H  
ATOM    794  HG2 GLU B  53      -8.184  -7.135   9.620  1.00  0.00           H  
ATOM    795  N   SER B  54      -5.488 -10.281  11.697  1.00  0.00           N  
ATOM    796  CA  SER B  54      -4.536 -11.339  12.034  1.00  0.00           C  
ATOM    797  C   SER B  54      -4.522 -11.627  13.552  1.00  0.00           C  
ATOM    798  O   SER B  54      -4.259 -12.749  13.981  1.00  0.00           O  
ATOM    799  CB  SER B  54      -3.133 -10.927  11.568  1.00  0.00           C  
ATOM    800  OG  SER B  54      -3.136 -10.546  10.192  1.00  0.00           O  
ATOM    801  HN  SER B  54      -5.149  -9.443  11.304  1.00  0.00           H  
ATOM    802  HA  SER B  54      -4.827 -12.233  11.501  1.00  0.00           H  
ATOM    803  HB1 SER B  54      -2.791 -10.090  12.160  1.00  0.00           H  
ATOM    804  HB2 SER B  54      -2.445 -11.750  11.696  1.00  0.00           H  
ATOM    805  HG  SER B  54      -3.960 -10.837   9.787  1.00  0.00           H  
ATOM    806  N   ARG B  55      -4.840 -10.619  14.337  1.00  0.00           N  
ATOM    807  CA  ARG B  55      -4.794 -10.717  15.788  1.00  0.00           C  
ATOM    808  C   ARG B  55      -6.057 -11.365  16.379  1.00  0.00           C  
ATOM    809  O   ARG B  55      -5.967 -12.164  17.306  1.00  0.00           O  
ATOM    810  CB  ARG B  55      -4.554  -9.317  16.385  1.00  0.00           C  
ATOM    811  CG  ARG B  55      -4.511  -9.242  17.910  1.00  0.00           C  
ATOM    812  CD  ARG B  55      -4.170  -7.824  18.346  1.00  0.00           C  
ATOM    813  NE  ARG B  55      -4.227  -7.620  19.799  1.00  0.00           N  
ATOM    814  CZ  ARG B  55      -3.578  -6.651  20.450  1.00  0.00           C  
ATOM    815  NH1 ARG B  55      -2.527  -6.056  19.875  1.00  0.00           N  
ATOM    816  NH2 ARG B  55      -3.894  -6.366  21.713  1.00  0.00           N  
ATOM    817  HN  ARG B  55      -5.115  -9.774  13.922  1.00  0.00           H  
ATOM    818  HA  ARG B  55      -3.945 -11.337  16.039  1.00  0.00           H  
ATOM    819  HB1 ARG B  55      -3.613  -8.936  16.014  1.00  0.00           H  
ATOM    820  HB2 ARG B  55      -5.338  -8.661  16.038  1.00  0.00           H  
ATOM    821  HG1 ARG B  55      -5.479  -9.512  18.308  1.00  0.00           H  
ATOM    822  HG2 ARG B  55      -3.753  -9.915  18.283  1.00  0.00           H  
ATOM    823  HD1 ARG B  55      -3.170  -7.588  18.011  1.00  0.00           H  
ATOM    824  HD2 ARG B  55      -4.862  -7.143  17.872  1.00  0.00           H  
ATOM    825  HE  ARG B  55      -4.855  -8.199  20.295  1.00  0.00           H  
ATOM    826 HH11 ARG B  55      -2.186  -6.329  18.970  1.00  0.00           H  
ATOM    827 HH12 ARG B  55      -2.017  -5.299  20.311  1.00  0.00           H  
ATOM    828 HH21 ARG B  55      -4.612  -6.855  22.222  1.00  0.00           H  
ATOM    829 HH22 ARG B  55      -3.438  -5.633  22.228  1.00  0.00           H  
ATOM    830  N   TYR B  56      -7.220 -11.026  15.856  1.00  0.00           N  
ATOM    831  CA  TYR B  56      -8.460 -11.534  16.442  1.00  0.00           C  
ATOM    832  C   TYR B  56      -9.159 -12.601  15.603  1.00  0.00           C  
ATOM    833  O   TYR B  56     -10.032 -13.310  16.110  1.00  0.00           O  
ATOM    834  CB  TYR B  56      -9.416 -10.385  16.789  1.00  0.00           C  
ATOM    835  CG  TYR B  56      -8.848  -9.441  17.828  1.00  0.00           C  
ATOM    836  CD1 TYR B  56      -8.735  -9.834  19.155  1.00  0.00           C  
ATOM    837  CD2 TYR B  56      -8.417  -8.170  17.483  1.00  0.00           C  
ATOM    838  CE1 TYR B  56      -8.206  -8.989  20.109  1.00  0.00           C  
ATOM    839  CE2 TYR B  56      -7.888  -7.315  18.433  1.00  0.00           C  
ATOM    840  CZ  TYR B  56      -7.785  -7.731  19.743  1.00  0.00           C  
ATOM    841  OH  TYR B  56      -7.253  -6.880  20.693  1.00  0.00           O  
ATOM    842  HN  TYR B  56      -7.256 -10.406  15.093  1.00  0.00           H  
ATOM    843  HA  TYR B  56      -8.171 -12.004  17.371  1.00  0.00           H  
ATOM    844  HB1 TYR B  56      -9.617  -9.813  15.896  1.00  0.00           H  
ATOM    845  HB2 TYR B  56     -10.339 -10.796  17.171  1.00  0.00           H  
ATOM    846  HD1 TYR B  56      -9.068 -10.822  19.437  1.00  0.00           H  
ATOM    847  HD2 TYR B  56      -8.501  -7.848  16.457  1.00  0.00           H  
ATOM    848  HE1 TYR B  56      -8.125  -9.313  21.135  1.00  0.00           H  
ATOM    849  HE2 TYR B  56      -7.553  -6.329  18.148  1.00  0.00           H  
ATOM    850  HH  TYR B  56      -7.686  -6.026  20.596  1.00  0.00           H  
ATOM    851  N   GLY B  57      -8.778 -12.728  14.349  1.00  0.00           N  
ATOM    852  CA  GLY B  57      -9.409 -13.712  13.486  1.00  0.00           C  
ATOM    853  C   GLY B  57     -10.688 -13.188  12.869  1.00  0.00           C  
ATOM    854  O   GLY B  57     -11.740 -13.841  12.938  1.00  0.00           O  
ATOM    855  HN  GLY B  57      -8.057 -12.170  13.987  1.00  0.00           H  
ATOM    856  HA1 GLY B  57      -8.722 -13.986  12.699  1.00  0.00           H  
ATOM    857  HA2 GLY B  57      -9.638 -14.588  14.074  1.00  0.00           H  
ATOM    858  N   VAL B  58     -10.601 -12.008  12.273  1.00  0.00           N  
ATOM    859  CA  VAL B  58     -11.750 -11.361  11.637  1.00  0.00           C  
ATOM    860  C   VAL B  58     -11.424 -11.046  10.175  1.00  0.00           C  
ATOM    861  O   VAL B  58     -10.327 -11.369   9.711  1.00  0.00           O  
ATOM    862  CB  VAL B  58     -12.190 -10.042  12.369  1.00  0.00           C  
ATOM    863  CG1 VAL B  58     -12.609 -10.309  13.797  1.00  0.00           C  
ATOM    864  CG2 VAL B  58     -11.074  -9.006  12.356  1.00  0.00           C  
ATOM    865  HN  VAL B  58      -9.727 -11.567  12.217  1.00  0.00           H  
ATOM    866  HA  VAL B  58     -12.571 -12.066  11.656  1.00  0.00           H  
ATOM    867  HB  VAL B  58     -13.038  -9.629  11.841  1.00  0.00           H  
ATOM    868 HG11 VAL B  58     -13.416 -11.027  13.816  1.00  0.00           H  
ATOM    869 HG12 VAL B  58     -12.926  -9.374  14.241  1.00  0.00           H  
ATOM    870 HG13 VAL B  58     -11.755 -10.690  14.339  1.00  0.00           H  
ATOM    871 HG21 VAL B  58     -11.412  -8.112  12.857  1.00  0.00           H  
ATOM    872 HG22 VAL B  58     -10.820  -8.777  11.333  1.00  0.00           H  
ATOM    873 HG23 VAL B  58     -10.209  -9.405  12.864  1.00  0.00           H  
ATOM    874  N   SER B  59     -12.349 -10.437   9.454  1.00  0.00           N  
ATOM    875  CA  SER B  59     -12.108 -10.018   8.089  1.00  0.00           C  
ATOM    876  C   SER B  59     -12.902  -8.755   7.735  1.00  0.00           C  
ATOM    877  O   SER B  59     -14.140  -8.751   7.736  1.00  0.00           O  
ATOM    878  CB  SER B  59     -12.412 -11.152   7.103  1.00  0.00           C  
ATOM    879  OG  SER B  59     -11.607 -12.293   7.389  1.00  0.00           O  
ATOM    880  HN  SER B  59     -13.252 -10.302   9.820  1.00  0.00           H  
ATOM    881  HA  SER B  59     -11.060  -9.772   8.016  1.00  0.00           H  
ATOM    882  HB1 SER B  59     -13.453 -11.431   7.181  1.00  0.00           H  
ATOM    883  HB2 SER B  59     -12.202 -10.819   6.098  1.00  0.00           H  
ATOM    884  HG  SER B  59     -10.991 -12.004   8.080  1.00  0.00           H  
ATOM    885  N   ILE B  60     -12.180  -7.686   7.471  1.00  0.00           N  
ATOM    886  CA  ILE B  60     -12.764  -6.423   7.072  1.00  0.00           C  
ATOM    887  C   ILE B  60     -12.241  -6.066   5.678  1.00  0.00           C  
ATOM    888  O   ILE B  60     -11.021  -5.922   5.482  1.00  0.00           O  
ATOM    889  CB  ILE B  60     -12.459  -5.229   8.070  1.00  0.00           C  
ATOM    890  CG1 ILE B  60     -13.119  -5.418   9.459  1.00  0.00           C  
ATOM    891  CG2 ILE B  60     -12.892  -3.890   7.478  1.00  0.00           C  
ATOM    892  CD1 ILE B  60     -12.510  -6.488  10.332  1.00  0.00           C  
ATOM    893  HN  ILE B  60     -11.196  -7.772   7.507  1.00  0.00           H  
ATOM    894  HA  ILE B  60     -13.831  -6.573   7.007  1.00  0.00           H  
ATOM    895  HB  ILE B  60     -11.386  -5.187   8.194  1.00  0.00           H  
ATOM    896 HG11 ILE B  60     -13.041  -4.490  10.003  1.00  0.00           H  
ATOM    897 HG12 ILE B  60     -14.163  -5.660   9.313  1.00  0.00           H  
ATOM    898 HG21 ILE B  60     -13.956  -3.910   7.295  1.00  0.00           H  
ATOM    899 HG22 ILE B  60     -12.370  -3.723   6.547  1.00  0.00           H  
ATOM    900 HG23 ILE B  60     -12.658  -3.095   8.170  1.00  0.00           H  
ATOM    901 HD11 ILE B  60     -12.593  -7.446   9.839  1.00  0.00           H  
ATOM    902 HD12 ILE B  60     -13.026  -6.521  11.278  1.00  0.00           H  
ATOM    903 HD13 ILE B  60     -11.466  -6.266  10.496  1.00  0.00           H  
ATOM    904  N   PRO B  61     -13.142  -5.988   4.676  1.00  0.00           N  
ATOM    905  CA  PRO B  61     -12.773  -5.626   3.302  1.00  0.00           C  
ATOM    906  C   PRO B  61     -12.119  -4.237   3.221  1.00  0.00           C  
ATOM    907  O   PRO B  61     -12.498  -3.309   3.959  1.00  0.00           O  
ATOM    908  CB  PRO B  61     -14.107  -5.644   2.550  1.00  0.00           C  
ATOM    909  CG  PRO B  61     -14.991  -6.511   3.377  1.00  0.00           C  
ATOM    910  CD  PRO B  61     -14.579  -6.270   4.796  1.00  0.00           C  
ATOM    911  HA  PRO B  61     -12.100  -6.356   2.876  1.00  0.00           H  
ATOM    912  HB1 PRO B  61     -14.491  -4.637   2.481  1.00  0.00           H  
ATOM    913  HB2 PRO B  61     -13.969  -6.052   1.560  1.00  0.00           H  
ATOM    914  HG1 PRO B  61     -16.025  -6.228   3.232  1.00  0.00           H  
ATOM    915  HG2 PRO B  61     -14.840  -7.551   3.118  1.00  0.00           H  
ATOM    916  HD1 PRO B  61     -15.098  -5.418   5.209  1.00  0.00           H  
ATOM    917  HD2 PRO B  61     -14.745  -7.155   5.392  1.00  0.00           H  
ATOM    918  N   ASP B  62     -11.173  -4.114   2.300  1.00  0.00           N  
ATOM    919  CA  ASP B  62     -10.321  -2.923   2.109  1.00  0.00           C  
ATOM    920  C   ASP B  62     -11.117  -1.634   2.061  1.00  0.00           C  
ATOM    921  O   ASP B  62     -10.866  -0.698   2.833  1.00  0.00           O  
ATOM    922  CB  ASP B  62      -9.545  -3.026   0.790  1.00  0.00           C  
ATOM    923  CG  ASP B  62      -8.746  -4.280   0.661  1.00  0.00           C  
ATOM    924  OD1 ASP B  62      -9.312  -5.300   0.207  1.00  0.00           O  
ATOM    925  OD2 ASP B  62      -7.547  -4.269   0.956  1.00  0.00           O  
ATOM    926  HN  ASP B  62     -11.008  -4.874   1.698  1.00  0.00           H  
ATOM    927  HA  ASP B  62      -9.603  -2.875   2.913  1.00  0.00           H  
ATOM    928  HB1 ASP B  62     -10.252  -2.998  -0.026  1.00  0.00           H  
ATOM    929  HB2 ASP B  62      -8.883  -2.176   0.708  1.00  0.00           H  
ATOM    930  N   ASP B  63     -12.102  -1.593   1.180  1.00  0.00           N  
ATOM    931  CA  ASP B  63     -12.866  -0.370   0.950  1.00  0.00           C  
ATOM    932  C   ASP B  63     -13.777  -0.039   2.125  1.00  0.00           C  
ATOM    933  O   ASP B  63     -14.202   1.095   2.269  1.00  0.00           O  
ATOM    934  CB  ASP B  63     -13.684  -0.427  -0.355  1.00  0.00           C  
ATOM    935  CG  ASP B  63     -14.904  -1.321  -0.285  1.00  0.00           C  
ATOM    936  OD1 ASP B  63     -14.762  -2.555  -0.394  1.00  0.00           O  
ATOM    937  OD2 ASP B  63     -16.028  -0.801  -0.151  1.00  0.00           O  
ATOM    938  HN  ASP B  63     -12.327  -2.405   0.678  1.00  0.00           H  
ATOM    939  HA  ASP B  63     -12.142   0.427   0.860  1.00  0.00           H  
ATOM    940  HB1 ASP B  63     -14.026   0.569  -0.596  1.00  0.00           H  
ATOM    941  HB2 ASP B  63     -13.045  -0.788  -1.149  1.00  0.00           H  
ATOM    942  N   VAL B  64     -14.033  -1.013   2.984  1.00  0.00           N  
ATOM    943  CA  VAL B  64     -14.910  -0.807   4.127  1.00  0.00           C  
ATOM    944  C   VAL B  64     -14.180  -0.014   5.208  1.00  0.00           C  
ATOM    945  O   VAL B  64     -14.758   0.858   5.850  1.00  0.00           O  
ATOM    946  CB  VAL B  64     -15.448  -2.152   4.701  1.00  0.00           C  
ATOM    947  CG1 VAL B  64     -16.366  -1.915   5.894  1.00  0.00           C  
ATOM    948  CG2 VAL B  64     -16.189  -2.921   3.620  1.00  0.00           C  
ATOM    949  HN  VAL B  64     -13.606  -1.887   2.861  1.00  0.00           H  
ATOM    950  HA  VAL B  64     -15.746  -0.217   3.777  1.00  0.00           H  
ATOM    951  HB  VAL B  64     -14.608  -2.749   5.026  1.00  0.00           H  
ATOM    952 HG11 VAL B  64     -15.817  -1.404   6.673  1.00  0.00           H  
ATOM    953 HG12 VAL B  64     -16.718  -2.867   6.263  1.00  0.00           H  
ATOM    954 HG13 VAL B  64     -17.205  -1.307   5.585  1.00  0.00           H  
ATOM    955 HG21 VAL B  64     -16.559  -3.848   4.034  1.00  0.00           H  
ATOM    956 HG22 VAL B  64     -15.518  -3.138   2.804  1.00  0.00           H  
ATOM    957 HG23 VAL B  64     -17.017  -2.327   3.264  1.00  0.00           H  
ATOM    958  N   ALA B  65     -12.888  -0.276   5.354  1.00  0.00           N  
ATOM    959  CA  ALA B  65     -12.078   0.417   6.337  1.00  0.00           C  
ATOM    960  C   ALA B  65     -11.872   1.869   5.918  1.00  0.00           C  
ATOM    961  O   ALA B  65     -11.648   2.740   6.742  1.00  0.00           O  
ATOM    962  CB  ALA B  65     -10.746  -0.282   6.497  1.00  0.00           C  
ATOM    963  HN  ALA B  65     -12.448  -0.949   4.796  1.00  0.00           H  
ATOM    964  HA  ALA B  65     -12.600   0.393   7.283  1.00  0.00           H  
ATOM    965  HB1 ALA B  65     -10.204  -0.238   5.563  1.00  0.00           H  
ATOM    966  HB2 ALA B  65     -10.920  -1.312   6.770  1.00  0.00           H  
ATOM    967  HB3 ALA B  65     -10.184   0.217   7.272  1.00  0.00           H  
ATOM    968  N   GLY B  66     -11.998   2.115   4.624  1.00  0.00           N  
ATOM    969  CA  GLY B  66     -11.829   3.448   4.096  1.00  0.00           C  
ATOM    970  C   GLY B  66     -13.099   4.276   4.203  1.00  0.00           C  
ATOM    971  O   GLY B  66     -13.113   5.455   3.836  1.00  0.00           O  
ATOM    972  HN  GLY B  66     -12.213   1.366   4.029  1.00  0.00           H  
ATOM    973  HA1 GLY B  66     -11.031   3.946   4.628  1.00  0.00           H  
ATOM    974  HA2 GLY B  66     -11.554   3.369   3.055  1.00  0.00           H  
ATOM    975  N   ARG B  67     -14.161   3.667   4.715  1.00  0.00           N  
ATOM    976  CA  ARG B  67     -15.436   4.339   4.854  1.00  0.00           C  
ATOM    977  C   ARG B  67     -15.520   5.068   6.181  1.00  0.00           C  
ATOM    978  O   ARG B  67     -16.384   5.937   6.365  1.00  0.00           O  
ATOM    979  CB  ARG B  67     -16.595   3.343   4.757  1.00  0.00           C  
ATOM    980  CG  ARG B  67     -16.641   2.555   3.470  1.00  0.00           C  
ATOM    981  CD  ARG B  67     -17.742   1.515   3.497  1.00  0.00           C  
ATOM    982  NE  ARG B  67     -17.684   0.609   2.340  1.00  0.00           N  
ATOM    983  CZ  ARG B  67     -18.500  -0.446   2.142  1.00  0.00           C  
ATOM    984  NH1 ARG B  67     -19.457  -0.739   3.025  1.00  0.00           N  
ATOM    985  NH2 ARG B  67     -18.326  -1.223   1.087  1.00  0.00           N  
ATOM    986  HN  ARG B  67     -14.087   2.733   5.006  1.00  0.00           H  
ATOM    987  HA  ARG B  67     -15.526   5.051   4.047  1.00  0.00           H  
ATOM    988  HB1 ARG B  67     -16.516   2.639   5.573  1.00  0.00           H  
ATOM    989  HB2 ARG B  67     -17.521   3.889   4.855  1.00  0.00           H  
ATOM    990  HG1 ARG B  67     -16.822   3.233   2.649  1.00  0.00           H  
ATOM    991  HG2 ARG B  67     -15.690   2.060   3.329  1.00  0.00           H  
ATOM    992  HD1 ARG B  67     -17.638   0.934   4.402  1.00  0.00           H  
ATOM    993  HD2 ARG B  67     -18.698   2.017   3.503  1.00  0.00           H  
ATOM    994  HE  ARG B  67     -16.973   0.816   1.688  1.00  0.00           H  
ATOM    995 HH11 ARG B  67     -19.607  -0.206   3.870  1.00  0.00           H  
ATOM    996 HH12 ARG B  67     -20.093  -1.508   2.888  1.00  0.00           H  
ATOM    997 HH21 ARG B  67     -17.574  -1.030   0.434  1.00  0.00           H  
ATOM    998 HH22 ARG B  67     -18.892  -2.034   0.889  1.00  0.00           H  
ATOM    999  N   VAL B  68     -14.627   4.748   7.096  1.00  0.00           N  
ATOM   1000  CA  VAL B  68     -14.697   5.335   8.418  1.00  0.00           C  
ATOM   1001  C   VAL B  68     -13.955   6.674   8.476  1.00  0.00           C  
ATOM   1002  O   VAL B  68     -13.393   7.125   7.470  1.00  0.00           O  
ATOM   1003  CB  VAL B  68     -14.232   4.363   9.546  1.00  0.00           C  
ATOM   1004  CG1 VAL B  68     -15.019   3.075   9.475  1.00  0.00           C  
ATOM   1005  CG2 VAL B  68     -12.743   4.069   9.487  1.00  0.00           C  
ATOM   1006  HN  VAL B  68     -13.889   4.144   6.866  1.00  0.00           H  
ATOM   1007  HA  VAL B  68     -15.749   5.542   8.563  1.00  0.00           H  
ATOM   1008  HB  VAL B  68     -14.462   4.814  10.502  1.00  0.00           H  
ATOM   1009 HG11 VAL B  68     -16.069   3.290   9.611  1.00  0.00           H  
ATOM   1010 HG12 VAL B  68     -14.685   2.400  10.250  1.00  0.00           H  
ATOM   1011 HG13 VAL B  68     -14.868   2.614   8.510  1.00  0.00           H  
ATOM   1012 HG21 VAL B  68     -12.485   3.642   8.530  1.00  0.00           H  
ATOM   1013 HG22 VAL B  68     -12.506   3.355  10.263  1.00  0.00           H  
ATOM   1014 HG23 VAL B  68     -12.187   4.981   9.649  1.00  0.00           H  
ATOM   1015  N   ASP B  69     -13.985   7.318   9.609  1.00  0.00           N  
ATOM   1016  CA  ASP B  69     -13.312   8.611   9.800  1.00  0.00           C  
ATOM   1017  C   ASP B  69     -12.859   8.723  11.213  1.00  0.00           C  
ATOM   1018  O   ASP B  69     -11.780   9.223  11.505  1.00  0.00           O
[truncated: 20,984 more chars]
