# Supplementary material for: Path to Actinorhodin: Regio- and Stereoselective Ketone Reduction by a Type II Polyketide Ketoreductase Revealed in Atomistic Detail
Source: JACS Au. 2022 Apr 7;2(4):972–84. doi: 10.1021/jacsau.2c00086 (PMC9088766; doi:10.1021/jacsau.2c00086)
Supplement: Supplementary file 2 — au2c00086_si_002.zip [file au2c00086_si_002.zip › SI_files/Docking_Models/M10.pdb]

ATOM      1  N   MET A   1     -29.024   4.152 -20.724  1.00  0.00           N1+
ATOM      2  H1  MET A   1     -28.292   4.236 -20.033  1.00  0.00           H  
ATOM      3  H2  MET A   1     -28.528   4.051 -21.598  1.00  0.00           H  
ATOM      4  H3  MET A   1     -29.627   4.962 -20.696  1.00  0.00           H  
ATOM      5  CA  MET A   1     -29.807   2.956 -20.359  1.00  0.00           C  
ATOM      6  HA  MET A   1     -30.416   3.261 -19.508  1.00  0.00           H  
ATOM      7  CB  MET A   1     -30.834   2.598 -21.540  1.00  0.00           C  
ATOM      8  HB2 MET A   1     -31.493   3.442 -21.746  1.00  0.00           H  
ATOM      9  HB3 MET A   1     -30.326   2.366 -22.476  1.00  0.00           H  
ATOM     10  CG  MET A   1     -31.632   1.374 -21.181  1.00  0.00           C  
ATOM     11  HG2 MET A   1     -30.936   0.537 -21.125  1.00  0.00           H  
ATOM     12  HG3 MET A   1     -32.162   1.627 -20.263  1.00  0.00           H  
ATOM     13  SD  MET A   1     -32.876   0.732 -22.312  1.00  0.00           S  
ATOM     14  CE  MET A   1     -33.804   2.293 -22.596  1.00  0.00           C  
ATOM     15  HE1 MET A   1     -33.935   2.791 -21.636  1.00  0.00           H  
ATOM     16  HE2 MET A   1     -33.257   2.958 -23.264  1.00  0.00           H  
ATOM     17  HE3 MET A   1     -34.779   2.031 -23.008  1.00  0.00           H  
ATOM     18  C   MET A   1     -28.912   1.796 -19.943  1.00  0.00           C  
ATOM     19  O   MET A   1     -28.123   1.294 -20.786  1.00  0.00           O  
ATOM     20  N   ALA A   2     -29.130   1.262 -18.730  1.00  0.00           N  
ATOM     21  H   ALA A   2     -29.864   1.544 -18.096  1.00  0.00           H  
ATOM     22  CA  ALA A   2     -28.252   0.217 -18.136  1.00  0.00           C  
ATOM     23  HA  ALA A   2     -27.366   0.101 -18.761  1.00  0.00           H  
ATOM     24  CB  ALA A   2     -27.736   0.718 -16.769  1.00  0.00           C  
ATOM     25  HB1 ALA A   2     -27.360  -0.097 -16.150  1.00  0.00           H  
ATOM     26  HB2 ALA A   2     -26.914   1.404 -16.977  1.00  0.00           H  
ATOM     27  HB3 ALA A   2     -28.451   1.328 -16.217  1.00  0.00           H  
ATOM     28  C   ALA A   2     -29.068  -1.073 -18.106  1.00  0.00           C  
ATOM     29  O   ALA A   2     -29.394  -1.567 -17.032  1.00  0.00           O  
ATOM     30  N   THR A   3     -29.261  -1.608 -19.303  1.00  0.00           N  
ATOM     31  H   THR A   3     -28.769  -1.138 -20.050  1.00  0.00           H  
ATOM     32  CA  THR A   3     -29.952  -2.941 -19.587  1.00  0.00           C  
ATOM     33  HA  THR A   3     -30.996  -2.831 -19.295  1.00  0.00           H  
ATOM     34  CB  THR A   3     -29.945  -3.274 -21.102  1.00  0.00           C  
ATOM     35  HB  THR A   3     -30.327  -4.271 -21.324  1.00  0.00           H  
ATOM     36  CG2 THR A   3     -30.727  -2.356 -22.006  1.00  0.00           C  
ATOM     37 HG21 THR A   3     -30.788  -2.798 -23.000  1.00  0.00           H  
ATOM     38 HG22 THR A   3     -31.699  -2.273 -21.519  1.00  0.00           H  
ATOM     39 HG23 THR A   3     -30.419  -1.325 -22.176  1.00  0.00           H  
ATOM     40  OG1 THR A   3     -28.625  -3.279 -21.642  1.00  0.00           O  
ATOM     41  HG1 THR A   3     -28.572  -4.127 -22.089  1.00  0.00           H  
ATOM     42  C   THR A   3     -29.230  -4.044 -18.903  1.00  0.00           C  
ATOM     43  O   THR A   3     -27.978  -4.021 -18.695  1.00  0.00           O  
ATOM     44  N   GLN A   4     -30.014  -5.051 -18.458  1.00  0.00           N  
ATOM     45  H   GLN A   4     -30.988  -5.010 -18.722  1.00  0.00           H  
ATOM     46  CA  GLN A   4     -29.569  -6.276 -17.870  1.00  0.00           C  
ATOM     47  HA  GLN A   4     -28.924  -5.964 -17.049  1.00  0.00           H  
ATOM     48  CB  GLN A   4     -30.727  -7.091 -17.325  1.00  0.00           C  
ATOM     49  HB2 GLN A   4     -31.342  -7.482 -18.135  1.00  0.00           H  
ATOM     50  HB3 GLN A   4     -30.220  -7.950 -16.885  1.00  0.00           H  
ATOM     51  CG  GLN A   4     -31.535  -6.387 -16.174  1.00  0.00           C  
ATOM     52  HG2 GLN A   4     -30.818  -6.019 -15.440  1.00  0.00           H  
ATOM     53  HG3 GLN A   4     -32.093  -5.530 -16.552  1.00  0.00           H  
ATOM     54  CD  GLN A   4     -32.473  -7.353 -15.469  1.00  0.00           C  
ATOM     55  OE1 GLN A   4     -32.437  -8.513 -15.622  1.00  0.00           O  
ATOM     56  NE2 GLN A   4     -33.473  -6.832 -14.736  1.00  0.00           N  
ATOM     57 HE21 GLN A   4     -33.465  -5.900 -14.346  1.00  0.00           H  
ATOM     58 HE22 GLN A   4     -34.257  -7.454 -14.604  1.00  0.00           H  
ATOM     59  C   GLN A   4     -28.758  -7.189 -18.813  1.00  0.00           C  
ATOM     60  O   GLN A   4     -27.959  -7.998 -18.324  1.00  0.00           O  
ATOM     61  N   ASP A   5     -28.905  -7.092 -20.137  1.00  0.00           N  
ATOM     62  H   ASP A   5     -29.608  -6.443 -20.460  1.00  0.00           H  
ATOM     63  CA  ASP A   5     -28.055  -7.723 -21.133  1.00  0.00           C  
ATOM     64  HA  ASP A   5     -27.679  -8.699 -20.825  1.00  0.00           H  
ATOM     65  CB  ASP A   5     -28.816  -7.993 -22.426  1.00  0.00           C  
ATOM     66  HB2 ASP A   5     -28.148  -8.406 -23.181  1.00  0.00           H  
ATOM     67  HB3 ASP A   5     -29.631  -8.697 -22.259  1.00  0.00           H  
ATOM     68  CG  ASP A   5     -29.327  -6.822 -23.183  1.00  0.00           C  
ATOM     69  OD1 ASP A   5     -30.181  -6.960 -24.097  1.00  0.00           O  
ATOM     70  OD2 ASP A   5     -29.024  -5.673 -22.814  1.00  0.00           O  
ATOM     71  C   ASP A   5     -26.712  -7.030 -21.412  1.00  0.00           C  
ATOM     72  O   ASP A   5     -25.886  -7.717 -22.007  1.00  0.00           O  
ATOM     73  N   SER A   6     -26.445  -5.801 -20.919  1.00  0.00           N  
ATOM     74  H   SER A   6     -27.232  -5.251 -20.607  1.00  0.00           H  
ATOM     75  CA  SER A   6     -25.327  -4.914 -21.275  1.00  0.00           C  
ATOM     76  HA  SER A   6     -25.372  -4.803 -22.358  1.00  0.00           H  
ATOM     77  CB  SER A   6     -25.398  -3.592 -20.560  1.00  0.00           C  
ATOM     78  HB2 SER A   6     -24.544  -3.048 -20.963  1.00  0.00           H  
ATOM     79  HB3 SER A   6     -26.350  -3.079 -20.701  1.00  0.00           H  
ATOM     80  OG  SER A   6     -25.405  -3.709 -19.184  1.00  0.00           O  
ATOM     81  HG  SER A   6     -26.310  -3.857 -18.899  1.00  0.00           H  
ATOM     82  C   SER A   6     -24.014  -5.504 -20.878  1.00  0.00           C  
ATOM     83  O   SER A   6     -23.945  -6.598 -20.311  1.00  0.00           O  
ATOM     84  N   GLU A   7     -22.909  -4.938 -21.349  1.00  0.00           N  
ATOM     85  H   GLU A   7     -23.017  -4.050 -21.820  1.00  0.00           H  
ATOM     86  CA  GLU A   7     -21.484  -5.498 -21.142  1.00  0.00           C  
ATOM     87  HA  GLU A   7     -21.545  -6.578 -21.279  1.00  0.00           H  
ATOM     88  CB  GLU A   7     -20.433  -5.002 -22.156  1.00  0.00           C  
ATOM     89  HB2 GLU A   7     -20.327  -3.921 -22.060  1.00  0.00           H  
ATOM     90  HB3 GLU A   7     -19.581  -5.684 -22.146  1.00  0.00           H  
ATOM     91  CG  GLU A   7     -20.908  -5.110 -23.639  1.00  0.00           C  
ATOM     92  HG2 GLU A   7     -21.311  -4.165 -24.004  1.00  0.00           H  
ATOM     93  HG3 GLU A   7     -19.896  -5.039 -24.039  1.00  0.00           H  
ATOM     94  CD  GLU A   7     -21.798  -6.335 -24.091  1.00  0.00           C  
ATOM     95  OE1 GLU A   7     -21.414  -7.508 -23.798  1.00  0.00           O  
ATOM     96  OE2 GLU A   7     -22.900  -6.135 -24.670  1.00  0.00           O  
ATOM     97  C   GLU A   7     -20.938  -5.185 -19.726  1.00  0.00           C  
ATOM     98  O   GLU A   7     -21.300  -4.205 -19.098  1.00  0.00           O  
ATOM     99  N   VAL A   8     -20.076  -6.021 -19.172  1.00  0.00           N  
ATOM    100  H   VAL A   8     -19.869  -6.890 -19.642  1.00  0.00           H  
ATOM    101  CA  VAL A   8     -19.603  -5.984 -17.793  1.00  0.00           C  
ATOM    102  HA  VAL A   8     -19.955  -5.076 -17.302  1.00  0.00           H  
ATOM    103  CB  VAL A   8     -20.207  -7.176 -16.968  1.00  0.00           C  
ATOM    104  HB  VAL A   8     -19.981  -8.069 -17.552  1.00  0.00           H  
ATOM    105  CG1 VAL A   8     -19.694  -7.313 -15.477  1.00  0.00           C  
ATOM    106 HG11 VAL A   8     -19.992  -8.292 -15.101  1.00  0.00           H  
ATOM    107 HG12 VAL A   8     -18.605  -7.290 -15.448  1.00  0.00           H  
ATOM    108 HG13 VAL A   8     -20.124  -6.467 -14.941  1.00  0.00           H  
ATOM    109  CG2 VAL A   8     -21.731  -7.159 -17.017  1.00  0.00           C  
ATOM    110 HG21 VAL A   8     -22.015  -8.159 -16.689  1.00  0.00           H  
ATOM    111 HG22 VAL A   8     -22.117  -6.388 -16.349  1.00  0.00           H  
ATOM    112 HG23 VAL A   8     -22.071  -7.073 -18.049  1.00  0.00           H  
ATOM    113  C   VAL A   8     -18.111  -5.920 -17.645  1.00  0.00           C  
ATOM    114  O   VAL A   8     -17.387  -6.714 -18.239  1.00  0.00           O  
ATOM    115  N   ALA A   9     -17.668  -5.160 -16.618  1.00  0.00           N  
ATOM    116  H   ALA A   9     -18.362  -4.785 -15.987  1.00  0.00           H  
ATOM    117  CA  ALA A   9     -16.299  -4.734 -16.509  1.00  0.00           C  
ATOM    118  HA  ALA A   9     -15.645  -5.405 -17.066  1.00  0.00           H  
ATOM    119  CB  ALA A   9     -16.331  -3.344 -17.009  1.00  0.00           C  
ATOM    120  HB1 ALA A   9     -16.592  -3.315 -18.067  1.00  0.00           H  
ATOM    121  HB2 ALA A   9     -17.118  -2.753 -16.540  1.00  0.00           H  
ATOM    122  HB3 ALA A   9     -15.417  -2.750 -17.012  1.00  0.00           H  
ATOM    123  C   ALA A   9     -15.801  -4.690 -15.018  1.00  0.00           C  
ATOM    124  O   ALA A   9     -16.601  -4.488 -14.106  1.00  0.00           O  
ATOM    125  N   LEU A  10     -14.511  -4.878 -14.842  1.00  0.00           N  
ATOM    126  H   LEU A  10     -13.931  -5.011 -15.659  1.00  0.00           H  
ATOM    127  CA  LEU A  10     -13.774  -5.023 -13.599  1.00  0.00           C  
ATOM    128  HA  LEU A  10     -14.322  -4.591 -12.763  1.00  0.00           H  
ATOM    129  CB  LEU A  10     -13.552  -6.548 -13.267  1.00  0.00           C  
ATOM    130  HB2 LEU A  10     -14.495  -7.095 -13.291  1.00  0.00           H  
ATOM    131  HB3 LEU A  10     -12.934  -7.003 -14.039  1.00  0.00           H  
ATOM    132  CG  LEU A  10     -12.831  -6.743 -11.899  1.00  0.00           C  
ATOM    133  HG  LEU A  10     -11.885  -6.202 -11.905  1.00  0.00           H  
ATOM    134  CD1 LEU A  10     -13.786  -6.306 -10.780  1.00  0.00           C  
ATOM    135 HD11 LEU A  10     -13.445  -6.769  -9.854  1.00  0.00           H  
ATOM    136 HD12 LEU A  10     -13.779  -5.220 -10.688  1.00  0.00           H  
ATOM    137 HD13 LEU A  10     -14.803  -6.655 -10.957  1.00  0.00           H  
ATOM    138  CD2 LEU A  10     -12.562  -8.271 -11.706  1.00  0.00           C  
ATOM    139 HD21 LEU A  10     -12.444  -8.795 -12.653  1.00  0.00           H  
ATOM    140 HD22 LEU A  10     -11.589  -8.353 -11.220  1.00  0.00           H  
ATOM    141 HD23 LEU A  10     -13.293  -8.739 -11.045  1.00  0.00           H  
ATOM    142  C   LEU A  10     -12.396  -4.258 -13.681  1.00  0.00           C  
ATOM    143  O   LEU A  10     -11.617  -4.295 -14.646  1.00  0.00           O  
ATOM    144  N   VAL A  11     -12.130  -3.459 -12.644  1.00  0.00           N  
ATOM    145  H   VAL A  11     -12.761  -3.313 -11.870  1.00  0.00           H  
ATOM    146  CA  VAL A  11     -11.044  -2.458 -12.590  1.00  0.00           C  
ATOM    147  HA  VAL A  11     -10.363  -2.732 -13.395  1.00  0.00           H  
ATOM    148  CB  VAL A  11     -11.495  -0.993 -12.990  1.00  0.00           C  
ATOM    149  HB  VAL A  11     -12.179  -0.579 -12.251  1.00  0.00           H  
ATOM    150  CG1 VAL A  11     -10.363   0.083 -13.143  1.00  0.00           C  
ATOM    151 HG11 VAL A  11     -10.756   1.025 -13.525  1.00  0.00           H  
ATOM    152 HG12 VAL A  11      -9.790   0.245 -12.229  1.00  0.00           H  
ATOM    153 HG13 VAL A  11      -9.697  -0.314 -13.910  1.00  0.00           H  
ATOM    154  CG2 VAL A  11     -12.212  -0.992 -14.370  1.00  0.00           C  
ATOM    155 HG21 VAL A  11     -12.565   0.036 -14.448  1.00  0.00           H  
ATOM    156 HG22 VAL A  11     -11.584  -1.162 -15.245  1.00  0.00           H  
ATOM    157 HG23 VAL A  11     -13.161  -1.529 -14.383  1.00  0.00           H  
ATOM    158  C   VAL A  11     -10.377  -2.522 -11.164  1.00  0.00           C  
ATOM    159  O   VAL A  11     -11.012  -2.360 -10.144  1.00  0.00           O  
ATOM    160  N   THR A  12      -9.052  -2.741 -11.028  1.00  0.00           N  
ATOM    161  H   THR A  12      -8.584  -2.874 -11.913  1.00  0.00           H  
ATOM    162  CA  THR A  12      -8.105  -2.659  -9.887  1.00  0.00           C  
ATOM    163  HA  THR A  12      -8.682  -2.840  -8.982  1.00  0.00           H  
ATOM    164  CB  THR A  12      -6.946  -3.639 -10.006  1.00  0.00           C  
ATOM    165  HB  THR A  12      -6.441  -3.615  -9.040  1.00  0.00           H  
ATOM    166  CG2 THR A  12      -7.471  -5.074 -10.352  1.00  0.00           C  
ATOM    167 HG21 THR A  12      -7.583  -5.731  -9.489  1.00  0.00           H  
ATOM    168 HG22 THR A  12      -8.335  -5.129 -11.013  1.00  0.00           H  
ATOM    169 HG23 THR A  12      -6.684  -5.560 -10.929  1.00  0.00           H  
ATOM    170  OG1 THR A  12      -6.101  -3.191 -11.008  1.00  0.00           O  
ATOM    171  HG1 THR A  12      -5.607  -3.936 -11.358  1.00  0.00           H  
ATOM    172  C   THR A  12      -7.503  -1.334  -9.515  1.00  0.00           C  
ATOM    173  O   THR A  12      -7.431  -0.399 -10.335  1.00  0.00           O  
ATOM    174  N   GLY A  13      -7.147  -1.102  -8.248  1.00  0.00           N  
ATOM    175  H   GLY A  13      -7.399  -1.844  -7.610  1.00  0.00           H  
ATOM    176  CA  GLY A  13      -6.757   0.235  -7.663  1.00  0.00           C  
ATOM    177  HA2 GLY A  13      -6.967   0.083  -6.605  1.00  0.00           H  
ATOM    178  HA3 GLY A  13      -5.700   0.410  -7.866  1.00  0.00           H  
ATOM    179  C   GLY A  13      -7.540   1.484  -8.103  1.00  0.00           C  
ATOM    180  O   GLY A  13      -6.878   2.442  -8.557  1.00  0.00           O  
ATOM    181  N   ALA A  14      -8.859   1.417  -8.069  1.00  0.00           N  
ATOM    182  H   ALA A  14      -9.252   0.599  -7.624  1.00  0.00           H  
ATOM    183  CA  ALA A  14      -9.691   2.440  -8.649  1.00  0.00           C  
ATOM    184  HA  ALA A  14      -9.347   2.742  -9.638  1.00  0.00           H  
ATOM    185  CB  ALA A  14     -11.049   1.759  -8.914  1.00  0.00           C  
ATOM    186  HB1 ALA A  14     -10.981   0.994  -9.688  1.00  0.00           H  
ATOM    187  HB2 ALA A  14     -11.296   1.149  -8.044  1.00  0.00           H  
ATOM    188  HB3 ALA A  14     -11.809   2.496  -9.172  1.00  0.00           H  
ATOM    189  C   ALA A  14      -9.847   3.679  -7.807  1.00  0.00           C  
ATOM    190  O   ALA A  14     -10.595   4.582  -8.189  1.00  0.00           O  
ATOM    191  N   THR A  15      -9.107   3.838  -6.686  1.00  0.00           N  
ATOM    192  H   THR A  15      -8.395   3.158  -6.458  1.00  0.00           H  
ATOM    193  CA  THR A  15      -9.201   5.083  -5.861  1.00  0.00           C  
ATOM    194  HA  THR A  15     -10.053   5.686  -6.173  1.00  0.00           H  
ATOM    195  CB  THR A  15      -9.213   4.695  -4.364  1.00  0.00           C  
ATOM    196  HB  THR A  15      -9.101   5.557  -3.707  1.00  0.00           H  
ATOM    197  CG2 THR A  15     -10.581   4.025  -4.019  1.00  0.00           C  
ATOM    198 HG21 THR A  15     -10.862   3.178  -4.645  1.00  0.00           H  
ATOM    199 HG22 THR A  15     -10.504   3.675  -2.989  1.00  0.00           H  
ATOM    200 HG23 THR A  15     -11.437   4.688  -4.141  1.00  0.00           H  
ATOM    201  OG1 THR A  15      -8.265   3.743  -4.001  1.00  0.00           O  
ATOM    202  HG1 THR A  15      -7.425   4.207  -3.981  1.00  0.00           H  
ATOM    203  C   THR A  15      -8.119   6.138  -6.183  1.00  0.00           C  
ATOM    204  O   THR A  15      -8.114   7.292  -5.710  1.00  0.00           O  
ATOM    205  N   SER A  16      -7.208   5.924  -7.151  1.00  0.00           N  
ATOM    206  H   SER A  16      -7.239   5.010  -7.578  1.00  0.00           H  
ATOM    207  CA  SER A  16      -6.425   6.936  -7.943  1.00  0.00           C  
ATOM    208  HA  SER A  16      -6.434   7.832  -7.325  1.00  0.00           H  
ATOM    209  CB  SER A  16      -5.008   6.556  -7.804  1.00  0.00           C  
ATOM    210  HB2 SER A  16      -4.773   6.298  -6.772  1.00  0.00           H  
ATOM    211  HB3 SER A  16      -4.751   5.640  -8.337  1.00  0.00           H  
ATOM    212  OG  SER A  16      -4.162   7.614  -8.138  1.00  0.00           O  
ATOM    213  HG  SER A  16      -3.300   7.193  -8.151  1.00  0.00           H  
ATOM    214  C   SER A  16      -6.803   7.190  -9.393  1.00  0.00           C  
ATOM    215  O   SER A  16      -7.642   6.500  -9.979  1.00  0.00           O  
ATOM    216  N   GLY A  17      -6.378   8.379  -9.930  1.00  0.00           N  
ATOM    217  H   GLY A  17      -5.559   8.825  -9.543  1.00  0.00           H  
ATOM    218  CA  GLY A  17      -7.128   9.089 -11.004  1.00  0.00           C  
ATOM    219  HA2 GLY A  17      -8.140   9.355 -10.699  1.00  0.00           H  
ATOM    220  HA3 GLY A  17      -6.522   9.994 -10.960  1.00  0.00           H  
ATOM    221  C   GLY A  17      -6.949   8.531 -12.415  1.00  0.00           C  
ATOM    222  O   GLY A  17      -7.844   8.864 -13.163  1.00  0.00           O  
ATOM    223  N   ILE A  18      -5.876   7.788 -12.755  1.00  0.00           N  
ATOM    224  H   ILE A  18      -5.338   7.515 -11.946  1.00  0.00           H  
ATOM    225  CA  ILE A  18      -6.000   6.944 -13.984  1.00  0.00           C  
ATOM    226  HA  ILE A  18      -6.448   7.597 -14.733  1.00  0.00           H  
ATOM    227  CB  ILE A  18      -4.657   6.340 -14.492  1.00  0.00           C  
ATOM    228  HB  ILE A  18      -4.207   5.952 -13.578  1.00  0.00           H  
ATOM    229  CG2 ILE A  18      -4.816   5.290 -15.587  1.00  0.00           C  
ATOM    230 HG21 ILE A  18      -3.879   5.135 -16.123  1.00  0.00           H  
ATOM    231 HG22 ILE A  18      -5.200   4.349 -15.195  1.00  0.00           H  
ATOM    232 HG23 ILE A  18      -5.516   5.719 -16.304  1.00  0.00           H  
ATOM    233  CG1 ILE A  18      -3.801   7.455 -15.082  1.00  0.00           C  
ATOM    234 HG12 ILE A  18      -3.768   7.572 -16.166  1.00  0.00           H  
ATOM    235 HG13 ILE A  18      -4.110   8.408 -14.652  1.00  0.00           H  
ATOM    236  CD1 ILE A  18      -2.374   7.275 -14.504  1.00  0.00           C  
ATOM    237 HD11 ILE A  18      -2.231   7.660 -13.494  1.00  0.00           H  
ATOM    238 HD12 ILE A  18      -2.100   6.220 -14.536  1.00  0.00           H  
ATOM    239 HD13 ILE A  18      -1.611   7.763 -15.112  1.00  0.00           H  
ATOM    240  C   ILE A  18      -7.087   5.810 -13.845  1.00  0.00           C  
ATOM    241  O   ILE A  18      -8.038   5.812 -14.604  1.00  0.00           O  
ATOM    242  N   GLY A  19      -7.121   4.948 -12.877  1.00  0.00           N  
ATOM    243  H   GLY A  19      -6.343   4.943 -12.232  1.00  0.00           H  
ATOM    244  CA  GLY A  19      -8.163   3.925 -12.773  1.00  0.00           C  
ATOM    245  HA2 GLY A  19      -8.155   3.248 -13.626  1.00  0.00           H  
ATOM    246  HA3 GLY A  19      -8.088   3.309 -11.876  1.00  0.00           H  
ATOM    247  C   GLY A  19      -9.555   4.520 -12.732  1.00  0.00           C  
ATOM    248  O   GLY A  19     -10.437   4.011 -13.466  1.00  0.00           O  
ATOM    249  N   LEU A  20      -9.760   5.644 -12.031  1.00  0.00           N  
ATOM    250  H   LEU A  20      -9.082   5.916 -11.333  1.00  0.00           H  
ATOM    251  CA  LEU A  20     -11.058   6.345 -11.916  1.00  0.00           C  
ATOM    252  HA  LEU A  20     -11.810   5.666 -11.514  1.00  0.00           H  
ATOM    253  CB  LEU A  20     -10.960   7.478 -10.938  1.00  0.00           C  
ATOM    254  HB2 LEU A  20     -10.735   7.111  -9.937  1.00  0.00           H  
ATOM    255  HB3 LEU A  20     -10.047   8.015 -11.193  1.00  0.00           H  
ATOM    256  CG  LEU A  20     -12.176   8.332 -10.748  1.00  0.00           C  
ATOM    257  HG  LEU A  20     -12.403   8.873 -11.667  1.00  0.00           H  
ATOM    258  CD1 LEU A  20     -13.329   7.419 -10.263  1.00  0.00           C  
ATOM    259 HD11 LEU A  20     -13.840   7.143 -11.186  1.00  0.00           H  
ATOM    260 HD12 LEU A  20     -12.890   6.598  -9.698  1.00  0.00           H  
ATOM    261 HD13 LEU A  20     -14.004   8.066  -9.701  1.00  0.00           H  
ATOM    262  CD2 LEU A  20     -11.831   9.349  -9.570  1.00  0.00           C  
ATOM    263 HD21 LEU A  20     -10.996   9.999  -9.829  1.00  0.00           H  
ATOM    264 HD22 LEU A  20     -12.801   9.846  -9.554  1.00  0.00           H  
ATOM    265 HD23 LEU A  20     -11.515   8.793  -8.687  1.00  0.00           H  
ATOM    266  C   LEU A  20     -11.524   6.930 -13.311  1.00  0.00           C  
ATOM    267  O   LEU A  20     -12.718   6.808 -13.608  1.00  0.00           O  
ATOM    268  N   GLU A  21     -10.616   7.608 -14.007  1.00  0.00           N  
ATOM    269  H   GLU A  21      -9.677   7.621 -13.635  1.00  0.00           H  
ATOM    270  CA  GLU A  21     -10.889   8.185 -15.297  1.00  0.00           C  
ATOM    271  HA  GLU A  21     -11.619   8.986 -15.170  1.00  0.00           H  
ATOM    272  CB  GLU A  21      -9.673   8.979 -15.903  1.00  0.00           C  
ATOM    273  HB2 GLU A  21      -9.431   9.781 -15.206  1.00  0.00           H  
ATOM    274  HB3 GLU A  21      -8.801   8.329 -15.980  1.00  0.00           H  
ATOM    275  CG  GLU A  21     -10.053   9.539 -17.258  1.00  0.00           C  
ATOM    276  HG2 GLU A  21      -9.175   9.815 -17.841  1.00  0.00           H  
ATOM    277  HG3 GLU A  21     -10.492   8.725 -17.836  1.00  0.00           H  
ATOM    278  CD  GLU A  21     -11.027  10.765 -17.157  1.00  0.00           C  
ATOM    279  OE1 GLU A  21     -11.304  11.237 -16.033  1.00  0.00           O  
ATOM    280  OE2 GLU A  21     -11.421  11.351 -18.180  1.00  0.00           O  
ATOM    281  C   GLU A  21     -11.457   7.127 -16.244  1.00  0.00           C  
ATOM    282  O   GLU A  21     -12.336   7.385 -17.020  1.00  0.00           O  
ATOM    283  N   ILE A  22     -10.832   5.942 -16.305  1.00  0.00           N  
ATOM    284  H   ILE A  22     -10.149   5.800 -15.574  1.00  0.00           H  
ATOM    285  CA  ILE A  22     -11.285   4.894 -17.151  1.00  0.00           C  
ATOM    286  HA  ILE A  22     -11.580   5.196 -18.157  1.00  0.00           H  
ATOM    287  CB  ILE A  22     -10.149   3.801 -17.167  1.00  0.00           C  
ATOM    288  HB  ILE A  22      -9.891   3.644 -16.119  1.00  0.00           H  
ATOM    289  CG2 ILE A  22     -10.561   2.379 -17.670  1.00  0.00           C  
ATOM    290 HG21 ILE A  22     -11.447   1.943 -17.206  1.00  0.00           H  
ATOM    291 HG22 ILE A  22     -10.882   2.310 -18.709  1.00  0.00           H  
ATOM    292 HG23 ILE A  22      -9.774   1.639 -17.528  1.00  0.00           H  
ATOM    293  CG1 ILE A  22      -8.948   4.371 -17.957  1.00  0.00           C  
ATOM    294 HG12 ILE A  22      -9.103   4.286 -19.032  1.00  0.00           H  
ATOM    295 HG13 ILE A  22      -8.624   5.352 -17.608  1.00  0.00           H  
ATOM    296  CD1 ILE A  22      -7.643   3.582 -17.539  1.00  0.00           C  
ATOM    297 HD11 ILE A  22      -6.814   3.823 -18.204  1.00  0.00           H  
ATOM    298 HD12 ILE A  22      -7.346   3.856 -16.527  1.00  0.00           H  
ATOM    299 HD13 ILE A  22      -7.718   2.495 -17.574  1.00  0.00           H  
ATOM    300  C   ILE A  22     -12.631   4.290 -16.595  1.00  0.00           C  
ATOM    301  O   ILE A  22     -13.416   3.913 -17.440  1.00  0.00           O  
ATOM    302  N   ALA A  23     -12.874   4.245 -15.304  1.00  0.00           N  
ATOM    303  H   ALA A  23     -12.141   4.419 -14.631  1.00  0.00           H  
ATOM    304  CA  ALA A  23     -14.152   3.792 -14.724  1.00  0.00           C  
ATOM    305  HA  ALA A  23     -14.452   2.845 -15.173  1.00  0.00           H  
ATOM    306  CB  ALA A  23     -13.962   3.568 -13.212  1.00  0.00           C  
ATOM    307  HB1 ALA A  23     -14.902   3.319 -12.718  1.00  0.00           H  
ATOM    308  HB2 ALA A  23     -13.340   2.685 -13.064  1.00  0.00           H  
ATOM    309  HB3 ALA A  23     -13.542   4.470 -12.768  1.00  0.00           H  
ATOM    310  C   ALA A  23     -15.271   4.780 -15.025  1.00  0.00           C  
ATOM    311  O   ALA A  23     -16.397   4.282 -15.186  1.00  0.00           O  
ATOM    312  N   ARG A  24     -15.053   6.108 -15.122  1.00  0.00           N  
ATOM    313  H   ARG A  24     -14.128   6.478 -14.958  1.00  0.00           H  
ATOM    314  CA  ARG A  24     -16.038   7.091 -15.763  1.00  0.00           C  
ATOM    315  HA  ARG A  24     -17.073   6.826 -15.545  1.00  0.00           H  
ATOM    316  CB  ARG A  24     -15.823   8.584 -15.460  1.00  0.00           C  
ATOM    317  HB2 ARG A  24     -14.901   8.991 -15.874  1.00  0.00           H  
ATOM    318  HB3 ARG A  24     -16.664   9.125 -15.895  1.00  0.00           H  
ATOM    319  CG  ARG A  24     -15.802   8.975 -13.976  1.00  0.00           C  
ATOM    320  HG2 ARG A  24     -16.780   8.615 -13.656  1.00  0.00           H  
ATOM    321  HG3 ARG A  24     -15.098   8.343 -13.434  1.00  0.00           H  
ATOM    322  CD  ARG A  24     -15.608  10.518 -13.656  1.00  0.00           C  
ATOM    323  HD2 ARG A  24     -16.341  11.112 -14.204  1.00  0.00           H  
ATOM    324  HD3 ARG A  24     -15.813  10.725 -12.606  1.00  0.00           H  
ATOM    325  NE  ARG A  24     -14.293  11.000 -14.012  1.00  0.00           N  
ATOM    326  HE  ARG A  24     -13.921  10.786 -14.926  1.00  0.00           H  
ATOM    327  CZ  ARG A  24     -13.488  11.538 -13.170  1.00  0.00           C  
ATOM    328  NH1 ARG A  24     -13.852  12.105 -11.999  1.00  0.00           N  
ATOM    329 HH11 ARG A  24     -14.803  12.353 -11.766  1.00  0.00           H  
ATOM    330 HH12 ARG A  24     -13.118  12.496 -11.426  1.00  0.00           H  
ATOM    331  NH2 ARG A  24     -12.220  11.503 -13.394  1.00  0.00           N  
ATOM    332 HH21 ARG A  24     -11.923  11.443 -14.358  1.00  0.00           H  
ATOM    333 HH22 ARG A  24     -11.590  11.792 -12.659  1.00  0.00           H  
ATOM    334  C   ARG A  24     -16.137   6.885 -17.271  1.00  0.00           C  
ATOM    335  O   ARG A  24     -17.257   6.770 -17.851  1.00  0.00           O  
ATOM    336  N   ARG A  25     -15.032   6.691 -18.000  1.00  0.00           N  
ATOM    337  H   ARG A  25     -14.173   6.776 -17.477  1.00  0.00           H  
ATOM    338  CA  ARG A  25     -15.068   6.536 -19.455  1.00  0.00           C  
ATOM    339  HA  ARG A  25     -15.622   7.418 -19.775  1.00  0.00           H  
ATOM    340  CB  ARG A  25     -13.681   6.724 -20.066  1.00  0.00           C  
ATOM    341  HB2 ARG A  25     -13.260   7.702 -19.835  1.00  0.00           H  
ATOM    342  HB3 ARG A  25     -12.962   5.982 -19.719  1.00  0.00           H  
ATOM    343  CG  ARG A  25     -13.718   6.498 -21.654  1.00  0.00           C  
ATOM    344  HG2 ARG A  25     -12.673   6.521 -21.962  1.00  0.00           H  
ATOM    345  HG3 ARG A  25     -14.211   5.581 -21.977  1.00  0.00           H  
ATOM    346  CD  ARG A  25     -14.456   7.636 -22.362  1.00  0.00           C  
ATOM    347  HD2 ARG A  25     -15.491   7.472 -22.062  1.00  0.00           H  
ATOM    348  HD3 ARG A  25     -14.051   8.599 -22.053  1.00  0.00           H  
ATOM    349  NE  ARG A  25     -14.457   7.370 -23.795  1.00  0.00           N  
ATOM    350  HE  ARG A  25     -15.104   6.640 -24.057  1.00  0.00           H  
ATOM    351  CZ  ARG A  25     -13.735   7.896 -24.755  1.00  0.00           C  
ATOM    352  NH1 ARG A  25     -12.741   8.681 -24.525  1.00  0.00           N  
ATOM    353 HH11 ARG A  25     -12.248   8.634 -23.645  1.00  0.00           H  
ATOM    354 HH12 ARG A  25     -12.257   9.119 -25.296  1.00  0.00           H  
ATOM    355  NH2 ARG A  25     -13.948   7.558 -26.011  1.00  0.00           N  
ATOM    356 HH21 ARG A  25     -14.558   6.788 -26.244  1.00  0.00           H  
ATOM    357 HH22 ARG A  25     -13.263   7.778 -26.720  1.00  0.00           H  
ATOM    358  C   ARG A  25     -15.861   5.282 -19.939  1.00  0.00           C  
ATOM    359  O   ARG A  25     -16.593   5.325 -20.884  1.00  0.00           O  
ATOM    360  N   LEU A  26     -15.714   4.148 -19.221  1.00  0.00           N  
ATOM    361  H   LEU A  26     -14.881   4.223 -18.654  1.00  0.00           H  
ATOM    362  CA  LEU A  26     -16.431   2.955 -19.584  1.00  0.00           C  
ATOM    363  HA  LEU A  26     -16.335   2.729 -20.646  1.00  0.00           H  
ATOM    364  CB  LEU A  26     -15.950   1.689 -18.798  1.00  0.00           C  
ATOM    365  HB2 LEU A  26     -15.933   1.830 -17.717  1.00  0.00           H  
ATOM    366  HB3 LEU A  26     -16.653   0.879 -18.995  1.00  0.00           H  
ATOM    367  CG  LEU A  26     -14.573   1.175 -19.122  1.00  0.00           C  
ATOM    368  HG  LEU A  26     -13.912   1.993 -18.837  1.00  0.00           H  
ATOM    369  CD1 LEU A  26     -14.201  -0.022 -18.223  1.00  0.00           C  
ATOM    370 HD11 LEU A  26     -14.967  -0.761 -18.453  1.00  0.00           H  
ATOM    371 HD12 LEU A  26     -13.200  -0.430 -18.368  1.00  0.00           H  
ATOM    372 HD13 LEU A  26     -14.435   0.262 -17.197  1.00  0.00           H  
ATOM    373  CD2 LEU A  26     -14.272   0.812 -20.530  1.00  0.00           C  
ATOM    374 HD21 LEU A  26     -14.776   1.445 -21.261  1.00  0.00           H  
ATOM    375 HD22 LEU A  26     -13.211   0.920 -20.750  1.00  0.00           H  
ATOM    376 HD23 LEU A  26     -14.368  -0.264 -20.677  1.00  0.00           H  
ATOM    377  C   LEU A  26     -17.928   3.068 -19.416  1.00  0.00           C  
ATOM    378  O   LEU A  26     -18.692   2.302 -20.084  1.00  0.00           O  
ATOM    379  N   GLY A  27     -18.483   3.944 -18.593  1.00  0.00           N  
ATOM    380  H   GLY A  27     -17.886   4.489 -17.987  1.00  0.00           H  
ATOM    381  CA  GLY A  27     -19.910   4.198 -18.448  1.00  0.00           C  
ATOM    382  HA2 GLY A  27     -20.454   3.254 -18.444  1.00  0.00           H  
ATOM    383  HA3 GLY A  27     -20.242   4.887 -17.671  1.00  0.00           H  
ATOM    384  C   GLY A  27     -20.524   5.005 -19.647  1.00  0.00           C  
ATOM    385  O   GLY A  27     -21.602   4.592 -20.062  1.00  0.00           O  
ATOM    386  N   LYS A  28     -19.730   5.909 -20.269  1.00  0.00           N  
ATOM    387  H   LYS A  28     -18.748   5.880 -20.035  1.00  0.00           H  
ATOM    388  CA  LYS A  28     -20.108   6.536 -21.563  1.00  0.00           C  
ATOM    389  HA  LYS A  28     -21.095   6.998 -21.549  1.00  0.00           H  
ATOM    390  CB  LYS A  28     -19.160   7.726 -21.932  1.00  0.00           C  
ATOM    391  HB2 LYS A  28     -18.111   7.426 -21.965  1.00  0.00           H  
ATOM    392  HB3 LYS A  28     -19.320   8.120 -22.936  1.00  0.00           H  
ATOM    393  CG  LYS A  28     -19.235   8.902 -20.901  1.00  0.00           C  
ATOM    394  HG2 LYS A  28     -20.276   9.227 -20.899  1.00  0.00           H  
ATOM    395  HG3 LYS A  28     -18.988   8.586 -19.888  1.00  0.00           H  
ATOM    396  CD  LYS A  28     -18.413  10.114 -21.271  1.00  0.00           C  
ATOM    397  HD2 LYS A  28     -18.355  10.744 -20.384  1.00  0.00           H  
ATOM    398  HD3 LYS A  28     -17.422   9.809 -21.608  1.00  0.00           H  
ATOM    399  CE  LYS A  28     -19.155  10.899 -22.398  1.00  0.00           C  
ATOM    400  HE2 LYS A  28     -19.160  10.273 -23.290  1.00  0.00           H  
ATOM    401  HE3 LYS A  28     -20.178  11.107 -22.086  1.00  0.00           H  
ATOM    402  NZ  LYS A  28     -18.418  12.172 -22.736  1.00  0.00           N1+
ATOM    403  HZ1 LYS A  28     -18.021  12.485 -21.861  1.00  0.00           H  
ATOM    404  HZ2 LYS A  28     -17.642  11.959 -23.347  1.00  0.00           H  
ATOM    405  HZ3 LYS A  28     -19.018  12.916 -23.060  1.00  0.00           H  
ATOM    406  C   LYS A  28     -20.098   5.570 -22.731  1.00  0.00           C  
ATOM    407  O   LYS A  28     -21.040   5.513 -23.514  1.00  0.00           O  
ATOM    408  N   GLU A  29     -19.089   4.679 -22.815  1.00  0.00           N  
ATOM    409  H   GLU A  29     -18.347   4.879 -22.160  1.00  0.00           H  
ATOM    410  CA  GLU A  29     -19.001   3.449 -23.659  1.00  0.00           C  
ATOM    411  HA  GLU A  29     -19.269   3.639 -24.698  1.00  0.00           H  
ATOM    412  CB  GLU A  29     -17.583   2.827 -23.813  1.00  0.00           C  
ATOM    413  HB2 GLU A  29     -17.375   2.405 -22.830  1.00  0.00           H  
ATOM    414  HB3 GLU A  29     -17.740   1.985 -24.488  1.00  0.00           H  
ATOM    415  CG  GLU A  29     -16.410   3.607 -24.277  1.00  0.00           C  
ATOM    416  HG2 GLU A  29     -16.134   4.306 -23.486  1.00  0.00           H  
ATOM    417  HG3 GLU A  29     -15.590   2.903 -24.416  1.00  0.00           H  
ATOM    418  CD  GLU A  29     -16.517   4.428 -25.560  1.00  0.00           C  
ATOM    419  OE1 GLU A  29     -17.262   3.979 -26.481  1.00  0.00           O  
ATOM    420  OE2 GLU A  29     -15.947   5.520 -25.650  1.00  0.00           O  
ATOM    421  C   GLU A  29     -20.095   2.410 -23.306  1.00  0.00           C  
ATOM    422  O   GLU A  29     -20.386   1.576 -24.153  1.00  0.00           O  
ATOM    423  N   GLY A  30     -20.847   2.519 -22.221  1.00  0.00           N  
ATOM    424  H   GLY A  30     -20.536   3.112 -21.465  1.00  0.00           H  
ATOM    425  CA  GLY A  30     -22.063   1.811 -21.877  1.00  0.00           C  
ATOM    426  HA2 GLY A  30     -22.840   2.538 -21.644  1.00  0.00           H  
ATOM    427  HA3 GLY A  30     -22.376   1.361 -22.819  1.00  0.00           H  
ATOM    428  C   GLY A  30     -22.049   0.661 -20.877  1.00  0.00           C  
ATOM    429  O   GLY A  30     -23.062   0.019 -20.706  1.00  0.00           O  
ATOM    430  N   LEU A  31     -20.880   0.403 -20.262  1.00  0.00           N  
ATOM    431  H   LEU A  31     -20.088   1.024 -20.349  1.00  0.00           H  
ATOM    432  CA  LEU A  31     -20.623  -0.875 -19.555  1.00  0.00           C  
ATOM    433  HA  LEU A  31     -21.153  -1.646 -20.115  1.00  0.00           H  
ATOM    434  CB  LEU A  31     -19.133  -1.340 -19.598  1.00  0.00           C  
ATOM    435  HB2 LEU A  31     -18.511  -0.759 -18.917  1.00  0.00           H  
ATOM    436  HB3 LEU A  31     -19.049  -2.379 -19.276  1.00  0.00           H  
ATOM    437  CG  LEU A  31     -18.547  -1.558 -21.038  1.00  0.00           C  
ATOM    438  HG  LEU A  31     -19.326  -1.858 -21.740  1.00  0.00           H  
ATOM    439  CD1 LEU A  31     -18.024  -0.263 -21.633  1.00  0.00           C  
ATOM    440 HD11 LEU A  31     -18.854   0.283 -22.080  1.00  0.00           H  
ATOM    441 HD12 LEU A  31     -17.478   0.286 -20.866  1.00  0.00           H  
ATOM    442 HD13 LEU A  31     -17.307  -0.509 -22.418  1.00  0.00           H  
ATOM    443  CD2 LEU A  31     -17.421  -2.566 -20.958  1.00  0.00           C  
ATOM    444 HD21 LEU A  31     -17.123  -2.764 -21.988  1.00  0.00           H  
ATOM    445 HD22 LEU A  31     -16.619  -2.145 -20.351  1.00  0.00           H  
ATOM    446 HD23 LEU A  31     -17.745  -3.509 -20.519  1.00  0.00           H  
ATOM    447  C   LEU A  31     -21.135  -0.736 -18.142  1.00  0.00           C  
ATOM    448  O   LEU A  31     -21.424   0.337 -17.630  1.00  0.00           O  
ATOM    449  N   ARG A  32     -21.202  -1.788 -17.331  1.00  0.00           N  
ATOM    450  H   ARG A  32     -20.963  -2.627 -17.838  1.00  0.00           H  
ATOM    451  CA  ARG A  32     -21.440  -1.932 -15.908  1.00  0.00           C  
ATOM    452  HA  ARG A  32     -21.845  -0.954 -15.647  1.00  0.00           H  
ATOM    453  CB  ARG A  32     -22.527  -3.052 -15.654  1.00  0.00           C  
ATOM    454  HB2 ARG A  32     -22.190  -3.925 -16.213  1.00  0.00           H  
ATOM    455  HB3 ARG A  32     -22.452  -3.350 -14.609  1.00  0.00           H  
ATOM    456  CG  ARG A  32     -23.851  -2.629 -16.227  1.00  0.00           C  
ATOM    457  HG2 ARG A  32     -24.047  -1.624 -15.852  1.00  0.00           H  
ATOM    458  HG3 ARG A  32     -23.732  -2.655 -17.309  1.00  0.00           H  
ATOM    459  CD  ARG A  32     -24.994  -3.547 -15.832  1.00  0.00           C  
ATOM    460  HD2 ARG A  32     -24.852  -3.821 -14.787  1.00  0.00           H  
ATOM    461  HD3 ARG A  32     -25.982  -3.108 -15.971  1.00  0.00           H  
ATOM    462  NE  ARG A  32     -24.876  -4.740 -16.743  1.00  0.00           N  
ATOM    463  HE  ARG A  32     -24.531  -4.503 -17.663  1.00  0.00           H  
ATOM    464  CZ  ARG A  32     -25.373  -5.985 -16.574  1.00  0.00           C  
ATOM    465  NH1 ARG A  32     -26.184  -6.284 -15.598  1.00  0.00           N  
ATOM    466 HH11 ARG A  32     -26.393  -5.640 -14.849  1.00  0.00           H  
ATOM    467 HH12 ARG A  32     -26.362  -7.267 -15.445  1.00  0.00           H  
ATOM    468  NH2 ARG A  32     -25.226  -6.849 -17.525  1.00  0.00           N  
ATOM    469 HH21 ARG A  32     -24.795  -6.577 -18.397  1.00  0.00           H  
ATOM    470 HH22 ARG A  32     -25.744  -7.713 -17.446  1.00  0.00           H  
ATOM    471  C   ARG A  32     -20.172  -2.316 -15.242  1.00  0.00           C  
ATOM    472  O   ARG A  32     -19.506  -3.256 -15.700  1.00  0.00           O  
ATOM    473  N   VAL A  33     -19.756  -1.526 -14.276  1.00  0.00           N  
ATOM    474  H   VAL A  33     -20.334  -0.786 -13.902  1.00  0.00           H  
ATOM    475  CA  VAL A  33     -18.388  -1.474 -13.915  1.00  0.00           C  
ATOM    476  HA  VAL A  33     -17.858  -2.245 -14.475  1.00  0.00           H  
ATOM    477  CB  VAL A  33     -17.751  -0.156 -14.353  1.00  0.00           C  
ATOM    478  HB  VAL A  33     -18.021   0.470 -13.502  1.00  0.00           H  
ATOM    479  CG1 VAL A  33     -16.248  -0.294 -14.374  1.00  0.00           C  
ATOM    480 HG11 VAL A  33     -15.981  -0.877 -13.492  1.00  0.00           H  
ATOM    481 HG12 VAL A  33     -15.877  -0.944 -15.165  1.00  0.00           H  
ATOM    482 HG13 VAL A  33     -15.755   0.657 -14.175  1.00  0.00           H  
ATOM    483  CG2 VAL A  33     -18.325   0.430 -15.705  1.00  0.00           C  
ATOM    484 HG21 VAL A  33     -19.409   0.535 -15.680  1.00  0.00           H  
ATOM    485 HG22 VAL A  33     -17.903   1.425 -15.855  1.00  0.00           H  
ATOM    486 HG23 VAL A  33     -18.029  -0.228 -16.522  1.00  0.00           H  
ATOM    487  C   VAL A  33     -18.295  -1.794 -12.405  1.00  0.00           C  
ATOM    488  O   VAL A  33     -18.599  -0.924 -11.609  1.00  0.00           O  
ATOM    489  N   PHE A  34     -17.689  -2.983 -12.066  1.00  0.00           N  
ATOM    490  H   PHE A  34     -17.316  -3.578 -12.791  1.00  0.00           H  
ATOM    491  CA  PHE A  34     -17.285  -3.279 -10.711  1.00  0.00           C  
ATOM    492  HA  PHE A  34     -17.995  -2.772 -10.059  1.00  0.00           H  
ATOM    493  CB  PHE A  34     -17.420  -4.761 -10.441  1.00  0.00           C  
ATOM    494  HB2 PHE A  34     -18.350  -5.054 -10.927  1.00  0.00           H  
ATOM    495  HB3 PHE A  34     -16.573  -5.249 -10.925  1.00  0.00           H  
ATOM    496  CG  PHE A  34     -17.439  -5.135  -8.989  1.00  0.00           C  
ATOM    497  CD1 PHE A  34     -16.239  -5.127  -8.271  1.00  0.00           C  
ATOM    498  HD1 PHE A  34     -15.395  -4.701  -8.792  1.00  0.00           H  
ATOM    499  CE1 PHE A  34     -16.331  -5.347  -6.857  1.00  0.00           C  
ATOM    500  HE1 PHE A  34     -15.375  -5.284  -6.358  1.00  0.00           H  
ATOM    501  CZ  PHE A  34     -17.533  -5.757  -6.275  1.00  0.00           C  
ATOM    502  HZ  PHE A  34     -17.667  -5.979  -5.227  1.00  0.00           H  
ATOM    503  CE2 PHE A  34     -18.709  -5.703  -7.034  1.00  0.00           C  
ATOM    504  HE2 PHE A  34     -19.633  -6.101  -6.640  1.00  0.00           H  
ATOM    505  CD2 PHE A  34     -18.669  -5.434  -8.377  1.00  0.00           C  
ATOM    506  HD2 PHE A  34     -19.588  -5.538  -8.936  1.00  0.00           H  
ATOM    507  C   PHE A  34     -15.931  -2.686 -10.376  1.00  0.00           C  
ATOM    508  O   PHE A  34     -15.075  -2.956 -11.219  1.00  0.00           O  
ATOM    509  N   VAL A  35     -15.708  -1.910  -9.302  1.00  0.00           N  
ATOM    510  H   VAL A  35     -16.545  -1.664  -8.793  1.00  0.00           H  
ATOM    511  CA  VAL A  35     -14.411  -1.278  -8.961  1.00  0.00           C  
ATOM    512  HA  VAL A  35     -13.661  -1.560  -9.701  1.00  0.00           H  
ATOM    513  CB  VAL A  35     -14.547   0.217  -8.858  1.00  0.00           C  
ATOM    514  HB  VAL A  35     -13.675   0.719  -8.439  1.00  0.00           H  
ATOM    515  CG1 VAL A  35     -14.714   0.840 -10.308  1.00  0.00           C  
ATOM    516 HG11 VAL A  35     -15.753   0.667 -10.592  1.00  0.00           H  
ATOM    517 HG12 VAL A  35     -14.579   1.920 -10.356  1.00  0.00           H  
ATOM    518 HG13 VAL A  35     -14.158   0.273 -11.055  1.00  0.00           H  
ATOM    519  CG2 VAL A  35     -15.789   0.740  -8.091  1.00  0.00           C  
ATOM    520 HG21 VAL A  35     -15.904   1.788  -8.364  1.00  0.00           H  
ATOM    521 HG22 VAL A  35     -16.709   0.224  -8.364  1.00  0.00           H  
ATOM    522 HG23 VAL A  35     -15.583   0.725  -7.021  1.00  0.00           H  
ATOM    523  C   VAL A  35     -13.833  -1.828  -7.660  1.00  0.00           C  
ATOM    524  O   VAL A  35     -14.539  -2.440  -6.846  1.00  0.00           O  
ATOM    525  N   CYS A  36     -12.497  -1.822  -7.511  1.00  0.00           N  
ATOM    526  H   CYS A  36     -11.936  -1.535  -8.299  1.00  0.00           H  
ATOM    527  CA  CYS A  36     -11.912  -2.379  -6.356  1.00  0.00           C  
ATOM    528  HA  CYS A  36     -12.587  -2.070  -5.558  1.00  0.00           H  
ATOM    529  CB  CYS A  36     -11.794  -3.944  -6.585  1.00  0.00           C  
ATOM    530  HB2 CYS A  36     -11.747  -4.515  -5.658  1.00  0.00           H  
ATOM    531  HB3 CYS A  36     -12.788  -4.177  -6.966  1.00  0.00           H  
ATOM    532  SG  CYS A  36     -10.567  -4.355  -7.788  1.00  0.00           S  
ATOM    533  HG  CYS A  36     -11.027  -3.410  -8.613  1.00  0.00           H  
ATOM    534  C   CYS A  36     -10.534  -1.821  -6.098  1.00  0.00           C  
ATOM    535  O   CYS A  36      -9.810  -1.280  -6.947  1.00  0.00           O  
ATOM    536  N   ALA A  37     -10.224  -1.853  -4.802  1.00  0.00           N  
ATOM    537  H   ALA A  37     -10.999  -2.184  -4.245  1.00  0.00           H  
ATOM    538  CA  ALA A  37      -9.061  -1.129  -4.202  1.00  0.00           C  
ATOM    539  HA  ALA A  37      -8.187  -1.300  -4.830  1.00  0.00           H  
ATOM    540  CB  ALA A  37      -9.341   0.389  -4.146  1.00  0.00           C  
ATOM    541  HB1 ALA A  37      -9.766   0.816  -3.237  1.00  0.00           H  
ATOM    542  HB2 ALA A  37      -8.447   0.999  -4.277  1.00  0.00           H  
ATOM    543  HB3 ALA A  37     -10.078   0.640  -4.907  1.00  0.00           H  
ATOM    544  C   ALA A  37      -8.606  -1.562  -2.786  1.00  0.00           C  
ATOM    545  O   ALA A  37      -9.233  -2.453  -2.262  1.00  0.00           O  
ATOM    546  N   ARG A  38      -7.605  -0.944  -2.220  1.00  0.00           N  
ATOM    547  H   ARG A  38      -7.258  -0.201  -2.809  1.00  0.00           H  
ATOM    548  CA  ARG A  38      -7.006  -1.372  -0.869  1.00  0.00           C  
ATOM    549  HA  ARG A  38      -7.358  -2.393  -0.710  1.00  0.00           H  
ATOM    550  CB  ARG A  38      -5.452  -1.445  -0.931  1.00  0.00           C  
ATOM    551  HB2 ARG A  38      -5.177  -1.893   0.024  1.00  0.00           H  
ATOM    552  HB3 ARG A  38      -5.197  -2.202  -1.673  1.00  0.00           H  
ATOM    553  CG  ARG A  38      -4.681  -0.097  -1.068  1.00  0.00           C  
ATOM    554  HG2 ARG A  38      -5.239   0.589  -1.705  1.00  0.00           H  
ATOM    555  HG3 ARG A  38      -4.707   0.321  -0.062  1.00  0.00           H  
ATOM    556  CD  ARG A  38      -3.279  -0.340  -1.554  1.00  0.00           C  
ATOM    557  HD2 ARG A  38      -2.639  -0.805  -0.805  1.00  0.00           H  
ATOM    558  HD3 ARG A  38      -3.329  -1.047  -2.382  1.00  0.00           H  
ATOM    559  NE  ARG A  38      -2.710   0.979  -1.892  1.00  0.00           N  
ATOM    560  HE  ARG A  38      -3.410   1.707  -1.916  1.00  0.00           H  
ATOM    561  CZ  ARG A  38      -1.483   1.392  -1.871  1.00  0.00           C  
ATOM    562  NH1 ARG A  38      -0.532   0.540  -1.589  1.00  0.00           N  
ATOM    563 HH11 ARG A  38      -0.736  -0.445  -1.679  1.00  0.00           H  
ATOM    564 HH12 ARG A  38       0.453   0.762  -1.615  1.00  0.00           H  
ATOM    565  NH2 ARG A  38      -1.240   2.619  -2.345  1.00  0.00           N  
ATOM    566 HH21 ARG A  38      -1.997   3.177  -2.712  1.00  0.00           H  
ATOM    567 HH22 ARG A  38      -0.289   2.914  -2.518  1.00  0.00           H  
ATOM    568  C   ARG A  38      -7.457  -0.573   0.296  1.00  0.00           C  
ATOM    569  O   ARG A  38      -7.091  -0.853   1.443  1.00  0.00           O  
ATOM    570  N   GLY A  39      -8.329   0.410   0.053  1.00  0.00           N  
ATOM    571  H   GLY A  39      -8.363   0.810  -0.874  1.00  0.00           H  
ATOM    572  CA  GLY A  39      -9.045   1.179   1.153  1.00  0.00           C  
ATOM    573  HA2 GLY A  39      -8.748   0.765   2.117  1.00  0.00           H  
ATOM    574  HA3 GLY A  39      -8.670   2.197   1.267  1.00  0.00           H  
ATOM    575  C   GLY A  39     -10.574   1.264   0.952  1.00  0.00           C  
ATOM    576  O   GLY A  39     -10.996   1.660  -0.193  1.00  0.00           O  
ATOM    577  N   GLU A  40     -11.356   0.834   1.898  1.00  0.00           N  
ATOM    578  H   GLU A  40     -10.908   0.532   2.751  1.00  0.00           H  
ATOM    579  CA  GLU A  40     -12.846   0.559   1.783  1.00  0.00           C  
ATOM    580  HA  GLU A  40     -13.177  -0.071   0.958  1.00  0.00           H  
ATOM    581  CB  GLU A  40     -13.238  -0.321   2.971  1.00  0.00           C  
ATOM    582  HB2 GLU A  40     -12.541  -1.148   3.101  1.00  0.00           H  
ATOM    583  HB3 GLU A  40     -13.284   0.238   3.906  1.00  0.00           H  
ATOM    584  CG  GLU A  40     -14.585  -1.121   2.825  1.00  0.00           C  
ATOM    585  HG2 GLU A  40     -14.547  -1.595   1.844  1.00  0.00           H  
ATOM    586  HG3 GLU A  40     -14.508  -1.940   3.541  1.00  0.00           H  
ATOM    587  CD  GLU A  40     -15.830  -0.308   3.002  1.00  0.00           C  
ATOM    588  OE1 GLU A  40     -16.759  -0.457   2.217  1.00  0.00           O  
ATOM    589  OE2 GLU A  40     -15.843   0.534   3.986  1.00  0.00           O  
ATOM    590  C   GLU A  40     -13.773   1.865   1.642  1.00  0.00           C  
ATOM    591  O   GLU A  40     -14.639   2.018   0.817  1.00  0.00           O  
ATOM    592  N   GLU A  41     -13.404   2.853   2.463  1.00  0.00           N  
ATOM    593  H   GLU A  41     -12.610   2.648   3.053  1.00  0.00           H  
ATOM    594  CA  GLU A  41     -13.996   4.181   2.362  1.00  0.00           C  
ATOM    595  HA  GLU A  41     -15.070   4.037   2.240  1.00  0.00           H  
ATOM    596  CB  GLU A  41     -13.759   4.922   3.695  1.00  0.00           C  
ATOM    597  HB2 GLU A  41     -13.977   4.276   4.545  1.00  0.00           H  
ATOM    598  HB3 GLU A  41     -12.687   5.091   3.799  1.00  0.00           H  
ATOM    599  CG  GLU A  41     -14.427   6.319   3.945  1.00  0.00           C  
ATOM    600  HG2 GLU A  41     -14.107   6.581   4.953  1.00  0.00           H  
ATOM    601  HG3 GLU A  41     -14.201   7.127   3.250  1.00  0.00           H  
ATOM    602  CD  GLU A  41     -15.914   6.269   3.848  1.00  0.00           C  
ATOM    603  OE1 GLU A  41     -16.483   5.173   3.692  1.00  0.00           O  
ATOM    604  OE2 GLU A  41     -16.465   7.368   4.035  1.00  0.00           O  
ATOM    605  C   GLU A  41     -13.599   5.010   1.149  1.00  0.00           C  
ATOM    606  O   GLU A  41     -14.408   5.708   0.598  1.00  0.00           O  
ATOM    607  N   GLY A  42     -12.291   4.888   0.689  1.00  0.00           N  
ATOM    608  H   GLY A  42     -11.712   4.210   1.163  1.00  0.00           H  
ATOM    609  CA  GLY A  42     -11.822   5.530  -0.536  1.00  0.00           C  
ATOM    610  HA2 GLY A  42     -11.939   6.612  -0.485  1.00  0.00           H  
ATOM    611  HA3 GLY A  42     -10.780   5.315  -0.775  1.00  0.00           H  
ATOM    612  C   GLY A  42     -12.592   4.934  -1.703  1.00  0.00           C  
ATOM    613  O   GLY A  42     -13.099   5.718  -2.480  1.00  0.00           O  
ATOM    614  N   LEU A  43     -12.985   3.703  -1.619  1.00  0.00           N  
ATOM    615  H   LEU A  43     -12.615   3.127  -0.876  1.00  0.00           H  
ATOM    616  CA  LEU A  43     -13.903   3.056  -2.576  1.00  0.00           C  
ATOM    617  HA  LEU A  43     -13.540   3.181  -3.596  1.00  0.00           H  
ATOM    618  CB  LEU A  43     -13.690   1.481  -2.332  1.00  0.00           C  
ATOM    619  HB2 LEU A  43     -12.639   1.194  -2.316  1.00  0.00           H  
ATOM    620  HB3 LEU A  43     -14.148   1.184  -1.388  1.00  0.00           H  
ATOM    621  CG  LEU A  43     -14.327   0.569  -3.384  1.00  0.00           C  
ATOM    622  HG  LEU A  43     -15.364   0.784  -3.640  1.00  0.00           H  
ATOM    623  CD1 LEU A  43     -13.492   0.528  -4.689  1.00  0.00           C  
ATOM    624 HD11 LEU A  43     -13.944  -0.198  -5.365  1.00  0.00           H  
ATOM    625 HD12 LEU A  43     -13.542   1.471  -5.233  1.00  0.00           H  
ATOM    626 HD13 LEU A  43     -12.485   0.140  -4.532  1.00  0.00           H  
ATOM    627  CD2 LEU A  43     -14.378  -0.829  -2.836  1.00  0.00           C  
ATOM    628 HD21 LEU A  43     -13.379  -1.084  -2.483  1.00  0.00           H  
ATOM    629 HD22 LEU A  43     -14.956  -0.909  -1.916  1.00  0.00           H  
ATOM    630 HD23 LEU A  43     -14.710  -1.555  -3.578  1.00  0.00           H  
ATOM    631  C   LEU A  43     -15.352   3.656  -2.486  1.00  0.00           C  
ATOM    632  O   LEU A  43     -15.885   4.002  -3.530  1.00  0.00           O  
ATOM    633  N   ARG A  44     -15.856   3.858  -1.278  1.00  0.00           N  
ATOM    634  H   ARG A  44     -15.292   3.491  -0.525  1.00  0.00           H  
ATOM    635  CA  ARG A  44     -17.216   4.416  -1.088  1.00  0.00           C  
ATOM    636  HA  ARG A  44     -17.838   3.876  -1.800  1.00  0.00           H  
ATOM    637  CB  ARG A  44     -17.745   4.205   0.376  1.00  0.00           C  
ATOM    638  HB2 ARG A  44     -17.577   3.158   0.626  1.00  0.00           H  
ATOM    639  HB3 ARG A  44     -17.195   4.931   0.975  1.00  0.00           H  
ATOM    640  CG  ARG A  44     -19.165   4.609   0.570  1.00  0.00           C  
ATOM    641  HG2 ARG A  44     -19.227   5.658   0.282  1.00  0.00           H  
ATOM    642  HG3 ARG A  44     -19.800   3.893   0.047  1.00  0.00           H  
ATOM    643  CD  ARG A  44     -19.427   4.494   2.075  1.00  0.00           C  
ATOM    644  HD2 ARG A  44     -18.550   4.873   2.598  1.00  0.00           H  
ATOM    645  HD3 ARG A  44     -20.284   5.112   2.341  1.00  0.00           H  
ATOM    646  NE  ARG A  44     -19.702   3.122   2.522  1.00  0.00           N  
ATOM    647  HE  ARG A  44     -20.636   2.739   2.512  1.00  0.00           H  
ATOM    648  CZ  ARG A  44     -18.772   2.241   2.935  1.00  0.00           C  
ATOM    649  NH1 ARG A  44     -17.528   2.632   3.148  1.00  0.00           N  
ATOM    650 HH11 ARG A  44     -17.382   3.626   3.048  1.00  0.00           H  
ATOM    651 HH12 ARG A  44     -16.837   1.961   3.454  1.00  0.00           H  
ATOM    652  NH2 ARG A  44     -18.978   0.970   3.195  1.00  0.00           N  
ATOM    653 HH21 ARG A  44     -19.804   0.462   2.917  1.00  0.00           H  
ATOM    654 HH22 ARG A  44     -18.145   0.402   3.260  1.00  0.00           H  
ATOM    655  C   ARG A  44     -17.261   5.892  -1.561  1.00  0.00           C  
ATOM    656  O   ARG A  44     -18.134   6.258  -2.376  1.00  0.00           O  
ATOM    657  N   THR A  45     -16.237   6.645  -1.266  1.00  0.00           N  
ATOM    658  H   THR A  45     -15.506   6.226  -0.709  1.00  0.00           H  
ATOM    659  CA  THR A  45     -16.124   8.083  -1.553  1.00  0.00           C  
ATOM    660  HA  THR A  45     -17.033   8.569  -1.196  1.00  0.00           H  
ATOM    661  CB  THR A  45     -14.968   8.564  -0.744  1.00  0.00           C  
ATOM    662  HB  THR A  45     -14.052   8.082  -1.084  1.00  0.00           H  
ATOM    663  CG2 THR A  45     -14.808  10.080  -0.772  1.00  0.00           C  
ATOM    664 HG21 THR A  45     -14.024  10.364  -1.472  1.00  0.00           H  
ATOM    665 HG22 THR A  45     -15.776  10.455  -1.105  1.00  0.00           H  
ATOM    666 HG23 THR A  45     -14.449  10.439   0.192  1.00  0.00           H  
ATOM    667  OG1 THR A  45     -15.186   8.215   0.638  1.00  0.00           O  
ATOM    668  HG1 THR A  45     -14.895   7.303   0.721  1.00  0.00           H  
ATOM    669  C   THR A  45     -16.053   8.379  -2.997  1.00  0.00           C  
ATOM    670  O   THR A  45     -16.634   9.241  -3.502  1.00  0.00           O  
ATOM    671  N   THR A  46     -15.378   7.421  -3.764  1.00  0.00           N  
ATOM    672  H   THR A  46     -15.097   6.582  -3.277  1.00  0.00           H  
ATOM    673  CA  THR A  46     -15.207   7.433  -5.181  1.00  0.00           C  
ATOM    674  HA  THR A  46     -15.128   8.451  -5.563  1.00  0.00           H  
ATOM    675  CB  THR A  46     -14.021   6.625  -5.683  1.00  0.00           C  
ATOM    676  HB  THR A  46     -14.235   5.583  -5.447  1.00  0.00           H  
ATOM    677  CG2 THR A  46     -13.756   6.754  -7.197  1.00  0.00           C  
ATOM    678 HG21 THR A  46     -13.634   7.809  -7.444  1.00  0.00           H  
ATOM    679 HG22 THR A  46     -12.916   6.099  -7.430  1.00  0.00           H  
ATOM    680 HG23 THR A  46     -14.579   6.310  -7.756  1.00  0.00           H  
ATOM    681  OG1 THR A  46     -12.864   7.063  -5.018  1.00  0.00           O  
ATOM    682  HG1 THR A  46     -12.789   6.627  -4.167  1.00  0.00           H  
ATOM    683  C   THR A  46     -16.536   6.938  -5.848  1.00  0.00           C  
ATOM    684  O   THR A  46     -16.910   7.564  -6.814  1.00  0.00           O  
ATOM    685  N   LEU A  47     -17.198   5.916  -5.319  1.00  0.00           N  
ATOM    686  H   LEU A  47     -16.802   5.453  -4.514  1.00  0.00           H  
ATOM    687  CA  LEU A  47     -18.404   5.384  -5.874  1.00  0.00           C  
ATOM    688  HA  LEU A  47     -18.228   5.076  -6.905  1.00  0.00           H  
ATOM    689  CB  LEU A  47     -18.879   4.241  -4.952  1.00  0.00           C  
ATOM    690  HB2 LEU A  47     -18.495   4.430  -3.950  1.00  0.00           H  
ATOM    691  HB3 LEU A  47     -19.964   4.190  -4.852  1.00  0.00           H  
ATOM    692  CG  LEU A  47     -18.536   2.786  -5.422  1.00  0.00           C  
ATOM    693  HG  LEU A  47     -17.499   2.772  -5.757  1.00  0.00           H  
ATOM    694  CD1 LEU A  47     -18.603   1.783  -4.294  1.00  0.00           C  
ATOM    695 HD11 LEU A  47     -19.635   1.763  -3.944  1.00  0.00           H  
ATOM    696 HD12 LEU A  47     -18.471   0.808  -4.763  1.00  0.00           H  
ATOM    697 HD13 LEU A  47     -17.742   1.949  -3.647  1.00  0.00           H  
ATOM    698  CD2 LEU A  47     -19.331   2.319  -6.623  1.00  0.00           C  
ATOM    699 HD21 LEU A  47     -19.131   1.278  -6.875  1.00  0.00           H  
ATOM    700 HD22 LEU A  47     -20.395   2.494  -6.464  1.00  0.00           H  
ATOM    701 HD23 LEU A  47     -19.061   2.968  -7.457  1.00  0.00           H  
ATOM    702  C   LEU A  47     -19.423   6.507  -5.891  1.00  0.00           C  
ATOM    703  O   LEU A  47     -20.261   6.478  -6.789  1.00  0.00           O  
ATOM    704  N   LYS A  48     -19.397   7.488  -4.911  1.00  0.00           N  
ATOM    705  H   LYS A  48     -18.759   7.383  -4.135  1.00  0.00           H  
ATOM    706  CA  LYS A  48     -20.331   8.635  -5.025  1.00  0.00           C  
ATOM    707  HA  LYS A  48     -21.338   8.270  -5.228  1.00  0.00           H  
ATOM    708  CB  LYS A  48     -20.430   9.417  -3.706  1.00  0.00           C  
ATOM    709  HB2 LYS A  48     -19.417   9.785  -3.548  1.00  0.00           H  
ATOM    710  HB3 LYS A  48     -21.072  10.278  -3.892  1.00  0.00           H  
ATOM    711  CG  LYS A  48     -20.836   8.547  -2.490  1.00  0.00           C  
ATOM    712  HG2 LYS A  48     -21.772   8.111  -2.843  1.00  0.00           H  
ATOM    713  HG3 LYS A  48     -20.218   7.657  -2.368  1.00  0.00           H  
ATOM    714  CD  LYS A  48     -20.851   9.419  -1.234  1.00  0.00           C  
ATOM    715  HD2 LYS A  48     -19.826   9.736  -1.043  1.00  0.00           H  
ATOM    716  HD3 LYS A  48     -21.441  10.301  -1.486  1.00  0.00           H  
ATOM    717  CE  LYS A  48     -21.411   8.647  -0.051  1.00  0.00           C  
ATOM    718  HE2 LYS A  48     -22.372   8.205  -0.313  1.00  0.00           H  
ATOM    719  HE3 LYS A  48     -20.752   7.814   0.189  1.00  0.00           H  
ATOM    720  NZ  LYS A  48     -21.450   9.639   1.113  1.00  0.00           N1+
ATOM    721  HZ1 LYS A  48     -22.107  10.388   0.953  1.00  0.00           H  
ATOM    722  HZ2 LYS A  48     -21.599   9.234   2.027  1.00  0.00           H  
ATOM    723  HZ3 LYS A  48     -20.558  10.089   1.260  1.00  0.00           H  
ATOM    724  C   LYS A  48     -20.003   9.681  -6.130  1.00  0.00           C  
ATOM    725  O   LYS A  48     -20.908  10.253  -6.671  1.00  0.00           O  
ATOM    726  N   GLU A  49     -18.736   9.916  -6.353  1.00  0.00           N  
ATOM    727  H   GLU A  49     -18.104   9.498  -5.685  1.00  0.00           H  
ATOM    728  CA  GLU A  49     -18.326  10.663  -7.559  1.00  0.00           C  
ATOM    729  HA  GLU A  49     -18.892  11.587  -7.443  1.00  0.00           H  
ATOM    730  CB  GLU A  49     -16.815  10.950  -7.476  1.00  0.00           C  
ATOM    731  HB2 GLU A  49     -16.594  11.614  -6.641  1.00  0.00           H  
ATOM    732  HB3 GLU A  49     -16.333  10.023  -7.168  1.00  0.00           H  
ATOM    733  CG  GLU A  49     -16.117  11.256  -8.862  1.00  0.00           C  
ATOM    734  HG2 GLU A  49     -15.043  11.152  -8.703  1.00  0.00           H  
ATOM    735  HG3 GLU A  49     -16.319  10.459  -9.578  1.00  0.00           H  
ATOM    736  CD  GLU A  49     -16.525  12.623  -9.486  1.00  0.00           C  
ATOM    737  OE1 GLU A  49     -16.149  12.735 -10.684  1.00  0.00           O  
ATOM    738  OE2 GLU A  49     -17.289  13.410  -8.885  1.00  0.00           O  
ATOM    739  C   GLU A  49     -18.798   9.864  -8.842  1.00  0.00           C  
ATOM    740  O   GLU A  49     -19.280  10.563  -9.740  1.00  0.00           O  
ATOM    741  N   LEU A  50     -18.559   8.565  -8.967  1.00  0.00           N  
ATOM    742  H   LEU A  50     -17.959   8.145  -8.270  1.00  0.00           H  
ATOM    743  CA  LEU A  50     -18.928   7.824 -10.195  1.00  0.00           C  
ATOM    744  HA  LEU A  50     -18.460   8.294 -11.060  1.00  0.00           H  
ATOM    745  CB  LEU A  50     -18.441   6.399  -9.963  1.00  0.00           C  
ATOM    746  HB2 LEU A  50     -18.657   6.051  -8.953  1.00  0.00           H  
ATOM    747  HB3 LEU A  50     -18.974   5.703 -10.610  1.00  0.00           H  
ATOM    748  CG  LEU A  50     -16.974   6.136 -10.345  1.00  0.00           C  
ATOM    749  HG  LEU A  50     -16.367   7.020 -10.155  1.00  0.00           H  
ATOM    750  CD1 LEU A  50     -16.251   4.894  -9.597  1.00  0.00           C  
ATOM    751 HD11 LEU A  50     -16.532   3.896  -9.933  1.00  0.00           H  
ATOM    752 HD12 LEU A  50     -15.186   4.958  -9.817  1.00  0.00           H  
ATOM    753 HD13 LEU A  50     -16.468   5.108  -8.550  1.00  0.00           H  
ATOM    754  CD2 LEU A  50     -16.812   5.833 -11.861  1.00  0.00           C  
ATOM    755 HD21 LEU A  50     -15.754   5.684 -12.074  1.00  0.00           H  
ATOM    756 HD22 LEU A  50     -17.390   4.926 -12.037  1.00  0.00           H  
ATOM    757 HD23 LEU A  50     -17.177   6.678 -12.446  1.00  0.00           H  
ATOM    758  C   LEU A  50     -20.429   7.971 -10.488  1.00  0.00           C  
ATOM    759  O   LEU A  50     -20.808   8.156 -11.665  1.00  0.00           O  
ATOM    760  N   ARG A  51     -21.230   7.792  -9.412  1.00  0.00           N  
ATOM    761  H   ARG A  51     -20.851   7.346  -8.588  1.00  0.00           H  
ATOM    762  CA  ARG A  51     -22.669   7.765  -9.540  1.00  0.00           C  
ATOM    763  HA  ARG A  51     -22.940   7.212 -10.440  1.00  0.00           H  
ATOM    764  CB  ARG A  51     -23.467   7.173  -8.306  1.00  0.00           C  
ATOM    765  HB2 ARG A  51     -22.973   7.673  -7.473  1.00  0.00           H  
ATOM    766  HB3 ARG A  51     -24.513   7.473  -8.227  1.00  0.00           H  
ATOM    767  CG  ARG A  51     -23.298   5.643  -8.216  1.00  0.00           C  
ATOM    768  HG2 ARG A  51     -23.842   5.216  -9.058  1.00  0.00           H  
ATOM    769  HG3 ARG A  51     -22.249   5.372  -8.331  1.00  0.00           H  
ATOM    770  CD  ARG A  51     -23.810   5.019  -6.910  1.00  0.00           C  
ATOM    771  HD2 ARG A  51     -23.241   5.493  -6.110  1.00  0.00           H  
ATOM    772  HD3 ARG A  51     -24.869   5.227  -6.760  1.00  0.00           H  
ATOM    773  NE  ARG A  51     -23.507   3.553  -6.946  1.00  0.00           N  
ATOM    774  HE  ARG A  51     -23.624   3.068  -7.824  1.00  0.00           H  
ATOM    775  CZ  ARG A  51     -23.420   2.875  -5.841  1.00  0.00           C  
ATOM    776  NH1 ARG A  51     -23.366   3.237  -4.574  1.00  0.00           N  
ATOM    777 HH11 ARG A  51     -23.354   4.227  -4.375  1.00  0.00           H  
ATOM    778 HH12 ARG A  51     -22.994   2.561  -3.922  1.00  0.00           H  
ATOM    779  NH2 ARG A  51     -23.483   1.603  -5.981  1.00  0.00           N  
ATOM    780 HH21 ARG A  51     -23.562   1.277  -6.933  1.00  0.00           H  
ATOM    781 HH22 ARG A  51     -23.678   1.046  -5.162  1.00  0.00           H  
ATOM    782  C   ARG A  51     -23.243   9.122  -9.880  1.00  0.00           C  
ATOM    783  O   ARG A  51     -24.141   9.254 -10.672  1.00  0.00           O  
ATOM    784  N   GLU A  52     -22.717  10.245  -9.418  1.00  0.00           N  
ATOM    785  H   GLU A  52     -21.897  10.023  -8.873  1.00  0.00           H  
ATOM    786  CA  GLU A  52     -22.858  11.630  -9.825  1.00  0.00           C  
ATOM    787  HA  GLU A  52     -23.938  11.721  -9.706  1.00  0.00           H  
ATOM    788  CB  GLU A  52     -22.156  12.600  -8.815  1.00  0.00           C  
ATOM    789  HB2 GLU A  52     -22.596  12.438  -7.830  1.00  0.00           H  
ATOM    790  HB3 GLU A  52     -21.084  12.419  -8.739  1.00  0.00           H  
ATOM    791  CG  GLU A  52     -22.259  14.081  -9.234  1.00  0.00           C  
ATOM    792  HG2 GLU A  52     -21.447  14.639  -8.769  1.00  0.00           H  
ATOM    793  HG3 GLU A  52     -22.158  14.318 -10.293  1.00  0.00           H  
ATOM    794  CD  GLU A  52     -23.481  14.741  -8.755  1.00  0.00           C  
ATOM    795  OE1 GLU A  52     -23.523  15.977  -8.853  1.00  0.00           O  
ATOM    796  OE2 GLU A  52     -24.460  14.111  -8.339  1.00  0.00           O  
ATOM    797  C   GLU A  52     -22.487  11.938 -11.330  1.00  0.00           C  
ATOM    798  O   GLU A  52     -23.336  12.677 -11.947  1.00  0.00           O  
ATOM    799  N   ALA A  53     -21.457  11.378 -11.919  1.00  0.00           N  
ATOM    800  H   ALA A  53     -20.792  10.918 -11.312  1.00  0.00           H  
ATOM    801  CA  ALA A  53     -21.233  11.223 -13.348  1.00  0.00           C  
ATOM    802  HA  ALA A  53     -21.392  12.197 -13.814  1.00  0.00           H  
ATOM    803  CB  ALA A  53     -19.746  10.888 -13.516  1.00  0.00           C  
ATOM    804  HB1 ALA A  53     -19.008  11.451 -12.946  1.00  0.00           H  
ATOM    805  HB2 ALA A  53     -19.555   9.857 -13.219  1.00  0.00           H  
ATOM    806  HB3 ALA A  53     -19.547  11.045 -14.575  1.00  0.00           H  
ATOM    807  C   ALA A  53     -22.098  10.211 -14.207  1.00  0.00           C  
ATOM    808  O   ALA A  53     -22.132  10.190 -15.429  1.00  0.00           O  
ATOM    809  N   GLY A  54     -22.930   9.396 -13.539  1.00  0.00           N  
ATOM    810  H   GLY A  54     -22.922   9.496 -12.534  1.00  0.00           H  
ATOM    811  CA  GLY A  54     -23.888   8.556 -14.137  1.00  0.00           C  
ATOM    812  HA2 GLY A  54     -24.694   8.572 -13.403  1.00  0.00           H  
ATOM    813  HA3 GLY A  54     -24.267   8.917 -15.092  1.00  0.00           H  
ATOM    814  C   GLY A  54     -23.537   6.975 -14.166  1.00  0.00           C  
ATOM    815  O   GLY A  54     -24.432   6.227 -14.501  1.00  0.00           O  
ATOM    816  N   VAL A  55     -22.344   6.542 -13.816  1.00  0.00           N  
ATOM    817  H   VAL A  55     -21.683   7.212 -13.446  1.00  0.00           H  
ATOM    818  CA  VAL A  55     -21.869   5.189 -14.065  1.00  0.00           C  
ATOM    819  HA  VAL A  55     -21.965   4.990 -15.132  1.00  0.00           H  
ATOM    820  CB  VAL A  55     -20.365   5.078 -13.735  1.00  0.00           C  
ATOM    821  HB  VAL A  55     -20.139   5.320 -12.697  1.00  0.00           H  
ATOM    822  CG1 VAL A  55     -19.769   3.662 -14.079  1.00  0.00           C  
ATOM    823 HG11 VAL A  55     -18.681   3.734 -14.104  1.00  0.00           H  
ATOM    824 HG12 VAL A  55     -20.132   2.874 -13.422  1.00  0.00           H  
ATOM    825 HG13 VAL A  55     -20.177   3.240 -14.998  1.00  0.00           H  
ATOM    826  CG2 VAL A  55     -19.582   6.022 -14.692  1.00  0.00           C  
ATOM    827 HG21 VAL A  55     -19.969   7.010 -14.446  1.00  0.00           H  
ATOM    828 HG22 VAL A  55     -18.529   6.065 -14.413  1.00  0.00           H  
ATOM    829 HG23 VAL A  55     -19.746   5.750 -15.735  1.00  0.00           H  
ATOM    830  C   VAL A  55     -22.709   4.211 -13.329  1.00  0.00           C  
ATOM    831  O   VAL A  55     -22.949   4.421 -12.162  1.00  0.00           O  
ATOM    832  N   GLU A  56     -23.115   3.044 -13.904  1.00  0.00           N  
ATOM    833  H   GLU A  56     -22.927   2.814 -14.869  1.00  0.00           H  
ATOM    834  CA  GLU A  56     -23.643   1.933 -13.206  1.00  0.00           C  
ATOM    835  HA  GLU A  56     -24.279   2.265 -12.384  1.00  0.00           H  
ATOM    836  CB  GLU A  56     -24.523   1.142 -14.190  1.00  0.00           C  
ATOM    837  HB2 GLU A  56     -25.365   1.771 -14.481  1.00  0.00           H  
ATOM    838  HB3 GLU A  56     -23.933   0.969 -15.091  1.00  0.00           H  
ATOM    839  CG  GLU A  56     -24.953  -0.118 -13.637  1.00  0.00           C  
ATOM    840  HG2 GLU A  56     -25.622  -0.677 -14.291  1.00  0.00           H  
ATOM    841  HG3 GLU A  56     -24.104  -0.800 -13.603  1.00  0.00           H  
ATOM    842  CD  GLU A  56     -25.556  -0.097 -12.264  1.00  0.00           C  
ATOM    843  OE1 GLU A  56     -26.666   0.396 -12.105  1.00  0.00           O  
ATOM    844  OE2 GLU A  56     -24.896  -0.622 -11.280  1.00  0.00           O  
ATOM    845  C   GLU A  56     -22.525   1.040 -12.573  1.00  0.00           C  
ATOM    846  O   GLU A  56     -21.706   0.484 -13.300  1.00  0.00           O  
ATOM    847  N   ALA A  57     -22.355   1.176 -11.247  1.00  0.00           N  
ATOM    848  H   ALA A  57     -23.130   1.694 -10.857  1.00  0.00           H  
ATOM    849  CA  ALA A  57     -21.225   0.604 -10.530  1.00  0.00           C  
ATOM    850  HA  ALA A  57     -20.774  -0.241 -11.051  1.00  0.00           H  
ATOM    851  CB  ALA A  57     -20.051   1.712 -10.467  1.00  0.00           C  
ATOM    852  HB1 ALA A  57     -20.427   2.718 -10.280  1.00  0.00           H  
ATOM    853  HB2 ALA A  57     -19.338   1.543  -9.660  1.00  0.00           H  
ATOM    854  HB3 ALA A  57     -19.500   1.720 -11.407  1.00  0.00           H  
ATOM    855  C   ALA A  57     -21.518   0.221  -9.064  1.00  0.00           C  
ATOM    856  O   ALA A  57     -22.378   0.838  -8.434  1.00  0.00           O  
ATOM    857  N   ASP A  58     -20.682  -0.705  -8.464  1.00  0.00           N  
ATOM    858  H   ASP A  58     -19.939  -1.196  -8.942  1.00  0.00           H  
ATOM    859  CA  ASP A  58     -20.701  -1.096  -7.048  1.00  0.00           C  
ATOM    860  HA  ASP A  58     -20.921  -0.205  -6.459  1.00  0.00           H  
ATOM    861  CB  ASP A  58     -21.804  -2.121  -6.901  1.00  0.00           C  
ATOM    862  HB2 ASP A  58     -22.637  -1.866  -7.556  1.00  0.00           H  
ATOM    863  HB3 ASP A  58     -21.475  -3.050  -7.365  1.00  0.00           H  
ATOM    864  CG  ASP A  58     -22.303  -2.364  -5.519  1.00  0.00           C  
ATOM    865  OD1 ASP A  58     -21.622  -2.129  -4.480  1.00  0.00           O  
ATOM    866  OD2 ASP A  58     -23.387  -2.964  -5.388  1.00  0.00           O  
ATOM    867  C   ASP A  58     -19.308  -1.614  -6.774  1.00  0.00           C  
ATOM    868  O   ASP A  58     -18.580  -1.807  -7.762  1.00  0.00           O  
ATOM    869  N   GLY A  59     -18.804  -1.822  -5.538  1.00  0.00           N  
ATOM    870  H   GLY A  59     -19.435  -1.570  -4.790  1.00  0.00           H  
ATOM    871  CA  GLY A  59     -17.506  -2.460  -5.357  1.00  0.00           C  
ATOM    872  HA2 GLY A  59     -17.211  -3.000  -6.258  1.00  0.00           H  
ATOM    873  HA3 GLY A  59     -16.721  -1.705  -5.369  1.00  0.00           H  
ATOM    874  C   GLY A  59     -17.295  -3.377  -4.074  1.00  0.00           C  
ATOM    875  O   GLY A  59     -18.189  -3.572  -3.190  1.00  0.00           O  
ATOM    876  N   ARG A  60     -16.020  -3.848  -3.940  1.00  0.00           N  
ATOM    877  H   ARG A  60     -15.440  -3.579  -4.721  1.00  0.00           H  
ATOM    878  CA  ARG A  60     -15.519  -4.704  -2.855  1.00  0.00           C  
ATOM    879  HA  ARG A  60     -16.011  -4.467  -1.912  1.00  0.00           H  
ATOM    880  CB  ARG A  60     -15.727  -6.172  -3.157  1.00  0.00           C  
ATOM    881  HB2 ARG A  60     -16.786  -6.259  -3.399  1.00  0.00           H  
ATOM    882  HB3 ARG A  60     -15.073  -6.542  -3.946  1.00  0.00           H  
ATOM    883  CG  ARG A  60     -15.424  -7.132  -1.896  1.00  0.00           C  
ATOM    884  HG2 ARG A  60     -14.347  -7.119  -1.723  1.00  0.00           H  
ATOM    885  HG3 ARG A  60     -16.016  -6.726  -1.076  1.00  0.00           H  
ATOM    886  CD  ARG A  60     -15.774  -8.575  -1.963  1.00  0.00           C  
ATOM    887  HD2 ARG A  60     -16.848  -8.727  -1.860  1.00  0.00           H  
ATOM    888  HD3 ARG A  60     -15.392  -8.981  -2.899  1.00  0.00           H  
ATOM    889  NE  ARG A  60     -15.040  -9.226  -0.911  1.00  0.00           N  
ATOM    890  HE  ARG A  60     -14.040  -9.089  -0.936  1.00  0.00           H  
ATOM    891  CZ  ARG A  60     -15.423 -10.139  -0.016  1.00  0.00           C  
ATOM    892  NH1 ARG A  60     -16.639 -10.622   0.113  1.00  0.00           N  
ATOM    893 HH11 ARG A  60     -17.351 -10.512  -0.595  1.00  0.00           H  
ATOM    894 HH12 ARG A  60     -16.760 -11.290   0.861  1.00  0.00           H  
ATOM    895  NH2 ARG A  60     -14.644 -10.493   0.963  1.00  0.00           N  
ATOM    896 HH21 ARG A  60     -13.709 -10.111   0.944  1.00  0.00           H  
ATOM    897 HH22 ARG A  60     -14.942 -11.110   1.704  1.00  0.00           H  
ATOM    898  C   ARG A  60     -14.023  -4.291  -2.667  1.00  0.00           C  
ATOM    899  O   ARG A  60     -13.502  -3.757  -3.610  1.00  0.00           O  
ATOM    900  N   THR A  61     -13.335  -4.460  -1.514  1.00  0.00           N  
ATOM    901  H   THR A  61     -13.785  -5.017  -0.803  1.00  0.00           H  
ATOM    902  CA  THR A  61     -11.947  -4.255  -1.332  1.00  0.00           C  
ATOM    903  HA  THR A  61     -11.648  -3.344  -1.849  1.00  0.00           H  
ATOM    904  CB  THR A  61     -11.539  -4.215   0.152  1.00  0.00           C  
ATOM    905  HB  THR A  61     -10.458  -4.287   0.273  1.00  0.00           H  
ATOM    906  CG2 THR A  61     -11.899  -2.836   0.714  1.00  0.00           C  
ATOM    907 HG21 THR A  61     -12.771  -2.423   0.207  1.00  0.00           H  
ATOM    908 HG22 THR A  61     -12.114  -2.955   1.776  1.00  0.00           H  
ATOM    909 HG23 THR A  61     -11.092  -2.107   0.797  1.00  0.00           H  
ATOM    910  OG1 THR A  61     -12.117  -5.317   0.789  1.00  0.00           O  
ATOM    911  HG1 THR A  61     -12.384  -5.041   1.669  1.00  0.00           H  
ATOM    912  C   THR A  61     -11.212  -5.303  -2.164  1.00  0.00           C  
ATOM    913  O   THR A  61     -11.690  -6.429  -2.275  1.00  0.00           O  
ATOM    914  N   CYS A  62     -10.033  -4.931  -2.686  1.00  0.00           N  
ATOM    915  H   CYS A  62      -9.714  -3.989  -2.511  1.00  0.00           H  
ATOM    916  CA  CYS A  62      -9.101  -5.890  -3.222  1.00  0.00           C  
ATOM    917  HA  CYS A  62      -9.207  -6.718  -2.519  1.00  0.00           H  
ATOM    918  CB  CYS A  62      -9.398  -6.248  -4.627  1.00  0.00           C  
ATOM    919  HB2 CYS A  62     -10.380  -6.694  -4.780  1.00  0.00           H  
ATOM    920  HB3 CYS A  62      -9.208  -5.377  -5.256  1.00  0.00           H  
ATOM    921  SG  CYS A  62      -8.363  -7.695  -5.065  1.00  0.00           S  
ATOM    922  HG  CYS A  62      -9.227  -8.617  -4.630  1.00  0.00           H  
ATOM    923  C   CYS A  62      -7.675  -5.396  -3.039  1.00  0.00           C  
ATOM    924  O   CYS A  62      -7.258  -4.461  -3.711  1.00  0.00           O  
ATOM    925  N   ASP A  63      -6.767  -6.120  -2.282  1.00  0.00           N  
ATOM    926  H   ASP A  63      -7.121  -6.952  -1.831  1.00  0.00           H  
ATOM    927  CA  ASP A  63      -5.320  -5.983  -2.436  1.00  0.00           C  
ATOM    928  HA  ASP A  63      -5.117  -4.972  -2.792  1.00  0.00           H  
ATOM    929  CB  ASP A  63      -4.696  -6.276  -1.070  1.00  0.00           C  
ATOM    930  HB2 ASP A  63      -5.098  -5.473  -0.454  1.00  0.00           H  
ATOM    931  HB3 ASP A  63      -5.037  -7.219  -0.645  1.00  0.00           H  
ATOM    932  CG  ASP A  63      -3.169  -6.085  -1.018  1.00  0.00           C  
ATOM    933  OD1 ASP A  63      -2.521  -6.001  -2.096  1.00  0.00           O  
ATOM    934  OD2 ASP A  63      -2.603  -5.966   0.051  1.00  0.00           O  
ATOM    935  C   ASP A  63      -4.806  -6.938  -3.552  1.00  0.00           C  
ATOM    936  O   ASP A  63      -5.044  -8.145  -3.417  1.00  0.00           O  
ATOM    937  N   VAL A  64      -4.211  -6.439  -4.648  1.00  0.00           N  
ATOM    938  H   VAL A  64      -3.977  -5.458  -4.696  1.00  0.00           H  
ATOM    939  CA  VAL A  64      -3.698  -7.344  -5.696  1.00  0.00           C  
ATOM    940  HA  VAL A  64      -4.515  -7.998  -6.000  1.00  0.00           H  
ATOM    941  CB  VAL A  64      -3.063  -6.588  -6.920  1.00  0.00           C  
ATOM    942  HB  VAL A  64      -2.656  -7.275  -7.662  1.00  0.00           H  
ATOM    943  CG1 VAL A  64      -4.284  -5.745  -7.496  1.00  0.00           C  
ATOM    944 HG11 VAL A  64      -4.677  -5.094  -6.715  1.00  0.00           H  
ATOM    945 HG12 VAL A  64      -4.038  -5.084  -8.327  1.00  0.00           H  
ATOM    946 HG13 VAL A  64      -5.001  -6.467  -7.888  1.00  0.00           H  
ATOM    947  CG2 VAL A  64      -1.954  -5.647  -6.579  1.00  0.00           C  
ATOM    948 HG21 VAL A  64      -1.246  -6.307  -6.080  1.00  0.00           H  
ATOM    949 HG22 VAL A  64      -1.415  -5.396  -7.494  1.00  0.00           H  
ATOM    950 HG23 VAL A  64      -2.351  -4.823  -5.986  1.00  0.00           H  
ATOM    951  C   VAL A  64      -2.698  -8.376  -5.174  1.00  0.00           C  
ATOM    952  O   VAL A  64      -2.247  -9.155  -6.024  1.00  0.00           O  
ATOM    953  N   ARG A  65      -2.260  -8.319  -3.953  1.00  0.00           N  
ATOM    954  H   ARG A  65      -2.623  -7.764  -3.191  1.00  0.00           H  
ATOM    955  CA  ARG A  65      -1.137  -9.116  -3.474  1.00  0.00           C  
ATOM    956  HA  ARG A  65      -0.514  -9.300  -4.350  1.00  0.00           H  
ATOM    957  CB  ARG A  65      -0.167  -8.291  -2.552  1.00  0.00           C  
ATOM    958  HB2 ARG A  65      -0.790  -7.994  -1.710  1.00  0.00           H  
ATOM    959  HB3 ARG A  65       0.587  -8.988  -2.185  1.00  0.00           H  
ATOM    960  CG  ARG A  65       0.408  -7.108  -3.371  1.00  0.00           C  
ATOM    961  HG2 ARG A  65       0.842  -7.401  -4.328  1.00  0.00           H  
ATOM    962  HG3 ARG A  65      -0.417  -6.451  -3.647  1.00  0.00           H  
ATOM    963  CD  ARG A  65       1.257  -6.261  -2.459  1.00  0.00           C  
ATOM    964  HD2 ARG A  65       2.036  -6.898  -2.041  1.00  0.00           H  
ATOM    965  HD3 ARG A  65       1.717  -5.498  -3.087  1.00  0.00           H  
ATOM    966  NE  ARG A  65       0.348  -5.605  -1.435  1.00  0.00           N  
ATOM    967  HE  ARG A  65      -0.652  -5.734  -1.503  1.00  0.00           H  
ATOM    968  CZ  ARG A  65       0.800  -5.070  -0.348  1.00  0.00           C  
ATOM    969  NH1 ARG A  65       2.094  -4.932  -0.073  1.00  0.00           N  
ATOM    970 HH11 ARG A  65       2.766  -5.248  -0.757  1.00  0.00           H  
ATOM    971 HH12 ARG A  65       2.306  -4.581   0.849  1.00  0.00           H  
ATOM    972  NH2 ARG A  65      -0.089  -4.569   0.476  1.00  0.00           N  
ATOM    973 HH21 ARG A  65      -0.989  -5.011   0.364  1.00  0.00           H  
ATOM    974 HH22 ARG A  65       0.230  -4.421   1.423  1.00  0.00           H  
ATOM    975  C   ARG A  65      -1.550 -10.457  -2.859  1.00  0.00           C  
ATOM    976  O   ARG A  65      -0.758 -11.186  -2.345  1.00  0.00           O  
ATOM    977  N   SER A  66      -2.845 -10.670  -2.890  1.00  0.00           N  
ATOM    978  H   SER A  66      -3.448  -9.984  -3.321  1.00  0.00           H  
ATOM    979  CA  SER A  66      -3.523 -11.769  -2.108  1.00  0.00           C  
ATOM    980  HA  SER A  66      -2.723 -12.469  -1.866  1.00  0.00           H  
ATOM    981  CB  SER A  66      -4.032 -11.285  -0.742  1.00  0.00           C  
ATOM    982  HB2 SER A  66      -3.205 -10.736  -0.294  1.00  0.00           H  
ATOM    983  HB3 SER A  66      -4.916 -10.661  -0.881  1.00  0.00           H  
ATOM    984  OG  SER A  66      -4.346 -12.384   0.055  1.00  0.00           O  
ATOM    985  HG  SER A  66      -4.965 -12.032   0.700  1.00  0.00           H  
ATOM    986  C   SER A  66      -4.622 -12.526  -2.849  1.00  0.00           C  
ATOM    987  O   SER A  66      -5.721 -11.976  -2.996  1.00  0.00           O  
ATOM    988  N   VAL A  67      -4.347 -13.834  -3.209  1.00  0.00           N  
ATOM    989  H   VAL A  67      -3.422 -14.142  -2.942  1.00  0.00           H  
ATOM    990  CA  VAL A  67      -5.269 -14.638  -4.028  1.00  0.00           C  
ATOM    991  HA  VAL A  67      -5.400 -14.044  -4.932  1.00  0.00           H  
ATOM    992  CB  VAL A  67      -4.614 -15.957  -4.453  1.00  0.00           C  
ATOM    993  HB  VAL A  67      -4.307 -16.451  -3.531  1.00  0.00           H  
ATOM    994  CG1 VAL A  67      -5.641 -16.895  -5.184  1.00  0.00           C  
ATOM    995 HG11 VAL A  67      -6.306 -17.389  -4.477  1.00  0.00           H  
ATOM    996 HG12 VAL A  67      -6.272 -16.305  -5.849  1.00  0.00           H  
ATOM    997 HG13 VAL A  67      -5.205 -17.828  -5.543  1.00  0.00           H  
ATOM    998  CG2 VAL A  67      -3.298 -15.891  -5.169  1.00  0.00           C  
ATOM    999 HG21 VAL A  67      -3.344 -15.386  -6.134  1.00  0.00           H  
ATOM   1000 HG22 VAL A  67      -2.563 -15.363  -4.563  1.00  0.00           H  
ATOM   1001 HG23 VAL A  67      -2.955 -16.898  -5.404  1.00  0.00           H  
ATOM   1002  C   VAL A  67      -6.688 -14.802  -3.401  1.00  0.00           C  
ATOM   1003  O   VAL A  67      -7.639 -14.625  -4.145  1.00  0.00           O  
ATOM   1004  N   PRO A  68      -6.848 -15.064  -2.044  1.00  0.00           N  
ATOM   1005  CD  PRO A  68      -5.904 -15.524  -1.093  1.00  0.00           C  
ATOM   1006  HD2 PRO A  68      -5.434 -14.655  -0.631  1.00  0.00           H  
ATOM   1007  HD3 PRO A  68      -5.105 -16.124  -1.528  1.00  0.00           H  
ATOM   1008  CG  PRO A  68      -6.743 -16.335  -0.121  1.00  0.00           C  
ATOM   1009  HG2 PRO A  68      -6.184 -16.476   0.804  1.00  0.00           H  
ATOM   1010  HG3 PRO A  68      -7.049 -17.313  -0.496  1.00  0.00           H  
ATOM   1011  CB  PRO A  68      -8.002 -15.439  -0.025  1.00  0.00           C  
ATOM   1012  HB2 PRO A  68      -7.852 -14.599   0.652  1.00  0.00           H  
ATOM   1013  HB3 PRO A  68      -8.898 -15.952   0.326  1.00  0.00           H  
ATOM   1014  CA  PRO A  68      -8.210 -15.016  -1.429  1.00  0.00           C  
ATOM   1015  HA  PRO A  68      -8.787 -15.823  -1.881  1.00  0.00           H  
ATOM   1016  C   PRO A  68      -8.925 -13.644  -1.509  1.00  0.00           C  
ATOM   1017  O   PRO A  68     -10.165 -13.505  -1.631  1.00  0.00           O  
ATOM   1018  N   GLU A  69      -8.213 -12.537  -1.533  1.00  0.00           N  
ATOM   1019  H   GLU A  69      -7.206 -12.608  -1.498  1.00  0.00           H  
ATOM   1020  CA  GLU A  69      -8.764 -11.194  -1.837  1.00  0.00           C  
ATOM   1021  HA  GLU A  69      -9.715 -11.087  -1.314  1.00  0.00           H  
ATOM   1022  CB  GLU A  69      -7.735  -9.998  -1.405  1.00  0.00           C  
ATOM   1023  HB2 GLU A  69      -6.857  -9.971  -2.050  1.00  0.00           H  
ATOM   1024  HB3 GLU A  69      -8.322  -9.091  -1.261  1.00  0.00           H  
ATOM   1025  CG  GLU A  69      -7.242 -10.228   0.041  1.00  0.00           C  
ATOM   1026  HG2 GLU A  69      -6.726 -11.182   0.153  1.00  0.00           H  
ATOM   1027  HG3 GLU A  69      -6.541  -9.456   0.358  1.00  0.00           H  
ATOM   1028  CD  GLU A  69      -8.346 -10.245   1.096  1.00  0.00           C  
ATOM   1029  OE1 GLU A  69      -9.219  -9.390   1.169  1.00  0.00           O  
ATOM   1030  OE2 GLU A  69      -8.251 -11.101   2.015  1.00  0.00           O  
ATOM   1031  C   GLU A  69      -9.217 -11.085  -3.300  1.00  0.00           C  
ATOM   1032  O   GLU A  69     -10.113 -10.328  -3.635  1.00  0.00           O  
ATOM   1033  N   ILE A  70      -8.582 -11.801  -4.213  1.00  0.00           N  
ATOM   1034  H   ILE A  70      -7.804 -12.320  -3.830  1.00  0.00           H  
ATOM   1035  CA  ILE A  70      -8.874 -11.821  -5.667  1.00  0.00           C  
ATOM   1036  HA  ILE A  70      -9.164 -10.827  -6.007  1.00  0.00           H  
ATOM   1037  CB  ILE A  70      -7.615 -12.171  -6.437  1.00  0.00           C  
ATOM   1038  HB  ILE A  70      -7.245 -13.153  -6.146  1.00  0.00           H  
ATOM   1039  CG2 ILE A  70      -7.959 -12.383  -7.971  1.00  0.00           C  
ATOM   1040 HG21 ILE A  70      -8.340 -11.410  -8.278  1.00  0.00           H  
ATOM   1041 HG22 ILE A  70      -7.062 -12.648  -8.532  1.00  0.00           H  
ATOM   1042 HG23 ILE A  70      -8.657 -13.206  -8.128  1.00  0.00           H  
ATOM   1043  CG1 ILE A  70      -6.580 -11.072  -6.326  1.00  0.00           C  
ATOM   1044 HG12 ILE A  70      -7.057 -10.190  -6.752  1.00  0.00           H  
ATOM   1045 HG13 ILE A  70      -6.329 -10.919  -5.277  1.00  0.00           H  
ATOM   1046  CD1 ILE A  70      -5.179 -11.232  -6.890  1.00  0.00           C  
ATOM   1047 HD11 ILE A  70      -4.546 -11.879  -6.282  1.00  0.00           H  
ATOM   1048 HD12 ILE A  70      -5.092 -11.363  -7.968  1.00  0.00           H  
ATOM   1049 HD13 ILE A  70      -4.678 -10.279  -6.722  1.00  0.00           H  
ATOM   1050  C   ILE A  70     -10.000 -12.797  -6.035  1.00  0.00           C  
ATOM   1051  O   ILE A  70     -10.864 -12.421  -6.849  1.00  0.00           O  
ATOM   1052  N   GLU A  71     -10.086 -13.969  -5.311  1.00  0.00           N  
ATOM   1053  H   GLU A  71      -9.325 -14.190  -4.685  1.00  0.00           H  
ATOM   1054  CA  GLU A  71     -11.046 -15.042  -5.430  1.00  0.00           C  
ATOM   1055  HA  GLU A  71     -10.937 -15.475  -6.424  1.00  0.00           H  
ATOM   1056  CB  GLU A  71     -10.682 -16.172  -4.475  1.00  0.00           C  
ATOM   1057  HB2 GLU A  71      -9.599 -16.277  -4.540  1.00  0.00           H  
ATOM   1058  HB3 GLU A  71     -11.004 -15.972  -3.453  1.00  0.00           H  
ATOM   1059  CG  GLU A  71     -11.295 -17.420  -4.978  1.00  0.00           C  
ATOM   1060  HG2 GLU A  71     -12.377 -17.300  -4.977  1.00  0.00           H  
ATOM   1061  HG3 GLU A  71     -11.021 -17.542  -6.026  1.00  0.00           H  
ATOM   1062  CD  GLU A  71     -10.704 -18.586  -4.176  1.00  0.00           C  
ATOM   1063  OE1 GLU A  71     -11.283 -18.742  -3.065  1.00  0.00           O  
ATOM   1064  OE2 GLU A  71      -9.867 -19.442  -4.531  1.00  0.00           O  
ATOM   1065  C   GLU A  71     -12.567 -14.544  -5.281  1.00  0.00           C  
ATOM   1066  O   GLU A  71     -13.338 -14.579  -6.276  1.00  0.00           O  
ATOM   1067  N   ALA A  72     -12.920 -14.002  -4.077  1.00  0.00           N  
ATOM   1068  H   ALA A  72     -12.172 -13.912  -3.404  1.00  0.00           H  
ATOM   1069  CA  ALA A  72     -14.180 -13.400  -3.712  1.00  0.00           C  
ATOM   1070  HA  ALA A  72     -15.001 -14.051  -4.010  1.00  0.00           H  
ATOM   1071  CB  ALA A  72     -14.137 -13.399  -2.218  1.00  0.00           C  
ATOM   1072  HB1 ALA A  72     -13.433 -12.603  -1.975  1.00  0.00           H  
ATOM   1073  HB2 ALA A  72     -15.072 -13.089  -1.752  1.00  0.00           H  
ATOM   1074  HB3 ALA A  72     -13.768 -14.318  -1.762  1.00  0.00           H  
ATOM   1075  C   ALA A  72     -14.418 -12.116  -4.417  1.00  0.00           C  
ATOM   1076  O   ALA A  72     -15.509 -11.645  -4.540  1.00  0.00           O  
ATOM   1077  N   LEU A  73     -13.392 -11.468  -4.945  1.00  0.00           N  
ATOM   1078  H   LEU A  73     -12.493 -11.907  -4.813  1.00  0.00           H  
ATOM   1079  CA  LEU A  73     -13.588 -10.300  -5.822  1.00  0.00           C  
ATOM   1080  HA  LEU A  73     -14.242  -9.576  -5.337  1.00  0.00           H  
ATOM   1081  CB  LEU A  73     -12.323  -9.461  -6.094  1.00  0.00           C  
ATOM   1082  HB2 LEU A  73     -11.966  -9.082  -5.136  1.00  0.00           H  
ATOM   1083  HB3 LEU A  73     -11.520 -10.144  -6.371  1.00  0.00           H  
ATOM   1084  CG  LEU A  73     -12.551  -8.274  -7.144  1.00  0.00           C  
ATOM   1085  HG  LEU A  73     -13.135  -8.654  -7.982  1.00  0.00           H  
ATOM   1086  CD1 LEU A  73     -13.366  -7.153  -6.405  1.00  0.00           C  
ATOM   1087 HD11 LEU A  73     -14.291  -7.600  -6.040  1.00  0.00           H  
ATOM   1088 HD12 LEU A  73     -12.758  -6.634  -5.664  1.00  0.00           H  
ATOM   1089 HD13 LEU A  73     -13.593  -6.429  -7.186  1.00  0.00           H  
ATOM   1090  CD2 LEU A  73     -11.171  -7.808  -7.575  1.00  0.00           C  
ATOM   1091 HD21 LEU A  73     -10.694  -8.657  -8.065  1.00  0.00           H  
ATOM   1092 HD22 LEU A  73     -11.263  -6.953  -8.246  1.00  0.00           H  
ATOM   1093 HD23 LEU A  73     -10.518  -7.560  -6.738  1.00  0.00           H  
ATOM   1094  C   LEU A  73     -14.213 -10.725  -7.135  1.00  0.00           C  
ATOM   1095  O   LEU A  73     -15.130 -10.065  -7.694  1.00  0.00           O  
ATOM   1096  N   VAL A  74     -13.765 -11.859  -7.659  1.00  0.00           N  
ATOM   1097  H   VAL A  74     -12.902 -12.285  -7.353  1.00  0.00           H  
ATOM   1098  CA  VAL A  74     -14.230 -12.366  -8.970  1.00  0.00           C  
ATOM   1099  HA  VAL A  74     -14.383 -11.568  -9.696  1.00  0.00           H  
ATOM   1100  CB  VAL A  74     -13.215 -13.445  -9.514  1.00  0.00           C  
ATOM   1101  HB  VAL A  74     -12.917 -14.022  -8.638  1.00  0.00           H  
ATOM   1102  CG1 VAL A  74     -13.737 -14.325 -10.691  1.00  0.00           C  
ATOM   1103 HG11 VAL A  74     -14.276 -13.676 -11.381  1.00  0.00           H  
ATOM   1104 HG12 VAL A  74     -12.912 -14.905 -11.103  1.00  0.00           H  
ATOM   1105 HG13 VAL A  74     -14.380 -15.052 -10.195  1.00  0.00           H  
ATOM   1106  CG2 VAL A  74     -12.066 -12.559 -10.127  1.00  0.00           C  
ATOM   1107 HG21 VAL A  74     -11.447 -12.217  -9.298  1.00  0.00           H  
ATOM   1108 HG22 VAL A  74     -11.417 -13.177 -10.746  1.00  0.00           H  
ATOM   1109 HG23 VAL A  74     -12.584 -11.818 -10.737  1.00  0.00           H  
ATOM   1110  C   VAL A  74     -15.618 -12.957  -8.813  1.00  0.00           C  
ATOM   1111  O   VAL A  74     -16.446 -12.628  -9.658  1.00  0.00           O  
ATOM   1112  N   ALA A  75     -15.893 -13.673  -7.736  1.00  0.00           N  
ATOM   1113  H   ALA A  75     -15.187 -13.942  -7.065  1.00  0.00           H  
ATOM   1114  CA  ALA A  75     -17.215 -14.209  -7.361  1.00  0.00           C  
ATOM   1115  HA  ALA A  75     -17.517 -14.768  -8.245  1.00  0.00           H  
ATOM   1116  CB  ALA A  75     -16.927 -15.096  -6.202  1.00  0.00           C  
ATOM   1117  HB1 ALA A  75     -17.872 -15.572  -5.942  1.00  0.00           H  
ATOM   1118  HB2 ALA A  75     -16.291 -15.966  -6.358  1.00  0.00           H  
ATOM   1119  HB3 ALA A  75     -16.612 -14.517  -5.333  1.00  0.00           H  
ATOM   1120  C   ALA A  75     -18.218 -13.086  -7.064  1.00  0.00           C  
ATOM   1121  O   ALA A  75     -19.408 -13.340  -7.280  1.00  0.00           O  
ATOM   1122  N   ALA A  76     -17.762 -11.918  -6.564  1.00  0.00           N  
ATOM   1123  H   ALA A  76     -16.777 -11.779  -6.385  1.00  0.00           H  
ATOM   1124  CA  ALA A  76     -18.672 -10.822  -6.225  1.00  0.00           C  
ATOM   1125  HA  ALA A  76     -19.555 -11.241  -5.744  1.00  0.00           H  
ATOM   1126  CB  ALA A  76     -18.057  -9.742  -5.313  1.00  0.00           C  
ATOM   1127  HB1 ALA A  76     -17.827 -10.107  -4.311  1.00  0.00           H  
ATOM   1128  HB2 ALA A  76     -17.229  -9.299  -5.865  1.00  0.00           H  
ATOM   1129  HB3 ALA A  76     -18.753  -8.905  -5.251  1.00  0.00           H  
ATOM   1130  C   ALA A  76     -19.212 -10.135  -7.534  1.00  0.00           C  
ATOM   1131  O   ALA A  76     -20.396 -10.026  -7.802  1.00  0.00           O  
ATOM   1132  N   VAL A  77     -18.307  -9.722  -8.478  1.00  0.00           N  
ATOM   1133  H   VAL A  77     -17.348  -9.696  -8.161  1.00  0.00           H  
ATOM   1134  CA  VAL A  77     -18.665  -9.094  -9.794  1.00  0.00           C  
ATOM   1135  HA  VAL A  77     -19.343  -8.283  -9.531  1.00  0.00           H  
ATOM   1136  CB  VAL A  77     -17.530  -8.412 -10.613  1.00  0.00           C  
ATOM   1137  HB  VAL A  77     -17.102  -7.573 -10.064  1.00  0.00           H  
ATOM   1138  CG1 VAL A  77     -16.519  -9.548 -11.061  1.00  0.00           C  
ATOM   1139 HG11 VAL A  77     -17.001 -10.294 -11.693  1.00  0.00           H  
ATOM   1140 HG12 VAL A  77     -15.711  -9.043 -11.590  1.00  0.00           H  
ATOM   1141 HG13 VAL A  77     -16.058 -10.060 -10.217  1.00  0.00           H  
ATOM   1142  CG2 VAL A  77     -18.056  -7.832 -11.993  1.00  0.00           C  
ATOM   1143 HG21 VAL A  77     -17.160  -7.413 -12.452  1.00  0.00           H  
ATOM   1144 HG22 VAL A  77     -18.468  -8.600 -12.648  1.00  0.00           H  
ATOM   1145 HG23 VAL A  77     -18.762  -7.058 -11.691  1.00  0.00           H  
ATOM   1146  C   VAL A  77     -19.555 -10.019 -10.624  1.00  0.00           C  
ATOM   1147  O   VAL A  77     -20.559  -9.588 -11.237  1.00  0.00           O  
ATOM   1148  N   VAL A  78     -19.349 -11.384 -10.621  1.00  0.00           N  
ATOM   1149  H   VAL A  78     -18.517 -11.853 -10.291  1.00  0.00           H  
ATOM   1150  CA  VAL A  78     -20.232 -12.261 -11.436  1.00  0.00           C  
ATOM   1151  HA  VAL A  78     -20.308 -11.632 -12.323  1.00  0.00           H  
ATOM   1152  CB  VAL A  78     -19.735 -13.647 -11.788  1.00  0.00           C  
ATOM   1153  HB  VAL A  78     -20.419 -14.110 -12.500  1.00  0.00           H  
ATOM   1154  CG1 VAL A  78     -18.529 -13.553 -12.709  1.00  0.00           C  
ATOM   1155 HG11 VAL A  78     -18.397 -14.553 -13.123  1.00  0.00           H  
ATOM   1156 HG12 VAL A  78     -18.845 -12.858 -13.487  1.00  0.00           H  
ATOM   1157 HG13 VAL A  78     -17.656 -13.225 -12.145  1.00  0.00           H  
ATOM   1158  CG2 VAL A  78     -19.299 -14.485 -10.529  1.00  0.00           C  
ATOM   1159 HG21 VAL A  78     -20.127 -14.589  -9.827  1.00  0.00           H  
ATOM   1160 HG22 VAL A  78     -18.890 -15.452 -10.821  1.00  0.00           H  
ATOM   1161 HG23 VAL A  78     -18.453 -14.036 -10.007  1.00  0.00           H  
ATOM   1162  C   VAL A  78     -21.649 -12.317 -10.863  1.00  0.00           C  
ATOM   1163  O   VAL A  78     -22.591 -12.329 -11.632  1.00  0.00           O  
ATOM   1164  N   GLU A  79     -21.803 -12.346  -9.551  1.00  0.00           N  
ATOM   1165  H   GLU A  79     -20.980 -12.259  -8.971  1.00  0.00           H  
ATOM   1166  CA  GLU A  79     -23.039 -12.324  -8.832  1.00  0.00           C  
ATOM   1167  HA  GLU A  79     -23.560 -13.148  -9.319  1.00  0.00           H  
ATOM   1168  CB  GLU A  79     -22.880 -12.680  -7.337  1.00  0.00           C  
ATOM   1169  HB2 GLU A  79     -22.081 -13.411  -7.213  1.00  0.00           H  
ATOM   1170  HB3 GLU A  79     -22.636 -11.706  -6.913  1.00  0.00           H  
ATOM   1171  CG  GLU A  79     -24.170 -13.261  -6.724  1.00  0.00           C  
ATOM   1172  HG2 GLU A  79     -24.172 -13.186  -5.637  1.00  0.00           H  
ATOM   1173  HG3 GLU A  79     -24.947 -12.655  -7.189  1.00  0.00           H  
ATOM   1174  CD  GLU A  79     -24.359 -14.713  -7.001  1.00  0.00           C  
ATOM   1175  OE1 GLU A  79     -23.925 -15.276  -8.028  1.00  0.00           O  
ATOM   1176  OE2 GLU A  79     -24.886 -15.421  -6.132  1.00  0.00           O  
ATOM   1177  C   GLU A  79     -23.871 -11.038  -9.178  1.00  0.00           C  
ATOM   1178  O   GLU A  79     -25.084 -11.118  -9.414  1.00  0.00           O  
ATOM   1179  N   ARG A  80     -23.056  -9.906  -9.174  1.00  0.00           N  
ATOM   1180  H   ARG A  80     -22.088  -9.990  -8.898  1.00  0.00           H  
ATOM   1181  CA  ARG A  80     -23.633  -8.546  -9.174  1.00  0.00           C  
ATOM   1182  HA  ARG A  80     -24.516  -8.509  -8.537  1.00  0.00           H  
ATOM   1183  CB  ARG A  80     -22.662  -7.562  -8.501  1.00  0.00           C  
ATOM   1184  HB2 ARG A  80     -22.496  -7.897  -7.477  1.00  0.00           H  
ATOM   1185  HB3 ARG A  80     -21.775  -7.452  -9.125  1.00  0.00           H  
ATOM   1186  CG  ARG A  80     -23.147  -6.141  -8.600  1.00  0.00           C  
ATOM   1187  HG2 ARG A  80     -22.402  -5.412  -8.285  1.00  0.00           H  
ATOM   1188  HG3 ARG A  80     -23.375  -5.938  -9.645  1.00  0.00           H  
ATOM   1189  CD  ARG A  80     -24.345  -5.938  -7.673  1.00  0.00           C  
ATOM   1190  HD2 ARG A  80     -25.198  -6.584  -7.875  1.00  0.00           H  
ATOM   1191  HD3 ARG A  80     -24.085  -6.274  -6.668  1.00  0.00           H  
ATOM   1192  NE  ARG A  80     -24.640  -4.548  -7.526  1.00  0.00           N  
ATOM   1193  HE  ARG A  80     -24.070  -4.012  -6.888  1.00  0.00           H  
ATOM   1194  CZ  ARG A  80     -25.431  -3.791  -8.247  1.00  0.00           C  
ATOM   1195  NH1 ARG A  80     -26.083  -4.212  -9.288  1.00  0.00           N  
ATOM   1196 HH11 ARG A  80     -25.985  -5.186  -9.539  1.00  0.00           H  
ATOM   1197 HH12 ARG A  80     -26.534  -3.473  -9.807  1.00  0.00           H  
ATOM   1198  NH2 ARG A  80     -25.561  -2.590  -7.808  1.00  0.00           N  
ATOM   1199 HH21 ARG A  80     -25.050  -2.197  -7.032  1.00  0.00           H  
ATOM   1200 HH22 ARG A  80     -26.068  -1.932  -8.383  1.00  0.00           H  
ATOM   1201  C   ARG A  80     -24.041  -8.146 -10.620  1.00  0.00           C  
ATOM   1202  O   ARG A  80     -25.021  -7.460 -10.803  1.00  0.00           O  
ATOM   1203  N   TYR A  81     -23.300  -8.590 -11.645  1.00  0.00           N  
ATOM   1204  H   TYR A  81     -22.385  -8.962 -11.432  1.00  0.00           H  
ATOM   1205  CA  TYR A  81     -23.624  -8.114 -13.017  1.00  0.00           C  
ATOM   1206  HA  TYR A  81     -24.624  -7.681 -13.036  1.00  0.00           H  
ATOM   1207  CB  TYR A  81     -22.696  -7.004 -13.411  1.00  0.00           C  
ATOM   1208  HB2 TYR A  81     -21.657  -7.325 -13.473  1.00  0.00           H  
ATOM   1209  HB3 TYR A  81     -23.067  -6.715 -14.394  1.00  0.00           H  
ATOM   1210  CG  TYR A  81     -22.756  -5.730 -12.660  1.00  0.00           C  
ATOM   1211  CD1 TYR A  81     -23.934  -4.999 -12.561  1.00  0.00           C  
ATOM   1212  HD1 TYR A  81     -24.795  -5.235 -13.169  1.00  0.00           H  
ATOM   1213  CE1 TYR A  81     -23.964  -3.767 -11.943  1.00  0.00           C  
ATOM   1214  HE1 TYR A  81     -24.819  -3.107 -11.957  1.00  0.00           H  
ATOM   1215  CZ  TYR A  81     -22.822  -3.324 -11.213  1.00  0.00           C  
ATOM   1216  OH  TYR A  81     -22.881  -2.195 -10.492  1.00  0.00           O  
ATOM   1217  HH  TYR A  81     -23.718  -1.750 -10.646  1.00  0.00           H  
ATOM   1218  CE2 TYR A  81     -21.649  -4.088 -11.232  1.00  0.00           C  
ATOM   1219  HE2 TYR A  81     -20.681  -3.899 -10.791  1.00  0.00           H  
ATOM   1220  CD2 TYR A  81     -21.603  -5.318 -11.997  1.00  0.00           C  
ATOM   1221  HD2 TYR A  81     -20.668  -5.830 -12.171  1.00  0.00           H  
ATOM   1222  C   TYR A  81     -23.672  -9.101 -14.148  1.00  0.00           C  
ATOM   1223  O   TYR A  81     -24.227  -8.933 -15.231  1.00  0.00           O  
ATOM   1224  N   GLY A  82     -23.138 -10.298 -13.884  1.00  0.00           N  
ATOM   1225  H   GLY A  82     -22.684 -10.418 -12.990  1.00  0.00           H  
ATOM   1226  CA  GLY A  82     -22.937 -11.459 -14.794  1.00  0.00           C  
ATOM   1227  HA2 GLY A  82     -23.135 -12.404 -14.288  1.00  0.00           H  
ATOM   1228  HA3 GLY A  82     -23.527 -11.211 -15.677  1.00  0.00           H  
ATOM   1229  C   GLY A  82     -21.459 -11.522 -15.277  1.00  0.00           C  
ATOM   1230  O   GLY A  82     -20.542 -10.818 -14.777  1.00  0.00           O  
ATOM   1231  N   PRO A  83     -21.184 -12.353 -16.333  1.00  0.00           N  
ATOM   1232  CD  PRO A  83     -22.112 -13.229 -16.904  1.00  0.00           C  
ATOM   1233  HD2 PRO A  83     -22.965 -12.677 -17.297  1.00  0.00           H  
ATOM   1234  HD3 PRO A  83     -22.351 -13.983 -16.154  1.00  0.00           H  
ATOM   1235  CG  PRO A  83     -21.271 -13.913 -18.044  1.00  0.00           C  
ATOM   1236  HG2 PRO A  83     -21.339 -13.364 -18.982  1.00  0.00           H  
ATOM   1237  HG3 PRO A  83     -21.491 -14.957 -18.265  1.00  0.00           H  
ATOM   1238  CB  PRO A  83     -19.839 -13.845 -17.590  1.00  0.00           C  
ATOM   1239  HB2 PRO A  83     -19.076 -13.864 -18.368  1.00  0.00           H  
ATOM   1240  HB3 PRO A  83     -19.701 -14.552 -16.771  1.00  0.00           H  
ATOM   1241  CA  PRO A  83     -19.802 -12.611 -16.756  1.00  0.00           C  
ATOM   1242  HA  PRO A  83     -19.311 -12.832 -15.809  1.00  0.00           H  
ATOM   1243  C   PRO A  83     -19.037 -11.459 -17.404  1.00  0.00           C  
ATOM   1244  O   PRO A  83     -19.564 -10.917 -18.393  1.00  0.00           O  
ATOM   1245  N   VAL A  84     -17.762 -11.210 -17.014  1.00  0.00           N  
ATOM   1246  H   VAL A  84     -17.259 -11.945 -16.536  1.00  0.00           H  
ATOM   1247  CA  VAL A  84     -17.102  -9.920 -17.323  1.00  0.00           C  
ATOM   1248  HA  VAL A  84     -17.872  -9.149 -17.365  1.00  0.00           H  
ATOM   1249  CB  VAL A  84     -16.128  -9.460 -16.238  1.00  0.00           C  
ATOM   1250  HB  VAL A  84     -16.259  -8.378 -16.243  1.00  0.00           H  
ATOM   1251  CG1 VAL A  84     -16.446  -9.862 -14.824  1.00  0.00           C  
ATOM   1252 HG11 VAL A  84     -17.507  -9.637 -14.723  1.00  0.00           H  
ATOM   1253 HG12 VAL A  84     -16.305 -10.937 -14.712  1.00  0.00           H  
ATOM   1254 HG13 VAL A  84     -15.846  -9.259 -14.141  1.00  0.00           H  
ATOM   1255  CG2 VAL A  84     -14.641  -9.667 -16.401  1.00  0.00           C  
ATOM   1256 HG21 VAL A  84     -14.060  -9.222 -15.593  1.00  0.00           H  
ATOM   1257 HG22 VAL A  84     -14.420 -10.733 -16.370  1.00  0.00           H  
ATOM   1258 HG23 VAL A  84     -14.263  -9.176 -17.297  1.00  0.00           H  
ATOM   1259  C   VAL A  84     -16.410  -9.885 -18.703  1.00  0.00           C  
ATOM   1260  O   VAL A  84     -15.615 -10.740 -19.065  1.00  0.00           O  
ATOM   1261  N   ASP A  85     -16.875  -8.987 -19.601  1.00  0.00           N  
ATOM   1262  H   ASP A  85     -17.451  -8.201 -19.337  1.00  0.00           H  
ATOM   1263  CA  ASP A  85     -16.360  -8.815 -20.951  1.00  0.00           C  
ATOM   1264  HA  ASP A  85     -16.164  -9.739 -21.495  1.00  0.00           H  
ATOM   1265  CB  ASP A  85     -17.396  -8.022 -21.726  1.00  0.00           C  
ATOM   1266  HB2 ASP A  85     -17.554  -7.096 -21.172  1.00  0.00           H  
ATOM   1267  HB3 ASP A  85     -17.060  -7.800 -22.739  1.00  0.00           H  
ATOM   1268  CG  ASP A  85     -18.757  -8.646 -21.850  1.00  0.00           C  
ATOM   1269  OD1 ASP A  85     -18.988  -9.374 -22.849  1.00  0.00           O  
ATOM   1270  OD2 ASP A  85     -19.670  -8.361 -21.044  1.00  0.00           O  
ATOM   1271  C   ASP A  85     -14.995  -8.176 -21.002  1.00  0.00           C  
ATOM   1272  O   ASP A  85     -14.275  -8.482 -21.941  1.00  0.00           O  
ATOM   1273  N   VAL A  86     -14.684  -7.348 -19.976  1.00  0.00           N  
ATOM   1274  H   VAL A  86     -15.457  -7.325 -19.327  1.00  0.00           H  
ATOM   1275  CA  VAL A  86     -13.498  -6.446 -19.807  1.00  0.00           C  
ATOM   1276  HA  VAL A  86     -12.715  -6.769 -20.492  1.00  0.00           H  
ATOM   1277  CB  VAL A  86     -13.836  -4.969 -20.219  1.00  0.00           C  
ATOM   1278  HB  VAL A  86     -14.503  -4.565 -19.458  1.00  0.00           H  
ATOM   1279  CG1 VAL A  86     -12.603  -4.032 -20.028  1.00  0.00           C  
ATOM   1280 HG11 VAL A  86     -12.948  -3.065 -20.393  1.00  0.00           H  
ATOM   1281 HG12 VAL A  86     -12.453  -3.827 -18.969  1.00  0.00           H  
ATOM   1282 HG13 VAL A  86     -11.668  -4.384 -20.463  1.00  0.00           H  
ATOM   1283  CG2 VAL A  86     -14.422  -4.880 -21.646  1.00  0.00           C  
ATOM   1284 HG21 VAL A  86     -14.461  -3.849 -21.993  1.00  0.00           H  
ATOM   1285 HG22 VAL A  86     -13.661  -5.282 -22.316  1.00  0.00           H  
ATOM   1286 HG23 VAL A  86     -15.395  -5.363 -21.746  1.00  0.00           H  
ATOM   1287  C   VAL A  86     -12.953  -6.471 -18.348  1.00  0.00           C  
ATOM   1288  O   VAL A  86     -13.715  -6.328 -17.415  1.00  0.00           O  
ATOM   1289  N   LEU A  87     -11.612  -6.540 -18.297  1.00  0.00           N  
ATOM   1290  H   LEU A  87     -11.115  -6.691 -19.163  1.00  0.00           H  
ATOM   1291  CA  LEU A  87     -10.738  -6.353 -17.118  1.00  0.00           C  
ATOM   1292  HA  LEU A  87     -11.329  -5.923 -16.308  1.00  0.00           H  
ATOM   1293  CB  LEU A  87     -10.127  -7.660 -16.545  1.00  0.00           C  
ATOM   1294  HB2 LEU A  87     -10.912  -8.124 -15.948  1.00  0.00           H  
ATOM   1295  HB3 LEU A  87      -9.855  -8.285 -17.397  1.00  0.00           H  
ATOM   1296  CG  LEU A  87      -8.856  -7.594 -15.709  1.00  0.00           C  
ATOM   1297  HG  LEU A  87      -8.121  -6.945 -16.185  1.00  0.00           H  
ATOM   1298  CD1 LEU A  87      -9.071  -6.936 -14.303  1.00  0.00           C  
ATOM   1299 HD11 LEU A  87      -9.808  -7.468 -13.702  1.00  0.00           H  
ATOM   1300 HD12 LEU A  87      -8.085  -6.868 -13.840  1.00  0.00           H  
ATOM   1301 HD13 LEU A  87      -9.399  -5.972 -14.692  1.00  0.00           H  
ATOM   1302  CD2 LEU A  87      -8.207  -8.942 -15.474  1.00  0.00           C  
ATOM   1303 HD21 LEU A  87      -8.876  -9.781 -15.279  1.00  0.00           H  
ATOM   1304 HD22 LEU A  87      -7.703  -9.280 -16.379  1.00  0.00           H  
ATOM   1305 HD23 LEU A  87      -7.531  -8.893 -14.621  1.00  0.00           H  
ATOM   1306  C   LEU A  87      -9.722  -5.261 -17.510  1.00  0.00           C  
ATOM   1307  O   LEU A  87      -8.957  -5.452 -18.500  1.00  0.00           O  
ATOM   1308  N   VAL A  88      -9.626  -4.200 -16.725  1.00  0.00           N  
ATOM   1309  H   VAL A  88     -10.191  -4.091 -15.895  1.00  0.00           H  
ATOM   1310  CA  VAL A  88      -8.371  -3.384 -16.885  1.00  0.00           C  
ATOM   1311  HA  VAL A  88      -7.726  -3.818 -17.649  1.00  0.00           H  
ATOM   1312  CB  VAL A  88      -8.787  -1.954 -17.185  1.00  0.00           C  
ATOM   1313  HB  VAL A  88      -9.510  -1.743 -16.397  1.00  0.00           H  
ATOM   1314  CG1 VAL A  88      -7.705  -0.910 -17.065  1.00  0.00           C  
ATOM   1315 HG11 VAL A  88      -8.149   0.081 -16.968  1.00  0.00           H  
ATOM   1316 HG12 VAL A  88      -7.072  -1.090 -16.195  1.00  0.00           H  
ATOM   1317 HG13 VAL A  88      -7.061  -1.016 -17.938  1.00  0.00           H  
ATOM   1318  CG2 VAL A  88      -9.539  -1.768 -18.546  1.00  0.00           C  
ATOM   1319 HG21 VAL A  88      -8.852  -1.844 -19.388  1.00  0.00           H  
ATOM   1320 HG22 VAL A  88     -10.448  -2.365 -18.616  1.00  0.00           H  
ATOM   1321 HG23 VAL A  88      -9.910  -0.746 -18.632  1.00  0.00           H  
ATOM   1322  C   VAL A  88      -7.524  -3.527 -15.533  1.00  0.00           C  
ATOM   1323  O   VAL A  88      -8.016  -3.204 -14.440  1.00  0.00           O  
ATOM   1324  N   ASN A  89      -6.253  -4.003 -15.616  1.00  0.00           N  
ATOM   1325  H   ASN A  89      -6.028  -4.306 -16.553  1.00  0.00           H  
ATOM   1326  CA  ASN A  89      -5.295  -4.136 -14.588  1.00  0.00           C  
ATOM   1327  HA  ASN A  89      -5.811  -4.239 -13.633  1.00  0.00           H  
ATOM   1328  CB  ASN A  89      -4.354  -5.299 -14.982  1.00  0.00           C  
ATOM   1329  HB2 ASN A  89      -3.799  -4.950 -15.853  1.00  0.00           H  
ATOM   1330  HB3 ASN A  89      -3.622  -5.217 -14.179  1.00  0.00           H  
ATOM   1331  CG  ASN A  89      -5.067  -6.615 -14.996  1.00  0.00           C  
ATOM   1332  OD1 ASN A  89      -5.541  -7.045 -13.976  1.00  0.00           O  
ATOM   1333  ND2 ASN A  89      -5.158  -7.298 -16.101  1.00  0.00           N  
ATOM   1334 HD21 ASN A  89      -4.619  -7.167 -16.945  1.00  0.00           H  
ATOM   1335 HD22 ASN A  89      -5.703  -8.127 -15.911  1.00  0.00           H  
ATOM   1336  C   ASN A  89      -4.526  -2.823 -14.481  1.00  0.00           C  
ATOM   1337  O   ASN A  89      -3.499  -2.604 -15.010  1.00  0.00           O  
ATOM   1338  N   ASN A  90      -5.088  -1.814 -13.812  1.00  0.00           N  
ATOM   1339  H   ASN A  90      -5.981  -2.054 -13.407  1.00  0.00           H  
ATOM   1340  CA  ASN A  90      -4.515  -0.484 -13.542  1.00  0.00           C  
ATOM   1341  HA  ASN A  90      -3.957  -0.084 -14.387  1.00  0.00           H  
ATOM   1342  CB  ASN A  90      -5.718   0.455 -13.337  1.00  0.00           C  
ATOM   1343  HB2 ASN A  90      -6.319   0.706 -14.212  1.00  0.00           H  
ATOM   1344  HB3 ASN A  90      -6.283  -0.134 -12.613  1.00  0.00           H  
ATOM   1345  CG  ASN A  90      -5.345   1.752 -12.604  1.00  0.00           C  
ATOM   1346  OD1 ASN A  90      -4.654   2.673 -13.077  1.00  0.00           O  
ATOM   1347  ND2 ASN A  90      -5.763   1.884 -11.365  1.00  0.00           N  
ATOM   1348 HD21 ASN A  90      -5.322   2.556 -10.754  1.00  0.00           H  
ATOM   1349 HD22 ASN A  90      -6.420   1.181 -11.055  1.00  0.00           H  
ATOM   1350  C   ASN A  90      -3.506  -0.497 -12.339  1.00  0.00           C  
ATOM   1351  O   ASN A  90      -2.541   0.261 -12.458  1.00  0.00           O  
ATOM   1352  N   ALA A  91      -3.750  -1.226 -11.274  1.00  0.00           N  
ATOM   1353  H   ALA A  91      -4.499  -1.903 -11.284  1.00  0.00           H  
ATOM   1354  CA  ALA A  91      -2.976  -1.115  -9.974  1.00  0.00           C  
ATOM   1355  HA  ALA A  91      -3.152  -0.125  -9.553  1.00  0.00           H  
ATOM   1356  CB  ALA A  91      -3.592  -2.086  -8.928  1.00  0.00           C  
ATOM   1357  HB1 ALA A  91      -3.735  -3.020  -9.473  1.00  0.00           H  
ATOM   1358  HB2 ALA A  91      -2.874  -2.188  -8.115  1.00  0.00           H  
ATOM   1359  HB3 ALA A  91      -4.572  -1.753  -8.586  1.00  0.00           H  
ATOM   1360  C   ALA A  91      -1.535  -1.294 -10.192  1.00  0.00           C  
ATOM   1361  O   ALA A  91      -1.133  -2.181 -10.906  1.00  0.00           O  
ATOM   1362  N   GLY A  92      -0.726  -0.485  -9.500  1.00  0.00           N  
ATOM   1363  H   GLY A  92      -1.009   0.386  -9.075  1.00  0.00           H  
ATOM   1364  CA  GLY A  92       0.718  -0.604  -9.501  1.00  0.00           C  
ATOM   1365  HA2 GLY A  92       0.927  -1.648  -9.263  1.00  0.00           H  
ATOM   1366  HA3 GLY A  92       1.171  -0.365 -10.462  1.00  0.00           H  
ATOM   1367  C   GLY A  92       1.306   0.221  -8.466  1.00  0.00           C  
ATOM   1368  O   GLY A  92       0.491   0.971  -7.803  1.00  0.00           O  
ATOM   1369  N   ARG A  93       2.618   0.240  -8.341  1.00  0.00           N  
ATOM   1370  H   ARG A  93       3.112  -0.272  -9.057  1.00  0.00           H  
ATOM   1371  CA  ARG A  93       3.443   0.992  -7.376  1.00  0.00           C  
ATOM   1372  HA  ARG A  93       3.033   1.997  -7.284  1.00  0.00           H  
ATOM   1373  CB  ARG A  93       3.348   0.257  -6.069  1.00  0.00           C  
ATOM   1374  HB2 ARG A  93       2.289   0.141  -5.841  1.00  0.00           H  
ATOM   1375  HB3 ARG A  93       3.602  -0.797  -6.189  1.00  0.00           H  
ATOM   1376  CG  ARG A  93       3.845   1.009  -4.855  1.00  0.00           C  
ATOM   1377  HG2 ARG A  93       4.931   1.101  -4.871  1.00  0.00           H  
ATOM   1378  HG3 ARG A  93       3.381   1.993  -4.907  1.00  0.00           H  
ATOM   1379  CD  ARG A  93       3.599   0.363  -3.530  1.00  0.00           C  
ATOM   1380  HD2 ARG A  93       3.717   1.137  -2.772  1.00  0.00           H  
ATOM   1381  HD3 ARG A  93       2.558   0.038  -3.539  1.00  0.00           H  
ATOM   1382  NE  ARG A  93       4.508  -0.746  -3.210  1.00  0.00           N  
ATOM   1383  HE  ARG A  93       4.011  -1.604  -3.017  1.00  0.00           H  
ATOM   1384  CZ  ARG A  93       5.751  -0.671  -2.815  1.00  0.00           C  
ATOM   1385  NH1 ARG A  93       6.553   0.411  -2.878  1.00  0.00           N  
ATOM   1386 HH11 ARG A  93       6.130   1.110  -3.473  1.00  0.00           H  
ATOM   1387 HH12 ARG A  93       7.523   0.451  -2.599  1.00  0.00           H  
ATOM   1388  NH2 ARG A  93       6.291  -1.694  -2.205  1.00  0.00           N  
ATOM   1389 HH21 ARG A  93       5.768  -2.554  -2.128  1.00  0.00           H  
ATOM   1390 HH22 ARG A  93       7.164  -1.657  -1.701  1.00  0.00           H  
ATOM   1391  C   ARG A  93       4.904   1.136  -7.707  1.00  0.00           C  
ATOM   1392  O   ARG A  93       5.549   0.136  -8.011  1.00  0.00           O  
ATOM   1393  N   PRO A  94       5.597   2.292  -7.413  1.00  0.00           N  
ATOM   1394  CD  PRO A  94       5.020   3.535  -6.972  1.00  0.00           C  
ATOM   1395  HD2 PRO A  94       5.082   3.541  -5.884  1.00  0.00           H  
ATOM   1396  HD3 PRO A  94       4.006   3.573  -7.372  1.00  0.00           H  
ATOM   1397  CG  PRO A  94       5.888   4.549  -7.618  1.00  0.00           C  
ATOM   1398  HG2 PRO A  94       5.852   5.460  -7.020  1.00  0.00           H  
ATOM   1399  HG3 PRO A  94       5.553   4.790  -8.627  1.00  0.00           H  
ATOM   1400  CB  PRO A  94       7.263   3.945  -7.657  1.00  0.00           C  
ATOM   1401  HB2 PRO A  94       7.757   4.245  -6.732  1.00  0.00           H  
ATOM   1402  HB3 PRO A  94       7.805   4.241  -8.556  1.00  0.00           H  
ATOM   1403  CA  PRO A  94       7.046   2.385  -7.692  1.00  0.00           C  
ATOM   1404  HA  PRO A  94       7.224   1.990  -8.692  1.00  0.00           H  
ATOM   1405  C   PRO A  94       7.930   1.723  -6.578  1.00  0.00           C  
ATOM   1406  O   PRO A  94       7.495   1.535  -5.455  1.00  0.00           O  
ATOM   1407  N   GLY A  95       9.209   1.486  -6.875  1.00  0.00           N  
ATOM   1408  H   GLY A  95       9.442   1.637  -7.846  1.00  0.00           H  
ATOM   1409  CA  GLY A  95      10.224   1.167  -5.943  1.00  0.00           C  
ATOM   1410  HA2 GLY A  95      10.201   1.841  -5.086  1.00  0.00           H  
ATOM   1411  HA3 GLY A  95      10.010   0.210  -5.465  1.00  0.00           H  
ATOM   1412  C   GLY A  95      11.593   1.190  -6.612  1.00  0.00           C  
ATOM   1413  O   GLY A  95      11.624   0.682  -7.717  1.00  0.00           O  
ATOM   1414  N   GLY A  96      12.610   1.680  -5.955  1.00  0.00           N  
ATOM   1415  H   GLY A  96      12.542   2.002  -5.000  1.00  0.00           H  
ATOM   1416  CA  GLY A  96      13.956   1.821  -6.534  1.00  0.00           C  
ATOM   1417  HA2 GLY A  96      14.259   0.809  -6.801  1.00  0.00           H  
ATOM   1418  HA3 GLY A  96      13.912   2.481  -7.401  1.00  0.00           H  
ATOM   1419  C   GLY A  96      15.047   2.284  -5.497  1.00  0.00           C  
ATOM   1420  O   GLY A  96      14.858   2.331  -4.277  1.00  0.00           O  
ATOM   1421  N   GLY A  97      16.180   2.736  -6.010  1.00  0.00           N  
ATOM   1422  H   GLY A  97      16.141   2.906  -7.005  1.00  0.00           H  
ATOM   1423  CA  GLY A  97      17.381   3.158  -5.300  1.00  0.00           C  
ATOM   1424  HA2 GLY A  97      17.365   4.218  -5.047  1.00  0.00           H  
ATOM   1425  HA3 GLY A  97      17.540   2.635  -4.357  1.00  0.00           H  
ATOM   1426  C   GLY A  97      18.618   2.861  -6.091  1.00  0.00           C  
ATOM   1427  O   GLY A  97      18.535   2.255  -7.146  1.00  0.00           O  
ATOM   1428  N   ALA A  98      19.835   2.934  -5.467  1.00  0.00           N  
ATOM   1429  H   ALA A  98      19.915   3.398  -4.574  1.00  0.00           H  
ATOM   1430  CA  ALA A  98      21.101   2.241  -5.888  1.00  0.00           C  
ATOM   1431  HA  ALA A  98      21.339   2.621  -6.881  1.00  0.00           H  
ATOM   1432  CB  ALA A  98      22.233   2.672  -4.959  1.00  0.00           C  
ATOM   1433  HB1 ALA A  98      22.206   3.760  -4.916  1.00  0.00           H  
ATOM   1434  HB2 ALA A  98      22.083   2.134  -4.021  1.00  0.00           H  
ATOM   1435  HB3 ALA A  98      23.200   2.302  -5.298  1.00  0.00           H  
ATOM   1436  C   ALA A  98      20.879   0.728  -5.898  1.00  0.00           C  
ATOM   1437  O   ALA A  98      20.701   0.140  -4.846  1.00  0.00           O  
ATOM   1438  N   THR A  99      20.924   0.063  -7.058  1.00  0.00           N  
ATOM   1439  H   THR A  99      20.775   0.543  -7.933  1.00  0.00           H  
ATOM   1440  CA  THR A  99      20.588  -1.362  -7.121  1.00  0.00           C  
ATOM   1441  HA  THR A  99      19.541  -1.309  -6.822  1.00  0.00           H  
ATOM   1442  CB  THR A  99      20.604  -1.806  -8.599  1.00  0.00           C  
ATOM   1443  HB  THR A  99      21.620  -1.701  -8.978  1.00  0.00           H  
ATOM   1444  CG2 THR A  99      20.107  -3.232  -8.854  1.00  0.00           C  
ATOM   1445 HG21 THR A  99      19.070  -3.335  -8.536  1.00  0.00           H  
ATOM   1446 HG22 THR A  99      20.048  -3.416  -9.927  1.00  0.00           H  
ATOM   1447 HG23 THR A  99      20.802  -3.923  -8.377  1.00  0.00           H  
ATOM   1448  OG1 THR A  99      19.618  -1.017  -9.284  1.00  0.00           O  
ATOM   1449  HG1 THR A  99      20.025  -0.310  -9.788  1.00  0.00           H  
ATOM   1450  C   THR A  99      21.400  -2.238  -6.192  1.00  0.00           C  
ATOM   1451  O   THR A  99      20.847  -3.153  -5.581  1.00  0.00           O  
ATOM   1452  N   ALA A 100      22.725  -1.957  -6.035  1.00  0.00           N  
ATOM   1453  H   ALA A 100      22.992  -1.046  -6.375  1.00  0.00           H  
ATOM   1454  CA  ALA A 100      23.695  -2.791  -5.298  1.00  0.00           C  
ATOM   1455  HA  ALA A 100      23.531  -3.769  -5.750  1.00  0.00           H  
ATOM   1456  CB  ALA A 100      25.022  -2.192  -5.600  1.00  0.00           C  
ATOM   1457  HB1 ALA A 100      25.828  -2.846  -5.267  1.00  0.00           H  
ATOM   1458  HB2 ALA A 100      25.234  -2.176  -6.669  1.00  0.00           H  
ATOM   1459  HB3 ALA A 100      25.017  -1.154  -5.264  1.00  0.00           H  
ATOM   1460  C   ALA A 100      23.293  -2.896  -3.793  1.00  0.00           C  
ATOM   1461  O   ALA A 100      23.524  -3.923  -3.130  1.00  0.00           O  
ATOM   1462  N   GLU A 101      22.540  -1.900  -3.311  1.00  0.00           N  
ATOM   1463  H   GLU A 101      22.285  -1.203  -3.995  1.00  0.00           H  
ATOM   1464  CA  GLU A 101      22.042  -1.700  -1.946  1.00  0.00           C  
ATOM   1465  HA  GLU A 101      22.662  -2.240  -1.232  1.00  0.00           H  
ATOM   1466  CB  GLU A 101      22.184  -0.126  -1.679  1.00  0.00           C  
ATOM   1467  HB2 GLU A 101      21.519   0.345  -2.403  1.00  0.00           H  
ATOM   1468  HB3 GLU A 101      21.937  -0.018  -0.622  1.00  0.00           H  
ATOM   1469  CG  GLU A 101      23.571   0.420  -1.997  1.00  0.00           C  
ATOM   1470  HG2 GLU A 101      23.821   0.316  -3.053  1.00  0.00           H  
ATOM   1471  HG3 GLU A 101      23.530   1.493  -1.808  1.00  0.00           H  
ATOM   1472  CD  GLU A 101      24.766  -0.287  -1.314  1.00  0.00           C  
ATOM   1473  OE1 GLU A 101      24.694  -0.904  -0.254  1.00  0.00           O  
ATOM   1474  OE2 GLU A 101      25.852  -0.117  -1.844  1.00  0.00           O  
ATOM   1475  C   GLU A 101      20.633  -2.311  -1.687  1.00  0.00           C  
ATOM   1476  O   GLU A 101      20.153  -2.210  -0.569  1.00  0.00           O  
ATOM   1477  N   LEU A 102      19.929  -2.904  -2.688  1.00  0.00           N  
ATOM   1478  H   LEU A 102      20.395  -2.920  -3.585  1.00  0.00           H  
ATOM   1479  CA  LEU A 102      18.482  -2.925  -2.674  1.00  0.00           C  
ATOM   1480  HA  LEU A 102      17.957  -2.102  -2.190  1.00  0.00           H  
ATOM   1481  CB  LEU A 102      18.103  -2.673  -4.221  1.00  0.00           C  
ATOM   1482  HB2 LEU A 102      18.628  -1.793  -4.597  1.00  0.00           H  
ATOM   1483  HB3 LEU A 102      18.470  -3.508  -4.817  1.00  0.00           H  
ATOM   1484  CG  LEU A 102      16.625  -2.525  -4.527  1.00  0.00           C  
ATOM   1485  HG  LEU A 102      16.164  -2.285  -3.569  1.00  0.00           H  
ATOM   1486  CD1 LEU A 102      16.418  -1.444  -5.489  1.00  0.00           C  
ATOM   1487 HD11 LEU A 102      16.484  -0.479  -4.987  1.00  0.00           H  
ATOM   1488 HD12 LEU A 102      17.088  -1.503  -6.346  1.00  0.00           H  
ATOM   1489 HD13 LEU A 102      15.470  -1.608  -6.002  1.00  0.00           H  
ATOM   1490  CD2 LEU A 102      15.911  -3.779  -4.967  1.00  0.00           C  
ATOM   1491 HD21 LEU A 102      14.894  -3.444  -5.171  1.00  0.00           H  
ATOM   1492 HD22 LEU A 102      16.408  -4.219  -5.831  1.00  0.00           H  
ATOM   1493 HD23 LEU A 102      15.983  -4.496  -4.149  1.00  0.00           H  
ATOM   1494  C   LEU A 102      18.019  -4.253  -2.084  1.00  0.00           C  
ATOM   1495  O   LEU A 102      18.258  -5.358  -2.599  1.00  0.00           O  
ATOM   1496  N   ALA A 103      17.180  -4.186  -1.010  1.00  0.00           N  
ATOM   1497  H   ALA A 103      16.956  -3.253  -0.691  1.00  0.00           H  
ATOM   1498  CA  ALA A 103      16.554  -5.340  -0.299  1.00  0.00           C  
ATOM   1499  HA  ALA A 103      17.406  -5.758   0.238  1.00  0.00           H  
ATOM   1500  CB  ALA A 103      15.725  -4.798   0.845  1.00  0.00           C  
ATOM   1501  HB1 ALA A 103      16.286  -4.105   1.472  1.00  0.00           H  
ATOM   1502  HB2 ALA A 103      14.926  -4.178   0.438  1.00  0.00           H  
ATOM   1503  HB3 ALA A 103      15.261  -5.582   1.444  1.00  0.00           H  
ATOM   1504  C   ALA A 103      15.671  -6.282  -1.193  1.00  0.00           C  
ATOM   1505  O   ALA A 103      14.828  -5.819  -1.942  1.00  0.00           O  
ATOM   1506  N   ASP A 104      15.705  -7.598  -0.881  1.00  0.00           N  
ATOM   1507  H   ASP A 104      16.263  -7.939  -0.110  1.00  0.00           H  
ATOM   1508  CA  ASP A 104      14.706  -8.559  -1.414  1.00  0.00           C  
ATOM   1509  HA  ASP A 104      14.780  -8.610  -2.501  1.00  0.00           H  
ATOM   1510  CB  ASP A 104      14.924  -9.868  -0.731  1.00  0.00           C  
ATOM   1511  HB2 ASP A 104      14.779  -9.672   0.331  1.00  0.00           H  
ATOM   1512  HB3 ASP A 104      14.140 -10.602  -0.921  1.00  0.00           H  
ATOM   1513  CG  ASP A 104      16.333 -10.554  -0.964  1.00  0.00           C  
ATOM   1514  OD1 ASP A 104      17.311  -9.876  -1.364  1.00  0.00           O  
ATOM   1515  OD2 ASP A 104      16.344 -11.767  -0.683  1.00  0.00           O  
ATOM   1516  C   ASP A 104      13.284  -8.127  -1.121  1.00  0.00           C  
ATOM   1517  O   ASP A 104      12.505  -8.145  -2.065  1.00  0.00           O  
ATOM   1518  N   GLU A 105      12.931  -7.653   0.073  1.00  0.00           N  
ATOM   1519  H   GLU A 105      13.655  -7.690   0.776  1.00  0.00           H  
ATOM   1520  CA  GLU A 105      11.631  -7.153   0.380  1.00  0.00           C  
ATOM   1521  HA  GLU A 105      10.880  -7.910   0.154  1.00  0.00           H  
ATOM   1522  CB  GLU A 105      11.571  -6.740   1.861  1.00  0.00           C  
ATOM   1523  HB2 GLU A 105      12.398  -6.068   2.094  1.00  0.00           H  
ATOM   1524  HB3 GLU A 105      10.657  -6.177   2.051  1.00  0.00           H  
ATOM   1525  CG  GLU A 105      11.609  -7.951   2.872  1.00  0.00           C  
ATOM   1526  HG2 GLU A 105      11.505  -7.436   3.826  1.00  0.00           H  
ATOM   1527  HG3 GLU A 105      10.787  -8.624   2.628  1.00  0.00           H  
ATOM   1528  CD  GLU A 105      12.868  -8.811   2.838  1.00  0.00           C  
ATOM   1529  OE1 GLU A 105      13.954  -8.201   2.570  1.00  0.00           O  
ATOM   1530  OE2 GLU A 105      12.802 -10.075   2.877  1.00  0.00           O  
ATOM   1531  C   GLU A 105      11.169  -5.898  -0.420  1.00  0.00           C  
ATOM   1532  O   GLU A 105       9.943  -5.857  -0.764  1.00  0.00           O  
ATOM   1533  N   LEU A 106      12.084  -5.027  -0.846  1.00  0.00           N  
ATOM   1534  H   LEU A 106      13.057  -5.264  -0.721  1.00  0.00           H  
ATOM   1535  CA  LEU A 106      11.693  -4.004  -1.779  1.00  0.00           C  
ATOM   1536  HA  LEU A 106      10.823  -3.467  -1.401  1.00  0.00           H  
ATOM   1537  CB  LEU A 106      12.806  -2.931  -1.729  1.00  0.00           C  
ATOM   1538  HB2 LEU A 106      12.875  -2.497  -0.731  1.00  0.00           H  
ATOM   1539  HB3 LEU A 106      13.724  -3.484  -1.926  1.00  0.00           H  
ATOM   1540  CG  LEU A 106      12.609  -1.763  -2.718  1.00  0.00           C  
ATOM   1541  HG  LEU A 106      12.752  -2.113  -3.740  1.00  0.00           H  
ATOM   1542  CD1 LEU A 106      11.280  -1.052  -2.747  1.00  0.00           C  
ATOM   1543 HD11 LEU A 106      11.005  -0.885  -1.705  1.00  0.00           H  
ATOM   1544 HD12 LEU A 106      11.493  -0.137  -3.300  1.00  0.00           H  
ATOM   1545 HD13 LEU A 106      10.615  -1.655  -3.363  1.00  0.00           H  
ATOM   1546  CD2 LEU A 106      13.791  -0.750  -2.401  1.00  0.00           C  
ATOM   1547 HD21 LEU A 106      13.933  -0.088  -3.256  1.00  0.00           H  
ATOM   1548 HD22 LEU A 106      13.401  -0.162  -1.571  1.00  0.00           H  
ATOM   1549 HD23 LEU A 106      14.644  -1.318  -2.028  1.00  0.00           H  
ATOM   1550  C   LEU A 106      11.412  -4.603  -3.193  1.00  0.00           C  
ATOM   1551  O   LEU A 106      10.412  -4.240  -3.830  1.00  0.00           O  
ATOM   1552  N   TRP A 107      12.232  -5.489  -3.687  1.00  0.00           N  
ATOM   1553  H   TRP A 107      12.955  -5.829  -3.068  1.00  0.00           H  
ATOM   1554  CA  TRP A 107      12.065  -6.120  -4.978  1.00  0.00           C  
ATOM   1555  HA  TRP A 107      11.922  -5.367  -5.753  1.00  0.00           H  
ATOM   1556  CB  TRP A 107      13.303  -6.958  -5.261  1.00  0.00           C  
ATOM   1557  HB2 TRP A 107      14.185  -6.330  -5.131  1.00  0.00           H  
ATOM   1558  HB3 TRP A 107      13.457  -7.744  -4.520  1.00  0.00           H  
ATOM   1559  CG  TRP A 107      13.363  -7.543  -6.629  1.00  0.00           C  
ATOM   1560  CD1 TRP A 107      12.730  -8.722  -6.983  1.00  0.00           C  
ATOM   1561  HD1 TRP A 107      12.194  -9.337  -6.275  1.00  0.00           H  
ATOM   1562  NE1 TRP A 107      12.991  -8.913  -8.256  1.00  0.00           N  
ATOM   1563  HE1 TRP A 107      12.628  -9.647  -8.847  1.00  0.00           H  
ATOM   1564  CE2 TRP A 107      13.748  -7.971  -8.861  1.00  0.00           C  
ATOM   1565  CZ2 TRP A 107      14.286  -7.691 -10.119  1.00  0.00           C  
ATOM   1566  HZ2 TRP A 107      14.011  -8.348 -10.932  1.00  0.00           H  
ATOM   1567  CH2 TRP A 107      15.123  -6.644 -10.334  1.00  0.00           C  
ATOM   1568  HH2 TRP A 107      15.567  -6.534 -11.312  1.00  0.00           H  
ATOM   1569  CZ3 TRP A 107      15.387  -5.671  -9.369  1.00  0.00           C  
ATOM   1570  HZ3 TRP A 107      16.026  -4.817  -9.544  1.00  0.00           H  
ATOM   1571  CE3 TRP A 107      14.844  -5.956  -8.073  1.00  0.00           C  
ATOM   1572  HE3 TRP A 107      14.967  -5.262  -7.254  1.00  0.00           H  
ATOM   1573  CD2 TRP A 107      14.036  -7.076  -7.800  1.00  0.00           C  
ATOM   1574  C   TRP A 107      10.827  -6.964  -4.944  1.00  0.00           C  
ATOM   1575  O   TRP A 107       9.931  -6.673  -5.792  1.00  0.00           O  
ATOM   1576  N   LEU A 108      10.723  -7.950  -4.041  1.00  0.00           N  
ATOM   1577  H   LEU A 108      11.497  -7.968  -3.392  1.00  0.00           H  
ATOM   1578  CA  LEU A 108       9.539  -8.889  -4.060  1.00  0.00           C  
ATOM   1579  HA  LEU A 108       9.659  -9.513  -4.945  1.00  0.00           H  
ATOM   1580  CB  LEU A 108       9.661  -9.890  -2.961  1.00  0.00           C  
ATOM   1581  HB2 LEU A 108       9.912  -9.346  -2.051  1.00  0.00           H  
ATOM   1582  HB3 LEU A 108       8.726 -10.424  -2.793  1.00  0.00           H  
ATOM   1583  CG  LEU A 108      10.784 -11.021  -3.105  1.00  0.00           C  
ATOM   1584  HG  LEU A 108      11.629 -10.465  -3.513  1.00  0.00           H  
ATOM   1585  CD1 LEU A 108      11.216 -11.429  -1.686  1.00  0.00           C  
ATOM   1586 HD11 LEU A 108      10.322 -11.447  -1.063  1.00  0.00           H  
ATOM   1587 HD12 LEU A 108      11.943 -12.242  -1.692  1.00  0.00           H  
ATOM   1588 HD13 LEU A 108      11.860 -10.684  -1.219  1.00  0.00           H  
ATOM   1589  CD2 LEU A 108      10.359 -12.235  -3.877  1.00  0.00           C  
ATOM   1590 HD21 LEU A 108       9.740 -12.887  -3.261  1.00  0.00           H  
ATOM   1591 HD22 LEU A 108       9.922 -12.000  -4.847  1.00  0.00           H  
ATOM   1592 HD23 LEU A 108      11.273 -12.809  -4.028  1.00  0.00           H  
ATOM   1593  C   LEU A 108       8.210  -8.136  -4.025  1.00  0.00           C  
ATOM   1594  O   LEU A 108       7.364  -8.510  -4.812  1.00  0.00           O  
ATOM   1595  N   ASP A 109       7.901  -7.204  -3.156  1.00  0.00           N  
ATOM   1596  H   ASP A 109       8.591  -7.021  -2.443  1.00  0.00           H  
ATOM   1597  CA  ASP A 109       6.536  -6.679  -3.091  1.00  0.00           C  
ATOM   1598  HA  ASP A 109       5.730  -7.404  -2.973  1.00  0.00           H  
ATOM   1599  CB  ASP A 109       6.524  -5.828  -1.839  1.00  0.00           C  
ATOM   1600  HB2 ASP A 109       6.861  -6.523  -1.070  1.00  0.00           H  
ATOM   1601  HB3 ASP A 109       7.292  -5.054  -1.847  1.00  0.00           H  
ATOM   1602  CG  ASP A 109       5.160  -5.237  -1.706  1.00  0.00           C  
ATOM   1603  OD1 ASP A 109       4.273  -6.011  -1.226  1.00  0.00           O  
ATOM   1604  OD2 ASP A 109       4.899  -4.019  -1.912  1.00  0.00           O  
ATOM   1605  C   ASP A 109       6.255  -5.855  -4.321  1.00  0.00           C  
ATOM   1606  O   ASP A 109       5.098  -5.938  -4.739  1.00  0.00           O  
ATOM   1607  N   VAL A 110       7.125  -5.013  -4.806  1.00  0.00           N  
ATOM   1608  H   VAL A 110       8.050  -5.081  -4.404  1.00  0.00           H  
ATOM   1609  CA  VAL A 110       7.059  -4.292  -6.101  1.00  0.00           C  
ATOM   1610  HA  VAL A 110       6.266  -3.552  -5.993  1.00  0.00           H  
ATOM   1611  CB  VAL A 110       8.309  -3.560  -6.397  1.00  0.00           C  
ATOM   1612  HB  VAL A 110       9.124  -4.275  -6.281  1.00  0.00           H  
ATOM   1613  CG1 VAL A 110       8.441  -2.924  -7.766  1.00  0.00           C  
ATOM   1614 HG11 VAL A 110       7.724  -2.104  -7.798  1.00  0.00           H  
ATOM   1615 HG12 VAL A 110       9.456  -2.558  -7.917  1.00  0.00           H  
ATOM   1616 HG13 VAL A 110       8.307  -3.700  -8.520  1.00  0.00           H  
ATOM   1617  CG2 VAL A 110       8.576  -2.496  -5.356  1.00  0.00           C  
ATOM   1618 HG21 VAL A 110       8.537  -2.805  -4.312  1.00  0.00           H  
ATOM   1619 HG22 VAL A 110       9.518  -1.982  -5.544  1.00  0.00           H  
ATOM   1620 HG23 VAL A 110       7.841  -1.714  -5.544  1.00  0.00           H  
ATOM   1621  C   VAL A 110       6.666  -5.211  -7.253  1.00  0.00           C  
ATOM   1622  O   VAL A 110       5.745  -4.908  -8.069  1.00  0.00           O  
ATOM   1623  N   VAL A 111       7.266  -6.391  -7.281  1.00  0.00           N  
ATOM   1624  H   VAL A 111       7.912  -6.562  -6.524  1.00  0.00           H  
ATOM   1625  CA  VAL A 111       6.935  -7.479  -8.258  1.00  0.00           C  
ATOM   1626  HA  VAL A 111       6.964  -7.051  -9.259  1.00  0.00           H  
ATOM   1627  CB  VAL A 111       8.019  -8.566  -8.226  1.00  0.00           C  
ATOM   1628  HB  VAL A 111       8.175  -8.746  -7.162  1.00  0.00           H  
ATOM   1629  CG1 VAL A 111       7.738  -9.862  -8.969  1.00  0.00           C  
ATOM   1630 HG11 VAL A 111       7.038 -10.430  -8.357  1.00  0.00           H  
ATOM   1631 HG12 VAL A 111       7.347  -9.609  -9.954  1.00  0.00           H  
ATOM   1632 HG13 VAL A 111       8.611 -10.514  -8.998  1.00  0.00           H  
ATOM   1633  CG2 VAL A 111       9.281  -7.888  -8.768  1.00  0.00           C  
ATOM   1634 HG21 VAL A 111      10.061  -8.615  -8.543  1.00  0.00           H  
ATOM   1635 HG22 VAL A 111       9.204  -7.812  -9.852  1.00  0.00           H  
ATOM   1636 HG23 VAL A 111       9.496  -6.885  -8.401  1.00  0.00           H  
ATOM   1637  C   VAL A 111       5.588  -8.185  -7.976  1.00  0.00           C  
ATOM   1638  O   VAL A 111       4.887  -8.515  -8.885  1.00  0.00           O  
ATOM   1639  N   GLU A 112       5.278  -8.389  -6.705  1.00  0.00           N  
ATOM   1640  H   GLU A 112       5.999  -8.162  -6.033  1.00  0.00           H  
ATOM   1641  CA  GLU A 112       3.994  -8.893  -6.191  1.00  0.00           C  
ATOM   1642  HA  GLU A 112       3.882  -9.913  -6.556  1.00  0.00           H  
ATOM   1643  CB  GLU A 112       4.013  -9.008  -4.684  1.00  0.00           C  
ATOM   1644  HB2 GLU A 112       4.977  -9.463  -4.459  1.00  0.00           H  
ATOM   1645  HB3 GLU A 112       3.999  -8.001  -4.268  1.00  0.00           H  
ATOM   1646  CG  GLU A 112       2.860  -9.876  -4.149  1.00  0.00           C  
ATOM   1647  HG2 GLU A 112       2.546  -9.490  -3.178  1.00  0.00           H  
ATOM   1648  HG3 GLU A 112       1.949  -9.709  -4.722  1.00  0.00           H  
ATOM   1649  CD  GLU A 112       3.149 -11.392  -3.968  1.00  0.00           C  
ATOM   1650  OE1 GLU A 112       4.033 -11.933  -4.655  1.00  0.00           O  
ATOM   1651  OE2 GLU A 112       2.408 -12.030  -3.200  1.00  0.00           O  
ATOM   1652  C   GLU A 112       2.811  -7.996  -6.601  1.00  0.00           C  
ATOM   1653  O   GLU A 112       1.747  -8.485  -6.969  1.00  0.00           O  
ATOM   1654  N   THR A 113       3.032  -6.703  -6.728  1.00  0.00           N  
ATOM   1655  H   THR A 113       3.960  -6.423  -6.444  1.00  0.00           H  
ATOM   1656  CA  THR A 113       2.125  -5.600  -7.075  1.00  0.00           C  
ATOM   1657  HA  THR A 113       1.126  -5.933  -6.792  1.00  0.00           H  
ATOM   1658  CB  THR A 113       2.472  -4.273  -6.391  1.00  0.00           C  
ATOM   1659  HB  THR A 113       3.331  -3.831  -6.895  1.00  0.00           H  
ATOM   1660  CG2 THR A 113       1.283  -3.268  -6.413  1.00  0.00           C  
ATOM   1661 HG21 THR A 113       0.482  -3.723  -5.832  1.00  0.00           H  
ATOM   1662 HG22 THR A 113       1.528  -2.307  -5.961  1.00  0.00           H  
ATOM   1663 HG23 THR A 113       1.044  -2.961  -7.433  1.00  0.00           H  
ATOM   1664  OG1 THR A 113       2.813  -4.297  -4.994  1.00  0.00           O  
ATOM   1665  HG1 THR A 113       3.589  -4.858  -4.924  1.00  0.00           H  
ATOM   1666  C   THR A 113       2.051  -5.288  -8.562  1.00  0.00           C  
ATOM   1667  O   THR A 113       0.992  -5.537  -9.129  1.00  0.00           O  
ATOM   1668  N   ASN A 114       3.136  -4.796  -9.189  1.00  0.00           N  
ATOM   1669  H   ASN A 114       3.980  -4.804  -8.633  1.00  0.00           H  
ATOM   1670  CA  ASN A 114       3.091  -4.525 -10.601  1.00  0.00           C  
ATOM   1671  HA  ASN A 114       2.257  -3.872 -10.857  1.00  0.00           H  
ATOM   1672  CB  ASN A 114       4.346  -3.740 -10.985  1.00  0.00           C  
ATOM   1673  HB2 ASN A 114       5.298  -4.200 -10.723  1.00  0.00           H  
ATOM   1674  HB3 ASN A 114       4.336  -3.716 -12.074  1.00  0.00           H  
ATOM   1675  CG  ASN A 114       4.470  -2.360 -10.351  1.00  0.00           C  
ATOM   1676  OD1 ASN A 114       3.746  -1.416 -10.689  1.00  0.00           O  
ATOM   1677  ND2 ASN A 114       5.320  -2.269  -9.379  1.00  0.00           N  
ATOM   1678 HD21 ASN A 114       5.679  -3.148  -9.034  1.00  0.00           H  
ATOM   1679 HD22 ASN A 114       5.481  -1.383  -8.921  1.00  0.00           H  
ATOM   1680  C   ASN A 114       2.995  -5.750 -11.506  1.00  0.00           C  
ATOM   1681  O   ASN A 114       2.379  -5.559 -12.550  1.00  0.00           O  
ATOM   1682  N   LEU A 115       3.579  -6.881 -11.192  1.00  0.00           N  
ATOM   1683  H   LEU A 115       4.099  -6.995 -10.333  1.00  0.00           H  
ATOM   1684  CA  LEU A 115       3.603  -8.040 -12.113  1.00  0.00           C  
ATOM   1685  HA  LEU A 115       3.187  -7.789 -13.089  1.00  0.00           H  
ATOM   1686  CB  LEU A 115       5.078  -8.562 -12.333  1.00  0.00           C  
ATOM   1687  HB2 LEU A 115       5.691  -7.779 -12.779  1.00  0.00           H  
ATOM   1688  HB3 LEU A 115       5.387  -8.751 -11.305  1.00  0.00           H  
ATOM   1689  CG  LEU A 115       5.192  -9.943 -12.976  1.00  0.00           C  
ATOM   1690  HG  LEU A 115       4.558 -10.707 -12.524  1.00  0.00           H  
ATOM   1691  CD1 LEU A 115       4.926  -9.781 -14.450  1.00  0.00           C  
ATOM   1692 HD11 LEU A 115       5.073 -10.722 -14.978  1.00  0.00           H  
ATOM   1693 HD12 LEU A 115       3.891  -9.467 -14.575  1.00  0.00           H  
ATOM   1694 HD13 LEU A 115       5.503  -8.977 -14.907  1.00  0.00           H  
ATOM   1695  CD2 LEU A 115       6.683 -10.413 -12.786  1.00  0.00           C  
ATOM   1696 HD21 LEU A 115       6.801 -11.279 -13.438  1.00  0.00           H  
ATOM   1697 HD22 LEU A 115       7.332  -9.598 -13.109  1.00  0.00           H  
ATOM   1698 HD23 LEU A 115       6.850 -10.756 -11.766  1.00  0.00           H  
ATOM   1699  C   LEU A 115       2.731  -9.200 -11.644  1.00  0.00           C  
ATOM   1700  O   LEU A 115       1.821  -9.597 -12.341  1.00  0.00           O  
ATOM   1701  N   THR A 116       3.015  -9.897 -10.489  1.00  0.00           N  
ATOM   1702  H   THR A 116       3.816  -9.602  -9.948  1.00  0.00           H  
ATOM   1703  CA  THR A 116       2.294 -11.139 -10.148  1.00  0.00           C  
ATOM   1704  HA  THR A 116       2.244 -11.896 -10.930  1.00  0.00           H  
ATOM   1705  CB  THR A 116       3.008 -11.738  -8.900  1.00  0.00           C  
ATOM   1706  HB  THR A 116       3.148 -11.040  -8.075  1.00  0.00           H  
ATOM   1707  CG2 THR A 116       2.277 -12.958  -8.372  1.00  0.00           C  
ATOM   1708 HG21 THR A 116       2.755 -13.463  -7.532  1.00  0.00           H  
ATOM   1709 HG22 THR A 116       1.349 -12.540  -7.984  1.00  0.00           H  
ATOM   1710 HG23 THR A 116       1.917 -13.588  -9.186  1.00  0.00           H  
ATOM   1711  OG1 THR A 116       4.337 -12.155  -9.217  1.00  0.00           O  
ATOM   1712  HG1 THR A 116       4.791 -12.144  -8.370  1.00  0.00           H  
ATOM   1713  C   THR A 116       0.795 -10.954  -9.851  1.00  0.00           C  
ATOM   1714  O   THR A 116       0.038 -11.879 -10.109  1.00  0.00           O  
ATOM   1715  N   GLY A 117       0.364  -9.764  -9.402  1.00  0.00           N  
ATOM   1716  H   GLY A 117       1.102  -9.259  -8.933  1.00  0.00           H  
ATOM   1717  CA  GLY A 117      -0.996  -9.254  -9.286  1.00  0.00           C  
ATOM   1718  HA2 GLY A 117      -1.641  -9.913  -8.705  1.00  0.00           H  
ATOM   1719  HA3 GLY A 117      -0.968  -8.304  -8.750  1.00  0.00           H  
ATOM   1720  C   GLY A 117      -1.799  -9.057 -10.563  1.00  0.00           C  
ATOM   1721  O   GLY A 117      -2.913  -9.421 -10.561  1.00  0.00           O  
ATOM   1722  N   VAL A 118      -1.222  -8.578 -11.659  1.00  0.00           N  
ATOM   1723  H   VAL A 118      -0.239  -8.349 -11.685  1.00  0.00           H  
ATOM   1724  CA  VAL A 118      -1.789  -8.650 -13.018  1.00  0.00           C  
ATOM   1725  HA  VAL A 118      -2.769  -8.174 -13.008  1.00  0.00           H  
ATOM   1726  CB  VAL A 118      -0.971  -7.965 -14.146  1.00  0.00           C  
ATOM   1727  HB  VAL A 118      -0.058  -8.534 -14.313  1.00  0.00           H  
ATOM   1728  CG1 VAL A 118      -1.679  -7.977 -15.553  1.00  0.00           C  
ATOM   1729 HG11 VAL A 118      -1.142  -7.450 -16.343  1.00  0.00           H  
ATOM   1730 HG12 VAL A 118      -1.789  -8.986 -15.951  1.00  0.00           H  
ATOM   1731 HG13 VAL A 118      -2.744  -7.800 -15.401  1.00  0.00           H  
ATOM   1732  CG2 VAL A 118      -0.728  -6.508 -13.749  1.00  0.00           C  
ATOM   1733 HG21 VAL A 118      -0.144  -6.419 -12.833  1.00  0.00           H  
ATOM   1734 HG22 VAL A 118      -0.255  -5.931 -14.545  1.00  0.00           H  
ATOM   1735 HG23 VAL A 118      -1.675  -6.002 -13.563  1.00  0.00           H  
ATOM   1736  C   VAL A 118      -2.079 -10.102 -13.339  1.00  0.00           C  
ATOM   1737  O   VAL A 118      -3.249 -10.421 -13.652  1.00  0.00           O  
ATOM   1738  N   PHE A 119      -1.089 -11.013 -13.306  1.00  0.00           N  
ATOM   1739  H   PHE A 119      -0.163 -10.696 -13.054  1.00  0.00           H  
ATOM   1740  CA  PHE A 119      -1.214 -12.437 -13.580  1.00  0.00           C  
ATOM   1741  HA  PHE A 119      -1.503 -12.551 -14.624  1.00  0.00           H  
ATOM   1742  CB  PHE A 119       0.193 -13.150 -13.527  1.00  0.00           C  
ATOM   1743  HB2 PHE A 119       0.570 -13.042 -14.544  1.00  0.00           H  
ATOM   1744  HB3 PHE A 119       0.823 -12.754 -12.730  1.00  0.00           H  
ATOM   1745  CG  PHE A 119       0.116 -14.671 -13.182  1.00  0.00           C  
ATOM   1746  CD1 PHE A 119      -0.328 -15.563 -14.143  1.00  0.00           C  
ATOM   1747  HD1 PHE A 119      -0.647 -15.099 -15.065  1.00  0.00           H  
ATOM   1748  CE1 PHE A 119      -0.582 -16.953 -13.813  1.00  0.00           C  
ATOM   1749  HE1 PHE A 119      -0.941 -17.569 -14.625  1.00  0.00           H  
ATOM   1750  CZ  PHE A 119      -0.367 -17.394 -12.530  1.00  0.00           C  
ATOM   1751  HZ  PHE A 119      -0.368 -18.458 -12.348  1.00  0.00           H  
ATOM   1752  CE2 PHE A 119       0.220 -16.512 -11.593  1.00  0.00           C  
ATOM   1753  HE2 PHE A 119       0.482 -16.882 -10.613  1.00  0.00           H  
ATOM   1754  CD2 PHE A 119       0.451 -15.179 -11.917  1.00  0.00           C  
ATOM   1755  HD2 PHE A 119       0.882 -14.575 -11.132  1.00  0.00           H  
ATOM   1756  C   PHE A 119      -2.303 -13.156 -12.754  1.00  0.00           C  
ATOM   1757  O   PHE A 119      -3.102 -13.742 -13.393  1.00  0.00           O  
ATOM   1758  N   ARG A 120      -2.333 -13.055 -11.392  1.00  0.00           N  
ATOM   1759  H   ARG A 120      -1.555 -12.565 -10.974  1.00  0.00           H  
ATOM   1760  CA  ARG A 120      -3.372 -13.669 -10.517  1.00  0.00           C  
ATOM   1761  HA  ARG A 120      -3.471 -14.737 -10.711  1.00  0.00           H  
ATOM   1762  CB  ARG A 120      -2.957 -13.381  -9.074  1.00  0.00           C  
ATOM   1763  HB2 ARG A 120      -2.778 -12.305  -9.067  1.00  0.00           H  
ATOM   1764  HB3 ARG A 120      -3.837 -13.610  -8.473  1.00  0.00           H  
ATOM   1765  CG  ARG A 120      -1.748 -14.127  -8.510  1.00  0.00           C  
ATOM   1766  HG2 ARG A 120      -1.929 -15.201  -8.560  1.00  0.00           H  
ATOM   1767  HG3 ARG A 120      -0.973 -13.899  -9.242  1.00  0.00           H  
ATOM   1768  CD  ARG A 120      -1.383 -13.709  -7.107  1.00  0.00           C  
ATOM   1769  HD2 ARG A 120      -0.959 -12.715  -7.246  1.00  0.00           H  
ATOM   1770  HD3 ARG A 120      -2.324 -13.736  -6.559  1.00  0.00           H  
ATOM   1771  NE  ARG A 120      -0.437 -14.653  -6.481  1.00  0.00           N  
ATOM   1772  HE  ARG A 120      -0.428 -15.596  -6.841  1.00  0.00           H  
ATOM   1773  CZ  ARG A 120       0.504 -14.334  -5.569  1.00  0.00           C  
ATOM   1774  NH1 ARG A 120       0.737 -13.056  -5.193  1.00  0.00           N  
ATOM   1775 HH11 ARG A 120       0.295 -12.304  -5.702  1.00  0.00           H  
ATOM   1776 HH12 ARG A 120       1.391 -12.825  -4.459  1.00  0.00           H  
ATOM   1777  NH2 ARG A 120       1.177 -15.292  -4.947  1.00  0.00           N  
ATOM   1778 HH21 ARG A 120       0.891 -16.226  -5.200  1.00  0.00           H  
ATOM   1779 HH22 ARG A 120       1.944 -15.085  -4.323  1.00  0.00           H  
ATOM   1780  C   ARG A 120      -4.761 -13.226 -10.852  1.00  0.00           C  
ATOM   1781  O   ARG A 120      -5.702 -13.970 -10.953  1.00  0.00           O  
ATOM   1782  N   VAL A 121      -5.015 -11.901 -11.064  1.00  0.00           N  
ATOM   1783  H   VAL A 121      -4.292 -11.208 -11.195  1.00  0.00           H  
ATOM   1784  CA  VAL A 121      -6.375 -11.337 -11.406  1.00  0.00           C  
ATOM   1785  HA  VAL A 121      -7.102 -11.759 -10.711  1.00  0.00           H  
ATOM   1786  CB  VAL A 121      -6.360  -9.811 -11.104  1.00  0.00           C  
ATOM   1787  HB  VAL A 121      -5.649  -9.415 -11.831  1.00  0.00           H  
ATOM   1788  CG1 VAL A 121      -7.676  -9.168 -11.406  1.00  0.00           C  
ATOM   1789 HG11 VAL A 121      -8.419  -9.715 -10.825  1.00  0.00           H  
ATOM   1790 HG12 VAL A 121      -7.604  -8.177 -10.957  1.00  0.00           H  
ATOM   1791 HG13 VAL A 121      -7.915  -9.121 -12.468  1.00  0.00           H  
ATOM   1792  CG2 VAL A 121      -6.002  -9.482  -9.650  1.00  0.00           C  
ATOM   1793 HG21 VAL A 121      -6.751  -9.888  -8.969  1.00  0.00           H  
ATOM   1794 HG22 VAL A 121      -4.994  -9.846  -9.448  1.00  0.00           H  
ATOM   1795 HG23 VAL A 121      -5.981  -8.405  -9.481  1.00  0.00           H  
ATOM   1796  C   VAL A 121      -6.856 -11.748 -12.843  1.00  0.00           C  
ATOM   1797  O   VAL A 121      -7.944 -12.302 -12.983  1.00  0.00           O  
ATOM   1798  N   THR A 122      -6.106 -11.478 -13.910  1.00  0.00           N  
ATOM   1799  H   THR A 122      -5.290 -10.889 -13.815  1.00  0.00           H  
ATOM   1800  CA  THR A 122      -6.412 -11.997 -15.278  1.00  0.00           C  
ATOM   1801  HA  THR A 122      -7.354 -11.635 -15.690  1.00  0.00           H  
ATOM   1802  CB  THR A 122      -5.305 -11.495 -16.262  1.00  0.00           C  
ATOM   1803  HB  THR A 122      -4.341 -11.867 -15.916  1.00  0.00           H  
ATOM   1804  CG2 THR A 122      -5.597 -11.866 -17.730  1.00  0.00           C  
ATOM   1805 HG21 THR A 122      -5.371 -12.932 -17.782  1.00  0.00           H  
ATOM   1806 HG22 THR A 122      -6.652 -11.717 -17.961  1.00  0.00           H  
ATOM   1807 HG23 THR A 122      -4.822 -11.340 -18.288  1.00  0.00           H  
ATOM   1808  OG1 THR A 122      -5.078 -10.138 -16.106  1.00  0.00           O  
ATOM   1809  HG1 THR A 122      -4.574 -10.071 -15.293  1.00  0.00           H  
ATOM   1810  C   THR A 122      -6.409 -13.537 -15.371  1.00  0.00           C  
ATOM   1811  O   THR A 122      -7.226 -14.029 -16.144  1.00  0.00           O  
ATOM   1812  N   LYS A 123      -5.619 -14.263 -14.576  1.00  0.00           N  
ATOM   1813  H   LYS A 123      -4.913 -13.738 -14.078  1.00  0.00           H  
ATOM   1814  CA  LYS A 123      -5.796 -15.745 -14.352  1.00  0.00           C  
ATOM   1815  HA  LYS A 123      -5.782 -16.380 -15.239  1.00  0.00           H  
ATOM   1816  CB  LYS A 123      -4.726 -16.188 -13.359  1.00  0.00           C  
ATOM   1817  HB2 LYS A 123      -3.790 -16.003 -13.886  1.00  0.00           H  
ATOM   1818  HB3 LYS A 123      -4.761 -15.616 -12.432  1.00  0.00           H  
ATOM   1819  CG  LYS A 123      -4.864 -17.762 -13.086  1.00  0.00           C  
ATOM   1820  HG2 LYS A 123      -5.819 -17.802 -12.562  1.00  0.00           H  
ATOM   1821  HG3 LYS A 123      -4.863 -18.288 -14.042  1.00  0.00           H  
ATOM   1822  CD  LYS A 123      -3.901 -18.329 -12.059  1.00  0.00           C  
ATOM   1823  HD2 LYS A 123      -3.032 -18.566 -12.674  1.00  0.00           H  
ATOM   1824  HD3 LYS A 123      -3.645 -17.590 -11.300  1.00  0.00           H  
ATOM   1825  CE  LYS A 123      -4.387 -19.585 -11.407  1.00  0.00           C  
ATOM   1826  HE2 LYS A 123      -5.301 -19.485 -10.822  1.00  0.00           H  
ATOM   1827  HE3 LYS A 123      -4.721 -20.353 -12.106  1.00  0.00           H  
ATOM   1828  NZ  LYS A 123      -3.322 -20.105 -10.585  1.00  0.00           N1+
ATOM   1829  HZ1 LYS A 123      -3.575 -20.876  -9.985  1.00  0.00           H  
ATOM   1830  HZ2 LYS A 123      -2.629 -20.555 -11.166  1.00  0.00           H  
ATOM   1831  HZ3 LYS A 123      -2.974 -19.305 -10.078  1.00  0.00           H  
ATOM   1832  C   LYS A 123      -7.217 -16.081 -13.822  1.00  0.00           C  
ATOM   1833  O   LYS A 123      -7.854 -16.892 -14.498  1.00  0.00           O  
ATOM   1834  N   GLN A 124      -7.611 -15.482 -12.726  1.00  0.00           N  
ATOM   1835  H   GLN A 124      -6.898 -14.857 -12.377  1.00  0.00           H  
ATOM   1836  CA  GLN A 124      -8.870 -15.769 -11.980  1.00  0.00           C  
ATOM   1837  HA  GLN A 124      -8.949 -16.850 -11.868  1.00  0.00           H  
ATOM   1838  CB  GLN A 124      -8.751 -15.322 -10.514  1.00  0.00           C  
ATOM   1839  HB2 GLN A 124      -7.868 -15.671  -9.977  1.00  0.00           H  
ATOM   1840  HB3 GLN A 124      -8.829 -14.235 -10.477  1.00  0.00           H  
ATOM   1841  CG  GLN A 124      -9.905 -15.854  -9.626  1.00  0.00           C  
ATOM   1842  HG2 GLN A 124      -9.785 -15.155  -8.797  1.00  0.00           H  
ATOM   1843  HG3 GLN A 124     -10.893 -15.834 -10.086  1.00  0.00           H  
ATOM   1844  CD  GLN A 124      -9.838 -17.221  -9.072  1.00  0.00           C  
ATOM   1845  OE1 GLN A 124      -8.827 -17.843  -8.917  1.00  0.00           O  
ATOM   1846  NE2 GLN A 124     -10.918 -17.856  -8.828  1.00  0.00           N  
ATOM   1847 HE21 GLN A 124     -11.847 -17.496  -8.662  1.00  0.00           H  
ATOM   1848 HE22 GLN A 124     -10.847 -18.832  -8.576  1.00  0.00           H  
ATOM   1849  C   GLN A 124     -10.113 -15.328 -12.760  1.00  0.00           C  
ATOM   1850  O   GLN A 124     -11.101 -16.040 -12.796  1.00  0.00           O  
ATOM   1851  N   VAL A 125     -10.031 -14.175 -13.448  1.00  0.00           N  
ATOM   1852  H   VAL A 125      -9.216 -13.594 -13.319  1.00  0.00           H  
ATOM   1853  CA  VAL A 125     -10.898 -13.739 -14.514  1.00  0.00           C  
ATOM   1854  HA  VAL A 125     -11.867 -13.690 -14.019  1.00  0.00           H  
ATOM   1855  CB  VAL A 125     -10.604 -12.333 -15.102  1.00  0.00           C  
ATOM   1856  HB  VAL A 125      -9.541 -12.172 -15.276  1.00  0.00           H  
ATOM   1857  CG1 VAL A 125     -11.293 -12.015 -16.476  1.00  0.00           C  
ATOM   1858 HG11 VAL A 125     -10.675 -11.130 -16.629  1.00  0.00           H  
ATOM   1859 HG12 VAL A 125     -11.099 -12.778 -17.230  1.00  0.00           H  
ATOM   1860 HG13 VAL A 125     -12.363 -11.865 -16.326  1.00  0.00           H  
ATOM   1861  CG2 VAL A 125     -11.202 -11.382 -14.040  1.00  0.00           C  
ATOM   1862 HG21 VAL A 125     -10.678 -11.377 -13.084  1.00  0.00           H  
ATOM   1863 HG22 VAL A 125     -11.091 -10.317 -14.243  1.00  0.00           H  
ATOM   1864 HG23 VAL A 125     -12.284 -11.458 -13.942  1.00  0.00           H  
ATOM   1865  C   VAL A 125     -11.055 -14.807 -15.568  1.00  0.00           C  
ATOM   1866  O   VAL A 125     -12.214 -15.195 -15.843  1.00  0.00           O  
ATOM   1867  N   LEU A 126     -10.001 -15.242 -16.216  1.00  0.00           N  
ATOM   1868  H   LEU A 126      -9.101 -14.796 -16.116  1.00  0.00           H  
ATOM   1869  CA  LEU A 126     -10.148 -16.387 -17.175  1.00  0.00           C  
ATOM   1870  HA  LEU A 126     -10.977 -16.106 -17.825  1.00  0.00           H  
ATOM   1871  CB  LEU A 126      -8.849 -16.706 -18.084  1.00  0.00           C  
ATOM   1872  HB2 LEU A 126      -8.037 -17.034 -17.436  1.00  0.00           H  
ATOM   1873  HB3 LEU A 126      -8.962 -17.643 -18.630  1.00  0.00           H  
ATOM   1874  CG  LEU A 126      -8.322 -15.560 -19.011  1.00  0.00           C  
ATOM   1875  HG  LEU A 126      -8.248 -14.608 -18.486  1.00  0.00           H  
ATOM   1876  CD1 LEU A 126      -6.967 -15.860 -19.629  1.00  0.00           C  
ATOM   1877 HD11 LEU A 126      -6.659 -15.011 -20.241  1.00  0.00           H  
ATOM   1878 HD12 LEU A 126      -6.183 -15.934 -18.876  1.00  0.00           H  
ATOM   1879 HD13 LEU A 126      -7.109 -16.779 -20.199  1.00  0.00           H  
ATOM   1880  CD2 LEU A 126      -9.351 -15.290 -20.091  1.00  0.00           C  
ATOM   1881 HD21 LEU A 126      -8.940 -14.651 -20.871  1.00  0.00           H  
ATOM   1882 HD22 LEU A 126      -9.505 -16.274 -20.535  1.00  0.00           H  
ATOM   1883 HD23 LEU A 126     -10.216 -14.865 -19.581  1.00  0.00           H  
ATOM   1884  C   LEU A 126     -10.689 -17.684 -16.502  1.00  0.00           C  
ATOM   1885  O   LEU A 126     -11.418 -18.449 -17.107  1.00  0.00           O  
ATOM   1886  N   LYS A 127     -10.224 -18.047 -15.327  1.00  0.00           N  
ATOM   1887  H   LYS A 127      -9.446 -17.541 -14.926  1.00  0.00           H  
ATOM   1888  CA  LYS A 127     -10.583 -19.351 -14.735  1.00  0.00           C  
ATOM   1889  HA  LYS A 127     -10.580 -20.248 -15.354  1.00  0.00           H  
ATOM   1890  CB  LYS A 127      -9.462 -19.565 -13.649  1.00  0.00           C  
ATOM   1891  HB2 LYS A 127      -8.521 -19.599 -14.197  1.00  0.00           H  
ATOM   1892  HB3 LYS A 127      -9.300 -18.652 -13.075  1.00  0.00           H  
ATOM   1893  CG  LYS A 127      -9.680 -20.784 -12.718  1.00  0.00           C  
ATOM   1894  HG2 LYS A 127      -8.980 -20.656 -11.893  1.00  0.00           H  
ATOM   1895  HG3 LYS A 127     -10.725 -20.864 -12.420  1.00  0.00           H  
ATOM   1896  CD  LYS A 127      -9.247 -22.050 -13.380  1.00  0.00           C  
ATOM   1897  HD2 LYS A 127      -9.612 -22.003 -14.407  1.00  0.00           H  
ATOM   1898  HD3 LYS A 127      -8.186 -22.287 -13.461  1.00  0.00           H  
ATOM   1899  CE  LYS A 127      -9.961 -23.183 -12.586  1.00  0.00           C  
ATOM   1900  HE2 LYS A 127      -9.314 -23.348 -11.725  1.00  0.00           H  
ATOM   1901  HE3 LYS A 127     -10.988 -22.924 -12.328  1.00  0.00           H  
ATOM   1902  NZ  LYS A 127     -10.219 -24.395 -13.457  1.00  0.00           N1+
ATOM   1903  HZ1 LYS A 127     -10.670 -25.118 -12.914  1.00  0.00           H  
ATOM   1904  HZ2 LYS A 127     -10.729 -24.179 -14.302  1.00  0.00           H  
ATOM   1905  HZ3 LYS A 127      -9.371 -24.808 -13.817  1.00  0.00           H  
ATOM   1906  C   LYS A 127     -12.031 -19.357 -14.205  1.00  0.00           C  
ATOM   1907  O   LYS A 127     -12.681 -20.419 -14.280  1.00  0.00           O  
ATOM   1908  N   ALA A 128     -12.589 -18.265 -13.626  1.00  0.00           N  
ATOM   1909  H   ALA A 128     -12.163 -17.351 -13.684  1.00  0.00           H  
ATOM   1910  CA  ALA A 128     -13.919 -18.285 -12.980  1.00  0.00           C  
ATOM   1911  HA  ALA A 128     -14.582 -19.049 -13.388  1.00  0.00           H  
ATOM   1912  CB  ALA A 128     -13.654 -18.644 -11.542  1.00  0.00           C  
ATOM   1913  HB1 ALA A 128     -14.503 -18.428 -10.892  1.00  0.00           H  
ATOM   1914  HB2 ALA A 128     -13.433 -19.706 -11.430  1.00  0.00           H  
ATOM   1915  HB3 ALA A 128     -12.789 -18.127 -11.125  1.00  0.00           H  
ATOM   1916  C   ALA A 128     -14.791 -17.024 -13.078  1.00  0.00           C  
ATOM   1917  O   ALA A 128     -15.914 -16.943 -12.601  1.00  0.00           O  
ATOM   1918  N   GLY A 129     -14.263 -15.958 -13.725  1.00  0.00           N  
ATOM   1919  H   GLY A 129     -13.393 -16.142 -14.205  1.00  0.00           H  
ATOM   1920  CA  GLY A 129     -14.920 -14.718 -14.036  1.00  0.00           C  
ATOM   1921  HA2 GLY A 129     -15.629 -14.469 -13.247  1.00  0.00           H  
ATOM   1922  HA3 GLY A 129     -14.180 -13.934 -14.202  1.00  0.00           H  
ATOM   1923  C   GLY A 129     -15.705 -14.703 -15.425  1.00  0.00           C  
ATOM   1924  O   GLY A 129     -15.925 -13.614 -16.028  1.00  0.00           O  
ATOM   1925  N   GLY A 130     -15.964 -15.890 -15.950  1.00  0.00           N  
ATOM   1926  H   GLY A 130     -15.466 -16.720 -15.661  1.00  0.00           H  
ATOM   1927  CA  GLY A 130     -16.888 -16.163 -17.063  1.00  0.00           C  
ATOM   1928  HA2 GLY A 130     -17.095 -17.232 -17.099  1.00  0.00           H  
ATOM   1929  HA3 GLY A 130     -17.843 -15.753 -16.736  1.00  0.00           H  
ATOM   1930  C   GLY A 130     -16.457 -15.743 -18.463  1.00  0.00           C  
ATOM   1931  O   GLY A 130     -17.168 -16.148 -19.324  1.00  0.00           O  
ATOM   1932  N   MET A 131     -15.345 -15.114 -18.665  1.00  0.00           N  
ATOM   1933  H   MET A 131     -14.826 -14.818 -17.851  1.00  0.00           H  
ATOM   1934  CA  MET A 131     -14.815 -14.519 -19.965  1.00  0.00           C  
ATOM   1935  HA  MET A 131     -15.643 -13.989 -20.439  1.00  0.00           H  
ATOM   1936  CB  MET A 131     -13.695 -13.525 -19.607  1.00  0.00           C  
ATOM   1937  HB2 MET A 131     -14.020 -12.754 -18.907  1.00  0.00           H  
ATOM   1938  HB3 MET A 131     -12.854 -14.012 -19.116  1.00  0.00           H  
ATOM   1939  CG  MET A 131     -13.075 -12.944 -20.910  1.00  0.00           C  
ATOM   1940  HG2 MET A 131     -12.803 -13.762 -21.578  1.00  0.00           H  
ATOM   1941  HG3 MET A 131     -13.852 -12.336 -21.373  1.00  0.00           H  
ATOM   1942  SD  MET A 131     -11.580 -11.976 -20.727  1.00  0.00           S  
ATOM   1943  CE  MET A 131     -12.219 -10.577 -19.799  1.00  0.00           C  
ATOM   1944  HE1 MET A 131     -12.936 -10.000 -20.385  1.00  0.00           H  
ATOM   1945  HE2 MET A 131     -12.738 -10.962 -18.922  1.00  0.00           H  
ATOM   1946  HE3 MET A 131     -11.448  -9.855 -19.535  1.00  0.00           H  
ATOM   1947  C   MET A 131     -14.430 -15.707 -20.823  1.00  0.00           C  
ATOM   1948  O   MET A 131     -14.609 -15.668 -22.029  1.00  0.00           O  
ATOM   1949  N   LEU A 132     -13.637 -16.681 -20.304  1.00  0.00           N  
ATOM   1950  H   LEU A 132     -13.694 -16.728 -19.297  1.00  0.00           H  
ATOM   1951  CA  LEU A 132     -13.194 -17.817 -21.041  1.00  0.00           C  
ATOM   1952  HA  LEU A 132     -13.062 -17.500 -22.076  1.00  0.00           H  
ATOM   1953  CB  LEU A 132     -11.838 -18.388 -20.442  1.00  0.00           C  
ATOM   1954  HB2 LEU A 132     -11.204 -17.622 -19.996  1.00  0.00           H  
ATOM   1955  HB3 LEU A 132     -12.102 -19.053 -19.619  1.00  0.00           H  
ATOM   1956  CG  LEU A 132     -11.084 -19.291 -21.535  1.00  0.00           C  
ATOM   1957  HG  LEU A 132     -11.710 -19.915 -22.173  1.00  0.00           H  
ATOM   1958  CD1 LEU A 132     -10.395 -18.415 -22.548  1.00  0.00           C  
ATOM   1959 HD11 LEU A 132      -9.787 -19.137 -23.093  1.00  0.00           H  
ATOM   1960 HD12 LEU A 132     -11.098 -18.093 -23.317  1.00  0.00           H  
ATOM   1961 HD13 LEU A 132      -9.754 -17.601 -22.208  1.00  0.00           H  
ATOM   1962  CD2 LEU A 132     -10.056 -20.068 -20.801  1.00  0.00           C  
ATOM   1963 HD21 LEU A 132      -9.395 -20.615 -21.472  1.00  0.00           H  
ATOM   1964 HD22 LEU A 132      -9.486 -19.302 -20.275  1.00  0.00           H  
ATOM   1965 HD23 LEU A 132     -10.498 -20.773 -20.097  1.00  0.00           H  
ATOM   1966  C   LEU A 132     -14.220 -18.926 -21.265  1.00  0.00           C  
ATOM   1967  O   LEU A 132     -14.317 -19.606 -22.282  1.00  0.00           O  
ATOM   1968  N   GLU A 133     -15.121 -19.015 -20.250  1.00  0.00           N  
ATOM   1969  H   GLU A 133     -15.023 -18.344 -19.501  1.00  0.00           H  
ATOM   1970  CA  GLU A 133     -16.352 -19.830 -20.281  1.00  0.00           C  
ATOM   1971  HA  GLU A 133     -16.111 -20.830 -20.640  1.00  0.00           H  
ATOM   1972  CB  GLU A 133     -16.963 -19.999 -18.871  1.00  0.00           C  
ATOM   1973  HB2 GLU A 133     -16.030 -19.991 -18.309  1.00  0.00           H  
ATOM   1974  HB3 GLU A 133     -17.514 -19.078 -18.681  1.00  0.00           H  
ATOM   1975  CG  GLU A 133     -17.849 -21.238 -18.851  1.00  0.00           C  
ATOM   1976  HG2 GLU A 133     -18.173 -21.150 -17.814  1.00  0.00           H  
ATOM   1977  HG3 GLU A 133     -18.655 -21.005 -19.547  1.00  0.00           H  
ATOM   1978  CD  GLU A 133     -17.068 -22.491 -18.940  1.00  0.00           C  
ATOM   1979  OE1 GLU A 133     -17.879 -23.478 -19.013  1.00  0.00           O  
ATOM   1980  OE2 GLU A 133     -15.838 -22.525 -18.723  1.00  0.00           O  
ATOM   1981  C   GLU A 133     -17.331 -19.265 -21.292  1.00  0.00           C  
ATOM   1982  O   GLU A 133     -17.965 -20.030 -21.910  1.00  0.00           O  
ATOM   1983  N   ARG A 134     -17.473 -17.921 -21.477  1.00  0.00           N  
ATOM   1984  H   ARG A 134     -17.111 -17.300 -20.767  1.00  0.00           H  
ATOM   1985  CA  ARG A 134     -18.258 -17.311 -22.541  1.00  0.00           C  
ATOM   1986  HA  ARG A 134     -19.186 -17.858 -22.713  1.00  0.00           H  
ATOM   1987  CB  ARG A 134     -18.709 -15.898 -22.220  1.00  0.00           C  
ATOM   1988  HB2 ARG A 134     -19.221 -15.927 -21.258  1.00  0.00           H  
ATOM   1989  HB3 ARG A 134     -17.862 -15.239 -22.025  1.00  0.00           H  
ATOM   1990  CG  ARG A 134     -19.477 -15.327 -23.339  1.00  0.00           C  
ATOM   1991  HG2 ARG A 134     -18.806 -15.180 -24.186  1.00  0.00           H  
ATOM   1992  HG3 ARG A 134     -20.338 -15.951 -23.575  1.00  0.00           H  
ATOM   1993  CD  ARG A 134     -19.798 -13.832 -23.034  1.00  0.00           C  
ATOM   1994  HD2 ARG A 134     -20.460 -13.407 -23.789  1.00  0.00           H  
ATOM   1995  HD3 ARG A 134     -20.450 -13.912 -22.163  1.00  0.00           H  
ATOM   1996  NE  ARG A 134     -18.653 -12.986 -22.724  1.00  0.00           N  
ATOM   1997  HE  ARG A 134     -18.024 -13.098 -23.506  1.00  0.00           H  
ATOM   1998  CZ  ARG A 134     -18.371 -12.347 -21.624  1.00  0.00           C  
ATOM   1999  NH1 ARG A 134     -17.172 -12.042 -21.400  1.00  0.00           N  
ATOM   2000 HH11 ARG A 134     -16.539 -12.017 -22.188  1.00  0.00           H  
ATOM   2001 HH12 ARG A 134     -16.854 -11.605 -20.546  1.00  0.00           H  
ATOM   2002  NH2 ARG A 134     -19.309 -12.039 -20.799  1.00  0.00           N  
ATOM   2003 HH21 ARG A 134     -20.283 -12.155 -21.039  1.00  0.00           H  
ATOM   2004 HH22 ARG A 134     -19.172 -11.628 -19.886  1.00  0.00           H  
ATOM   2005  C   ARG A 134     -17.444 -17.564 -23.836  1.00  0.00           C  
ATOM   2006  O   ARG A 134     -18.021 -17.966 -24.817  1.00  0.00           O  
ATOM   2007  N   GLY A 135     -16.142 -17.310 -23.778  1.00  0.00           N  
ATOM   2008  H   GLY A 135     -15.772 -16.890 -22.936  1.00  0.00           H  
ATOM   2009  CA  GLY A 135     -15.237 -17.553 -24.873  1.00  0.00           C  
ATOM   2010  HA2 GLY A 135     -14.302 -18.041 -24.599  1.00  0.00           H  
ATOM   2011  HA3 GLY A 135     -15.633 -18.203 -25.654  1.00  0.00           H  
ATOM   2012  C   GLY A 135     -14.794 -16.290 -25.501  1.00  0.00           C  
ATOM   2013  O   GLY A 135     -13.990 -16.359 -26.468  1.00  0.00           O  
ATOM   2014  N   THR A 136     -15.270 -15.170 -24.986  1.00  0.00           N  
ATOM   2015  H   THR A 136     -15.645 -15.210 -24.049  1.00  0.00           H  
ATOM   2016  CA  THR A 136     -15.102 -13.836 -25.524  1.00  0.00           C  
ATOM   2017  HA  THR A 136     -14.270 -13.887 -26.226  1.00  0.00           H  
ATOM   2018  CB  THR A 136     -16.344 -13.427 -26.315  1.00  0.00           C  
ATOM   2019  HB  THR A 136     -16.201 -12.449 -26.775  1.00  0.00           H  
ATOM   2020  CG2 THR A 136     -16.788 -14.474 -27.370  1.00  0.00           C  
ATOM   2021 HG21 THR A 136     -15.974 -14.752 -28.040  1.00  0.00           H  
ATOM   2022 HG22 THR A 136     -17.293 -15.360 -26.985  1.00  0.00           H  
ATOM   2023 HG23 THR A 136     -17.550 -14.021 -28.005  1.00  0.00           H  
ATOM   2024  OG1 THR A 136     -17.489 -13.311 -25.446  1.00  0.00           O  
ATOM   2025  HG1 THR A 136     -18.190 -13.022 -26.035  1.00  0.00           H  
ATOM   2026  C   THR A 136     -14.787 -12.768 -24.477  1.00  0.00           C  
ATOM   2027  O   THR A 136     -15.358 -12.944 -23.362  1.00  0.00           O  
ATOM   2028  N   GLY A 137     -13.962 -11.719 -24.862  1.00  0.00           N  
ATOM   2029  H   GLY A 137     -13.745 -11.728 -25.849  1.00  0.00           H  
ATOM   2030  CA  GLY A 137     -13.579 -10.642 -23.895  1.00  0.00           C  
ATOM   2031  HA2 GLY A 137     -14.457 -10.066 -23.603  1.00  0.00           H  
ATOM   2032  HA3 GLY A 137     -13.156 -11.140 -23.023  1.00  0.00           H  
ATOM   2033  C   GLY A 137     -12.435  -9.761 -24.430  1.00  0.00           C  
ATOM   2034  O   GLY A 137     -11.726  -9.988 -25.401  1.00  0.00           O  
ATOM   2035  N   ARG A 138     -12.070  -8.679 -23.698  1.00  0.00           N  
ATOM   2036  H   ARG A 138     -12.563  -8.603 -22.820  1.00  0.00           H  
ATOM   2037  CA  ARG A 138     -10.913  -7.838 -23.906  1.00  0.00           C  
ATOM   2038  HA  ARG A 138     -10.324  -8.410 -24.623  1.00  0.00           H  
ATOM   2039  CB  ARG A 138     -11.275  -6.443 -24.531  1.00  0.00           C  
ATOM   2040  HB2 ARG A 138     -11.944  -5.952 -23.825  1.00  0.00           H  
ATOM   2041  HB3 ARG A 138     -10.339  -5.903 -24.677  1.00  0.00           H  
ATOM   2042  CG  ARG A 138     -12.108  -6.482 -25.881  1.00  0.00           C  
ATOM   2043  HG2 ARG A 138     -12.805  -7.319 -25.932  1.00  0.00           H  
ATOM   2044  HG3 ARG A 138     -12.611  -5.528 -26.035  1.00  0.00           H  
ATOM   2045  CD  ARG A 138     -11.025  -6.804 -26.888  1.00  0.00           C  
ATOM   2046  HD2 ARG A 138     -10.220  -6.078 -27.003  1.00  0.00           H  
ATOM   2047  HD3 ARG A 138     -10.516  -7.719 -26.583  1.00  0.00           H  
ATOM   2048  NE  ARG A 138     -11.668  -7.000 -28.193  1.00  0.00           N  
ATOM   2049  HE  ARG A 138     -11.717  -6.199 -28.805  1.00  0.00           H  
ATOM   2050  CZ  ARG A 138     -12.383  -8.004 -28.686  1.00  0.00           C  
ATOM   2051  NH1 ARG A 138     -12.389  -9.181 -28.093  1.00  0.00           N  
ATOM   2052 HH11 ARG A 138     -11.845  -9.346 -27.258  1.00  0.00           H  
ATOM   2053 HH12 ARG A 138     -13.132  -9.829 -28.309  1.00  0.00           H  
ATOM   2054  NH2 ARG A 138     -13.098  -7.738 -29.717  1.00  0.00           N  
ATOM   2055 HH21 ARG A 138     -13.168  -6.783 -30.038  1.00  0.00           H  
ATOM   2056 HH22 ARG A 138     -13.520  -8.458 -30.285  1.00  0.00           H  
ATOM   2057  C   ARG A 138     -10.101  -7.611 -22.626  1.00  0.00           C  
ATOM   2058  O   ARG A 138     -10.771  -7.270 -21.654  1.00  0.00           O  
ATOM   2059  N   ILE A 139      -8.804  -7.639 -22.714  1.00  0.00           N  
ATOM   2060  H   ILE A 139      -8.425  -7.861 -23.623  1.00  0.00           H  
ATOM   2061  CA  ILE A 139      -7.900  -7.442 -21.533  1.00  0.00           C  
ATOM   2062  HA  ILE A 139      -8.499  -6.855 -20.838  1.00  0.00           H  
ATOM   2063  CB  ILE A 139      -7.423  -8.836 -20.922  1.00  0.00           C  
ATOM   2064  HB  ILE A 139      -6.843  -9.150 -21.790  1.00  0.00           H  
ATOM   2065  CG2 ILE A 139      -6.408  -8.742 -19.850  1.00  0.00           C  
ATOM   2066 HG21 ILE A 139      -6.036  -9.742 -19.618  1.00  0.00           H  
ATOM   2067 HG22 ILE A 139      -5.588  -8.045 -20.024  1.00  0.00           H  
ATOM   2068 HG23 ILE A 139      -7.092  -8.410 -19.070  1.00  0.00           H  
ATOM   2069  CG1 ILE A 139      -8.463  -9.949 -20.631  1.00  0.00           C  
ATOM   2070 HG12 ILE A 139      -9.020  -9.856 -19.698  1.00  0.00           H  
ATOM   2071 HG13 ILE A 139      -9.255  -9.863 -21.374  1.00  0.00           H  
ATOM   2072  CD1 ILE A 139      -7.905 -11.388 -20.799  1.00  0.00           C  
ATOM   2073 HD11 ILE A 139      -8.808 -11.995 -20.851  1.00  0.00           H  
ATOM   2074 HD12 ILE A 139      -7.523 -11.452 -21.818  1.00  0.00           H  
ATOM   2075 HD13 ILE A 139      -7.228 -11.682 -19.996  1.00  0.00           H  
ATOM   2076  C   ILE A 139      -6.778  -6.450 -21.773  1.00  0.00           C  
ATOM   2077  O   ILE A 139      -6.010  -6.540 -22.727  1.00  0.00           O  
ATOM   2078  N   VAL A 140      -6.701  -5.388 -20.901  1.00  0.00           N  
ATOM   2079  H   VAL A 140      -7.365  -5.381 -20.139  1.00  0.00           H  
ATOM   2080  CA  VAL A 140      -5.813  -4.278 -20.989  1.00  0.00           C  
ATOM   2081  HA  VAL A 140      -5.104  -4.556 -21.769  1.00  0.00           H  
ATOM   2082  CB  VAL A 140      -6.472  -2.938 -21.500  1.00  0.00           C  
ATOM   2083  HB  VAL A 140      -6.912  -2.345 -20.697  1.00  0.00           H  
ATOM   2084  CG1 VAL A 140      -5.349  -2.074 -22.172  1.00  0.00           C  
ATOM   2085 HG11 VAL A 140      -4.977  -2.644 -23.024  1.00  0.00           H  
ATOM   2086 HG12 VAL A 140      -5.737  -1.122 -22.535  1.00  0.00           H  
ATOM   2087 HG13 VAL A 140      -4.585  -1.828 -21.435  1.00  0.00           H  
ATOM   2088  CG2 VAL A 140      -7.548  -3.107 -22.478  1.00  0.00           C  
ATOM   2089 HG21 VAL A 140      -8.412  -3.464 -21.918  1.00  0.00           H  
ATOM   2090 HG22 VAL A 140      -7.717  -2.222 -23.092  1.00  0.00           H  
ATOM   2091 HG23 VAL A 140      -7.220  -3.835 -23.220  1.00  0.00           H  
ATOM   2092  C   VAL A 140      -5.050  -4.065 -19.690  1.00  0.00           C  
ATOM   2093  O   VAL A 140      -5.601  -3.558 -18.656  1.00  0.00           O  
ATOM   2094  N   ASN A 141      -3.753  -4.263 -19.743  1.00  0.00           N  
ATOM   2095  H   ASN A 141      -3.374  -4.502 -20.648  1.00  0.00           H  
ATOM   2096  CA  ASN A 141      -2.886  -4.038 -18.604  1.00  0.00           C  
ATOM   2097  HA  ASN A 141      -3.399  -4.242 -17.664  1.00  0.00           H  
ATOM   2098  CB  ASN A 141      -1.772  -5.069 -18.685  1.00  0.00           C  
ATOM   2099  HB2 ASN A 141      -1.137  -4.848 -19.542  1.00  0.00           H  
ATOM   2100  HB3 ASN A 141      -1.117  -4.993 -17.816  1.00  0.00           H  
ATOM   2101  CG  ASN A 141      -2.417  -6.478 -18.832  1.00  0.00           C  
ATOM   2102  OD1 ASN A 141      -3.272  -6.787 -18.020  1.00  0.00           O  
ATOM   2103  ND2 ASN A 141      -2.148  -7.299 -19.816  1.00  0.00           N  
ATOM   2104 HD21 ASN A 141      -2.623  -8.185 -19.710  1.00  0.00           H  
ATOM   2105 HD22 ASN A 141      -1.446  -7.128 -20.522  1.00  0.00           H  
ATOM   2106  C   ASN A 141      -2.347  -2.589 -18.705  1.00  0.00           C  
ATOM   2107  O   ASN A 141      -1.795  -2.259 -19.778  1.00  0.00           O  
ATOM   2108  N   ILE A 142      -2.320  -1.781 -17.651  1.00  0.00           N  
ATOM   2109  H   ILE A 142      -2.827  -1.986 -16.802  1.00  0.00           H  
ATOM   2110  CA  ILE A 142      -1.829  -0.403 -17.779  1.00  0.00           C  
ATOM   2111  HA  ILE A 142      -1.828   0.005 -18.790  1.00  0.00           H  
ATOM   2112  CB  ILE A 142      -2.574   0.570 -16.827  1.00  0.00           C  
ATOM   2113  HB  ILE A 142      -2.421   0.133 -15.840  1.00  0.00           H  
ATOM   2114  CG2 ILE A 142      -1.888   1.981 -16.878  1.00  0.00           C  
ATOM   2115 HG21 ILE A 142      -0.820   1.967 -16.664  1.00  0.00           H  
ATOM   2116 HG22 ILE A 142      -1.901   2.272 -17.929  1.00  0.00           H  
ATOM   2117 HG23 ILE A 142      -2.481   2.697 -16.306  1.00  0.00           H  
ATOM   2118  CG1 ILE A 142      -4.093   0.658 -16.993  1.00  0.00           C  
ATOM   2119 HG12 ILE A 142      -4.447  -0.350 -16.779  1.00  0.00           H  
ATOM   2120 HG13 ILE A 142      -4.454   1.432 -16.315  1.00  0.00           H  
ATOM   2121  CD1 ILE A 142      -4.613   0.964 -18.403  1.00  0.00           C  
ATOM   2122 HD11 ILE A 142      -4.165   0.248 -19.094  1.00  0.00           H  
ATOM   2123 HD12 ILE A 142      -5.702   0.927 -18.381  1.00  0.00           H  
ATOM   2124 HD13 ILE A 142      -4.298   1.947 -18.753  1.00  0.00           H  
ATOM   2125  C   ILE A 142      -0.355  -0.466 -17.403  1.00  0.00           C  
ATOM   2126  O   ILE A 142       0.108  -0.622 -16.250  1.00  0.00           O  
ATOM   2127  N   ALA A 143       0.572  -0.574 -18.377  1.00  0.00           N  
ATOM   2128  H   ALA A 143       0.352  -0.403 -19.348  1.00  0.00           H  
ATOM   2129  CA  ALA A 143       2.022  -0.833 -18.202  1.00  0.00           C  
ATOM   2130  HA  ALA A 143       2.220  -1.634 -17.490  1.00  0.00           H  
ATOM   2131  CB  ALA A 143       2.629  -1.509 -19.468  1.00  0.00           C  
ATOM   2132  HB1 ALA A 143       1.996  -2.379 -19.643  1.00  0.00           H  
ATOM   2133  HB2 ALA A 143       2.647  -0.841 -20.329  1.00  0.00           H  
ATOM   2134  HB3 ALA A 143       3.592  -1.920 -19.166  1.00  0.00           H  
ATOM   2135  C   ALA A 143       2.851   0.458 -17.803  1.00  0.00           C  
ATOM   2136  O   ALA A 143       2.543   1.150 -16.843  1.00  0.00           O  
ATOM   2137  N   SER A 144       4.105   0.683 -18.308  1.00  0.00           N  
ATOM   2138  H   SER A 144       4.397   0.060 -19.047  1.00  0.00           H  
ATOM   2139  CA  SER A 144       4.946   1.851 -17.985  1.00  0.00           C  
ATOM   2140  HA  SER A 144       4.380   2.758 -17.770  1.00  0.00           H  
ATOM   2141  CB  SER A 144       5.843   1.566 -16.736  1.00  0.00           C  
ATOM   2142  HB2 SER A 144       5.204   1.195 -15.935  1.00  0.00           H  
ATOM   2143  HB3 SER A 144       6.576   0.786 -16.945  1.00  0.00           H  
ATOM   2144  OG  SER A 144       6.613   2.683 -16.319  1.00  0.00           O  
ATOM   2145  HG  SER A 144       6.228   2.995 -15.498  1.00  0.00           H  
ATOM   2146  C   SER A 144       5.932   2.095 -19.206  1.00  0.00           C  
ATOM   2147  O   SER A 144       6.059   1.161 -20.053  1.00  0.00           O  
ATOM   2148  N   THR A 145       6.661   3.232 -19.217  1.00  0.00           N  
ATOM   2149  H   THR A 145       6.623   3.886 -18.448  1.00  0.00           H  
ATOM   2150  CA  THR A 145       7.867   3.411 -19.970  1.00  0.00           C  
ATOM   2151  HA  THR A 145       7.724   3.407 -21.051  1.00  0.00           H  
ATOM   2152  CB  THR A 145       8.482   4.848 -19.718  1.00  0.00           C  
ATOM   2153  HB  THR A 145       9.471   4.807 -20.177  1.00  0.00           H  
ATOM   2154  CG2 THR A 145       7.826   5.935 -20.521  1.00  0.00           C  
ATOM   2155 HG21 THR A 145       6.767   5.733 -20.687  1.00  0.00           H  
ATOM   2156 HG22 THR A 145       7.959   6.887 -20.008  1.00  0.00           H  
ATOM   2157 HG23 THR A 145       8.333   6.094 -21.472  1.00  0.00           H  
ATOM   2158  OG1 THR A 145       8.530   5.128 -18.423  1.00  0.00           O  
ATOM   2159  HG1 THR A 145       9.161   5.848 -18.352  1.00  0.00           H  
ATOM   2160  C   THR A 145       8.932   2.372 -19.519  1.00  0.00           C  
ATOM   2161  O   THR A 145       9.597   1.744 -20.343  1.00  0.00           O  
ATOM   2162  N   GLY A 146       8.959   2.095 -18.265  1.00  0.00           N  
ATOM   2163  H   GLY A 146       8.176   2.505 -17.774  1.00  0.00           H  
ATOM   2164  CA  GLY A 146       9.609   0.937 -17.532  1.00  0.00           C  
ATOM   2165  HA2 GLY A 146      10.694   1.024 -17.573  1.00  0.00           H  
ATOM   2166  HA3 GLY A 146       9.245   1.026 -16.507  1.00  0.00           H  
ATOM   2167  C   GLY A 146       9.179  -0.479 -17.995  1.00  0.00           C  
ATOM   2168  O   GLY A 146       9.723  -1.503 -17.524  1.00  0.00           O  
ATOM   2169  N   GLY A 147       8.316  -0.568 -19.046  1.00  0.00           N  
ATOM   2170  H   GLY A 147       7.920   0.282 -19.422  1.00  0.00           H  
ATOM   2171  CA  GLY A 147       8.094  -1.859 -19.709  1.00  0.00           C  
ATOM   2172  HA2 GLY A 147       8.153  -2.688 -19.004  1.00  0.00           H  
ATOM   2173  HA3 GLY A 147       7.108  -1.706 -20.146  1.00  0.00           H  
ATOM   2174  C   GLY A 147       9.027  -2.037 -20.899  1.00  0.00           C  
ATOM   2175  O   GLY A 147       9.064  -3.165 -21.413  1.00  0.00           O  
ATOM   2176  N   LYS A 148       9.745  -0.964 -21.375  1.00  0.00           N  
ATOM   2177  H   LYS A 148       9.744  -0.163 -20.761  1.00  0.00           H  
ATOM   2178  CA  LYS A 148      10.541  -1.004 -22.620  1.00  0.00           C  
ATOM   2179  HA  LYS A 148      10.796  -2.050 -22.786  1.00  0.00           H  
ATOM   2180  CB  LYS A 148       9.668  -0.406 -23.773  1.00  0.00           C  
ATOM   2181  HB2 LYS A 148       9.068   0.381 -23.316  1.00  0.00           H  
ATOM   2182  HB3 LYS A 148      10.288  -0.055 -24.598  1.00  0.00           H  
ATOM   2183  CG  LYS A 148       8.814  -1.488 -24.471  1.00  0.00           C  
ATOM   2184  HG2 LYS A 148       9.454  -2.296 -24.828  1.00  0.00           H  
ATOM   2185  HG3 LYS A 148       8.030  -1.776 -23.771  1.00  0.00           H  
ATOM   2186  CD  LYS A 148       8.007  -1.100 -25.740  1.00  0.00           C  
ATOM   2187  HD2 LYS A 148       8.650  -0.609 -26.469  1.00  0.00           H  
ATOM   2188  HD3 LYS A 148       7.678  -2.001 -26.259  1.00  0.00           H  
ATOM   2189  CE  LYS A 148       6.804  -0.180 -25.402  1.00  0.00           C  
ATOM   2190  HE2 LYS A 148       6.108  -0.718 -24.758  1.00  0.00           H  
ATOM   2191  HE3 LYS A 148       7.056   0.728 -24.854  1.00  0.00           H  
ATOM   2192  NZ  LYS A 148       6.160   0.264 -26.681  1.00  0.00           N1+
ATOM   2193  HZ1 LYS A 148       5.869   1.230 -26.648  1.00  0.00           H  
ATOM   2194  HZ2 LYS A 148       6.806   0.264 -27.458  1.00  0.00           H  
ATOM   2195  HZ3 LYS A 148       5.398  -0.321 -26.991  1.00  0.00           H  
ATOM   2196  C   LYS A 148      11.885  -0.245 -22.425  1.00  0.00           C  
ATOM   2197  O   LYS A 148      12.936  -0.741 -22.769  1.00  0.00           O  
ATOM   2198  N   GLN A 149      11.758   0.945 -21.889  1.00  0.00           N  
ATOM   2199  H   GLN A 149      10.792   1.208 -21.755  1.00  0.00           H  
ATOM   2200  CA  GLN A 149      12.836   1.587 -21.180  1.00  0.00           C  
ATOM   2201  HA  GLN A 149      13.772   1.585 -21.738  1.00  0.00           H  
ATOM   2202  CB  GLN A 149      12.650   3.114 -20.980  1.00  0.00           C  
ATOM   2203  HB2 GLN A 149      11.678   3.329 -20.533  1.00  0.00           H  
ATOM   2204  HB3 GLN A 149      13.474   3.478 -20.367  1.00  0.00           H  
ATOM   2205  CG  GLN A 149      12.534   4.027 -22.306  1.00  0.00           C  
ATOM   2206  HG2 GLN A 149      13.505   4.245 -22.750  1.00  0.00           H  
ATOM   2207  HG3 GLN A 149      11.993   3.544 -23.120  1.00  0.00           H  
ATOM   2208  CD  GLN A 149      11.796   5.347 -22.055  1.00  0.00           C  
ATOM   2209  OE1 GLN A 149      10.724   5.618 -22.600  1.00  0.00           O  
ATOM   2210  NE2 GLN A 149      12.188   6.029 -20.978  1.00  0.00           N  
ATOM   2211 HE21 GLN A 149      13.085   5.784 -20.586  1.00  0.00           H  
ATOM   2212 HE22 GLN A 149      11.658   6.861 -20.758  1.00  0.00           H  
ATOM   2213  C   GLN A 149      13.142   0.856 -19.828  1.00  0.00           C  
ATOM   2214  O   GLN A 149      12.291   0.292 -19.228  1.00  0.00           O  
ATOM   2215  N   GLY A 150      14.406   0.887 -19.379  1.00  0.00           N  
ATOM   2216  H   GLY A 150      15.134   1.216 -19.996  1.00  0.00           H  
ATOM   2217  CA  GLY A 150      14.701   0.834 -17.942  1.00  0.00           C  
ATOM   2218  HA2 GLY A 150      14.004   0.232 -17.360  1.00  0.00           H  
ATOM   2219  HA3 GLY A 150      15.661   0.329 -17.835  1.00  0.00           H  
ATOM   2220  C   GLY A 150      14.644   2.256 -17.331  1.00  0.00           C  
ATOM   2221  O   GLY A 150      15.389   3.148 -17.698  1.00  0.00           O  
ATOM   2222  N   VAL A 151      13.804   2.477 -16.341  1.00  0.00           N  
ATOM   2223  H   VAL A 151      13.376   1.654 -15.943  1.00  0.00           H  
ATOM   2224  CA  VAL A 151      13.854   3.753 -15.547  1.00  0.00           C  
ATOM   2225  HA  VAL A 151      13.961   4.660 -16.142  1.00  0.00           H  
ATOM   2226  CB  VAL A 151      12.527   3.832 -14.727  1.00  0.00           C  
ATOM   2227  HB  VAL A 151      12.403   2.941 -14.111  1.00  0.00           H  
ATOM   2228  CG1 VAL A 151      12.493   5.039 -13.820  1.00  0.00           C  
ATOM   2229 HG11 VAL A 151      11.597   4.984 -13.201  1.00  0.00           H  
ATOM   2230 HG12 VAL A 151      13.345   4.962 -13.145  1.00  0.00           H  
ATOM   2231 HG13 VAL A 151      12.554   5.966 -14.389  1.00  0.00           H  
ATOM   2232  CG2 VAL A 151      11.339   3.896 -15.741  1.00  0.00           C  
ATOM   2233 HG21 VAL A 151      10.366   3.767 -15.269  1.00  0.00           H  
ATOM   2234 HG22 VAL A 151      11.431   4.919 -16.110  1.00  0.00           H  
ATOM   2235 HG23 VAL A 151      11.502   3.161 -16.529  1.00  0.00           H  
ATOM   2236  C   VAL A 151      15.076   3.619 -14.606  1.00  0.00           C  
ATOM   2237  O   VAL A 151      15.004   2.629 -13.847  1.00  0.00           O  
ATOM   2238  N   VAL A 152      16.093   4.482 -14.721  1.00  0.00           N  
ATOM   2239  H   VAL A 152      15.967   5.232 -15.386  1.00  0.00           H  
ATOM   2240  CA  VAL A 152      17.390   4.350 -13.965  1.00  0.00           C  
ATOM   2241  HA  VAL A 152      17.654   3.312 -14.170  1.00  0.00           H  
ATOM   2242  CB  VAL A 152      18.558   5.207 -14.676  1.00  0.00           C  
ATOM   2243  HB  VAL A 152      18.572   5.041 -15.753  1.00  0.00           H  
ATOM   2244  CG1 VAL A 152      18.248   6.655 -14.530  1.00  0.00           C  
ATOM   2245 HG11 VAL A 152      19.082   7.276 -14.860  1.00  0.00           H  
ATOM   2246 HG12 VAL A 152      17.390   6.873 -15.166  1.00  0.00           H  
ATOM   2247 HG13 VAL A 152      17.979   6.917 -13.506  1.00  0.00           H  
ATOM   2248  CG2 VAL A 152      19.981   4.868 -14.151  1.00  0.00           C  
ATOM   2249 HG21 VAL A 152      20.009   3.781 -14.088  1.00  0.00           H  
ATOM   2250 HG22 VAL A 152      20.759   5.293 -14.785  1.00  0.00           H  
ATOM   2251 HG23 VAL A 152      20.008   5.354 -13.175  1.00  0.00           H  
ATOM   2252  C   VAL A 152      17.193   4.781 -12.468  1.00  0.00           C  
ATOM   2253  O   VAL A 152      16.309   5.515 -12.125  1.00  0.00           O  
ATOM   2254  N   HIE A 153      17.727   3.964 -11.638  1.00  0.00           N  
ATOM   2255  H   HIE A 153      18.416   3.299 -11.962  1.00  0.00           H  
ATOM   2256  CA  HIE A 153      17.506   3.911 -10.175  1.00  0.00           C  
ATOM   2257  HA  HIE A 153      18.001   3.002  -9.835  1.00  0.00           H  
ATOM   2258  CB  HIE A 153      18.023   5.185  -9.424  1.00  0.00           C  
ATOM   2259  HB2 HIE A 153      17.427   6.010  -9.812  1.00  0.00           H  
ATOM   2260  HB3 HIE A 153      17.651   5.109  -8.403  1.00  0.00           H  
ATOM   2261  CG  HIE A 153      19.480   5.515  -9.498  1.00  0.00           C  
ATOM   2262  ND1 HIE A 153      20.080   6.690  -9.119  1.00  0.00           N  
ATOM   2263  CE1 HIE A 153      21.413   6.442  -9.065  1.00  0.00           C  
ATOM   2264  HE1 HIE A 153      22.180   7.141  -8.764  1.00  0.00           H  
ATOM   2265  NE2 HIE A 153      21.666   5.191  -9.468  1.00  0.00           N  
ATOM   2266  HE2 HIE A 153      22.613   4.864  -9.598  1.00  0.00           H  
ATOM   2267  CD2 HIE A 153      20.462   4.566  -9.692  1.00  0.00           C  
ATOM   2268  HD2 HIE A 153      20.220   3.514  -9.707  1.00  0.00           H  
ATOM   2269  C   HIE A 153      16.062   3.557  -9.789  1.00  0.00           C  
ATOM   2270  O   HIE A 153      15.550   3.819  -8.710  1.00  0.00           O  
ATOM   2271  N   ALA A 154      15.360   2.833 -10.681  1.00  0.00           N  
ATOM   2272  H   ALA A 154      15.826   2.606 -11.548  1.00  0.00           H  
ATOM   2273  CA  ALA A 154      14.111   2.161 -10.392  1.00  0.00           C  
ATOM   2274  HA  ALA A 154      14.106   2.033  -9.309  1.00  0.00           H  
ATOM   2275  CB  ALA A 154      12.970   3.034 -10.819  1.00  0.00           C  
ATOM   2276  HB1 ALA A 154      12.878   3.962 -10.257  1.00  0.00           H  
ATOM   2277  HB2 ALA A 154      13.083   3.270 -11.878  1.00  0.00           H  
ATOM   2278  HB3 ALA A 154      12.066   2.474 -10.582  1.00  0.00           H  
ATOM   2279  C   ALA A 154      14.098   0.772 -11.068  1.00  0.00           C  
ATOM   2280  O   ALA A 154      13.306   0.392 -11.922  1.00  0.00           O  
ATOM   2281  N   ALA A 155      15.045  -0.043 -10.677  1.00  0.00           N  
ATOM   2282  H   ALA A 155      15.679   0.296  -9.967  1.00  0.00           H  
ATOM   2283  CA  ALA A 155      15.286  -1.363 -11.204  1.00  0.00           C  
ATOM   2284  HA  ALA A 155      15.376  -1.333 -12.291  1.00  0.00           H  
ATOM   2285  CB  ALA A 155      16.658  -1.919 -10.776  1.00  0.00           C  
ATOM   2286  HB1 ALA A 155      16.866  -2.855 -11.294  1.00  0.00           H  
ATOM   2287  HB2 ALA A 155      17.447  -1.177 -10.895  1.00  0.00           H  
ATOM   2288  HB3 ALA A 155      16.623  -2.186  -9.719  1.00  0.00           H  
ATOM   2289  C   ALA A 155      14.194  -2.459 -11.003  1.00  0.00           C  
ATOM   2290  O   ALA A 155      13.909  -3.079 -12.027  1.00  0.00           O  
ATOM   2291  N   PRO A 156      13.551  -2.533  -9.832  1.00  0.00           N  
ATOM   2292  CD  PRO A 156      13.735  -1.870  -8.534  1.00  0.00           C  
ATOM   2293  HD2 PRO A 156      13.572  -0.805  -8.700  1.00  0.00           H  
ATOM   2294  HD3 PRO A 156      14.779  -1.998  -8.248  1.00  0.00           H  
ATOM   2295  CG  PRO A 156      12.740  -2.461  -7.536  1.00  0.00           C  
ATOM   2296  HG2 PRO A 156      11.871  -1.802  -7.565  1.00  0.00           H  
ATOM   2297  HG3 PRO A 156      13.136  -2.670  -6.543  1.00  0.00           H  
ATOM   2298  CB  PRO A 156      12.267  -3.753  -8.245  1.00  0.00           C  
ATOM   2299  HB2 PRO A 156      11.190  -3.914  -8.204  1.00  0.00           H  
ATOM   2300  HB3 PRO A 156      12.638  -4.699  -7.851  1.00  0.00           H  
ATOM   2301  CA  PRO A 156      12.523  -3.568  -9.718  1.00  0.00           C  
ATOM   2302  HA  PRO A 156      12.927  -4.534 -10.024  1.00  0.00           H  
ATOM   2303  C   PRO A 156      11.208  -3.203 -10.460  1.00  0.00           C  
ATOM   2304  O   PRO A 156      10.555  -4.078 -10.855  1.00  0.00           O  
ATOM   2305  N   TYR A 157      10.863  -1.927 -10.388  1.00  0.00           N  
ATOM   2306  H   TYR A 157      11.538  -1.324  -9.940  1.00  0.00           H  
ATOM   2307  CA  TYR A 157       9.727  -1.353 -11.079  1.00  0.00           C  
ATOM   2308  HA  TYR A 157       8.754  -1.716 -10.748  1.00  0.00           H  
ATOM   2309  CB  TYR A 157       9.674   0.170 -10.759  1.00  0.00           C  
ATOM   2310  HB2 TYR A 157       9.557   0.225  -9.677  1.00  0.00           H  
ATOM   2311  HB3 TYR A 157      10.597   0.648 -11.086  1.00  0.00           H  
ATOM   2312  CG  TYR A 157       8.525   0.781 -11.522  1.00  0.00           C  
ATOM   2313  CD1 TYR A 157       7.189   0.503 -11.168  1.00  0.00           C  
ATOM   2314  HD1 TYR A 157       6.955  -0.165 -10.353  1.00  0.00           H  
ATOM   2315  CE1 TYR A 157       6.093   1.078 -11.913  1.00  0.00           C  
ATOM   2316  HE1 TYR A 157       5.077   0.774 -11.710  1.00  0.00           H  
ATOM   2317  CZ  TYR A 157       6.399   1.914 -12.968  1.00  0.00           C  
ATOM   2318  OH  TYR A 157       5.352   2.362 -13.737  1.00  0.00           O  
ATOM   2319  HH  TYR A 157       4.662   2.740 -13.187  1.00  0.00           H  
ATOM   2320  CE2 TYR A 157       7.665   2.292 -13.280  1.00  0.00           C  
ATOM   2321  HE2 TYR A 157       7.840   3.056 -14.023  1.00  0.00           H  
ATOM   2322  CD2 TYR A 157       8.761   1.603 -12.647  1.00  0.00           C  
ATOM   2323  HD2 TYR A 157       9.765   1.883 -12.930  1.00  0.00           H  
ATOM   2324  C   TYR A 157       9.887  -1.597 -12.603  1.00  0.00           C  
ATOM   2325  O   TYR A 157       8.952  -2.079 -13.218  1.00  0.00           O  
ATOM   2326  N   SER A 158      11.077  -1.359 -13.170  1.00  0.00           N  
ATOM   2327  H   SER A 158      11.743  -0.751 -12.716  1.00  0.00           H  
ATOM   2328  CA  SER A 158      11.358  -1.639 -14.603  1.00  0.00           C  
ATOM   2329  HA  SER A 158      10.470  -1.204 -15.064  1.00  0.00           H  
ATOM   2330  CB  SER A 158      12.674  -0.962 -15.068  1.00  0.00           C  
ATOM   2331  HB2 SER A 158      13.579  -1.325 -14.579  1.00  0.00           H  
ATOM   2332  HB3 SER A 158      12.858  -1.162 -16.123  1.00  0.00           H  
ATOM   2333  OG  SER A 158      12.746   0.484 -14.722  1.00  0.00           O  
ATOM   2334  HG  SER A 158      13.168   0.664 -13.878  1.00  0.00           H  
ATOM   2335  C   SER A 158      11.342  -3.150 -14.828  1.00  0.00           C  
ATOM   2336  O   SER A 158      10.749  -3.550 -15.779  1.00  0.00           O  
ATOM   2337  N   ALA A 159      11.877  -3.997 -13.943  1.00  0.00           N  
ATOM   2338  H   ALA A 159      12.353  -3.648 -13.125  1.00  0.00           H  
ATOM   2339  CA  ALA A 159      11.853  -5.426 -14.240  1.00  0.00           C  
ATOM   2340  HA  ALA A 159      12.318  -5.618 -15.207  1.00  0.00           H  
ATOM   2341  CB  ALA A 159      12.877  -6.068 -13.281  1.00  0.00           C  
ATOM   2342  HB1 ALA A 159      12.380  -6.365 -12.357  1.00  0.00           H  
ATOM   2343  HB2 ALA A 159      13.294  -6.934 -13.794  1.00  0.00           H  
ATOM   2344  HB3 ALA A 159      13.701  -5.377 -13.106  1.00  0.00           H  
ATOM   2345  C   ALA A 159      10.484  -6.119 -14.215  1.00  0.00           C  
ATOM   2346  O   ALA A 159      10.144  -7.001 -15.008  1.00  0.00           O  
ATOM   2347  N   SER A 160       9.630  -5.659 -13.312  1.00  0.00           N  
ATOM   2348  H   SER A 160      10.079  -4.897 -12.825  1.00  0.00           H  
ATOM   2349  CA  SER A 160       8.259  -6.134 -13.135  1.00  0.00           C  
ATOM   2350  HA  SER A 160       8.332  -7.216 -13.243  1.00  0.00           H  
ATOM   2351  CB  SER A 160       7.755  -5.847 -11.728  1.00  0.00           C  
ATOM   2352  HB2 SER A 160       6.701  -6.128 -11.693  1.00  0.00           H  
ATOM   2353  HB3 SER A 160       8.309  -6.348 -10.935  1.00  0.00           H  
ATOM   2354  OG  SER A 160       7.802  -4.472 -11.346  1.00  0.00           O  
ATOM   2355  HG  SER A 160       8.674  -4.239 -11.019  1.00  0.00           H  
ATOM   2356  C   SER A 160       7.258  -5.582 -14.172  1.00  0.00           C  
ATOM   2357  O   SER A 160       6.600  -6.442 -14.725  1.00  0.00           O  
ATOM   2358  N   LYS A 161       7.161  -4.273 -14.382  1.00  0.00           N  
ATOM   2359  H   LYS A 161       7.614  -3.650 -13.728  1.00  0.00           H  
ATOM   2360  CA  LYS A 161       6.432  -3.823 -15.585  1.00  0.00           C  
ATOM   2361  HA  LYS A 161       5.374  -4.086 -15.606  1.00  0.00           H  
ATOM   2362  CB  LYS A 161       6.400  -2.321 -15.772  1.00  0.00           C  
ATOM   2363  HB2 LYS A 161       7.436  -1.997 -15.876  1.00  0.00           H  
ATOM   2364  HB3 LYS A 161       5.970  -2.151 -16.758  1.00  0.00           H  
ATOM   2365  CG  LYS A 161       5.734  -1.609 -14.638  1.00  0.00           C  
ATOM   2366  HG2 LYS A 161       5.882  -2.146 -13.701  1.00  0.00           H  
ATOM   2367  HG3 LYS A 161       6.191  -0.621 -14.604  1.00  0.00           H  
ATOM   2368  CD  LYS A 161       4.293  -1.479 -15.011  1.00  0.00           C  
ATOM   2369  HD2 LYS A 161       4.263  -1.012 -15.995  1.00  0.00           H  
ATOM   2370  HD3 LYS A 161       3.871  -2.481 -15.092  1.00  0.00           H  
ATOM   2371  CE  LYS A 161       3.476  -0.705 -13.938  1.00  0.00           C  
ATOM   2372  HE2 LYS A 161       3.482  -1.299 -13.024  1.00  0.00           H  
ATOM   2373  HE3 LYS A 161       4.124   0.144 -13.721  1.00  0.00           H  
ATOM   2374  NZ  LYS A 161       2.125  -0.262 -14.315  1.00  0.00           N1+
ATOM   2375  HZ1 LYS A 161       1.556  -1.076 -14.501  1.00  0.00           H  
ATOM   2376  HZ2 LYS A 161       1.622   0.246 -13.601  1.00  0.00           H  
ATOM   2377  HZ3 LYS A 161       2.059   0.239 -15.189  1.00  0.00           H  
ATOM   2378  C   LYS A 161       6.904  -4.487 -16.884  1.00  0.00           C  
ATOM   2379  O   LYS A 161       6.130  -4.723 -17.794  1.00  0.00           O  
ATOM   2380  N   HID A 162       8.192  -4.828 -17.014  1.00  0.00           N  
ATOM   2381  H   HID A 162       8.765  -4.579 -16.221  1.00  0.00           H  
ATOM   2382  CA  HID A 162       8.787  -5.591 -18.171  1.00  0.00           C  
ATOM   2383  HA  HID A 162       8.620  -4.986 -19.062  1.00  0.00           H  
ATOM   2384  CB  HID A 162      10.261  -5.733 -18.165  1.00  0.00           C  
ATOM   2385  HB2 HID A 162      10.639  -5.512 -17.166  1.00  0.00           H  
ATOM   2386  HB3 HID A 162      10.580  -6.697 -18.560  1.00  0.00           H  
ATOM   2387  CG  HID A 162      10.982  -4.761 -19.122  1.00  0.00           C  
ATOM   2388  ND1 HID A 162      11.219  -3.458 -18.846  1.00  0.00           N  
ATOM   2389  HD1 HID A 162      10.866  -2.944 -18.052  1.00  0.00           H  
ATOM   2390  CE1 HID A 162      11.907  -2.928 -19.837  1.00  0.00           C  
ATOM   2391  HE1 HID A 162      12.311  -1.928 -19.916  1.00  0.00           H  
ATOM   2392  NE2 HID A 162      12.209  -3.889 -20.744  1.00  0.00           N  
ATOM   2393  CD2 HID A 162      11.603  -5.079 -20.276  1.00  0.00           C  
ATOM   2394  HD2 HID A 162      11.642  -6.057 -20.735  1.00  0.00           H  
ATOM   2395  C   HID A 162       8.106  -6.923 -18.333  1.00  0.00           C  
ATOM   2396  O   HID A 162       7.670  -7.309 -19.404  1.00  0.00           O  
ATOM   2397  N   GLY A 163       7.978  -7.623 -17.213  1.00  0.00           N  
ATOM   2398  H   GLY A 163       8.415  -7.261 -16.377  1.00  0.00           H  
ATOM   2399  CA  GLY A 163       7.276  -8.876 -17.052  1.00  0.00           C  
ATOM   2400  HA2 GLY A 163       7.762  -9.668 -17.621  1.00  0.00           H  
ATOM   2401  HA3 GLY A 163       7.382  -9.254 -16.035  1.00  0.00           H  
ATOM   2402  C   GLY A 163       5.739  -8.707 -17.420  1.00  0.00           C  
ATOM   2403  O   GLY A 163       5.168  -9.636 -18.036  1.00  0.00           O  
ATOM   2404  N   VAL A 164       5.031  -7.617 -17.242  1.00  0.00           N  
ATOM   2405  H   VAL A 164       5.484  -6.866 -16.739  1.00  0.00           H  
ATOM   2406  CA  VAL A 164       3.642  -7.351 -17.764  1.00  0.00           C  
ATOM   2407  HA  VAL A 164       3.062  -8.237 -17.502  1.00  0.00           H  
ATOM   2408  CB  VAL A 164       3.043  -6.133 -17.075  1.00  0.00           C  
ATOM   2409  HB  VAL A 164       3.558  -5.229 -17.400  1.00  0.00           H  
ATOM   2410  CG1 VAL A 164       1.585  -5.979 -17.469  1.00  0.00           C  
ATOM   2411 HG11 VAL A 164       1.185  -6.964 -17.711  1.00  0.00           H  
ATOM   2412 HG12 VAL A 164       1.137  -5.573 -16.562  1.00  0.00           H  
ATOM   2413 HG13 VAL A 164       1.442  -5.356 -18.352  1.00  0.00           H  
ATOM   2414  CG2 VAL A 164       3.159  -6.373 -15.564  1.00  0.00           C  
ATOM   2415 HG21 VAL A 164       2.429  -5.819 -14.976  1.00  0.00           H  
ATOM   2416 HG22 VAL A 164       3.077  -7.450 -15.413  1.00  0.00           H  
ATOM   2417 HG23 VAL A 164       4.163  -6.088 -15.249  1.00  0.00           H  
ATOM   2418  C   VAL A 164       3.655  -7.209 -19.322  1.00  0.00           C  
ATOM   2419  O   VAL A 164       2.651  -7.657 -19.948  1.00  0.00           O  
ATOM   2420  N   VAL A 165       4.705  -6.709 -19.938  1.00  0.00           N  
ATOM   2421  H   VAL A 165       5.429  -6.242 -19.412  1.00  0.00           H  
ATOM   2422  CA  VAL A 165       4.840  -6.766 -21.411  1.00  0.00           C  
ATOM   2423  HA  VAL A 165       3.889  -6.469 -21.853  1.00  0.00           H  
ATOM   2424  CB  VAL A 165       5.972  -5.889 -21.906  1.00  0.00           C  
ATOM   2425  HB  VAL A 165       6.951  -6.223 -21.564  1.00  0.00           H  
ATOM   2426  CG1 VAL A 165       6.142  -5.913 -23.452  1.00  0.00           C  
ATOM   2427 HG11 VAL A 165       6.458  -6.887 -23.825  1.00  0.00           H  
ATOM   2428 HG12 VAL A 165       5.259  -5.688 -24.050  1.00  0.00           H  
ATOM   2429 HG13 VAL A 165       6.865  -5.206 -23.859  1.00  0.00           H  
ATOM   2430  CG2 VAL A 165       5.837  -4.390 -21.445  1.00  0.00           C  
ATOM   2431 HG21 VAL A 165       4.846  -3.940 -21.500  1.00  0.00           H  
ATOM   2432 HG22 VAL A 165       6.018  -4.264 -20.378  1.00  0.00           H  
ATOM   2433 HG23 VAL A 165       6.500  -3.706 -21.973  1.00  0.00           H  
ATOM   2434  C   VAL A 165       5.008  -8.167 -21.833  1.00  0.00           C  
ATOM   2435  O   VAL A 165       4.412  -8.544 -22.810  1.00  0.00           O  
ATOM   2436  N   GLY A 166       5.744  -9.049 -21.085  1.00  0.00           N  
ATOM   2437  H   GLY A 166       6.136  -8.682 -20.230  1.00  0.00           H  
ATOM   2438  CA  GLY A 166       5.849 -10.454 -21.372  1.00  0.00           C  
ATOM   2439  HA2 GLY A 166       6.299 -10.668 -22.341  1.00  0.00           H  
ATOM   2440  HA3 GLY A 166       6.568 -10.882 -20.674  1.00  0.00           H  
ATOM   2441  C   GLY A 166       4.519 -11.207 -21.353  1.00  0.00           C  
ATOM   2442  O   GLY A 166       4.064 -11.777 -22.371  1.00  0.00           O  
ATOM   2443  N   PHE A 167       3.695 -11.023 -20.333  1.00  0.00           N  
ATOM   2444  H   PHE A 167       4.110 -10.502 -19.574  1.00  0.00           H  
ATOM   2445  CA  PHE A 167       2.411 -11.711 -20.155  1.00  0.00           C  
ATOM   2446  HA  PHE A 167       2.356 -12.767 -20.418  1.00  0.00           H  
ATOM   2447  CB  PHE A 167       1.928 -11.512 -18.729  1.00  0.00           C  
ATOM   2448  HB2 PHE A 167       2.627 -12.068 -18.104  1.00  0.00           H  
ATOM   2449  HB3 PHE A 167       2.030 -10.450 -18.502  1.00  0.00           H  
ATOM   2450  CG  PHE A 167       0.576 -11.996 -18.406  1.00  0.00           C  
ATOM   2451  CD1 PHE A 167       0.304 -13.363 -18.257  1.00  0.00           C  
ATOM   2452  HD1 PHE A 167       1.115 -14.075 -18.290  1.00  0.00           H  
ATOM   2453  CE1 PHE A 167      -0.988 -13.792 -17.727  1.00  0.00           C  
ATOM   2454  HE1 PHE A 167      -1.215 -14.828 -17.525  1.00  0.00           H  
ATOM   2455  CZ  PHE A 167      -1.962 -12.866 -17.414  1.00  0.00           C  
ATOM   2456  HZ  PHE A 167      -2.949 -13.171 -17.102  1.00  0.00           H  
ATOM   2457  CE2 PHE A 167      -1.704 -11.477 -17.678  1.00  0.00           C  
ATOM   2458  HE2 PHE A 167      -2.499 -10.764 -17.520  1.00  0.00           H  
ATOM   2459  CD2 PHE A 167      -0.419 -11.063 -18.053  1.00  0.00           C  
ATOM   2460  HD2 PHE A 167      -0.160 -10.015 -18.029  1.00  0.00           H  
ATOM   2461  C   PHE A 167       1.419 -11.136 -21.203  1.00  0.00           C  
ATOM   2462  O   PHE A 167       0.702 -11.919 -21.776  1.00  0.00           O  
ATOM   2463  N   THR A 168       1.470  -9.815 -21.541  1.00  0.00           N  
ATOM   2464  H   THR A 168       2.186  -9.284 -21.065  1.00  0.00           H  
ATOM   2465  CA  THR A 168       0.586  -9.283 -22.565  1.00  0.00           C  
ATOM   2466  HA  THR A 168      -0.415  -9.575 -22.247  1.00  0.00           H  
ATOM   2467  CB  THR A 168       0.811  -7.775 -22.557  1.00  0.00           C  
ATOM   2468  HB  THR A 168       1.849  -7.554 -22.806  1.00  0.00           H  
ATOM   2469  CG2 THR A 168       0.134  -7.041 -23.730  1.00  0.00           C  
ATOM   2470 HG21 THR A 168      -0.852  -7.505 -23.744  1.00  0.00           H  
ATOM   2471 HG22 THR A 168       0.166  -5.954 -23.658  1.00  0.00           H  
ATOM   2472 HG23 THR A 168       0.663  -7.239 -24.663  1.00  0.00           H  
ATOM   2473  OG1 THR A 168       0.366  -7.246 -21.376  1.00  0.00           O  
ATOM   2474  HG1 THR A 168       1.141  -7.200 -20.813  1.00  0.00           H  
ATOM   2475  C   THR A 168       0.865  -9.846 -23.977  1.00  0.00           C  
ATOM   2476  O   THR A 168      -0.103 -10.109 -24.757  1.00  0.00           O  
ATOM   2477  N   LYS A 169       2.107 -10.162 -24.308  1.00  0.00           N  
ATOM   2478  H   LYS A 169       2.889  -9.951 -23.704  1.00  0.00           H  
ATOM   2479  CA  LYS A 169       2.425 -10.926 -25.478  1.00  0.00           C  
ATOM   2480  HA  LYS A 169       1.773 -10.635 -26.301  1.00  0.00           H  
ATOM   2481  CB  LYS A 169       3.857 -10.724 -25.964  1.00  0.00           C  
ATOM   2482  HB2 LYS A 169       4.464 -10.928 -25.081  1.00  0.00           H  
ATOM   2483  HB3 LYS A 169       4.056 -11.476 -26.727  1.00  0.00           H  
ATOM   2484  CG  LYS A 169       4.128  -9.265 -26.517  1.00  0.00           C  
ATOM   2485  HG2 LYS A 169       3.336  -9.082 -27.243  1.00  0.00           H  
ATOM   2486  HG3 LYS A 169       4.037  -8.521 -25.726  1.00  0.00           H  
ATOM   2487  CD  LYS A 169       5.532  -9.091 -27.118  1.00  0.00           C  
ATOM   2488  HD2 LYS A 169       6.309  -9.496 -26.470  1.00  0.00           H  
ATOM   2489  HD3 LYS A 169       5.480  -9.595 -28.083  1.00  0.00           H  
ATOM   2490  CE  LYS A 169       5.784  -7.617 -27.366  1.00  0.00           C  
ATOM   2491  HE2 LYS A 169       4.918  -7.153 -27.838  1.00  0.00           H  
ATOM   2492  HE3 LYS A 169       5.874  -7.135 -26.392  1.00  0.00           H  
ATOM   2493  NZ  LYS A 169       6.984  -7.387 -28.153  1.00  0.00           N1+
ATOM   2494  HZ1 LYS A 169       7.788  -7.939 -27.893  1.00  0.00           H  
ATOM   2495  HZ2 LYS A 169       6.831  -7.599 -29.129  1.00  0.00           H  
ATOM   2496  HZ3 LYS A 169       7.221  -6.409 -28.244  1.00  0.00           H  
ATOM   2497  C   LYS A 169       2.008 -12.399 -25.357  1.00  0.00           C  
ATOM   2498  O   LYS A 169       1.409 -12.969 -26.290  1.00  0.00           O  
ATOM   2499  N   ALA A 170       2.393 -13.106 -24.321  1.00  0.00           N  
ATOM   2500  H   ALA A 170       2.981 -12.628 -23.654  1.00  0.00           H  
ATOM   2501  CA  ALA A 170       2.341 -14.558 -24.226  1.00  0.00           C  
ATOM   2502  HA  ALA A 170       2.638 -14.999 -25.179  1.00  0.00           H  
ATOM   2503  CB  ALA A 170       3.190 -15.016 -23.060  1.00  0.00           C  
ATOM   2504  HB1 ALA A 170       4.237 -14.784 -23.248  1.00  0.00           H  
ATOM   2505  HB2 ALA A 170       2.866 -14.461 -22.179  1.00  0.00           H  
ATOM   2506  HB3 ALA A 170       3.005 -16.074 -22.872  1.00  0.00           H  
ATOM   2507  C   ALA A 170       0.858 -15.033 -23.990  1.00  0.00           C  
ATOM   2508  O   ALA A 170       0.387 -15.986 -24.561  1.00  0.00           O  
ATOM   2509  N   LEU A 171       0.072 -14.258 -23.209  1.00  0.00           N  
ATOM   2510  H   LEU A 171       0.407 -13.390 -22.818  1.00  0.00           H  
ATOM   2511  CA  LEU A 171      -1.360 -14.548 -23.003  1.00  0.00           C  
ATOM   2512  HA  LEU A 171      -1.563 -15.619 -22.967  1.00  0.00           H  
ATOM   2513  CB  LEU A 171      -1.782 -14.036 -21.655  1.00  0.00           C  
ATOM   2514  HB2 LEU A 171      -1.177 -14.615 -20.957  1.00  0.00           H  
ATOM   2515  HB3 LEU A 171      -1.674 -12.955 -21.564  1.00  0.00           H  
ATOM   2516  CG  LEU A 171      -3.309 -14.366 -21.358  1.00  0.00           C  
ATOM   2517  HG  LEU A 171      -3.885 -14.368 -22.282  1.00  0.00           H  
ATOM   2518  CD1 LEU A 171      -3.403 -15.603 -20.527  1.00  0.00           C  
ATOM   2519 HD11 LEU A 171      -4.441 -15.797 -20.257  1.00  0.00           H  
ATOM   2520 HD12 LEU A 171      -3.043 -16.482 -21.061  1.00  0.00           H  
ATOM   2521 HD13 LEU A 171      -2.934 -15.342 -19.579  1.00  0.00           H  
ATOM   2522  CD2 LEU A 171      -3.908 -13.285 -20.442  1.00  0.00           C  
ATOM   2523 HD21 LEU A 171      -4.827 -13.561 -19.924  1.00  0.00           H  
ATOM   2524 HD22 LEU A 171      -3.172 -12.999 -19.691  1.00  0.00           H  
ATOM   2525 HD23 LEU A 171      -4.114 -12.431 -21.088  1.00  0.00           H  
ATOM   2526  C   LEU A 171      -2.203 -14.156 -24.233  1.00  0.00           C  
ATOM   2527  O   LEU A 171      -3.136 -14.848 -24.653  1.00  0.00           O  
ATOM   2528  N   GLY A 172      -1.786 -13.121 -24.951  1.00  0.00           N  
ATOM   2529  H   GLY A 172      -0.937 -12.700 -24.602  1.00  0.00           H  
ATOM   2530  CA  GLY A 172      -2.333 -12.743 -26.286  1.00  0.00           C  
ATOM   2531  HA2 GLY A 172      -3.422 -12.715 -26.246  1.00  0.00           H  
ATOM   2532  HA3 GLY A 172      -1.997 -11.812 -26.740  1.00  0.00           H  
ATOM   2533  C   GLY A 172      -2.098 -13.777 -27.363  1.00  0.00           C  
ATOM   2534  O   GLY A 172      -3.094 -14.054 -28.013  1.00  0.00           O  
ATOM   2535  N   LEU A 173      -0.950 -14.404 -27.521  1.00  0.00           N  
ATOM   2536  H   LEU A 173      -0.171 -14.069 -26.972  1.00  0.00           H  
ATOM   2537  CA  LEU A 173      -0.714 -15.435 -28.505  1.00  0.00           C  
ATOM   2538  HA  LEU A 173      -1.192 -15.135 -29.437  1.00  0.00           H  
ATOM   2539  CB  LEU A 173       0.742 -15.502 -28.965  1.00  0.00           C  
ATOM   2540  HB2 LEU A 173       1.312 -16.013 -28.188  1.00  0.00           H  
ATOM   2541  HB3 LEU A 173       0.833 -16.220 -29.781  1.00  0.00           H  
ATOM   2542  CG  LEU A 173       1.400 -14.252 -29.608  1.00  0.00           C  
ATOM   2543  HG  LEU A 173       1.638 -13.628 -28.747  1.00  0.00           H  
ATOM   2544  CD1 LEU A 173       2.728 -14.677 -30.307  1.00  0.00           C  
ATOM   2545 HD11 LEU A 173       3.246 -15.371 -29.645  1.00  0.00           H  
ATOM   2546 HD12 LEU A 173       2.447 -15.089 -31.277  1.00  0.00           H  
ATOM   2547 HD13 LEU A 173       3.276 -13.759 -30.519  1.00  0.00           H  
ATOM   2548  CD2 LEU A 173       0.579 -13.511 -30.583  1.00  0.00           C  
ATOM   2549 HD21 LEU A 173      -0.318 -13.128 -30.098  1.00  0.00           H  
ATOM   2550 HD22 LEU A 173       1.142 -12.603 -30.799  1.00  0.00           H  
ATOM   2551 HD23 LEU A 173       0.456 -14.040 -31.529  1.00  0.00           H  
ATOM   2552  C   LEU A 173      -1.345 -16.761 -28.213  1.00  0.00           C  
ATOM   2553  O   LEU A 173      -1.742 -17.472 -29.132  1.00  0.00           O  
ATOM   2554  N   GLU A 174      -1.624 -16.983 -26.952  1.00  0.00           N  
ATOM   2555  H   GLU A 174      -1.496 -16.219 -26.303  1.00  0.00           H  
ATOM   2556  CA  GLU A 174      -2.303 -18.217 -26.422  1.00  0.00           C  
ATOM   2557  HA  GLU A 174      -1.969 -19.089 -26.985  1.00  0.00           H  
ATOM   2558  CB  GLU A 174      -1.766 -18.505 -24.989  1.00  0.00           C  
ATOM   2559  HB2 GLU A 174      -0.693 -18.690 -25.045  1.00  0.00           H  
ATOM   2560  HB3 GLU A 174      -1.819 -17.676 -24.284  1.00  0.00           H  
ATOM   2561  CG  GLU A 174      -2.428 -19.802 -24.359  1.00  0.00           C  
ATOM   2562  HG2 GLU A 174      -3.516 -19.760 -24.388  1.00  0.00           H  
ATOM   2563  HG3 GLU A 174      -2.139 -20.636 -24.999  1.00  0.00           H  
ATOM   2564  CD  GLU A 174      -2.010 -19.909 -22.890  1.00  0.00           C  
ATOM   2565  OE1 GLU A 174      -0.771 -19.802 -22.643  1.00  0.00           O  
ATOM   2566  OE2 GLU A 174      -2.849 -20.197 -21.954  1.00  0.00           O  
ATOM   2567  C   GLU A 174      -3.843 -18.168 -26.564  1.00  0.00           C  
ATOM   2568  O   GLU A 174      -4.512 -19.199 -26.567  1.00  0.00           O  
ATOM   2569  N   LEU A 175      -4.348 -16.983 -26.768  1.00  0.00           N  
ATOM   2570  H   LEU A 175      -3.672 -16.234 -26.825  1.00  0.00           H  
ATOM   2571  CA  LEU A 175      -5.769 -16.695 -26.895  1.00  0.00           C  
ATOM   2572  HA  LEU A 175      -6.389 -17.579 -26.747  1.00  0.00           H  
ATOM   2573  CB  LEU A 175      -6.186 -15.803 -25.748  1.00  0.00           C  
ATOM   2574  HB2 LEU A 175      -5.684 -14.847 -25.900  1.00  0.00           H  
ATOM   2575  HB3 LEU A 175      -7.258 -15.624 -25.826  1.00  0.00           H  
ATOM   2576  CG  LEU A 175      -6.003 -16.349 -24.330  1.00  0.00           C  
ATOM   2577  HG  LEU A 175      -4.947 -16.579 -24.184  1.00  0.00           H  
ATOM   2578  CD1 LEU A 175      -6.379 -15.151 -23.391  1.00  0.00           C  
ATOM   2579 HD11 LEU A 175      -5.928 -14.202 -23.679  1.00  0.00           H  
ATOM   2580 HD12 LEU A 175      -7.462 -15.088 -23.501  1.00  0.00           H  
ATOM   2581 HD13 LEU A 175      -6.292 -15.434 -22.342  1.00  0.00           H  
ATOM   2582  CD2 LEU A 175      -6.990 -17.500 -23.991  1.00  0.00           C  
ATOM   2583 HD21 LEU A 175      -6.895 -17.674 -22.919  1.00  0.00           H  
ATOM   2584 HD22 LEU A 175      -8.016 -17.161 -24.133  1.00  0.00           H  
ATOM   2585 HD23 LEU A 175      -6.627 -18.373 -24.533  1.00  0.00           H  
ATOM   2586  C   LEU A 175      -6.189 -16.131 -28.231  1.00  0.00           C  
ATOM   2587  O   LEU A 175      -7.382 -15.827 -28.394  1.00  0.00           O  
ATOM   2588  N   ALA A 176      -5.357 -16.018 -29.238  1.00  0.00           N  
ATOM   2589  H   ALA A 176      -4.429 -16.343 -29.011  1.00  0.00           H  
ATOM   2590  CA  ALA A 176      -5.632 -15.432 -30.521  1.00  0.00           C  
ATOM   2591  HA  ALA A 176      -6.050 -14.450 -30.302  1.00  0.00           H  
ATOM   2592  CB  ALA A 176      -4.267 -15.086 -31.226  1.00  0.00           C  
ATOM   2593  HB1 ALA A 176      -4.549 -14.335 -31.963  1.00  0.00           H  
ATOM   2594  HB2 ALA A 176      -3.506 -14.659 -30.573  1.00  0.00           H  
ATOM   2595  HB3 ALA A 176      -3.801 -15.894 -31.791  1.00  0.00           H  
ATOM   2596  C   ALA A 176      -6.697 -16.130 -31.358  1.00  0.00           C  
ATOM   2597  O   ALA A 176      -7.628 -15.499 -31.768  1.00  0.00           O  
ATOM   2598  N   ARG A 177      -6.706 -17.486 -31.446  1.00  0.00           N  
ATOM   2599  H   ARG A 177      -5.870 -17.831 -30.997  1.00  0.00           H  
ATOM   2600  CA  ARG A 177      -7.739 -18.345 -32.055  1.00  0.00           C  
ATOM   2601  HA  ARG A 177      -7.915 -17.697 -32.915  1.00  0.00           H  
ATOM   2602  CB  ARG A 177      -7.266 -19.782 -32.469  1.00  0.00           C  
ATOM   2603  HB2 ARG A 177      -6.252 -19.640 -32.840  1.00  0.00           H  
ATOM   2604  HB3 ARG A 177      -7.101 -20.447 -31.621  1.00  0.00           H  
ATOM   2605  CG  ARG A 177      -8.078 -20.418 -33.610  1.00  0.00           C  
ATOM   2606  HG2 ARG A 177      -7.628 -21.340 -33.978  1.00  0.00           H  
ATOM   2607  HG3 ARG A 177      -9.013 -20.830 -33.230  1.00  0.00           H  
ATOM   2608  CD  ARG A 177      -8.429 -19.436 -34.715  1.00  0.00           C  
ATOM   2609  HD2 ARG A 177      -9.202 -18.757 -34.357  1.00  0.00           H  
ATOM   2610  HD3 ARG A 177      -7.563 -18.842 -35.009  1.00  0.00           H  
ATOM   2611  NE  ARG A 177      -9.000 -20.110 -35.865  1.00  0.00           N  
ATOM   2612  HE  ARG A 177      -9.980 -20.349 -35.803  1.00  0.00           H  
ATOM   2613  CZ  ARG A 177      -8.474 -20.348 -37.036  1.00  0.00           C  
ATOM   2614  NH1 ARG A 177      -7.229 -20.178 -37.238  1.00  0.00           N  
ATOM   2615 HH11 ARG A 177      -6.772 -19.762 -36.438  1.00  0.00           H  
ATOM   2616 HH12 ARG A 177      -6.851 -20.253 -38.171  1.00  0.00           H  
ATOM   2617  NH2 ARG A 177      -9.147 -20.788 -38.059  1.00  0.00           N  
ATOM   2618 HH21 ARG A 177     -10.128 -20.973 -37.904  1.00  0.00           H  
ATOM   2619 HH22 ARG A 177      -8.651 -21.056 -38.897  1.00  0.00           H  
ATOM   2620  C   ARG A 177      -9.016 -18.262 -31.214  1.00  0.00           C  
ATOM   2621  O   ARG A 177     -10.033 -18.350 -31.823  1.00  0.00           O  
ATOM   2622  N   THR A 178      -8.929 -18.020 -29.892  1.00  0.00           N  
ATOM   2623  H   THR A 178      -7.982 -17.908 -29.557  1.00  0.00           H  
ATOM   2624  CA  THR A 178     -10.141 -17.902 -29.005  1.00  0.00           C  
ATOM   2625  HA  THR A 178     -10.924 -18.628 -29.223  1.00  0.00           H  
ATOM   2626  CB  THR A 178      -9.659 -18.244 -27.562  1.00  0.00           C  
ATOM   2627  HB  THR A 178      -8.841 -17.587 -27.268  1.00  0.00           H  
ATOM   2628  CG2 THR A 178     -10.707 -18.166 -26.433  1.00  0.00           C  
ATOM   2629 HG21 THR A 178     -11.493 -18.901 -26.606  1.00  0.00           H  
ATOM   2630 HG22 THR A 178     -10.386 -18.353 -25.409  1.00  0.00           H  
ATOM   2631 HG23 THR A 178     -11.226 -17.227 -26.628  1.00  0.00           H  
ATOM   2632  OG1 THR A 178      -9.209 -19.559 -27.539  1.00  0.00           O  
ATOM   2633  HG1 THR A 178      -8.521 -19.599 -28.208  1.00  0.00           H  
ATOM   2634  C   THR A 178     -10.768 -16.538 -29.144  1.00  0.00           C  
ATOM   2635  O   THR A 178     -11.958 -16.308 -28.865  1.00  0.00           O  
ATOM   2636  N   GLY A 179     -10.083 -15.553 -29.695  1.00  0.00           N  
ATOM   2637  H   GLY A 179      -9.142 -15.665 -30.046  1.00  0.00           H  
ATOM   2638  CA  GLY A 179     -10.604 -14.187 -29.939  1.00  0.00           C  
ATOM   2639  HA2 GLY A 179      -9.977 -13.778 -30.731  1.00  0.00           H  
ATOM   2640  HA3 GLY A 179     -11.611 -14.192 -30.358  1.00  0.00           H  
ATOM   2641  C   GLY A 179     -10.589 -13.189 -28.828  1.00  0.00           C  
ATOM   2642  O   GLY A 179     -10.787 -12.013 -29.068  1.00  0.00           O  
ATOM   2643  N   ILE A 180     -10.207 -13.626 -27.586  1.00  0.00           N  
ATOM   2644  H   ILE A 180     -10.087 -14.598 -27.337  1.00  0.00           H  
ATOM   2645  CA  ILE A 180      -9.864 -12.618 -26.491  1.00  0.00           C  
ATOM   2646  HA  ILE A 180     -10.631 -11.846 -26.563  1.00  0.00           H  
ATOM   2647  CB  ILE A 180      -9.910 -13.427 -25.156  1.00  0.00           C  
ATOM   2648  HB  ILE A 180      -9.033 -14.068 -25.057  1.00  0.00           H  
ATOM   2649  CG2 ILE A 180      -9.644 -12.451 -23.997  1.00  0.00           C  
ATOM   2650 HG21 ILE A 180      -9.853 -12.942 -23.046  1.00  0.00           H  
ATOM   2651 HG22 ILE A 180      -8.588 -12.217 -24.126  1.00  0.00           H  
ATOM   2652 HG23 ILE A 180     -10.137 -11.482 -24.068  1.00  0.00           H  
ATOM   2653  CG1 ILE A 180     -11.246 -14.143 -24.795  1.00  0.00           C  
ATOM   2654 HG12 ILE A 180     -11.838 -13.476 -24.168  1.00  0.00           H  
ATOM   2655 HG13 ILE A 180     -11.838 -14.418 -25.668  1.00  0.00           H  
ATOM   2656  CD1 ILE A 180     -11.031 -15.454 -24.125  1.00  0.00           C  
ATOM   2657 HD11 ILE A 180     -11.966 -16.000 -23.998  1.00  0.00           H  
ATOM   2658 HD12 ILE A 180     -10.326 -16.088 -24.663  1.00  0.00           H  
ATOM   2659 HD13 ILE A 180     -10.500 -15.393 -23.175  1.00  0.00           H  
ATOM   2660  C   ILE A 180      -8.483 -12.009 -26.724  1.00  0.00           C  
ATOM   2661  O   ILE A 180      -7.454 -12.695 -26.925  1.00  0.00           O  
ATOM   2662  N   THR A 181      -8.443 -10.619 -26.703  1.00  0.00           N  
ATOM   2663  H   THR A 181      -9.295 -10.094 -26.569  1.00  0.00           H  
ATOM   2664  CA  THR A 181      -7.263  -9.806 -27.040  1.00  0.00           C  
ATOM   2665  HA  THR A 181      -6.622 -10.551 -27.513  1.00  0.00           H  
ATOM   2666  CB  THR A 181      -7.562  -8.698 -28.136  1.00  0.00           C  
ATOM   2667  HB  THR A 181      -6.588  -8.265 -28.365  1.00  0.00           H  
ATOM   2668  CG2 THR A 181      -8.494  -9.082 -29.292  1.00  0.00           C  
ATOM   2669 HG21 THR A 181      -8.482  -8.260 -30.007  1.00  0.00           H  
ATOM   2670 HG22 THR A 181      -8.124 -10.008 -29.731  1.00  0.00           H  
ATOM   2671 HG23 THR A 181      -9.531  -9.188 -28.974  1.00  0.00           H  
ATOM   2672  OG1 THR A 181      -8.248  -7.550 -27.539  1.00  0.00           O  
ATOM   2673  HG1 THR A 181      -8.279  -6.821 -28.163  1.00  0.00           H  
ATOM   2674  C   THR A 181      -6.549  -9.286 -25.782  1.00  0.00           C  
ATOM   2675  O   THR A 181      -7.243  -8.815 -24.784  1.00  0.00           O  
ATOM   2676  N   VAL A 182      -5.226  -9.413 -25.763  1.00  0.00           N  
ATOM   2677  H   VAL A 182      -4.700  -9.610 -26.603  1.00  0.00           H  
ATOM   2678  CA  VAL A 182      -4.459  -8.954 -24.539  1.00  0.00           C  
ATOM   2679  HA  VAL A 182      -5.160  -8.526 -23.823  1.00  0.00           H  
ATOM   2680  CB  VAL A 182      -3.835 -10.179 -23.854  1.00  0.00           C  
ATOM   2681  HB  VAL A 182      -3.009 -10.506 -24.484  1.00  0.00           H  
ATOM   2682  CG1 VAL A 182      -3.381  -9.799 -22.469  1.00  0.00           C  
ATOM   2683 HG11 VAL A 182      -2.724 -10.586 -22.099  1.00  0.00           H  
ATOM   2684 HG12 VAL A 182      -2.772  -8.895 -22.481  1.00  0.00           H  
ATOM   2685 HG13 VAL A 182      -4.254  -9.696 -21.826  1.00  0.00           H  
ATOM   2686  CG2 VAL A 182      -4.912 -11.311 -23.668  1.00  0.00           C  
ATOM   2687 HG21 VAL A 182      -4.490 -12.247 -23.303  1.00  0.00           H  
ATOM   2688 HG22 VAL A 182      -5.521 -10.906 -22.859  1.00  0.00           H  
ATOM   2689 HG23 VAL A 182      -5.419 -11.552 -24.602  1.00  0.00           H  
ATOM   2690  C   VAL A 182      -3.482  -7.885 -24.964  1.00  0.00           C  
ATOM   2691  O   VAL A 182      -2.587  -8.178 -25.764  1.00  0.00           O  
ATOM   2692  N   ASN A 183      -3.674  -6.642 -24.552  1.00  0.00           N  
ATOM   2693  H   ASN A 183      -4.422  -6.606 -23.873  1.00  0.00           H  
ATOM   2694  CA  ASN A 183      -2.949  -5.509 -24.934  1.00  0.00           C  
ATOM   2695  HA  ASN A 183      -2.064  -5.850 -25.470  1.00  0.00           H  
ATOM   2696  CB  ASN A 183      -3.799  -4.653 -25.972  1.00  0.00           C  
ATOM   2697  HB2 ASN A 183      -4.767  -4.407 -25.538  1.00  0.00           H  
ATOM   2698  HB3 ASN A 183      -3.245  -3.738 -26.176  1.00  0.00           H  
ATOM   2699  CG  ASN A 183      -3.946  -5.436 -27.285  1.00  0.00           C  
ATOM   2700  OD1 ASN A 183      -2.947  -5.870 -27.845  1.00  0.00           O  
ATOM   2701  ND2 ASN A 183      -5.176  -5.617 -27.702  1.00  0.00           N  
ATOM   2702 HD21 ASN A 183      -5.998  -5.369 -27.168  1.00  0.00           H  
ATOM   2703 HD22 ASN A 183      -5.253  -6.207 -28.517  1.00  0.00           H  
ATOM   2704  C   ASN A 183      -2.444  -4.738 -23.638  1.00  0.00           C  
ATOM   2705  O   ASN A 183      -2.925  -4.933 -22.523  1.00  0.00           O  
ATOM   2706  N   ALA A 184      -1.519  -3.794 -23.846  1.00  0.00           N  
ATOM   2707  H   ALA A 184      -1.100  -3.659 -24.755  1.00  0.00           H  
ATOM   2708  CA  ALA A 184      -1.079  -2.874 -22.747  1.00  0.00           C  
ATOM   2709  HA  ALA A 184      -1.890  -2.923 -22.020  1.00  0.00           H  
ATOM   2710  CB  ALA A 184       0.185  -3.426 -22.082  1.00  0.00           C  
ATOM   2711  HB1 ALA A 184       0.467  -2.722 -21.299  1.00  0.00           H  
ATOM   2712  HB2 ALA A 184       0.080  -4.410 -21.623  1.00  0.00           H  
ATOM   2713  HB3 ALA A 184       0.946  -3.651 -22.829  1.00  0.00           H  
ATOM   2714  C   ALA A 184      -0.945  -1.496 -23.302  1.00  0.00           C  
ATOM   2715  O   ALA A 184      -0.691  -1.292 -24.503  1.00  0.00           O  
ATOM   2716  N   VAL A 185      -0.984  -0.528 -22.397  1.00  0.00           N  
ATOM   2717  H   VAL A 185      -1.038  -0.787 -21.422  1.00  0.00           H  
ATOM   2718  CA  VAL A 185      -0.831   0.922 -22.676  1.00  0.00           C  
ATOM   2719  HA  VAL A 185      -0.456   1.096 -23.686  1.00  0.00           H  
ATOM   2720  CB  VAL A 185      -2.182   1.602 -22.627  1.00  0.00           C  
ATOM   2721  HB  VAL A 185      -2.602   1.496 -21.628  1.00  0.00           H  
ATOM   2722  CG1 VAL A 185      -2.081   3.138 -22.902  1.00  0.00           C  
ATOM   2723 HG11 VAL A 185      -2.997   3.679 -23.135  1.00  0.00           H  
ATOM   2724 HG12 VAL A 185      -1.618   3.489 -21.980  1.00  0.00           H  
ATOM   2725 HG13 VAL A 185      -1.332   3.328 -23.672  1.00  0.00           H  
ATOM   2726  CG2 VAL A 185      -3.217   0.993 -23.601  1.00  0.00           C  
ATOM   2727 HG21 VAL A 185      -4.137   1.576 -23.651  1.00  0.00           H  
ATOM   2728 HG22 VAL A 185      -2.873   0.914 -24.632  1.00  0.00           H  
ATOM   2729 HG23 VAL A 185      -3.529   0.010 -23.248  1.00  0.00           H  
ATOM   2730  C   VAL A 185       0.185   1.451 -21.652  1.00  0.00           C  
ATOM   2731  O   VAL A 185       0.020   1.234 -20.436  1.00  0.00           O  
ATOM   2732  N   CYS A 186       1.181   2.166 -22.137  1.00  0.00           N  
ATOM   2733  H   CYS A 186       1.123   2.290 -23.138  1.00  0.00           H  
ATOM   2734  CA  CYS A 186       2.487   2.438 -21.583  1.00  0.00           C  
ATOM   2735  HA  CYS A 186       2.437   2.054 -20.565  1.00  0.00           H  
ATOM   2736  CB  CYS A 186       3.533   1.774 -22.348  1.00  0.00           C  
ATOM   2737  HB2 CYS A 186       3.619   2.259 -23.320  1.00  0.00           H  
ATOM   2738  HB3 CYS A 186       4.564   1.801 -21.995  1.00  0.00           H  
ATOM   2739  SG  CYS A 186       3.150   0.026 -22.775  1.00  0.00           S  
ATOM   2740  HG  CYS A 186       2.724   0.241 -24.023  1.00  0.00           H  
ATOM   2741  C   CYS A 186       2.727   3.928 -21.554  1.00  0.00           C  
ATOM   2742  O   CYS A 186       3.295   4.524 -22.528  1.00  0.00           O  
ATOM   2743  N   PRO A 187       2.109   4.605 -20.552  1.00  0.00           N  
ATOM   2744  CD  PRO A 187       1.338   3.977 -19.486  1.00  0.00           C  
ATOM   2745  HD2 PRO A 187       1.843   3.124 -19.035  1.00  0.00           H  
ATOM   2746  HD3 PRO A 187       0.400   3.624 -19.914  1.00  0.00           H  
ATOM   2747  CG  PRO A 187       0.947   5.006 -18.490  1.00  0.00           C  
ATOM   2748  HG2 PRO A 187       1.687   4.935 -17.695  1.00  0.00           H  
ATOM   2749  HG3 PRO A 187      -0.079   5.004 -18.122  1.00  0.00           H  
ATOM   2750  CB  PRO A 187       1.244   6.379 -19.250  1.00  0.00           C  
ATOM   2751  HB2 PRO A 187       1.506   7.183 -18.562  1.00  0.00           H  
ATOM   2752  HB3 PRO A 187       0.305   6.523 -19.783  1.00  0.00           H  
ATOM   2753  CA  PRO A 187       2.300   6.006 -20.233  1.00  0.00           C  
ATOM   2754  HA  PRO A 187       2.099   6.619 -21.110  1.00  0.00           H  
ATOM   2755  C   PRO A 187       3.737   6.199 -19.636  1.00  0.00           C  
ATOM   2756  O   PRO A 187       4.386   5.284 -19.106  1.00  0.00           O  
ATOM   2757  N   GLY A 188       4.161   7.463 -19.566  1.00  0.00           N  
ATOM   2758  H   GLY A 188       3.609   8.219 -19.948  1.00  0.00           H  
ATOM   2759  CA  GLY A 188       5.375   7.870 -18.760  1.00  0.00           C  
ATOM   2760  HA2 GLY A 188       5.540   7.082 -18.026  1.00  0.00           H  
ATOM   2761  HA3 GLY A 188       6.213   7.991 -19.445  1.00  0.00           H  
ATOM   2762  C   GLY A 188       5.284   9.179 -17.974  1.00  0.00           C  
ATOM   2763  O   GLY A 188       6.154   9.406 -17.118  1.00  0.00           O  
ATOM   2764  N   PHE A 189       4.315  10.043 -18.269  1.00  0.00           N  
ATOM   2765  H   PHE A 189       3.873   9.792 -19.142  1.00  0.00           H  
ATOM   2766  CA  PHE A 189       4.339  11.454 -17.887  1.00  0.00           C  
ATOM   2767  HA  PHE A 189       4.927  11.621 -16.984  1.00  0.00           H  
ATOM   2768  CB  PHE A 189       5.152  12.225 -19.027  1.00  0.00           C  
ATOM   2769  HB2 PHE A 189       4.768  11.769 -19.940  1.00  0.00           H  
ATOM   2770  HB3 PHE A 189       4.893  13.281 -19.091  1.00  0.00           H  
ATOM   2771  CG  PHE A 189       6.678  12.206 -18.979  1.00  0.00           C  
ATOM   2772  CD1 PHE A 189       7.305  13.452 -18.764  1.00  0.00           C  
ATOM   2773  HD1 PHE A 189       6.827  14.303 -18.300  1.00  0.00           H  
ATOM   2774  CE1 PHE A 189       8.693  13.576 -18.796  1.00  0.00           C  
ATOM   2775  HE1 PHE A 189       9.106  14.540 -18.546  1.00  0.00           H  
ATOM   2776  CZ  PHE A 189       9.430  12.437 -19.105  1.00  0.00           C  
ATOM   2777  HZ  PHE A 189      10.507  12.512 -19.094  1.00  0.00           H  
ATOM   2778  CE2 PHE A 189       8.770  11.274 -19.573  1.00  0.00           C  
ATOM   2779  HE2 PHE A 189       9.388  10.467 -19.938  1.00  0.00           H  
ATOM   2780  CD2 PHE A 189       7.404  11.122 -19.487  1.00  0.00           C  
ATOM   2781  HD2 PHE A 189       6.852  10.228 -19.734  1.00  0.00           H  
ATOM   2782  C   PHE A 189       2.908  11.913 -17.780  1.00  0.00           C  
ATOM   2783  O   PHE A 189       2.540  13.036 -18.166  1.00  0.00           O  
ATOM   2784  N   VAL A 190       1.958  11.141 -17.268  1.00  0.00           N  
ATOM   2785  H   VAL A 190       2.109  10.216 -16.893  1.00  0.00           H  
ATOM   2786  CA  VAL A 190       0.605  11.659 -16.910  1.00  0.00           C  
ATOM   2787  HA  VAL A 190       0.217  12.168 -17.793  1.00  0.00           H  
ATOM   2788  CB  VAL A 190      -0.447  10.578 -16.643  1.00  0.00           C  
ATOM   2789  HB  VAL A 190      -0.077   9.946 -15.836  1.00  0.00           H  
ATOM   2790  CG1 VAL A 190      -1.786  11.178 -16.428  1.00  0.00           C  
ATOM   2791 HG11 VAL A 190      -2.477  10.337 -16.385  1.00  0.00           H  
ATOM   2792 HG12 VAL A 190      -1.989  11.774 -15.539  1.00  0.00           H  
ATOM   2793 HG13 VAL A 190      -2.014  11.879 -17.232  1.00  0.00           H  
ATOM   2794  CG2 VAL A 190      -0.517   9.598 -17.804  1.00  0.00           C  
ATOM   2795 HG21 VAL A 190      -0.892  10.057 -18.720  1.00  0.00           H  
ATOM   2796 HG22 VAL A 190       0.482   9.186 -17.945  1.00  0.00           H  
ATOM   2797 HG23 VAL A 190      -1.230   8.806 -17.578  1.00  0.00           H  
ATOM   2798  C   VAL A 190       0.676  12.584 -15.638  1.00  0.00           C  
ATOM   2799  O   VAL A 190       1.339  12.243 -14.666  1.00  0.00           O  
ATOM   2800  N   GLU A 191       0.097  13.746 -15.621  1.00  0.00           N  
ATOM   2801  H   GLU A 191      -0.364  14.073 -16.459  1.00  0.00           H  
ATOM   2802  CA  GLU A 191      -0.076  14.623 -14.496  1.00  0.00           C  
ATOM   2803  HA  GLU A 191       0.911  14.909 -14.130  1.00  0.00           H  
ATOM   2804  CB  GLU A 191      -0.626  15.930 -15.084  1.00  0.00           C  
ATOM   2805  HB2 GLU A 191       0.051  16.314 -15.845  1.00  0.00           H  
ATOM   2806  HB3 GLU A 191      -1.635  15.828 -15.485  1.00  0.00           H  
ATOM   2807  CG  GLU A 191      -0.687  17.121 -14.102  1.00  0.00           C  
ATOM   2808  HG2 GLU A 191      -1.352  17.900 -14.475  1.00  0.00           H  
ATOM   2809  HG3 GLU A 191      -1.107  16.815 -13.144  1.00  0.00           H  
ATOM   2810  CD  GLU A 191       0.679  17.779 -13.850  1.00  0.00           C  
ATOM   2811  OE1 GLU A 191       0.792  19.011 -14.061  1.00  0.00           O  
ATOM   2812  OE2 GLU A 191       1.491  17.191 -13.109  1.00  0.00           O  
ATOM   2813  C   GLU A 191      -0.912  14.052 -13.332  1.00  0.00           C  
ATOM   2814  O   GLU A 191      -2.138  14.101 -13.344  1.00  0.00           O  
ATOM   2815  N   THR A 192      -0.235  13.375 -12.435  1.00  0.00           N  
ATOM   2816  H   THR A 192       0.765  13.256 -12.518  1.00  0.00           H  
ATOM   2817  CA  THR A 192      -0.768  12.731 -11.171  1.00  0.00           C  
ATOM   2818  HA  THR A 192      -1.813  13.040 -11.148  1.00  0.00           H  
ATOM   2819  CB  THR A 192      -0.744  11.135 -11.360  1.00  0.00           C  
ATOM   2820  HB  THR A 192      -1.276  10.671 -10.530  1.00  0.00           H  
ATOM   2821  CG2 THR A 192      -1.413  10.727 -12.639  1.00  0.00           C  
ATOM   2822 HG21 THR A 192      -2.453  11.045 -12.568  1.00  0.00           H  
ATOM   2823 HG22 THR A 192      -0.688  11.058 -13.383  1.00  0.00           H  
ATOM   2824 HG23 THR A 192      -1.519   9.643 -12.598  1.00  0.00           H  
ATOM   2825  OG1 THR A 192       0.556  10.645 -11.288  1.00  0.00           O  
ATOM   2826  HG1 THR A 192       0.398   9.750 -10.981  1.00  0.00           H  
ATOM   2827  C   THR A 192      -0.101  13.107  -9.871  1.00  0.00           C  
ATOM   2828  O   THR A 192       0.783  13.939  -9.888  1.00  0.00           O  
ATOM   2829  N   PRO A 193      -0.552  12.642  -8.705  1.00  0.00           N  
ATOM   2830  CD  PRO A 193      -2.008  12.314  -8.391  1.00  0.00           C  
ATOM   2831  HD2 PRO A 193      -2.135  11.262  -8.643  1.00  0.00           H  
ATOM   2832  HD3 PRO A 193      -2.651  13.002  -8.941  1.00  0.00           H  
ATOM   2833  CG  PRO A 193      -2.188  12.337  -6.902  1.00  0.00           C  
ATOM   2834  HG2 PRO A 193      -2.810  11.509  -6.559  1.00  0.00           H  
ATOM   2835  HG3 PRO A 193      -2.524  13.342  -6.646  1.00  0.00           H  
ATOM   2836  CB  PRO A 193      -0.726  12.117  -6.468  1.00  0.00           C  
ATOM   2837  HB2 PRO A 193      -0.455  11.065  -6.556  1.00  0.00           H  
ATOM   2838  HB3 PRO A 193      -0.518  12.357  -5.425  1.00  0.00           H  
ATOM   2839  CA  PRO A 193       0.181  12.871  -7.449  1.00  0.00           C  
ATOM   2840  HA  PRO A 193       0.237  13.939  -7.232  1.00  0.00           H  
ATOM   2841  C   PRO A 193       1.618  12.311  -7.503  1.00  0.00           C  
ATOM   2842  O   PRO A 193       2.539  12.828  -6.899  1.00  0.00           O  
ATOM   2843  N   MET A 194       1.908  11.216  -8.207  1.00  0.00           N  
ATOM   2844  H   MET A 194       1.128  10.761  -8.660  1.00  0.00           H  
ATOM   2845  CA  MET A 194       3.306  10.705  -8.421  1.00  0.00           C  
ATOM   2846  HA  MET A 194       3.791  10.613  -7.449  1.00  0.00           H  
ATOM   2847  CB  MET A 194       3.233   9.308  -9.019  1.00  0.00           C  
ATOM   2848  HB2 MET A 194       2.770   8.594  -8.339  1.00  0.00           H  
ATOM   2849  HB3 MET A 194       2.641   9.266  -9.933  1.00  0.00           H  
ATOM   2850  CG  MET A 194       4.706   8.798  -9.165  1.00  0.00           C  
ATOM   2851  HG2 MET A 194       5.502   9.542  -9.147  1.00  0.00           H  
ATOM   2852  HG3 MET A 194       4.949   8.245  -8.258  1.00  0.00           H  
ATOM   2853  SD  MET A 194       5.156   7.638 -10.465  1.00  0.00           S  
ATOM   2854  CE  MET A 194       5.194   8.643 -11.877  1.00  0.00           C  
ATOM   2855  HE1 MET A 194       4.362   9.327 -11.709  1.00  0.00           H  
ATOM   2856  HE2 MET A 194       6.129   9.202 -11.886  1.00  0.00           H  
ATOM   2857  HE3 MET A 194       5.030   7.980 -12.726  1.00  0.00           H  
ATOM   2858  C   MET A 194       4.075  11.738  -9.305  1.00  0.00           C  
ATOM   2859  O   MET A 194       5.194  12.022  -9.033  1.00  0.00           O  
ATOM   2860  N   ALA A 195       3.400  12.419 -10.239  1.00  0.00           N  
ATOM   2861  H   ALA A 195       2.489  12.126 -10.559  1.00  0.00           H  
ATOM   2862  CA  ALA A 195       4.050  13.467 -11.001  1.00  0.00           C  
ATOM   2863  HA  ALA A 195       4.876  12.920 -11.457  1.00  0.00           H  
ATOM   2864  CB  ALA A 195       3.151  14.059 -12.085  1.00  0.00           C  
ATOM   2865  HB1 ALA A 195       3.622  14.627 -12.886  1.00  0.00           H  
ATOM   2866  HB2 ALA A 195       2.630  13.253 -12.601  1.00  0.00           H  
ATOM   2867  HB3 ALA A 195       2.444  14.666 -11.520  1.00  0.00           H  
ATOM   2868  C   ALA A 195       4.581  14.583 -10.067  1.00  0.00           C  
ATOM   2869  O   ALA A 195       5.672  15.133 -10.176  1.00  0.00           O  
ATOM   2870  N   ALA A 196       3.700  14.973  -9.204  1.00  0.00           N  
ATOM   2871  H   ALA A 196       2.824  14.500  -9.040  1.00  0.00           H  
ATOM   2872  CA  ALA A 196       3.913  16.052  -8.201  1.00  0.00           C  
ATOM   2873  HA  ALA A 196       4.284  16.907  -8.768  1.00  0.00           H  
ATOM   2874  CB  ALA A 196       2.607  16.488  -7.534  1.00  0.00           C  
ATOM   2875  HB1 ALA A 196       2.849  17.222  -6.766  1.00  0.00           H  
ATOM   2876  HB2 ALA A 196       2.025  17.001  -8.300  1.00  0.00           H  
ATOM   2877  HB3 ALA A 196       2.123  15.549  -7.266  1.00  0.00           H  
ATOM   2878  C   ALA A 196       4.955  15.611  -7.161  1.00  0.00           C  
ATOM   2879  O   ALA A 196       5.821  16.386  -6.821  1.00  0.00           O  
ATOM   2880  N   SER A 197       5.025  14.291  -6.822  1.00  0.00           N  
ATOM   2881  H   SER A 197       4.324  13.633  -7.130  1.00  0.00           H  
ATOM   2882  CA  SER A 197       6.066  13.587  -6.070  1.00  0.00           C  
ATOM   2883  HA  SER A 197       6.309  14.194  -5.198  1.00  0.00           H  
ATOM   2884  CB  SER A 197       5.415  12.259  -5.520  1.00  0.00           C  
ATOM   2885  HB2 SER A 197       5.215  11.536  -6.311  1.00  0.00           H  
ATOM   2886  HB3 SER A 197       6.119  11.837  -4.803  1.00  0.00           H  
ATOM   2887  OG  SER A 197       4.234  12.590  -4.794  1.00  0.00           O  
ATOM   2888  HG  SER A 197       3.486  12.740  -5.377  1.00  0.00           H  
ATOM   2889  C   SER A 197       7.410  13.402  -6.806  1.00  0.00           C  
ATOM   2890  O   SER A 197       8.437  13.347  -6.114  1.00  0.00           O  
ATOM   2891  N   VAL A 198       7.535  13.319  -8.108  1.00  0.00           N  
ATOM   2892  H   VAL A 198       6.672  13.257  -8.627  1.00  0.00           H  
ATOM   2893  CA  VAL A 198       8.828  13.332  -8.859  1.00  0.00           C  
ATOM   2894  HA  VAL A 198       9.427  12.590  -8.329  1.00  0.00           H  
ATOM   2895  CB  VAL A 198       8.635  12.703 -10.206  1.00  0.00           C  
ATOM   2896  HB  VAL A 198       7.821  13.210 -10.723  1.00  0.00           H  
ATOM   2897  CG1 VAL A 198       9.801  13.002 -11.200  1.00  0.00           C  
ATOM   2898 HG11 VAL A 198       9.449  13.930 -11.650  1.00  0.00           H  
ATOM   2899 HG12 VAL A 198      10.716  12.962 -10.609  1.00  0.00           H  
ATOM   2900 HG13 VAL A 198       9.820  12.264 -12.002  1.00  0.00           H  
ATOM   2901  CG2 VAL A 198       8.431  11.171 -10.116  1.00  0.00           C  
ATOM   2902 HG21 VAL A 198       9.276  10.729  -9.588  1.00  0.00           H  
ATOM   2903 HG22 VAL A 198       7.509  11.022  -9.556  1.00  0.00           H  
ATOM   2904 HG23 VAL A 198       8.233  10.639 -11.046  1.00  0.00           H  
ATOM   2905  C   VAL A 198       9.411  14.779  -8.784  1.00  0.00           C  
ATOM   2906  O   VAL A 198      10.572  14.899  -8.422  1.00  0.00           O  
ATOM   2907  N   ARG A 199       8.600  15.790  -9.037  1.00  0.00           N  
ATOM   2908  H   ARG A 199       7.617  15.561  -9.009  1.00  0.00           H  
ATOM   2909  CA  ARG A 199       9.046  17.238  -8.869  1.00  0.00           C  
ATOM   2910  HA  ARG A 199       9.884  17.522  -9.507  1.00  0.00           H  
ATOM   2911  CB  ARG A 199       7.885  18.173  -9.315  1.00  0.00           C  
ATOM   2912  HB2 ARG A 199       6.941  17.943  -8.818  1.00  0.00           H  
ATOM   2913  HB3 ARG A 199       8.227  19.131  -8.925  1.00  0.00           H  
ATOM   2914  CG  ARG A 199       7.625  18.097 -10.826  1.00  0.00           C  
ATOM   2915  HG2 ARG A 199       8.559  18.223 -11.374  1.00  0.00           H  
ATOM   2916  HG3 ARG A 199       7.389  17.066 -11.089  1.00  0.00           H  
ATOM   2917  CD  ARG A 199       6.626  19.118 -11.368  1.00  0.00           C  
ATOM   2918  HD2 ARG A 199       7.053  20.104 -11.184  1.00  0.00           H  
ATOM   2919  HD3 ARG A 199       6.591  18.999 -12.451  1.00  0.00           H  
ATOM   2920  NE  ARG A 199       5.256  19.098 -10.814  1.00  0.00           N  
ATOM   2921  HE  ARG A 199       5.096  19.896 -10.216  1.00  0.00           H  
ATOM   2922  CZ  ARG A 199       4.175  18.569 -11.416  1.00  0.00           C  
ATOM   2923  NH1 ARG A 199       4.191  17.738 -12.381  1.00  0.00           N  
ATOM   2924 HH11 ARG A 199       5.025  17.591 -12.932  1.00  0.00           H  
ATOM   2925 HH12 ARG A 199       3.306  17.566 -12.835  1.00  0.00           H  
ATOM   2926  NH2 ARG A 199       2.968  19.018 -11.208  1.00  0.00           N  
ATOM   2927 HH21 ARG A 199       2.760  19.848 -10.671  1.00  0.00           H  
ATOM   2928 HH22 ARG A 199       2.164  18.618 -11.669  1.00  0.00           H  
ATOM   2929  C   ARG A 199       9.456  17.520  -7.489  1.00  0.00           C  
ATOM   2930  O   ARG A 199      10.423  18.236  -7.202  1.00  0.00           O  
ATOM   2931  N   GLU A 200       8.715  17.051  -6.533  1.00  0.00           N  
ATOM   2932  H   GLU A 200       7.903  16.491  -6.750  1.00  0.00           H  
ATOM   2933  CA  GLU A 200       8.956  17.332  -5.101  1.00  0.00           C  
ATOM   2934  HA  GLU A 200       8.958  18.412  -4.947  1.00  0.00           H  
ATOM   2935  CB  GLU A 200       7.778  16.652  -4.390  1.00  0.00           C  
ATOM   2936  HB2 GLU A 200       6.908  17.256  -4.646  1.00  0.00           H  
ATOM   2937  HB3 GLU A 200       7.645  15.744  -4.977  1.00  0.00           H  
ATOM   2938  CG  GLU A 200       7.965  16.185  -2.937  1.00  0.00           C  
ATOM   2939  HG2 GLU A 200       8.152  15.113  -2.879  1.00  0.00           H  
ATOM   2940  HG3 GLU A 200       8.792  16.658  -2.407  1.00  0.00           H  
ATOM   2941  CD  GLU A 200       6.727  16.563  -2.138  1.00  0.00           C  
ATOM   2942  OE1 GLU A 200       5.973  15.679  -1.710  1.00  0.00           O  
ATOM   2943  OE2 GLU A 200       6.555  17.823  -1.953  1.00  0.00           O  
ATOM   2944  C   GLU A 200      10.328  16.698  -4.688  1.00  0.00           C  
ATOM   2945  O   GLU A 200      11.248  17.401  -4.223  1.00  0.00           O  
ATOM   2946  N   HIE A 201      10.582  15.365  -4.926  1.00  0.00           N  
ATOM   2947  H   HIE A 201       9.819  14.840  -5.328  1.00  0.00           H  
ATOM   2948  CA  HIE A 201      11.856  14.696  -4.772  1.00  0.00           C  
ATOM   2949  HA  HIE A 201      12.030  14.640  -3.697  1.00  0.00           H  
ATOM   2950  CB  HIE A 201      11.795  13.308  -5.321  1.00  0.00           C  
ATOM   2951  HB2 HIE A 201      11.095  12.786  -4.668  1.00  0.00           H  
ATOM   2952  HB3 HIE A 201      11.424  13.181  -6.338  1.00  0.00           H  
ATOM   2953  CG  HIE A 201      13.149  12.525  -5.352  1.00  0.00           C  
ATOM   2954  ND1 HIE A 201      14.101  12.495  -6.417  1.00  0.00           N  
ATOM   2955  CE1 HIE A 201      15.041  11.627  -5.976  1.00  0.00           C  
ATOM   2956  HE1 HIE A 201      15.870  11.331  -6.601  1.00  0.00           H  
ATOM   2957  NE2 HIE A 201      14.753  11.169  -4.753  1.00  0.00           N  
ATOM   2958  HE2 HIE A 201      15.335  10.594  -4.162  1.00  0.00           H  
ATOM   2959  CD2 HIE A 201      13.541  11.710  -4.339  1.00  0.00           C  
ATOM   2960  HD2 HIE A 201      12.966  11.499  -3.449  1.00  0.00           H  
ATOM   2961  C   HIE A 201      12.996  15.514  -5.516  1.00  0.00           C  
ATOM   2962  O   HIE A 201      14.030  15.938  -4.947  1.00  0.00           O  
ATOM   2963  N   TYR A 202      12.811  15.781  -6.810  1.00  0.00           N  
ATOM   2964  H   TYR A 202      11.995  15.383  -7.253  1.00  0.00           H  
ATOM   2965  CA  TYR A 202      13.830  16.544  -7.594  1.00  0.00           C  
ATOM   2966  HA  TYR A 202      14.762  15.988  -7.683  1.00  0.00           H  
ATOM   2967  CB  TYR A 202      13.213  16.774  -9.006  1.00  0.00           C  
ATOM   2968  HB2 TYR A 202      12.928  15.798  -9.396  1.00  0.00           H  
ATOM   2969  HB3 TYR A 202      12.290  17.353  -9.028  1.00  0.00           H  
ATOM   2970  CG  TYR A 202      14.108  17.487  -9.997  1.00  0.00           C  
ATOM   2971  CD1 TYR A 202      14.320  18.895 -10.052  1.00  0.00           C  
ATOM   2972  HD1 TYR A 202      13.777  19.568  -9.404  1.00  0.00           H  
ATOM   2973  CE1 TYR A 202      15.105  19.533 -11.025  1.00  0.00           C  
ATOM   2974  HE1 TYR A 202      15.395  20.571 -10.944  1.00  0.00           H  
ATOM   2975  CZ  TYR A 202      15.819  18.708 -11.971  1.00  0.00           C  
ATOM   2976  OH  TYR A 202      16.551  19.343 -12.959  1.00  0.00           O  
ATOM   2977  HH  TYR A 202      16.523  19.008 -13.858  1.00  0.00           H  
ATOM   2978  CE2 TYR A 202      15.481  17.422 -12.015  1.00  0.00           C  
ATOM   2979  HE2 TYR A 202      15.942  16.798 -12.766  1.00  0.00           H  
ATOM   2980  CD2 TYR A 202      14.717  16.735 -10.984  1.00  0.00           C  
ATOM   2981  HD2 TYR A 202      14.445  15.692 -11.046  1.00  0.00           H  
ATOM   2982  C   TYR A 202      14.128  18.001  -6.993  1.00  0.00           C  
ATOM   2983  O   TYR A 202      15.276  18.422  -7.001  1.00  0.00           O  
ATOM   2984  N   SER A 203      13.133  18.758  -6.396  1.00  0.00           N  
ATOM   2985  H   SER A 203      12.204  18.381  -6.513  1.00  0.00           H  
ATOM   2986  CA  SER A 203      13.346  19.970  -5.634  1.00  0.00           C  
ATOM   2987  HA  SER A 203      13.967  20.616  -6.254  1.00  0.00           H  
ATOM   2988  CB  SER A 203      12.079  20.778  -5.381  1.00  0.00           C  
ATOM   2989  HB2 SER A 203      11.477  20.367  -4.570  1.00  0.00           H  
ATOM   2990  HB3 SER A 203      12.489  21.761  -5.150  1.00  0.00           H  
ATOM   2991  OG  SER A 203      11.335  20.830  -6.635  1.00  0.00           O  
ATOM   2992  HG  SER A 203      11.140  19.918  -6.863  1.00  0.00           H  
ATOM   2993  C   SER A 203      13.954  19.753  -4.222  1.00  0.00           C  
ATOM   2994  O   SER A 203      14.372  20.739  -3.577  1.00  0.00           O  
ATOM   2995  N   ASP A 204      14.062  18.520  -3.760  1.00  0.00           N  
ATOM   2996  H   ASP A 204      13.720  17.773  -4.347  1.00  0.00           H  
ATOM   2997  CA  ASP A 204      14.825  18.125  -2.642  1.00  0.00           C  
ATOM   2998  HA  ASP A 204      14.919  18.905  -1.887  1.00  0.00           H  
ATOM   2999  CB  ASP A 204      14.310  16.895  -1.940  1.00  0.00           C  
ATOM   3000  HB2 ASP A 204      14.030  16.144  -2.678  1.00  0.00           H  
ATOM   3001  HB3 ASP A 204      15.108  16.528  -1.292  1.00  0.00           H  
ATOM   3002  CG  ASP A 204      13.038  17.065  -1.016  1.00  0.00           C  
ATOM   3003  OD1 ASP A 204      12.543  16.010  -0.473  1.00  0.00           O  
ATOM   3004  OD2 ASP A 204      12.662  18.257  -0.848  1.00  0.00           O  
ATOM   3005  C   ASP A 204      16.320  17.986  -3.044  1.00  0.00           C  
ATOM   3006  O   ASP A 204      17.215  18.595  -2.407  1.00  0.00           O  
ATOM   3007  N   ILE A 205      16.610  17.195  -4.082  1.00  0.00           N  
ATOM   3008  H   ILE A 205      15.823  16.774  -4.555  1.00  0.00           H  
ATOM   3009  CA  ILE A 205      17.892  16.883  -4.663  1.00  0.00           C  
ATOM   3010  HA  ILE A 205      18.481  16.611  -3.787  1.00  0.00           H  
ATOM   3011  CB  ILE A 205      17.914  15.733  -5.681  1.00  0.00           C  
ATOM   3012  HB  ILE A 205      17.222  15.872  -6.511  1.00  0.00           H  
ATOM   3013  CG2 ILE A 205      19.327  15.645  -6.393  1.00  0.00           C  
ATOM   3014 HG21 ILE A 205      20.036  15.457  -5.586  1.00  0.00           H  
ATOM   3015 HG22 ILE A 205      19.357  14.853  -7.142  1.00  0.00           H  
ATOM   3016 HG23 ILE A 205      19.507  16.546  -6.978  1.00  0.00           H  
ATOM   3017  CG1 ILE A 205      17.456  14.396  -5.039  1.00  0.00           C  
ATOM   3018 HG12 ILE A 205      16.423  14.473  -4.696  1.00  0.00           H  
ATOM   3019 HG13 ILE A 205      17.498  13.536  -5.707  1.00  0.00           H  
ATOM   3020  CD1 ILE A 205      18.324  13.940  -3.799  1.00  0.00           C  
ATOM   3021 HD11 ILE A 205      17.970  14.435  -2.895  1.00  0.00           H  
ATOM   3022 HD12 ILE A 205      18.087  12.899  -3.579  1.00  0.00           H  
ATOM   3023 HD13 ILE A 205      19.384  14.081  -4.009  1.00  0.00           H  
ATOM   3024  C   ILE A 205      18.565  18.198  -5.157  1.00  0.00           C  
ATOM   3025  O   ILE A 205      19.570  18.631  -4.665  1.00  0.00           O  
ATOM   3026  N   TRP A 206      17.846  18.990  -5.966  1.00  0.00           N  
ATOM   3027  H   TRP A 206      16.865  18.768  -6.053  1.00  0.00           H  
ATOM   3028  CA  TRP A 206      18.270  20.262  -6.526  1.00  0.00           C  
ATOM   3029  HA  TRP A 206      19.355  20.284  -6.429  1.00  0.00           H  
ATOM   3030  CB  TRP A 206      18.062  20.255  -8.045  1.00  0.00           C  
ATOM   3031  HB2 TRP A 206      16.977  20.247  -8.146  1.00  0.00           H  
ATOM   3032  HB3 TRP A 206      18.422  21.255  -8.290  1.00  0.00           H  
ATOM   3033  CG  TRP A 206      18.792  19.247  -8.906  1.00  0.00           C  
ATOM   3034  CD1 TRP A 206      18.314  18.087  -9.261  1.00  0.00           C  
ATOM   3035  HD1 TRP A 206      17.361  17.650  -9.001  1.00  0.00           H  
ATOM   3036  NE1 TRP A 206      19.140  17.567 -10.207  1.00  0.00           N  
ATOM   3037  HE1 TRP A 206      18.881  16.747 -10.736  1.00  0.00           H  
ATOM   3038  CE2 TRP A 206      20.341  18.188 -10.370  1.00  0.00           C  
ATOM   3039  CZ2 TRP A 206      21.510  17.886 -11.122  1.00  0.00           C  
ATOM   3040  HZ2 TRP A 206      21.497  17.040 -11.793  1.00  0.00           H  
ATOM   3041  CH2 TRP A 206      22.601  18.721 -11.039  1.00  0.00           C  
ATOM   3042  HH2 TRP A 206      23.541  18.455 -11.499  1.00  0.00           H  
ATOM   3043  CZ3 TRP A 206      22.445  19.926 -10.269  1.00  0.00           C  
ATOM   3044  HZ3 TRP A 206      23.244  20.648 -10.188  1.00  0.00           H  
ATOM   3045  CE3 TRP A 206      21.228  20.282  -9.642  1.00  0.00           C  
ATOM   3046  HE3 TRP A 206      21.207  21.097  -8.933  1.00  0.00           H  
ATOM   3047  CD2 TRP A 206      20.133  19.347  -9.591  1.00  0.00           C  
ATOM   3048  C   TRP A 206      17.732  21.549  -5.833  1.00  0.00           C  
ATOM   3049  O   TRP A 206      16.626  21.515  -5.323  1.00  0.00           O  
ATOM   3050  N   GLU A 207      18.513  22.597  -5.676  1.00  0.00           N  
ATOM   3051  H   GLU A 207      19.454  22.429  -5.998  1.00  0.00           H  
ATOM   3052  CA  GLU A 207      18.208  23.873  -5.052  1.00  0.00           C  
ATOM   3053  HA  GLU A 207      17.561  23.613  -4.215  1.00  0.00           H  
ATOM   3054  CB  GLU A 207      19.519  24.462  -4.484  1.00  0.00           C  
ATOM   3055  HB2 GLU A 207      20.152  24.290  -5.354  1.00  0.00           H  
ATOM   3056  HB3 GLU A 207      19.361  25.537  -4.403  1.00  0.00           H  
ATOM   3057  CG  GLU A 207      20.068  23.787  -3.242  1.00  0.00           C  
ATOM   3058  HG2 GLU A 207      19.289  23.824  -2.481  1.00  0.00           H  
ATOM   3059  HG3 GLU A 207      20.339  22.768  -3.522  1.00  0.00           H  
ATOM   3060  CD  GLU A 207      21.451  24.235  -2.735  1.00  0.00           C  
ATOM   3061  OE1 GLU A 207      22.273  23.289  -2.462  1.00  0.00           O  
ATOM   3062  OE2 GLU A 207      21.659  25.472  -2.700  1.00  0.00           O  
ATOM   3063  C   GLU A 207      17.426  24.742  -6.009  1.00  0.00           C  
ATOM   3064  O   GLU A 207      17.838  25.645  -6.721  1.00  0.00           O  
ATOM   3065  N   VAL A 208      16.118  24.346  -6.183  1.00  0.00           N  
ATOM   3066  H   VAL A 208      15.823  23.566  -5.611  1.00  0.00           H  
ATOM   3067  CA  VAL A 208      15.010  24.869  -7.142  1.00  0.00           C  
ATOM   3068  HA  VAL A 208      15.243  25.909  -7.371  1.00  0.00           H  
ATOM   3069  CB  VAL A 208      15.026  24.061  -8.563  1.00  0.00           C  
ATOM   3070  HB  VAL A 208      14.331  24.552  -9.245  1.00  0.00           H  
ATOM   3071  CG1 VAL A 208      16.365  23.956  -9.296  1.00  0.00           C  
ATOM   3072 HG11 VAL A 208      16.761  24.941  -9.546  1.00  0.00           H  
ATOM   3073 HG12 VAL A 208      17.178  23.459  -8.767  1.00  0.00           H  
ATOM   3074 HG13 VAL A 208      16.030  23.512 -10.234  1.00  0.00           H  
ATOM   3075  CG2 VAL A 208      14.427  22.606  -8.422  1.00  0.00           C  
ATOM   3076 HG21 VAL A 208      15.114  21.943  -7.895  1.00  0.00           H  
ATOM   3077 HG22 VAL A 208      13.410  22.583  -8.030  1.00  0.00           H  
ATOM   3078 HG23 VAL A 208      14.339  22.263  -9.454  1.00  0.00           H  
ATOM   3079  C   VAL A 208      13.651  24.931  -6.551  1.00  0.00           C  
ATOM   3080  O   VAL A 208      13.362  24.139  -5.657  1.00  0.00           O  
ATOM   3081  N   SER A 209      12.796  25.742  -7.157  1.00  0.00           N  
ATOM   3082  H   SER A 209      13.269  26.335  -7.825  1.00  0.00           H  
ATOM   3083  CA  SER A 209      11.331  25.764  -7.033  1.00  0.00           C  
ATOM   3084  HA  SER A 209      11.035  25.826  -5.986  1.00  0.00           H  
ATOM   3085  CB  SER A 209      10.850  27.002  -7.800  1.00  0.00           C  
ATOM   3086  HB2 SER A 209      11.156  27.886  -7.238  1.00  0.00           H  
ATOM   3087  HB3 SER A 209      11.337  26.975  -8.774  1.00  0.00           H  
ATOM   3088  OG  SER A 209       9.443  27.074  -7.700  1.00  0.00           O  
ATOM   3089  HG  SER A 209       9.138  27.974  -7.834  1.00  0.00           H  
ATOM   3090  C   SER A 209      10.640  24.546  -7.689  1.00  0.00           C  
ATOM   3091  O   SER A 209      10.984  24.113  -8.753  1.00  0.00           O  
ATOM   3092  N   THR A 210       9.566  23.957  -7.063  1.00  0.00           N  
ATOM   3093  H   THR A 210       9.316  24.174  -6.109  1.00  0.00           H  
ATOM   3094  CA  THR A 210       8.712  22.951  -7.707  1.00  0.00           C  
ATOM   3095  HA  THR A 210       9.359  22.080  -7.812  1.00  0.00           H  
ATOM   3096  CB  THR A 210       7.588  22.377  -6.774  1.00  0.00           C  
ATOM   3097  HB  THR A 210       6.999  21.655  -7.339  1.00  0.00           H  
ATOM   3098  CG2 THR A 210       8.192  21.608  -5.643  1.00  0.00           C  
ATOM   3099 HG21 THR A 210       7.542  21.412  -4.792  1.00  0.00           H  
ATOM   3100 HG22 THR A 210       8.736  20.695  -5.889  1.00  0.00           H  
ATOM   3101 HG23 THR A 210       9.056  22.144  -5.250  1.00  0.00           H  
ATOM   3102  OG1 THR A 210       6.665  23.391  -6.256  1.00  0.00           O  
ATOM   3103  HG1 THR A 210       5.814  22.947  -6.264  1.00  0.00           H  
ATOM   3104  C   THR A 210       8.072  23.477  -9.004  1.00  0.00           C  
ATOM   3105  O   THR A 210       7.766  22.648  -9.825  1.00  0.00           O  
ATOM   3106  N   GLU A 211       7.768  24.795  -9.136  1.00  0.00           N  
ATOM   3107  H   GLU A 211       7.728  25.378  -8.312  1.00  0.00           H  
ATOM   3108  CA  GLU A 211       7.412  25.470 -10.391  1.00  0.00           C  
ATOM   3109  HA  GLU A 211       6.600  24.876 -10.808  1.00  0.00           H  
ATOM   3110  CB  GLU A 211       6.952  26.907 -10.041  1.00  0.00           C  
ATOM   3111  HB2 GLU A 211       6.382  26.871  -9.113  1.00  0.00           H  
ATOM   3112  HB3 GLU A 211       7.811  27.567  -9.925  1.00  0.00           H  
ATOM   3113  CG  GLU A 211       6.088  27.583 -11.095  1.00  0.00           C  
ATOM   3114  HG2 GLU A 211       5.891  28.623 -10.832  1.00  0.00           H  
ATOM   3115  HG3 GLU A 211       6.640  27.533 -12.034  1.00  0.00           H  
ATOM   3116  CD  GLU A 211       4.711  27.089 -11.377  1.00  0.00           C  
ATOM   3117  OE1 GLU A 211       4.292  26.954 -12.567  1.00  0.00           O  
ATOM   3118  OE2 GLU A 211       4.104  26.472 -10.455  1.00  0.00           O  
ATOM   3119  C   GLU A 211       8.556  25.490 -11.421  1.00  0.00           C  
ATOM   3120  O   GLU A 211       8.322  25.528 -12.623  1.00  0.00           O  
ATOM   3121  N   GLU A 212       9.847  25.506 -10.951  1.00  0.00           N  
ATOM   3122  H   GLU A 212       9.972  25.661  -9.961  1.00  0.00           H  
ATOM   3123  CA  GLU A 212      11.079  25.360 -11.830  1.00  0.00           C  
ATOM   3124  HA  GLU A 212      10.834  25.870 -12.762  1.00  0.00           H  
ATOM   3125  CB  GLU A 212      12.361  26.087 -11.287  1.00  0.00           C  
ATOM   3126  HB2 GLU A 212      12.071  27.136 -11.215  1.00  0.00           H  
ATOM   3127  HB3 GLU A 212      12.620  25.767 -10.278  1.00  0.00           H  
ATOM   3128  CG  GLU A 212      13.608  25.876 -12.102  1.00  0.00           C  
ATOM   3129  HG2 GLU A 212      14.500  26.278 -11.622  1.00  0.00           H  
ATOM   3130  HG3 GLU A 212      13.896  24.825 -12.056  1.00  0.00           H  
ATOM   3131  CD  GLU A 212      13.528  26.335 -13.583  1.00  0.00           C  
ATOM   3132  OE1 GLU A 212      12.598  27.129 -13.888  1.00  0.00           O  
ATOM   3133  OE2 GLU A 212      14.389  25.906 -14.419  1.00  0.00           O  
ATOM   3134  C   GLU A 212      11.311  23.836 -12.106  1.00  0.00           C  
ATOM   3135  O   GLU A 212      11.498  23.468 -13.232  1.00  0.00           O  
ATOM   3136  N   ALA A 213      11.176  22.891 -11.161  1.00  0.00           N  
ATOM   3137  H   ALA A 213      11.091  23.238 -10.216  1.00  0.00           H  
ATOM   3138  CA  ALA A 213      11.131  21.476 -11.427  1.00  0.00           C  
ATOM   3139  HA  ALA A 213      12.073  21.198 -11.899  1.00  0.00           H  
ATOM   3140  CB  ALA A 213      10.895  20.722 -10.100  1.00  0.00           C  
ATOM   3141  HB1 ALA A 213      11.620  21.134  -9.399  1.00  0.00           H  
ATOM   3142  HB2 ALA A 213       9.832  20.804  -9.868  1.00  0.00           H  
ATOM   3143  HB3 ALA A 213      11.007  19.641 -10.185  1.00  0.00           H  
ATOM   3144  C   ALA A 213      10.039  21.040 -12.468  1.00  0.00           C  
ATOM   3145  O   ALA A 213      10.157  19.999 -13.106  1.00  0.00           O  
ATOM   3146  N   PHE A 214       8.975  21.788 -12.606  1.00  0.00           N  
ATOM   3147  H   PHE A 214       8.860  22.633 -12.065  1.00  0.00           H  
ATOM   3148  CA  PHE A 214       7.907  21.496 -13.546  1.00  0.00           C  
ATOM   3149  HA  PHE A 214       7.468  20.500 -13.495  1.00  0.00           H  
ATOM   3150  CB  PHE A 214       6.709  22.540 -13.356  1.00  0.00           C  
ATOM   3151  HB2 PHE A 214       6.312  22.561 -12.341  1.00  0.00           H  
ATOM   3152  HB3 PHE A 214       7.010  23.574 -13.524  1.00  0.00           H  
ATOM   3153  CG  PHE A 214       5.533  22.200 -14.260  1.00  0.00           C  
ATOM   3154  CD1 PHE A 214       5.199  22.814 -15.486  1.00  0.00           C  
ATOM   3155  HD1 PHE A 214       5.852  23.549 -15.933  1.00  0.00           H  
ATOM   3156  CE1 PHE A 214       4.031  22.449 -16.181  1.00  0.00           C  
ATOM   3157  HE1 PHE A 214       3.958  22.830 -17.189  1.00  0.00           H  
ATOM   3158  CZ  PHE A 214       3.122  21.526 -15.674  1.00  0.00           C  
ATOM   3159  HZ  PHE A 214       2.265  21.127 -16.196  1.00  0.00           H  
ATOM   3160  CE2 PHE A 214       3.420  20.980 -14.410  1.00  0.00           C  
ATOM   3161  HE2 PHE A 214       2.794  20.160 -14.090  1.00  0.00           H  
ATOM   3162  CD2 PHE A 214       4.536  21.340 -13.736  1.00  0.00           C  
ATOM   3163  HD2 PHE A 214       4.790  20.813 -12.828  1.00  0.00           H  
ATOM   3164  C   PHE A 214       8.371  21.841 -15.018  1.00  0.00           C  
ATOM   3165  O   PHE A 214       8.047  21.138 -15.982  1.00  0.00           O  
ATOM   3166  N   ASP A 215       9.194  22.881 -15.156  1.00  0.00           N  
ATOM   3167  H   ASP A 215       9.494  23.371 -14.325  1.00  0.00           H  
ATOM   3168  CA  ASP A 215       9.819  23.308 -16.416  1.00  0.00           C  
ATOM   3169  HA  ASP A 215       9.039  23.362 -17.175  1.00  0.00           H  
ATOM   3170  CB  ASP A 215      10.401  24.808 -16.169  1.00  0.00           C  
ATOM   3171  HB2 ASP A 215       9.765  25.369 -15.485  1.00  0.00           H  
ATOM   3172  HB3 ASP A 215      11.413  24.735 -15.768  1.00  0.00           H  
ATOM   3173  CG  ASP A 215      10.320  25.643 -17.476  1.00  0.00           C  
ATOM   3174  OD1 ASP A 215       9.931  25.093 -18.525  1.00  0.00           O  
ATOM   3175  OD2 ASP A 215      10.658  26.852 -17.469  1.00  0.00           O  
ATOM   3176  C   ASP A 215      10.927  22.276 -16.773  1.00  0.00           C  
ATOM   3177  O   ASP A 215      11.015  21.855 -17.899  1.00  0.00           O  
ATOM   3178  N   ARG A 216      11.745  21.881 -15.801  1.00  0.00           N  
ATOM   3179  H   ARG A 216      11.608  22.370 -14.928  1.00  0.00           H  
ATOM   3180  CA  ARG A 216      12.848  20.919 -15.883  1.00  0.00           C  
ATOM   3181  HA  ARG A 216      13.563  21.405 -16.547  1.00  0.00           H  
ATOM   3182  CB  ARG A 216      13.471  20.710 -14.486  1.00  0.00           C  
ATOM   3183  HB2 ARG A 216      12.747  20.338 -13.761  1.00  0.00           H  
ATOM   3184  HB3 ARG A 216      14.173  19.877 -14.424  1.00  0.00           H  
ATOM   3185  CG  ARG A 216      14.083  22.045 -13.922  1.00  0.00           C  
ATOM   3186  HG2 ARG A 216      13.486  22.927 -14.155  1.00  0.00           H  
ATOM   3187  HG3 ARG A 216      14.173  21.977 -12.838  1.00  0.00           H  
ATOM   3188  CD  ARG A 216      15.425  22.194 -14.622  1.00  0.00           C  
ATOM   3189  HD2 ARG A 216      16.078  21.371 -14.335  1.00  0.00           H  
ATOM   3190  HD3 ARG A 216      15.402  22.077 -15.706  1.00  0.00           H  
ATOM   3191  NE  ARG A 216      16.012  23.503 -14.251  1.00  0.00           N  
ATOM   3192  HE  ARG A 216      15.346  24.240 -14.069  1.00  0.00           H  
ATOM   3193  CZ  ARG A 216      17.106  23.880 -13.785  1.00  0.00           C  
ATOM   3194  NH1 ARG A 216      18.045  23.017 -13.585  1.00  0.00           N  
ATOM   3195 HH11 ARG A 216      17.861  22.072 -13.893  1.00  0.00           H  
ATOM   3196 HH12 ARG A 216      18.877  23.388 -13.150  1.00  0.00           H  
ATOM   3197  NH2 ARG A 216      17.299  25.111 -13.375  1.00  0.00           N  
ATOM   3198 HH21 ARG A 216      16.564  25.803 -13.338  1.00  0.00           H  
ATOM   3199 HH22 ARG A 216      18.148  25.427 -12.929  1.00  0.00           H  
ATOM   3200  C   ARG A 216      12.313  19.538 -16.447  1.00  0.00           C  
ATOM   3201  O   ARG A 216      12.906  18.925 -17.386  1.00  0.00           O  
ATOM   3202  N   ILE A 217      11.230  19.077 -15.883  1.00  0.00           N  
ATOM   3203  H   ILE A 217      10.905  19.580 -15.070  1.00  0.00           H  
ATOM   3204  CA  ILE A 217      10.667  17.771 -16.418  1.00  0.00           C  
ATOM   3205  HA  ILE A 217      11.514  17.188 -16.778  1.00  0.00           H  
ATOM   3206  CB  ILE A 217      10.031  17.007 -15.245  1.00  0.00           C  
ATOM   3207  HB  ILE A 217       9.244  17.682 -14.905  1.00  0.00           H  
ATOM   3208  CG2 ILE A 217       9.517  15.587 -15.662  1.00  0.00           C  
ATOM   3209 HG21 ILE A 217       9.471  14.875 -14.838  1.00  0.00           H  
ATOM   3210 HG22 ILE A 217       8.553  15.760 -16.142  1.00  0.00           H  
ATOM   3211 HG23 ILE A 217      10.077  15.159 -16.494  1.00  0.00           H  
ATOM   3212  CG1 ILE A 217      10.990  16.814 -14.003  1.00  0.00           C  
ATOM   3213 HG12 ILE A 217      11.267  17.766 -13.550  1.00  0.00           H  
ATOM   3214 HG13 ILE A 217      10.384  16.393 -13.201  1.00  0.00           H  
ATOM   3215  CD1 ILE A 217      12.167  15.858 -14.153  1.00  0.00           C  
ATOM   3216 HD11 ILE A 217      12.617  15.645 -13.183  1.00  0.00           H  
ATOM   3217 HD12 ILE A 217      11.813  14.919 -14.579  1.00  0.00           H  
ATOM   3218 HD13 ILE A 217      12.847  16.372 -14.833  1.00  0.00           H  
ATOM   3219  C   ILE A 217       9.780  17.943 -17.665  1.00  0.00           C  
ATOM   3220  O   ILE A 217       9.899  17.154 -18.570  1.00  0.00           O  
ATOM   3221  N   THR A 218       8.962  19.020 -17.834  1.00  0.00           N  
ATOM   3222  H   THR A 218       8.969  19.833 -17.236  1.00  0.00           H  
ATOM   3223  CA  THR A 218       8.212  19.228 -19.101  1.00  0.00           C  
ATOM   3224  HA  THR A 218       7.648  18.400 -19.527  1.00  0.00           H  
ATOM   3225  CB  THR A 218       7.213  20.409 -19.020  1.00  0.00           C  
ATOM   3226  HB  THR A 218       6.829  20.564 -20.027  1.00  0.00           H  
ATOM   3227  CG2 THR A 218       5.991  20.049 -18.116  1.00  0.00           C  
ATOM   3228 HG21 THR A 218       6.164  19.939 -17.045  1.00  0.00           H  
ATOM   3229 HG22 THR A 218       5.186  20.785 -18.130  1.00  0.00           H  
ATOM   3230 HG23 THR A 218       5.656  19.090 -18.509  1.00  0.00           H  
ATOM   3231  OG1 THR A 218       7.753  21.660 -18.497  1.00  0.00           O  
ATOM   3232  HG1 THR A 218       7.913  21.385 -17.591  1.00  0.00           H  
ATOM   3233  C   THR A 218       9.123  19.523 -20.328  1.00  0.00           C  
ATOM   3234  O   THR A 218       8.982  18.829 -21.325  1.00  0.00           O  
ATOM   3235  N   ALA A 219      10.262  20.305 -20.149  1.00  0.00           N  
ATOM   3236  H   ALA A 219      10.356  20.992 -19.415  1.00  0.00           H  
ATOM   3237  CA  ALA A 219      11.394  20.274 -21.117  1.00  0.00           C  
ATOM   3238  HA  ALA A 219      11.156  20.734 -22.075  1.00  0.00           H  
ATOM   3239  CB  ALA A 219      12.515  21.082 -20.512  1.00  0.00           C  
ATOM   3240  HB1 ALA A 219      12.209  22.126 -20.583  1.00  0.00           H  
ATOM   3241  HB2 ALA A 219      12.840  20.788 -19.514  1.00  0.00           H  
ATOM   3242  HB3 ALA A 219      13.411  21.024 -21.130  1.00  0.00           H  
ATOM   3243  C   ALA A 219      11.866  18.859 -21.425  1.00  0.00           C  
ATOM   3244  O   ALA A 219      12.347  18.710 -22.518  1.00  0.00           O  
ATOM   3245  N   ARG A 220      11.807  17.767 -20.574  1.00  0.00           N  
ATOM   3246  H   ARG A 220      11.449  17.892 -19.639  1.00  0.00           H  
ATOM   3247  CA  ARG A 220      12.275  16.424 -21.026  1.00  0.00           C  
ATOM   3248  HA  ARG A 220      13.182  16.409 -21.630  1.00  0.00           H  
ATOM   3249  CB  ARG A 220      12.475  15.457 -19.788  1.00  0.00           C  
ATOM   3250  HB2 ARG A 220      11.680  15.576 -19.051  1.00  0.00           H  
ATOM   3251  HB3 ARG A 220      12.413  14.393 -20.019  1.00  0.00           H  
ATOM   3252  CG  ARG A 220      13.810  15.696 -19.019  1.00  0.00           C  
ATOM   3253  HG2 ARG A 220      14.643  15.891 -19.694  1.00  0.00           H  
ATOM   3254  HG3 ARG A 220      13.866  16.516 -18.301  1.00  0.00           H  
ATOM   3255  CD  ARG A 220      14.132  14.456 -18.137  1.00  0.00           C  
ATOM   3256  HD2 ARG A 220      13.255  14.033 -17.647  1.00  0.00           H  
ATOM   3257  HD3 ARG A 220      14.609  13.757 -18.824  1.00  0.00           H  
ATOM   3258  NE  ARG A 220      15.231  14.665 -17.116  1.00  0.00           N  
ATOM   3259  HE  ARG A 220      15.839  15.424 -17.390  1.00  0.00           H  
ATOM   3260  CZ  ARG A 220      15.605  13.804 -16.098  1.00  0.00           C  
ATOM   3261  NH1 ARG A 220      16.358  14.233 -15.178  1.00  0.00           N  
ATOM   3262 HH11 ARG A 220      16.832  15.123 -15.141  1.00  0.00           H  
ATOM   3263 HH12 ARG A 220      16.665  13.517 -14.534  1.00  0.00           H  
ATOM   3264  NH2 ARG A 220      15.117  12.593 -16.007  1.00  0.00           N  
ATOM   3265 HH21 ARG A 220      14.449  12.197 -16.654  1.00  0.00           H  
ATOM   3266 HH22 ARG A 220      15.451  11.970 -15.287  1.00  0.00           H  
ATOM   3267  C   ARG A 220      11.345  15.596 -21.871  1.00  0.00           C  
ATOM   3268  O   ARG A 220      11.793  14.807 -22.624  1.00  0.00           O  
ATOM   3269  N   VAL A 221      10.085  16.017 -22.018  1.00  0.00           N  
ATOM   3270  H   VAL A 221       9.810  16.840 -21.503  1.00  0.00           H  
ATOM   3271  CA  VAL A 221       9.114  15.174 -22.776  1.00  0.00           C  
ATOM   3272  HA  VAL A 221       9.382  14.127 -22.918  1.00  0.00           H  
ATOM   3273  CB  VAL A 221       7.833  14.980 -21.953  1.00  0.00           C  
ATOM   3274  HB  VAL A 221       8.145  14.151 -21.317  1.00  0.00           H  
ATOM   3275  CG1 VAL A 221       7.448  16.101 -20.979  1.00  0.00           C  
ATOM   3276 HG11 VAL A 221       6.577  15.693 -20.464  1.00  0.00           H  
ATOM   3277 HG12 VAL A 221       8.223  16.358 -20.257  1.00  0.00           H  
ATOM   3278 HG13 VAL A 221       7.159  17.070 -21.386  1.00  0.00           H  
ATOM   3279  CG2 VAL A 221       6.539  14.594 -22.791  1.00  0.00           C  
ATOM   3280 HG21 VAL A 221       6.212  15.460 -23.367  1.00  0.00           H  
ATOM   3281 HG22 VAL A 221       6.682  13.747 -23.462  1.00  0.00           H  
ATOM   3282 HG23 VAL A 221       5.750  14.281 -22.108  1.00  0.00           H  
ATOM   3283  C   VAL A 221       8.885  15.824 -24.098  1.00  0.00           C  
ATOM   3284  O   VAL A 221       8.569  17.035 -24.105  1.00  0.00           O  
ATOM   3285  N   PRO A 222       8.986  15.068 -25.209  1.00  0.00           N  
ATOM   3286  CD  PRO A 222       9.396  13.661 -25.389  1.00  0.00           C  
ATOM   3287  HD2 PRO A 222       8.618  12.940 -25.141  1.00  0.00           H  
ATOM   3288  HD3 PRO A 222      10.187  13.481 -24.661  1.00  0.00           H  
ATOM   3289  CG  PRO A 222       9.785  13.419 -26.846  1.00  0.00           C  
ATOM   3290  HG2 PRO A 222       9.399  12.473 -27.224  1.00  0.00           H  
ATOM   3291  HG3 PRO A 222      10.849  13.565 -27.031  1.00  0.00           H  
ATOM   3292  CB  PRO A 222       9.029  14.564 -27.542  1.00  0.00           C  
ATOM   3293  HB2 PRO A 222       8.007  14.257 -27.761  1.00  0.00           H  
ATOM   3294  HB3 PRO A 222       9.446  14.981 -28.459  1.00  0.00           H  
ATOM   3295  CA  PRO A 222       8.933  15.649 -26.532  1.00  0.00           C  
ATOM   3296  HA  PRO A 222       9.794  16.309 -26.645  1.00  0.00           H  
ATOM   3297  C   PRO A 222       7.753  16.638 -26.711  1.00  0.00           C  
ATOM   3298  O   PRO A 222       7.997  17.691 -27.324  1.00  0.00           O  
ATOM   3299  N   ILE A 223       6.488  16.361 -26.319  1.00  0.00           N  
ATOM   3300  H   ILE A 223       6.272  15.439 -25.965  1.00  0.00           H  
ATOM   3301  CA  ILE A 223       5.356  17.221 -26.564  1.00  0.00           C  
ATOM   3302  HA  ILE A 223       5.481  17.740 -27.514  1.00  0.00           H  
ATOM   3303  CB  ILE A 223       4.018  16.455 -26.581  1.00  0.00           C  
ATOM   3304  HB  ILE A 223       3.257  17.226 -26.712  1.00  0.00           H  
ATOM   3305  CG2 ILE A 223       3.949  15.440 -27.755  1.00  0.00           C  
ATOM   3306 HG21 ILE A 223       4.610  14.590 -27.590  1.00  0.00           H  
ATOM   3307 HG22 ILE A 223       2.918  15.114 -27.901  1.00  0.00           H  
ATOM   3308 HG23 ILE A 223       4.251  15.950 -28.670  1.00  0.00           H  
ATOM   3309  CG1 ILE A 223       3.631  15.806 -25.246  1.00  0.00           C  
ATOM   3310 HG12 ILE A 223       4.264  14.932 -25.084  1.00  0.00           H  
ATOM   3311 HG13 ILE A 223       3.881  16.541 -24.481  1.00  0.00           H  
ATOM   3312  CD1 ILE A 223       2.173  15.320 -25.137  1.00  0.00           C  
ATOM   3313 HD11 ILE A 223       1.943  14.447 -25.748  1.00  0.00           H  
ATOM   3314 HD12 ILE A 223       2.063  14.883 -24.145  1.00  0.00           H  
ATOM   3315 HD13 ILE A 223       1.545  16.190 -25.326  1.00  0.00           H  
ATOM   3316  C   ILE A 223       5.202  18.460 -25.555  1.00  0.00           C  
ATOM   3317  O   ILE A 223       4.180  19.189 -25.465  1.00  0.00           O  
ATOM   3318  N   GLY A 224       6.272  18.712 -24.733  1.00  0.00           N  
ATOM   3319  H   GLY A 224       7.069  18.155 -25.001  1.00  0.00           H  
ATOM   3320  CA  GLY A 224       6.516  19.917 -23.834  1.00  0.00           C  
ATOM   3321  HA2 GLY A 224       7.460  19.751 -23.316  1.00  0.00           H  
ATOM   3322  HA3 GLY A 224       6.692  20.757 -24.507  1.00  0.00           H  
ATOM   3323  C   GLY A 224       5.431  20.125 -22.761  1.00  0.00           C  
ATOM   3324  O   GLY A 224       5.355  21.193 -22.134  1.00  0.00           O  
ATOM   3325  N   ARG A 225       4.624  19.067 -22.522  1.00  0.00           N  
ATOM   3326  H   ARG A 225       4.786  18.221 -23.050  1.00  0.00           H  
ATOM   3327  CA  ARG A 225       3.654  19.002 -21.426  1.00  0.00           C  
ATOM   3328  HA  ARG A 225       4.030  19.686 -20.665  1.00  0.00           H  
ATOM   3329  CB  ARG A 225       2.338  19.680 -21.968  1.00  0.00           C  
ATOM   3330  HB2 ARG A 225       1.729  19.761 -21.067  1.00  0.00           H  
ATOM   3331  HB3 ARG A 225       2.430  20.713 -22.304  1.00  0.00           H  
ATOM   3332  CG  ARG A 225       1.616  18.691 -22.955  1.00  0.00           C  
ATOM   3333  HG2 ARG A 225       2.008  18.944 -23.941  1.00  0.00           H  
ATOM   3334  HG3 ARG A 225       1.827  17.636 -22.782  1.00  0.00           H  
ATOM   3335  CD  ARG A 225       0.126  18.966 -22.990  1.00  0.00           C  
ATOM   3336  HD2 ARG A 225      -0.266  18.620 -22.033  1.00  0.00           H  
ATOM   3337  HD3 ARG A 225      -0.038  20.027 -23.175  1.00  0.00           H  
ATOM   3338  NE  ARG A 225      -0.463  18.196 -24.107  1.00  0.00           N  
ATOM   3339  HE  ARG A 225      -0.175  18.547 -25.009  1.00  0.00           H  
ATOM   3340  CZ  ARG A 225      -1.119  17.081 -24.004  1.00  0.00           C  
ATOM   3341  NH1 ARG A 225      -1.315  16.444 -22.961  1.00  0.00           N  
ATOM   3342 HH11 ARG A 225      -0.969  16.761 -22.067  1.00  0.00           H  
ATOM   3343 HH12 ARG A 225      -1.903  15.623 -23.009  1.00  0.00           H  
ATOM   3344  NH2 ARG A 225      -1.586  16.483 -25.053  1.00  0.00           N  
ATOM   3345 HH21 ARG A 225      -1.242  16.837 -25.934  1.00  0.00           H  
ATOM   3346 HH22 ARG A 225      -2.290  15.764 -24.972  1.00  0.00           H  
ATOM   3347  C   ARG A 225       3.387  17.663 -20.841  1.00  0.00           C  
ATOM   3348  O   ARG A 225       3.784  16.681 -21.488  1.00  0.00           O  
ATOM   3349  N   TYR A 226       2.721  17.566 -19.705  1.00  0.00           N  
ATOM   3350  H   TYR A 226       2.489  18.366 -19.134  1.00  0.00           H  
ATOM   3351  CA  TYR A 226       2.274  16.307 -19.150  1.00  0.00           C  
ATOM   3352  HA  TYR A 226       2.976  15.482 -19.268  1.00  0.00           H  
ATOM   3353  CB  TYR A 226       2.141  16.315 -17.590  1.00  0.00           C  
ATOM   3354  HB2 TYR A 226       1.488  17.100 -17.210  1.00  0.00           H  
ATOM   3355  HB3 TYR A 226       1.753  15.330 -17.328  1.00  0.00           H  
ATOM   3356  CG  TYR A 226       3.400  16.494 -16.784  1.00  0.00           C  
ATOM   3357  CD1 TYR A 226       4.257  15.407 -16.619  1.00  0.00           C  
ATOM   3358  HD1 TYR A 226       3.992  14.393 -16.880  1.00  0.00           H  
ATOM   3359  CE1 TYR A 226       5.508  15.589 -15.984  1.00  0.00           C  
ATOM   3360  HE1 TYR A 226       6.090  14.742 -15.654  1.00  0.00           H  
ATOM   3361  CZ  TYR A 226       5.856  16.826 -15.398  1.00  0.00           C  
ATOM   3362  OH  TYR A 226       6.948  16.995 -14.664  1.00  0.00           O  
ATOM   3363  HH  TYR A 226       7.128  16.206 -14.147  1.00  0.00           H  
ATOM   3364  CE2 TYR A 226       4.919  17.943 -15.594  1.00  0.00           C  
ATOM   3365  HE2 TYR A 226       5.268  18.887 -15.203  1.00  0.00           H  
ATOM   3366  CD2 TYR A 226       3.717  17.823 -16.326  1.00  0.00           C  
ATOM   3367  HD2 TYR A 226       3.144  18.680 -16.645  1.00  0.00           H  
ATOM   3368  C   TYR A 226       0.986  15.850 -19.871  1.00  0.00           C  
ATOM   3369  O   TYR A 226       0.119  16.667 -20.330  1.00  0.00           O  
ATOM   3370  N   VAL A 227       0.797  14.489 -19.886  1.00  0.00           N  
ATOM   3371  H   VAL A 227       1.548  13.914 -19.533  1.00  0.00           H  
ATOM   3372  CA  VAL A 227      -0.313  13.739 -20.422  1.00  0.00           C  
ATOM   3373  HA  VAL A 227      -0.638  14.284 -21.308  1.00  0.00           H  
ATOM   3374  CB  VAL A 227       0.168  12.318 -20.888  1.00  0.00           C  
ATOM   3375  HB  VAL A 227       0.506  11.784 -20.001  1.00  0.00           H  
ATOM   3376  CG1 VAL A 227      -0.863  11.448 -21.588  1.00  0.00           C  
ATOM   3377 HG11 VAL A 227      -1.792  11.367 -21.023  1.00  0.00           H  
ATOM   3378 HG12 VAL A 227      -1.194  11.853 -22.545  1.00  0.00           H  
ATOM   3379 HG13 VAL A 227      -0.423  10.467 -21.768  1.00  0.00           H  
ATOM   3380  CG2 VAL A 227       1.228  12.564 -21.975  1.00  0.00           C  
ATOM   3381 HG21 VAL A 227       0.710  12.956 -22.851  1.00  0.00           H  
ATOM   3382 HG22 VAL A 227       1.994  13.316 -21.784  1.00  0.00           H  
ATOM   3383 HG23 VAL A 227       1.638  11.579 -22.196  1.00  0.00           H  
ATOM   3384  C   VAL A 227      -1.520  13.819 -19.473  1.00  0.00           C  
ATOM   3385  O   VAL A 227      -1.395  13.927 -18.224  1.00  0.00           O  
ATOM   3386  N   GLN A 228      -2.729  13.944 -20.006  1.00  0.00           N  
ATOM   3387  H   GLN A 228      -2.714  14.001 -21.015  1.00  0.00           H  
ATOM   3388  CA  GLN A 228      -3.983  13.808 -19.308  1.00  0.00           C  
ATOM   3389  HA  GLN A 228      -3.901  14.256 -18.317  1.00  0.00           H  
ATOM   3390  CB  GLN A 228      -5.150  14.490 -20.038  1.00  0.00           C  
ATOM   3391  HB2 GLN A 228      -5.144  14.220 -21.094  1.00  0.00           H  
ATOM   3392  HB3 GLN A 228      -6.061  14.101 -19.581  1.00  0.00           H  
ATOM   3393  CG  GLN A 228      -5.125  16.048 -19.980  1.00  0.00           C  
ATOM   3394  HG2 GLN A 228      -5.436  16.395 -18.994  1.00  0.00           H  
ATOM   3395  HG3 GLN A 228      -4.113  16.401 -20.179  1.00  0.00           H  
ATOM   3396  CD  GLN A 228      -5.937  16.778 -21.039  1.00  0.00           C  
ATOM   3397  OE1 GLN A 228      -5.789  16.491 -22.228  1.00  0.00           O  
ATOM   3398  NE2 GLN A 228      -6.850  17.648 -20.669  1.00  0.00           N  
ATOM   3399 HE21 GLN A 228      -6.899  17.812 -19.673  1.00  0.00           H  
ATOM   3400 HE22 GLN A 228      -7.419  18.034 -21.408  1.00  0.00           H  
ATOM   3401  C   GLN A 228      -4.256  12.375 -18.981  1.00  0.00           C  
ATOM   3402  O   GLN A 228      -4.123  11.529 -19.855  1.00  0.00           O  
ATOM   3403  N   PRO A 229      -4.861  11.981 -17.854  1.00  0.00           N  
ATOM   3404  CD  PRO A 229      -5.415  12.923 -16.829  1.00  0.00           C  
ATOM   3405  HD2 PRO A 229      -5.963  13.798 -17.179  1.00  0.00           H  
ATOM   3406  HD3 PRO A 229      -4.621  13.280 -16.173  1.00  0.00           H  
ATOM   3407  CG  PRO A 229      -6.341  12.004 -16.068  1.00  0.00           C  
ATOM   3408  HG2 PRO A 229      -7.357  12.089 -16.456  1.00  0.00           H  
ATOM   3409  HG3 PRO A 229      -6.311  12.258 -15.008  1.00  0.00           H  
ATOM   3410  CB  PRO A 229      -5.832  10.496 -16.203  1.00  0.00           C  
ATOM   3411  HB2 PRO A 229      -6.549   9.777 -15.805  1.00  0.00           H  
ATOM   3412  HB3 PRO A 229      -4.982  10.549 -15.524  1.00  0.00           H  
ATOM   3413  CA  PRO A 229      -5.439  10.648 -17.683  1.00  0.00           C  
ATOM   3414  HA  PRO A 229      -4.637   9.914 -17.760  1.00  0.00           H  
ATOM   3415  C   PRO A 229      -6.491  10.286 -18.753  1.00  0.00           C  
ATOM   3416  O   PRO A 229      -6.557   9.160 -19.216  1.00  0.00           O  
ATOM   3417  N   SER A 230      -7.231  11.287 -19.232  1.00  0.00           N  
ATOM   3418  H   SER A 230      -7.303  12.130 -18.681  1.00  0.00           H  
ATOM   3419  CA  SER A 230      -8.215  11.218 -20.250  1.00  0.00           C  
ATOM   3420  HA  SER A 230      -8.935  10.478 -19.904  1.00  0.00           H  
ATOM   3421  CB  SER A 230      -9.013  12.503 -20.488  1.00  0.00           C  
ATOM   3422  HB2 SER A 230      -8.355  13.350 -20.687  1.00  0.00           H  
ATOM   3423  HB3 SER A 230      -9.820  12.274 -21.184  1.00  0.00           H  
ATOM   3424  OG  SER A 230      -9.592  12.912 -19.294  1.00  0.00           O  
ATOM   3425  HG  SER A 230     -10.301  12.311 -19.056  1.00  0.00           H  
ATOM   3426  C   SER A 230      -7.648  10.835 -21.587  1.00  0.00           C  
ATOM   3427  O   SER A 230      -8.382  10.253 -22.434  1.00  0.00           O  
ATOM   3428  N   GLU A 231      -6.353  11.158 -21.856  1.00  0.00           N  
ATOM   3429  H   GLU A 231      -5.782  11.538 -21.114  1.00  0.00           H  
ATOM   3430  CA  GLU A 231      -5.797  10.767 -23.220  1.00  0.00           C  
ATOM   3431  HA  GLU A 231      -6.514  10.950 -24.021  1.00  0.00           H  
ATOM   3432  CB  GLU A 231      -4.585  11.658 -23.611  1.00  0.00           C  
ATOM   3433  HB2 GLU A 231      -3.656  11.580 -23.047  1.00  0.00           H  
ATOM   3434  HB3 GLU A 231      -4.254  11.387 -24.613  1.00  0.00           H  
ATOM   3435  CG  GLU A 231      -5.040  13.174 -23.808  1.00  0.00           C  
ATOM   3436  HG2 GLU A 231      -5.589  13.272 -24.744  1.00  0.00           H  
ATOM   3437  HG3 GLU A 231      -5.820  13.421 -23.088  1.00  0.00           H  
ATOM   3438  CD  GLU A 231      -3.914  14.210 -23.743  1.00  0.00           C  
ATOM   3439  OE1 GLU A 231      -3.987  15.220 -24.512  1.00  0.00           O  
ATOM   3440  OE2 GLU A 231      -3.032  14.188 -22.862  1.00  0.00           O  
ATOM   3441  C   GLU A 231      -5.362   9.306 -23.158  1.00  0.00           C  
ATOM   3442  O   GLU A 231      -5.362   8.615 -24.145  1.00  0.00           O  
ATOM   3443  N   VAL A 232      -4.947   8.841 -21.974  1.00  0.00           N  
ATOM   3444  H   VAL A 232      -4.843   9.499 -21.214  1.00  0.00           H  
ATOM   3445  CA  VAL A 232      -4.758   7.413 -21.656  1.00  0.00           C  
ATOM   3446  HA  VAL A 232      -4.271   6.965 -22.521  1.00  0.00           H  
ATOM   3447  CB  VAL A 232      -3.979   7.197 -20.381  1.00  0.00           C  
ATOM   3448  HB  VAL A 232      -4.575   7.419 -19.495  1.00  0.00           H  
ATOM   3449  CG1 VAL A 232      -3.667   5.670 -20.255  1.00  0.00           C  
ATOM   3450 HG11 VAL A 232      -4.555   5.112 -19.953  1.00  0.00           H  
ATOM   3451 HG12 VAL A 232      -3.461   5.270 -21.248  1.00  0.00           H  
ATOM   3452 HG13 VAL A 232      -2.799   5.515 -19.617  1.00  0.00           H  
ATOM   3453  CG2 VAL A 232      -2.738   8.118 -20.358  1.00  0.00           C  
ATOM   3454 HG21 VAL A 232      -3.111   9.132 -20.211  1.00  0.00           H  
ATOM   3455 HG22 VAL A 232      -2.052   7.811 -19.568  1.00  0.00           H  
ATOM   3456 HG23 VAL A 232      -2.232   7.963 -21.311  1.00  0.00           H  
ATOM   3457  C   VAL A 232      -6.050   6.545 -21.614  1.00  0.00           C  
ATOM   3458  O   VAL A 232      -6.191   5.494 -22.263  1.00  0.00           O  
ATOM   3459  N   ALA A 233      -7.112   7.163 -21.052  1.00  0.00           N  
ATOM   3460  H   ALA A 233      -7.011   7.936 -20.410  1.00  0.00           H  
ATOM   3461  CA  ALA A 233      -8.446   6.579 -20.988  1.00  0.00           C  
ATOM   3462  HA  ALA A 233      -8.338   5.523 -20.743  1.00  0.00           H  
ATOM   3463  CB  ALA A 233      -9.317   7.359 -19.937  1.00  0.00           C  
ATOM   3464  HB1 ALA A 233     -10.143   6.744 -19.580  1.00  0.00           H  
ATOM   3465  HB2 ALA A 233      -8.643   7.552 -19.102  1.00  0.00           H  
ATOM   3466  HB3 ALA A 233      -9.703   8.296 -20.337  1.00  0.00           H  
ATOM   3467  C   ALA A 233      -9.218   6.540 -22.327  1.00  0.00           C  
ATOM   3468  O   ALA A 233     -10.150   5.757 -22.460  1.00  0.00           O  
ATOM   3469  N   GLU A 234      -8.852   7.372 -23.343  1.00  0.00           N  
ATOM   3470  H   GLU A 234      -8.151   8.056 -23.094  1.00  0.00           H  
ATOM   3471  CA  GLU A 234      -9.278   7.160 -24.702  1.00  0.00           C  
ATOM   3472  HA  GLU A 234     -10.361   7.038 -24.665  1.00  0.00           H  
ATOM   3473  CB  GLU A 234      -9.027   8.410 -25.568  1.00  0.00           C  
ATOM   3474  HB2 GLU A 234      -9.276   9.284 -24.964  1.00  0.00           H  
ATOM   3475  HB3 GLU A 234      -7.944   8.525 -25.611  1.00  0.00           H  
ATOM   3476  CG  GLU A 234      -9.651   8.292 -26.977  1.00  0.00           C  
ATOM   3477  HG2 GLU A 234      -8.985   9.000 -27.470  1.00  0.00           H  
ATOM   3478  HG3 GLU A 234      -9.421   7.323 -27.418  1.00  0.00           H  
ATOM   3479  CD  GLU A 234     -11.030   8.787 -27.154  1.00  0.00           C  
ATOM   3480  OE1 GLU A 234     -11.759   8.059 -27.860  1.00  0.00           O  
ATOM   3481  OE2 GLU A 234     -11.423   9.854 -26.673  1.00  0.00           O  
ATOM   3482  C   GLU A 234      -8.697   5.893 -25.325  1.00  0.00           C  
ATOM   3483  O   GLU A 234      -9.424   5.108 -25.889  1.00  0.00           O  
ATOM   3484  N   MET A 235      -7.402   5.594 -25.105  1.00  0.00           N  
ATOM   3485  H   MET A 235      -6.786   6.237 -24.629  1.00  0.00           H  
ATOM   3486  CA  MET A 235      -6.804   4.455 -25.827  1.00  0.00           C  
ATOM   3487  HA  MET A 235      -6.989   4.661 -26.881  1.00  0.00           H  
ATOM   3488  CB  MET A 235      -5.240   4.475 -25.718  1.00  0.00           C  
ATOM   3489  HB2 MET A 235      -4.877   5.406 -26.151  1.00  0.00           H  
ATOM   3490  HB3 MET A 235      -4.898   4.450 -24.683  1.00  0.00           H  
ATOM   3491  CG  MET A 235      -4.559   3.397 -26.581  1.00  0.00           C  
ATOM   3492  HG2 MET A 235      -5.051   2.424 -26.555  1.00  0.00           H  
ATOM   3493  HG3 MET A 235      -4.718   3.660 -27.626  1.00  0.00           H  
ATOM   3494  SD  MET A 235      -2.791   3.368 -26.504  1.00  0.00           S  
ATOM   3495  CE  MET A 235      -2.097   4.744 -27.498  1.00  0.00           C  
ATOM   3496  HE1 MET A 235      -2.499   5.670 -27.088  1.00  0.00           H  
ATOM   3497  HE2 MET A 235      -1.008   4.764 -27.471  1.00  0.00           H  
ATOM   3498  HE3 MET A 235      -2.433   4.609 -28.526  1.00  0.00           H  
ATOM   3499  C   MET A 235      -7.313   3.111 -25.229  1.00  0.00           C  
ATOM   3500  O   MET A 235      -7.432   2.144 -25.982  1.00  0.00           O  
ATOM   3501  N   VAL A 236      -7.581   3.002 -23.933  1.00  0.00           N  
ATOM   3502  H   VAL A 236      -7.295   3.761 -23.331  1.00  0.00           H  
ATOM   3503  CA  VAL A 236      -8.204   1.877 -23.291  1.00  0.00           C  
ATOM   3504  HA  VAL A 236      -7.575   1.062 -23.645  1.00  0.00           H  
ATOM   3505  CB  VAL A 236      -8.006   1.968 -21.750  1.00  0.00           C  
ATOM   3506  HB  VAL A 236      -8.410   2.898 -21.351  1.00  0.00           H  
ATOM   3507  CG1 VAL A 236      -8.548   0.829 -20.902  1.00  0.00           C  
ATOM   3508 HG11 VAL A 236      -9.627   0.683 -20.947  1.00  0.00           H  
ATOM   3509 HG12 VAL A 236      -8.185  -0.095 -21.351  1.00  0.00           H  
ATOM   3510 HG13 VAL A 236      -8.168   0.942 -19.886  1.00  0.00           H  
ATOM   3511  CG2 VAL A 236      -6.516   2.128 -21.459  1.00  0.00           C  
ATOM   3512 HG21 VAL A 236      -6.346   2.480 -20.441  1.00  0.00           H  
ATOM   3513 HG22 VAL A 236      -5.907   1.229 -21.543  1.00  0.00           H  
ATOM   3514 HG23 VAL A 236      -5.972   2.845 -22.073  1.00  0.00           H  
ATOM   3515  C   VAL A 236      -9.652   1.678 -23.707  1.00  0.00           C  
ATOM   3516  O   VAL A 236     -10.062   0.535 -23.905  1.00  0.00           O  
ATOM   3517  N   ALA A 237     -10.354   2.759 -23.923  1.00  0.00           N  
ATOM   3518  H   ALA A 237      -9.958   3.632 -23.607  1.00  0.00           H  
ATOM   3519  CA  ALA A 237     -11.697   2.875 -24.521  1.00  0.00           C  
ATOM   3520  HA  ALA A 237     -12.400   2.252 -23.966  1.00  0.00           H  
ATOM   3521  CB  ALA A 237     -12.338   4.274 -24.356  1.00  0.00           C  
ATOM   3522  HB1 ALA A 237     -11.676   5.102 -24.608  1.00  0.00           H  
ATOM   3523  HB2 ALA A 237     -13.124   4.324 -25.109  1.00  0.00           H  
ATOM   3524  HB3 ALA A 237     -12.676   4.479 -23.340  1.00  0.00           H  
ATOM   3525  C   ALA A 237     -11.752   2.511 -25.940  1.00  0.00           C  
ATOM   3526  O   ALA A 237     -12.693   1.778 -26.393  1.00  0.00           O  
ATOM   3527  N   TYR A 238     -10.693   2.787 -26.728  1.00  0.00           N  
ATOM   3528  H   TYR A 238      -9.972   3.455 -26.495  1.00  0.00           H  
ATOM   3529  CA  TYR A 238     -10.538   2.328 -28.117  1.00  0.00           C  
ATOM   3530  HA  TYR A 238     -11.515   2.397 -28.596  1.00  0.00           H  
ATOM   3531  CB  TYR A 238      -9.590   3.226 -28.854  1.00  0.00           C  
ATOM   3532  HB2 TYR A 238     -10.115   4.169 -29.008  1.00  0.00           H  
ATOM   3533  HB3 TYR A 238      -8.838   3.509 -28.117  1.00  0.00           H  
ATOM   3534  CG  TYR A 238      -8.888   2.713 -30.040  1.00  0.00           C  
ATOM   3535  CD1 TYR A 238      -9.575   2.612 -31.243  1.00  0.00           C  
ATOM   3536  HD1 TYR A 238     -10.529   3.105 -31.356  1.00  0.00           H  
ATOM   3537  CE1 TYR A 238      -9.013   1.875 -32.273  1.00  0.00           C  
ATOM   3538  HE1 TYR A 238      -9.595   1.812 -33.182  1.00  0.00           H  
ATOM   3539  CZ  TYR A 238      -7.832   1.169 -32.156  1.00  0.00           C  
ATOM   3540  OH  TYR A 238      -7.284   0.456 -33.168  1.00  0.00           O  
ATOM   3541  HH  TYR A 238      -7.827   0.391 -33.957  1.00  0.00           H  
ATOM   3542  CE2 TYR A 238      -7.064   1.357 -30.989  1.00  0.00           C  
ATOM   3543  HE2 TYR A 238      -6.102   0.913 -30.785  1.00  0.00           H  
ATOM   3544  CD2 TYR A 238      -7.622   2.143 -29.906  1.00  0.00           C  
ATOM   3545  HD2 TYR A 238      -6.983   2.220 -29.040  1.00  0.00           H  
ATOM   3546  C   TYR A 238     -10.218   0.849 -28.254  1.00  0.00           C  
ATOM   3547  O   TYR A 238     -10.819   0.188 -29.151  1.00  0.00           O  
ATOM   3548  N   LEU A 239      -9.329   0.325 -27.421  1.00  0.00           N  
ATOM   3549  H   LEU A 239      -8.819   0.994 -26.863  1.00  0.00           H  
ATOM   3550  CA  LEU A 239      -9.059  -1.162 -27.441  1.00  0.00           C  
ATOM   3551  HA  LEU A 239      -8.806  -1.327 -28.488  1.00  0.00           H  
ATOM   3552  CB  LEU A 239      -7.780  -1.406 -26.595  1.00  0.00           C  
ATOM   3553  HB2 LEU A 239      -7.957  -0.876 -25.660  1.00  0.00           H  
ATOM   3554  HB3 LEU A 239      -7.679  -2.461 -26.345  1.00  0.00           H  
ATOM   3555  CG  LEU A 239      -6.401  -1.028 -27.186  1.00  0.00           C  
ATOM   3556  HG  LEU A 239      -6.387   0.005 -27.534  1.00  0.00           H  
ATOM   3557  CD1 LEU A 239      -5.264  -1.087 -26.180  1.00  0.00           C  
ATOM   3558 HD11 LEU A 239      -4.397  -0.602 -26.628  1.00  0.00           H  
ATOM   3559 HD12 LEU A 239      -5.458  -0.401 -25.355  1.00  0.00           H  
ATOM   3560 HD13 LEU A 239      -5.051  -2.100 -25.838  1.00  0.00           H  
ATOM   3561  CD2 LEU A 239      -6.224  -2.076 -28.268  1.00  0.00           C  
ATOM   3562 HD21 LEU A 239      -6.380  -3.099 -27.925  1.00  0.00           H  
ATOM   3563 HD22 LEU A 239      -6.887  -1.980 -29.127  1.00  0.00           H  
ATOM   3564 HD23 LEU A 239      -5.222  -2.010 -28.694  1.00  0.00           H  
ATOM   3565  C   LEU A 239     -10.188  -2.036 -26.996  1.00  0.00           C  
ATOM   3566  O   LEU A 239     -10.310  -3.122 -27.529  1.00  0.00           O  
ATOM   3567  N   ILE A 240     -11.121  -1.665 -26.023  1.00  0.00           N  
ATOM   3568  H   ILE A 240     -11.038  -0.727 -25.655  1.00  0.00           H  
ATOM   3569  CA  ILE A 240     -12.257  -2.392 -25.606  1.00  0.00           C  
ATOM   3570  HA  ILE A 240     -11.959  -3.426 -25.778  1.00  0.00           H  
ATOM   3571  CB  ILE A 240     -12.623  -2.222 -24.141  1.00  0.00           C  
ATOM   3572  HB  ILE A 240     -13.414  -2.904 -23.830  1.00  0.00           H  
ATOM   3573  CG2 ILE A 240     -11.519  -2.520 -23.132  1.00  0.00           C  
ATOM   3574 HG21 ILE A 240     -11.156  -3.547 -23.081  1.00  0.00           H  
ATOM   3575 HG22 ILE A 240     -10.677  -1.842 -23.272  1.00  0.00           H  
ATOM   3576 HG23 ILE A 240     -11.930  -2.193 -22.177  1.00  0.00           H  
ATOM   3577  CG1 ILE A 240     -13.141  -0.780 -23.864  1.00  0.00           C  
ATOM   3578 HG12 ILE A 240     -12.768  -0.314 -22.952  1.00  0.00           H  
ATOM   3579 HG13 ILE A 240     -12.728  -0.077 -24.588  1.00  0.00           H  
ATOM   3580  CD1 ILE A 240     -14.687  -0.749 -23.877  1.00  0.00           C  
ATOM   3581 HD11 ILE A 240     -15.169  -1.166 -24.761  1.00  0.00           H  
ATOM   3582 HD12 ILE A 240     -15.030  -1.206 -22.949  1.00  0.00           H  
ATOM   3583 HD13 ILE A 240     -14.891   0.321 -23.833  1.00  0.00           H  
ATOM   3584  C   ILE A 240     -13.392  -2.074 -26.533  1.00  0.00           C  
ATOM   3585  O   ILE A 240     -14.375  -2.816 -26.485  1.00  0.00           O  
ATOM   3586  N   GLY A 241     -13.222  -1.204 -27.558  1.00  0.00           N  
ATOM   3587  H   GLY A 241     -12.321  -0.773 -27.713  1.00  0.00           H  
ATOM   3588  CA  GLY A 241     -14.280  -0.815 -28.467  1.00  0.00           C  
ATOM   3589  HA2 GLY A 241     -15.255  -0.818 -27.981  1.00  0.00           H  
ATOM   3590  HA3 GLY A 241     -14.145   0.211 -28.810  1.00  0.00           H  
ATOM   3591  C   GLY A 241     -14.418  -1.646 -29.749  1.00  0.00           C  
ATOM   3592  O   GLY A 241     -13.743  -2.647 -29.882  1.00  0.00           O  
ATOM   3593  N   PRO A 242     -15.274  -1.236 -30.701  1.00  0.00           N  
ATOM   3594  CD  PRO A 242     -16.111  -0.007 -30.697  1.00  0.00           C  
ATOM   3595  HD2 PRO A 242     -15.478   0.842 -30.439  1.00  0.00           H  
ATOM   3596  HD3 PRO A 242     -16.908  -0.183 -29.973  1.00  0.00           H  
ATOM   3597  CG  PRO A 242     -16.593   0.100 -32.164  1.00  0.00           C  
ATOM   3598  HG2 PRO A 242     -15.923   0.688 -32.791  1.00  0.00           H  
ATOM   3599  HG3 PRO A 242     -17.586   0.549 -32.142  1.00  0.00           H  
ATOM   3600  CB  PRO A 242     -16.636  -1.344 -32.624  1.00  0.00           C  
ATOM   3601  HB2 PRO A 242     -16.592  -1.451 -33.708  1.00  0.00           H  
ATOM   3602  HB3 PRO A 242     -17.540  -1.798 -32.220  1.00  0.00           H  
ATOM   3603  CA  PRO A 242     -15.408  -1.980 -32.008  1.00  0.00           C  
ATOM   3604  HA  PRO A 242     -15.613  -3.031 -31.805  1.00  0.00           H  
ATOM   3605  C   PRO A 242     -14.187  -1.813 -32.865  1.00  0.00           C  
ATOM   3606  O   PRO A 242     -13.621  -0.696 -32.822  1.00  0.00           O  
ATOM   3607  N   GLY A 243     -13.826  -2.777 -33.682  1.00  0.00           N  
ATOM   3608  H   GLY A 243     -14.328  -3.641 -33.532  1.00  0.00           H  
ATOM   3609  CA  GLY A 243     -12.903  -2.605 -34.757  1.00  0.00           C  
ATOM   3610  HA2 GLY A 243     -13.144  -3.346 -35.520  1.00  0.00           H  
ATOM   3611  HA3 GLY A 243     -12.969  -1.564 -35.073  1.00  0.00           H  
ATOM   3612  C   GLY A 243     -11.513  -2.841 -34.282  1.00  0.00           C  
ATOM   3613  O   GLY A 243     -10.545  -2.808 -35.077  1.00  0.00           O  
ATOM   3614  N   ALA A 244     -11.199  -2.974 -32.978  1.00  0.00           N  
ATOM   3615  H   ALA A 244     -11.965  -2.798 -32.344  1.00  0.00           H  
ATOM   3616  CA  ALA A 244      -9.856  -3.336 -32.449  1.00  0.00           C  
ATOM   3617  HA  ALA A 244      -9.147  -3.046 -33.225  1.00  0.00           H  
ATOM   3618  CB  ALA A 244      -9.515  -2.432 -31.174  1.00  0.00           C  
ATOM   3619  HB1 ALA A 244      -9.353  -1.409 -31.514  1.00  0.00           H  
ATOM   3620  HB2 ALA A 244     -10.288  -2.559 -30.416  1.00  0.00           H  
ATOM   3621  HB3 ALA A 244      -8.598  -2.773 -30.696  1.00  0.00           H  
ATOM   3622  C   ALA A 244      -9.627  -4.814 -32.174  1.00  0.00           C  
ATOM   3623  O   ALA A 244      -8.633  -5.303 -31.683  1.00  0.00           O  
ATOM   3624  N   ALA A 245     -10.492  -5.596 -32.798  1.00  0.00           N  
ATOM   3625  H   ALA A 245     -11.274  -5.095 -33.196  1.00  0.00           H  
ATOM   3626  CA  ALA A 245     -10.243  -7.026 -33.166  1.00  0.00           C  
ATOM   3627  HA  ALA A 245     -10.269  -7.633 -32.260  1.00  0.00           H  
ATOM   3628  CB  ALA A 245     -11.548  -7.525 -33.970  1.00  0.00           C  
ATOM   3629  HB1 ALA A 245     -11.627  -7.149 -34.990  1.00  0.00           H  
ATOM   3630  HB2 ALA A 245     -11.619  -8.597 -34.151  1.00  0.00           H  
ATOM   3631  HB3 ALA A 245     -12.450  -7.137 -33.497  1.00  0.00           H  
ATOM   3632  C   ALA A 245      -8.864  -7.362 -33.789  1.00  0.00           C  
ATOM   3633  O   ALA A 245      -8.128  -8.310 -33.498  1.00  0.00           O  
ATOM   3634  N   ALA A 246      -8.536  -6.483 -34.710  1.00  0.00           N  
ATOM   3635  H   ALA A 246      -9.178  -5.721 -34.877  1.00  0.00           H  
ATOM   3636  CA  ALA A 246      -7.215  -6.470 -35.371  1.00  0.00           C  
ATOM   3637  HA  ALA A 246      -6.957  -7.428 -35.823  1.00  0.00           H  
ATOM   3638  CB  ALA A 246      -7.461  -5.354 -36.387  1.00  0.00           C  
ATOM   3639  HB1 ALA A 246      -6.546  -5.412 -36.978  1.00  0.00           H  
ATOM   3640  HB2 ALA A 246      -8.295  -5.635 -37.029  1.00  0.00           H  
ATOM   3641  HB3 ALA A 246      -7.487  -4.373 -35.911  1.00  0.00           H  
ATOM   3642  C   ALA A 246      -5.953  -6.161 -34.533  1.00  0.00           C  
ATOM   3643  O   ALA A 246      -4.787  -6.233 -35.009  1.00  0.00           O  
ATOM   3644  N   VAL A 247      -6.155  -5.814 -33.242  1.00  0.00           N  
ATOM   3645  H   VAL A 247      -7.125  -5.759 -32.966  1.00  0.00           H  
ATOM   3646  CA  VAL A 247      -5.155  -5.367 -32.208  1.00  0.00           C  
ATOM   3647  HA  VAL A 247      -4.201  -5.324 -32.733  1.00  0.00           H  
ATOM   3648  CB  VAL A 247      -5.451  -3.975 -31.720  1.00  0.00           C  
ATOM   3649  HB  VAL A 247      -6.443  -3.988 -31.268  1.00  0.00           H  
ATOM   3650  CG1 VAL A 247      -4.254  -3.479 -30.782  1.00  0.00           C  
ATOM   3651 HG11 VAL A 247      -4.444  -3.964 -29.824  1.00  0.00           H  
ATOM   3652 HG12 VAL A 247      -3.289  -3.844 -31.134  1.00  0.00           H  
ATOM   3653 HG13 VAL A 247      -4.301  -2.408 -30.589  1.00  0.00           H  
ATOM   3654  CG2 VAL A 247      -5.622  -2.900 -32.813  1.00  0.00           C  
ATOM   3655 HG21 VAL A 247      -6.594  -3.079 -33.273  1.00  0.00           H  
ATOM   3656 HG22 VAL A 247      -5.681  -1.897 -32.391  1.00  0.00           H  
ATOM   3657 HG23 VAL A 247      -4.912  -2.922 -33.639  1.00  0.00           H  
ATOM   3658  C   VAL A 247      -5.151  -6.414 -31.054  1.00  0.00           C  
ATOM   3659  O   VAL A 247      -6.029  -6.488 -30.167  1.00  0.00           O  
ATOM   3660  N   THR A 248      -4.101  -7.143 -30.880  1.00  0.00           N  
ATOM   3661  H   THR A 248      -3.347  -6.953 -31.525  1.00  0.00           H  
ATOM   3662  CA  THR A 248      -3.797  -8.089 -29.788  1.00  0.00           C  
ATOM   3663  HA  THR A 248      -4.164  -7.580 -28.897  1.00  0.00           H  
ATOM   3664  CB  THR A 248      -4.667  -9.370 -29.992  1.00  0.00           C  
ATOM   3665  HB  THR A 248      -5.699  -9.038 -30.107  1.00  0.00           H  
ATOM   3666  CG2 THR A 248      -4.352 -10.222 -31.208  1.00  0.00           C  
ATOM   3667 HG21 THR A 248      -3.281 -10.419 -31.265  1.00  0.00           H  
ATOM   3668 HG22 THR A 248      -4.937 -11.129 -31.057  1.00  0.00           H  
ATOM   3669 HG23 THR A 248      -4.645  -9.772 -32.157  1.00  0.00           H  
ATOM   3670  OG1 THR A 248      -4.551 -10.124 -28.752  1.00  0.00           O  
ATOM   3671  HG1 THR A 248      -4.898 -11.002 -28.920  1.00  0.00           H  
ATOM   3672  C   THR A 248      -2.302  -8.405 -29.622  1.00  0.00           C  
ATOM   3673  O   THR A 248      -1.552  -8.286 -30.634  1.00  0.00           O  
ATOM   3674  N   ALA A 249      -1.862  -8.700 -28.415  1.00  0.00           N  
ATOM   3675  H   ALA A 249      -2.487  -8.635 -27.624  1.00  0.00           H  
ATOM   3676  CA  ALA A 249      -0.437  -9.001 -28.143  1.00  0.00           C  
ATOM   3677  HA  ALA A 249      -0.192  -9.303 -27.125  1.00  0.00           H  
ATOM   3678  CB  ALA A 249       0.001 -10.172 -29.006  1.00  0.00           C  
ATOM   3679  HB1 ALA A 249       0.641 -10.902 -28.510  1.00  0.00           H  
ATOM   3680  HB2 ALA A 249      -0.869 -10.776 -29.261  1.00  0.00           H  
ATOM   3681  HB3 ALA A 249       0.424  -9.798 -29.939  1.00  0.00           H  
ATOM   3682  C   ALA A 249       0.551  -7.762 -28.311  1.00  0.00           C  
ATOM   3683  O   ALA A 249       1.778  -7.855 -28.417  1.00  0.00           O  
ATOM   3684  N   GLN A 250      -0.039  -6.527 -28.212  1.00  0.00           N  
ATOM   3685  H   GLN A 250      -1.032  -6.559 -28.025  1.00  0.00           H  
ATOM   3686  CA  GLN A 250       0.623  -5.193 -28.378  1.00  0.00           C  
ATOM   3687  HA  GLN A 250       1.637  -5.370 -28.735  1.00  0.00           H  
ATOM   3688  CB  GLN A 250      -0.072  -4.384 -29.499  1.00  0.00           C  
ATOM   3689  HB2 GLN A 250      -1.078  -4.133 -29.163  1.00  0.00           H  
ATOM   3690  HB3 GLN A 250       0.534  -3.514 -29.752  1.00  0.00           H  
ATOM   3691  CG  GLN A 250      -0.265  -5.223 -30.823  1.00  0.00           C  
ATOM   3692  HG2 GLN A 250      -0.972  -6.005 -30.552  1.00  0.00           H  
ATOM   3693  HG3 GLN A 250      -0.634  -4.547 -31.594  1.00  0.00           H  
ATOM   3694  CD  GLN A 250       0.999  -5.873 -31.378  1.00  0.00           C  
ATOM   3695  OE1 GLN A 250       2.033  -5.225 -31.339  1.00  0.00           O  
ATOM   3696  NE2 GLN A 250       0.983  -7.108 -31.824  1.00  0.00           N  
ATOM   3697 HE21 GLN A 250       0.201  -7.745 -31.785  1.00  0.00           H  
ATOM   3698 HE22 GLN A 250       1.763  -7.364 -32.412  1.00  0.00           H  
ATOM   3699  C   GLN A 250       0.711  -4.286 -27.132  1.00  0.00           C  
ATOM   3700  O   GLN A 250      -0.121  -4.338 -26.246  1.00  0.00           O  
ATOM   3701  N   ALA A 251       1.778  -3.525 -27.068  1.00  0.00           N  
ATOM   3702  H   ALA A 251       2.313  -3.400 -27.915  1.00  0.00           H  
ATOM   3703  CA  ALA A 251       2.092  -2.655 -25.955  1.00  0.00           C  
ATOM   3704  HA  ALA A 251       1.325  -2.453 -25.207  1.00  0.00           H  
ATOM   3705  CB  ALA A 251       3.380  -3.182 -25.232  1.00  0.00           C  
ATOM   3706  HB1 ALA A 251       3.112  -4.095 -24.702  1.00  0.00           H  
ATOM   3707  HB2 ALA A 251       4.116  -3.453 -25.989  1.00  0.00           H  
ATOM   3708  HB3 ALA A 251       3.896  -2.515 -24.541  1.00  0.00           H  
ATOM   3709  C   ALA A 251       2.316  -1.249 -26.557  1.00  0.00           C  
ATOM   3710  O   ALA A 251       3.331  -0.972 -27.192  1.00  0.00           O  
ATOM   3711  N   LEU A 252       1.372  -0.352 -26.319  1.00  0.00           N  
ATOM   3712  H   LEU A 252       0.616  -0.570 -25.687  1.00  0.00           H  
ATOM   3713  CA  LEU A 252       1.240   0.919 -26.945  1.00  0.00           C  
ATOM   3714  HA  LEU A 252       1.567   0.783 -27.976  1.00  0.00           H  
ATOM   3715  CB  LEU A 252      -0.227   1.192 -27.237  1.00  0.00           C  
ATOM   3716  HB2 LEU A 252      -0.836   0.845 -26.402  1.00  0.00           H  
ATOM   3717  HB3 LEU A 252      -0.254   2.261 -27.452  1.00  0.00           H  
ATOM   3718  CG  LEU A 252      -0.873   0.427 -28.454  1.00  0.00           C  
ATOM   3719  HG  LEU A 252      -0.164   0.573 -29.269  1.00  0.00           H  
ATOM   3720  CD1 LEU A 252      -1.239  -1.009 -28.076  1.00  0.00           C  
ATOM   3721 HD11 LEU A 252      -1.746  -1.000 -27.111  1.00  0.00           H  
ATOM   3722 HD12 LEU A 252      -1.896  -1.468 -28.815  1.00  0.00           H  
ATOM   3723 HD13 LEU A 252      -0.395  -1.697 -28.071  1.00  0.00           H  
ATOM   3724  CD2 LEU A 252      -2.263   1.056 -28.771  1.00  0.00           C  
ATOM   3725 HD21 LEU A 252      -2.203   2.102 -29.072  1.00  0.00           H  
ATOM   3726 HD22 LEU A 252      -2.668   0.569 -29.660  1.00  0.00           H  
ATOM   3727 HD23 LEU A 252      -2.968   0.968 -27.946  1.00  0.00           H  
ATOM   3728  C   LEU A 252       1.810   2.073 -26.133  1.00  0.00           C  
ATOM   3729  O   LEU A 252       1.767   2.151 -24.875  1.00  0.00           O  
ATOM   3730  N   ASN A 253       2.485   3.054 -26.769  1.00  0.00           N  
ATOM   3731  H   ASN A 253       2.510   3.123 -27.777  1.00  0.00           H  
ATOM   3732  CA  ASN A 253       3.035   4.279 -26.054  1.00  0.00           C  
ATOM   3733  HA  ASN A 253       3.228   3.974 -25.026  1.00  0.00           H  
ATOM   3734  CB  ASN A 253       4.362   4.758 -26.798  1.00  0.00           C  
ATOM   3735  HB2 ASN A 253       4.088   4.978 -27.830  1.00  0.00           H  
ATOM   3736  HB3 ASN A 253       4.832   5.653 -26.387  1.00  0.00           H  
ATOM   3737  CG  ASN A 253       5.392   3.694 -26.749  1.00  0.00           C  
ATOM   3738  OD1 ASN A 253       5.405   2.797 -25.888  1.00  0.00           O  
ATOM   3739  ND2 ASN A 253       6.331   3.671 -27.670  1.00  0.00           N  
ATOM   3740 HD21 ASN A 253       6.979   2.906 -27.545  1.00  0.00           H  
ATOM   3741 HD22 ASN A 253       6.373   4.403 -28.364  1.00  0.00           H  
ATOM   3742  C   ASN A 253       2.050   5.494 -25.946  1.00  0.00           C  
ATOM   3743  O   ASN A 253       1.443   5.865 -26.952  1.00  0.00           O  
ATOM   3744  N   VAL A 254       1.914   6.138 -24.766  1.00  0.00           N  
ATOM   3745  H   VAL A 254       2.298   5.738 -23.921  1.00  0.00           H  
ATOM   3746  CA  VAL A 254       1.302   7.474 -24.642  1.00  0.00           C  
ATOM   3747  HA  VAL A 254       1.218   8.063 -25.556  1.00  0.00           H  
ATOM   3748  CB  VAL A 254      -0.128   7.467 -24.091  1.00  0.00           C  
ATOM   3749  HB  VAL A 254      -0.288   8.248 -23.346  1.00  0.00           H  
ATOM   3750  CG1 VAL A 254      -1.038   7.749 -25.337  1.00  0.00           C  
ATOM   3751 HG11 VAL A 254      -2.087   7.827 -25.055  1.00  0.00           H  
ATOM   3752 HG12 VAL A 254      -0.787   8.754 -25.675  1.00  0.00           H  
ATOM   3753 HG13 VAL A 254      -0.862   6.992 -26.101  1.00  0.00           H  
ATOM   3754  CG2 VAL A 254      -0.478   6.132 -23.480  1.00  0.00           C  
ATOM   3755 HG21 VAL A 254      -0.366   5.334 -24.214  1.00  0.00           H  
ATOM   3756 HG22 VAL A 254       0.269   6.001 -22.698  1.00  0.00           H  
ATOM   3757 HG23 VAL A 254      -1.463   6.152 -23.013  1.00  0.00           H  
ATOM   3758  C   VAL A 254       2.354   8.326 -23.859  1.00  0.00           C  
ATOM   3759  O   VAL A 254       1.996   9.253 -23.126  1.00  0.00           O  
ATOM   3760  N   CYS A 255       3.650   8.106 -23.958  1.00  0.00           N  
ATOM   3761  H   CYS A 255       3.865   7.498 -24.736  1.00  0.00           H  
ATOM   3762  CA  CYS A 255       4.613   8.799 -23.110  1.00  0.00           C  
ATOM   3763  HA  CYS A 255       4.267   8.841 -22.076  1.00  0.00           H  
ATOM   3764  CB  CYS A 255       5.889   7.935 -22.937  1.00  0.00           C  
ATOM   3765  HB2 CYS A 255       6.638   8.505 -22.387  1.00  0.00           H  
ATOM   3766  HB3 CYS A 255       5.627   7.015 -22.415  1.00  0.00           H  
ATOM   3767  SG  CYS A 255       6.568   7.444 -24.564  1.00  0.00           S  
ATOM   3768  HG  CYS A 255       7.403   6.512 -24.098  1.00  0.00           H  
ATOM   3769  C   CYS A 255       4.893  10.205 -23.582  1.00  0.00           C  
ATOM   3770  O   CYS A 255       5.810  10.819 -23.034  1.00  0.00           O  
ATOM   3771  N   GLY A 256       4.163  10.796 -24.496  1.00  0.00           N  
ATOM   3772  H   GLY A 256       3.347  10.371 -24.914  1.00  0.00           H  
ATOM   3773  CA  GLY A 256       4.404  12.157 -25.038  1.00  0.00           C  
ATOM   3774  HA2 GLY A 256       3.527  12.684 -25.412  1.00  0.00           H  
ATOM   3775  HA3 GLY A 256       4.824  12.683 -24.181  1.00  0.00           H  
ATOM   3776  C   GLY A 256       5.442  12.094 -26.156  1.00  0.00           C  
ATOM   3777  O   GLY A 256       6.262  12.995 -26.331  1.00  0.00           O  
ATOM   3778  N   GLY A 257       5.386  10.978 -26.917  1.00  0.00           N  
ATOM   3779  H   GLY A 257       4.712  10.247 -26.742  1.00  0.00           H  
ATOM   3780  CA  GLY A 257       6.334  10.768 -28.041  1.00  0.00           C  
ATOM   3781  HA2 GLY A 257       5.897  10.096 -28.780  1.00  0.00           H  
ATOM   3782  HA3 GLY A 257       6.598  11.746 -28.439  1.00  0.00           H  
ATOM   3783  C   GLY A 257       7.665  10.111 -27.677  1.00  0.00           C  
ATOM   3784  O   GLY A 257       8.365   9.800 -28.637  1.00  0.00           O  
ATOM   3785  N   LEU A 258       8.149  10.120 -26.405  1.00  0.00           N  
ATOM   3786  H   LEU A 258       7.589  10.522 -25.667  1.00  0.00           H  
ATOM   3787  CA  LEU A 258       9.482   9.622 -25.973  1.00  0.00           C  
ATOM   3788  HA  LEU A 258      10.246  10.286 -26.377  1.00  0.00           H  
ATOM   3789  CB  LEU A 258       9.544   9.759 -24.424  1.00  0.00           C  
ATOM   3790  HB2 LEU A 258       9.279  10.793 -24.205  1.00  0.00           H  
ATOM   3791  HB3 LEU A 258       8.685   9.219 -24.028  1.00  0.00           H  
ATOM   3792  CG  LEU A 258      10.904   9.376 -23.808  1.00  0.00           C  
ATOM   3793  HG  LEU A 258      11.215   8.378 -24.118  1.00  0.00           H  
ATOM   3794  CD1 LEU A 258      12.005  10.408 -24.134  1.00  0.00           C  
ATOM   3795 HD11 LEU A 258      12.999  10.096 -23.815  1.00  0.00           H  
ATOM   3796 HD12 LEU A 258      12.090  10.612 -25.202  1.00  0.00           H  
ATOM   3797 HD13 LEU A 258      11.765  11.374 -23.692  1.00  0.00           H  
ATOM   3798  CD2 LEU A 258      10.924   9.462 -22.277  1.00  0.00           C  
ATOM   3799 HD21 LEU A 258      10.542  10.405 -21.889  1.00  0.00           H  
ATOM   3800 HD22 LEU A 258      10.457   8.574 -21.849  1.00  0.00           H  
ATOM   3801 HD23 LEU A 258      11.951   9.400 -21.918  1.00  0.00           H  
ATOM   3802  C   LEU A 258       9.947   8.208 -26.400  1.00  0.00           C  
ATOM   3803  O   LEU A 258      11.089   7.923 -26.641  1.00  0.00           O  
ATOM   3804  N   GLY A 259       8.978   7.343 -26.652  1.00  0.00           N  
ATOM   3805  H   GLY A 259       8.053   7.685 -26.433  1.00  0.00           H  
ATOM   3806  CA  GLY A 259       9.160   5.939 -27.137  1.00  0.00           C  
ATOM   3807  HA2 GLY A 259       9.947   5.584 -26.473  1.00  0.00           H  
ATOM   3808  HA3 GLY A 259       8.169   5.505 -26.998  1.00  0.00           H  
ATOM   3809  C   GLY A 259       9.666   5.857 -28.615  1.00  0.00           C  
ATOM   3810  O   GLY A 259       9.124   6.426 -29.532  1.00  0.00           O  
ATOM   3811  N   ASN A 260      10.778   5.139 -28.806  1.00  0.00           N  
ATOM   3812  H   ASN A 260      11.259   4.806 -27.983  1.00  0.00           H  
ATOM   3813  CA  ASN A 260      11.316   4.740 -30.142  1.00  0.00           C  
ATOM   3814  HA  ASN A 260      10.861   5.409 -30.872  1.00  0.00           H  
ATOM   3815  CB  ASN A 260      12.834   4.864 -30.342  1.00  0.00           C  
ATOM   3816  HB2 ASN A 260      13.287   3.948 -29.963  1.00  0.00           H  
ATOM   3817  HB3 ASN A 260      13.140   4.909 -31.386  1.00  0.00           H  
ATOM   3818  CG  ASN A 260      13.477   5.987 -29.720  1.00  0.00           C  
ATOM   3819  OD1 ASN A 260      12.959   7.098 -29.749  1.00  0.00           O  
ATOM   3820  ND2 ASN A 260      14.683   5.836 -29.139  1.00  0.00           N  
ATOM   3821 HD21 ASN A 260      15.261   5.042 -29.376  1.00  0.00           H  
ATOM   3822 HD22 ASN A 260      15.057   6.690 -28.750  1.00  0.00           H  
ATOM   3823  C   ASN A 260      10.904   3.262 -30.526  1.00  0.00           C  
ATOM   3824  O   ASN A 260      11.269   2.857 -31.717  1.00  0.00           O  
ATOM   3825  N   TYR A 261      10.164   2.489 -29.647  1.00  0.00           N  
ATOM   3826  H   TYR A 261       9.770   2.926 -28.826  1.00  0.00           H  
ATOM   3827  CA  TYR A 261       9.492   1.264 -29.971  1.00  0.00           C  
ATOM   3828  HA  TYR A 261       9.107   1.400 -30.981  1.00  0.00           H  
ATOM   3829  CB  TYR A 261      10.479   0.113 -30.015  1.00  0.00           C  
ATOM   3830  HB2 TYR A 261      10.155  -0.725 -30.632  1.00  0.00           H  
ATOM   3831  HB3 TYR A 261      11.408   0.436 -30.486  1.00  0.00           H  
ATOM   3832  CG  TYR A 261      10.698  -0.460 -28.680  1.00  0.00           C  
ATOM   3833  CD1 TYR A 261      11.580   0.245 -27.844  1.00  0.00           C  
ATOM   3834  HD1 TYR A 261      11.966   1.194 -28.186  1.00  0.00           H  
ATOM   3835  CE1 TYR A 261      12.116  -0.418 -26.740  1.00  0.00           C  
ATOM   3836  HE1 TYR A 261      12.820   0.057 -26.074  1.00  0.00           H  
ATOM   3837  CZ  TYR A 261      11.759  -1.694 -26.438  1.00  0.00           C  
ATOM   3838  OH  TYR A 261      12.230  -2.392 -25.444  1.00  0.00           O  
ATOM   3839  HH  TYR A 261      11.671  -3.072 -25.061  1.00  0.00           H  
ATOM   3840  CE2 TYR A 261      10.856  -2.443 -27.287  1.00  0.00           C  
ATOM   3841  HE2 TYR A 261      10.536  -3.442 -27.027  1.00  0.00           H  
ATOM   3842  CD2 TYR A 261      10.370  -1.851 -28.442  1.00  0.00           C  
ATOM   3843  HD2 TYR A 261       9.739  -2.358 -29.157  1.00  0.00           H  
ATOM   3844  C   TYR A 261       8.260   1.028 -29.115  1.00  0.00           C  
ATOM   3845  O   TYR A 261       7.480   0.150 -29.422  1.00  0.00           O  
ATOM   3846  OXT TYR A 261       8.116   1.683 -28.068  1.00  0.00           O  
ATOM   3847  C6N NDP A 262       3.131   4.233 -15.320  1.00  0.00           C  
ATOM   3848  H26 NDP A 262       3.415   3.196 -15.433  1.00  0.00           H  
ATOM   3849  C5N NDP A 262       3.938   5.257 -15.798  1.00  0.00           C  
ATOM   3850  H25 NDP A 262       4.762   5.038 -16.461  1.00  0.00           H  
ATOM   3851  C4N NDP A 262       3.449   6.698 -15.700  1.00  0.00           C  
ATOM   3852  H23 NDP A 262       4.356   7.280 -15.539  1.00  0.00           H  
ATOM   3853  H24 NDP A 262       3.052   6.918 -16.691  1.00  0.00           H  
ATOM   3854  C3N NDP A 262       2.393   6.909 -14.676  1.00  0.00           C  
ATOM   3855  C7N NDP A 262       2.062   8.227 -14.304  1.00  0.00           C  
ATOM   3856  O7N NDP A 262       2.715   9.187 -14.764  1.00  0.00           O  
ATOM   3857  N7N NDP A 262       1.194   8.553 -13.480  1.00  0.00           N  
ATOM   3858  H21 NDP A 262       1.161   9.520 -13.188  1.00  0.00           H  
ATOM   3859  H22 NDP A 262       0.646   7.868 -12.980  1.00  0.00           H  
ATOM   3860  C2N NDP A 262       1.619   5.812 -14.310  1.00  0.00           C  
ATOM   3861  H20 NDP A 262       0.689   5.944 -13.777  1.00  0.00           H  
ATOM   3862  N1N NDP A 262       1.951   4.537 -14.670  1.00  0.00           N  
ATOM   3863  C1D NDP A 262       1.002   3.476 -14.242  1.00  0.00           C  
ATOM   3864  H19 NDP A 262       1.214   2.722 -15.001  1.00  0.00           H  
ATOM   3865  C2D NDP A 262       1.305   3.058 -12.785  1.00  0.00           C  
ATOM   3866  H17 NDP A 262       1.442   3.925 -12.138  1.00  0.00           H  
ATOM   3867  O2D NDP A 262       2.475   2.246 -12.588  1.00  0.00           O  
ATOM   3868  H18 NDP A 262       2.644   2.075 -11.658  1.00  0.00           H  
ATOM   3869  C3D NDP A 262       0.094   2.364 -12.253  1.00  0.00           C  
ATOM   3870  H15 NDP A 262       0.118   2.586 -11.187  1.00  0.00           H  
ATOM   3871  O3D NDP A 262       0.064   0.953 -12.597  1.00  0.00           O  
ATOM   3872  H16 NDP A 262      -0.833   0.614 -12.652  1.00  0.00           H  
ATOM   3873  C4D NDP A 262      -0.906   3.165 -13.088  1.00  0.00           C  
ATOM   3874  H14 NDP A 262      -1.749   2.484 -13.199  1.00  0.00           H  
ATOM   3875  O4D NDP A 262      -0.415   3.668 -14.334  1.00  0.00           O  
ATOM   3876  C5D NDP A 262      -1.638   4.259 -12.297  1.00  0.00           C  
ATOM   3877  H13 NDP A 262      -2.071   4.003 -11.330  1.00  0.00           H  
ATOM   3878  H12 NDP A 262      -2.573   4.576 -12.759  1.00  0.00           H  
ATOM   3879  O5D NDP A 262      -0.875   5.426 -12.131  1.00  0.00           O  
ATOM   3880  PN  NDP A 262      -1.209   6.334 -10.831  1.00  0.00           P  
ATOM   3881  O2N NDP A 262      -2.676   6.453 -10.807  1.00  0.00           O  
ATOM   3882  O1N NDP A 262      -0.294   7.504 -10.807  1.00  0.00           O  
ATOM   3883  O3  NDP A 262      -0.672   5.385  -9.808  1.00  0.00           O  
ATOM   3884  PA  NDP A 262      -0.893   5.654  -8.261  1.00  0.00           P  
ATOM   3885  O1A NDP A 262       0.447   5.665  -7.559  1.00  0.00           O  
ATOM   3886  O2A NDP A 262      -1.877   6.715  -8.005  1.00  0.00           O  
ATOM   3887  O5B NDP A 262      -1.460   4.367  -7.718  1.00  0.00           O  
ATOM   3888  C5B NDP A 262      -2.375   3.625  -8.560  1.00  0.00           C  
ATOM   3889  H2  NDP A 262      -2.950   4.253  -9.241  1.00  0.00           H  
ATOM   3890  H1  NDP A 262      -1.818   3.032  -9.285  1.00  0.00           H  
ATOM   3891  C4B NDP A 262      -3.400   2.786  -7.846  1.00  0.00           C  
ATOM   3892  H3  NDP A 262      -4.264   2.663  -8.499  1.00  0.00           H  
ATOM   3893  O4B NDP A 262      -2.764   1.637  -7.447  1.00  0.00           O  
ATOM   3894  C3B NDP A 262      -3.849   3.475  -6.549  1.00  0.00           C  
ATOM   3895  H4  NDP A 262      -3.512   4.506  -6.445  1.00  0.00           H  
ATOM   3896  O3B NDP A 262      -5.236   3.571  -6.514  1.00  0.00           O  
ATOM   3897  H5  NDP A 262      -5.517   3.947  -5.677  1.00  0.00           H  
ATOM   3898  C2B NDP A 262      -3.341   2.575  -5.439  1.00  0.00           C  
ATOM   3899  H6  NDP A 262      -2.299   2.802  -5.213  1.00  0.00           H  
ATOM   3900  O2B NDP A 262      -4.170   2.515  -4.266  1.00  0.00           O  
ATOM   3901  P2B NDP A 262      -4.462   3.779  -3.321  1.00  0.00           P  
ATOM   3902  O1X NDP A 262      -5.593   4.392  -3.996  1.00  0.00           O  
ATOM   3903  O2X NDP A 262      -3.210   4.540  -3.384  1.00  0.00           O  
ATOM   3904  O3X NDP A 262      -4.789   3.244  -2.003  1.00  0.00           O  
ATOM   3905  C1B NDP A 262      -3.334   1.278  -6.182  1.00  0.00           C  
ATOM   3906  H7  NDP A 262      -4.378   0.997  -6.321  1.00  0.00           H  
ATOM   3907  N9A NDP A 262      -2.602   0.204  -5.496  1.00  0.00           N  
ATOM   3908  C8A NDP A 262      -1.274   0.130  -5.238  1.00  0.00           C  
ATOM   3909  H8  NDP A 262      -0.671   0.964  -5.567  1.00  0.00           H  
ATOM   3910  N7A NDP A 262      -0.946  -0.876  -4.504  1.00  0.00           N  
ATOM   3911  C5A NDP A 262      -2.080  -1.698  -4.513  1.00  0.00           C  
ATOM   3912  C6A NDP A 262      -2.424  -2.998  -4.031  1.00  0.00           C  
ATOM   3913  N6A NDP A 262      -1.542  -3.807  -3.535  1.00  0.00           N  
ATOM   3914  H10 NDP A 262      -1.967  -4.636  -3.146  1.00  0.00           H  
ATOM   3915  H9  NDP A 262      -0.698  -3.443  -3.115  1.00  0.00           H  
ATOM   3916  N1A NDP A 262      -3.660  -3.487  -4.137  1.00  0.00           N  
ATOM   3917  C2A NDP A 262      -4.545  -2.753  -4.824  1.00  0.00           C  
ATOM   3918  H11 NDP A 262      -5.476  -3.249  -5.053  1.00  0.00           H  
ATOM   3919  N3A NDP A 262      -4.339  -1.520  -5.336  1.00  0.00           N  
ATOM   3920  C4A NDP A 262      -3.080  -1.044  -5.106  1.00  0.00           C  
ATOM      1  N   MET B   1      -5.042  32.998  22.081  1.00  0.00           N1+
ATOM      2  CA  MET B   1      -5.907  31.836  21.991  1.00  0.00           C  
ATOM      3  C   MET B   1      -6.228  31.585  20.538  1.00  0.00           C  
ATOM      4  O   MET B   1      -6.788  32.447  19.853  1.00  0.00           O  
ATOM      5  CB  MET B   1      -7.180  32.049  22.845  1.00  0.00           C  
ATOM      6  CG  MET B   1      -8.208  30.911  22.818  1.00  0.00           C  
ATOM      7  SD  MET B   1      -9.236  30.884  21.326  1.00  0.00           S  
ATOM      8  CE  MET B   1     -10.224  29.423  21.635  1.00  0.00           C  
ATOM      9  HT1 MET B   1      -4.803  33.259  23.063  1.00  0.00           H  
ATOM     10  HT2 MET B   1      -5.531  33.806  21.639  1.00  0.00           H  
ATOM     11  HT3 MET B   1      -4.166  32.809  21.546  1.00  0.00           H  
ATOM     12  HA  MET B   1      -5.358  30.985  22.369  1.00  0.00           H  
ATOM     13  HB1 MET B   1      -6.885  32.199  23.871  1.00  0.00           H  
ATOM     14  HB2 MET B   1      -7.670  32.947  22.497  1.00  0.00           H  
ATOM     15  HG1 MET B   1      -7.682  29.970  22.887  1.00  0.00           H  
ATOM     16  HG2 MET B   1      -8.852  31.012  23.680  1.00  0.00           H  
ATOM     17  HE1 MET B   1     -10.742  29.540  22.576  1.00  0.00           H  
ATOM     18  HE2 MET B   1      -9.581  28.557  21.677  1.00  0.00           H  
ATOM     19  HE3 MET B   1     -10.945  29.300  20.840  1.00  0.00           H  
ATOM     20  N   ALA B   2      -5.852  30.439  20.056  1.00  0.00           N  
ATOM     21  CA  ALA B   2      -6.074  30.099  18.681  1.00  0.00           C  
ATOM     22  C   ALA B   2      -6.862  28.820  18.575  1.00  0.00           C  
ATOM     23  O   ALA B   2      -6.660  27.884  19.358  1.00  0.00           O  
ATOM     24  CB  ALA B   2      -4.751  29.966  17.945  1.00  0.00           C  
ATOM     25  HN  ALA B   2      -5.418  29.778  20.646  1.00  0.00           H  
ATOM     26  HA  ALA B   2      -6.639  30.899  18.224  1.00  0.00           H  
ATOM     27  HB1 ALA B   2      -4.170  29.168  18.381  1.00  0.00           H  
ATOM     28  HB2 ALA B   2      -4.207  30.894  18.035  1.00  0.00           H  
ATOM     29  HB3 ALA B   2      -4.930  29.755  16.902  1.00  0.00           H  
ATOM     30  N   THR B   3      -7.766  28.788  17.647  1.00  0.00           N  
ATOM     31  CA  THR B   3      -8.536  27.608  17.373  1.00  0.00           C  
ATOM     32  C   THR B   3      -7.779  26.793  16.316  1.00  0.00           C  
ATOM     33  O   THR B   3      -8.138  26.772  15.140  1.00  0.00           O  
ATOM     34  CB  THR B   3      -9.944  27.995  16.855  1.00  0.00           C  
ATOM     35  OG1 THR B   3     -10.496  29.019  17.714  1.00  0.00           O  
ATOM     36  CG2 THR B   3     -10.880  26.784  16.866  1.00  0.00           C  
ATOM     37  HN  THR B   3      -7.939  29.602  17.127  1.00  0.00           H  
ATOM     38  HA  THR B   3      -8.626  27.035  18.284  1.00  0.00           H  
ATOM     39  HB  THR B   3      -9.859  28.377  15.849  1.00  0.00           H  
ATOM     40  HG1 THR B   3      -9.975  29.824  17.585  1.00  0.00           H  
ATOM     41 HG21 THR B   3     -10.950  26.393  17.870  1.00  0.00           H  
ATOM     42 HG22 THR B   3     -10.487  26.025  16.207  1.00  0.00           H  
ATOM     43 HG23 THR B   3     -11.862  27.082  16.526  1.00  0.00           H  
ATOM     44  N   LEU B   4      -6.667  26.236  16.731  1.00  0.00           N  
ATOM     45  CA  LEU B   4      -5.822  25.491  15.855  1.00  0.00           C  
ATOM     46  C   LEU B   4      -6.061  24.017  16.134  1.00  0.00           C  
ATOM     47  O   LEU B   4      -6.447  23.654  17.255  1.00  0.00           O  
ATOM     48  CB  LEU B   4      -4.357  25.871  16.107  1.00  0.00           C  
ATOM     49  CG  LEU B   4      -3.377  25.538  14.997  1.00  0.00           C  
ATOM     50  CD1 LEU B   4      -3.731  26.320  13.741  1.00  0.00           C  
ATOM     51  CD2 LEU B   4      -1.962  25.852  15.427  1.00  0.00           C  
ATOM     52  HN  LEU B   4      -6.420  26.305  17.677  1.00  0.00           H  
ATOM     53  HA  LEU B   4      -6.089  25.724  14.837  1.00  0.00           H  
ATOM     54  HB1 LEU B   4      -4.296  26.937  16.259  1.00  0.00           H  
ATOM     55  HB2 LEU B   4      -4.023  25.367  17.002  1.00  0.00           H  
ATOM     56  HG  LEU B   4      -3.450  24.483  14.786  1.00  0.00           H  
ATOM     57 HD11 LEU B   4      -3.034  26.067  12.955  1.00  0.00           H  
ATOM     58 HD12 LEU B   4      -3.675  27.378  13.948  1.00  0.00           H  
ATOM     59 HD13 LEU B   4      -4.732  26.062  13.431  1.00  0.00           H  
ATOM     60 HD21 LEU B   4      -1.275  25.631  14.623  1.00  0.00           H  
ATOM     61 HD22 LEU B   4      -1.708  25.251  16.288  1.00  0.00           H  
ATOM     62 HD23 LEU B   4      -1.889  26.899  15.686  1.00  0.00           H  
ATOM     63  N   LEU B   5      -5.852  23.182  15.150  1.00  0.00           N  
ATOM     64  CA  LEU B   5      -6.142  21.772  15.292  1.00  0.00           C  
ATOM     65  C   LEU B   5      -5.040  21.047  16.032  1.00  0.00           C  
ATOM     66  O   LEU B   5      -3.885  21.049  15.610  1.00  0.00           O  
ATOM     67  CB  LEU B   5      -6.364  21.129  13.923  1.00  0.00           C  
ATOM     68  CG  LEU B   5      -7.514  21.684  13.095  1.00  0.00           C  
ATOM     69  CD1 LEU B   5      -7.677  20.882  11.821  1.00  0.00           C  
ATOM     70  CD2 LEU B   5      -8.802  21.693  13.896  1.00  0.00           C  
ATOM     71  HN  LEU B   5      -5.467  23.494  14.301  1.00  0.00           H  
ATOM     72  HA  LEU B   5      -7.056  21.680  15.857  1.00  0.00           H  
ATOM     73  HB1 LEU B   5      -5.458  21.270  13.351  1.00  0.00           H  
ATOM     74  HB2 LEU B   5      -6.514  20.066  14.038  1.00  0.00           H  
ATOM     75  HG  LEU B   5      -7.281  22.700  12.813  1.00  0.00           H  
ATOM     76 HD11 LEU B   5      -8.500  21.277  11.244  1.00  0.00           H  
ATOM     77 HD12 LEU B   5      -7.870  19.849  12.074  1.00  0.00           H  
ATOM     78 HD13 LEU B   5      -6.767  20.943  11.239  1.00  0.00           H  
ATOM     79 HD21 LEU B   5      -9.055  20.679  14.173  1.00  0.00           H  
ATOM     80 HD22 LEU B   5      -9.595  22.111  13.294  1.00  0.00           H  
ATOM     81 HD23 LEU B   5      -8.672  22.286  14.790  1.00  0.00           H  
ATOM     82  N   THR B   6      -5.385  20.453  17.134  1.00  0.00           N  
ATOM     83  CA  THR B   6      -4.448  19.676  17.876  1.00  0.00           C  
ATOM     84  C   THR B   6      -4.497  18.221  17.393  1.00  0.00           C  
ATOM     85  O   THR B   6      -5.218  17.908  16.413  1.00  0.00           O  
ATOM     86  CB  THR B   6      -4.711  19.753  19.403  1.00  0.00           C  
ATOM     87  OG1 THR B   6      -6.038  19.270  19.723  1.00  0.00           O  
ATOM     88  CG2 THR B   6      -4.551  21.183  19.907  1.00  0.00           C  
ATOM     89  HN  THR B   6      -6.308  20.533  17.466  1.00  0.00           H  
ATOM     90  HA  THR B   6      -3.467  20.075  17.669  1.00  0.00           H  
ATOM     91  HB  THR B   6      -3.988  19.123  19.904  1.00  0.00           H  
ATOM     92  HG1 THR B   6      -6.697  19.827  19.269  1.00  0.00           H  
ATOM     93 HG21 THR B   6      -5.238  21.830  19.380  1.00  0.00           H  
ATOM     94 HG22 THR B   6      -3.534  21.510  19.743  1.00  0.00           H  
ATOM     95 HG23 THR B   6      -4.764  21.217  20.965  1.00  0.00           H  
ATOM     96  N   THR B   7      -3.802  17.336  18.077  1.00  0.00           N  
ATOM     97  CA  THR B   7      -3.786  15.939  17.729  1.00  0.00           C  
ATOM     98  C   THR B   7      -5.187  15.325  17.957  1.00  0.00           C  
ATOM     99  O   THR B   7      -5.659  14.490  17.168  1.00  0.00           O  
ATOM    100  CB  THR B   7      -2.715  15.216  18.570  1.00  0.00           C  
ATOM    101  OG1 THR B   7      -1.472  15.918  18.414  1.00  0.00           O  
ATOM    102  CG2 THR B   7      -2.531  13.778  18.114  1.00  0.00           C  
ATOM    103  HN  THR B   7      -3.252  17.601  18.848  1.00  0.00           H  
ATOM    104  HA  THR B   7      -3.527  15.860  16.683  1.00  0.00           H  
ATOM    105  HB  THR B   7      -3.012  15.236  19.609  1.00  0.00           H  
ATOM    106  HG1 THR B   7      -0.760  15.396  18.818  1.00  0.00           H  
ATOM    107 HG21 THR B   7      -2.208  13.762  17.084  1.00  0.00           H  
ATOM    108 HG22 THR B   7      -3.469  13.253  18.202  1.00  0.00           H  
ATOM    109 HG23 THR B   7      -1.790  13.294  18.730  1.00  0.00           H  
ATOM    110  N   ASP B   8      -5.873  15.799  18.997  1.00  0.00           N  
ATOM    111  CA  ASP B   8      -7.216  15.315  19.306  1.00  0.00           C  
ATOM    112  C   ASP B   8      -8.209  15.793  18.251  1.00  0.00           C  
ATOM    113  O   ASP B   8      -9.079  15.030  17.805  1.00  0.00           O  
ATOM    114  CB  ASP B   8      -7.658  15.775  20.695  1.00  0.00           C  
ATOM    115  CG  ASP B   8      -9.027  15.260  21.082  1.00  0.00           C  
ATOM    116  OD1 ASP B   8      -9.133  14.083  21.523  1.00  0.00           O  
ATOM    117  OD2 ASP B   8     -10.016  16.014  20.932  1.00  0.00           O  
ATOM    118  HN  ASP B   8      -5.470  16.490  19.568  1.00  0.00           H  
ATOM    119  HA  ASP B   8      -7.182  14.236  19.285  1.00  0.00           H  
ATOM    120  HB1 ASP B   8      -6.946  15.420  21.425  1.00  0.00           H  
ATOM    121  HB2 ASP B   8      -7.678  16.855  20.720  1.00  0.00           H  
ATOM    122  N   ASP B   9      -8.033  17.047  17.813  1.00  0.00           N  
ATOM    123  CA  ASP B   9      -8.897  17.644  16.776  1.00  0.00           C  
ATOM    124  C   ASP B   9      -8.766  16.871  15.496  1.00  0.00           C  
ATOM    125  O   ASP B   9      -9.767  16.521  14.855  1.00  0.00           O  
ATOM    126  CB  ASP B   9      -8.548  19.115  16.479  1.00  0.00           C  
ATOM    127  CG  ASP B   9      -8.796  20.086  17.608  1.00  0.00           C  
ATOM    128  OD1 ASP B   9      -9.938  20.547  17.776  1.00  0.00           O  
ATOM    129  OD2 ASP B   9      -7.840  20.435  18.314  1.00  0.00           O  
ATOM    130  HN  ASP B   9      -7.303  17.575  18.199  1.00  0.00           H  
ATOM    131  HA  ASP B   9      -9.920  17.588  17.118  1.00  0.00           H  
ATOM    132  HB1 ASP B   9      -7.500  19.177  16.228  1.00  0.00           H  
ATOM    133  HB2 ASP B   9      -9.135  19.423  15.626  1.00  0.00           H  
ATOM    134  N   LEU B  10      -7.518  16.594  15.134  1.00  0.00           N  
ATOM    135  CA  LEU B  10      -7.195  15.846  13.935  1.00  0.00           C  
ATOM    136  C   LEU B  10      -7.829  14.463  13.980  1.00  0.00           C  
ATOM    137  O   LEU B  10      -8.403  14.008  12.998  1.00  0.00           O  
ATOM    138  CB  LEU B  10      -5.685  15.703  13.794  1.00  0.00           C  
ATOM    139  CG  LEU B  10      -5.201  14.986  12.534  1.00  0.00           C  
ATOM    140  CD1 LEU B  10      -5.509  15.798  11.278  1.00  0.00           C  
ATOM    141  CD2 LEU B  10      -3.728  14.674  12.637  1.00  0.00           C  
ATOM    142  HN  LEU B  10      -6.782  16.928  15.697  1.00  0.00           H  
ATOM    143  HA  LEU B  10      -7.574  16.389  13.081  1.00  0.00           H  
ATOM    144  HB1 LEU B  10      -5.247  16.690  13.815  1.00  0.00           H  
ATOM    145  HB2 LEU B  10      -5.324  15.149  14.648  1.00  0.00           H  
ATOM    146  HG  LEU B  10      -5.741  14.053  12.451  1.00  0.00           H  
ATOM    147 HD11 LEU B  10      -5.170  15.259  10.405  1.00  0.00           H  
ATOM    148 HD12 LEU B  10      -5.000  16.748  11.334  1.00  0.00           H  
ATOM    149 HD13 LEU B  10      -6.574  15.966  11.213  1.00  0.00           H  
ATOM    150 HD21 LEU B  10      -3.172  15.595  12.733  1.00  0.00           H  
ATOM    151 HD22 LEU B  10      -3.404  14.152  11.746  1.00  0.00           H  
ATOM    152 HD23 LEU B  10      -3.552  14.056  13.506  1.00  0.00           H  
ATOM    153  N   ARG B  11      -7.738  13.810  15.137  1.00  0.00           N  
ATOM    154  CA  ARG B  11      -8.307  12.477  15.314  1.00  0.00           C  
ATOM    155  C   ARG B  11      -9.780  12.461  15.009  1.00  0.00           C  
ATOM    156  O   ARG B  11     -10.242  11.609  14.269  1.00  0.00           O  
ATOM    157  CB  ARG B  11      -8.063  11.950  16.728  1.00  0.00           C  
ATOM    158  CG  ARG B  11      -8.704  10.591  16.989  1.00  0.00           C  
ATOM    159  CD  ARG B  11      -8.330  10.044  18.340  1.00  0.00           C  
ATOM    160  NE  ARG B  11      -8.704  10.930  19.451  1.00  0.00           N  
ATOM    161  CZ  ARG B  11      -8.614  10.577  20.729  1.00  0.00           C  
ATOM    162  NH1 ARG B  11      -8.403   9.300  21.035  1.00  0.00           N  
ATOM    163  NH2 ARG B  11      -8.799  11.475  21.687  1.00  0.00           N  
ATOM    164  HN  ARG B  11      -7.257  14.235  15.880  1.00  0.00           H  
ATOM    165  HA  ARG B  11      -7.822  11.812  14.613  1.00  0.00           H  
ATOM    166  HB1 ARG B  11      -7.002  11.877  16.916  1.00  0.00           H  
ATOM    167  HB2 ARG B  11      -8.488  12.662  17.421  1.00  0.00           H  
ATOM    168  HG1 ARG B  11      -9.778  10.699  16.956  1.00  0.00           H  
ATOM    169  HG2 ARG B  11      -8.379   9.899  16.226  1.00  0.00           H  
ATOM    170  HD1 ARG B  11      -8.837   9.101  18.481  1.00  0.00           H  
ATOM    171  HD2 ARG B  11      -7.261   9.882  18.360  1.00  0.00           H  
ATOM    172  HE  ARG B  11      -8.972  11.845  19.207  1.00  0.00           H  
ATOM    173 HH11 ARG B  11      -8.335   8.594  20.323  1.00  0.00           H  
ATOM    174 HH12 ARG B  11      -8.249   8.978  21.979  1.00  0.00           H  
ATOM    175 HH21 ARG B  11      -9.008  12.452  21.507  1.00  0.00           H  
ATOM    176 HH22 ARG B  11      -8.755  11.232  22.663  1.00  0.00           H  
ATOM    177  N   ARG B  12     -10.506  13.434  15.547  1.00  0.00           N  
ATOM    178  CA  ARG B  12     -11.944  13.491  15.337  1.00  0.00           C  
ATOM    179  C   ARG B  12     -12.262  13.686  13.857  1.00  0.00           C  
ATOM    180  O   ARG B  12     -13.215  13.114  13.355  1.00  0.00           O  
ATOM    181  CB  ARG B  12     -12.589  14.588  16.168  1.00  0.00           C  
ATOM    182  CG  ARG B  12     -12.274  14.519  17.649  1.00  0.00           C  
ATOM    183  CD  ARG B  12     -13.002  15.612  18.416  1.00  0.00           C  
ATOM    184  NE  ARG B  12     -12.875  16.919  17.754  1.00  0.00           N  
ATOM    185  CZ  ARG B  12     -12.054  17.913  18.130  1.00  0.00           C  
ATOM    186  NH1 ARG B  12     -11.179  17.753  19.140  1.00  0.00           N  
ATOM    187  NH2 ARG B  12     -12.074  19.059  17.467  1.00  0.00           N  
ATOM    188  HN  ARG B  12     -10.056  14.120  16.087  1.00  0.00           H  
ATOM    189  HA  ARG B  12     -12.348  12.536  15.640  1.00  0.00           H  
ATOM    190  HB1 ARG B  12     -12.242  15.543  15.801  1.00  0.00           H  
ATOM    191  HB2 ARG B  12     -13.660  14.530  16.045  1.00  0.00           H  
ATOM    192  HG1 ARG B  12     -12.580  13.556  18.029  1.00  0.00           H  
ATOM    193  HG2 ARG B  12     -11.208  14.643  17.778  1.00  0.00           H  
ATOM    194  HD1 ARG B  12     -14.048  15.348  18.479  1.00  0.00           H  
ATOM    195  HD2 ARG B  12     -12.585  15.676  19.410  1.00  0.00           H  
ATOM    196  HE  ARG B  12     -13.469  17.040  16.975  1.00  0.00           H  
ATOM    197 HH11 ARG B  12     -11.063  16.903  19.675  1.00  0.00           H  
ATOM    198 HH12 ARG B  12     -10.587  18.506  19.436  1.00  0.00           H  
ATOM    199 HH21 ARG B  12     -12.677  19.274  16.692  1.00  0.00           H  
ATOM    200 HH22 ARG B  12     -11.410  19.786  17.705  1.00  0.00           H  
ATOM    201  N   ALA B  13     -11.415  14.450  13.158  1.00  0.00           N  
ATOM    202  CA  ALA B  13     -11.586  14.672  11.725  1.00  0.00           C  
ATOM    203  C   ALA B  13     -11.427  13.369  10.971  1.00  0.00           C  
ATOM    204  O   ALA B  13     -12.243  13.055  10.116  1.00  0.00           O  
ATOM    205  CB  ALA B  13     -10.596  15.700  11.191  1.00  0.00           C  
ATOM    206  HN  ALA B  13     -10.652  14.862  13.616  1.00  0.00           H  
ATOM    207  HA  ALA B  13     -12.588  15.040  11.571  1.00  0.00           H  
ATOM    208  HB1 ALA B  13     -10.751  15.803  10.124  1.00  0.00           H  
ATOM    209  HB2 ALA B  13      -9.589  15.348  11.367  1.00  0.00           H  
ATOM    210  HB3 ALA B  13     -10.747  16.653  11.677  1.00  0.00           H  
ATOM    211  N   LEU B  14     -10.395  12.599  11.328  1.00  0.00           N  
ATOM    212  CA  LEU B  14     -10.128  11.316  10.721  1.00  0.00           C  
ATOM    213  C   LEU B  14     -11.222  10.293  11.035  1.00  0.00           C  
ATOM    214  O   LEU B  14     -11.387   9.308  10.315  1.00  0.00           O  
ATOM    215  CB  LEU B  14      -8.752  10.799  11.152  1.00  0.00           C  
ATOM    216  CG  LEU B  14      -7.538  11.207  10.288  1.00  0.00           C  
ATOM    217  CD1 LEU B  14      -7.660  10.639   8.887  1.00  0.00           C  
ATOM    218  CD2 LEU B  14      -7.358  12.715  10.221  1.00  0.00           C  
ATOM    219  HN  LEU B  14      -9.756  12.884  12.015  1.00  0.00           H  
ATOM    220  HA  LEU B  14     -10.107  11.473   9.653  1.00  0.00           H  
ATOM    221  HB1 LEU B  14      -8.578  11.135  12.164  1.00  0.00           H  
ATOM    222  HB2 LEU B  14      -8.810   9.726  11.186  1.00  0.00           H  
ATOM    223  HG  LEU B  14      -6.652  10.776  10.730  1.00  0.00           H  
ATOM    224 HD11 LEU B  14      -7.675   9.559   8.933  1.00  0.00           H  
ATOM    225 HD12 LEU B  14      -6.820  10.968   8.294  1.00  0.00           H  
ATOM    226 HD13 LEU B  14      -8.575  10.997   8.435  1.00  0.00           H  
ATOM    227 HD21 LEU B  14      -6.524  12.955   9.576  1.00  0.00           H  
ATOM    228 HD22 LEU B  14      -7.168  13.094  11.216  1.00  0.00           H  
ATOM    229 HD23 LEU B  14      -8.259  13.167   9.832  1.00  0.00           H  
ATOM    230  N   VAL B  15     -11.938  10.512  12.114  1.00  0.00           N  
ATOM    231  CA  VAL B  15     -13.088   9.692  12.433  1.00  0.00           C  
ATOM    232  C   VAL B  15     -14.214  10.074  11.477  1.00  0.00           C  
ATOM    233  O   VAL B  15     -14.755   9.229  10.782  1.00  0.00           O  
ATOM    234  CB  VAL B  15     -13.554   9.894  13.911  1.00  0.00           C  
ATOM    235  CG1 VAL B  15     -14.812   9.089  14.207  1.00  0.00           C  
ATOM    236  CG2 VAL B  15     -12.453   9.490  14.879  1.00  0.00           C  
ATOM    237  HN  VAL B  15     -11.671  11.249  12.704  1.00  0.00           H  
ATOM    238  HA  VAL B  15     -12.828   8.654  12.271  1.00  0.00           H  
ATOM    239  HB  VAL B  15     -13.774  10.939  14.061  1.00  0.00           H  
ATOM    240 HG11 VAL B  15     -14.608   8.043  14.034  1.00  0.00           H  
ATOM    241 HG12 VAL B  15     -15.614   9.415  13.562  1.00  0.00           H  
ATOM    242 HG13 VAL B  15     -15.097   9.227  15.239  1.00  0.00           H  
ATOM    243 HG21 VAL B  15     -12.792   9.630  15.893  1.00  0.00           H  
ATOM    244 HG22 VAL B  15     -11.585  10.105  14.701  1.00  0.00           H  
ATOM    245 HG23 VAL B  15     -12.197   8.452  14.721  1.00  0.00           H  
ATOM    246  N   GLU B  16     -14.530  11.363  11.447  1.00  0.00           N  
ATOM    247  CA  GLU B  16     -15.580  11.914  10.601  1.00  0.00           C  
ATOM    248  C   GLU B  16     -15.398  11.594   9.111  1.00  0.00           C  
ATOM    249  O   GLU B  16     -16.385  11.290   8.418  1.00  0.00           O  
ATOM    250  CB  GLU B  16     -15.655  13.411  10.768  1.00  0.00           C  
ATOM    251  CG  GLU B  16     -15.955  13.871  12.172  1.00  0.00           C  
ATOM    252  CD  GLU B  16     -16.163  15.351  12.213  1.00  0.00           C  
ATOM    253  OE1 GLU B  16     -16.994  15.889  11.448  1.00  0.00           O  
ATOM    254  OE2 GLU B  16     -15.489  16.017  13.011  1.00  0.00           O  
ATOM    255  HN  GLU B  16     -14.043  11.983  12.034  1.00  0.00           H  
ATOM    256  HA  GLU B  16     -16.520  11.498  10.933  1.00  0.00           H  
ATOM    257  HB1 GLU B  16     -14.705  13.832  10.469  1.00  0.00           H  
ATOM    258  HB2 GLU B  16     -16.424  13.790  10.111  1.00  0.00           H  
ATOM    259  HG1 GLU B  16     -16.823  13.348  12.538  1.00  0.00           H  
ATOM    260  HG2 GLU B  16     -15.104  13.618  12.787  1.00  0.00           H  
ATOM    261  N   CYS B  17     -14.168  11.675   8.619  1.00  0.00           N  
ATOM    262  CA  CYS B  17     -13.885  11.409   7.225  1.00  0.00           C  
ATOM    263  C   CYS B  17     -14.212   9.965   6.850  1.00  0.00           C  
ATOM    264  O   CYS B  17     -14.746   9.706   5.766  1.00  0.00           O  
ATOM    265  HN  CYS B  17     -13.409  11.922   9.195  1.00  0.00           H  
ATOM    266  HA  CYS B  17     -14.531  12.058   6.652  1.00  0.00           H  
ATOM    267  CB  CYS B  17     -12.432  11.768   6.906  1.00  0.00           C  
ATOM    268  SG  CYS B  17     -12.202  13.557   7.101  1.00  0.00           S  
ATOM    269  HB1 CYS B  17     -11.767  11.240   7.590  1.00  0.00           H  
ATOM    270  HB2 CYS B  17     -12.202  11.481   5.880  1.00  0.00           H  
ATOM    271  HG  CYS B  17     -13.019  14.207   6.261  1.00  0.00           H  
ATOM    272  N   ALA B  18     -13.910   9.041   7.749  1.00  0.00           N  
ATOM    273  CA  ALA B  18     -14.216   7.647   7.538  1.00  0.00           C  
ATOM    274  C   ALA B  18     -15.702   7.418   7.759  1.00  0.00           C  
ATOM    275  O   ALA B  18     -16.394   6.870   6.897  1.00  0.00           O  
ATOM    276  CB  ALA B  18     -13.392   6.771   8.476  1.00  0.00           C  
ATOM    277  HN  ALA B  18     -13.459   9.316   8.575  1.00  0.00           H  
ATOM    278  HA  ALA B  18     -13.967   7.400   6.517  1.00  0.00           H  
ATOM    279  HB1 ALA B  18     -12.339   6.918   8.280  1.00  0.00           H  
ATOM    280  HB2 ALA B  18     -13.641   5.733   8.319  1.00  0.00           H  
ATOM    281  HB3 ALA B  18     -13.601   7.046   9.499  1.00  0.00           H  
ATOM    282  N   GLY B  19     -16.187   7.885   8.891  1.00  0.00           N  
ATOM    283  CA  GLY B  19     -17.574   7.749   9.243  1.00  0.00           C  
ATOM    284  C   GLY B  19     -17.917   6.320   9.555  1.00  0.00           C  
ATOM    285  O   GLY B  19     -17.412   5.742  10.525  1.00  0.00           O  
ATOM    286  HN  GLY B  19     -15.579   8.330   9.523  1.00  0.00           H  
ATOM    287  HA1 GLY B  19     -17.777   8.363  10.109  1.00  0.00           H  
ATOM    288  HA2 GLY B  19     -18.185   8.084   8.418  1.00  0.00           H  
ATOM    289  N   GLU B  20     -18.715   5.726   8.719  1.00  0.00           N  
ATOM    290  CA  GLU B  20     -19.085   4.368   8.901  1.00  0.00           C  
ATOM    291  C   GLU B  20     -18.503   3.554   7.784  1.00  0.00           C  
ATOM    292  O   GLU B  20     -18.913   3.662   6.619  1.00  0.00           O  
ATOM    293  CB  GLU B  20     -20.605   4.184   9.029  1.00  0.00           C  
ATOM    294  CG  GLU B  20     -21.427   4.787   7.911  1.00  0.00           C  
ATOM    295  CD  GLU B  20     -22.873   4.444   8.036  1.00  0.00           C  
ATOM    296  OE1 GLU B  20     -23.593   5.148   8.752  1.00  0.00           O  
ATOM    297  OE2 GLU B  20     -23.329   3.478   7.391  1.00  0.00           O  
ATOM    298  HN  GLU B  20     -19.019   6.196   7.910  1.00  0.00           H  
ATOM    299  HA  GLU B  20     -18.613   4.047   9.817  1.00  0.00           H  
ATOM    300  HB1 GLU B  20     -20.814   3.125   9.048  1.00  0.00           H  
ATOM    301  HB2 GLU B  20     -20.928   4.615   9.965  1.00  0.00           H  
ATOM    302  HG1 GLU B  20     -21.324   5.860   7.949  1.00  0.00           H  
ATOM    303  HG2 GLU B  20     -21.061   4.416   6.966  1.00  0.00           H  
ATOM    304  N   THR B  21     -17.503   2.817   8.120  1.00  0.00           N  
ATOM    305  CA  THR B  21     -16.808   1.995   7.203  1.00  0.00           C  
ATOM    306  C   THR B  21     -15.891   1.093   8.034  1.00  0.00           C  
ATOM    307  O   THR B  21     -16.148   0.915   9.237  1.00  0.00           O  
ATOM    308  CB  THR B  21     -16.013   2.870   6.155  1.00  0.00           C  
ATOM    309  OG1 THR B  21     -15.424   2.045   5.138  1.00  0.00           O  
ATOM    310  CG2 THR B  21     -14.922   3.719   6.820  1.00  0.00           C  
ATOM    311  HN  THR B  21     -17.196   2.805   9.052  1.00  0.00           H  
ATOM    312  HA  THR B  21     -17.536   1.382   6.691  1.00  0.00           H  
ATOM    313  HB  THR B  21     -16.741   3.531   5.701  1.00  0.00           H  
ATOM    314  HG1 THR B  21     -14.842   2.582   4.585  1.00  0.00           H  
ATOM    315 HG21 THR B  21     -14.238   3.068   7.347  1.00  0.00           H  
ATOM    316 HG22 THR B  21     -15.369   4.412   7.515  1.00  0.00           H  
ATOM    317 HG23 THR B  21     -14.380   4.269   6.064  1.00  0.00           H  
ATOM    318  N   ASP B  22     -14.852   0.562   7.446  1.00  0.00           N  
ATOM    319  CA  ASP B  22     -13.914  -0.277   8.172  1.00  0.00           C  
ATOM    320  C   ASP B  22     -12.912   0.582   8.918  1.00  0.00           C  
ATOM    321  O   ASP B  22     -11.903   1.025   8.359  1.00  0.00           O  
ATOM    322  CB  ASP B  22     -13.200  -1.235   7.236  1.00  0.00           C  
ATOM    323  CG  ASP B  22     -12.208  -2.123   7.945  1.00  0.00           C  
ATOM    324  OD1 ASP B  22     -12.563  -2.732   8.985  1.00  0.00           O  
ATOM    325  OD2 ASP B  22     -11.069  -2.273   7.449  1.00  0.00           O  
ATOM    326  HN  ASP B  22     -14.707   0.753   6.493  1.00  0.00           H  
ATOM    327  HA  ASP B  22     -14.476  -0.846   8.896  1.00  0.00           H  
ATOM    328  HB1 ASP B  22     -13.929  -1.851   6.736  1.00  0.00           H  
ATOM    329  HB2 ASP B  22     -12.665  -0.645   6.507  1.00  0.00           H  
ATOM    330  N   GLY B  23     -13.226   0.860  10.151  1.00  0.00           N  
ATOM    331  CA  GLY B  23     -12.404   1.722  10.932  1.00  0.00           C  
ATOM    332  C   GLY B  23     -11.440   0.971  11.805  1.00  0.00           C  
ATOM    333  O   GLY B  23     -11.819   0.011  12.489  1.00  0.00           O  
ATOM    334  HN  GLY B  23     -14.036   0.463  10.536  1.00  0.00           H  
ATOM    335  HA1 GLY B  23     -11.846   2.335  10.241  1.00  0.00           H  
ATOM    336  HA2 GLY B  23     -13.027   2.354  11.547  1.00  0.00           H  
ATOM    337  N   THR B  24     -10.206   1.380  11.765  1.00  0.00           N  
ATOM    338  CA  THR B  24      -9.156   0.809  12.570  1.00  0.00           C  
ATOM    339  C   THR B  24      -9.109   1.472  13.969  1.00  0.00           C  
ATOM    340  O   THR B  24     -10.084   2.125  14.402  1.00  0.00           O  
ATOM    341  CB  THR B  24      -7.816   1.016  11.842  1.00  0.00           C  
ATOM    342  OG1 THR B  24      -7.736   2.380  11.409  1.00  0.00           O  
ATOM    343  CG2 THR B  24      -7.701   0.097  10.636  1.00  0.00           C  
ATOM    344  HN  THR B  24      -9.942   2.103  11.157  1.00  0.00           H  
ATOM    345  HA  THR B  24      -9.328  -0.252  12.679  1.00  0.00           H  
ATOM    346  HB  THR B  24      -6.992   0.836  12.515  1.00  0.00           H  
ATOM    347  HG1 THR B  24      -7.112   2.829  11.987  1.00  0.00           H  
ATOM    348 HG21 THR B  24      -6.734   0.233  10.177  1.00  0.00           H  
ATOM    349 HG22 THR B  24      -8.466   0.352   9.919  1.00  0.00           H  
ATOM    350 HG23 THR B  24      -7.812  -0.932  10.940  1.00  0.00           H  
ATOM    351  N   ASP B  25      -8.007   1.320  14.674  1.00  0.00           N  
ATOM    352  CA  ASP B  25      -7.833   2.004  15.929  1.00  0.00           C  
ATOM    353  C   ASP B  25      -7.083   3.276  15.656  1.00  0.00           C  
ATOM    354  O   ASP B  25      -6.141   3.288  14.847  1.00  0.00           O  
ATOM    355  CB  ASP B  25      -7.086   1.164  16.964  1.00  0.00           C  
ATOM    356  CG  ASP B  25      -6.981   1.880  18.296  1.00  0.00           C  
ATOM    357  OD1 ASP B  25      -7.922   1.787  19.110  1.00  0.00           O  
ATOM    358  OD2 ASP B  25      -5.975   2.574  18.540  1.00  0.00           O  
ATOM    359  HN  ASP B  25      -7.284   0.734  14.351  1.00  0.00           H  
ATOM    360  HA  ASP B  25      -8.818   2.256  16.297  1.00  0.00           H  
ATOM    361  HB1 ASP B  25      -7.604   0.228  17.116  1.00  0.00           H  
ATOM    362  HB2 ASP B  25      -6.084   0.961  16.616  1.00  0.00           H  
ATOM    363  N   LEU B  26      -7.489   4.327  16.288  1.00  0.00           N  
ATOM    364  CA  LEU B  26      -6.923   5.625  16.048  1.00  0.00           C  
ATOM    365  C   LEU B  26      -6.681   6.280  17.403  1.00  0.00           C  
ATOM    366  O   LEU B  26      -6.560   7.494  17.520  1.00  0.00           O  
ATOM    367  CB  LEU B  26      -7.948   6.435  15.239  1.00  0.00           C  
ATOM    368  CG  LEU B  26      -7.416   7.577  14.384  1.00  0.00           C  
ATOM    369  CD1 LEU B  26      -6.553   7.020  13.255  1.00  0.00           C  
ATOM    370  CD2 LEU B  26      -8.567   8.388  13.825  1.00  0.00           C  
ATOM    371  HN  LEU B  26      -8.200   4.257  16.966  1.00  0.00           H  
ATOM    372  HA  LEU B  26      -6.008   5.530  15.483  1.00  0.00           H  
ATOM    373  HB1 LEU B  26      -8.463   5.750  14.581  1.00  0.00           H  
ATOM    374  HB2 LEU B  26      -8.674   6.844  15.927  1.00  0.00           H  
ATOM    375  HG  LEU B  26      -6.799   8.223  14.992  1.00  0.00           H  
ATOM    376 HD11 LEU B  26      -6.171   7.830  12.649  1.00  0.00           H  
ATOM    377 HD12 LEU B  26      -7.154   6.359  12.646  1.00  0.00           H  
ATOM    378 HD13 LEU B  26      -5.731   6.457  13.676  1.00  0.00           H  
ATOM    379 HD21 LEU B  26      -9.193   7.748  13.222  1.00  0.00           H  
ATOM    380 HD22 LEU B  26      -8.180   9.190  13.213  1.00  0.00           H  
ATOM    381 HD23 LEU B  26      -9.151   8.797  14.636  1.00  0.00           H  
ATOM    382  N   SER B  27      -6.572   5.450  18.416  1.00  0.00           N  
ATOM    383  CA  SER B  27      -6.461   5.911  19.770  1.00  0.00           C  
ATOM    384  C   SER B  27      -5.021   6.228  20.124  1.00  0.00           C  
ATOM    385  O   SER B  27      -4.109   5.452  19.819  1.00  0.00           O  
ATOM    386  CB  SER B  27      -7.028   4.845  20.720  1.00  0.00           C  
ATOM    387  OG  SER B  27      -7.004   5.268  22.072  1.00  0.00           O  
ATOM    388  HN  SER B  27      -6.531   4.479  18.255  1.00  0.00           H  
ATOM    389  HA  SER B  27      -7.056   6.805  19.872  1.00  0.00           H  
ATOM    390  HB1 SER B  27      -8.051   4.631  20.449  1.00  0.00           H  
ATOM    391  HB2 SER B  27      -6.439   3.944  20.625  1.00  0.00           H  
ATOM    392  HG  SER B  27      -7.895   5.596  22.282  1.00  0.00           H  
ATOM    393  N   GLY B  28      -4.828   7.376  20.745  1.00  0.00           N  
ATOM    394  CA  GLY B  28      -3.530   7.776  21.222  1.00  0.00           C  
ATOM    395  C   GLY B  28      -2.542   8.049  20.118  1.00  0.00           C  
ATOM    396  O   GLY B  28      -2.681   9.014  19.366  1.00  0.00           O  
ATOM    397  HN  GLY B  28      -5.589   7.978  20.876  1.00  0.00           H  
ATOM    398  HA1 GLY B  28      -3.635   8.670  21.820  1.00  0.00           H  
ATOM    399  HA2 GLY B  28      -3.143   6.989  21.852  1.00  0.00           H  
ATOM    400  N   ASP B  29      -1.573   7.185  19.993  1.00  0.00           N  
ATOM    401  CA  ASP B  29      -0.515   7.369  19.031  1.00  0.00           C  
ATOM    402  C   ASP B  29      -0.876   6.879  17.655  1.00  0.00           C  
ATOM    403  O   ASP B  29      -0.506   5.788  17.239  1.00  0.00           O  
ATOM    404  CB  ASP B  29       0.815   6.782  19.509  1.00  0.00           C  
ATOM    405  CG  ASP B  29       1.451   7.614  20.584  1.00  0.00           C  
ATOM    406  OD1 ASP B  29       2.225   8.541  20.268  1.00  0.00           O  
ATOM    407  OD2 ASP B  29       1.204   7.335  21.776  1.00  0.00           O  
ATOM    408  HN  ASP B  29      -1.578   6.391  20.566  1.00  0.00           H  
ATOM    409  HA  ASP B  29      -0.385   8.439  18.948  1.00  0.00           H  
ATOM    410  HB1 ASP B  29       0.649   5.794  19.911  1.00  0.00           H  
ATOM    411  HB2 ASP B  29       1.493   6.719  18.673  1.00  0.00           H  
ATOM    412  N   PHE B  30      -1.676   7.665  16.988  1.00  0.00           N  
ATOM    413  CA  PHE B  30      -2.057   7.399  15.607  1.00  0.00           C  
ATOM    414  C   PHE B  30      -1.340   8.405  14.715  1.00  0.00           C  
ATOM    415  O   PHE B  30      -1.361   8.313  13.497  1.00  0.00           O  
ATOM    416  CB  PHE B  30      -3.590   7.578  15.426  1.00  0.00           C  
ATOM    417  CG  PHE B  30      -4.052   9.029  15.468  1.00  0.00           C  
ATOM    418  CD1 PHE B  30      -4.185   9.688  16.686  1.00  0.00           C  
ATOM    419  CD2 PHE B  30      -4.370   9.709  14.311  1.00  0.00           C  
ATOM    420  CE1 PHE B  30      -4.629  10.990  16.742  1.00  0.00           C  
ATOM    421  CE2 PHE B  30      -4.822  11.013  14.363  1.00  0.00           C  
ATOM    422  CZ  PHE B  30      -4.837  11.690  15.509  1.00  0.00           C  
ATOM    423  HN  PHE B  30      -2.056   8.431  17.472  1.00  0.00           H  
ATOM    424  HA  PHE B  30      -1.777   6.392  15.338  1.00  0.00           H  
ATOM    425  HB1 PHE B  30      -3.879   7.170  14.467  1.00  0.00           H  
ATOM    426  HB2 PHE B  30      -4.105   7.035  16.203  1.00  0.00           H  
ATOM    427  HD1 PHE B  30      -3.929   9.169  17.598  1.00  0.00           H  
ATOM    428  HD2 PHE B  30      -4.271   9.201  13.361  1.00  0.00           H  
ATOM    429  HE1 PHE B  30      -4.731  11.495  17.692  1.00  0.00           H  
ATOM    430  HE2 PHE B  30      -5.071  11.537  13.451  1.00  0.00           H  
ATOM    431  HZ  PHE B  30      -5.139  12.726  15.523  1.00  0.00           H  
ATOM    432  N   LEU B  31      -0.675   9.347  15.356  1.00  0.00           N  
ATOM    433  CA  LEU B  31      -0.100  10.494  14.691  1.00  0.00           C  
ATOM    434  C   LEU B  31       1.093  10.096  13.825  1.00  0.00           C  
ATOM    435  O   LEU B  31       1.356  10.707  12.787  1.00  0.00           O  
ATOM    436  CB  LEU B  31       0.304  11.541  15.743  1.00  0.00           C  
ATOM    437  CG  LEU B  31       0.574  12.946  15.222  1.00  0.00           C  
ATOM    438  CD1 LEU B  31      -0.703  13.547  14.658  1.00  0.00           C  
ATOM    439  CD2 LEU B  31       1.149  13.832  16.318  1.00  0.00           C  
ATOM    440  HN  LEU B  31      -0.545   9.249  16.322  1.00  0.00           H  
ATOM    441  HA  LEU B  31      -0.857  10.925  14.054  1.00  0.00           H  
ATOM    442  HB1 LEU B  31      -0.487  11.608  16.477  1.00  0.00           H  
ATOM    443  HB2 LEU B  31       1.195  11.192  16.245  1.00  0.00           H  
ATOM    444  HG  LEU B  31       1.290  12.888  14.415  1.00  0.00           H  
ATOM    445 HD11 LEU B  31      -1.461  13.565  15.427  1.00  0.00           H  
ATOM    446 HD12 LEU B  31      -1.044  12.945  13.829  1.00  0.00           H  
ATOM    447 HD13 LEU B  31      -0.507  14.554  14.315  1.00  0.00           H  
ATOM    448 HD21 LEU B  31       1.329  14.820  15.920  1.00  0.00           H  
ATOM    449 HD22 LEU B  31       2.079  13.419  16.683  1.00  0.00           H  
ATOM    450 HD23 LEU B  31       0.440  13.902  17.130  1.00  0.00           H  
ATOM    451  N   ASP B  32       1.779   9.050  14.249  1.00  0.00           N  
ATOM    452  CA  ASP B  32       2.956   8.518  13.547  1.00  0.00           C  
ATOM    453  C   ASP B  32       2.576   7.224  12.790  1.00  0.00           C  
ATOM    454  O   ASP B  32       3.423   6.500  12.256  1.00  0.00           O  
ATOM    455  CB  ASP B  32       4.075   8.262  14.584  1.00  0.00           C  
ATOM    456  CG  ASP B  32       5.402   7.808  14.001  1.00  0.00           C  
ATOM    457  OD1 ASP B  32       6.053   8.610  13.281  1.00  0.00           O  
ATOM    458  OD2 ASP B  32       5.792   6.638  14.209  1.00  0.00           O  
ATOM    459  HN  ASP B  32       1.496   8.623  15.084  1.00  0.00           H  
ATOM    460  HA  ASP B  32       3.287   9.262  12.841  1.00  0.00           H  
ATOM    461  HB1 ASP B  32       4.254   9.175  15.133  1.00  0.00           H  
ATOM    462  HB2 ASP B  32       3.730   7.508  15.276  1.00  0.00           H  
ATOM    463  N   LEU B  33       1.284   6.960  12.728  1.00  0.00           N  
ATOM    464  CA  LEU B  33       0.780   5.798  12.022  1.00  0.00           C  
ATOM    465  C   LEU B  33       0.583   6.202  10.559  1.00  0.00           C  
ATOM    466  O   LEU B  33       0.639   7.382  10.240  1.00  0.00           O  
ATOM    467  CB  LEU B  33      -0.531   5.305  12.667  1.00  0.00           C  
ATOM    468  CG  LEU B  33      -1.101   3.971  12.164  1.00  0.00           C  
ATOM    469  CD1 LEU B  33      -0.108   2.842  12.394  1.00  0.00           C  
ATOM    470  CD2 LEU B  33      -2.414   3.667  12.860  1.00  0.00           C  
ATOM    471  HN  LEU B  33       0.644   7.585  13.125  1.00  0.00           H  
ATOM    472  HA  LEU B  33       1.538   5.027  12.075  1.00  0.00           H  
ATOM    473  HB1 LEU B  33      -0.366   5.221  13.731  1.00  0.00           H  
ATOM    474  HB2 LEU B  33      -1.281   6.066  12.506  1.00  0.00           H  
ATOM    475  HG  LEU B  33      -1.290   4.047  11.103  1.00  0.00           H  
ATOM    476 HD11 LEU B  33       0.805   3.052  11.859  1.00  0.00           H  
ATOM    477 HD12 LEU B  33      -0.535   1.917  12.036  1.00  0.00           H  
ATOM    478 HD13 LEU B  33       0.102   2.761  13.449  1.00  0.00           H  
ATOM    479 HD21 LEU B  33      -3.126   4.448  12.639  1.00  0.00           H  
ATOM    480 HD22 LEU B  33      -2.256   3.612  13.927  1.00  0.00           H  
ATOM    481 HD23 LEU B  33      -2.800   2.723  12.507  1.00  0.00           H  
ATOM    482  N   ARG B  34       0.350   5.262   9.678  1.00  0.00           N  
ATOM    483  CA  ARG B  34       0.303   5.590   8.270  1.00  0.00           C  
ATOM    484  C   ARG B  34      -1.119   5.451   7.747  1.00  0.00           C  
ATOM    485  O   ARG B  34      -1.896   4.629   8.252  1.00  0.00           O  
ATOM    486  CB  ARG B  34       1.278   4.685   7.504  1.00  0.00           C  
ATOM    487  CG  ARG B  34       2.651   4.629   8.163  1.00  0.00           C  
ATOM    488  CD  ARG B  34       3.595   3.675   7.472  1.00  0.00           C  
ATOM    489  NE  ARG B  34       4.100   4.172   6.190  1.00  0.00           N  
ATOM    490  CZ  ARG B  34       4.810   3.433   5.331  1.00  0.00           C  
ATOM    491  NH1 ARG B  34       4.957   2.137   5.552  1.00  0.00           N  
ATOM    492  NH2 ARG B  34       5.358   3.977   4.257  1.00  0.00           N  
ATOM    493  HN  ARG B  34       0.174   4.336   9.949  1.00  0.00           H  
ATOM    494  HA  ARG B  34       0.622   6.615   8.156  1.00  0.00           H  
ATOM    495  HB1 ARG B  34       0.877   3.682   7.467  1.00  0.00           H  
ATOM    496  HB2 ARG B  34       1.404   5.056   6.497  1.00  0.00           H  
ATOM    497  HG1 ARG B  34       3.085   5.617   8.152  1.00  0.00           H  
ATOM    498  HG2 ARG B  34       2.513   4.306   9.185  1.00  0.00           H  
ATOM    499  HD1 ARG B  34       4.437   3.486   8.122  1.00  0.00           H  
ATOM    500  HD2 ARG B  34       3.067   2.747   7.305  1.00  0.00           H  
ATOM    501  HE  ARG B  34       3.923   5.139   6.034  1.00  0.00           H  
ATOM    502 HH11 ARG B  34       4.552   1.688   6.350  1.00  0.00           H  
ATOM    503 HH12 ARG B  34       5.474   1.537   4.930  1.00  0.00           H  
ATOM    504 HH21 ARG B  34       5.267   4.955   4.036  1.00  0.00           H  
ATOM    505 HH22 ARG B  34       5.916   3.432   3.617  1.00  0.00           H  
ATOM    506  N   PHE B  35      -1.466   6.263   6.750  1.00  0.00           N  
ATOM    507  CA  PHE B  35      -2.805   6.250   6.134  1.00  0.00           C  
ATOM    508  C   PHE B  35      -3.178   4.895   5.552  1.00  0.00           C  
ATOM    509  O   PHE B  35      -4.354   4.530   5.523  1.00  0.00           O  
ATOM    510  CB  PHE B  35      -2.971   7.356   5.080  1.00  0.00           C  
ATOM    511  CG  PHE B  35      -3.188   8.740   5.645  1.00  0.00           C  
ATOM    512  CD1 PHE B  35      -4.459   9.153   6.005  1.00  0.00           C  
ATOM    513  CD2 PHE B  35      -2.139   9.623   5.809  1.00  0.00           C  
ATOM    514  CE1 PHE B  35      -4.678  10.414   6.515  1.00  0.00           C  
ATOM    515  CE2 PHE B  35      -2.352  10.890   6.319  1.00  0.00           C  
ATOM    516  CZ  PHE B  35      -3.622  11.285   6.675  1.00  0.00           C  
ATOM    517  HN  PHE B  35      -0.790   6.917   6.454  1.00  0.00           H  
ATOM    518  HA  PHE B  35      -3.503   6.444   6.935  1.00  0.00           H  
ATOM    519  HB1 PHE B  35      -2.084   7.389   4.467  1.00  0.00           H  
ATOM    520  HB2 PHE B  35      -3.816   7.109   4.455  1.00  0.00           H  
ATOM    521  HD1 PHE B  35      -5.289   8.473   5.883  1.00  0.00           H  
ATOM    522  HD2 PHE B  35      -1.141   9.316   5.534  1.00  0.00           H  
ATOM    523  HE1 PHE B  35      -5.677  10.719   6.789  1.00  0.00           H  
ATOM    524  HE2 PHE B  35      -1.521  11.570   6.442  1.00  0.00           H  
ATOM    525  HZ  PHE B  35      -3.794  12.274   7.072  1.00  0.00           H  
ATOM    526  N   GLU B  36      -2.185   4.142   5.131  1.00  0.00           N  
ATOM    527  CA  GLU B  36      -2.410   2.809   4.592  1.00  0.00           C  
ATOM    528  C   GLU B  36      -2.946   1.869   5.678  1.00  0.00           C  
ATOM    529  O   GLU B  36      -3.815   1.041   5.425  1.00  0.00           O  
ATOM    530  CB  GLU B  36      -1.123   2.238   3.991  1.00  0.00           C  
ATOM    531  CG  GLU B  36       0.043   2.202   4.958  1.00  0.00           C  
ATOM    532  CD  GLU B  36       1.220   1.481   4.397  1.00  0.00           C  
ATOM    533  OE1 GLU B  36       2.031   2.113   3.666  1.00  0.00           O  
ATOM    534  OE2 GLU B  36       1.371   0.289   4.664  1.00  0.00           O  
ATOM    535  HN  GLU B  36      -1.272   4.495   5.179  1.00  0.00           H  
ATOM    536  HA  GLU B  36      -3.153   2.895   3.812  1.00  0.00           H  
ATOM    537  HB1 GLU B  36      -1.312   1.228   3.656  1.00  0.00           H  
ATOM    538  HB2 GLU B  36      -0.836   2.842   3.142  1.00  0.00           H  
ATOM    539  HG1 GLU B  36       0.336   3.216   5.189  1.00  0.00           H  
ATOM    540  HG2 GLU B  36      -0.269   1.709   5.867  1.00  0.00           H  
ATOM    541  N   ASP B  37      -2.463   2.054   6.898  1.00  0.00           N  
ATOM    542  CA  ASP B  37      -2.832   1.195   8.016  1.00  0.00           C  
ATOM    543  C   ASP B  37      -4.219   1.517   8.480  1.00  0.00           C  
ATOM    544  O   ASP B  37      -4.932   0.652   8.978  1.00  0.00           O  
ATOM    545  CB  ASP B  37      -1.862   1.346   9.193  1.00  0.00           C  
ATOM    546  CG  ASP B  37      -0.442   1.025   8.834  1.00  0.00           C  
ATOM    547  OD1 ASP B  37      -0.109  -0.155   8.731  1.00  0.00           O  
ATOM    548  OD2 ASP B  37       0.367   1.958   8.637  1.00  0.00           O  
ATOM    549  HN  ASP B  37      -1.840   2.797   7.055  1.00  0.00           H  
ATOM    550  HA  ASP B  37      -2.808   0.169   7.677  1.00  0.00           H  
ATOM    551  HB1 ASP B  37      -1.887   2.367   9.543  1.00  0.00           H  
ATOM    552  HB2 ASP B  37      -2.170   0.686   9.992  1.00  0.00           H  
ATOM    553  N   ILE B  38      -4.623   2.755   8.291  1.00  0.00           N  
ATOM    554  CA  ILE B  38      -5.942   3.186   8.716  1.00  0.00           C  
ATOM    555  C   ILE B  38      -6.977   3.094   7.589  1.00  0.00           C  
ATOM    556  O   ILE B  38      -8.084   3.614   7.707  1.00  0.00           O  
ATOM    557  CB  ILE B  38      -5.941   4.590   9.390  1.00  0.00           C  
ATOM    558  CG1 ILE B  38      -5.357   5.666   8.454  1.00  0.00           C  
ATOM    559  CG2 ILE B  38      -5.165   4.540  10.694  1.00  0.00           C  
ATOM    560  CD1 ILE B  38      -5.346   7.075   9.031  1.00  0.00           C  
ATOM    561  HN  ILE B  38      -4.011   3.391   7.865  1.00  0.00           H  
ATOM    562  HA  ILE B  38      -6.250   2.459   9.457  1.00  0.00           H  
ATOM    563  HB  ILE B  38      -6.964   4.843   9.629  1.00  0.00           H  
ATOM    564 HG11 ILE B  38      -4.337   5.410   8.213  1.00  0.00           H  
ATOM    565 HG12 ILE B  38      -5.935   5.681   7.540  1.00  0.00           H  
ATOM    566 HG21 ILE B  38      -5.148   5.523  11.138  1.00  0.00           H  
ATOM    567 HG22 ILE B  38      -4.148   4.231  10.495  1.00  0.00           H  
ATOM    568 HG23 ILE B  38      -5.640   3.846  11.372  1.00  0.00           H  
ATOM    569 HD11 ILE B  38      -6.354   7.373   9.276  1.00  0.00           H  
ATOM    570 HD12 ILE B  38      -4.933   7.757   8.302  1.00  0.00           H  
ATOM    571 HD13 ILE B  38      -4.738   7.090   9.924  1.00  0.00           H  
ATOM    572  N   GLY B  39      -6.616   2.380   6.534  1.00  0.00           N  
ATOM    573  CA  GLY B  39      -7.534   2.105   5.440  1.00  0.00           C  
ATOM    574  C   GLY B  39      -7.894   3.310   4.585  1.00  0.00           C  
ATOM    575  O   GLY B  39      -9.023   3.407   4.082  1.00  0.00           O  
ATOM    576  HN  GLY B  39      -5.700   2.031   6.493  1.00  0.00           H  
ATOM    577  HA1 GLY B  39      -7.078   1.362   4.803  1.00  0.00           H  
ATOM    578  HA2 GLY B  39      -8.439   1.689   5.855  1.00  0.00           H  
ATOM    579  N   TYR B  40      -6.968   4.210   4.396  1.00  0.00           N  
ATOM    580  CA  TYR B  40      -7.228   5.372   3.585  1.00  0.00           C  
ATOM    581  C   TYR B  40      -6.644   5.264   2.197  1.00  0.00           C  
ATOM    582  O   TYR B  40      -5.444   5.019   2.017  1.00  0.00           O  
ATOM    583  CB  TYR B  40      -6.790   6.671   4.277  1.00  0.00           C  
ATOM    584  CG  TYR B  40      -7.828   7.212   5.223  1.00  0.00           C  
ATOM    585  CD1 TYR B  40      -8.070   6.618   6.447  1.00  0.00           C  
ATOM    586  CD2 TYR B  40      -8.590   8.309   4.866  1.00  0.00           C  
ATOM    587  CE1 TYR B  40      -9.040   7.101   7.293  1.00  0.00           C  
ATOM    588  CE2 TYR B  40      -9.566   8.797   5.697  1.00  0.00           C  
ATOM    589  CZ  TYR B  40      -9.787   8.192   6.910  1.00  0.00           C  
ATOM    590  OH  TYR B  40     -10.779   8.670   7.721  1.00  0.00           O  
ATOM    591  HN  TYR B  40      -6.081   4.090   4.800  1.00  0.00           H  
ATOM    592  HA  TYR B  40      -8.302   5.415   3.466  1.00  0.00           H  
ATOM    593  HB1 TYR B  40      -5.886   6.480   4.838  1.00  0.00           H  
ATOM    594  HB2 TYR B  40      -6.590   7.426   3.530  1.00  0.00           H  
ATOM    595  HD1 TYR B  40      -7.479   5.763   6.741  1.00  0.00           H  
ATOM    596  HD2 TYR B  40      -8.408   8.783   3.913  1.00  0.00           H  
ATOM    597  HE1 TYR B  40      -9.207   6.619   8.245  1.00  0.00           H  
ATOM    598  HE2 TYR B  40     -10.153   9.653   5.399  1.00  0.00           H  
ATOM    599  HH  TYR B  40     -10.527   8.640   8.654  1.00  0.00           H  
ATOM    600  N   ASP B  41      -7.519   5.399   1.215  1.00  0.00           N  
ATOM    601  CA  ASP B  41      -7.125   5.467  -0.188  1.00  0.00           C  
ATOM    602  C   ASP B  41      -6.659   6.874  -0.479  1.00  0.00           C  
ATOM    603  O   ASP B  41      -6.859   7.783   0.346  1.00  0.00           O  
ATOM    604  CB  ASP B  41      -8.307   5.156  -1.138  1.00  0.00           C  
ATOM    605  CG  ASP B  41      -8.804   3.736  -1.110  1.00  0.00           C  
ATOM    606  OD1 ASP B  41      -8.130   2.840  -1.666  1.00  0.00           O  
ATOM    607  OD2 ASP B  41      -9.877   3.477  -0.526  1.00  0.00           O  
ATOM    608  HN  ASP B  41      -8.465   5.455   1.455  1.00  0.00           H  
ATOM    609  HA  ASP B  41      -6.324   4.761  -0.363  1.00  0.00           H  
ATOM    610  HB1 ASP B  41      -9.148   5.786  -0.888  1.00  0.00           H  
ATOM    611  HB2 ASP B  41      -7.997   5.388  -2.148  1.00  0.00           H  
ATOM    612  N   SER B  42      -6.106   7.085  -1.646  1.00  0.00           N  
ATOM    613  CA  SER B  42      -5.655   8.401  -2.046  1.00  0.00           C  
ATOM    614  C   SER B  42      -6.855   9.328  -2.167  1.00  0.00           C  
ATOM    615  O   SER B  42      -6.861  10.427  -1.609  1.00  0.00           O  
ATOM    616  CB  SER B  42      -4.941   8.303  -3.360  1.00  0.00           C  
ATOM    617  OG  SER B  42      -5.793   7.589  -4.285  1.00  0.00           O  
ATOM    618  HN  SER B  42      -6.011   6.347  -2.282  1.00  0.00           H  
ATOM    619  HA  SER B  42      -4.982   8.784  -1.294  1.00  0.00           H  
ATOM    620  HB1 SER B  42      -4.749   9.296  -3.741  1.00  0.00           H  
ATOM    621  HB2 SER B  42      -4.017   7.755  -3.243  1.00  0.00           H  
ATOM    622  HG  SER B  42      -5.991   6.628  -3.909  1.00  0.00           H  
ATOM    623  N   LEU B  43      -7.887   8.842  -2.869  1.00  0.00           N  
ATOM    624  CA  LEU B  43      -9.150   9.554  -3.017  1.00  0.00           C  
ATOM    625  C   LEU B  43      -9.744   9.885  -1.680  1.00  0.00           C  
ATOM    626  O   LEU B  43     -10.253  10.973  -1.485  1.00  0.00           O  
ATOM    627  CB  LEU B  43     -10.149   8.749  -3.849  1.00  0.00           C  
ATOM    628  CG  LEU B  43     -10.250   9.129  -5.320  1.00  0.00           C  
ATOM    629  CD1 LEU B  43     -11.170   8.165  -6.052  1.00  0.00           C  
ATOM    630  CD2 LEU B  43     -10.783  10.553  -5.434  1.00  0.00           C  
ATOM    631  HN  LEU B  43      -7.772   7.973  -3.317  1.00  0.00           H  
ATOM    632  HA  LEU B  43      -8.941  10.479  -3.536  1.00  0.00           H  
ATOM    633  HB1 LEU B  43      -9.871   7.708  -3.783  1.00  0.00           H  
ATOM    634  HB2 LEU B  43     -11.129   8.864  -3.408  1.00  0.00           H  
ATOM    635  HG  LEU B  43      -9.271   9.099  -5.776  1.00  0.00           H  
ATOM    636 HD11 LEU B  43     -12.145   8.164  -5.585  1.00  0.00           H  
ATOM    637 HD12 LEU B  43     -10.755   7.169  -6.013  1.00  0.00           H  
ATOM    638 HD13 LEU B  43     -11.270   8.475  -7.083  1.00  0.00           H  
ATOM    639 HD21 LEU B  43     -10.099  11.227  -4.939  1.00  0.00           H  
ATOM    640 HD22 LEU B  43     -11.744  10.621  -4.943  1.00  0.00           H  
ATOM    641 HD23 LEU B  43     -10.877  10.832  -6.472  1.00  0.00           H  
ATOM    642  N   ALA B  44      -9.614   8.959  -0.743  1.00  0.00           N  
ATOM    643  CA  ALA B  44     -10.137   9.143   0.592  1.00  0.00           C  
ATOM    644  C   ALA B  44      -9.431  10.298   1.291  1.00  0.00           C  
ATOM    645  O   ALA B  44     -10.047  11.033   2.045  1.00  0.00           O  
ATOM    646  CB  ALA B  44     -10.019   7.865   1.402  1.00  0.00           C  
ATOM    647  HN  ALA B  44      -9.139   8.134  -0.975  1.00  0.00           H  
ATOM    648  HA  ALA B  44     -11.184   9.395   0.500  1.00  0.00           H  
ATOM    649  HB1 ALA B  44      -8.979   7.607   1.524  1.00  0.00           H  
ATOM    650  HB2 ALA B  44     -10.528   7.063   0.886  1.00  0.00           H  
ATOM    651  HB3 ALA B  44     -10.470   8.011   2.374  1.00  0.00           H  
ATOM    652  N   LEU B  45      -8.150  10.480   1.014  1.00  0.00           N  
ATOM    653  CA  LEU B  45      -7.404  11.569   1.597  1.00  0.00           C  
ATOM    654  C   LEU B  45      -7.748  12.898   0.915  1.00  0.00           C  
ATOM    655  O   LEU B  45      -7.859  13.916   1.578  1.00  0.00           O  
ATOM    656  CB  LEU B  45      -5.915  11.278   1.563  1.00  0.00           C  
ATOM    657  CG  LEU B  45      -4.988  12.287   2.266  1.00  0.00           C  
ATOM    658  CD1 LEU B  45      -5.654  12.949   3.470  1.00  0.00           C  
ATOM    659  CD2 LEU B  45      -3.858  11.525   2.794  1.00  0.00           C  
ATOM    660  HN  LEU B  45      -7.693   9.855   0.406  1.00  0.00           H  
ATOM    661  HA  LEU B  45      -7.694  11.633   2.638  1.00  0.00           H  
ATOM    662  HB1 LEU B  45      -5.754  10.307   2.009  1.00  0.00           H  
ATOM    663  HB2 LEU B  45      -5.619  11.223   0.526  1.00  0.00           H  
ATOM    664  HG  LEU B  45      -4.598  13.024   1.579  1.00  0.00           H  
ATOM    665 HD11 LEU B  45      -5.948  12.207   4.196  1.00  0.00           H  
ATOM    666 HD12 LEU B  45      -6.522  13.493   3.126  1.00  0.00           H  
ATOM    667 HD13 LEU B  45      -4.956  13.649   3.906  1.00  0.00           H  
ATOM    668 HD21 LEU B  45      -3.173  12.181   3.306  1.00  0.00           H  
ATOM    669 HD22 LEU B  45      -3.392  10.953   2.007  1.00  0.00           H  
ATOM    670 HD23 LEU B  45      -4.354  10.889   3.513  1.00  0.00           H  
ATOM    671  N   MET B  46      -7.969  12.870  -0.399  1.00  0.00           N  
ATOM    672  CA  MET B  46      -8.381  14.092  -1.152  1.00  0.00           C  
ATOM    673  C   MET B  46      -9.682  14.565  -0.555  1.00  0.00           C  
ATOM    674  O   MET B  46      -9.871  15.740  -0.241  1.00  0.00           O  
ATOM    675  CB  MET B  46      -8.639  13.773  -2.636  1.00  0.00           C  
ATOM    676  CG  MET B  46      -7.610  12.901  -3.241  1.00  0.00           C  
ATOM    677  SD  MET B  46      -7.797  12.692  -5.013  1.00  0.00           S  
ATOM    678  CE  MET B  46      -6.416  11.614  -5.338  1.00  0.00           C  
ATOM    679  HN  MET B  46      -7.841  12.017  -0.869  1.00  0.00           H  
ATOM    680  HA  MET B  46      -7.619  14.848  -1.052  1.00  0.00           H  
ATOM    681  HB1 MET B  46      -9.584  13.262  -2.742  1.00  0.00           H  
ATOM    682  HB2 MET B  46      -8.669  14.687  -3.210  1.00  0.00           H  
ATOM    683  HG1 MET B  46      -6.634  13.275  -2.987  1.00  0.00           H  
ATOM    684  HG2 MET B  46      -7.779  11.948  -2.758  1.00  0.00           H  
ATOM    685  HE1 MET B  46      -6.381  11.384  -6.395  1.00  0.00           H  
ATOM    686  HE2 MET B  46      -6.538  10.701  -4.776  1.00  0.00           H  
ATOM    687  HE3 MET B  46      -5.495  12.093  -5.044  1.00  0.00           H  
ATOM    688  N   GLU B  47     -10.535  13.594  -0.377  1.00  0.00           N  
ATOM    689  CA  GLU B  47     -11.825  13.711   0.211  1.00  0.00           C  
ATOM    690  C   GLU B  47     -11.697  14.315   1.632  1.00  0.00           C  
ATOM    691  O   GLU B  47     -12.306  15.327   1.926  1.00  0.00           O  
ATOM    692  CB  GLU B  47     -12.359  12.304   0.248  1.00  0.00           C  
ATOM    693  CG  GLU B  47     -13.818  12.151   0.592  1.00  0.00           C  
ATOM    694  CD  GLU B  47     -14.740  12.851  -0.365  1.00  0.00           C  
ATOM    695  OE1 GLU B  47     -14.654  12.585  -1.580  1.00  0.00           O  
ATOM    696  OE2 GLU B  47     -15.514  13.710   0.070  1.00  0.00           O  
ATOM    697  HN  GLU B  47     -10.277  12.700  -0.695  1.00  0.00           H  
ATOM    698  HA  GLU B  47     -12.469  14.315  -0.410  1.00  0.00           H  
ATOM    699  HB1 GLU B  47     -12.106  11.875  -0.713  1.00  0.00           H  
ATOM    700  HB2 GLU B  47     -11.774  11.768   0.983  1.00  0.00           H  
ATOM    701  HG1 GLU B  47     -14.072  11.101   0.606  1.00  0.00           H  
ATOM    702  HG2 GLU B  47     -13.959  12.573   1.573  1.00  0.00           H  
ATOM    703  N   THR B  48     -10.858  13.691   2.462  1.00  0.00           N  
ATOM    704  CA  THR B  48     -10.545  14.148   3.830  1.00  0.00           C  
ATOM    705  C   THR B  48     -10.077  15.621   3.820  1.00  0.00           C  
ATOM    706  O   THR B  48     -10.610  16.460   4.555  1.00  0.00           O  
ATOM    707  CB  THR B  48      -9.421  13.238   4.423  1.00  0.00           C  
ATOM    708  OG1 THR B  48      -9.896  11.891   4.538  1.00  0.00           O  
ATOM    709  CG2 THR B  48      -8.906  13.717   5.789  1.00  0.00           C  
ATOM    710  HN  THR B  48     -10.426  12.869   2.144  1.00  0.00           H  
ATOM    711  HA  THR B  48     -11.431  14.046   4.441  1.00  0.00           H  
ATOM    712  HB  THR B  48      -8.605  13.249   3.716  1.00  0.00           H  
ATOM    713  HG1 THR B  48     -10.019  11.521   3.654  1.00  0.00           H  
ATOM    714 HG21 THR B  48      -8.118  13.041   6.101  1.00  0.00           H  
ATOM    715 HG22 THR B  48      -9.698  13.737   6.524  1.00  0.00           H  
ATOM    716 HG23 THR B  48      -8.481  14.704   5.680  1.00  0.00           H  
ATOM    717  N   ALA B  49      -9.110  15.919   2.964  1.00  0.00           N  
ATOM    718  CA  ALA B  49      -8.524  17.246   2.862  1.00  0.00           C  
ATOM    719  C   ALA B  49      -9.582  18.289   2.485  1.00  0.00           C  
ATOM    720  O   ALA B  49      -9.736  19.298   3.174  1.00  0.00           O  
ATOM    721  CB  ALA B  49      -7.391  17.250   1.841  1.00  0.00           C  
ATOM    722  HN  ALA B  49      -8.796  15.204   2.367  1.00  0.00           H  
ATOM    723  HA  ALA B  49      -8.102  17.469   3.834  1.00  0.00           H  
ATOM    724  HB1 ALA B  49      -6.929  18.226   1.823  1.00  0.00           H  
ATOM    725  HB2 ALA B  49      -7.789  17.024   0.864  1.00  0.00           H  
ATOM    726  HB3 ALA B  49      -6.657  16.506   2.111  1.00  0.00           H  
ATOM    727  N   ALA B  50     -10.344  18.007   1.426  1.00  0.00           N  
ATOM    728  CA  ALA B  50     -11.395  18.916   0.944  1.00  0.00           C  
ATOM    729  C   ALA B  50     -12.498  19.084   1.990  1.00  0.00           C  
ATOM    730  O   ALA B  50     -13.071  20.173   2.159  1.00  0.00           O  
ATOM    731  CB  ALA B  50     -11.978  18.403  -0.369  1.00  0.00           C  
ATOM    732  HN  ALA B  50     -10.195  17.169   0.933  1.00  0.00           H  
ATOM    733  HA  ALA B  50     -10.938  19.878   0.764  1.00  0.00           H  
ATOM    734  HB1 ALA B  50     -12.445  17.445  -0.196  1.00  0.00           H  
ATOM    735  HB2 ALA B  50     -11.183  18.289  -1.092  1.00  0.00           H  
ATOM    736  HB3 ALA B  50     -12.712  19.101  -0.743  1.00  0.00           H  
ATOM    737  N   ARG B  51     -12.758  18.014   2.719  1.00  0.00           N  
ATOM    738  CA  ARG B  51     -13.764  17.988   3.770  1.00  0.00           C  
ATOM    739  C   ARG B  51     -13.333  18.967   4.880  1.00  0.00           C  
ATOM    740  O   ARG B  51     -14.159  19.596   5.543  1.00  0.00           O  
ATOM    741  CB  ARG B  51     -13.863  16.539   4.297  1.00  0.00           C  
ATOM    742  CG  ARG B  51     -15.213  16.088   4.837  1.00  0.00           C  
ATOM    743  CD  ARG B  51     -15.578  16.671   6.191  1.00  0.00           C  
ATOM    744  NE  ARG B  51     -16.887  16.166   6.609  1.00  0.00           N  
ATOM    745  CZ  ARG B  51     -17.263  15.877   7.850  1.00  0.00           C  
ATOM    746  NH1 ARG B  51     -16.462  16.142   8.865  1.00  0.00           N  
ATOM    747  NH2 ARG B  51     -18.452  15.336   8.065  1.00  0.00           N  
ATOM    748  HN  ARG B  51     -12.257  17.189   2.526  1.00  0.00           H  
ATOM    749  HA  ARG B  51     -14.711  18.290   3.345  1.00  0.00           H  
ATOM    750  HB1 ARG B  51     -13.612  15.872   3.487  1.00  0.00           H  
ATOM    751  HB2 ARG B  51     -13.127  16.403   5.077  1.00  0.00           H  
ATOM    752  HG1 ARG B  51     -15.980  16.375   4.131  1.00  0.00           H  
ATOM    753  HG2 ARG B  51     -15.205  15.011   4.911  1.00  0.00           H  
ATOM    754  HD1 ARG B  51     -14.842  16.365   6.921  1.00  0.00           H  
ATOM    755  HD2 ARG B  51     -15.614  17.749   6.136  1.00  0.00           H  
ATOM    756  HE  ARG B  51     -17.512  16.034   5.853  1.00  0.00           H  
ATOM    757 HH11 ARG B  51     -15.567  16.558   8.724  1.00  0.00           H  
ATOM    758 HH12 ARG B  51     -16.727  15.967   9.828  1.00  0.00           H  
ATOM    759 HH21 ARG B  51     -19.085  15.123   7.305  1.00  0.00           H  
ATOM    760 HH22 ARG B  51     -18.800  15.119   8.987  1.00  0.00           H  
ATOM    761  N   LEU B  52     -12.028  19.110   5.048  1.00  0.00           N  
ATOM    762  CA  LEU B  52     -11.480  20.037   6.016  1.00  0.00           C  
ATOM    763  C   LEU B  52     -11.441  21.453   5.440  1.00  0.00           C  
ATOM    764  O   LEU B  52     -11.673  22.430   6.171  1.00  0.00           O  
ATOM    765  CB  LEU B  52     -10.081  19.593   6.475  1.00  0.00           C  
ATOM    766  CG  LEU B  52     -10.009  18.212   7.140  1.00  0.00           C  
ATOM    767  CD1 LEU B  52      -8.581  17.878   7.536  1.00  0.00           C  
ATOM    768  CD2 LEU B  52     -10.938  18.133   8.349  1.00  0.00           C  
ATOM    769  HN  LEU B  52     -11.419  18.563   4.503  1.00  0.00           H  
ATOM    770  HA  LEU B  52     -12.143  20.038   6.870  1.00  0.00           H  
ATOM    771  HB1 LEU B  52      -9.433  19.585   5.609  1.00  0.00           H  
ATOM    772  HB2 LEU B  52      -9.712  20.325   7.178  1.00  0.00           H  
ATOM    773  HG  LEU B  52     -10.322  17.467   6.422  1.00  0.00           H  
ATOM    774 HD11 LEU B  52      -8.551  16.913   8.019  1.00  0.00           H  
ATOM    775 HD12 LEU B  52      -8.212  18.633   8.213  1.00  0.00           H  
ATOM    776 HD13 LEU B  52      -7.966  17.856   6.647  1.00  0.00           H  
ATOM    777 HD21 LEU B  52     -11.956  18.304   8.032  1.00  0.00           H  
ATOM    778 HD22 LEU B  52     -10.653  18.879   9.075  1.00  0.00           H  
ATOM    779 HD23 LEU B  52     -10.863  17.149   8.791  1.00  0.00           H  
ATOM    780  N   GLU B  53     -11.163  21.565   4.129  1.00  0.00           N  
ATOM    781  CA  GLU B  53     -11.139  22.863   3.432  1.00  0.00           C  
ATOM    782  C   GLU B  53     -12.474  23.569   3.594  1.00  0.00           C  
ATOM    783  O   GLU B  53     -12.519  24.724   4.010  1.00  0.00           O  
ATOM    784  CB  GLU B  53     -10.840  22.718   1.930  1.00  0.00           C  
ATOM    785  CG  GLU B  53      -9.515  22.070   1.582  1.00  0.00           C  
ATOM    786  CD  GLU B  53      -9.299  22.017   0.085  1.00  0.00           C  
ATOM    787  OE1 GLU B  53      -9.966  21.227  -0.598  1.00  0.00           O  
ATOM    788  OE2 GLU B  53      -8.494  22.804  -0.443  1.00  0.00           O  
ATOM    789  HN  GLU B  53     -10.936  20.752   3.621  1.00  0.00           H  
ATOM    790  HA  GLU B  53     -10.373  23.475   3.893  1.00  0.00           H  
ATOM    791  HB1 GLU B  53     -11.626  22.136   1.475  1.00  0.00           H  
ATOM    792  HB2 GLU B  53     -10.853  23.705   1.494  1.00  0.00           H  
ATOM    793  HG1 GLU B  53      -8.718  22.647   2.027  1.00  0.00           H  
ATOM    794  HG2 GLU B  53      -9.499  21.062   1.972  1.00  0.00           H  
ATOM    795  N   SER B  54     -13.561  22.851   3.305  1.00  0.00           N  
ATOM    796  CA  SER B  54     -14.914  23.401   3.393  1.00  0.00           C  
ATOM    797  C   SER B  54     -15.277  23.785   4.846  1.00  0.00           C  
ATOM    798  O   SER B  54     -16.056  24.705   5.081  1.00  0.00           O  
ATOM    799  CB  SER B  54     -15.917  22.370   2.859  1.00  0.00           C  
ATOM    800  OG  SER B  54     -15.544  21.911   1.560  1.00  0.00           O  
ATOM    801  HN  SER B  54     -13.445  21.919   3.007  1.00  0.00           H  
ATOM    802  HA  SER B  54     -14.959  24.281   2.768  1.00  0.00           H  
ATOM    803  HB1 SER B  54     -15.951  21.523   3.530  1.00  0.00           H  
ATOM    804  HB2 SER B  54     -16.902  22.810   2.800  1.00  0.00           H  
ATOM    805  HG  SER B  54     -14.875  22.502   1.197  1.00  0.00           H  
ATOM    806  N   ARG B  55     -14.679  23.095   5.795  1.00  0.00           N  
ATOM    807  CA  ARG B  55     -14.979  23.288   7.205  1.00  0.00           C  
ATOM    808  C   ARG B  55     -14.220  24.479   7.814  1.00  0.00           C  
ATOM    809  O   ARG B  55     -14.782  25.232   8.604  1.00  0.00           O  
ATOM    810  CB  ARG B  55     -14.681  21.986   7.972  1.00  0.00           C  
ATOM    811  CG  ARG B  55     -14.915  22.033   9.480  1.00  0.00           C  
ATOM    812  CD  ARG B  55     -14.677  20.655  10.081  1.00  0.00           C  
ATOM    813  NE  ARG B  55     -14.756  20.625  11.547  1.00  0.00           N  
ATOM    814  CZ  ARG B  55     -15.016  19.530  12.265  1.00  0.00           C  
ATOM    815  NH1 ARG B  55     -15.611  18.482  11.685  1.00  0.00           N  
ATOM    816  NH2 ARG B  55     -14.801  19.526  13.582  1.00  0.00           N  
ATOM    817  HN  ARG B  55     -14.009  22.428   5.534  1.00  0.00           H  
ATOM    818  HA  ARG B  55     -16.039  23.486   7.281  1.00  0.00           H  
ATOM    819  HB1 ARG B  55     -15.300  21.196   7.571  1.00  0.00           H  
ATOM    820  HB2 ARG B  55     -13.649  21.719   7.800  1.00  0.00           H  
ATOM    821  HG1 ARG B  55     -14.229  22.739   9.926  1.00  0.00           H  
ATOM    822  HG2 ARG B  55     -15.936  22.329   9.678  1.00  0.00           H  
ATOM    823  HD1 ARG B  55     -15.416  19.971   9.690  1.00  0.00           H  
ATOM    824  HD2 ARG B  55     -13.697  20.314   9.780  1.00  0.00           H  
ATOM    825  HE  ARG B  55     -14.519  21.464  12.012  1.00  0.00           H  
ATOM    826 HH11 ARG B  55     -15.895  18.495  10.721  1.00  0.00           H  
ATOM    827 HH12 ARG B  55     -15.805  17.618  12.174  1.00  0.00           H  
ATOM    828 HH21 ARG B  55     -14.447  20.326  14.082  1.00  0.00           H  
ATOM    829 HH22 ARG B  55     -14.969  18.715  14.151  1.00  0.00           H  
ATOM    830  N   TYR B  56     -12.961  24.648   7.460  1.00  0.00           N  
ATOM    831  CA  TYR B  56     -12.162  25.703   8.083  1.00  0.00           C  
ATOM    832  C   TYR B  56     -11.871  26.892   7.170  1.00  0.00           C  
ATOM    833  O   TYR B  56     -11.474  27.956   7.652  1.00  0.00           O  
ATOM    834  CB  TYR B  56     -10.869  25.133   8.683  1.00  0.00           C  
ATOM    835  CG  TYR B  56     -11.126  24.129   9.787  1.00  0.00           C  
ATOM    836  CD1 TYR B  56     -11.594  24.546  11.027  1.00  0.00           C  
ATOM    837  CD2 TYR B  56     -10.912  22.774   9.589  1.00  0.00           C  
ATOM    838  CE1 TYR B  56     -11.845  23.640  12.037  1.00  0.00           C  
ATOM    839  CE2 TYR B  56     -11.159  21.861  10.598  1.00  0.00           C  
ATOM    840  CZ  TYR B  56     -11.626  22.300  11.818  1.00  0.00           C  
ATOM    841  OH  TYR B  56     -11.877  21.388  12.825  1.00  0.00           O  
ATOM    842  HN  TYR B  56     -12.549  24.045   6.801  1.00  0.00           H  
ATOM    843  HA  TYR B  56     -12.760  26.075   8.903  1.00  0.00           H  
ATOM    844  HB1 TYR B  56     -10.311  24.635   7.905  1.00  0.00           H  
ATOM    845  HB2 TYR B  56     -10.280  25.943   9.088  1.00  0.00           H  
ATOM    846  HD1 TYR B  56     -11.763  25.599  11.194  1.00  0.00           H  
ATOM    847  HD2 TYR B  56     -10.546  22.435   8.634  1.00  0.00           H  
ATOM    848  HE1 TYR B  56     -12.210  23.983  12.993  1.00  0.00           H  
ATOM    849  HE2 TYR B  56     -10.992  20.807  10.427  1.00  0.00           H  
ATOM    850  HH  TYR B  56     -11.110  20.810  12.895  1.00  0.00           H  
ATOM    851  N   GLY B  57     -12.078  26.726   5.880  1.00  0.00           N  
ATOM    852  CA  GLY B  57     -11.809  27.808   4.949  1.00  0.00           C  
ATOM    853  C   GLY B  57     -10.353  27.855   4.540  1.00  0.00           C  
ATOM    854  O   GLY B  57      -9.706  28.910   4.614  1.00  0.00           O  
ATOM    855  HN  GLY B  57     -12.426  25.876   5.535  1.00  0.00           H  
ATOM    856  HA1 GLY B  57     -12.421  27.679   4.068  1.00  0.00           H  
ATOM    857  HA2 GLY B  57     -12.069  28.743   5.423  1.00  0.00           H  
ATOM    858  N   VAL B  58      -9.834  26.712   4.115  1.00  0.00           N  
ATOM    859  CA  VAL B  58      -8.438  26.590   3.692  1.00  0.00           C  
ATOM    860  C   VAL B  58      -8.374  26.037   2.266  1.00  0.00           C  
ATOM    861  O   VAL B  58      -9.421  25.797   1.657  1.00  0.00           O  
ATOM    862  CB  VAL B  58      -7.590  25.674   4.645  1.00  0.00           C  
ATOM    863  CG1 VAL B  58      -7.544  26.222   6.053  1.00  0.00           C  
ATOM    864  CG2 VAL B  58      -8.137  24.253   4.675  1.00  0.00           C  
ATOM    865  HN  VAL B  58     -10.415  25.926   4.040  1.00  0.00           H  
ATOM    866  HA  VAL B  58      -8.012  27.586   3.688  1.00  0.00           H  
ATOM    867  HB  VAL B  58      -6.578  25.636   4.267  1.00  0.00           H  
ATOM    868 HG11 VAL B  58      -7.136  27.223   6.046  1.00  0.00           H  
ATOM    869 HG12 VAL B  58      -6.927  25.569   6.656  1.00  0.00           H  
ATOM    870 HG13 VAL B  58      -8.550  26.230   6.450  1.00  0.00           H  
ATOM    871 HG21 VAL B  58      -7.527  23.649   5.330  1.00  0.00           H  
ATOM    872 HG22 VAL B  58      -8.112  23.847   3.676  1.00  0.00           H  
ATOM    873 HG23 VAL B  58      -9.155  24.268   5.035  1.00  0.00           H  
ATOM    874  N   SER B  59      -7.181  25.842   1.733  1.00  0.00           N  
ATOM    875  CA  SER B  59      -7.011  25.242   0.425  1.00  0.00           C  
ATOM    876  C   SER B  59      -5.709  24.438   0.336  1.00  0.00           C  
ATOM    877  O   SER B  59      -4.605  24.984   0.455  1.00  0.00           O  
ATOM    878  CB  SER B  59      -7.080  26.302  -0.680  1.00  0.00           C  
ATOM    879  OG  SER B  59      -8.330  26.987  -0.640  1.00  0.00           O  
ATOM    880  HN  SER B  59      -6.373  26.155   2.200  1.00  0.00           H  
ATOM    881  HA  SER B  59      -7.829  24.551   0.289  1.00  0.00           H  
ATOM    882  HB1 SER B  59      -6.284  27.020  -0.544  1.00  0.00           H  
ATOM    883  HB2 SER B  59      -6.974  25.825  -1.642  1.00  0.00           H  
ATOM    884  HG  SER B  59      -8.857  26.516   0.023  1.00  0.00           H  
ATOM    885  N   ILE B  60      -5.854  23.141   0.160  1.00  0.00           N  
ATOM    886  CA  ILE B  60      -4.733  22.239   0.006  1.00  0.00           C  
ATOM    887  C   ILE B  60      -4.836  21.568  -1.366  1.00  0.00           C  
ATOM    888  O   ILE B  60      -5.832  20.880  -1.655  1.00  0.00           O  
ATOM    889  CB  ILE B  60      -4.641  21.127   1.131  1.00  0.00           C  
ATOM    890  CG1 ILE B  60      -4.342  21.709   2.535  1.00  0.00           C  
ATOM    891  CG2 ILE B  60      -3.592  20.073   0.783  1.00  0.00           C  
ATOM    892  CD1 ILE B  60      -5.474  22.470   3.182  1.00  0.00           C  
ATOM    893  HN  ILE B  60      -6.773  22.784   0.089  1.00  0.00           H  
ATOM    894  HA  ILE B  60      -3.836  22.841   0.022  1.00  0.00           H  
ATOM    895  HB  ILE B  60      -5.598  20.623   1.157  1.00  0.00           H  
ATOM    896 HG11 ILE B  60      -4.095  20.895   3.198  1.00  0.00           H  
ATOM    897 HG12 ILE B  60      -3.495  22.376   2.457  1.00  0.00           H  
ATOM    898 HG21 ILE B  60      -2.625  20.547   0.703  1.00  0.00           H  
ATOM    899 HG22 ILE B  60      -3.846  19.611  -0.160  1.00  0.00           H  
ATOM    900 HG23 ILE B  60      -3.563  19.321   1.557  1.00  0.00           H  
ATOM    901 HD11 ILE B  60      -5.738  23.317   2.567  1.00  0.00           H  
ATOM    902 HD12 ILE B  60      -5.171  22.811   4.159  1.00  0.00           H  
ATOM    903 HD13 ILE B  60      -6.334  21.821   3.276  1.00  0.00           H  
ATOM    904  N   PRO B  61      -3.850  21.811  -2.255  1.00  0.00           N  
ATOM    905  CA  PRO B  61      -3.818  21.204  -3.592  1.00  0.00           C  
ATOM    906  C   PRO B  61      -3.793  19.668  -3.534  1.00  0.00           C  
ATOM    907  O   PRO B  61      -3.167  19.073  -2.637  1.00  0.00           O  
ATOM    908  CB  PRO B  61      -2.525  21.747  -4.207  1.00  0.00           C  
ATOM    909  CG  PRO B  61      -2.234  22.985  -3.432  1.00  0.00           C  
ATOM    910  CD  PRO B  61      -2.709  22.711  -2.039  1.00  0.00           C  
ATOM    911  HA  PRO B  61      -4.667  21.518  -4.181  1.00  0.00           H  
ATOM    912  HB1 PRO B  61      -1.741  21.013  -4.093  1.00  0.00           H  
ATOM    913  HB2 PRO B  61      -2.675  21.963  -5.254  1.00  0.00           H  
ATOM    914  HG1 PRO B  61      -1.169  23.179  -3.435  1.00  0.00           H  
ATOM    915  HG2 PRO B  61      -2.775  23.822  -3.852  1.00  0.00           H  
ATOM    916  HD1 PRO B  61      -1.944  22.218  -1.460  1.00  0.00           H  
ATOM    917  HD2 PRO B  61      -3.030  23.626  -1.565  1.00  0.00           H  
ATOM    918  N   ASP B  62      -4.444  19.058  -4.514  1.00  0.00           N  
ATOM    919  CA  ASP B  62      -4.664  17.600  -4.613  1.00  0.00           C  
ATOM    920  C   ASP B  62      -3.394  16.801  -4.397  1.00  0.00           C  
ATOM    921  O   ASP B  62      -3.332  15.922  -3.526  1.00  0.00           O  
ATOM    922  CB  ASP B  62      -5.202  17.233  -6.000  1.00  0.00           C  
ATOM    923  CG  ASP B  62      -6.433  17.985  -6.385  1.00  0.00           C  
ATOM    924  OD1 ASP B  62      -6.298  19.105  -6.925  1.00  0.00           O  
ATOM    925  OD2 ASP B  62      -7.540  17.468  -6.208  1.00  0.00           O  
ATOM    926  HN  ASP B  62      -4.827  19.610  -5.232  1.00  0.00           H  
ATOM    927  HA  ASP B  62      -5.404  17.309  -3.882  1.00  0.00           H  
ATOM    928  HB1 ASP B  62      -4.438  17.450  -6.733  1.00  0.00           H  
ATOM    929  HB2 ASP B  62      -5.414  16.174  -6.022  1.00  0.00           H  
ATOM    930  N   ASP B  63      -2.367  17.125  -5.164  1.00  0.00           N  
ATOM    931  CA  ASP B  63      -1.128  16.353  -5.141  1.00  0.00           C  
ATOM    932  C   ASP B  63      -0.350  16.565  -3.849  1.00  0.00           C  
ATOM    933  O   ASP B  63       0.494  15.755  -3.503  1.00  0.00           O  
ATOM    934  CB  ASP B  63      -0.228  16.654  -6.356  1.00  0.00           C  
ATOM    935  CG  ASP B  63       0.465  17.999  -6.299  1.00  0.00           C  
ATOM    936  OD1 ASP B  63      -0.175  19.026  -6.598  1.00  0.00           O  
ATOM    937  OD2 ASP B  63       1.669  18.046  -5.984  1.00  0.00           O  
ATOM    938  HN  ASP B  63      -2.440  17.904  -5.754  1.00  0.00           H  
ATOM    939  HA  ASP B  63      -1.417  15.313  -5.185  1.00  0.00           H  
ATOM    940  HB1 ASP B  63       0.540  15.897  -6.417  1.00  0.00           H  
ATOM    941  HB2 ASP B  63      -0.834  16.622  -7.252  1.00  0.00           H  
ATOM    942  N   VAL B  64      -0.669  17.622  -3.119  1.00  0.00           N  
ATOM    943  CA  VAL B  64       0.029  17.928  -1.879  1.00  0.00           C  
ATOM    944  C   VAL B  64      -0.442  16.991  -0.770  1.00  0.00           C  
ATOM    945  O   VAL B  64       0.351  16.527   0.043  1.00  0.00           O  
ATOM    946  CB  VAL B  64      -0.154  19.416  -1.456  1.00  0.00           C  
ATOM    947  CG1 VAL B  64       0.587  19.718  -0.159  1.00  0.00           C  
ATOM    948  CG2 VAL B  64       0.338  20.337  -2.560  1.00  0.00           C  
ATOM    949  HN  VAL B  64      -1.406  18.202  -3.407  1.00  0.00           H  
ATOM    950  HA  VAL B  64       1.080  17.743  -2.058  1.00  0.00           H  
ATOM    951  HB  VAL B  64      -1.207  19.604  -1.303  1.00  0.00           H  
ATOM    952 HG11 VAL B  64       0.201  19.085   0.630  1.00  0.00           H  
ATOM    953 HG12 VAL B  64       0.437  20.755   0.101  1.00  0.00           H  
ATOM    954 HG13 VAL B  64       1.641  19.520  -0.295  1.00  0.00           H  
ATOM    955 HG21 VAL B  64       0.208  21.364  -2.250  1.00  0.00           H  
ATOM    956 HG22 VAL B  64      -0.231  20.161  -3.460  1.00  0.00           H  
ATOM    957 HG23 VAL B  64       1.384  20.144  -2.746  1.00  0.00           H  
ATOM    958  N   ALA B  65      -1.727  16.663  -0.788  1.00  0.00           N  
ATOM    959  CA  ALA B  65      -2.298  15.771   0.202  1.00  0.00           C  
ATOM    960  C   ALA B  65      -1.796  14.349  -0.021  1.00  0.00           C  
ATOM    961  O   ALA B  65      -1.745  13.544   0.895  1.00  0.00           O  
ATOM    962  CB  ALA B  65      -3.809  15.817   0.132  1.00  0.00           C  
ATOM    963  HN  ALA B  65      -2.325  17.019  -1.477  1.00  0.00           H  
ATOM    964  HA  ALA B  65      -1.986  16.107   1.180  1.00  0.00           H  
ATOM    965  HB1 ALA B  65      -4.133  15.456  -0.835  1.00  0.00           H  
ATOM    966  HB2 ALA B  65      -4.137  16.837   0.269  1.00  0.00           H  
ATOM    967  HB3 ALA B  65      -4.212  15.190   0.913  1.00  0.00           H  
ATOM    968  N   GLY B  66      -1.385  14.073  -1.248  1.00  0.00           N  
ATOM    969  CA  GLY B  66      -0.884  12.763  -1.592  1.00  0.00           C  
ATOM    970  C   GLY B  66       0.586  12.598  -1.245  1.00  0.00           C  
ATOM    971  O   GLY B  66       1.160  11.521  -1.435  1.00  0.00           O  
ATOM    972  HN  GLY B  66      -1.426  14.784  -1.921  1.00  0.00           H  
ATOM    973  HA1 GLY B  66      -1.461  12.011  -1.073  1.00  0.00           H  
ATOM    974  HA2 GLY B  66      -1.007  12.620  -2.655  1.00  0.00           H  
ATOM    975  N   ARG B  67       1.194  13.657  -0.727  1.00  0.00           N  
ATOM    976  CA  ARG B  67       2.598  13.636  -0.370  1.00  0.00           C  
ATOM    977  C   ARG B  67       2.787  13.139   1.050  1.00  0.00           C  
ATOM    978  O   ARG B  67       3.901  12.765   1.439  1.00  0.00           O  
ATOM    979  CB  ARG B  67       3.217  15.031  -0.498  1.00  0.00           C  
ATOM    980  CG  ARG B  67       3.113  15.642  -1.875  1.00  0.00           C  
ATOM    981  CD  ARG B  67       3.643  17.061  -1.893  1.00  0.00           C  
ATOM    982  NE  ARG B  67       3.376  17.742  -3.169  1.00  0.00           N  
ATOM    983  CZ  ARG B  67       3.680  19.028  -3.437  1.00  0.00           C  
ATOM    984  NH1 ARG B  67       4.274  19.791  -2.518  1.00  0.00           N  
ATOM    985  NH2 ARG B  67       3.349  19.551  -4.605  1.00  0.00           N  
ATOM    986  HN  ARG B  67       0.685  14.483  -0.581  1.00  0.00           H  
ATOM    987  HA  ARG B  67       3.104  12.972  -1.054  1.00  0.00           H  
ATOM    988  HB1 ARG B  67       2.723  15.695   0.196  1.00  0.00           H  
ATOM    989  HB2 ARG B  67       4.261  14.964  -0.234  1.00  0.00           H  
ATOM    990  HG1 ARG B  67       3.688  15.046  -2.568  1.00  0.00           H  
ATOM    991  HG2 ARG B  67       2.075  15.649  -2.176  1.00  0.00           H  
ATOM    992  HD1 ARG B  67       3.166  17.612  -1.095  1.00  0.00           H  
ATOM    993  HD2 ARG B  67       4.709  17.038  -1.722  1.00  0.00           H  
ATOM    994  HE  ARG B  67       2.929  17.184  -3.849  1.00  0.00           H  
ATOM    995 HH11 ARG B  67       4.510  19.456  -1.595  1.00  0.00           H  
ATOM    996 HH12 ARG B  67       4.532  20.747  -2.703  1.00  0.00           H  
ATOM    997 HH21 ARG B  67       2.860  18.988  -5.293  1.00  0.00           H  
ATOM    998 HH22 ARG B  67       3.535  20.508  -4.863  1.00  0.00           H  
ATOM    999  N   VAL B  68       1.717  13.108   1.819  1.00  0.00           N  
ATOM   1000  CA  VAL B  68       1.834  12.731   3.212  1.00  0.00           C  
ATOM   1001  C   VAL B  68       1.738  11.213   3.392  1.00  0.00           C  
ATOM   1002  O   VAL B  68       1.581  10.474   2.412  1.00  0.00           O  
ATOM   1003  CB  VAL B  68       0.834  13.490   4.138  1.00  0.00           C  
ATOM   1004  CG1 VAL B  68       0.992  14.982   3.958  1.00  0.00           C  
ATOM   1005  CG2 VAL B  68      -0.610  13.085   3.895  1.00  0.00           C  
ATOM   1006  HN  VAL B  68       0.835  13.299   1.435  1.00  0.00           H  
ATOM   1007  HA  VAL B  68       2.837  13.027   3.487  1.00  0.00           H  
ATOM   1008  HB  VAL B  68       1.089  13.273   5.167  1.00  0.00           H  
ATOM   1009 HG11 VAL B  68       1.999  15.268   4.225  1.00  0.00           H  
ATOM   1010 HG12 VAL B  68       0.289  15.503   4.592  1.00  0.00           H  
ATOM   1011 HG13 VAL B  68       0.804  15.241   2.927  1.00  0.00           H  
ATOM   1012 HG21 VAL B  68      -0.881  13.268   2.866  1.00  0.00           H  
ATOM   1013 HG22 VAL B  68      -1.244  13.685   4.534  1.00  0.00           H  
ATOM   1014 HG23 VAL B  68      -0.739  12.040   4.133  1.00  0.00           H  
ATOM   1015  N   ASP B  69       1.872  10.751   4.603  1.00  0.00           N  
ATOM   1016  CA  ASP B  69       1.799   9.316   4.912  1.00  0.00           C  
ATOM   1017  C   ASP B  69       1.232   9.138   6.277  1.00  0.00           C  
ATOM   1018  O   ASP B  69       0.441   8.238   6.533  1.00  0.00           O
[truncated: 20,984 more chars]
