# Supplementary material for: Path to Actinorhodin: Regio- and Stereoselective Ketone Reduction by a Type II Polyketide Ketoreductase Revealed in Atomistic Detail
Source: JACS Au. 2022 Apr 7;2(4):972–84. doi: 10.1021/jacsau.2c00086 (PMC9088766; doi:10.1021/jacsau.2c00086)
Supplement: Supplementary file 2 — au2c00086_si_002.zip [file au2c00086_si_002.zip › SI_files/Docking_Models/M12.pdb]

ATOM      1  N   MET A   1      17.789   7.245 -25.674  1.00  0.00           N1+
ATOM      2  H1  MET A   1      17.389   6.995 -24.780  1.00  0.00           H  
ATOM      3  H2  MET A   1      18.260   6.404 -25.976  1.00  0.00           H  
ATOM      4  H3  MET A   1      18.407   8.037 -25.573  1.00  0.00           H  
ATOM      5  CA  MET A   1      16.659   7.623 -26.544  1.00  0.00           C  
ATOM      6  HA  MET A   1      16.362   8.617 -26.212  1.00  0.00           H  
ATOM      7  CB  MET A   1      17.171   7.790 -28.057  1.00  0.00           C  
ATOM      8  HB2 MET A   1      17.966   8.533 -28.114  1.00  0.00           H  
ATOM      9  HB3 MET A   1      17.582   6.864 -28.461  1.00  0.00           H  
ATOM     10  CG  MET A   1      16.024   8.167 -28.955  1.00  0.00           C  
ATOM     11  HG2 MET A   1      15.329   7.328 -28.964  1.00  0.00           H  
ATOM     12  HG3 MET A   1      15.641   9.110 -28.563  1.00  0.00           H  
ATOM     13  SD  MET A   1      16.292   8.432 -30.714  1.00  0.00           S  
ATOM     14  CE  MET A   1      17.694   9.615 -30.592  1.00  0.00           C  
ATOM     15  HE1 MET A   1      17.461  10.339 -29.812  1.00  0.00           H  
ATOM     16  HE2 MET A   1      18.618   9.100 -30.328  1.00  0.00           H  
ATOM     17  HE3 MET A   1      17.784  10.126 -31.551  1.00  0.00           H  
ATOM     18  C   MET A   1      15.480   6.671 -26.391  1.00  0.00           C  
ATOM     19  O   MET A   1      15.617   5.463 -26.719  1.00  0.00           O  
ATOM     20  N   ALA A   2      14.297   7.214 -26.058  1.00  0.00           N  
ATOM     21  H   ALA A   2      14.125   8.203 -25.944  1.00  0.00           H  
ATOM     22  CA  ALA A   2      13.092   6.398 -25.744  1.00  0.00           C  
ATOM     23  HA  ALA A   2      13.381   5.349 -25.675  1.00  0.00           H  
ATOM     24  CB  ALA A   2      12.584   6.783 -24.337  1.00  0.00           C  
ATOM     25  HB1 ALA A   2      11.552   6.470 -24.175  1.00  0.00           H  
ATOM     26  HB2 ALA A   2      13.220   6.264 -23.620  1.00  0.00           H  
ATOM     27  HB3 ALA A   2      12.714   7.836 -24.087  1.00  0.00           H  
ATOM     28  C   ALA A   2      12.106   6.616 -26.889  1.00  0.00           C  
ATOM     29  O   ALA A   2      11.046   7.197 -26.683  1.00  0.00           O  
ATOM     30  N   THR A   3      12.472   6.033 -28.022  1.00  0.00           N  
ATOM     31  H   THR A   3      13.299   5.458 -27.944  1.00  0.00           H  
ATOM     32  CA  THR A   3      11.652   5.990 -29.311  1.00  0.00           C  
ATOM     33  HA  THR A   3      11.575   7.013 -29.678  1.00  0.00           H  
ATOM     34  CB  THR A   3      12.370   5.172 -30.415  1.00  0.00           C  
ATOM     35  HB  THR A   3      11.759   5.025 -31.307  1.00  0.00           H  
ATOM     36  CG2 THR A   3      13.674   5.721 -30.932  1.00  0.00           C  
ATOM     37 HG21 THR A   3      13.977   5.157 -31.815  1.00  0.00           H  
ATOM     38 HG22 THR A   3      13.451   6.765 -31.153  1.00  0.00           H  
ATOM     39 HG23 THR A   3      14.565   5.761 -30.306  1.00  0.00           H  
ATOM     40  OG1 THR A   3      12.679   3.848 -29.983  1.00  0.00           O  
ATOM     41  HG1 THR A   3      12.315   3.297 -30.680  1.00  0.00           H  
ATOM     42  C   THR A   3      10.349   5.322 -29.062  1.00  0.00           C  
ATOM     43  O   THR A   3      10.199   4.406 -28.196  1.00  0.00           O  
ATOM     44  N   GLN A   4       9.312   5.805 -29.783  1.00  0.00           N  
ATOM     45  H   GLN A   4       9.539   6.492 -30.488  1.00  0.00           H  
ATOM     46  CA  GLN A   4       7.984   5.275 -29.820  1.00  0.00           C  
ATOM     47  HA  GLN A   4       7.678   5.238 -28.774  1.00  0.00           H  
ATOM     48  CB  GLN A   4       7.040   6.177 -30.593  1.00  0.00           C  
ATOM     49  HB2 GLN A   4       7.278   6.167 -31.657  1.00  0.00           H  
ATOM     50  HB3 GLN A   4       6.087   5.659 -30.489  1.00  0.00           H  
ATOM     51  CG  GLN A   4       6.861   7.614 -29.979  1.00  0.00           C  
ATOM     52  HG2 GLN A   4       6.652   7.497 -28.915  1.00  0.00           H  
ATOM     53  HG3 GLN A   4       7.775   8.199 -30.076  1.00  0.00           H  
ATOM     54  CD  GLN A   4       5.693   8.355 -30.607  1.00  0.00           C  
ATOM     55  OE1 GLN A   4       4.902   7.841 -31.300  1.00  0.00           O  
ATOM     56  NE2 GLN A   4       5.646   9.691 -30.458  1.00  0.00           N  
ATOM     57 HE21 GLN A   4       6.109  10.195 -29.715  1.00  0.00           H  
ATOM     58 HE22 GLN A   4       5.106  10.167 -31.165  1.00  0.00           H  
ATOM     59  C   GLN A   4       7.871   3.857 -30.416  1.00  0.00           C  
ATOM     60  O   GLN A   4       6.915   3.142 -30.086  1.00  0.00           O  
ATOM     61  N   ASP A   5       8.800   3.404 -31.263  1.00  0.00           N  
ATOM     62  H   ASP A   5       9.523   4.060 -31.522  1.00  0.00           H  
ATOM     63  CA  ASP A   5       8.934   2.031 -31.718  1.00  0.00           C  
ATOM     64  HA  ASP A   5       7.980   1.518 -31.834  1.00  0.00           H  
ATOM     65  CB  ASP A   5       9.578   1.962 -33.098  1.00  0.00           C  
ATOM     66  HB2 ASP A   5       9.729   0.924 -33.395  1.00  0.00           H  
ATOM     67  HB3 ASP A   5       8.953   2.450 -33.846  1.00  0.00           H  
ATOM     68  CG  ASP A   5      10.975   2.449 -33.233  1.00  0.00           C  
ATOM     69  OD1 ASP A   5      11.479   2.676 -34.364  1.00  0.00           O  
ATOM     70  OD2 ASP A   5      11.610   2.780 -32.216  1.00  0.00           O  
ATOM     71  C   ASP A   5       9.609   1.057 -30.739  1.00  0.00           C  
ATOM     72  O   ASP A   5       9.444  -0.133 -30.993  1.00  0.00           O  
ATOM     73  N   SER A   6      10.226   1.504 -29.625  1.00  0.00           N  
ATOM     74  H   SER A   6      10.466   2.484 -29.595  1.00  0.00           H  
ATOM     75  CA  SER A   6      11.104   0.748 -28.720  1.00  0.00           C  
ATOM     76  HA  SER A   6      11.887   0.328 -29.351  1.00  0.00           H  
ATOM     77  CB  SER A   6      11.659   1.605 -27.614  1.00  0.00           C  
ATOM     78  HB2 SER A   6      12.312   0.919 -27.075  1.00  0.00           H  
ATOM     79  HB3 SER A   6      12.168   2.499 -27.978  1.00  0.00           H  
ATOM     80  OG  SER A   6      10.685   2.200 -26.836  1.00  0.00           O  
ATOM     81  HG  SER A   6      10.412   3.014 -27.266  1.00  0.00           H  
ATOM     82  C   SER A   6      10.363  -0.349 -28.029  1.00  0.00           C  
ATOM     83  O   SER A   6       9.159  -0.537 -28.227  1.00  0.00           O  
ATOM     84  N   GLU A   7      11.070  -1.263 -27.375  1.00  0.00           N  
ATOM     85  H   GLU A   7      12.056  -1.074 -27.251  1.00  0.00           H  
ATOM     86  CA  GLU A   7      10.471  -2.528 -26.720  1.00  0.00           C  
ATOM     87  HA  GLU A   7       9.734  -2.927 -27.418  1.00  0.00           H  
ATOM     88  CB  GLU A   7      11.475  -3.671 -26.467  1.00  0.00           C  
ATOM     89  HB2 GLU A   7      12.238  -3.328 -25.769  1.00  0.00           H  
ATOM     90  HB3 GLU A   7      10.925  -4.603 -26.332  1.00  0.00           H  
ATOM     91  CG  GLU A   7      12.358  -4.003 -27.712  1.00  0.00           C  
ATOM     92  HG2 GLU A   7      13.327  -3.505 -27.663  1.00  0.00           H  
ATOM     93  HG3 GLU A   7      12.643  -4.984 -27.331  1.00  0.00           H  
ATOM     94  CD  GLU A   7      11.734  -3.923 -29.160  1.00  0.00           C  
ATOM     95  OE1 GLU A   7      10.638  -4.520 -29.386  1.00  0.00           O  
ATOM     96  OE2 GLU A   7      12.288  -3.219 -30.049  1.00  0.00           O  
ATOM     97  C   GLU A   7       9.786  -2.212 -25.367  1.00  0.00           C  
ATOM     98  O   GLU A   7      10.143  -1.280 -24.667  1.00  0.00           O  
ATOM     99  N   VAL A   8       8.767  -2.958 -24.974  1.00  0.00           N  
ATOM    100  H   VAL A   8       8.399  -3.652 -25.608  1.00  0.00           H  
ATOM    101  CA  VAL A   8       7.898  -2.698 -23.833  1.00  0.00           C  
ATOM    102  HA  VAL A   8       8.286  -1.862 -23.250  1.00  0.00           H  
ATOM    103  CB  VAL A   8       6.470  -2.254 -24.315  1.00  0.00           C  
ATOM    104  HB  VAL A   8       6.156  -3.024 -25.020  1.00  0.00           H  
ATOM    105  CG1 VAL A   8       5.394  -2.037 -23.176  1.00  0.00           C  
ATOM    106 HG11 VAL A   8       4.410  -1.971 -23.641  1.00  0.00           H  
ATOM    107 HG12 VAL A   8       5.364  -2.901 -22.514  1.00  0.00           H  
ATOM    108 HG13 VAL A   8       5.708  -1.139 -22.643  1.00  0.00           H  
ATOM    109  CG2 VAL A   8       6.555  -1.029 -25.220  1.00  0.00           C  
ATOM    110 HG21 VAL A   8       5.586  -1.004 -25.719  1.00  0.00           H  
ATOM    111 HG22 VAL A   8       6.726  -0.134 -24.622  1.00  0.00           H  
ATOM    112 HG23 VAL A   8       7.293  -1.196 -26.006  1.00  0.00           H  
ATOM    113  C   VAL A   8       7.812  -3.821 -22.842  1.00  0.00           C  
ATOM    114  O   VAL A   8       7.567  -4.967 -23.212  1.00  0.00           O  
ATOM    115  N   ALA A   9       7.723  -3.441 -21.547  1.00  0.00           N  
ATOM    116  H   ALA A   9       7.622  -2.453 -21.363  1.00  0.00           H  
ATOM    117  CA  ALA A   9       7.942  -4.353 -20.459  1.00  0.00           C  
ATOM    118  HA  ALA A   9       7.769  -5.380 -20.780  1.00  0.00           H  
ATOM    119  CB  ALA A   9       9.329  -4.060 -20.040  1.00  0.00           C  
ATOM    120  HB1 ALA A   9      10.038  -4.322 -20.826  1.00  0.00           H  
ATOM    121  HB2 ALA A   9       9.500  -2.993 -19.893  1.00  0.00           H  
ATOM    122  HB3 ALA A   9       9.762  -4.594 -19.194  1.00  0.00           H  
ATOM    123  C   ALA A   9       7.004  -4.059 -19.231  1.00  0.00           C  
ATOM    124  O   ALA A   9       6.594  -2.917 -19.027  1.00  0.00           O  
ATOM    125  N   LEU A  10       6.714  -5.096 -18.475  1.00  0.00           N  
ATOM    126  H   LEU A  10       7.122  -5.990 -18.711  1.00  0.00           H  
ATOM    127  CA  LEU A  10       5.785  -5.178 -17.362  1.00  0.00           C  
ATOM    128  HA  LEU A  10       5.592  -4.194 -16.936  1.00  0.00           H  
ATOM    129  CB  LEU A  10       4.398  -5.750 -17.845  1.00  0.00           C  
ATOM    130  HB2 LEU A  10       4.019  -5.190 -18.700  1.00  0.00           H  
ATOM    131  HB3 LEU A  10       4.530  -6.770 -18.204  1.00  0.00           H  
ATOM    132  CG  LEU A  10       3.350  -5.780 -16.692  1.00  0.00           C  
ATOM    133  HG  LEU A  10       3.744  -6.359 -15.856  1.00  0.00           H  
ATOM    134  CD1 LEU A  10       2.991  -4.334 -16.325  1.00  0.00           C  
ATOM    135 HD11 LEU A  10       2.032  -4.352 -15.806  1.00  0.00           H  
ATOM    136 HD12 LEU A  10       3.763  -3.909 -15.683  1.00  0.00           H  
ATOM    137 HD13 LEU A  10       2.863  -3.712 -17.211  1.00  0.00           H  
ATOM    138  CD2 LEU A  10       2.049  -6.456 -17.234  1.00  0.00           C  
ATOM    139 HD21 LEU A  10       2.254  -7.173 -18.029  1.00  0.00           H  
ATOM    140 HD22 LEU A  10       1.649  -7.054 -16.416  1.00  0.00           H  
ATOM    141 HD23 LEU A  10       1.286  -5.725 -17.503  1.00  0.00           H  
ATOM    142  C   LEU A  10       6.387  -6.064 -16.203  1.00  0.00           C  
ATOM    143  O   LEU A  10       6.959  -7.154 -16.363  1.00  0.00           O  
ATOM    144  N   VAL A  11       6.325  -5.521 -14.984  1.00  0.00           N  
ATOM    145  H   VAL A  11       5.956  -4.599 -14.797  1.00  0.00           H  
ATOM    146  CA  VAL A  11       7.028  -6.022 -13.786  1.00  0.00           C  
ATOM    147  HA  VAL A  11       7.318  -7.044 -14.031  1.00  0.00           H  
ATOM    148  CB  VAL A  11       8.419  -5.316 -13.509  1.00  0.00           C  
ATOM    149  HB  VAL A  11       8.278  -4.272 -13.230  1.00  0.00           H  
ATOM    150  CG1 VAL A  11       9.311  -5.924 -12.370  1.00  0.00           C  
ATOM    151 HG11 VAL A  11      10.288  -5.443 -12.328  1.00  0.00           H  
ATOM    152 HG12 VAL A  11       8.833  -5.913 -11.390  1.00  0.00           H  
ATOM    153 HG13 VAL A  11       9.483  -6.958 -12.666  1.00  0.00           H  
ATOM    154  CG2 VAL A  11       9.326  -5.364 -14.772  1.00  0.00           C  
ATOM    155 HG21 VAL A  11      10.172  -4.745 -14.473  1.00  0.00           H  
ATOM    156 HG22 VAL A  11       9.741  -6.337 -15.035  1.00  0.00           H  
ATOM    157 HG23 VAL A  11       8.947  -4.790 -15.617  1.00  0.00           H  
ATOM    158  C   VAL A  11       6.045  -5.934 -12.557  1.00  0.00           C  
ATOM    159  O   VAL A  11       5.530  -4.893 -12.213  1.00  0.00           O  
ATOM    160  N   THR A  12       5.755  -7.029 -11.822  1.00  0.00           N  
ATOM    161  H   THR A  12       6.210  -7.862 -12.165  1.00  0.00           H  
ATOM    162  CA  THR A  12       5.060  -7.248 -10.528  1.00  0.00           C  
ATOM    163  HA  THR A  12       4.355  -6.427 -10.405  1.00  0.00           H  
ATOM    164  CB  THR A  12       4.356  -8.595 -10.453  1.00  0.00           C  
ATOM    165  HB  THR A  12       3.740  -8.555  -9.555  1.00  0.00           H  
ATOM    166  CG2 THR A  12       3.493  -8.838 -11.739  1.00  0.00           C  
ATOM    167 HG21 THR A  12       2.439  -8.586 -11.626  1.00  0.00           H  
ATOM    168 HG22 THR A  12       3.899  -8.458 -12.676  1.00  0.00           H  
ATOM    169 HG23 THR A  12       3.471  -9.917 -11.896  1.00  0.00           H  
ATOM    170  OG1 THR A  12       5.321  -9.583 -10.339  1.00  0.00           O  
ATOM    171  HG1 THR A  12       4.962 -10.411 -10.665  1.00  0.00           H  
ATOM    172  C   THR A  12       5.819  -7.094  -9.242  1.00  0.00           C  
ATOM    173  O   THR A  12       7.060  -7.195  -9.203  1.00  0.00           O  
ATOM    174  N   GLY A  13       5.173  -6.721  -8.133  1.00  0.00           N  
ATOM    175  H   GLY A  13       4.201  -6.488  -8.285  1.00  0.00           H  
ATOM    176  CA  GLY A  13       5.811  -6.293  -6.832  1.00  0.00           C  
ATOM    177  HA2 GLY A  13       5.020  -5.691  -6.385  1.00  0.00           H  
ATOM    178  HA3 GLY A  13       6.047  -7.184  -6.250  1.00  0.00           H  
ATOM    179  C   GLY A  13       7.070  -5.412  -6.888  1.00  0.00           C  
ATOM    180  O   GLY A  13       8.078  -5.817  -6.270  1.00  0.00           O  
ATOM    181  N   ALA A  14       7.031  -4.346  -7.669  1.00  0.00           N  
ATOM    182  H   ALA A  14       6.130  -4.114  -8.061  1.00  0.00           H  
ATOM    183  CA  ALA A  14       8.210  -3.569  -7.959  1.00  0.00           C  
ATOM    184  HA  ALA A  14       9.068  -4.195  -8.206  1.00  0.00           H  
ATOM    185  CB  ALA A  14       7.894  -2.828  -9.275  1.00  0.00           C  
ATOM    186  HB1 ALA A  14       7.805  -3.512 -10.120  1.00  0.00           H  
ATOM    187  HB2 ALA A  14       6.875  -2.447  -9.210  1.00  0.00           H  
ATOM    188  HB3 ALA A  14       8.644  -2.065  -9.480  1.00  0.00           H  
ATOM    189  C   ALA A  14       8.621  -2.615  -6.870  1.00  0.00           C  
ATOM    190  O   ALA A  14       9.578  -1.859  -7.055  1.00  0.00           O  
ATOM    191  N   THR A  15       8.003  -2.646  -5.668  1.00  0.00           N  
ATOM    192  H   THR A  15       7.318  -3.364  -5.479  1.00  0.00           H  
ATOM    193  CA  THR A  15       8.428  -1.748  -4.549  1.00  0.00           C  
ATOM    194  HA  THR A  15       9.114  -0.982  -4.912  1.00  0.00           H  
ATOM    195  CB  THR A  15       7.170  -1.190  -3.845  1.00  0.00           C  
ATOM    196  HB  THR A  15       7.404  -0.672  -2.915  1.00  0.00           H  
ATOM    197  CG2 THR A  15       6.470  -0.158  -4.785  1.00  0.00           C  
ATOM    198 HG21 THR A  15       6.232  -0.518  -5.786  1.00  0.00           H  
ATOM    199 HG22 THR A  15       5.539   0.126  -4.296  1.00  0.00           H  
ATOM    200 HG23 THR A  15       7.079   0.720  -5.002  1.00  0.00           H  
ATOM    201  OG1 THR A  15       6.183  -2.136  -3.582  1.00  0.00           O  
ATOM    202  HG1 THR A  15       6.502  -2.644  -2.833  1.00  0.00           H  
ATOM    203  C   THR A  15       9.414  -2.399  -3.555  1.00  0.00           C  
ATOM    204  O   THR A  15       9.995  -1.775  -2.644  1.00  0.00           O  
ATOM    205  N   SER A  16       9.849  -3.661  -3.734  1.00  0.00           N  
ATOM    206  H   SER A  16       9.425  -4.158  -4.504  1.00  0.00           H  
ATOM    207  CA  SER A  16      11.112  -4.300  -3.225  1.00  0.00           C  
ATOM    208  HA  SER A  16      11.402  -3.689  -2.371  1.00  0.00           H  
ATOM    209  CB  SER A  16      10.695  -5.525  -2.521  1.00  0.00           C  
ATOM    210  HB2 SER A  16       9.828  -5.336  -1.888  1.00  0.00           H  
ATOM    211  HB3 SER A  16      10.330  -6.306  -3.189  1.00  0.00           H  
ATOM    212  OG  SER A  16      11.698  -5.990  -1.668  1.00  0.00           O  
ATOM    213  HG  SER A  16      11.362  -6.848  -1.401  1.00  0.00           H  
ATOM    214  C   SER A  16      12.248  -4.566  -4.198  1.00  0.00           C  
ATOM    215  O   SER A  16      12.120  -4.398  -5.414  1.00  0.00           O  
ATOM    216  N   GLY A  17      13.493  -4.734  -3.645  1.00  0.00           N  
ATOM    217  H   GLY A  17      13.565  -5.064  -2.694  1.00  0.00           H  
ATOM    218  CA  GLY A  17      14.747  -4.363  -4.359  1.00  0.00           C  
ATOM    219  HA2 GLY A  17      14.781  -3.304  -4.618  1.00  0.00           H  
ATOM    220  HA3 GLY A  17      15.396  -4.513  -3.497  1.00  0.00           H  
ATOM    221  C   GLY A  17      15.222  -5.354  -5.420  1.00  0.00           C  
ATOM    222  O   GLY A  17      15.981  -4.849  -6.220  1.00  0.00           O  
ATOM    223  N   ILE A  18      14.844  -6.648  -5.405  1.00  0.00           N  
ATOM    224  H   ILE A  18      14.101  -6.813  -4.742  1.00  0.00           H  
ATOM    225  CA  ILE A  18      14.990  -7.412  -6.683  1.00  0.00           C  
ATOM    226  HA  ILE A  18      15.983  -7.157  -7.052  1.00  0.00           H  
ATOM    227  CB  ILE A  18      14.819  -8.953  -6.538  1.00  0.00           C  
ATOM    228  HB  ILE A  18      13.923  -9.039  -5.923  1.00  0.00           H  
ATOM    229  CG2 ILE A  18      14.724  -9.700  -7.865  1.00  0.00           C  
ATOM    230 HG21 ILE A  18      14.924 -10.764  -7.733  1.00  0.00           H  
ATOM    231 HG22 ILE A  18      13.761  -9.544  -8.351  1.00  0.00           H  
ATOM    232 HG23 ILE A  18      15.531  -9.306  -8.482  1.00  0.00           H  
ATOM    233  CG1 ILE A  18      16.030  -9.522  -5.807  1.00  0.00           C  
ATOM    234 HG12 ILE A  18      16.815 -10.005  -6.391  1.00  0.00           H  
ATOM    235 HG13 ILE A  18      16.491  -8.734  -5.213  1.00  0.00           H  
ATOM    236  CD1 ILE A  18      15.483 -10.484  -4.720  1.00  0.00           C  
ATOM    237 HD11 ILE A  18      15.125 -10.000  -3.811  1.00  0.00           H  
ATOM    238 HD12 ILE A  18      14.688 -11.098  -5.146  1.00  0.00           H  
ATOM    239 HD13 ILE A  18      16.227 -11.209  -4.390  1.00  0.00           H  
ATOM    240  C   ILE A  18      14.062  -6.868  -7.834  1.00  0.00           C  
ATOM    241  O   ILE A  18      14.576  -6.441  -8.851  1.00  0.00           O  
ATOM    242  N   GLY A  19      12.780  -6.704  -7.721  1.00  0.00           N  
ATOM    243  H   GLY A  19      12.341  -7.044  -6.877  1.00  0.00           H  
ATOM    244  CA  GLY A  19      11.957  -6.173  -8.810  1.00  0.00           C  
ATOM    245  HA2 GLY A  19      11.987  -6.813  -9.691  1.00  0.00           H  
ATOM    246  HA3 GLY A  19      10.907  -6.043  -8.545  1.00  0.00           H  
ATOM    247  C   GLY A  19      12.423  -4.809  -9.274  1.00  0.00           C  
ATOM    248  O   GLY A  19      12.529  -4.610 -10.509  1.00  0.00           O  
ATOM    249  N   LEU A  20      12.838  -3.920  -8.361  1.00  0.00           N  
ATOM    250  H   LEU A  20      12.581  -4.055  -7.393  1.00  0.00           H  
ATOM    251  CA  LEU A  20      13.335  -2.561  -8.669  1.00  0.00           C  
ATOM    252  HA  LEU A  20      12.577  -2.006  -9.221  1.00  0.00           H  
ATOM    253  CB  LEU A  20      13.572  -1.787  -7.405  1.00  0.00           C  
ATOM    254  HB2 LEU A  20      12.641  -1.643  -6.856  1.00  0.00           H  
ATOM    255  HB3 LEU A  20      14.123  -2.456  -6.744  1.00  0.00           H  
ATOM    256  CG  LEU A  20      14.135  -0.406  -7.537  1.00  0.00           C  
ATOM    257  HG  LEU A  20      15.146  -0.450  -7.943  1.00  0.00           H  
ATOM    258  CD1 LEU A  20      13.155   0.430  -8.397  1.00  0.00           C  
ATOM    259 HD11 LEU A  20      13.550   0.323  -9.408  1.00  0.00           H  
ATOM    260 HD12 LEU A  20      12.152   0.038  -8.234  1.00  0.00           H  
ATOM    261 HD13 LEU A  20      13.306   1.467  -8.097  1.00  0.00           H  
ATOM    262  CD2 LEU A  20      14.148   0.216  -6.069  1.00  0.00           C  
ATOM    263 HD21 LEU A  20      14.790  -0.351  -5.395  1.00  0.00           H  
ATOM    264 HD22 LEU A  20      14.543   1.190  -6.356  1.00  0.00           H  
ATOM    265 HD23 LEU A  20      13.146   0.165  -5.641  1.00  0.00           H  
ATOM    266  C   LEU A  20      14.692  -2.612  -9.482  1.00  0.00           C  
ATOM    267  O   LEU A  20      14.820  -1.820 -10.422  1.00  0.00           O  
ATOM    268  N   GLU A  21      15.635  -3.428  -9.020  1.00  0.00           N  
ATOM    269  H   GLU A  21      15.380  -4.017  -8.239  1.00  0.00           H  
ATOM    270  CA  GLU A  21      16.913  -3.591  -9.661  1.00  0.00           C  
ATOM    271  HA  GLU A  21      17.463  -2.653  -9.578  1.00  0.00           H  
ATOM    272  CB  GLU A  21      17.879  -4.575  -8.903  1.00  0.00           C  
ATOM    273  HB2 GLU A  21      18.038  -4.166  -7.905  1.00  0.00           H  
ATOM    274  HB3 GLU A  21      17.407  -5.552  -8.792  1.00  0.00           H  
ATOM    275  CG  GLU A  21      19.188  -4.687  -9.655  1.00  0.00           C  
ATOM    276  HG2 GLU A  21      19.751  -5.571  -9.356  1.00  0.00           H  
ATOM    277  HG3 GLU A  21      18.947  -4.885 -10.701  1.00  0.00           H  
ATOM    278  CD  GLU A  21      20.087  -3.410  -9.502  1.00  0.00           C  
ATOM    279  OE1 GLU A  21      19.733  -2.501  -8.720  1.00  0.00           O  
ATOM    280  OE2 GLU A  21      21.204  -3.349 -10.045  1.00  0.00           O  
ATOM    281  C   GLU A  21      16.727  -3.940 -11.139  1.00  0.00           C  
ATOM    282  O   GLU A  21      17.446  -3.488 -11.986  1.00  0.00           O  
ATOM    283  N   ILE A  22      15.842  -4.899 -11.447  1.00  0.00           N  
ATOM    284  H   ILE A  22      15.246  -5.172 -10.678  1.00  0.00           H  
ATOM    285  CA  ILE A  22      15.596  -5.293 -12.790  1.00  0.00           C  
ATOM    286  HA  ILE A  22      16.481  -5.406 -13.418  1.00  0.00           H  
ATOM    287  CB  ILE A  22      14.739  -6.615 -12.726  1.00  0.00           C  
ATOM    288  HB  ILE A  22      13.938  -6.401 -12.017  1.00  0.00           H  
ATOM    289  CG2 ILE A  22      13.984  -7.017 -14.035  1.00  0.00           C  
ATOM    290 HG21 ILE A  22      13.376  -6.239 -14.498  1.00  0.00           H  
ATOM    291 HG22 ILE A  22      14.608  -7.257 -14.896  1.00  0.00           H  
ATOM    292 HG23 ILE A  22      13.306  -7.857 -13.887  1.00  0.00           H  
ATOM    293  CG1 ILE A  22      15.651  -7.752 -12.209  1.00  0.00           C  
ATOM    294 HG12 ILE A  22      16.281  -8.148 -13.004  1.00  0.00           H  
ATOM    295 HG13 ILE A  22      16.169  -7.505 -11.282  1.00  0.00           H  
ATOM    296  CD1 ILE A  22      14.744  -8.903 -11.618  1.00  0.00           C  
ATOM    297 HD11 ILE A  22      15.335  -9.797 -11.415  1.00  0.00           H  
ATOM    298 HD12 ILE A  22      14.296  -8.584 -10.677  1.00  0.00           H  
ATOM    299 HD13 ILE A  22      13.936  -9.247 -12.264  1.00  0.00           H  
ATOM    300  C   ILE A  22      14.810  -4.158 -13.553  1.00  0.00           C  
ATOM    301  O   ILE A  22      15.086  -4.040 -14.729  1.00  0.00           O  
ATOM    302  N   ALA A  23      13.953  -3.385 -12.926  1.00  0.00           N  
ATOM    303  H   ALA A  23      13.634  -3.611 -11.995  1.00  0.00           H  
ATOM    304  CA  ALA A  23      13.266  -2.240 -13.554  1.00  0.00           C  
ATOM    305  HA  ALA A  23      12.838  -2.539 -14.511  1.00  0.00           H  
ATOM    306  CB  ALA A  23      12.118  -1.782 -12.635  1.00  0.00           C  
ATOM    307  HB1 ALA A  23      11.635  -0.879 -13.011  1.00  0.00           H  
ATOM    308  HB2 ALA A  23      11.331  -2.535 -12.656  1.00  0.00           H  
ATOM    309  HB3 ALA A  23      12.513  -1.598 -11.636  1.00  0.00           H  
ATOM    310  C   ALA A  23      14.246  -1.114 -13.859  1.00  0.00           C  
ATOM    311  O   ALA A  23      13.997  -0.450 -14.878  1.00  0.00           O  
ATOM    312  N   ARG A  24      15.319  -0.862 -13.082  1.00  0.00           N  
ATOM    313  H   ARG A  24      15.473  -1.408 -12.246  1.00  0.00           H  
ATOM    314  CA  ARG A  24      16.510  -0.004 -13.521  1.00  0.00           C  
ATOM    315  HA  ARG A  24      16.194   0.844 -14.129  1.00  0.00           H  
ATOM    316  CB  ARG A  24      17.453   0.494 -12.410  1.00  0.00           C  
ATOM    317  HB2 ARG A  24      18.006  -0.302 -11.912  1.00  0.00           H  
ATOM    318  HB3 ARG A  24      18.168   1.172 -12.876  1.00  0.00           H  
ATOM    319  CG  ARG A  24      16.797   1.295 -11.278  1.00  0.00           C  
ATOM    320  HG2 ARG A  24      16.342   2.110 -11.842  1.00  0.00           H  
ATOM    321  HG3 ARG A  24      15.947   0.745 -10.875  1.00  0.00           H  
ATOM    322  CD  ARG A  24      17.768   1.835 -10.144  1.00  0.00           C  
ATOM    323  HD2 ARG A  24      18.594   2.392 -10.587  1.00  0.00           H  
ATOM    324  HD3 ARG A  24      17.257   2.557  -9.507  1.00  0.00           H  
ATOM    325  NE  ARG A  24      18.331   0.774  -9.341  1.00  0.00           N  
ATOM    326  HE  ARG A  24      18.745  -0.025  -9.800  1.00  0.00           H  
ATOM    327  CZ  ARG A  24      18.181   0.696  -8.068  1.00  0.00           C  
ATOM    328  NH1 ARG A  24      17.872   1.732  -7.258  1.00  0.00           N  
ATOM    329 HH11 ARG A  24      17.938   2.701  -7.534  1.00  0.00           H  
ATOM    330 HH12 ARG A  24      17.784   1.537  -6.271  1.00  0.00           H  
ATOM    331  NH2 ARG A  24      18.265  -0.452  -7.490  1.00  0.00           N  
ATOM    332 HH21 ARG A  24      18.831  -1.156  -7.942  1.00  0.00           H  
ATOM    333 HH22 ARG A  24      17.997  -0.524  -6.518  1.00  0.00           H  
ATOM    334  C   ARG A  24      17.324  -0.687 -14.614  1.00  0.00           C  
ATOM    335  O   ARG A  24      17.638  -0.082 -15.681  1.00  0.00           O  
ATOM    336  N   ARG A  25      17.615  -1.990 -14.524  1.00  0.00           N  
ATOM    337  H   ARG A  25      17.322  -2.420 -13.659  1.00  0.00           H  
ATOM    338  CA  ARG A  25      18.433  -2.683 -15.521  1.00  0.00           C  
ATOM    339  HA  ARG A  25      19.328  -2.064 -15.566  1.00  0.00           H  
ATOM    340  CB  ARG A  25      18.933  -4.025 -14.991  1.00  0.00           C  
ATOM    341  HB2 ARG A  25      19.522  -3.914 -14.081  1.00  0.00           H  
ATOM    342  HB3 ARG A  25      18.123  -4.716 -14.757  1.00  0.00           H  
ATOM    343  CG  ARG A  25      19.781  -4.804 -16.108  1.00  0.00           C  
ATOM    344  HG2 ARG A  25      19.970  -5.787 -15.678  1.00  0.00           H  
ATOM    345  HG3 ARG A  25      19.300  -4.878 -17.083  1.00  0.00           H  
ATOM    346  CD  ARG A  25      21.127  -4.121 -16.362  1.00  0.00           C  
ATOM    347  HD2 ARG A  25      20.836  -3.199 -16.866  1.00  0.00           H  
ATOM    348  HD3 ARG A  25      21.655  -3.965 -15.421  1.00  0.00           H  
ATOM    349  NE  ARG A  25      21.844  -4.872 -17.385  1.00  0.00           N  
ATOM    350  HE  ARG A  25      21.470  -4.726 -18.312  1.00  0.00           H  
ATOM    351  CZ  ARG A  25      22.845  -5.712 -17.273  1.00  0.00           C  
ATOM    352  NH1 ARG A  25      23.272  -6.135 -16.135  1.00  0.00           N  
ATOM    353 HH11 ARG A  25      22.658  -6.150 -15.334  1.00  0.00           H  
ATOM    354 HH12 ARG A  25      24.090  -6.726 -16.093  1.00  0.00           H  
ATOM    355  NH2 ARG A  25      23.399  -6.235 -18.348  1.00  0.00           N  
ATOM    356 HH21 ARG A  25      22.976  -6.120 -19.258  1.00  0.00           H  
ATOM    357 HH22 ARG A  25      24.005  -7.039 -18.269  1.00  0.00           H  
ATOM    358  C   ARG A  25      17.805  -2.707 -16.949  1.00  0.00           C  
ATOM    359  O   ARG A  25      18.463  -2.528 -17.931  1.00  0.00           O  
ATOM    360  N   LEU A  26      16.470  -2.902 -17.030  1.00  0.00           N  
ATOM    361  H   LEU A  26      16.141  -3.294 -16.159  1.00  0.00           H  
ATOM    362  CA  LEU A  26      15.809  -2.910 -18.307  1.00  0.00           C  
ATOM    363  HA  LEU A  26      16.316  -3.556 -19.025  1.00  0.00           H  
ATOM    364  CB  LEU A  26      14.322  -3.393 -18.224  1.00  0.00           C  
ATOM    365  HB2 LEU A  26      13.735  -2.862 -17.475  1.00  0.00           H  
ATOM    366  HB3 LEU A  26      13.847  -3.201 -19.186  1.00  0.00           H  
ATOM    367  CG  LEU A  26      14.100  -4.847 -17.899  1.00  0.00           C  
ATOM    368  HG  LEU A  26      14.526  -4.962 -16.903  1.00  0.00           H  
ATOM    369  CD1 LEU A  26      12.597  -5.165 -17.771  1.00  0.00           C  
ATOM    370 HD11 LEU A  26      12.199  -4.910 -18.753  1.00  0.00           H  
ATOM    371 HD12 LEU A  26      12.351  -6.191 -17.499  1.00  0.00           H  
ATOM    372 HD13 LEU A  26      12.161  -4.402 -17.126  1.00  0.00           H  
ATOM    373  CD2 LEU A  26      14.720  -5.866 -18.783  1.00  0.00           C  
ATOM    374 HD21 LEU A  26      15.688  -5.565 -19.185  1.00  0.00           H  
ATOM    375 HD22 LEU A  26      14.917  -6.793 -18.244  1.00  0.00           H  
ATOM    376 HD23 LEU A  26      13.993  -6.239 -19.504  1.00  0.00           H  
ATOM    377  C   LEU A  26      15.826  -1.575 -19.013  1.00  0.00           C  
ATOM    378  O   LEU A  26      15.690  -1.532 -20.276  1.00  0.00           O  
ATOM    379  N   GLY A  27      15.983  -0.433 -18.361  1.00  0.00           N  
ATOM    380  H   GLY A  27      15.995  -0.447 -17.351  1.00  0.00           H  
ATOM    381  CA  GLY A  27      16.121   0.886 -18.964  1.00  0.00           C  
ATOM    382  HA2 GLY A  27      15.411   0.993 -19.782  1.00  0.00           H  
ATOM    383  HA3 GLY A  27      16.159   1.758 -18.311  1.00  0.00           H  
ATOM    384  C   GLY A  27      17.526   1.124 -19.625  1.00  0.00           C  
ATOM    385  O   GLY A  27      17.506   1.664 -20.726  1.00  0.00           O  
ATOM    386  N   LYS A  28      18.598   0.515 -19.062  1.00  0.00           N  
ATOM    387  H   LYS A  28      18.399  -0.188 -18.363  1.00  0.00           H  
ATOM    388  CA  LYS A  28      19.919   0.453 -19.740  1.00  0.00           C  
ATOM    389  HA  LYS A  28      20.290   1.428 -20.057  1.00  0.00           H  
ATOM    390  CB  LYS A  28      21.043  -0.063 -18.779  1.00  0.00           C  
ATOM    391  HB2 LYS A  28      20.807  -1.038 -18.351  1.00  0.00           H  
ATOM    392  HB3 LYS A  28      21.994  -0.252 -19.278  1.00  0.00           H  
ATOM    393  CG  LYS A  28      21.283   0.891 -17.560  1.00  0.00           C  
ATOM    394  HG2 LYS A  28      21.557   1.855 -17.989  1.00  0.00           H  
ATOM    395  HG3 LYS A  28      20.383   1.040 -16.964  1.00  0.00           H  
ATOM    396  CD  LYS A  28      22.427   0.484 -16.662  1.00  0.00           C  
ATOM    397  HD2 LYS A  28      22.337   1.069 -15.747  1.00  0.00           H  
ATOM    398  HD3 LYS A  28      22.384  -0.586 -16.456  1.00  0.00           H  
ATOM    399  CE  LYS A  28      23.771   0.852 -17.364  1.00  0.00           C  
ATOM    400  HE2 LYS A  28      23.866   0.224 -18.250  1.00  0.00           H  
ATOM    401  HE3 LYS A  28      23.758   1.902 -17.655  1.00  0.00           H  
ATOM    402  NZ  LYS A  28      24.944   0.552 -16.462  1.00  0.00           N1+
ATOM    403  HZ1 LYS A  28      24.611   0.741 -15.528  1.00  0.00           H  
ATOM    404  HZ2 LYS A  28      25.153  -0.436 -16.502  1.00  0.00           H  
ATOM    405  HZ3 LYS A  28      25.738   1.157 -16.611  1.00  0.00           H  
ATOM    406  C   LYS A  28      19.930  -0.434 -20.968  1.00  0.00           C  
ATOM    407  O   LYS A  28      20.415  -0.048 -22.026  1.00  0.00           O  
ATOM    408  N   GLU A  29      19.276  -1.613 -20.911  1.00  0.00           N  
ATOM    409  H   GLU A  29      18.988  -1.845 -19.971  1.00  0.00           H  
ATOM    410  CA  GLU A  29      18.874  -2.510 -22.036  1.00  0.00           C  
ATOM    411  HA  GLU A  29      19.695  -2.700 -22.728  1.00  0.00           H  
ATOM    412  CB  GLU A  29      18.459  -3.957 -21.641  1.00  0.00           C  
ATOM    413  HB2 GLU A  29      17.499  -3.826 -21.142  1.00  0.00           H  
ATOM    414  HB3 GLU A  29      18.252  -4.439 -22.597  1.00  0.00           H  
ATOM    415  CG  GLU A  29      19.325  -4.846 -20.827  1.00  0.00           C  
ATOM    416  HG2 GLU A  29      19.344  -4.459 -19.807  1.00  0.00           H  
ATOM    417  HG3 GLU A  29      18.853  -5.829 -20.814  1.00  0.00           H  
ATOM    418  CD  GLU A  29      20.780  -5.054 -21.238  1.00  0.00           C  
ATOM    419  OE1 GLU A  29      21.048  -5.029 -22.476  1.00  0.00           O  
ATOM    420  OE2 GLU A  29      21.660  -5.170 -20.378  1.00  0.00           O  
ATOM    421  C   GLU A  29      17.880  -1.829 -23.011  1.00  0.00           C  
ATOM    422  O   GLU A  29      17.794  -2.278 -24.145  1.00  0.00           O  
ATOM    423  N   GLY A  30      17.286  -0.680 -22.722  1.00  0.00           N  
ATOM    424  H   GLY A  30      17.247  -0.375 -21.760  1.00  0.00           H  
ATOM    425  CA  GLY A  30      16.555   0.215 -23.596  1.00  0.00           C  
ATOM    426  HA2 GLY A  30      16.982   1.214 -23.514  1.00  0.00           H  
ATOM    427  HA3 GLY A  30      16.823  -0.122 -24.597  1.00  0.00           H  
ATOM    428  C   GLY A  30      15.031   0.252 -23.589  1.00  0.00           C  
ATOM    429  O   GLY A  30      14.456   0.925 -24.415  1.00  0.00           O  
ATOM    430  N   LEU A  31      14.408  -0.510 -22.671  1.00  0.00           N  
ATOM    431  H   LEU A  31      14.919  -0.974 -21.933  1.00  0.00           H  
ATOM    432  CA  LEU A  31      12.968  -0.852 -22.772  1.00  0.00           C  
ATOM    433  HA  LEU A  31      12.752  -0.952 -23.836  1.00  0.00           H  
ATOM    434  CB  LEU A  31      12.601  -2.251 -22.183  1.00  0.00           C  
ATOM    435  HB2 LEU A  31      12.591  -2.238 -21.093  1.00  0.00           H  
ATOM    436  HB3 LEU A  31      11.596  -2.542 -22.493  1.00  0.00           H  
ATOM    437  CG  LEU A  31      13.344  -3.465 -22.844  1.00  0.00           C  
ATOM    438  HG  LEU A  31      13.586  -3.260 -23.887  1.00  0.00           H  
ATOM    439  CD1 LEU A  31      14.704  -3.702 -22.212  1.00  0.00           C  
ATOM    440 HD11 LEU A  31      15.432  -3.036 -22.676  1.00  0.00           H  
ATOM    441 HD12 LEU A  31      14.617  -3.598 -21.131  1.00  0.00           H  
ATOM    442 HD13 LEU A  31      15.001  -4.732 -22.410  1.00  0.00           H  
ATOM    443  CD2 LEU A  31      12.491  -4.705 -22.680  1.00  0.00           C  
ATOM    444 HD21 LEU A  31      12.994  -5.490 -23.245  1.00  0.00           H  
ATOM    445 HD22 LEU A  31      12.403  -4.929 -21.617  1.00  0.00           H  
ATOM    446 HD23 LEU A  31      11.496  -4.576 -23.103  1.00  0.00           H  
ATOM    447  C   LEU A  31      12.180   0.262 -22.127  1.00  0.00           C  
ATOM    448  O   LEU A  31      12.679   1.115 -21.407  1.00  0.00           O  
ATOM    449  N   ARG A  32      10.855   0.313 -22.231  1.00  0.00           N  
ATOM    450  H   ARG A  32      10.532  -0.413 -22.853  1.00  0.00           H  
ATOM    451  CA  ARG A  32       9.836   1.107 -21.573  1.00  0.00           C  
ATOM    452  HA  ARG A  32      10.428   1.906 -21.124  1.00  0.00           H  
ATOM    453  CB  ARG A  32       8.844   1.709 -22.648  1.00  0.00           C  
ATOM    454  HB2 ARG A  32       8.526   0.867 -23.262  1.00  0.00           H  
ATOM    455  HB3 ARG A  32       7.942   2.021 -22.122  1.00  0.00           H  
ATOM    456  CG  ARG A  32       9.571   2.675 -23.541  1.00  0.00           C  
ATOM    457  HG2 ARG A  32      10.104   3.365 -22.887  1.00  0.00           H  
ATOM    458  HG3 ARG A  32      10.244   2.073 -24.150  1.00  0.00           H  
ATOM    459  CD  ARG A  32       8.644   3.459 -24.453  1.00  0.00           C  
ATOM    460  HD2 ARG A  32       7.758   3.724 -23.876  1.00  0.00           H  
ATOM    461  HD3 ARG A  32       9.095   4.356 -24.877  1.00  0.00           H  
ATOM    462  NE  ARG A  32       8.313   2.520 -25.582  1.00  0.00           N  
ATOM    463  HE  ARG A  32       9.076   1.902 -25.820  1.00  0.00           H  
ATOM    464  CZ  ARG A  32       7.264   2.557 -26.433  1.00  0.00           C  
ATOM    465  NH1 ARG A  32       6.429   3.558 -26.465  1.00  0.00           N  
ATOM    466 HH11 ARG A  32       6.447   4.302 -25.782  1.00  0.00           H  
ATOM    467 HH12 ARG A  32       5.583   3.422 -27.001  1.00  0.00           H  
ATOM    468  NH2 ARG A  32       7.210   1.693 -27.394  1.00  0.00           N  
ATOM    469 HH21 ARG A  32       7.968   1.040 -27.534  1.00  0.00           H  
ATOM    470 HH22 ARG A  32       6.512   1.843 -28.109  1.00  0.00           H  
ATOM    471  C   ARG A  32       9.080   0.244 -20.634  1.00  0.00           C  
ATOM    472  O   ARG A  32       8.638  -0.844 -21.032  1.00  0.00           O  
ATOM    473  N   VAL A  33       9.054   0.630 -19.377  1.00  0.00           N  
ATOM    474  H   VAL A  33       9.395   1.535 -19.087  1.00  0.00           H  
ATOM    475  CA  VAL A  33       8.826  -0.300 -18.334  1.00  0.00           C  
ATOM    476  HA  VAL A  33       8.581  -1.263 -18.783  1.00  0.00           H  
ATOM    477  CB  VAL A  33      10.100  -0.549 -17.527  1.00  0.00           C  
ATOM    478  HB  VAL A  33      10.039   0.284 -16.826  1.00  0.00           H  
ATOM    479  CG1 VAL A  33       9.968  -1.831 -16.742  1.00  0.00           C  
ATOM    480 HG11 VAL A  33       8.948  -1.853 -16.358  1.00  0.00           H  
ATOM    481 HG12 VAL A  33       9.970  -2.728 -17.360  1.00  0.00           H  
ATOM    482 HG13 VAL A  33      10.556  -1.802 -15.825  1.00  0.00           H  
ATOM    483  CG2 VAL A  33      11.433  -0.492 -18.377  1.00  0.00           C  
ATOM    484 HG21 VAL A  33      11.525   0.439 -18.934  1.00  0.00           H  
ATOM    485 HG22 VAL A  33      12.279  -0.549 -17.692  1.00  0.00           H  
ATOM    486 HG23 VAL A  33      11.446  -1.343 -19.059  1.00  0.00           H  
ATOM    487  C   VAL A  33       7.608   0.202 -17.523  1.00  0.00           C  
ATOM    488  O   VAL A  33       7.770   1.125 -16.747  1.00  0.00           O  
ATOM    489  N   PHE A  34       6.464  -0.560 -17.601  1.00  0.00           N  
ATOM    490  H   PHE A  34       6.464  -1.409 -18.148  1.00  0.00           H  
ATOM    491  CA  PHE A  34       5.355  -0.374 -16.693  1.00  0.00           C  
ATOM    492  HA  PHE A  34       5.343   0.684 -16.433  1.00  0.00           H  
ATOM    493  CB  PHE A  34       4.051  -0.669 -17.399  1.00  0.00           C  
ATOM    494  HB2 PHE A  34       4.163  -0.239 -18.394  1.00  0.00           H  
ATOM    495  HB3 PHE A  34       3.966  -1.754 -17.465  1.00  0.00           H  
ATOM    496  CG  PHE A  34       2.832  -0.121 -16.718  1.00  0.00           C  
ATOM    497  CD1 PHE A  34       2.345  -0.766 -15.577  1.00  0.00           C  
ATOM    498  HD1 PHE A  34       2.984  -1.540 -15.179  1.00  0.00           H  
ATOM    499  CE1 PHE A  34       1.270  -0.123 -14.880  1.00  0.00           C  
ATOM    500  HE1 PHE A  34       0.973  -0.649 -13.985  1.00  0.00           H  
ATOM    501  CZ  PHE A  34       0.614   0.977 -15.440  1.00  0.00           C  
ATOM    502  HZ  PHE A  34      -0.226   1.487 -14.993  1.00  0.00           H  
ATOM    503  CE2 PHE A  34       1.174   1.606 -16.559  1.00  0.00           C  
ATOM    504  HE2 PHE A  34       0.640   2.396 -17.066  1.00  0.00           H  
ATOM    505  CD2 PHE A  34       2.242   1.053 -17.216  1.00  0.00           C  
ATOM    506  HD2 PHE A  34       2.545   1.508 -18.148  1.00  0.00           H  
ATOM    507  C   PHE A  34       5.559  -1.111 -15.384  1.00  0.00           C  
ATOM    508  O   PHE A  34       5.872  -2.290 -15.549  1.00  0.00           O  
ATOM    509  N   VAL A  35       5.457  -0.523 -14.180  1.00  0.00           N  
ATOM    510  H   VAL A  35       5.340   0.479 -14.221  1.00  0.00           H  
ATOM    511  CA  VAL A  35       5.687  -1.198 -12.880  1.00  0.00           C  
ATOM    512  HA  VAL A  35       5.927  -2.248 -13.050  1.00  0.00           H  
ATOM    513  CB  VAL A  35       6.770  -0.506 -12.096  1.00  0.00           C  
ATOM    514  HB  VAL A  35       6.862  -0.844 -11.063  1.00  0.00           H  
ATOM    515  CG1 VAL A  35       8.183  -0.812 -12.749  1.00  0.00           C  
ATOM    516 HG11 VAL A  35       8.260  -0.158 -13.618  1.00  0.00           H  
ATOM    517 HG12 VAL A  35       9.037  -0.558 -12.122  1.00  0.00           H  
ATOM    518 HG13 VAL A  35       8.214  -1.809 -13.189  1.00  0.00           H  
ATOM    519  CG2 VAL A  35       6.710   1.043 -12.065  1.00  0.00           C  
ATOM    520 HG21 VAL A  35       7.691   1.386 -11.739  1.00  0.00           H  
ATOM    521 HG22 VAL A  35       6.514   1.483 -13.043  1.00  0.00           H  
ATOM    522 HG23 VAL A  35       6.005   1.361 -11.297  1.00  0.00           H  
ATOM    523  C   VAL A  35       4.415  -1.267 -12.040  1.00  0.00           C  
ATOM    524  O   VAL A  35       3.442  -0.538 -12.278  1.00  0.00           O  
ATOM    525  N   CYS A  36       4.288  -2.285 -11.170  1.00  0.00           N  
ATOM    526  H   CYS A  36       5.001  -3.000 -11.175  1.00  0.00           H  
ATOM    527  CA  CYS A  36       3.105  -2.431 -10.420  1.00  0.00           C  
ATOM    528  HA  CYS A  36       2.846  -1.405 -10.156  1.00  0.00           H  
ATOM    529  CB  CYS A  36       2.051  -3.189 -11.330  1.00  0.00           C  
ATOM    530  HB2 CYS A  36       1.016  -3.007 -11.039  1.00  0.00           H  
ATOM    531  HB3 CYS A  36       2.143  -2.639 -12.265  1.00  0.00           H  
ATOM    532  SG  CYS A  36       2.476  -4.887 -11.576  1.00  0.00           S  
ATOM    533  HG  CYS A  36       3.742  -4.553 -11.844  1.00  0.00           H  
ATOM    534  C   CYS A  36       3.330  -3.235  -9.163  1.00  0.00           C  
ATOM    535  O   CYS A  36       4.271  -4.020  -8.975  1.00  0.00           O  
ATOM    536  N   ALA A  37       2.465  -2.905  -8.205  1.00  0.00           N  
ATOM    537  H   ALA A  37       1.873  -2.137  -8.490  1.00  0.00           H  
ATOM    538  CA  ALA A  37       2.602  -3.318  -6.774  1.00  0.00           C  
ATOM    539  HA  ALA A  37       2.852  -4.378  -6.744  1.00  0.00           H  
ATOM    540  CB  ALA A  37       3.736  -2.523  -6.090  1.00  0.00           C  
ATOM    541  HB1 ALA A  37       3.490  -1.607  -5.550  1.00  0.00           H  
ATOM    542  HB2 ALA A  37       4.264  -3.092  -5.325  1.00  0.00           H  
ATOM    543  HB3 ALA A  37       4.437  -2.182  -6.851  1.00  0.00           H  
ATOM    544  C   ALA A  37       1.348  -3.194  -5.873  1.00  0.00           C  
ATOM    545  O   ALA A  37       0.347  -2.761  -6.392  1.00  0.00           O  
ATOM    546  N   ARG A  38       1.432  -3.529  -4.614  1.00  0.00           N  
ATOM    547  H   ARG A  38       2.371  -3.816  -4.377  1.00  0.00           H  
ATOM    548  CA  ARG A  38       0.220  -3.550  -3.666  1.00  0.00           C  
ATOM    549  HA  ARG A  38      -0.654  -3.555  -4.319  1.00  0.00           H  
ATOM    550  CB  ARG A  38       0.163  -4.869  -2.841  1.00  0.00           C  
ATOM    551  HB2 ARG A  38      -0.801  -4.816  -2.335  1.00  0.00           H  
ATOM    552  HB3 ARG A  38       0.054  -5.687  -3.554  1.00  0.00           H  
ATOM    553  CG  ARG A  38       1.264  -5.079  -1.756  1.00  0.00           C  
ATOM    554  HG2 ARG A  38       2.213  -4.672  -2.104  1.00  0.00           H  
ATOM    555  HG3 ARG A  38       0.937  -4.447  -0.931  1.00  0.00           H  
ATOM    556  CD  ARG A  38       1.353  -6.530  -1.372  1.00  0.00           C  
ATOM    557  HD2 ARG A  38       0.499  -6.873  -0.789  1.00  0.00           H  
ATOM    558  HD3 ARG A  38       1.345  -7.120  -2.288  1.00  0.00           H  
ATOM    559  NE  ARG A  38       2.565  -6.677  -0.543  1.00  0.00           N  
ATOM    560  HE  ARG A  38       3.156  -5.858  -0.574  1.00  0.00           H  
ATOM    561  CZ  ARG A  38       2.836  -7.519   0.403  1.00  0.00           C  
ATOM    562  NH1 ARG A  38       1.978  -8.467   0.672  1.00  0.00           N  
ATOM    563 HH11 ARG A  38       1.286  -8.694  -0.029  1.00  0.00           H  
ATOM    564 HH12 ARG A  38       2.139  -9.202   1.347  1.00  0.00           H  
ATOM    565  NH2 ARG A  38       4.073  -7.496   0.910  1.00  0.00           N  
ATOM    566 HH21 ARG A  38       4.756  -6.849   0.544  1.00  0.00           H  
ATOM    567 HH22 ARG A  38       4.386  -8.244   1.513  1.00  0.00           H  
ATOM    568  C   ARG A  38       0.095  -2.364  -2.785  1.00  0.00           C  
ATOM    569  O   ARG A  38      -0.866  -2.236  -2.018  1.00  0.00           O  
ATOM    570  N   GLY A  39       1.027  -1.415  -2.914  1.00  0.00           N  
ATOM    571  H   GLY A  39       1.930  -1.669  -3.288  1.00  0.00           H  
ATOM    572  CA  GLY A  39       0.928  -0.053  -2.243  1.00  0.00           C  
ATOM    573  HA2 GLY A  39      -0.017  -0.001  -1.700  1.00  0.00           H  
ATOM    574  HA3 GLY A  39       1.623   0.057  -1.410  1.00  0.00           H  
ATOM    575  C   GLY A  39       1.161   1.130  -3.208  1.00  0.00           C  
ATOM    576  O   GLY A  39       2.212   1.089  -3.944  1.00  0.00           O  
ATOM    577  N   GLU A  40       0.245   2.046  -3.311  1.00  0.00           N  
ATOM    578  H   GLU A  40      -0.546   1.964  -2.689  1.00  0.00           H  
ATOM    579  CA  GLU A  40       0.147   3.109  -4.393  1.00  0.00           C  
ATOM    580  HA  GLU A  40       0.203   2.775  -5.429  1.00  0.00           H  
ATOM    581  CB  GLU A  40      -1.280   3.658  -4.362  1.00  0.00           C  
ATOM    582  HB2 GLU A  40      -2.015   2.855  -4.321  1.00  0.00           H  
ATOM    583  HB3 GLU A  40      -1.451   4.324  -3.516  1.00  0.00           H  
ATOM    584  CG  GLU A  40      -1.764   4.402  -5.662  1.00  0.00           C  
ATOM    585  HG2 GLU A  40      -1.496   3.752  -6.495  1.00  0.00           H  
ATOM    586  HG3 GLU A  40      -2.852   4.375  -5.615  1.00  0.00           H  
ATOM    587  CD  GLU A  40      -1.222   5.786  -5.840  1.00  0.00           C  
ATOM    588  OE1 GLU A  40      -0.807   6.130  -6.941  1.00  0.00           O  
ATOM    589  OE2 GLU A  40      -1.209   6.549  -4.793  1.00  0.00           O  
ATOM    590  C   GLU A  40       1.262   4.265  -4.319  1.00  0.00           C  
ATOM    591  O   GLU A  40       1.933   4.646  -5.246  1.00  0.00           O  
ATOM    592  N   GLU A  41       1.482   4.693  -3.071  1.00  0.00           N  
ATOM    593  H   GLU A  41       0.924   4.244  -2.359  1.00  0.00           H  
ATOM    594  CA  GLU A  41       2.578   5.603  -2.767  1.00  0.00           C  
ATOM    595  HA  GLU A  41       2.575   6.370  -3.542  1.00  0.00           H  
ATOM    596  CB  GLU A  41       2.283   6.285  -1.414  1.00  0.00           C  
ATOM    597  HB2 GLU A  41       1.247   6.621  -1.365  1.00  0.00           H  
ATOM    598  HB3 GLU A  41       2.317   5.520  -0.638  1.00  0.00           H  
ATOM    599  CG  GLU A  41       3.209   7.441  -0.900  1.00  0.00           C  
ATOM    600  HG2 GLU A  41       2.754   7.737   0.044  1.00  0.00           H  
ATOM    601  HG3 GLU A  41       4.269   7.228  -0.763  1.00  0.00           H  
ATOM    602  CD  GLU A  41       3.272   8.590  -1.849  1.00  0.00           C  
ATOM    603  OE1 GLU A  41       2.548   8.591  -2.862  1.00  0.00           O  
ATOM    604  OE2 GLU A  41       4.008   9.517  -1.466  1.00  0.00           O  
ATOM    605  C   GLU A  41       3.982   5.019  -2.837  1.00  0.00           C  
ATOM    606  O   GLU A  41       4.892   5.675  -3.271  1.00  0.00           O  
ATOM    607  N   GLY A  42       4.150   3.700  -2.425  1.00  0.00           N  
ATOM    608  H   GLY A  42       3.312   3.204  -2.161  1.00  0.00           H  
ATOM    609  CA  GLY A  42       5.417   2.986  -2.562  1.00  0.00           C  
ATOM    610  HA2 GLY A  42       6.216   3.491  -2.019  1.00  0.00           H  
ATOM    611  HA3 GLY A  42       5.379   1.952  -2.219  1.00  0.00           H  
ATOM    612  C   GLY A  42       5.731   2.865  -4.044  1.00  0.00           C  
ATOM    613  O   GLY A  42       6.843   3.201  -4.396  1.00  0.00           O  
ATOM    614  N   LEU A  43       4.744   2.784  -4.879  1.00  0.00           N  
ATOM    615  H   LEU A  43       3.816   2.618  -4.517  1.00  0.00           H  
ATOM    616  CA  LEU A  43       4.889   2.862  -6.346  1.00  0.00           C  
ATOM    617  HA  LEU A  43       5.631   2.144  -6.695  1.00  0.00           H  
ATOM    618  CB  LEU A  43       3.520   2.239  -6.916  1.00  0.00           C  
ATOM    619  HB2 LEU A  43       3.262   1.288  -6.449  1.00  0.00           H  
ATOM    620  HB3 LEU A  43       2.698   2.938  -6.761  1.00  0.00           H  
ATOM    621  CG  LEU A  43       3.515   1.949  -8.419  1.00  0.00           C  
ATOM    622  HG  LEU A  43       3.872   2.753  -9.063  1.00  0.00           H  
ATOM    623  CD1 LEU A  43       4.301   0.657  -8.758  1.00  0.00           C  
ATOM    624 HD11 LEU A  43       4.191   0.457  -9.823  1.00  0.00           H  
ATOM    625 HD12 LEU A  43       5.373   0.785  -8.616  1.00  0.00           H  
ATOM    626 HD13 LEU A  43       3.876  -0.229  -8.285  1.00  0.00           H  
ATOM    627  CD2 LEU A  43       2.093   1.744  -8.861  1.00  0.00           C  
ATOM    628 HD21 LEU A  43       1.645   1.001  -8.201  1.00  0.00           H  
ATOM    629 HD22 LEU A  43       1.456   2.607  -8.674  1.00  0.00           H  
ATOM    630 HD23 LEU A  43       2.023   1.415  -9.897  1.00  0.00           H  
ATOM    631  C   LEU A  43       5.328   4.298  -6.810  1.00  0.00           C  
ATOM    632  O   LEU A  43       6.278   4.376  -7.575  1.00  0.00           O  
ATOM    633  N   ARG A  44       4.719   5.333  -6.253  1.00  0.00           N  
ATOM    634  H   ARG A  44       3.940   5.088  -5.660  1.00  0.00           H  
ATOM    635  CA  ARG A  44       5.060   6.726  -6.627  1.00  0.00           C  
ATOM    636  HA  ARG A  44       5.121   6.714  -7.715  1.00  0.00           H  
ATOM    637  CB  ARG A  44       3.972   7.753  -6.148  1.00  0.00           C  
ATOM    638  HB2 ARG A  44       3.005   7.357  -6.457  1.00  0.00           H  
ATOM    639  HB3 ARG A  44       4.128   7.838  -5.073  1.00  0.00           H  
ATOM    640  CG  ARG A  44       4.193   9.142  -6.637  1.00  0.00           C  
ATOM    641  HG2 ARG A  44       5.183   9.434  -6.288  1.00  0.00           H  
ATOM    642  HG3 ARG A  44       3.998   9.163  -7.709  1.00  0.00           H  
ATOM    643  CD  ARG A  44       3.145  10.004  -5.926  1.00  0.00           C  
ATOM    644  HD2 ARG A  44       3.076   9.664  -4.894  1.00  0.00           H  
ATOM    645  HD3 ARG A  44       3.470  11.044  -5.929  1.00  0.00           H  
ATOM    646  NE  ARG A  44       1.814   9.943  -6.546  1.00  0.00           N  
ATOM    647  HE  ARG A  44       1.552  10.562  -7.299  1.00  0.00           H  
ATOM    648  CZ  ARG A  44       0.850   9.060  -6.224  1.00  0.00           C  
ATOM    649  NH1 ARG A  44       0.980   8.285  -5.163  1.00  0.00           N  
ATOM    650 HH11 ARG A  44       1.802   8.475  -4.607  1.00  0.00           H  
ATOM    651 HH12 ARG A  44       0.252   7.623  -4.933  1.00  0.00           H  
ATOM    652  NH2 ARG A  44      -0.285   8.894  -6.864  1.00  0.00           N  
ATOM    653 HH21 ARG A  44      -0.473   9.257  -7.787  1.00  0.00           H  
ATOM    654 HH22 ARG A  44      -0.784   8.043  -6.646  1.00  0.00           H  
ATOM    655  C   ARG A  44       6.495   7.073  -6.153  1.00  0.00           C  
ATOM    656  O   ARG A  44       7.322   7.541  -6.965  1.00  0.00           O  
ATOM    657  N   THR A  45       6.855   6.643  -4.975  1.00  0.00           N  
ATOM    658  H   THR A  45       6.158   6.154  -4.433  1.00  0.00           H  
ATOM    659  CA  THR A  45       8.138   6.933  -4.316  1.00  0.00           C  
ATOM    660  HA  THR A  45       8.304   8.009  -4.365  1.00  0.00           H  
ATOM    661  CB  THR A  45       7.956   6.535  -2.891  1.00  0.00           C  
ATOM    662  HB  THR A  45       7.782   5.461  -2.827  1.00  0.00           H  
ATOM    663  CG2 THR A  45       9.130   6.933  -2.004  1.00  0.00           C  
ATOM    664 HG21 THR A  45       9.777   6.074  -1.827  1.00  0.00           H  
ATOM    665 HG22 THR A  45       9.657   7.701  -2.569  1.00  0.00           H  
ATOM    666 HG23 THR A  45       8.776   7.210  -1.012  1.00  0.00           H  
ATOM    667  OG1 THR A  45       6.806   7.220  -2.357  1.00  0.00           O  
ATOM    668  HG1 THR A  45       6.047   6.696  -2.624  1.00  0.00           H  
ATOM    669  C   THR A  45       9.291   6.319  -5.003  1.00  0.00           C  
ATOM    670  O   THR A  45      10.291   6.868  -5.189  1.00  0.00           O  
ATOM    671  N   THR A  46       9.032   5.076  -5.594  1.00  0.00           N  
ATOM    672  H   THR A  46       8.070   4.771  -5.582  1.00  0.00           H  
ATOM    673  CA  THR A  46       9.948   4.291  -6.359  1.00  0.00           C  
ATOM    674  HA  THR A  46      10.970   4.416  -6.003  1.00  0.00           H  
ATOM    675  CB  THR A  46       9.621   2.808  -6.411  1.00  0.00           C  
ATOM    676  HB  THR A  46       8.678   2.718  -6.948  1.00  0.00           H  
ATOM    677  CG2 THR A  46      10.686   1.944  -7.118  1.00  0.00           C  
ATOM    678 HG21 THR A  46      11.649   2.108  -6.635  1.00  0.00           H  
ATOM    679 HG22 THR A  46      10.312   0.920  -7.124  1.00  0.00           H  
ATOM    680 HG23 THR A  46      10.727   2.200  -8.177  1.00  0.00           H  
ATOM    681  OG1 THR A  46       9.499   2.327  -5.098  1.00  0.00           O  
ATOM    682  HG1 THR A  46       8.616   2.501  -4.766  1.00  0.00           H  
ATOM    683  C   THR A  46      10.032   4.891  -7.805  1.00  0.00           C  
ATOM    684  O   THR A  46      11.143   4.977  -8.279  1.00  0.00           O  
ATOM    685  N   LEU A  47       8.928   5.308  -8.411  1.00  0.00           N  
ATOM    686  H   LEU A  47       8.045   5.189  -7.935  1.00  0.00           H  
ATOM    687  CA  LEU A  47       8.909   5.845  -9.736  1.00  0.00           C  
ATOM    688  HA  LEU A  47       9.331   5.120 -10.432  1.00  0.00           H  
ATOM    689  CB  LEU A  47       7.453   6.247 -10.058  1.00  0.00           C  
ATOM    690  HB2 LEU A  47       6.944   6.460  -9.118  1.00  0.00           H  
ATOM    691  HB3 LEU A  47       7.379   7.158 -10.653  1.00  0.00           H  
ATOM    692  CG  LEU A  47       6.633   5.233 -10.925  1.00  0.00           C  
ATOM    693  HG  LEU A  47       6.810   4.230 -10.537  1.00  0.00           H  
ATOM    694  CD1 LEU A  47       5.141   5.446 -10.809  1.00  0.00           C  
ATOM    695 HD11 LEU A  47       4.928   6.440 -11.204  1.00  0.00           H  
ATOM    696 HD12 LEU A  47       4.692   4.776 -11.542  1.00  0.00           H  
ATOM    697 HD13 LEU A  47       4.830   5.101  -9.823  1.00  0.00           H  
ATOM    698  CD2 LEU A  47       7.068   5.163 -12.374  1.00  0.00           C  
ATOM    699 HD21 LEU A  47       6.427   4.513 -12.970  1.00  0.00           H  
ATOM    700 HD22 LEU A  47       7.128   6.165 -12.800  1.00  0.00           H  
ATOM    701 HD23 LEU A  47       8.093   4.793 -12.383  1.00  0.00           H  
ATOM    702  C   LEU A  47       9.806   7.068  -9.737  1.00  0.00           C  
ATOM    703  O   LEU A  47      10.383   7.327 -10.790  1.00  0.00           O  
ATOM    704  N   LYS A  48       9.927   7.846  -8.596  1.00  0.00           N  
ATOM    705  H   LYS A  48       9.331   7.645  -7.805  1.00  0.00           H  
ATOM    706  CA  LYS A  48      10.902   8.963  -8.593  1.00  0.00           C  
ATOM    707  HA  LYS A  48      10.780   9.559  -9.498  1.00  0.00           H  
ATOM    708  CB  LYS A  48      10.656   9.928  -7.423  1.00  0.00           C  
ATOM    709  HB2 LYS A  48      10.810   9.306  -6.540  1.00  0.00           H  
ATOM    710  HB3 LYS A  48      11.452  10.671  -7.449  1.00  0.00           H  
ATOM    711  CG  LYS A  48       9.219  10.504  -7.377  1.00  0.00           C  
ATOM    712  HG2 LYS A  48       9.137  10.949  -8.370  1.00  0.00           H  
ATOM    713  HG3 LYS A  48       8.443   9.740  -7.421  1.00  0.00           H  
ATOM    714  CD  LYS A  48       9.080  11.404  -6.148  1.00  0.00           C  
ATOM    715  HD2 LYS A  48       9.173  10.770  -5.267  1.00  0.00           H  
ATOM    716  HD3 LYS A  48       9.933  12.083  -6.173  1.00  0.00           H  
ATOM    717  CE  LYS A  48       7.743  12.127  -6.160  1.00  0.00           C  
ATOM    718  HE2 LYS A  48       7.598  12.631  -7.115  1.00  0.00           H  
ATOM    719  HE3 LYS A  48       6.934  11.402  -6.076  1.00  0.00           H  
ATOM    720  NZ  LYS A  48       7.755  13.046  -4.937  1.00  0.00           N1+
ATOM    721  HZ1 LYS A  48       8.450  13.774  -5.016  1.00  0.00           H  
ATOM    722  HZ2 LYS A  48       6.862  13.441  -4.679  1.00  0.00           H  
ATOM    723  HZ3 LYS A  48       7.982  12.547  -4.088  1.00  0.00           H  
ATOM    724  C   LYS A  48      12.405   8.563  -8.521  1.00  0.00           C  
ATOM    725  O   LYS A  48      13.214   9.256  -9.072  1.00  0.00           O  
ATOM    726  N   GLU A  49      12.695   7.513  -7.797  1.00  0.00           N  
ATOM    727  H   GLU A  49      11.929   7.156  -7.244  1.00  0.00           H  
ATOM    728  CA  GLU A  49      14.031   6.893  -7.901  1.00  0.00           C  
ATOM    729  HA  GLU A  49      14.679   7.737  -7.663  1.00  0.00           H  
ATOM    730  CB  GLU A  49      14.158   5.804  -6.819  1.00  0.00           C  
ATOM    731  HB2 GLU A  49      14.123   6.244  -5.822  1.00  0.00           H  
ATOM    732  HB3 GLU A  49      13.238   5.222  -6.847  1.00  0.00           H  
ATOM    733  CG  GLU A  49      15.265   4.710  -7.101  1.00  0.00           C  
ATOM    734  HG2 GLU A  49      15.055   3.871  -6.435  1.00  0.00           H  
ATOM    735  HG3 GLU A  49      15.120   4.262  -8.084  1.00  0.00           H  
ATOM    736  CD  GLU A  49      16.723   5.244  -6.989  1.00  0.00           C  
ATOM    737  OE1 GLU A  49      17.570   4.428  -7.446  1.00  0.00           O  
ATOM    738  OE2 GLU A  49      16.960   6.422  -6.642  1.00  0.00           O  
ATOM    739  C   GLU A  49      14.257   6.405  -9.389  1.00  0.00           C  
ATOM    740  O   GLU A  49      15.382   6.635  -9.846  1.00  0.00           O  
ATOM    741  N   LEU A  50      13.336   5.689 -10.022  1.00  0.00           N  
ATOM    742  H   LEU A  50      12.551   5.370  -9.471  1.00  0.00           H  
ATOM    743  CA  LEU A  50      13.568   5.163 -11.387  1.00  0.00           C  
ATOM    744  HA  LEU A  50      14.472   4.553 -11.395  1.00  0.00           H  
ATOM    745  CB  LEU A  50      12.315   4.364 -11.725  1.00  0.00           C  
ATOM    746  HB2 LEU A  50      11.405   4.878 -11.415  1.00  0.00           H  
ATOM    747  HB3 LEU A  50      12.212   4.253 -12.803  1.00  0.00           H  
ATOM    748  CG  LEU A  50      12.320   2.901 -11.249  1.00  0.00           C  
ATOM    749  HG  LEU A  50      12.860   2.809 -10.307  1.00  0.00           H  
ATOM    750  CD1 LEU A  50      10.870   2.212 -11.035  1.00  0.00           C  
ATOM    751 HD11 LEU A  50      10.329   1.930 -11.938  1.00  0.00           H  
ATOM    752 HD12 LEU A  50      11.032   1.267 -10.518  1.00  0.00           H  
ATOM    753 HD13 LEU A  50      10.367   2.944 -10.403  1.00  0.00           H  
ATOM    754  CD2 LEU A  50      13.059   1.966 -12.248  1.00  0.00           C  
ATOM    755 HD21 LEU A  50      13.054   0.954 -11.844  1.00  0.00           H  
ATOM    756 HD22 LEU A  50      12.493   2.032 -13.177  1.00  0.00           H  
ATOM    757 HD23 LEU A  50      14.091   2.297 -12.366  1.00  0.00           H  
ATOM    758  C   LEU A  50      13.908   6.302 -12.359  1.00  0.00           C  
ATOM    759  O   LEU A  50      14.816   6.138 -13.203  1.00  0.00           O  
ATOM    760  N   ARG A  51      13.100   7.383 -12.259  1.00  0.00           N  
ATOM    761  H   ARG A  51      12.219   7.294 -11.772  1.00  0.00           H  
ATOM    762  CA  ARG A  51      13.200   8.486 -13.187  1.00  0.00           C  
ATOM    763  HA  ARG A  51      13.361   8.098 -14.193  1.00  0.00           H  
ATOM    764  CB  ARG A  51      11.974   9.491 -13.209  1.00  0.00           C  
ATOM    765  HB2 ARG A  51      11.809   9.649 -12.144  1.00  0.00           H  
ATOM    766  HB3 ARG A  51      12.181  10.485 -13.607  1.00  0.00           H  
ATOM    767  CG  ARG A  51      10.741   8.848 -13.875  1.00  0.00           C  
ATOM    768  HG2 ARG A  51      10.969   8.753 -14.936  1.00  0.00           H  
ATOM    769  HG3 ARG A  51      10.580   7.845 -13.481  1.00  0.00           H  
ATOM    770  CD  ARG A  51       9.437   9.641 -13.705  1.00  0.00           C  
ATOM    771  HD2 ARG A  51       9.271   9.713 -12.630  1.00  0.00           H  
ATOM    772  HD3 ARG A  51       9.528  10.646 -14.116  1.00  0.00           H  
ATOM    773  NE  ARG A  51       8.330   8.855 -14.335  1.00  0.00           N  
ATOM    774  HE  ARG A  51       8.526   8.374 -15.202  1.00  0.00           H  
ATOM    775  CZ  ARG A  51       7.098   9.048 -13.969  1.00  0.00           C  
ATOM    776  NH1 ARG A  51       6.560   9.714 -12.967  1.00  0.00           N  
ATOM    777 HH11 ARG A  51       7.189  10.149 -12.308  1.00  0.00           H  
ATOM    778 HH12 ARG A  51       5.613   9.469 -12.712  1.00  0.00           H  
ATOM    779  NH2 ARG A  51       6.216   8.581 -14.772  1.00  0.00           N  
ATOM    780 HH21 ARG A  51       6.580   8.093 -15.577  1.00  0.00           H  
ATOM    781 HH22 ARG A  51       5.268   8.917 -14.681  1.00  0.00           H  
ATOM    782  C   ARG A  51      14.473   9.282 -13.003  1.00  0.00           C  
ATOM    783  O   ARG A  51      15.106   9.698 -13.940  1.00  0.00           O  
ATOM    784  N   GLU A  52      15.022   9.467 -11.813  1.00  0.00           N  
ATOM    785  H   GLU A  52      14.479   8.970 -11.121  1.00  0.00           H  
ATOM    786  CA  GLU A  52      16.347   9.889 -11.403  1.00  0.00           C  
ATOM    787  HA  GLU A  52      16.369  10.855 -11.907  1.00  0.00           H  
ATOM    788  CB  GLU A  52      16.422  10.127  -9.857  1.00  0.00           C  
ATOM    789  HB2 GLU A  52      15.677  10.878  -9.594  1.00  0.00           H  
ATOM    790  HB3 GLU A  52      16.207   9.224  -9.284  1.00  0.00           H  
ATOM    791  CG  GLU A  52      17.828  10.547  -9.381  1.00  0.00           C  
ATOM    792  HG2 GLU A  52      17.935  10.298  -8.325  1.00  0.00           H  
ATOM    793  HG3 GLU A  52      18.687  10.064  -9.846  1.00  0.00           H  
ATOM    794  CD  GLU A  52      18.057  11.996  -9.443  1.00  0.00           C  
ATOM    795  OE1 GLU A  52      19.068  12.427  -8.866  1.00  0.00           O  
ATOM    796  OE2 GLU A  52      17.334  12.759 -10.093  1.00  0.00           O  
ATOM    797  C   GLU A  52      17.541   9.007 -11.947  1.00  0.00           C  
ATOM    798  O   GLU A  52      18.525   9.680 -12.423  1.00  0.00           O  
ATOM    799  N   ALA A  53      17.463   7.699 -12.011  1.00  0.00           N  
ATOM    800  H   ALA A  53      16.704   7.272 -11.498  1.00  0.00           H  
ATOM    801  CA  ALA A  53      18.258   6.807 -12.841  1.00  0.00           C  
ATOM    802  HA  ALA A  53      19.306   7.070 -12.698  1.00  0.00           H  
ATOM    803  CB  ALA A  53      18.070   5.400 -12.260  1.00  0.00           C  
ATOM    804  HB1 ALA A  53      18.115   5.261 -11.181  1.00  0.00           H  
ATOM    805  HB2 ALA A  53      17.084   5.012 -12.519  1.00  0.00           H  
ATOM    806  HB3 ALA A  53      18.865   4.808 -12.711  1.00  0.00           H  
ATOM    807  C   ALA A  53      18.057   6.756 -14.412  1.00  0.00           C  
ATOM    808  O   ALA A  53      18.827   6.216 -15.193  1.00  0.00           O  
ATOM    809  N   GLY A  54      17.026   7.449 -14.921  1.00  0.00           N  
ATOM    810  H   GLY A  54      16.456   7.938 -14.245  1.00  0.00           H  
ATOM    811  CA  GLY A  54      16.792   7.655 -16.293  1.00  0.00           C  
ATOM    812  HA2 GLY A  54      16.353   8.653 -16.302  1.00  0.00           H  
ATOM    813  HA3 GLY A  54      17.692   7.654 -16.907  1.00  0.00           H  
ATOM    814  C   GLY A  54      15.591   6.791 -16.953  1.00  0.00           C  
ATOM    815  O   GLY A  54      15.257   7.099 -18.079  1.00  0.00           O  
ATOM    816  N   VAL A  55      15.003   5.826 -16.278  1.00  0.00           N  
ATOM    817  H   VAL A  55      15.261   5.697 -15.309  1.00  0.00           H  
ATOM    818  CA  VAL A  55      14.115   4.843 -16.880  1.00  0.00           C  
ATOM    819  HA  VAL A  55      14.651   4.360 -17.696  1.00  0.00           H  
ATOM    820  CB  VAL A  55      13.779   3.730 -15.864  1.00  0.00           C  
ATOM    821  HB  VAL A  55      13.290   4.108 -14.966  1.00  0.00           H  
ATOM    822  CG1 VAL A  55      12.900   2.581 -16.487  1.00  0.00           C  
ATOM    823 HG11 VAL A  55      12.942   1.711 -15.832  1.00  0.00           H  
ATOM    824 HG12 VAL A  55      11.883   2.897 -16.716  1.00  0.00           H  
ATOM    825 HG13 VAL A  55      13.178   2.342 -17.514  1.00  0.00           H  
ATOM    826  CG2 VAL A  55      15.096   2.990 -15.492  1.00  0.00           C  
ATOM    827 HG21 VAL A  55      15.704   3.771 -15.036  1.00  0.00           H  
ATOM    828 HG22 VAL A  55      14.922   2.277 -14.686  1.00  0.00           H  
ATOM    829 HG23 VAL A  55      15.562   2.549 -16.372  1.00  0.00           H  
ATOM    830  C   VAL A  55      12.915   5.515 -17.439  1.00  0.00           C  
ATOM    831  O   VAL A  55      12.332   6.319 -16.748  1.00  0.00           O  
ATOM    832  N   GLU A  56      12.401   5.165 -18.652  1.00  0.00           N  
ATOM    833  H   GLU A  56      12.841   4.487 -19.258  1.00  0.00           H  
ATOM    834  CA  GLU A  56      11.117   5.518 -19.123  1.00  0.00           C  
ATOM    835  HA  GLU A  56      10.859   6.531 -18.811  1.00  0.00           H  
ATOM    836  CB  GLU A  56      11.166   5.501 -20.663  1.00  0.00           C  
ATOM    837  HB2 GLU A  56      11.857   6.278 -20.992  1.00  0.00           H  
ATOM    838  HB3 GLU A  56      11.597   4.547 -20.966  1.00  0.00           H  
ATOM    839  CG  GLU A  56       9.857   5.655 -21.246  1.00  0.00           C  
ATOM    840  HG2 GLU A  56       9.867   5.700 -22.336  1.00  0.00           H  
ATOM    841  HG3 GLU A  56       9.291   4.736 -21.098  1.00  0.00           H  
ATOM    842  CD  GLU A  56       9.007   6.783 -20.742  1.00  0.00           C  
ATOM    843  OE1 GLU A  56       9.311   7.935 -21.025  1.00  0.00           O  
ATOM    844  OE2 GLU A  56       7.955   6.509 -20.036  1.00  0.00           O  
ATOM    845  C   GLU A  56       9.996   4.580 -18.565  1.00  0.00           C  
ATOM    846  O   GLU A  56      10.016   3.381 -18.833  1.00  0.00           O  
ATOM    847  N   ALA A  57       9.244   5.098 -17.580  1.00  0.00           N  
ATOM    848  H   ALA A  57       9.411   6.092 -17.512  1.00  0.00           H  
ATOM    849  CA  ALA A  57       8.316   4.302 -16.790  1.00  0.00           C  
ATOM    850  HA  ALA A  57       7.992   3.395 -17.300  1.00  0.00           H  
ATOM    851  CB  ALA A  57       9.092   3.770 -15.477  1.00  0.00           C  
ATOM    852  HB1 ALA A  57       9.752   4.521 -15.042  1.00  0.00           H  
ATOM    853  HB2 ALA A  57       8.426   3.500 -14.658  1.00  0.00           H  
ATOM    854  HB3 ALA A  57       9.688   2.894 -15.730  1.00  0.00           H  
ATOM    855  C   ALA A  57       7.087   5.076 -16.265  1.00  0.00           C  
ATOM    856  O   ALA A  57       7.178   6.285 -16.047  1.00  0.00           O  
ATOM    857  N   ASP A  58       5.971   4.340 -15.907  1.00  0.00           N  
ATOM    858  H   ASP A  58       5.883   3.341 -16.031  1.00  0.00           H  
ATOM    859  CA  ASP A  58       4.762   4.864 -15.258  1.00  0.00           C  
ATOM    860  HA  ASP A  58       5.072   5.631 -14.547  1.00  0.00           H  
ATOM    861  CB  ASP A  58       3.912   5.464 -16.356  1.00  0.00           C  
ATOM    862  HB2 ASP A  58       4.551   5.933 -17.105  1.00  0.00           H  
ATOM    863  HB3 ASP A  58       3.490   4.652 -16.947  1.00  0.00           H  
ATOM    864  CG  ASP A  58       2.851   6.417 -15.928  1.00  0.00           C  
ATOM    865  OD1 ASP A  58       2.345   6.423 -14.769  1.00  0.00           O  
ATOM    866  OD2 ASP A  58       2.336   7.145 -16.798  1.00  0.00           O  
ATOM    867  C   ASP A  58       4.153   3.672 -14.559  1.00  0.00           C  
ATOM    868  O   ASP A  58       4.621   2.557 -14.846  1.00  0.00           O  
ATOM    869  N   GLY A  59       3.186   3.754 -13.619  1.00  0.00           N  
ATOM    870  H   GLY A  59       2.914   4.700 -13.391  1.00  0.00           H  
ATOM    871  CA  GLY A  59       2.547   2.552 -13.096  1.00  0.00           C  
ATOM    872  HA2 GLY A  59       2.705   1.706 -13.767  1.00  0.00           H  
ATOM    873  HA3 GLY A  59       3.112   2.177 -12.243  1.00  0.00           H  
ATOM    874  C   GLY A  59       1.015   2.641 -12.676  1.00  0.00           C  
ATOM    875  O   GLY A  59       0.320   3.705 -12.758  1.00  0.00           O  
ATOM    876  N   ARG A  60       0.534   1.497 -12.107  1.00  0.00           N  
ATOM    877  H   ARG A  60       1.228   0.763 -12.106  1.00  0.00           H  
ATOM    878  CA  ARG A  60      -0.831   1.281 -11.608  1.00  0.00           C  
ATOM    879  HA  ARG A  60      -1.243   2.198 -11.188  1.00  0.00           H  
ATOM    880  CB  ARG A  60      -1.756   0.787 -12.700  1.00  0.00           C  
ATOM    881  HB2 ARG A  60      -1.639   1.508 -13.510  1.00  0.00           H  
ATOM    882  HB3 ARG A  60      -1.549  -0.238 -13.002  1.00  0.00           H  
ATOM    883  CG  ARG A  60      -3.309   0.776 -12.264  1.00  0.00           C  
ATOM    884  HG2 ARG A  60      -3.438  -0.016 -11.526  1.00  0.00           H  
ATOM    885  HG3 ARG A  60      -3.510   1.779 -11.887  1.00  0.00           H  
ATOM    886  CD  ARG A  60      -4.362   0.515 -13.280  1.00  0.00           C  
ATOM    887  HD2 ARG A  60      -4.516   1.383 -13.922  1.00  0.00           H  
ATOM    888  HD3 ARG A  60      -4.081  -0.370 -13.850  1.00  0.00           H  
ATOM    889  NE  ARG A  60      -5.556   0.168 -12.557  1.00  0.00           N  
ATOM    890  HE  ARG A  60      -5.461  -0.609 -11.919  1.00  0.00           H  
ATOM    891  CZ  ARG A  60      -6.819   0.564 -12.719  1.00  0.00           C  
ATOM    892  NH1 ARG A  60      -7.240   1.441 -13.604  1.00  0.00           N  
ATOM    893 HH11 ARG A  60      -6.683   1.736 -14.392  1.00  0.00           H  
ATOM    894 HH12 ARG A  60      -8.229   1.643 -13.572  1.00  0.00           H  
ATOM    895  NH2 ARG A  60      -7.740   0.252 -11.855  1.00  0.00           N  
ATOM    896 HH21 ARG A  60      -7.460  -0.381 -11.120  1.00  0.00           H  
ATOM    897 HH22 ARG A  60      -8.681   0.614 -11.903  1.00  0.00           H  
ATOM    898  C   ARG A  60      -0.675   0.296 -10.404  1.00  0.00           C  
ATOM    899  O   ARG A  60       0.326  -0.369 -10.394  1.00  0.00           O  
ATOM    900  N   THR A  61      -1.563   0.204  -9.387  1.00  0.00           N  
ATOM    901  H   THR A  61      -2.435   0.698  -9.510  1.00  0.00           H  
ATOM    902  CA  THR A  61      -1.560  -0.769  -8.360  1.00  0.00           C  
ATOM    903  HA  THR A  61      -0.538  -0.924  -8.016  1.00  0.00           H  
ATOM    904  CB  THR A  61      -2.494  -0.407  -7.191  1.00  0.00           C  
ATOM    905  HB  THR A  61      -2.655  -1.257  -6.528  1.00  0.00           H  
ATOM    906  CG2 THR A  61      -1.790   0.636  -6.316  1.00  0.00           C  
ATOM    907 HG21 THR A  61      -1.125   1.261  -6.913  1.00  0.00           H  
ATOM    908 HG22 THR A  61      -2.558   1.255  -5.854  1.00  0.00           H  
ATOM    909 HG23 THR A  61      -1.307   0.278  -5.407  1.00  0.00           H  
ATOM    910  OG1 THR A  61      -3.732  -0.037  -7.725  1.00  0.00           O  
ATOM    911  HG1 THR A  61      -4.080   0.682  -7.192  1.00  0.00           H  
ATOM    912  C   THR A  61      -1.847  -2.122  -9.006  1.00  0.00           C  
ATOM    913  O   THR A  61      -2.625  -2.186  -9.954  1.00  0.00           O  
ATOM    914  N   CYS A  62      -1.257  -3.189  -8.443  1.00  0.00           N  
ATOM    915  H   CYS A  62      -0.657  -3.032  -7.646  1.00  0.00           H  
ATOM    916  CA  CYS A  62      -1.672  -4.536  -8.744  1.00  0.00           C  
ATOM    917  HA  CYS A  62      -2.754  -4.422  -8.818  1.00  0.00           H  
ATOM    918  CB  CYS A  62      -1.035  -5.065  -9.970  1.00  0.00           C  
ATOM    919  HB2 CYS A  62      -1.252  -4.495 -10.873  1.00  0.00           H  
ATOM    920  HB3 CYS A  62       0.031  -5.197  -9.781  1.00  0.00           H  
ATOM    921  SG  CYS A  62      -1.888  -6.625 -10.414  1.00  0.00           S  
ATOM    922  HG  CYS A  62      -2.851  -6.052 -11.141  1.00  0.00           H  
ATOM    923  C   CYS A  62      -1.448  -5.436  -7.540  1.00  0.00           C  
ATOM    924  O   CYS A  62      -0.312  -5.750  -7.211  1.00  0.00           O  
ATOM    925  N   ASP A  63      -2.513  -6.087  -6.936  1.00  0.00           N  
ATOM    926  H   ASP A  63      -3.430  -5.888  -7.309  1.00  0.00           H  
ATOM    927  CA  ASP A  63      -2.347  -7.286  -6.117  1.00  0.00           C  
ATOM    928  HA  ASP A  63      -1.350  -7.253  -5.677  1.00  0.00           H  
ATOM    929  CB  ASP A  63      -3.466  -7.273  -5.074  1.00  0.00           C  
ATOM    930  HB2 ASP A  63      -3.236  -6.376  -4.498  1.00  0.00           H  
ATOM    931  HB3 ASP A  63      -4.452  -7.137  -5.516  1.00  0.00           H  
ATOM    932  CG  ASP A  63      -3.393  -8.424  -4.053  1.00  0.00           C  
ATOM    933  OD1 ASP A  63      -2.653  -9.415  -4.294  1.00  0.00           O  
ATOM    934  OD2 ASP A  63      -4.004  -8.352  -3.005  1.00  0.00           O  
ATOM    935  C   ASP A  63      -2.374  -8.557  -7.015  1.00  0.00           C  
ATOM    936  O   ASP A  63      -3.379  -8.731  -7.717  1.00  0.00           O  
ATOM    937  N   VAL A  64      -1.304  -9.365  -7.076  1.00  0.00           N  
ATOM    938  H   VAL A  64      -0.528  -9.228  -6.445  1.00  0.00           H  
ATOM    939  CA  VAL A  64      -1.337 -10.586  -7.905  1.00  0.00           C  
ATOM    940  HA  VAL A  64      -1.620 -10.294  -8.917  1.00  0.00           H  
ATOM    941  CB  VAL A  64       0.012 -11.394  -7.884  1.00  0.00           C  
ATOM    942  HB  VAL A  64      -0.047 -12.311  -8.471  1.00  0.00           H  
ATOM    943  CG1 VAL A  64       1.061 -10.363  -8.495  1.00  0.00           C  
ATOM    944 HG11 VAL A  64       1.067  -9.453  -7.895  1.00  0.00           H  
ATOM    945 HG12 VAL A  64       2.094 -10.708  -8.508  1.00  0.00           H  
ATOM    946 HG13 VAL A  64       0.778 -10.217  -9.538  1.00  0.00           H  
ATOM    947  CG2 VAL A  64       0.485 -11.805  -6.528  1.00  0.00           C  
ATOM    948 HG21 VAL A  64      -0.360 -12.388  -6.164  1.00  0.00           H  
ATOM    949 HG22 VAL A  64       1.251 -12.573  -6.643  1.00  0.00           H  
ATOM    950 HG23 VAL A  64       0.745 -10.916  -5.953  1.00  0.00           H  
ATOM    951  C   VAL A  64      -2.488 -11.529  -7.558  1.00  0.00           C  
ATOM    952  O   VAL A  64      -2.550 -12.564  -8.235  1.00  0.00           O  
ATOM    953  N   ARG A  65      -3.241 -11.306  -6.523  1.00  0.00           N  
ATOM    954  H   ARG A  65      -3.296 -10.463  -5.969  1.00  0.00           H  
ATOM    955  CA  ARG A  65      -4.188 -12.284  -6.005  1.00  0.00           C  
ATOM    956  HA  ARG A  65      -3.783 -13.259  -6.279  1.00  0.00           H  
ATOM    957  CB  ARG A  65      -4.175 -12.358  -4.434  1.00  0.00           C  
ATOM    958  HB2 ARG A  65      -4.472 -11.358  -4.119  1.00  0.00           H  
ATOM    959  HB3 ARG A  65      -4.964 -13.051  -4.144  1.00  0.00           H  
ATOM    960  CG  ARG A  65      -2.757 -12.779  -3.970  1.00  0.00           C  
ATOM    961  HG2 ARG A  65      -2.378 -13.675  -4.462  1.00  0.00           H  
ATOM    962  HG3 ARG A  65      -2.055 -11.999  -4.266  1.00  0.00           H  
ATOM    963  CD  ARG A  65      -2.718 -12.750  -2.464  1.00  0.00           C  
ATOM    964  HD2 ARG A  65      -3.495 -13.419  -2.096  1.00  0.00           H  
ATOM    965  HD3 ARG A  65      -1.742 -13.139  -2.174  1.00  0.00           H  
ATOM    966  NE  ARG A  65      -2.849 -11.306  -2.012  1.00  0.00           N  
ATOM    967  HE  ARG A  65      -2.878 -10.569  -2.703  1.00  0.00           H  
ATOM    968  CZ  ARG A  65      -3.151 -10.985  -0.797  1.00  0.00           C  
ATOM    969  NH1 ARG A  65      -3.256 -11.863   0.198  1.00  0.00           N  
ATOM    970 HH11 ARG A  65      -3.075 -12.837  -0.001  1.00  0.00           H  
ATOM    971 HH12 ARG A  65      -3.585 -11.488   1.075  1.00  0.00           H  
ATOM    972  NH2 ARG A  65      -3.273  -9.705  -0.538  1.00  0.00           N  
ATOM    973 HH21 ARG A  65      -3.517  -9.181  -1.365  1.00  0.00           H  
ATOM    974 HH22 ARG A  65      -3.777  -9.478   0.308  1.00  0.00           H  
ATOM    975  C   ARG A  65      -5.599 -12.145  -6.584  1.00  0.00           C  
ATOM    976  O   ARG A  65      -6.508 -12.814  -6.199  1.00  0.00           O  
ATOM    977  N   SER A  66      -5.708 -11.181  -7.469  1.00  0.00           N  
ATOM    978  H   SER A  66      -4.890 -10.643  -7.716  1.00  0.00           H  
ATOM    979  CA  SER A  66      -7.035 -10.663  -7.971  1.00  0.00           C  
ATOM    980  HA  SER A  66      -7.748 -11.453  -7.732  1.00  0.00           H  
ATOM    981  CB  SER A  66      -7.529  -9.450  -7.168  1.00  0.00           C  
ATOM    982  HB2 SER A  66      -7.419  -9.722  -6.119  1.00  0.00           H  
ATOM    983  HB3 SER A  66      -6.939  -8.572  -7.432  1.00  0.00           H  
ATOM    984  OG  SER A  66      -8.874  -9.221  -7.449  1.00  0.00           O  
ATOM    985  HG  SER A  66      -9.003  -8.296  -7.224  1.00  0.00           H  
ATOM    986  C   SER A  66      -7.110 -10.378  -9.468  1.00  0.00           C  
ATOM    987  O   SER A  66      -6.566  -9.355  -9.902  1.00  0.00           O  
ATOM    988  N   VAL A  67      -7.887 -11.234 -10.229  1.00  0.00           N  
ATOM    989  H   VAL A  67      -8.319 -11.974  -9.694  1.00  0.00           H  
ATOM    990  CA  VAL A  67      -7.952 -11.146 -11.698  1.00  0.00           C  
ATOM    991  HA  VAL A  67      -6.912 -11.241 -12.010  1.00  0.00           H  
ATOM    992  CB  VAL A  67      -8.706 -12.344 -12.284  1.00  0.00           C  
ATOM    993  HB  VAL A  67      -9.685 -12.348 -11.805  1.00  0.00           H  
ATOM    994  CG1 VAL A  67      -8.927 -12.178 -13.831  1.00  0.00           C  
ATOM    995 HG11 VAL A  67      -9.742 -11.489 -14.047  1.00  0.00           H  
ATOM    996 HG12 VAL A  67      -8.031 -11.759 -14.289  1.00  0.00           H  
ATOM    997 HG13 VAL A  67      -9.422 -13.030 -14.298  1.00  0.00           H  
ATOM    998  CG2 VAL A  67      -8.229 -13.720 -11.925  1.00  0.00           C  
ATOM    999 HG21 VAL A  67      -7.221 -13.945 -12.274  1.00  0.00           H  
ATOM   1000 HG22 VAL A  67      -8.234 -13.852 -10.843  1.00  0.00           H  
ATOM   1001 HG23 VAL A  67      -8.858 -14.467 -12.409  1.00  0.00           H  
ATOM   1002  C   VAL A  67      -8.443  -9.762 -12.223  1.00  0.00           C  
ATOM   1003  O   VAL A  67      -7.805  -9.265 -13.138  1.00  0.00           O  
ATOM   1004  N   PRO A  68      -9.512  -9.103 -11.624  1.00  0.00           N  
ATOM   1005  CD  PRO A  68     -10.500  -9.600 -10.738  1.00  0.00           C  
ATOM   1006  HD2 PRO A  68     -10.143  -9.461  -9.717  1.00  0.00           H  
ATOM   1007  HD3 PRO A  68     -10.701 -10.663 -10.863  1.00  0.00           H  
ATOM   1008  CG  PRO A  68     -11.724  -8.761 -11.063  1.00  0.00           C  
ATOM   1009  HG2 PRO A  68     -12.440  -8.842 -10.246  1.00  0.00           H  
ATOM   1010  HG3 PRO A  68     -12.223  -9.032 -11.993  1.00  0.00           H  
ATOM   1011  CB  PRO A  68     -11.066  -7.372 -11.255  1.00  0.00           C  
ATOM   1012  HB2 PRO A  68     -10.862  -6.884 -10.302  1.00  0.00           H  
ATOM   1013  HB3 PRO A  68     -11.662  -6.665 -11.834  1.00  0.00           H  
ATOM   1014  CA  PRO A  68      -9.835  -7.695 -12.011  1.00  0.00           C  
ATOM   1015  HA  PRO A  68     -10.146  -7.721 -13.055  1.00  0.00           H  
ATOM   1016  C   PRO A  68      -8.714  -6.660 -11.740  1.00  0.00           C  
ATOM   1017  O   PRO A  68      -8.497  -5.657 -12.460  1.00  0.00           O  
ATOM   1018  N   GLU A  69      -7.869  -6.856 -10.750  1.00  0.00           N  
ATOM   1019  H   GLU A  69      -7.972  -7.685 -10.182  1.00  0.00           H  
ATOM   1020  CA  GLU A  69      -6.631  -6.067 -10.537  1.00  0.00           C  
ATOM   1021  HA  GLU A  69      -6.860  -5.015 -10.711  1.00  0.00           H  
ATOM   1022  CB  GLU A  69      -6.021  -6.280  -9.034  1.00  0.00           C  
ATOM   1023  HB2 GLU A  69      -5.608  -7.281  -8.906  1.00  0.00           H  
ATOM   1024  HB3 GLU A  69      -5.403  -5.413  -8.802  1.00  0.00           H  
ATOM   1025  CG  GLU A  69      -7.139  -6.101  -7.984  1.00  0.00           C  
ATOM   1026  HG2 GLU A  69      -7.955  -6.810  -8.126  1.00  0.00           H  
ATOM   1027  HG3 GLU A  69      -6.770  -6.251  -6.970  1.00  0.00           H  
ATOM   1028  CD  GLU A  69      -7.801  -4.725  -7.986  1.00  0.00           C  
ATOM   1029  OE1 GLU A  69      -7.171  -3.676  -7.990  1.00  0.00           O  
ATOM   1030  OE2 GLU A  69      -9.050  -4.687  -7.825  1.00  0.00           O  
ATOM   1031  C   GLU A  69      -5.596  -6.330 -11.640  1.00  0.00           C  
ATOM   1032  O   GLU A  69      -4.777  -5.484 -11.960  1.00  0.00           O  
ATOM   1033  N   ILE A  70      -5.574  -7.521 -12.215  1.00  0.00           N  
ATOM   1034  H   ILE A  70      -6.237  -8.164 -11.807  1.00  0.00           H  
ATOM   1035  CA  ILE A  70      -4.647  -7.957 -13.288  1.00  0.00           C  
ATOM   1036  HA  ILE A  70      -3.660  -7.522 -13.133  1.00  0.00           H  
ATOM   1037  CB  ILE A  70      -4.453  -9.459 -13.217  1.00  0.00           C  
ATOM   1038  HB  ILE A  70      -5.402  -9.978 -13.349  1.00  0.00           H  
ATOM   1039  CG2 ILE A  70      -3.620  -9.959 -14.472  1.00  0.00           C  
ATOM   1040 HG21 ILE A  70      -2.668  -9.441 -14.361  1.00  0.00           H  
ATOM   1041 HG22 ILE A  70      -3.486 -11.040 -14.438  1.00  0.00           H  
ATOM   1042 HG23 ILE A  70      -4.131  -9.756 -15.414  1.00  0.00           H  
ATOM   1043  CG1 ILE A  70      -3.710  -9.859 -11.960  1.00  0.00           C  
ATOM   1044 HG12 ILE A  70      -2.748  -9.351 -12.027  1.00  0.00           H  
ATOM   1045 HG13 ILE A  70      -4.274  -9.528 -11.088  1.00  0.00           H  
ATOM   1046  CD1 ILE A  70      -3.507 -11.315 -11.579  1.00  0.00           C  
ATOM   1047 HD11 ILE A  70      -4.410 -11.783 -11.185  1.00  0.00           H  
ATOM   1048 HD12 ILE A  70      -2.916 -11.927 -12.261  1.00  0.00           H  
ATOM   1049 HD13 ILE A  70      -2.898 -11.306 -10.675  1.00  0.00           H  
ATOM   1050  C   ILE A  70      -5.128  -7.557 -14.690  1.00  0.00           C  
ATOM   1051  O   ILE A  70      -4.295  -7.093 -15.489  1.00  0.00           O  
ATOM   1052  N   GLU A  71      -6.489  -7.574 -14.922  1.00  0.00           N  
ATOM   1053  H   GLU A  71      -7.080  -7.985 -14.215  1.00  0.00           H  
ATOM   1054  CA  GLU A  71      -7.208  -7.229 -16.126  1.00  0.00           C  
ATOM   1055  HA  GLU A  71      -6.903  -7.928 -16.905  1.00  0.00           H  
ATOM   1056  CB  GLU A  71      -8.697  -7.491 -15.934  1.00  0.00           C  
ATOM   1057  HB2 GLU A  71      -8.764  -8.441 -15.402  1.00  0.00           H  
ATOM   1058  HB3 GLU A  71      -9.192  -6.690 -15.386  1.00  0.00           H  
ATOM   1059  CG  GLU A  71      -9.313  -7.669 -17.266  1.00  0.00           C  
ATOM   1060  HG2 GLU A  71      -9.194  -6.744 -17.829  1.00  0.00           H  
ATOM   1061  HG3 GLU A  71      -8.740  -8.415 -17.816  1.00  0.00           H  
ATOM   1062  CD  GLU A  71     -10.737  -8.198 -17.054  1.00  0.00           C  
ATOM   1063  OE1 GLU A  71     -11.555  -7.274 -16.792  1.00  0.00           O  
ATOM   1064  OE2 GLU A  71     -11.186  -9.348 -17.245  1.00  0.00           O  
ATOM   1065  C   GLU A  71      -6.883  -5.746 -16.651  1.00  0.00           C  
ATOM   1066  O   GLU A  71      -6.250  -5.587 -17.729  1.00  0.00           O  
ATOM   1067  N   ALA A  72      -7.233  -4.713 -15.826  1.00  0.00           N  
ATOM   1068  H   ALA A  72      -7.615  -4.982 -14.931  1.00  0.00           H  
ATOM   1069  CA  ALA A  72      -6.974  -3.306 -16.012  1.00  0.00           C  
ATOM   1070  HA  ALA A  72      -7.259  -3.006 -17.020  1.00  0.00           H  
ATOM   1071  CB  ALA A  72      -7.934  -2.655 -15.069  1.00  0.00           C  
ATOM   1072  HB1 ALA A  72      -7.499  -2.833 -14.085  1.00  0.00           H  
ATOM   1073  HB2 ALA A  72      -7.972  -1.570 -15.159  1.00  0.00           H  
ATOM   1074  HB3 ALA A  72      -8.941  -3.075 -15.067  1.00  0.00           H  
ATOM   1075  C   ALA A  72      -5.531  -2.977 -15.895  1.00  0.00           C  
ATOM   1076  O   ALA A  72      -5.063  -1.977 -16.351  1.00  0.00           O  
ATOM   1077  N   LEU A  73      -4.722  -3.822 -15.277  1.00  0.00           N  
ATOM   1078  H   LEU A  73      -5.167  -4.650 -14.909  1.00  0.00           H  
ATOM   1079  CA  LEU A  73      -3.259  -3.647 -15.304  1.00  0.00           C  
ATOM   1080  HA  LEU A  73      -3.000  -2.635 -14.998  1.00  0.00           H  
ATOM   1081  CB  LEU A  73      -2.475  -4.503 -14.287  1.00  0.00           C  
ATOM   1082  HB2 LEU A  73      -2.811  -4.219 -13.290  1.00  0.00           H  
ATOM   1083  HB3 LEU A  73      -2.841  -5.527 -14.358  1.00  0.00           H  
ATOM   1084  CG  LEU A  73      -0.886  -4.375 -14.429  1.00  0.00           C  
ATOM   1085  HG  LEU A  73      -0.622  -4.420 -15.486  1.00  0.00           H  
ATOM   1086  CD1 LEU A  73      -0.481  -2.973 -13.849  1.00  0.00           C  
ATOM   1087 HD11 LEU A  73      -1.034  -2.213 -14.401  1.00  0.00           H  
ATOM   1088 HD12 LEU A  73      -0.576  -2.943 -12.763  1.00  0.00           H  
ATOM   1089 HD13 LEU A  73       0.582  -2.887 -14.072  1.00  0.00           H  
ATOM   1090  CD2 LEU A  73      -0.288  -5.530 -13.644  1.00  0.00           C  
ATOM   1091 HD21 LEU A  73      -0.635  -6.446 -14.122  1.00  0.00           H  
ATOM   1092 HD22 LEU A  73       0.800  -5.457 -13.652  1.00  0.00           H  
ATOM   1093 HD23 LEU A  73      -0.653  -5.589 -12.618  1.00  0.00           H  
ATOM   1094  C   LEU A  73      -2.724  -3.892 -16.700  1.00  0.00           C  
ATOM   1095  O   LEU A  73      -1.835  -3.167 -17.222  1.00  0.00           O  
ATOM   1096  N   VAL A  74      -3.268  -4.902 -17.369  1.00  0.00           N  
ATOM   1097  H   VAL A  74      -3.813  -5.616 -16.908  1.00  0.00           H  
ATOM   1098  CA  VAL A  74      -2.801  -5.306 -18.715  1.00  0.00           C  
ATOM   1099  HA  VAL A  74      -1.719  -5.229 -18.823  1.00  0.00           H  
ATOM   1100  CB  VAL A  74      -3.304  -6.766 -19.038  1.00  0.00           C  
ATOM   1101  HB  VAL A  74      -4.316  -6.813 -18.635  1.00  0.00           H  
ATOM   1102  CG1 VAL A  74      -3.208  -7.194 -20.533  1.00  0.00           C  
ATOM   1103 HG11 VAL A  74      -2.253  -6.840 -20.923  1.00  0.00           H  
ATOM   1104 HG12 VAL A  74      -3.409  -8.262 -20.618  1.00  0.00           H  
ATOM   1105 HG13 VAL A  74      -4.066  -6.703 -20.992  1.00  0.00           H  
ATOM   1106  CG2 VAL A  74      -2.261  -7.666 -18.273  1.00  0.00           C  
ATOM   1107 HG21 VAL A  74      -2.549  -7.668 -17.221  1.00  0.00           H  
ATOM   1108 HG22 VAL A  74      -2.354  -8.699 -18.607  1.00  0.00           H  
ATOM   1109 HG23 VAL A  74      -1.289  -7.259 -18.551  1.00  0.00           H  
ATOM   1110  C   VAL A  74      -3.318  -4.314 -19.741  1.00  0.00           C  
ATOM   1111  O   VAL A  74      -2.501  -3.910 -20.563  1.00  0.00           O  
ATOM   1112  N   ALA A  75      -4.551  -3.853 -19.622  1.00  0.00           N  
ATOM   1113  H   ALA A  75      -5.207  -4.215 -18.944  1.00  0.00           H  
ATOM   1114  CA  ALA A  75      -5.168  -2.796 -20.445  1.00  0.00           C  
ATOM   1115  HA  ALA A  75      -5.020  -3.155 -21.463  1.00  0.00           H  
ATOM   1116  CB  ALA A  75      -6.599  -2.815 -20.042  1.00  0.00           C  
ATOM   1117  HB1 ALA A  75      -7.106  -2.097 -20.685  1.00  0.00           H  
ATOM   1118  HB2 ALA A  75      -7.182  -3.716 -20.234  1.00  0.00           H  
ATOM   1119  HB3 ALA A  75      -6.723  -2.468 -19.016  1.00  0.00           H  
ATOM   1120  C   ALA A  75      -4.473  -1.443 -20.244  1.00  0.00           C  
ATOM   1121  O   ALA A  75      -4.497  -0.663 -21.204  1.00  0.00           O  
ATOM   1122  N   ALA A  76      -3.912  -1.168 -19.047  1.00  0.00           N  
ATOM   1123  H   ALA A  76      -3.946  -1.838 -18.292  1.00  0.00           H  
ATOM   1124  CA  ALA A  76      -3.266   0.119 -18.781  1.00  0.00           C  
ATOM   1125  HA  ALA A  76      -3.873   0.909 -19.222  1.00  0.00           H  
ATOM   1126  CB  ALA A  76      -3.042   0.422 -17.286  1.00  0.00           C  
ATOM   1127  HB1 ALA A  76      -3.971   0.564 -16.733  1.00  0.00           H  
ATOM   1128  HB2 ALA A  76      -2.370  -0.347 -16.907  1.00  0.00           H  
ATOM   1129  HB3 ALA A  76      -2.423   1.315 -17.204  1.00  0.00           H  
ATOM   1130  C   ALA A  76      -1.885   0.204 -19.530  1.00  0.00           C  
ATOM   1131  O   ALA A  76      -1.599   1.084 -20.323  1.00  0.00           O  
ATOM   1132  N   VAL A  77      -0.986  -0.818 -19.363  1.00  0.00           N  
ATOM   1133  H   VAL A  77      -1.195  -1.443 -18.598  1.00  0.00           H  
ATOM   1134  CA  VAL A  77       0.350  -0.905 -20.042  1.00  0.00           C  
ATOM   1135  HA  VAL A  77       0.820   0.056 -19.840  1.00  0.00           H  
ATOM   1136  CB  VAL A  77       1.369  -1.961 -19.522  1.00  0.00           C  
ATOM   1137  HB  VAL A  77       1.647  -1.758 -18.488  1.00  0.00           H  
ATOM   1138  CG1 VAL A  77       0.761  -3.395 -19.818  1.00  0.00           C  
ATOM   1139 HG11 VAL A  77       0.608  -3.558 -20.885  1.00  0.00           H  
ATOM   1140 HG12 VAL A  77       1.466  -4.115 -19.404  1.00  0.00           H  
ATOM   1141 HG13 VAL A  77      -0.186  -3.566 -19.307  1.00  0.00           H  
ATOM   1142  CG2 VAL A  77       2.714  -1.958 -20.364  1.00  0.00           C  
ATOM   1143 HG21 VAL A  77       3.306  -2.749 -19.901  1.00  0.00           H  
ATOM   1144 HG22 VAL A  77       2.558  -2.197 -21.416  1.00  0.00           H  
ATOM   1145 HG23 VAL A  77       3.131  -0.969 -20.174  1.00  0.00           H  
ATOM   1146  C   VAL A  77       0.199  -0.892 -21.564  1.00  0.00           C  
ATOM   1147  O   VAL A  77       0.949  -0.201 -22.292  1.00  0.00           O  
ATOM   1148  N   VAL A  78      -0.854  -1.545 -22.173  1.00  0.00           N  
ATOM   1149  H   VAL A  78      -1.447  -2.238 -21.739  1.00  0.00           H  
ATOM   1150  CA  VAL A  78      -0.978  -1.512 -23.655  1.00  0.00           C  
ATOM   1151  HA  VAL A  78       0.075  -1.633 -23.907  1.00  0.00           H  
ATOM   1152  CB  VAL A  78      -1.825  -2.573 -24.325  1.00  0.00           C  
ATOM   1153  HB  VAL A  78      -1.706  -2.508 -25.407  1.00  0.00           H  
ATOM   1154  CG1 VAL A  78      -1.194  -3.943 -24.140  1.00  0.00           C  
ATOM   1155 HG11 VAL A  78      -1.696  -4.597 -24.853  1.00  0.00           H  
ATOM   1156 HG12 VAL A  78      -0.154  -3.795 -24.429  1.00  0.00           H  
ATOM   1157 HG13 VAL A  78      -1.328  -4.278 -23.112  1.00  0.00           H  
ATOM   1158  CG2 VAL A  78      -3.288  -2.650 -23.747  1.00  0.00           C  
ATOM   1159 HG21 VAL A  78      -3.797  -1.692 -23.853  1.00  0.00           H  
ATOM   1160 HG22 VAL A  78      -3.851  -3.462 -24.207  1.00  0.00           H  
ATOM   1161 HG23 VAL A  78      -3.303  -2.939 -22.695  1.00  0.00           H  
ATOM   1162  C   VAL A  78      -1.352  -0.116 -24.156  1.00  0.00           C  
ATOM   1163  O   VAL A  78      -0.842   0.294 -25.181  1.00  0.00           O  
ATOM   1164  N   GLU A  79      -2.214   0.600 -23.455  1.00  0.00           N  
ATOM   1165  H   GLU A  79      -2.541   0.227 -22.575  1.00  0.00           H  
ATOM   1166  CA  GLU A  79      -2.627   1.944 -23.719  1.00  0.00           C  
ATOM   1167  HA  GLU A  79      -2.931   1.851 -24.762  1.00  0.00           H  
ATOM   1168  CB  GLU A  79      -3.864   2.372 -22.900  1.00  0.00           C  
ATOM   1169  HB2 GLU A  79      -4.524   1.518 -22.751  1.00  0.00           H  
ATOM   1170  HB3 GLU A  79      -3.397   2.716 -21.977  1.00  0.00           H  
ATOM   1171  CG  GLU A  79      -4.669   3.496 -23.583  1.00  0.00           C  
ATOM   1172  HG2 GLU A  79      -5.310   4.022 -22.876  1.00  0.00           H  
ATOM   1173  HG3 GLU A  79      -3.886   4.131 -23.995  1.00  0.00           H  
ATOM   1174  CD  GLU A  79      -5.598   3.005 -24.640  1.00  0.00           C  
ATOM   1175  OE1 GLU A  79      -5.380   1.980 -25.320  1.00  0.00           O  
ATOM   1176  OE2 GLU A  79      -6.684   3.579 -24.791  1.00  0.00           O  
ATOM   1177  C   GLU A  79      -1.398   2.921 -23.726  1.00  0.00           C  
ATOM   1178  O   GLU A  79      -1.275   3.772 -24.617  1.00  0.00           O  
ATOM   1179  N   ARG A  80      -0.555   2.663 -22.645  1.00  0.00           N  
ATOM   1180  H   ARG A  80      -0.822   1.972 -21.959  1.00  0.00           H  
ATOM   1181  CA  ARG A  80       0.501   3.618 -22.252  1.00  0.00           C  
ATOM   1182  HA  ARG A  80       0.143   4.643 -22.353  1.00  0.00           H  
ATOM   1183  CB  ARG A  80       0.797   3.487 -20.748  1.00  0.00           C  
ATOM   1184  HB2 ARG A  80      -0.122   3.702 -20.203  1.00  0.00           H  
ATOM   1185  HB3 ARG A  80       1.259   2.519 -20.558  1.00  0.00           H  
ATOM   1186  CG  ARG A  80       1.961   4.345 -20.330  1.00  0.00           C  
ATOM   1187  HG2 ARG A  80       2.298   4.142 -19.314  1.00  0.00           H  
ATOM   1188  HG3 ARG A  80       2.795   4.123 -20.995  1.00  0.00           H  
ATOM   1189  CD  ARG A  80       1.552   5.816 -20.348  1.00  0.00           C  
ATOM   1190  HD2 ARG A  80       1.210   6.188 -21.313  1.00  0.00           H  
ATOM   1191  HD3 ARG A  80       0.643   5.946 -19.760  1.00  0.00           H  
ATOM   1192  NE  ARG A  80       2.530   6.620 -19.684  1.00  0.00           N  
ATOM   1193  HE  ARG A  80       2.514   6.640 -18.675  1.00  0.00           H  
ATOM   1194  CZ  ARG A  80       3.594   7.204 -20.181  1.00  0.00           C  
ATOM   1195  NH1 ARG A  80       3.958   7.107 -21.424  1.00  0.00           N  
ATOM   1196 HH11 ARG A  80       3.370   6.565 -22.042  1.00  0.00           H  
ATOM   1197 HH12 ARG A  80       4.869   7.500 -21.608  1.00  0.00           H  
ATOM   1198  NH2 ARG A  80       4.234   7.940 -19.344  1.00  0.00           N  
ATOM   1199 HH21 ARG A  80       4.023   8.019 -18.360  1.00  0.00           H  
ATOM   1200 HH22 ARG A  80       5.121   8.323 -19.639  1.00  0.00           H  
ATOM   1201  C   ARG A  80       1.748   3.431 -23.162  1.00  0.00           C  
ATOM   1202  O   ARG A  80       2.416   4.390 -23.476  1.00  0.00           O  
ATOM   1203  N   TYR A  81       2.048   2.199 -23.599  1.00  0.00           N  
ATOM   1204  H   TYR A  81       1.602   1.419 -23.136  1.00  0.00           H  
ATOM   1205  CA  TYR A  81       3.302   2.004 -24.375  1.00  0.00           C  
ATOM   1206  HA  TYR A  81       3.672   2.964 -24.735  1.00  0.00           H  
ATOM   1207  CB  TYR A  81       4.381   1.464 -23.484  1.00  0.00           C  
ATOM   1208  HB2 TYR A  81       4.148   0.475 -23.091  1.00  0.00           H  
ATOM   1209  HB3 TYR A  81       5.243   1.419 -24.148  1.00  0.00           H  
ATOM   1210  CG  TYR A  81       4.875   2.311 -22.376  1.00  0.00           C  
ATOM   1211  CD1 TYR A  81       5.402   3.577 -22.608  1.00  0.00           C  
ATOM   1212  HD1 TYR A  81       5.634   3.915 -23.606  1.00  0.00           H  
ATOM   1213  CE1 TYR A  81       5.949   4.324 -21.586  1.00  0.00           C  
ATOM   1214  HE1 TYR A  81       6.486   5.249 -21.737  1.00  0.00           H  
ATOM   1215  CZ  TYR A  81       5.790   3.887 -20.238  1.00  0.00           C  
ATOM   1216  OH  TYR A  81       6.192   4.668 -19.225  1.00  0.00           O  
ATOM   1217  HH  TYR A  81       6.653   5.438 -19.567  1.00  0.00           H  
ATOM   1218  CE2 TYR A  81       5.186   2.651 -19.978  1.00  0.00           C  
ATOM   1219  HE2 TYR A  81       5.021   2.132 -19.044  1.00  0.00           H  
ATOM   1220  CD2 TYR A  81       4.735   1.824 -21.079  1.00  0.00           C  
ATOM   1221  HD2 TYR A  81       4.430   0.801 -20.917  1.00  0.00           H  
ATOM   1222  C   TYR A  81       3.275   1.172 -25.625  1.00  0.00           C  
ATOM   1223  O   TYR A  81       4.114   1.188 -26.522  1.00  0.00           O  
ATOM   1224  N   GLY A  82       2.174   0.432 -25.794  1.00  0.00           N  
ATOM   1225  H   GLY A  82       1.496   0.429 -25.045  1.00  0.00           H  
ATOM   1226  CA  GLY A  82       1.865  -0.563 -26.857  1.00  0.00           C  
ATOM   1227  HA2 GLY A  82       0.822  -0.507 -27.167  1.00  0.00           H  
ATOM   1228  HA3 GLY A  82       2.638  -0.399 -27.608  1.00  0.00           H  
ATOM   1229  C   GLY A  82       2.089  -2.011 -26.329  1.00  0.00           C  
ATOM   1230  O   GLY A  82       2.282  -2.276 -25.114  1.00  0.00           O  
ATOM   1231  N   PRO A  83       2.124  -3.014 -27.263  1.00  0.00           N  
ATOM   1232  CD  PRO A  83       1.844  -2.833 -28.620  1.00  0.00           C  
ATOM   1233  HD2 PRO A  83       2.542  -2.122 -29.062  1.00  0.00           H  
ATOM   1234  HD3 PRO A  83       0.791  -2.564 -28.703  1.00  0.00           H  
ATOM   1235  CG  PRO A  83       2.031  -4.285 -29.198  1.00  0.00           C  
ATOM   1236  HG2 PRO A  83       3.057  -4.463 -29.520  1.00  0.00           H  
ATOM   1237  HG3 PRO A  83       1.380  -4.580 -30.021  1.00  0.00           H  
ATOM   1238  CB  PRO A  83       1.754  -5.218 -28.053  1.00  0.00           C  
ATOM   1239  HB2 PRO A  83       2.219  -6.203 -28.098  1.00  0.00           H  
ATOM   1240  HB3 PRO A  83       0.683  -5.207 -27.848  1.00  0.00           H  
ATOM   1241  CA  PRO A  83       2.162  -4.425 -26.859  1.00  0.00           C  
ATOM   1242  HA  PRO A  83       1.371  -4.470 -26.111  1.00  0.00           H  
ATOM   1243  C   PRO A  83       3.441  -4.935 -26.197  1.00  0.00           C  
ATOM   1244  O   PRO A  83       4.505  -4.765 -26.819  1.00  0.00           O  
ATOM   1245  N   VAL A  84       3.347  -5.705 -25.084  1.00  0.00           N  
ATOM   1246  H   VAL A  84       2.464  -6.157 -24.892  1.00  0.00           H  
ATOM   1247  CA  VAL A  84       4.516  -5.923 -24.200  1.00  0.00           C  
ATOM   1248  HA  VAL A  84       5.154  -5.040 -24.259  1.00  0.00           H  
ATOM   1249  CB  VAL A  84       4.145  -6.055 -22.722  1.00  0.00           C  
ATOM   1250  HB  VAL A  84       4.980  -5.564 -22.222  1.00  0.00           H  
ATOM   1251  CG1 VAL A  84       2.937  -5.291 -22.254  1.00  0.00           C  
ATOM   1252 HG11 VAL A  84       3.072  -4.301 -22.688  1.00  0.00           H  
ATOM   1253 HG12 VAL A  84       2.038  -5.738 -22.679  1.00  0.00           H  
ATOM   1254 HG13 VAL A  84       2.944  -5.251 -21.165  1.00  0.00           H  
ATOM   1255  CG2 VAL A  84       4.053  -7.413 -22.071  1.00  0.00           C  
ATOM   1256 HG21 VAL A  84       3.859  -7.357 -20.999  1.00  0.00           H  
ATOM   1257 HG22 VAL A  84       3.211  -7.960 -22.494  1.00  0.00           H  
ATOM   1258 HG23 VAL A  84       4.994  -7.956 -22.138  1.00  0.00           H  
ATOM   1259  C   VAL A  84       5.412  -7.106 -24.627  1.00  0.00           C  
ATOM   1260  O   VAL A  84       4.969  -8.224 -24.845  1.00  0.00           O  
ATOM   1261  N   ASP A  85       6.689  -6.819 -24.968  1.00  0.00           N  
ATOM   1262  H   ASP A  85       7.135  -5.948 -24.719  1.00  0.00           H  
ATOM   1263  CA  ASP A  85       7.674  -7.795 -25.405  1.00  0.00           C  
ATOM   1264  HA  ASP A  85       7.312  -8.534 -26.120  1.00  0.00           H  
ATOM   1265  CB  ASP A  85       8.807  -7.024 -26.058  1.00  0.00           C  
ATOM   1266  HB2 ASP A  85       9.164  -6.311 -25.314  1.00  0.00           H  
ATOM   1267  HB3 ASP A  85       9.620  -7.682 -26.366  1.00  0.00           H  
ATOM   1268  CG  ASP A  85       8.444  -6.196 -27.257  1.00  0.00           C  
ATOM   1269  OD1 ASP A  85       8.535  -6.725 -28.394  1.00  0.00           O  
ATOM   1270  OD2 ASP A  85       8.169  -4.981 -27.140  1.00  0.00           O  
ATOM   1271  C   ASP A  85       8.161  -8.701 -24.302  1.00  0.00           C  
ATOM   1272  O   ASP A  85       8.511  -9.827 -24.625  1.00  0.00           O  
ATOM   1273  N   VAL A  86       8.128  -8.189 -23.049  1.00  0.00           N  
ATOM   1274  H   VAL A  86       7.748  -7.255 -23.086  1.00  0.00           H  
ATOM   1275  CA  VAL A  86       8.678  -8.755 -21.775  1.00  0.00           C  
ATOM   1276  HA  VAL A  86       8.850  -9.822 -21.913  1.00  0.00           H  
ATOM   1277  CB  VAL A  86      10.082  -8.143 -21.433  1.00  0.00           C  
ATOM   1278  HB  VAL A  86       9.920  -7.106 -21.136  1.00  0.00           H  
ATOM   1279  CG1 VAL A  86      10.644  -8.724 -20.099  1.00  0.00           C  
ATOM   1280 HG11 VAL A  86      11.629  -8.265 -20.006  1.00  0.00           H  
ATOM   1281 HG12 VAL A  86      10.117  -8.287 -19.252  1.00  0.00           H  
ATOM   1282 HG13 VAL A  86      10.630  -9.810 -20.011  1.00  0.00           H  
ATOM   1283  CG2 VAL A  86      11.083  -8.288 -22.602  1.00  0.00           C  
ATOM   1284 HG21 VAL A  86      12.097  -8.046 -22.285  1.00  0.00           H  
ATOM   1285 HG22 VAL A  86      11.186  -9.357 -22.786  1.00  0.00           H  
ATOM   1286 HG23 VAL A  86      10.803  -7.713 -23.485  1.00  0.00           H  
ATOM   1287  C   VAL A  86       7.706  -8.539 -20.575  1.00  0.00           C  
ATOM   1288  O   VAL A  86       7.237  -7.440 -20.369  1.00  0.00           O  
ATOM   1289  N   LEU A  87       7.586  -9.632 -19.804  1.00  0.00           N  
ATOM   1290  H   LEU A  87       8.014 -10.487 -20.128  1.00  0.00           H  
ATOM   1291  CA  LEU A  87       6.949  -9.736 -18.472  1.00  0.00           C  
ATOM   1292  HA  LEU A  87       6.773  -8.731 -18.088  1.00  0.00           H  
ATOM   1293  CB  LEU A  87       5.563 -10.438 -18.466  1.00  0.00           C  
ATOM   1294  HB2 LEU A  87       4.844  -9.691 -18.803  1.00  0.00           H  
ATOM   1295  HB3 LEU A  87       5.625 -11.272 -19.165  1.00  0.00           H  
ATOM   1296  CG  LEU A  87       5.043 -11.065 -17.179  1.00  0.00           C  
ATOM   1297  HG  LEU A  87       5.827 -11.650 -16.698  1.00  0.00           H  
ATOM   1298  CD1 LEU A  87       4.649 -10.011 -16.089  1.00  0.00           C  
ATOM   1299 HD11 LEU A  87       3.875  -9.326 -16.432  1.00  0.00           H  
ATOM   1300 HD12 LEU A  87       4.378 -10.577 -15.197  1.00  0.00           H  
ATOM   1301 HD13 LEU A  87       5.646  -9.579 -16.002  1.00  0.00           H  
ATOM   1302  CD2 LEU A  87       3.843 -11.967 -17.380  1.00  0.00           C  
ATOM   1303 HD21 LEU A  87       3.094 -11.633 -18.098  1.00  0.00           H  
ATOM   1304 HD22 LEU A  87       4.153 -12.913 -17.824  1.00  0.00           H  
ATOM   1305 HD23 LEU A  87       3.315 -12.109 -16.438  1.00  0.00           H  
ATOM   1306  C   LEU A  87       8.010 -10.354 -17.539  1.00  0.00           C  
ATOM   1307  O   LEU A  87       8.480 -11.498 -17.804  1.00  0.00           O  
ATOM   1308  N   VAL A  88       8.315  -9.693 -16.433  1.00  0.00           N  
ATOM   1309  H   VAL A  88       7.879  -8.814 -16.193  1.00  0.00           H  
ATOM   1310  CA  VAL A  88       9.009 -10.497 -15.367  1.00  0.00           C  
ATOM   1311  HA  VAL A  88       9.152 -11.527 -15.694  1.00  0.00           H  
ATOM   1312  CB  VAL A  88      10.309  -9.786 -15.027  1.00  0.00           C  
ATOM   1313  HB  VAL A  88       9.982  -8.761 -14.850  1.00  0.00           H  
ATOM   1314  CG1 VAL A  88      11.002 -10.239 -13.767  1.00  0.00           C  
ATOM   1315 HG11 VAL A  88      11.710  -9.479 -13.435  1.00  0.00           H  
ATOM   1316 HG12 VAL A  88      10.289 -10.419 -12.962  1.00  0.00           H  
ATOM   1317 HG13 VAL A  88      11.465 -11.201 -13.986  1.00  0.00           H  
ATOM   1318  CG2 VAL A  88      11.345  -9.730 -16.199  1.00  0.00           C  
ATOM   1319 HG21 VAL A  88      11.810 -10.703 -16.358  1.00  0.00           H  
ATOM   1320 HG22 VAL A  88      10.957  -9.236 -17.089  1.00  0.00           H  
ATOM   1321 HG23 VAL A  88      12.192  -9.103 -15.921  1.00  0.00           H  
ATOM   1322  C   VAL A  88       8.009 -10.617 -14.122  1.00  0.00           C  
ATOM   1323  O   VAL A  88       7.567  -9.602 -13.564  1.00  0.00           O  
ATOM   1324  N   ASN A  89       7.664 -11.860 -13.690  1.00  0.00           N  
ATOM   1325  H   ASN A  89       8.029 -12.581 -14.296  1.00  0.00           H  
ATOM   1326  CA  ASN A  89       6.877 -12.216 -12.574  1.00  0.00           C  
ATOM   1327  HA  ASN A  89       6.198 -11.395 -12.343  1.00  0.00           H  
ATOM   1328  CB  ASN A  89       6.215 -13.578 -12.893  1.00  0.00           C  
ATOM   1329  HB2 ASN A  89       7.027 -14.305 -12.919  1.00  0.00           H  
ATOM   1330  HB3 ASN A  89       5.743 -13.776 -11.931  1.00  0.00           H  
ATOM   1331  CG  ASN A  89       5.235 -13.474 -14.020  1.00  0.00           C  
ATOM   1332  OD1 ASN A  89       4.263 -12.774 -13.898  1.00  0.00           O  
ATOM   1333  ND2 ASN A  89       5.424 -14.150 -15.116  1.00  0.00           N  
ATOM   1334 HD21 ASN A  89       6.054 -14.929 -15.251  1.00  0.00           H  
ATOM   1335 HD22 ASN A  89       4.682 -13.915 -15.760  1.00  0.00           H  
ATOM   1336  C   ASN A  89       7.794 -12.325 -11.360  1.00  0.00           C  
ATOM   1337  O   ASN A  89       8.274 -13.325 -10.971  1.00  0.00           O  
ATOM   1338  N   ASN A  90       8.150 -11.201 -10.735  1.00  0.00           N  
ATOM   1339  H   ASN A  90       7.730 -10.374 -11.133  1.00  0.00           H  
ATOM   1340  CA  ASN A  90       8.981 -11.069  -9.525  1.00  0.00           C  
ATOM   1341  HA  ASN A  90       9.816 -11.768  -9.505  1.00  0.00           H  
ATOM   1342  CB  ASN A  90       9.599  -9.660  -9.595  1.00  0.00           C  
ATOM   1343  HB2 ASN A  90      10.369  -9.483 -10.346  1.00  0.00           H  
ATOM   1344  HB3 ASN A  90       8.698  -9.079  -9.793  1.00  0.00           H  
ATOM   1345  CG  ASN A  90      10.111  -9.165  -8.234  1.00  0.00           C  
ATOM   1346  OD1 ASN A  90      11.102  -9.616  -7.631  1.00  0.00           O  
ATOM   1347  ND2 ASN A  90       9.427  -8.210  -7.645  1.00  0.00           N  
ATOM   1348 HD21 ASN A  90       9.537  -8.049  -6.655  1.00  0.00           H  
ATOM   1349 HD22 ASN A  90       8.707  -7.783  -8.212  1.00  0.00           H  
ATOM   1350  C   ASN A  90       8.171 -11.344  -8.208  1.00  0.00           C  
ATOM   1351  O   ASN A  90       8.802 -11.913  -7.316  1.00  0.00           O  
ATOM   1352  N   ALA A  91       6.934 -10.917  -8.086  1.00  0.00           N  
ATOM   1353  H   ALA A  91       6.442 -10.553  -8.889  1.00  0.00           H  
ATOM   1354  CA  ALA A  91       6.164 -10.912  -6.779  1.00  0.00           C  
ATOM   1355  HA  ALA A  91       6.656 -10.222  -6.093  1.00  0.00           H  
ATOM   1356  CB  ALA A  91       4.764 -10.277  -7.014  1.00  0.00           C  
ATOM   1357  HB1 ALA A  91       4.403 -10.744  -7.932  1.00  0.00           H  
ATOM   1358  HB2 ALA A  91       4.144 -10.525  -6.153  1.00  0.00           H  
ATOM   1359  HB3 ALA A  91       4.825  -9.204  -7.195  1.00  0.00           H  
ATOM   1360  C   ALA A  91       6.129 -12.248  -6.173  1.00  0.00           C  
ATOM   1361  O   ALA A  91       5.898 -13.219  -6.853  1.00  0.00           O  
ATOM   1362  N   GLY A  92       6.282 -12.301  -4.846  1.00  0.00           N  
ATOM   1363  H   GLY A  92       6.684 -11.565  -4.282  1.00  0.00           H  
ATOM   1364  CA  GLY A  92       6.153 -13.519  -4.072  1.00  0.00           C  
ATOM   1365  HA2 GLY A  92       5.196 -13.953  -4.363  1.00  0.00           H  
ATOM   1366  HA3 GLY A  92       6.943 -14.243  -4.272  1.00  0.00           H  
ATOM   1367  C   GLY A  92       6.105 -13.229  -2.654  1.00  0.00           C  
ATOM   1368  O   GLY A  92       6.275 -11.995  -2.318  1.00  0.00           O  
ATOM   1369  N   ARG A  93       6.005 -14.233  -1.806  1.00  0.00           N  
ATOM   1370  H   ARG A  93       6.060 -15.147  -2.233  1.00  0.00           H  
ATOM   1371  CA  ARG A  93       5.939 -14.194  -0.332  1.00  0.00           C  
ATOM   1372  HA  ARG A  93       6.660 -13.460   0.024  1.00  0.00           H  
ATOM   1373  CB  ARG A  93       4.538 -13.780   0.022  1.00  0.00           C  
ATOM   1374  HB2 ARG A  93       4.330 -12.855  -0.515  1.00  0.00           H  
ATOM   1375  HB3 ARG A  93       3.802 -14.418  -0.468  1.00  0.00           H  
ATOM   1376  CG  ARG A  93       4.320 -13.360   1.458  1.00  0.00           C  
ATOM   1377  HG2 ARG A  93       4.373 -14.219   2.127  1.00  0.00           H  
ATOM   1378  HG3 ARG A  93       5.119 -12.655   1.683  1.00  0.00           H  
ATOM   1379  CD  ARG A  93       2.981 -12.783   1.783  1.00  0.00           C  
ATOM   1380  HD2 ARG A  93       3.084 -12.255   2.731  1.00  0.00           H  
ATOM   1381  HD3 ARG A  93       2.766 -12.055   0.999  1.00  0.00           H  
ATOM   1382  NE  ARG A  93       1.902 -13.772   1.913  1.00  0.00           N  
ATOM   1383  HE  ARG A  93       1.135 -13.585   1.284  1.00  0.00           H  
ATOM   1384  CZ  ARG A  93       1.673 -14.576   2.917  1.00  0.00           C  
ATOM   1385  NH1 ARG A  93       2.521 -14.871   3.922  1.00  0.00           N  
ATOM   1386 HH11 ARG A  93       3.449 -14.551   3.687  1.00  0.00           H  
ATOM   1387 HH12 ARG A  93       2.347 -15.519   4.678  1.00  0.00           H  
ATOM   1388  NH2 ARG A  93       0.484 -15.101   3.057  1.00  0.00           N  
ATOM   1389 HH21 ARG A  93      -0.211 -14.947   2.341  1.00  0.00           H  
ATOM   1390 HH22 ARG A  93       0.166 -15.568   3.893  1.00  0.00           H  
ATOM   1391  C   ARG A  93       6.223 -15.483   0.390  1.00  0.00           C  
ATOM   1392  O   ARG A  93       5.636 -16.505   0.042  1.00  0.00           O  
ATOM   1393  N   PRO A  94       6.901 -15.501   1.591  1.00  0.00           N  
ATOM   1394  CD  PRO A  94       7.585 -14.385   2.192  1.00  0.00           C  
ATOM   1395  HD2 PRO A  94       6.888 -13.935   2.899  1.00  0.00           H  
ATOM   1396  HD3 PRO A  94       7.897 -13.730   1.379  1.00  0.00           H  
ATOM   1397  CG  PRO A  94       8.754 -15.026   2.842  1.00  0.00           C  
ATOM   1398  HG2 PRO A  94       9.068 -14.397   3.675  1.00  0.00           H  
ATOM   1399  HG3 PRO A  94       9.595 -15.130   2.157  1.00  0.00           H  
ATOM   1400  CB  PRO A  94       8.280 -16.378   3.292  1.00  0.00           C  
ATOM   1401  HB2 PRO A  94       7.902 -16.250   4.307  1.00  0.00           H  
ATOM   1402  HB3 PRO A  94       9.070 -17.126   3.213  1.00  0.00           H  
ATOM   1403  CA  PRO A  94       7.114 -16.775   2.310  1.00  0.00           C  
ATOM   1404  HA  PRO A  94       7.449 -17.519   1.588  1.00  0.00           H  
ATOM   1405  C   PRO A  94       5.868 -17.220   3.153  1.00  0.00           C  
ATOM   1406  O   PRO A  94       5.013 -16.419   3.489  1.00  0.00           O  
ATOM   1407  N   GLY A  95       5.844 -18.482   3.586  1.00  0.00           N  
ATOM   1408  H   GLY A  95       6.577 -19.063   3.205  1.00  0.00           H  
ATOM   1409  CA  GLY A  95       4.974 -18.995   4.576  1.00  0.00           C  
ATOM   1410  HA2 GLY A  95       4.939 -18.343   5.449  1.00  0.00           H  
ATOM   1411  HA3 GLY A  95       3.940 -18.943   4.233  1.00  0.00           H  
ATOM   1412  C   GLY A  95       5.385 -20.407   4.972  1.00  0.00           C  
ATOM   1413  O   GLY A  95       5.705 -21.121   4.040  1.00  0.00           O  
ATOM   1414  N   GLY A  96       5.312 -20.760   6.228  1.00  0.00           N  
ATOM   1415  H   GLY A  96       4.946 -20.152   6.946  1.00  0.00           H  
ATOM   1416  CA  GLY A  96       5.757 -22.070   6.729  1.00  0.00           C  
ATOM   1417  HA2 GLY A  96       5.145 -22.801   6.199  1.00  0.00           H  
ATOM   1418  HA3 GLY A  96       6.820 -22.196   6.524  1.00  0.00           H  
ATOM   1419  C   GLY A  96       5.416 -22.317   8.246  1.00  0.00           C  
ATOM   1420  O   GLY A  96       4.673 -21.588   8.911  1.00  0.00           O  
ATOM   1421  N   GLY A  97       6.061 -23.314   8.831  1.00  0.00           N  
ATOM   1422  H   GLY A  97       6.832 -23.677   8.288  1.00  0.00           H  
ATOM   1423  CA  GLY A  97       5.897 -23.815  10.189  1.00  0.00           C  
ATOM   1424  HA2 GLY A  97       6.547 -23.308  10.903  1.00  0.00           H  
ATOM   1425  HA3 GLY A  97       4.887 -23.700  10.580  1.00  0.00           H  
ATOM   1426  C   GLY A  97       6.146 -25.291  10.262  1.00  0.00           C  
ATOM   1427  O   GLY A  97       6.362 -25.922   9.242  1.00  0.00           O  
ATOM   1428  N   ALA A  98       5.768 -25.970  11.391  1.00  0.00           N  
ATOM   1429  H   ALA A  98       5.548 -25.460  12.234  1.00  0.00           H  
ATOM   1430  CA  ALA A  98       5.476 -27.441  11.496  1.00  0.00           C  
ATOM   1431  HA  ALA A  98       6.399 -27.953  11.228  1.00  0.00           H  
ATOM   1432  CB  ALA A  98       5.178 -27.782  12.954  1.00  0.00           C  
ATOM   1433  HB1 ALA A  98       5.985 -27.352  13.548  1.00  0.00           H  
ATOM   1434  HB2 ALA A  98       4.168 -27.423  13.155  1.00  0.00           H  
ATOM   1435  HB3 ALA A  98       5.088 -28.856  13.109  1.00  0.00           H  
ATOM   1436  C   ALA A  98       4.329 -27.804  10.551  1.00  0.00           C  
ATOM   1437  O   ALA A  98       3.208 -27.386  10.779  1.00  0.00           O  
ATOM   1438  N   THR A  99       4.564 -28.609   9.509  1.00  0.00           N  
ATOM   1439  H   THR A  99       5.499 -28.718   9.142  1.00  0.00           H  
ATOM   1440  CA  THR A  99       3.523 -28.873   8.512  1.00  0.00           C  
ATOM   1441  HA  THR A  99       3.399 -27.866   8.117  1.00  0.00           H  
ATOM   1442  CB  THR A  99       4.133 -29.722   7.377  1.00  0.00           C  
ATOM   1443  HB  THR A  99       4.430 -30.685   7.790  1.00  0.00           H  
ATOM   1444  CG2 THR A  99       3.217 -29.944   6.170  1.00  0.00           C  
ATOM   1445 HG21 THR A  99       2.962 -28.991   5.708  1.00  0.00           H  
ATOM   1446 HG22 THR A  99       3.768 -30.453   5.378  1.00  0.00           H  
ATOM   1447 HG23 THR A  99       2.363 -30.537   6.496  1.00  0.00           H  
ATOM   1448  OG1 THR A  99       5.202 -28.952   6.807  1.00  0.00           O  
ATOM   1449  HG1 THR A  99       6.058 -29.262   7.112  1.00  0.00           H  
ATOM   1450  C   THR A  99       2.233 -29.421   9.086  1.00  0.00           C  
ATOM   1451  O   THR A  99       1.155 -29.017   8.650  1.00  0.00           O  
ATOM   1452  N   ALA A 100       2.313 -30.328  10.101  1.00  0.00           N  
ATOM   1453  H   ALA A 100       3.223 -30.376  10.535  1.00  0.00           H  
ATOM   1454  CA  ALA A 100       1.176 -31.077  10.670  1.00  0.00           C  
ATOM   1455  HA  ALA A 100       0.722 -31.499   9.774  1.00  0.00           H  
ATOM   1456  CB  ALA A 100       1.794 -32.082  11.576  1.00  0.00           C  
ATOM   1457  HB1 ALA A 100       1.058 -32.819  11.897  1.00  0.00           H  
ATOM   1458  HB2 ALA A 100       2.487 -32.739  11.050  1.00  0.00           H  
ATOM   1459  HB3 ALA A 100       2.373 -31.554  12.334  1.00  0.00           H  
ATOM   1460  C   ALA A 100       0.138 -30.098  11.305  1.00  0.00           C  
ATOM   1461  O   ALA A 100      -1.080 -30.349  11.296  1.00  0.00           O  
ATOM   1462  N   GLU A 101       0.611 -28.909  11.696  1.00  0.00           N  
ATOM   1463  H   GLU A 101       1.591 -28.765  11.502  1.00  0.00           H  
ATOM   1464  CA  GLU A 101      -0.100 -27.806  12.353  1.00  0.00           C  
ATOM   1465  HA  GLU A 101      -0.989 -28.177  12.862  1.00  0.00           H  
ATOM   1466  CB  GLU A 101       0.929 -27.237  13.441  1.00  0.00           C  
ATOM   1467  HB2 GLU A 101       1.773 -26.860  12.863  1.00  0.00           H  
ATOM   1468  HB3 GLU A 101       0.340 -26.514  14.005  1.00  0.00           H  
ATOM   1469  CG  GLU A 101       1.516 -28.317  14.344  1.00  0.00           C  
ATOM   1470  HG2 GLU A 101       2.108 -29.042  13.784  1.00  0.00           H  
ATOM   1471  HG3 GLU A 101       2.217 -27.814  15.009  1.00  0.00           H  
ATOM   1472  CD  GLU A 101       0.503 -29.230  15.078  1.00  0.00           C  
ATOM   1473  OE1 GLU A 101      -0.647 -28.905  15.356  1.00  0.00           O  
ATOM   1474  OE2 GLU A 101       0.946 -30.296  15.473  1.00  0.00           O  
ATOM   1475  C   GLU A 101      -0.698 -26.759  11.367  1.00  0.00           C  
ATOM   1476  O   GLU A 101      -1.326 -25.820  11.829  1.00  0.00           O  
ATOM   1477  N   LEU A 102      -0.489 -26.855  10.026  1.00  0.00           N  
ATOM   1478  H   LEU A 102       0.062 -27.651   9.738  1.00  0.00           H  
ATOM   1479  CA  LEU A 102      -0.477 -25.679   9.184  1.00  0.00           C  
ATOM   1480  HA  LEU A 102      -0.144 -24.736   9.617  1.00  0.00           H  
ATOM   1481  CB  LEU A 102       0.721 -25.989   8.150  1.00  0.00           C  
ATOM   1482  HB2 LEU A 102       1.622 -26.275   8.694  1.00  0.00           H  
ATOM   1483  HB3 LEU A 102       0.455 -26.859   7.550  1.00  0.00           H  
ATOM   1484  CG  LEU A 102       1.069 -24.874   7.183  1.00  0.00           C  
ATOM   1485  HG  LEU A 102       0.649 -23.974   7.632  1.00  0.00           H  
ATOM   1486  CD1 LEU A 102       2.521 -24.760   7.052  1.00  0.00           C  
ATOM   1487 HD11 LEU A 102       2.935 -24.239   7.915  1.00  0.00           H  
ATOM   1488 HD12 LEU A 102       3.009 -25.720   6.882  1.00  0.00           H  
ATOM   1489 HD13 LEU A 102       2.750 -24.283   6.099  1.00  0.00           H  
ATOM   1490  CD2 LEU A 102       0.411 -24.942   5.828  1.00  0.00           C  
ATOM   1491 HD21 LEU A 102       0.825 -24.088   5.292  1.00  0.00           H  
ATOM   1492 HD22 LEU A 102       0.616 -25.900   5.350  1.00  0.00           H  
ATOM   1493 HD23 LEU A 102      -0.666 -24.882   5.987  1.00  0.00           H  
ATOM   1494  C   LEU A 102      -1.861 -25.506   8.567  1.00  0.00           C  
ATOM   1495  O   LEU A 102      -2.382 -26.331   7.798  1.00  0.00           O  
ATOM   1496  N   ALA A 103      -2.477 -24.307   8.776  1.00  0.00           N  
ATOM   1497  H   ALA A 103      -1.963 -23.645   9.340  1.00  0.00           H  
ATOM   1498  CA  ALA A 103      -3.802 -23.883   8.230  1.00  0.00           C  
ATOM   1499  HA  ALA A 103      -4.489 -24.479   8.831  1.00  0.00           H  
ATOM   1500  CB  ALA A 103      -4.100 -22.490   8.742  1.00  0.00           C  
ATOM   1501  HB1 ALA A 103      -3.987 -22.413   9.824  1.00  0.00           H  
ATOM   1502  HB2 ALA A 103      -3.343 -21.805   8.361  1.00  0.00           H  
ATOM   1503  HB3 ALA A 103      -5.073 -22.118   8.421  1.00  0.00           H  
ATOM   1504  C   ALA A 103      -3.925 -23.910   6.665  1.00  0.00           C  
ATOM   1505  O   ALA A 103      -3.067 -23.402   5.964  1.00  0.00           O  
ATOM   1506  N   ASP A 104      -5.135 -24.264   6.173  1.00  0.00           N  
ATOM   1507  H   ASP A 104      -5.906 -24.487   6.787  1.00  0.00           H  
ATOM   1508  CA  ASP A 104      -5.501 -24.038   4.751  1.00  0.00           C  
ATOM   1509  HA  ASP A 104      -4.844 -24.614   4.100  1.00  0.00           H  
ATOM   1510  CB  ASP A 104      -6.949 -24.370   4.596  1.00  0.00           C  
ATOM   1511  HB2 ASP A 104      -7.477 -23.695   5.270  1.00  0.00           H  
ATOM   1512  HB3 ASP A 104      -7.368 -24.081   3.632  1.00  0.00           H  
ATOM   1513  CG  ASP A 104      -7.360 -25.868   4.904  1.00  0.00           C  
ATOM   1514  OD1 ASP A 104      -6.610 -26.606   5.589  1.00  0.00           O  
ATOM   1515  OD2 ASP A 104      -8.470 -26.181   4.434  1.00  0.00           O  
ATOM   1516  C   ASP A 104      -5.321 -22.593   4.337  1.00  0.00           C  
ATOM   1517  O   ASP A 104      -4.708 -22.397   3.296  1.00  0.00           O  
ATOM   1518  N   GLU A 105      -5.717 -21.589   5.119  1.00  0.00           N  
ATOM   1519  H   GLU A 105      -6.216 -21.869   5.951  1.00  0.00           H  
ATOM   1520  CA  GLU A 105      -5.497 -20.211   4.821  1.00  0.00           C  
ATOM   1521  HA  GLU A 105      -5.912 -19.974   3.841  1.00  0.00           H  
ATOM   1522  CB  GLU A 105      -6.131 -19.336   5.916  1.00  0.00           C  
ATOM   1523  HB2 GLU A 105      -5.788 -19.663   6.899  1.00  0.00           H  
ATOM   1524  HB3 GLU A 105      -5.798 -18.304   5.804  1.00  0.00           H  
ATOM   1525  CG  GLU A 105      -7.709 -19.337   5.911  1.00  0.00           C  
ATOM   1526  HG2 GLU A 105      -7.926 -18.630   6.711  1.00  0.00           H  
ATOM   1527  HG3 GLU A 105      -8.046 -19.019   4.924  1.00  0.00           H  
ATOM   1528  CD  GLU A 105      -8.379 -20.684   6.160  1.00  0.00           C  
ATOM   1529  OE1 GLU A 105      -7.768 -21.473   6.952  1.00  0.00           O  
ATOM   1530  OE2 GLU A 105      -9.370 -21.062   5.469  1.00  0.00           O  
ATOM   1531  C   GLU A 105      -4.010 -19.754   4.733  1.00  0.00           C  
ATOM   1532  O   GLU A 105      -3.726 -18.899   3.833  1.00  0.00           O  
ATOM   1533  N   LEU A 106      -3.094 -20.383   5.469  1.00  0.00           N  
ATOM   1534  H   LEU A 106      -3.381 -21.203   5.984  1.00  0.00           H  
ATOM   1535  CA  LEU A 106      -1.700 -20.127   5.217  1.00  0.00           C  
ATOM   1536  HA  LEU A 106      -1.510 -19.054   5.231  1.00  0.00           H  
ATOM   1537  CB  LEU A 106      -0.940 -20.627   6.467  1.00  0.00           C  
ATOM   1538  HB2 LEU A 106      -1.251 -20.072   7.353  1.00  0.00           H  
ATOM   1539  HB3 LEU A 106      -1.261 -21.662   6.583  1.00  0.00           H  
ATOM   1540  CG  LEU A 106       0.595 -20.504   6.372  1.00  0.00           C  
ATOM   1541  HG  LEU A 106       0.980 -21.213   5.639  1.00  0.00           H  
ATOM   1542  CD1 LEU A 106       1.193 -19.182   5.964  1.00  0.00           C  
ATOM   1543 HD11 LEU A 106       0.659 -18.420   6.532  1.00  0.00           H  
ATOM   1544 HD12 LEU A 106       2.244 -19.281   6.237  1.00  0.00           H  
ATOM   1545 HD13 LEU A 106       1.145 -19.137   4.876  1.00  0.00           H  
ATOM   1546  CD2 LEU A 106       1.136 -20.959   7.794  1.00  0.00           C  
ATOM   1547 HD21 LEU A 106       2.188 -21.230   7.706  1.00  0.00           H  
ATOM   1548 HD22 LEU A 106       1.063 -20.051   8.392  1.00  0.00           H  
ATOM   1549 HD23 LEU A 106       0.439 -21.685   8.213  1.00  0.00           H  
ATOM   1550  C   LEU A 106      -1.243 -20.760   3.865  1.00  0.00           C  
ATOM   1551  O   LEU A 106      -0.529 -20.108   3.089  1.00  0.00           O  
ATOM   1552  N   TRP A 107      -1.625 -21.971   3.564  1.00  0.00           N  
ATOM   1553  H   TRP A 107      -2.302 -22.397   4.181  1.00  0.00           H  
ATOM   1554  CA  TRP A 107      -1.274 -22.651   2.336  1.00  0.00           C  
ATOM   1555  HA  TRP A 107      -0.196 -22.622   2.181  1.00  0.00           H  
ATOM   1556  CB  TRP A 107      -1.767 -24.088   2.433  1.00  0.00           C  
ATOM   1557  HB2 TRP A 107      -1.392 -24.522   3.360  1.00  0.00           H  
ATOM   1558  HB3 TRP A 107      -2.848 -24.154   2.556  1.00  0.00           H  
ATOM   1559  CG  TRP A 107      -1.337 -24.972   1.314  1.00  0.00           C  
ATOM   1560  CD1 TRP A 107      -1.995 -25.040   0.099  1.00  0.00           C  
ATOM   1561  HD1 TRP A 107      -2.907 -24.498  -0.106  1.00  0.00           H  
ATOM   1562  NE1 TRP A 107      -1.330 -25.904  -0.633  1.00  0.00           N  
ATOM   1563  HE1 TRP A 107      -1.502 -26.141  -1.599  1.00  0.00           H  
ATOM   1564  CE2 TRP A 107      -0.239 -26.462  -0.061  1.00  0.00           C  
ATOM   1565  CZ2 TRP A 107       0.770 -27.376  -0.372  1.00  0.00           C  
ATOM   1566  HZ2 TRP A 107       0.796 -27.759  -1.381  1.00  0.00           H  
ATOM   1567  CH2 TRP A 107       1.687 -27.782   0.543  1.00  0.00           C  
ATOM   1568  HH2 TRP A 107       2.389 -28.553   0.259  1.00  0.00           H  
ATOM   1569  CZ3 TRP A 107       1.805 -27.208   1.809  1.00  0.00           C  
ATOM   1570  HZ3 TRP A 107       2.554 -27.503   2.529  1.00  0.00           H  
ATOM   1571  CE3 TRP A 107       0.768 -26.273   2.137  1.00  0.00           C  
ATOM   1572  HE3 TRP A 107       0.769 -25.751   3.083  1.00  0.00           H  
ATOM   1573  CD2 TRP A 107      -0.244 -25.891   1.236  1.00  0.00           C  
ATOM   1574  C   TRP A 107      -1.910 -21.929   1.188  1.00  0.00           C  
ATOM   1575  O   TRP A 107      -1.118 -21.485   0.303  1.00  0.00           O  
ATOM   1576  N   LEU A 108      -3.242 -21.783   1.153  1.00  0.00           N  
ATOM   1577  H   LEU A 108      -3.693 -22.122   1.992  1.00  0.00           H  
ATOM   1578  CA  LEU A 108      -3.918 -21.163  -0.048  1.00  0.00           C  
ATOM   1579  HA  LEU A 108      -3.830 -21.889  -0.856  1.00  0.00           H  
ATOM   1580  CB  LEU A 108      -5.394 -21.115   0.162  1.00  0.00           C  
ATOM   1581  HB2 LEU A 108      -5.569 -20.708   1.157  1.00  0.00           H  
ATOM   1582  HB3 LEU A 108      -5.886 -20.468  -0.563  1.00  0.00           H  
ATOM   1583  CG  LEU A 108      -6.196 -22.499   0.120  1.00  0.00           C  
ATOM   1584  HG  LEU A 108      -5.531 -23.175   0.657  1.00  0.00           H  
ATOM   1585  CD1 LEU A 108      -7.432 -22.346   1.023  1.00  0.00           C  
ATOM   1586 HD11 LEU A 108      -7.823 -21.340   0.878  1.00  0.00           H  
ATOM   1587 HD12 LEU A 108      -8.070 -23.230   1.006  1.00  0.00           H  
ATOM   1588 HD13 LEU A 108      -7.179 -22.390   2.082  1.00  0.00           H  
ATOM   1589  CD2 LEU A 108      -6.619 -22.940  -1.250  1.00  0.00           C  
ATOM   1590 HD21 LEU A 108      -7.498 -22.387  -1.581  1.00  0.00           H  
ATOM   1591 HD22 LEU A 108      -5.804 -22.945  -1.974  1.00  0.00           H  
ATOM   1592 HD23 LEU A 108      -6.985 -23.958  -1.120  1.00  0.00           H  
ATOM   1593  C   LEU A 108      -3.330 -19.796  -0.394  1.00  0.00           C  
ATOM   1594  O   LEU A 108      -3.087 -19.602  -1.568  1.00  0.00           O  
ATOM   1595  N   ASP A 109      -3.166 -18.813   0.459  1.00  0.00           N  
ATOM   1596  H   ASP A 109      -3.502 -18.983   1.395  1.00  0.00           H  
ATOM   1597  CA  ASP A 109      -2.769 -17.485  -0.013  1.00  0.00           C  
ATOM   1598  HA  ASP A 109      -3.380 -17.034  -0.796  1.00  0.00           H  
ATOM   1599  CB  ASP A 109      -2.923 -16.599   1.204  1.00  0.00           C  
ATOM   1600  HB2 ASP A 109      -3.958 -16.768   1.500  1.00  0.00           H  
ATOM   1601  HB3 ASP A 109      -2.345 -16.950   2.059  1.00  0.00           H  
ATOM   1602  CG  ASP A 109      -2.519 -15.216   0.811  1.00  0.00           C  
ATOM   1603  OD1 ASP A 109      -3.397 -14.550   0.176  1.00  0.00           O  
ATOM   1604  OD2 ASP A 109      -1.448 -14.663   1.185  1.00  0.00           O  
ATOM   1605  C   ASP A 109      -1.341 -17.526  -0.490  1.00  0.00           C  
ATOM   1606  O   ASP A 109      -1.105 -16.806  -1.461  1.00  0.00           O  
ATOM   1607  N   VAL A 110      -0.407 -18.157   0.168  1.00  0.00           N  
ATOM   1608  H   VAL A 110      -0.742 -18.749   0.915  1.00  0.00           H  
ATOM   1609  CA  VAL A 110       0.979 -18.439  -0.279  1.00  0.00           C  
ATOM   1610  HA  VAL A 110       1.497 -17.480  -0.277  1.00  0.00           H  
ATOM   1611  CB  VAL A 110       1.696 -19.331   0.657  1.00  0.00           C  
ATOM   1612  HB  VAL A 110       1.054 -20.196   0.818  1.00  0.00           H  
ATOM   1613  CG1 VAL A 110       3.059 -19.838   0.233  1.00  0.00           C  
ATOM   1614 HG11 VAL A 110       3.727 -18.977   0.236  1.00  0.00           H  
ATOM   1615 HG12 VAL A 110       3.410 -20.603   0.925  1.00  0.00           H  
ATOM   1616 HG13 VAL A 110       2.954 -20.352  -0.723  1.00  0.00           H  
ATOM   1617  CG2 VAL A 110       1.835 -18.691   2.019  1.00  0.00           C  
ATOM   1618 HG21 VAL A 110       0.929 -18.292   2.473  1.00  0.00           H  
ATOM   1619 HG22 VAL A 110       2.325 -19.361   2.726  1.00  0.00           H  
ATOM   1620 HG23 VAL A 110       2.574 -17.900   1.896  1.00  0.00           H  
ATOM   1621  C   VAL A 110       1.026 -18.975  -1.707  1.00  0.00           C  
ATOM   1622  O   VAL A 110       1.807 -18.491  -2.580  1.00  0.00           O  
ATOM   1623  N   VAL A 111       0.125 -19.898  -2.007  1.00  0.00           N  
ATOM   1624  H   VAL A 111      -0.509 -20.137  -1.259  1.00  0.00           H  
ATOM   1625  CA  VAL A 111      -0.072 -20.463  -3.381  1.00  0.00           C  
ATOM   1626  HA  VAL A 111       0.899 -20.793  -3.750  1.00  0.00           H  
ATOM   1627  CB  VAL A 111      -0.954 -21.720  -3.314  1.00  0.00           C  
ATOM   1628  HB  VAL A 111      -1.779 -21.423  -2.667  1.00  0.00           H  
ATOM   1629  CG1 VAL A 111      -1.460 -22.294  -4.627  1.00  0.00           C  
ATOM   1630 HG11 VAL A 111      -2.270 -21.646  -4.962  1.00  0.00           H  
ATOM   1631 HG12 VAL A 111      -0.623 -22.337  -5.323  1.00  0.00           H  
ATOM   1632 HG13 VAL A 111      -1.964 -23.250  -4.488  1.00  0.00           H  
ATOM   1633  CG2 VAL A 111      -0.119 -22.753  -2.552  1.00  0.00           C  
ATOM   1634 HG21 VAL A 111      -0.840 -23.544  -2.350  1.00  0.00           H  
ATOM   1635 HG22 VAL A 111       0.638 -23.160  -3.222  1.00  0.00           H  
ATOM   1636 HG23 VAL A 111       0.408 -22.402  -1.665  1.00  0.00           H  
ATOM   1637  C   VAL A 111      -0.758 -19.490  -4.367  1.00  0.00           C  
ATOM   1638  O   VAL A 111      -0.408 -19.454  -5.509  1.00  0.00           O  
ATOM   1639  N   GLU A 112      -1.723 -18.728  -3.876  1.00  0.00           N  
ATOM   1640  H   GLU A 112      -2.001 -18.926  -2.925  1.00  0.00           H  
ATOM   1641  CA  GLU A 112      -2.406 -17.627  -4.575  1.00  0.00           C  
ATOM   1642  HA  GLU A 112      -2.949 -18.067  -5.411  1.00  0.00           H  
ATOM   1643  CB  GLU A 112      -3.463 -16.992  -3.701  1.00  0.00           C  
ATOM   1644  HB2 GLU A 112      -3.981 -17.837  -3.247  1.00  0.00           H  
ATOM   1645  HB3 GLU A 112      -2.959 -16.431  -2.914  1.00  0.00           H  
ATOM   1646  CG  GLU A 112      -4.441 -16.119  -4.505  1.00  0.00           C  
ATOM   1647  HG2 GLU A 112      -4.762 -15.281  -3.886  1.00  0.00           H  
ATOM   1648  HG3 GLU A 112      -3.921 -15.580  -5.297  1.00  0.00           H  
ATOM   1649  CD  GLU A 112      -5.726 -16.812  -5.039  1.00  0.00           C  
ATOM   1650  OE1 GLU A 112      -5.721 -18.040  -5.237  1.00  0.00           O  
ATOM   1651  OE2 GLU A 112      -6.689 -16.085  -5.339  1.00  0.00           O  
ATOM   1652  C   GLU A 112      -1.424 -16.532  -5.034  1.00  0.00           C  
ATOM   1653  O   GLU A 112      -1.535 -16.009  -6.139  1.00  0.00           O  
ATOM   1654  N   THR A 113      -0.359 -16.309  -4.291  1.00  0.00           N  
ATOM   1655  H   THR A 113      -0.351 -16.834  -3.429  1.00  0.00           H  
ATOM   1656  CA  THR A 113       0.732 -15.335  -4.440  1.00  0.00           C  
ATOM   1657  HA  THR A 113       0.322 -14.512  -5.024  1.00  0.00           H  
ATOM   1658  CB  THR A 113       1.300 -14.831  -3.109  1.00  0.00           C  
ATOM   1659  HB  THR A 113       1.940 -15.604  -2.683  1.00  0.00           H  
ATOM   1660  CG2 THR A 113       2.115 -13.515  -3.275  1.00  0.00           C  
ATOM   1661 HG21 THR A 113       1.414 -12.759  -3.625  1.00  0.00           H  
ATOM   1662 HG22 THR A 113       2.554 -13.164  -2.340  1.00  0.00           H  
ATOM   1663 HG23 THR A 113       3.012 -13.678  -3.874  1.00  0.00           H  
ATOM   1664  OG1 THR A 113       0.375 -14.477  -2.066  1.00  0.00           O  
ATOM   1665  HG1 THR A 113      -0.120 -15.277  -1.873  1.00  0.00           H  
ATOM   1666  C   THR A 113       1.929 -15.846  -5.229  1.00  0.00           C  
ATOM   1667  O   THR A 113       2.131 -15.332  -6.325  1.00  0.00           O  
ATOM   1668  N   ASN A 114       2.680 -16.840  -4.721  1.00  0.00           N  
ATOM   1669  H   ASN A 114       2.295 -17.276  -3.894  1.00  0.00           H  
ATOM   1670  CA  ASN A 114       3.797 -17.354  -5.469  1.00  0.00           C  
ATOM   1671  HA  ASN A 114       4.484 -16.560  -5.760  1.00  0.00           H  
ATOM   1672  CB  ASN A 114       4.612 -18.272  -4.556  1.00  0.00           C  
ATOM   1673  HB2 ASN A 114       4.066 -19.091  -4.089  1.00  0.00           H  
ATOM   1674  HB3 ASN A 114       5.330 -18.754  -5.218  1.00  0.00           H  
ATOM   1675  CG  ASN A 114       5.257 -17.589  -3.357  1.00  0.00           C  
ATOM   1676  OD1 ASN A 114       6.216 -16.818  -3.479  1.00  0.00           O  
ATOM   1677  ND2 ASN A 114       4.680 -17.803  -2.218  1.00  0.00           N  
ATOM   1678 HD21 ASN A 114       3.776 -18.251  -2.268  1.00  0.00           H  
ATOM   1679 HD22 ASN A 114       5.060 -17.409  -1.369  1.00  0.00           H  
ATOM   1680  C   ASN A 114       3.443 -18.128  -6.735  1.00  0.00           C  
ATOM   1681  O   ASN A 114       4.277 -18.037  -7.632  1.00  0.00           O  
ATOM   1682  N   LEU A 115       2.360 -18.863  -6.809  1.00  0.00           N  
ATOM   1683  H   LEU A 115       1.707 -18.934  -6.042  1.00  0.00           H  
ATOM   1684  CA  LEU A 115       2.064 -19.719  -7.981  1.00  0.00           C  
ATOM   1685  HA  LEU A 115       2.895 -19.738  -8.688  1.00  0.00           H  
ATOM   1686  CB  LEU A 115       1.767 -21.206  -7.540  1.00  0.00           C  
ATOM   1687  HB2 LEU A 115       2.637 -21.630  -7.039  1.00  0.00           H  
ATOM   1688  HB3 LEU A 115       0.954 -21.054  -6.831  1.00  0.00           H  
ATOM   1689  CG  LEU A 115       1.119 -22.086  -8.607  1.00  0.00           C  
ATOM   1690  HG  LEU A 115       0.261 -21.636  -9.107  1.00  0.00           H  
ATOM   1691  CD1 LEU A 115       2.199 -22.488  -9.580  1.00  0.00           C  
ATOM   1692 HD11 LEU A 115       1.813 -23.185 -10.323  1.00  0.00           H  
ATOM   1693 HD12 LEU A 115       2.547 -21.590 -10.090  1.00  0.00           H  
ATOM   1694 HD13 LEU A 115       3.093 -22.880  -9.095  1.00  0.00           H  
ATOM   1695  CD2 LEU A 115       0.599 -23.381  -7.877  1.00  0.00           C  
ATOM   1696 HD21 LEU A 115       0.351 -24.085  -8.672  1.00  0.00           H  
ATOM   1697 HD22 LEU A 115       1.413 -23.766  -7.263  1.00  0.00           H  
ATOM   1698 HD23 LEU A 115      -0.324 -23.171  -7.338  1.00  0.00           H  
ATOM   1699  C   LEU A 115       0.897 -19.207  -8.820  1.00  0.00           C  
ATOM   1700  O   LEU A 115       1.065 -18.928  -9.989  1.00  0.00           O  
ATOM   1701  N   THR A 116      -0.387 -19.159  -8.319  1.00  0.00           N  
ATOM   1702  H   THR A 116      -0.529 -19.457  -7.365  1.00  0.00           H  
ATOM   1703  CA  THR A 116      -1.538 -18.858  -9.193  1.00  0.00           C  
ATOM   1704  HA  THR A 116      -1.613 -19.446 -10.108  1.00  0.00           H  
ATOM   1705  CB  THR A 116      -2.817 -19.082  -8.334  1.00  0.00           C  
ATOM   1706  HB  THR A 116      -2.816 -18.568  -7.372  1.00  0.00           H  
ATOM   1707  CG2 THR A 116      -4.071 -18.680  -9.087  1.00  0.00           C  
ATOM   1708 HG21 THR A 116      -5.010 -18.864  -8.564  1.00  0.00           H  
ATOM   1709 HG22 THR A 116      -3.976 -17.597  -9.163  1.00  0.00           H  
ATOM   1710 HG23 THR A 116      -4.021 -18.984 -10.132  1.00  0.00           H  
ATOM   1711  OG1 THR A 116      -2.968 -20.458  -7.980  1.00  0.00           O  
ATOM   1712  HG1 THR A 116      -3.515 -20.435  -7.191  1.00  0.00           H  
ATOM   1713  C   THR A 116      -1.547 -17.436  -9.782  1.00  0.00           C  
ATOM   1714  O   THR A 116      -2.070 -17.268 -10.874  1.00  0.00           O  
ATOM   1715  N   GLY A 117      -0.914 -16.455  -9.119  1.00  0.00           N  
ATOM   1716  H   GLY A 117      -0.848 -16.660  -8.133  1.00  0.00           H  
ATOM   1717  CA  GLY A 117      -0.561 -15.112  -9.564  1.00  0.00           C  
ATOM   1718  HA2 GLY A 117      -1.423 -14.557  -9.934  1.00  0.00           H  
ATOM   1719  HA3 GLY A 117      -0.180 -14.551  -8.710  1.00  0.00           H  
ATOM   1720  C   GLY A 117       0.431 -14.973 -10.708  1.00  0.00           C  
ATOM   1721  O   GLY A 117       0.180 -14.195 -11.549  1.00  0.00           O  
ATOM   1722  N   VAL A 118       1.486 -15.775 -10.790  1.00  0.00           N  
ATOM   1723  H   VAL A 118       1.653 -16.505 -10.114  1.00  0.00           H  
ATOM   1724  CA  VAL A 118       2.320 -15.962 -11.992  1.00  0.00           C  
ATOM   1725  HA  VAL A 118       2.703 -14.989 -12.300  1.00  0.00           H  
ATOM   1726  CB  VAL A 118       3.548 -16.899 -11.843  1.00  0.00           C  
ATOM   1727  HB  VAL A 118       3.196 -17.923 -11.721  1.00  0.00           H  
ATOM   1728  CG1 VAL A 118       4.462 -16.973 -13.124  1.00  0.00           C  
ATOM   1729 HG11 VAL A 118       5.358 -17.584 -13.015  1.00  0.00           H  
ATOM   1730 HG12 VAL A 118       3.948 -17.425 -13.972  1.00  0.00           H  
ATOM   1731 HG13 VAL A 118       4.527 -15.973 -13.554  1.00  0.00           H  
ATOM   1732  CG2 VAL A 118       4.402 -16.396 -10.679  1.00  0.00           C  
ATOM   1733 HG21 VAL A 118       3.866 -16.420  -9.730  1.00  0.00           H  
ATOM   1734 HG22 VAL A 118       5.343 -16.940 -10.585  1.00  0.00           H  
ATOM   1735 HG23 VAL A 118       4.695 -15.360 -10.843  1.00  0.00           H  
ATOM   1736  C   VAL A 118       1.422 -16.391 -13.135  1.00  0.00           C  
ATOM   1737  O   VAL A 118       1.409 -15.696 -14.176  1.00  0.00           O  
ATOM   1738  N   PHE A 119       0.678 -17.507 -13.027  1.00  0.00           N  
ATOM   1739  H   PHE A 119       0.734 -18.032 -12.166  1.00  0.00           H  
ATOM   1740  CA  PHE A 119      -0.233 -18.038 -14.030  1.00  0.00           C  
ATOM   1741  HA  PHE A 119       0.358 -18.322 -14.900  1.00  0.00           H  
ATOM   1742  CB  PHE A 119      -0.850 -19.414 -13.563  1.00  0.00           C  
ATOM   1743  HB2 PHE A 119      -0.124 -20.149 -13.911  1.00  0.00           H  
ATOM   1744  HB3 PHE A 119      -1.076 -19.420 -12.496  1.00  0.00           H  
ATOM   1745  CG  PHE A 119      -2.235 -19.736 -14.210  1.00  0.00           C  
ATOM   1746  CD1 PHE A 119      -2.288 -20.133 -15.534  1.00  0.00           C  
ATOM   1747  HD1 PHE A 119      -1.332 -20.130 -16.038  1.00  0.00           H  
ATOM   1748  CE1 PHE A 119      -3.558 -20.272 -16.224  1.00  0.00           C  
ATOM   1749  HE1 PHE A 119      -3.498 -20.571 -17.260  1.00  0.00           H  
ATOM   1750  CZ  PHE A 119      -4.726 -20.017 -15.548  1.00  0.00           C  
ATOM   1751  HZ  PHE A 119      -5.658 -20.312 -16.005  1.00  0.00           H  
ATOM   1752  CE2 PHE A 119      -4.668 -19.750 -14.160  1.00  0.00           C  
ATOM   1753  HE2 PHE A 119      -5.588 -19.646 -13.604  1.00  0.00           H  
ATOM   1754  CD2 PHE A 119      -3.445 -19.611 -13.511  1.00  0.00           C  
ATOM   1755  HD2 PHE A 119      -3.499 -19.386 -12.456  1.00  0.00           H  
ATOM   1756  C   PHE A 119      -1.287 -17.030 -14.540  1.00  0.00           C  
ATOM   1757  O   PHE A 119      -1.303 -16.881 -15.710  1.00  0.00           O  
ATOM   1758  N   ARG A 120      -2.084 -16.345 -13.667  1.00  0.00           N  
ATOM   1759  H   ARG A 120      -1.997 -16.612 -12.697  1.00  0.00           H  
ATOM   1760  CA  ARG A 120      -3.089 -15.318 -14.062  1.00  0.00           C  
ATOM   1761  HA  ARG A 120      -3.780 -15.707 -14.810  1.00  0.00           H  
ATOM   1762  CB  ARG A 120      -3.807 -14.892 -12.781  1.00  0.00           C  
ATOM   1763  HB2 ARG A 120      -2.993 -14.650 -12.097  1.00  0.00           H  
ATOM   1764  HB3 ARG A 120      -4.345 -13.981 -13.045  1.00  0.00           H  
ATOM   1765  CG  ARG A 120      -4.772 -15.883 -12.133  1.00  0.00           C  
ATOM   1766  HG2 ARG A 120      -5.557 -16.142 -12.843  1.00  0.00           H  
ATOM   1767  HG3 ARG A 120      -4.147 -16.768 -12.010  1.00  0.00           H  
ATOM   1768  CD  ARG A 120      -5.364 -15.389 -10.835  1.00  0.00           C  
ATOM   1769  HD2 ARG A 120      -4.524 -15.443 -10.143  1.00  0.00           H  
ATOM   1770  HD3 ARG A 120      -5.711 -14.381 -11.059  1.00  0.00           H  
ATOM   1771  NE  ARG A 120      -6.513 -16.209 -10.407  1.00  0.00           N  
ATOM   1772  HE  ARG A 120      -7.004 -16.717 -11.128  1.00  0.00           H  
ATOM   1773  CZ  ARG A 120      -6.880 -16.442  -9.130  1.00  0.00           C  
ATOM   1774  NH1 ARG A 120      -6.149 -16.004  -8.081  1.00  0.00           N  
ATOM   1775 HH11 ARG A 120      -5.234 -15.609  -8.247  1.00  0.00           H  
ATOM   1776 HH12 ARG A 120      -6.461 -16.117  -7.127  1.00  0.00           H  
ATOM   1777  NH2 ARG A 120      -8.031 -17.047  -8.871  1.00  0.00           N  
ATOM   1778 HH21 ARG A 120      -8.576 -17.264  -9.693  1.00  0.00           H  
ATOM   1779 HH22 ARG A 120      -8.294 -17.311  -7.933  1.00  0.00           H  
ATOM   1780  C   ARG A 120      -2.498 -14.183 -14.836  1.00  0.00           C  
ATOM   1781  O   ARG A 120      -2.978 -13.729 -15.842  1.00  0.00           O  
ATOM   1782  N   VAL A 121      -1.340 -13.601 -14.405  1.00  0.00           N  
ATOM   1783  H   VAL A 121      -0.745 -14.001 -13.694  1.00  0.00           H  
ATOM   1784  CA  VAL A 121      -0.654 -12.449 -15.102  1.00  0.00           C  
ATOM   1785  HA  VAL A 121      -1.404 -11.689 -15.323  1.00  0.00           H  
ATOM   1786  CB  VAL A 121       0.321 -11.778 -14.091  1.00  0.00           C  
ATOM   1787  HB  VAL A 121       1.073 -12.548 -13.913  1.00  0.00           H  
ATOM   1788  CG1 VAL A 121       1.042 -10.616 -14.696  1.00  0.00           C  
ATOM   1789 HG11 VAL A 121       0.268  -9.939 -15.063  1.00  0.00           H  
ATOM   1790 HG12 VAL A 121       1.510 -10.115 -13.848  1.00  0.00           H  
ATOM   1791 HG13 VAL A 121       1.766 -10.891 -15.462  1.00  0.00           H  
ATOM   1792  CG2 VAL A 121      -0.371 -11.286 -12.814  1.00  0.00           C  
ATOM   1793 HG21 VAL A 121      -1.100 -10.509 -13.048  1.00  0.00           H  
ATOM   1794 HG22 VAL A 121      -0.806 -12.143 -12.301  1.00  0.00           H  
ATOM   1795 HG23 VAL A 121       0.344 -10.841 -12.123  1.00  0.00           H  
ATOM   1796  C   VAL A 121      -0.032 -12.862 -16.483  1.00  0.00           C  
ATOM   1797  O   VAL A 121      -0.337 -12.238 -17.496  1.00  0.00           O  
ATOM   1798  N   THR A 122       0.841 -13.866 -16.558  1.00  0.00           N  
ATOM   1799  H   THR A 122       1.210 -14.276 -15.711  1.00  0.00           H  
ATOM   1800  CA  THR A 122       1.331 -14.428 -17.854  1.00  0.00           C  
ATOM   1801  HA  THR A 122       1.897 -13.721 -18.459  1.00  0.00           H  
ATOM   1802  CB  THR A 122       2.320 -15.602 -17.547  1.00  0.00           C  
ATOM   1803  HB  THR A 122       1.786 -16.361 -16.974  1.00  0.00           H  
ATOM   1804  CG2 THR A 122       2.986 -16.169 -18.816  1.00  0.00           C  
ATOM   1805 HG21 THR A 122       2.198 -16.758 -19.287  1.00  0.00           H  
ATOM   1806 HG22 THR A 122       3.276 -15.363 -19.490  1.00  0.00           H  
ATOM   1807 HG23 THR A 122       3.727 -16.868 -18.427  1.00  0.00           H  
ATOM   1808  OG1 THR A 122       3.252 -15.230 -16.593  1.00  0.00           O  
ATOM   1809  HG1 THR A 122       2.767 -15.244 -15.765  1.00  0.00           H  
ATOM   1810  C   THR A 122       0.212 -15.023 -18.733  1.00  0.00           C  
ATOM   1811  O   THR A 122       0.353 -14.888 -19.945  1.00  0.00           O  
ATOM   1812  N   LYS A 123      -0.876 -15.561 -18.175  1.00  0.00           N  
ATOM   1813  H   LYS A 123      -0.813 -15.720 -17.178  1.00  0.00           H  
ATOM   1814  CA  LYS A 123      -2.150 -15.844 -18.934  1.00  0.00           C  
ATOM   1815  HA  LYS A 123      -2.066 -16.487 -19.810  1.00  0.00           H  
ATOM   1816  CB  LYS A 123      -3.155 -16.417 -17.940  1.00  0.00           C  
ATOM   1817  HB2 LYS A 123      -2.699 -17.355 -17.622  1.00  0.00           H  
ATOM   1818  HB3 LYS A 123      -3.312 -15.760 -17.085  1.00  0.00           H  
ATOM   1819  CG  LYS A 123      -4.532 -16.741 -18.695  1.00  0.00           C  
ATOM   1820  HG2 LYS A 123      -4.875 -15.738 -18.948  1.00  0.00           H  
ATOM   1821  HG3 LYS A 123      -4.321 -17.368 -19.562  1.00  0.00           H  
ATOM   1822  CD  LYS A 123      -5.651 -17.257 -17.809  1.00  0.00           C  
ATOM   1823  HD2 LYS A 123      -5.461 -18.331 -17.809  1.00  0.00           H  
ATOM   1824  HD3 LYS A 123      -5.580 -16.854 -16.800  1.00  0.00           H  
ATOM   1825  CE  LYS A 123      -7.019 -17.011 -18.363  1.00  0.00           C  
ATOM   1826  HE2 LYS A 123      -7.295 -15.962 -18.481  1.00  0.00           H  
ATOM   1827  HE3 LYS A 123      -7.150 -17.334 -19.397  1.00  0.00           H  
ATOM   1828  NZ  LYS A 123      -7.974 -17.686 -17.519  1.00  0.00           N1+
ATOM   1829  HZ1 LYS A 123      -8.944 -17.481 -17.710  1.00  0.00           H  
ATOM   1830  HZ2 LYS A 123      -7.963 -18.678 -17.714  1.00  0.00           H  
ATOM   1831  HZ3 LYS A 123      -7.697 -17.452 -16.577  1.00  0.00           H  
ATOM   1832  C   LYS A 123      -2.710 -14.564 -19.613  1.00  0.00           C  
ATOM   1833  O   LYS A 123      -2.881 -14.645 -20.831  1.00  0.00           O  
ATOM   1834  N   GLN A 124      -2.946 -13.527 -18.848  1.00  0.00           N  
ATOM   1835  H   GLN A 124      -2.711 -13.724 -17.885  1.00  0.00           H  
ATOM   1836  CA  GLN A 124      -3.612 -12.262 -19.274  1.00  0.00           C  
ATOM   1837  HA  GLN A 124      -4.510 -12.533 -19.830  1.00  0.00           H  
ATOM   1838  CB  GLN A 124      -4.215 -11.528 -18.065  1.00  0.00           C  
ATOM   1839  HB2 GLN A 124      -4.851 -12.125 -17.410  1.00  0.00           H  
ATOM   1840  HB3 GLN A 124      -3.405 -11.059 -17.507  1.00  0.00           H  
ATOM   1841  CG  GLN A 124      -5.164 -10.371 -18.475  1.00  0.00           C  
ATOM   1842  HG2 GLN A 124      -5.164  -9.840 -17.523  1.00  0.00           H  
ATOM   1843  HG3 GLN A 124      -4.826  -9.771 -19.319  1.00  0.00           H  
ATOM   1844  CD  GLN A 124      -6.568 -10.661 -18.828  1.00  0.00           C  
ATOM   1845  OE1 GLN A 124      -7.170 -11.634 -18.479  1.00  0.00           O  
ATOM   1846  NE2 GLN A 124      -7.183  -9.896 -19.644  1.00  0.00           N  
ATOM   1847 HE21 GLN A 124      -6.989  -8.934 -19.888  1.00  0.00           H  
ATOM   1848 HE22 GLN A 124      -8.093 -10.186 -19.971  1.00  0.00           H  
ATOM   1849  C   GLN A 124      -2.740 -11.450 -20.238  1.00  0.00           C  
ATOM   1850  O   GLN A 124      -3.237 -10.917 -21.215  1.00  0.00           O  
ATOM   1851  N   VAL A 125      -1.418 -11.422 -19.996  1.00  0.00           N  
ATOM   1852  H   VAL A 125      -1.077 -11.818 -19.132  1.00  0.00           H  
ATOM   1853  CA  VAL A 125      -0.376 -11.049 -20.919  1.00  0.00           C  
ATOM   1854  HA  VAL A 125      -0.631 -10.015 -21.152  1.00  0.00           H  
ATOM   1855  CB  VAL A 125       1.070 -11.056 -20.357  1.00  0.00           C  
ATOM   1856  HB  VAL A 125       1.278 -11.943 -19.761  1.00  0.00           H  
ATOM   1857  CG1 VAL A 125       2.215 -11.011 -21.430  1.00  0.00           C  
ATOM   1858 HG11 VAL A 125       2.975 -11.268 -20.692  1.00  0.00           H  
ATOM   1859 HG12 VAL A 125       2.110 -11.787 -22.189  1.00  0.00           H  
ATOM   1860 HG13 VAL A 125       2.262 -10.018 -21.879  1.00  0.00           H  
ATOM   1861  CG2 VAL A 125       1.132  -9.743 -19.544  1.00  0.00           C  
ATOM   1862 HG21 VAL A 125       0.508  -9.729 -18.650  1.00  0.00           H  
ATOM   1863 HG22 VAL A 125       2.074  -9.546 -19.033  1.00  0.00           H  
ATOM   1864 HG23 VAL A 125       1.039  -8.844 -20.152  1.00  0.00           H  
ATOM   1865  C   VAL A 125      -0.513 -11.785 -22.230  1.00  0.00           C  
ATOM   1866  O   VAL A 125      -0.602 -11.106 -23.279  1.00  0.00           O  
ATOM   1867  N   LEU A 126      -0.457 -13.095 -22.248  1.00  0.00           N  
ATOM   1868  H   LEU A 126      -0.203 -13.623 -21.426  1.00  0.00           H  
ATOM   1869  CA  LEU A 126      -0.713 -13.823 -23.535  1.00  0.00           C  
ATOM   1870  HA  LEU A 126      -0.058 -13.347 -24.265  1.00  0.00           H  
ATOM   1871  CB  LEU A 126      -0.407 -15.411 -23.510  1.00  0.00           C  
ATOM   1872  HB2 LEU A 126      -1.096 -15.892 -22.817  1.00  0.00           H  
ATOM   1873  HB3 LEU A 126      -0.771 -15.904 -24.412  1.00  0.00           H  
ATOM   1874  CG  LEU A 126       1.053 -15.856 -23.160  1.00  0.00           C  
ATOM   1875  HG  LEU A 126       1.442 -15.336 -22.286  1.00  0.00           H  
ATOM   1876  CD1 LEU A 126       1.185 -17.349 -22.914  1.00  0.00           C  
ATOM   1877 HD11 LEU A 126       2.220 -17.578 -22.657  1.00  0.00           H  
ATOM   1878 HD12 LEU A 126       0.623 -17.669 -22.036  1.00  0.00           H  
ATOM   1879 HD13 LEU A 126       0.851 -17.822 -23.838  1.00  0.00           H  
ATOM   1880  CD2 LEU A 126       1.980 -15.416 -24.276  1.00  0.00           C  
ATOM   1881 HD21 LEU A 126       2.961 -15.881 -24.174  1.00  0.00           H  
ATOM   1882 HD22 LEU A 126       1.517 -15.846 -25.164  1.00  0.00           H  
ATOM   1883 HD23 LEU A 126       2.001 -14.327 -24.237  1.00  0.00           H  
ATOM   1884  C   LEU A 126      -2.124 -13.538 -24.130  1.00  0.00           C  
ATOM   1885  O   LEU A 126      -2.302 -13.495 -25.334  1.00  0.00           O  
ATOM   1886  N   LYS A 127      -3.169 -13.507 -23.333  1.00  0.00           N  
ATOM   1887  H   LYS A 127      -3.060 -13.776 -22.365  1.00  0.00           H  
ATOM   1888  CA  LYS A 127      -4.539 -13.408 -23.876  1.00  0.00           C  
ATOM   1889  HA  LYS A 127      -4.828 -14.015 -24.734  1.00  0.00           H  
ATOM   1890  CB  LYS A 127      -5.431 -13.900 -22.673  1.00  0.00           C  
ATOM   1891  HB2 LYS A 127      -5.128 -14.929 -22.482  1.00  0.00           H  
ATOM   1892  HB3 LYS A 127      -5.105 -13.444 -21.739  1.00  0.00           H  
ATOM   1893  CG  LYS A 127      -6.956 -13.731 -22.881  1.00  0.00           C  
ATOM   1894  HG2 LYS A 127      -7.407 -13.877 -21.900  1.00  0.00           H  
ATOM   1895  HG3 LYS A 127      -7.181 -12.772 -23.347  1.00  0.00           H  
ATOM   1896  CD  LYS A 127      -7.511 -14.839 -23.713  1.00  0.00           C  
ATOM   1897  HD2 LYS A 127      -6.806 -14.995 -24.530  1.00  0.00           H  
ATOM   1898  HD3 LYS A 127      -7.669 -15.823 -23.274  1.00  0.00           H  
ATOM   1899  CE  LYS A 127      -8.870 -14.298 -24.247  1.00  0.00           C  
ATOM   1900  HE2 LYS A 127      -9.568 -14.489 -23.431  1.00  0.00           H  
ATOM   1901  HE3 LYS A 127      -8.811 -13.251 -24.546  1.00  0.00           H  
ATOM   1902  NZ  LYS A 127      -9.232 -14.919 -25.580  1.00  0.00           N1+
ATOM   1903  HZ1 LYS A 127     -10.122 -14.562 -25.896  1.00  0.00           H  
ATOM   1904  HZ2 LYS A 127      -8.511 -14.814 -26.279  1.00  0.00           H  
ATOM   1905  HZ3 LYS A 127      -9.338 -15.922 -25.530  1.00  0.00           H  
ATOM   1906  C   LYS A 127      -4.846 -11.989 -24.394  1.00  0.00           C  
ATOM   1907  O   LYS A 127      -5.594 -11.874 -25.386  1.00  0.00           O  
ATOM   1908  N   ALA A 128      -4.368 -10.880 -23.778  1.00  0.00           N  
ATOM   1909  H   ALA A 128      -3.642 -10.927 -23.078  1.00  0.00           H  
ATOM   1910  CA  ALA A 128      -4.763  -9.508 -24.164  1.00  0.00           C  
ATOM   1911  HA  ALA A 128      -5.069  -9.428 -25.207  1.00  0.00           H  
ATOM   1912  CB  ALA A 128      -5.970  -9.193 -23.319  1.00  0.00           C  
ATOM   1913  HB1 ALA A 128      -6.199  -8.128 -23.298  1.00  0.00           H  
ATOM   1914  HB2 ALA A 128      -6.860  -9.700 -23.691  1.00  0.00           H  
ATOM   1915  HB3 ALA A 128      -5.865  -9.522 -22.285  1.00  0.00           H  
ATOM   1916  C   ALA A 128      -3.712  -8.394 -24.055  1.00  0.00           C  
ATOM   1917  O   ALA A 128      -3.927  -7.232 -24.371  1.00  0.00           O  
ATOM   1918  N   GLY A 129      -2.494  -8.740 -23.575  1.00  0.00           N  
ATOM   1919  H   GLY A 129      -2.349  -9.733 -23.464  1.00  0.00           H  
ATOM   1920  CA  GLY A 129      -1.327  -7.905 -23.484  1.00  0.00           C  
ATOM   1921  HA2 GLY A 129      -1.626  -6.877 -23.278  1.00  0.00           H  
ATOM   1922  HA3 GLY A 129      -0.640  -8.303 -22.737  1.00  0.00           H  
ATOM   1923  C   GLY A 129      -0.402  -7.897 -24.785  1.00  0.00           C  
ATOM   1924  O   GLY A 129       0.825  -7.605 -24.699  1.00  0.00           O  
ATOM   1925  N   GLY A 130      -0.968  -8.351 -25.892  1.00  0.00           N  
ATOM   1926  H   GLY A 130      -1.802  -8.920 -25.870  1.00  0.00           H  
ATOM   1927  CA  GLY A 130      -0.436  -8.206 -27.258  1.00  0.00           C  
ATOM   1928  HA2 GLY A 130      -1.227  -8.435 -27.972  1.00  0.00           H  
ATOM   1929  HA3 GLY A 130      -0.308  -7.132 -27.392  1.00  0.00           H  
ATOM   1930  C   GLY A 130       0.774  -9.048 -27.642  1.00  0.00           C  
ATOM   1931  O   GLY A 130       1.035  -9.008 -28.800  1.00  0.00           O  
ATOM   1932  N   MET A 131       1.356  -9.822 -26.784  1.00  0.00           N  
ATOM   1933  H   MET A 131       1.046  -9.765 -25.825  1.00  0.00           H  
ATOM   1934  CA  MET A 131       2.633 -10.636 -26.956  1.00  0.00           C  
ATOM   1935  HA  MET A 131       3.365  -9.991 -27.444  1.00  0.00           H  
ATOM   1936  CB  MET A 131       3.134 -11.029 -25.555  1.00  0.00           C  
ATOM   1937  HB2 MET A 131       3.284 -10.169 -24.901  1.00  0.00           H  
ATOM   1938  HB3 MET A 131       2.424 -11.663 -25.026  1.00  0.00           H  
ATOM   1939  CG  MET A 131       4.401 -11.924 -25.684  1.00  0.00           C  
ATOM   1940  HG2 MET A 131       4.197 -12.743 -26.374  1.00  0.00           H  
ATOM   1941  HG3 MET A 131       5.184 -11.286 -26.094  1.00  0.00           H  
ATOM   1942  SD  MET A 131       4.984 -12.712 -24.186  1.00  0.00           S  
ATOM   1943  CE  MET A 131       5.477 -11.267 -23.239  1.00  0.00           C  
ATOM   1944  HE1 MET A 131       6.314 -10.746 -23.705  1.00  0.00           H  
ATOM   1945  HE2 MET A 131       4.631 -10.580 -23.208  1.00  0.00           H  
ATOM   1946  HE3 MET A 131       5.839 -11.516 -22.242  1.00  0.00           H  
ATOM   1947  C   MET A 131       2.265 -11.767 -27.895  1.00  0.00           C  
ATOM   1948  O   MET A 131       3.074 -12.160 -28.719  1.00  0.00           O  
ATOM   1949  N   LEU A 132       1.165 -12.522 -27.638  1.00  0.00           N  
ATOM   1950  H   LEU A 132       0.483 -12.031 -27.078  1.00  0.00           H  
ATOM   1951  CA  LEU A 132       0.757 -13.626 -28.442  1.00  0.00           C  
ATOM   1952  HA  LEU A 132       1.662 -14.095 -28.830  1.00  0.00           H  
ATOM   1953  CB  LEU A 132      -0.101 -14.659 -27.592  1.00  0.00           C  
ATOM   1954  HB2 LEU A 132       0.183 -14.697 -26.541  1.00  0.00           H  
ATOM   1955  HB3 LEU A 132      -1.132 -14.305 -27.597  1.00  0.00           H  
ATOM   1956  CG  LEU A 132      -0.109 -16.096 -28.309  1.00  0.00           C  
ATOM   1957  HG  LEU A 132      -0.160 -16.101 -29.398  1.00  0.00           H  
ATOM   1958  CD1 LEU A 132       1.194 -16.809 -28.063  1.00  0.00           C  
ATOM   1959 HD11 LEU A 132       0.976 -17.811 -28.430  1.00  0.00           H  
ATOM   1960 HD12 LEU A 132       1.954 -16.474 -28.770  1.00  0.00           H  
ATOM   1961 HD13 LEU A 132       1.582 -16.884 -27.046  1.00  0.00           H  
ATOM   1962  CD2 LEU A 132      -1.203 -16.873 -27.678  1.00  0.00           C  
ATOM   1963 HD21 LEU A 132      -1.207 -17.915 -27.999  1.00  0.00           H  
ATOM   1964 HD22 LEU A 132      -0.970 -16.823 -26.614  1.00  0.00           H  
ATOM   1965 HD23 LEU A 132      -2.184 -16.443 -27.880  1.00  0.00           H  
ATOM   1966  C   LEU A 132       0.079 -13.289 -29.767  1.00  0.00           C  
ATOM   1967  O   LEU A 132       0.214 -13.919 -30.813  1.00  0.00           O  
ATOM   1968  N   GLU A 133      -0.618 -12.122 -29.715  1.00  0.00           N  
ATOM   1969  H   GLU A 133      -0.588 -11.620 -28.839  1.00  0.00           H  
ATOM   1970  CA  GLU A 133      -1.190 -11.425 -30.885  1.00  0.00           C  
ATOM   1971  HA  GLU A 133      -1.731 -12.143 -31.501  1.00  0.00           H  
ATOM   1972  CB  GLU A 133      -2.209 -10.342 -30.464  1.00  0.00           C  
ATOM   1973  HB2 GLU A 133      -2.589 -10.841 -29.573  1.00  0.00           H  
ATOM   1974  HB3 GLU A 133      -1.612  -9.478 -30.174  1.00  0.00           H  
ATOM   1975  CG  GLU A 133      -3.148 -10.054 -31.629  1.00  0.00           C  
ATOM   1976  HG2 GLU A 133      -3.739  -9.283 -31.133  1.00  0.00           H  
ATOM   1977  HG3 GLU A 133      -2.501  -9.634 -32.399  1.00  0.00           H  
ATOM   1978  CD  GLU A 133      -4.070 -11.178 -31.901  1.00  0.00           C  
ATOM   1979  OE1 GLU A 133      -4.758 -10.904 -32.945  1.00  0.00           O  
ATOM   1980  OE2 GLU A 133      -4.268 -12.092 -31.073  1.00  0.00           O  
ATOM   1981  C   GLU A 133      -0.082 -10.890 -31.771  1.00  0.00           C  
ATOM   1982  O   GLU A 133      -0.254 -10.930 -32.928  1.00  0.00           O  
ATOM   1983  N   ARG A 134       1.070 -10.380 -31.248  1.00  0.00           N  
ATOM   1984  H   ARG A 134       1.080 -10.127 -30.270  1.00  0.00           H  
ATOM   1985  CA  ARG A 134       2.241 -10.011 -32.030  1.00  0.00           C  
ATOM   1986  HA  ARG A 134       1.958  -9.530 -32.967  1.00  0.00           H  
ATOM   1987  CB  ARG A 134       3.129  -8.992 -31.338  1.00  0.00           C  
ATOM   1988  HB2 ARG A 134       2.502  -8.146 -31.060  1.00  0.00           H  
ATOM   1989  HB3 ARG A 134       3.485  -9.357 -30.374  1.00  0.00           H  
ATOM   1990  CG  ARG A 134       4.305  -8.677 -32.165  1.00  0.00           C  
ATOM   1991  HG2 ARG A 134       4.945  -9.558 -32.217  1.00  0.00           H  
ATOM   1992  HG3 ARG A 134       4.002  -8.306 -33.144  1.00  0.00           H  
ATOM   1993  CD  ARG A 134       5.263  -7.742 -31.364  1.00  0.00           C  
ATOM   1994  HD2 ARG A 134       6.090  -7.397 -31.984  1.00  0.00           H  
ATOM   1995  HD3 ARG A 134       4.658  -6.841 -31.251  1.00  0.00           H  
ATOM   1996  NE  ARG A 134       5.681  -8.230 -30.057  1.00  0.00           N  
ATOM   1997  HE  ARG A 134       6.081  -9.140 -30.232  1.00  0.00           H  
ATOM   1998  CZ  ARG A 134       5.455  -7.727 -28.875  1.00  0.00           C  
ATOM   1999  NH1 ARG A 134       5.514  -8.492 -27.879  1.00  0.00           N  
ATOM   2000 HH11 ARG A 134       6.022  -9.359 -27.982  1.00  0.00           H  
ATOM   2001 HH12 ARG A 134       5.291  -8.203 -26.937  1.00  0.00           H  
ATOM   2002  NH2 ARG A 134       5.186  -6.475 -28.748  1.00  0.00           N  
ATOM   2003 HH21 ARG A 134       5.277  -5.834 -29.523  1.00  0.00           H  
ATOM   2004 HH22 ARG A 134       4.910  -6.022 -27.889  1.00  0.00           H  
ATOM   2005  C   ARG A 134       2.859 -11.358 -32.488  1.00  0.00           C  
ATOM   2006  O   ARG A 134       3.196 -11.481 -33.640  1.00  0.00           O  
ATOM   2007  N   GLY A 135       2.982 -12.299 -31.561  1.00  0.00           N  
ATOM   2008  H   GLY A 135       2.752 -12.066 -30.605  1.00  0.00           H  
ATOM   2009  CA  GLY A 135       3.476 -13.625 -31.838  1.00  0.00           C  
ATOM   2010  HA2 GLY A 135       2.901 -14.435 -31.388  1.00  0.00           H  
ATOM   2011  HA3 GLY A 135       3.491 -13.892 -32.895  1.00  0.00           H  
ATOM   2012  C   GLY A 135       4.834 -13.823 -31.290  1.00  0.00           C  
ATOM   2013  O   GLY A 135       5.382 -14.945 -31.454  1.00  0.00           O  
ATOM   2014  N   THR A 136       5.374 -12.800 -30.651  1.00  0.00           N  
ATOM   2015  H   THR A 136       4.751 -12.080 -30.315  1.00  0.00           H  
ATOM   2016  CA  THR A 136       6.737 -12.707 -30.170  1.00  0.00           C  
ATOM   2017  HA  THR A 136       7.126 -13.724 -30.145  1.00  0.00           H  
ATOM   2018  CB  THR A 136       7.591 -11.913 -31.157  1.00  0.00           C  
ATOM   2019  HB  THR A 136       8.631 -11.891 -30.833  1.00  0.00           H  
ATOM   2020  CG2 THR A 136       7.479 -12.409 -32.623  1.00  0.00           C  
ATOM   2021 HG21 THR A 136       7.675 -13.477 -32.711  1.00  0.00           H  
ATOM   2022 HG22 THR A 136       6.566 -12.137 -33.153  1.00  0.00           H  
ATOM   2023 HG23 THR A 136       8.253 -11.918 -33.212  1.00  0.00           H  
ATOM   2024  OG1 THR A 136       7.151 -10.541 -31.226  1.00  0.00           O  
ATOM   2025  HG1 THR A 136       7.769 -10.137 -31.840  1.00  0.00           H  
ATOM   2026  C   THR A 136       6.873 -12.102 -28.773  1.00  0.00           C  
ATOM   2027  O   THR A 136       6.037 -11.189 -28.513  1.00  0.00           O  
ATOM   2028  N   GLY A 137       7.902 -12.576 -27.969  1.00  0.00           N  
ATOM   2029  H   GLY A 137       8.524 -13.208 -28.453  1.00  0.00           H  
ATOM   2030  CA  GLY A 137       8.095 -12.061 -26.577  1.00  0.00           C  
ATOM   2031  HA2 GLY A 137       8.371 -11.006 -26.599  1.00  0.00           H  
ATOM   2032  HA3 GLY A 137       7.142 -12.182 -26.063  1.00  0.00           H  
ATOM   2033  C   GLY A 137       9.084 -12.922 -25.770  1.00  0.00           C  
ATOM   2034  O   GLY A 137       9.515 -14.026 -26.075  1.00  0.00           O  
ATOM   2035  N   ARG A 138       9.432 -12.497 -24.529  1.00  0.00           N  
ATOM   2036  H   ARG A 138       8.938 -11.666 -24.236  1.00  0.00           H  
ATOM   2037  CA  ARG A 138      10.179 -13.235 -23.535  1.00  0.00           C  
ATOM   2038  HA  ARG A 138      10.187 -14.247 -23.940  1.00  0.00           H  
ATOM   2039  CB  ARG A 138      11.658 -12.729 -23.383  1.00  0.00           C  
ATOM   2040  HB2 ARG A 138      11.598 -11.685 -23.074  1.00  0.00           H  
ATOM   2041  HB3 ARG A 138      12.141 -13.365 -22.640  1.00  0.00           H  
ATOM   2042  CG  ARG A 138      12.518 -12.683 -24.716  1.00  0.00           C  
ATOM   2043  HG2 ARG A 138      11.928 -12.438 -25.599  1.00  0.00           H  
ATOM   2044  HG3 ARG A 138      13.361 -12.004 -24.591  1.00  0.00           H  
ATOM   2045  CD  ARG A 138      12.890 -14.142 -24.877  1.00  0.00           C  
ATOM   2046  HD2 ARG A 138      13.499 -14.591 -24.093  1.00  0.00           H  
ATOM   2047  HD3 ARG A 138      11.980 -14.742 -24.885  1.00  0.00           H  
ATOM   2048  NE  ARG A 138      13.596 -14.286 -26.157  1.00  0.00           N  
ATOM   2049  HE  ARG A 138      14.604 -14.240 -26.132  1.00  0.00           H  
ATOM   2050  CZ  ARG A 138      13.163 -14.288 -27.412  1.00  0.00           C  
ATOM   2051  NH1 ARG A 138      11.880 -14.432 -27.681  1.00  0.00           N  
ATOM   2052 HH11 ARG A 138      11.203 -14.550 -26.941  1.00  0.00           H  
ATOM   2053 HH12 ARG A 138      11.543 -14.156 -28.592  1.00  0.00           H  
ATOM   2054  NH2 ARG A 138      14.048 -14.083 -28.317  1.00  0.00           N  
ATOM   2055 HH21 ARG A 138      14.987 -13.833 -28.043  1.00  0.00           H  
ATOM   2056 HH22 ARG A 138      13.873 -14.257 -29.296  1.00  0.00           H  
ATOM   2057  C   ARG A 138       9.508 -13.229 -22.157  1.00  0.00           C  
ATOM   2058  O   ARG A 138       9.163 -12.115 -21.767  1.00  0.00           O  
ATOM   2059  N   ILE A 139       9.510 -14.334 -21.474  1.00  0.00           N  
ATOM   2060  H   ILE A 139       9.914 -15.139 -21.930  1.00  0.00           H  
ATOM   2061  CA  ILE A 139       8.878 -14.459 -20.119  1.00  0.00           C  
ATOM   2062  HA  ILE A 139       8.896 -13.443 -19.725  1.00  0.00           H  
ATOM   2063  CB  ILE A 139       7.405 -15.065 -20.212  1.00  0.00           C  
ATOM   2064  HB  ILE A 139       7.708 -16.046 -20.577  1.00  0.00           H  
ATOM   2065  CG2 ILE A 139       6.762 -15.366 -18.915  1.00  0.00           C  
ATOM   2066 HG21 ILE A 139       5.838 -15.919 -19.093  1.00  0.00           H  
ATOM   2067 HG22 ILE A 139       7.386 -15.864 -18.173  1.00  0.00           H  
ATOM   2068 HG23 ILE A 139       6.532 -14.333 -18.656  1.00  0.00           H  
ATOM   2069  CG1 ILE A 139       6.393 -14.482 -21.233  1.00  0.00           C  
ATOM   2070 HG12 ILE A 139       5.880 -13.568 -20.934  1.00  0.00           H  
ATOM   2071 HG13 ILE A 139       6.958 -14.147 -22.103  1.00  0.00           H  
ATOM   2072  CD1 ILE A 139       5.385 -15.527 -21.783  1.00  0.00           C  
ATOM   2073 HD11 ILE A 139       4.977 -15.032 -22.663  1.00  0.00           H  
ATOM   2074 HD12 ILE A 139       5.981 -16.327 -22.221  1.00  0.00           H  
ATOM   2075 HD13 ILE A 139       4.627 -15.814 -21.055  1.00  0.00           H  
ATOM   2076  C   ILE A 139       9.762 -15.127 -19.084  1.00  0.00           C  
ATOM   2077  O   ILE A 139      10.286 -16.223 -19.273  1.00  0.00           O  
ATOM   2078  N   VAL A 140      10.013 -14.411 -17.936  1.00  0.00           N  
ATOM   2079  H   VAL A 140       9.545 -13.520 -17.849  1.00  0.00           H  
ATOM   2080  CA  VAL A 140      10.896 -14.779 -16.880  1.00  0.00           C  
ATOM   2081  HA  VAL A 140      11.166 -15.812 -17.097  1.00  0.00           H  
ATOM   2082  CB  VAL A 140      12.268 -13.999 -16.859  1.00  0.00           C  
ATOM   2083  HB  VAL A 140      12.217 -13.061 -16.304  1.00  0.00           H  
ATOM   2084  CG1 VAL A 140      13.332 -14.913 -16.157  1.00  0.00           C  
ATOM   2085 HG11 VAL A 140      13.434 -15.809 -16.770  1.00  0.00           H  
ATOM   2086 HG12 VAL A 140      14.305 -14.423 -16.096  1.00  0.00           H  
ATOM   2087 HG13 VAL A 140      13.027 -15.108 -15.130  1.00  0.00           H  
ATOM   2088  CG2 VAL A 140      12.795 -13.631 -18.174  1.00  0.00           C  
ATOM   2089 HG21 VAL A 140      12.184 -12.799 -18.523  1.00  0.00           H  
ATOM   2090 HG22 VAL A 140      13.872 -13.460 -18.176  1.00  0.00           H  
ATOM   2091 HG23 VAL A 140      12.706 -14.498 -18.829  1.00  0.00           H  
ATOM   2092  C   VAL A 140      10.204 -14.729 -15.526  1.00  0.00           C  
ATOM   2093  O   VAL A 140       9.943 -13.626 -14.939  1.00  0.00           O  
ATOM   2094  N   ASN A 141      10.053 -15.880 -14.912  1.00  0.00           N  
ATOM   2095  H   ASN A 141      10.442 -16.688 -15.376  1.00  0.00           H  
ATOM   2096  CA  ASN A 141       9.470 -15.983 -13.589  1.00  0.00           C  
ATOM   2097  HA  ASN A 141       8.724 -15.207 -13.419  1.00  0.00           H  
ATOM   2098  CB  ASN A 141       8.703 -17.295 -13.545  1.00  0.00           C  
ATOM   2099  HB2 ASN A 141       9.407 -18.125 -13.584  1.00  0.00           H  
ATOM   2100  HB3 ASN A 141       8.186 -17.403 -12.591  1.00  0.00           H  
ATOM   2101  CG  ASN A 141       7.736 -17.340 -14.762  1.00  0.00           C  
ATOM   2102  OD1 ASN A 141       7.000 -16.382 -14.926  1.00  0.00           O  
ATOM   2103  ND2 ASN A 141       7.733 -18.303 -15.650  1.00  0.00           N  
ATOM   2104 HD21 ASN A 141       6.999 -18.184 -16.335  1.00  0.00           H  
ATOM   2105 HD22 ASN A 141       8.300 -19.137 -15.585  1.00  0.00           H  
ATOM   2106  C   ASN A 141      10.631 -15.951 -12.563  1.00  0.00           C  
ATOM   2107  O   ASN A 141      11.558 -16.774 -12.724  1.00  0.00           O  
ATOM   2108  N   ILE A 142      10.571 -15.201 -11.468  1.00  0.00           N  
ATOM   2109  H   ILE A 142       9.882 -14.472 -11.350  1.00  0.00           H  
ATOM   2110  CA  ILE A 142      11.695 -15.168 -10.524  1.00  0.00           C  
ATOM   2111  HA  ILE A 142      12.657 -15.487 -10.926  1.00  0.00           H  
ATOM   2112  CB  ILE A 142      11.848 -13.778  -9.851  1.00  0.00           C  
ATOM   2113  HB  ILE A 142      10.875 -13.606  -9.390  1.00  0.00           H  
ATOM   2114  CG2 ILE A 142      12.943 -13.856  -8.729  1.00  0.00           C  
ATOM   2115 HG21 ILE A 142      12.766 -14.632  -7.986  1.00  0.00           H  
ATOM   2116 HG22 ILE A 142      13.841 -14.223  -9.226  1.00  0.00           H  
ATOM   2117 HG23 ILE A 142      13.139 -12.856  -8.339  1.00  0.00           H  
ATOM   2118  CG1 ILE A 142      12.062 -12.586 -10.788  1.00  0.00           C  
ATOM   2119 HG12 ILE A 142      11.162 -12.559 -11.401  1.00  0.00           H  
ATOM   2120 HG13 ILE A 142      12.228 -11.706 -10.166  1.00  0.00           H  
ATOM   2121  CD1 ILE A 142      13.216 -12.700 -11.791  1.00  0.00           C  
ATOM   2122 HD11 ILE A 142      13.100 -13.636 -12.338  1.00  0.00           H  
ATOM   2123 HD12 ILE A 142      13.202 -11.817 -12.429  1.00  0.00           H  
ATOM   2124 HD13 ILE A 142      14.185 -12.766 -11.297  1.00  0.00           H  
ATOM   2125  C   ILE A 142      11.367 -16.218  -9.472  1.00  0.00           C  
ATOM   2126  O   ILE A 142      10.494 -16.123  -8.579  1.00  0.00           O  
ATOM   2127  N   ALA A 143      11.885 -17.458  -9.589  1.00  0.00           N  
ATOM   2128  H   ALA A 143      12.646 -17.663 -10.222  1.00  0.00           H  
ATOM   2129  CA  ALA A 143      11.537 -18.650  -8.779  1.00  0.00           C  
ATOM   2130  HA  ALA A 143      10.461 -18.771  -8.656  1.00  0.00           H  
ATOM   2131  CB  ALA A 143      11.817 -19.966  -9.566  1.00  0.00           C  
ATOM   2132  HB1 ALA A 143      11.280 -19.841 -10.506  1.00  0.00           H  
ATOM   2133  HB2 ALA A 143      12.882 -20.137  -9.727  1.00  0.00           H  
ATOM   2134  HB3 ALA A 143      11.283 -20.758  -9.042  1.00  0.00           H  
ATOM   2135  C   ALA A 143      12.247 -18.681  -7.363  1.00  0.00           C  
ATOM   2136  O   ALA A 143      12.168 -17.744  -6.581  1.00  0.00           O  
ATOM   2137  N   SER A 144      12.711 -19.853  -6.824  1.00  0.00           N  
ATOM   2138  H   SER A 144      12.701 -20.652  -7.442  1.00  0.00           H  
ATOM   2139  CA  SER A 144      13.376 -19.972  -5.513  1.00  0.00           C  
ATOM   2140  HA  SER A 144      13.947 -19.091  -5.224  1.00  0.00           H  
ATOM   2141  CB  SER A 144      12.331 -20.232  -4.378  1.00  0.00           C  
ATOM   2142  HB2 SER A 144      11.549 -19.477  -4.456  1.00  0.00           H  
ATOM   2143  HB3 SER A 144      11.849 -21.203  -4.499  1.00  0.00           H  
ATOM   2144  OG  SER A 144      12.898 -20.270  -3.078  1.00  0.00           O  
ATOM   2145  HG  SER A 144      12.620 -19.469  -2.630  1.00  0.00           H  
ATOM   2146  C   SER A 144      14.322 -21.248  -5.560  1.00  0.00           C  
ATOM   2147  O   SER A 144      14.148 -22.073  -6.506  1.00  0.00           O  
ATOM   2148  N   THR A 145      15.180 -21.441  -4.535  1.00  0.00           N  
ATOM   2149  H   THR A 145      15.187 -20.825  -3.735  1.00  0.00           H  
ATOM   2150  CA  THR A 145      15.769 -22.704  -4.202  1.00  0.00           C  
ATOM   2151  HA  THR A 145      16.465 -23.084  -4.950  1.00  0.00           H  
ATOM   2152  CB  THR A 145      16.691 -22.576  -2.921  1.00  0.00           C  
ATOM   2153  HB  THR A 145      16.929 -23.606  -2.651  1.00  0.00           H  
ATOM   2154  CG2 THR A 145      18.057 -22.022  -3.213  1.00  0.00           C  
ATOM   2155 HG21 THR A 145      18.037 -21.308  -4.037  1.00  0.00           H  
ATOM   2156 HG22 THR A 145      18.453 -21.556  -2.311  1.00  0.00           H  
ATOM   2157 HG23 THR A 145      18.777 -22.814  -3.417  1.00  0.00           H  
ATOM   2158  OG1 THR A 145      16.072 -21.922  -1.948  1.00  0.00           O  
ATOM   2159  HG1 THR A 145      16.561 -22.146  -1.153  1.00  0.00           H  
ATOM   2160  C   THR A 145      14.656 -23.735  -3.863  1.00  0.00           C  
ATOM   2161  O   THR A 145      14.687 -24.878  -4.319  1.00  0.00           O  
ATOM   2162  N   GLY A 146      13.637 -23.281  -3.226  1.00  0.00           N  
ATOM   2163  H   GLY A 146      13.656 -22.272  -3.159  1.00  0.00           H  
ATOM   2164  CA  GLY A 146      12.263 -23.887  -3.018  1.00  0.00           C  
ATOM   2165  HA2 GLY A 146      12.327 -24.759  -2.367  1.00  0.00           H  
ATOM   2166  HA3 GLY A 146      11.682 -23.090  -2.552  1.00  0.00           H  
ATOM   2167  C   GLY A 146      11.488 -24.255  -4.310  1.00  0.00           C  
ATOM   2168  O   GLY A 146      10.386 -24.848  -4.253  1.00  0.00           O  
ATOM   2169  N   GLY A 147      12.117 -24.065  -5.503  1.00  0.00           N  
ATOM   2170  H   GLY A 147      13.020 -23.613  -5.509  1.00  0.00           H  
ATOM   2171  CA  GLY A 147      11.561 -24.650  -6.730  1.00  0.00           C  
ATOM   2172  HA2 GLY A 147      10.472 -24.670  -6.706  1.00  0.00           H  
ATOM   2173  HA3 GLY A 147      11.985 -23.993  -7.489  1.00  0.00           H  
ATOM   2174  C   GLY A 147      12.165 -26.018  -7.014  1.00  0.00           C  
ATOM   2175  O   GLY A 147      11.630 -26.686  -7.912  1.00  0.00           O  
ATOM   2176  N   LYS A 148      13.274 -26.438  -6.316  1.00  0.00           N  
ATOM   2177  H   LYS A 148      13.492 -25.869  -5.510  1.00  0.00           H  
ATOM   2178  CA  LYS A 148      14.023 -27.670  -6.640  1.00  0.00           C  
ATOM   2179  HA  LYS A 148      13.322 -28.328  -7.153  1.00  0.00           H  
ATOM   2180  CB  LYS A 148      15.244 -27.275  -7.534  1.00  0.00           C  
ATOM   2181  HB2 LYS A 148      15.568 -26.296  -7.181  1.00  0.00           H  
ATOM   2182  HB3 LYS A 148      16.027 -28.033  -7.493  1.00  0.00           H  
ATOM   2183  CG  LYS A 148      14.886 -27.286  -9.037  1.00  0.00           C  
ATOM   2184  HG2 LYS A 148      14.480 -28.258  -9.318  1.00  0.00           H  
ATOM   2185  HG3 LYS A 148      14.237 -26.429  -9.217  1.00  0.00           H  
ATOM   2186  CD  LYS A 148      16.021 -27.072 -10.076  1.00  0.00           C  
ATOM   2187  HD2 LYS A 148      16.848 -27.755  -9.888  1.00  0.00           H  
ATOM   2188  HD3 LYS A 148      15.673 -27.364 -11.068  1.00  0.00           H  
ATOM   2189  CE  LYS A 148      16.540 -25.609 -10.075  1.00  0.00           C  
ATOM   2190  HE2 LYS A 148      15.732 -24.940 -10.371  1.00  0.00           H  
ATOM   2191  HE3 LYS A 148      16.876 -25.240  -9.107  1.00  0.00           H  
ATOM   2192  NZ  LYS A 148      17.718 -25.513 -10.996  1.00  0.00           N1+
ATOM   2193  HZ1 LYS A 148      18.444 -24.916 -10.628  1.00  0.00           H  
ATOM   2194  HZ2 LYS A 148      18.201 -26.395 -11.098  1.00  0.00           H  
ATOM   2195  HZ3 LYS A 148      17.490 -25.243 -11.942  1.00  0.00           H  
ATOM   2196  C   LYS A 148      14.443 -28.405  -5.334  1.00  0.00           C  
ATOM   2197  O   LYS A 148      14.257 -29.594  -5.201  1.00  0.00           O  
ATOM   2198  N   GLN A 149      15.013 -27.631  -4.441  1.00  0.00           N  
ATOM   2199  H   GLN A 149      15.154 -26.689  -4.779  1.00  0.00           H  
ATOM   2200  CA  GLN A 149      15.020 -27.954  -3.037  1.00  0.00           C  
ATOM   2201  HA  GLN A 149      15.353 -28.972  -2.838  1.00  0.00           H  
ATOM   2202  CB  GLN A 149      16.066 -27.166  -2.205  1.00  0.00           C  
ATOM   2203  HB2 GLN A 149      15.969 -26.093  -2.380  1.00  0.00           H  
ATOM   2204  HB3 GLN A 149      15.929 -27.426  -1.156  1.00  0.00           H  
ATOM   2205  CG  GLN A 149      17.620 -27.354  -2.598  1.00  0.00           C  
ATOM   2206  HG2 GLN A 149      18.047 -28.270  -2.191  1.00  0.00           H  
ATOM   2207  HG3 GLN A 149      17.788 -27.459  -3.670  1.00  0.00           H  
ATOM   2208  CD  GLN A 149      18.488 -26.166  -2.166  1.00  0.00           C  
ATOM   2209  OE1 GLN A 149      19.075 -25.447  -2.977  1.00  0.00           O  
ATOM   2210  NE2 GLN A 149      18.308 -25.748  -0.912  1.00  0.00           N  
ATOM   2211 HE21 GLN A 149      17.845 -26.387  -0.282  1.00  0.00           H  
ATOM   2212 HE22 GLN A 149      18.818 -24.919  -0.639  1.00  0.00           H  
ATOM   2213  C   GLN A 149      13.584 -27.844  -2.421  1.00  0.00           C  
ATOM   2214  O   GLN A 149      12.788 -27.078  -2.849  1.00  0.00           O  
ATOM   2215  N   GLY A 150      13.286 -28.656  -1.395  1.00  0.00           N  
ATOM   2216  H   GLY A 150      13.915 -29.415  -1.175  1.00  0.00           H  
ATOM   2217  CA  GLY A 150      12.314 -28.257  -0.371  1.00  0.00           C  
ATOM   2218  HA2 GLY A 150      11.498 -27.637  -0.740  1.00  0.00           H  
ATOM   2219  HA3 GLY A 150      11.833 -29.169  -0.018  1.00  0.00           H  
ATOM   2220  C   GLY A 150      13.011 -27.423   0.733  1.00  0.00           C  
ATOM   2221  O   GLY A 150      13.911 -27.880   1.417  1.00  0.00           O  
ATOM   2222  N   VAL A 151      12.566 -26.207   0.971  1.00  0.00           N  
ATOM   2223  H   VAL A 151      11.691 -25.970   0.527  1.00  0.00           H  
ATOM   2224  CA  VAL A 151      13.032 -25.428   2.171  1.00  0.00           C  
ATOM   2225  HA  VAL A 151      14.105 -25.464   2.353  1.00  0.00           H  
ATOM   2226  CB  VAL A 151      12.600 -23.944   1.946  1.00  0.00           C  
ATOM   2227  HB  VAL A 151      11.525 -23.879   1.776  1.00  0.00           H  
ATOM   2228  CG1 VAL A 151      12.941 -23.070   3.129  1.00  0.00           C  
ATOM   2229 HG11 VAL A 151      12.525 -22.076   2.960  1.00  0.00           H  
ATOM   2230 HG12 VAL A 151      12.427 -23.482   3.998  1.00  0.00           H  
ATOM   2231 HG13 VAL A 151      14.016 -23.049   3.312  1.00  0.00           H  
ATOM   2232  CG2 VAL A 151      13.332 -23.419   0.669  1.00  0.00           C  
ATOM   2233 HG21 VAL A 151      12.955 -22.456   0.325  1.00  0.00           H  
ATOM   2234 HG22 VAL A 151      14.349 -23.298   1.043  1.00  0.00           H  
ATOM   2235 HG23 VAL A 151      13.271 -24.175  -0.114  1.00  0.00           H  
ATOM   2236  C   VAL A 151      12.292 -26.040   3.385  1.00  0.00           C  
ATOM   2237  O   VAL A 151      11.049 -25.986   3.280  1.00  0.00           O  
ATOM   2238  N   VAL A 152      13.001 -26.612   4.367  1.00  0.00           N  
ATOM   2239  H   VAL A 152      14.005 -26.546   4.287  1.00  0.00           H  
ATOM   2240  CA  VAL A 152      12.379 -27.369   5.513  1.00  0.00           C  
ATOM   2241  HA  VAL A 152      11.709 -28.047   4.985  1.00  0.00           H  
ATOM   2242  CB  VAL A 152      13.461 -28.339   6.213  1.00  0.00           C  
ATOM   2243  HB  VAL A 152      14.026 -28.904   5.471  1.00  0.00           H  
ATOM   2244  CG1 VAL A 152      14.484 -27.503   6.898  1.00  0.00           C  
ATOM   2245 HG11 VAL A 152      15.149 -28.112   7.511  1.00  0.00           H  
ATOM   2246 HG12 VAL A 152      15.082 -27.019   6.127  1.00  0.00           H  
ATOM   2247 HG13 VAL A 152      14.034 -26.721   7.510  1.00  0.00           H  
ATOM   2248  CG2 VAL A 152      12.827 -29.378   7.180  1.00  0.00           C  
ATOM   2249 HG21 VAL A 152      11.954 -29.760   6.653  1.00  0.00           H  
ATOM   2250 HG22 VAL A 152      13.540 -30.150   7.469  1.00  0.00           H  
ATOM   2251 HG23 VAL A 152      12.571 -28.779   8.055  1.00  0.00           H  
ATOM   2252  C   VAL A 152      11.752 -26.368   6.549  1.00  0.00           C  
ATOM   2253  O   VAL A 152      12.117 -25.230   6.639  1.00  0.00           O  
ATOM   2254  N   HIE A 153      10.579 -26.714   6.930  1.00  0.00           N  
ATOM   2255  H   HIE A 153      10.260 -27.660   6.776  1.00  0.00           H  
ATOM   2256  CA  HIE A 153       9.604 -25.883   7.673  1.00  0.00           C  
ATOM   2257  HA  HIE A 153       8.676 -26.454   7.682  1.00  0.00           H  
ATOM   2258  CB  HIE A 153      10.082 -25.505   9.115  1.00  0.00           C  
ATOM   2259  HB2 HIE A 153      10.979 -24.903   8.972  1.00  0.00           H  
ATOM   2260  HB3 HIE A 153       9.378 -24.761   9.485  1.00  0.00           H  
ATOM   2261  CG  HIE A 153      10.345 -26.607  10.091  1.00  0.00           C  
ATOM   2262  ND1 HIE A 153      10.985 -26.502  11.301  1.00  0.00           N  
ATOM   2263  CE1 HIE A 153      10.726 -27.651  11.975  1.00  0.00           C  
ATOM   2264  HE1 HIE A 153      11.048 -27.888  12.979  1.00  0.00           H  
ATOM   2265  NE2 HIE A 153      10.021 -28.488  11.205  1.00  0.00           N  
ATOM   2266  HE2 HIE A 153       9.829 -29.436  11.500  1.00  0.00           H  
ATOM   2267  CD2 HIE A 153       9.718 -27.833  10.034  1.00  0.00           C  
ATOM   2268  HD2 HIE A 153       8.928 -28.019   9.322  1.00  0.00           H  
ATOM   2269  C   HIE A 153       9.122 -24.656   6.882  1.00  0.00           C  
ATOM   2270  O   HIE A 153       8.643 -23.652   7.387  1.00  0.00           O  
ATOM   2271  N   ALA A 154       9.160 -24.753   5.539  1.00  0.00           N  
ATOM   2272  H   ALA A 154       9.531 -25.610   5.156  1.00  0.00           H  
ATOM   2273  CA  ALA A 154       8.492 -23.843   4.632  1.00  0.00           C  
ATOM   2274  HA  ALA A 154       7.699 -23.388   5.225  1.00  0.00           H  
ATOM   2275  CB  ALA A 154       9.465 -22.798   4.175  1.00  0.00           C  
ATOM   2276  HB1 ALA A 154       9.817 -22.135   4.964  1.00  0.00           H  
ATOM   2277  HB2 ALA A 154      10.324 -23.292   3.717  1.00  0.00           H  
ATOM   2278  HB3 ALA A 154       8.907 -22.154   3.496  1.00  0.00           H  
ATOM   2279  C   ALA A 154       7.864 -24.639   3.466  1.00  0.00           C  
ATOM   2280  O   ALA A 154       8.143 -24.520   2.279  1.00  0.00           O  
ATOM   2281  N   ALA A 155       6.963 -25.520   3.820  1.00  0.00           N  
ATOM   2282  H   ALA A 155       6.750 -25.591   4.805  1.00  0.00           H  
ATOM   2283  CA  ALA A 155       6.286 -26.430   2.929  1.00  0.00           C  
ATOM   2284  HA  ALA A 155       7.004 -26.990   2.330  1.00  0.00           H  
ATOM   2285  CB  ALA A 155       5.548 -27.549   3.691  1.00  0.00           C  
ATOM   2286  HB1 ALA A 155       5.160 -28.289   2.992  1.00  0.00           H  
ATOM   2287  HB2 ALA A 155       6.172 -27.980   4.473  1.00  0.00           H  
ATOM   2288  HB3 ALA A 155       4.666 -27.131   4.177  1.00  0.00           H  
ATOM   2289  C   ALA A 155       5.346 -25.839   1.833  1.00  0.00           C  
ATOM   2290  O   ALA A 155       5.537 -26.297   0.707  1.00  0.00           O  
ATOM   2291  N   PRO A 156       4.554 -24.805   2.139  1.00  0.00           N  
ATOM   2292  CD  PRO A 156       4.222 -24.124   3.397  1.00  0.00           C  
ATOM   2293  HD2 PRO A 156       5.149 -23.688   3.771  1.00  0.00           H  
ATOM   2294  HD3 PRO A 156       3.913 -24.888   4.110  1.00  0.00           H  
ATOM   2295  CG  PRO A 156       3.154 -23.067   3.116  1.00  0.00           C  
ATOM   2296  HG2 PRO A 156       3.700 -22.139   2.947  1.00  0.00           H  
ATOM   2297  HG3 PRO A 156       2.346 -23.009   3.844  1.00  0.00           H  
ATOM   2298  CB  PRO A 156       2.633 -23.468   1.715  1.00  0.00           C  
ATOM   2299  HB2 PRO A 156       2.511 -22.630   1.029  1.00  0.00           H  
ATOM   2300  HB3 PRO A 156       1.646 -23.927   1.666  1.00  0.00           H  
ATOM   2301  CA  PRO A 156       3.715 -24.286   1.058  1.00  0.00           C  
ATOM   2302  HA  PRO A 156       3.161 -25.099   0.588  1.00  0.00           H  
ATOM   2303  C   PRO A 156       4.505 -23.425   0.035  1.00  0.00           C  
ATOM   2304  O   PRO A 156       4.107 -23.387  -1.055  1.00  0.00           O  
ATOM   2305  N   TYR A 157       5.445 -22.656   0.562  1.00  0.00           N  
ATOM   2306  H   TYR A 157       5.601 -22.785   1.552  1.00  0.00           H  
ATOM   2307  CA  TYR A 157       6.358 -21.843  -0.215  1.00  0.00           C  
ATOM   2308  HA  TYR A 157       5.893 -21.029  -0.770  1.00  0.00           H  
ATOM   2309  CB  TYR A 157       7.320 -21.110   0.767  1.00  0.00           C  
ATOM   2310  HB2 TYR A 157       6.670 -20.499   1.392  1.00  0.00           H  
ATOM   2311  HB3 TYR A 157       7.872 -21.840   1.357  1.00  0.00           H  
ATOM   2312  CG  TYR A 157       8.309 -20.306  -0.041  1.00  0.00           C  
ATOM   2313  CD1 TYR A 157       7.904 -19.156  -0.748  1.00  0.00           C  
ATOM   2314  HD1 TYR A 157       6.874 -18.829  -0.741  1.00  0.00           H  
ATOM   2315  CE1 TYR A 157       8.851 -18.400  -1.534  1.00  0.00           C  
ATOM   2316  HE1 TYR A 157       8.515 -17.588  -2.161  1.00  0.00           H  
ATOM   2317  CZ  TYR A 157      10.161 -18.834  -1.556  1.00  0.00           C  
ATOM   2318  OH  TYR A 157      11.026 -18.174  -2.396  1.00  0.00           O  
ATOM   2319  HH  TYR A 157      10.980 -17.226  -2.256  1.00  0.00           H  
ATOM   2320  CE2 TYR A 157      10.618 -19.873  -0.811  1.00  0.00           C  
ATOM   2321  HE2 TYR A 157      11.676 -20.083  -0.756  1.00  0.00           H  
ATOM   2322  CD2 TYR A 157       9.655 -20.721  -0.155  1.00  0.00           C  
ATOM   2323  HD2 TYR A 157      10.025 -21.567   0.404  1.00  0.00           H  
ATOM   2324  C   TYR A 157       7.147 -22.759  -1.187  1.00  0.00           C  
ATOM   2325  O   TYR A 157       7.198 -22.451  -2.365  1.00  0.00           O  
ATOM   2326  N   SER A 158       7.662 -23.903  -0.718  1.00  0.00           N  
ATOM   2327  H   SER A 158       7.819 -24.020   0.273  1.00  0.00           H  
ATOM   2328  CA  SER A 158       8.362 -24.888  -1.584  1.00  0.00           C  
ATOM   2329  HA  SER A 158       9.014 -24.221  -2.149  1.00  0.00           H  
ATOM   2330  CB  SER A 158       9.145 -25.931  -0.743  1.00  0.00           C  
ATOM   2331  HB2 SER A 158       8.529 -26.573  -0.113  1.00  0.00           H  
ATOM   2332  HB3 SER A 158       9.664 -26.636  -1.392  1.00  0.00           H  
ATOM   2333  OG  SER A 158      10.027 -25.315   0.285  1.00  0.00           O  
ATOM   2334  HG  SER A 158       9.612 -25.207   1.144  1.00  0.00           H  
ATOM   2335  C   SER A 158       7.350 -25.517  -2.540  1.00  0.00           C  
ATOM   2336  O   SER A 158       7.670 -25.613  -3.683  1.00  0.00           O  
ATOM   2337  N   ALA A 159       6.118 -25.850  -2.140  1.00  0.00           N  
ATOM   2338  H   ALA A 159       5.848 -25.738  -1.175  1.00  0.00           H  
ATOM   2339  CA  ALA A 159       5.216 -26.476  -3.101  1.00  0.00           C  
ATOM   2340  HA  ALA A 159       5.678 -27.366  -3.527  1.00  0.00           H  
ATOM   2341  CB  ALA A 159       4.081 -27.099  -2.261  1.00  0.00           C  
ATOM   2342  HB1 ALA A 159       3.273 -26.377  -2.142  1.00  0.00           H  
ATOM   2343  HB2 ALA A 159       3.737 -27.983  -2.798  1.00  0.00           H  
ATOM   2344  HB3 ALA A 159       4.476 -27.443  -1.306  1.00  0.00           H  
ATOM   2345  C   ALA A 159       4.705 -25.598  -4.250  1.00  0.00           C  
ATOM   2346  O   ALA A 159       4.549 -25.999  -5.407  1.00  0.00           O  
ATOM   2347  N   SER A 160       4.499 -24.324  -3.946  1.00  0.00           N  
ATOM   2348  H   SER A 160       4.758 -24.195  -2.978  1.00  0.00           H  
ATOM   2349  CA  SER A 160       4.058 -23.296  -4.887  1.00  0.00           C  
ATOM   2350  HA  SER A 160       3.297 -23.791  -5.490  1.00  0.00           H  
ATOM   2351  CB  SER A 160       3.386 -22.139  -4.162  1.00  0.00           C  
ATOM   2352  HB2 SER A 160       3.176 -21.366  -4.903  1.00  0.00           H  
ATOM   2353  HB3 SER A 160       2.479 -22.406  -3.622  1.00  0.00           H  
ATOM   2354  OG  SER A 160       4.192 -21.511  -3.164  1.00  0.00           O  
ATOM   2355  HG  SER A 160       4.138 -21.988  -2.333  1.00  0.00           H  
ATOM   2356  C   SER A 160       5.174 -22.760  -5.809  1.00  0.00           C  
ATOM   2357  O   SER A 160       4.888 -22.785  -6.990  1.00  0.00           O  
ATOM   2358  N   LYS A 161       6.313 -22.310  -5.293  1.00  0.00           N  
ATOM   2359  H   LYS A 161       6.358 -22.157  -4.295  1.00  0.00           H  
ATOM   2360  CA  LYS A 161       7.450 -22.108  -6.215  1.00  0.00           C  
ATOM   2361  HA  LYS A 161       7.290 -21.350  -6.982  1.00  0.00           H  
ATOM   2362  CB  LYS A 161       8.721 -21.631  -5.543  1.00  0.00           C  
ATOM   2363  HB2 LYS A 161       9.008 -22.407  -4.832  1.00  0.00           H  
ATOM   2364  HB3 LYS A 161       9.497 -21.672  -6.308  1.00  0.00           H  
ATOM   2365  CG  LYS A 161       8.554 -20.315  -4.853  1.00  0.00           C  
ATOM   2366  HG2 LYS A 161       7.538 -20.197  -4.479  1.00  0.00           H  
ATOM   2367  HG3 LYS A 161       9.277 -20.319  -4.038  1.00  0.00           H  
ATOM   2368  CD  LYS A 161       8.932 -19.267  -5.848  1.00  0.00           C  
ATOM   2369  HD2 LYS A 161       9.923 -19.527  -6.220  1.00  0.00           H  
ATOM   2370  HD3 LYS A 161       8.228 -19.318  -6.679  1.00  0.00           H  
ATOM   2371  CE  LYS A 161       8.856 -17.834  -5.249  1.00  0.00           C  
ATOM   2372  HE2 LYS A 161       7.814 -17.632  -5.002  1.00  0.00           H  
ATOM   2373  HE3 LYS A 161       9.350 -17.959  -4.285  1.00  0.00           H  
ATOM   2374  NZ  LYS A 161       9.473 -16.748  -6.028  1.00  0.00           N1+
ATOM   2375  HZ1 LYS A 161       8.984 -16.662  -6.907  1.00  0.00           H  
ATOM   2376  HZ2 LYS A 161       9.416 -15.831  -5.609  1.00  0.00           H  
ATOM   2377  HZ3 LYS A 161      10.420 -16.917  -6.335  1.00  0.00           H  
ATOM   2378  C   LYS A 161       7.764 -23.324  -7.094  1.00  0.00           C  
ATOM   2379  O   LYS A 161       8.188 -23.195  -8.227  1.00  0.00           O  
ATOM   2380  N   HID A 162       7.553 -24.553  -6.608  1.00  0.00           N  
ATOM   2381  H   HID A 162       7.218 -24.568  -5.656  1.00  0.00           H  
ATOM   2382  CA  HID A 162       7.697 -25.841  -7.381  1.00  0.00           C  
ATOM   2383  HA  HID A 162       8.737 -25.897  -7.701  1.00  0.00           H  
ATOM   2384  CB  HID A 162       7.545 -27.088  -6.598  1.00  0.00           C  
ATOM   2385  HB2 HID A 162       7.063 -26.859  -5.648  1.00  0.00           H  
ATOM   2386  HB3 HID A 162       7.053 -27.873  -7.172  1.00  0.00           H  
ATOM   2387  CG  HID A 162       8.886 -27.766  -6.247  1.00  0.00           C  
ATOM   2388  ND1 HID A 162       9.700 -27.368  -5.242  1.00  0.00           N  
ATOM   2389  HD1 HID A 162       9.592 -26.534  -4.685  1.00  0.00           H  
ATOM   2390  CE1 HID A 162      10.725 -28.193  -5.168  1.00  0.00           C  
ATOM   2391  HE1 HID A 162      11.530 -28.201  -4.447  1.00  0.00           H  
ATOM   2392  NE2 HID A 162      10.564 -29.198  -6.064  1.00  0.00           N  
ATOM   2393  CD2 HID A 162       9.367 -28.915  -6.766  1.00  0.00           C  
ATOM   2394  HD2 HID A 162       8.913 -29.506  -7.548  1.00  0.00           H  
ATOM   2395  C   HID A 162       6.799 -25.836  -8.588  1.00  0.00           C  
ATOM   2396  O   HID A 162       7.204 -26.110  -9.706  1.00  0.00           O  
ATOM   2397  N   GLY A 163       5.546 -25.469  -8.350  1.00  0.00           N  
ATOM   2398  H   GLY A 163       5.274 -25.312  -7.390  1.00  0.00           H  
ATOM   2399  CA  GLY A 163       4.502 -25.270  -9.329  1.00  0.00           C  
ATOM   2400  HA2 GLY A 163       4.249 -26.209  -9.821  1.00  0.00           H  
ATOM   2401  HA3 GLY A 163       3.556 -25.025  -8.846  1.00  0.00           H  
ATOM   2402  C   GLY A 163       4.909 -24.128 -10.356  1.00  0.00           C  
ATOM   2403  O   GLY A 163       4.608 -24.276 -11.563  1.00  0.00           O  
ATOM   2404  N   VAL A 164       5.647 -23.081 -10.075  1.00  0.00           N  
ATOM   2405  H   VAL A 164       5.887 -22.951  -9.101  1.00  0.00           H  
ATOM   2406  CA  VAL A 164       6.222 -22.094 -11.059  1.00  0.00           C  
ATOM   2407  HA  VAL A 164       5.391 -21.818 -11.709  1.00  0.00           H  
ATOM   2408  CB  VAL A 164       6.728 -20.857 -10.331  1.00  0.00           C  
ATOM   2409  HB  VAL A 164       7.615 -21.102  -9.749  1.00  0.00           H  
ATOM   2410  CG1 VAL A 164       7.137 -19.795 -11.337  1.00  0.00           C  
ATOM   2411 HG11 VAL A 164       6.549 -19.932 -12.244  1.00  0.00           H  
ATOM   2412 HG12 VAL A 164       6.877 -18.870 -10.823  1.00  0.00           H  
ATOM   2413 HG13 VAL A 164       8.186 -19.861 -11.628  1.00  0.00           H  
ATOM   2414  CG2 VAL A 164       5.569 -20.344  -9.465  1.00  0.00           C  
ATOM   2415 HG21 VAL A 164       5.635 -19.282  -9.231  1.00  0.00           H  
ATOM   2416 HG22 VAL A 164       4.651 -20.592  -9.997  1.00  0.00           H  
ATOM   2417 HG23 VAL A 164       5.559 -20.915  -8.537  1.00  0.00           H  
ATOM   2418  C   VAL A 164       7.332 -22.768 -11.932  1.00  0.00           C  
ATOM   2419  O   VAL A 164       7.418 -22.397 -13.138  1.00  0.00           O  
ATOM   2420  N   VAL A 165       8.083 -23.726 -11.433  1.00  0.00           N  
ATOM   2421  H   VAL A 165       8.084 -23.908 -10.440  1.00  0.00           H  
ATOM   2422  CA  VAL A 165       8.983 -24.532 -12.289  1.00  0.00           C  
ATOM   2423  HA  VAL A 165       9.519 -23.855 -12.954  1.00  0.00           H  
ATOM   2424  CB  VAL A 165       9.943 -25.367 -11.467  1.00  0.00           C  
ATOM   2425  HB  VAL A 165       9.441 -26.127 -10.868  1.00  0.00           H  
ATOM   2426  CG1 VAL A 165      10.913 -26.223 -12.331  1.00  0.00           C  
ATOM   2427 HG11 VAL A 165      10.400 -26.998 -12.898  1.00  0.00           H  
ATOM   2428 HG12 VAL A 165      11.493 -25.698 -13.089  1.00  0.00           H  
ATOM   2429 HG13 VAL A 165      11.698 -26.745 -11.783  1.00  0.00           H  
ATOM   2430  CG2 VAL A 165      10.798 -24.511 -10.460  1.00  0.00           C  
ATOM   2431 HG21 VAL A 165      11.204 -23.569 -10.828  1.00  0.00           H  
ATOM   2432 HG22 VAL A 165      10.203 -24.125  -9.633  1.00  0.00           H  
ATOM   2433 HG23 VAL A 165      11.643 -25.049 -10.033  1.00  0.00           H  
ATOM   2434  C   VAL A 165       8.178 -25.363 -13.201  1.00  0.00           C  
ATOM   2435  O   VAL A 165       8.532 -25.459 -14.349  1.00  0.00           O  
ATOM   2436  N   GLY A 166       7.002 -25.933 -12.787  1.00  0.00           N  
ATOM   2437  H   GLY A 166       6.723 -25.729 -11.838  1.00  0.00           H  
ATOM   2438  CA  GLY A 166       6.108 -26.651 -13.654  1.00  0.00           C  
ATOM   2439  HA2 GLY A 166       6.555 -27.538 -14.102  1.00  0.00           H  
ATOM   2440  HA3 GLY A 166       5.313 -27.070 -13.037  1.00  0.00           H  
ATOM   2441  C   GLY A 166       5.554 -25.829 -14.817  1.00  0.00           C  
ATOM   2442  O   GLY A 166       5.784 -26.128 -16.011  1.00  0.00           O  
ATOM   2443  N   PHE A 167       5.061 -24.625 -14.570  1.00  0.00           N  
ATOM   2444  H   PHE A 167       4.961 -24.429 -13.585  1.00  0.00           H  
ATOM   2445  CA  PHE A 167       4.453 -23.744 -15.575  1.00  0.00           C  
ATOM   2446  HA  PHE A 167       3.815 -24.196 -16.333  1.00  0.00           H  
ATOM   2447  CB  PHE A 167       3.701 -22.626 -14.873  1.00  0.00           C  
ATOM   2448  HB2 PHE A 167       2.856 -23.107 -14.381  1.00  0.00           H  
ATOM   2449  HB3 PHE A 167       4.366 -22.226 -14.106  1.00  0.00           H  
ATOM   2450  CG  PHE A 167       3.159 -21.550 -15.718  1.00  0.00           C  
ATOM   2451  CD1 PHE A 167       2.024 -21.748 -16.516  1.00  0.00           C  
ATOM   2452  HD1 PHE A 167       1.478 -22.678 -16.447  1.00  0.00           H  
ATOM   2453  CE1 PHE A 167       1.389 -20.607 -17.170  1.00  0.00           C  
ATOM   2454  HE1 PHE A 167       0.472 -20.699 -17.732  1.00  0.00           H  
ATOM   2455  CZ  PHE A 167       1.922 -19.340 -17.047  1.00  0.00           C  
ATOM   2456  HZ  PHE A 167       1.514 -18.502 -17.592  1.00  0.00           H  
ATOM   2457  CE2 PHE A 167       3.148 -19.176 -16.316  1.00  0.00           C  
ATOM   2458  HE2 PHE A 167       3.613 -18.201 -16.299  1.00  0.00           H  
ATOM   2459  CD2 PHE A 167       3.673 -20.245 -15.580  1.00  0.00           C  
ATOM   2460  HD2 PHE A 167       4.453 -20.072 -14.854  1.00  0.00           H  
ATOM   2461  C   PHE A 167       5.593 -23.211 -16.485  1.00  0.00           C  
ATOM   2462  O   PHE A 167       5.381 -23.170 -17.673  1.00  0.00           O  
ATOM   2463  N   THR A 168       6.821 -22.936 -15.957  1.00  0.00           N  
ATOM   2464  H   THR A 168       6.902 -23.112 -14.965  1.00  0.00           H  
ATOM   2465  CA  THR A 168       7.910 -22.496 -16.814  1.00  0.00           C  
ATOM   2466  HA  THR A 168       7.508 -21.640 -17.355  1.00  0.00           H  
ATOM   2467  CB  THR A 168       9.053 -22.137 -15.871  1.00  0.00           C  
ATOM   2468  HB  THR A 168       9.355 -23.017 -15.303  1.00  0.00           H  
ATOM   2469  CG2 THR A 168      10.387 -21.862 -16.591  1.00  0.00           C  
ATOM   2470 HG21 THR A 168      10.066 -21.232 -17.420  1.00  0.00           H  
ATOM   2471 HG22 THR A 168      11.172 -21.467 -15.947  1.00  0.00           H  
ATOM   2472 HG23 THR A 168      10.821 -22.791 -16.963  1.00  0.00           H  
ATOM   2473  OG1 THR A 168       8.711 -21.045 -15.121  1.00  0.00           O  
ATOM   2474  HG1 THR A 168       8.363 -21.402 -14.301  1.00  0.00           H  
ATOM   2475  C   THR A 168       8.378 -23.571 -17.819  1.00  0.00           C  
ATOM   2476  O   THR A 168       8.704 -23.235 -19.001  1.00  0.00           O  
ATOM   2477  N   LYS A 169       8.316 -24.846 -17.471  1.00  0.00           N  
ATOM   2478  H   LYS A 169       8.069 -25.131 -16.534  1.00  0.00           H  
ATOM   2479  CA  LYS A 169       8.475 -25.915 -18.415  1.00  0.00           C  
ATOM   2480  HA  LYS A 169       9.244 -25.657 -19.142  1.00  0.00           H  
ATOM   2481  CB  LYS A 169       8.905 -27.231 -17.773  1.00  0.00           C  
ATOM   2482  HB2 LYS A 169       8.166 -27.393 -16.988  1.00  0.00           H  
ATOM   2483  HB3 LYS A 169       8.814 -28.011 -18.529  1.00  0.00           H  
ATOM   2484  CG  LYS A 169      10.370 -27.184 -17.174  1.00  0.00           C  
ATOM   2485  HG2 LYS A 169      10.998 -26.807 -17.982  1.00  0.00           H  
ATOM   2486  HG3 LYS A 169      10.434 -26.482 -16.343  1.00  0.00           H  
ATOM   2487  CD  LYS A 169      10.853 -28.540 -16.636  1.00  0.00           C  
ATOM   2488  HD2 LYS A 169      10.106 -29.020 -16.004  1.00  0.00           H  
ATOM   2489  HD3 LYS A 169      11.088 -29.120 -17.528  1.00  0.00           H  
ATOM   2490  CE  LYS A 169      12.134 -28.333 -15.853  1.00  0.00           C  
ATOM   2491  HE2 LYS A 169      12.816 -27.679 -16.397  1.00  0.00           H  
ATOM   2492  HE3 LYS A 169      11.875 -27.788 -14.945  1.00  0.00           H  
ATOM   2493  NZ  LYS A 169      12.785 -29.588 -15.517  1.00  0.00           N1+
ATOM   2494  HZ1 LYS A 169      12.174 -30.321 -15.186  1.00  0.00           H  
ATOM   2495  HZ2 LYS A 169      13.254 -29.987 -16.318  1.00  0.00           H  
ATOM   2496  HZ3 LYS A 169      13.586 -29.474 -14.912  1.00  0.00           H  
ATOM   2497  C   LYS A 169       7.281 -26.045 -19.370  1.00  0.00           C  
ATOM   2498  O   LYS A 169       7.459 -26.189 -20.595  1.00  0.00           O  
ATOM   2499  N   ALA A 170       6.064 -26.136 -18.889  1.00  0.00           N  
ATOM   2500  H   ALA A 170       5.985 -26.139 -17.883  1.00  0.00           H  
ATOM   2501  CA  ALA A 170       4.892 -26.569 -19.638  1.00  0.00           C  
ATOM   2502  HA  ALA A 170       5.159 -27.404 -20.287  1.00  0.00           H  
ATOM   2503  CB  ALA A 170       3.769 -26.889 -18.674  1.00  0.00           C  
ATOM   2504  HB1 ALA A 170       4.041 -27.745 -18.058  1.00  0.00           H  
ATOM   2505  HB2 ALA A 170       3.637 -26.024 -18.025  1.00  0.00           H  
ATOM   2506  HB3 ALA A 170       2.844 -27.029 -19.233  1.00  0.00           H  
ATOM   2507  C   ALA A 170       4.416 -25.422 -20.609  1.00  0.00           C  
ATOM   2508  O   ALA A 170       4.065 -25.641 -21.742  1.00  0.00           O  
ATOM   2509  N   LEU A 171       4.527 -24.148 -20.170  1.00  0.00           N  
ATOM   2510  H   LEU A 171       4.932 -23.932 -19.270  1.00  0.00           H  
ATOM   2511  CA  LEU A 171       4.210 -22.992 -21.030  1.00  0.00           C  
ATOM   2512  HA  LEU A 171       3.373 -23.192 -21.699  1.00  0.00           H  
ATOM   2513  CB  LEU A 171       3.748 -21.848 -20.172  1.00  0.00           C  
ATOM   2514  HB2 LEU A 171       2.840 -22.227 -19.703  1.00  0.00           H  
ATOM   2515  HB3 LEU A 171       4.514 -21.508 -19.476  1.00  0.00           H  
ATOM   2516  CG  LEU A 171       3.344 -20.586 -21.053  1.00  0.00           C  
ATOM   2517  HG  LEU A 171       3.952 -20.541 -21.956  1.00  0.00           H  
ATOM   2518  CD1 LEU A 171       1.865 -20.570 -21.260  1.00  0.00           C  
ATOM   2519 HD11 LEU A 171       1.570 -19.671 -21.800  1.00  0.00           H  
ATOM   2520 HD12 LEU A 171       1.525 -21.422 -21.849  1.00  0.00           H  
ATOM   2521 HD13 LEU A 171       1.444 -20.425 -20.266  1.00  0.00           H  
ATOM   2522  CD2 LEU A 171       3.598 -19.293 -20.260  1.00  0.00           C  
ATOM   2523 HD21 LEU A 171       3.078 -18.406 -20.623  1.00  0.00           H  
ATOM   2524 HD22 LEU A 171       3.316 -19.446 -19.219  1.00  0.00           H  
ATOM   2525 HD23 LEU A 171       4.672 -19.117 -20.319  1.00  0.00           H  
ATOM   2526  C   LEU A 171       5.324 -22.730 -22.064  1.00  0.00           C  
ATOM   2527  O   LEU A 171       5.088 -22.409 -23.233  1.00  0.00           O  
ATOM   2528  N   GLY A 172       6.567 -23.029 -21.708  1.00  0.00           N  
ATOM   2529  H   GLY A 172       6.642 -23.410 -20.776  1.00  0.00           H  
ATOM   2530  CA  GLY A 172       7.728 -23.060 -22.644  1.00  0.00           C  
ATOM   2531  HA2 GLY A 172       7.752 -22.145 -23.236  1.00  0.00           H  
ATOM   2532  HA3 GLY A 172       8.724 -23.210 -22.229  1.00  0.00           H  
ATOM   2533  C   GLY A 172       7.623 -24.114 -23.721  1.00  0.00           C  
ATOM   2534  O   GLY A 172       7.855 -23.700 -24.846  1.00  0.00           O  
ATOM   2535  N   LEU A 173       7.214 -25.344 -23.488  1.00  0.00           N  
ATOM   2536  H   LEU A 173       7.098 -25.608 -22.520  1.00  0.00           H  
ATOM   2537  CA  LEU A 173       7.051 -26.356 -24.507  1.00  0.00           C  
ATOM   2538  HA  LEU A 173       7.892 -26.287 -25.196  1.00  0.00           H  
ATOM   2539  CB  LEU A 173       7.257 -27.776 -23.981  1.00  0.00           C  
ATOM   2540  HB2 LEU A 173       6.352 -28.066 -23.446  1.00  0.00           H  
ATOM   2541  HB3 LEU A 173       7.229 -28.480 -24.813  1.00  0.00           H  
ATOM   2542  CG  LEU A 173       8.611 -28.160 -23.324  1.00  0.00           C  
ATOM   2543  HG  LEU A 173       8.528 -27.736 -22.323  1.00  0.00           H  
ATOM   2544  CD1 LEU A 173       8.699 -29.713 -23.210  1.00  0.00           C  
ATOM   2545 HD11 LEU A 173       7.729 -30.079 -22.875  1.00  0.00           H  
ATOM   2546 HD12 LEU A 173       9.015 -30.076 -24.189  1.00  0.00           H  
ATOM   2547 HD13 LEU A 173       9.524 -29.928 -22.531  1.00  0.00           H  
ATOM   2548  CD2 LEU A 173       9.826 -27.674 -24.003  1.00  0.00           C  
ATOM   2549 HD21 LEU A 173       9.831 -26.585 -24.020  1.00  0.00           H  
ATOM   2550 HD22 LEU A 173      10.644 -27.907 -23.322  1.00  0.00           H  
ATOM   2551 HD23 LEU A 173      10.032 -28.196 -24.938  1.00  0.00           H  
ATOM   2552  C   LEU A 173       5.864 -26.181 -25.404  1.00  0.00           C  
ATOM   2553  O   LEU A 173       5.921 -26.533 -26.579  1.00  0.00           O  
ATOM   2554  N   GLU A 174       4.891 -25.456 -24.910  1.00  0.00           N  
ATOM   2555  H   GLU A 174       5.056 -24.990 -24.029  1.00  0.00           H  
ATOM   2556  CA  GLU A 174       3.624 -25.101 -25.639  1.00  0.00           C  
ATOM   2557  HA  GLU A 174       3.309 -25.941 -26.258  1.00  0.00           H  
ATOM   2558  CB  GLU A 174       2.468 -24.984 -24.602  1.00  0.00           C  
ATOM   2559  HB2 GLU A 174       2.335 -25.948 -24.113  1.00  0.00           H  
ATOM   2560  HB3 GLU A 174       2.651 -24.321 -23.756  1.00  0.00           H  
ATOM   2561  CG  GLU A 174       1.088 -24.619 -25.294  1.00  0.00           C  
ATOM   2562  HG2 GLU A 174       1.167 -23.731 -25.921  1.00  0.00           H  
ATOM   2563  HG3 GLU A 174       0.853 -25.445 -25.965  1.00  0.00           H  
ATOM   2564  CD  GLU A 174       0.050 -24.324 -24.206  1.00  0.00           C  
ATOM   2565  OE1 GLU A 174      -0.059 -25.181 -23.279  1.00  0.00           O  
ATOM   2566  OE2 GLU A 174      -0.750 -23.315 -24.274  1.00  0.00           O  
ATOM   2567  C   GLU A 174       3.793 -23.895 -26.594  1.00  0.00           C  
ATOM   2568  O   GLU A 174       3.023 -23.719 -27.536  1.00  0.00           O  
ATOM   2569  N   LEU A 175       4.844 -23.154 -26.378  1.00  0.00           N  
ATOM   2570  H   LEU A 175       5.437 -23.463 -25.620  1.00  0.00           H  
ATOM   2571  CA  LEU A 175       5.184 -21.953 -27.126  1.00  0.00           C  
ATOM   2572  HA  LEU A 175       4.428 -21.696 -27.868  1.00  0.00           H  
ATOM   2573  CB  LEU A 175       5.141 -20.769 -26.186  1.00  0.00           C  
ATOM   2574  HB2 LEU A 175       5.957 -20.906 -25.477  1.00  0.00           H  
ATOM   2575  HB3 LEU A 175       5.356 -19.868 -26.761  1.00  0.00           H  
ATOM   2576  CG  LEU A 175       3.806 -20.463 -25.502  1.00  0.00           C  
ATOM   2577  HG  LEU A 175       3.508 -21.337 -24.923  1.00  0.00           H  
ATOM   2578  CD1 LEU A 175       4.130 -19.299 -24.503  1.00  0.00           C  
ATOM   2579 HD11 LEU A 175       5.029 -19.460 -23.910  1.00  0.00           H  
ATOM   2580 HD12 LEU A 175       4.278 -18.446 -25.164  1.00  0.00           H  
ATOM   2581 HD13 LEU A 175       3.237 -18.990 -23.960  1.00  0.00           H  
ATOM   2582  CD2 LEU A 175       2.733 -19.915 -26.482  1.00  0.00           C  
ATOM   2583 HD21 LEU A 175       1.908 -19.563 -25.863  1.00  0.00           H  
ATOM   2584 HD22 LEU A 175       3.111 -19.024 -26.983  1.00  0.00           H  
ATOM   2585 HD23 LEU A 175       2.404 -20.771 -27.072  1.00  0.00           H  
ATOM   2586  C   LEU A 175       6.486 -22.022 -27.888  1.00  0.00           C  
ATOM   2587  O   LEU A 175       6.855 -21.017 -28.517  1.00  0.00           O  
ATOM   2588  N   ALA A 176       7.198 -23.120 -27.963  1.00  0.00           N  
ATOM   2589  H   ALA A 176       6.779 -23.888 -27.459  1.00  0.00           H  
ATOM   2590  CA  ALA A 176       8.478 -23.275 -28.596  1.00  0.00           C  
ATOM   2591  HA  ALA A 176       9.100 -22.484 -28.179  1.00  0.00           H  
ATOM   2592  CB  ALA A 176       9.160 -24.586 -28.052  1.00  0.00           C  
ATOM   2593  HB1 ALA A 176      10.217 -24.426 -28.266  1.00  0.00           H  
ATOM   2594  HB2 ALA A 176       9.048 -24.754 -26.981  1.00  0.00           H  
ATOM   2595  HB3 ALA A 176       8.893 -25.513 -28.561  1.00  0.00           H  
ATOM   2596  C   ALA A 176       8.509 -23.041 -30.102  1.00  0.00           C  
ATOM   2597  O   ALA A 176       9.281 -22.246 -30.556  1.00  0.00           O  
ATOM   2598  N   ARG A 177       7.528 -23.558 -30.887  1.00  0.00           N  
ATOM   2599  H   ARG A 177       6.953 -24.155 -30.311  1.00  0.00           H  
ATOM   2600  CA  ARG A 177       7.289 -23.302 -32.320  1.00  0.00           C  
ATOM   2601  HA  ARG A 177       8.342 -23.323 -32.603  1.00  0.00           H  
ATOM   2602  CB  ARG A 177       6.443 -24.390 -33.069  1.00  0.00           C  
ATOM   2603  HB2 ARG A 177       6.763 -25.335 -32.632  1.00  0.00           H  
ATOM   2604  HB3 ARG A 177       5.385 -24.373 -32.808  1.00  0.00           H  
ATOM   2605  CG  ARG A 177       6.710 -24.479 -34.581  1.00  0.00           C  
ATOM   2606  HG2 ARG A 177       6.229 -25.343 -35.040  1.00  0.00           H  
ATOM   2607  HG3 ARG A 177       6.175 -23.691 -35.111  1.00  0.00           H  
ATOM   2608  CD  ARG A 177       8.181 -24.350 -34.937  1.00  0.00           C  
ATOM   2609  HD2 ARG A 177       8.492 -23.314 -34.803  1.00  0.00           H  
ATOM   2610  HD3 ARG A 177       8.802 -24.977 -34.297  1.00  0.00           H  
ATOM   2611  NE  ARG A 177       8.420 -24.652 -36.335  1.00  0.00           N  
ATOM   2612  HE  ARG A 177       8.223 -23.911 -36.994  1.00  0.00           H  
ATOM   2613  CZ  ARG A 177       8.976 -25.702 -36.877  1.00  0.00           C  
ATOM   2614  NH1 ARG A 177       9.204 -26.747 -36.187  1.00  0.00           N  
ATOM   2615 HH11 ARG A 177       8.996 -26.604 -35.208  1.00  0.00           H  
ATOM   2616 HH12 ARG A 177       9.736 -27.509 -36.580  1.00  0.00           H  
ATOM   2617  NH2 ARG A 177       9.314 -25.780 -38.130  1.00  0.00           N  
ATOM   2618 HH21 ARG A 177       9.099 -24.977 -38.704  1.00  0.00           H  
ATOM   2619 HH22 ARG A 177       9.635 -26.663 -38.500  1.00  0.00           H  
ATOM   2620  C   ARG A 177       6.845 -21.848 -32.501  1.00  0.00           C  
ATOM   2621  O   ARG A 177       7.196 -21.331 -33.511  1.00  0.00           O  
ATOM   2622  N   THR A 178       6.179 -21.227 -31.509  1.00  0.00           N  
ATOM   2623  H   THR A 178       6.024 -21.804 -30.694  1.00  0.00           H  
ATOM   2624  CA  THR A 178       5.731 -19.791 -31.604  1.00  0.00           C  
ATOM   2625  HA  THR A 178       5.335 -19.514 -32.581  1.00  0.00           H  
ATOM   2626  CB  THR A 178       4.529 -19.644 -30.622  1.00  0.00           C  
ATOM   2627  HB  THR A 178       4.822 -19.941 -29.615  1.00  0.00           H  
ATOM   2628  CG2 THR A 178       3.891 -18.247 -30.495  1.00  0.00           C  
ATOM   2629 HG21 THR A 178       3.459 -17.948 -31.451  1.00  0.00           H  
ATOM   2630 HG22 THR A 178       3.080 -18.105 -29.781  1.00  0.00           H  
ATOM   2631 HG23 THR A 178       4.748 -17.578 -30.413  1.00  0.00           H  
ATOM   2632  OG1 THR A 178       3.495 -20.469 -31.051  1.00  0.00           O  
ATOM   2633  HG1 THR A 178       3.877 -21.350 -31.084  1.00  0.00           H  
ATOM   2634  C   THR A 178       6.881 -18.858 -31.324  1.00  0.00           C  
ATOM   2635  O   THR A 178       6.909 -17.679 -31.720  1.00  0.00           O  
ATOM   2636  N   GLY A 179       7.971 -19.317 -30.737  1.00  0.00           N  
ATOM   2637  H   GLY A 179       8.087 -20.283 -30.466  1.00  0.00           H  
ATOM   2638  CA  GLY A 179       9.188 -18.517 -30.458  1.00  0.00           C  
ATOM   2639  HA2 GLY A 179       9.993 -19.244 -30.362  1.00  0.00           H  
ATOM   2640  HA3 GLY A 179       9.480 -17.891 -31.302  1.00  0.00           H  
ATOM   2641  C   GLY A 179       9.237 -17.664 -29.233  1.00  0.00           C  
ATOM   2642  O   GLY A 179      10.297 -17.193 -28.866  1.00  0.00           O  
ATOM   2643  N   ILE A 180       8.094 -17.562 -28.483  1.00  0.00           N  
ATOM   2644  H   ILE A 180       7.187 -17.892 -28.781  1.00  0.00           H  
ATOM   2645  CA  ILE A 180       8.153 -16.979 -27.072  1.00  0.00           C  
ATOM   2646  HA  ILE A 180       8.810 -16.113 -27.148  1.00  0.00           H  
ATOM   2647  CB  ILE A 180       6.678 -16.619 -26.712  1.00  0.00           C  
ATOM   2648  HB  ILE A 180       6.100 -17.516 -26.485  1.00  0.00           H  
ATOM   2649  CG2 ILE A 180       6.672 -15.956 -25.325  1.00  0.00           C  
ATOM   2650 HG21 ILE A 180       5.691 -15.525 -25.125  1.00  0.00           H  
ATOM   2651 HG22 ILE A 180       6.906 -16.791 -24.665  1.00  0.00           H  
ATOM   2652 HG23 ILE A 180       7.473 -15.241 -25.135  1.00  0.00           H  
ATOM   2653  CG1 ILE A 180       5.931 -15.621 -27.649  1.00  0.00           C  
ATOM   2654 HG12 ILE A 180       6.055 -14.614 -27.251  1.00  0.00           H  
ATOM   2655 HG13 ILE A 180       6.298 -15.637 -28.675  1.00  0.00           H  
ATOM   2656  CD1 ILE A 180       4.492 -15.957 -27.815  1.00  0.00           C  
ATOM   2657 HD11 ILE A 180       4.016 -15.332 -28.571  1.00  0.00           H  
ATOM   2658 HD12 ILE A 180       4.334 -17.004 -28.076  1.00  0.00           H  
ATOM   2659 HD13 ILE A 180       3.914 -15.932 -26.891  1.00  0.00           H  
ATOM   2660  C   ILE A 180       8.733 -17.993 -26.088  1.00  0.00           C  
ATOM   2661  O   ILE A 180       8.310 -19.167 -25.981  1.00  0.00           O  
ATOM   2662  N   THR A 181       9.783 -17.520 -25.308  1.00  0.00           N  
ATOM   2663  H   THR A 181      10.121 -16.577 -25.439  1.00  0.00           H  
ATOM   2664  CA  THR A 181      10.590 -18.345 -24.395  1.00  0.00           C  
ATOM   2665  HA  THR A 181      10.307 -19.349 -24.712  1.00  0.00           H  
ATOM   2666  CB  THR A 181      12.152 -18.208 -24.648  1.00  0.00           C  
ATOM   2667  HB  THR A 181      12.605 -18.952 -23.992  1.00  0.00           H  
ATOM   2668  CG2 THR A 181      12.624 -18.116 -26.104  1.00  0.00           C  
ATOM   2669 HG21 THR A 181      13.713 -18.160 -26.096  1.00  0.00           H  
ATOM   2670 HG22 THR A 181      12.188 -18.949 -26.655  1.00  0.00           H  
ATOM   2671 HG23 THR A 181      12.366 -17.164 -26.568  1.00  0.00           H  
ATOM   2672  OG1 THR A 181      12.665 -16.967 -24.066  1.00  0.00           O  
ATOM   2673  HG1 THR A 181      13.625 -16.967 -24.076  1.00  0.00           H  
ATOM   2674  C   THR A 181      10.162 -18.163 -22.930  1.00  0.00           C  
ATOM   2675  O   THR A 181       9.899 -16.973 -22.468  1.00  0.00           O  
ATOM   2676  N   VAL A 182      10.018 -19.277 -22.219  1.00  0.00           N  
ATOM   2677  H   VAL A 182      10.393 -20.160 -22.535  1.00  0.00           H  
ATOM   2678  CA  VAL A 182       9.562 -19.176 -20.776  1.00  0.00           C  
ATOM   2679  HA  VAL A 182       9.448 -18.125 -20.515  1.00  0.00           H  
ATOM   2680  CB  VAL A 182       8.168 -19.807 -20.649  1.00  0.00           C  
ATOM   2681  HB  VAL A 182       8.300 -20.886 -20.732  1.00  0.00           H  
ATOM   2682  CG1 VAL A 182       7.557 -19.407 -19.332  1.00  0.00           C  
ATOM   2683 HG11 VAL A 182       6.699 -20.053 -19.145  1.00  0.00           H  
ATOM   2684 HG12 VAL A 182       8.240 -19.585 -18.503  1.00  0.00           H  
ATOM   2685 HG13 VAL A 182       7.245 -18.365 -19.390  1.00  0.00           H  
ATOM   2686  CG2 VAL A 182       7.209 -19.250 -21.766  1.00  0.00           C  
ATOM   2687 HG21 VAL A 182       6.247 -19.761 -21.798  1.00  0.00           H  
ATOM   2688 HG22 VAL A 182       7.016 -18.239 -21.406  1.00  0.00           H  
ATOM   2689 HG23 VAL A 182       7.638 -19.351 -22.763  1.00  0.00           H  
ATOM   2690  C   VAL A 182      10.628 -19.785 -19.898  1.00  0.00           C  
ATOM   2691  O   VAL A 182      10.895 -20.985 -20.026  1.00  0.00           O  
ATOM   2692  N   ASN A 183      11.320 -18.997 -19.092  1.00  0.00           N  
ATOM   2693  H   ASN A 183      10.931 -18.064 -19.090  1.00  0.00           H  
ATOM   2694  CA  ASN A 183      12.415 -19.358 -18.299  1.00  0.00           C  
ATOM   2695  HA  ASN A 183      12.475 -20.446 -18.297  1.00  0.00           H  
ATOM   2696  CB  ASN A 183      13.759 -18.836 -18.972  1.00  0.00           C  
ATOM   2697  HB2 ASN A 183      13.693 -17.761 -19.135  1.00  0.00           H  
ATOM   2698  HB3 ASN A 183      14.576 -19.053 -18.285  1.00  0.00           H  
ATOM   2699  CG  ASN A 183      14.007 -19.598 -20.282  1.00  0.00           C  
ATOM   2700  OD1 ASN A 183      14.009 -20.822 -20.278  1.00  0.00           O  
ATOM   2701  ND2 ASN A 183      14.169 -18.851 -21.348  1.00  0.00           N  
ATOM   2702 HD21 ASN A 183      14.037 -17.849 -21.365  1.00  0.00           H  
ATOM   2703 HD22 ASN A 183      14.244 -19.374 -22.209  1.00  0.00           H  
ATOM   2704  C   ASN A 183      12.158 -18.899 -16.798  1.00  0.00           C  
ATOM   2705  O   ASN A 183      11.304 -18.067 -16.497  1.00  0.00           O  
ATOM   2706  N   ALA A 184      12.990 -19.411 -15.883  1.00  0.00           N  
ATOM   2707  H   ALA A 184      13.667 -20.120 -16.126  1.00  0.00           H  
ATOM   2708  CA  ALA A 184      12.977 -18.937 -14.461  1.00  0.00           C  
ATOM   2709  HA  ALA A 184      12.493 -17.962 -14.512  1.00  0.00           H  
ATOM   2710  CB  ALA A 184      12.093 -19.858 -13.614  1.00  0.00           C  
ATOM   2711  HB1 ALA A 184      12.122 -19.477 -12.594  1.00  0.00           H  
ATOM   2712  HB2 ALA A 184      11.048 -19.913 -13.920  1.00  0.00           H  
ATOM   2713  HB3 ALA A 184      12.382 -20.900 -13.752  1.00  0.00           H  
ATOM   2714  C   ALA A 184      14.385 -18.809 -13.986  1.00  0.00           C  
ATOM   2715  O   ALA A 184      15.306 -19.493 -14.467  1.00  0.00           O  
ATOM   2716  N   VAL A 185      14.545 -18.017 -12.935  1.00  0.00           N  
ATOM   2717  H   VAL A 185      13.722 -17.618 -12.507  1.00  0.00           H  
ATOM   2718  CA  VAL A 185      15.831 -17.752 -12.242  1.00  0.00           C  
ATOM   2719  HA  VAL A 185      16.603 -18.458 -12.551  1.00  0.00           H  
ATOM   2720  CB  VAL A 185      16.355 -16.387 -12.632  1.00  0.00           C  
ATOM   2721  HB  VAL A 185      15.643 -15.625 -12.319  1.00  0.00           H  
ATOM   2722  CG1 VAL A 185      17.706 -16.047 -11.920  1.00  0.00           C  
ATOM   2723 HG11 VAL A 185      18.294 -15.215 -12.304  1.00  0.00           H  
ATOM   2724 HG12 VAL A 185      17.369 -15.876 -10.898  1.00  0.00           H  
ATOM   2725 HG13 VAL A 185      18.326 -16.942 -11.856  1.00  0.00           H  
ATOM   2726  CG2 VAL A 185      16.542 -16.208 -14.156  1.00  0.00           C  
ATOM   2727 HG21 VAL A 185      17.045 -15.274 -14.409  1.00  0.00           H  
ATOM   2728 HG22 VAL A 185      17.136 -16.989 -14.632  1.00  0.00           H  
ATOM   2729 HG23 VAL A 185      15.572 -16.143 -14.647  1.00  0.00           H  
ATOM   2730  C   VAL A 185      15.551 -17.921 -10.741  1.00  0.00           C  
ATOM   2731  O   VAL A 185      14.608 -17.306 -10.206  1.00  0.00           O  
ATOM   2732  N   CYS A 186      16.384 -18.699 -10.078  1.00  0.00           N  
ATOM   2733  H   CYS A 186      17.124 -19.066 -10.659  1.00  0.00           H  
ATOM   2734  CA  CYS A 186      16.202 -19.411  -8.834  1.00  0.00           C  
ATOM   2735  HA  CYS A 186      15.255 -19.040  -8.444  1.00  0.00           H  
ATOM   2736  CB  CYS A 186      16.158 -20.849  -9.052  1.00  0.00           C  
ATOM   2737  HB2 CYS A 186      17.152 -21.192  -9.340  1.00  0.00           H  
ATOM   2738  HB3 CYS A 186      15.924 -21.517  -8.223  1.00  0.00           H  
ATOM   2739  SG  CYS A 186      15.104 -21.357 -10.472  1.00  0.00           S  
ATOM   2740  HG  CYS A 186      16.082 -21.506 -11.370  1.00  0.00           H  
ATOM   2741  C   CYS A 186      17.318 -19.061  -7.880  1.00  0.00           C  
ATOM   2742  O   CYS A 186      18.385 -19.757  -7.829  1.00  0.00           O  
ATOM   2743  N   PRO A 187      17.209 -17.858  -7.261  1.00  0.00           N  
ATOM   2744  CD  PRO A 187      16.063 -16.965  -7.390  1.00  0.00           C  
ATOM   2745  HD2 PRO A 187      15.106 -17.474  -7.276  1.00  0.00           H  
ATOM   2746  HD3 PRO A 187      16.092 -16.524  -8.386  1.00  0.00           H  
ATOM   2747  CG  PRO A 187      16.221 -15.824  -6.455  1.00  0.00           C  
ATOM   2748  HG2 PRO A 187      15.636 -16.087  -5.575  1.00  0.00           H  
ATOM   2749  HG3 PRO A 187      16.009 -14.820  -6.825  1.00  0.00           H  
ATOM   2750  CB  PRO A 187      17.753 -15.924  -6.014  1.00  0.00           C  
ATOM   2751  HB2 PRO A 187      17.919 -15.535  -5.009  1.00  0.00           H  
ATOM   2752  HB3 PRO A 187      18.230 -15.352  -6.809  1.00  0.00           H  
ATOM   2753  CA  PRO A 187      18.071 -17.367  -6.204  1.00  0.00           C  
ATOM   2754  HA  PRO A 187      19.110 -17.386  -6.531  1.00  0.00           H  
ATOM   2755  C   PRO A 187      17.797 -18.194  -4.901  1.00  0.00           C  
ATOM   2756  O   PRO A 187      16.739 -18.806  -4.689  1.00  0.00           O  
ATOM   2757  N   GLY A 188      18.709 -18.056  -3.935  1.00  0.00           N  
ATOM   2758  H   GLY A 188      19.548 -17.512  -4.086  1.00  0.00           H  
ATOM   2759  CA  GLY A 188      18.471 -18.530  -2.518  1.00  0.00           C  
ATOM   2760  HA2 GLY A 188      17.391 -18.609  -2.394  1.00  0.00           H  
ATOM   2761  HA3 GLY A 188      18.982 -19.483  -2.388  1.00  0.00           H  
ATOM   2762  C   GLY A 188      18.970 -17.628  -1.389  1.00  0.00           C  
ATOM   2763  O   GLY A 188      18.571 -17.863  -0.236  1.00  0.00           O  
ATOM   2764  N   PHE A 189      19.847 -16.666  -1.669  1.00  0.00           N  
ATOM   2765  H   PHE A 189      20.227 -16.796  -2.596  1.00  0.00           H  
ATOM   2766  CA  PHE A 189      20.680 -16.007  -0.665  1.00  0.00           C  
ATOM   2767  HA  PHE A 189      20.213 -16.012   0.320  1.00  0.00           H  
ATOM   2768  CB  PHE A 189      21.983 -16.916  -0.481  1.00  0.00           C  
ATOM   2769  HB2 PHE A 189      22.231 -17.184  -1.508  1.00  0.00           H  
ATOM   2770  HB3 PHE A 189      22.839 -16.358  -0.106  1.00  0.00           H  
ATOM   2771  CG  PHE A 189      21.898 -18.144   0.424  1.00  0.00           C  
ATOM   2772  CD1 PHE A 189      22.697 -18.111   1.587  1.00  0.00           C  
ATOM   2773  HD1 PHE A 189      23.062 -17.205   2.049  1.00  0.00           H  
ATOM   2774  CE1 PHE A 189      22.776 -19.210   2.439  1.00  0.00           C  
ATOM   2775  HE1 PHE A 189      23.343 -19.088   3.349  1.00  0.00           H  
ATOM   2776  CZ  PHE A 189      22.083 -20.359   2.067  1.00  0.00           C  
ATOM   2777  HZ  PHE A 189      22.105 -21.203   2.739  1.00  0.00           H  
ATOM   2778  CE2 PHE A 189      21.511 -20.451   0.775  1.00  0.00           C  
ATOM   2779  HE2 PHE A 189      21.111 -21.409   0.478  1.00  0.00           H  
ATOM   2780  CD2 PHE A 189      21.375 -19.354  -0.047  1.00  0.00           C  
ATOM   2781  HD2 PHE A 189      20.863 -19.337  -0.997  1.00  0.00           H  
ATOM   2782  C   PHE A 189      21.001 -14.629  -1.185  1.00  0.00           C  
ATOM   2783  O   PHE A 189      22.119 -14.106  -1.033  1.00  0.00           O  
ATOM   2784  N   VAL A 190      20.106 -13.897  -1.834  1.00  0.00           N  
ATOM   2785  H   VAL A 190      19.152 -14.178  -2.012  1.00  0.00           H  
ATOM   2786  CA  VAL A 190      20.308 -12.447  -2.123  1.00  0.00           C  
ATOM   2787  HA  VAL A 190      21.275 -12.354  -2.617  1.00  0.00           H  
ATOM   2788  CB  VAL A 190      19.336 -11.854  -3.148  1.00  0.00           C  
ATOM   2789  HB  VAL A 190      18.324 -12.011  -2.776  1.00  0.00           H  
ATOM   2790  CG1 VAL A 190      19.693 -10.451  -3.471  1.00  0.00           C  
ATOM   2791 HG11 VAL A 190      19.039 -10.169  -4.296  1.00  0.00           H  
ATOM   2792 HG12 VAL A 190      19.582  -9.666  -2.724  1.00  0.00           H  
ATOM   2793 HG13 VAL A 190      20.752 -10.384  -3.722  1.00  0.00           H  
ATOM   2794  CG2 VAL A 190      19.334 -12.679  -4.425  1.00  0.00           C  
ATOM   2795 HG21 VAL A 190      20.284 -12.629  -4.959  1.00  0.00           H  
ATOM   2796 HG22 VAL A 190      19.084 -13.704  -4.153  1.00  0.00           H  
ATOM   2797 HG23 VAL A 190      18.601 -12.277  -5.124  1.00  0.00           H  
ATOM   2798  C   VAL A 190      20.196 -11.591  -0.805  1.00  0.00           C  
ATOM   2799  O   VAL A 190      19.294 -11.807  -0.006  1.00  0.00           O  
ATOM   2800  N   GLU A 191      21.091 -10.698  -0.509  1.00  0.00           N  
ATOM   2801  H   GLU A 191      21.892 -10.590  -1.116  1.00  0.00           H  
ATOM   2802  CA  GLU A 191      21.043  -9.728   0.551  1.00  0.00           C  
ATOM   2803  HA  GLU A 191      21.001 -10.262   1.501  1.00  0.00           H  
ATOM   2804  CB  GLU A 191      22.436  -9.083   0.570  1.00  0.00           C  
ATOM   2805  HB2 GLU A 191      23.202  -9.847   0.702  1.00  0.00           H  
ATOM   2806  HB3 GLU A 191      22.642  -8.483  -0.316  1.00  0.00           H  
ATOM   2807  CG  GLU A 191      22.719  -8.159   1.774  1.00  0.00           C  
ATOM   2808  HG2 GLU A 191      23.573  -7.511   1.577  1.00  0.00           H  
ATOM   2809  HG3 GLU A 191      21.880  -7.487   1.955  1.00  0.00           H  
ATOM   2810  CD  GLU A 191      23.025  -8.920   3.075  1.00  0.00           C  
ATOM   2811  OE1 GLU A 191      24.101  -8.670   3.670  1.00  0.00           O  
ATOM   2812  OE2 GLU A 191      22.077  -9.452   3.686  1.00  0.00           O  
ATOM   2813  C   GLU A 191      19.880  -8.718   0.474  1.00  0.00           C  
ATOM   2814  O   GLU A 191      19.958  -7.708  -0.218  1.00  0.00           O  
ATOM   2815  N   THR A 192      18.767  -9.099   1.056  1.00  0.00           N  
ATOM   2816  H   THR A 192      18.704  -9.994   1.521  1.00  0.00           H  
ATOM   2817  CA  THR A 192      17.476  -8.316   1.178  1.00  0.00           C  
ATOM   2818  HA  THR A 192      17.725  -7.345   0.750  1.00  0.00           H  
ATOM   2819  CB  THR A 192      16.375  -8.992   0.222  1.00  0.00           C  
ATOM   2820  HB  THR A 192      15.500  -8.345   0.174  1.00  0.00           H  
ATOM   2821  CG2 THR A 192      16.901  -9.179  -1.170  1.00  0.00           C  
ATOM   2822 HG21 THR A 192      17.127  -8.187  -1.560  1.00  0.00           H  
ATOM   2823 HG22 THR A 192      17.614  -9.992  -1.029  1.00  0.00           H  
ATOM   2824 HG23 THR A 192      16.048  -9.461  -1.787  1.00  0.00           H  
ATOM   2825  OG1 THR A 192      15.920 -10.192   0.758  1.00  0.00           O  
ATOM   2826  HG1 THR A 192      15.041 -10.242   0.376  1.00  0.00           H  
ATOM   2827  C   THR A 192      16.911  -8.129   2.564  1.00  0.00           C  
ATOM   2828  O   THR A 192      17.535  -8.560   3.512  1.00  0.00           O  
ATOM   2829  N   PRO A 193      15.817  -7.394   2.769  1.00  0.00           N  
ATOM   2830  CD  PRO A 193      15.403  -6.181   1.942  1.00  0.00           C  
ATOM   2831  HD2 PRO A 193      14.762  -6.569   1.149  1.00  0.00           H  
ATOM   2832  HD3 PRO A 193      16.299  -5.665   1.599  1.00  0.00           H  
ATOM   2833  CG  PRO A 193      14.468  -5.344   2.763  1.00  0.00           C  
ATOM   2834  HG2 PRO A 193      13.630  -4.977   2.170  1.00  0.00           H  
ATOM   2835  HG3 PRO A 193      15.082  -4.595   3.263  1.00  0.00           H  
ATOM   2836  CB  PRO A 193      13.981  -6.414   3.760  1.00  0.00           C  
ATOM   2837  HB2 PRO A 193      13.226  -7.051   3.301  1.00  0.00           H  
ATOM   2838  HB3 PRO A 193      13.490  -6.020   4.650  1.00  0.00           H  
ATOM   2839  CA  PRO A 193      15.166  -7.332   4.088  1.00  0.00           C  
ATOM   2840  HA  PRO A 193      15.843  -6.898   4.825  1.00  0.00           H  
ATOM   2841  C   PRO A 193      14.735  -8.727   4.589  1.00  0.00           C  
ATOM   2842  O   PRO A 193      14.718  -9.016   5.771  1.00  0.00           O  
ATOM   2843  N   MET A 194      14.341  -9.676   3.739  1.00  0.00           N  
ATOM   2844  H   MET A 194      14.304  -9.412   2.765  1.00  0.00           H  
ATOM   2845  CA  MET A 194      14.051 -11.095   4.145  1.00  0.00           C  
ATOM   2846  HA  MET A 194      13.343 -11.077   4.974  1.00  0.00           H  
ATOM   2847  CB  MET A 194      13.368 -11.808   2.988  1.00  0.00           C  
ATOM   2848  HB2 MET A 194      12.395 -11.375   2.755  1.00  0.00           H  
ATOM   2849  HB3 MET A 194      13.938 -11.760   2.061  1.00  0.00           H  
ATOM   2850  CG  MET A 194      13.032 -13.257   3.480  1.00  0.00           C  
ATOM   2851  HG2 MET A 194      13.569 -13.631   4.352  1.00  0.00           H  
ATOM   2852  HG3 MET A 194      12.019 -13.236   3.883  1.00  0.00           H  
ATOM   2853  SD  MET A 194      12.967 -14.632   2.323  1.00  0.00           S  
ATOM   2854  CE  MET A 194      14.644 -14.951   2.016  1.00  0.00           C  
ATOM   2855  HE1 MET A 194      15.082 -13.953   2.002  1.00  0.00           H  
ATOM   2856  HE2 MET A 194      15.053 -15.518   2.852  1.00  0.00           H  
ATOM   2857  HE3 MET A 194      14.687 -15.444   1.044  1.00  0.00           H  
ATOM   2858  C   MET A 194      15.389 -11.758   4.602  1.00  0.00           C  
ATOM   2859  O   MET A 194      15.402 -12.443   5.570  1.00  0.00           O  
ATOM   2860  N   ALA A 195      16.529 -11.393   4.002  1.00  0.00           N  
ATOM   2861  H   ALA A 195      16.534 -10.903   3.119  1.00  0.00           H  
ATOM   2862  CA  ALA A 195      17.804 -11.898   4.472  1.00  0.00           C  
ATOM   2863  HA  ALA A 195      17.657 -12.974   4.378  1.00  0.00           H  
ATOM   2864  CB  ALA A 195      18.977 -11.452   3.601  1.00  0.00           C  
ATOM   2865  HB1 ALA A 195      19.915 -12.000   3.687  1.00  0.00           H  
ATOM   2866  HB2 ALA A 195      18.706 -11.551   2.551  1.00  0.00           H  
ATOM   2867  HB3 ALA A 195      19.098 -10.400   3.863  1.00  0.00           H  
ATOM   2868  C   ALA A 195      18.044 -11.503   5.950  1.00  0.00           C  
ATOM   2869  O   ALA A 195      18.506 -12.245   6.811  1.00  0.00           O  
ATOM   2870  N   ALA A 196      17.811 -10.252   6.178  1.00  0.00           N  
ATOM   2871  H   ALA A 196      17.366  -9.632   5.516  1.00  0.00           H  
ATOM   2872  CA  ALA A 196      17.988  -9.580   7.495  1.00  0.00           C  
ATOM   2873  HA  ALA A 196      18.996  -9.837   7.819  1.00  0.00           H  
ATOM   2874  CB  ALA A 196      17.927  -8.056   7.379  1.00  0.00           C  
ATOM   2875  HB1 ALA A 196      17.988  -7.639   8.384  1.00  0.00           H  
ATOM   2876  HB2 ALA A 196      18.827  -7.751   6.846  1.00  0.00           H  
ATOM   2877  HB3 ALA A 196      17.047  -7.875   6.761  1.00  0.00           H  
ATOM   2878  C   ALA A 196      16.953 -10.110   8.502  1.00  0.00           C  
ATOM   2879  O   ALA A 196      17.306 -10.381   9.628  1.00  0.00           O  
ATOM   2880  N   SER A 197      15.723 -10.482   8.044  1.00  0.00           N  
ATOM   2881  H   SER A 197      15.435 -10.287   7.096  1.00  0.00           H  
ATOM   2882  CA  SER A 197      14.674 -11.236   8.733  1.00  0.00           C  
ATOM   2883  HA  SER A 197      14.572 -10.818   9.734  1.00  0.00           H  
ATOM   2884  CB  SER A 197      13.320 -10.928   7.981  1.00  0.00           C  
ATOM   2885  HB2 SER A 197      13.280 -11.385   6.993  1.00  0.00           H  
ATOM   2886  HB3 SER A 197      12.518 -11.323   8.604  1.00  0.00           H  
ATOM   2887  OG  SER A 197      13.138  -9.516   7.919  1.00  0.00           O  
ATOM   2888  HG  SER A 197      13.647  -9.121   7.208  1.00  0.00           H  
ATOM   2889  C   SER A 197      14.970 -12.734   8.961  1.00  0.00           C  
ATOM   2890  O   SER A 197      14.456 -13.272   9.953  1.00  0.00           O  
ATOM   2891  N   VAL A 198      15.740 -13.461   8.191  1.00  0.00           N  
ATOM   2892  H   VAL A 198      16.049 -13.019   7.338  1.00  0.00           H  
ATOM   2893  CA  VAL A 198      16.198 -14.854   8.487  1.00  0.00           C  
ATOM   2894  HA  VAL A 198      15.274 -15.363   8.763  1.00  0.00           H  
ATOM   2895  CB  VAL A 198      16.588 -15.538   7.212  1.00  0.00           C  
ATOM   2896  HB  VAL A 198      17.330 -14.932   6.693  1.00  0.00           H  
ATOM   2897  CG1 VAL A 198      17.425 -16.836   7.438  1.00  0.00           C  
ATOM   2898 HG11 VAL A 198      18.434 -16.425   7.454  1.00  0.00           H  
ATOM   2899 HG12 VAL A 198      16.990 -17.325   8.310  1.00  0.00           H  
ATOM   2900 HG13 VAL A 198      17.375 -17.483   6.561  1.00  0.00           H  
ATOM   2901  CG2 VAL A 198      15.362 -15.877   6.328  1.00  0.00           C  
ATOM   2902 HG21 VAL A 198      14.662 -16.481   6.906  1.00  0.00           H  
ATOM   2903 HG22 VAL A 198      14.912 -14.923   6.057  1.00  0.00           H  
ATOM   2904 HG23 VAL A 198      15.558 -16.333   5.357  1.00  0.00           H  
ATOM   2905  C   VAL A 198      17.243 -14.777   9.646  1.00  0.00           C  
ATOM   2906  O   VAL A 198      17.071 -15.514  10.606  1.00  0.00           O  
ATOM   2907  N   ARG A 199      18.201 -13.873   9.561  1.00  0.00           N  
ATOM   2908  H   ARG A 199      18.033 -13.141   8.885  1.00  0.00           H  
ATOM   2909  CA  ARG A 199      19.189 -13.642  10.698  1.00  0.00           C  
ATOM   2910  HA  ARG A 199      19.795 -14.515  10.945  1.00  0.00           H  
ATOM   2911  CB  ARG A 199      20.223 -12.567  10.250  1.00  0.00           C  
ATOM   2912  HB2 ARG A 199      19.752 -11.653   9.885  1.00  0.00           H  
ATOM   2913  HB3 ARG A 199      20.697 -12.325  11.201  1.00  0.00           H  
ATOM   2914  CG  ARG A 199      21.142 -13.076   9.132  1.00  0.00           C  
ATOM   2915  HG2 ARG A 199      21.567 -14.042   9.404  1.00  0.00           H  
ATOM   2916  HG3 ARG A 199      20.529 -13.372   8.282  1.00  0.00           H  
ATOM   2917  CD  ARG A 199      22.299 -12.146   8.765  1.00  0.00           C  
ATOM   2918  HD2 ARG A 199      22.924 -12.057   9.654  1.00  0.00           H  
ATOM   2919  HD3 ARG A 199      22.905 -12.657   8.016  1.00  0.00           H  
ATOM   2920  NE  ARG A 199      21.964 -10.784   8.300  1.00  0.00           N  
ATOM   2921  HE  ARG A 199      22.194 -10.095   9.001  1.00  0.00           H  
ATOM   2922  CZ  ARG A 199      21.974 -10.369   7.020  1.00  0.00           C  
ATOM   2923  NH1 ARG A 199      21.957 -11.121   5.992  1.00  0.00           N  
ATOM   2924 HH11 ARG A 199      22.177 -12.105   6.060  1.00  0.00           H  
ATOM   2925 HH12 ARG A 199      22.140 -10.670   5.108  1.00  0.00           H  
ATOM   2926  NH2 ARG A 199      22.215  -9.131   6.688  1.00  0.00           N  
ATOM   2927 HH21 ARG A 199      22.511  -8.419   7.340  1.00  0.00           H  
ATOM   2928 HH22 ARG A 199      22.227  -8.831   5.724  1.00  0.00           H  
ATOM   2929  C   ARG A 199      18.508 -13.242  11.934  1.00  0.00           C  
ATOM   2930  O   ARG A 199      18.846 -13.643  13.054  1.00  0.00           O  
ATOM   2931  N   GLU A 200      17.554 -12.368  11.840  1.00  0.00           N  
ATOM   2932  H   GLU A 200      17.286 -12.006  10.936  1.00  0.00           H  
ATOM   2933  CA  GLU A 200      16.843 -11.808  13.009  1.00  0.00           C  
ATOM   2934  HA  GLU A 200      17.570 -11.354  13.682  1.00  0.00           H  
ATOM   2935  CB  GLU A 200      15.896 -10.765  12.398  1.00  0.00           C  
ATOM   2936  HB2 GLU A 200      16.546  -9.959  12.059  1.00  0.00           H  
ATOM   2937  HB3 GLU A 200      15.581 -11.250  11.474  1.00  0.00           H  
ATOM   2938  CG  GLU A 200      14.599 -10.419  13.148  1.00  0.00           C  
ATOM   2939  HG2 GLU A 200      13.736 -10.927  12.719  1.00  0.00           H  
ATOM   2940  HG3 GLU A 200      14.599 -10.680  14.207  1.00  0.00           H  
ATOM   2941  CD  GLU A 200      14.408  -8.910  13.123  1.00  0.00           C  
ATOM   2942  OE1 GLU A 200      13.476  -8.415  12.474  1.00  0.00           O  
ATOM   2943  OE2 GLU A 200      15.258  -8.235  13.811  1.00  0.00           O  
ATOM   2944  C   GLU A 200      16.055 -12.961  13.719  1.00  0.00           C  
ATOM   2945  O   GLU A 200      16.271 -13.247  14.915  1.00  0.00           O  
ATOM   2946  N   HIE A 201      15.181 -13.754  13.007  1.00  0.00           N  
ATOM   2947  H   HIE A 201      15.058 -13.503  12.036  1.00  0.00           H  
ATOM   2948  CA  HIE A 201      14.536 -14.959  13.483  1.00  0.00           C  
ATOM   2949  HA  HIE A 201      13.798 -14.628  14.213  1.00  0.00           H  
ATOM   2950  CB  HIE A 201      13.828 -15.656  12.367  1.00  0.00           C  
ATOM   2951  HB2 HIE A 201      13.027 -14.973  12.083  1.00  0.00           H  
ATOM   2952  HB3 HIE A 201      14.395 -15.865  11.460  1.00  0.00           H  
ATOM   2953  CG  HIE A 201      13.213 -17.052  12.715  1.00  0.00           C  
ATOM   2954  ND1 HIE A 201      13.850 -18.326  12.598  1.00  0.00           N  
ATOM   2955  CE1 HIE A 201      12.878 -19.198  12.949  1.00  0.00           C  
ATOM   2956  HE1 HIE A 201      13.031 -20.265  12.888  1.00  0.00           H  
ATOM   2957  NE2 HIE A 201      11.748 -18.567  13.288  1.00  0.00           N  
ATOM   2958  HE2 HIE A 201      10.913 -18.975  13.681  1.00  0.00           H  
ATOM   2959  CD2 HIE A 201      11.927 -17.198  13.129  1.00  0.00           C  
ATOM   2960  HD2 HIE A 201      11.210 -16.396  13.228  1.00  0.00           H  
ATOM   2961  C   HIE A 201      15.611 -15.936  14.125  1.00  0.00           C  
ATOM   2962  O   HIE A 201      15.543 -16.365  15.302  1.00  0.00           O  
ATOM   2963  N   TYR A 202      16.652 -16.282  13.367  1.00  0.00           N  
ATOM   2964  H   TYR A 202      16.653 -15.963  12.408  1.00  0.00           H  
ATOM   2965  CA  TYR A 202      17.714 -17.199  13.885  1.00  0.00           C  
ATOM   2966  HA  TYR A 202      17.320 -18.198  14.073  1.00  0.00           H  
ATOM   2967  CB  TYR A 202      18.813 -17.262  12.784  1.00  0.00           C  
ATOM   2968  HB2 TYR A 202      18.325 -17.557  11.856  1.00  0.00           H  
ATOM   2969  HB3 TYR A 202      19.295 -16.314  12.544  1.00  0.00           H  
ATOM   2970  CG  TYR A 202      19.973 -18.190  13.076  1.00  0.00           C  
ATOM   2971  CD1 TYR A 202      21.081 -17.886  13.919  1.00  0.00           C  
ATOM   2972  HD1 TYR A 202      21.193 -16.907  14.362  1.00  0.00           H  
ATOM   2973  CE1 TYR A 202      22.174 -18.743  14.118  1.00  0.00           C  
ATOM   2974  HE1 TYR A 202      22.909 -18.572  14.892  1.00  0.00           H  
ATOM   2975  CZ  TYR A 202      22.132 -20.052  13.510  1.00  0.00           C  
ATOM   2976  OH  TYR A 202      23.233 -20.875  13.668  1.00  0.00           O  
ATOM   2977  HH  TYR A 202      23.555 -21.384  12.921  1.00  0.00           H  
ATOM   2978  CE2 TYR A 202      21.184 -20.255  12.599  1.00  0.00           C  
ATOM   2979  HE2 TYR A 202      21.177 -21.198  12.071  1.00  0.00           H  
ATOM   2980  CD2 TYR A 202      20.015 -19.407  12.421  1.00  0.00           C  
ATOM   2981  HD2 TYR A 202      19.264 -19.586  11.666  1.00  0.00           H  
ATOM   2982  C   TYR A 202      18.434 -16.647  15.207  1.00  0.00           C  
ATOM   2983  O   TYR A 202      18.732 -17.434  16.093  1.00  0.00           O  
ATOM   2984  N   SER A 203      18.657 -15.293  15.401  1.00  0.00           N  
ATOM   2985  H   SER A 203      18.468 -14.724  14.588  1.00  0.00           H  
ATOM   2986  CA  SER A 203      19.089 -14.684  16.641  1.00  0.00           C  
ATOM   2987  HA  SER A 203      19.966 -15.244  16.966  1.00  0.00           H  
ATOM   2988  CB  SER A 203      19.578 -13.249  16.494  1.00  0.00           C  
ATOM   2989  HB2 SER A 203      18.758 -12.534  16.422  1.00  0.00           H  
ATOM   2990  HB3 SER A 203      20.172 -13.126  17.399  1.00  0.00           H  
ATOM   2991  OG  SER A 203      20.444 -13.199  15.319  1.00  0.00           O  
ATOM   2992  HG  SER A 203      19.898 -13.471  14.579  1.00  0.00           H  
ATOM   2993  C   SER A 203      18.000 -14.610  17.744  1.00  0.00           C  
ATOM   2994  O   SER A 203      18.329 -14.303  18.911  1.00  0.00           O  
ATOM   2995  N   ASP A 204      16.756 -14.926  17.431  1.00  0.00           N  
ATOM   2996  H   ASP A 204      16.571 -15.183  16.472  1.00  0.00           H  
ATOM   2997  CA  ASP A 204      15.714 -15.176  18.348  1.00  0.00           C  
ATOM   2998  HA  ASP A 204      15.824 -14.628  19.284  1.00  0.00           H  
ATOM   2999  CB  ASP A 204      14.335 -14.874  17.822  1.00  0.00           C  
ATOM   3000  HB2 ASP A 204      14.242 -15.252  16.805  1.00  0.00           H  
ATOM   3001  HB3 ASP A 204      13.617 -15.357  18.486  1.00  0.00           H  
ATOM   3002  CG  ASP A 204      13.905 -13.354  17.742  1.00  0.00           C  
ATOM   3003  OD1 ASP A 204      12.761 -13.079  17.223  1.00  0.00           O  
ATOM   3004  OD2 ASP A 204      14.719 -12.546  18.265  1.00  0.00           O  
ATOM   3005  C   ASP A 204      15.828 -16.626  18.895  1.00  0.00           C  
ATOM   3006  O   ASP A 204      15.861 -16.846  20.131  1.00  0.00           O  
ATOM   3007  N   ILE A 205      15.882 -17.620  18.002  1.00  0.00           N  
ATOM   3008  H   ILE A 205      15.884 -17.347  17.030  1.00  0.00           H  
ATOM   3009  CA  ILE A 205      15.983 -19.042  18.223  1.00  0.00           C  
ATOM   3010  HA  ILE A 205      15.195 -19.217  18.957  1.00  0.00           H  
ATOM   3011  CB  ILE A 205      15.756 -19.936  16.995  1.00  0.00           C  
ATOM   3012  HB  ILE A 205      16.414 -19.704  16.158  1.00  0.00           H  
ATOM   3013  CG2 ILE A 205      16.109 -21.444  17.331  1.00  0.00           C  
ATOM   3014 HG21 ILE A 205      15.428 -21.719  18.137  1.00  0.00           H  
ATOM   3015 HG22 ILE A 205      15.983 -22.094  16.464  1.00  0.00           H  
ATOM   3016 HG23 ILE A 205      17.171 -21.538  17.558  1.00  0.00           H  
ATOM   3017  CG1 ILE A 205      14.331 -19.746  16.408  1.00  0.00           C  
ATOM   3018 HG12 ILE A 205      14.197 -18.721  16.060  1.00  0.00           H  
ATOM   3019 HG13 ILE A 205      14.101 -20.394  15.562  1.00  0.00           H  
ATOM   3020  CD1 ILE A 205      13.163 -20.047  17.428  1.00  0.00           C  
ATOM   3021 HD11 ILE A 205      12.970 -19.168  18.043  1.00  0.00           H  
ATOM   3022 HD12 ILE A 205      12.231 -20.126  16.869  1.00  0.00           H  
ATOM   3023 HD13 ILE A 205      13.377 -20.956  17.990  1.00  0.00           H  
ATOM   3024  C   ILE A 205      17.289 -19.347  19.014  1.00  0.00           C  
ATOM   3025  O   ILE A 205      17.278 -19.784  20.130  1.00  0.00           O  
ATOM   3026  N   TRP A 206      18.434 -18.849  18.524  1.00  0.00           N  
ATOM   3027  H   TRP A 206      18.346 -18.170  17.782  1.00  0.00           H  
ATOM   3028  CA  TRP A 206      19.757 -18.997  19.106  1.00  0.00           C  
ATOM   3029  HA  TRP A 206      19.683 -19.828  19.808  1.00  0.00           H  
ATOM   3030  CB  TRP A 206      20.734 -19.527  18.050  1.00  0.00           C  
ATOM   3031  HB2 TRP A 206      20.821 -18.693  17.354  1.00  0.00           H  
ATOM   3032  HB3 TRP A 206      21.648 -19.575  18.643  1.00  0.00           H  
ATOM   3033  CG  TRP A 206      20.496 -20.875  17.405  1.00  0.00           C  
ATOM   3034  CD1 TRP A 206      19.849 -21.062  16.290  1.00  0.00           C  
ATOM   3035  HD1 TRP A 206      19.372 -20.324  15.663  1.00  0.00           H  
ATOM   3036  NE1 TRP A 206      20.037 -22.355  15.909  1.00  0.00           N  
ATOM   3037  HE1 TRP A 206      19.756 -22.679  14.996  1.00  0.00           H  
ATOM   3038  CE2 TRP A 206      20.586 -23.184  16.839  1.00  0.00           C  
ATOM   3039  CZ2 TRP A 206      20.808 -24.588  16.894  1.00  0.00           C  
ATOM   3040  HZ2 TRP A 206      20.591 -25.187  16.021  1.00  0.00           H  
ATOM   3041  CH2 TRP A 206      21.365 -25.141  18.024  1.00  0.00           C  
ATOM   3042  HH2 TRP A 206      21.431 -26.211  18.145  1.00  0.00           H  
ATOM   3043  CZ3 TRP A 206      21.797 -24.231  19.052  1.00  0.00           C  
ATOM   3044  HZ3 TRP A 206      22.276 -24.587  19.952  1.00  0.00           H  
ATOM   3045  CE3 TRP A 206      21.697 -22.826  18.921  1.00  0.00           C  
ATOM   3046  HE3 TRP A 206      21.866 -22.193  19.780  1.00  0.00           H  
ATOM   3047  CD2 TRP A 206      20.978 -22.244  17.816  1.00  0.00           C  
ATOM   3048  C   TRP A 206      20.311 -17.782  19.909  1.00  0.00           C  
ATOM   3049  O   TRP A 206      19.986 -16.660  19.562  1.00  0.00           O  
ATOM   3050  N   GLU A 207      20.992 -17.972  21.019  1.00  0.00           N  
ATOM   3051  H   GLU A 207      21.046 -18.946  21.278  1.00  0.00           H  
ATOM   3052  CA  GLU A 207      21.577 -16.983  21.908  1.00  0.00           C  
ATOM   3053  HA  GLU A 207      20.856 -16.165  21.908  1.00  0.00           H  
ATOM   3054  CB  GLU A 207      21.627 -17.579  23.333  1.00  0.00           C  
ATOM   3055  HB2 GLU A 207      22.039 -18.555  23.074  1.00  0.00           H  
ATOM   3056  HB3 GLU A 207      22.403 -17.030  23.866  1.00  0.00           H  
ATOM   3057  CG  GLU A 207      20.298 -17.698  24.052  1.00  0.00           C  
ATOM   3058  HG2 GLU A 207      19.858 -16.701  24.088  1.00  0.00           H  
ATOM   3059  HG3 GLU A 207      19.691 -18.410  23.493  1.00  0.00           H  
ATOM   3060  CD  GLU A 207      20.279 -18.431  25.407  1.00  0.00           C  
ATOM   3061  OE1 GLU A 207      19.358 -19.313  25.544  1.00  0.00           O  
ATOM   3062  OE2 GLU A 207      21.198 -18.144  26.210  1.00  0.00           O  
ATOM   3063  C   GLU A 207      22.877 -16.474  21.332  1.00  0.00           C  
ATOM   3064  O   GLU A 207      24.015 -16.814  21.617  1.00  0.00           O  
ATOM   3065  N   VAL A 208      22.720 -15.631  20.255  1.00  0.00           N  
ATOM   3066  H   VAL A 208      21.763 -15.407  20.017  1.00  0.00           H  
ATOM   3067  CA  VAL A 208      23.766 -14.982  19.303  1.00  0.00           C  
ATOM   3068  HA  VAL A 208      24.704 -14.905  19.854  1.00  0.00           H  
ATOM   3069  CB  VAL A 208      24.061 -15.934  18.007  1.00  0.00           C  
ATOM   3070  HB  VAL A 208      24.893 -15.506  17.448  1.00  0.00           H  
ATOM   3071  CG1 VAL A 208      24.416 -17.398  18.278  1.00  0.00           C  
ATOM   3072 HG11 VAL A 208      25.320 -17.483  18.882  1.00  0.00           H  
ATOM   3073 HG12 VAL A 208      23.674 -17.994  18.809  1.00  0.00           H  
ATOM   3074 HG13 VAL A 208      24.687 -17.714  17.270  1.00  0.00           H  
ATOM   3075  CG2 VAL A 208      22.872 -15.902  16.967  1.00  0.00           C  
ATOM   3076 HG21 VAL A 208      22.007 -16.455  17.335  1.00  0.00           H  
ATOM   3077 HG22 VAL A 208      22.629 -14.902  16.606  1.00  0.00           H  
ATOM   3078 HG23 VAL A 208      23.274 -16.425  16.100  1.00  0.00           H  
ATOM   3079  C   VAL A 208      23.470 -13.583  18.910  1.00  0.00           C  
ATOM   3080  O   VAL A 208      22.296 -13.220  18.867  1.00  0.00           O  
ATOM   3081  N   SER A 209      24.502 -12.876  18.476  1.00  0.00           N  
ATOM   3082  H   SER A 209      25.373 -13.355  18.658  1.00  0.00           H  
ATOM   3083  CA  SER A 209      24.477 -11.618  17.714  1.00  0.00           C  
ATOM   3084  HA  SER A 209      23.860 -10.875  18.219  1.00  0.00           H  
ATOM   3085  CB  SER A 209      25.931 -11.136  17.627  1.00  0.00           C  
ATOM   3086  HB2 SER A 209      26.239 -10.812  18.622  1.00  0.00           H  
ATOM   3087  HB3 SER A 209      26.524 -11.988  17.297  1.00  0.00           H  
ATOM   3088  OG  SER A 209      25.959  -9.919  16.910  1.00  0.00           O  
ATOM   3089  HG  SER A 209      26.742  -9.411  17.132  1.00  0.00           H  
ATOM   3090  C   SER A 209      23.985 -11.791  16.258  1.00  0.00           C  
ATOM   3091  O   SER A 209      24.328 -12.712  15.573  1.00  0.00           O  
ATOM   3092  N   THR A 210      23.160 -10.840  15.704  1.00  0.00           N  
ATOM   3093  H   THR A 210      22.720 -10.122  16.261  1.00  0.00           H  
ATOM   3094  CA  THR A 210      22.826 -10.799  14.275  1.00  0.00           C  
ATOM   3095  HA  THR A 210      22.209 -11.684  14.119  1.00  0.00           H  
ATOM   3096  CB  THR A 210      21.816  -9.661  13.888  1.00  0.00           C  
ATOM   3097  HB  THR A 210      21.642  -9.698  12.813  1.00  0.00           H  
ATOM   3098  CG2 THR A 210      20.485  -9.909  14.521  1.00  0.00           C  
ATOM   3099 HG21 THR A 210      19.804  -9.059  14.562  1.00  0.00           H  
ATOM   3100 HG22 THR A 210      19.930 -10.790  14.198  1.00  0.00           H  
ATOM   3101 HG23 THR A 210      20.620 -10.240  15.551  1.00  0.00           H  
ATOM   3102  OG1 THR A 210      22.284  -8.310  14.213  1.00  0.00           O  
ATOM   3103  HG1 THR A 210      21.971  -7.780  13.477  1.00  0.00           H  
ATOM   3104  C   THR A 210      24.079 -10.684  13.389  1.00  0.00           C  
ATOM   3105  O   THR A 210      23.979 -11.107  12.264  1.00  0.00           O  
ATOM   3106  N   GLU A 211      25.181 -10.027  13.837  1.00  0.00           N  
ATOM   3107  H   GLU A 211      25.098  -9.409  14.632  1.00  0.00           H  
ATOM   3108  CA  GLU A 211      26.514 -10.072  13.221  1.00  0.00           C  
ATOM   3109  HA  GLU A 211      26.348  -9.814  12.175  1.00  0.00           H  
ATOM   3110  CB  GLU A 211      27.401  -9.024  13.939  1.00  0.00           C  
ATOM   3111  HB2 GLU A 211      26.792  -8.147  14.158  1.00  0.00           H  
ATOM   3112  HB3 GLU A 211      27.809  -9.434  14.861  1.00  0.00           H  
ATOM   3113  CG  GLU A 211      28.619  -8.562  13.151  1.00  0.00           C  
ATOM   3114  HG2 GLU A 211      29.251  -7.910  13.755  1.00  0.00           H  
ATOM   3115  HG3 GLU A 211      29.169  -9.460  12.869  1.00  0.00           H  
ATOM   3116  CD  GLU A 211      28.457  -7.746  11.915  1.00  0.00           C  
ATOM   3117  OE1 GLU A 211      29.130  -8.000  10.869  1.00  0.00           O  
ATOM   3118  OE2 GLU A 211      27.409  -7.051  11.799  1.00  0.00           O  
ATOM   3119  C   GLU A 211      27.161 -11.468  13.264  1.00  0.00           C  
ATOM   3120  O   GLU A 211      27.969 -11.814  12.410  1.00  0.00           O  
ATOM   3121  N   GLU A 212      26.838 -12.297  14.309  1.00  0.00           N  
ATOM   3122  H   GLU A 212      26.316 -11.890  15.073  1.00  0.00           H  
ATOM   3123  CA  GLU A 212      27.258 -13.755  14.406  1.00  0.00           C  
ATOM   3124  HA  GLU A 212      28.254 -13.801  13.966  1.00  0.00           H  
ATOM   3125  CB  GLU A 212      27.432 -14.290  15.873  1.00  0.00           C  
ATOM   3126  HB2 GLU A 212      28.197 -13.647  16.311  1.00  0.00           H  
ATOM   3127  HB3 GLU A 212      26.532 -14.153  16.471  1.00  0.00           H  
ATOM   3128  CG  GLU A 212      27.762 -15.754  15.983  1.00  0.00           C  
ATOM   3129  HG2 GLU A 212      27.738 -16.116  17.011  1.00  0.00           H  
ATOM   3130  HG3 GLU A 212      26.920 -16.343  15.617  1.00  0.00           H  
ATOM   3131  CD  GLU A 212      29.067 -16.205  15.273  1.00  0.00           C  
ATOM   3132  OE1 GLU A 212      29.895 -15.303  14.971  1.00  0.00           O  
ATOM   3133  OE2 GLU A 212      29.254 -17.442  15.030  1.00  0.00           O  
ATOM   3134  C   GLU A 212      26.262 -14.614  13.557  1.00  0.00           C  
ATOM   3135  O   GLU A 212      26.700 -15.414  12.777  1.00  0.00           O  
ATOM   3136  N   ALA A 213      24.936 -14.408  13.552  1.00  0.00           N  
ATOM   3137  H   ALA A 213      24.595 -13.783  14.269  1.00  0.00           H  
ATOM   3138  CA  ALA A 213      24.024 -14.999  12.605  1.00  0.00           C  
ATOM   3139  HA  ALA A 213      24.090 -16.081  12.713  1.00  0.00           H  
ATOM   3140  CB  ALA A 213      22.600 -14.467  12.879  1.00  0.00           C  
ATOM   3141  HB1 ALA A 213      22.446 -14.589  13.951  1.00  0.00           H  
ATOM   3142  HB2 ALA A 213      22.542 -13.467  12.449  1.00  0.00           H  
ATOM   3143  HB3 ALA A 213      21.824 -14.983  12.314  1.00  0.00           H  
ATOM   3144  C   ALA A 213      24.388 -14.742  11.100  1.00  0.00           C  
ATOM   3145  O   ALA A 213      23.998 -15.503  10.219  1.00  0.00           O  
ATOM   3146  N   PHE A 214      25.077 -13.673  10.798  1.00  0.00           N  
ATOM   3147  H   PHE A 214      25.380 -13.030  11.516  1.00  0.00           H  
ATOM   3148  CA  PHE A 214      25.486 -13.338   9.444  1.00  0.00           C  
ATOM   3149  HA  PHE A 214      24.701 -13.313   8.688  1.00  0.00           H  
ATOM   3150  CB  PHE A 214      26.194 -11.904   9.425  1.00  0.00           C  
ATOM   3151  HB2 PHE A 214      25.568 -11.108   9.829  1.00  0.00           H  
ATOM   3152  HB3 PHE A 214      27.086 -11.857  10.050  1.00  0.00           H  
ATOM   3153  CG  PHE A 214      26.546 -11.482   8.005  1.00  0.00           C  
ATOM   3154  CD1 PHE A 214      27.813 -11.553   7.388  1.00  0.00           C  
ATOM   3155  HD1 PHE A 214      28.645 -12.027   7.886  1.00  0.00           H  
ATOM   3156  CE1 PHE A 214      28.010 -11.051   6.088  1.00  0.00           C  
ATOM   3157  HE1 PHE A 214      28.953 -11.318   5.631  1.00  0.00           H  
ATOM   3158  CZ  PHE A 214      27.002 -10.408   5.378  1.00  0.00           C  
ATOM   3159  HZ  PHE A 214      27.054 -10.092   4.346  1.00  0.00           H  
ATOM   3160  CE2 PHE A 214      25.764 -10.266   6.035  1.00  0.00           C  
ATOM   3161  HE2 PHE A 214      24.947  -9.902   5.429  1.00  0.00           H  
ATOM   3162  CD2 PHE A 214      25.577 -10.737   7.289  1.00  0.00           C  
ATOM   3163  HD2 PHE A 214      24.583 -10.716   7.711  1.00  0.00           H  
ATOM   3164  C   PHE A 214      26.684 -14.267   8.995  1.00  0.00           C  
ATOM   3165  O   PHE A 214      26.774 -14.696   7.839  1.00  0.00           O  
ATOM   3166  N   ASP A 215      27.547 -14.629   9.944  1.00  0.00           N  
ATOM   3167  H   ASP A 215      27.380 -14.318  10.890  1.00  0.00           H  
ATOM   3168  CA  ASP A 215      28.668 -15.564   9.762  1.00  0.00           C  
ATOM   3169  HA  ASP A 215      29.218 -15.257   8.872  1.00  0.00           H  
ATOM   3170  CB  ASP A 215      29.642 -15.389  11.055  1.00  0.00           C  
ATOM   3171  HB2 ASP A 215      29.649 -14.357  11.406  1.00  0.00           H  
ATOM   3172  HB3 ASP A 215      29.302 -16.055  11.848  1.00  0.00           H  
ATOM   3173  CG  ASP A 215      31.124 -15.624  10.652  1.00  0.00           C  
ATOM   3174  OD1 ASP A 215      31.387 -15.984   9.488  1.00  0.00           O  
ATOM   3175  OD2 ASP A 215      32.036 -15.464  11.500  1.00  0.00           O  
ATOM   3176  C   ASP A 215      28.078 -16.997   9.633  1.00  0.00           C  
ATOM   3177  O   ASP A 215      28.477 -17.735   8.768  1.00  0.00           O  
ATOM   3178  N   ARG A 216      27.130 -17.358  10.493  1.00  0.00           N  
ATOM   3179  H   ARG A 216      26.946 -16.672  11.212  1.00  0.00           H  
ATOM   3180  CA  ARG A 216      26.416 -18.637  10.569  1.00  0.00           C  
ATOM   3181  HA  ARG A 216      27.196 -19.351  10.835  1.00  0.00           H  
ATOM   3182  CB  ARG A 216      25.343 -18.579  11.675  1.00  0.00           C  
ATOM   3183  HB2 ARG A 216      24.611 -17.790  11.501  1.00  0.00           H  
ATOM   3184  HB3 ARG A 216      24.647 -19.419  11.675  1.00  0.00           H  
ATOM   3185  CG  ARG A 216      25.986 -18.343  13.091  1.00  0.00           C  
ATOM   3186  HG2 ARG A 216      26.827 -17.648  13.074  1.00  0.00           H  
ATOM   3187  HG3 ARG A 216      25.235 -17.943  13.773  1.00  0.00           H  
ATOM   3188  CD  ARG A 216      26.515 -19.702  13.520  1.00  0.00           C  
ATOM   3189  HD2 ARG A 216      25.683 -20.396  13.635  1.00  0.00           H  
ATOM   3190  HD3 ARG A 216      27.122 -20.222  12.779  1.00  0.00           H  
ATOM   3191  NE  ARG A 216      27.263 -19.543  14.789  1.00  0.00           N  
ATOM   3192  HE  ARG A 216      27.728 -18.654  14.909  1.00  0.00           H  
ATOM   3193  CZ  ARG A 216      27.223 -20.085  15.912  1.00  0.00           C  
ATOM   3194  NH1 ARG A 216      26.410 -21.066  16.117  1.00  0.00           N  
ATOM   3195 HH11 ARG A 216      25.889 -21.395  15.316  1.00  0.00           H  
ATOM   3196 HH12 ARG A 216      26.393 -21.411  17.066  1.00  0.00           H  
ATOM   3197  NH2 ARG A 216      27.897 -19.615  16.933  1.00  0.00           N  
ATOM   3198 HH21 ARG A 216      28.422 -18.753  16.901  1.00  0.00           H  
ATOM   3199 HH22 ARG A 216      27.831 -19.989  17.869  1.00  0.00           H  
ATOM   3200  C   ARG A 216      25.736 -18.953   9.173  1.00  0.00           C  
ATOM   3201  O   ARG A 216      25.855 -20.085   8.612  1.00  0.00           O  
ATOM   3202  N   ILE A 217      25.049 -17.978   8.643  1.00  0.00           N  
ATOM   3203  H   ILE A 217      24.920 -17.161   9.223  1.00  0.00           H  
ATOM   3204  CA  ILE A 217      24.407 -18.230   7.290  1.00  0.00           C  
ATOM   3205  HA  ILE A 217      24.170 -19.294   7.248  1.00  0.00           H  
ATOM   3206  CB  ILE A 217      23.085 -17.448   7.232  1.00  0.00           C  
ATOM   3207  HB  ILE A 217      23.404 -16.411   7.345  1.00  0.00           H  
ATOM   3208  CG2 ILE A 217      22.280 -17.728   5.917  1.00  0.00           C  
ATOM   3209 HG21 ILE A 217      21.206 -17.567   6.016  1.00  0.00           H  
ATOM   3210 HG22 ILE A 217      22.745 -17.101   5.156  1.00  0.00           H  
ATOM   3211 HG23 ILE A 217      22.472 -18.717   5.502  1.00  0.00           H  
ATOM   3212  CG1 ILE A 217      22.114 -17.728   8.447  1.00  0.00           C  
ATOM   3213 HG12 ILE A 217      22.544 -17.407   9.396  1.00  0.00           H  
ATOM   3214 HG13 ILE A 217      21.292 -17.017   8.363  1.00  0.00           H  
ATOM   3215  CD1 ILE A 217      21.448 -19.096   8.526  1.00  0.00           C  
ATOM   3216 HD11 ILE A 217      20.649 -19.094   9.268  1.00  0.00           H  
ATOM   3217 HD12 ILE A 217      21.012 -19.338   7.556  1.00  0.00           H  
ATOM   3218 HD13 ILE A 217      22.260 -19.778   8.778  1.00  0.00           H  
ATOM   3219  C   ILE A 217      25.364 -18.019   6.101  1.00  0.00           C  
ATOM   3220  O   ILE A 217      25.338 -18.812   5.192  1.00  0.00           O  
ATOM   3221  N   THR A 218      26.319 -17.046   6.099  1.00  0.00           N  
ATOM   3222  H   THR A 218      26.556 -16.488   6.906  1.00  0.00           H  
ATOM   3223  CA  THR A 218      27.312 -16.942   4.998  1.00  0.00           C  
ATOM   3224  HA  THR A 218      26.966 -16.974   3.966  1.00  0.00           H  
ATOM   3225  CB  THR A 218      28.189 -15.670   5.100  1.00  0.00           C  
ATOM   3226  HB  THR A 218      28.966 -15.764   4.342  1.00  0.00           H  
ATOM   3227  CG2 THR A 218      27.365 -14.389   4.753  1.00  0.00           C  
ATOM   3228 HG21 THR A 218      26.588 -14.079   5.452  1.00  0.00           H  
ATOM   3229 HG22 THR A 218      27.959 -13.479   4.671  1.00  0.00           H  
ATOM   3230 HG23 THR A 218      26.892 -14.639   3.804  1.00  0.00           H  
ATOM   3231  OG1 THR A 218      28.798 -15.423   6.404  1.00  0.00           O  
ATOM   3232  HG1 THR A 218      28.001 -15.237   6.906  1.00  0.00           H  
ATOM   3233  C   THR A 218      28.302 -18.141   4.931  1.00  0.00           C  
ATOM   3234  O   THR A 218      28.415 -18.730   3.866  1.00  0.00           O  
ATOM   3235  N   ALA A 219      28.756 -18.707   6.120  1.00  0.00           N  
ATOM   3236  H   ALA A 219      28.808 -18.202   6.993  1.00  0.00           H  
ATOM   3237  CA  ALA A 219      29.325 -20.083   6.166  1.00  0.00           C  
ATOM   3238  HA  ALA A 219      30.300 -20.164   5.686  1.00  0.00           H  
ATOM   3239  CB  ALA A 219      29.526 -20.430   7.621  1.00  0.00           C  
ATOM   3240  HB1 ALA A 219      30.379 -19.840   7.958  1.00  0.00           H  
ATOM   3241  HB2 ALA A 219      28.650 -20.342   8.264  1.00  0.00           H  
ATOM   3242  HB3 ALA A 219      29.855 -21.463   7.730  1.00  0.00           H  
ATOM   3243  C   ALA A 219      28.427 -21.113   5.494  1.00  0.00           C  
ATOM   3244  O   ALA A 219      29.003 -22.058   5.023  1.00  0.00           O  
ATOM   3245  N   ARG A 220      27.046 -21.065   5.398  1.00  0.00           N  
ATOM   3246  H   ARG A 220      26.550 -20.300   5.831  1.00  0.00           H  
ATOM   3247  CA  ARG A 220      26.295 -22.132   4.673  1.00  0.00           C  
ATOM   3248  HA  ARG A 220      26.649 -23.153   4.820  1.00  0.00           H  
ATOM   3249  CB  ARG A 220      24.754 -22.073   5.032  1.00  0.00           C  
ATOM   3250  HB2 ARG A 220      24.392 -21.045   5.086  1.00  0.00           H  
ATOM   3251  HB3 ARG A 220      24.090 -22.508   4.284  1.00  0.00           H  
ATOM   3252  CG  ARG A 220      24.408 -22.721   6.406  1.00  0.00           C  
ATOM   3253  HG2 ARG A 220      24.970 -23.639   6.579  1.00  0.00           H  
ATOM   3254  HG3 ARG A 220      24.573 -22.146   7.317  1.00  0.00           H  
ATOM   3255  CD  ARG A 220      22.883 -23.022   6.471  1.00  0.00           C  
ATOM   3256  HD2 ARG A 220      22.267 -22.234   6.036  1.00  0.00           H  
ATOM   3257  HD3 ARG A 220      22.777 -23.974   5.951  1.00  0.00           H  
ATOM   3258  NE  ARG A 220      22.359 -23.374   7.847  1.00  0.00           N  
ATOM   3259  HE  ARG A 220      23.100 -23.724   8.438  1.00  0.00           H  
ATOM   3260  CZ  ARG A 220      21.035 -23.520   8.228  1.00  0.00           C  
ATOM   3261  NH1 ARG A 220      20.752 -23.557   9.459  1.00  0.00           N  
ATOM   3262 HH11 ARG A 220      21.398 -23.609  10.233  1.00  0.00           H  
ATOM   3263 HH12 ARG A 220      19.782 -23.767   9.650  1.00  0.00           H  
ATOM   3264  NH2 ARG A 220      20.063 -23.512   7.352  1.00  0.00           N  
ATOM   3265 HH21 ARG A 220      20.192 -23.406   6.356  1.00  0.00           H  
ATOM   3266 HH22 ARG A 220      19.113 -23.677   7.655  1.00  0.00           H  
ATOM   3267  C   ARG A 220      26.229 -22.057   3.171  1.00  0.00           C  
ATOM   3268  O   ARG A 220      26.098 -23.049   2.547  1.00  0.00           O  
ATOM   3269  N   VAL A 221      26.679 -20.949   2.575  1.00  0.00           N  
ATOM   3270  H   VAL A 221      26.986 -20.195   3.172  1.00  0.00           H  
ATOM   3271  CA  VAL A 221      26.547 -20.807   1.095  1.00  0.00           C  
ATOM   3272  HA  VAL A 221      25.829 -21.464   0.603  1.00  0.00           H  
ATOM   3273  CB  VAL A 221      25.902 -19.456   0.753  1.00  0.00           C  
ATOM   3274  HB  VAL A 221      24.851 -19.715   0.881  1.00  0.00           H  
ATOM   3275  CG1 VAL A 221      26.145 -18.296   1.728  1.00  0.00           C  
ATOM   3276 HG11 VAL A 221      25.524 -17.497   1.321  1.00  0.00           H  
ATOM   3277 HG12 VAL A 221      25.857 -18.504   2.758  1.00  0.00           H  
ATOM   3278 HG13 VAL A 221      27.155 -17.902   1.829  1.00  0.00           H  
ATOM   3279  CG2 VAL A 221      26.179 -18.925  -0.718  1.00  0.00           C  
ATOM   3280 HG21 VAL A 221      27.221 -18.614  -0.799  1.00  0.00           H  
ATOM   3281 HG22 VAL A 221      25.958 -19.651  -1.501  1.00  0.00           H  
ATOM   3282 HG23 VAL A 221      25.521 -18.081  -0.924  1.00  0.00           H  
ATOM   3283  C   VAL A 221      27.900 -20.994   0.499  1.00  0.00           C  
ATOM   3284  O   VAL A 221      28.839 -20.309   0.960  1.00  0.00           O  
ATOM   3285  N   PRO A 222      28.033 -21.856  -0.529  1.00  0.00           N  
ATOM   3286  CD  PRO A 222      27.060 -22.774  -1.155  1.00  0.00           C  
ATOM   3287  HD2 PRO A 222      26.369 -22.285  -1.840  1.00  0.00           H  
ATOM   3288  HD3 PRO A 222      26.434 -23.149  -0.345  1.00  0.00           H  
ATOM   3289  CG  PRO A 222      27.801 -23.845  -1.953  1.00  0.00           C  
ATOM   3290  HG2 PRO A 222      27.330 -24.041  -2.915  1.00  0.00           H  
ATOM   3291  HG3 PRO A 222      28.004 -24.744  -1.371  1.00  0.00           H  
ATOM   3292  CB  PRO A 222      29.145 -23.140  -2.206  1.00  0.00           C  
ATOM   3293  HB2 PRO A 222      29.077 -22.517  -3.098  1.00  0.00           H  
ATOM   3294  HB3 PRO A 222      30.042 -23.751  -2.304  1.00  0.00           H  
ATOM   3295  CA  PRO A 222      29.328 -22.212  -1.061  1.00  0.00           C  
ATOM   3296  HA  PRO A 222      29.884 -22.728  -0.278  1.00  0.00           H  
ATOM   3297  C   PRO A 222      30.232 -20.980  -1.326  1.00  0.00           C  
ATOM   3298  O   PRO A 222      31.425 -21.084  -0.998  1.00  0.00           O  
ATOM   3299  N   ILE A 223      29.801 -19.869  -1.968  1.00  0.00           N  
ATOM   3300  H   ILE A 223      28.874 -19.860  -2.370  1.00  0.00           H  
ATOM   3301  CA  ILE A 223      30.647 -18.754  -2.315  1.00  0.00           C  
ATOM   3302  HA  ILE A 223      31.651 -19.106  -2.548  1.00  0.00           H  
ATOM   3303  CB  ILE A 223      30.107 -17.945  -3.512  1.00  0.00           C  
ATOM   3304  HB  ILE A 223      30.800 -17.111  -3.621  1.00  0.00           H  
ATOM   3305  CG2 ILE A 223      30.086 -18.789  -4.816  1.00  0.00           C  
ATOM   3306 HG21 ILE A 223      29.311 -19.555  -4.786  1.00  0.00           H  
ATOM   3307 HG22 ILE A 223      29.957 -18.134  -5.678  1.00  0.00           H  
ATOM   3308 HG23 ILE A 223      31.056 -19.273  -4.930  1.00  0.00           H  
ATOM   3309  CG1 ILE A 223      28.761 -17.250  -3.264  1.00  0.00           C  
ATOM   3310 HG12 ILE A 223      27.972 -18.003  -3.265  1.00  0.00           H  
ATOM   3311 HG13 ILE A 223      28.826 -16.841  -2.257  1.00  0.00           H  
ATOM   3312  CD1 ILE A 223      28.357 -16.187  -4.304  1.00  0.00           C  
ATOM   3313 HD11 ILE A 223      28.088 -16.591  -5.279  1.00  0.00           H  
ATOM   3314 HD12 ILE A 223      27.388 -15.798  -3.992  1.00  0.00           H  
ATOM   3315 HD13 ILE A 223      29.162 -15.452  -4.319  1.00  0.00           H  
ATOM   3316  C   ILE A 223      30.951 -17.724  -1.123  1.00  0.00           C  
ATOM   3317  O   ILE A 223      31.479 -16.590  -1.270  1.00  0.00           O  
ATOM   3318  N   GLY A 224      30.588 -18.128   0.138  1.00  0.00           N  
ATOM   3319  H   GLY A 224      30.312 -19.099   0.139  1.00  0.00           H  
ATOM   3320  CA  GLY A 224      30.926 -17.485   1.476  1.00  0.00           C  
ATOM   3321  HA2 GLY A 224      30.441 -18.075   2.254  1.00  0.00           H  
ATOM   3322  HA3 GLY A 224      31.997 -17.636   1.615  1.00  0.00           H  
ATOM   3323  C   GLY A 224      30.423 -16.036   1.617  1.00  0.00           C  
ATOM   3324  O   GLY A 224      30.840 -15.305   2.530  1.00  0.00           O  
ATOM   3325  N   ARG A 225      29.482 -15.647   0.730  1.00  0.00           N  
ATOM   3326  H   ARG A 225      29.169 -16.322   0.047  1.00  0.00           H  
ATOM   3327  CA  ARG A 225      28.753 -14.378   0.804  1.00  0.00           C  
ATOM   3328  HA  ARG A 225      28.777 -14.091   1.856  1.00  0.00           H  
ATOM   3329  CB  ARG A 225      29.655 -13.313   0.071  1.00  0.00           C  
ATOM   3330  HB2 ARG A 225      29.153 -12.376   0.314  1.00  0.00           H  
ATOM   3331  HB3 ARG A 225      30.659 -13.174   0.471  1.00  0.00           H  
ATOM   3332  CG  ARG A 225      29.551 -13.530  -1.483  1.00  0.00           C  
ATOM   3333  HG2 ARG A 225      30.367 -14.211  -1.726  1.00  0.00           H  
ATOM   3334  HG3 ARG A 225      28.626 -13.999  -1.819  1.00  0.00           H  
ATOM   3335  CD  ARG A 225      29.823 -12.236  -2.223  1.00  0.00           C  
ATOM   3336  HD2 ARG A 225      28.954 -11.602  -2.047  1.00  0.00           H  
ATOM   3337  HD3 ARG A 225      30.759 -11.808  -1.863  1.00  0.00           H  
ATOM   3338  NE  ARG A 225      29.967 -12.543  -3.661  1.00  0.00           N  
ATOM   3339  HE  ARG A 225      30.808 -13.065  -3.860  1.00  0.00           H  
ATOM   3340  CZ  ARG A 225      29.064 -12.359  -4.576  1.00  0.00           C  
ATOM   3341  NH1 ARG A 225      27.911 -11.950  -4.390  1.00  0.00           N  
ATOM   3342 HH11 ARG A 225      27.570 -11.709  -3.471  1.00  0.00           H  
ATOM   3343 HH12 ARG A 225      27.329 -11.786  -5.199  1.00  0.00           H  
ATOM   3344  NH2 ARG A 225      29.292 -12.674  -5.811  1.00  0.00           N  
ATOM   3345 HH21 ARG A 225      30.121 -13.231  -5.962  1.00  0.00           H  
ATOM   3346 HH22 ARG A 225      28.708 -12.319  -6.554  1.00  0.00           H  
ATOM   3347  C   ARG A 225      27.359 -14.370   0.292  1.00  0.00           C  
ATOM   3348  O   ARG A 225      27.012 -15.340  -0.400  1.00  0.00           O  
ATOM   3349  N   TYR A 226      26.571 -13.342   0.551  1.00  0.00           N  
ATOM   3350  H   TYR A 226      26.823 -12.606   1.195  1.00  0.00           H  
ATOM   3351  CA  TYR A 226      25.263 -13.173  -0.041  1.00  0.00           C  
ATOM   3352  HA  TYR A 226      24.689 -14.093  -0.148  1.00  0.00           H  
ATOM   3353  CB  TYR A 226      24.269 -12.347   0.844  1.00  0.00           C  
ATOM   3354  HB2 TYR A 226      24.643 -11.361   1.118  1.00  0.00           H  
ATOM   3355  HB3 TYR A 226      23.357 -12.263   0.252  1.00  0.00           H  
ATOM   3356  CG  TYR A 226      23.856 -12.939   2.164  1.00  0.00           C  
ATOM   3357  CD1 TYR A 226      22.895 -13.948   2.182  1.00  0.00           C  
ATOM   3358  HD1 TYR A 226      22.294 -14.214   1.325  1.00  0.00           H  
ATOM   3359  CE1 TYR A 226      22.593 -14.611   3.394  1.00  0.00           C  
ATOM   3360  HE1 TYR A 226      21.717 -15.236   3.481  1.00  0.00           H  
ATOM   3361  CZ  TYR A 226      23.155 -14.184   4.618  1.00  0.00           C  
ATOM   3362  OH  TYR A 226      22.784 -14.676   5.793  1.00  0.00           O  
ATOM   3363  HH  TYR A 226      21.843 -14.867   5.793  1.00  0.00           H  
ATOM   3364  CE2 TYR A 226      24.160 -13.113   4.552  1.00  0.00           C  
ATOM   3365  HE2 TYR A 226      24.622 -12.880   5.500  1.00  0.00           H  
ATOM   3366  CD2 TYR A 226      24.570 -12.513   3.341  1.00  0.00           C  
ATOM   3367  HD2 TYR A 226      25.447 -11.886   3.271  1.00  0.00           H  
ATOM   3368  C   TYR A 226      25.410 -12.618  -1.476  1.00  0.00           C  
ATOM   3369  O   TYR A 226      26.353 -11.831  -1.823  1.00  0.00           O  
ATOM   3370  N   VAL A 227      24.383 -12.957  -2.323  1.00  0.00           N  
ATOM   3371  H   VAL A 227      23.695 -13.611  -1.979  1.00  0.00           H  
ATOM   3372  CA  VAL A 227      24.182 -12.567  -3.698  1.00  0.00           C  
ATOM   3373  HA  VAL A 227      25.177 -12.514  -4.139  1.00  0.00           H  
ATOM   3374  CB  VAL A 227      23.381 -13.679  -4.465  1.00  0.00           C  
ATOM   3375  HB  VAL A 227      22.392 -13.738  -4.011  1.00  0.00           H  
ATOM   3376  CG1 VAL A 227      23.192 -13.471  -5.959  1.00  0.00           C  
ATOM   3377 HG11 VAL A 227      22.791 -12.485  -6.195  1.00  0.00           H  
ATOM   3378 HG12 VAL A 227      24.125 -13.496  -6.521  1.00  0.00           H  
ATOM   3379 HG13 VAL A 227      22.544 -14.262  -6.339  1.00  0.00           H  
ATOM   3380  CG2 VAL A 227      24.240 -14.952  -4.386  1.00  0.00           C  
ATOM   3381 HG21 VAL A 227      25.116 -14.792  -5.014  1.00  0.00           H  
ATOM   3382 HG22 VAL A 227      24.673 -15.220  -3.422  1.00  0.00           H  
ATOM   3383 HG23 VAL A 227      23.617 -15.739  -4.811  1.00  0.00           H  
ATOM   3384  C   VAL A 227      23.665 -11.121  -3.772  1.00  0.00           C  
ATOM   3385  O   VAL A 227      22.941 -10.612  -2.875  1.00  0.00           O  
ATOM   3386  N   GLN A 228      24.135 -10.336  -4.734  1.00  0.00           N  
ATOM   3387  H   GLN A 228      24.826 -10.791  -5.314  1.00  0.00           H  
ATOM   3388  CA  GLN A 228      23.616  -9.044  -5.107  1.00  0.00           C  
ATOM   3389  HA  GLN A 228      23.319  -8.497  -4.211  1.00  0.00           H  
ATOM   3390  CB  GLN A 228      24.637  -8.185  -5.867  1.00  0.00           C  
ATOM   3391  HB2 GLN A 228      25.109  -8.771  -6.656  1.00  0.00           H  
ATOM   3392  HB3 GLN A 228      24.069  -7.373  -6.322  1.00  0.00           H  
ATOM   3393  CG  GLN A 228      25.791  -7.623  -4.982  1.00  0.00           C  
ATOM   3394  HG2 GLN A 228      25.432  -6.794  -4.372  1.00  0.00           H  
ATOM   3395  HG3 GLN A 228      26.163  -8.412  -4.329  1.00  0.00           H  
ATOM   3396  CD  GLN A 228      27.053  -7.187  -5.713  1.00  0.00           C  
ATOM   3397  OE1 GLN A 228      27.593  -7.955  -6.511  1.00  0.00           O  
ATOM   3398  NE2 GLN A 228      27.504  -5.963  -5.550  1.00  0.00           N  
ATOM   3399 HE21 GLN A 228      26.991  -5.409  -4.880  1.00  0.00           H  
ATOM   3400 HE22 GLN A 228      28.291  -5.701  -6.128  1.00  0.00           H  
ATOM   3401  C   GLN A 228      22.315  -9.184  -5.831  1.00  0.00           C  
ATOM   3402  O   GLN A 228      22.225  -9.994  -6.743  1.00  0.00           O  
ATOM   3403  N   PRO A 229      21.304  -8.315  -5.701  1.00  0.00           N  
ATOM   3404  CD  PRO A 229      21.381  -7.058  -4.889  1.00  0.00           C  
ATOM   3405  HD2 PRO A 229      22.291  -6.460  -4.954  1.00  0.00           H  
ATOM   3406  HD3 PRO A 229      21.213  -7.276  -3.835  1.00  0.00           H  
ATOM   3407  CG  PRO A 229      20.213  -6.283  -5.451  1.00  0.00           C  
ATOM   3408  HG2 PRO A 229      20.554  -5.604  -6.234  1.00  0.00           H  
ATOM   3409  HG3 PRO A 229      19.725  -5.731  -4.647  1.00  0.00           H  
ATOM   3410  CB  PRO A 229      19.132  -7.298  -6.046  1.00  0.00           C  
ATOM   3411  HB2 PRO A 229      18.344  -6.788  -6.602  1.00  0.00           H  
ATOM   3412  HB3 PRO A 229      18.714  -7.660  -5.107  1.00  0.00           H  
ATOM   3413  CA  PRO A 229      20.189  -8.242  -6.645  1.00  0.00           C  
ATOM   3414  HA  PRO A 229      19.656  -9.192  -6.620  1.00  0.00           H  
ATOM   3415  C   PRO A 229      20.627  -8.005  -8.106  1.00  0.00           C  
ATOM   3416  O   PRO A 229      20.065  -8.565  -9.031  1.00  0.00           O  
ATOM   3417  N   SER A 230      21.721  -7.265  -8.294  1.00  0.00           N  
ATOM   3418  H   SER A 230      22.014  -6.653  -7.546  1.00  0.00           H  
ATOM   3419  CA  SER A 230      22.349  -6.955  -9.527  1.00  0.00           C  
ATOM   3420  HA  SER A 230      21.578  -6.475 -10.129  1.00  0.00           H  
ATOM   3421  CB  SER A 230      23.506  -5.956  -9.448  1.00  0.00           C  
ATOM   3422  HB2 SER A 230      24.265  -6.281  -8.736  1.00  0.00           H  
ATOM   3423  HB3 SER A 230      23.799  -5.700 -10.466  1.00  0.00           H  
ATOM   3424  OG  SER A 230      23.066  -4.792  -8.832  1.00  0.00           O  
ATOM   3425  HG  SER A 230      22.472  -4.319  -9.419  1.00  0.00           H  
ATOM   3426  C   SER A 230      22.900  -8.166 -10.224  1.00  0.00           C  
ATOM   3427  O   SER A 230      23.017  -8.165 -11.481  1.00  0.00           O  
ATOM   3428  N   GLU A 231      23.286  -9.229  -9.464  1.00  0.00           N  
ATOM   3429  H   GLU A 231      23.085  -9.218  -8.474  1.00  0.00           H  
ATOM   3430  CA  GLU A 231      23.849 -10.445 -10.188  1.00  0.00           C  
ATOM   3431  HA  GLU A 231      24.522 -10.164 -10.998  1.00  0.00           H  
ATOM   3432  CB  GLU A 231      24.750 -11.293  -9.248  1.00  0.00           C  
ATOM   3433  HB2 GLU A 231      24.303 -11.819  -8.405  1.00  0.00           H  
ATOM   3434  HB3 GLU A 231      25.178 -12.119  -9.816  1.00  0.00           H  
ATOM   3435  CG  GLU A 231      26.049 -10.472  -8.822  1.00  0.00           C  
ATOM   3436  HG2 GLU A 231      26.740 -10.419  -9.662  1.00  0.00           H  
ATOM   3437  HG3 GLU A 231      25.796  -9.419  -8.700  1.00  0.00           H  
ATOM   3438  CD  GLU A 231      26.772 -10.989  -7.574  1.00  0.00           C  
ATOM   3439  OE1 GLU A 231      28.041 -10.922  -7.548  1.00  0.00           O  
ATOM   3440  OE2 GLU A 231      26.165 -11.312  -6.533  1.00  0.00           O  
ATOM   3441  C   GLU A 231      22.679 -11.293 -10.679  1.00  0.00           C  
ATOM   3442  O   GLU A 231      22.784 -11.991 -11.655  1.00  0.00           O  
ATOM   3443  N   VAL A 232      21.550 -11.253  -9.961  1.00  0.00           N  
ATOM   3444  H   VAL A 232      21.563 -10.755  -9.082  1.00  0.00           H  
ATOM   3445  CA  VAL A 232      20.248 -11.771 -10.421  1.00  0.00           C  
ATOM   3446  HA  VAL A 232      20.448 -12.725 -10.909  1.00  0.00           H  
ATOM   3447  CB  VAL A 232      19.243 -11.898  -9.301  1.00  0.00           C  
ATOM   3448  HB  VAL A 232      18.859 -10.928  -8.984  1.00  0.00           H  
ATOM   3449  CG1 VAL A 232      17.985 -12.639  -9.861  1.00  0.00           C  
ATOM   3450 HG11 VAL A 232      17.387 -11.978 -10.488  1.00  0.00           H  
ATOM   3451 HG12 VAL A 232      18.311 -13.405 -10.564  1.00  0.00           H  
ATOM   3452 HG13 VAL A 232      17.433 -13.110  -9.048  1.00  0.00           H  
ATOM   3453  CG2 VAL A 232      19.901 -12.569  -8.073  1.00  0.00           C  
ATOM   3454 HG21 VAL A 232      20.592 -11.836  -7.658  1.00  0.00           H  
ATOM   3455 HG22 VAL A 232      19.140 -12.875  -7.356  1.00  0.00           H  
ATOM   3456 HG23 VAL A 232      20.381 -13.473  -8.448  1.00  0.00           H  
ATOM   3457  C   VAL A 232      19.591 -11.010 -11.609  1.00  0.00           C  
ATOM   3458  O   VAL A 232      19.207 -11.568 -12.652  1.00  0.00           O  
ATOM   3459  N   ALA A 233      19.731  -9.667 -11.549  1.00  0.00           N  
ATOM   3460  H   ALA A 233      19.907  -9.179 -10.683  1.00  0.00           H  
ATOM   3461  CA  ALA A 233      19.277  -8.761 -12.596  1.00  0.00           C  
ATOM   3462  HA  ALA A 233      18.308  -9.114 -12.949  1.00  0.00           H  
ATOM   3463  CB  ALA A 233      19.222  -7.292 -12.039  1.00  0.00           C  
ATOM   3464  HB1 ALA A 233      18.542  -6.675 -12.629  1.00  0.00           H  
ATOM   3465  HB2 ALA A 233      18.815  -7.389 -11.033  1.00  0.00           H  
ATOM   3466  HB3 ALA A 233      20.207  -6.827 -12.007  1.00  0.00           H  
ATOM   3467  C   ALA A 233      20.128  -8.760 -13.887  1.00  0.00           C  
ATOM   3468  O   ALA A 233      19.638  -8.342 -14.929  1.00  0.00           O  
ATOM   3469  N   GLU A 234      21.409  -9.226 -13.853  1.00  0.00           N  
ATOM   3470  H   GLU A 234      21.753  -9.439 -12.928  1.00  0.00           H  
ATOM   3471  CA  GLU A 234      22.131  -9.579 -15.049  1.00  0.00           C  
ATOM   3472  HA  GLU A 234      22.042  -8.723 -15.720  1.00  0.00           H  
ATOM   3473  CB  GLU A 234      23.638  -9.733 -14.765  1.00  0.00           C  
ATOM   3474  HB2 GLU A 234      23.925  -8.942 -14.072  1.00  0.00           H  
ATOM   3475  HB3 GLU A 234      23.725 -10.593 -14.102  1.00  0.00           H  
ATOM   3476  CG  GLU A 234      24.469  -9.913 -16.055  1.00  0.00           C  
ATOM   3477  HG2 GLU A 234      25.311 -10.429 -15.593  1.00  0.00           H  
ATOM   3478  HG3 GLU A 234      24.005 -10.649 -16.711  1.00  0.00           H  
ATOM   3479  CD  GLU A 234      24.998  -8.695 -16.700  1.00  0.00           C  
ATOM   3480  OE1 GLU A 234      24.914  -8.685 -17.945  1.00  0.00           O  
ATOM   3481  OE2 GLU A 234      25.516  -7.774 -16.061  1.00  0.00           O  
ATOM   3482  C   GLU A 234      21.546 -10.789 -15.772  1.00  0.00           C  
ATOM   3483  O   GLU A 234      21.327 -10.736 -16.960  1.00  0.00           O  
ATOM   3484  N   MET A 235      21.141 -11.849 -15.045  1.00  0.00           N  
ATOM   3485  H   MET A 235      21.312 -11.902 -14.052  1.00  0.00           H  
ATOM   3486  CA  MET A 235      20.718 -13.073 -15.751  1.00  0.00           C  
ATOM   3487  HA  MET A 235      21.558 -13.332 -16.395  1.00  0.00           H  
ATOM   3488  CB  MET A 235      20.622 -14.289 -14.766  1.00  0.00           C  
ATOM   3489  HB2 MET A 235      21.604 -14.451 -14.323  1.00  0.00           H  
ATOM   3490  HB3 MET A 235      19.929 -14.102 -13.945  1.00  0.00           H  
ATOM   3491  CG  MET A 235      20.333 -15.624 -15.477  1.00  0.00           C  
ATOM   3492  HG2 MET A 235      19.585 -15.558 -16.268  1.00  0.00           H  
ATOM   3493  HG3 MET A 235      21.211 -15.879 -16.070  1.00  0.00           H  
ATOM   3494  SD  MET A 235      20.215 -17.038 -14.420  1.00  0.00           S  
ATOM   3495  CE  MET A 235      21.890 -17.567 -13.891  1.00  0.00           C  
ATOM   3496  HE1 MET A 235      22.346 -16.721 -13.377  1.00  0.00           H  
ATOM   3497  HE2 MET A 235      21.859 -18.435 -13.232  1.00  0.00           H  
ATOM   3498  HE3 MET A 235      22.456 -17.813 -14.789  1.00  0.00           H  
ATOM   3499  C   MET A 235      19.318 -12.864 -16.398  1.00  0.00           C  
ATOM   3500  O   MET A 235      19.064 -13.458 -17.448  1.00  0.00           O  
ATOM   3501  N   VAL A 236      18.408 -12.091 -15.817  1.00  0.00           N  
ATOM   3502  H   VAL A 236      18.596 -11.777 -14.876  1.00  0.00           H  
ATOM   3503  CA  VAL A 236      17.151 -11.691 -16.387  1.00  0.00           C  
ATOM   3504  HA  VAL A 236      16.737 -12.657 -16.675  1.00  0.00           H  
ATOM   3505  CB  VAL A 236      16.224 -11.114 -15.277  1.00  0.00           C  
ATOM   3506  HB  VAL A 236      16.691 -10.270 -14.768  1.00  0.00           H  
ATOM   3507  CG1 VAL A 236      14.822 -10.690 -15.681  1.00  0.00           C  
ATOM   3508 HG11 VAL A 236      14.767  -9.884 -16.412  1.00  0.00           H  
ATOM   3509 HG12 VAL A 236      14.394 -11.522 -16.240  1.00  0.00           H  
ATOM   3510 HG13 VAL A 236      14.246 -10.494 -14.776  1.00  0.00           H  
ATOM   3511  CG2 VAL A 236      16.121 -12.136 -14.148  1.00  0.00           C  
ATOM   3512 HG21 VAL A 236      15.732 -11.682 -13.236  1.00  0.00           H  
ATOM   3513 HG22 VAL A 236      15.471 -12.991 -14.328  1.00  0.00           H  
ATOM   3514 HG23 VAL A 236      17.051 -12.604 -13.825  1.00  0.00           H  
ATOM   3515  C   VAL A 236      17.303 -10.774 -17.588  1.00  0.00           C  
ATOM   3516  O   VAL A 236      16.567 -10.939 -18.560  1.00  0.00           O  
ATOM   3517  N   ALA A 237      18.288  -9.917 -17.550  1.00  0.00           N  
ATOM   3518  H   ALA A 237      18.743  -9.782 -16.659  1.00  0.00           H  
ATOM   3519  CA  ALA A 237      18.797  -9.055 -18.635  1.00  0.00           C  
ATOM   3520  HA  ALA A 237      17.982  -8.451 -19.034  1.00  0.00           H  
ATOM   3521  CB  ALA A 237      19.779  -7.959 -18.156  1.00  0.00           C  
ATOM   3522  HB1 ALA A 237      20.558  -8.318 -17.484  1.00  0.00           H  
ATOM   3523  HB2 ALA A 237      20.322  -7.646 -19.048  1.00  0.00           H  
ATOM   3524  HB3 ALA A 237      19.292  -7.145 -17.619  1.00  0.00           H  
ATOM   3525  C   ALA A 237      19.432  -9.791 -19.733  1.00  0.00           C  
ATOM   3526  O   ALA A 237      19.186  -9.494 -20.949  1.00  0.00           O  
ATOM   3527  N   TYR A 238      20.122 -10.915 -19.454  1.00  0.00           N  
ATOM   3528  H   TYR A 238      20.465 -11.157 -18.535  1.00  0.00           H  
ATOM   3529  CA  TYR A 238      20.660 -11.842 -20.462  1.00  0.00           C  
ATOM   3530  HA  TYR A 238      21.046 -11.241 -21.286  1.00  0.00           H  
ATOM   3531  CB  TYR A 238      21.796 -12.631 -19.884  1.00  0.00           C  
ATOM   3532  HB2 TYR A 238      22.630 -11.938 -19.779  1.00  0.00           H  
ATOM   3533  HB3 TYR A 238      21.519 -12.805 -18.844  1.00  0.00           H  
ATOM   3534  CG  TYR A 238      22.147 -13.929 -20.479  1.00  0.00           C  
ATOM   3535  CD1 TYR A 238      22.860 -13.958 -21.671  1.00  0.00           C  
ATOM   3536  HD1 TYR A 238      23.336 -13.057 -22.029  1.00  0.00           H  
ATOM   3537  CE1 TYR A 238      22.944 -15.150 -22.371  1.00  0.00           C  
ATOM   3538  HE1 TYR A 238      23.495 -15.115 -23.300  1.00  0.00           H  
ATOM   3539  CZ  TYR A 238      22.297 -16.310 -21.992  1.00  0.00           C  
ATOM   3540  OH  TYR A 238      22.387 -17.474 -22.677  1.00  0.00           O  
ATOM   3541  HH  TYR A 238      22.859 -17.416 -23.511  1.00  0.00           H  
ATOM   3542  CE2 TYR A 238      21.671 -16.332 -20.729  1.00  0.00           C  
ATOM   3543  HE2 TYR A 238      21.175 -17.181 -20.283  1.00  0.00           H  
ATOM   3544  CD2 TYR A 238      21.591 -15.101 -19.968  1.00  0.00           C  
ATOM   3545  HD2 TYR A 238      21.076 -15.197 -19.023  1.00  0.00           H  
ATOM   3546  C   TYR A 238      19.607 -12.693 -21.152  1.00  0.00           C  
ATOM   3547  O   TYR A 238      19.693 -12.851 -22.405  1.00  0.00           O  
ATOM   3548  N   LEU A 239      18.646 -13.222 -20.405  1.00  0.00           N  
ATOM   3549  H   LEU A 239      18.787 -13.143 -19.409  1.00  0.00           H  
ATOM   3550  CA  LEU A 239      17.513 -13.982 -21.057  1.00  0.00           C  
ATOM   3551  HA  LEU A 239      18.054 -14.726 -21.641  1.00  0.00           H  
ATOM   3552  CB  LEU A 239      16.750 -14.722 -19.926  1.00  0.00           C  
ATOM   3553  HB2 LEU A 239      16.559 -13.960 -19.171  1.00  0.00           H  
ATOM   3554  HB3 LEU A 239      15.778 -15.067 -20.278  1.00  0.00           H  
ATOM   3555  CG  LEU A 239      17.383 -15.981 -19.285  1.00  0.00           C  
ATOM   3556  HG  LEU A 239      18.398 -15.783 -18.939  1.00  0.00           H  
ATOM   3557  CD1 LEU A 239      16.660 -16.466 -18.041  1.00  0.00           C  
ATOM   3558 HD11 LEU A 239      17.298 -17.204 -17.553  1.00  0.00           H  
ATOM   3559 HD12 LEU A 239      16.661 -15.685 -17.279  1.00  0.00           H  
ATOM   3560 HD13 LEU A 239      15.660 -16.845 -18.250  1.00  0.00           H  
ATOM   3561  CD2 LEU A 239      17.271 -16.994 -20.409  1.00  0.00           C  
ATOM   3562 HD21 LEU A 239      16.272 -17.075 -20.836  1.00  0.00           H  
ATOM   3563 HD22 LEU A 239      17.914 -16.814 -21.269  1.00  0.00           H  
ATOM   3564 HD23 LEU A 239      17.569 -17.982 -20.054  1.00  0.00           H  
ATOM   3565  C   LEU A 239      16.588 -13.170 -21.906  1.00  0.00           C  
ATOM   3566  O   LEU A 239      16.103 -13.703 -22.885  1.00  0.00           O  
ATOM   3567  N   ILE A 240      16.272 -11.833 -21.651  1.00  0.00           N  
ATOM   3568  H   ILE A 240      16.751 -11.397 -20.877  1.00  0.00           H  
ATOM   3569  CA  ILE A 240      15.477 -10.976 -22.444  1.00  0.00           C  
ATOM   3570  HA  ILE A 240      14.787 -11.667 -22.930  1.00  0.00           H  
ATOM   3571  CB  ILE A 240      14.674  -9.947 -21.666  1.00  0.00           C  
ATOM   3572  HB  ILE A 240      13.973  -9.403 -22.299  1.00  0.00           H  
ATOM   3573  CG2 ILE A 240      13.769 -10.489 -20.566  1.00  0.00           C  
ATOM   3574 HG21 ILE A 240      12.940 -11.128 -20.873  1.00  0.00           H  
ATOM   3575 HG22 ILE A 240      14.356 -10.996 -19.800  1.00  0.00           H  
ATOM   3576 HG23 ILE A 240      13.416  -9.600 -20.043  1.00  0.00           H  
ATOM   3577  CG1 ILE A 240      15.615  -8.883 -21.025  1.00  0.00           C  
ATOM   3578 HG12 ILE A 240      15.375  -8.602 -20.000  1.00  0.00           H  
ATOM   3579 HG13 ILE A 240      16.607  -9.301 -20.854  1.00  0.00           H  
ATOM   3580  CD1 ILE A 240      15.687  -7.620 -21.913  1.00  0.00           C  
ATOM   3581 HD11 ILE A 240      15.948  -7.781 -22.959  1.00  0.00           H  
ATOM   3582 HD12 ILE A 240      14.749  -7.079 -21.787  1.00  0.00           H  
ATOM   3583 HD13 ILE A 240      16.483  -7.051 -21.432  1.00  0.00           H  
ATOM   3584  C   ILE A 240      16.346 -10.364 -23.502  1.00  0.00           C  
ATOM   3585  O   ILE A 240      15.772  -9.806 -24.439  1.00  0.00           O  
ATOM   3586  N   GLY A 241      17.666 -10.662 -23.567  1.00  0.00           N  
ATOM   3587  H   GLY A 241      18.072 -11.313 -22.909  1.00  0.00           H  
ATOM   3588  CA  GLY A 241      18.576 -10.079 -24.530  1.00  0.00           C  
ATOM   3589  HA2 GLY A 241      18.287  -9.062 -24.799  1.00  0.00           H  
ATOM   3590  HA3 GLY A 241      19.578  -9.979 -24.114  1.00  0.00           H  
ATOM   3591  C   GLY A 241      18.768 -10.850 -25.842  1.00  0.00           C  
ATOM   3592  O   GLY A 241      18.069 -11.817 -26.068  1.00  0.00           O  
ATOM   3593  N   PRO A 242      19.715 -10.444 -26.704  1.00  0.00           N  
ATOM   3594  CD  PRO A 242      20.676  -9.321 -26.529  1.00  0.00           C  
ATOM   3595  HD2 PRO A 242      21.144  -9.415 -25.550  1.00  0.00           H  
ATOM   3596  HD3 PRO A 242      20.097  -8.404 -26.642  1.00  0.00           H  
ATOM   3597  CG  PRO A 242      21.713  -9.563 -27.653  1.00  0.00           C  
ATOM   3598  HG2 PRO A 242      22.549 -10.186 -27.334  1.00  0.00           H  
ATOM   3599  HG3 PRO A 242      22.069  -8.584 -27.974  1.00  0.00           H  
ATOM   3600  CB  PRO A 242      20.904 -10.255 -28.733  1.00  0.00           C  
ATOM   3601  HB2 PRO A 242      21.518 -10.825 -29.430  1.00  0.00           H  
ATOM   3602  HB3 PRO A 242      20.321  -9.495 -29.252  1.00  0.00           H  
ATOM   3603  CA  PRO A 242      19.989 -11.198 -27.982  1.00  0.00           C  
ATOM   3604  HA  PRO A 242      19.059 -11.313 -28.539  1.00  0.00           H  
ATOM   3605  C   PRO A 242      20.636 -12.525 -27.711  1.00  0.00           C  
ATOM   3606  O   PRO A 242      21.449 -12.568 -26.758  1.00  0.00           O  
ATOM   3607  N   GLY A 243      20.414 -13.538 -28.519  1.00  0.00           N  
ATOM   3608  H   GLY A 243      19.669 -13.369 -29.180  1.00  0.00           H  
ATOM   3609  CA  GLY A 243      21.212 -14.720 -28.551  1.00  0.00           C  
ATOM   3610  HA2 GLY A 243      21.142 -15.138 -29.556  1.00  0.00           H  
ATOM   3611  HA3 GLY A 243      22.214 -14.440 -28.226  1.00  0.00           H  
ATOM   3612  C   GLY A 243      20.690 -15.718 -27.579  1.00  0.00           C  
ATOM   3613  O   GLY A 243      21.200 -16.859 -27.488  1.00  0.00           O  
ATOM   3614  N   ALA A 244      19.741 -15.424 -26.668  1.00  0.00           N  
ATOM   3615  H   ALA A 244      19.489 -14.447 -26.628  1.00  0.00           H  
ATOM   3616  CA  ALA A 244      19.089 -16.404 -25.756  1.00  0.00           C  
ATOM   3617  HA  ALA A 244      19.792 -17.233 -25.667  1.00  0.00           H  
ATOM   3618  CB  ALA A 244      18.953 -15.774 -24.293  1.00  0.00           C  
ATOM   3619  HB1 ALA A 244      19.950 -15.697 -23.860  1.00  0.00           H  
ATOM   3620  HB2 ALA A 244      18.388 -14.844 -24.344  1.00  0.00           H  
ATOM   3621  HB3 ALA A 244      18.360 -16.424 -23.650  1.00  0.00           H  
ATOM   3622  C   ALA A 244      17.774 -16.991 -26.247  1.00  0.00           C  
ATOM   3623  O   ALA A 244      17.059 -17.750 -25.631  1.00  0.00           O  
ATOM   3624  N   ALA A 245      17.600 -16.853 -27.550  1.00  0.00           N  
ATOM   3625  H   ALA A 245      18.260 -16.220 -27.979  1.00  0.00           H  
ATOM   3626  CA  ALA A 245      16.735 -17.734 -28.397  1.00  0.00           C  
ATOM   3627  HA  ALA A 245      15.689 -17.515 -28.181  1.00  0.00           H  
ATOM   3628  CB  ALA A 245      16.904 -17.218 -29.915  1.00  0.00           C  
ATOM   3629  HB1 ALA A 245      17.849 -17.487 -30.385  1.00  0.00           H  
ATOM   3630  HB2 ALA A 245      16.201 -17.626 -30.641  1.00  0.00           H  
ATOM   3631  HB3 ALA A 245      16.921 -16.129 -29.940  1.00  0.00           H  
ATOM   3632  C   ALA A 245      16.842 -19.262 -28.159  1.00  0.00           C  
ATOM   3633  O   ALA A 245      15.910 -20.066 -28.061  1.00  0.00           O  
ATOM   3634  N   ALA A 246      18.098 -19.637 -28.064  1.00  0.00           N  
ATOM   3635  H   ALA A 246      18.806 -18.920 -28.131  1.00  0.00           H  
ATOM   3636  CA  ALA A 246      18.499 -21.011 -27.695  1.00  0.00           C  
ATOM   3637  HA  ALA A 246      18.049 -21.770 -28.336  1.00  0.00           H  
ATOM   3638  CB  ALA A 246      20.012 -20.878 -27.865  1.00  0.00           C  
ATOM   3639  HB1 ALA A 246      20.323 -21.914 -27.728  1.00  0.00           H  
ATOM   3640  HB2 ALA A 246      20.232 -20.594 -28.894  1.00  0.00           H  
ATOM   3641  HB3 ALA A 246      20.458 -20.289 -27.063  1.00  0.00           H  
ATOM   3642  C   ALA A 246      18.163 -21.544 -26.284  1.00  0.00           C  
ATOM   3643  O   ALA A 246      18.383 -22.737 -25.938  1.00  0.00           O  
ATOM   3644  N   VAL A 247      17.605 -20.664 -25.423  1.00  0.00           N  
ATOM   3645  H   VAL A 247      17.495 -19.729 -25.786  1.00  0.00           H  
ATOM   3646  CA  VAL A 247      17.256 -20.845 -23.969  1.00  0.00           C  
ATOM   3647  HA  VAL A 247      17.601 -21.847 -23.714  1.00  0.00           H  
ATOM   3648  CB  VAL A 247      18.015 -19.884 -23.096  1.00  0.00           C  
ATOM   3649  HB  VAL A 247      17.741 -18.873 -23.401  1.00  0.00           H  
ATOM   3650  CG1 VAL A 247      17.761 -20.251 -21.560  1.00  0.00           C  
ATOM   3651 HG11 VAL A 247      16.779 -19.831 -21.341  1.00  0.00           H  
ATOM   3652 HG12 VAL A 247      17.683 -21.328 -21.412  1.00  0.00           H  
ATOM   3653 HG13 VAL A 247      18.458 -19.742 -20.895  1.00  0.00           H  
ATOM   3654  CG2 VAL A 247      19.546 -19.861 -23.291  1.00  0.00           C  
ATOM   3655 HG21 VAL A 247      19.730 -19.345 -24.232  1.00  0.00           H  
ATOM   3656 HG22 VAL A 247      20.044 -19.262 -22.529  1.00  0.00           H  
ATOM   3657 HG23 VAL A 247      20.042 -20.826 -23.397  1.00  0.00           H  
ATOM   3658  C   VAL A 247      15.713 -20.693 -23.818  1.00  0.00           C  
ATOM   3659  O   VAL A 247      15.108 -19.597 -23.823  1.00  0.00           O  
ATOM   3660  N   THR A 248      15.015 -21.729 -23.492  1.00  0.00           N  
ATOM   3661  H   THR A 248      15.555 -22.569 -23.349  1.00  0.00           H  
ATOM   3662  CA  THR A 248      13.581 -21.813 -23.152  1.00  0.00           C  
ATOM   3663  HA  THR A 248      13.408 -20.924 -22.545  1.00  0.00           H  
ATOM   3664  CB  THR A 248      12.754 -21.655 -24.467  1.00  0.00           C  
ATOM   3665  HB  THR A 248      13.109 -20.749 -24.959  1.00  0.00           H  
ATOM   3666  CG2 THR A 248      12.875 -22.773 -25.486  1.00  0.00           C  
ATOM   3667 HG21 THR A 248      12.732 -23.741 -25.006  1.00  0.00           H  
ATOM   3668 HG22 THR A 248      12.099 -22.551 -26.219  1.00  0.00           H  
ATOM   3669 HG23 THR A 248      13.837 -22.808 -25.999  1.00  0.00           H  
ATOM   3670  OG1 THR A 248      11.376 -21.450 -24.042  1.00  0.00           O  
ATOM   3671  HG1 THR A 248      10.822 -21.558 -24.817  1.00  0.00           H  
ATOM   3672  C   THR A 248      13.193 -23.067 -22.352  1.00  0.00           C  
ATOM   3673  O   THR A 248      13.914 -24.098 -22.474  1.00  0.00           O  
ATOM   3674  N   ALA A 249      12.180 -22.976 -21.513  1.00  0.00           N  
ATOM   3675  H   ALA A 249      11.738 -22.082 -21.355  1.00  0.00           H  
ATOM   3676  CA  ALA A 249      11.737 -24.119 -20.680  1.00  0.00           C  
ATOM   3677  HA  ALA A 249      10.845 -23.959 -20.075  1.00  0.00           H  
ATOM   3678  CB  ALA A 249      11.384 -25.290 -21.583  1.00  0.00           C  
ATOM   3679  HB1 ALA A 249      10.489 -25.843 -21.297  1.00  0.00           H  
ATOM   3680  HB2 ALA A 249      11.108 -24.913 -22.568  1.00  0.00           H  
ATOM   3681  HB3 ALA A 249      12.259 -25.928 -21.710  1.00  0.00           H  
ATOM   3682  C   ALA A 249      12.768 -24.558 -19.547  1.00  0.00           C  
ATOM   3683  O   ALA A 249      12.733 -25.639 -18.950  1.00  0.00           O  
ATOM   3684  N   GLN A 250      13.665 -23.592 -19.168  1.00  0.00           N  
ATOM   3685  H   GLN A 250      13.547 -22.709 -19.646  1.00  0.00           H  
ATOM   3686  CA  GLN A 250      14.776 -23.730 -18.171  1.00  0.00           C  
ATOM   3687  HA  GLN A 250      14.843 -24.784 -17.897  1.00  0.00           H  
ATOM   3688  CB  GLN A 250      16.134 -23.390 -18.830  1.00  0.00           C  
ATOM   3689  HB2 GLN A 250      16.137 -22.327 -19.073  1.00  0.00           H  
ATOM   3690  HB3 GLN A 250      16.947 -23.689 -18.168  1.00  0.00           H  
ATOM   3691  CG  GLN A 250      16.348 -24.139 -20.203  1.00  0.00           C  
ATOM   3692  HG2 GLN A 250      15.593 -23.718 -20.867  1.00  0.00           H  
ATOM   3693  HG3 GLN A 250      17.371 -23.951 -20.529  1.00  0.00           H  
ATOM   3694  CD  GLN A 250      16.174 -25.654 -20.159  1.00  0.00           C  
ATOM   3695  OE1 GLN A 250      16.617 -26.247 -19.188  1.00  0.00           O  
ATOM   3696  NE2 GLN A 250      15.515 -26.287 -21.103  1.00  0.00           N  
ATOM   3697 HE21 GLN A 250      15.023 -25.859 -21.874  1.00  0.00           H  
ATOM   3698 HE22 GLN A 250      15.677 -27.282 -21.148  1.00  0.00           H  
ATOM   3699  C   GLN A 250      14.667 -22.908 -16.870  1.00  0.00           C  
ATOM   3700  O   GLN A 250      14.080 -21.843 -16.837  1.00  0.00           O  
ATOM   3701  N   ALA A 251      15.181 -23.476 -15.804  1.00  0.00           N  
ATOM   3702  H   ALA A 251      15.807 -24.255 -15.947  1.00  0.00           H  
ATOM   3703  CA  ALA A 251      15.123 -22.911 -14.473  1.00  0.00           C  
ATOM   3704  HA  ALA A 251      14.818 -21.871 -14.351  1.00  0.00           H  
ATOM   3705  CB  ALA A 251      14.221 -23.816 -13.564  1.00  0.00           C  
ATOM   3706  HB1 ALA A 251      13.188 -23.680 -13.883  1.00  0.00           H  
ATOM   3707  HB2 ALA A 251      14.482 -24.859 -13.746  1.00  0.00           H  
ATOM   3708  HB3 ALA A 251      14.274 -23.681 -12.483  1.00  0.00           H  
ATOM   3709  C   ALA A 251      16.581 -22.866 -13.961  1.00  0.00           C  
ATOM   3710  O   ALA A 251      17.175 -23.886 -13.613  1.00  0.00           O  
ATOM   3711  N   LEU A 252      17.140 -21.670 -13.882  1.00  0.00           N  
ATOM   3712  H   LEU A 252      16.586 -20.842 -14.049  1.00  0.00           H  
ATOM   3713  CA  LEU A 252      18.518 -21.395 -13.663  1.00  0.00           C  
ATOM   3714  HA  LEU A 252      19.069 -22.182 -14.178  1.00  0.00           H  
ATOM   3715  CB  LEU A 252      18.953 -20.238 -14.546  1.00  0.00           C  
ATOM   3716  HB2 LEU A 252      18.167 -19.483 -14.573  1.00  0.00           H  
ATOM   3717  HB3 LEU A 252      19.911 -19.933 -14.122  1.00  0.00           H  
ATOM   3718  CG  LEU A 252      19.167 -20.542 -16.078  1.00  0.00           C  
ATOM   3719  HG  LEU A 252      19.784 -21.441 -16.089  1.00  0.00           H  
ATOM   3720  CD1 LEU A 252      17.834 -20.583 -16.827  1.00  0.00           C  
ATOM   3721 HD11 LEU A 252      17.234 -19.725 -16.524  1.00  0.00           H  
ATOM   3722 HD12 LEU A 252      17.975 -20.551 -17.907  1.00  0.00           H  
ATOM   3723 HD13 LEU A 252      17.282 -21.514 -16.703  1.00  0.00           H  
ATOM   3724  CD2 LEU A 252      19.889 -19.332 -16.743  1.00  0.00           C  
ATOM   3725 HD21 LEU A 252      20.881 -19.146 -16.333  1.00  0.00           H  
ATOM   3726 HD22 LEU A 252      20.098 -19.583 -17.784  1.00  0.00           H  
ATOM   3727 HD23 LEU A 252      19.309 -18.411 -16.692  1.00  0.00           H  
ATOM   3728  C   LEU A 252      18.865 -21.075 -12.216  1.00  0.00           C  
ATOM   3729  O   LEU A 252      18.117 -20.436 -11.427  1.00  0.00           O  
ATOM   3730  N   ASN A 253      20.007 -21.566 -11.690  1.00  0.00           N  
ATOM   3731  H   ASN A 253      20.707 -22.024 -12.256  1.00  0.00           H  
ATOM   3732  CA  ASN A 253      20.471 -21.248 -10.275  1.00  0.00           C  
ATOM   3733  HA  ASN A 253      19.572 -21.043  -9.696  1.00  0.00           H  
ATOM   3734  CB  ASN A 253      21.282 -22.499  -9.706  1.00  0.00           C  
ATOM   3735  HB2 ASN A 253      22.120 -22.671 -10.380  1.00  0.00           H  
ATOM   3736  HB3 ASN A 253      21.690 -22.374  -8.702  1.00  0.00           H  
ATOM   3737  CG  ASN A 253      20.408 -23.695  -9.648  1.00  0.00           C  
ATOM   3738  OD1 ASN A 253      19.168 -23.631  -9.591  1.00  0.00           O  
ATOM   3739  ND2 ASN A 253      20.958 -24.890  -9.680  1.00  0.00           N  
ATOM   3740 HD21 ASN A 253      20.275 -25.633  -9.637  1.00  0.00           H  
ATOM   3741 HD22 ASN A 253      21.964 -24.980  -9.691  1.00  0.00           H  
ATOM   3742  C   ASN A 253      21.358 -19.965 -10.131  1.00  0.00           C  
ATOM   3743  O   ASN A 253      22.304 -19.799 -10.902  1.00  0.00           O  
ATOM   3744  N   VAL A 254      21.096 -19.083  -9.140  1.00  0.00           N  
ATOM   3745  H   VAL A 254      20.237 -19.151  -8.614  1.00  0.00           H  
ATOM   3746  CA  VAL A 254      22.056 -18.051  -8.705  1.00  0.00           C  
ATOM   3747  HA  VAL A 254      23.096 -18.192  -8.999  1.00  0.00           H  
ATOM   3748  CB  VAL A 254      21.733 -16.637  -9.199  1.00  0.00           C  
ATOM   3749  HB  VAL A 254      21.856 -15.886  -8.418  1.00  0.00           H  
ATOM   3750  CG1 VAL A 254      22.773 -16.367 -10.341  1.00  0.00           C  
ATOM   3751 HG11 VAL A 254      22.680 -15.355 -10.736  1.00  0.00           H  
ATOM   3752 HG12 VAL A 254      23.754 -16.367  -9.866  1.00  0.00           H  
ATOM   3753 HG13 VAL A 254      22.680 -17.130 -11.114  1.00  0.00           H  
ATOM   3754  CG2 VAL A 254      20.327 -16.548  -9.743  1.00  0.00           C  
ATOM   3755 HG21 VAL A 254      20.186 -17.261 -10.555  1.00  0.00           H  
ATOM   3756 HG22 VAL A 254      19.705 -16.845  -8.899  1.00  0.00           H  
ATOM   3757 HG23 VAL A 254      20.069 -15.525 -10.016  1.00  0.00           H  
ATOM   3758  C   VAL A 254      22.176 -18.245  -7.157  1.00  0.00           C  
ATOM   3759  O   VAL A 254      22.424 -17.286  -6.419  1.00  0.00           O  
ATOM   3760  N   CYS A 255      22.038 -19.423  -6.584  1.00  0.00           N  
ATOM   3761  H   CYS A 255      22.067 -20.172  -7.262  1.00  0.00           H  
ATOM   3762  CA  CYS A 255      21.998 -19.571  -5.133  1.00  0.00           C  
ATOM   3763  HA  CYS A 255      21.375 -18.801  -4.677  1.00  0.00           H  
ATOM   3764  CB  CYS A 255      21.192 -20.839  -4.750  1.00  0.00           C  
ATOM   3765  HB2 CYS A 255      21.255 -20.994  -3.672  1.00  0.00           H  
ATOM   3766  HB3 CYS A 255      20.159 -20.715  -5.073  1.00  0.00           H  
ATOM   3767  SG  CYS A 255      21.844 -22.312  -5.617  1.00  0.00           S  
ATOM   3768  HG  CYS A 255      20.809 -23.112  -5.346  1.00  0.00           H  
ATOM   3769  C   CYS A 255      23.370 -19.514  -4.508  1.00  0.00           C  
ATOM   3770  O   CYS A 255      23.464 -19.790  -3.311  1.00  0.00           O  
ATOM   3771  N   GLY A 256      24.430 -19.128  -5.177  1.00  0.00           N  
ATOM   3772  H   GLY A 256      24.394 -18.806  -6.134  1.00  0.00           H  
ATOM   3773  CA  GLY A 256      25.814 -19.087  -4.641  1.00  0.00           C  
ATOM   3774  HA2 GLY A 256      26.480 -18.356  -5.098  1.00  0.00           H  
ATOM   3775  HA3 GLY A 256      25.655 -18.847  -3.590  1.00  0.00           H  
ATOM   3776  C   GLY A 256      26.457 -20.466  -4.759  1.00  0.00           C  
ATOM   3777  O   GLY A 256      27.238 -20.892  -3.908  1.00  0.00           O  
ATOM   3778  N   GLY A 257      26.093 -21.168  -5.856  1.00  0.00           N  
ATOM   3779  H   GLY A 257      25.438 -20.799  -6.531  1.00  0.00           H  
ATOM   3780  CA  GLY A 257      26.629 -22.529  -6.108  1.00  0.00           C  
ATOM   3781  HA2 GLY A 257      26.602 -22.753  -7.175  1.00  0.00           H  
ATOM   3782  HA3 GLY A 257      27.628 -22.578  -5.676  1.00  0.00           H  
ATOM   3783  C   GLY A 257      25.858 -23.681  -5.464  1.00  0.00           C  
ATOM   3784  O   GLY A 257      26.218 -24.801  -5.814  1.00  0.00           O  
ATOM   3785  N   LEU A 258      25.034 -23.489  -4.397  1.00  0.00           N  
ATOM   3786  H   LEU A 258      24.883 -22.550  -4.054  1.00  0.00           H  
ATOM   3787  CA  LEU A 258      24.340 -24.553  -3.625  1.00  0.00           C  
ATOM   3788  HA  LEU A 258      25.089 -25.123  -3.074  1.00  0.00           H  
ATOM   3789  CB  LEU A 258      23.448 -23.845  -2.566  1.00  0.00           C  
ATOM   3790  HB2 LEU A 258      24.106 -23.160  -2.031  1.00  0.00           H  
ATOM   3791  HB3 LEU A 258      22.803 -23.157  -3.110  1.00  0.00           H  
ATOM   3792  CG  LEU A 258      22.723 -24.806  -1.603  1.00  0.00           C  
ATOM   3793  HG  LEU A 258      22.150 -25.557  -2.147  1.00  0.00           H  
ATOM   3794  CD1 LEU A 258      23.695 -25.483  -0.612  1.00  0.00           C  
ATOM   3795 HD11 LEU A 258      23.224 -26.258  -0.006  1.00  0.00           H  
ATOM   3796 HD12 LEU A 258      24.534 -25.969  -1.109  1.00  0.00           H  
ATOM   3797 HD13 LEU A 258      24.156 -24.741   0.038  1.00  0.00           H  
ATOM   3798  CD2 LEU A 258      21.805 -24.090  -0.605  1.00  0.00           C  
ATOM   3799 HD21 LEU A 258      22.288 -23.265  -0.083  1.00  0.00           H  
ATOM   3800 HD22 LEU A 258      20.862 -23.831  -1.088  1.00  0.00           H  
ATOM   3801 HD23 LEU A 258      21.499 -24.784   0.178  1.00  0.00           H  
ATOM   3802  C   LEU A 258      23.520 -25.632  -4.374  1.00  0.00           C  
ATOM   3803  O   LEU A 258      23.427 -26.774  -4.012  1.00  0.00           O  
ATOM   3804  N   GLY A 259      23.046 -25.267  -5.554  1.00  0.00           N  
ATOM   3805  H   GLY A 259      23.191 -24.292  -5.774  1.00  0.00           H  
ATOM   3806  CA  GLY A 259      22.278 -26.139  -6.498  1.00  0.00           C  
ATOM   3807  HA2 GLY A 259      21.558 -26.602  -5.824  1.00  0.00           H  
ATOM   3808  HA3 GLY A 259      21.881 -25.424  -7.220  1.00  0.00           H  
ATOM   3809  C   GLY A 259      23.151 -27.257  -7.155  1.00  0.00           C  
ATOM   3810  O   GLY A 259      24.191 -27.034  -7.729  1.00  0.00           O  
ATOM   3811  N   ASN A 260      22.696 -28.506  -7.011  1.00  0.00           N  
ATOM   3812  H   ASN A 260      21.899 -28.640  -6.405  1.00  0.00           H  
ATOM   3813  CA  ASN A 260      23.235 -29.699  -7.733  1.00  0.00           C  
ATOM   3814  HA  ASN A 260      24.228 -29.424  -8.088  1.00  0.00           H  
ATOM   3815  CB  ASN A 260      23.418 -30.981  -6.909  1.00  0.00           C  
ATOM   3816  HB2 ASN A 260      22.461 -31.504  -6.904  1.00  0.00           H  
ATOM   3817  HB3 ASN A 260      24.116 -31.693  -7.348  1.00  0.00           H  
ATOM   3818  CG  ASN A 260      23.862 -30.820  -5.553  1.00  0.00           C  
ATOM   3819  OD1 ASN A 260      24.744 -30.014  -5.277  1.00  0.00           O  
ATOM   3820  ND2 ASN A 260      23.341 -31.589  -4.577  1.00  0.00           N  
ATOM   3821 HD21 ASN A 260      22.870 -32.451  -4.812  1.00  0.00           H  
ATOM   3822 HD22 ASN A 260      23.735 -31.411  -3.664  1.00  0.00           H  
ATOM   3823  C   ASN A 260      22.361 -30.067  -9.000  1.00  0.00           C  
ATOM   3824  O   ASN A 260      22.807 -31.055  -9.735  1.00  0.00           O  
ATOM   3825  N   TYR A 261      21.223 -29.338  -9.302  1.00  0.00           N  
ATOM   3826  H   TYR A 261      21.040 -28.485  -8.794  1.00  0.00           H  
ATOM   3827  CA  TYR A 261      20.511 -29.376 -10.547  1.00  0.00           C  
ATOM   3828  HA  TYR A 261      21.274 -29.477 -11.318  1.00  0.00           H  
ATOM   3829  CB  TYR A 261      19.632 -30.611 -10.618  1.00  0.00           C  
ATOM   3830  HB2 TYR A 261      19.396 -30.928 -11.633  1.00  0.00           H  
ATOM   3831  HB3 TYR A 261      20.158 -31.467 -10.195  1.00  0.00           H  
ATOM   3832  CG  TYR A 261      18.330 -30.381  -9.977  1.00  0.00           C  
ATOM   3833  CD1 TYR A 261      18.309 -30.465  -8.575  1.00  0.00           C  
ATOM   3834  HD1 TYR A 261      19.245 -30.597  -8.053  1.00  0.00           H  
ATOM   3835  CE1 TYR A 261      17.078 -30.632  -7.941  1.00  0.00           C  
ATOM   3836  HE1 TYR A 261      16.995 -30.730  -6.869  1.00  0.00           H  
ATOM   3837  CZ  TYR A 261      15.917 -30.658  -8.646  1.00  0.00           C  
ATOM   3838  OH  TYR A 261      14.730 -30.835  -8.136  1.00  0.00           O  
ATOM   3839  HH  TYR A 261      13.978 -30.447  -8.589  1.00  0.00           H  
ATOM   3840  CE2 TYR A 261      15.912 -30.580 -10.092  1.00  0.00           C  
ATOM   3841  HE2 TYR A 261      14.989 -30.556 -10.653  1.00  0.00           H  
ATOM   3842  CD2 TYR A 261      17.120 -30.502 -10.767  1.00  0.00           C  
ATOM   3843  HD2 TYR A 261      17.208 -30.497 -11.842  1.00  0.00           H  
ATOM   3844  C   TYR A 261      19.812 -28.065 -10.863  1.00  0.00           C  
ATOM   3845  O   TYR A 261      19.358 -27.884 -11.974  1.00  0.00           O  
ATOM   3846  OXT TYR A 261      19.645 -27.235  -9.953  1.00  0.00           O  
ATOM   3847  C6N NDP A 262      13.534 -16.424  -3.655  1.00  0.00           C  
ATOM   3848  H26 NDP A 262      12.805 -17.077  -4.115  1.00  0.00           H  
ATOM   3849  C5N NDP A 262      14.604 -16.935  -2.932  1.00  0.00           C  
ATOM   3850  H25 NDP A 262      14.841 -17.988  -2.978  1.00  0.00           H  
ATOM   3851  C4N NDP A 262      15.657 -15.978  -2.385  1.00  0.00           C  
ATOM   3852  H23 NDP A 262      15.976 -16.434  -1.449  1.00  0.00           H  
ATOM   3853  H24 NDP A 262      16.473 -16.029  -3.105  1.00  0.00           H  
ATOM   3854  C3N NDP A 262      15.189 -14.573  -2.256  1.00  0.00           C  
ATOM   3855  C7N NDP A 262      15.967 -13.663  -1.514  1.00  0.00           C  
ATOM   3856  O7N NDP A 262      16.981 -14.063  -0.904  1.00  0.00           O  
ATOM   3857  N7N NDP A 262      15.710 -12.463  -1.337  1.00  0.00           N  
ATOM   3858  H21 NDP A 262      16.263 -11.957  -0.660  1.00  0.00           H  
ATOM   3859  H22 NDP A 262      14.878 -12.032  -1.715  1.00  0.00           H  
ATOM   3860  C2N NDP A 262      14.134 -14.167  -3.068  1.00  0.00           C  
ATOM   3861  H20 NDP A 262      13.916 -13.119  -3.209  1.00  0.00           H  
ATOM   3862  N1N NDP A 262      13.380 -15.057  -3.778  1.00  0.00           N  
ATOM   3863  C1D NDP A 262      12.318 -14.467  -4.634  1.00  0.00           C  
ATOM   3864  H19 NDP A 262      12.223 -15.257  -5.380  1.00  0.00           H  
ATOM   3865  C2D NDP A 262      11.053 -14.196  -3.787  1.00  0.00           C  
ATOM   3866  H17 NDP A 262      11.297 -13.701  -2.847  1.00  0.00           H  
ATOM   3867  O2D NDP A 262      10.274 -15.347  -3.422  1.00  0.00           O  
ATOM   3868  H18 NDP A 262       9.541 -15.120  -2.845  1.00  0.00           H  
ATOM   3869  C3D NDP A 262      10.211 -13.213  -4.535  1.00  0.00           C  
ATOM   3870  H15 NDP A 262       9.695 -12.665  -3.748  1.00  0.00           H  
ATOM   3871  O3D NDP A 262       9.353 -13.850  -5.519  1.00  0.00           O  
ATOM   3872  H16 NDP A 262       9.152 -13.266  -6.254  1.00  0.00           H  
ATOM   3873  C4D NDP A 262      11.388 -12.496  -5.199  1.00  0.00           C  
ATOM   3874  H14 NDP A 262      10.959 -12.104  -6.121  1.00  0.00           H  
ATOM   3875  O4D NDP A 262      12.560 -13.287  -5.410  1.00  0.00           O  
ATOM   3876  C5D NDP A 262      11.737 -11.147  -4.553  1.00  0.00           C  
ATOM   3877  H13 NDP A 262      10.930 -10.444  -4.347  1.00  0.00           H  
ATOM   3878  H12 NDP A 262      12.301 -10.485  -5.209  1.00  0.00           H  
ATOM   3879  O5D NDP A 262      12.503 -11.276  -3.383  1.00  0.00           O  
ATOM   3880  PN  NDP A 262      12.371 -10.085  -2.293  1.00  0.00           P  
ATOM   3881  O2N NDP A 262      12.486  -8.837  -3.066  1.00  0.00           O  
ATOM   3882  O1N NDP A 262      13.228 -10.400  -1.121  1.00  0.00           O  
ATOM   3883  O3  NDP A 262      10.973 -10.391  -1.862  1.00  0.00           O  
ATOM   3884  PA  NDP A 262      10.190  -9.407  -0.896  1.00  0.00           P  
ATOM   3885  O1A NDP A 262       9.713 -10.171   0.318  1.00  0.00           O  
ATOM   3886  O2A NDP A 262      10.864  -8.110  -0.742  1.00  0.00           O  
ATOM   3887  O5B NDP A 262       8.871  -9.155  -1.580  1.00  0.00           O  
ATOM   3888  C5B NDP A 262       8.868  -9.061  -3.026  1.00  0.00           C  
ATOM   3889  H2  NDP A 262       9.802  -8.681  -3.441  1.00  0.00           H  
ATOM   3890  H1  NDP A 262       8.865 -10.059  -3.465  1.00  0.00           H  
ATOM   3891  C4B NDP A 262       7.794  -8.199  -3.631  1.00  0.00           C  
ATOM   3892  H3  NDP A 262       8.142  -7.839  -4.599  1.00  0.00           H  
ATOM   3893  O4B NDP A 262       6.641  -8.944  -3.632  1.00  0.00           O  
ATOM   3894  C3B NDP A 262       7.499  -6.994  -2.727  1.00  0.00           C  
ATOM   3895  H4  NDP A 262       8.213  -6.852  -1.915  1.00  0.00           H  
ATOM   3896  O3B NDP A 262       7.586  -5.814  -3.459  1.00  0.00           O  
ATOM   3897  H5  NDP A 262       7.344  -5.067  -2.906  1.00  0.00           H  
ATOM   3898  C2B NDP A 262       6.084  -7.219  -2.232  1.00  0.00           C  
ATOM   3899  H6  NDP A 262       6.085  -7.883  -1.367  1.00  0.00           H  
ATOM   3900  O2B NDP A 262       5.305  -6.028  -2.025  1.00  0.00           O  
ATOM   3901  P2B NDP A 262       5.673  -4.906  -0.938  1.00  0.00           P  
ATOM   3902  O1X NDP A 262       6.606  -4.076  -1.681  1.00  0.00           O  
ATOM   3903  O2X NDP A 262       6.263  -5.683   0.157  1.00  0.00           O  
ATOM   3904  O3X NDP A 262       4.425  -4.228  -0.605  1.00  0.00           O  
ATOM   3905  C1B NDP A 262       5.568  -8.028  -3.378  1.00  0.00           C  
ATOM   3906  H7  NDP A 262       5.469  -7.343  -4.220  1.00  0.00           H  
ATOM   3907  N9A NDP A 262       4.285  -8.693  -3.107  1.00  0.00           N  
ATOM   3908  C8A NDP A 262       4.028  -9.682  -2.218  1.00  0.00           C  
ATOM   3909  H8  NDP A 262       4.862 -10.026  -1.624  1.00  0.00           H  
ATOM   3910  N7A NDP A 262       2.777  -9.972  -2.116  1.00  0.00           N  
ATOM   3911  C5A NDP A 262       2.183  -9.346  -3.219  1.00  0.00           C  
ATOM   3912  C6A NDP A 262       0.887  -9.309  -3.819  1.00  0.00           C  
ATOM   3913  N6A NDP A 262      -0.073 -10.088  -3.435  1.00  0.00           N  
ATOM   3914  H10 NDP A 262      -0.947  -9.860  -3.887  1.00  0.00           H  
ATOM   3915  H9  NDP A 262      -0.087 -10.454  -2.493  1.00  0.00           H  
ATOM   3916  N1A NDP A 262       0.614  -8.526  -4.863  1.00  0.00           N  
ATOM   3917  C2A NDP A 262       1.641  -7.859  -5.405  1.00  0.00           C  
ATOM   3918  H11 NDP A 262       1.433  -7.382  -6.351  1.00  0.00           H  
ATOM   3919  N3A NDP A 262       2.909  -7.821  -4.940  1.00  0.00           N  
ATOM   3920  C4A NDP A 262       3.092  -8.570  -3.813  1.00  0.00           C  
ATOM      1  N   MET B   1     -11.045  15.752  26.286  1.00  0.00           N1+
ATOM      2  CA  MET B   1     -10.557  14.385  26.290  1.00  0.00           C  
ATOM      3  C   MET B   1     -11.161  13.654  25.116  1.00  0.00           C  
ATOM      4  O   MET B   1     -12.386  13.550  24.994  1.00  0.00           O  
ATOM      5  CB  MET B   1     -10.886  13.702  27.638  1.00  0.00           C  
ATOM      6  CG  MET B   1     -10.459  12.236  27.774  1.00  0.00           C  
ATOM      7  SD  MET B   1     -11.562  11.068  26.935  1.00  0.00           S  
ATOM      8  CE  MET B   1     -10.713   9.525  27.259  1.00  0.00           C  
ATOM      9  HT1 MET B   1     -10.699  16.316  27.093  1.00  0.00           H  
ATOM     10  HT2 MET B   1     -12.087  15.728  26.329  1.00  0.00           H  
ATOM     11  HT3 MET B   1     -10.761  16.209  25.392  1.00  0.00           H  
ATOM     12  HA  MET B   1      -9.485  14.417  26.154  1.00  0.00           H  
ATOM     13  HB1 MET B   1     -10.409  14.257  28.430  1.00  0.00           H  
ATOM     14  HB2 MET B   1     -11.956  13.751  27.786  1.00  0.00           H  
ATOM     15  HG1 MET B   1      -9.467  12.126  27.360  1.00  0.00           H  
ATOM     16  HG2 MET B   1     -10.425  11.985  28.824  1.00  0.00           H  
ATOM     17  HE1 MET B   1     -10.601   9.401  28.326  1.00  0.00           H  
ATOM     18  HE2 MET B   1      -9.741   9.544  26.788  1.00  0.00           H  
ATOM     19  HE3 MET B   1     -11.291   8.704  26.859  1.00  0.00           H  
ATOM     20  N   ALA B   2     -10.325  13.183  24.240  1.00  0.00           N  
ATOM     21  CA  ALA B   2     -10.782  12.497  23.066  1.00  0.00           C  
ATOM     22  C   ALA B   2     -10.176  11.120  22.992  1.00  0.00           C  
ATOM     23  O   ALA B   2      -9.005  10.923  23.336  1.00  0.00           O  
ATOM     24  CB  ALA B   2     -10.440  13.292  21.817  1.00  0.00           C  
ATOM     25  HN  ALA B   2      -9.354  13.281  24.387  1.00  0.00           H  
ATOM     26  HA  ALA B   2     -11.857  12.406  23.128  1.00  0.00           H  
ATOM     27  HB1 ALA B   2      -9.368  13.393  21.732  1.00  0.00           H  
ATOM     28  HB2 ALA B   2     -10.885  14.272  21.896  1.00  0.00           H  
ATOM     29  HB3 ALA B   2     -10.827  12.790  20.944  1.00  0.00           H  
ATOM     30  N   THR B   3     -10.965  10.177  22.582  1.00  0.00           N  
ATOM     31  CA  THR B   3     -10.506   8.832  22.381  1.00  0.00           C  
ATOM     32  C   THR B   3     -10.024   8.717  20.929  1.00  0.00           C  
ATOM     33  O   THR B   3     -10.697   8.152  20.069  1.00  0.00           O  
ATOM     34  CB  THR B   3     -11.652   7.827  22.654  1.00  0.00           C  
ATOM     35  OG1 THR B   3     -12.299   8.177  23.900  1.00  0.00           O  
ATOM     36  CG2 THR B   3     -11.112   6.399  22.763  1.00  0.00           C  
ATOM     37  HN  THR B   3     -11.911  10.387  22.421  1.00  0.00           H  
ATOM     38  HA  THR B   3      -9.685   8.643  23.058  1.00  0.00           H  
ATOM     39  HB  THR B   3     -12.370   7.881  21.849  1.00  0.00           H  
ATOM     40  HG1 THR B   3     -12.758   9.019  23.767  1.00  0.00           H  
ATOM     41 HG21 THR B   3     -10.381   6.351  23.557  1.00  0.00           H  
ATOM     42 HG22 THR B   3     -10.649   6.122  21.827  1.00  0.00           H  
ATOM     43 HG23 THR B   3     -11.923   5.719  22.978  1.00  0.00           H  
ATOM     44  N   LEU B   4      -8.920   9.368  20.654  1.00  0.00           N  
ATOM     45  CA  LEU B   4      -8.371   9.405  19.337  1.00  0.00           C  
ATOM     46  C   LEU B   4      -7.201   8.436  19.302  1.00  0.00           C  
ATOM     47  O   LEU B   4      -6.577   8.183  20.343  1.00  0.00           O  
ATOM     48  CB  LEU B   4      -7.917  10.834  19.008  1.00  0.00           C  
ATOM     49  CG  LEU B   4      -7.739  11.158  17.536  1.00  0.00           C  
ATOM     50  CD1 LEU B   4      -9.070  11.038  16.812  1.00  0.00           C  
ATOM     51  CD2 LEU B   4      -7.173  12.550  17.366  1.00  0.00           C  
ATOM     52  HN  LEU B   4      -8.436   9.821  21.378  1.00  0.00           H  
ATOM     53  HA  LEU B   4      -9.131   9.094  18.638  1.00  0.00           H  
ATOM     54  HB1 LEU B   4      -8.651  11.527  19.387  1.00  0.00           H  
ATOM     55  HB2 LEU B   4      -6.973  11.013  19.501  1.00  0.00           H  
ATOM     56  HG  LEU B   4      -7.045  10.447  17.115  1.00  0.00           H  
ATOM     57 HD11 LEU B   4      -8.929  11.261  15.765  1.00  0.00           H  
ATOM     58 HD12 LEU B   4      -9.775  11.736  17.239  1.00  0.00           H  
ATOM     59 HD13 LEU B   4      -9.445  10.032  16.919  1.00  0.00           H  
ATOM     60 HD21 LEU B   4      -7.069  12.779  16.314  1.00  0.00           H  
ATOM     61 HD22 LEU B   4      -6.204  12.604  17.840  1.00  0.00           H  
ATOM     62 HD23 LEU B   4      -7.838  13.267  17.825  1.00  0.00           H  
ATOM     63  N   LEU B   5      -6.908   7.896  18.148  1.00  0.00           N  
ATOM     64  CA  LEU B   5      -5.872   6.894  18.034  1.00  0.00           C  
ATOM     65  C   LEU B   5      -4.494   7.515  18.000  1.00  0.00           C  
ATOM     66  O   LEU B   5      -4.186   8.327  17.130  1.00  0.00           O  
ATOM     67  CB  LEU B   5      -6.090   6.035  16.788  1.00  0.00           C  
ATOM     68  CG  LEU B   5      -7.397   5.258  16.724  1.00  0.00           C  
ATOM     69  CD1 LEU B   5      -7.422   4.377  15.493  1.00  0.00           C  
ATOM     70  CD2 LEU B   5      -7.598   4.434  17.982  1.00  0.00           C  
ATOM     71  HN  LEU B   5      -7.370   8.182  17.329  1.00  0.00           H  
ATOM     72  HA  LEU B   5      -5.940   6.251  18.899  1.00  0.00           H  
ATOM     73  HB1 LEU B   5      -6.067   6.697  15.934  1.00  0.00           H  
ATOM     74  HB2 LEU B   5      -5.276   5.335  16.679  1.00  0.00           H  
ATOM     75  HG  LEU B   5      -8.215   5.959  16.642  1.00  0.00           H  
ATOM     76 HD11 LEU B   5      -8.349   3.823  15.460  1.00  0.00           H  
ATOM     77 HD12 LEU B   5      -6.587   3.692  15.529  1.00  0.00           H  
ATOM     78 HD13 LEU B   5      -7.341   4.994  14.608  1.00  0.00           H  
ATOM     79 HD21 LEU B   5      -6.794   3.718  18.070  1.00  0.00           H  
ATOM     80 HD22 LEU B   5      -8.541   3.912  17.920  1.00  0.00           H  
ATOM     81 HD23 LEU B   5      -7.597   5.081  18.847  1.00  0.00           H  
ATOM     82  N   THR B   6      -3.680   7.157  18.947  1.00  0.00           N  
ATOM     83  CA  THR B   6      -2.332   7.620  18.974  1.00  0.00           C  
ATOM     84  C   THR B   6      -1.441   6.637  18.205  1.00  0.00           C  
ATOM     85  O   THR B   6      -1.956   5.665  17.597  1.00  0.00           O  
ATOM     86  CB  THR B   6      -1.812   7.809  20.423  1.00  0.00           C  
ATOM     87  OG1 THR B   6      -1.867   6.562  21.157  1.00  0.00           O  
ATOM     88  CG2 THR B   6      -2.627   8.871  21.155  1.00  0.00           C  
ATOM     89  HN  THR B   6      -3.992   6.553  19.659  1.00  0.00           H  
ATOM     90  HA  THR B   6      -2.312   8.573  18.467  1.00  0.00           H  
ATOM     91  HB  THR B   6      -0.782   8.132  20.374  1.00  0.00           H  
ATOM     92  HG1 THR B   6      -2.792   6.258  21.200  1.00  0.00           H  
ATOM     93 HG21 THR B   6      -3.667   8.579  21.170  1.00  0.00           H  
ATOM     94 HG22 THR B   6      -2.515   9.819  20.651  1.00  0.00           H  
ATOM     95 HG23 THR B   6      -2.265   8.965  22.168  1.00  0.00           H  
ATOM     96  N   THR B   7      -0.140   6.834  18.260  1.00  0.00           N  
ATOM     97  CA  THR B   7       0.795   5.967  17.593  1.00  0.00           C  
ATOM     98  C   THR B   7       0.769   4.565  18.246  1.00  0.00           C  
ATOM     99  O   THR B   7       0.856   3.534  17.560  1.00  0.00           O  
ATOM    100  CB  THR B   7       2.205   6.589  17.660  1.00  0.00           C  
ATOM    101  OG1 THR B   7       2.126   7.933  17.160  1.00  0.00           O  
ATOM    102  CG2 THR B   7       3.196   5.805  16.816  1.00  0.00           C  
ATOM    103  HN  THR B   7       0.242   7.596  18.750  1.00  0.00           H  
ATOM    104  HA  THR B   7       0.494   5.884  16.559  1.00  0.00           H  
ATOM    105  HB  THR B   7       2.532   6.606  18.689  1.00  0.00           H  
ATOM    106  HG1 THR B   7       3.025   8.287  17.060  1.00  0.00           H  
ATOM    107 HG21 THR B   7       2.880   5.812  15.783  1.00  0.00           H  
ATOM    108 HG22 THR B   7       3.238   4.786  17.169  1.00  0.00           H  
ATOM    109 HG23 THR B   7       4.174   6.253  16.895  1.00  0.00           H  
ATOM    110  N   ASP B   8       0.576   4.537  19.566  1.00  0.00           N  
ATOM    111  CA  ASP B   8       0.511   3.274  20.297  1.00  0.00           C  
ATOM    112  C   ASP B   8      -0.771   2.524  19.948  1.00  0.00           C  
ATOM    113  O   ASP B   8      -0.757   1.300  19.750  1.00  0.00           O  
ATOM    114  CB  ASP B   8       0.592   3.510  21.805  1.00  0.00           C  
ATOM    115  CG  ASP B   8       0.576   2.227  22.606  1.00  0.00           C  
ATOM    116  OD1 ASP B   8       1.646   1.571  22.729  1.00  0.00           O  
ATOM    117  OD2 ASP B   8      -0.508   1.845  23.106  1.00  0.00           O  
ATOM    118  HN  ASP B   8       0.473   5.381  20.058  1.00  0.00           H  
ATOM    119  HA  ASP B   8       1.356   2.678  19.985  1.00  0.00           H  
ATOM    120  HB1 ASP B   8       1.509   4.034  22.028  1.00  0.00           H  
ATOM    121  HB2 ASP B   8      -0.245   4.118  22.113  1.00  0.00           H  
ATOM    122  N   ASP B   9      -1.869   3.279  19.817  1.00  0.00           N  
ATOM    123  CA  ASP B   9      -3.180   2.703  19.459  1.00  0.00           C  
ATOM    124  C   ASP B   9      -3.104   2.069  18.101  1.00  0.00           C  
ATOM    125  O   ASP B   9      -3.557   0.933  17.898  1.00  0.00           O  
ATOM    126  CB  ASP B   9      -4.308   3.752  19.428  1.00  0.00           C  
ATOM    127  CG  ASP B   9      -4.658   4.374  20.759  1.00  0.00           C  
ATOM    128  OD1 ASP B   9      -5.436   3.777  21.525  1.00  0.00           O  
ATOM    129  OD2 ASP B   9      -4.195   5.487  21.036  1.00  0.00           O  
ATOM    130  HN  ASP B   9      -1.789   4.245  19.965  1.00  0.00           H  
ATOM    131  HA  ASP B   9      -3.425   1.945  20.188  1.00  0.00           H  
ATOM    132  HB1 ASP B   9      -4.017   4.554  18.768  1.00  0.00           H  
ATOM    133  HB2 ASP B   9      -5.190   3.270  19.032  1.00  0.00           H  
ATOM    134  N   LEU B  10      -2.511   2.808  17.169  1.00  0.00           N  
ATOM    135  CA  LEU B  10      -2.334   2.358  15.803  1.00  0.00           C  
ATOM    136  C   LEU B  10      -1.513   1.078  15.763  1.00  0.00           C  
ATOM    137  O   LEU B  10      -1.854   0.139  15.054  1.00  0.00           O  
ATOM    138  CB  LEU B  10      -1.633   3.432  14.981  1.00  0.00           C  
ATOM    139  CG  LEU B  10      -1.437   3.111  13.499  1.00  0.00           C  
ATOM    140  CD1 LEU B  10      -2.773   3.045  12.762  1.00  0.00           C  
ATOM    141  CD2 LEU B  10      -0.509   4.115  12.860  1.00  0.00           C  
ATOM    142  HN  LEU B  10      -2.197   3.708  17.416  1.00  0.00           H  
ATOM    143  HA  LEU B  10      -3.310   2.174  15.373  1.00  0.00           H  
ATOM    144  HB1 LEU B  10      -2.201   4.346  15.061  1.00  0.00           H  
ATOM    145  HB2 LEU B  10      -0.657   3.595  15.414  1.00  0.00           H  
ATOM    146  HG  LEU B  10      -0.983   2.133  13.425  1.00  0.00           H  
ATOM    147 HD11 LEU B  10      -2.604   2.802  11.724  1.00  0.00           H  
ATOM    148 HD12 LEU B  10      -3.267   4.003  12.832  1.00  0.00           H  
ATOM    149 HD13 LEU B  10      -3.396   2.289  13.218  1.00  0.00           H  
ATOM    150 HD21 LEU B  10      -0.941   5.103  12.935  1.00  0.00           H  
ATOM    151 HD22 LEU B  10      -0.368   3.866  11.816  1.00  0.00           H  
ATOM    152 HD23 LEU B  10       0.443   4.099  13.371  1.00  0.00           H  
ATOM    153  N   ARG B  11      -0.439   1.041  16.550  1.00  0.00           N  
ATOM    154  CA  ARG B  11       0.432  -0.129  16.610  1.00  0.00           C  
ATOM    155  C   ARG B  11      -0.333  -1.367  16.991  1.00  0.00           C  
ATOM    156  O   ARG B  11      -0.207  -2.389  16.337  1.00  0.00           O  
ATOM    157  CB  ARG B  11       1.590   0.087  17.583  1.00  0.00           C  
ATOM    158  CG  ARG B  11       2.488  -1.136  17.739  1.00  0.00           C  
ATOM    159  CD  ARG B  11       3.690  -0.844  18.596  1.00  0.00           C  
ATOM    160  NE  ARG B  11       3.343  -0.375  19.945  1.00  0.00           N  
ATOM    161  CZ  ARG B  11       4.238  -0.213  20.915  1.00  0.00           C  
ATOM    162  NH1 ARG B  11       5.463  -0.707  20.756  1.00  0.00           N  
ATOM    163  NH2 ARG B  11       3.894   0.377  22.051  1.00  0.00           N  
ATOM    164  HN  ARG B  11      -0.224   1.834  17.088  1.00  0.00           H  
ATOM    165  HA  ARG B  11       0.841  -0.290  15.622  1.00  0.00           H  
ATOM    166  HB1 ARG B  11       2.192   0.923  17.260  1.00  0.00           H  
ATOM    167  HB2 ARG B  11       1.167   0.320  18.550  1.00  0.00           H  
ATOM    168  HG1 ARG B  11       1.924  -1.927  18.210  1.00  0.00           H  
ATOM    169  HG2 ARG B  11       2.821  -1.452  16.762  1.00  0.00           H  
ATOM    170  HD1 ARG B  11       4.268  -1.751  18.697  1.00  0.00           H  
ATOM    171  HD2 ARG B  11       4.289  -0.092  18.102  1.00  0.00           H  
ATOM    172  HE  ARG B  11       2.405  -0.118  20.089  1.00  0.00           H  
ATOM    173 HH11 ARG B  11       5.718  -1.222  19.931  1.00  0.00           H  
ATOM    174 HH12 ARG B  11       6.209  -0.553  21.417  1.00  0.00           H  
ATOM    175 HH21 ARG B  11       2.962   0.731  22.240  1.00  0.00           H  
ATOM    176 HH22 ARG B  11       4.546   0.498  22.809  1.00  0.00           H  
ATOM    177  N   ARG B  12      -1.160  -1.258  18.023  1.00  0.00           N  
ATOM    178  CA  ARG B  12      -1.924  -2.404  18.489  1.00  0.00           C  
ATOM    179  C   ARG B  12      -2.886  -2.883  17.406  1.00  0.00           C  
ATOM    180  O   ARG B  12      -3.082  -4.076  17.245  1.00  0.00           O  
ATOM    181  CB  ARG B  12      -2.679  -2.092  19.770  1.00  0.00           C  
ATOM    182  CG  ARG B  12      -1.817  -1.543  20.889  1.00  0.00           C  
ATOM    183  CD  ARG B  12      -2.633  -1.313  22.150  1.00  0.00           C  
ATOM    184  NE  ARG B  12      -3.896  -0.617  21.861  1.00  0.00           N  
ATOM    185  CZ  ARG B  12      -4.143   0.686  22.080  1.00  0.00           C  
ATOM    186  NH1 ARG B  12      -3.180   1.514  22.523  1.00  0.00           N  
ATOM    187  NH2 ARG B  12      -5.345   1.173  21.814  1.00  0.00           N  
ATOM    188  HN  ARG B  12      -1.254  -0.386  18.467  1.00  0.00           H  
ATOM    189  HA  ARG B  12      -1.218  -3.199  18.681  1.00  0.00           H  
ATOM    190  HB1 ARG B  12      -3.439  -1.356  19.548  1.00  0.00           H  
ATOM    191  HB2 ARG B  12      -3.155  -2.996  20.120  1.00  0.00           H  
ATOM    192  HG1 ARG B  12      -1.027  -2.248  21.102  1.00  0.00           H  
ATOM    193  HG2 ARG B  12      -1.391  -0.603  20.563  1.00  0.00           H  
ATOM    194  HD1 ARG B  12      -2.853  -2.273  22.595  1.00  0.00           H  
ATOM    195  HD2 ARG B  12      -2.051  -0.719  22.839  1.00  0.00           H  
ATOM    196  HE  ARG B  12      -4.602  -1.194  21.483  1.00  0.00           H  
ATOM    197 HH11 ARG B  12      -2.225   1.242  22.713  1.00  0.00           H  
ATOM    198 HH12 ARG B  12      -3.375   2.479  22.712  1.00  0.00           H  
ATOM    199 HH21 ARG B  12      -6.125   0.644  21.467  1.00  0.00           H  
ATOM    200 HH22 ARG B  12      -5.514   2.167  21.914  1.00  0.00           H  
ATOM    201  N   ALA B  13      -3.431  -1.941  16.629  1.00  0.00           N  
ATOM    202  CA  ALA B  13      -4.329  -2.277  15.528  1.00  0.00           C  
ATOM    203  C   ALA B  13      -3.589  -3.073  14.473  1.00  0.00           C  
ATOM    204  O   ALA B  13      -4.087  -4.091  14.015  1.00  0.00           O  
ATOM    205  CB  ALA B  13      -4.942  -1.033  14.898  1.00  0.00           C  
ATOM    206  HN  ALA B  13      -3.212  -0.999  16.793  1.00  0.00           H  
ATOM    207  HA  ALA B  13      -5.120  -2.890  15.931  1.00  0.00           H  
ATOM    208  HB1 ALA B  13      -5.575  -1.341  14.075  1.00  0.00           H  
ATOM    209  HB2 ALA B  13      -4.152  -0.402  14.516  1.00  0.00           H  
ATOM    210  HB3 ALA B  13      -5.529  -0.493  15.629  1.00  0.00           H  
ATOM    211  N   LEU B  14      -2.380  -2.620  14.129  1.00  0.00           N  
ATOM    212  CA  LEU B  14      -1.542  -3.284  13.159  1.00  0.00           C  
ATOM    213  C   LEU B  14      -1.077  -4.658  13.645  1.00  0.00           C  
ATOM    214  O   LEU B  14      -0.709  -5.518  12.845  1.00  0.00           O  
ATOM    215  CB  LEU B  14      -0.347  -2.399  12.791  1.00  0.00           C  
ATOM    216  CG  LEU B  14      -0.530  -1.408  11.620  1.00  0.00           C  
ATOM    217  CD1 LEU B  14      -0.779  -2.153  10.321  1.00  0.00           C  
ATOM    218  CD2 LEU B  14      -1.657  -0.419  11.872  1.00  0.00           C  
ATOM    219  HN  LEU B  14      -2.013  -1.796  14.513  1.00  0.00           H  
ATOM    220  HA  LEU B  14      -2.140  -3.423  12.271  1.00  0.00           H  
ATOM    221  HB1 LEU B  14      -0.073  -1.836  13.672  1.00  0.00           H  
ATOM    222  HB2 LEU B  14       0.478  -3.051  12.569  1.00  0.00           H  
ATOM    223  HG  LEU B  14       0.390  -0.857  11.499  1.00  0.00           H  
ATOM    224 HD11 LEU B  14       0.076  -2.772  10.089  1.00  0.00           H  
ATOM    225 HD12 LEU B  14      -0.940  -1.439   9.527  1.00  0.00           H  
ATOM    226 HD13 LEU B  14      -1.660  -2.771  10.427  1.00  0.00           H  
ATOM    227 HD21 LEU B  14      -1.775   0.226  11.011  1.00  0.00           H  
ATOM    228 HD22 LEU B  14      -1.417   0.177  12.741  1.00  0.00           H  
ATOM    229 HD23 LEU B  14      -2.576  -0.959  12.049  1.00  0.00           H  
ATOM    230  N   VAL B  15      -1.069  -4.848  14.945  1.00  0.00           N  
ATOM    231  CA  VAL B  15      -0.783  -6.149  15.514  1.00  0.00           C  
ATOM    232  C   VAL B  15      -2.003  -7.035  15.284  1.00  0.00           C  
ATOM    233  O   VAL B  15      -1.896  -8.106  14.707  1.00  0.00           O  
ATOM    234  CB  VAL B  15      -0.471  -6.059  17.042  1.00  0.00           C  
ATOM    235  CG1 VAL B  15      -0.256  -7.442  17.642  1.00  0.00           C  
ATOM    236  CG2 VAL B  15       0.761  -5.202  17.288  1.00  0.00           C  
ATOM    237  HN  VAL B  15      -1.257  -4.080  15.526  1.00  0.00           H  
ATOM    238  HA  VAL B  15       0.064  -6.575  14.993  1.00  0.00           H  
ATOM    239  HB  VAL B  15      -1.312  -5.600  17.538  1.00  0.00           H  
ATOM    240 HG11 VAL B  15       0.569  -7.921  17.135  1.00  0.00           H  
ATOM    241 HG12 VAL B  15      -1.151  -8.035  17.524  1.00  0.00           H  
ATOM    242 HG13 VAL B  15      -0.018  -7.349  18.691  1.00  0.00           H  
ATOM    243 HG21 VAL B  15       0.965  -5.154  18.345  1.00  0.00           H  
ATOM    244 HG22 VAL B  15       0.578  -4.208  16.911  1.00  0.00           H  
ATOM    245 HG23 VAL B  15       1.607  -5.631  16.772  1.00  0.00           H  
ATOM    246  N   GLU B  16      -3.157  -6.553  15.729  1.00  0.00           N  
ATOM    247  CA  GLU B  16      -4.426  -7.258  15.605  1.00  0.00           C  
ATOM    248  C   GLU B  16      -4.775  -7.641  14.160  1.00  0.00           C  
ATOM    249  O   GLU B  16      -5.281  -8.752  13.920  1.00  0.00           O  
ATOM    250  CB  GLU B  16      -5.547  -6.421  16.167  1.00  0.00           C  
ATOM    251  CG  GLU B  16      -5.397  -6.071  17.626  1.00  0.00           C  
ATOM    252  CD  GLU B  16      -6.620  -5.377  18.134  1.00  0.00           C  
ATOM    253  OE1 GLU B  16      -7.747  -5.898  17.980  1.00  0.00           O  
ATOM    254  OE2 GLU B  16      -6.483  -4.282  18.697  1.00  0.00           O  
ATOM    255  HN  GLU B  16      -3.162  -5.680  16.181  1.00  0.00           H  
ATOM    256  HA  GLU B  16      -4.359  -8.159  16.197  1.00  0.00           H  
ATOM    257  HB1 GLU B  16      -5.598  -5.501  15.601  1.00  0.00           H  
ATOM    258  HB2 GLU B  16      -6.474  -6.961  16.038  1.00  0.00           H  
ATOM    259  HG1 GLU B  16      -5.199  -6.969  18.188  1.00  0.00           H  
ATOM    260  HG2 GLU B  16      -4.552  -5.405  17.716  1.00  0.00           H  
ATOM    261  N   CYS B  17      -4.528  -6.740  13.217  1.00  0.00           N  
ATOM    262  CA  CYS B  17      -4.832  -6.991  11.825  1.00  0.00           C  
ATOM    263  C   CYS B  17      -4.021  -8.162  11.273  1.00  0.00           C  
ATOM    264  O   CYS B  17      -4.543  -8.980  10.509  1.00  0.00           O  
ATOM    265  HN  CYS B  17      -4.129  -5.869  13.443  1.00  0.00           H  
ATOM    266  HA  CYS B  17      -5.877  -7.259  11.783  1.00  0.00           H  
ATOM    267  CB  CYS B  17      -4.626  -5.715  11.005  1.00  0.00           C  
ATOM    268  SG  CYS B  17      -5.830  -4.465  11.532  1.00  0.00           S  
ATOM    269  HB1 CYS B  17      -3.616  -5.338  11.165  1.00  0.00           H  
ATOM    270  HB2 CYS B  17      -4.769  -5.936   9.947  1.00  0.00           H  
ATOM    271  HG  CYS B  17      -7.072  -4.929  11.336  1.00  0.00           H  
ATOM    272  N   ALA B  18      -2.763  -8.247  11.677  1.00  0.00           N  
ATOM    273  CA  ALA B  18      -1.906  -9.335  11.270  1.00  0.00           C  
ATOM    274  C   ALA B  18      -2.272 -10.584  12.054  1.00  0.00           C  
ATOM    275  O   ALA B  18      -2.537 -11.641  11.476  1.00  0.00           O  
ATOM    276  CB  ALA B  18      -0.441  -8.972  11.489  1.00  0.00           C  
ATOM    277  HN  ALA B  18      -2.405  -7.544  12.260  1.00  0.00           H  
ATOM    278  HA  ALA B  18      -2.070  -9.516  10.219  1.00  0.00           H  
ATOM    279  HB1 ALA B  18      -0.187  -8.105  10.896  1.00  0.00           H  
ATOM    280  HB2 ALA B  18       0.188  -9.799  11.197  1.00  0.00           H  
ATOM    281  HB3 ALA B  18      -0.280  -8.744  12.533  1.00  0.00           H  
ATOM    282  N   GLY B  19      -2.331 -10.437  13.362  1.00  0.00           N  
ATOM    283  CA  GLY B  19      -2.667 -11.525  14.240  1.00  0.00           C  
ATOM    284  C   GLY B  19      -1.561 -12.542  14.290  1.00  0.00           C  
ATOM    285  O   GLY B  19      -0.452 -12.252  14.754  1.00  0.00           O  
ATOM    286  HN  GLY B  19      -2.127  -9.559  13.753  1.00  0.00           H  
ATOM    287  HA1 GLY B  19      -2.839 -11.133  15.232  1.00  0.00           H  
ATOM    288  HA2 GLY B  19      -3.567 -12.004  13.885  1.00  0.00           H  
ATOM    289  N   GLU B  20      -1.825 -13.702  13.768  1.00  0.00           N  
ATOM    290  CA  GLU B  20      -0.847 -14.729  13.738  1.00  0.00           C  
ATOM    291  C   GLU B  20      -0.469 -14.995  12.311  1.00  0.00           C  
ATOM    292  O   GLU B  20      -1.260 -15.524  11.517  1.00  0.00           O  
ATOM    293  CB  GLU B  20      -1.304 -16.001  14.469  1.00  0.00           C  
ATOM    294  CG  GLU B  20      -2.637 -16.560  14.023  1.00  0.00           C  
ATOM    295  CD  GLU B  20      -2.941 -17.865  14.678  1.00  0.00           C  
ATOM    296  OE1 GLU B  20      -3.475 -17.863  15.791  1.00  0.00           O  
ATOM    297  OE2 GLU B  20      -2.680 -18.925  14.074  1.00  0.00           O  
ATOM    298  HN  GLU B  20      -2.690 -13.858  13.327  1.00  0.00           H  
ATOM    299  HA  GLU B  20       0.024 -14.331  14.236  1.00  0.00           H  
ATOM    300  HB1 GLU B  20      -0.562 -16.768  14.304  1.00  0.00           H  
ATOM    301  HB2 GLU B  20      -1.354 -15.792  15.527  1.00  0.00           H  
ATOM    302  HG1 GLU B  20      -3.411 -15.855  14.287  1.00  0.00           H  
ATOM    303  HG2 GLU B  20      -2.620 -16.702  12.953  1.00  0.00           H  
ATOM    304  N   THR B  21       0.691 -14.553  11.971  1.00  0.00           N  
ATOM    305  CA  THR B  21       1.216 -14.688  10.665  1.00  0.00           C  
ATOM    306  C   THR B  21       2.693 -14.292  10.744  1.00  0.00           C  
ATOM    307  O   THR B  21       3.267 -14.319  11.846  1.00  0.00           O  
ATOM    308  CB  THR B  21       0.404 -13.803   9.639  1.00  0.00           C  
ATOM    309  OG1 THR B  21       0.839 -14.046   8.292  1.00  0.00           O  
ATOM    310  CG2 THR B  21       0.519 -12.305   9.950  1.00  0.00           C  
ATOM    311  HN  THR B  21       1.258 -14.103  12.635  1.00  0.00           H  
ATOM    312  HA  THR B  21       1.145 -15.730  10.386  1.00  0.00           H  
ATOM    313  HB  THR B  21      -0.633 -14.101   9.738  1.00  0.00           H  
ATOM    314  HG1 THR B  21       0.422 -13.408   7.699  1.00  0.00           H  
ATOM    315 HG21 THR B  21       1.561 -12.019   9.936  1.00  0.00           H  
ATOM    316 HG22 THR B  21       0.101 -12.100  10.924  1.00  0.00           H  
ATOM    317 HG23 THR B  21      -0.018 -11.738   9.203  1.00  0.00           H  
ATOM    318  N   ASP B  22       3.290 -13.914   9.645  1.00  0.00           N  
ATOM    319  CA  ASP B  22       4.679 -13.489   9.641  1.00  0.00           C  
ATOM    320  C   ASP B  22       4.784 -12.038  10.064  1.00  0.00           C  
ATOM    321  O   ASP B  22       4.623 -11.119   9.253  1.00  0.00           O  
ATOM    322  CB  ASP B  22       5.309 -13.692   8.275  1.00  0.00           C  
ATOM    323  CG  ASP B  22       6.752 -13.257   8.220  1.00  0.00           C  
ATOM    324  OD1 ASP B  22       7.545 -13.646   9.114  1.00  0.00           O  
ATOM    325  OD2 ASP B  22       7.137 -12.562   7.254  1.00  0.00           O  
ATOM    326  HN  ASP B  22       2.771 -13.910   8.810  1.00  0.00           H  
ATOM    327  HA  ASP B  22       5.207 -14.091  10.364  1.00  0.00           H  
ATOM    328  HB1 ASP B  22       5.245 -14.734   8.006  1.00  0.00           H  
ATOM    329  HB2 ASP B  22       4.750 -13.101   7.565  1.00  0.00           H  
ATOM    330  N   GLY B  23       4.992 -11.842  11.335  1.00  0.00           N  
ATOM    331  CA  GLY B  23       5.033 -10.522  11.868  1.00  0.00           C  
ATOM    332  C   GLY B  23       6.432  -9.992  12.002  1.00  0.00           C  
ATOM    333  O   GLY B  23       7.325 -10.683  12.509  1.00  0.00           O  
ATOM    334  HN  GLY B  23       5.125 -12.618  11.919  1.00  0.00           H  
ATOM    335  HA1 GLY B  23       4.483  -9.890  11.186  1.00  0.00           H  
ATOM    336  HA2 GLY B  23       4.549 -10.508  12.833  1.00  0.00           H  
ATOM    337  N   THR B  24       6.630  -8.796  11.530  1.00  0.00           N  
ATOM    338  CA  THR B  24       7.896  -8.112  11.615  1.00  0.00           C  
ATOM    339  C   THR B  24       8.036  -7.373  12.968  1.00  0.00           C  
ATOM    340  O   THR B  24       7.301  -7.667  13.938  1.00  0.00           O  
ATOM    341  CB  THR B  24       7.985  -7.107  10.453  1.00  0.00           C  
ATOM    342  OG1 THR B  24       6.761  -6.362  10.396  1.00  0.00           O  
ATOM    343  CG2 THR B  24       8.202  -7.820   9.128  1.00  0.00           C  
ATOM    344  HN  THR B  24       5.905  -8.314  11.077  1.00  0.00           H  
ATOM    345  HA  THR B  24       8.696  -8.830  11.510  1.00  0.00           H  
ATOM    346  HB  THR B  24       8.787  -6.407  10.623  1.00  0.00           H  
ATOM    347  HG1 THR B  24       6.945  -5.481  10.735  1.00  0.00           H  
ATOM    348 HG21 THR B  24       8.306  -7.088   8.342  1.00  0.00           H  
ATOM    349 HG22 THR B  24       7.346  -8.442   8.912  1.00  0.00           H  
ATOM    350 HG23 THR B  24       9.092  -8.427   9.172  1.00  0.00           H  
ATOM    351  N   ASP B  25       8.952  -6.432  13.051  1.00  0.00           N  
ATOM    352  CA  ASP B  25       9.066  -5.614  14.231  1.00  0.00           C  
ATOM    353  C   ASP B  25       8.277  -4.357  13.995  1.00  0.00           C  
ATOM    354  O   ASP B  25       8.309  -3.796  12.888  1.00  0.00           O  
ATOM    355  CB  ASP B  25      10.514  -5.269  14.578  1.00  0.00           C  
ATOM    356  CG  ASP B  25      10.607  -4.469  15.862  1.00  0.00           C  
ATOM    357  OD1 ASP B  25      10.642  -5.076  16.952  1.00  0.00           O  
ATOM    358  OD2 ASP B  25      10.615  -3.225  15.809  1.00  0.00           O  
ATOM    359  HN  ASP B  25       9.575  -6.272  12.305  1.00  0.00           H  
ATOM    360  HA  ASP B  25       8.610  -6.159  15.046  1.00  0.00           H  
ATOM    361  HB1 ASP B  25      11.087  -6.178  14.694  1.00  0.00           H  
ATOM    362  HB2 ASP B  25      10.948  -4.677  13.785  1.00  0.00           H  
ATOM    363  N   LEU B  26       7.570  -3.929  14.988  1.00  0.00           N  
ATOM    364  CA  LEU B  26       6.697  -2.797  14.867  1.00  0.00           C  
ATOM    365  C   LEU B  26       6.908  -1.918  16.096  1.00  0.00           C  
ATOM    366  O   LEU B  26       6.069  -1.101  16.456  1.00  0.00           O  
ATOM    367  CB  LEU B  26       5.255  -3.325  14.830  1.00  0.00           C  
ATOM    368  CG  LEU B  26       4.208  -2.449  14.155  1.00  0.00           C  
ATOM    369  CD1 LEU B  26       4.503  -2.349  12.660  1.00  0.00           C  
ATOM    370  CD2 LEU B  26       2.824  -3.019  14.388  1.00  0.00           C  
ATOM    371  HN  LEU B  26       7.625  -4.373  15.866  1.00  0.00           H  
ATOM    372  HA  LEU B  26       6.911  -2.260  13.954  1.00  0.00           H  
ATOM    373  HB1 LEU B  26       5.265  -4.273  14.314  1.00  0.00           H  
ATOM    374  HB2 LEU B  26       4.934  -3.503  15.846  1.00  0.00           H  
ATOM    375  HG  LEU B  26       4.249  -1.454  14.573  1.00  0.00           H  
ATOM    376 HD11 LEU B  26       3.763  -1.725  12.180  1.00  0.00           H  
ATOM    377 HD12 LEU B  26       4.479  -3.340  12.230  1.00  0.00           H  
ATOM    378 HD13 LEU B  26       5.489  -1.928  12.516  1.00  0.00           H  
ATOM    379 HD21 LEU B  26       2.776  -4.016  13.980  1.00  0.00           H  
ATOM    380 HD22 LEU B  26       2.089  -2.396  13.899  1.00  0.00           H  
ATOM    381 HD23 LEU B  26       2.621  -3.057  15.448  1.00  0.00           H  
ATOM    382  N   SER B  27       8.061  -2.075  16.705  1.00  0.00           N  
ATOM    383  CA  SER B  27       8.366  -1.412  17.940  1.00  0.00           C  
ATOM    384  C   SER B  27       8.905  -0.016  17.694  1.00  0.00           C  
ATOM    385  O   SER B  27       9.766   0.186  16.830  1.00  0.00           O  
ATOM    386  CB  SER B  27       9.382  -2.250  18.732  1.00  0.00           C  
ATOM    387  OG  SER B  27       9.677  -1.678  19.994  1.00  0.00           O  
ATOM    388  HN  SER B  27       8.761  -2.636  16.299  1.00  0.00           H  
ATOM    389  HA  SER B  27       7.460  -1.344  18.520  1.00  0.00           H  
ATOM    390  HB1 SER B  27       8.982  -3.240  18.893  1.00  0.00           H  
ATOM    391  HB2 SER B  27      10.295  -2.325  18.160  1.00  0.00           H  
ATOM    392  HG  SER B  27       9.132  -2.142  20.651  1.00  0.00           H  
ATOM    393  N   GLY B  28       8.378   0.936  18.439  1.00  0.00           N  
ATOM    394  CA  GLY B  28       8.847   2.296  18.382  1.00  0.00           C  
ATOM    395  C   GLY B  28       8.560   2.976  17.069  1.00  0.00           C  
ATOM    396  O   GLY B  28       7.407   3.246  16.731  1.00  0.00           O  
ATOM    397  HN  GLY B  28       7.639   0.713  19.042  1.00  0.00           H  
ATOM    398  HA1 GLY B  28       8.377   2.863  19.173  1.00  0.00           H  
ATOM    399  HA2 GLY B  28       9.912   2.295  18.552  1.00  0.00           H  
ATOM    400  N   ASP B  29       9.596   3.215  16.313  1.00  0.00           N  
ATOM    401  CA  ASP B  29       9.474   3.931  15.067  1.00  0.00           C  
ATOM    402  C   ASP B  29       9.073   3.049  13.916  1.00  0.00           C  
ATOM    403  O   ASP B  29       9.894   2.619  13.114  1.00  0.00           O  
ATOM    404  CB  ASP B  29      10.725   4.750  14.743  1.00  0.00           C  
ATOM    405  CG  ASP B  29      10.842   5.975  15.603  1.00  0.00           C  
ATOM    406  OD1 ASP B  29      10.312   7.042  15.230  1.00  0.00           O  
ATOM    407  OD2 ASP B  29      11.493   5.896  16.666  1.00  0.00           O  
ATOM    408  HN  ASP B  29      10.472   2.887  16.603  1.00  0.00           H  
ATOM    409  HA  ASP B  29       8.660   4.627  15.214  1.00  0.00           H  
ATOM    410  HB1 ASP B  29      11.604   4.147  14.907  1.00  0.00           H  
ATOM    411  HB2 ASP B  29      10.688   5.056  13.709  1.00  0.00           H  
ATOM    412  N   PHE B  30       7.812   2.716  13.895  1.00  0.00           N  
ATOM    413  CA  PHE B  30       7.226   1.946  12.807  1.00  0.00           C  
ATOM    414  C   PHE B  30       6.349   2.881  11.983  1.00  0.00           C  
ATOM    415  O   PHE B  30       5.858   2.532  10.920  1.00  0.00           O  
ATOM    416  CB  PHE B  30       6.340   0.802  13.370  1.00  0.00           C  
ATOM    417  CG  PHE B  30       5.029   1.279  13.983  1.00  0.00           C  
ATOM    418  CD1 PHE B  30       5.013   1.831  15.260  1.00  0.00           C  
ATOM    419  CD2 PHE B  30       3.837   1.152  13.303  1.00  0.00           C  
ATOM    420  CE1 PHE B  30       3.833   2.242  15.838  1.00  0.00           C  
ATOM    421  CE2 PHE B  30       2.650   1.555  13.882  1.00  0.00           C  
ATOM    422  CZ  PHE B  30       2.637   2.195  15.050  1.00  0.00           C  
ATOM    423  HN  PHE B  30       7.271   2.968  14.677  1.00  0.00           H  
ATOM    424  HA  PHE B  30       8.009   1.528  12.192  1.00  0.00           H  
ATOM    425  HB1 PHE B  30       6.097   0.119  12.567  1.00  0.00           H  
ATOM    426  HB2 PHE B  30       6.892   0.265  14.126  1.00  0.00           H  
ATOM    427  HD1 PHE B  30       5.941   1.946  15.799  1.00  0.00           H  
ATOM    428  HD2 PHE B  30       3.843   0.720  12.311  1.00  0.00           H  
ATOM    429  HE1 PHE B  30       3.827   2.670  16.831  1.00  0.00           H  
ATOM    430  HE2 PHE B  30       1.720   1.450  13.342  1.00  0.00           H  
ATOM    431  HZ  PHE B  30       1.706   2.554  15.462  1.00  0.00           H  
ATOM    432  N   LEU B  31       6.196   4.092  12.485  1.00  0.00           N  
ATOM    433  CA  LEU B  31       5.250   5.048  11.956  1.00  0.00           C  
ATOM    434  C   LEU B  31       5.684   5.559  10.584  1.00  0.00           C  
ATOM    435  O   LEU B  31       4.850   5.877   9.732  1.00  0.00           O  
ATOM    436  CB  LEU B  31       5.088   6.208  12.953  1.00  0.00           C  
ATOM    437  CG  LEU B  31       3.876   7.105  12.748  1.00  0.00           C  
ATOM    438  CD1 LEU B  31       2.597   6.315  12.979  1.00  0.00           C  
ATOM    439  CD2 LEU B  31       3.934   8.317  13.667  1.00  0.00           C  
ATOM    440  HN  LEU B  31       6.767   4.361  13.234  1.00  0.00           H  
ATOM    441  HA  LEU B  31       4.297   4.553  11.851  1.00  0.00           H  
ATOM    442  HB1 LEU B  31       5.027   5.793  13.950  1.00  0.00           H  
ATOM    443  HB2 LEU B  31       5.975   6.825  12.904  1.00  0.00           H  
ATOM    444  HG  LEU B  31       3.864   7.449  11.724  1.00  0.00           H  
ATOM    445 HD11 LEU B  31       2.604   5.905  13.978  1.00  0.00           H  
ATOM    446 HD12 LEU B  31       2.542   5.511  12.260  1.00  0.00           H  
ATOM    447 HD13 LEU B  31       1.743   6.967  12.857  1.00  0.00           H  
ATOM    448 HD21 LEU B  31       3.061   8.933  13.500  1.00  0.00           H  
ATOM    449 HD22 LEU B  31       4.824   8.896  13.466  1.00  0.00           H  
ATOM    450 HD23 LEU B  31       3.940   7.986  14.696  1.00  0.00           H  
ATOM    451  N   ASP B  32       6.987   5.597  10.377  1.00  0.00           N  
ATOM    452  CA  ASP B  32       7.593   6.057   9.119  1.00  0.00           C  
ATOM    453  C   ASP B  32       8.090   4.843   8.301  1.00  0.00           C  
ATOM    454  O   ASP B  32       8.778   4.971   7.283  1.00  0.00           O  
ATOM    455  CB  ASP B  32       8.748   7.029   9.454  1.00  0.00           C  
ATOM    456  CG  ASP B  32       9.412   7.679   8.252  1.00  0.00           C  
ATOM    457  OD1 ASP B  32       8.743   8.485   7.553  1.00  0.00           O  
ATOM    458  OD2 ASP B  32      10.585   7.364   7.958  1.00  0.00           O  
ATOM    459  HN  ASP B  32       7.577   5.322  11.110  1.00  0.00           H  
ATOM    460  HA  ASP B  32       6.836   6.581   8.558  1.00  0.00           H  
ATOM    461  HB1 ASP B  32       8.365   7.820  10.083  1.00  0.00           H  
ATOM    462  HB2 ASP B  32       9.500   6.486  10.006  1.00  0.00           H  
ATOM    463  N   LEU B  33       7.708   3.660   8.747  1.00  0.00           N  
ATOM    464  CA  LEU B  33       8.073   2.436   8.062  1.00  0.00           C  
ATOM    465  C   LEU B  33       7.008   2.175   6.993  1.00  0.00           C  
ATOM    466  O   LEU B  33       5.969   2.822   6.999  1.00  0.00           O  
ATOM    467  CB  LEU B  33       8.181   1.270   9.066  1.00  0.00           C  
ATOM    468  CG  LEU B  33       8.743  -0.058   8.540  1.00  0.00           C  
ATOM    469  CD1 LEU B  33      10.157   0.129   8.010  1.00  0.00           C  
ATOM    470  CD2 LEU B  33       8.727  -1.105   9.637  1.00  0.00           C  
ATOM    471  HN  LEU B  33       7.125   3.607   9.532  1.00  0.00           H  
ATOM    472  HA  LEU B  33       9.025   2.602   7.576  1.00  0.00           H  
ATOM    473  HB1 LEU B  33       8.802   1.597   9.888  1.00  0.00           H  
ATOM    474  HB2 LEU B  33       7.190   1.079   9.453  1.00  0.00           H  
ATOM    475  HG  LEU B  33       8.120  -0.407   7.730  1.00  0.00           H  
ATOM    476 HD11 LEU B  33      10.146   0.845   7.203  1.00  0.00           H  
ATOM    477 HD12 LEU B  33      10.528  -0.818   7.652  1.00  0.00           H  
ATOM    478 HD13 LEU B  33      10.790   0.491   8.805  1.00  0.00           H  
ATOM    479 HD21 LEU B  33       7.710  -1.268   9.962  1.00  0.00           H  
ATOM    480 HD22 LEU B  33       9.322  -0.766  10.472  1.00  0.00           H  
ATOM    481 HD23 LEU B  33       9.133  -2.030   9.260  1.00  0.00           H  
ATOM    482  N   ARG B  34       7.238   1.251   6.096  1.00  0.00           N  
ATOM    483  CA  ARG B  34       6.322   1.078   4.990  1.00  0.00           C  
ATOM    484  C   ARG B  34       5.577  -0.241   5.128  1.00  0.00           C  
ATOM    485  O   ARG B  34       6.109  -1.206   5.693  1.00  0.00           O  
ATOM    486  CB  ARG B  34       7.101   1.150   3.668  1.00  0.00           C  
ATOM    487  CG  ARG B  34       8.040   2.350   3.618  1.00  0.00           C  
ATOM    488  CD  ARG B  34       8.877   2.387   2.362  1.00  0.00           C  
ATOM    489  NE  ARG B  34       8.127   2.774   1.166  1.00  0.00           N  
ATOM    490  CZ  ARG B  34       8.619   2.711  -0.076  1.00  0.00           C  
ATOM    491  NH1 ARG B  34       9.792   2.135  -0.284  1.00  0.00           N  
ATOM    492  NH2 ARG B  34       7.946   3.207  -1.101  1.00  0.00           N  
ATOM    493  HN  ARG B  34       8.005   0.645   6.168  1.00  0.00           H  
ATOM    494  HA  ARG B  34       5.611   1.890   5.016  1.00  0.00           H  
ATOM    495  HB1 ARG B  34       7.691   0.251   3.554  1.00  0.00           H  
ATOM    496  HB2 ARG B  34       6.410   1.230   2.842  1.00  0.00           H  
ATOM    497  HG1 ARG B  34       7.455   3.255   3.672  1.00  0.00           H  
ATOM    498  HG2 ARG B  34       8.695   2.292   4.475  1.00  0.00           H  
ATOM    499  HD1 ARG B  34       9.684   3.091   2.504  1.00  0.00           H  
ATOM    500  HD2 ARG B  34       9.295   1.402   2.212  1.00  0.00           H  
ATOM    501  HE  ARG B  34       7.227   3.152   1.358  1.00  0.00           H  
ATOM    502 HH11 ARG B  34      10.328   1.743   0.465  1.00  0.00           H  
ATOM    503 HH12 ARG B  34      10.200   2.055  -1.201  1.00  0.00           H  
ATOM    504 HH21 ARG B  34       7.045   3.645  -0.999  1.00  0.00           H  
ATOM    505 HH22 ARG B  34       8.321   3.186  -2.037  1.00  0.00           H  
ATOM    506  N   PHE B  35       4.341  -0.278   4.632  1.00  0.00           N  
ATOM    507  CA  PHE B  35       3.491  -1.481   4.687  1.00  0.00           C  
ATOM    508  C   PHE B  35       4.119  -2.684   4.002  1.00  0.00           C  
ATOM    509  O   PHE B  35       3.879  -3.825   4.399  1.00  0.00           O  
ATOM    510  CB  PHE B  35       2.079  -1.220   4.139  1.00  0.00           C  
ATOM    511  CG  PHE B  35       1.164  -0.468   5.077  1.00  0.00           C  
ATOM    512  CD1 PHE B  35       0.456  -1.149   6.052  1.00  0.00           C  
ATOM    513  CD2 PHE B  35       1.007   0.901   4.984  1.00  0.00           C  
ATOM    514  CE1 PHE B  35      -0.389  -0.482   6.912  1.00  0.00           C  
ATOM    515  CE2 PHE B  35       0.161   1.576   5.843  1.00  0.00           C  
ATOM    516  CZ  PHE B  35      -0.536   0.885   6.809  1.00  0.00           C  
ATOM    517  HN  PHE B  35       3.991   0.560   4.249  1.00  0.00           H  
ATOM    518  HA  PHE B  35       3.401  -1.735   5.733  1.00  0.00           H  
ATOM    519  HB1 PHE B  35       2.160  -0.645   3.229  1.00  0.00           H  
ATOM    520  HB2 PHE B  35       1.621  -2.171   3.909  1.00  0.00           H  
ATOM    521  HD1 PHE B  35       0.570  -2.220   6.136  1.00  0.00           H  
ATOM    522  HD2 PHE B  35       1.554   1.446   4.230  1.00  0.00           H  
ATOM    523  HE1 PHE B  35      -0.934  -1.029   7.665  1.00  0.00           H  
ATOM    524  HE2 PHE B  35       0.048   2.648   5.760  1.00  0.00           H  
ATOM    525  HZ  PHE B  35      -1.199   1.407   7.481  1.00  0.00           H  
ATOM    526  N   GLU B  36       4.944  -2.431   3.009  1.00  0.00           N  
ATOM    527  CA  GLU B  36       5.639  -3.496   2.300  1.00  0.00           C  
ATOM    528  C   GLU B  36       6.631  -4.207   3.228  1.00  0.00           C  
ATOM    529  O   GLU B  36       6.784  -5.423   3.179  1.00  0.00           O  
ATOM    530  CB  GLU B  36       6.368  -2.949   1.070  1.00  0.00           C  
ATOM    531  CG  GLU B  36       7.341  -1.830   1.381  1.00  0.00           C  
ATOM    532  CD  GLU B  36       8.158  -1.446   0.195  1.00  0.00           C  
ATOM    533  OE1 GLU B  36       7.685  -0.615  -0.627  1.00  0.00           O  
ATOM    534  OE2 GLU B  36       9.271  -1.949   0.052  1.00  0.00           O  
ATOM    535  HN  GLU B  36       5.087  -1.499   2.740  1.00  0.00           H  
ATOM    536  HA  GLU B  36       4.895  -4.211   1.978  1.00  0.00           H  
ATOM    537  HB1 GLU B  36       6.919  -3.753   0.605  1.00  0.00           H  
ATOM    538  HB2 GLU B  36       5.636  -2.573   0.369  1.00  0.00           H  
ATOM    539  HG1 GLU B  36       6.784  -0.965   1.712  1.00  0.00           H  
ATOM    540  HG2 GLU B  36       8.002  -2.148   2.173  1.00  0.00           H  
ATOM    541  N   ASP B  37       7.251  -3.439   4.113  1.00  0.00           N  
ATOM    542  CA  ASP B  37       8.268  -3.965   5.016  1.00  0.00           C  
ATOM    543  C   ASP B  37       7.627  -4.765   6.108  1.00  0.00           C  
ATOM    544  O   ASP B  37       8.217  -5.707   6.627  1.00  0.00           O  
ATOM    545  CB  ASP B  37       9.105  -2.844   5.642  1.00  0.00           C  
ATOM    546  CG  ASP B  37       9.808  -1.993   4.626  1.00  0.00           C  
ATOM    547  OD1 ASP B  37      10.824  -2.431   4.087  1.00  0.00           O  
ATOM    548  OD2 ASP B  37       9.343  -0.868   4.341  1.00  0.00           O  
ATOM    549  HN  ASP B  37       7.014  -2.488   4.166  1.00  0.00           H  
ATOM    550  HA  ASP B  37       8.922  -4.611   4.449  1.00  0.00           H  
ATOM    551  HB1 ASP B  37       8.459  -2.198   6.217  1.00  0.00           H  
ATOM    552  HB2 ASP B  37       9.849  -3.280   6.294  1.00  0.00           H  
ATOM    553  N   ILE B  38       6.402  -4.417   6.442  1.00  0.00           N  
ATOM    554  CA  ILE B  38       5.688  -5.110   7.498  1.00  0.00           C  
ATOM    555  C   ILE B  38       4.799  -6.236   6.959  1.00  0.00           C  
ATOM    556  O   ILE B  38       3.968  -6.781   7.682  1.00  0.00           O  
ATOM    557  CB  ILE B  38       4.902  -4.150   8.440  1.00  0.00           C  
ATOM    558  CG1 ILE B  38       3.893  -3.289   7.655  1.00  0.00           C  
ATOM    559  CG2 ILE B  38       5.870  -3.267   9.207  1.00  0.00           C  
ATOM    560  CD1 ILE B  38       3.063  -2.341   8.509  1.00  0.00           C  
ATOM    561  HN  ILE B  38       5.979  -3.669   5.971  1.00  0.00           H  
ATOM    562  HA  ILE B  38       6.457  -5.598   8.083  1.00  0.00           H  
ATOM    563  HB  ILE B  38       4.370  -4.754   9.160  1.00  0.00           H  
ATOM    564 HG11 ILE B  38       4.425  -2.689   6.933  1.00  0.00           H  
ATOM    565 HG12 ILE B  38       3.215  -3.945   7.126  1.00  0.00           H  
ATOM    566 HG21 ILE B  38       5.314  -2.588   9.836  1.00  0.00           H  
ATOM    567 HG22 ILE B  38       6.461  -2.690   8.509  1.00  0.00           H  
ATOM    568 HG23 ILE B  38       6.512  -3.882   9.821  1.00  0.00           H  
ATOM    569 HD11 ILE B  38       2.506  -2.906   9.240  1.00  0.00           H  
ATOM    570 HD12 ILE B  38       2.381  -1.793   7.877  1.00  0.00           H  
ATOM    571 HD13 ILE B  38       3.721  -1.648   9.014  1.00  0.00           H  
ATOM    572  N   GLY B  39       5.032  -6.603   5.709  1.00  0.00           N  
ATOM    573  CA  GLY B  39       4.350  -7.735   5.100  1.00  0.00           C  
ATOM    574  C   GLY B  39       2.868  -7.525   4.833  1.00  0.00           C  
ATOM    575  O   GLY B  39       2.074  -8.473   4.922  1.00  0.00           O  
ATOM    576  HN  GLY B  39       5.681  -6.093   5.182  1.00  0.00           H  
ATOM    577  HA1 GLY B  39       4.836  -7.949   4.160  1.00  0.00           H  
ATOM    578  HA2 GLY B  39       4.470  -8.590   5.748  1.00  0.00           H  
ATOM    579  N   TYR B  40       2.483  -6.325   4.495  1.00  0.00           N  
ATOM    580  CA  TYR B  40       1.098  -6.050   4.212  1.00  0.00           C  
ATOM    581  C   TYR B  40       0.804  -5.973   2.732  1.00  0.00           C  
ATOM    582  O   TYR B  40       1.433  -5.210   1.987  1.00  0.00           O  
ATOM    583  CB  TYR B  40       0.591  -4.802   4.949  1.00  0.00           C  
ATOM    584  CG  TYR B  40       0.150  -5.091   6.359  1.00  0.00           C  
ATOM    585  CD1 TYR B  40       1.064  -5.341   7.365  1.00  0.00           C  
ATOM    586  CD2 TYR B  40      -1.196  -5.145   6.669  1.00  0.00           C  
ATOM    587  CE1 TYR B  40       0.651  -5.631   8.644  1.00  0.00           C  
ATOM    588  CE2 TYR B  40      -1.621  -5.441   7.939  1.00  0.00           C  
ATOM    589  CZ  TYR B  40      -0.696  -5.683   8.924  1.00  0.00           C  
ATOM    590  OH  TYR B  40      -1.129  -6.003  10.181  1.00  0.00           O  
ATOM    591  HN  TYR B  40       3.145  -5.603   4.423  1.00  0.00           H  
ATOM    592  HA  TYR B  40       0.545  -6.898   4.593  1.00  0.00           H  
ATOM    593  HB1 TYR B  40       1.387  -4.071   4.986  1.00  0.00           H  
ATOM    594  HB2 TYR B  40      -0.249  -4.384   4.413  1.00  0.00           H  
ATOM    595  HD1 TYR B  40       2.119  -5.297   7.138  1.00  0.00           H  
ATOM    596  HD2 TYR B  40      -1.919  -4.949   5.891  1.00  0.00           H  
ATOM    597  HE1 TYR B  40       1.387  -5.820   9.412  1.00  0.00           H  
ATOM    598  HE2 TYR B  40      -2.677  -5.481   8.161  1.00  0.00           H  
ATOM    599  HH  TYR B  40      -0.573  -5.606  10.865  1.00  0.00           H  
ATOM    600  N   ASP B  41      -0.127  -6.810   2.307  1.00  0.00           N  
ATOM    601  CA  ASP B  41      -0.646  -6.784   0.945  1.00  0.00           C  
ATOM    602  C   ASP B  41      -1.671  -5.677   0.852  1.00  0.00           C  
ATOM    603  O   ASP B  41      -2.090  -5.124   1.883  1.00  0.00           O  
ATOM    604  CB  ASP B  41      -1.349  -8.110   0.566  1.00  0.00           C  
ATOM    605  CG  ASP B  41      -0.447  -9.308   0.442  1.00  0.00           C  
ATOM    606  OD1 ASP B  41       0.290  -9.419  -0.563  1.00  0.00           O  
ATOM    607  OD2 ASP B  41      -0.444 -10.166   1.350  1.00  0.00           O  
ATOM    608  HN  ASP B  41      -0.472  -7.466   2.944  1.00  0.00           H  
ATOM    609  HA  ASP B  41       0.171  -6.598   0.260  1.00  0.00           H  
ATOM    610  HB1 ASP B  41      -2.090  -8.353   1.313  1.00  0.00           H  
ATOM    611  HB2 ASP B  41      -1.853  -7.966  -0.380  1.00  0.00           H  
ATOM    612  N   SER B  42      -2.126  -5.390  -0.342  1.00  0.00           N  
ATOM    613  CA  SER B  42      -3.137  -4.374  -0.545  1.00  0.00           C  
ATOM    614  C   SER B  42      -4.433  -4.815   0.117  1.00  0.00           C  
ATOM    615  O   SER B  42      -5.037  -4.062   0.884  1.00  0.00           O  
ATOM    616  CB  SER B  42      -3.347  -4.170  -2.014  1.00  0.00           C  
ATOM    617  OG  SER B  42      -3.582  -5.463  -2.620  1.00  0.00           O  
ATOM    618  HN  SER B  42      -1.799  -5.885  -1.121  1.00  0.00           H  
ATOM    619  HA  SER B  42      -2.801  -3.452  -0.095  1.00  0.00           H  
ATOM    620  HB1 SER B  42      -4.210  -3.539  -2.171  1.00  0.00           H  
ATOM    621  HB2 SER B  42      -2.468  -3.731  -2.461  1.00  0.00           H  
ATOM    622  HG  SER B  42      -2.749  -6.082  -2.457  1.00  0.00           H  
ATOM    623  N   LEU B  43      -4.821  -6.067  -0.158  1.00  0.00           N  
ATOM    624  CA  LEU B  43      -5.990  -6.687   0.453  1.00  0.00           C  
ATOM    625  C   LEU B  43      -5.898  -6.656   1.950  1.00  0.00           C  
ATOM    626  O   LEU B  43      -6.877  -6.389   2.621  1.00  0.00           O  
ATOM    627  CB  LEU B  43      -6.175  -8.126  -0.032  1.00  0.00           C  
ATOM    628  CG  LEU B  43      -7.183  -8.325  -1.155  1.00  0.00           C  
ATOM    629  CD1 LEU B  43      -7.165  -9.770  -1.629  1.00  0.00           C  
ATOM    630  CD2 LEU B  43      -8.574  -7.955  -0.652  1.00  0.00           C  
ATOM    631  HN  LEU B  43      -4.298  -6.577  -0.818  1.00  0.00           H  
ATOM    632  HA  LEU B  43      -6.855  -6.112   0.152  1.00  0.00           H  
ATOM    633  HB1 LEU B  43      -5.215  -8.488  -0.365  1.00  0.00           H  
ATOM    634  HB2 LEU B  43      -6.489  -8.728   0.808  1.00  0.00           H  
ATOM    635  HG  LEU B  43      -6.942  -7.678  -1.985  1.00  0.00           H  
ATOM    636 HD11 LEU B  43      -7.375 -10.430  -0.799  1.00  0.00           H  
ATOM    637 HD12 LEU B  43      -6.192 -10.005  -2.034  1.00  0.00           H  
ATOM    638 HD13 LEU B  43      -7.917  -9.908  -2.393  1.00  0.00           H  
ATOM    639 HD21 LEU B  43      -8.577  -6.917  -0.353  1.00  0.00           H  
ATOM    640 HD22 LEU B  43      -8.821  -8.559   0.211  1.00  0.00           H  
ATOM    641 HD23 LEU B  43      -9.303  -8.109  -1.432  1.00  0.00           H  
ATOM    642  N   ALA B  44      -4.695  -6.869   2.460  1.00  0.00           N  
ATOM    643  CA  ALA B  44      -4.458  -6.868   3.886  1.00  0.00           C  
ATOM    644  C   ALA B  44      -4.733  -5.490   4.475  1.00  0.00           C  
ATOM    645  O   ALA B  44      -5.230  -5.380   5.584  1.00  0.00           O  
ATOM    646  CB  ALA B  44      -3.045  -7.321   4.202  1.00  0.00           C  
ATOM    647  HN  ALA B  44      -3.952  -7.021   1.839  1.00  0.00           H  
ATOM    648  HA  ALA B  44      -5.150  -7.568   4.332  1.00  0.00           H  
ATOM    649  HB1 ALA B  44      -2.337  -6.622   3.783  1.00  0.00           H  
ATOM    650  HB2 ALA B  44      -2.876  -8.299   3.775  1.00  0.00           H  
ATOM    651  HB3 ALA B  44      -2.912  -7.368   5.274  1.00  0.00           H  
ATOM    652  N   LEU B  45      -4.445  -4.441   3.721  1.00  0.00           N  
ATOM    653  CA  LEU B  45      -4.704  -3.096   4.175  1.00  0.00           C  
ATOM    654  C   LEU B  45      -6.197  -2.763   4.082  1.00  0.00           C  
ATOM    655  O   LEU B  45      -6.736  -2.114   4.963  1.00  0.00           O  
ATOM    656  CB  LEU B  45      -3.847  -2.100   3.417  1.00  0.00           C  
ATOM    657  CG  LEU B  45      -3.912  -0.630   3.874  1.00  0.00           C  
ATOM    658  CD1 LEU B  45      -4.168  -0.498   5.373  1.00  0.00           C  
ATOM    659  CD2 LEU B  45      -2.589  -0.056   3.635  1.00  0.00           C  
ATOM    660  HN  LEU B  45      -4.038  -4.580   2.835  1.00  0.00           H  
ATOM    661  HA  LEU B  45      -4.407  -3.049   5.215  1.00  0.00           H  
ATOM    662  HB1 LEU B  45      -2.820  -2.427   3.479  1.00  0.00           H  
ATOM    663  HB2 LEU B  45      -4.148  -2.138   2.380  1.00  0.00           H  
ATOM    664  HG  LEU B  45      -4.628  -0.060   3.302  1.00  0.00           H  
ATOM    665 HD11 LEU B  45      -3.388  -0.987   5.936  1.00  0.00           H  
ATOM    666 HD12 LEU B  45      -5.124  -0.949   5.599  1.00  0.00           H  
ATOM    667 HD13 LEU B  45      -4.211   0.552   5.622  1.00  0.00           H  
ATOM    668 HD21 LEU B  45      -2.570   0.976   3.944  1.00  0.00           H  
ATOM    669 HD22 LEU B  45      -2.299  -0.199   2.606  1.00  0.00           H  
ATOM    670 HD23 LEU B  45      -1.982  -0.645   4.309  1.00  0.00           H  
ATOM    671  N   MET B  46      -6.869  -3.256   3.042  1.00  0.00           N  
ATOM    672  CA  MET B  46      -8.340  -3.053   2.889  1.00  0.00           C  
ATOM    673  C   MET B  46      -9.002  -3.668   4.096  1.00  0.00           C  
ATOM    674  O   MET B  46      -9.854  -3.071   4.753  1.00  0.00           O  
ATOM    675  CB  MET B  46      -8.878  -3.781   1.643  1.00  0.00           C  
ATOM    676  CG  MET B  46      -8.028  -3.610   0.445  1.00  0.00           C  
ATOM    677  SD  MET B  46      -8.753  -4.284  -1.051  1.00  0.00           S  
ATOM    678  CE  MET B  46      -7.463  -3.890  -2.216  1.00  0.00           C  
ATOM    679  HN  MET B  46      -6.363  -3.751   2.361  1.00  0.00           H  
ATOM    680  HA  MET B  46      -8.553  -1.997   2.835  1.00  0.00           H  
ATOM    681  HB1 MET B  46      -8.939  -4.841   1.835  1.00  0.00           H  
ATOM    682  HB2 MET B  46      -9.864  -3.412   1.398  1.00  0.00           H  
ATOM    683  HG1 MET B  46      -7.781  -2.569   0.332  1.00  0.00           H  
ATOM    684  HG2 MET B  46      -7.140  -4.177   0.690  1.00  0.00           H  
ATOM    685  HE1 MET B  46      -7.749  -4.238  -3.199  1.00  0.00           H  
ATOM    686  HE2 MET B  46      -6.550  -4.380  -1.913  1.00  0.00           H  
ATOM    687  HE3 MET B  46      -7.302  -2.823  -2.244  1.00  0.00           H  
ATOM    688  N   GLU B  47      -8.535  -4.854   4.375  1.00  0.00           N  
ATOM    689  CA  GLU B  47      -8.918  -5.667   5.478  1.00  0.00           C  
ATOM    690  C   GLU B  47      -8.687  -4.893   6.799  1.00  0.00           C  
ATOM    691  O   GLU B  47      -9.604  -4.725   7.581  1.00  0.00           O  
ATOM    692  CB  GLU B  47      -8.038  -6.884   5.381  1.00  0.00           C  
ATOM    693  CG  GLU B  47      -8.395  -8.040   6.279  1.00  0.00           C  
ATOM    694  CD  GLU B  47      -9.774  -8.585   6.041  1.00  0.00           C  
ATOM    695  OE1 GLU B  47     -10.082  -8.949   4.889  1.00  0.00           O  
ATOM    696  OE2 GLU B  47     -10.581  -8.601   6.977  1.00  0.00           O  
ATOM    697  HN  GLU B  47      -7.872  -5.237   3.757  1.00  0.00           H  
ATOM    698  HA  GLU B  47      -9.949  -5.971   5.382  1.00  0.00           H  
ATOM    699  HB1 GLU B  47      -8.031  -7.152   4.333  1.00  0.00           H  
ATOM    700  HB2 GLU B  47      -7.032  -6.562   5.618  1.00  0.00           H  
ATOM    701  HG1 GLU B  47      -7.682  -8.838   6.132  1.00  0.00           H  
ATOM    702  HG2 GLU B  47      -8.339  -7.684   7.294  1.00  0.00           H  
ATOM    703  N   THR B  48      -7.460  -4.400   6.984  1.00  0.00           N  
ATOM    704  CA  THR B  48      -7.058  -3.577   8.142  1.00  0.00           C  
ATOM    705  C   THR B  48      -8.006  -2.367   8.307  1.00  0.00           C  
ATOM    706  O   THR B  48      -8.556  -2.136   9.390  1.00  0.00           O  
ATOM    707  CB  THR B  48      -5.593  -3.077   7.924  1.00  0.00           C  
ATOM    708  OG1 THR B  48      -4.699  -4.195   7.885  1.00  0.00           O  
ATOM    709  CG2 THR B  48      -5.122  -2.083   8.996  1.00  0.00           C  
ATOM    710  HN  THR B  48      -6.777  -4.604   6.309  1.00  0.00           H  
ATOM    711  HA  THR B  48      -7.085  -4.191   9.031  1.00  0.00           H  
ATOM    712  HB  THR B  48      -5.569  -2.591   6.959  1.00  0.00           H  
ATOM    713  HG1 THR B  48      -4.865  -4.708   7.082  1.00  0.00           H  
ATOM    714 HG21 THR B  48      -4.112  -1.778   8.743  1.00  0.00           H  
ATOM    715 HG22 THR B  48      -5.147  -2.525   9.981  1.00  0.00           H  
ATOM    716 HG23 THR B  48      -5.755  -1.208   8.970  1.00  0.00           H  
ATOM    717  N   ALA B  49      -8.208  -1.632   7.222  1.00  0.00           N  
ATOM    718  CA  ALA B  49      -9.032  -0.435   7.219  1.00  0.00           C  
ATOM    719  C   ALA B  49     -10.474  -0.756   7.629  1.00  0.00           C  
ATOM    720  O   ALA B  49     -11.012  -0.141   8.549  1.00  0.00           O  
ATOM    721  CB  ALA B  49      -9.008   0.224   5.844  1.00  0.00           C  
ATOM    722  HN  ALA B  49      -7.786  -1.932   6.386  1.00  0.00           H  
ATOM    723  HA  ALA B  49      -8.581   0.249   7.927  1.00  0.00           H  
ATOM    724  HB1 ALA B  49      -9.575   1.142   5.876  1.00  0.00           H  
ATOM    725  HB2 ALA B  49      -9.449  -0.443   5.119  1.00  0.00           H  
ATOM    726  HB3 ALA B  49      -7.988   0.438   5.561  1.00  0.00           H  
ATOM    727  N   ALA B  50     -11.066  -1.761   6.979  1.00  0.00           N  
ATOM    728  CA  ALA B  50     -12.448  -2.178   7.260  1.00  0.00           C  
ATOM    729  C   ALA B  50     -12.582  -2.710   8.688  1.00  0.00           C  
ATOM    730  O   ALA B  50     -13.600  -2.497   9.366  1.00  0.00           O  
ATOM    731  CB  ALA B  50     -12.899  -3.233   6.254  1.00  0.00           C  
ATOM    732  HN  ALA B  50     -10.573  -2.237   6.273  1.00  0.00           H  
ATOM    733  HA  ALA B  50     -13.081  -1.308   7.152  1.00  0.00           H  
ATOM    734  HB1 ALA B  50     -12.277  -4.109   6.362  1.00  0.00           H  
ATOM    735  HB2 ALA B  50     -12.794  -2.839   5.253  1.00  0.00           H  
ATOM    736  HB3 ALA B  50     -13.930  -3.497   6.435  1.00  0.00           H  
ATOM    737  N   ARG B  51     -11.530  -3.358   9.155  1.00  0.00           N  
ATOM    738  CA  ARG B  51     -11.469  -3.923  10.494  1.00  0.00           C  
ATOM    739  C   ARG B  51     -11.539  -2.767  11.512  1.00  0.00           C  
ATOM    740  O   ARG B  51     -12.086  -2.904  12.608  1.00  0.00           O  
ATOM    741  CB  ARG B  51     -10.145  -4.710  10.618  1.00  0.00           C  
ATOM    742  CG  ARG B  51     -10.134  -5.906  11.559  1.00  0.00           C  
ATOM    743  CD  ARG B  51     -10.130  -5.547  13.034  1.00  0.00           C  
ATOM    744  NE  ARG B  51     -10.115  -6.770  13.841  1.00  0.00           N  
ATOM    745  CZ  ARG B  51      -9.489  -6.945  14.999  1.00  0.00           C  
ATOM    746  NH1 ARG B  51      -8.887  -5.930  15.589  1.00  0.00           N  
ATOM    747  NH2 ARG B  51      -9.487  -8.141  15.567  1.00  0.00           N  
ATOM    748  HN  ARG B  51     -10.759  -3.481   8.555  1.00  0.00           H  
ATOM    749  HA  ARG B  51     -12.307  -4.593  10.623  1.00  0.00           H  
ATOM    750  HB1 ARG B  51      -9.885  -5.080   9.639  1.00  0.00           H  
ATOM    751  HB2 ARG B  51      -9.366  -4.029  10.930  1.00  0.00           H  
ATOM    752  HG1 ARG B  51     -11.010  -6.507  11.363  1.00  0.00           H  
ATOM    753  HG2 ARG B  51      -9.258  -6.499  11.342  1.00  0.00           H  
ATOM    754  HD1 ARG B  51      -9.242  -4.976  13.261  1.00  0.00           H  
ATOM    755  HD2 ARG B  51     -11.010  -4.971  13.282  1.00  0.00           H  
ATOM    756  HE  ARG B  51     -10.627  -7.511  13.430  1.00  0.00           H  
ATOM    757 HH11 ARG B  51      -8.886  -5.020  15.181  1.00  0.00           H  
ATOM    758 HH12 ARG B  51      -8.428  -6.017  16.488  1.00  0.00           H  
ATOM    759 HH21 ARG B  51      -9.940  -8.936  15.136  1.00  0.00           H  
ATOM    760 HH22 ARG B  51      -9.049  -8.327  16.458  1.00  0.00           H  
ATOM    761  N   LEU B  52     -11.008  -1.621  11.120  1.00  0.00           N  
ATOM    762  CA  LEU B  52     -11.052  -0.435  11.951  1.00  0.00           C  
ATOM    763  C   LEU B  52     -12.399   0.274  11.803  1.00  0.00           C  
ATOM    764  O   LEU B  52     -12.928   0.820  12.787  1.00  0.00           O  
ATOM    765  CB  LEU B  52      -9.892   0.516  11.617  1.00  0.00           C  
ATOM    766  CG  LEU B  52      -8.483  -0.065  11.801  1.00  0.00           C  
ATOM    767  CD1 LEU B  52      -7.425   0.958  11.428  1.00  0.00           C  
ATOM    768  CD2 LEU B  52      -8.275  -0.562  13.230  1.00  0.00           C  
ATOM    769  HN  LEU B  52     -10.566  -1.580  10.243  1.00  0.00           H  
ATOM    770  HA  LEU B  52     -10.953  -0.759  12.978  1.00  0.00           H  
ATOM    771  HB1 LEU B  52      -9.998   0.822  10.584  1.00  0.00           H  
ATOM    772  HB2 LEU B  52      -9.982   1.388  12.249  1.00  0.00           H  
ATOM    773  HG  LEU B  52      -8.366  -0.902  11.129  1.00  0.00           H  
ATOM    774 HD11 LEU B  52      -6.442   0.540  11.583  1.00  0.00           H  
ATOM    775 HD12 LEU B  52      -7.545   1.837  12.044  1.00  0.00           H  
ATOM    776 HD13 LEU B  52      -7.545   1.225  10.388  1.00  0.00           H  
ATOM    777 HD21 LEU B  52      -8.994  -1.338  13.448  1.00  0.00           H  
ATOM    778 HD22 LEU B  52      -8.403   0.257  13.921  1.00  0.00           H  
ATOM    779 HD23 LEU B  52      -7.277  -0.965  13.324  1.00  0.00           H  
ATOM    780  N   GLU B  53     -12.962   0.255  10.582  1.00  0.00           N  
ATOM    781  CA  GLU B  53     -14.278   0.857  10.306  1.00  0.00           C  
ATOM    782  C   GLU B  53     -15.333   0.248  11.214  1.00  0.00           C  
ATOM    783  O   GLU B  53     -16.061   0.970  11.889  1.00  0.00           O  
ATOM    784  CB  GLU B  53     -14.718   0.664   8.845  1.00  0.00           C  
ATOM    785  CG  GLU B  53     -13.797   1.254   7.796  1.00  0.00           C  
ATOM    786  CD  GLU B  53     -14.343   1.049   6.399  1.00  0.00           C  
ATOM    787  OE1 GLU B  53     -14.327  -0.085   5.901  1.00  0.00           O  
ATOM    788  OE2 GLU B  53     -14.846   2.012   5.795  1.00  0.00           O  
ATOM    789  HN  GLU B  53     -12.461  -0.149   9.835  1.00  0.00           H  
ATOM    790  HA  GLU B  53     -14.212   1.916  10.523  1.00  0.00           H  
ATOM    791  HB1 GLU B  53     -14.813  -0.394   8.649  1.00  0.00           H  
ATOM    792  HB2 GLU B  53     -15.690   1.118   8.729  1.00  0.00           H  
ATOM    793  HG1 GLU B  53     -13.699   2.315   7.978  1.00  0.00           H  
ATOM    794  HG2 GLU B  53     -12.829   0.779   7.865  1.00  0.00           H  
ATOM    795  N   SER B  54     -15.377  -1.085  11.258  1.00  0.00           N  
ATOM    796  CA  SER B  54     -16.351  -1.814  12.070  1.00  0.00           C  
ATOM    797  C   SER B  54     -16.147  -1.545  13.579  1.00  0.00           C  
ATOM    798  O   SER B  54     -17.094  -1.577  14.361  1.00  0.00           O  
ATOM    799  CB  SER B  54     -16.226  -3.316  11.785  1.00  0.00           C  
ATOM    800  OG  SER B  54     -16.298  -3.585  10.386  1.00  0.00           O  
ATOM    801  HN  SER B  54     -14.736  -1.596  10.710  1.00  0.00           H  
ATOM    802  HA  SER B  54     -17.339  -1.489  11.778  1.00  0.00           H  
ATOM    803  HB1 SER B  54     -15.277  -3.673  12.159  1.00  0.00           H  
ATOM    804  HB2 SER B  54     -17.022  -3.853  12.282  1.00  0.00           H  
ATOM    805  HG  SER B  54     -16.632  -2.804   9.932  1.00  0.00           H  
ATOM    806  N   ARG B  55     -14.919  -1.251  13.955  1.00  0.00           N  
ATOM    807  CA  ARG B  55     -14.559  -1.052  15.350  1.00  0.00           C  
ATOM    808  C   ARG B  55     -14.880   0.367  15.848  1.00  0.00           C  
ATOM    809  O   ARG B  55     -15.350   0.539  16.968  1.00  0.00           O  
ATOM    810  CB  ARG B  55     -13.068  -1.387  15.543  1.00  0.00           C  
ATOM    811  CG  ARG B  55     -12.521  -1.197  16.956  1.00  0.00           C  
ATOM    812  CD  ARG B  55     -11.072  -1.660  17.013  1.00  0.00           C  
ATOM    813  NE  ARG B  55     -10.417  -1.402  18.302  1.00  0.00           N  
ATOM    814  CZ  ARG B  55      -9.351  -2.069  18.752  1.00  0.00           C  
ATOM    815  NH1 ARG B  55      -9.057  -3.270  18.244  1.00  0.00           N  
ATOM    816  NH2 ARG B  55      -8.656  -1.599  19.790  1.00  0.00           N  
ATOM    817  HN  ARG B  55     -14.228  -1.166  13.264  1.00  0.00           H  
ATOM    818  HA  ARG B  55     -15.138  -1.755  15.932  1.00  0.00           H  
ATOM    819  HB1 ARG B  55     -12.903  -2.419  15.267  1.00  0.00           H  
ATOM    820  HB2 ARG B  55     -12.490  -0.768  14.873  1.00  0.00           H  
ATOM    821  HG1 ARG B  55     -12.569  -0.150  17.220  1.00  0.00           H  
ATOM    822  HG2 ARG B  55     -13.103  -1.785  17.651  1.00  0.00           H  
ATOM    823  HD1 ARG B  55     -11.038  -2.724  16.825  1.00  0.00           H  
ATOM    824  HD2 ARG B  55     -10.518  -1.154  16.235  1.00  0.00           H  
ATOM    825  HE  ARG B  55     -10.755  -0.629  18.814  1.00  0.00           H  
ATOM    826 HH11 ARG B  55      -9.628  -3.709  17.543  1.00  0.00           H  
ATOM    827 HH12 ARG B  55      -8.247  -3.806  18.528  1.00  0.00           H  
ATOM    828 HH21 ARG B  55      -8.898  -0.747  20.270  1.00  0.00           H  
ATOM    829 HH22 ARG B  55      -7.839  -2.065  20.144  1.00  0.00           H  
ATOM    830  N   TYR B  56     -14.625   1.373  15.033  1.00  0.00           N  
ATOM    831  CA  TYR B  56     -14.817   2.749  15.490  1.00  0.00           C  
ATOM    832  C   TYR B  56     -16.031   3.449  14.883  1.00  0.00           C  
ATOM    833  O   TYR B  56     -16.468   4.482  15.397  1.00  0.00           O  
ATOM    834  CB  TYR B  56     -13.541   3.578  15.291  1.00  0.00           C  
ATOM    835  CG  TYR B  56     -12.369   3.056  16.095  1.00  0.00           C  
ATOM    836  CD1 TYR B  56     -12.332   3.212  17.475  1.00  0.00           C  
ATOM    837  CD2 TYR B  56     -11.312   2.402  15.482  1.00  0.00           C  
ATOM    838  CE1 TYR B  56     -11.278   2.728  18.221  1.00  0.00           C  
ATOM    839  CE2 TYR B  56     -10.250   1.916  16.223  1.00  0.00           C  
ATOM    840  CZ  TYR B  56     -10.240   2.082  17.591  1.00  0.00           C  
ATOM    841  OH  TYR B  56      -9.181   1.594  18.333  1.00  0.00           O  
ATOM    842  HN  TYR B  56     -14.277   1.201  14.130  1.00  0.00           H  
ATOM    843  HA  TYR B  56     -14.993   2.681  16.554  1.00  0.00           H  
ATOM    844  HB1 TYR B  56     -13.264   3.553  14.248  1.00  0.00           H  
ATOM    845  HB2 TYR B  56     -13.732   4.599  15.590  1.00  0.00           H  
ATOM    846  HD1 TYR B  56     -13.150   3.720  17.965  1.00  0.00           H  
ATOM    847  HD2 TYR B  56     -11.324   2.276  14.411  1.00  0.00           H  
ATOM    848  HE1 TYR B  56     -11.268   2.857  19.293  1.00  0.00           H  
ATOM    849  HE2 TYR B  56      -9.436   1.405  15.731  1.00  0.00           H  
ATOM    850  HH  TYR B  56      -8.367   1.882  17.907  1.00  0.00           H  
ATOM    851  N   GLY B  57     -16.578   2.895  13.821  1.00  0.00           N  
ATOM    852  CA  GLY B  57     -17.727   3.512  13.181  1.00  0.00           C  
ATOM    853  C   GLY B  57     -17.317   4.590  12.200  1.00  0.00           C  
ATOM    854  O   GLY B  57     -17.825   5.721  12.252  1.00  0.00           O  
ATOM    855  HN  GLY B  57     -16.224   2.055  13.458  1.00  0.00           H  
ATOM    856  HA1 GLY B  57     -18.292   2.753  12.658  1.00  0.00           H  
ATOM    857  HA2 GLY B  57     -18.351   3.952  13.944  1.00  0.00           H  
ATOM    858  N   VAL B  58     -16.397   4.245  11.312  1.00  0.00           N  
ATOM    859  CA  VAL B  58     -15.889   5.177  10.304  1.00  0.00           C  
ATOM    860  C   VAL B  58     -16.079   4.582   8.906  1.00  0.00           C  
ATOM    861  O   VAL B  58     -16.623   3.481   8.780  1.00  0.00           O  
ATOM    862  CB  VAL B  58     -14.374   5.538  10.515  1.00  0.00           C  
ATOM    863  CG1 VAL B  58     -14.142   6.213  11.848  1.00  0.00           C  
ATOM    864  CG2 VAL B  58     -13.493   4.301  10.415  1.00  0.00           C  
ATOM    865  HN  VAL B  58     -16.071   3.321  11.300  1.00  0.00           H  
ATOM    866  HA  VAL B  58     -16.480   6.081  10.370  1.00  0.00           H  
ATOM    867  HB  VAL B  58     -14.079   6.226   9.735  1.00  0.00           H  
ATOM    868 HG11 VAL B  58     -14.746   7.105  11.920  1.00  0.00           H  
ATOM    869 HG12 VAL B  58     -13.092   6.462  11.927  1.00  0.00           H  
ATOM    870 HG13 VAL B  58     -14.404   5.518  12.633  1.00  0.00           H  
ATOM    871 HG21 VAL B  58     -12.461   4.586  10.554  1.00  0.00           H  
ATOM    872 HG22 VAL B  58     -13.620   3.858   9.439  1.00  0.00           H  
ATOM    873 HG23 VAL B  58     -13.783   3.592  11.175  1.00  0.00           H  
ATOM    874  N   SER B  59     -15.652   5.286   7.872  1.00  0.00           N  
ATOM    875  CA  SER B  59     -15.706   4.774   6.518  1.00  0.00           C  
ATOM    876  C   SER B  59     -14.556   5.318   5.662  1.00  0.00           C  
ATOM    877  O   SER B  59     -14.448   6.527   5.420  1.00  0.00           O  
ATOM    878  CB  SER B  59     -17.062   5.074   5.870  1.00  0.00           C  
ATOM    879  OG  SER B  59     -18.119   4.492   6.631  1.00  0.00           O  
ATOM    880  HN  SER B  59     -15.333   6.208   8.000  1.00  0.00           H  
ATOM    881  HA  SER B  59     -15.584   3.704   6.582  1.00  0.00           H  
ATOM    882  HB1 SER B  59     -17.214   6.143   5.823  1.00  0.00           H  
ATOM    883  HB2 SER B  59     -17.082   4.662   4.873  1.00  0.00           H  
ATOM    884  HG  SER B  59     -17.680   3.960   7.312  1.00  0.00           H  
ATOM    885  N   ILE B  60     -13.690   4.420   5.240  1.00  0.00           N  
ATOM    886  CA  ILE B  60     -12.572   4.751   4.382  1.00  0.00           C  
ATOM    887  C   ILE B  60     -12.718   3.969   3.074  1.00  0.00           C  
ATOM    888  O   ILE B  60     -12.746   2.725   3.085  1.00  0.00           O  
ATOM    889  CB  ILE B  60     -11.155   4.444   5.023  1.00  0.00           C  
ATOM    890  CG1 ILE B  60     -10.840   5.336   6.250  1.00  0.00           C  
ATOM    891  CG2 ILE B  60     -10.039   4.586   3.991  1.00  0.00           C  
ATOM    892  CD1 ILE B  60     -11.629   5.030   7.500  1.00  0.00           C  
ATOM    893  HN  ILE B  60     -13.843   3.477   5.490  1.00  0.00           H  
ATOM    894  HA  ILE B  60     -12.644   5.804   4.157  1.00  0.00           H  
ATOM    895  HB  ILE B  60     -11.166   3.410   5.336  1.00  0.00           H  
ATOM    896 HG11 ILE B  60      -9.798   5.217   6.502  1.00  0.00           H  
ATOM    897 HG12 ILE B  60     -11.027   6.367   5.982  1.00  0.00           H  
ATOM    898 HG21 ILE B  60     -10.025   5.600   3.619  1.00  0.00           H  
ATOM    899 HG22 ILE B  60     -10.218   3.905   3.172  1.00  0.00           H  
ATOM    900 HG23 ILE B  60      -9.089   4.356   4.450  1.00  0.00           H  
ATOM    901 HD11 ILE B  60     -12.683   5.167   7.306  1.00  0.00           H  
ATOM    902 HD12 ILE B  60     -11.319   5.690   8.296  1.00  0.00           H  
ATOM    903 HD13 ILE B  60     -11.455   4.004   7.791  1.00  0.00           H  
ATOM    904  N   PRO B  61     -12.883   4.679   1.938  1.00  0.00           N  
ATOM    905  CA  PRO B  61     -13.005   4.049   0.617  1.00  0.00           C  
ATOM    906  C   PRO B  61     -11.772   3.203   0.260  1.00  0.00           C  
ATOM    907  O   PRO B  61     -10.630   3.561   0.604  1.00  0.00           O  
ATOM    908  CB  PRO B  61     -13.146   5.236  -0.340  1.00  0.00           C  
ATOM    909  CG  PRO B  61     -13.631   6.352   0.517  1.00  0.00           C  
ATOM    910  CD  PRO B  61     -12.991   6.141   1.854  1.00  0.00           C  
ATOM    911  HA  PRO B  61     -13.885   3.425   0.565  1.00  0.00           H  
ATOM    912  HB1 PRO B  61     -12.183   5.458  -0.776  1.00  0.00           H  
ATOM    913  HB2 PRO B  61     -13.855   5.000  -1.119  1.00  0.00           H  
ATOM    914  HG1 PRO B  61     -13.322   7.300   0.097  1.00  0.00           H  
ATOM    915  HG2 PRO B  61     -14.708   6.309   0.610  1.00  0.00           H  
ATOM    916  HD1 PRO B  61     -12.012   6.595   1.889  1.00  0.00           H  
ATOM    917  HD2 PRO B  61     -13.627   6.523   2.639  1.00  0.00           H  
ATOM    918  N   ASP B  62     -12.025   2.115  -0.454  1.00  0.00           N  
ATOM    919  CA  ASP B  62     -11.031   1.084  -0.818  1.00  0.00           C  
ATOM    920  C   ASP B  62      -9.761   1.675  -1.397  1.00  0.00           C  
ATOM    921  O   ASP B  62      -8.654   1.421  -0.901  1.00  0.00           O  
ATOM    922  CB  ASP B  62     -11.609   0.131  -1.871  1.00  0.00           C  
ATOM    923  CG  ASP B  62     -12.903  -0.495  -1.467  1.00  0.00           C  
ATOM    924  OD1 ASP B  62     -13.962   0.129  -1.702  1.00  0.00           O  
ATOM    925  OD2 ASP B  62     -12.900  -1.621  -0.961  1.00  0.00           O  
ATOM    926  HN  ASP B  62     -12.947   1.964  -0.761  1.00  0.00           H  
ATOM    927  HA  ASP B  62     -10.793   0.504   0.061  1.00  0.00           H  
ATOM    928  HB1 ASP B  62     -11.780   0.688  -2.780  1.00  0.00           H  
ATOM    929  HB2 ASP B  62     -10.887  -0.648  -2.069  1.00  0.00           H  
ATOM    930  N   ASP B  63      -9.916   2.491  -2.425  1.00  0.00           N  
ATOM    931  CA  ASP B  63      -8.768   3.030  -3.148  1.00  0.00           C  
ATOM    932  C   ASP B  63      -8.008   4.061  -2.323  1.00  0.00           C  
ATOM    933  O   ASP B  63      -6.855   4.340  -2.605  1.00  0.00           O  
ATOM    934  CB  ASP B  63      -9.164   3.630  -4.512  1.00  0.00           C  
ATOM    935  CG  ASP B  63      -9.884   4.959  -4.420  1.00  0.00           C  
ATOM    936  OD1 ASP B  63     -11.097   4.975  -4.132  1.00  0.00           O  
ATOM    937  OD2 ASP B  63      -9.255   6.006  -4.666  1.00  0.00           O  
ATOM    938  HN  ASP B  63     -10.823   2.745  -2.699  1.00  0.00           H  
ATOM    939  HA  ASP B  63      -8.104   2.197  -3.327  1.00  0.00           H  
ATOM    940  HB1 ASP B  63      -8.269   3.787  -5.096  1.00  0.00           H  
ATOM    941  HB2 ASP B  63      -9.809   2.930  -5.024  1.00  0.00           H  
ATOM    942  N   VAL B  64      -8.637   4.584  -1.283  1.00  0.00           N  
ATOM    943  CA  VAL B  64      -8.009   5.594  -0.444  1.00  0.00           C  
ATOM    944  C   VAL B  64      -6.980   4.941   0.476  1.00  0.00           C  
ATOM    945  O   VAL B  64      -5.906   5.486   0.708  1.00  0.00           O  
ATOM    946  CB  VAL B  64      -9.054   6.399   0.384  1.00  0.00           C  
ATOM    947  CG1 VAL B  64      -8.378   7.453   1.253  1.00  0.00           C  
ATOM    948  CG2 VAL B  64     -10.059   7.059  -0.544  1.00  0.00           C  
ATOM    949  HN  VAL B  64      -9.539   4.269  -1.057  1.00  0.00           H  
ATOM    950  HA  VAL B  64      -7.491   6.273  -1.108  1.00  0.00           H  
ATOM    951  HB  VAL B  64      -9.588   5.714   1.027  1.00  0.00           H  
ATOM    952 HG11 VAL B  64      -7.695   6.969   1.938  1.00  0.00           H  
ATOM    953 HG12 VAL B  64      -9.132   7.989   1.809  1.00  0.00           H  
ATOM    954 HG13 VAL B  64      -7.829   8.138   0.621  1.00  0.00           H  
ATOM    955 HG21 VAL B  64     -10.774   7.617   0.044  1.00  0.00           H  
ATOM    956 HG22 VAL B  64     -10.578   6.304  -1.114  1.00  0.00           H  
ATOM    957 HG23 VAL B  64      -9.540   7.729  -1.214  1.00  0.00           H  
ATOM    958  N   ALA B  65      -7.290   3.738   0.941  1.00  0.00           N  
ATOM    959  CA  ALA B  65      -6.394   3.006   1.814  1.00  0.00           C  
ATOM    960  C   ALA B  65      -5.171   2.535   1.035  1.00  0.00           C  
ATOM    961  O   ALA B  65      -4.107   2.325   1.593  1.00  0.00           O  
ATOM    962  CB  ALA B  65      -7.117   1.828   2.429  1.00  0.00           C  
ATOM    963  HN  ALA B  65      -8.140   3.314   0.702  1.00  0.00           H  
ATOM    964  HA  ALA B  65      -6.075   3.669   2.605  1.00  0.00           H  
ATOM    965  HB1 ALA B  65      -7.415   1.144   1.647  1.00  0.00           H  
ATOM    966  HB2 ALA B  65      -7.990   2.185   2.954  1.00  0.00           H  
ATOM    967  HB3 ALA B  65      -6.449   1.331   3.117  1.00  0.00           H  
ATOM    968  N   GLY B  66      -5.335   2.418  -0.273  1.00  0.00           N  
ATOM    969  CA  GLY B  66      -4.255   1.982  -1.127  1.00  0.00           C  
ATOM    970  C   GLY B  66      -3.332   3.124  -1.516  1.00  0.00           C  
ATOM    971  O   GLY B  66      -2.331   2.915  -2.210  1.00  0.00           O  
ATOM    972  HN  GLY B  66      -6.213   2.638  -0.651  1.00  0.00           H  
ATOM    973  HA1 GLY B  66      -3.685   1.217  -0.620  1.00  0.00           H  
ATOM    974  HA2 GLY B  66      -4.681   1.559  -2.024  1.00  0.00           H  
ATOM    975  N   ARG B  67      -3.657   4.329  -1.065  1.00  0.00           N  
ATOM    976  CA  ARG B  67      -2.870   5.503  -1.380  1.00  0.00           C  
ATOM    977  C   ARG B  67      -1.756   5.694  -0.369  1.00  0.00           C  
ATOM    978  O   ARG B  67      -0.804   6.446  -0.621  1.00  0.00           O  
ATOM    979  CB  ARG B  67      -3.745   6.760  -1.403  1.00  0.00           C  
ATOM    980  CG  ARG B  67      -4.892   6.711  -2.385  1.00  0.00           C  
ATOM    981  CD  ARG B  67      -5.774   7.937  -2.268  1.00  0.00           C  
ATOM    982  NE  ARG B  67      -7.000   7.823  -3.072  1.00  0.00           N  
ATOM    983  CZ  ARG B  67      -7.990   8.736  -3.105  1.00  0.00           C  
ATOM    984  NH1 ARG B  67      -7.909   9.853  -2.379  1.00  0.00           N  
ATOM    985  NH2 ARG B  67      -9.072   8.508  -3.830  1.00  0.00           N  
ATOM    986  HN  ARG B  67      -4.454   4.434  -0.503  1.00  0.00           H  
ATOM    987  HA  ARG B  67      -2.444   5.364  -2.362  1.00  0.00           H  
ATOM    988  HB1 ARG B  67      -4.161   6.911  -0.417  1.00  0.00           H  
ATOM    989  HB2 ARG B  67      -3.120   7.604  -1.652  1.00  0.00           H  
ATOM    990  HG1 ARG B  67      -4.493   6.662  -3.387  1.00  0.00           H  
ATOM    991  HG2 ARG B  67      -5.484   5.829  -2.186  1.00  0.00           H  
ATOM    992  HD1 ARG B  67      -6.047   8.060  -1.229  1.00  0.00           H  
ATOM    993  HD2 ARG B  67      -5.217   8.801  -2.595  1.00  0.00           H  
ATOM    994  HE  ARG B  67      -7.068   6.995  -3.604  1.00  0.00           H  
ATOM    995 HH11 ARG B  67      -7.127  10.059  -1.774  1.00  0.00           H  
ATOM    996 HH12 ARG B  67      -8.625  10.561  -2.405  1.00  0.00           H  
ATOM    997 HH21 ARG B  67      -9.158   7.641  -4.352  1.00  0.00           H  
ATOM    998 HH22 ARG B  67      -9.853   9.142  -3.887  1.00  0.00           H  
ATOM    999  N   VAL B  68      -1.846   5.011   0.755  1.00  0.00           N  
ATOM   1000  CA  VAL B  68      -0.869   5.208   1.805  1.00  0.00           C  
ATOM   1001  C   VAL B  68       0.352   4.305   1.610  1.00  0.00           C  
ATOM   1002  O   VAL B  68       0.414   3.532   0.645  1.00  0.00           O  
ATOM   1003  CB  VAL B  68      -1.472   5.069   3.237  1.00  0.00           C  
ATOM   1004  CG1 VAL B  68      -2.646   6.007   3.397  1.00  0.00           C  
ATOM   1005  CG2 VAL B  68      -1.894   3.645   3.558  1.00  0.00           C  
ATOM   1006  HN  VAL B  68      -2.552   4.338   0.861  1.00  0.00           H  
ATOM   1007  HA  VAL B  68      -0.539   6.230   1.676  1.00  0.00           H  
ATOM   1008  HB  VAL B  68      -0.726   5.383   3.954  1.00  0.00           H  
ATOM   1009 HG11 VAL B  68      -2.312   7.025   3.257  1.00  0.00           H  
ATOM   1010 HG12 VAL B  68      -3.069   5.898   4.386  1.00  0.00           H  
ATOM   1011 HG13 VAL B  68      -3.398   5.770   2.659  1.00  0.00           H  
ATOM   1012 HG21 VAL B  68      -2.621   3.301   2.838  1.00  0.00           H  
ATOM   1013 HG22 VAL B  68      -2.345   3.637   4.541  1.00  0.00           H  
ATOM   1014 HG23 VAL B  68      -1.028   3.000   3.550  1.00  0.00           H  
ATOM   1015  N   ASP B  69       1.321   4.424   2.474  1.00  0.00           N  
ATOM   1016  CA  ASP B  69       2.546   3.616   2.404  1.00  0.00           C  
ATOM   1017  C   ASP B  69       3.058   3.382   3.781  1.00  0.00           C  
ATOM   1018  O   ASP B  69       3.533   2.303   4.117  1.00  0.00           O
[truncated: 20,984 more chars]
