# Supplementary material for: Path to Actinorhodin: Regio- and Stereoselective Ketone Reduction by a Type II Polyketide Ketoreductase Revealed in Atomistic Detail
Source: JACS Au. 2022 Apr 7;2(4):972–84. doi: 10.1021/jacsau.2c00086 (PMC9088766; doi:10.1021/jacsau.2c00086)
Supplement: Supplementary file 2 — au2c00086_si_002.zip [file au2c00086_si_002.zip › SI_files/Docking_Models/M5.pdb]

ATOM      1  N   MET A   1     -28.389   5.702 -17.357  1.00  0.00           N1+
ATOM      2  H1  MET A   1     -27.624   5.612 -16.704  1.00  0.00           H  
ATOM      3  H2  MET A   1     -27.941   5.950 -18.228  1.00  0.00           H  
ATOM      4  H3  MET A   1     -29.047   6.397 -17.033  1.00  0.00           H  
ATOM      5  CA  MET A   1     -29.059   4.388 -17.399  1.00  0.00           C  
ATOM      6  HA  MET A   1     -29.635   4.330 -16.476  1.00  0.00           H  
ATOM      7  CB  MET A   1     -30.128   4.362 -18.598  1.00  0.00           C  
ATOM      8  HB2 MET A   1     -30.858   5.163 -18.479  1.00  0.00           H  
ATOM      9  HB3 MET A   1     -29.662   4.509 -19.573  1.00  0.00           H  
ATOM     10  CG  MET A   1     -30.810   3.023 -18.655  1.00  0.00           C  
ATOM     11  HG2 MET A   1     -30.053   2.283 -18.913  1.00  0.00           H  
ATOM     12  HG3 MET A   1     -31.300   2.900 -17.689  1.00  0.00           H  
ATOM     13  SD  MET A   1     -32.071   2.694 -19.897  1.00  0.00           S  
ATOM     14  CE  MET A   1     -33.127   4.169 -19.597  1.00  0.00           C  
ATOM     15  HE1 MET A   1     -33.234   4.297 -18.520  1.00  0.00           H  
ATOM     16  HE2 MET A   1     -32.671   5.067 -20.013  1.00  0.00           H  
ATOM     17  HE3 MET A   1     -34.103   3.976 -20.042  1.00  0.00           H  
ATOM     18  C   MET A   1     -28.058   3.241 -17.438  1.00  0.00           C  
ATOM     19  O   MET A   1     -27.287   3.129 -18.427  1.00  0.00           O  
ATOM     20  N   ALA A   2     -28.161   2.310 -16.475  1.00  0.00           N  
ATOM     21  H   ALA A   2     -28.873   2.293 -15.760  1.00  0.00           H  
ATOM     22  CA  ALA A   2     -27.174   1.208 -16.306  1.00  0.00           C  
ATOM     23  HA  ALA A   2     -26.322   1.391 -16.961  1.00  0.00           H  
ATOM     24  CB  ALA A   2     -26.613   1.259 -14.868  1.00  0.00           C  
ATOM     25  HB1 ALA A   2     -26.141   0.319 -14.579  1.00  0.00           H  
ATOM     26  HB2 ALA A   2     -25.858   2.046 -14.854  1.00  0.00           H  
ATOM     27  HB3 ALA A   2     -27.335   1.579 -14.117  1.00  0.00           H  
ATOM     28  C   ALA A   2     -27.890  -0.083 -16.694  1.00  0.00           C  
ATOM     29  O   ALA A   2     -28.112  -0.940 -15.845  1.00  0.00           O  
ATOM     30  N   THR A   3     -28.116  -0.194 -17.995  1.00  0.00           N  
ATOM     31  H   THR A   3     -27.707   0.544 -18.551  1.00  0.00           H  
ATOM     32  CA  THR A   3     -28.724  -1.408 -18.698  1.00  0.00           C  
ATOM     33  HA  THR A   3     -29.753  -1.498 -18.351  1.00  0.00           H  
ATOM     34  CB  THR A   3     -28.786  -1.205 -20.234  1.00  0.00           C  
ATOM     35  HB  THR A   3     -29.107  -2.097 -20.772  1.00  0.00           H  
ATOM     36  CG2 THR A   3     -29.687  -0.108 -20.741  1.00  0.00           C  
ATOM     37 HG21 THR A   3     -29.776  -0.190 -21.824  1.00  0.00           H  
ATOM     38 HG22 THR A   3     -30.630  -0.283 -20.224  1.00  0.00           H  
ATOM     39 HG23 THR A   3     -29.466   0.943 -20.556  1.00  0.00           H  
ATOM     40  OG1 THR A   3     -27.505  -0.907 -20.786  1.00  0.00           O  
ATOM     41  HG1 THR A   3     -27.417  -1.544 -21.498  1.00  0.00           H  
ATOM     42  C   THR A   3     -27.883  -2.608 -18.458  1.00  0.00           C  
ATOM     43  O   THR A   3     -26.625  -2.545 -18.296  1.00  0.00           O  
ATOM     44  N   GLN A   4     -28.562  -3.773 -18.361  1.00  0.00           N  
ATOM     45  H   GLN A   4     -29.551  -3.732 -18.562  1.00  0.00           H  
ATOM     46  CA  GLN A   4     -27.993  -5.079 -18.245  1.00  0.00           C  
ATOM     47  HA  GLN A   4     -27.323  -5.008 -17.387  1.00  0.00           H  
ATOM     48  CB  GLN A   4     -29.053  -6.131 -17.975  1.00  0.00           C  
ATOM     49  HB2 GLN A   4     -29.687  -6.277 -18.850  1.00  0.00           H  
ATOM     50  HB3 GLN A   4     -28.458  -7.039 -17.875  1.00  0.00           H  
ATOM     51  CG  GLN A   4     -29.838  -5.936 -16.627  1.00  0.00           C  
ATOM     52  HG2 GLN A   4     -29.106  -5.777 -15.835  1.00  0.00           H  
ATOM     53  HG3 GLN A   4     -30.479  -5.055 -16.669  1.00  0.00           H  
ATOM     54  CD  GLN A   4     -30.658  -7.164 -16.266  1.00  0.00           C  
ATOM     55  OE1 GLN A   4     -30.546  -8.195 -16.809  1.00  0.00           O  
ATOM     56  NE2 GLN A   4     -31.646  -7.015 -15.367  1.00  0.00           N  
ATOM     57 HE21 GLN A   4     -31.682  -6.274 -14.681  1.00  0.00           H  
ATOM     58 HE22 GLN A   4     -32.373  -7.713 -15.431  1.00  0.00           H  
ATOM     59  C   GLN A   4     -27.177  -5.540 -19.470  1.00  0.00           C  
ATOM     60  O   GLN A   4     -26.293  -6.393 -19.315  1.00  0.00           O  
ATOM     61  N   ASP A   5     -27.412  -5.013 -20.675  1.00  0.00           N  
ATOM     62  H   ASP A   5     -28.179  -4.359 -20.732  1.00  0.00           H  
ATOM     63  CA  ASP A   5     -26.581  -5.189 -21.853  1.00  0.00           C  
ATOM     64  HA  ASP A   5     -26.116  -6.174 -21.913  1.00  0.00           H  
ATOM     65  CB  ASP A   5     -27.398  -5.071 -23.135  1.00  0.00           C  
ATOM     66  HB2 ASP A   5     -26.749  -5.142 -24.007  1.00  0.00           H  
ATOM     67  HB3 ASP A   5     -28.148  -5.861 -23.194  1.00  0.00           H  
ATOM     68  CG  ASP A   5     -28.039  -3.764 -23.426  1.00  0.00           C  
ATOM     69  OD1 ASP A   5     -28.935  -3.659 -24.304  1.00  0.00           O  
ATOM     70  OD2 ASP A   5     -27.798  -2.786 -22.695  1.00  0.00           O  
ATOM     71  C   ASP A   5     -25.312  -4.325 -21.921  1.00  0.00           C  
ATOM     72  O   ASP A   5     -24.476  -4.692 -22.743  1.00  0.00           O  
ATOM     73  N   SER A   6     -25.106  -3.318 -21.045  1.00  0.00           N  
ATOM     74  H   SER A   6     -25.910  -2.980 -20.537  1.00  0.00           H  
ATOM     75  CA  SER A   6     -24.080  -2.267 -21.110  1.00  0.00           C  
ATOM     76  HA  SER A   6     -24.199  -1.798 -22.087  1.00  0.00           H  
ATOM     77  CB  SER A   6     -24.203  -1.278 -19.983  1.00  0.00           C  
ATOM     78  HB2 SER A   6     -23.417  -0.555 -20.202  1.00  0.00           H  
ATOM     79  HB3 SER A   6     -25.197  -0.835 -19.907  1.00  0.00           H  
ATOM     80  OG  SER A   6     -24.117  -1.856 -18.732  1.00  0.00           O  
ATOM     81  HG  SER A   6     -24.989  -2.172 -18.486  1.00  0.00           H  
ATOM     82  C   SER A   6     -22.705  -2.836 -20.983  1.00  0.00           C  
ATOM     83  O   SER A   6     -22.521  -4.047 -20.830  1.00  0.00           O  
ATOM     84  N   GLU A   7     -21.676  -2.047 -21.267  1.00  0.00           N  
ATOM     85  H   GLU A   7     -21.877  -1.065 -21.401  1.00  0.00           H  
ATOM     86  CA  GLU A   7     -20.203  -2.513 -21.311  1.00  0.00           C  
ATOM     87  HA  GLU A   7     -20.193  -3.483 -21.810  1.00  0.00           H  
ATOM     88  CB  GLU A   7     -19.255  -1.610 -22.127  1.00  0.00           C  
ATOM     89  HB2 GLU A   7     -19.223  -0.622 -21.669  1.00  0.00           H  
ATOM     90  HB3 GLU A   7     -18.358  -2.175 -22.380  1.00  0.00           H  
ATOM     91  CG  GLU A   7     -19.812  -1.250 -23.541  1.00  0.00           C  
ATOM     92  HG2 GLU A   7     -20.304  -0.277 -23.545  1.00  0.00           H  
ATOM     93  HG3 GLU A   7     -18.834  -0.957 -23.925  1.00  0.00           H  
ATOM     94  CD  GLU A   7     -20.635  -2.323 -24.357  1.00  0.00           C  
ATOM     95  OE1 GLU A   7     -20.149  -3.486 -24.498  1.00  0.00           O  
ATOM     96  OE2 GLU A   7     -21.783  -2.038 -24.796  1.00  0.00           O  
ATOM     97  C   GLU A   7     -19.596  -2.653 -19.893  1.00  0.00           C  
ATOM     98  O   GLU A   7     -19.989  -1.981 -18.956  1.00  0.00           O  
ATOM     99  N   VAL A   8     -18.642  -3.546 -19.689  1.00  0.00           N  
ATOM    100  H   VAL A   8     -18.402  -4.181 -20.436  1.00  0.00           H  
ATOM    101  CA  VAL A   8     -18.090  -3.937 -18.397  1.00  0.00           C  
ATOM    102  HA  VAL A   8     -18.476  -3.285 -17.613  1.00  0.00           H  
ATOM    103  CB  VAL A   8     -18.553  -5.388 -18.013  1.00  0.00           C  
ATOM    104  HB  VAL A   8     -18.298  -6.004 -18.875  1.00  0.00           H  
ATOM    105  CG1 VAL A   8     -17.941  -5.976 -16.678  1.00  0.00           C  
ATOM    106 HG11 VAL A   8     -18.143  -7.048 -16.651  1.00  0.00           H  
ATOM    107 HG12 VAL A   8     -16.857  -5.867 -16.678  1.00  0.00           H  
ATOM    108 HG13 VAL A   8     -18.397  -5.405 -15.869  1.00  0.00           H  
ATOM    109  CG2 VAL A   8     -20.075  -5.491 -18.003  1.00  0.00           C  
ATOM    110 HG21 VAL A   8     -20.264  -6.565 -18.030  1.00  0.00           H  
ATOM    111 HG22 VAL A   8     -20.474  -5.032 -17.099  1.00  0.00           H  
ATOM    112 HG23 VAL A   8     -20.482  -5.091 -18.932  1.00  0.00           H  
ATOM    113  C   VAL A   8     -16.600  -3.793 -18.285  1.00  0.00           C  
ATOM    114  O   VAL A   8     -15.857  -4.269 -19.139  1.00  0.00           O  
ATOM    115  N   ALA A   9     -16.151  -3.391 -17.074  1.00  0.00           N  
ATOM    116  H   ALA A   9     -16.831  -3.317 -16.331  1.00  0.00           H  
ATOM    117  CA  ALA A   9     -14.813  -2.907 -16.870  1.00  0.00           C  
ATOM    118  HA  ALA A   9     -14.147  -3.287 -17.645  1.00  0.00           H  
ATOM    119  CB  ALA A   9     -14.977  -1.438 -16.861  1.00  0.00           C  
ATOM    120  HB1 ALA A   9     -15.304  -1.075 -17.836  1.00  0.00           H  
ATOM    121  HB2 ALA A   9     -15.776  -1.115 -16.192  1.00  0.00           H  
ATOM    122  HB3 ALA A   9     -14.111  -0.799 -16.690  1.00  0.00           H  
ATOM    123  C   ALA A   9     -14.229  -3.327 -15.473  1.00  0.00           C  
ATOM    124  O   ALA A   9     -14.985  -3.519 -14.521  1.00  0.00           O  
ATOM    125  N   LEU A  10     -12.921  -3.447 -15.414  1.00  0.00           N  
ATOM    126  H   LEU A  10     -12.383  -3.242 -16.245  1.00  0.00           H  
ATOM    127  CA  LEU A  10     -12.100  -3.938 -14.321  1.00  0.00           C  
ATOM    128  HA  LEU A  10     -12.626  -3.868 -13.370  1.00  0.00           H  
ATOM    129  CB  LEU A  10     -11.747  -5.459 -14.541  1.00  0.00           C  
ATOM    130  HB2 LEU A  10     -12.646  -6.048 -14.721  1.00  0.00           H  
ATOM    131  HB3 LEU A  10     -11.146  -5.567 -15.442  1.00  0.00           H  
ATOM    132  CG  LEU A  10     -10.931  -6.043 -13.348  1.00  0.00           C  
ATOM    133  HG  LEU A  10     -10.029  -5.448 -13.198  1.00  0.00           H  
ATOM    134  CD1 LEU A  10     -11.845  -6.099 -12.116  1.00  0.00           C  
ATOM    135 HD11 LEU A  10     -11.414  -6.816 -11.417  1.00  0.00           H  
ATOM    136 HD12 LEU A  10     -11.912  -5.112 -11.657  1.00  0.00           H  
ATOM    137 HD13 LEU A  10     -12.842  -6.457 -12.369  1.00  0.00           H  
ATOM    138  CD2 LEU A  10     -10.539  -7.514 -13.700  1.00  0.00           C  
ATOM    139 HD21 LEU A  10     -10.442  -7.672 -14.773  1.00  0.00           H  
ATOM    140 HD22 LEU A  10      -9.535  -7.668 -13.304  1.00  0.00           H  
ATOM    141 HD23 LEU A  10     -11.192  -8.242 -13.217  1.00  0.00           H  
ATOM    142  C   LEU A  10     -10.790  -3.071 -14.180  1.00  0.00           C  
ATOM    143  O   LEU A  10     -10.070  -2.708 -15.124  1.00  0.00           O  
ATOM    144  N   VAL A  11     -10.519  -2.651 -12.941  1.00  0.00           N  
ATOM    145  H   VAL A  11     -11.111  -2.834 -12.143  1.00  0.00           H  
ATOM    146  CA  VAL A  11      -9.508  -1.635 -12.582  1.00  0.00           C  
ATOM    147  HA  VAL A  11      -8.859  -1.557 -13.454  1.00  0.00           H  
ATOM    148  CB  VAL A  11     -10.089  -0.168 -12.440  1.00  0.00           C  
ATOM    149  HB  VAL A  11     -10.754  -0.093 -11.581  1.00  0.00           H  
ATOM    150  CG1 VAL A  11      -9.050   0.993 -12.250  1.00  0.00           C  
ATOM    151 HG11 VAL A  11      -9.533   1.969 -12.272  1.00  0.00           H  
ATOM    152 HG12 VAL A  11      -8.436   0.886 -11.355  1.00  0.00           H  
ATOM    153 HG13 VAL A  11      -8.405   0.942 -13.127  1.00  0.00           H  
ATOM    154  CG2 VAL A  11     -10.888   0.237 -13.711  1.00  0.00           C  
ATOM    155 HG21 VAL A  11     -11.319   1.195 -13.418  1.00  0.00           H  
ATOM    156 HG22 VAL A  11     -10.303   0.432 -14.610  1.00  0.00           H  
ATOM    157 HG23 VAL A  11     -11.793  -0.346 -13.876  1.00  0.00           H  
ATOM    158  C   VAL A  11      -8.752  -2.120 -11.287  1.00  0.00           C  
ATOM    159  O   VAL A  11      -9.333  -2.372 -10.254  1.00  0.00           O  
ATOM    160  N   THR A  12      -7.408  -2.252 -11.278  1.00  0.00           N  
ATOM    161  H   THR A  12      -6.988  -2.034 -12.170  1.00  0.00           H  
ATOM    162  CA  THR A  12      -6.402  -2.477 -10.210  1.00  0.00           C  
ATOM    163  HA  THR A  12      -6.908  -3.006  -9.404  1.00  0.00           H  
ATOM    164  CB  THR A  12      -5.184  -3.251 -10.696  1.00  0.00           C  
ATOM    165  HB  THR A  12      -4.623  -3.511  -9.798  1.00  0.00           H  
ATOM    166  CG2 THR A  12      -5.623  -4.524 -11.497  1.00  0.00           C  
ATOM    167 HG21 THR A  12      -5.633  -5.442 -10.910  1.00  0.00           H  
ATOM    168 HG22 THR A  12      -6.520  -4.428 -12.109  1.00  0.00           H  
ATOM    169 HG23 THR A  12      -4.839  -4.712 -12.231  1.00  0.00           H  
ATOM    170  OG1 THR A  12      -4.437  -2.415 -11.511  1.00  0.00           O  
ATOM    171  HG1 THR A  12      -3.912  -2.949 -12.111  1.00  0.00           H  
ATOM    172  C   THR A  12      -5.877  -1.310  -9.425  1.00  0.00           C  
ATOM    173  O   THR A  12      -5.923  -0.149  -9.876  1.00  0.00           O  
ATOM    174  N   GLY A  13      -5.461  -1.491  -8.168  1.00  0.00           N  
ATOM    175  H   GLY A  13      -5.619  -2.425  -7.816  1.00  0.00           H  
ATOM    176  CA  GLY A  13      -5.135  -0.402  -7.173  1.00  0.00           C  
ATOM    177  HA2 GLY A  13      -5.268  -0.923  -6.224  1.00  0.00           H  
ATOM    178  HA3 GLY A  13      -4.108  -0.075  -7.337  1.00  0.00           H  
ATOM    179  C   GLY A  13      -6.033   0.846  -7.130  1.00  0.00           C  
ATOM    180  O   GLY A  13      -5.472   1.956  -7.249  1.00  0.00           O  
ATOM    181  N   ALA A  14      -7.339   0.653  -7.078  1.00  0.00           N  
ATOM    182  H   ALA A  14      -7.643  -0.299  -6.929  1.00  0.00           H  
ATOM    183  CA  ALA A  14      -8.277   1.734  -7.244  1.00  0.00           C  
ATOM    184  HA  ALA A  14      -8.018   2.383  -8.080  1.00  0.00           H  
ATOM    185  CB  ALA A  14      -9.596   1.063  -7.682  1.00  0.00           C  
ATOM    186  HB1 ALA A  14      -9.520   0.617  -8.674  1.00  0.00           H  
ATOM    187  HB2 ALA A  14      -9.743   0.175  -7.067  1.00  0.00           H  
ATOM    188  HB3 ALA A  14     -10.422   1.773  -7.646  1.00  0.00           H  
ATOM    189  C   ALA A  14      -8.472   2.593  -6.023  1.00  0.00           C  
ATOM    190  O   ALA A  14      -9.306   3.502  -6.047  1.00  0.00           O  
ATOM    191  N   THR A  15      -7.678   2.427  -4.940  1.00  0.00           N  
ATOM    192  H   THR A  15      -6.906   1.778  -4.984  1.00  0.00           H  
ATOM    193  CA  THR A  15      -7.812   3.304  -3.735  1.00  0.00           C  
ATOM    194  HA  THR A  15      -8.723   3.899  -3.793  1.00  0.00           H  
ATOM    195  CB  THR A  15      -7.703   2.432  -2.463  1.00  0.00           C  
ATOM    196  HB  THR A  15      -7.615   3.025  -1.554  1.00  0.00           H  
ATOM    197  CG2 THR A  15      -8.995   1.564  -2.325  1.00  0.00           C  
ATOM    198 HG21 THR A  15      -9.251   0.959  -3.194  1.00  0.00           H  
ATOM    199 HG22 THR A  15      -8.829   0.893  -1.482  1.00  0.00           H  
ATOM    200 HG23 THR A  15      -9.903   2.150  -2.183  1.00  0.00           H  
ATOM    201  OG1 THR A  15      -6.668   1.502  -2.481  1.00  0.00           O  
ATOM    202  HG1 THR A  15      -5.864   2.005  -2.329  1.00  0.00           H  
ATOM    203  C   THR A  15      -6.832   4.498  -3.710  1.00  0.00           C  
ATOM    204  O   THR A  15      -6.882   5.419  -2.870  1.00  0.00           O  
ATOM    205  N   SER A  16      -5.968   4.709  -4.722  1.00  0.00           N  
ATOM    206  H   SER A  16      -5.959   3.996  -5.436  1.00  0.00           H  
ATOM    207  CA  SER A  16      -5.312   5.995  -5.143  1.00  0.00           C  
ATOM    208  HA  SER A  16      -5.349   6.624  -4.254  1.00  0.00           H  
ATOM    209  CB  SER A  16      -3.866   5.720  -5.189  1.00  0.00           C  
ATOM    210  HB2 SER A  16      -3.549   5.149  -4.317  1.00  0.00           H  
ATOM    211  HB3 SER A  16      -3.575   5.067  -6.013  1.00  0.00           H  
ATOM    212  OG  SER A  16      -3.121   6.900  -5.166  1.00  0.00           O  
ATOM    213  HG  SER A  16      -2.233   6.588  -5.352  1.00  0.00           H  
ATOM    214  C   SER A  16      -5.796   6.692  -6.404  1.00  0.00           C  
ATOM    215  O   SER A  16      -6.617   6.170  -7.163  1.00  0.00           O  
ATOM    216  N   GLY A  17      -5.493   8.026  -6.513  1.00  0.00           N  
ATOM    217  H   GLY A  17      -4.687   8.386  -6.024  1.00  0.00           H  
ATOM    218  CA  GLY A  17      -6.357   8.989  -7.253  1.00  0.00           C  
ATOM    219  HA2 GLY A  17      -7.366   9.043  -6.843  1.00  0.00           H  
ATOM    220  HA3 GLY A  17      -5.818   9.875  -6.921  1.00  0.00           H  
ATOM    221  C   GLY A  17      -6.225   8.962  -8.774  1.00  0.00           C  
ATOM    222  O   GLY A  17      -7.186   9.447  -9.333  1.00  0.00           O  
ATOM    223  N   ILE A  18      -5.124   8.478  -9.384  1.00  0.00           N  
ATOM    224  H   ILE A  18      -4.518   7.995  -8.737  1.00  0.00           H  
ATOM    225  CA  ILE A  18      -5.261   8.094 -10.824  1.00  0.00           C  
ATOM    226  HA  ILE A  18      -5.801   8.919 -11.287  1.00  0.00           H  
ATOM    227  CB  ILE A  18      -3.911   7.822 -11.552  1.00  0.00           C  
ATOM    228  HB  ILE A  18      -3.378   7.189 -10.842  1.00  0.00           H  
ATOM    229  CG2 ILE A  18      -4.060   7.196 -12.935  1.00  0.00           C  
ATOM    230 HG21 ILE A  18      -3.149   7.317 -13.522  1.00  0.00           H  
ATOM    231 HG22 ILE A  18      -4.349   6.147 -12.878  1.00  0.00           H  
ATOM    232 HG23 ILE A  18      -4.832   7.779 -13.438  1.00  0.00           H  
ATOM    233  CG1 ILE A  18      -3.177   9.143 -11.750  1.00  0.00           C  
ATOM    234 HG12 ILE A  18      -3.219   9.623 -12.728  1.00  0.00           H  
ATOM    235 HG13 ILE A  18      -3.528   9.861 -11.009  1.00  0.00           H  
ATOM    236  CD1 ILE A  18      -1.707   8.906 -11.316  1.00  0.00           C  
ATOM    237 HD11 ILE A  18      -1.531   8.936 -10.241  1.00  0.00           H  
ATOM    238 HD12 ILE A  18      -1.360   7.954 -11.718  1.00  0.00           H  
ATOM    239 HD13 ILE A  18      -1.021   9.638 -11.744  1.00  0.00           H  
ATOM    240  C   ILE A  18      -6.251   6.888 -11.047  1.00  0.00           C  
ATOM    241  O   ILE A  18      -7.244   7.062 -11.728  1.00  0.00           O  
ATOM    242  N   GLY A  19      -6.162   5.748 -10.434  1.00  0.00           N  
ATOM    243  H   GLY A  19      -5.348   5.594  -9.855  1.00  0.00           H  
ATOM    244  CA  GLY A  19      -7.118   4.662 -10.654  1.00  0.00           C  
ATOM    245  HA2 GLY A  19      -7.113   4.318 -11.688  1.00  0.00           H  
ATOM    246  HA3 GLY A  19      -6.944   3.787 -10.026  1.00  0.00           H  
ATOM    247  C   GLY A  19      -8.545   5.080 -10.365  1.00  0.00           C  
ATOM    248  O   GLY A  19      -9.431   4.774 -11.201  1.00  0.00           O  
ATOM    249  N   LEU A  20      -8.788   5.876  -9.315  1.00  0.00           N  
ATOM    250  H   LEU A  20      -8.090   5.954  -8.588  1.00  0.00           H  
ATOM    251  CA  LEU A  20     -10.125   6.376  -8.923  1.00  0.00           C  
ATOM    252  HA  LEU A  20     -10.799   5.537  -8.754  1.00  0.00           H  
ATOM    253  CB  LEU A  20     -10.051   7.114  -7.619  1.00  0.00           C  
ATOM    254  HB2 LEU A  20      -9.738   6.450  -6.814  1.00  0.00           H  
ATOM    255  HB3 LEU A  20      -9.196   7.785  -7.704  1.00  0.00           H  
ATOM    256  CG  LEU A  20     -11.312   7.740  -7.108  1.00  0.00           C  
ATOM    257  HG  LEU A  20     -11.633   8.537  -7.777  1.00  0.00           H  
ATOM    258  CD1 LEU A  20     -12.363   6.617  -6.928  1.00  0.00           C  
ATOM    259 HD11 LEU A  20     -12.908   6.625  -7.873  1.00  0.00           H  
ATOM    260 HD12 LEU A  20     -11.831   5.696  -6.695  1.00  0.00           H  
ATOM    261 HD13 LEU A  20     -13.047   6.971  -6.157  1.00  0.00           H  
ATOM    262  CD2 LEU A  20     -10.970   8.323  -5.663  1.00  0.00           C  
ATOM    263 HD21 LEU A  20     -10.202   9.094  -5.711  1.00  0.00           H  
ATOM    264 HD22 LEU A  20     -11.971   8.695  -5.447  1.00  0.00           H  
ATOM    265 HD23 LEU A  20     -10.560   7.530  -5.037  1.00  0.00           H  
ATOM    266  C   LEU A  20     -10.717   7.356 -10.016  1.00  0.00           C  
ATOM    267  O   LEU A  20     -11.915   7.235 -10.298  1.00  0.00           O  
ATOM    268  N   GLU A  21      -9.906   8.309 -10.466  1.00  0.00           N  
ATOM    269  H   GLU A  21      -8.949   8.279 -10.143  1.00  0.00           H  
ATOM    270  CA  GLU A  21     -10.299   9.263 -11.470  1.00  0.00           C  
ATOM    271  HA  GLU A  21     -11.076   9.903 -11.051  1.00  0.00           H  
ATOM    272  CB  GLU A  21      -9.184  10.322 -11.805  1.00  0.00           C  
ATOM    273  HB2 GLU A  21      -8.959  10.857 -10.883  1.00  0.00           H  
ATOM    274  HB3 GLU A  21      -8.273   9.817 -12.130  1.00  0.00           H  
ATOM    275  CG  GLU A  21      -9.687  11.271 -12.872  1.00  0.00           C  
ATOM    276  HG2 GLU A  21      -8.868  11.807 -13.353  1.00  0.00           H  
ATOM    277  HG3 GLU A  21     -10.099  10.666 -13.680  1.00  0.00           H  
ATOM    278  CD  GLU A  21     -10.740  12.298 -12.324  1.00  0.00           C  
ATOM    279  OE1 GLU A  21     -10.981  12.333 -11.098  1.00  0.00           O  
ATOM    280  OE2 GLU A  21     -11.237  13.159 -13.069  1.00  0.00           O  
ATOM    281  C   GLU A  21     -10.846   8.543 -12.704  1.00  0.00           C  
ATOM    282  O   GLU A  21     -11.787   8.970 -13.314  1.00  0.00           O  
ATOM    283  N   ILE A  22     -10.140   7.511 -13.188  1.00  0.00           N  
ATOM    284  H   ILE A  22      -9.404   7.191 -12.574  1.00  0.00           H  
ATOM    285  CA  ILE A  22     -10.566   6.777 -14.328  1.00  0.00           C  
ATOM    286  HA  ILE A  22     -10.944   7.374 -15.159  1.00  0.00           H  
ATOM    287  CB  ILE A  22      -9.356   5.861 -14.755  1.00  0.00           C  
ATOM    288  HB  ILE A  22      -9.024   5.380 -13.835  1.00  0.00           H  
ATOM    289  CG2 ILE A  22      -9.693   4.662 -15.703  1.00  0.00           C  
ATOM    290 HG21 ILE A  22     -10.515   4.018 -15.389  1.00  0.00           H  
ATOM    291 HG22 ILE A  22     -10.071   4.922 -16.691  1.00  0.00           H  
ATOM    292 HG23 ILE A  22      -8.847   3.993 -15.850  1.00  0.00           H  
ATOM    293  CG1 ILE A  22      -8.251   6.770 -15.340  1.00  0.00           C  
ATOM    294 HG12 ILE A  22      -8.465   7.042 -16.373  1.00  0.00           H  
ATOM    295 HG13 ILE A  22      -7.979   7.599 -14.686  1.00  0.00           H  
ATOM    296  CD1 ILE A  22      -6.869   6.006 -15.262  1.00  0.00           C  
ATOM    297 HD11 ILE A  22      -6.102   6.533 -15.830  1.00  0.00           H  
ATOM    298 HD12 ILE A  22      -6.531   5.946 -14.228  1.00  0.00           H  
ATOM    299 HD13 ILE A  22      -6.865   4.994 -15.666  1.00  0.00           H  
ATOM    300  C   ILE A  22     -11.827   5.901 -13.970  1.00  0.00           C  
ATOM    301  O   ILE A  22     -12.634   5.764 -14.866  1.00  0.00           O  
ATOM    302  N   ALA A  23     -11.987   5.399 -12.766  1.00  0.00           N  
ATOM    303  H   ALA A  23     -11.229   5.398 -12.098  1.00  0.00           H  
ATOM    304  CA  ALA A  23     -13.190   4.662 -12.335  1.00  0.00           C  
ATOM    305  HA  ALA A  23     -13.447   3.901 -13.072  1.00  0.00           H  
ATOM    306  CB  ALA A  23     -12.892   3.956 -10.999  1.00  0.00           C  
ATOM    307  HB1 ALA A  23     -13.779   3.470 -10.591  1.00  0.00           H  
ATOM    308  HB2 ALA A  23     -12.199   3.135 -11.184  1.00  0.00           H  
ATOM    309  HB3 ALA A  23     -12.512   4.688 -10.287  1.00  0.00           H  
ATOM    310  C   ALA A  23     -14.395   5.590 -12.242  1.00  0.00           C  
ATOM    311  O   ALA A  23     -15.489   5.076 -12.527  1.00  0.00           O  
ATOM    312  N   ARG A  24     -14.281   6.885 -11.883  1.00  0.00           N  
ATOM    313  H   ARG A  24     -13.377   7.259 -11.632  1.00  0.00           H  
ATOM    314  CA  ARG A  24     -15.373   7.934 -12.115  1.00  0.00           C  
ATOM    315  HA  ARG A  24     -16.371   7.520 -11.968  1.00  0.00           H  
ATOM    316  CB  ARG A  24     -15.250   9.249 -11.324  1.00  0.00           C  
ATOM    317  HB2 ARG A  24     -14.387   9.853 -11.603  1.00  0.00           H  
ATOM    318  HB3 ARG A  24     -16.153   9.827 -11.519  1.00  0.00           H  
ATOM    319  CG  ARG A  24     -15.166   9.112  -9.798  1.00  0.00           C  
ATOM    320  HG2 ARG A  24     -16.094   8.579  -9.590  1.00  0.00           H  
ATOM    321  HG3 ARG A  24     -14.386   8.400  -9.530  1.00  0.00           H  
ATOM    322  CD  ARG A  24     -15.067  10.466  -8.974  1.00  0.00           C  
ATOM    323  HD2 ARG A  24     -15.873  11.142  -9.259  1.00  0.00           H  
ATOM    324  HD3 ARG A  24     -15.221  10.284  -7.910  1.00  0.00           H  
ATOM    325  NE  ARG A  24     -13.815  11.156  -9.185  1.00  0.00           N  
ATOM    326  HE  ARG A  24     -13.484  11.300 -10.129  1.00  0.00           H  
ATOM    327  CZ  ARG A  24     -13.001  11.446  -8.236  1.00  0.00           C  
ATOM    328  NH1 ARG A  24     -13.333  11.546  -6.930  1.00  0.00           N  
ATOM    329 HH11 ARG A  24     -14.283  11.614  -6.596  1.00  0.00           H  
ATOM    330 HH12 ARG A  24     -12.596  11.784  -6.282  1.00  0.00           H  
ATOM    331  NH2 ARG A  24     -11.750  11.603  -8.500  1.00  0.00           N  
ATOM    332 HH21 ARG A  24     -11.509  11.901  -9.435  1.00  0.00           H  
ATOM    333 HH22 ARG A  24     -11.098  11.681  -7.732  1.00  0.00           H  
ATOM    334  C   ARG A  24     -15.549   8.245 -13.598  1.00  0.00           C  
ATOM    335  O   ARG A  24     -16.692   8.234 -14.145  1.00  0.00           O  
ATOM    336  N   ARG A  25     -14.480   8.410 -14.384  1.00  0.00           N  
ATOM    337  H   ARG A  25     -13.599   8.390 -13.893  1.00  0.00           H  
ATOM    338  CA  ARG A  25     -14.593   8.757 -15.802  1.00  0.00           C  
ATOM    339  HA  ARG A  25     -15.229   9.642 -15.781  1.00  0.00           H  
ATOM    340  CB  ARG A  25     -13.265   9.265 -16.356  1.00  0.00           C  
ATOM    341  HB2 ARG A  25     -12.902  10.139 -15.818  1.00  0.00           H  
ATOM    342  HB3 ARG A  25     -12.473   8.517 -16.309  1.00  0.00           H  
ATOM    343  CG  ARG A  25     -13.382   9.589 -17.923  1.00  0.00           C  
ATOM    344  HG2 ARG A  25     -12.363   9.809 -18.239  1.00  0.00           H  
ATOM    345  HG3 ARG A  25     -13.825   8.796 -18.526  1.00  0.00           H  
ATOM    346  CD  ARG A  25     -14.244  10.829 -18.172  1.00  0.00           C  
ATOM    347  HD2 ARG A  25     -15.244  10.480 -17.913  1.00  0.00           H  
ATOM    348  HD3 ARG A  25     -13.892  11.662 -17.564  1.00  0.00           H  
ATOM    349  NE  ARG A  25     -14.313  11.066 -19.609  1.00  0.00           N  
ATOM    350  HE  ARG A  25     -14.920  10.414 -20.084  1.00  0.00           H  
ATOM    351  CZ  ARG A  25     -13.692  11.949 -20.352  1.00  0.00           C  
ATOM    352  NH1 ARG A  25     -12.746  12.696 -19.899  1.00  0.00           N  
ATOM    353 HH11 ARG A  25     -12.197  12.398 -19.105  1.00  0.00           H  
ATOM    354 HH12 ARG A  25     -12.344  13.411 -20.488  1.00  0.00           H  
ATOM    355  NH2 ARG A  25     -13.956  12.041 -21.640  1.00  0.00           N  
ATOM    356 HH21 ARG A  25     -14.521  11.345 -22.104  1.00  0.00           H  
ATOM    357 HH22 ARG A  25     -13.334  12.549 -22.253  1.00  0.00           H  
ATOM    358  C   ARG A  25     -15.321   7.676 -16.662  1.00  0.00           C  
ATOM    359  O   ARG A  25     -16.111   7.971 -17.509  1.00  0.00           O  
ATOM    360  N   LEU A  26     -15.047   6.383 -16.382  1.00  0.00           N  
ATOM    361  H   LEU A  26     -14.189   6.335 -15.852  1.00  0.00           H  
ATOM    362  CA  LEU A  26     -15.696   5.325 -17.109  1.00  0.00           C  
ATOM    363  HA  LEU A  26     -15.649   5.483 -18.187  1.00  0.00           H  
ATOM    364  CB  LEU A  26     -15.077   3.916 -16.822  1.00  0.00           C  
ATOM    365  HB2 LEU A  26     -15.004   3.683 -15.761  1.00  0.00           H  
ATOM    366  HB3 LEU A  26     -15.729   3.161 -17.263  1.00  0.00           H  
ATOM    367  CG  LEU A  26     -13.688   3.668 -17.348  1.00  0.00           C  
ATOM    368  HG  LEU A  26     -13.073   4.396 -16.821  1.00  0.00           H  
ATOM    369  CD1 LEU A  26     -13.175   2.276 -16.928  1.00  0.00           C  
ATOM    370 HD11 LEU A  26     -13.898   1.593 -17.374  1.00  0.00           H  
ATOM    371 HD12 LEU A  26     -12.158   2.033 -17.238  1.00  0.00           H  
ATOM    372 HD13 LEU A  26     -13.366   2.172 -15.860  1.00  0.00           H  
ATOM    373  CD2 LEU A  26     -13.449   3.834 -18.805  1.00  0.00           C  
ATOM    374 HD21 LEU A  26     -14.042   4.630 -19.256  1.00  0.00           H  
ATOM    375 HD22 LEU A  26     -12.414   4.106 -19.009  1.00  0.00           H  
ATOM    376 HD23 LEU A  26     -13.474   2.868 -19.309  1.00  0.00           H  
ATOM    377  C   LEU A  26     -17.184   5.239 -16.864  1.00  0.00           C  
ATOM    378  O   LEU A  26     -17.930   4.681 -17.729  1.00  0.00           O  
ATOM    379  N   GLY A  27     -17.751   5.730 -15.772  1.00  0.00           N  
ATOM    380  H   GLY A  27     -17.159   6.088 -15.036  1.00  0.00           H  
ATOM    381  CA  GLY A  27     -19.180   5.790 -15.502  1.00  0.00           C  
ATOM    382  HA2 GLY A  27     -19.653   4.856 -15.805  1.00  0.00           H  
ATOM    383  HA3 GLY A  27     -19.514   6.142 -14.526  1.00  0.00           H  
ATOM    384  C   GLY A  27     -19.925   6.898 -16.331  1.00  0.00           C  
ATOM    385  O   GLY A  27     -20.993   6.556 -16.827  1.00  0.00           O  
ATOM    386  N   LYS A  28     -19.239   8.027 -16.630  1.00  0.00           N  
ATOM    387  H   LYS A  28     -18.244   8.009 -16.452  1.00  0.00           H  
ATOM    388  CA  LYS A  28     -19.740   9.020 -17.616  1.00  0.00           C  
ATOM    389  HA  LYS A  28     -20.756   9.359 -17.412  1.00  0.00           H  
ATOM    390  CB  LYS A  28     -18.906  10.345 -17.584  1.00  0.00           C  
ATOM    391  HB2 LYS A  28     -17.842  10.169 -17.752  1.00  0.00           H  
ATOM    392  HB3 LYS A  28     -19.156  11.040 -18.386  1.00  0.00           H  
ATOM    393  CG  LYS A  28     -19.004  11.089 -16.210  1.00  0.00           C  
ATOM    394  HG2 LYS A  28     -20.063  11.299 -16.063  1.00  0.00           H  
ATOM    395  HG3 LYS A  28     -18.672  10.470 -15.376  1.00  0.00           H  
ATOM    396  CD  LYS A  28     -18.297  12.422 -16.168  1.00  0.00           C  
ATOM    397  HD2 LYS A  28     -18.231  12.716 -15.120  1.00  0.00           H  
ATOM    398  HD3 LYS A  28     -17.308  12.341 -16.620  1.00  0.00           H  
ATOM    399  CE  LYS A  28     -19.162  13.473 -16.931  1.00  0.00           C  
ATOM    400  HE2 LYS A  28     -19.176  13.190 -17.984  1.00  0.00           H  
ATOM    401  HE3 LYS A  28     -20.176  13.471 -16.534  1.00  0.00           H  
ATOM    402  NZ  LYS A  28     -18.542  14.847 -16.835  1.00  0.00           N1+
ATOM    403  HZ1 LYS A  28     -18.117  14.879 -15.919  1.00  0.00           H  
ATOM    404  HZ2 LYS A  28     -17.792  14.925 -17.507  1.00  0.00           H  
ATOM    405  HZ3 LYS A  28     -19.214  15.599 -16.864  1.00  0.00           H  
ATOM    406  C   LYS A  28     -19.731   8.514 -19.044  1.00  0.00           C  
ATOM    407  O   LYS A  28     -20.713   8.641 -19.769  1.00  0.00           O  
ATOM    408  N   GLU A  29     -18.667   7.798 -19.463  1.00  0.00           N  
ATOM    409  H   GLU A  29     -17.902   7.830 -18.803  1.00  0.00           H  
ATOM    410  CA  GLU A  29     -18.541   6.941 -20.680  1.00  0.00           C  
ATOM    411  HA  GLU A  29     -18.886   7.449 -21.581  1.00  0.00           H  
ATOM    412  CB  GLU A  29     -17.094   6.538 -21.085  1.00  0.00           C  
ATOM    413  HB2 GLU A  29     -16.795   5.828 -20.314  1.00  0.00           H  
ATOM    414  HB3 GLU A  29     -17.229   5.965 -22.003  1.00  0.00           H  
ATOM    415  CG  GLU A  29     -16.011   7.532 -21.290  1.00  0.00           C  
ATOM    416  HG2 GLU A  29     -15.739   7.943 -20.317  1.00  0.00           H  
ATOM    417  HG3 GLU A  29     -15.152   6.993 -21.690  1.00  0.00           H  
ATOM    418  CD  GLU A  29     -16.257   8.727 -22.209  1.00  0.00           C  
ATOM    419  OE1 GLU A  29     -17.022   8.552 -23.203  1.00  0.00           O  
ATOM    420  OE2 GLU A  29     -15.775   9.831 -21.937  1.00  0.00           O  
ATOM    421  C   GLU A  29     -19.532   5.750 -20.671  1.00  0.00           C  
ATOM    422  O   GLU A  29     -19.812   5.231 -21.742  1.00  0.00           O  
ATOM    423  N   GLY A  30     -20.223   5.417 -19.590  1.00  0.00           N  
ATOM    424  H   GLY A  30     -19.910   5.743 -18.687  1.00  0.00           H  
ATOM    425  CA  GLY A  30     -21.360   4.527 -19.471  1.00  0.00           C  
ATOM    426  HA2 GLY A  30     -22.172   5.059 -18.977  1.00  0.00           H  
ATOM    427  HA3 GLY A  30     -21.697   4.397 -20.499  1.00  0.00           H  
ATOM    428  C   GLY A  30     -21.200   3.112 -18.927  1.00  0.00           C  
ATOM    429  O   GLY A  30     -22.151   2.362 -18.955  1.00  0.00           O  
ATOM    430  N   LEU A  31     -19.980   2.767 -18.477  1.00  0.00           N  
ATOM    431  H   LEU A  31     -19.242   3.449 -18.372  1.00  0.00           H  
ATOM    432  CA  LEU A  31     -19.587   1.353 -18.262  1.00  0.00           C  
ATOM    433  HA  LEU A  31     -20.093   0.774 -19.035  1.00  0.00           H  
ATOM    434  CB  LEU A  31     -18.073   1.066 -18.511  1.00  0.00           C  
ATOM    435  HB2 LEU A  31     -17.454   1.435 -17.693  1.00  0.00           H  
ATOM    436  HB3 LEU A  31     -17.893  -0.008 -18.568  1.00  0.00           H  
ATOM    437  CG  LEU A  31     -17.562   1.404 -19.956  1.00  0.00           C  
ATOM    438  HG  LEU A  31     -18.358   1.292 -20.692  1.00  0.00           H  
ATOM    439  CD1 LEU A  31     -17.172   2.865 -20.087  1.00  0.00           C  
ATOM    440 HD11 LEU A  31     -18.066   3.454 -20.291  1.00  0.00           H  
ATOM    441 HD12 LEU A  31     -16.622   3.168 -19.195  1.00  0.00           H  
ATOM    442 HD13 LEU A  31     -16.489   2.966 -20.931  1.00  0.00           H  
ATOM    443  CD2 LEU A  31     -16.362   0.534 -20.264  1.00  0.00           C  
ATOM    444 HD21 LEU A  31     -16.114   0.726 -21.308  1.00  0.00           H  
ATOM    445 HD22 LEU A  31     -15.558   0.794 -19.576  1.00  0.00           H  
ATOM    446 HD23 LEU A  31     -16.588  -0.527 -20.165  1.00  0.00           H  
ATOM    447  C   LEU A  31     -20.020   0.957 -16.871  1.00  0.00           C  
ATOM    448  O   LEU A  31     -20.355   1.761 -16.012  1.00  0.00           O  
ATOM    449  N   ARG A  32     -19.960  -0.309 -16.469  1.00  0.00           N  
ATOM    450  H   ARG A  32     -19.692  -0.901 -17.241  1.00  0.00           H  
ATOM    451  CA  ARG A  32     -20.099  -0.949 -15.176  1.00  0.00           C  
ATOM    452  HA  ARG A  32     -20.558  -0.158 -14.581  1.00  0.00           H  
ATOM    453  CB  ARG A  32     -21.083  -2.182 -15.287  1.00  0.00           C  
ATOM    454  HB2 ARG A  32     -20.718  -2.779 -16.122  1.00  0.00           H  
ATOM    455  HB3 ARG A  32     -20.923  -2.809 -14.411  1.00  0.00           H  
ATOM    456  CG  ARG A  32     -22.468  -1.709 -15.635  1.00  0.00           C  
ATOM    457  HG2 ARG A  32     -22.713  -0.914 -14.932  1.00  0.00           H  
ATOM    458  HG3 ARG A  32     -22.414  -1.355 -16.664  1.00  0.00           H  
ATOM    459  CD  ARG A  32     -23.514  -2.805 -15.543  1.00  0.00           C  
ATOM    460  HD2 ARG A  32     -23.288  -3.405 -14.661  1.00  0.00           H  
ATOM    461  HD3 ARG A  32     -24.538  -2.437 -15.491  1.00  0.00           H  
ATOM    462  NE  ARG A  32     -23.365  -3.602 -16.812  1.00  0.00           N  
ATOM    463  HE  ARG A  32     -23.095  -3.037 -17.605  1.00  0.00           H  
ATOM    464  CZ  ARG A  32     -23.758  -4.871 -17.065  1.00  0.00           C  
ATOM    465  NH1 ARG A  32     -24.484  -5.555 -16.226  1.00  0.00           N  
ATOM    466 HH11 ARG A  32     -24.693  -5.224 -15.294  1.00  0.00           H  
ATOM    467 HH12 ARG A  32     -24.580  -6.543 -16.414  1.00  0.00           H  
ATOM    468  NH2 ARG A  32     -23.607  -5.343 -18.259  1.00  0.00           N  
ATOM    469 HH21 ARG A  32     -23.252  -4.753 -18.999  1.00  0.00           H  
ATOM    470 HH22 ARG A  32     -24.055  -6.225 -18.465  1.00  0.00           H  
ATOM    471  C   ARG A  32     -18.768  -1.421 -14.724  1.00  0.00           C  
ATOM    472  O   ARG A  32     -18.064  -2.085 -15.499  1.00  0.00           O  
ATOM    473  N   VAL A  33     -18.352  -0.972 -13.559  1.00  0.00           N  
ATOM    474  H   VAL A  33     -18.959  -0.458 -12.935  1.00  0.00           H  
ATOM    475  CA  VAL A  33     -16.972  -0.923 -13.247  1.00  0.00           C  
ATOM    476  HA  VAL A  33     -16.423  -1.408 -14.055  1.00  0.00           H  
ATOM    477  CB  VAL A  33     -16.461   0.517 -13.226  1.00  0.00           C  
ATOM    478  HB  VAL A  33     -16.723   0.789 -12.204  1.00  0.00           H  
ATOM    479  CG1 VAL A  33     -14.957   0.529 -13.342  1.00  0.00           C  
ATOM    480 HG11 VAL A  33     -14.593  -0.292 -12.724  1.00  0.00           H  
ATOM    481 HG12 VAL A  33     -14.588   0.224 -14.321  1.00  0.00           H  
ATOM    482 HG13 VAL A  33     -14.523   1.397 -12.845  1.00  0.00           H  
ATOM    483  CG2 VAL A  33     -17.158   1.474 -14.275  1.00  0.00           C  
ATOM    484 HG21 VAL A  33     -18.244   1.466 -14.180  1.00  0.00           H  
ATOM    485 HG22 VAL A  33     -16.820   2.494 -14.087  1.00  0.00           H  
ATOM    486 HG23 VAL A  33     -16.866   1.161 -15.278  1.00  0.00           H  
ATOM    487  C   VAL A  33     -16.763  -1.727 -11.943  1.00  0.00           C  
ATOM    488  O   VAL A  33     -17.081  -1.211 -10.888  1.00  0.00           O  
ATOM    489  N   PHE A  34     -16.052  -2.901 -12.053  1.00  0.00           N  
ATOM    490  H   PHE A  34     -15.682  -3.179 -12.950  1.00  0.00           H  
ATOM    491  CA  PHE A  34     -15.545  -3.603 -10.897  1.00  0.00           C  
ATOM    492  HA  PHE A  34     -16.249  -3.413 -10.087  1.00  0.00           H  
ATOM    493  CB  PHE A  34     -15.554  -5.094 -11.149  1.00  0.00           C  
ATOM    494  HB2 PHE A  34     -16.489  -5.287 -11.675  1.00  0.00           H  
ATOM    495  HB3 PHE A  34     -14.706  -5.310 -11.797  1.00  0.00           H  
ATOM    496  CG  PHE A  34     -15.457  -5.939  -9.913  1.00  0.00           C  
ATOM    497  CD1 PHE A  34     -14.219  -6.068  -9.276  1.00  0.00           C  
ATOM    498  HD1 PHE A  34     -13.441  -5.416  -9.646  1.00  0.00           H  
ATOM    499  CE1 PHE A  34     -14.207  -6.762  -8.022  1.00  0.00           C  
ATOM    500  HE1 PHE A  34     -13.229  -6.787  -7.563  1.00  0.00           H  
ATOM    501  CZ  PHE A  34     -15.338  -7.452  -7.577  1.00  0.00           C  
ATOM    502  HZ  PHE A  34     -15.391  -8.028  -6.666  1.00  0.00           H  
ATOM    503  CE2 PHE A  34     -16.559  -7.249  -8.232  1.00  0.00           C  
ATOM    504  HE2 PHE A  34     -17.426  -7.838  -7.969  1.00  0.00           H  
ATOM    505  CD2 PHE A  34     -16.621  -6.537  -9.402  1.00  0.00           C  
ATOM    506  HD2 PHE A  34     -17.563  -6.527  -9.932  1.00  0.00           H  
ATOM    507  C   PHE A  34     -14.220  -3.039 -10.423  1.00  0.00           C  
ATOM    508  O   PHE A  34     -13.400  -2.929 -11.335  1.00  0.00           O  
ATOM    509  N   VAL A  35     -13.989  -2.658  -9.155  1.00  0.00           N  
ATOM    510  H   VAL A  35     -14.808  -2.676  -8.565  1.00  0.00           H  
ATOM    511  CA  VAL A  35     -12.723  -2.066  -8.660  1.00  0.00           C  
ATOM    512  HA  VAL A  35     -12.001  -2.011  -9.476  1.00  0.00           H  
ATOM    513  CB  VAL A  35     -12.962  -0.713  -8.046  1.00  0.00           C  
ATOM    514  HB  VAL A  35     -12.104  -0.307  -7.508  1.00  0.00           H  
ATOM    515  CG1 VAL A  35     -13.263   0.348  -9.187  1.00  0.00           C  
ATOM    516 HG11 VAL A  35     -14.301   0.189  -9.478  1.00  0.00           H  
ATOM    517 HG12 VAL A  35     -13.211   1.388  -8.865  1.00  0.00           H  
ATOM    518 HG13 VAL A  35     -12.713   0.120 -10.101  1.00  0.00           H  
ATOM    519  CG2 VAL A  35     -14.189  -0.595  -7.105  1.00  0.00           C  
ATOM    520 HG21 VAL A  35     -14.397   0.469  -6.997  1.00  0.00           H  
ATOM    521 HG22 VAL A  35     -15.083  -1.068  -7.509  1.00  0.00           H  
ATOM    522 HG23 VAL A  35     -13.917  -0.954  -6.113  1.00  0.00           H  
ATOM    523  C   VAL A  35     -12.028  -2.971  -7.647  1.00  0.00           C  
ATOM    524  O   VAL A  35     -12.636  -3.883  -7.071  1.00  0.00           O  
ATOM    525  N   CYS A  36     -10.688  -2.896  -7.549  1.00  0.00           N  
ATOM    526  H   CYS A  36     -10.200  -2.308  -8.208  1.00  0.00           H  
ATOM    527  CA  CYS A  36      -9.995  -3.757  -6.676  1.00  0.00           C  
ATOM    528  HA  CYS A  36     -10.640  -3.799  -5.799  1.00  0.00           H  
ATOM    529  CB  CYS A  36      -9.777  -5.133  -7.432  1.00  0.00           C  
ATOM    530  HB2 CYS A  36      -9.632  -5.979  -6.760  1.00  0.00           H  
ATOM    531  HB3 CYS A  36     -10.773  -5.311  -7.838  1.00  0.00           H  
ATOM    532  SG  CYS A  36      -8.599  -5.000  -8.743  1.00  0.00           S  
ATOM    533  HG  CYS A  36      -9.177  -3.876  -9.177  1.00  0.00           H  
ATOM    534  C   CYS A  36      -8.648  -3.198  -6.287  1.00  0.00           C  
ATOM    535  O   CYS A  36      -8.020  -2.338  -6.922  1.00  0.00           O  
ATOM    536  N   ALA A  37      -8.258  -3.640  -5.091  1.00  0.00           N  
ATOM    537  H   ALA A  37      -8.970  -4.210  -4.658  1.00  0.00           H  
ATOM    538  CA  ALA A  37      -7.116  -3.062  -4.317  1.00  0.00           C  
ATOM    539  HA  ALA A  37      -6.272  -2.931  -4.994  1.00  0.00           H  
ATOM    540  CB  ALA A  37      -7.502  -1.686  -3.734  1.00  0.00           C  
ATOM    541  HB1 ALA A  37      -7.901  -1.632  -2.720  1.00  0.00           H  
ATOM    542  HB2 ALA A  37      -6.665  -0.989  -3.676  1.00  0.00           H  
ATOM    543  HB3 ALA A  37      -8.302  -1.258  -4.338  1.00  0.00           H  
ATOM    544  C   ALA A  37      -6.544  -3.908  -3.152  1.00  0.00           C  
ATOM    545  O   ALA A  37      -7.072  -4.976  -2.947  1.00  0.00           O  
ATOM    546  N   ARG A  38      -5.558  -3.432  -2.441  1.00  0.00           N  
ATOM    547  H   ARG A  38      -5.304  -2.505  -2.751  1.00  0.00           H  
ATOM    548  CA  ARG A  38      -4.848  -4.238  -1.340  1.00  0.00           C  
ATOM    549  HA  ARG A  38      -5.114  -5.279  -1.530  1.00  0.00           H  
ATOM    550  CB  ARG A  38      -3.300  -4.146  -1.474  1.00  0.00           C  
ATOM    551  HB2 ARG A  38      -2.934  -4.865  -0.741  1.00  0.00           H  
ATOM    552  HB3 ARG A  38      -3.035  -4.579  -2.439  1.00  0.00           H  
ATOM    553  CG  ARG A  38      -2.639  -2.767  -1.164  1.00  0.00           C  
ATOM    554  HG2 ARG A  38      -3.283  -1.959  -1.508  1.00  0.00           H  
ATOM    555  HG3 ARG A  38      -2.634  -2.721  -0.076  1.00  0.00           H  
ATOM    556  CD  ARG A  38      -1.256  -2.704  -1.750  1.00  0.00           C  
ATOM    557  HD2 ARG A  38      -0.539  -3.336  -1.228  1.00  0.00           H  
ATOM    558  HD3 ARG A  38      -1.305  -3.090  -2.769  1.00  0.00           H  
ATOM    559  NE  ARG A  38      -0.807  -1.303  -1.633  1.00  0.00           N  
ATOM    560  HE  ARG A  38      -1.558  -0.676  -1.382  1.00  0.00           H  
ATOM    561  CZ  ARG A  38       0.386  -0.814  -1.511  1.00  0.00           C  
ATOM    562  NH1 ARG A  38       1.412  -1.621  -1.570  1.00  0.00           N  
ATOM    563 HH11 ARG A  38       1.276  -2.532  -1.986  1.00  0.00           H  
ATOM    564 HH12 ARG A  38       2.375  -1.316  -1.551  1.00  0.00           H  
ATOM    565  NH2 ARG A  38       0.509   0.518  -1.542  1.00  0.00           N  
ATOM    566 HH21 ARG A  38      -0.308   1.097  -1.670  1.00  0.00           H  
ATOM    567 HH22 ARG A  38       1.423   0.939  -1.634  1.00  0.00           H  
ATOM    568  C   ARG A  38      -5.284  -3.926   0.042  1.00  0.00           C  
ATOM    569  O   ARG A  38      -4.828  -4.544   1.011  1.00  0.00           O  
ATOM    570  N   GLY A  39      -6.239  -3.001   0.181  1.00  0.00           N  
ATOM    571  H   GLY A  39      -6.359  -2.315  -0.550  1.00  0.00           H  
ATOM    572  CA  GLY A  39      -6.940  -2.719   1.501  1.00  0.00           C  
ATOM    573  HA2 GLY A  39      -6.555  -3.408   2.253  1.00  0.00           H  
ATOM    574  HA3 GLY A  39      -6.634  -1.772   1.946  1.00  0.00           H  
ATOM    575  C   GLY A  39      -8.481  -2.709   1.392  1.00  0.00           C  
ATOM    576  O   GLY A  39      -9.000  -1.987   0.466  1.00  0.00           O  
ATOM    577  N   GLU A  40      -9.169  -3.503   2.157  1.00  0.00           N  
ATOM    578  H   GLU A  40      -8.649  -4.035   2.839  1.00  0.00           H  
ATOM    579  CA  GLU A  40     -10.640  -3.856   2.003  1.00  0.00           C  
ATOM    580  HA  GLU A  40     -10.974  -4.195   1.023  1.00  0.00           H  
ATOM    581  CB  GLU A  40     -10.892  -5.118   2.828  1.00  0.00           C  
ATOM    582  HB2 GLU A  40     -10.130  -5.874   2.644  1.00  0.00           H  
ATOM    583  HB3 GLU A  40     -10.922  -4.916   3.900  1.00  0.00           H  
ATOM    584  CG  GLU A  40     -12.184  -5.938   2.461  1.00  0.00           C  
ATOM    585  HG2 GLU A  40     -12.171  -6.045   1.376  1.00  0.00           H  
ATOM    586  HG3 GLU A  40     -12.003  -6.941   2.849  1.00  0.00           H  
ATOM    587  CD  GLU A  40     -13.471  -5.349   2.946  1.00  0.00           C  
ATOM    588  OE1 GLU A  40     -14.433  -5.305   2.189  1.00  0.00           O  
ATOM    589  OE2 GLU A  40     -13.486  -4.896   4.160  1.00  0.00           O  
ATOM    590  C   GLU A  40     -11.667  -2.667   2.350  1.00  0.00           C  
ATOM    591  O   GLU A  40     -12.591  -2.322   1.656  1.00  0.00           O  
ATOM    592  N   GLU A  41     -11.321  -1.988   3.448  1.00  0.00           N  
ATOM    593  H   GLU A  41     -10.480  -2.310   3.906  1.00  0.00           H  
ATOM    594  CA  GLU A  41     -12.014  -0.764   3.829  1.00  0.00           C  
ATOM    595  HA  GLU A  41     -13.080  -0.954   3.700  1.00  0.00           H  
ATOM    596  CB  GLU A  41     -11.750  -0.502   5.327  1.00  0.00           C  
ATOM    597  HB2 GLU A  41     -11.868  -1.415   5.910  1.00  0.00           H  
ATOM    598  HB3 GLU A  41     -10.689  -0.283   5.448  1.00  0.00           H  
ATOM    599  CG  GLU A  41     -12.502   0.661   6.063  1.00  0.00           C  
ATOM    600  HG2 GLU A  41     -12.141   0.593   7.089  1.00  0.00           H  
ATOM    601  HG3 GLU A  41     -12.379   1.674   5.682  1.00  0.00           H  
ATOM    602  CD  GLU A  41     -13.985   0.514   6.004  1.00  0.00           C  
ATOM    603  OE1 GLU A  41     -14.481  -0.510   5.500  1.00  0.00           O  
ATOM    604  OE2 GLU A  41     -14.602   1.430   6.575  1.00  0.00           O  
ATOM    605  C   GLU A  41     -11.754   0.460   2.962  1.00  0.00           C  
ATOM    606  O   GLU A  41     -12.644   1.228   2.712  1.00  0.00           O  
ATOM    607  N   GLY A  42     -10.471   0.619   2.447  1.00  0.00           N  
ATOM    608  H   GLY A  42      -9.816  -0.124   2.639  1.00  0.00           H  
ATOM    609  CA  GLY A  42     -10.126   1.679   1.502  1.00  0.00           C  
ATOM    610  HA2 GLY A  42     -10.319   2.664   1.925  1.00  0.00           H  
ATOM    611  HA3 GLY A  42      -9.089   1.653   1.170  1.00  0.00           H  
ATOM    612  C   GLY A  42     -10.921   1.448   0.227  1.00  0.00           C  
ATOM    613  O   GLY A  42     -11.531   2.400  -0.216  1.00  0.00           O  
ATOM    614  N   LEU A  43     -11.217   0.231  -0.104  1.00  0.00           N  
ATOM    615  H   LEU A  43     -10.761  -0.527   0.383  1.00  0.00           H  
ATOM    616  CA  LEU A  43     -12.142  -0.131  -1.195  1.00  0.00           C  
ATOM    617  HA  LEU A  43     -11.853   0.365  -2.122  1.00  0.00           H  
ATOM    618  CB  LEU A  43     -11.800  -1.670  -1.514  1.00  0.00           C  
ATOM    619  HB2 LEU A  43     -10.732  -1.850  -1.632  1.00  0.00           H  
ATOM    620  HB3 LEU A  43     -12.176  -2.310  -0.716  1.00  0.00           H  
ATOM    621  CG  LEU A  43     -12.432  -2.223  -2.795  1.00  0.00           C  
ATOM    622  HG  LEU A  43     -13.496  -2.028  -2.927  1.00  0.00           H  
ATOM    623  CD1 LEU A  43     -11.678  -1.743  -4.061  1.00  0.00           C  
ATOM    624 HD11 LEU A  43     -12.117  -2.234  -4.929  1.00  0.00           H  
ATOM    625 HD12 LEU A  43     -11.831  -0.680  -4.245  1.00  0.00           H  
ATOM    626 HD13 LEU A  43     -10.638  -2.070  -4.079  1.00  0.00           H  
ATOM    627  CD2 LEU A  43     -12.347  -3.723  -2.759  1.00  0.00           C  
ATOM    628 HD21 LEU A  43     -11.312  -3.992  -2.548  1.00  0.00           H  
ATOM    629 HD22 LEU A  43     -12.860  -4.163  -1.904  1.00  0.00           H  
ATOM    630 HD23 LEU A  43     -12.670  -4.181  -3.694  1.00  0.00           H  
ATOM    631  C   LEU A  43     -13.623   0.270  -0.857  1.00  0.00           C  
ATOM    632  O   LEU A  43     -14.243   0.901  -1.700  1.00  0.00           O  
ATOM    633  N   ARG A  44     -14.066   0.003   0.363  1.00  0.00           N  
ATOM    634  H   ARG A  44     -13.431  -0.545   0.925  1.00  0.00           H  
ATOM    635  CA  ARG A  44     -15.448   0.339   0.777  1.00  0.00           C  
ATOM    636  HA  ARG A  44     -16.072   0.019  -0.057  1.00  0.00           H  
ATOM    637  CB  ARG A  44     -15.869  -0.403   2.096  1.00  0.00           C  
ATOM    638  HB2 ARG A  44     -15.610  -1.454   1.965  1.00  0.00           H  
ATOM    639  HB3 ARG A  44     -15.338   0.122   2.889  1.00  0.00           H  
ATOM    640  CG  ARG A  44     -17.301  -0.219   2.463  1.00  0.00           C  
ATOM    641  HG2 ARG A  44     -17.456   0.856   2.555  1.00  0.00           H  
ATOM    642  HG3 ARG A  44     -17.912  -0.768   1.747  1.00  0.00           H  
ATOM    643  CD  ARG A  44     -17.461  -0.861   3.845  1.00  0.00           C  
ATOM    644  HD2 ARG A  44     -16.583  -0.605   4.437  1.00  0.00           H  
ATOM    645  HD3 ARG A  44     -18.343  -0.449   4.335  1.00  0.00           H  
ATOM    646  NE  ARG A  44     -17.606  -2.323   3.802  1.00  0.00           N  
ATOM    647  HE  ARG A  44     -18.509  -2.762   3.691  1.00  0.00           H  
ATOM    648  CZ  ARG A  44     -16.591  -3.204   3.856  1.00  0.00           C  
ATOM    649  NH1 ARG A  44     -15.368  -2.799   4.149  1.00  0.00           N  
ATOM    650 HH11 ARG A  44     -15.301  -1.820   4.393  1.00  0.00           H  
ATOM    651 HH12 ARG A  44     -14.612  -3.468   4.183  1.00  0.00           H  
ATOM    652  NH2 ARG A  44     -16.687  -4.500   3.670  1.00  0.00           N  
ATOM    653 HH21 ARG A  44     -17.489  -4.956   3.261  1.00  0.00           H  
ATOM    654 HH22 ARG A  44     -15.812  -4.980   3.508  1.00  0.00           H  
ATOM    655  C   ARG A  44     -15.630   1.877   0.842  1.00  0.00           C  
ATOM    656  O   ARG A  44     -16.576   2.418   0.232  1.00  0.00           O  
ATOM    657  N   THR A  45     -14.648   2.574   1.344  1.00  0.00           N  
ATOM    658  H   THR A  45     -13.855   2.058   1.699  1.00  0.00           H  
ATOM    659  CA  THR A  45     -14.658   4.028   1.565  1.00  0.00           C  
ATOM    660  HA  THR A  45     -15.576   4.280   2.097  1.00  0.00           H  
ATOM    661  CB  THR A  45     -13.493   4.307   2.453  1.00  0.00           C  
ATOM    662  HB  THR A  45     -12.567   4.054   1.937  1.00  0.00           H  
ATOM    663  CG2 THR A  45     -13.447   5.750   2.942  1.00  0.00           C  
ATOM    664 HG21 THR A  45     -12.729   6.325   2.356  1.00  0.00           H  
ATOM    665 HG22 THR A  45     -14.458   6.128   2.790  1.00  0.00           H  
ATOM    666 HG23 THR A  45     -13.056   5.791   3.958  1.00  0.00           H  
ATOM    667  OG1 THR A  45     -13.600   3.491   3.636  1.00  0.00           O  
ATOM    668  HG1 THR A  45     -13.238   2.636   3.391  1.00  0.00           H  
ATOM    669  C   THR A  45     -14.698   4.803   0.309  1.00  0.00           C  
ATOM    670  O   THR A  45     -15.371   5.729   0.150  1.00  0.00           O  
ATOM    671  N   THR A  46     -14.003   4.226  -0.761  1.00  0.00           N  
ATOM    672  H   THR A  46     -13.632   3.300  -0.602  1.00  0.00           H  
ATOM    673  CA  THR A  46     -13.920   4.734  -2.093  1.00  0.00           C  
ATOM    674  HA  THR A  46     -13.940   5.824  -2.104  1.00  0.00           H  
ATOM    675  CB  THR A  46     -12.712   4.255  -2.881  1.00  0.00           C  
ATOM    676  HB  THR A  46     -12.834   3.181  -3.010  1.00  0.00           H  
ATOM    677  CG2 THR A  46     -12.550   4.914  -4.266  1.00  0.00           C  
ATOM    678 HG21 THR A  46     -12.522   5.996  -4.139  1.00  0.00           H  
ATOM    679 HG22 THR A  46     -11.681   4.455  -4.737  1.00  0.00           H  
ATOM    680 HG23 THR A  46     -13.372   4.614  -4.916  1.00  0.00           H  
ATOM    681  OG1 THR A  46     -11.552   4.543  -2.144  1.00  0.00           O  
ATOM    682  HG1 THR A  46     -11.393   3.852  -1.498  1.00  0.00           H  
ATOM    683  C   THR A  46     -15.248   4.378  -2.845  1.00  0.00           C  
ATOM    684  O   THR A  46     -15.726   5.259  -3.525  1.00  0.00           O  
ATOM    685  N   LEU A  47     -15.800   3.182  -2.679  1.00  0.00           N  
ATOM    686  H   LEU A  47     -15.322   2.511  -2.095  1.00  0.00           H  
ATOM    687  CA  LEU A  47     -16.996   2.765  -3.343  1.00  0.00           C  
ATOM    688  HA  LEU A  47     -16.861   2.842  -4.423  1.00  0.00           H  
ATOM    689  CB  LEU A  47     -17.328   1.338  -2.855  1.00  0.00           C  
ATOM    690  HB2 LEU A  47     -16.898   1.209  -1.862  1.00  0.00           H  
ATOM    691  HB3 LEU A  47     -18.398   1.160  -2.744  1.00  0.00           H  
ATOM    692  CG  LEU A  47     -16.909   0.167  -3.807  1.00  0.00           C  
ATOM    693  HG  LEU A  47     -15.897   0.361  -4.161  1.00  0.00           H  
ATOM    694  CD1 LEU A  47     -16.833  -1.161  -3.091  1.00  0.00           C  
ATOM    695 HD11 LEU A  47     -17.838  -1.392  -2.736  1.00  0.00           H  
ATOM    696 HD12 LEU A  47     -16.659  -1.903  -3.871  1.00  0.00           H  
ATOM    697 HD13 LEU A  47     -15.949  -1.149  -2.455  1.00  0.00           H  
ATOM    698  CD2 LEU A  47     -17.740   0.066  -5.069  1.00  0.00           C  
ATOM    699 HD21 LEU A  47     -17.480  -0.805  -5.670  1.00  0.00           H  
ATOM    700 HD22 LEU A  47     -18.802   0.081  -4.825  1.00  0.00           H  
ATOM    701 HD23 LEU A  47     -17.570   0.981  -5.638  1.00  0.00           H  
ATOM    702  C   LEU A  47     -18.093   3.730  -2.940  1.00  0.00           C  
ATOM    703  O   LEU A  47     -18.980   3.933  -3.766  1.00  0.00           O  
ATOM    704  N   LYS A  48     -18.079   4.318  -1.684  1.00  0.00           N  
ATOM    705  H   LYS A  48     -17.389   4.013  -1.013  1.00  0.00           H  
ATOM    706  CA  LYS A  48     -19.099   5.346  -1.367  1.00  0.00           C  
ATOM    707  HA  LYS A  48     -20.088   4.984  -1.649  1.00  0.00           H  
ATOM    708  CB  LYS A  48     -19.175   5.622   0.143  1.00  0.00           C  
ATOM    709  HB2 LYS A  48     -18.183   6.004   0.385  1.00  0.00           H  
ATOM    710  HB3 LYS A  48     -19.888   6.433   0.285  1.00  0.00           H  
ATOM    711  CG  LYS A  48     -19.440   4.358   0.999  1.00  0.00           C  
ATOM    712  HG2 LYS A  48     -20.361   3.985   0.549  1.00  0.00           H  
ATOM    713  HG3 LYS A  48     -18.753   3.538   0.787  1.00  0.00           H  
ATOM    714  CD  LYS A  48     -19.442   4.746   2.478  1.00  0.00           C  
ATOM    715  HD2 LYS A  48     -18.433   5.070   2.733  1.00  0.00           H  
ATOM    716  HD3 LYS A  48     -20.109   5.604   2.564  1.00  0.00           H  
ATOM    717  CE  LYS A  48     -19.870   3.571   3.342  1.00  0.00           C  
ATOM    718  HE2 LYS A  48     -20.811   3.160   2.975  1.00  0.00           H  
ATOM    719  HE3 LYS A  48     -19.138   2.769   3.259  1.00  0.00           H  
ATOM    720  NZ  LYS A  48     -19.910   4.101   4.776  1.00  0.00           N1+
ATOM    721  HZ1 LYS A  48     -20.628   4.798   4.904  1.00  0.00           H  
ATOM    722  HZ2 LYS A  48     -19.972   3.398   5.500  1.00  0.00           H  
ATOM    723  HZ3 LYS A  48     -19.046   4.552   5.040  1.00  0.00           H  
ATOM    724  C   LYS A  48     -18.917   6.731  -2.054  1.00  0.00           C  
ATOM    725  O   LYS A  48     -19.893   7.369  -2.336  1.00  0.00           O  
ATOM    726  N   GLU A  49     -17.687   7.140  -2.224  1.00  0.00           N  
ATOM    727  H   GLU A  49     -16.986   6.579  -1.762  1.00  0.00           H  
ATOM    728  CA  GLU A  49     -17.408   8.286  -3.113  1.00  0.00           C  
ATOM    729  HA  GLU A  49     -18.032   9.061  -2.668  1.00  0.00           H  
ATOM    730  CB  GLU A  49     -15.920   8.662  -2.986  1.00  0.00           C  
ATOM    731  HB2 GLU A  49     -15.697   9.020  -1.981  1.00  0.00           H  
ATOM    732  HB3 GLU A  49     -15.354   7.733  -3.031  1.00  0.00           H  
ATOM    733  CG  GLU A  49     -15.332   9.482  -4.204  1.00  0.00           C  
ATOM    734  HG2 GLU A  49     -14.246   9.428  -4.125  1.00  0.00           H  
ATOM    735  HG3 GLU A  49     -15.519   8.961  -5.143  1.00  0.00           H  
ATOM    736  CD  GLU A  49     -15.877  10.937  -4.306  1.00  0.00           C  
ATOM    737  OE1 GLU A  49     -15.585  11.483  -5.405  1.00  0.00           O  
ATOM    738  OE2 GLU A  49     -16.658  11.401  -3.447  1.00  0.00           O  
ATOM    739  C   GLU A  49     -17.898   7.932  -4.576  1.00  0.00           C  
ATOM    740  O   GLU A  49     -18.484   8.848  -5.163  1.00  0.00           O  
ATOM    741  N   LEU A  50     -17.573   6.779  -5.148  1.00  0.00           N  
ATOM    742  H   LEU A  50     -16.902   6.203  -4.657  1.00  0.00           H  
ATOM    743  CA  LEU A  50     -17.962   6.470  -6.543  1.00  0.00           C  
ATOM    744  HA  LEU A  50     -17.583   7.246  -7.208  1.00  0.00           H  
ATOM    745  CB  LEU A  50     -17.358   5.100  -6.830  1.00  0.00           C  
ATOM    746  HB2 LEU A  50     -17.485   4.412  -5.995  1.00  0.00           H  
ATOM    747  HB3 LEU A  50     -17.877   4.621  -7.660  1.00  0.00           H  
ATOM    748  CG  LEU A  50     -15.902   5.116  -7.327  1.00  0.00           C  
ATOM    749  HG  LEU A  50     -15.351   5.934  -6.865  1.00  0.00           H  
ATOM    750  CD1 LEU A  50     -15.046   3.764  -7.076  1.00  0.00           C  
ATOM    751 HD11 LEU A  50     -15.273   2.918  -7.726  1.00  0.00           H  
ATOM    752 HD12 LEU A  50     -14.004   3.994  -7.295  1.00  0.00           H  
ATOM    753 HD13 LEU A  50     -15.213   3.589  -6.013  1.00  0.00           H  
ATOM    754  CD2 LEU A  50     -15.812   5.362  -8.860  1.00  0.00           C  
ATOM    755 HD21 LEU A  50     -14.761   5.389  -9.146  1.00  0.00           H  
ATOM    756 HD22 LEU A  50     -16.331   4.521  -9.318  1.00  0.00           H  
ATOM    757 HD23 LEU A  50     -16.273   6.319  -9.106  1.00  0.00           H  
ATOM    758  C   LEU A  50     -19.484   6.572  -6.719  1.00  0.00           C  
ATOM    759  O   LEU A  50     -19.948   7.112  -7.747  1.00  0.00           O  
ATOM    760  N   ARG A  51     -20.202   5.967  -5.744  1.00  0.00           N  
ATOM    761  H   ARG A  51     -19.742   5.303  -5.136  1.00  0.00           H  
ATOM    762  CA  ARG A  51     -21.640   5.856  -5.826  1.00  0.00           C  
ATOM    763  HA  ARG A  51     -21.925   5.619  -6.852  1.00  0.00           H  
ATOM    764  CB  ARG A  51     -22.316   4.811  -4.845  1.00  0.00           C  
ATOM    765  HB2 ARG A  51     -21.809   5.040  -3.908  1.00  0.00           H  
ATOM    766  HB3 ARG A  51     -23.374   4.971  -4.634  1.00  0.00           H  
ATOM    767  CG  ARG A  51     -22.030   3.363  -5.292  1.00  0.00           C  
ATOM    768  HG2 ARG A  51     -22.592   3.200  -6.212  1.00  0.00           H  
ATOM    769  HG3 ARG A  51     -20.973   3.243  -5.527  1.00  0.00           H  
ATOM    770  CD  ARG A  51     -22.414   2.289  -4.265  1.00  0.00           C  
ATOM    771  HD2 ARG A  51     -21.833   2.512  -3.369  1.00  0.00           H  
ATOM    772  HD3 ARG A  51     -23.474   2.338  -4.018  1.00  0.00           H  
ATOM    773  NE  ARG A  51     -22.008   0.956  -4.812  1.00  0.00           N  
ATOM    774  HE  ARG A  51     -22.142   0.790  -5.799  1.00  0.00           H  
ATOM    775  CZ  ARG A  51     -21.803  -0.046  -4.011  1.00  0.00           C  
ATOM    776  NH1 ARG A  51     -21.698  -0.133  -2.699  1.00  0.00           N  
ATOM    777 HH11 ARG A  51     -21.747   0.727  -2.172  1.00  0.00           H  
ATOM    778 HH12 ARG A  51     -21.238  -0.954  -2.332  1.00  0.00           H  
ATOM    779  NH2 ARG A  51     -21.781  -1.194  -4.577  1.00  0.00           N  
ATOM    780 HH21 ARG A  51     -21.895  -1.184  -5.580  1.00  0.00           H  
ATOM    781 HH22 ARG A  51     -21.885  -2.012  -3.994  1.00  0.00           H  
ATOM    782  C   ARG A  51     -22.332   7.191  -5.660  1.00  0.00           C  
ATOM    783  O   ARG A  51     -23.285   7.503  -6.329  1.00  0.00           O  
ATOM    784  N   GLU A  52     -21.863   8.133  -4.858  1.00  0.00           N  
ATOM    785  H   GLU A  52     -20.996   7.813  -4.449  1.00  0.00           H  
ATOM    786  CA  GLU A  52     -22.129   9.555  -4.759  1.00  0.00           C  
ATOM    787  HA  GLU A  52     -23.203   9.502  -4.580  1.00  0.00           H  
ATOM    788  CB  GLU A  52     -21.439  10.182  -3.501  1.00  0.00           C  
ATOM    789  HB2 GLU A  52     -21.804   9.657  -2.618  1.00  0.00           H  
ATOM    790  HB3 GLU A  52     -20.354  10.084  -3.527  1.00  0.00           H  
ATOM    791  CG  GLU A  52     -21.676  11.702  -3.382  1.00  0.00           C  
ATOM    792  HG2 GLU A  52     -20.879  12.140  -2.780  1.00  0.00           H  
ATOM    793  HG3 GLU A  52     -21.658  12.293  -4.298  1.00  0.00           H  
ATOM    794  CD  GLU A  52     -22.911  12.047  -2.666  1.00  0.00           C  
ATOM    795  OE1 GLU A  52     -23.049  13.234  -2.331  1.00  0.00           O  
ATOM    796  OE2 GLU A  52     -23.814  11.229  -2.460  1.00  0.00           O  
ATOM    797  C   GLU A  52     -21.875  10.387  -6.078  1.00  0.00           C  
ATOM    798  O   GLU A  52     -22.812  11.212  -6.375  1.00  0.00           O  
ATOM    799  N   ALA A  53     -20.845  10.155  -6.857  1.00  0.00           N  
ATOM    800  H   ALA A  53     -20.112   9.579  -6.467  1.00  0.00           H  
ATOM    801  CA  ALA A  53     -20.699  10.517  -8.258  1.00  0.00           C  
ATOM    802  HA  ALA A  53     -20.956  11.572  -8.356  1.00  0.00           H  
ATOM    803  CB  ALA A  53     -19.204  10.393  -8.580  1.00  0.00           C  
ATOM    804  HB1 ALA A  53     -18.475  10.793  -7.876  1.00  0.00           H  
ATOM    805  HB2 ALA A  53     -18.920   9.344  -8.662  1.00  0.00           H  
ATOM    806  HB3 ALA A  53     -19.082  10.918  -9.527  1.00  0.00           H  
ATOM    807  C   ALA A  53     -21.538   9.783  -9.385  1.00  0.00           C  
ATOM    808  O   ALA A  53     -21.646  10.175 -10.537  1.00  0.00           O  
ATOM    809  N   GLY A  54     -22.266   8.718  -9.010  1.00  0.00           N  
ATOM    810  H   GLY A  54     -22.203   8.471  -8.033  1.00  0.00           H  
ATOM    811  CA  GLY A  54     -23.195   8.049  -9.829  1.00  0.00           C  
ATOM    812  HA2 GLY A  54     -23.953   7.742  -9.108  1.00  0.00           H  
ATOM    813  HA3 GLY A  54     -23.657   8.677 -10.589  1.00  0.00           H  
ATOM    814  C   GLY A  54     -22.731   6.611 -10.411  1.00  0.00           C  
ATOM    815  O   GLY A  54     -23.588   5.943 -10.954  1.00  0.00           O  
ATOM    816  N   VAL A  55     -21.490   6.193 -10.270  1.00  0.00           N  
ATOM    817  H   VAL A  55     -20.859   6.754  -9.714  1.00  0.00           H  
ATOM    818  CA  VAL A  55     -20.934   5.054 -10.985  1.00  0.00           C  
ATOM    819  HA  VAL A  55     -21.080   5.221 -12.051  1.00  0.00           H  
ATOM    820  CB  VAL A  55     -19.408   4.973 -10.762  1.00  0.00           C  
ATOM    821  HB  VAL A  55     -19.137   4.866  -9.712  1.00  0.00           H  
ATOM    822  CG1 VAL A  55     -18.732   3.817 -11.592  1.00  0.00           C  
ATOM    823 HG11 VAL A  55     -17.656   3.991 -11.625  1.00  0.00           H  
ATOM    824 HG12 VAL A  55     -18.996   2.823 -11.233  1.00  0.00           H  
ATOM    825 HG13 VAL A  55     -19.164   3.698 -12.586  1.00  0.00           H  
ATOM    826  CG2 VAL A  55     -18.757   6.251 -11.362  1.00  0.00           C  
ATOM    827 HG21 VAL A  55     -19.199   7.058 -10.778  1.00  0.00           H  
ATOM    828 HG22 VAL A  55     -17.695   6.292 -11.119  1.00  0.00           H  
ATOM    829 HG23 VAL A  55     -18.964   6.337 -12.428  1.00  0.00           H  
ATOM    830  C   VAL A  55     -21.653   3.812 -10.602  1.00  0.00           C  
ATOM    831  O   VAL A  55     -21.835   3.591  -9.427  1.00  0.00           O  
ATOM    832  N   GLU A  56     -22.008   2.878 -11.530  1.00  0.00           N  
ATOM    833  H   GLU A  56     -21.862   3.008 -12.521  1.00  0.00           H  
ATOM    834  CA  GLU A  56     -22.408   1.554 -11.239  1.00  0.00           C  
ATOM    835  HA  GLU A  56     -23.016   1.528 -10.334  1.00  0.00           H  
ATOM    836  CB  GLU A  56     -23.287   1.069 -12.406  1.00  0.00           C  
ATOM    837  HB2 GLU A  56     -24.189   1.681 -12.435  1.00  0.00           H  
ATOM    838  HB3 GLU A  56     -22.743   1.265 -13.330  1.00  0.00           H  
ATOM    839  CG  GLU A  56     -23.589  -0.337 -12.306  1.00  0.00           C  
ATOM    840  HG2 GLU A  56     -24.254  -0.699 -13.091  1.00  0.00           H  
ATOM    841  HG3 GLU A  56     -22.692  -0.912 -12.536  1.00  0.00           H  
ATOM    842  CD  GLU A  56     -24.107  -0.838 -10.990  1.00  0.00           C  
ATOM    843  OE1 GLU A  56     -25.237  -0.531 -10.636  1.00  0.00           O  
ATOM    844  OE2 GLU A  56     -23.351  -1.605 -10.269  1.00  0.00           O  
ATOM    845  C   GLU A  56     -21.192   0.603 -10.989  1.00  0.00           C  
ATOM    846  O   GLU A  56     -20.380   0.403 -11.889  1.00  0.00           O  
ATOM    847  N   ALA A  57     -20.951   0.295  -9.703  1.00  0.00           N  
ATOM    848  H   ALA A  57     -21.736   0.579  -9.134  1.00  0.00           H  
ATOM    849  CA  ALA A  57     -19.740  -0.383  -9.264  1.00  0.00           C  
ATOM    850  HA  ALA A  57     -19.261  -0.956 -10.058  1.00  0.00           H  
ATOM    851  CB  ALA A  57     -18.648   0.739  -8.862  1.00  0.00           C  
ATOM    852  HB1 ALA A  57     -19.085   1.583  -8.329  1.00  0.00           H  
ATOM    853  HB2 ALA A  57     -17.877   0.371  -8.186  1.00  0.00           H  
ATOM    854  HB3 ALA A  57     -18.158   1.115  -9.760  1.00  0.00           H  
ATOM    855  C   ALA A  57     -19.914  -1.266  -8.010  1.00  0.00           C  
ATOM    856  O   ALA A  57     -20.776  -0.979  -7.179  1.00  0.00           O  
ATOM    857  N   ASP A  58     -18.977  -2.261  -7.793  1.00  0.00           N  
ATOM    858  H   ASP A  58     -18.230  -2.491  -8.433  1.00  0.00           H  
ATOM    859  CA  ASP A  58     -18.880  -3.110  -6.597  1.00  0.00           C  
ATOM    860  HA  ASP A  58     -19.128  -2.495  -5.731  1.00  0.00           H  
ATOM    861  CB  ASP A  58     -19.894  -4.218  -6.775  1.00  0.00           C  
ATOM    862  HB2 ASP A  58     -20.782  -3.831  -7.276  1.00  0.00           H  
ATOM    863  HB3 ASP A  58     -19.527  -4.901  -7.541  1.00  0.00           H  
ATOM    864  CG  ASP A  58     -20.288  -4.960  -5.546  1.00  0.00           C  
ATOM    865  OD1 ASP A  58     -19.564  -5.032  -4.512  1.00  0.00           O  
ATOM    866  OD2 ASP A  58     -21.315  -5.664  -5.594  1.00  0.00           O  
ATOM    867  C   ASP A  58     -17.439  -3.562  -6.564  1.00  0.00           C  
ATOM    868  O   ASP A  58     -16.761  -3.342  -7.581  1.00  0.00           O  
ATOM    869  N   GLY A  59     -16.846  -4.133  -5.491  1.00  0.00           N  
ATOM    870  H   GLY A  59     -17.446  -4.207  -4.682  1.00  0.00           H  
ATOM    871  CA  GLY A  59     -15.496  -4.675  -5.584  1.00  0.00           C  
ATOM    872  HA2 GLY A  59     -15.218  -4.848  -6.624  1.00  0.00           H  
ATOM    873  HA3 GLY A  59     -14.770  -3.893  -5.360  1.00  0.00           H  
ATOM    874  C   GLY A  59     -15.140  -5.950  -4.701  1.00  0.00           C  
ATOM    875  O   GLY A  59     -15.962  -6.514  -3.909  1.00  0.00           O  
ATOM    876  N   ARG A  60     -13.828  -6.322  -4.779  1.00  0.00           N  
ATOM    877  H   ARG A  60     -13.319  -5.752  -5.439  1.00  0.00           H  
ATOM    878  CA  ARG A  60     -13.200  -7.447  -4.071  1.00  0.00           C  
ATOM    879  HA  ARG A  60     -13.650  -7.590  -3.089  1.00  0.00           H  
ATOM    880  CB  ARG A  60     -13.318  -8.737  -4.852  1.00  0.00           C  
ATOM    881  HB2 ARG A  60     -14.381  -8.832  -5.075  1.00  0.00           H  
ATOM    882  HB3 ARG A  60     -12.688  -8.757  -5.741  1.00  0.00           H  
ATOM    883  CG  ARG A  60     -12.869 -10.037  -4.009  1.00  0.00           C  
ATOM    884  HG2 ARG A  60     -11.788  -9.987  -3.877  1.00  0.00           H  
ATOM    885  HG3 ARG A  60     -13.438  -9.989  -3.081  1.00  0.00           H  
ATOM    886  CD  ARG A  60     -13.116 -11.397  -4.556  1.00  0.00           C  
ATOM    887  HD2 ARG A  60     -14.168 -11.671  -4.477  1.00  0.00           H  
ATOM    888  HD3 ARG A  60     -12.763 -11.425  -5.587  1.00  0.00           H  
ATOM    889  NE  ARG A  60     -12.273 -12.298  -3.817  1.00  0.00           N  
ATOM    890  HE  ARG A  60     -11.289 -12.072  -3.826  1.00  0.00           H  
ATOM    891  CZ  ARG A  60     -12.533 -13.491  -3.278  1.00  0.00           C  
ATOM    892  NH1 ARG A  60     -13.700 -14.096  -3.283  1.00  0.00           N  
ATOM    893 HH11 ARG A  60     -14.460 -13.817  -3.886  1.00  0.00           H  
ATOM    894 HH12 ARG A  60     -13.725 -14.987  -2.807  1.00  0.00           H  
ATOM    895  NH2 ARG A  60     -11.671 -14.085  -2.506  1.00  0.00           N  
ATOM    896 HH21 ARG A  60     -10.770 -13.637  -2.423  1.00  0.00           H  
ATOM    897 HH22 ARG A  60     -11.877 -14.941  -2.013  1.00  0.00           H  
ATOM    898  C   ARG A  60     -11.730  -6.990  -3.802  1.00  0.00           C  
ATOM    899  O   ARG A  60     -11.308  -6.122  -4.520  1.00  0.00           O  
ATOM    900  N   THR A  61     -10.961  -7.478  -2.800  1.00  0.00           N  
ATOM    901  H   THR A  61     -11.326  -8.281  -2.310  1.00  0.00           H  
ATOM    902  CA  THR A  61      -9.584  -7.223  -2.604  1.00  0.00           C  
ATOM    903  HA  THR A  61      -9.384  -6.168  -2.786  1.00  0.00           H  
ATOM    904  CB  THR A  61      -9.089  -7.654  -1.211  1.00  0.00           C  
ATOM    905  HB  THR A  61      -8.001  -7.664  -1.157  1.00  0.00           H  
ATOM    906  CG2 THR A  61      -9.514  -6.585  -0.197  1.00  0.00           C  
ATOM    907 HG21 THR A  61     -10.444  -6.105  -0.503  1.00  0.00           H  
ATOM    908 HG22 THR A  61      -9.654  -7.077   0.765  1.00  0.00           H  
ATOM    909 HG23 THR A  61      -8.759  -5.859   0.105  1.00  0.00           H  
ATOM    910  OG1 THR A  61      -9.545  -8.953  -0.973  1.00  0.00           O  
ATOM    911  HG1 THR A  61      -9.777  -9.018  -0.043  1.00  0.00           H  
ATOM    912  C   THR A  61      -8.827  -7.856  -3.769  1.00  0.00           C  
ATOM    913  O   THR A  61      -9.227  -8.915  -4.245  1.00  0.00           O  
ATOM    914  N   CYS A  62      -7.712  -7.224  -4.170  1.00  0.00           N  
ATOM    915  H   CYS A  62      -7.453  -6.373  -3.692  1.00  0.00           H  
ATOM    916  CA  CYS A  62      -6.747  -7.857  -5.033  1.00  0.00           C  
ATOM    917  HA  CYS A  62      -6.750  -8.880  -4.655  1.00  0.00           H  
ATOM    918  CB  CYS A  62      -7.103  -7.741  -6.465  1.00  0.00           C  
ATOM    919  HB2 CYS A  62      -8.058  -8.194  -6.730  1.00  0.00           H  
ATOM    920  HB3 CYS A  62      -7.017  -6.695  -6.762  1.00  0.00           H  
ATOM    921  SG  CYS A  62      -5.994  -8.853  -7.407  1.00  0.00           S  
ATOM    922  HG  CYS A  62      -6.759  -9.943  -7.288  1.00  0.00           H  
ATOM    923  C   CYS A  62      -5.353  -7.328  -4.738  1.00  0.00           C  
ATOM    924  O   CYS A  62      -5.048  -6.187  -5.061  1.00  0.00           O  
ATOM    925  N   ASP A  63      -4.349  -8.182  -4.306  1.00  0.00           N  
ATOM    926  H   ASP A  63      -4.613  -9.145  -4.157  1.00  0.00           H  
ATOM    927  CA  ASP A  63      -2.928  -7.871  -4.450  1.00  0.00           C  
ATOM    928  HA  ASP A  63      -2.822  -6.785  -4.444  1.00  0.00           H  
ATOM    929  CB  ASP A  63      -2.202  -8.553  -3.290  1.00  0.00           C  
ATOM    930  HB2 ASP A  63      -2.623  -8.046  -2.422  1.00  0.00           H  
ATOM    931  HB3 ASP A  63      -2.447  -9.611  -3.204  1.00  0.00           H  
ATOM    932  CG  ASP A  63      -0.692  -8.255  -3.225  1.00  0.00           C  
ATOM    933  OD1 ASP A  63      -0.120  -7.752  -4.229  1.00  0.00           O  
ATOM    934  OD2 ASP A  63      -0.072  -8.456  -2.200  1.00  0.00           O  
ATOM    935  C   ASP A  63      -2.415  -8.339  -5.843  1.00  0.00           C  
ATOM    936  O   ASP A  63      -2.556  -9.537  -6.123  1.00  0.00           O  
ATOM    937  N   VAL A  64      -1.927  -7.447  -6.720  1.00  0.00           N  
ATOM    938  H   VAL A  64      -1.769  -6.491  -6.435  1.00  0.00           H  
ATOM    939  CA  VAL A  64      -1.415  -7.892  -8.030  1.00  0.00           C  
ATOM    940  HA  VAL A  64      -2.199  -8.474  -8.515  1.00  0.00           H  
ATOM    941  CB  VAL A  64      -0.913  -6.711  -8.941  1.00  0.00           C  
ATOM    942  HB  VAL A  64      -0.503  -7.065  -9.887  1.00  0.00           H  
ATOM    943  CG1 VAL A  64      -2.226  -5.835  -9.152  1.00  0.00           C  
ATOM    944 HG11 VAL A  64      -2.616  -5.527  -8.182  1.00  0.00           H  
ATOM    945 HG12 VAL A  64      -2.080  -4.912  -9.712  1.00  0.00           H  
ATOM    946 HG13 VAL A  64      -2.910  -6.443  -9.744  1.00  0.00           H  
ATOM    947  CG2 VAL A  64       0.143  -5.847  -8.334  1.00  0.00           C  
ATOM    948 HG21 VAL A  64       0.927  -6.571  -8.115  1.00  0.00           H  
ATOM    949 HG22 VAL A  64       0.605  -5.253  -9.123  1.00  0.00           H  
ATOM    950 HG23 VAL A  64      -0.276  -5.312  -7.481  1.00  0.00           H  
ATOM    951  C   VAL A  64      -0.312  -8.945  -7.928  1.00  0.00           C  
ATOM    952  O   VAL A  64       0.142  -9.345  -9.009  1.00  0.00           O  
ATOM    953  N   ARG A  65       0.196  -9.268  -6.777  1.00  0.00           N  
ATOM    954  H   ARG A  65      -0.160  -9.039  -5.859  1.00  0.00           H  
ATOM    955  CA  ARG A  65       1.401 -10.075  -6.638  1.00  0.00           C  
ATOM    956  HA  ARG A  65       1.980  -9.895  -7.544  1.00  0.00           H  
ATOM    957  CB  ARG A  65       2.363  -9.530  -5.521  1.00  0.00           C  
ATOM    958  HB2 ARG A  65       1.773  -9.593  -4.608  1.00  0.00           H  
ATOM    959  HB3 ARG A  65       3.187 -10.239  -5.440  1.00  0.00           H  
ATOM    960  CG  ARG A  65       2.798  -8.092  -5.902  1.00  0.00           C  
ATOM    961  HG2 ARG A  65       3.193  -8.002  -6.914  1.00  0.00           H  
ATOM    962  HG3 ARG A  65       1.912  -7.457  -5.908  1.00  0.00           H  
ATOM    963  CD  ARG A  65       3.637  -7.533  -4.782  1.00  0.00           C  
ATOM    964  HD2 ARG A  65       4.485  -8.201  -4.634  1.00  0.00           H  
ATOM    965  HD3 ARG A  65       4.001  -6.564  -5.124  1.00  0.00           H  
ATOM    966  NE  ARG A  65       2.747  -7.348  -3.567  1.00  0.00           N  
ATOM    967  HE  ARG A  65       1.757  -7.535  -3.642  1.00  0.00           H  
ATOM    968  CZ  ARG A  65       3.224  -7.176  -2.378  1.00  0.00           C  
ATOM    969  NH1 ARG A  65       4.520  -7.024  -2.114  1.00  0.00           N  
ATOM    970 HH11 ARG A  65       5.170  -7.027  -2.886  1.00  0.00           H  
ATOM    971 HH12 ARG A  65       4.761  -6.990  -1.135  1.00  0.00           H  
ATOM    972  NH2 ARG A  65       2.354  -7.067  -1.402  1.00  0.00           N  
ATOM    973 HH21 ARG A  65       1.483  -7.524  -1.630  1.00  0.00           H  
ATOM    974 HH22 ARG A  65       2.719  -7.221  -0.474  1.00  0.00           H  
ATOM    975  C   ARG A  65       1.126 -11.577  -6.508  1.00  0.00           C  
ATOM    976  O   ARG A  65       1.998 -12.363  -6.302  1.00  0.00           O  
ATOM    977  N   SER A  66      -0.150 -11.882  -6.569  1.00  0.00           N  
ATOM    978  H   SER A  66      -0.827 -11.148  -6.718  1.00  0.00           H  
ATOM    979  CA  SER A  66      -0.697 -13.238  -6.191  1.00  0.00           C  
ATOM    980  HA  SER A  66       0.167 -13.904  -6.229  1.00  0.00           H  
ATOM    981  CB  SER A  66      -1.155 -13.295  -4.725  1.00  0.00           C  
ATOM    982  HB2 SER A  66      -0.343 -12.859  -4.143  1.00  0.00           H  
ATOM    983  HB3 SER A  66      -2.088 -12.742  -4.612  1.00  0.00           H  
ATOM    984  OG  SER A  66      -1.338 -14.622  -4.344  1.00  0.00           O  
ATOM    985  HG  SER A  66      -1.940 -14.567  -3.598  1.00  0.00           H  
ATOM    986  C   SER A  66      -1.781 -13.794  -7.110  1.00  0.00           C  
ATOM    987  O   SER A  66      -2.923 -13.328  -7.023  1.00  0.00           O  
ATOM    988  N   VAL A  67      -1.433 -14.871  -7.906  1.00  0.00           N  
ATOM    989  H   VAL A  67      -0.473 -15.167  -7.792  1.00  0.00           H  
ATOM    990  CA  VAL A  67      -2.342 -15.428  -8.921  1.00  0.00           C  
ATOM    991  HA  VAL A  67      -2.572 -14.577  -9.561  1.00  0.00           H  
ATOM    992  CB  VAL A  67      -1.619 -16.460  -9.794  1.00  0.00           C  
ATOM    993  HB  VAL A  67      -1.221 -17.209  -9.109  1.00  0.00           H  
ATOM    994  CG1 VAL A  67      -2.618 -17.182 -10.769  1.00  0.00           C  
ATOM    995 HG11 VAL A  67      -3.200 -17.944 -10.254  1.00  0.00           H  
ATOM    996 HG12 VAL A  67      -3.330 -16.460 -11.170  1.00  0.00           H  
ATOM    997 HG13 VAL A  67      -2.139 -17.894 -11.441  1.00  0.00           H  
ATOM    998  CG2 VAL A  67      -0.359 -16.037 -10.487  1.00  0.00           C  
ATOM    999 HG21 VAL A  67      -0.500 -15.240 -11.218  1.00  0.00           H  
ATOM   1000 HG22 VAL A  67       0.372 -15.682  -9.760  1.00  0.00           H  
ATOM   1001 HG23 VAL A  67       0.042 -16.869 -11.065  1.00  0.00           H  
ATOM   1002  C   VAL A  67      -3.704 -15.922  -8.343  1.00  0.00           C  
ATOM   1003  O   VAL A  67      -4.710 -15.590  -8.949  1.00  0.00           O  
ATOM   1004  N   PRO A  68      -3.761 -16.643  -7.154  1.00  0.00           N  
ATOM   1005  CD  PRO A  68      -2.729 -17.312  -6.450  1.00  0.00           C  
ATOM   1006  HD2 PRO A  68      -2.296 -16.613  -5.734  1.00  0.00           H  
ATOM   1007  HD3 PRO A  68      -1.917 -17.654  -7.090  1.00  0.00           H  
ATOM   1008  CG  PRO A  68      -3.446 -18.477  -5.790  1.00  0.00           C  
ATOM   1009  HG2 PRO A  68      -2.822 -18.873  -4.988  1.00  0.00           H  
ATOM   1010  HG3 PRO A  68      -3.701 -19.293  -6.467  1.00  0.00           H  
ATOM   1011  CB  PRO A  68      -4.758 -17.784  -5.350  1.00  0.00           C  
ATOM   1012  HB2 PRO A  68      -4.629 -17.214  -4.431  1.00  0.00           H  
ATOM   1013  HB3 PRO A  68      -5.591 -18.464  -5.168  1.00  0.00           H  
ATOM   1014  CA  PRO A  68      -5.083 -16.930  -6.515  1.00  0.00           C  
ATOM   1015  HA  PRO A  68      -5.625 -17.583  -7.198  1.00  0.00           H  
ATOM   1016  C   PRO A  68      -5.899 -15.681  -6.096  1.00  0.00           C  
ATOM   1017  O   PRO A  68      -7.152 -15.622  -6.122  1.00  0.00           O  
ATOM   1018  N   GLU A  69      -5.273 -14.573  -5.761  1.00  0.00           N  
ATOM   1019  H   GLU A  69      -4.264 -14.561  -5.786  1.00  0.00           H  
ATOM   1020  CA  GLU A  69      -5.939 -13.262  -5.567  1.00  0.00           C  
ATOM   1021  HA  GLU A  69      -6.861 -13.425  -5.008  1.00  0.00           H  
ATOM   1022  CB  GLU A  69      -4.975 -12.197  -4.784  1.00  0.00           C  
ATOM   1023  HB2 GLU A  69      -4.143 -11.873  -5.409  1.00  0.00           H  
ATOM   1024  HB3 GLU A  69      -5.617 -11.449  -4.318  1.00  0.00           H  
ATOM   1025  CG  GLU A  69      -4.379 -12.859  -3.522  1.00  0.00           C  
ATOM   1026  HG2 GLU A  69      -3.789 -13.744  -3.761  1.00  0.00           H  
ATOM   1027  HG3 GLU A  69      -3.718 -12.181  -2.982  1.00  0.00           H  
ATOM   1028  CD  GLU A  69      -5.412 -13.333  -2.502  1.00  0.00           C  
ATOM   1029  OE1 GLU A  69      -6.339 -12.636  -2.111  1.00  0.00           O  
ATOM   1030  OE2 GLU A  69      -5.198 -14.438  -1.936  1.00  0.00           O  
ATOM   1031  C   GLU A  69      -6.487 -12.704  -6.888  1.00  0.00           C  
ATOM   1032  O   GLU A  69      -7.455 -11.962  -6.912  1.00  0.00           O  
ATOM   1033  N   ILE A  70      -5.859 -13.007  -8.011  1.00  0.00           N  
ATOM   1034  H   ILE A  70      -5.023 -13.553  -7.856  1.00  0.00           H  
ATOM   1035  CA  ILE A  70      -6.237 -12.558  -9.374  1.00  0.00           C  
ATOM   1036  HA  ILE A  70      -6.620 -11.538  -9.341  1.00  0.00           H  
ATOM   1037  CB  ILE A  70      -5.006 -12.511 -10.257  1.00  0.00           C  
ATOM   1038  HB  ILE A  70      -4.548 -13.497 -10.334  1.00  0.00           H  
ATOM   1039  CG2 ILE A  70      -5.427 -12.219 -11.759  1.00  0.00           C  
ATOM   1040 HG21 ILE A  70      -5.897 -11.238 -11.700  1.00  0.00           H  
ATOM   1041 HG22 ILE A  70      -4.549 -12.197 -12.406  1.00  0.00           H  
ATOM   1042 HG23 ILE A  70      -6.071 -12.999 -12.166  1.00  0.00           H  
ATOM   1043  CG1 ILE A  70      -4.049 -11.427  -9.809  1.00  0.00           C  
ATOM   1044 HG12 ILE A  70      -4.615 -10.499  -9.890  1.00  0.00           H  
ATOM   1045 HG13 ILE A  70      -3.746 -11.618  -8.780  1.00  0.00           H  
ATOM   1046  CD1 ILE A  70      -2.678 -11.260 -10.439  1.00  0.00           C  
ATOM   1047 HD11 ILE A  70      -1.963 -12.015 -10.112  1.00  0.00           H  
ATOM   1048 HD12 ILE A  70      -2.648 -11.008 -11.499  1.00  0.00           H  
ATOM   1049 HD13 ILE A  70      -2.238 -10.379  -9.970  1.00  0.00           H  
ATOM   1050  C   ILE A  70      -7.310 -13.448 -10.017  1.00  0.00           C  
ATOM   1051  O   ILE A  70      -8.247 -12.897 -10.624  1.00  0.00           O  
ATOM   1052  N   GLU A  71      -7.265 -14.799  -9.738  1.00  0.00           N  
ATOM   1053  H   GLU A  71      -6.453 -15.150  -9.251  1.00  0.00           H  
ATOM   1054  CA  GLU A  71      -8.150 -15.849 -10.187  1.00  0.00           C  
ATOM   1055  HA  GLU A  71      -8.071 -15.907 -11.272  1.00  0.00           H  
ATOM   1056  CB  GLU A  71      -7.646 -17.199  -9.691  1.00  0.00           C  
ATOM   1057  HB2 GLU A  71      -6.564 -17.178  -9.824  1.00  0.00           H  
ATOM   1058  HB3 GLU A  71      -7.918 -17.388  -8.652  1.00  0.00           H  
ATOM   1059  CG  GLU A  71      -8.195 -18.251 -10.572  1.00  0.00           C  
ATOM   1060  HG2 GLU A  71      -9.281 -18.237 -10.494  1.00  0.00           H  
ATOM   1061  HG3 GLU A  71      -7.978 -17.985 -11.606  1.00  0.00           H  
ATOM   1062  CD  GLU A  71      -7.472 -19.562 -10.239  1.00  0.00           C  
ATOM   1063  OE1 GLU A  71      -7.969 -20.138  -9.232  1.00  0.00           O  
ATOM   1064  OE2 GLU A  71      -6.598 -20.168 -10.894  1.00  0.00           O  
ATOM   1065  C   GLU A  71      -9.691 -15.570  -9.826  1.00  0.00           C  
ATOM   1066  O   GLU A  71     -10.517 -15.334 -10.747  1.00  0.00           O  
ATOM   1067  N   ALA A  72     -10.008 -15.504  -8.498  1.00  0.00           N  
ATOM   1068  H   ALA A  72      -9.228 -15.580  -7.861  1.00  0.00           H  
ATOM   1069  CA  ALA A  72     -11.283 -15.177  -7.908  1.00  0.00           C  
ATOM   1070  HA  ALA A  72     -12.072 -15.759  -8.385  1.00  0.00           H  
ATOM   1071  CB  ALA A  72     -11.149 -15.680  -6.507  1.00  0.00           C  
ATOM   1072  HB1 ALA A  72     -10.492 -14.953  -6.028  1.00  0.00           H  
ATOM   1073  HB2 ALA A  72     -12.074 -15.631  -5.932  1.00  0.00           H  
ATOM   1074  HB3 ALA A  72     -10.687 -16.662  -6.407  1.00  0.00           H  
ATOM   1075  C   ALA A  72     -11.658 -13.757  -8.120  1.00  0.00           C  
ATOM   1076  O   ALA A  72     -12.786 -13.372  -8.038  1.00  0.00           O  
ATOM   1077  N   LEU A  73     -10.717 -12.878  -8.427  1.00  0.00           N  
ATOM   1078  H   LEU A  73      -9.781 -13.254  -8.483  1.00  0.00           H  
ATOM   1079  CA  LEU A  73     -11.051 -11.504  -8.842  1.00  0.00           C  
ATOM   1080  HA  LEU A  73     -11.725 -11.050  -8.116  1.00  0.00           H  
ATOM   1081  CB  LEU A  73      -9.869 -10.513  -8.850  1.00  0.00           C  
ATOM   1082  HB2 LEU A  73      -9.483 -10.452  -7.832  1.00  0.00           H  
ATOM   1083  HB3 LEU A  73      -9.037 -10.986  -9.372  1.00  0.00           H  
ATOM   1084  CG  LEU A  73     -10.248  -9.065  -9.420  1.00  0.00           C  
ATOM   1085  HG  LEU A  73     -10.853  -9.189 -10.319  1.00  0.00           H  
ATOM   1086  CD1 LEU A  73     -11.096  -8.341  -8.315  1.00  0.00           C  
ATOM   1087 HD11 LEU A  73     -11.961  -8.966  -8.096  1.00  0.00           H  
ATOM   1088 HD12 LEU A  73     -10.483  -8.051  -7.460  1.00  0.00           H  
ATOM   1089 HD13 LEU A  73     -11.423  -7.417  -8.791  1.00  0.00           H  
ATOM   1090  CD2 LEU A  73      -8.935  -8.359  -9.710  1.00  0.00           C  
ATOM   1091 HD21 LEU A  73      -8.428  -8.944 -10.477  1.00  0.00           H  
ATOM   1092 HD22 LEU A  73      -9.130  -7.339 -10.043  1.00  0.00           H  
ATOM   1093 HD23 LEU A  73      -8.252  -8.352  -8.860  1.00  0.00           H  
ATOM   1094  C   LEU A  73     -11.723 -11.513 -10.200  1.00  0.00           C  
ATOM   1095  O   LEU A  73     -12.718 -10.787 -10.468  1.00  0.00           O  
ATOM   1096  N   VAL A  74     -11.226 -12.356 -11.096  1.00  0.00           N  
ATOM   1097  H   VAL A  74     -10.317 -12.781 -10.983  1.00  0.00           H  
ATOM   1098  CA  VAL A  74     -11.732 -12.427 -12.486  1.00  0.00           C  
ATOM   1099  HA  VAL A  74     -11.988 -11.447 -12.888  1.00  0.00           H  
ATOM   1100  CB  VAL A  74     -10.676 -13.162 -13.401  1.00  0.00           C  
ATOM   1101  HB  VAL A  74     -10.284 -13.972 -12.786  1.00  0.00           H  
ATOM   1102  CG1 VAL A  74     -11.203 -13.632 -14.790  1.00  0.00           C  
ATOM   1103 HG11 VAL A  74     -11.830 -12.838 -15.197  1.00  0.00           H  
ATOM   1104 HG12 VAL A  74     -10.365 -13.961 -15.403  1.00  0.00           H  
ATOM   1105 HG13 VAL A  74     -11.761 -14.539 -14.553  1.00  0.00           H  
ATOM   1106  CG2 VAL A  74      -9.635 -12.020 -13.708  1.00  0.00           C  
ATOM   1107 HG21 VAL A  74      -8.992 -11.926 -12.833  1.00  0.00           H  
ATOM   1108 HG22 VAL A  74      -8.982 -12.330 -14.523  1.00  0.00           H  
ATOM   1109 HG23 VAL A  74     -10.242 -11.166 -14.009  1.00  0.00           H  
ATOM   1110  C   VAL A  74     -13.061 -13.158 -12.496  1.00  0.00           C  
ATOM   1111  O   VAL A  74     -13.961 -12.638 -13.149  1.00  0.00           O  
ATOM   1112  N   ALA A  75     -13.216 -14.219 -11.722  1.00  0.00           N  
ATOM   1113  H   ALA A  75     -12.453 -14.636 -11.208  1.00  0.00           H  
ATOM   1114  CA  ALA A  75     -14.469 -14.967 -11.511  1.00  0.00           C  
ATOM   1115  HA  ALA A  75     -14.784 -15.217 -12.523  1.00  0.00           H  
ATOM   1116  CB  ALA A  75     -14.047 -16.165 -10.738  1.00  0.00           C  
ATOM   1117  HB1 ALA A  75     -14.936 -16.784 -10.627  1.00  0.00           H  
ATOM   1118  HB2 ALA A  75     -13.359 -16.870 -11.204  1.00  0.00           H  
ATOM   1119  HB3 ALA A  75     -13.722 -15.890  -9.734  1.00  0.00           H  
ATOM   1120  C   ALA A  75     -15.532 -14.107 -10.814  1.00  0.00           C  
ATOM   1121  O   ALA A  75     -16.712 -14.378 -11.065  1.00  0.00           O  
ATOM   1122  N   ALA A  76     -15.133 -13.142  -9.958  1.00  0.00           N  
ATOM   1123  H   ALA A  76     -14.152 -12.984  -9.775  1.00  0.00           H  
ATOM   1124  CA  ALA A  76     -16.098 -12.313  -9.234  1.00  0.00           C  
ATOM   1125  HA  ALA A  76     -16.917 -12.948  -8.898  1.00  0.00           H  
ATOM   1126  CB  ALA A  76     -15.509 -11.557  -8.027  1.00  0.00           C  
ATOM   1127  HB1 ALA A  76     -15.192 -12.217  -7.219  1.00  0.00           H  
ATOM   1128  HB2 ALA A  76     -14.751 -10.880  -8.420  1.00  0.00           H  
ATOM   1129  HB3 ALA A  76     -16.259 -10.857  -7.659  1.00  0.00           H  
ATOM   1130  C   ALA A  76     -16.766 -11.274 -10.209  1.00  0.00           C  
ATOM   1131  O   ALA A  76     -17.969 -11.187 -10.384  1.00  0.00           O  
ATOM   1132  N   VAL A  77     -15.954 -10.485 -10.982  1.00  0.00           N  
ATOM   1133  H   VAL A  77     -14.982 -10.482 -10.706  1.00  0.00           H  
ATOM   1134  CA  VAL A  77     -16.436  -9.482 -11.989  1.00  0.00           C  
ATOM   1135  HA  VAL A  77     -17.154  -8.873 -11.442  1.00  0.00           H  
ATOM   1136  CB  VAL A  77     -15.407  -8.463 -12.561  1.00  0.00           C  
ATOM   1137  HB  VAL A  77     -15.009  -7.826 -11.771  1.00  0.00           H  
ATOM   1138  CG1 VAL A  77     -14.345  -9.284 -13.404  1.00  0.00           C  
ATOM   1139 HG11 VAL A  77     -14.809  -9.811 -14.238  1.00  0.00           H  
ATOM   1140 HG12 VAL A  77     -13.610  -8.559 -13.754  1.00  0.00           H  
ATOM   1141 HG13 VAL A  77     -13.797 -10.009 -12.803  1.00  0.00           H  
ATOM   1142  CG2 VAL A  77     -16.058  -7.499 -13.639  1.00  0.00           C  
ATOM   1143 HG21 VAL A  77     -15.225  -6.870 -13.955  1.00  0.00           H  
ATOM   1144 HG22 VAL A  77     -16.452  -8.032 -14.504  1.00  0.00           H  
ATOM   1145 HG23 VAL A  77     -16.799  -6.940 -13.067  1.00  0.00           H  
ATOM   1146  C   VAL A  77     -17.306 -10.146 -13.058  1.00  0.00           C  
ATOM   1147  O   VAL A  77     -18.374  -9.625 -13.452  1.00  0.00           O  
ATOM   1148  N   VAL A  78     -17.001 -11.407 -13.530  1.00  0.00           N  
ATOM   1149  H   VAL A  78     -16.119 -11.883 -13.409  1.00  0.00           H  
ATOM   1150  CA  VAL A  78     -17.866 -12.030 -14.568  1.00  0.00           C  
ATOM   1151  HA  VAL A  78     -18.042 -11.147 -15.182  1.00  0.00           H  
ATOM   1152  CB  VAL A  78     -17.291 -13.163 -15.391  1.00  0.00           C  
ATOM   1153  HB  VAL A  78     -17.982 -13.417 -16.196  1.00  0.00           H  
ATOM   1154  CG1 VAL A  78     -16.155 -12.655 -16.262  1.00  0.00           C  
ATOM   1155 HG11 VAL A  78     -15.975 -13.438 -16.999  1.00  0.00           H  
ATOM   1156 HG12 VAL A  78     -16.567 -11.768 -16.743  1.00  0.00           H  
ATOM   1157 HG13 VAL A  78     -15.275 -12.461 -15.649  1.00  0.00           H  
ATOM   1158  CG2 VAL A  78     -16.718 -14.336 -14.511  1.00  0.00           C  
ATOM   1159 HG21 VAL A  78     -17.492 -14.747 -13.862  1.00  0.00           H  
ATOM   1160 HG22 VAL A  78     -16.259 -15.106 -15.132  1.00  0.00           H  
ATOM   1161 HG23 VAL A  78     -15.877 -14.018 -13.895  1.00  0.00           H  
ATOM   1162  C   VAL A  78     -19.238 -12.404 -14.003  1.00  0.00           C  
ATOM   1163  O   VAL A  78     -20.221 -12.238 -14.698  1.00  0.00           O  
ATOM   1164  N   GLU A  79     -19.307 -12.891 -12.777  1.00  0.00           N  
ATOM   1165  H   GLU A  79     -18.459 -12.933 -12.229  1.00  0.00           H  
ATOM   1166  CA  GLU A  79     -20.496 -13.226 -12.054  1.00  0.00           C  
ATOM   1167  HA  GLU A  79     -20.984 -13.879 -12.777  1.00  0.00           H  
ATOM   1168  CB  GLU A  79     -20.219 -14.052 -10.778  1.00  0.00           C  
ATOM   1169  HB2 GLU A  79     -19.363 -14.707 -10.939  1.00  0.00           H  
ATOM   1170  HB3 GLU A  79     -20.022 -13.263 -10.054  1.00  0.00           H  
ATOM   1171  CG  GLU A  79     -21.423 -14.920 -10.361  1.00  0.00           C  
ATOM   1172  HG2 GLU A  79     -21.363 -15.220  -9.314  1.00  0.00           H  
ATOM   1173  HG3 GLU A  79     -22.270 -14.265 -10.564  1.00  0.00           H  
ATOM   1174  CD  GLU A  79     -21.522 -16.203 -11.114  1.00  0.00           C  
ATOM   1175  OE1 GLU A  79     -21.112 -16.342 -12.286  1.00  0.00           O  
ATOM   1176  OE2 GLU A  79     -21.941 -17.208 -10.525  1.00  0.00           O  
ATOM   1177  C   GLU A  79     -21.439 -11.979 -11.909  1.00  0.00           C  
ATOM   1178  O   GLU A  79     -22.655 -12.082 -12.118  1.00  0.00           O  
ATOM   1179  N   ARG A  80     -20.710 -10.848 -11.544  1.00  0.00           N  
ATOM   1180  H   ARG A  80     -19.724 -10.933 -11.345  1.00  0.00           H  
ATOM   1181  CA  ARG A  80     -21.384  -9.626 -11.057  1.00  0.00           C  
ATOM   1182  HA  ARG A  80     -22.227  -9.887 -10.417  1.00  0.00           H  
ATOM   1183  CB  ARG A  80     -20.448  -8.846 -10.119  1.00  0.00           C  
ATOM   1184  HB2 ARG A  80     -20.195  -9.492  -9.279  1.00  0.00           H  
ATOM   1185  HB3 ARG A  80     -19.611  -8.451 -10.696  1.00  0.00           H  
ATOM   1186  CG  ARG A  80     -21.041  -7.526  -9.707  1.00  0.00           C  
ATOM   1187  HG2 ARG A  80     -20.334  -6.883  -9.186  1.00  0.00           H  
ATOM   1188  HG3 ARG A  80     -21.347  -7.000 -10.611  1.00  0.00           H  
ATOM   1189  CD  ARG A  80     -22.191  -7.758  -8.729  1.00  0.00           C  
ATOM   1190  HD2 ARG A  80     -23.006  -8.371  -9.113  1.00  0.00           H  
ATOM   1191  HD3 ARG A  80     -21.847  -8.390  -7.910  1.00  0.00           H  
ATOM   1192  NE  ARG A  80     -22.578  -6.533  -8.103  1.00  0.00           N  
ATOM   1193  HE  ARG A  80     -22.010  -6.197  -7.339  1.00  0.00           H  
ATOM   1194  CZ  ARG A  80     -23.465  -5.650  -8.495  1.00  0.00           C  
ATOM   1195  NH1 ARG A  80     -24.147  -5.749  -9.595  1.00  0.00           N  
ATOM   1196 HH11 ARG A  80     -23.994  -6.567 -10.168  1.00  0.00           H  
ATOM   1197 HH12 ARG A  80     -24.682  -4.921  -9.813  1.00  0.00           H  
ATOM   1198  NH2 ARG A  80     -23.656  -4.686  -7.665  1.00  0.00           N  
ATOM   1199 HH21 ARG A  80     -23.128  -4.537  -6.818  1.00  0.00           H  
ATOM   1200 HH22 ARG A  80     -24.243  -3.921  -7.963  1.00  0.00           H  
ATOM   1201  C   ARG A  80     -21.908  -8.796 -12.263  1.00  0.00           C  
ATOM   1202  O   ARG A  80     -22.946  -8.180 -12.167  1.00  0.00           O  
ATOM   1203  N   TYR A  81     -21.201  -8.797 -13.402  1.00  0.00           N  
ATOM   1204  H   TYR A  81     -20.250  -9.136 -13.360  1.00  0.00           H  
ATOM   1205  CA  TYR A  81     -21.643  -7.915 -14.516  1.00  0.00           C  
ATOM   1206  HA  TYR A  81     -22.671  -7.593 -14.352  1.00  0.00           H  
ATOM   1207  CB  TYR A  81     -20.824  -6.658 -14.535  1.00  0.00           C  
ATOM   1208  HB2 TYR A  81     -19.770  -6.845 -14.737  1.00  0.00           H  
ATOM   1209  HB3 TYR A  81     -21.276  -6.088 -15.345  1.00  0.00           H  
ATOM   1210  CG  TYR A  81     -20.931  -5.726 -13.390  1.00  0.00           C  
ATOM   1211  CD1 TYR A  81     -22.152  -5.181 -13.008  1.00  0.00           C  
ATOM   1212  HD1 TYR A  81     -23.029  -5.273 -13.630  1.00  0.00           H  
ATOM   1213  CE1 TYR A  81     -22.233  -4.240 -12.002  1.00  0.00           C  
ATOM   1214  HE1 TYR A  81     -23.133  -3.695 -11.761  1.00  0.00           H  
ATOM   1215  CZ  TYR A  81     -21.084  -3.971 -11.203  1.00  0.00           C  
ATOM   1216  OH  TYR A  81     -21.181  -3.164 -10.136  1.00  0.00           O  
ATOM   1217  HH  TYR A  81     -22.056  -2.771 -10.100  1.00  0.00           H  
ATOM   1218  CE2 TYR A  81     -19.862  -4.574 -11.521  1.00  0.00           C  
ATOM   1219  HE2 TYR A  81     -18.885  -4.461 -11.074  1.00  0.00           H  
ATOM   1220  CD2 TYR A  81     -19.773  -5.462 -12.664  1.00  0.00           C  
ATOM   1221  HD2 TYR A  81     -18.816  -5.798 -13.033  1.00  0.00           H  
ATOM   1222  C   TYR A  81     -21.688  -8.459 -15.915  1.00  0.00           C  
ATOM   1223  O   TYR A  81     -22.320  -7.984 -16.855  1.00  0.00           O  
ATOM   1224  N   GLY A  82     -21.053  -9.622 -16.096  1.00  0.00           N  
ATOM   1225  H   GLY A  82     -20.537  -9.996 -15.313  1.00  0.00           H  
ATOM   1226  CA  GLY A  82     -20.823 -10.381 -17.355  1.00  0.00           C  
ATOM   1227  HA2 GLY A  82     -20.921 -11.455 -17.199  1.00  0.00           H  
ATOM   1228  HA3 GLY A  82     -21.483  -9.902 -18.079  1.00  0.00           H  
ATOM   1229  C   GLY A  82     -19.377 -10.143 -17.879  1.00  0.00           C  
ATOM   1230  O   GLY A  82     -18.485  -9.572 -17.197  1.00  0.00           O  
ATOM   1231  N   PRO A  83     -19.108 -10.538 -19.164  1.00  0.00           N  
ATOM   1232  CD  PRO A  83     -20.002 -11.247 -19.971  1.00  0.00           C  
ATOM   1233  HD2 PRO A  83     -20.916 -10.674 -20.123  1.00  0.00           H  
ATOM   1234  HD3 PRO A  83     -20.139 -12.230 -19.518  1.00  0.00           H  
ATOM   1235  CG  PRO A  83     -19.185 -11.425 -21.303  1.00  0.00           C  
ATOM   1236  HG2 PRO A  83     -19.351 -10.598 -21.993  1.00  0.00           H  
ATOM   1237  HG3 PRO A  83     -19.341 -12.347 -21.863  1.00  0.00           H  
ATOM   1238  CB  PRO A  83     -17.736 -11.387 -20.901  1.00  0.00           C  
ATOM   1239  HB2 PRO A  83     -17.023 -11.072 -21.662  1.00  0.00           H  
ATOM   1240  HB3 PRO A  83     -17.498 -12.314 -20.380  1.00  0.00           H  
ATOM   1241  CA  PRO A  83     -17.739 -10.512 -19.695  1.00  0.00           C  
ATOM   1242  HA  PRO A  83     -17.176 -10.997 -18.899  1.00  0.00           H  
ATOM   1243  C   PRO A  83     -17.101  -9.145 -19.933  1.00  0.00           C  
ATOM   1244  O   PRO A  83     -17.726  -8.348 -20.657  1.00  0.00           O  
ATOM   1245  N   VAL A  84     -15.826  -8.929 -19.523  1.00  0.00           N  
ATOM   1246  H   VAL A  84     -15.243  -9.734 -19.343  1.00  0.00           H  
ATOM   1247  CA  VAL A  84     -15.283  -7.557 -19.391  1.00  0.00           C  
ATOM   1248  HA  VAL A  84     -16.108  -6.890 -19.140  1.00  0.00           H  
ATOM   1249  CB  VAL A  84     -14.280  -7.407 -18.246  1.00  0.00           C  
ATOM   1250  HB  VAL A  84     -14.490  -6.405 -17.874  1.00  0.00           H  
ATOM   1251  CG1 VAL A  84     -14.481  -8.293 -17.046  1.00  0.00           C  
ATOM   1252 HG11 VAL A  84     -15.547  -8.212 -16.840  1.00  0.00           H  
ATOM   1253 HG12 VAL A  84     -14.255  -9.325 -17.316  1.00  0.00           H  
ATOM   1254 HG13 VAL A  84     -13.886  -7.906 -16.218  1.00  0.00           H  
ATOM   1255  CG2 VAL A  84     -12.795  -7.412 -18.519  1.00  0.00           C  
ATOM   1256 HG21 VAL A  84     -12.200  -7.218 -17.626  1.00  0.00           H  
ATOM   1257 HG22 VAL A  84     -12.495  -8.401 -18.863  1.00  0.00           H  
ATOM   1258 HG23 VAL A  84     -12.510  -6.614 -19.203  1.00  0.00           H  
ATOM   1259  C   VAL A  84     -14.681  -6.993 -20.696  1.00  0.00           C  
ATOM   1260  O   VAL A  84     -13.850  -7.599 -21.356  1.00  0.00           O  
ATOM   1261  N   ASP A  85     -15.265  -5.890 -21.216  1.00  0.00           N  
ATOM   1262  H   ASP A  85     -15.880  -5.295 -20.678  1.00  0.00           H  
ATOM   1263  CA  ASP A  85     -14.848  -5.224 -22.440  1.00  0.00           C  
ATOM   1264  HA  ASP A  85     -14.619  -5.886 -23.275  1.00  0.00           H  
ATOM   1265  CB  ASP A  85     -15.986  -4.311 -22.861  1.00  0.00           C  
ATOM   1266  HB2 ASP A  85     -16.176  -3.647 -22.017  1.00  0.00           H  
ATOM   1267  HB3 ASP A  85     -15.730  -3.728 -23.747  1.00  0.00           H  
ATOM   1268  CG  ASP A  85     -17.302  -4.976 -23.147  1.00  0.00           C  
ATOM   1269  OD1 ASP A  85     -17.540  -5.338 -24.327  1.00  0.00           O  
ATOM   1270  OD2 ASP A  85     -18.182  -5.064 -22.263  1.00  0.00           O  
ATOM   1271  C   ASP A  85     -13.540  -4.485 -22.313  1.00  0.00           C  
ATOM   1272  O   ASP A  85     -12.858  -4.388 -23.323  1.00  0.00           O  
ATOM   1273  N   VAL A  86     -13.227  -4.030 -21.076  1.00  0.00           N  
ATOM   1274  H   VAL A  86     -13.958  -4.299 -20.433  1.00  0.00           H  
ATOM   1275  CA  VAL A  86     -12.103  -3.137 -20.646  1.00  0.00           C  
ATOM   1276  HA  VAL A  86     -11.341  -3.137 -21.425  1.00  0.00           H  
ATOM   1277  CB  VAL A  86     -12.572  -1.645 -20.514  1.00  0.00           C  
ATOM   1278  HB  VAL A  86     -13.219  -1.585 -19.639  1.00  0.00           H  
ATOM   1279  CG1 VAL A  86     -11.402  -0.722 -20.053  1.00  0.00           C  
ATOM   1280 HG11 VAL A  86     -11.839   0.276 -20.052  1.00  0.00           H  
ATOM   1281 HG12 VAL A  86     -11.202  -0.877 -18.993  1.00  0.00           H  
ATOM   1282 HG13 VAL A  86     -10.472  -0.820 -20.612  1.00  0.00           H  
ATOM   1283  CG2 VAL A  86     -13.249  -1.130 -21.804  1.00  0.00           C  
ATOM   1284 HG21 VAL A  86     -13.385  -0.049 -21.773  1.00  0.00           H  
ATOM   1285 HG22 VAL A  86     -12.504  -1.210 -22.595  1.00  0.00           H  
ATOM   1286 HG23 VAL A  86     -14.189  -1.635 -22.031  1.00  0.00           H  
ATOM   1287  C   VAL A  86     -11.468  -3.608 -19.302  1.00  0.00           C  
ATOM   1288  O   VAL A  86     -12.180  -3.859 -18.353  1.00  0.00           O  
ATOM   1289  N   LEU A  87     -10.126  -3.569 -19.323  1.00  0.00           N  
ATOM   1290  H   LEU A  87      -9.673  -3.372 -20.203  1.00  0.00           H  
ATOM   1291  CA  LEU A  87      -9.197  -3.716 -18.180  1.00  0.00           C  
ATOM   1292  HA  LEU A  87      -9.767  -3.642 -17.253  1.00  0.00           H  
ATOM   1293  CB  LEU A  87      -8.458  -5.080 -18.111  1.00  0.00           C  
ATOM   1294  HB2 LEU A  87      -9.168  -5.788 -17.685  1.00  0.00           H  
ATOM   1295  HB3 LEU A  87      -8.194  -5.351 -19.134  1.00  0.00           H  
ATOM   1296  CG  LEU A  87      -7.146  -5.188 -17.345  1.00  0.00           C  
ATOM   1297  HG  LEU A  87      -6.491  -4.352 -17.594  1.00  0.00           H  
ATOM   1298  CD1 LEU A  87      -7.321  -5.068 -15.793  1.00  0.00           C  
ATOM   1299 HD11 LEU A  87      -7.979  -5.836 -15.388  1.00  0.00           H  
ATOM   1300 HD12 LEU A  87      -6.317  -5.074 -15.367  1.00  0.00           H  
ATOM   1301 HD13 LEU A  87      -7.742  -4.063 -15.816  1.00  0.00           H  
ATOM   1302  CD2 LEU A  87      -6.387  -6.471 -17.610  1.00  0.00           C  
ATOM   1303 HD21 LEU A  87      -6.979  -7.382 -17.693  1.00  0.00           H  
ATOM   1304 HD22 LEU A  87      -5.916  -6.434 -18.591  1.00  0.00           H  
ATOM   1305 HD23 LEU A  87      -5.665  -6.654 -16.814  1.00  0.00           H  
ATOM   1306  C   LEU A  87      -8.289  -2.469 -18.206  1.00  0.00           C  
ATOM   1307  O   LEU A  87      -7.574  -2.243 -19.225  1.00  0.00           O  
ATOM   1308  N   VAL A  88      -8.223  -1.734 -17.108  1.00  0.00           N  
ATOM   1309  H   VAL A  88      -8.743  -1.965 -16.272  1.00  0.00           H  
ATOM   1310  CA  VAL A  88      -7.043  -0.803 -17.018  1.00  0.00           C  
ATOM   1311  HA  VAL A  88      -6.417  -0.892 -17.905  1.00  0.00           H  
ATOM   1312  CB  VAL A  88      -7.580   0.601 -16.795  1.00  0.00           C  
ATOM   1313  HB  VAL A  88      -8.267   0.466 -15.959  1.00  0.00           H  
ATOM   1314  CG1 VAL A  88      -6.573   1.635 -16.359  1.00  0.00           C  
ATOM   1315 HG11 VAL A  88      -7.081   2.489 -15.913  1.00  0.00           H  
ATOM   1316 HG12 VAL A  88      -5.876   1.227 -15.625  1.00  0.00           H  
ATOM   1317 HG13 VAL A  88      -5.977   1.889 -17.235  1.00  0.00           H  
ATOM   1318  CG2 VAL A  88      -8.427   1.170 -17.984  1.00  0.00           C  
ATOM   1319 HG21 VAL A  88      -7.788   1.446 -18.823  1.00  0.00           H  
ATOM   1320 HG22 VAL A  88      -9.292   0.552 -18.225  1.00  0.00           H  
ATOM   1321 HG23 VAL A  88      -8.876   2.122 -17.701  1.00  0.00           H  
ATOM   1322  C   VAL A  88      -6.107  -1.320 -15.826  1.00  0.00           C  
ATOM   1323  O   VAL A  88      -6.553  -1.433 -14.674  1.00  0.00           O  
ATOM   1324  N   ASN A  89      -4.812  -1.624 -16.109  1.00  0.00           N  
ATOM   1325  H   ASN A  89      -4.623  -1.568 -17.100  1.00  0.00           H  
ATOM   1326  CA  ASN A  89      -3.786  -2.011 -15.221  1.00  0.00           C  
ATOM   1327  HA  ASN A  89      -4.233  -2.478 -14.344  1.00  0.00           H  
ATOM   1328  CB  ASN A  89      -2.788  -2.882 -16.022  1.00  0.00           C  
ATOM   1329  HB2 ASN A  89      -2.314  -2.209 -16.738  1.00  0.00           H  
ATOM   1330  HB3 ASN A  89      -2.016  -3.011 -15.264  1.00  0.00           H  
ATOM   1331  CG  ASN A  89      -3.402  -4.173 -16.464  1.00  0.00           C  
ATOM   1332  OD1 ASN A  89      -3.780  -4.964 -15.639  1.00  0.00           O  
ATOM   1333  ND2 ASN A  89      -3.510  -4.446 -17.732  1.00  0.00           N  
ATOM   1334 HD21 ASN A  89      -3.035  -3.987 -18.497  1.00  0.00           H  
ATOM   1335 HD22 ASN A  89      -3.981  -5.335 -17.822  1.00  0.00           H  
ATOM   1336  C   ASN A  89      -3.109  -0.749 -14.695  1.00  0.00           C  
ATOM   1337  O   ASN A  89      -2.135  -0.272 -15.149  1.00  0.00           O  
ATOM   1338  N   ASN A  90      -3.701  -0.083 -13.702  1.00  0.00           N  
ATOM   1339  H   ASN A  90      -4.548  -0.525 -13.375  1.00  0.00           H  
ATOM   1340  CA  ASN A  90      -3.212   1.123 -13.010  1.00  0.00           C  
ATOM   1341  HA  ASN A  90      -2.737   1.835 -13.684  1.00  0.00           H  
ATOM   1342  CB  ASN A  90      -4.466   1.824 -12.455  1.00  0.00           C  
ATOM   1343  HB2 ASN A  90      -5.136   2.302 -13.171  1.00  0.00           H  
ATOM   1344  HB3 ASN A  90      -4.940   0.976 -11.960  1.00  0.00           H  
ATOM   1345  CG  ASN A  90      -4.144   2.822 -11.334  1.00  0.00           C  
ATOM   1346  OD1 ASN A  90      -3.553   3.908 -11.484  1.00  0.00           O  
ATOM   1347  ND2 ASN A  90      -4.494   2.488 -10.112  1.00  0.00           N  
ATOM   1348 HD21 ASN A  90      -4.067   2.949  -9.322  1.00  0.00           H  
ATOM   1349 HD22 ASN A  90      -5.078   1.666 -10.041  1.00  0.00           H  
ATOM   1350  C   ASN A  90      -2.132   0.793 -11.919  1.00  0.00           C  
ATOM   1351  O   ASN A  90      -1.235   1.629 -11.801  1.00  0.00           O  
ATOM   1352  N   ALA A  91      -2.257  -0.274 -11.161  1.00  0.00           N  
ATOM   1353  H   ALA A  91      -2.954  -0.972 -11.379  1.00  0.00           H  
ATOM   1354  CA  ALA A  91      -1.415  -0.542  -9.929  1.00  0.00           C  
ATOM   1355  HA  ALA A  91      -1.637   0.227  -9.188  1.00  0.00           H  
ATOM   1356  CB  ALA A  91      -1.893  -1.862  -9.260  1.00  0.00           C  
ATOM   1357  HB1 ALA A  91      -2.000  -2.563 -10.088  1.00  0.00           H  
ATOM   1358  HB2 ALA A  91      -1.120  -2.169  -8.556  1.00  0.00           H  
ATOM   1359  HB3 ALA A  91      -2.872  -1.754  -8.793  1.00  0.00           H  
ATOM   1360  C   ALA A  91       0.020  -0.506 -10.242  1.00  0.00           C  
ATOM   1361  O   ALA A  91       0.441  -1.058 -11.230  1.00  0.00           O  
ATOM   1362  N   GLY A  92       0.808   0.088  -9.341  1.00  0.00           N  
ATOM   1363  H   GLY A  92       0.489   0.735  -8.633  1.00  0.00           H  
ATOM   1364  CA  GLY A  92       2.254   0.107  -9.429  1.00  0.00           C  
ATOM   1365  HA2 GLY A  92       2.553  -0.932  -9.572  1.00  0.00           H  
ATOM   1366  HA3 GLY A  92       2.628   0.698 -10.265  1.00  0.00           H  
ATOM   1367  C   GLY A  92       2.843   0.582  -8.194  1.00  0.00           C  
ATOM   1368  O   GLY A  92       2.018   0.985  -7.287  1.00  0.00           O  
ATOM   1369  N   ARG A  93       4.155   0.674  -8.113  1.00  0.00           N  
ATOM   1370  H   ARG A  93       4.641   0.483  -8.977  1.00  0.00           H  
ATOM   1371  CA  ARG A  93       4.981   1.125  -6.975  1.00  0.00           C  
ATOM   1372  HA  ARG A  93       4.505   1.998  -6.531  1.00  0.00           H  
ATOM   1373  CB  ARG A  93       5.020  -0.016  -5.999  1.00  0.00           C  
ATOM   1374  HB2 ARG A  93       3.988  -0.298  -5.790  1.00  0.00           H  
ATOM   1375  HB3 ARG A  93       5.343  -0.939  -6.481  1.00  0.00           H  
ATOM   1376  CG  ARG A  93       5.535   0.320  -4.617  1.00  0.00           C  
ATOM   1377  HG2 ARG A  93       6.608   0.509  -4.636  1.00  0.00           H  
ATOM   1378  HG3 ARG A  93       4.997   1.217  -4.313  1.00  0.00           H  
ATOM   1379  CD  ARG A  93       5.418  -0.757  -3.587  1.00  0.00           C  
ATOM   1380  HD2 ARG A  93       5.525  -0.279  -2.614  1.00  0.00           H  
ATOM   1381  HD3 ARG A  93       4.405  -1.151  -3.674  1.00  0.00           H  
ATOM   1382  NE  ARG A  93       6.424  -1.822  -3.698  1.00  0.00           N  
ATOM   1383  HE  ARG A  93       6.003  -2.736  -3.796  1.00  0.00           H  
ATOM   1384  CZ  ARG A  93       7.680  -1.775  -3.342  1.00  0.00           C  
ATOM   1385  NH1 ARG A  93       8.395  -0.668  -3.055  1.00  0.00           N  
ATOM   1386 HH11 ARG A  93       7.887   0.150  -3.360  1.00  0.00           H  
ATOM   1387 HH12 ARG A  93       9.375  -0.639  -2.812  1.00  0.00           H  
ATOM   1388  NH2 ARG A  93       8.329  -2.891  -3.139  1.00  0.00           N  
ATOM   1389 HH21 ARG A  93       7.877  -3.770  -3.345  1.00  0.00           H  
ATOM   1390 HH22 ARG A  93       9.227  -2.949  -2.682  1.00  0.00           H  
ATOM   1391  C   ARG A  93       6.404   1.503  -7.284  1.00  0.00           C  
ATOM   1392  O   ARG A  93       7.100   0.728  -7.935  1.00  0.00           O  
ATOM   1393  N   PRO A  94       7.028   2.548  -6.634  1.00  0.00           N  
ATOM   1394  CD  PRO A  94       6.389   3.510  -5.774  1.00  0.00           C  
ATOM   1395  HD2 PRO A  94       6.517   3.151  -4.753  1.00  0.00           H  
ATOM   1396  HD3 PRO A  94       5.353   3.590  -6.104  1.00  0.00           H  
ATOM   1397  CG  PRO A  94       7.139   4.757  -6.061  1.00  0.00           C  
ATOM   1398  HG2 PRO A  94       7.073   5.403  -5.185  1.00  0.00           H  
ATOM   1399  HG3 PRO A  94       6.726   5.295  -6.914  1.00  0.00           H  
ATOM   1400  CB  PRO A  94       8.550   4.328  -6.349  1.00  0.00           C  
ATOM   1401  HB2 PRO A  94       9.076   4.339  -5.395  1.00  0.00           H  
ATOM   1402  HB3 PRO A  94       9.012   4.959  -7.109  1.00  0.00           H  
ATOM   1403  CA  PRO A  94       8.445   2.860  -6.912  1.00  0.00           C  
ATOM   1404  HA  PRO A  94       8.590   2.845  -7.992  1.00  0.00           H  
ATOM   1405  C   PRO A  94       9.442   1.941  -6.122  1.00  0.00           C  
ATOM   1406  O   PRO A  94       9.092   1.344  -5.119  1.00  0.00           O  
ATOM   1407  N   GLY A  95      10.715   1.935  -6.524  1.00  0.00           N  
ATOM   1408  H   GLY A  95      10.876   2.426  -7.391  1.00  0.00           H  
ATOM   1409  CA  GLY A  95      11.806   1.410  -5.793  1.00  0.00           C  
ATOM   1410  HA2 GLY A  95      11.786   1.748  -4.756  1.00  0.00           H  
ATOM   1411  HA3 GLY A  95      11.692   0.333  -5.666  1.00  0.00           H  
ATOM   1412  C   GLY A  95      13.126   1.782  -6.457  1.00  0.00           C  
ATOM   1413  O   GLY A  95      13.126   1.684  -7.669  1.00  0.00           O  
ATOM   1414  N   GLY A  96      14.143   2.109  -5.705  1.00  0.00           N  
ATOM   1415  H   GLY A  96      14.110   2.079  -4.697  1.00  0.00           H  
ATOM   1416  CA  GLY A  96      15.437   2.559  -6.244  1.00  0.00           C  
ATOM   1417  HA2 GLY A  96      15.796   1.729  -6.853  1.00  0.00           H  
ATOM   1418  HA3 GLY A  96      15.291   3.467  -6.829  1.00  0.00           H  
ATOM   1419  C   GLY A  96      16.552   2.737  -5.147  1.00  0.00           C  
ATOM   1420  O   GLY A  96      16.436   2.351  -3.980  1.00  0.00           O  
ATOM   1421  N   GLY A  97      17.616   3.436  -5.510  1.00  0.00           N  
ATOM   1422  H   GLY A  97      17.503   3.930  -6.385  1.00  0.00           H  
ATOM   1423  CA  GLY A  97      18.823   3.699  -4.738  1.00  0.00           C  
ATOM   1424  HA2 GLY A  97      18.746   4.604  -4.135  1.00  0.00           H  
ATOM   1425  HA3 GLY A  97      19.078   2.903  -4.038  1.00  0.00           H  
ATOM   1426  C   GLY A  97      20.028   3.800  -5.623  1.00  0.00           C  
ATOM   1427  O   GLY A  97      19.925   3.584  -6.818  1.00  0.00           O  
ATOM   1428  N   ALA A  98      21.273   3.765  -5.052  1.00  0.00           N  
ATOM   1429  H   ALA A  98      21.373   3.904  -4.057  1.00  0.00           H  
ATOM   1430  CA  ALA A  98      22.558   3.374  -5.727  1.00  0.00           C  
ATOM   1431  HA  ALA A  98      22.706   4.088  -6.536  1.00  0.00           H  
ATOM   1432  CB  ALA A  98      23.710   3.563  -4.743  1.00  0.00           C  
ATOM   1433  HB1 ALA A  98      23.607   4.565  -4.328  1.00  0.00           H  
ATOM   1434  HB2 ALA A  98      23.658   2.728  -4.044  1.00  0.00           H  
ATOM   1435  HB3 ALA A  98      24.679   3.419  -5.220  1.00  0.00           H  
ATOM   1436  C   ALA A  98      22.447   1.941  -6.248  1.00  0.00           C  
ATOM   1437  O   ALA A  98      22.377   1.017  -5.457  1.00  0.00           O  
ATOM   1438  N   THR A  99      22.469   1.716  -7.567  1.00  0.00           N  
ATOM   1439  H   THR A  99      22.232   2.450  -8.219  1.00  0.00           H  
ATOM   1440  CA  THR A  99      22.235   0.373  -8.106  1.00  0.00           C  
ATOM   1441  HA  THR A  99      21.207   0.228  -7.773  1.00  0.00           H  
ATOM   1442  CB  THR A  99      22.192   0.462  -9.646  1.00  0.00           C  
ATOM   1443  HB  THR A  99      23.173   0.780  -9.999  1.00  0.00           H  
ATOM   1444  CG2 THR A  99      21.787  -0.832 -10.358  1.00  0.00           C  
ATOM   1445 HG21 THR A  99      20.782  -1.129 -10.062  1.00  0.00           H  
ATOM   1446 HG22 THR A  99      21.675  -0.645 -11.427  1.00  0.00           H  
ATOM   1447 HG23 THR A  99      22.558  -1.579 -10.171  1.00  0.00           H  
ATOM   1448  OG1 THR A  99      21.111   1.344  -9.985  1.00  0.00           O  
ATOM   1449  HG1 THR A  99      21.434   2.214 -10.229  1.00  0.00           H  
ATOM   1450  C   THR A  99      23.164  -0.690  -7.561  1.00  0.00           C  
ATOM   1451  O   THR A  99      22.718  -1.803  -7.284  1.00  0.00           O  
ATOM   1452  N   ALA A 100      24.472  -0.361  -7.361  1.00  0.00           N  
ATOM   1453  H   ALA A 100      24.651   0.632  -7.375  1.00  0.00           H  
ATOM   1454  CA  ALA A 100      25.544  -1.304  -6.987  1.00  0.00           C  
ATOM   1455  HA  ALA A 100      25.425  -2.082  -7.742  1.00  0.00           H  
ATOM   1456  CB  ALA A 100      26.803  -0.522  -7.108  1.00  0.00           C  
ATOM   1457  HB1 ALA A 100      27.673  -1.175  -7.047  1.00  0.00           H  
ATOM   1458  HB2 ALA A 100      26.947  -0.126  -8.113  1.00  0.00           H  
ATOM   1459  HB3 ALA A 100      26.742   0.335  -6.436  1.00  0.00           H  
ATOM   1460  C   ALA A 100      25.245  -1.951  -5.597  1.00  0.00           C  
ATOM   1461  O   ALA A 100      25.591  -3.116  -5.336  1.00  0.00           O  
ATOM   1462  N   GLU A 101      24.452  -1.250  -4.779  1.00  0.00           N  
ATOM   1463  H   GLU A 101      24.104  -0.387  -5.172  1.00  0.00           H  
ATOM   1464  CA  GLU A 101      24.025  -1.570  -3.412  1.00  0.00           C  
ATOM   1465  HA  GLU A 101      24.726  -2.263  -2.948  1.00  0.00           H  
ATOM   1466  CB  GLU A 101      24.067  -0.175  -2.625  1.00  0.00           C  
ATOM   1467  HB2 GLU A 101      23.327   0.452  -3.122  1.00  0.00           H  
ATOM   1468  HB3 GLU A 101      23.879  -0.455  -1.588  1.00  0.00           H  
ATOM   1469  CG  GLU A 101      25.389   0.569  -2.781  1.00  0.00           C  
ATOM   1470  HG2 GLU A 101      25.580   0.853  -3.816  1.00  0.00           H  
ATOM   1471  HG3 GLU A 101      25.281   1.505  -2.234  1.00  0.00           H  
ATOM   1472  CD  GLU A 101      26.672  -0.218  -2.422  1.00  0.00           C  
ATOM   1473  OE1 GLU A 101      26.710  -1.162  -1.638  1.00  0.00           O  
ATOM   1474  OE2 GLU A 101      27.708   0.219  -2.897  1.00  0.00           O  
ATOM   1475  C   GLU A 101      22.683  -2.357  -3.333  1.00  0.00           C  
ATOM   1476  O   GLU A 101      22.267  -2.686  -2.234  1.00  0.00           O  
ATOM   1477  N   LEU A 102      21.964  -2.635  -4.454  1.00  0.00           N  
ATOM   1478  H   LEU A 102      22.374  -2.304  -5.316  1.00  0.00           H  
ATOM   1479  CA  LEU A 102      20.526  -2.790  -4.400  1.00  0.00           C  
ATOM   1480  HA  LEU A 102      19.973  -2.231  -3.646  1.00  0.00           H  
ATOM   1481  CB  LEU A 102      20.036  -2.062  -5.753  1.00  0.00           C  
ATOM   1482  HB2 LEU A 102      20.470  -1.064  -5.821  1.00  0.00           H  
ATOM   1483  HB3 LEU A 102      20.425  -2.608  -6.612  1.00  0.00           H  
ATOM   1484  CG  LEU A 102      18.535  -1.952  -5.941  1.00  0.00           C  
ATOM   1485  HG  LEU A 102      18.117  -2.095  -4.945  1.00  0.00           H  
ATOM   1486  CD1 LEU A 102      18.190  -0.632  -6.465  1.00  0.00           C  
ATOM   1487 HD11 LEU A 102      18.216   0.107  -5.665  1.00  0.00           H  
ATOM   1488 HD12 LEU A 102      18.809  -0.336  -7.313  1.00  0.00           H  
ATOM   1489 HD13 LEU A 102      17.228  -0.696  -6.973  1.00  0.00           H  
ATOM   1490  CD2 LEU A 102      17.889  -3.041  -6.762  1.00  0.00           C  
ATOM   1491 HD21 LEU A 102      16.839  -2.749  -6.805  1.00  0.00           H  
ATOM   1492 HD22 LEU A 102      18.363  -3.115  -7.740  1.00  0.00           H  
ATOM   1493 HD23 LEU A 102      18.063  -3.984  -6.243  1.00  0.00           H  
ATOM   1494  C   LEU A 102      20.198  -4.275  -4.288  1.00  0.00           C  
ATOM   1495  O   LEU A 102      20.486  -5.113  -5.159  1.00  0.00           O  
ATOM   1496  N   ALA A 103      19.425  -4.652  -3.229  1.00  0.00           N  
ATOM   1497  H   ALA A 103      19.153  -3.908  -2.602  1.00  0.00           H  
ATOM   1498  CA  ALA A 103      18.929  -6.031  -2.939  1.00  0.00           C  
ATOM   1499  HA  ALA A 103      19.841  -6.528  -2.606  1.00  0.00           H  
ATOM   1500  CB  ALA A 103      18.135  -5.986  -1.652  1.00  0.00           C  
ATOM   1501  HB1 ALA A 103      18.682  -5.500  -0.843  1.00  0.00           H  
ATOM   1502  HB2 ALA A 103      17.269  -5.339  -1.794  1.00  0.00           H  
ATOM   1503  HB3 ALA A 103      17.767  -6.965  -1.343  1.00  0.00           H  
ATOM   1504  C   ALA A 103      18.065  -6.688  -4.072  1.00  0.00           C  
ATOM   1505  O   ALA A 103      17.145  -6.076  -4.589  1.00  0.00           O  
ATOM   1506  N   ASP A 104      18.214  -8.024  -4.233  1.00  0.00           N  
ATOM   1507  H   ASP A 104      18.841  -8.555  -3.645  1.00  0.00           H  
ATOM   1508  CA  ASP A 104      17.257  -8.831  -5.031  1.00  0.00           C  
ATOM   1509  HA  ASP A 104      17.267  -8.504  -6.070  1.00  0.00           H  
ATOM   1510  CB  ASP A 104      17.612 -10.270  -4.847  1.00  0.00           C  
ATOM   1511  HB2 ASP A 104      17.519 -10.460  -3.778  1.00  0.00           H  
ATOM   1512  HB3 ASP A 104      16.874 -10.963  -5.251  1.00  0.00           H  
ATOM   1513  CG  ASP A 104      19.050 -10.706  -5.347  1.00  0.00           C  
ATOM   1514  OD1 ASP A 104      19.950  -9.847  -5.521  1.00  0.00           O  
ATOM   1515  OD2 ASP A 104      19.167 -11.936  -5.501  1.00  0.00           O  
ATOM   1516  C   ASP A 104      15.828  -8.654  -4.561  1.00  0.00           C  
ATOM   1517  O   ASP A 104      14.995  -8.420  -5.427  1.00  0.00           O  
ATOM   1518  N   GLU A 105      15.516  -8.648  -3.266  1.00  0.00           N  
ATOM   1519  H   GLU A 105      16.282  -8.857  -2.642  1.00  0.00           H  
ATOM   1520  CA  GLU A 105      14.203  -8.400  -2.763  1.00  0.00           C  
ATOM   1521  HA  GLU A 105      13.497  -9.101  -3.211  1.00  0.00           H  
ATOM   1522  CB  GLU A 105      14.204  -8.523  -1.229  1.00  0.00           C  
ATOM   1523  HB2 GLU A 105      14.993  -7.898  -0.807  1.00  0.00           H  
ATOM   1524  HB3 GLU A 105      13.265  -8.142  -0.828  1.00  0.00           H  
ATOM   1525  CG  GLU A 105      14.393  -9.997  -0.699  1.00  0.00           C  
ATOM   1526  HG2 GLU A 105      14.310  -9.848   0.378  1.00  0.00           H  
ATOM   1527  HG3 GLU A 105      13.609 -10.618  -1.131  1.00  0.00           H  
ATOM   1528  CD  GLU A 105      15.707 -10.677  -1.067  1.00  0.00           C  
ATOM   1529  OE1 GLU A 105      16.727  -9.918  -1.144  1.00  0.00           O  
ATOM   1530  OE2 GLU A 105      15.736 -11.880  -1.462  1.00  0.00           O  
ATOM   1531  C   GLU A 105      13.602  -6.995  -3.068  1.00  0.00           C  
ATOM   1532  O   GLU A 105      12.359  -6.951  -3.336  1.00  0.00           O  
ATOM   1533  N   LEU A 106      14.423  -5.953  -3.198  1.00  0.00           N  
ATOM   1534  H   LEU A 106      15.418  -6.131  -3.194  1.00  0.00           H  
ATOM   1535  CA  LEU A 106      13.902  -4.713  -3.709  1.00  0.00           C  
ATOM   1536  HA  LEU A 106      13.020  -4.418  -3.141  1.00  0.00           H  
ATOM   1537  CB  LEU A 106      14.934  -3.626  -3.330  1.00  0.00           C  
ATOM   1538  HB2 LEU A 106      15.033  -3.552  -2.246  1.00  0.00           H  
ATOM   1539  HB3 LEU A 106      15.876  -3.994  -3.735  1.00  0.00           H  
ATOM   1540  CG  LEU A 106      14.593  -2.214  -3.850  1.00  0.00           C  
ATOM   1541  HG  LEU A 106      14.697  -2.182  -4.934  1.00  0.00           H  
ATOM   1542  CD1 LEU A 106      13.216  -1.658  -3.590  1.00  0.00           C  
ATOM   1543 HD11 LEU A 106      12.993  -1.880  -2.546  1.00  0.00           H  
ATOM   1544 HD12 LEU A 106      13.327  -0.594  -3.801  1.00  0.00           H  
ATOM   1545 HD13 LEU A 106      12.559  -2.073  -4.354  1.00  0.00           H  
ATOM   1546  CD2 LEU A 106      15.714  -1.267  -3.243  1.00  0.00           C  
ATOM   1547 HD21 LEU A 106      15.754  -0.345  -3.822  1.00  0.00           H  
ATOM   1548 HD22 LEU A 106      15.334  -1.034  -2.249  1.00  0.00           H  
ATOM   1549 HD23 LEU A 106      16.627  -1.849  -3.117  1.00  0.00           H  
ATOM   1550  C   LEU A 106      13.579  -4.819  -5.233  1.00  0.00           C  
ATOM   1551  O   LEU A 106      12.518  -4.353  -5.673  1.00  0.00           O  
ATOM   1552  N   TRP A 107      14.431  -5.407  -6.028  1.00  0.00           N  
ATOM   1553  H   TRP A 107      15.213  -5.871  -5.588  1.00  0.00           H  
ATOM   1554  CA  TRP A 107      14.230  -5.575  -7.451  1.00  0.00           C  
ATOM   1555  HA  TRP A 107      13.986  -4.619  -7.915  1.00  0.00           H  
ATOM   1556  CB  TRP A 107      15.508  -6.152  -8.045  1.00  0.00           C  
ATOM   1557  HB2 TRP A 107      16.347  -5.529  -7.736  1.00  0.00           H  
ATOM   1558  HB3 TRP A 107      15.763  -7.125  -7.625  1.00  0.00           H  
ATOM   1559  CG  TRP A 107      15.525  -6.230  -9.532  1.00  0.00           C  
ATOM   1560  CD1 TRP A 107      14.960  -7.270 -10.249  1.00  0.00           C  
ATOM   1561  HD1 TRP A 107      14.515  -8.134  -9.778  1.00  0.00           H  
ATOM   1562  NE1 TRP A 107      15.156  -6.992 -11.518  1.00  0.00           N  
ATOM   1563  HE1 TRP A 107      14.812  -7.511 -12.312  1.00  0.00           H  
ATOM   1564  CE2 TRP A 107      15.803  -5.837 -11.787  1.00  0.00           C  
ATOM   1565  CZ2 TRP A 107      16.241  -5.099 -12.889  1.00  0.00           C  
ATOM   1566  HZ2 TRP A 107      15.965  -5.463 -13.868  1.00  0.00           H  
ATOM   1567  CH2 TRP A 107      16.984  -3.971 -12.757  1.00  0.00           C  
ATOM   1568  HH2 TRP A 107      17.358  -3.495 -13.652  1.00  0.00           H  
ATOM   1569  CZ3 TRP A 107      17.235  -3.364 -11.526  1.00  0.00           C  
ATOM   1570  HZ3 TRP A 107      17.798  -2.448 -11.418  1.00  0.00           H  
ATOM   1571  CE3 TRP A 107      16.795  -4.120 -10.390  1.00  0.00           C  
ATOM   1572  HE3 TRP A 107      16.917  -3.738  -9.387  1.00  0.00           H  
ATOM   1573  CD2 TRP A 107      16.090  -5.334 -10.493  1.00  0.00           C  
ATOM   1574  C   TRP A 107      13.062  -6.487  -7.669  1.00  0.00           C  
ATOM   1575  O   TRP A 107      12.097  -6.007  -8.335  1.00  0.00           O  
ATOM   1576  N   LEU A 108      13.087  -7.727  -7.157  1.00  0.00           N  
ATOM   1577  H   LEU A 108      13.898  -7.894  -6.579  1.00  0.00           H  
ATOM   1578  CA  LEU A 108      11.976  -8.706  -7.459  1.00  0.00           C  
ATOM   1579  HA  LEU A 108      12.086  -8.978  -8.508  1.00  0.00           H  
ATOM   1580  CB  LEU A 108      12.237 -10.005  -6.776  1.00  0.00           C  
ATOM   1581  HB2 LEU A 108      12.503  -9.783  -5.742  1.00  0.00           H  
ATOM   1582  HB3 LEU A 108      11.356 -10.646  -6.770  1.00  0.00           H  
ATOM   1583  CG  LEU A 108      13.430 -10.914  -7.336  1.00  0.00           C  
ATOM   1584  HG  LEU A 108      14.205 -10.179  -7.555  1.00  0.00           H  
ATOM   1585  CD1 LEU A 108      13.976 -11.740  -6.159  1.00  0.00           C  
ATOM   1586 HD11 LEU A 108      13.126 -12.048  -5.551  1.00  0.00           H  
ATOM   1587 HD12 LEU A 108      14.759 -12.434  -6.467  1.00  0.00           H  
ATOM   1588 HD13 LEU A 108      14.591 -11.143  -5.485  1.00  0.00           H  
ATOM   1589  CD2 LEU A 108      13.048 -11.827  -8.464  1.00  0.00           C  
ATOM   1590 HD21 LEU A 108      12.517 -12.702  -8.090  1.00  0.00           H  
ATOM   1591 HD22 LEU A 108      12.536 -11.317  -9.279  1.00  0.00           H  
ATOM   1592 HD23 LEU A 108      13.990 -12.231  -8.833  1.00  0.00           H  
ATOM   1593  C   LEU A 108      10.600  -8.132  -7.124  1.00  0.00           C  
ATOM   1594  O   LEU A 108       9.737  -8.290  -7.963  1.00  0.00           O  
ATOM   1595  N   ASP A 109      10.277  -7.582  -5.978  1.00  0.00           N  
ATOM   1596  H   ASP A 109      10.994  -7.591  -5.268  1.00  0.00           H  
ATOM   1597  CA  ASP A 109       8.883  -7.235  -5.692  1.00  0.00           C  
ATOM   1598  HA  ASP A 109       8.142  -8.027  -5.804  1.00  0.00           H  
ATOM   1599  CB  ASP A 109       8.887  -6.865  -4.224  1.00  0.00           C  
ATOM   1600  HB2 ASP A 109       9.320  -7.747  -3.752  1.00  0.00           H  
ATOM   1601  HB3 ASP A 109       9.594  -6.069  -3.990  1.00  0.00           H  
ATOM   1602  CG  ASP A 109       7.493  -6.479  -3.852  1.00  0.00           C  
ATOM   1603  OD1 ASP A 109       6.697  -7.447  -3.638  1.00  0.00           O  
ATOM   1604  OD2 ASP A 109       7.132  -5.292  -3.617  1.00  0.00           O  
ATOM   1605  C   ASP A 109       8.468  -6.071  -6.554  1.00  0.00           C  
ATOM   1606  O   ASP A 109       7.297  -6.110  -6.936  1.00  0.00           O  
ATOM   1607  N   VAL A 110       9.243  -5.040  -6.748  1.00  0.00           N  
ATOM   1608  H   VAL A 110      10.193  -5.157  -6.424  1.00  0.00           H  
ATOM   1609  CA  VAL A 110       9.045  -3.931  -7.713  1.00  0.00           C  
ATOM   1610  HA  VAL A 110       8.208  -3.346  -7.332  1.00  0.00           H  
ATOM   1611  CB  VAL A 110      10.218  -3.033  -7.780  1.00  0.00           C  
ATOM   1612  HB  VAL A 110      11.088  -3.668  -7.944  1.00  0.00           H  
ATOM   1613  CG1 VAL A 110      10.218  -1.961  -8.851  1.00  0.00           C  
ATOM   1614 HG11 VAL A 110       9.442  -1.247  -8.575  1.00  0.00           H  
ATOM   1615 HG12 VAL A 110      11.192  -1.476  -8.899  1.00  0.00           H  
ATOM   1616 HG13 VAL A 110      10.095  -2.443  -9.820  1.00  0.00           H  
ATOM   1617  CG2 VAL A 110      10.469  -2.366  -6.446  1.00  0.00           C  
ATOM   1618 HG21 VAL A 110      10.518  -3.014  -5.572  1.00  0.00           H  
ATOM   1619 HG22 VAL A 110      11.358  -1.736  -6.477  1.00  0.00           H  
ATOM   1620 HG23 VAL A 110       9.669  -1.636  -6.330  1.00  0.00           H  
ATOM   1621  C   VAL A 110       8.650  -4.436  -9.098  1.00  0.00           C  
ATOM   1622  O   VAL A 110       7.661  -3.957  -9.729  1.00  0.00           O  
ATOM   1623  N   VAL A 111       9.333  -5.476  -9.549  1.00  0.00           N  
ATOM   1624  H   VAL A 111      10.034  -5.836  -8.919  1.00  0.00           H  
ATOM   1625  CA  VAL A 111       9.022  -6.193 -10.829  1.00  0.00           C  
ATOM   1626  HA  VAL A 111       8.958  -5.449 -11.623  1.00  0.00           H  
ATOM   1627  CB  VAL A 111      10.183  -7.125 -11.208  1.00  0.00           C  
ATOM   1628  HB  VAL A 111      10.417  -7.640 -10.277  1.00  0.00           H  
ATOM   1629  CG1 VAL A 111       9.953  -8.110 -12.341  1.00  0.00           C  
ATOM   1630 HG11 VAL A 111       9.335  -8.913 -11.940  1.00  0.00           H  
ATOM   1631 HG12 VAL A 111       9.484  -7.574 -13.166  1.00  0.00           H  
ATOM   1632 HG13 VAL A 111      10.867  -8.633 -12.621  1.00  0.00           H  
ATOM   1633  CG2 VAL A 111      11.356  -6.192 -11.525  1.00  0.00           C  
ATOM   1634 HG21 VAL A 111      12.200  -6.879 -11.589  1.00  0.00           H  
ATOM   1635 HG22 VAL A 111      11.207  -5.760 -12.514  1.00  0.00           H  
ATOM   1636 HG23 VAL A 111      11.519  -5.358 -10.843  1.00  0.00           H  
ATOM   1637  C   VAL A 111       7.750  -7.071 -10.762  1.00  0.00           C  
ATOM   1638  O   VAL A 111       7.021  -7.134 -11.707  1.00  0.00           O  
ATOM   1639  N   GLU A 112       7.535  -7.722  -9.630  1.00  0.00           N  
ATOM   1640  H   GLU A 112       8.277  -7.673  -8.945  1.00  0.00           H  
ATOM   1641  CA  GLU A 112       6.325  -8.483  -9.278  1.00  0.00           C  
ATOM   1642  HA  GLU A 112       6.266  -9.324  -9.969  1.00  0.00           H  
ATOM   1643  CB  GLU A 112       6.445  -9.101  -7.904  1.00  0.00           C  
ATOM   1644  HB2 GLU A 112       7.452  -9.517  -7.882  1.00  0.00           H  
ATOM   1645  HB3 GLU A 112       6.383  -8.301  -7.168  1.00  0.00           H  
ATOM   1646  CG  GLU A 112       5.394 -10.199  -7.663  1.00  0.00           C  
ATOM   1647  HG2 GLU A 112       5.113 -10.196  -6.609  1.00  0.00           H  
ATOM   1648  HG3 GLU A 112       4.439  -9.930  -8.114  1.00  0.00           H  
ATOM   1649  CD  GLU A 112       5.803 -11.654  -8.024  1.00  0.00           C  
ATOM   1650  OE1 GLU A 112       6.681 -11.848  -8.884  1.00  0.00           O  
ATOM   1651  OE2 GLU A 112       5.159 -12.579  -7.498  1.00  0.00           O  
ATOM   1652  C   GLU A 112       5.057  -7.610  -9.317  1.00  0.00           C  
ATOM   1653  O   GLU A 112       4.010  -8.039  -9.795  1.00  0.00           O  
ATOM   1654  N   THR A 113       5.175  -6.337  -8.999  1.00  0.00           N  
ATOM   1655  H   THR A 113       6.095  -6.088  -8.666  1.00  0.00           H  
ATOM   1656  CA  THR A 113       4.169  -5.268  -8.915  1.00  0.00           C  
ATOM   1657  HA  THR A 113       3.217  -5.766  -8.732  1.00  0.00           H  
ATOM   1658  CB  THR A 113       4.459  -4.226  -7.829  1.00  0.00           C  
ATOM   1659  HB  THR A 113       5.252  -3.564  -8.178  1.00  0.00           H  
ATOM   1660  CG2 THR A 113       3.201  -3.385  -7.466  1.00  0.00           C  
ATOM   1661 HG21 THR A 113       2.473  -4.080  -7.050  1.00  0.00           H  
ATOM   1662 HG22 THR A 113       3.403  -2.617  -6.719  1.00  0.00           H  
ATOM   1663 HG23 THR A 113       2.879  -2.772  -8.309  1.00  0.00           H  
ATOM   1664  OG1 THR A 113       4.887  -4.693  -6.538  1.00  0.00           O  
ATOM   1665  HG1 THR A 113       5.705  -5.172  -6.690  1.00  0.00           H  
ATOM   1666  C   THR A 113       3.982  -4.477 -10.202  1.00  0.00           C  
ATOM   1667  O   THR A 113       2.911  -4.613 -10.785  1.00  0.00           O  
ATOM   1668  N   ASN A 114       4.987  -3.706 -10.656  1.00  0.00           N  
ATOM   1669  H   ASN A 114       5.862  -3.826 -10.165  1.00  0.00           H  
ATOM   1670  CA  ASN A 114       4.835  -2.977 -11.888  1.00  0.00           C  
ATOM   1671  HA  ASN A 114       3.942  -2.353 -11.876  1.00  0.00           H  
ATOM   1672  CB  ASN A 114       6.004  -1.999 -12.019  1.00  0.00           C  
ATOM   1673  HB2 ASN A 114       7.002  -2.433 -11.962  1.00  0.00           H  
ATOM   1674  HB3 ASN A 114       5.925  -1.607 -13.033  1.00  0.00           H  
ATOM   1675  CG  ASN A 114       6.065  -0.911 -10.953  1.00  0.00           C  
ATOM   1676  OD1 ASN A 114       5.255   0.022 -10.922  1.00  0.00           O  
ATOM   1677  ND2 ASN A 114       6.965  -1.080 -10.037  1.00  0.00           N  
ATOM   1678 HD21 ASN A 114       7.407  -1.987 -10.028  1.00  0.00           H  
ATOM   1679 HD22 ASN A 114       7.088  -0.391  -9.309  1.00  0.00           H  
ATOM   1680  C   ASN A 114       4.774  -3.825 -13.154  1.00  0.00           C  
ATOM   1681  O   ASN A 114       4.083  -3.346 -14.048  1.00  0.00           O  
ATOM   1682  N   LEU A 115       5.458  -4.938 -13.267  1.00  0.00           N  
ATOM   1683  H   LEU A 115       6.036  -5.290 -12.518  1.00  0.00           H  
ATOM   1684  CA  LEU A 115       5.510  -5.708 -14.531  1.00  0.00           C  
ATOM   1685  HA  LEU A 115       5.018  -5.178 -15.347  1.00  0.00           H  
ATOM   1686  CB  LEU A 115       7.002  -5.989 -14.965  1.00  0.00           C  
ATOM   1687  HB2 LEU A 115       7.528  -5.050 -15.135  1.00  0.00           H  
ATOM   1688  HB3 LEU A 115       7.387  -6.487 -14.075  1.00  0.00           H  
ATOM   1689  CG  LEU A 115       7.177  -7.054 -16.046  1.00  0.00           C  
ATOM   1690  HG  LEU A 115       6.630  -7.979 -15.864  1.00  0.00           H  
ATOM   1691  CD1 LEU A 115       6.811  -6.425 -17.366  1.00  0.00           C  
ATOM   1692 HD11 LEU A 115       6.993  -7.114 -18.190  1.00  0.00           H  
ATOM   1693 HD12 LEU A 115       5.749  -6.181 -17.342  1.00  0.00           H  
ATOM   1694 HD13 LEU A 115       7.298  -5.465 -17.537  1.00  0.00           H  
ATOM   1695  CD2 LEU A 115       8.708  -7.424 -16.079  1.00  0.00           C  
ATOM   1696 HD21 LEU A 115       8.849  -8.003 -16.992  1.00  0.00           H  
ATOM   1697 HD22 LEU A 115       9.274  -6.494 -16.123  1.00  0.00           H  
ATOM   1698 HD23 LEU A 115       8.962  -8.077 -15.245  1.00  0.00           H  
ATOM   1699  C   LEU A 115       4.755  -7.031 -14.461  1.00  0.00           C  
ATOM   1700  O   LEU A 115       3.835  -7.248 -15.222  1.00  0.00           O  
ATOM   1701  N   THR A 116       5.161  -8.051 -13.626  1.00  0.00           N  
ATOM   1702  H   THR A 116       5.969  -7.887 -13.043  1.00  0.00           H  
ATOM   1703  CA  THR A 116       4.554  -9.394 -13.709  1.00  0.00           C  
ATOM   1704  HA  THR A 116       4.511  -9.842 -14.702  1.00  0.00           H  
ATOM   1705  CB  THR A 116       5.386 -10.315 -12.767  1.00  0.00           C  
ATOM   1706  HB  THR A 116       5.525  -9.929 -11.758  1.00  0.00           H  
ATOM   1707  CG2 THR A 116       4.780 -11.702 -12.667  1.00  0.00           C  
ATOM   1708 HG21 THR A 116       5.344 -12.417 -12.068  1.00  0.00           H  
ATOM   1709 HG22 THR A 116       3.849 -11.526 -12.129  1.00  0.00           H  
ATOM   1710 HG23 THR A 116       4.417 -12.048 -13.636  1.00  0.00           H  
ATOM   1711  OG1 THR A 116       6.720 -10.479 -13.252  1.00  0.00           O  
ATOM   1712  HG1 THR A 116       7.223 -10.715 -12.468  1.00  0.00           H  
ATOM   1713  C   THR A 116       3.067  -9.456 -13.318  1.00  0.00           C  
ATOM   1714  O   THR A 116       2.365 -10.303 -13.853  1.00  0.00           O  
ATOM   1715  N   GLY A 117       2.578  -8.534 -12.473  1.00  0.00           N  
ATOM   1716  H   GLY A 117       3.305  -8.154 -11.884  1.00  0.00           H  
ATOM   1717  CA  GLY A 117       1.194  -8.217 -12.145  1.00  0.00           C  
ATOM   1718  HA2 GLY A 117       0.636  -9.090 -11.805  1.00  0.00           H  
ATOM   1719  HA3 GLY A 117       1.186  -7.508 -11.316  1.00  0.00           H  
ATOM   1720  C   GLY A 117       0.302  -7.672 -13.249  1.00  0.00           C  
ATOM   1721  O   GLY A 117      -0.781  -8.113 -13.336  1.00  0.00           O  
ATOM   1722  N   VAL A 118       0.774  -6.799 -14.132  1.00  0.00           N  
ATOM   1723  H   VAL A 118       1.734  -6.488 -14.110  1.00  0.00           H  
ATOM   1724  CA  VAL A 118       0.132  -6.456 -15.414  1.00  0.00           C  
ATOM   1725  HA  VAL A 118      -0.878  -6.101 -15.209  1.00  0.00           H  
ATOM   1726  CB  VAL A 118       0.826  -5.357 -16.263  1.00  0.00           C  
ATOM   1727  HB  VAL A 118       1.766  -5.752 -16.646  1.00  0.00           H  
ATOM   1728  CG1 VAL A 118       0.036  -4.954 -17.566  1.00  0.00           C  
ATOM   1729 HG11 VAL A 118       0.484  -4.145 -18.143  1.00  0.00           H  
ATOM   1730 HG12 VAL A 118      -0.025  -5.774 -18.282  1.00  0.00           H  
ATOM   1731 HG13 VAL A 118      -1.028  -4.936 -17.327  1.00  0.00           H  
ATOM   1732  CG2 VAL A 118       0.986  -4.106 -15.399  1.00  0.00           C  
ATOM   1733 HG21 VAL A 118       1.617  -4.282 -14.527  1.00  0.00           H  
ATOM   1734 HG22 VAL A 118       1.366  -3.254 -15.963  1.00  0.00           H  
ATOM   1735 HG23 VAL A 118       0.018  -3.781 -15.019  1.00  0.00           H  
ATOM   1736  C   VAL A 118      -0.071  -7.732 -16.205  1.00  0.00           C  
ATOM   1737  O   VAL A 118      -1.231  -8.030 -16.569  1.00  0.00           O  
ATOM   1738  N   PHE A 119       0.984  -8.507 -16.519  1.00  0.00           N  
ATOM   1739  H   PHE A 119       1.897  -8.213 -16.204  1.00  0.00           H  
ATOM   1740  CA  PHE A 119       0.946  -9.758 -17.261  1.00  0.00           C  
ATOM   1741  HA  PHE A 119       0.603  -9.537 -18.271  1.00  0.00           H  
ATOM   1742  CB  PHE A 119       2.402 -10.318 -17.503  1.00  0.00           C  
ATOM   1743  HB2 PHE A 119       2.708  -9.838 -18.433  1.00  0.00           H  
ATOM   1744  HB3 PHE A 119       3.049 -10.161 -16.639  1.00  0.00           H  
ATOM   1745  CG  PHE A 119       2.458 -11.866 -17.699  1.00  0.00           C  
ATOM   1746  CD1 PHE A 119       2.022 -12.415 -18.893  1.00  0.00           C  
ATOM   1747  HD1 PHE A 119       1.614 -11.696 -19.588  1.00  0.00           H  
ATOM   1748  CE1 PHE A 119       1.892 -13.851 -19.053  1.00  0.00           C  
ATOM   1749  HE1 PHE A 119       1.529 -14.184 -20.015  1.00  0.00           H  
ATOM   1750  CZ  PHE A 119       2.217 -14.680 -18.008  1.00  0.00           C  
ATOM   1751  HZ  PHE A 119       2.305 -15.739 -18.202  1.00  0.00           H  
ATOM   1752  CE2 PHE A 119       2.794 -14.120 -16.845  1.00  0.00           C  
ATOM   1753  HE2 PHE A 119       3.142 -14.776 -16.060  1.00  0.00           H  
ATOM   1754  CD2 PHE A 119       2.907 -12.741 -16.698  1.00  0.00           C  
ATOM   1755  HD2 PHE A 119       3.339 -12.404 -15.767  1.00  0.00           H  
ATOM   1756  C   PHE A 119      -0.034 -10.811 -16.698  1.00  0.00           C  
ATOM   1757  O   PHE A 119      -0.826 -11.214 -17.473  1.00  0.00           O  
ATOM   1758  N   ARG A 120       0.012 -11.181 -15.384  1.00  0.00           N  
ATOM   1759  H   ARG A 120       0.776 -10.794 -14.849  1.00  0.00           H  
ATOM   1760  CA  ARG A 120      -0.924 -12.146 -14.740  1.00  0.00           C  
ATOM   1761  HA  ARG A 120      -0.956 -13.090 -15.286  1.00  0.00           H  
ATOM   1762  CB  ARG A 120      -0.443 -12.330 -13.300  1.00  0.00           C  
ATOM   1763  HB2 ARG A 120      -0.343 -11.309 -12.930  1.00  0.00           H  
ATOM   1764  HB3 ARG A 120      -1.266 -12.827 -12.786  1.00  0.00           H  
ATOM   1765  CG  ARG A 120       0.850 -13.111 -13.067  1.00  0.00           C  
ATOM   1766  HG2 ARG A 120       0.745 -14.116 -13.477  1.00  0.00           H  
ATOM   1767  HG3 ARG A 120       1.559 -12.579 -13.701  1.00  0.00           H  
ATOM   1768  CD  ARG A 120       1.269 -13.164 -11.619  1.00  0.00           C  
ATOM   1769  HD2 ARG A 120       1.610 -12.148 -11.421  1.00  0.00           H  
ATOM   1770  HD3 ARG A 120       0.368 -13.459 -11.082  1.00  0.00           H  
ATOM   1771  NE  ARG A 120       2.318 -14.175 -11.386  1.00  0.00           N  
ATOM   1772  HE  ARG A 120       2.373 -14.935 -12.048  1.00  0.00           H  
ATOM   1773  CZ  ARG A 120       3.288 -14.102 -10.451  1.00  0.00           C  
ATOM   1774  NH1 ARG A 120       3.449 -13.012  -9.667  1.00  0.00           N  
ATOM   1775 HH11 ARG A 120       2.923 -12.175  -9.871  1.00  0.00           H  
ATOM   1776 HH12 ARG A 120       4.128 -12.986  -8.920  1.00  0.00           H  
ATOM   1777  NH2 ARG A 120       4.065 -15.150 -10.219  1.00  0.00           N  
ATOM   1778 HH21 ARG A 120       3.834 -15.964 -10.768  1.00  0.00           H  
ATOM   1779 HH22 ARG A 120       4.852 -15.099  -9.587  1.00  0.00           H  
ATOM   1780  C   ARG A 120      -2.359 -11.742 -14.856  1.00  0.00           C  
ATOM   1781  O   ARG A 120      -3.248 -12.490 -15.176  1.00  0.00           O  
ATOM   1782  N   VAL A 121      -2.722 -10.453 -14.592  1.00  0.00           N  
ATOM   1783  H   VAL A 121      -2.061  -9.694 -14.500  1.00  0.00           H  
ATOM   1784  CA  VAL A 121      -4.138  -9.931 -14.675  1.00  0.00           C  
ATOM   1785  HA  VAL A 121      -4.788 -10.627 -14.144  1.00  0.00           H  
ATOM   1786  CB  VAL A 121      -4.216  -8.603 -13.868  1.00  0.00           C  
ATOM   1787  HB  VAL A 121      -3.583  -7.922 -14.437  1.00  0.00           H  
ATOM   1788  CG1 VAL A 121      -5.592  -8.017 -13.887  1.00  0.00           C  
ATOM   1789 HG11 VAL A 121      -6.256  -8.794 -13.505  1.00  0.00           H  
ATOM   1790 HG12 VAL A 121      -5.565  -7.235 -13.128  1.00  0.00           H  
ATOM   1791 HG13 VAL A 121      -5.899  -7.634 -14.860  1.00  0.00           H  
ATOM   1792  CG2 VAL A 121      -3.794  -8.757 -12.401  1.00  0.00           C  
ATOM   1793 HG21 VAL A 121      -4.468  -9.435 -11.877  1.00  0.00           H  
ATOM   1794 HG22 VAL A 121      -2.752  -9.076 -12.370  1.00  0.00           H  
ATOM   1795 HG23 VAL A 121      -3.842  -7.804 -11.874  1.00  0.00           H  
ATOM   1796  C   VAL A 121      -4.675  -9.871 -16.149  1.00  0.00           C  
ATOM   1797  O   VAL A 121      -5.726 -10.439 -16.435  1.00  0.00           O  
ATOM   1798  N   THR A 122      -4.013  -9.188 -17.082  1.00  0.00           N  
ATOM   1799  H   THR A 122      -3.239  -8.596 -16.817  1.00  0.00           H  
ATOM   1800  CA  THR A 122      -4.365  -9.237 -18.534  1.00  0.00           C  
ATOM   1801  HA  THR A 122      -5.354  -8.843 -18.766  1.00  0.00           H  
ATOM   1802  CB  THR A 122      -3.360  -8.332 -19.322  1.00  0.00           C  
ATOM   1803  HB  THR A 122      -2.351  -8.713 -19.156  1.00  0.00           H  
ATOM   1804  CG2 THR A 122      -3.713  -8.208 -20.817  1.00  0.00           C  
ATOM   1805 HG21 THR A 122      -3.413  -9.167 -21.240  1.00  0.00           H  
ATOM   1806 HG22 THR A 122      -4.789  -8.085 -20.948  1.00  0.00           H  
ATOM   1807 HG23 THR A 122      -3.015  -7.456 -21.185  1.00  0.00           H  
ATOM   1808  OG1 THR A 122      -3.224  -7.095 -18.716  1.00  0.00           O  
ATOM   1809  HG1 THR A 122      -2.676  -7.263 -17.946  1.00  0.00           H  
ATOM   1810  C   THR A 122      -4.255 -10.646 -19.151  1.00  0.00           C  
ATOM   1811  O   THR A 122      -5.079 -10.918 -20.019  1.00  0.00           O  
ATOM   1812  N   LYS A 123      -3.366 -11.525 -18.680  1.00  0.00           N  
ATOM   1813  H   LYS A 123      -2.671 -11.140 -18.055  1.00  0.00           H  
ATOM   1814  CA  LYS A 123      -3.420 -13.005 -18.974  1.00  0.00           C  
ATOM   1815  HA  LYS A 123      -3.415 -13.296 -20.024  1.00  0.00           H  
ATOM   1816  CB  LYS A 123      -2.261 -13.661 -18.229  1.00  0.00           C  
ATOM   1817  HB2 LYS A 123      -1.376 -13.225 -18.691  1.00  0.00           H  
ATOM   1818  HB3 LYS A 123      -2.281 -13.443 -17.161  1.00  0.00           H  
ATOM   1819  CG  LYS A 123      -2.267 -15.240 -18.509  1.00  0.00           C  
ATOM   1820  HG2 LYS A 123      -3.182 -15.541 -18.000  1.00  0.00           H  
ATOM   1821  HG3 LYS A 123      -2.286 -15.407 -19.587  1.00  0.00           H  
ATOM   1822  CD  LYS A 123      -1.204 -16.032 -17.772  1.00  0.00           C  
ATOM   1823  HD2 LYS A 123      -0.359 -15.968 -18.458  1.00  0.00           H  
ATOM   1824  HD3 LYS A 123      -0.956 -15.576 -16.814  1.00  0.00           H  
ATOM   1825  CE  LYS A 123      -1.556 -17.474 -17.575  1.00  0.00           C  
ATOM   1826  HE2 LYS A 123      -2.437 -17.661 -16.962  1.00  0.00           H  
ATOM   1827  HE3 LYS A 123      -1.874 -17.985 -18.484  1.00  0.00           H  
ATOM   1828  NZ  LYS A 123      -0.407 -18.144 -17.018  1.00  0.00           N1+
ATOM   1829  HZ1 LYS A 123      -0.565 -19.093 -16.711  1.00  0.00           H  
ATOM   1830  HZ2 LYS A 123       0.281 -18.306 -17.740  1.00  0.00           H  
ATOM   1831  HZ3 LYS A 123      -0.087 -17.537 -16.278  1.00  0.00           H  
ATOM   1832  C   LYS A 123      -4.777 -13.627 -18.546  1.00  0.00           C  
ATOM   1833  O   LYS A 123      -5.393 -14.214 -19.438  1.00  0.00           O  
ATOM   1834  N   GLN A 124      -5.146 -13.474 -17.298  1.00  0.00           N  
ATOM   1835  H   GLN A 124      -4.461 -12.944 -16.779  1.00  0.00           H  
ATOM   1836  CA  GLN A 124      -6.333 -14.109 -16.655  1.00  0.00           C  
ATOM   1837  HA  GLN A 124      -6.325 -15.167 -16.919  1.00  0.00           H  
ATOM   1838  CB  GLN A 124      -6.156 -14.177 -15.130  1.00  0.00           C  
ATOM   1839  HB2 GLN A 124      -5.220 -14.608 -14.774  1.00  0.00           H  
ATOM   1840  HB3 GLN A 124      -6.312 -13.180 -14.719  1.00  0.00           H  
ATOM   1841  CG  GLN A 124      -7.212 -15.082 -14.441  1.00  0.00           C  
ATOM   1842  HG2 GLN A 124      -7.093 -14.698 -13.427  1.00  0.00           H  
ATOM   1843  HG3 GLN A 124      -8.225 -14.995 -14.834  1.00  0.00           H  
ATOM   1844  CD  GLN A 124      -7.011 -16.544 -14.394  1.00  0.00           C  
ATOM   1845  OE1 GLN A 124      -5.950 -17.088 -14.495  1.00  0.00           O  
ATOM   1846  NE2 GLN A 124      -8.024 -17.318 -14.347  1.00  0.00           N  
ATOM   1847 HE21 GLN A 124      -8.966 -17.120 -14.037  1.00  0.00           H  
ATOM   1848 HE22 GLN A 124      -7.867 -18.311 -14.449  1.00  0.00           H  
ATOM   1849  C   GLN A 124      -7.650 -13.543 -17.195  1.00  0.00           C  
ATOM   1850  O   GLN A 124      -8.584 -14.286 -17.442  1.00  0.00           O  
ATOM   1851  N   VAL A 125      -7.695 -12.223 -17.447  1.00  0.00           N  
ATOM   1852  H   VAL A 125      -6.918 -11.649 -17.153  1.00  0.00           H  
ATOM   1853  CA  VAL A 125      -8.655 -11.529 -18.270  1.00  0.00           C  
ATOM   1854  HA  VAL A 125      -9.594 -11.739 -17.756  1.00  0.00           H  
ATOM   1855  CB  VAL A 125      -8.502  -9.988 -18.347  1.00  0.00           C  
ATOM   1856  HB  VAL A 125      -7.466  -9.682 -18.491  1.00  0.00           H  
ATOM   1857  CG1 VAL A 125      -9.295  -9.285 -19.505  1.00  0.00           C  
ATOM   1858 HG11 VAL A 125      -8.755  -8.349 -19.365  1.00  0.00           H  
ATOM   1859 HG12 VAL A 125      -9.093  -9.726 -20.481  1.00  0.00           H  
ATOM   1860 HG13 VAL A 125     -10.362  -9.291 -19.279  1.00  0.00           H  
ATOM   1861  CG2 VAL A 125      -9.101  -9.512 -17.005  1.00  0.00           C  
ATOM   1862 HG21 VAL A 125      -8.521  -9.784 -16.123  1.00  0.00           H  
ATOM   1863 HG22 VAL A 125      -9.081  -8.436 -16.832  1.00  0.00           H  
ATOM   1864 HG23 VAL A 125     -10.167  -9.713 -16.903  1.00  0.00           H  
ATOM   1865  C   VAL A 125      -8.798 -12.186 -19.621  1.00  0.00           C  
ATOM   1866  O   VAL A 125      -9.941 -12.560 -19.974  1.00  0.00           O  
ATOM   1867  N   LEU A 126      -7.757 -12.279 -20.413  1.00  0.00           N  
ATOM   1868  H   LEU A 126      -6.887 -11.814 -20.195  1.00  0.00           H  
ATOM   1869  CA  LEU A 126      -7.879 -13.037 -21.701  1.00  0.00           C  
ATOM   1870  HA  LEU A 126      -8.764 -12.628 -22.188  1.00  0.00           H  
ATOM   1871  CB  LEU A 126      -6.618 -12.911 -22.707  1.00  0.00           C  
ATOM   1872  HB2 LEU A 126      -5.746 -13.365 -22.237  1.00  0.00           H  
ATOM   1873  HB3 LEU A 126      -6.695 -13.613 -23.537  1.00  0.00           H  
ATOM   1874  CG  LEU A 126      -6.235 -11.476 -23.200  1.00  0.00           C  
ATOM   1875  HG  LEU A 126      -6.198 -10.757 -22.383  1.00  0.00           H  
ATOM   1876  CD1 LEU A 126      -4.901 -11.424 -23.927  1.00  0.00           C  
ATOM   1877 HD11 LEU A 126      -4.695 -10.395 -24.220  1.00  0.00           H  
ATOM   1878 HD12 LEU A 126      -4.069 -11.680 -23.271  1.00  0.00           H  
ATOM   1879 HD13 LEU A 126      -5.011 -12.104 -24.773  1.00  0.00           H  
ATOM   1880  CD2 LEU A 126      -7.345 -10.948 -24.087  1.00  0.00           C  
ATOM   1881 HD21 LEU A 126      -7.030 -10.048 -24.613  1.00  0.00           H  
ATOM   1882 HD22 LEU A 126      -7.453 -11.732 -24.837  1.00  0.00           H  
ATOM   1883 HD23 LEU A 126      -8.206 -10.801 -23.433  1.00  0.00           H  
ATOM   1884  C   LEU A 126      -8.280 -14.529 -21.498  1.00  0.00           C  
ATOM   1885  O   LEU A 126      -8.987 -15.106 -22.305  1.00  0.00           O  
ATOM   1886  N   LYS A 127      -7.719 -15.226 -20.535  1.00  0.00           N  
ATOM   1887  H   LYS A 127      -6.957 -14.819 -20.010  1.00  0.00           H  
ATOM   1888  CA  LYS A 127      -7.945 -16.681 -20.415  1.00  0.00           C  
ATOM   1889  HA  LYS A 127      -7.914 -17.310 -21.305  1.00  0.00           H  
ATOM   1890  CB  LYS A 127      -6.747 -17.149 -19.506  1.00  0.00           C  
ATOM   1891  HB2 LYS A 127      -5.841 -16.910 -20.064  1.00  0.00           H  
ATOM   1892  HB3 LYS A 127      -6.616 -16.475 -18.660  1.00  0.00           H  
ATOM   1893  CG  LYS A 127      -6.817 -18.626 -19.045  1.00  0.00           C  
ATOM   1894  HG2 LYS A 127      -6.079 -18.724 -18.250  1.00  0.00           H  
ATOM   1895  HG3 LYS A 127      -7.833 -18.896 -18.759  1.00  0.00           H  
ATOM   1896  CD  LYS A 127      -6.334 -19.548 -20.116  1.00  0.00           C  
ATOM   1897  HD2 LYS A 127      -6.764 -19.188 -21.051  1.00  0.00           H  
ATOM   1898  HD3 LYS A 127      -5.266 -19.647 -20.307  1.00  0.00           H  
ATOM   1899  CE  LYS A 127      -6.913 -20.942 -19.736  1.00  0.00           C  
ATOM   1900  HE2 LYS A 127      -6.204 -21.332 -19.006  1.00  0.00           H  
ATOM   1901  HE3 LYS A 127      -7.939 -20.880 -19.372  1.00  0.00           H  
ATOM   1902  NZ  LYS A 127      -7.135 -21.805 -20.962  1.00  0.00           N1+
ATOM   1903  HZ1 LYS A 127      -7.498 -22.706 -20.686  1.00  0.00           H  
ATOM   1904  HZ2 LYS A 127      -7.710 -21.361 -21.664  1.00  0.00           H  
ATOM   1905  HZ3 LYS A 127      -6.282 -21.992 -21.470  1.00  0.00           H  
ATOM   1906  C   LYS A 127      -9.353 -16.996 -19.873  1.00  0.00           C  
ATOM   1907  O   LYS A 127      -9.927 -18.023 -20.288  1.00  0.00           O  
ATOM   1908  N   ALA A 128      -9.953 -16.221 -18.937  1.00  0.00           N  
ATOM   1909  H   ALA A 128      -9.600 -15.307 -18.691  1.00  0.00           H  
ATOM   1910  CA  ALA A 128     -11.236 -16.578 -18.294  1.00  0.00           C  
ATOM   1911  HA  ALA A 128     -11.865 -17.214 -18.917  1.00  0.00           H  
ATOM   1912  CB  ALA A 128     -10.857 -17.379 -17.076  1.00  0.00           C  
ATOM   1913  HB1 ALA A 128     -11.678 -17.474 -16.364  1.00  0.00           H  
ATOM   1914  HB2 ALA A 128     -10.553 -18.392 -17.343  1.00  0.00           H  
ATOM   1915  HB3 ALA A 128     -10.008 -16.959 -16.535  1.00  0.00           H  
ATOM   1916  C   ALA A 128     -12.202 -15.443 -17.923  1.00  0.00           C  
ATOM   1917  O   ALA A 128     -13.296 -15.630 -17.412  1.00  0.00           O  
ATOM   1918  N   GLY A 129     -11.794 -14.178 -18.181  1.00  0.00           N  
ATOM   1919  H   GLY A 129     -10.944 -14.108 -18.724  1.00  0.00           H  
ATOM   1920  CA  GLY A 129     -12.558 -12.970 -18.026  1.00  0.00           C  
ATOM   1921  HA2 GLY A 129     -13.233 -13.069 -17.177  1.00  0.00           H  
ATOM   1922  HA3 GLY A 129     -11.889 -12.113 -17.936  1.00  0.00           H  
ATOM   1923  C   GLY A 129     -13.426 -12.555 -19.299  1.00  0.00           C  
ATOM   1924  O   GLY A 129     -13.762 -11.350 -19.483  1.00  0.00           O  
ATOM   1925  N   GLY A 130     -13.629 -13.511 -20.191  1.00  0.00           N  
ATOM   1926  H   GLY A 130     -13.055 -14.341 -20.221  1.00  0.00           H  
ATOM   1927  CA  GLY A 130     -14.597 -13.471 -21.300  1.00  0.00           C  
ATOM   1928  HA2 GLY A 130     -14.727 -14.479 -21.694  1.00  0.00           H  
ATOM   1929  HA3 GLY A 130     -15.558 -13.284 -20.821  1.00  0.00           H  
ATOM   1930  C   GLY A 130     -14.285 -12.563 -22.483  1.00  0.00           C  
ATOM   1931  O   GLY A 130     -15.016 -12.714 -23.407  1.00  0.00           O  
ATOM   1932  N   MET A 131     -13.236 -11.806 -22.492  1.00  0.00           N  
ATOM   1933  H   MET A 131     -12.691 -11.759 -21.644  1.00  0.00           H  
ATOM   1934  CA  MET A 131     -12.832 -10.760 -23.525  1.00  0.00           C  
ATOM   1935  HA  MET A 131     -13.724 -10.178 -23.761  1.00  0.00           H  
ATOM   1936  CB  MET A 131     -11.769  -9.851 -22.884  1.00  0.00           C  
ATOM   1937  HB2 MET A 131     -12.105  -9.396 -21.952  1.00  0.00           H  
ATOM   1938  HB3 MET A 131     -10.865 -10.398 -22.618  1.00  0.00           H  
ATOM   1939  CG  MET A 131     -11.274  -8.808 -23.928  1.00  0.00           C  
ATOM   1940  HG2 MET A 131     -10.984  -9.322 -24.845  1.00  0.00           H  
ATOM   1941  HG3 MET A 131     -12.120  -8.151 -24.128  1.00  0.00           H  
ATOM   1942  SD  MET A 131      -9.845  -7.830 -23.472  1.00  0.00           S  
ATOM   1943  CE  MET A 131     -10.527  -6.893 -22.100  1.00  0.00           C  
ATOM   1944  HE1 MET A 131     -11.318  -6.218 -22.427  1.00  0.00           H  
ATOM   1945  HE2 MET A 131     -10.961  -7.598 -21.392  1.00  0.00           H  
ATOM   1946  HE3 MET A 131      -9.795  -6.237 -21.629  1.00  0.00           H  
ATOM   1947  C   MET A 131     -12.414 -11.546 -24.751  1.00  0.00           C  
ATOM   1948  O   MET A 131     -12.670 -11.116 -25.864  1.00  0.00           O  
ATOM   1949  N   LEU A 132     -11.522 -12.563 -24.625  1.00  0.00           N  
ATOM   1950  H   LEU A 132     -11.514 -12.954 -23.694  1.00  0.00           H  
ATOM   1951  CA  LEU A 132     -11.044 -13.336 -25.722  1.00  0.00           C  
ATOM   1952  HA  LEU A 132     -10.998 -12.676 -26.589  1.00  0.00           H  
ATOM   1953  CB  LEU A 132      -9.615 -13.953 -25.400  1.00  0.00           C  
ATOM   1954  HB2 LEU A 132      -9.012 -13.330 -24.739  1.00  0.00           H  
ATOM   1955  HB3 LEU A 132      -9.779 -14.879 -24.848  1.00  0.00           H  
ATOM   1956  CG  LEU A 132      -8.866 -14.359 -26.761  1.00  0.00           C  
ATOM   1957  HG  LEU A 132      -9.483 -14.783 -27.554  1.00  0.00           H  
ATOM   1958  CD1 LEU A 132      -8.306 -13.133 -27.433  1.00  0.00           C  
ATOM   1959 HD11 LEU A 132      -7.681 -13.569 -28.212  1.00  0.00           H  
ATOM   1960 HD12 LEU A 132      -9.077 -12.633 -28.021  1.00  0.00           H  
ATOM   1961 HD13 LEU A 132      -7.707 -12.429 -26.855  1.00  0.00           H  
ATOM   1962  CD2 LEU A 132      -7.741 -15.243 -26.372  1.00  0.00           C  
ATOM   1963 HD21 LEU A 132      -7.083 -15.468 -27.212  1.00  0.00           H  
ATOM   1964 HD22 LEU A 132      -7.197 -14.654 -25.634  1.00  0.00           H  
ATOM   1965 HD23 LEU A 132      -8.085 -16.183 -25.940  1.00  0.00           H  
ATOM   1966  C   LEU A 132     -11.998 -14.391 -26.279  1.00  0.00           C  
ATOM   1967  O   LEU A 132     -12.107 -14.691 -27.465  1.00  0.00           O  
ATOM   1968  N   GLU A 133     -12.825 -14.900 -25.328  1.00  0.00           N  
ATOM   1969  H   GLU A 133     -12.731 -14.517 -24.398  1.00  0.00           H  
ATOM   1970  CA  GLU A 133     -13.993 -15.763 -25.597  1.00  0.00           C  
ATOM   1971  HA  GLU A 133     -13.703 -16.556 -26.286  1.00  0.00           H  
ATOM   1972  CB  GLU A 133     -14.503 -16.455 -24.312  1.00  0.00           C  
ATOM   1973  HB2 GLU A 133     -13.539 -16.555 -23.812  1.00  0.00           H  
ATOM   1974  HB3 GLU A 133     -15.107 -15.707 -23.799  1.00  0.00           H  
ATOM   1975  CG  GLU A 133     -15.292 -17.702 -24.690  1.00  0.00           C  
ATOM   1976  HG2 GLU A 133     -15.558 -18.000 -23.676  1.00  0.00           H  
ATOM   1977  HG3 GLU A 133     -16.154 -17.319 -25.237  1.00  0.00           H  
ATOM   1978  CD  GLU A 133     -14.429 -18.774 -25.230  1.00  0.00           C  
ATOM   1979  OE1 GLU A 133     -15.168 -19.746 -25.612  1.00  0.00           O  
ATOM   1980  OE2 GLU A 133     -13.188 -18.770 -25.078  1.00  0.00           O  
ATOM   1981  C   GLU A 133     -15.071 -14.979 -26.320  1.00  0.00           C  
ATOM   1982  O   GLU A 133     -15.684 -15.541 -27.142  1.00  0.00           O  
ATOM   1983  N   ARG A 134     -15.322 -13.670 -26.027  1.00  0.00           N  
ATOM   1984  H   ARG A 134     -14.964 -13.297 -25.159  1.00  0.00           H  
ATOM   1985  CA  ARG A 134     -16.213 -12.808 -26.791  1.00  0.00           C  
ATOM   1986  HA  ARG A 134     -17.108 -13.345 -27.110  1.00  0.00           H  
ATOM   1987  CB  ARG A 134     -16.746 -11.635 -25.988  1.00  0.00           C  
ATOM   1988  HB2 ARG A 134     -17.194 -12.034 -25.079  1.00  0.00           H  
ATOM   1989  HB3 ARG A 134     -15.939 -11.008 -25.607  1.00  0.00           H  
ATOM   1990  CG  ARG A 134     -17.621 -10.789 -26.817  1.00  0.00           C  
ATOM   1991  HG2 ARG A 134     -17.016 -10.303 -27.584  1.00  0.00           H  
ATOM   1992  HG3 ARG A 134     -18.447 -11.370 -27.225  1.00  0.00           H  
ATOM   1993  CD  ARG A 134     -18.031  -9.521 -26.007  1.00  0.00           C  
ATOM   1994  HD2 ARG A 134     -18.768  -8.927 -26.548  1.00  0.00           H  
ATOM   1995  HD3 ARG A 134     -18.620  -9.951 -25.196  1.00  0.00           H  
ATOM   1996  NE  ARG A 134     -16.934  -8.732 -25.463  1.00  0.00           N  
ATOM   1997  HE  ARG A 134     -16.348  -8.515 -26.256  1.00  0.00           H  
ATOM   1998  CZ  ARG A 134     -16.633  -8.482 -24.219  1.00  0.00           C  
ATOM   1999  NH1 ARG A 134     -15.448  -8.165 -23.944  1.00  0.00           N  
ATOM   2000 HH11 ARG A 134     -14.868  -7.817 -24.695  1.00  0.00           H  
ATOM   2001 HH12 ARG A 134     -15.111  -8.018 -23.003  1.00  0.00           H  
ATOM   2002  NH2 ARG A 134     -17.539  -8.558 -23.309  1.00  0.00           N  
ATOM   2003 HH21 ARG A 134     -18.515  -8.673 -23.543  1.00  0.00           H  
ATOM   2004 HH22 ARG A 134     -17.376  -8.472 -22.316  1.00  0.00           H  
ATOM   2005  C   ARG A 134     -15.464 -12.532 -28.119  1.00  0.00           C  
ATOM   2006  O   ARG A 134     -16.069 -12.627 -29.159  1.00  0.00           O  
ATOM   2007  N   GLY A 135     -14.184 -12.197 -28.020  1.00  0.00           N  
ATOM   2008  H   GLY A 135     -13.794 -12.057 -27.098  1.00  0.00           H  
ATOM   2009  CA  GLY A 135     -13.332 -11.971 -29.161  1.00  0.00           C  
ATOM   2010  HA2 GLY A 135     -12.348 -12.438 -29.102  1.00  0.00           H  
ATOM   2011  HA3 GLY A 135     -13.727 -12.349 -30.104  1.00  0.00           H  
ATOM   2012  C   GLY A 135     -13.022 -10.536 -29.330  1.00  0.00           C  
ATOM   2013  O   GLY A 135     -12.275 -10.199 -30.288  1.00  0.00           O  
ATOM   2014  N   THR A 136     -13.546  -9.705 -28.447  1.00  0.00           N  
ATOM   2015  H   THR A 136     -13.858 -10.094 -27.569  1.00  0.00           H  
ATOM   2016  CA  THR A 136     -13.510  -8.258 -28.499  1.00  0.00           C  
ATOM   2017  HA  THR A 136     -12.721  -7.993 -29.202  1.00  0.00           H  
ATOM   2018  CB  THR A 136     -14.824  -7.718 -29.060  1.00  0.00           C  
ATOM   2019  HB  THR A 136     -14.781  -6.633 -29.160  1.00  0.00           H  
ATOM   2020  CG2 THR A 136     -15.254  -8.379 -30.396  1.00  0.00           C  
ATOM   2021 HG21 THR A 136     -14.465  -8.339 -31.146  1.00  0.00           H  
ATOM   2022 HG22 THR A 136     -15.668  -9.385 -30.322  1.00  0.00           H  
ATOM   2023 HG23 THR A 136     -16.085  -7.808 -30.811  1.00  0.00           H  
ATOM   2024  OG1 THR A 136     -15.919  -8.007 -28.168  1.00  0.00           O  
ATOM   2025  HG1 THR A 136     -16.675  -7.599 -28.598  1.00  0.00           H  
ATOM   2026  C   THR A 136     -13.210  -7.585 -27.159  1.00  0.00           C  
ATOM   2027  O   THR A 136     -13.697  -8.180 -26.154  1.00  0.00           O  
ATOM   2028  N   GLY A 137     -12.489  -6.399 -27.187  1.00  0.00           N  
ATOM   2029  H   GLY A 137     -12.333  -6.052 -28.123  1.00  0.00           H  
ATOM   2030  CA  GLY A 137     -12.127  -5.684 -25.922  1.00  0.00           C  
ATOM   2031  HA2 GLY A 137     -13.025  -5.323 -25.422  1.00  0.00           H  
ATOM   2032  HA3 GLY A 137     -11.616  -6.409 -25.288  1.00  0.00           H  
ATOM   2033  C   GLY A 137     -11.086  -4.575 -26.159  1.00  0.00           C  
ATOM   2034  O   GLY A 137     -10.422  -4.394 -27.171  1.00  0.00           O  
ATOM   2035  N   ARG A 138     -10.757  -3.777 -25.111  1.00  0.00           N  
ATOM   2036  H   ARG A 138     -11.199  -4.049 -24.245  1.00  0.00           H  
ATOM   2037  CA  ARG A 138      -9.679  -2.816 -25.055  1.00  0.00           C  
ATOM   2038  HA  ARG A 138      -9.095  -3.054 -25.944  1.00  0.00           H  
ATOM   2039  CB  ARG A 138     -10.180  -1.330 -25.151  1.00  0.00           C  
ATOM   2040  HB2 ARG A 138     -10.838  -1.170 -24.297  1.00  0.00           H  
ATOM   2041  HB3 ARG A 138      -9.297  -0.691 -25.132  1.00  0.00           H  
ATOM   2042  CG  ARG A 138     -11.089  -0.983 -26.404  1.00  0.00           C  
ATOM   2043  HG2 ARG A 138     -11.725  -1.812 -26.716  1.00  0.00           H  
ATOM   2044  HG3 ARG A 138     -11.669  -0.082 -26.204  1.00  0.00           H  
ATOM   2045  CD  ARG A 138     -10.049  -0.845 -27.495  1.00  0.00           C  
ATOM   2046  HD2 ARG A 138      -9.308  -0.054 -27.380  1.00  0.00           H  
ATOM   2047  HD3 ARG A 138      -9.457  -1.760 -27.540  1.00  0.00           H  
ATOM   2048  NE  ARG A 138     -10.755  -0.643 -28.767  1.00  0.00           N  
ATOM   2049  HE  ARG A 138     -10.901   0.311 -29.063  1.00  0.00           H  
ATOM   2050  CZ  ARG A 138     -11.424  -1.479 -29.551  1.00  0.00           C  
ATOM   2051  NH1 ARG A 138     -11.307  -2.783 -29.398  1.00  0.00           N  
ATOM   2052 HH11 ARG A 138     -10.703  -3.173 -28.689  1.00  0.00           H  
ATOM   2053 HH12 ARG A 138     -12.013  -3.383 -29.799  1.00  0.00           H  
ATOM   2054  NH2 ARG A 138     -12.219  -0.944 -30.403  1.00  0.00           N  
ATOM   2055 HH21 ARG A 138     -12.377   0.053 -30.374  1.00  0.00           H  
ATOM   2056 HH22 ARG A 138     -12.621  -1.463 -31.170  1.00  0.00           H  
ATOM   2057  C   ARG A 138      -8.809  -2.966 -23.803  1.00  0.00           C  
ATOM   2058  O   ARG A 138      -9.441  -3.036 -22.751  1.00  0.00           O  
ATOM   2059  N   ILE A 139      -7.521  -2.845 -23.937  1.00  0.00           N  
ATOM   2060  H   ILE A 139      -7.183  -2.711 -24.879  1.00  0.00           H  
ATOM   2061  CA  ILE A 139      -6.563  -2.981 -22.791  1.00  0.00           C  
ATOM   2062  HA  ILE A 139      -7.160  -2.721 -21.917  1.00  0.00           H  
ATOM   2063  CB  ILE A 139      -5.948  -4.450 -22.712  1.00  0.00           C  
ATOM   2064  HB  ILE A 139      -5.402  -4.397 -23.654  1.00  0.00           H  
ATOM   2065  CG2 ILE A 139      -4.879  -4.636 -21.707  1.00  0.00           C  
ATOM   2066 HG21 ILE A 139      -4.422  -5.617 -21.845  1.00  0.00           H  
ATOM   2067 HG22 ILE A 139      -4.125  -3.850 -21.657  1.00  0.00           H  
ATOM   2068 HG23 ILE A 139      -5.536  -4.651 -20.838  1.00  0.00           H  
ATOM   2069  CG1 ILE A 139      -6.884  -5.685 -22.787  1.00  0.00           C  
ATOM   2070 HG12 ILE A 139      -7.388  -5.964 -21.862  1.00  0.00           H  
ATOM   2071 HG13 ILE A 139      -7.725  -5.423 -23.429  1.00  0.00           H  
ATOM   2072  CD1 ILE A 139      -6.234  -6.925 -23.458  1.00  0.00           C  
ATOM   2073 HD11 ILE A 139      -7.092  -7.557 -23.685  1.00  0.00           H  
ATOM   2074 HD12 ILE A 139      -5.912  -6.605 -24.449  1.00  0.00           H  
ATOM   2075 HD13 ILE A 139      -5.489  -7.412 -22.828  1.00  0.00           H  
ATOM   2076  C   ILE A 139      -5.534  -1.870 -22.712  1.00  0.00           C  
ATOM   2077  O   ILE A 139      -4.821  -1.561 -23.663  1.00  0.00           O  
ATOM   2078  N   VAL A 140      -5.482  -1.165 -21.530  1.00  0.00           N  
ATOM   2079  H   VAL A 140      -6.096  -1.477 -20.791  1.00  0.00           H  
ATOM   2080  CA  VAL A 140      -4.684  -0.015 -21.261  1.00  0.00           C  
ATOM   2081  HA  VAL A 140      -4.006   0.052 -22.111  1.00  0.00           H  
ATOM   2082  CB  VAL A 140      -5.469   1.353 -21.259  1.00  0.00           C  
ATOM   2083  HB  VAL A 140      -5.901   1.596 -20.287  1.00  0.00           H  
ATOM   2084  CG1 VAL A 140      -4.455   2.492 -21.629  1.00  0.00           C  
ATOM   2085 HG11 VAL A 140      -4.096   2.281 -22.637  1.00  0.00           H  
ATOM   2086 HG12 VAL A 140      -4.934   3.471 -21.630  1.00  0.00           H  
ATOM   2087 HG13 VAL A 140      -3.668   2.540 -20.877  1.00  0.00           H  
ATOM   2088  CG2 VAL A 140      -6.588   1.431 -22.199  1.00  0.00           C  
ATOM   2089 HG21 VAL A 140      -7.387   0.828 -21.768  1.00  0.00           H  
ATOM   2090 HG22 VAL A 140      -6.859   2.453 -22.466  1.00  0.00           H  
ATOM   2091 HG23 VAL A 140      -6.254   1.031 -23.157  1.00  0.00           H  
ATOM   2092  C   VAL A 140      -3.860  -0.190 -19.993  1.00  0.00           C  
ATOM   2093  O   VAL A 140      -4.382  -0.115 -18.831  1.00  0.00           O  
ATOM   2094  N   ASN A 141      -2.558  -0.240 -20.154  1.00  0.00           N  
ATOM   2095  H   ASN A 141      -2.219  -0.122 -21.098  1.00  0.00           H  
ATOM   2096  CA  ASN A 141      -1.641  -0.338 -19.036  1.00  0.00           C  
ATOM   2097  HA  ASN A 141      -2.079  -0.894 -18.207  1.00  0.00           H  
ATOM   2098  CB  ASN A 141      -0.462  -1.177 -19.502  1.00  0.00           C  
ATOM   2099  HB2 ASN A 141       0.101  -0.621 -20.251  1.00  0.00           H  
ATOM   2100  HB3 ASN A 141       0.238  -1.342 -18.682  1.00  0.00           H  
ATOM   2101  CG  ASN A 141      -1.009  -2.503 -20.103  1.00  0.00           C  
ATOM   2102  OD1 ASN A 141      -1.788  -3.145 -19.419  1.00  0.00           O  
ATOM   2103  ND2 ASN A 141      -0.742  -2.914 -21.318  1.00  0.00           N  
ATOM   2104 HD21 ASN A 141      -1.144  -3.821 -21.507  1.00  0.00           H  
ATOM   2105 HD22 ASN A 141      -0.100  -2.451 -21.945  1.00  0.00           H  
ATOM   2106  C   ASN A 141      -1.217   1.101 -18.650  1.00  0.00           C  
ATOM   2107  O   ASN A 141      -0.757   1.824 -19.561  1.00  0.00           O  
ATOM   2108  N   ILE A 142      -1.185   1.502 -17.384  1.00  0.00           N  
ATOM   2109  H   ILE A 142      -1.622   0.976 -16.640  1.00  0.00           H  
ATOM   2110  CA  ILE A 142      -0.805   2.879 -17.046  1.00  0.00           C  
ATOM   2111  HA  ILE A 142      -0.895   3.605 -17.855  1.00  0.00           H  
ATOM   2112  CB  ILE A 142      -1.558   3.400 -15.794  1.00  0.00           C  
ATOM   2113  HB  ILE A 142      -1.314   2.669 -15.023  1.00  0.00           H  
ATOM   2114  CG2 ILE A 142      -0.983   4.800 -15.380  1.00  0.00           C  
ATOM   2115 HG21 ILE A 142       0.095   4.810 -15.218  1.00  0.00           H  
ATOM   2116 HG22 ILE A 142      -1.081   5.428 -16.265  1.00  0.00           H  
ATOM   2117 HG23 ILE A 142      -1.589   5.223 -14.578  1.00  0.00           H  
ATOM   2118  CG1 ILE A 142      -3.088   3.402 -15.870  1.00  0.00           C  
ATOM   2119 HG12 ILE A 142      -3.353   2.354 -16.004  1.00  0.00           H  
ATOM   2120 HG13 ILE A 142      -3.462   3.864 -14.956  1.00  0.00           H  
ATOM   2121  CD1 ILE A 142      -3.714   4.121 -17.071  1.00  0.00           C  
ATOM   2122 HD11 ILE A 142      -3.259   3.726 -17.980  1.00  0.00           H  
ATOM   2123 HD12 ILE A 142      -4.794   3.981 -17.028  1.00  0.00           H  
ATOM   2124 HD13 ILE A 142      -3.494   5.188 -17.072  1.00  0.00           H  
ATOM   2125  C   ILE A 142       0.691   2.825 -16.764  1.00  0.00           C  
ATOM   2126  O   ILE A 142       1.234   2.329 -15.750  1.00  0.00           O  
ATOM   2127  N   ALA A 143       1.562   3.137 -17.745  1.00  0.00           N  
ATOM   2128  H   ALA A 143       1.270   3.608 -18.590  1.00  0.00           H  
ATOM   2129  CA  ALA A 143       3.034   2.966 -17.717  1.00  0.00           C  
ATOM   2130  HA  ALA A 143       3.334   1.992 -17.330  1.00  0.00           H  
ATOM   2131  CB  ALA A 143       3.611   2.817 -19.157  1.00  0.00           C  
ATOM   2132  HB1 ALA A 143       3.033   2.006 -19.600  1.00  0.00           H  
ATOM   2133  HB2 ALA A 143       3.527   3.737 -19.737  1.00  0.00           H  
ATOM   2134  HB3 ALA A 143       4.618   2.417 -19.047  1.00  0.00           H  
ATOM   2135  C   ALA A 143       3.789   4.114 -16.926  1.00  0.00           C  
ATOM   2136  O   ALA A 143       3.492   4.408 -15.777  1.00  0.00           O  
ATOM   2137  N   SER A 144       4.990   4.608 -17.363  1.00  0.00           N  
ATOM   2138  H   SER A 144       5.281   4.302 -18.281  1.00  0.00           H  
ATOM   2139  CA  SER A 144       5.761   5.668 -16.686  1.00  0.00           C  
ATOM   2140  HA  SER A 144       5.146   6.393 -16.155  1.00  0.00           H  
ATOM   2141  CB  SER A 144       6.752   5.057 -15.641  1.00  0.00           C  
ATOM   2142  HB2 SER A 144       6.192   4.381 -14.996  1.00  0.00           H  
ATOM   2143  HB3 SER A 144       7.526   4.464 -16.130  1.00  0.00           H  
ATOM   2144  OG  SER A 144       7.463   6.030 -14.892  1.00  0.00           O  
ATOM   2145  HG  SER A 144       7.108   6.009 -14.001  1.00  0.00           H  
ATOM   2146  C   SER A 144       6.651   6.400 -17.781  1.00  0.00           C  
ATOM   2147  O   SER A 144       6.793   5.825 -18.901  1.00  0.00           O  
ATOM   2148  N   THR A 145       7.293   7.534 -17.424  1.00  0.00           N  
ATOM   2149  H   THR A 145       7.254   7.881 -16.476  1.00  0.00           H  
ATOM   2150  CA  THR A 145       8.434   8.065 -18.109  1.00  0.00           C  
ATOM   2151  HA  THR A 145       8.225   8.416 -19.119  1.00  0.00           H  
ATOM   2152  CB  THR A 145       8.956   9.379 -17.398  1.00  0.00           C  
ATOM   2153  HB  THR A 145       9.915   9.586 -17.876  1.00  0.00           H  
ATOM   2154  CG2 THR A 145       8.174  10.611 -17.757  1.00  0.00           C  
ATOM   2155 HG21 THR A 145       7.125  10.384 -17.948  1.00  0.00           H  
ATOM   2156 HG22 THR A 145       8.268  11.340 -16.953  1.00  0.00           H  
ATOM   2157 HG23 THR A 145       8.609  11.129 -18.611  1.00  0.00           H  
ATOM   2158  OG1 THR A 145       9.063   9.206 -16.088  1.00  0.00           O  
ATOM   2159  HG1 THR A 145       9.643   9.913 -15.795  1.00  0.00           H  
ATOM   2160  C   THR A 145       9.598   7.034 -18.078  1.00  0.00           C  
ATOM   2161  O   THR A 145      10.255   6.786 -19.088  1.00  0.00           O  
ATOM   2162  N   GLY A 146       9.721   6.351 -16.996  1.00  0.00           N  
ATOM   2163  H   GLY A 146       8.943   6.499 -16.369  1.00  0.00           H  
ATOM   2164  CA  GLY A 146      10.498   5.077 -16.727  1.00  0.00           C  
ATOM   2165  HA2 GLY A 146      11.570   5.270 -16.772  1.00  0.00           H  
ATOM   2166  HA3 GLY A 146      10.193   4.780 -15.723  1.00  0.00           H  
ATOM   2167  C   GLY A 146      10.145   3.870 -17.634  1.00  0.00           C  
ATOM   2168  O   GLY A 146      10.791   2.800 -17.563  1.00  0.00           O  
ATOM   2169  N   GLY A 147       9.228   4.066 -18.623  1.00  0.00           N  
ATOM   2170  H   GLY A 147       8.749   4.954 -18.671  1.00  0.00           H  
ATOM   2171  CA  GLY A 147       9.062   3.063 -19.682  1.00  0.00           C  
ATOM   2172  HA2 GLY A 147       9.224   2.053 -19.307  1.00  0.00           H  
ATOM   2173  HA3 GLY A 147       8.041   3.266 -20.008  1.00  0.00           H  
ATOM   2174  C   GLY A 147       9.930   3.385 -20.891  1.00  0.00           C  
ATOM   2175  O   GLY A 147      10.018   2.506 -21.762  1.00  0.00           O  
ATOM   2176  N   LYS A 148      10.537   4.615 -20.992  1.00  0.00           N  
ATOM   2177  H   LYS A 148      10.515   5.156 -20.140  1.00  0.00           H  
ATOM   2178  CA  LYS A 148      11.256   5.072 -22.200  1.00  0.00           C  
ATOM   2179  HA  LYS A 148      11.576   4.172 -22.724  1.00  0.00           H  
ATOM   2180  CB  LYS A 148      10.272   5.945 -23.049  1.00  0.00           C  
ATOM   2181  HB2 LYS A 148       9.645   6.472 -22.330  1.00  0.00           H  
ATOM   2182  HB3 LYS A 148      10.813   6.610 -23.723  1.00  0.00           H  
ATOM   2183  CG  LYS A 148       9.458   5.092 -24.047  1.00  0.00           C  
ATOM   2184  HG2 LYS A 148      10.132   4.514 -24.681  1.00  0.00           H  
ATOM   2185  HG3 LYS A 148       8.741   4.515 -23.464  1.00  0.00           H  
ATOM   2186  CD  LYS A 148       8.549   5.815 -25.078  1.00  0.00           C  
ATOM   2187  HD2 LYS A 148       9.108   6.579 -25.615  1.00  0.00           H  
ATOM   2188  HD3 LYS A 148       8.255   5.118 -25.864  1.00  0.00           H  
ATOM   2189  CE  LYS A 148       7.304   6.453 -24.406  1.00  0.00           C  
ATOM   2190  HE2 LYS A 148       6.691   5.668 -23.964  1.00  0.00           H  
ATOM   2191  HE3 LYS A 148       7.523   7.139 -23.588  1.00  0.00           H  
ATOM   2192  NZ  LYS A 148       6.553   7.245 -25.433  1.00  0.00           N1+
ATOM   2193  HZ1 LYS A 148       6.194   8.112 -25.060  1.00  0.00           H  
ATOM   2194  HZ2 LYS A 148       7.148   7.568 -26.183  1.00  0.00           H  
ATOM   2195  HZ3 LYS A 148       5.817   6.734 -25.900  1.00  0.00           H  
ATOM   2196  C   LYS A 148      12.550   5.837 -21.800  1.00  0.00           C  
ATOM   2197  O   LYS A 148      13.611   5.584 -22.328  1.00  0.00           O  
ATOM   2198  N   GLN A 149      12.370   6.758 -20.884  1.00  0.00           N  
ATOM   2199  H   GLN A 149      11.397   6.872 -20.636  1.00  0.00           H  
ATOM   2200  CA  GLN A 149      13.439   7.215 -20.033  1.00  0.00           C  
ATOM   2201  HA  GLN A 149      14.337   7.486 -20.588  1.00  0.00           H  
ATOM   2202  CB  GLN A 149      13.154   8.559 -19.314  1.00  0.00           C  
ATOM   2203  HB2 GLN A 149      12.198   8.522 -18.790  1.00  0.00           H  
ATOM   2204  HB3 GLN A 149      13.986   8.766 -18.641  1.00  0.00           H  
ATOM   2205  CG  GLN A 149      12.890   9.854 -20.242  1.00  0.00           C  
ATOM   2206  HG2 GLN A 149      13.814  10.296 -20.615  1.00  0.00           H  
ATOM   2207  HG3 GLN A 149      12.338   9.630 -21.154  1.00  0.00           H  
ATOM   2208  CD  GLN A 149      12.075  10.938 -19.528  1.00  0.00           C  
ATOM   2209  OE1 GLN A 149      10.954  11.281 -19.912  1.00  0.00           O  
ATOM   2210  NE2 GLN A 149      12.481  11.247 -18.295  1.00  0.00           N  
ATOM   2211 HE21 GLN A 149      13.416  10.964 -18.042  1.00  0.00           H  
ATOM   2212 HE22 GLN A 149      11.906  11.903 -17.786  1.00  0.00           H  
ATOM   2213  C   GLN A 149      13.880   6.098 -19.026  1.00  0.00           C  
ATOM   2214  O   GLN A 149      13.111   5.290 -18.629  1.00  0.00           O  
ATOM   2215  N   GLY A 150      15.163   6.088 -18.635  1.00  0.00           N  
ATOM   2216  H   GLY A 150      15.827   6.671 -19.125  1.00  0.00           H  
ATOM   2217  CA  GLY A 150      15.549   5.577 -17.315  1.00  0.00           C  
ATOM   2218  HA2 GLY A 150      14.935   4.753 -16.952  1.00  0.00           H  
ATOM   2219  HA3 GLY A 150      16.548   5.154 -17.418  1.00  0.00           H  
ATOM   2220  C   GLY A 150      15.426   6.696 -16.250  1.00  0.00           C  
ATOM   2221  O   GLY A 150      16.080   7.723 -16.313  1.00  0.00           O  
ATOM   2222  N   VAL A 151      14.634   6.491 -15.218  1.00  0.00           N  
ATOM   2223  H   VAL A 151      14.294   5.547 -15.113  1.00  0.00           H  
ATOM   2224  CA  VAL A 151      14.639   7.421 -14.035  1.00  0.00           C  
ATOM   2225  HA  VAL A 151      14.643   8.481 -14.286  1.00  0.00           H  
ATOM   2226  CB  VAL A 151      13.363   7.096 -13.196  1.00  0.00           C  
ATOM   2227  HB  VAL A 151      13.344   6.042 -12.920  1.00  0.00           H  
ATOM   2228  CG1 VAL A 151      13.297   7.915 -11.928  1.00  0.00           C  
ATOM   2229 HG11 VAL A 151      12.447   7.573 -11.337  1.00  0.00           H  
ATOM   2230 HG12 VAL A 151      14.193   7.691 -11.349  1.00  0.00           H  
ATOM   2231 HG13 VAL A 151      13.255   8.982 -12.145  1.00  0.00           H  
ATOM   2232  CG2 VAL A 151      12.114   7.394 -14.086  1.00  0.00           C  
ATOM   2233 HG21 VAL A 151      11.183   7.026 -13.655  1.00  0.00           H  
ATOM   2234 HG22 VAL A 151      12.108   8.485 -14.084  1.00  0.00           H  
ATOM   2235 HG23 VAL A 151      12.282   6.989 -15.084  1.00  0.00           H  
ATOM   2236  C   VAL A 151      15.924   7.084 -13.238  1.00  0.00           C  
ATOM   2237  O   VAL A 151      15.971   5.894 -12.864  1.00  0.00           O  
ATOM   2238  N   VAL A 152      16.866   8.024 -13.083  1.00  0.00           N  
ATOM   2239  H   VAL A 152      16.645   8.940 -13.445  1.00  0.00           H  
ATOM   2240  CA  VAL A 152      18.213   7.759 -12.461  1.00  0.00           C  
ATOM   2241  HA  VAL A 152      18.539   6.881 -13.018  1.00  0.00           H  
ATOM   2242  CB  VAL A 152      19.269   8.908 -12.871  1.00  0.00           C  
ATOM   2243  HB  VAL A 152      19.230   9.119 -13.940  1.00  0.00           H  
ATOM   2244  CG1 VAL A 152      18.864  10.186 -12.226  1.00  0.00           C  
ATOM   2245 HG11 VAL A 152      19.628  10.954 -12.350  1.00  0.00           H  
ATOM   2246 HG12 VAL A 152      17.955  10.529 -12.720  1.00  0.00           H  
ATOM   2247 HG13 VAL A 152      18.639  10.060 -11.168  1.00  0.00           H  
ATOM   2248  CG2 VAL A 152      20.743   8.540 -12.542  1.00  0.00           C  
ATOM   2249 HG21 VAL A 152      20.854   7.503 -12.858  1.00  0.00           H  
ATOM   2250 HG22 VAL A 152      21.447   9.223 -13.017  1.00  0.00           H  
ATOM   2251 HG23 VAL A 152      20.795   8.666 -11.460  1.00  0.00           H  
ATOM   2252  C   VAL A 152      18.078   7.636 -10.901  1.00  0.00           C  
ATOM   2253  O   VAL A 152      17.165   8.128 -10.299  1.00  0.00           O  
ATOM   2254  N   HIE A 153      18.720   6.637 -10.421  1.00  0.00           N  
ATOM   2255  H   HIE A 153      19.434   6.187 -10.975  1.00  0.00           H  
ATOM   2256  CA  HIE A 153      18.594   6.071  -9.058  1.00  0.00           C  
ATOM   2257  HA  HIE A 153      19.174   5.149  -9.068  1.00  0.00           H  
ATOM   2258  CB  HIE A 153      19.062   7.055  -7.933  1.00  0.00           C  
ATOM   2259  HB2 HIE A 153      18.383   7.905  -7.994  1.00  0.00           H  
ATOM   2260  HB3 HIE A 153      18.759   6.603  -6.989  1.00  0.00           H  
ATOM   2261  CG  HIE A 153      20.483   7.520  -7.937  1.00  0.00           C  
ATOM   2262  ND1 HIE A 153      21.017   8.545  -7.197  1.00  0.00           N  
ATOM   2263  CE1 HIE A 153      22.366   8.414  -7.275  1.00  0.00           C  
ATOM   2264  HE1 HIE A 153      23.096   9.036  -6.777  1.00  0.00           H  
ATOM   2265  NE2 HIE A 153      22.685   7.403  -8.091  1.00  0.00           N  
ATOM   2266  HE2 HIE A 153      23.643   7.226  -8.357  1.00  0.00           H  
ATOM   2267  CD2 HIE A 153      21.517   6.786  -8.477  1.00  0.00           C  
ATOM   2268  HD2 HIE A 153      21.353   5.785  -8.845  1.00  0.00           H  
ATOM   2269  C   HIE A 153      17.205   5.479  -8.771  1.00  0.00           C  
ATOM   2270  O   HIE A 153      16.743   5.311  -7.652  1.00  0.00           O  
ATOM   2271  N   ALA A 154      16.505   5.041  -9.834  1.00  0.00           N  
ATOM   2272  H   ALA A 154      16.933   5.165 -10.741  1.00  0.00           H  
ATOM   2273  CA  ALA A 154      15.329   4.201  -9.753  1.00  0.00           C  
ATOM   2274  HA  ALA A 154      15.399   3.713  -8.781  1.00  0.00           H  
ATOM   2275  CB  ALA A 154      14.103   5.061  -9.817  1.00  0.00           C  
ATOM   2276  HB1 ALA A 154      13.978   5.731  -8.967  1.00  0.00           H  
ATOM   2277  HB2 ALA A 154      14.133   5.652 -10.733  1.00  0.00           H  
ATOM   2278  HB3 ALA A 154      13.258   4.375  -9.757  1.00  0.00           H  
ATOM   2279  C   ALA A 154      15.377   3.129 -10.865  1.00  0.00           C  
ATOM   2280  O   ALA A 154      14.563   2.993 -11.771  1.00  0.00           O  
ATOM   2281  N   ALA A 155      16.402   2.318 -10.808  1.00  0.00           N  
ATOM   2282  H   ALA A 155      17.053   2.452 -10.047  1.00  0.00           H  
ATOM   2283  CA  ALA A 155      16.707   1.284 -11.765  1.00  0.00           C  
ATOM   2284  HA  ALA A 155      16.727   1.688 -12.777  1.00  0.00           H  
ATOM   2285  CB  ALA A 155      18.140   0.741 -11.598  1.00  0.00           C  
ATOM   2286  HB1 ALA A 155      18.383   0.059 -12.414  1.00  0.00           H  
ATOM   2287  HB2 ALA A 155      18.863   1.546 -11.481  1.00  0.00           H  
ATOM   2288  HB3 ALA A 155      18.189   0.129 -10.697  1.00  0.00           H  
ATOM   2289  C   ALA A 155      15.712   0.091 -11.917  1.00  0.00           C  
ATOM   2290  O   ALA A 155      15.411  -0.167 -13.082  1.00  0.00           O  
ATOM   2291  N   PRO A 156      15.149  -0.433 -10.822  1.00  0.00           N  
ATOM   2292  CD  PRO A 156      15.364  -0.237  -9.383  1.00  0.00           C  
ATOM   2293  HD2 PRO A 156      15.114   0.802  -9.167  1.00  0.00           H  
ATOM   2294  HD3 PRO A 156      16.430  -0.361  -9.192  1.00  0.00           H  
ATOM   2295  CG  PRO A 156      14.477  -1.219  -8.616  1.00  0.00           C  
ATOM   2296  HG2 PRO A 156      13.563  -0.671  -8.389  1.00  0.00           H  
ATOM   2297  HG3 PRO A 156      14.948  -1.716  -7.769  1.00  0.00           H  
ATOM   2298  CB  PRO A 156      14.057  -2.230  -9.711  1.00  0.00           C  
ATOM   2299  HB2 PRO A 156      13.000  -2.492  -9.692  1.00  0.00           H  
ATOM   2300  HB3 PRO A 156      14.521  -3.216  -9.678  1.00  0.00           H  
ATOM   2301  CA  PRO A 156      14.208  -1.534 -11.037  1.00  0.00           C  
ATOM   2302  HA  PRO A 156      14.662  -2.298 -11.669  1.00  0.00           H  
ATOM   2303  C   PRO A 156      12.827  -1.058 -11.566  1.00  0.00           C  
ATOM   2304  O   PRO A 156      12.217  -1.801 -12.216  1.00  0.00           O  
ATOM   2305  N   TYR A 157      12.395   0.081 -11.048  1.00  0.00           N  
ATOM   2306  H   TYR A 157      13.050   0.554 -10.442  1.00  0.00           H  
ATOM   2307  CA  TYR A 157      11.180   0.751 -11.463  1.00  0.00           C  
ATOM   2308  HA  TYR A 157      10.258   0.211 -11.244  1.00  0.00           H  
ATOM   2309  CB  TYR A 157      11.035   2.064 -10.637  1.00  0.00           C  
ATOM   2310  HB2 TYR A 157      10.981   1.737  -9.599  1.00  0.00           H  
ATOM   2311  HB3 TYR A 157      11.899   2.705 -10.809  1.00  0.00           H  
ATOM   2312  CG  TYR A 157       9.800   2.792 -11.105  1.00  0.00           C  
ATOM   2313  CD1 TYR A 157       8.513   2.292 -10.825  1.00  0.00           C  
ATOM   2314  HD1 TYR A 157       8.378   1.368 -10.282  1.00  0.00           H  
ATOM   2315  CE1 TYR A 157       7.333   2.984 -11.291  1.00  0.00           C  
ATOM   2316  HE1 TYR A 157       6.357   2.540 -11.172  1.00  0.00           H  
ATOM   2317  CZ  TYR A 157       7.512   4.153 -12.003  1.00  0.00           C  
ATOM   2318  OH  TYR A 157       6.389   4.740 -12.537  1.00  0.00           O  
ATOM   2319  HH  TYR A 157       5.709   4.845 -11.868  1.00  0.00           H  
ATOM   2320  CE2 TYR A 157       8.725   4.726 -12.208  1.00  0.00           C  
ATOM   2321  HE2 TYR A 157       8.798   5.710 -12.648  1.00  0.00           H  
ATOM   2322  CD2 TYR A 157       9.905   3.965 -11.887  1.00  0.00           C  
ATOM   2323  HD2 TYR A 157      10.867   4.414 -12.088  1.00  0.00           H  
ATOM   2324  C   TYR A 157      11.263   1.055 -12.981  1.00  0.00           C  
ATOM   2325  O   TYR A 157      10.330   0.729 -13.694  1.00  0.00           O  
ATOM   2326  N   SER A 158      12.396   1.577 -13.471  1.00  0.00           N  
ATOM   2327  H   SER A 158      13.042   2.052 -12.858  1.00  0.00           H  
ATOM   2328  CA  SER A 158      12.608   1.827 -14.921  1.00  0.00           C  
ATOM   2329  HA  SER A 158      11.664   2.312 -15.175  1.00  0.00           H  
ATOM   2330  CB  SER A 158      13.840   2.737 -15.168  1.00  0.00           C  
ATOM   2331  HB2 SER A 158      14.797   2.313 -14.864  1.00  0.00           H  
ATOM   2332  HB3 SER A 158      13.973   2.924 -16.233  1.00  0.00           H  
ATOM   2333  OG  SER A 158      13.827   3.980 -14.348  1.00  0.00           O  
ATOM   2334  HG  SER A 158      14.285   3.900 -13.508  1.00  0.00           H  
ATOM   2335  C   SER A 158      12.689   0.487 -15.651  1.00  0.00           C  
ATOM   2336  O   SER A 158      12.069   0.383 -16.662  1.00  0.00           O  
ATOM   2337  N   ALA A 159      13.338  -0.558 -15.129  1.00  0.00           N  
ATOM   2338  H   ALA A 159      13.836  -0.467 -14.257  1.00  0.00           H  
ATOM   2339  CA  ALA A 159      13.400  -1.797 -15.898  1.00  0.00           C  
ATOM   2340  HA  ALA A 159      13.817  -1.607 -16.887  1.00  0.00           H  
ATOM   2341  CB  ALA A 159      14.525  -2.632 -15.252  1.00  0.00           C  
ATOM   2342  HB1 ALA A 159      14.109  -3.269 -14.471  1.00  0.00           H  
ATOM   2343  HB2 ALA A 159      14.972  -3.232 -16.045  1.00  0.00           H  
ATOM   2344  HB3 ALA A 159      15.305  -1.970 -14.877  1.00  0.00           H  
ATOM   2345  C   ALA A 159      12.090  -2.577 -16.068  1.00  0.00           C  
ATOM   2346  O   ALA A 159      11.767  -3.164 -17.105  1.00  0.00           O  
ATOM   2347  N   SER A 160      11.261  -2.530 -15.035  1.00  0.00           N  
ATOM   2348  H   SER A 160      11.682  -1.942 -14.330  1.00  0.00           H  
ATOM   2349  CA  SER A 160       9.942  -3.158 -14.987  1.00  0.00           C  
ATOM   2350  HA  SER A 160      10.087  -4.128 -15.462  1.00  0.00           H  
ATOM   2351  CB  SER A 160       9.505  -3.413 -13.552  1.00  0.00           C  
ATOM   2352  HB2 SER A 160       8.480  -3.783 -13.581  1.00  0.00           H  
ATOM   2353  HB3 SER A 160      10.143  -4.101 -12.998  1.00  0.00           H  
ATOM   2354  OG  SER A 160       9.475  -2.251 -12.722  1.00  0.00           O  
ATOM   2355  HG  SER A 160      10.346  -2.066 -12.363  1.00  0.00           H  
ATOM   2356  C   SER A 160       8.841  -2.379 -15.738  1.00  0.00           C  
ATOM   2357  O   SER A 160       8.216  -3.055 -16.531  1.00  0.00           O  
ATOM   2358  N   LYS A 161       8.636  -1.091 -15.482  1.00  0.00           N  
ATOM   2359  H   LYS A 161       9.082  -0.689 -14.669  1.00  0.00           H  
ATOM   2360  CA  LYS A 161       7.803  -0.326 -16.433  1.00  0.00           C  
ATOM   2361  HA  LYS A 161       6.769  -0.660 -16.508  1.00  0.00           H  
ATOM   2362  CB  LYS A 161       7.651   1.141 -16.091  1.00  0.00           C  
ATOM   2363  HB2 LYS A 161       8.652   1.572 -16.110  1.00  0.00           H  
ATOM   2364  HB3 LYS A 161       7.149   1.597 -16.944  1.00  0.00           H  
ATOM   2365  CG  LYS A 161       7.005   1.362 -14.760  1.00  0.00           C  
ATOM   2366  HG2 LYS A 161       7.249   0.555 -14.070  1.00  0.00           H  
ATOM   2367  HG3 LYS A 161       7.390   2.317 -14.403  1.00  0.00           H  
ATOM   2368  CD  LYS A 161       5.539   1.481 -15.018  1.00  0.00           C  
ATOM   2369  HD2 LYS A 161       5.414   2.251 -15.780  1.00  0.00           H  
ATOM   2370  HD3 LYS A 161       5.187   0.533 -15.425  1.00  0.00           H  
ATOM   2371  CE  LYS A 161       4.734   1.768 -13.718  1.00  0.00           C  
ATOM   2372  HE2 LYS A 161       4.840   0.902 -13.065  1.00  0.00           H  
ATOM   2373  HE3 LYS A 161       5.331   2.548 -13.244  1.00  0.00           H  
ATOM   2374  NZ  LYS A 161       3.334   2.189 -13.876  1.00  0.00           N1+
ATOM   2375  HZ1 LYS A 161       2.816   1.440 -14.312  1.00  0.00           H  
ATOM   2376  HZ2 LYS A 161       2.840   2.377 -13.015  1.00  0.00           H  
ATOM   2377  HZ3 LYS A 161       3.178   2.949 -14.522  1.00  0.00           H  
ATOM   2378  C   LYS A 161       8.242  -0.465 -17.896  1.00  0.00           C  
ATOM   2379  O   LYS A 161       7.433  -0.446 -18.805  1.00  0.00           O  
ATOM   2380  N   HID A 162       9.541  -0.623 -18.176  1.00  0.00           N  
ATOM   2381  H   HID A 162      10.143  -0.609 -17.366  1.00  0.00           H  
ATOM   2382  CA  HID A 162      10.119  -0.891 -19.544  1.00  0.00           C  
ATOM   2383  HA  HID A 162       9.853  -0.037 -20.167  1.00  0.00           H  
ATOM   2384  CB  HID A 162      11.597  -0.894 -19.635  1.00  0.00           C  
ATOM   2385  HB2 HID A 162      12.018  -0.993 -18.635  1.00  0.00           H  
ATOM   2386  HB3 HID A 162      11.960  -1.634 -20.348  1.00  0.00           H  
ATOM   2387  CG  HID A 162      12.184   0.406 -20.222  1.00  0.00           C  
ATOM   2388  ND1 HID A 162      12.342   1.554 -19.524  1.00  0.00           N  
ATOM   2389  HD1 HID A 162      12.002   1.733 -18.591  1.00  0.00           H  
ATOM   2390  CE1 HID A 162      12.927   2.448 -20.294  1.00  0.00           C  
ATOM   2391  HE1 HID A 162      13.251   3.447 -20.038  1.00  0.00           H  
ATOM   2392  NE2 HID A 162      13.242   1.884 -21.485  1.00  0.00           N  
ATOM   2393  CD2 HID A 162      12.755   0.555 -21.436  1.00  0.00           C  
ATOM   2394  HD2 HID A 162      12.837  -0.201 -22.203  1.00  0.00           H  
ATOM   2395  C   HID A 162       9.528  -2.145 -20.131  1.00  0.00           C  
ATOM   2396  O   HID A 162       9.057  -2.181 -21.256  1.00  0.00           O  
ATOM   2397  N   GLY A 163       9.521  -3.192 -19.317  1.00  0.00           N  
ATOM   2398  H   GLY A 163       9.980  -3.098 -18.422  1.00  0.00           H  
ATOM   2399  CA  GLY A 163       8.924  -4.483 -19.573  1.00  0.00           C  
ATOM   2400  HA2 GLY A 163       9.430  -4.987 -20.396  1.00  0.00           H  
ATOM   2401  HA3 GLY A 163       9.119  -5.173 -18.752  1.00  0.00           H  
ATOM   2402  C   GLY A 163       7.359  -4.337 -19.811  1.00  0.00           C  
ATOM   2403  O   GLY A 163       6.820  -5.049 -20.689  1.00  0.00           O  
ATOM   2404  N   VAL A 164       6.586  -3.441 -19.246  1.00  0.00           N  
ATOM   2405  H   VAL A 164       7.012  -2.869 -18.530  1.00  0.00           H  
ATOM   2406  CA  VAL A 164       5.151  -3.140 -19.599  1.00  0.00           C  
ATOM   2407  HA  VAL A 164       4.655  -4.110 -19.639  1.00  0.00           H  
ATOM   2408  CB  VAL A 164       4.508  -2.287 -18.514  1.00  0.00           C  
ATOM   2409  HB  VAL A 164       4.934  -1.284 -18.526  1.00  0.00           H  
ATOM   2410  CG1 VAL A 164       3.021  -2.140 -18.784  1.00  0.00           C  
ATOM   2411 HG11 VAL A 164       2.681  -3.016 -19.336  1.00  0.00           H  
ATOM   2412 HG12 VAL A 164       2.602  -2.108 -17.778  1.00  0.00           H  
ATOM   2413 HG13 VAL A 164       2.779  -1.269 -19.393  1.00  0.00           H  
ATOM   2414  CG2 VAL A 164       4.734  -3.015 -17.182  1.00  0.00           C  
ATOM   2415 HG21 VAL A 164       4.002  -2.761 -16.416  1.00  0.00           H  
ATOM   2416 HG22 VAL A 164       4.740  -4.082 -17.408  1.00  0.00           H  
ATOM   2417 HG23 VAL A 164       5.732  -2.765 -16.822  1.00  0.00           H  
ATOM   2418  C   VAL A 164       5.058  -2.476 -21.013  1.00  0.00           C  
ATOM   2419  O   VAL A 164       4.053  -2.773 -21.721  1.00  0.00           O  
ATOM   2420  N   VAL A 165       6.028  -1.705 -21.453  1.00  0.00           N  
ATOM   2421  H   VAL A 165       6.747  -1.381 -20.823  1.00  0.00           H  
ATOM   2422  CA  VAL A 165       6.077  -1.245 -22.860  1.00  0.00           C  
ATOM   2423  HA  VAL A 165       5.081  -0.903 -23.142  1.00  0.00           H  
ATOM   2424  CB  VAL A 165       7.109  -0.155 -23.060  1.00  0.00           C  
ATOM   2425  HB  VAL A 165       8.129  -0.496 -22.886  1.00  0.00           H  
ATOM   2426  CG1 VAL A 165       7.185   0.363 -24.525  1.00  0.00           C  
ATOM   2427 HG11 VAL A 165       7.547  -0.393 -25.220  1.00  0.00           H  
ATOM   2428 HG12 VAL A 165       6.253   0.698 -24.980  1.00  0.00           H  
ATOM   2429 HG13 VAL A 165       7.828   1.229 -24.687  1.00  0.00           H  
ATOM   2430  CG2 VAL A 165       6.893   1.080 -22.107  1.00  0.00           C  
ATOM   2431 HG21 VAL A 165       5.870   1.431 -21.972  1.00  0.00           H  
ATOM   2432 HG22 VAL A 165       7.130   0.851 -21.069  1.00  0.00           H  
ATOM   2433 HG23 VAL A 165       7.471   1.959 -22.390  1.00  0.00           H  
ATOM   2434  C   VAL A 165       6.321  -2.398 -23.743  1.00  0.00           C  
ATOM   2435  O   VAL A 165       5.695  -2.473 -24.770  1.00  0.00           O  
ATOM   2436  N   GLY A 166       7.164  -3.412 -23.368  1.00  0.00           N  
ATOM   2437  H   GLY A 166       7.580  -3.324 -22.452  1.00  0.00           H  
ATOM   2438  CA  GLY A 166       7.353  -4.620 -24.123  1.00  0.00           C  
ATOM   2439  HA2 GLY A 166       7.757  -4.452 -25.121  1.00  0.00           H  
ATOM   2440  HA3 GLY A 166       8.143  -5.194 -23.640  1.00  0.00           H  
ATOM   2441  C   GLY A 166       6.086  -5.451 -24.321  1.00  0.00           C  
ATOM   2442  O   GLY A 166       5.612  -5.681 -25.457  1.00  0.00           O  
ATOM   2443  N   PHE A 167       5.314  -5.700 -23.273  1.00  0.00           N  
ATOM   2444  H   PHE A 167       5.737  -5.433 -22.396  1.00  0.00           H  
ATOM   2445  CA  PHE A 167       4.098  -6.520 -23.302  1.00  0.00           C  
ATOM   2446  HA  PHE A 167       4.104  -7.424 -23.909  1.00  0.00           H  
ATOM   2447  CB  PHE A 167       3.690  -6.862 -21.878  1.00  0.00           C  
ATOM   2448  HB2 PHE A 167       4.465  -7.532 -21.506  1.00  0.00           H  
ATOM   2449  HB3 PHE A 167       3.728  -5.935 -21.304  1.00  0.00           H  
ATOM   2450  CG  PHE A 167       2.400  -7.546 -21.698  1.00  0.00           C  
ATOM   2451  CD1 PHE A 167       2.238  -8.900 -22.019  1.00  0.00           C  
ATOM   2452  HD1 PHE A 167       3.095  -9.483 -22.321  1.00  0.00           H  
ATOM   2453  CE1 PHE A 167       1.016  -9.598 -21.627  1.00  0.00           C  
ATOM   2454  HE1 PHE A 167       0.878 -10.657 -21.786  1.00  0.00           H  
ATOM   2455  CZ  PHE A 167      -0.002  -8.925 -20.983  1.00  0.00           C  
ATOM   2456  HZ  PHE A 167      -0.944  -9.405 -20.763  1.00  0.00           H  
ATOM   2457  CE2 PHE A 167       0.137  -7.511 -20.762  1.00  0.00           C  
ATOM   2458  HE2 PHE A 167      -0.697  -6.969 -20.342  1.00  0.00           H  
ATOM   2459  CD2 PHE A 167       1.362  -6.881 -21.014  1.00  0.00           C  
ATOM   2460  HD2 PHE A 167       1.545  -5.885 -20.640  1.00  0.00           H  
ATOM   2461  C   PHE A 167       3.004  -5.714 -24.055  1.00  0.00           C  
ATOM   2462  O   PHE A 167       2.312  -6.317 -24.839  1.00  0.00           O  
ATOM   2463  N   THR A 168       2.937  -4.358 -23.920  1.00  0.00           N  
ATOM   2464  H   THR A 168       3.640  -3.959 -23.314  1.00  0.00           H  
ATOM   2465  CA  THR A 168       1.955  -3.591 -24.669  1.00  0.00           C  
ATOM   2466  HA  THR A 168       1.000  -4.062 -24.438  1.00  0.00           H  
ATOM   2467  CB  THR A 168       2.069  -2.162 -24.150  1.00  0.00           C  
ATOM   2468  HB  THR A 168       3.071  -1.778 -24.342  1.00  0.00           H  
ATOM   2469  CG2 THR A 168       1.270  -1.137 -24.977  1.00  0.00           C  
ATOM   2470 HG21 THR A 168       0.321  -1.656 -25.118  1.00  0.00           H  
ATOM   2471 HG22 THR A 168       1.226  -0.141 -24.537  1.00  0.00           H  
ATOM   2472 HG23 THR A 168       1.753  -0.959 -25.938  1.00  0.00           H  
ATOM   2473  OG1 THR A 168       1.660  -2.108 -22.846  1.00  0.00           O  
ATOM   2474  HG1 THR A 168       2.464  -2.187 -22.327  1.00  0.00           H  
ATOM   2475  C   THR A 168       2.188  -3.614 -26.196  1.00  0.00           C  
ATOM   2476  O   THR A 168       1.196  -3.682 -26.988  1.00  0.00           O  
ATOM   2477  N   LYS A 169       3.426  -3.686 -26.656  1.00  0.00           N  
ATOM   2478  H   LYS A 169       4.227  -3.623 -26.043  1.00  0.00           H  
ATOM   2479  CA  LYS A 169       3.727  -3.975 -28.028  1.00  0.00           C  
ATOM   2480  HA  LYS A 169       3.006  -3.482 -28.679  1.00  0.00           H  
ATOM   2481  CB  LYS A 169       5.108  -3.493 -28.461  1.00  0.00           C  
ATOM   2482  HB2 LYS A 169       5.782  -3.929 -27.723  1.00  0.00           H  
ATOM   2483  HB3 LYS A 169       5.315  -3.919 -29.442  1.00  0.00           H  
ATOM   2484  CG  LYS A 169       5.237  -1.914 -28.487  1.00  0.00           C  
ATOM   2485  HG2 LYS A 169       4.391  -1.567 -29.080  1.00  0.00           H  
ATOM   2486  HG3 LYS A 169       5.141  -1.495 -27.486  1.00  0.00           H  
ATOM   2487  CD  LYS A 169       6.585  -1.421 -29.038  1.00  0.00           C  
ATOM   2488  HD2 LYS A 169       7.428  -1.951 -28.594  1.00  0.00           H  
ATOM   2489  HD3 LYS A 169       6.511  -1.570 -30.115  1.00  0.00           H  
ATOM   2490  CE  LYS A 169       6.713   0.066 -28.772  1.00  0.00           C  
ATOM   2491  HE2 LYS A 169       5.788   0.583 -29.027  1.00  0.00           H  
ATOM   2492  HE3 LYS A 169       6.827   0.194 -27.695  1.00  0.00           H  
ATOM   2493  NZ  LYS A 169       7.842   0.656 -29.471  1.00  0.00           N1+
ATOM   2494  HZ1 LYS A 169       8.699   0.123 -29.443  1.00  0.00           H  
ATOM   2495  HZ2 LYS A 169       7.645   0.775 -30.455  1.00  0.00           H  
ATOM   2496  HZ3 LYS A 169       8.001   1.624 -29.228  1.00  0.00           H  
ATOM   2497  C   LYS A 169       3.427  -5.433 -28.407  1.00  0.00           C  
ATOM   2498  O   LYS A 169       2.816  -5.704 -29.459  1.00  0.00           O  
ATOM   2499  N   ALA A 170       3.926  -6.412 -27.690  1.00  0.00           N  
ATOM   2500  H   ALA A 170       4.518  -6.139 -26.919  1.00  0.00           H  
ATOM   2501  CA  ALA A 170       3.987  -7.808 -28.098  1.00  0.00           C  
ATOM   2502  HA  ALA A 170       4.256  -7.871 -29.154  1.00  0.00           H  
ATOM   2503  CB  ALA A 170       4.937  -8.557 -27.189  1.00  0.00           C  
ATOM   2504  HB1 ALA A 170       5.951  -8.182 -27.320  1.00  0.00           H  
ATOM   2505  HB2 ALA A 170       4.628  -8.366 -26.161  1.00  0.00           H  
ATOM   2506  HB3 ALA A 170       4.841  -9.628 -27.369  1.00  0.00           H  
ATOM   2507  C   ALA A 170       2.559  -8.467 -27.992  1.00  0.00           C  
ATOM   2508  O   ALA A 170       2.125  -9.207 -28.840  1.00  0.00           O  
ATOM   2509  N   LEU A 171       1.768  -8.077 -26.966  1.00  0.00           N  
ATOM   2510  H   LEU A 171       2.062  -7.367 -26.312  1.00  0.00           H  
ATOM   2511  CA  LEU A 171       0.376  -8.547 -26.826  1.00  0.00           C  
ATOM   2512  HA  LEU A 171       0.255  -9.581 -27.154  1.00  0.00           H  
ATOM   2513  CB  LEU A 171       0.002  -8.563 -25.371  1.00  0.00           C  
ATOM   2514  HB2 LEU A 171       0.689  -9.288 -24.935  1.00  0.00           H  
ATOM   2515  HB3 LEU A 171       0.036  -7.572 -24.917  1.00  0.00           H  
ATOM   2516  CG  LEU A 171      -1.476  -9.111 -25.156  1.00  0.00           C  
ATOM   2517  HG  LEU A 171      -2.106  -8.850 -26.005  1.00  0.00           H  
ATOM   2518  CD1 LEU A 171      -1.428 -10.560 -24.798  1.00  0.00           C  
ATOM   2519 HD11 LEU A 171      -2.430 -10.926 -24.578  1.00  0.00           H  
ATOM   2520 HD12 LEU A 171      -1.037 -11.169 -25.613  1.00  0.00           H  
ATOM   2521 HD13 LEU A 171      -0.922 -10.595 -23.834  1.00  0.00           H  
ATOM   2522  CD2 LEU A 171      -2.095  -8.463 -23.905  1.00  0.00           C  
ATOM   2523 HD21 LEU A 171      -2.958  -8.981 -23.484  1.00  0.00           H  
ATOM   2524 HD22 LEU A 171      -1.337  -8.384 -23.126  1.00  0.00           H  
ATOM   2525 HD23 LEU A 171      -2.402  -7.463 -24.211  1.00  0.00           H  
ATOM   2526  C   LEU A 171      -0.566  -7.837 -27.819  1.00  0.00           C  
ATOM   2527  O   LEU A 171      -1.471  -8.426 -28.419  1.00  0.00           O  
ATOM   2528  N   GLY A 172      -0.271  -6.587 -28.150  1.00  0.00           N  
ATOM   2529  H   GLY A 172       0.565  -6.236 -27.705  1.00  0.00           H  
ATOM   2530  CA  GLY A 172      -0.926  -5.830 -29.255  1.00  0.00           C  
ATOM   2531  HA2 GLY A 172      -2.009  -5.915 -29.172  1.00  0.00           H  
ATOM   2532  HA3 GLY A 172      -0.687  -4.773 -29.372  1.00  0.00           H  
ATOM   2533  C   GLY A 172      -0.682  -6.410 -30.628  1.00  0.00           C  
ATOM   2534  O   GLY A 172      -1.693  -6.538 -31.302  1.00  0.00           O  
ATOM   2535  N   LEU A 173       0.496  -6.840 -31.030  1.00  0.00           N  
ATOM   2536  H   LEU A 173       1.281  -6.643 -30.426  1.00  0.00           H  
ATOM   2537  CA  LEU A 173       0.747  -7.450 -32.316  1.00  0.00           C  
ATOM   2538  HA  LEU A 173       0.191  -6.896 -33.072  1.00  0.00           H  
ATOM   2539  CB  LEU A 173       2.173  -7.226 -32.819  1.00  0.00           C  
ATOM   2540  HB2 LEU A 173       2.825  -7.917 -32.283  1.00  0.00           H  
ATOM   2541  HB3 LEU A 173       2.266  -7.613 -33.833  1.00  0.00           H  
ATOM   2542  CG  LEU A 173       2.697  -5.778 -33.013  1.00  0.00           C  
ATOM   2543  HG  LEU A 173       2.941  -5.465 -31.998  1.00  0.00           H  
ATOM   2544  CD1 LEU A 173       4.007  -5.820 -33.859  1.00  0.00           C  
ATOM   2545 HD11 LEU A 173       4.614  -6.648 -33.493  1.00  0.00           H  
ATOM   2546 HD12 LEU A 173       3.698  -5.901 -34.902  1.00  0.00           H  
ATOM   2547 HD13 LEU A 173       4.472  -4.839 -33.760  1.00  0.00           H  
ATOM   2548  CD2 LEU A 173       1.766  -4.827 -33.647  1.00  0.00           C  
ATOM   2549 HD21 LEU A 173       0.874  -4.714 -33.031  1.00  0.00           H  
ATOM   2550 HD22 LEU A 173       2.246  -3.853 -33.556  1.00  0.00           H  
ATOM   2551 HD23 LEU A 173       1.623  -5.012 -34.712  1.00  0.00           H  
ATOM   2552  C   LEU A 173       0.234  -8.848 -32.477  1.00  0.00           C  
ATOM   2553  O   LEU A 173      -0.166  -9.237 -33.571  1.00  0.00           O  
ATOM   2554  N   GLU A 174       0.049  -9.509 -31.361  1.00  0.00           N  
ATOM   2555  H   GLU A 174       0.160  -9.002 -30.493  1.00  0.00           H  
ATOM   2556  CA  GLU A 174      -0.503 -10.905 -31.266  1.00  0.00           C  
ATOM   2557  HA  GLU A 174      -0.142 -11.501 -32.104  1.00  0.00           H  
ATOM   2558  CB  GLU A 174       0.140 -11.614 -30.037  1.00  0.00           C  
ATOM   2559  HB2 GLU A 174       1.218 -11.671 -30.188  1.00  0.00           H  
ATOM   2560  HB3 GLU A 174       0.070 -11.081 -29.088  1.00  0.00           H  
ATOM   2561  CG  GLU A 174      -0.385 -13.101 -29.870  1.00  0.00           C  
ATOM   2562  HG2 GLU A 174      -1.473 -13.150 -29.847  1.00  0.00           H  
ATOM   2563  HG3 GLU A 174      -0.075 -13.639 -30.766  1.00  0.00           H  
ATOM   2564  CD  GLU A 174       0.129 -13.663 -28.541  1.00  0.00           C  
ATOM   2565  OE1 GLU A 174       1.369 -13.536 -28.313  1.00  0.00           O  
ATOM   2566  OE2 GLU A 174      -0.628 -14.326 -27.735  1.00  0.00           O  
ATOM   2567  C   GLU A 174      -2.049 -10.949 -31.332  1.00  0.00           C  
ATOM   2568  O   GLU A 174      -2.640 -11.974 -31.667  1.00  0.00           O  
ATOM   2569  N   LEU A 175      -2.650  -9.816 -31.099  1.00  0.00           N  
ATOM   2570  H   LEU A 175      -2.036  -9.035 -30.917  1.00  0.00           H  
ATOM   2571  CA  LEU A 175      -4.094  -9.631 -31.073  1.00  0.00           C  
ATOM   2572  HA  LEU A 175      -4.637 -10.565 -31.217  1.00  0.00           H  
ATOM   2573  CB  LEU A 175      -4.504  -9.223 -29.676  1.00  0.00           C  
ATOM   2574  HB2 LEU A 175      -4.084  -8.231 -29.507  1.00  0.00           H  
ATOM   2575  HB3 LEU A 175      -5.590  -9.125 -29.653  1.00  0.00           H  
ATOM   2576  CG  LEU A 175      -4.195 -10.199 -28.539  1.00  0.00           C  
ATOM   2577  HG  LEU A 175      -3.118 -10.370 -28.515  1.00  0.00           H  
ATOM   2578  CD1 LEU A 175      -4.599  -9.431 -27.234  1.00  0.00           C  
ATOM   2579 HD11 LEU A 175      -4.237  -8.404 -27.192  1.00  0.00           H  
ATOM   2580 HD12 LEU A 175      -5.688  -9.431 -27.279  1.00  0.00           H  
ATOM   2581 HD13 LEU A 175      -4.428 -10.044 -26.349  1.00  0.00           H  
ATOM   2582  CD2 LEU A 175      -5.072 -11.480 -28.584  1.00  0.00           C  
ATOM   2583 HD21 LEU A 175      -4.899 -11.999 -27.640  1.00  0.00           H  
ATOM   2584 HD22 LEU A 175      -6.127 -11.207 -28.567  1.00  0.00           H  
ATOM   2585 HD23 LEU A 175      -4.680 -12.081 -29.405  1.00  0.00           H  
ATOM   2586  C   LEU A 175      -4.635  -8.687 -32.119  1.00  0.00           C  
ATOM   2587  O   LEU A 175      -5.855  -8.453 -32.129  1.00  0.00           O  
ATOM   2588  N   ALA A 176      -3.878  -8.164 -33.052  1.00  0.00           N  
ATOM   2589  H   ALA A 176      -2.916  -8.462 -32.981  1.00  0.00           H  
ATOM   2590  CA  ALA A 176      -4.273  -7.204 -34.046  1.00  0.00           C  
ATOM   2591  HA  ALA A 176      -4.748  -6.397 -33.489  1.00  0.00           H  
ATOM   2592  CB  ALA A 176      -2.983  -6.518 -34.634  1.00  0.00           C  
ATOM   2593  HB1 ALA A 176      -3.364  -5.590 -35.058  1.00  0.00           H  
ATOM   2594  HB2 ALA A 176      -2.216  -6.271 -33.899  1.00  0.00           H  
ATOM   2595  HB3 ALA A 176      -2.494  -7.041 -35.457  1.00  0.00           H  
ATOM   2596  C   ALA A 176      -5.334  -7.669 -35.037  1.00  0.00           C  
ATOM   2597  O   ALA A 176      -6.331  -7.022 -35.174  1.00  0.00           O  
ATOM   2598  N   ARG A 177      -5.248  -8.909 -35.585  1.00  0.00           N  
ATOM   2599  H   ARG A 177      -4.364  -9.310 -35.309  1.00  0.00           H  
ATOM   2600  CA  ARG A 177      -6.252  -9.600 -36.418  1.00  0.00           C  
ATOM   2601  HA  ARG A 177      -6.526  -8.717 -36.997  1.00  0.00           H  
ATOM   2602  CB  ARG A 177      -5.701 -10.761 -37.316  1.00  0.00           C  
ATOM   2603  HB2 ARG A 177      -4.724 -10.412 -37.649  1.00  0.00           H  
ATOM   2604  HB3 ARG A 177      -5.436 -11.657 -36.754  1.00  0.00           H  
ATOM   2605  CG  ARG A 177      -6.533 -11.042 -38.579  1.00  0.00           C  
ATOM   2606  HG2 ARG A 177      -6.040 -11.740 -39.256  1.00  0.00           H  
ATOM   2607  HG3 ARG A 177      -7.410 -11.641 -38.334  1.00  0.00           H  
ATOM   2608  CD  ARG A 177      -7.021  -9.779 -39.267  1.00  0.00           C  
ATOM   2609  HD2 ARG A 177      -7.819  -9.334 -38.672  1.00  0.00           H  
ATOM   2610  HD3 ARG A 177      -6.221  -9.046 -39.367  1.00  0.00           H  
ATOM   2611  NE  ARG A 177      -7.612 -10.070 -40.560  1.00  0.00           N  
ATOM   2612  HE  ARG A 177      -8.566 -10.403 -40.551  1.00  0.00           H  
ATOM   2613  CZ  ARG A 177      -7.143  -9.849 -41.758  1.00  0.00           C  
ATOM   2614  NH1 ARG A 177      -5.928  -9.509 -41.929  1.00  0.00           N  
ATOM   2615 HH11 ARG A 177      -5.455  -9.350 -41.050  1.00  0.00           H  
ATOM   2616 HH12 ARG A 177      -5.604  -9.228 -42.843  1.00  0.00           H  
ATOM   2617  NH2 ARG A 177      -7.843  -9.974 -42.846  1.00  0.00           N  
ATOM   2618 HH21 ARG A 177      -8.796 -10.287 -42.733  1.00  0.00           H  
ATOM   2619 HH22 ARG A 177      -7.381  -9.895 -43.741  1.00  0.00           H  
ATOM   2620  C   ARG A 177      -7.477  -9.922 -35.559  1.00  0.00           C  
ATOM   2621  O   ARG A 177      -8.520  -9.889 -36.127  1.00  0.00           O  
ATOM   2622  N   THR A 178      -7.326 -10.137 -34.238  1.00  0.00           N  
ATOM   2623  H   THR A 178      -6.372 -10.061 -33.916  1.00  0.00           H  
ATOM   2624  CA  THR A 178      -8.487 -10.436 -33.325  1.00  0.00           C  
ATOM   2625  HA  THR A 178      -9.227 -11.113 -33.754  1.00  0.00           H  
ATOM   2626  CB  THR A 178      -7.894 -11.203 -32.104  1.00  0.00           C  
ATOM   2627  HB  THR A 178      -7.110 -10.614 -31.629  1.00  0.00           H  
ATOM   2628  CG2 THR A 178      -8.873 -11.607 -30.984  1.00  0.00           C  
ATOM   2629 HG21 THR A 178      -9.613 -12.308 -31.373  1.00  0.00           H  
ATOM   2630 HG22 THR A 178      -8.478 -12.103 -30.097  1.00  0.00           H  
ATOM   2631 HG23 THR A 178      -9.470 -10.710 -30.827  1.00  0.00           H  
ATOM   2632  OG1 THR A 178      -7.349 -12.402 -32.549  1.00  0.00           O  
ATOM   2633  HG1 THR A 178      -6.702 -12.150 -33.213  1.00  0.00           H  
ATOM   2634  C   THR A 178      -9.220  -9.169 -32.967  1.00  0.00           C  
ATOM   2635  O   THR A 178     -10.404  -9.155 -32.586  1.00  0.00           O  
ATOM   2636  N   GLY A 179      -8.644  -7.998 -33.168  1.00  0.00           N  
ATOM   2637  H   GLY A 179      -7.721  -7.898 -33.566  1.00  0.00           H  
ATOM   2638  CA  GLY A 179      -9.278  -6.683 -32.910  1.00  0.00           C  
ATOM   2639  HA2 GLY A 179      -8.732  -5.974 -33.533  1.00  0.00           H  
ATOM   2640  HA3 GLY A 179     -10.305  -6.635 -33.272  1.00  0.00           H  
ATOM   2641  C   GLY A 179      -9.267  -6.124 -31.524  1.00  0.00           C  
ATOM   2642  O   GLY A 179      -9.565  -4.960 -31.339  1.00  0.00           O  
ATOM   2643  N   ILE A 180      -8.778  -6.921 -30.521  1.00  0.00           N  
ATOM   2644  H   ILE A 180      -8.573  -7.905 -30.625  1.00  0.00           H  
ATOM   2645  CA  ILE A 180      -8.444  -6.319 -29.158  1.00  0.00           C  
ATOM   2646  HA  ILE A 180      -9.268  -5.641 -28.936  1.00  0.00           H  
ATOM   2647  CB  ILE A 180      -8.348  -7.533 -28.182  1.00  0.00           C  
ATOM   2648  HB  ILE A 180      -7.423  -8.089 -28.338  1.00  0.00           H  
ATOM   2649  CG2 ILE A 180      -8.084  -6.990 -26.768  1.00  0.00           C  
ATOM   2650 HG21 ILE A 180      -8.198  -7.791 -26.037  1.00  0.00           H  
ATOM   2651 HG22 ILE A 180      -7.058  -6.632 -26.843  1.00  0.00           H  
ATOM   2652 HG23 ILE A 180      -8.650  -6.102 -26.485  1.00  0.00           H  
ATOM   2653  CG1 ILE A 180      -9.604  -8.447 -28.046  1.00  0.00           C  
ATOM   2654 HG12 ILE A 180     -10.204  -8.089 -27.209  1.00  0.00           H  
ATOM   2655 HG13 ILE A 180     -10.227  -8.461 -28.940  1.00  0.00           H  
ATOM   2656  CD1 ILE A 180      -9.253  -9.882 -27.875  1.00  0.00           C  
ATOM   2657 HD11 ILE A 180     -10.135 -10.521 -27.912  1.00  0.00           H  
ATOM   2658 HD12 ILE A 180      -8.538 -10.230 -28.621  1.00  0.00           H  
ATOM   2659 HD13 ILE A 180      -8.670 -10.100 -26.980  1.00  0.00           H  
ATOM   2660  C   ILE A 180      -7.128  -5.546 -29.213  1.00  0.00           C  
ATOM   2661  O   ILE A 180      -6.066  -6.026 -29.671  1.00  0.00           O  
ATOM   2662  N   THR A 181      -7.189  -4.248 -28.718  1.00  0.00           N  
ATOM   2663  H   THR A 181      -8.067  -3.878 -28.383  1.00  0.00           H  
ATOM   2664  CA  THR A 181      -6.094  -3.266 -28.792  1.00  0.00           C  
ATOM   2665  HA  THR A 181      -5.431  -3.745 -29.513  1.00  0.00           H  
ATOM   2666  CB  THR A 181      -6.540  -1.883 -29.431  1.00  0.00           C  
ATOM   2667  HB  THR A 181      -5.617  -1.312 -29.529  1.00  0.00           H  
ATOM   2668  CG2 THR A 181      -7.511  -1.934 -30.617  1.00  0.00           C  
ATOM   2669 HG21 THR A 181      -7.603  -0.920 -31.006  1.00  0.00           H  
ATOM   2670 HG22 THR A 181      -7.102  -2.618 -31.359  1.00  0.00           H  
ATOM   2671 HG23 THR A 181      -8.517  -2.234 -30.321  1.00  0.00           H  
ATOM   2672  OG1 THR A 181      -7.270  -1.073 -28.454  1.00  0.00           O  
ATOM   2673  HG1 THR A 181      -7.393  -0.181 -28.788  1.00  0.00           H  
ATOM   2674  C   THR A 181      -5.345  -3.142 -27.456  1.00  0.00           C  
ATOM   2675  O   THR A 181      -6.008  -3.103 -26.335  1.00  0.00           O  
ATOM   2676  N   VAL A 182      -4.017  -3.149 -27.525  1.00  0.00           N  
ATOM   2677  H   VAL A 182      -3.531  -3.000 -28.399  1.00  0.00           H  
ATOM   2678  CA  VAL A 182      -3.212  -3.066 -26.243  1.00  0.00           C  
ATOM   2679  HA  VAL A 182      -3.898  -2.971 -25.402  1.00  0.00           H  
ATOM   2680  CB  VAL A 182      -2.459  -4.389 -26.042  1.00  0.00           C  
ATOM   2681  HB  VAL A 182      -1.651  -4.408 -26.773  1.00  0.00           H  
ATOM   2682  CG1 VAL A 182      -1.949  -4.463 -24.627  1.00  0.00           C  
ATOM   2683 HG11 VAL A 182      -1.215  -5.268 -24.571  1.00  0.00           H  
ATOM   2684 HG12 VAL A 182      -1.411  -3.558 -24.347  1.00  0.00           H  
ATOM   2685 HG13 VAL A 182      -2.787  -4.664 -23.960  1.00  0.00           H  
ATOM   2686  CG2 VAL A 182      -3.437  -5.610 -26.222  1.00  0.00           C  
ATOM   2687 HG21 VAL A 182      -2.925  -6.572 -26.214  1.00  0.00           H  
ATOM   2688 HG22 VAL A 182      -4.023  -5.560 -25.303  1.00  0.00           H  
ATOM   2689 HG23 VAL A 182      -3.982  -5.564 -27.164  1.00  0.00           H  
ATOM   2690  C   VAL A 182      -2.344  -1.833 -26.307  1.00  0.00           C  
ATOM   2691  O   VAL A 182      -1.480  -1.755 -27.187  1.00  0.00           O  
ATOM   2692  N   ASN A 183      -2.601  -0.826 -25.487  1.00  0.00           N  
ATOM   2693  H   ASN A 183      -3.306  -1.091 -24.813  1.00  0.00           H  
ATOM   2694  CA  ASN A 183      -1.985   0.429 -25.480  1.00  0.00           C  
ATOM   2695  HA  ASN A 183      -1.112   0.371 -26.129  1.00  0.00           H  
ATOM   2696  CB  ASN A 183      -2.958   1.507 -26.133  1.00  0.00           C  
ATOM   2697  HB2 ASN A 183      -3.913   1.502 -25.608  1.00  0.00           H  
ATOM   2698  HB3 ASN A 183      -2.486   2.483 -26.027  1.00  0.00           H  
ATOM   2699  CG  ASN A 183      -3.127   1.206 -27.629  1.00  0.00           C  
ATOM   2700  OD1 ASN A 183      -2.136   1.081 -28.335  1.00  0.00           O  
ATOM   2701  ND2 ASN A 183      -4.364   1.068 -28.042  1.00  0.00           N  
ATOM   2702 HD21 ASN A 183      -5.168   1.046 -27.429  1.00  0.00           H  
ATOM   2703 HD22 ASN A 183      -4.447   0.787 -29.008  1.00  0.00           H  
ATOM   2704  C   ASN A 183      -1.460   0.756 -24.015  1.00  0.00           C  
ATOM   2705  O   ASN A 183      -1.855   0.151 -23.020  1.00  0.00           O  
ATOM   2706  N   ALA A 184      -0.620   1.793 -23.916  1.00  0.00           N  
ATOM   2707  H   ALA A 184      -0.269   2.266 -24.736  1.00  0.00           H  
ATOM   2708  CA  ALA A 184      -0.182   2.321 -22.583  1.00  0.00           C  
ATOM   2709  HA  ALA A 184      -0.941   1.955 -21.891  1.00  0.00           H  
ATOM   2710  CB  ALA A 184       1.157   1.692 -22.189  1.00  0.00           C  
ATOM   2711  HB1 ALA A 184       1.434   2.110 -21.222  1.00  0.00           H  
ATOM   2712  HB2 ALA A 184       1.153   0.605 -22.093  1.00  0.00           H  
ATOM   2713  HB3 ALA A 184       1.885   1.804 -22.993  1.00  0.00           H  
ATOM   2714  C   ALA A 184      -0.183   3.812 -22.635  1.00  0.00           C  
ATOM   2715  O   ALA A 184      -0.019   4.434 -23.699  1.00  0.00           O  
ATOM   2716  N   VAL A 185      -0.238   4.407 -21.451  1.00  0.00           N  
ATOM   2717  H   VAL A 185      -0.213   3.828 -20.623  1.00  0.00           H  
ATOM   2718  CA  VAL A 185      -0.209   5.873 -21.220  1.00  0.00           C  
ATOM   2719  HA  VAL A 185       0.090   6.412 -22.119  1.00  0.00           H  
ATOM   2720  CB  VAL A 185      -1.600   6.371 -20.896  1.00  0.00           C  
ATOM   2721  HB  VAL A 185      -1.950   5.895 -19.981  1.00  0.00           H  
ATOM   2722  CG1 VAL A 185      -1.629   7.912 -20.629  1.00  0.00           C  
ATOM   2723 HG11 VAL A 185      -2.595   8.416 -20.632  1.00  0.00           H  
ATOM   2724 HG12 VAL A 185      -1.137   7.969 -19.658  1.00  0.00           H  
ATOM   2725 HG13 VAL A 185      -0.945   8.419 -21.311  1.00  0.00           H  
ATOM   2726  CG2 VAL A 185      -2.646   6.039 -21.985  1.00  0.00           C  
ATOM   2727 HG21 VAL A 185      -3.607   6.520 -21.802  1.00  0.00           H  
ATOM   2728 HG22 VAL A 185      -2.361   6.347 -22.992  1.00  0.00           H  
ATOM   2729 HG23 VAL A 185      -2.863   4.972 -21.982  1.00  0.00           H  
ATOM   2730  C   VAL A 185       0.827   6.112 -20.110  1.00  0.00           C  
ATOM   2731  O   VAL A 185       0.753   5.481 -19.037  1.00  0.00           O  
ATOM   2732  N   CYS A 186       1.736   7.035 -20.352  1.00  0.00           N  
ATOM   2733  H   CYS A 186       1.608   7.486 -21.247  1.00  0.00           H  
ATOM   2734  CA  CYS A 186       3.051   7.219 -19.781  1.00  0.00           C  
ATOM   2735  HA  CYS A 186       3.091   6.509 -18.956  1.00  0.00           H  
ATOM   2736  CB  CYS A 186       4.093   6.951 -20.761  1.00  0.00           C  
ATOM   2737  HB2 CYS A 186       4.083   7.743 -21.510  1.00  0.00           H  
ATOM   2738  HB3 CYS A 186       5.139   6.949 -20.454  1.00  0.00           H  
ATOM   2739  SG  CYS A 186       3.813   5.426 -21.750  1.00  0.00           S  
ATOM   2740  HG  CYS A 186       3.297   6.012 -22.834  1.00  0.00           H  
ATOM   2741  C   CYS A 186       3.182   8.625 -19.250  1.00  0.00           C  
ATOM   2742  O   CYS A 186       3.644   9.565 -19.977  1.00  0.00           O  
ATOM   2743  N   PRO A 187       2.579   8.864 -18.056  1.00  0.00           N  
ATOM   2744  CD  PRO A 187       1.923   7.844 -17.246  1.00  0.00           C  
ATOM   2745  HD2 PRO A 187       2.516   6.938 -17.133  1.00  0.00           H  
ATOM   2746  HD3 PRO A 187       0.989   7.575 -17.739  1.00  0.00           H  
ATOM   2747  CG  PRO A 187       1.520   8.434 -15.946  1.00  0.00           C  
ATOM   2748  HG2 PRO A 187       2.310   8.164 -15.247  1.00  0.00           H  
ATOM   2749  HG3 PRO A 187       0.521   8.215 -15.567  1.00  0.00           H  
ATOM   2750  CB  PRO A 187       1.668  10.005 -16.197  1.00  0.00           C  
ATOM   2751  HB2 PRO A 187       1.912  10.547 -15.283  1.00  0.00           H  
ATOM   2752  HB3 PRO A 187       0.690  10.236 -16.617  1.00  0.00           H  
ATOM   2753  CA  PRO A 187       2.686  10.084 -17.282  1.00  0.00           C  
ATOM   2754  HA  PRO A 187       2.387  10.938 -17.887  1.00  0.00           H  
ATOM   2755  C   PRO A 187       4.139  10.191 -16.702  1.00  0.00           C  
ATOM   2756  O   PRO A 187       4.885   9.212 -16.540  1.00  0.00           O  
ATOM   2757  N   GLY A 188       4.473  11.389 -16.216  1.00  0.00           N  
ATOM   2758  H   GLY A 188       3.844  12.176 -16.297  1.00  0.00           H  
ATOM   2759  CA  GLY A 188       5.701  11.605 -15.359  1.00  0.00           C  
ATOM   2760  HA2 GLY A 188       5.968  10.632 -14.947  1.00  0.00           H  
ATOM   2761  HA3 GLY A 188       6.485  12.026 -15.988  1.00  0.00           H  
ATOM   2762  C   GLY A 188       5.562  12.555 -14.169  1.00  0.00           C  
ATOM   2763  O   GLY A 188       6.465  12.555 -13.316  1.00  0.00           O  
ATOM   2764  N   PHE A 189       4.517  13.377 -14.117  1.00  0.00           N  
ATOM   2765  H   PHE A 189       4.041  13.399 -15.008  1.00  0.00           H  
ATOM   2766  CA  PHE A 189       4.461  14.570 -13.274  1.00  0.00           C  
ATOM   2767  HA  PHE A 189       5.090  14.473 -12.389  1.00  0.00           H  
ATOM   2768  CB  PHE A 189       5.144  15.752 -14.106  1.00  0.00           C  
ATOM   2769  HB2 PHE A 189       4.738  15.601 -15.107  1.00  0.00           H  
ATOM   2770  HB3 PHE A 189       4.804  16.740 -13.795  1.00  0.00           H  
ATOM   2771  CG  PHE A 189       6.668  15.856 -14.117  1.00  0.00           C  
ATOM   2772  CD1 PHE A 189       7.214  17.006 -13.507  1.00  0.00           C  
ATOM   2773  HD1 PHE A 189       6.703  17.601 -12.764  1.00  0.00           H  
ATOM   2774  CE1 PHE A 189       8.584  17.257 -13.540  1.00  0.00           C  
ATOM   2775  HE1 PHE A 189       8.940  18.112 -12.987  1.00  0.00           H  
ATOM   2776  CZ  PHE A 189       9.382  16.362 -14.246  1.00  0.00           C  
ATOM   2777  HZ  PHE A 189      10.449  16.525 -14.245  1.00  0.00           H  
ATOM   2778  CE2 PHE A 189       8.781  15.373 -15.063  1.00  0.00           C  
ATOM   2779  HE2 PHE A 189       9.434  14.797 -15.703  1.00  0.00           H  
ATOM   2780  CD2 PHE A 189       7.438  15.079 -14.990  1.00  0.00           C  
ATOM   2781  HD2 PHE A 189       6.939  14.276 -15.511  1.00  0.00           H  
ATOM   2782  C   PHE A 189       3.009  14.835 -12.969  1.00  0.00           C  
ATOM   2783  O   PHE A 189       2.538  15.985 -12.933  1.00  0.00           O  
ATOM   2784  N   VAL A 190       2.152  13.854 -12.723  1.00  0.00           N  
ATOM   2785  H   VAL A 190       2.393  12.873 -12.694  1.00  0.00           H  
ATOM   2786  CA  VAL A 190       0.789  14.095 -12.165  1.00  0.00           C  
ATOM   2787  HA  VAL A 190       0.312  14.837 -12.806  1.00  0.00           H  
ATOM   2788  CB  VAL A 190      -0.163  12.898 -12.252  1.00  0.00           C  
ATOM   2789  HB  VAL A 190       0.302  12.066 -11.724  1.00  0.00           H  
ATOM   2790  CG1 VAL A 190      -1.526  13.267 -11.800  1.00  0.00           C  
ATOM   2791 HG11 VAL A 190      -2.150  12.403 -12.026  1.00  0.00           H  
ATOM   2792 HG12 VAL A 190      -1.717  13.504 -10.754  1.00  0.00           H  
ATOM   2793 HG13 VAL A 190      -1.853  14.175 -12.306  1.00  0.00           H  
ATOM   2794  CG2 VAL A 190      -0.232  12.369 -13.676  1.00  0.00           C  
ATOM   2795 HG21 VAL A 190      -0.695  13.076 -14.365  1.00  0.00           H  
ATOM   2796 HG22 VAL A 190       0.784  12.121 -13.982  1.00  0.00           H  
ATOM   2797 HG23 VAL A 190      -0.870  11.486 -13.712  1.00  0.00           H  
ATOM   2798  C   VAL A 190       0.870  14.535 -10.655  1.00  0.00           C  
ATOM   2799  O   VAL A 190       1.615  13.946  -9.882  1.00  0.00           O  
ATOM   2800  N   GLU A 191       0.210  15.566 -10.222  1.00  0.00           N  
ATOM   2801  H   GLU A 191      -0.325  16.115 -10.881  1.00  0.00           H  
ATOM   2802  CA  GLU A 191       0.043  15.989  -8.858  1.00  0.00           C  
ATOM   2803  HA  GLU A 191       1.027  16.221  -8.448  1.00  0.00           H  
ATOM   2804  CB  GLU A 191      -0.637  17.363  -8.943  1.00  0.00           C  
ATOM   2805  HB2 GLU A 191      -0.037  18.043  -9.547  1.00  0.00           H  
ATOM   2806  HB3 GLU A 191      -1.658  17.313  -9.321  1.00  0.00           H  
ATOM   2807  CG  GLU A 191      -0.724  18.139  -7.611  1.00  0.00           C  
ATOM   2808  HG2 GLU A 191      -1.466  18.936  -7.670  1.00  0.00           H  
ATOM   2809  HG3 GLU A 191      -1.061  17.489  -6.803  1.00  0.00           H  
ATOM   2810  CD  GLU A 191       0.603  18.792  -7.192  1.00  0.00           C  
ATOM   2811  OE1 GLU A 191       0.612  20.028  -6.971  1.00  0.00           O  
ATOM   2812  OE2 GLU A 191       1.500  18.062  -6.725  1.00  0.00           O  
ATOM   2813  C   GLU A 191      -0.676  14.984  -7.935  1.00  0.00           C  
ATOM   2814  O   GLU A 191      -1.901  14.924  -7.890  1.00  0.00           O  
ATOM   2815  N   THR A 192       0.102  14.106  -7.347  1.00  0.00           N  
ATOM   2816  H   THR A 192       1.101  14.113  -7.499  1.00  0.00           H  
ATOM   2817  CA  THR A 192      -0.303  13.026  -6.365  1.00  0.00           C  
ATOM   2818  HA  THR A 192      -1.365  13.213  -6.203  1.00  0.00           H  
ATOM   2819  CB  THR A 192      -0.174  11.598  -7.092  1.00  0.00           C  
ATOM   2820  HB  THR A 192      -0.619  10.834  -6.455  1.00  0.00           H  
ATOM   2821  CG2 THR A 192      -0.889  11.590  -8.411  1.00  0.00           C  
ATOM   2822 HG21 THR A 192      -1.943  11.771  -8.200  1.00  0.00           H  
ATOM   2823 HG22 THR A 192      -0.237  12.218  -9.019  1.00  0.00           H  
ATOM   2824 HG23 THR A 192      -0.912  10.552  -8.742  1.00  0.00           H  
ATOM   2825  OG1 THR A 192       1.160  11.232  -7.235  1.00  0.00           O  
ATOM   2826  HG1 THR A 192       1.087  10.275  -7.249  1.00  0.00           H  
ATOM   2827  C   THR A 192       0.413  12.996  -5.038  1.00  0.00           C  
ATOM   2828  O   THR A 192       1.232  13.860  -4.797  1.00  0.00           O  
ATOM   2829  N   PRO A 193       0.070  12.124  -4.089  1.00  0.00           N  
ATOM   2830  CD  PRO A 193      -1.337  11.580  -3.859  1.00  0.00           C  
ATOM   2831  HD2 PRO A 193      -1.402  10.669  -4.453  1.00  0.00           H  
ATOM   2832  HD3 PRO A 193      -2.060  12.352  -4.118  1.00  0.00           H  
ATOM   2833  CG  PRO A 193      -1.426  11.080  -2.448  1.00  0.00           C  
ATOM   2834  HG2 PRO A 193      -1.963  10.132  -2.391  1.00  0.00           H  
ATOM   2835  HG3 PRO A 193      -1.818  11.903  -1.852  1.00  0.00           H  
ATOM   2836  CB  PRO A 193       0.072  10.857  -2.164  1.00  0.00           C  
ATOM   2837  HB2 PRO A 193       0.414   9.926  -2.617  1.00  0.00           H  
ATOM   2838  HB3 PRO A 193       0.326  10.746  -1.109  1.00  0.00           H  
ATOM   2839  CA  PRO A 193       0.859  11.978  -2.854  1.00  0.00           C  
ATOM   2840  HA  PRO A 193       0.851  12.909  -2.287  1.00  0.00           H  
ATOM   2841  C   PRO A 193       2.328  11.601  -3.145  1.00  0.00           C  
ATOM   2842  O   PRO A 193       3.244  11.962  -2.431  1.00  0.00           O  
ATOM   2843  N   MET A 194       2.653  10.841  -4.191  1.00  0.00           N  
ATOM   2844  H   MET A 194       1.882  10.499  -4.748  1.00  0.00           H  
ATOM   2845  CA  MET A 194       4.069  10.561  -4.614  1.00  0.00           C  
ATOM   2846  HA  MET A 194       4.618  10.188  -3.750  1.00  0.00           H  
ATOM   2847  CB  MET A 194       4.062   9.450  -5.653  1.00  0.00           C  
ATOM   2848  HB2 MET A 194       3.695   8.508  -5.245  1.00  0.00           H  
ATOM   2849  HB3 MET A 194       3.419   9.668  -6.506  1.00  0.00           H  
ATOM   2850  CG  MET A 194       5.557   9.154  -6.014  1.00  0.00           C  
ATOM   2851  HG2 MET A 194       6.296   9.916  -5.766  1.00  0.00           H  
ATOM   2852  HG3 MET A 194       5.895   8.350  -5.359  1.00  0.00           H  
ATOM   2853  SD  MET A 194       6.009   8.550  -7.646  1.00  0.00           S  
ATOM   2854  CE  MET A 194       5.887   9.974  -8.627  1.00  0.00           C  
ATOM   2855  HE1 MET A 194       5.019  10.483  -8.208  1.00  0.00           H  
ATOM   2856  HE2 MET A 194       6.776  10.584  -8.475  1.00  0.00           H  
ATOM   2857  HE3 MET A 194       5.720   9.627  -9.647  1.00  0.00           H  
ATOM   2858  C   MET A 194       4.705  11.897  -5.114  1.00  0.00           C  
ATOM   2859  O   MET A 194       5.815  12.171  -4.798  1.00  0.00           O  
ATOM   2860  N   ALA A 195       3.926  12.791  -5.734  1.00  0.00           N  
ATOM   2861  H   ALA A 195       3.020  12.544  -6.106  1.00  0.00           H  
ATOM   2862  CA  ALA A 195       4.449  14.090  -6.110  1.00  0.00           C  
ATOM   2863  HA  ALA A 195       5.283  13.807  -6.753  1.00  0.00           H  
ATOM   2864  CB  ALA A 195       3.445  14.931  -6.895  1.00  0.00           C  
ATOM   2865  HB1 ALA A 195       3.823  15.778  -7.467  1.00  0.00           H  
ATOM   2866  HB2 ALA A 195       2.953  14.306  -7.639  1.00  0.00           H  
ATOM   2867  HB3 ALA A 195       2.731  15.245  -6.132  1.00  0.00           H  
ATOM   2868  C   ALA A 195       4.953  14.865  -4.867  1.00  0.00           C  
ATOM   2869  O   ALA A 195       5.992  15.515  -4.816  1.00  0.00           O  
ATOM   2870  N   ALA A 196       4.101  14.858  -3.895  1.00  0.00           N  
ATOM   2871  H   ALA A 196       3.273  14.280  -3.875  1.00  0.00           H  
ATOM   2872  CA  ALA A 196       4.296  15.547  -2.589  1.00  0.00           C  
ATOM   2873  HA  ALA A 196       4.567  16.573  -2.840  1.00  0.00           H  
ATOM   2874  CB  ALA A 196       3.004  15.611  -1.771  1.00  0.00           C  
ATOM   2875  HB1 ALA A 196       3.239  16.059  -0.806  1.00  0.00           H  
ATOM   2876  HB2 ALA A 196       2.341  16.300  -2.295  1.00  0.00           H  
ATOM   2877  HB3 ALA A 196       2.608  14.597  -1.827  1.00  0.00           H  
ATOM   2878  C   ALA A 196       5.429  14.874  -1.799  1.00  0.00           C  
ATOM   2879  O   ALA A 196       6.255  15.562  -1.241  1.00  0.00           O  
ATOM   2880  N   SER A 197       5.616  13.529  -1.936  1.00  0.00           N  
ATOM   2881  H   SER A 197       4.947  12.955  -2.429  1.00  0.00           H  
ATOM   2882  CA  SER A 197       6.750  12.709  -1.507  1.00  0.00           C  
ATOM   2883  HA  SER A 197       7.001  13.002  -0.488  1.00  0.00           H  
ATOM   2884  CB  SER A 197       6.233  11.219  -1.426  1.00  0.00           C  
ATOM   2885  HB2 SER A 197       6.038  10.793  -2.410  1.00  0.00           H  
ATOM   2886  HB3 SER A 197       7.009  10.644  -0.921  1.00  0.00           H  
ATOM   2887  OG  SER A 197       5.078  11.176  -0.592  1.00  0.00           O  
ATOM   2888  HG  SER A 197       4.286  11.448  -1.063  1.00  0.00           H  
ATOM   2889  C   SER A 197       8.056  12.905  -2.305  1.00  0.00           C  
ATOM   2890  O   SER A 197       9.125  12.711  -1.708  1.00  0.00           O  
ATOM   2891  N   VAL A 198       8.107  13.282  -3.559  1.00  0.00           N  
ATOM   2892  H   VAL A 198       7.221  13.322  -4.040  1.00  0.00           H  
ATOM   2893  CA  VAL A 198       9.347  13.665  -4.302  1.00  0.00           C  
ATOM   2894  HA  VAL A 198      10.030  12.844  -4.079  1.00  0.00           H  
ATOM   2895  CB  VAL A 198       9.118  13.516  -5.776  1.00  0.00           C  
ATOM   2896  HB  VAL A 198       8.239  14.094  -6.061  1.00  0.00           H  
ATOM   2897  CG1 VAL A 198      10.196  14.239  -6.644  1.00  0.00           C  
ATOM   2898 HG11 VAL A 198       9.750  15.229  -6.736  1.00  0.00           H  
ATOM   2899 HG12 VAL A 198      11.146  14.082  -6.133  1.00  0.00           H  
ATOM   2900 HG13 VAL A 198      10.220  13.822  -7.652  1.00  0.00           H  
ATOM   2901  CG2 VAL A 198       9.033  12.033  -6.212  1.00  0.00           C  
ATOM   2902 HG21 VAL A 198       9.938  11.515  -5.896  1.00  0.00           H  
ATOM   2903 HG22 VAL A 198       8.160  11.620  -5.707  1.00  0.00           H  
ATOM   2904 HG23 VAL A 198       8.817  11.833  -7.261  1.00  0.00           H  
ATOM   2905  C   VAL A 198       9.825  15.047  -3.753  1.00  0.00           C  
ATOM   2906  O   VAL A 198      10.995  15.139  -3.410  1.00  0.00           O  
ATOM   2907  N   ARG A 199       8.929  16.006  -3.617  1.00  0.00           N  
ATOM   2908  H   ARG A 199       7.969  15.694  -3.638  1.00  0.00           H  
ATOM   2909  CA  ARG A 199       9.278  17.345  -2.976  1.00  0.00           C  
ATOM   2910  HA  ARG A 199      10.052  17.902  -3.504  1.00  0.00           H  
ATOM   2911  CB  ARG A 199       8.026  18.267  -3.036  1.00  0.00           C  
ATOM   2912  HB2 ARG A 199       7.134  17.799  -2.618  1.00  0.00           H  
ATOM   2913  HB3 ARG A 199       8.320  19.062  -2.352  1.00  0.00           H  
ATOM   2914  CG  ARG A 199       7.680  18.686  -4.471  1.00  0.00           C  
ATOM   2915  HG2 ARG A 199       8.567  19.074  -4.973  1.00  0.00           H  
ATOM   2916  HG3 ARG A 199       7.505  17.789  -5.065  1.00  0.00           H  
ATOM   2917  CD  ARG A 199       6.577  19.736  -4.597  1.00  0.00           C  
ATOM   2918  HD2 ARG A 199       6.941  20.635  -4.099  1.00  0.00           H  
ATOM   2919  HD3 ARG A 199       6.485  19.990  -5.653  1.00  0.00           H  
ATOM   2920  NE  ARG A 199       5.249  19.407  -4.039  1.00  0.00           N  
ATOM   2921  HE  ARG A 199       5.068  19.936  -3.198  1.00  0.00           H  
ATOM   2922  CZ  ARG A 199       4.175  19.019  -4.750  1.00  0.00           C  
ATOM   2923  NH1 ARG A 199       4.192  18.570  -5.942  1.00  0.00           N  
ATOM   2924 HH11 ARG A 199       5.000  18.694  -6.537  1.00  0.00           H  
ATOM   2925 HH12 ARG A 199       3.296  18.484  -6.398  1.00  0.00           H  
ATOM   2926  NH2 ARG A 199       2.953  19.260  -4.361  1.00  0.00           N  
ATOM   2927 HH21 ARG A 199       2.718  19.836  -3.566  1.00  0.00           H  
ATOM   2928 HH22 ARG A 199       2.154  18.970  -4.906  1.00  0.00           H  
ATOM   2929  C   ARG A 199       9.750  17.176  -1.597  1.00  0.00           C  
ATOM   2930  O   ARG A 199      10.677  17.837  -1.114  1.00  0.00           O  
ATOM   2931  N   GLU A 200       9.105  16.346  -0.837  1.00  0.00           N  
ATOM   2932  H   GLU A 200       8.325  15.823  -1.206  1.00  0.00           H  
ATOM   2933  CA  GLU A 200       9.412  16.145   0.595  1.00  0.00           C  
ATOM   2934  HA  GLU A 200       9.345  17.104   1.111  1.00  0.00           H  
ATOM   2935  CB  GLU A 200       8.333  15.161   1.068  1.00  0.00           C  
ATOM   2936  HB2 GLU A 200       7.407  15.735   1.063  1.00  0.00           H  
ATOM   2937  HB3 GLU A 200       8.231  14.498   0.209  1.00  0.00           H  
ATOM   2938  CG  GLU A 200       8.643  14.247   2.264  1.00  0.00           C  
ATOM   2939  HG2 GLU A 200       8.911  13.240   1.944  1.00  0.00           H  
ATOM   2940  HG3 GLU A 200       9.464  14.584   2.897  1.00  0.00           H  
ATOM   2941  CD  GLU A 200       7.432  14.218   3.184  1.00  0.00           C  
ATOM   2942  OE1 GLU A 200       6.772  13.177   3.307  1.00  0.00           O  
ATOM   2943  OE2 GLU A 200       7.179  15.319   3.797  1.00  0.00           O  
ATOM   2944  C   GLU A 200      10.850  15.534   0.721  1.00  0.00           C  
ATOM   2945  O   GLU A 200      11.743  16.117   1.368  1.00  0.00           O  
ATOM   2946  N   HIE A 201      11.186  14.389   0.030  1.00  0.00           N  
ATOM   2947  H   HIE A 201      10.439  13.966  -0.502  1.00  0.00           H  
ATOM   2948  CA  HIE A 201      12.512  13.825  -0.097  1.00  0.00           C  
ATOM   2949  HA  HIE A 201      12.756  13.423   0.887  1.00  0.00           H  
ATOM   2950  CB  HIE A 201      12.520  12.707  -1.087  1.00  0.00           C  
ATOM   2951  HB2 HIE A 201      11.901  11.933  -0.630  1.00  0.00           H  
ATOM   2952  HB3 HIE A 201      12.096  12.900  -2.073  1.00  0.00           H  
ATOM   2953  CG  HIE A 201      13.922  12.106  -1.429  1.00  0.00           C  
ATOM   2954  ND1 HIE A 201      14.807  12.526  -2.471  1.00  0.00           N  
ATOM   2955  CE1 HIE A 201      15.833  11.648  -2.385  1.00  0.00           C  
ATOM   2956  HE1 HIE A 201      16.642  11.657  -3.101  1.00  0.00           H  
ATOM   2957  NE2 HIE A 201      15.655  10.777  -1.386  1.00  0.00           N  
ATOM   2958  HE2 HIE A 201      16.313  10.091  -1.048  1.00  0.00           H  
ATOM   2959  CD2 HIE A 201      14.435  11.034  -0.771  1.00  0.00           C  
ATOM   2960  HD2 HIE A 201      13.932  10.483   0.010  1.00  0.00           H  
ATOM   2961  C   HIE A 201      13.541  14.946  -0.551  1.00  0.00           C  
ATOM   2962  O   HIE A 201      14.574  15.242   0.095  1.00  0.00           O  
ATOM   2963  N   TYR A 202      13.258  15.620  -1.668  1.00  0.00           N  
ATOM   2964  H   TYR A 202      12.448  15.324  -2.193  1.00  0.00           H  
ATOM   2965  CA  TYR A 202      14.168  16.692  -2.175  1.00  0.00           C  
ATOM   2966  HA  TYR A 202      15.132  16.285  -2.480  1.00  0.00           H  
ATOM   2967  CB  TYR A 202      13.451  17.331  -3.400  1.00  0.00           C  
ATOM   2968  HB2 TYR A 202      13.214  16.524  -4.093  1.00  0.00           H  
ATOM   2969  HB3 TYR A 202      12.488  17.798  -3.192  1.00  0.00           H  
ATOM   2970  CG  TYR A 202      14.228  18.416  -4.115  1.00  0.00           C  
ATOM   2971  CD1 TYR A 202      14.334  19.772  -3.689  1.00  0.00           C  
ATOM   2972  HD1 TYR A 202      13.784  20.133  -2.832  1.00  0.00           H  
ATOM   2973  CE1 TYR A 202      15.009  20.770  -4.409  1.00  0.00           C  
ATOM   2974  HE1 TYR A 202      15.226  21.740  -3.986  1.00  0.00           H  
ATOM   2975  CZ  TYR A 202      15.721  20.383  -5.604  1.00  0.00           C  
ATOM   2976  OH  TYR A 202      16.343  21.379  -6.337  1.00  0.00           O  
ATOM   2977  HH  TYR A 202      16.285  21.368  -7.295  1.00  0.00           H  
ATOM   2978  CE2 TYR A 202      15.476  19.164  -6.075  1.00  0.00           C  
ATOM   2979  HE2 TYR A 202      15.935  18.876  -7.010  1.00  0.00           H  
ATOM   2980  CD2 TYR A 202      14.830  18.101  -5.320  1.00  0.00           C  
ATOM   2981  HD2 TYR A 202      14.631  17.122  -5.728  1.00  0.00           H  
ATOM   2982  C   TYR A 202      14.396  17.878  -1.119  1.00  0.00           C  
ATOM   2983  O   TYR A 202      15.507  18.378  -1.019  1.00  0.00           O  
ATOM   2984  N   SER A 203      13.386  18.295  -0.267  1.00  0.00           N  
ATOM   2985  H   SER A 203      12.481  17.898  -0.476  1.00  0.00           H  
ATOM   2986  CA  SER A 203      13.557  19.189   0.858  1.00  0.00           C  
ATOM   2987  HA  SER A 203      14.089  20.061   0.478  1.00  0.00           H  
ATOM   2988  CB  SER A 203      12.252  19.746   1.415  1.00  0.00           C  
ATOM   2989  HB2 SER A 203      11.733  19.032   2.054  1.00  0.00           H  
ATOM   2990  HB3 SER A 203      12.602  20.625   1.956  1.00  0.00           H  
ATOM   2991  OG  SER A 203      11.430  20.154   0.280  1.00  0.00           O  
ATOM   2992  HG  SER A 203      11.289  19.361  -0.241  1.00  0.00           H  
ATOM   2993  C   SER A 203      14.264  18.562   2.089  1.00  0.00           C  
ATOM   2994  O   SER A 203      14.648  19.303   3.020  1.00  0.00           O  
ATOM   2995  N   ASP A 204      14.490  17.260   2.095  1.00  0.00           N  
ATOM   2996  H   ASP A 204      14.168  16.730   1.299  1.00  0.00           H  
ATOM   2997  CA  ASP A 204      15.348  16.578   2.984  1.00  0.00           C  
ATOM   2998  HA  ASP A 204      15.431  17.061   3.958  1.00  0.00           H  
ATOM   2999  CB  ASP A 204      14.969  15.142   3.237  1.00  0.00           C  
ATOM   3000  HB2 ASP A 204      14.699  14.664   2.296  1.00  0.00           H  
ATOM   3001  HB3 ASP A 204      15.829  14.650   3.692  1.00  0.00           H  
ATOM   3002  CG  ASP A 204      13.746  14.873   4.204  1.00  0.00           C  
ATOM   3003  OD1 ASP A 204      13.364  13.657   4.367  1.00  0.00           O  
ATOM   3004  OD2 ASP A 204      13.295  15.898   4.784  1.00  0.00           O  
ATOM   3005  C   ASP A 204      16.821  16.719   2.510  1.00  0.00           C  
ATOM   3006  O   ASP A 204      17.707  17.153   3.288  1.00  0.00           O  
ATOM   3007  N   ILE A 205      17.103  16.357   1.254  1.00  0.00           N  
ATOM   3008  H   ILE A 205      16.322  16.053   0.691  1.00  0.00           H  
ATOM   3009  CA  ILE A 205      18.367  16.378   0.560  1.00  0.00           C  
ATOM   3010  HA  ILE A 205      19.027  15.878   1.270  1.00  0.00           H  
ATOM   3011  CB  ILE A 205      18.411  15.649  -0.791  1.00  0.00           C  
ATOM   3012  HB  ILE A 205      17.661  15.999  -1.500  1.00  0.00           H  
ATOM   3013  CG2 ILE A 205      19.780  15.935  -1.536  1.00  0.00           C  
ATOM   3014 HG21 ILE A 205      20.549  15.549  -0.866  1.00  0.00           H  
ATOM   3015 HG22 ILE A 205      19.821  15.450  -2.512  1.00  0.00           H  
ATOM   3016 HG23 ILE A 205      19.857  16.994  -1.781  1.00  0.00           H  
ATOM   3017  CG1 ILE A 205      18.092  14.138  -0.633  1.00  0.00           C  
ATOM   3018 HG12 ILE A 205      17.080  14.001  -0.251  1.00  0.00           H  
ATOM   3019 HG13 ILE A 205      18.156  13.564  -1.557  1.00  0.00           H  
ATOM   3020  CD1 ILE A 205      19.065  13.368   0.345  1.00  0.00           C  
ATOM   3021 HD11 ILE A 205      18.732  13.492   1.376  1.00  0.00           H  
ATOM   3022 HD12 ILE A 205      18.920  12.297   0.201  1.00  0.00           H  
ATOM   3023 HD13 ILE A 205      20.098  13.666   0.162  1.00  0.00           H  
ATOM   3024  C   ILE A 205      18.911  17.837   0.527  1.00  0.00           C  
ATOM   3025  O   ILE A 205      19.909  18.165   1.104  1.00  0.00           O  
ATOM   3026  N   TRP A 206      18.088  18.789   0.063  1.00  0.00           N  
ATOM   3027  H   TRP A 206      17.122  18.523  -0.063  1.00  0.00           H  
ATOM   3028  CA  TRP A 206      18.381  20.208  -0.040  1.00  0.00           C  
ATOM   3029  HA  TRP A 206      19.467  20.293   0.024  1.00  0.00           H  
ATOM   3030  CB  TRP A 206      18.082  20.699  -1.460  1.00  0.00           C  
ATOM   3031  HB2 TRP A 206      16.996  20.628  -1.523  1.00  0.00           H  
ATOM   3032  HB3 TRP A 206      18.352  21.751  -1.359  1.00  0.00           H  
ATOM   3033  CG  TRP A 206      18.830  20.113  -2.639  1.00  0.00           C  
ATOM   3034  CD1 TRP A 206      18.417  19.105  -3.354  1.00  0.00           C  
ATOM   3035  HD1 TRP A 206      17.517  18.522  -3.230  1.00  0.00           H  
ATOM   3036  NE1 TRP A 206      19.219  19.014  -4.449  1.00  0.00           N  
ATOM   3037  HE1 TRP A 206      18.989  18.403  -5.219  1.00  0.00           H  
ATOM   3038  CE2 TRP A 206      20.359  19.759  -4.427  1.00  0.00           C  
ATOM   3039  CZ2 TRP A 206      21.498  19.836  -5.275  1.00  0.00           C  
ATOM   3040  HZ2 TRP A 206      21.506  19.270  -6.195  1.00  0.00           H  
ATOM   3041  CH2 TRP A 206      22.528  20.688  -4.946  1.00  0.00           C  
ATOM   3042  HH2 TRP A 206      23.455  20.679  -5.499  1.00  0.00           H  
ATOM   3043  CZ3 TRP A 206      22.332  21.540  -3.804  1.00  0.00           C  
ATOM   3044  HZ3 TRP A 206      23.080  22.261  -3.506  1.00  0.00           H  
ATOM   3045  CE3 TRP A 206      21.133  21.551  -3.053  1.00  0.00           C  
ATOM   3046  HE3 TRP A 206      21.096  22.071  -2.107  1.00  0.00           H  
ATOM   3047  CD2 TRP A 206      20.114  20.560  -3.291  1.00  0.00           C  
ATOM   3048  C   TRP A 206      17.794  21.130   1.071  1.00  0.00           C  
ATOM   3049  O   TRP A 206      16.727  20.825   1.575  1.00  0.00           O  
ATOM   3050  N   GLU A 207      18.505  22.127   1.553  1.00  0.00           N  
ATOM   3051  H   GLU A 207      19.435  22.164   1.162  1.00  0.00           H  
ATOM   3052  CA  GLU A 207      18.146  23.083   2.587  1.00  0.00           C  
ATOM   3053  HA  GLU A 207      17.573  22.496   3.304  1.00  0.00           H  
ATOM   3054  CB  GLU A 207      19.443  23.558   3.280  1.00  0.00           C  
ATOM   3055  HB2 GLU A 207      20.033  23.751   2.383  1.00  0.00           H  
ATOM   3056  HB3 GLU A 207      19.212  24.524   3.730  1.00  0.00           H  
ATOM   3057  CG  GLU A 207      20.115  22.554   4.195  1.00  0.00           C  
ATOM   3058  HG2 GLU A 207      19.384  22.261   4.948  1.00  0.00           H  
ATOM   3059  HG3 GLU A 207      20.443  21.720   3.574  1.00  0.00           H  
ATOM   3060  CD  GLU A 207      21.491  22.926   4.781  1.00  0.00           C  
ATOM   3061  OE1 GLU A 207      22.395  22.021   4.684  1.00  0.00           O  
ATOM   3062  OE2 GLU A 207      21.609  24.090   5.231  1.00  0.00           O  
ATOM   3063  C   GLU A 207      17.246  24.151   2.013  1.00  0.00           C  
ATOM   3064  O   GLU A 207      17.546  25.275   1.642  1.00  0.00           O  
ATOM   3065  N   VAL A 208      15.962  23.722   1.756  1.00  0.00           N  
ATOM   3066  H   VAL A 208      15.761  22.771   2.035  1.00  0.00           H  
ATOM   3067  CA  VAL A 208      14.761  24.438   1.073  1.00  0.00           C  
ATOM   3068  HA  VAL A 208      14.903  25.511   1.207  1.00  0.00           H  
ATOM   3069  CB  VAL A 208      14.749  24.166  -0.540  1.00  0.00           C  
ATOM   3070  HB  VAL A 208      13.980  24.794  -0.988  1.00  0.00           H  
ATOM   3071  CG1 VAL A 208      16.045  24.437  -1.307  1.00  0.00           C  
ATOM   3072 HG11 VAL A 208      16.352  25.479  -1.216  1.00  0.00           H  
ATOM   3073 HG12 VAL A 208      16.923  23.865  -1.008  1.00  0.00           H  
ATOM   3074 HG13 VAL A 208      15.687  24.309  -2.329  1.00  0.00           H  
ATOM   3075  CG2 VAL A 208      14.268  22.702  -0.888  1.00  0.00           C  
ATOM   3076 HG21 VAL A 208      15.033  21.964  -0.643  1.00  0.00           H  
ATOM   3077 HG22 VAL A 208      13.282  22.456  -0.494  1.00  0.00           H  
ATOM   3078 HG23 VAL A 208      14.142  22.723  -1.971  1.00  0.00           H  
ATOM   3079  C   VAL A 208      13.441  24.173   1.692  1.00  0.00           C  
ATOM   3080  O   VAL A 208      13.265  23.102   2.269  1.00  0.00           O  
ATOM   3081  N   SER A 209      12.493  25.061   1.430  1.00  0.00           N  
ATOM   3082  H   SER A 209      12.879  25.886   0.992  1.00  0.00           H  
ATOM   3083  CA  SER A 209      11.041  24.908   1.603  1.00  0.00           C  
ATOM   3084  HA  SER A 209      10.806  24.585   2.616  1.00  0.00           H  
ATOM   3085  CB  SER A 209      10.425  26.285   1.324  1.00  0.00           C  
ATOM   3086  HB2 SER A 209      10.698  26.950   2.145  1.00  0.00           H  
ATOM   3087  HB3 SER A 209      10.851  26.634   0.385  1.00  0.00           H  
ATOM   3088  OG  SER A 209       9.025  26.192   1.488  1.00  0.00           O  
ATOM   3089  HG  SER A 209       8.647  27.052   1.682  1.00  0.00           H  
ATOM   3090  C   SER A 209      10.402  23.929   0.591  1.00  0.00           C  
ATOM   3091  O   SER A 209      10.710  23.916  -0.568  1.00  0.00           O  
ATOM   3092  N   THR A 210       9.414  23.069   1.011  1.00  0.00           N  
ATOM   3093  H   THR A 210       9.208  22.926   1.989  1.00  0.00           H  
ATOM   3094  CA  THR A 210       8.598  22.269   0.089  1.00  0.00           C  
ATOM   3095  HA  THR A 210       9.299  21.547  -0.331  1.00  0.00           H  
ATOM   3096  CB  THR A 210       7.579  21.314   0.803  1.00  0.00           C  
ATOM   3097  HB  THR A 210       7.011  20.776   0.044  1.00  0.00           H  
ATOM   3098  CG2 THR A 210       8.306  20.264   1.581  1.00  0.00           C  
ATOM   3099 HG21 THR A 210       7.725  19.732   2.334  1.00  0.00           H  
ATOM   3100 HG22 THR A 210       8.899  19.541   1.019  1.00  0.00           H  
ATOM   3101 HG23 THR A 210       9.150  20.710   2.106  1.00  0.00           H  
ATOM   3102  OG1 THR A 210       6.617  22.004   1.668  1.00  0.00           O  
ATOM   3103  HG1 THR A 210       5.803  21.514   1.536  1.00  0.00           H  
ATOM   3104  C   THR A 210       7.843  23.145  -0.927  1.00  0.00           C  
ATOM   3105  O   THR A 210       7.549  22.619  -1.972  1.00  0.00           O  
ATOM   3106  N   GLU A 211       7.436  24.396  -0.588  1.00  0.00           N  
ATOM   3107  H   GLU A 211       7.404  24.658   0.387  1.00  0.00           H  
ATOM   3108  CA  GLU A 211       6.955  25.423  -1.522  1.00  0.00           C  
ATOM   3109  HA  GLU A 211       6.164  24.934  -2.092  1.00  0.00           H  
ATOM   3110  CB  GLU A 211       6.414  26.607  -0.685  1.00  0.00           C  
ATOM   3111  HB2 GLU A 211       5.906  26.207   0.193  1.00  0.00           H  
ATOM   3112  HB3 GLU A 211       7.227  27.263  -0.377  1.00  0.00           H  
ATOM   3113  CG  GLU A 211       5.439  27.521  -1.414  1.00  0.00           C  
ATOM   3114  HG2 GLU A 211       5.183  28.387  -0.803  1.00  0.00           H  
ATOM   3115  HG3 GLU A 211       5.935  27.842  -2.330  1.00  0.00           H  
ATOM   3116  CD  GLU A 211       4.087  27.030  -1.802  1.00  0.00           C  
ATOM   3117  OE1 GLU A 211       3.607  27.270  -2.953  1.00  0.00           O  
ATOM   3118  OE2 GLU A 211       3.585  26.085  -1.130  1.00  0.00           O  
ATOM   3119  C   GLU A 211       8.029  25.894  -2.519  1.00  0.00           C  
ATOM   3120  O   GLU A 211       7.720  26.317  -3.627  1.00  0.00           O  
ATOM   3121  N   GLU A 212       9.342  25.865  -2.115  1.00  0.00           N  
ATOM   3122  H   GLU A 212       9.515  25.684  -1.136  1.00  0.00           H  
ATOM   3123  CA  GLU A 212      10.524  26.137  -3.030  1.00  0.00           C  
ATOM   3124  HA  GLU A 212      10.187  26.909  -3.722  1.00  0.00           H  
ATOM   3125  CB  GLU A 212      11.781  26.749  -2.312  1.00  0.00           C  
ATOM   3126  HB2 GLU A 212      11.420  27.680  -1.875  1.00  0.00           H  
ATOM   3127  HB3 GLU A 212      12.125  26.129  -1.484  1.00  0.00           H  
ATOM   3128  CG  GLU A 212      12.988  26.940  -3.191  1.00  0.00           C  
ATOM   3129  HG2 GLU A 212      13.875  27.233  -2.631  1.00  0.00           H  
ATOM   3130  HG3 GLU A 212      13.354  25.966  -3.518  1.00  0.00           H  
ATOM   3131  CD  GLU A 212      12.784  27.866  -4.421  1.00  0.00           C  
ATOM   3132  OE1 GLU A 212      11.780  28.629  -4.404  1.00  0.00           O  
ATOM   3133  OE2 GLU A 212      13.621  27.826  -5.381  1.00  0.00           O  
ATOM   3134  C   GLU A 212      10.851  24.825  -3.820  1.00  0.00           C  
ATOM   3135  O   GLU A 212      10.995  24.880  -5.010  1.00  0.00           O  
ATOM   3136  N   ALA A 213      10.843  23.608  -3.254  1.00  0.00           N  
ATOM   3137  H   ALA A 213      10.791  23.603  -2.245  1.00  0.00           H  
ATOM   3138  CA  ALA A 213      10.885  22.369  -3.989  1.00  0.00           C  
ATOM   3139  HA  ALA A 213      11.815  22.353  -4.558  1.00  0.00           H  
ATOM   3140  CB  ALA A 213      10.787  21.190  -2.994  1.00  0.00           C  
ATOM   3141  HB1 ALA A 213      11.522  21.403  -2.219  1.00  0.00           H  
ATOM   3142  HB2 ALA A 213       9.738  21.093  -2.714  1.00  0.00           H  
ATOM   3143  HB3 ALA A 213      10.972  20.217  -3.449  1.00  0.00           H  
ATOM   3144  C   ALA A 213       9.767  22.216  -5.080  1.00  0.00           C  
ATOM   3145  O   ALA A 213       9.921  21.469  -6.040  1.00  0.00           O  
ATOM   3146  N   PHE A 214       8.644  22.868  -4.918  1.00  0.00           N  
ATOM   3147  H   PHE A 214       8.501  23.465  -4.115  1.00  0.00           H  
ATOM   3148  CA  PHE A 214       7.544  22.818  -5.865  1.00  0.00           C  
ATOM   3149  HA  PHE A 214       7.183  21.828  -6.145  1.00  0.00           H  
ATOM   3150  CB  PHE A 214       6.288  23.623  -5.289  1.00  0.00           C  
ATOM   3151  HB2 PHE A 214       5.953  23.262  -4.316  1.00  0.00           H  
ATOM   3152  HB3 PHE A 214       6.501  24.675  -5.101  1.00  0.00           H  
ATOM   3153  CG  PHE A 214       5.086  23.506  -6.216  1.00  0.00           C  
ATOM   3154  CD1 PHE A 214       4.634  24.468  -7.144  1.00  0.00           C  
ATOM   3155  HD1 PHE A 214       5.202  25.366  -7.333  1.00  0.00           H  
ATOM   3156  CE1 PHE A 214       3.455  24.257  -7.884  1.00  0.00           C  
ATOM   3157  HE1 PHE A 214       3.292  24.950  -8.697  1.00  0.00           H  
ATOM   3158  CZ  PHE A 214       2.649  23.139  -7.696  1.00  0.00           C  
ATOM   3159  HZ  PHE A 214       1.793  22.866  -8.295  1.00  0.00           H  
ATOM   3160  CE2 PHE A 214       3.063  22.226  -6.707  1.00  0.00           C  
ATOM   3161  HE2 PHE A 214       2.519  21.293  -6.668  1.00  0.00           H  
ATOM   3162  CD2 PHE A 214       4.189  22.434  -5.987  1.00  0.00           C  
ATOM   3163  HD2 PHE A 214       4.536  21.654  -5.324  1.00  0.00           H  
ATOM   3164  C   PHE A 214       7.890  23.683  -7.143  1.00  0.00           C  
ATOM   3165  O   PHE A 214       7.560  23.323  -8.278  1.00  0.00           O  
ATOM   3166  N   ASP A 215       8.625  24.777  -6.942  1.00  0.00           N  
ATOM   3167  H   ASP A 215       8.939  24.980  -6.004  1.00  0.00           H  
ATOM   3168  CA  ASP A 215       9.139  25.661  -7.999  1.00  0.00           C  
ATOM   3169  HA  ASP A 215       8.311  25.900  -8.666  1.00  0.00           H  
ATOM   3170  CB  ASP A 215       9.624  27.034  -7.270  1.00  0.00           C  
ATOM   3171  HB2 ASP A 215       8.992  27.270  -6.414  1.00  0.00           H  
ATOM   3172  HB3 ASP A 215      10.661  26.920  -6.952  1.00  0.00           H  
ATOM   3173  CG  ASP A 215       9.402  28.253  -8.207  1.00  0.00           C  
ATOM   3174  OD1 ASP A 215       8.990  28.059  -9.368  1.00  0.00           O  
ATOM   3175  OD2 ASP A 215       9.650  29.412  -7.796  1.00  0.00           O  
ATOM   3176  C   ASP A 215      10.295  24.915  -8.725  1.00  0.00           C  
ATOM   3177  O   ASP A 215      10.344  24.912  -9.929  1.00  0.00           O  
ATOM   3178  N   ARG A 216      11.198  24.289  -7.974  1.00  0.00           N  
ATOM   3179  H   ARG A 216      11.080  24.438  -6.982  1.00  0.00           H  
ATOM   3180  CA  ARG A 216      12.362  23.515  -8.418  1.00  0.00           C  
ATOM   3181  HA  ARG A 216      12.997  24.260  -8.898  1.00  0.00           H  
ATOM   3182  CB  ARG A 216      13.083  22.901  -7.199  1.00  0.00           C  
ATOM   3183  HB2 ARG A 216      12.434  22.241  -6.623  1.00  0.00           H  
ATOM   3184  HB3 ARG A 216      13.846  22.163  -7.450  1.00  0.00           H  
ATOM   3185  CG  ARG A 216      13.629  24.014  -6.231  1.00  0.00           C  
ATOM   3186  HG2 ARG A 216      12.955  24.866  -6.127  1.00  0.00           H  
ATOM   3187  HG3 ARG A 216      13.791  23.590  -5.240  1.00  0.00           H  
ATOM   3188  CD  ARG A 216      14.911  24.512  -6.881  1.00  0.00           C  
ATOM   3189  HD2 ARG A 216      15.639  23.702  -6.915  1.00  0.00           H  
ATOM   3190  HD3 ARG A 216      14.830  24.769  -7.937  1.00  0.00           H  
ATOM   3191  NE  ARG A 216      15.422  25.664  -6.101  1.00  0.00           N  
ATOM   3192  HE  ARG A 216      14.716  26.233  -5.656  1.00  0.00           H  
ATOM   3193  CZ  ARG A 216      16.512  25.957  -5.571  1.00  0.00           C  
ATOM   3194  NH1 ARG A 216      17.522  25.165  -5.710  1.00  0.00           N  
ATOM   3195 HH11 ARG A 216      17.390  24.369  -6.318  1.00  0.00           H  
ATOM   3196 HH12 ARG A 216      18.350  25.440  -5.202  1.00  0.00           H  
ATOM   3197  NH2 ARG A 216      16.639  26.987  -4.769  1.00  0.00           N  
ATOM   3198 HH21 ARG A 216      15.860  27.556  -4.472  1.00  0.00           H  
ATOM   3199 HH22 ARG A 216      17.489  27.208  -4.270  1.00  0.00           H  
ATOM   3200  C   ARG A 216      11.896  22.366  -9.404  1.00  0.00           C  
ATOM   3201  O   ARG A 216      12.473  22.164 -10.516  1.00  0.00           O  
ATOM   3202  N   ILE A 217      10.886  21.646  -8.999  1.00  0.00           N  
ATOM   3203  H   ILE A 217      10.575  21.811  -8.052  1.00  0.00           H  
ATOM   3204  CA  ILE A 217      10.388  20.554  -9.931  1.00  0.00           C  
ATOM   3205  HA  ILE A 217      11.252  20.207 -10.497  1.00  0.00           H  
ATOM   3206  CB  ILE A 217       9.883  19.383  -9.072  1.00  0.00           C  
ATOM   3207  HB  ILE A 217       9.072  19.829  -8.495  1.00  0.00           H  
ATOM   3208  CG2 ILE A 217       9.450  18.149  -9.935  1.00  0.00           C  
ATOM   3209 HG21 ILE A 217       9.507  17.199  -9.404  1.00  0.00           H  
ATOM   3210 HG22 ILE A 217       8.448  18.387 -10.294  1.00  0.00           H  
ATOM   3211 HG23 ILE A 217       9.987  18.081 -10.881  1.00  0.00           H  
ATOM   3212  CG1 ILE A 217      10.928  18.867  -8.004  1.00  0.00           C  
ATOM   3213 HG12 ILE A 217      11.162  19.629  -7.261  1.00  0.00           H  
ATOM   3214 HG13 ILE A 217      10.405  18.146  -7.376  1.00  0.00           H  
ATOM   3215  CD1 ILE A 217      12.160  18.128  -8.512  1.00  0.00           C  
ATOM   3216 HD11 ILE A 217      12.683  17.639  -7.689  1.00  0.00           H  
ATOM   3217 HD12 ILE A 217      11.850  17.362  -9.223  1.00  0.00           H  
ATOM   3218 HD13 ILE A 217      12.758  18.901  -8.995  1.00  0.00           H  
ATOM   3219  C   ILE A 217       9.416  21.059 -11.013  1.00  0.00           C  
ATOM   3220  O   ILE A 217       9.537  20.638 -12.138  1.00  0.00           O  
ATOM   3221  N   THR A 218       8.513  22.052 -10.775  1.00  0.00           N  
ATOM   3222  H   THR A 218       8.497  22.610  -9.934  1.00  0.00           H  
ATOM   3223  CA  THR A 218       7.673  22.609 -11.868  1.00  0.00           C  
ATOM   3224  HA  THR A 218       7.146  21.927 -12.534  1.00  0.00           H  
ATOM   3225  CB  THR A 218       6.597  23.597 -11.353  1.00  0.00           C  
ATOM   3226  HB  THR A 218       6.142  24.050 -12.233  1.00  0.00           H  
ATOM   3227  CG2 THR A 218       5.462  22.843 -10.589  1.00  0.00           C  
ATOM   3228 HG21 THR A 218       5.709  22.392  -9.628  1.00  0.00           H  
ATOM   3229 HG22 THR A 218       4.607  23.465 -10.323  1.00  0.00           H  
ATOM   3230 HG23 THR A 218       5.175  22.049 -11.277  1.00  0.00           H  
ATOM   3231  OG1 THR A 218       7.075  24.640 -10.450  1.00  0.00           O  
ATOM   3232  HG1 THR A 218       7.311  24.089  -9.700  1.00  0.00           H  
ATOM   3233  C   THR A 218       8.483  23.384 -12.948  1.00  0.00           C  
ATOM   3234  O   THR A 218       8.332  23.060 -14.117  1.00  0.00           O  
ATOM   3235  N   ALA A 219       9.571  24.157 -12.549  1.00  0.00           N  
ATOM   3236  H   ALA A 219       9.659  24.560 -11.627  1.00  0.00           H  
ATOM   3237  CA  ALA A 219      10.640  24.559 -13.505  1.00  0.00           C  
ATOM   3238  HA  ALA A 219      10.311  25.294 -14.238  1.00  0.00           H  
ATOM   3239  CB  ALA A 219      11.734  25.211 -12.696  1.00  0.00           C  
ATOM   3240  HB1 ALA A 219      11.348  26.185 -12.393  1.00  0.00           H  
ATOM   3241  HB2 ALA A 219      12.140  24.625 -11.871  1.00  0.00           H  
ATOM   3242  HB3 ALA A 219      12.592  25.447 -13.325  1.00  0.00           H  
ATOM   3243  C   ALA A 219      11.195  23.381 -14.296  1.00  0.00           C  
ATOM   3244  O   ALA A 219      11.617  23.657 -15.387  1.00  0.00           O  
ATOM   3245  N   ARG A 220      11.268  22.064 -13.870  1.00  0.00           N  
ATOM   3246  H   ARG A 220      10.960  21.832 -12.937  1.00  0.00           H  
ATOM   3247  CA  ARG A 220      11.804  21.002 -14.771  1.00  0.00           C  
ATOM   3248  HA  ARG A 220      12.671  21.276 -15.373  1.00  0.00           H  
ATOM   3249  CB  ARG A 220      12.150  19.694 -13.948  1.00  0.00           C  
ATOM   3250  HB2 ARG A 220      11.396  19.484 -13.189  1.00  0.00           H  
ATOM   3251  HB3 ARG A 220      12.152  18.772 -14.528  1.00  0.00           H  
ATOM   3252  CG  ARG A 220      13.509  19.777 -13.187  1.00  0.00           C  
ATOM   3253  HG2 ARG A 220      14.282  20.264 -13.781  1.00  0.00           H  
ATOM   3254  HG3 ARG A 220      13.549  20.306 -12.235  1.00  0.00           H  
ATOM   3255  CD  ARG A 220      13.974  18.345 -12.796  1.00  0.00           C  
ATOM   3256  HD2 ARG A 220      13.162  17.704 -12.454  1.00  0.00           H  
ATOM   3257  HD3 ARG A 220      14.458  17.967 -13.697  1.00  0.00           H  
ATOM   3258  NE  ARG A 220      15.115  18.293 -11.803  1.00  0.00           N  
ATOM   3259  HE  ARG A 220      15.649  19.151 -11.819  1.00  0.00           H  
ATOM   3260  CZ  ARG A 220      15.614  17.175 -11.155  1.00  0.00           C  
ATOM   3261  NH1 ARG A 220      16.388  17.331 -10.168  1.00  0.00           N  
ATOM   3262 HH11 ARG A 220      16.797  18.195  -9.844  1.00  0.00           H  
ATOM   3263 HH12 ARG A 220      16.785  16.470  -9.820  1.00  0.00           H  
ATOM   3264  NH2 ARG A 220      15.221  15.966 -11.470  1.00  0.00           N  
ATOM   3265 HH21 ARG A 220      14.546  15.755 -12.191  1.00  0.00           H  
ATOM   3266 HH22 ARG A 220      15.645  15.168 -11.019  1.00  0.00           H  
ATOM   3267  C   ARG A 220      10.887  20.431 -15.818  1.00  0.00           C  
ATOM   3268  O   ARG A 220      11.345  19.989 -16.811  1.00  0.00           O  
ATOM   3269  N   VAL A 221       9.593  20.762 -15.770  1.00  0.00           N  
ATOM   3270  H   VAL A 221       9.290  21.333 -14.995  1.00  0.00           H  
ATOM   3271  CA  VAL A 221       8.641  20.143 -16.740  1.00  0.00           C  
ATOM   3272  HA  VAL A 221       8.976  19.235 -17.242  1.00  0.00           H  
ATOM   3273  CB  VAL A 221       7.431  19.567 -15.992  1.00  0.00           C  
ATOM   3274  HB  VAL A 221       7.842  18.603 -15.691  1.00  0.00           H  
ATOM   3275  CG1 VAL A 221       7.026  20.251 -14.680  1.00  0.00           C  
ATOM   3276 HG11 VAL A 221       6.221  19.616 -14.309  1.00  0.00           H  
ATOM   3277 HG12 VAL A 221       7.822  20.316 -13.940  1.00  0.00           H  
ATOM   3278 HG13 VAL A 221       6.642  21.270 -14.720  1.00  0.00           H  
ATOM   3279  CG2 VAL A 221       6.120  19.374 -16.869  1.00  0.00           C  
ATOM   3280 HG21 VAL A 221       5.696  20.351 -17.102  1.00  0.00           H  
ATOM   3281 HG22 VAL A 221       6.283  18.821 -17.795  1.00  0.00           H  
ATOM   3282 HG23 VAL A 221       5.399  18.778 -16.310  1.00  0.00           H  
ATOM   3283  C   VAL A 221       8.284  21.180 -17.750  1.00  0.00           C  
ATOM   3284  O   VAL A 221       7.882  22.287 -17.329  1.00  0.00           O  
ATOM   3285  N   PRO A 222       8.373  20.859 -19.055  1.00  0.00           N  
ATOM   3286  CD  PRO A 222       8.872  19.640 -19.722  1.00  0.00           C  
ATOM   3287  HD2 PRO A 222       8.166  18.810 -19.712  1.00  0.00           H  
ATOM   3288  HD3 PRO A 222       9.718  19.295 -19.126  1.00  0.00           H  
ATOM   3289  CG  PRO A 222       9.188  19.943 -21.184  1.00  0.00           C  
ATOM   3290  HG2 PRO A 222       8.850  19.151 -21.852  1.00  0.00           H  
ATOM   3291  HG3 PRO A 222      10.225  20.238 -21.343  1.00  0.00           H  
ATOM   3292  CB  PRO A 222       8.309  21.184 -21.420  1.00  0.00           C  
ATOM   3293  HB2 PRO A 222       7.301  20.879 -21.697  1.00  0.00           H  
ATOM   3294  HB3 PRO A 222       8.637  21.923 -22.150  1.00  0.00           H  
ATOM   3295  CA  PRO A 222       8.196  21.847 -20.096  1.00  0.00           C  
ATOM   3296  HA  PRO A 222       8.998  22.581 -20.003  1.00  0.00           H  
ATOM   3297  C   PRO A 222       6.938  22.728 -19.885  1.00  0.00           C  
ATOM   3298  O   PRO A 222       7.066  23.944 -20.107  1.00  0.00           O  
ATOM   3299  N   ILE A 223       5.723  22.222 -19.571  1.00  0.00           N  
ATOM   3300  H   ILE A 223       5.597  21.220 -19.549  1.00  0.00           H  
ATOM   3301  CA  ILE A 223       4.519  23.009 -19.469  1.00  0.00           C  
ATOM   3302  HA  ILE A 223       4.547  23.829 -20.186  1.00  0.00           H  
ATOM   3303  CB  ILE A 223       3.241  22.178 -19.704  1.00  0.00           C  
ATOM   3304  HB  ILE A 223       2.420  22.875 -19.537  1.00  0.00           H  
ATOM   3305  CG2 ILE A 223       3.175  21.620 -21.153  1.00  0.00           C  
ATOM   3306 HG21 ILE A 223       3.905  20.827 -21.311  1.00  0.00           H  
ATOM   3307 HG22 ILE A 223       2.164  21.272 -21.368  1.00  0.00           H  
ATOM   3308 HG23 ILE A 223       3.382  22.435 -21.846  1.00  0.00           H  
ATOM   3309  CG1 ILE A 223       2.986  21.081 -18.662  1.00  0.00           C  
ATOM   3310 HG12 ILE A 223       3.690  20.265 -18.831  1.00  0.00           H  
ATOM   3311 HG13 ILE A 223       3.228  21.532 -17.700  1.00  0.00           H  
ATOM   3312  CD1 ILE A 223       1.577  20.458 -18.679  1.00  0.00           C  
ATOM   3313 HD11 ILE A 223       1.374  19.829 -19.545  1.00  0.00           H  
ATOM   3314 HD12 ILE A 223       1.560  19.702 -17.894  1.00  0.00           H  
ATOM   3315 HD13 ILE A 223       0.876  21.281 -18.537  1.00  0.00           H  
ATOM   3316  C   ILE A 223       4.336  23.812 -18.092  1.00  0.00           C  
ATOM   3317  O   ILE A 223       3.271  24.373 -17.723  1.00  0.00           O  
ATOM   3318  N   GLY A 224       5.433  23.865 -17.268  1.00  0.00           N  
ATOM   3319  H   GLY A 224       6.252  23.506 -17.737  1.00  0.00           H  
ATOM   3320  CA  GLY A 224       5.643  24.709 -16.018  1.00  0.00           C  
ATOM   3321  HA2 GLY A 224       6.627  24.463 -15.619  1.00  0.00           H  
ATOM   3322  HA3 GLY A 224       5.715  25.741 -16.367  1.00  0.00           H  
ATOM   3323  C   GLY A 224       4.614  24.442 -14.904  1.00  0.00           C  
ATOM   3324  O   GLY A 224       4.499  25.222 -13.946  1.00  0.00           O  
ATOM   3325  N   ARG A 225       3.903  23.299 -15.017  1.00  0.00           N  
ATOM   3326  H   ARG A 225       4.094  22.701 -15.808  1.00  0.00           H  
ATOM   3327  CA  ARG A 225       3.010  22.778 -13.979  1.00  0.00           C  
ATOM   3328  HA  ARG A 225       3.380  23.193 -13.042  1.00  0.00           H  
ATOM   3329  CB  ARG A 225       1.617  23.479 -14.212  1.00  0.00           C  
ATOM   3330  HB2 ARG A 225       1.060  23.193 -13.319  1.00  0.00           H  
ATOM   3331  HB3 ARG A 225       1.612  24.568 -14.175  1.00  0.00           H  
ATOM   3332  CG  ARG A 225       0.909  22.823 -15.454  1.00  0.00           C  
ATOM   3333  HG2 ARG A 225       1.220  23.430 -16.305  1.00  0.00           H  
ATOM   3334  HG3 ARG A 225       1.207  21.796 -15.661  1.00  0.00           H  
ATOM   3335  CD  ARG A 225      -0.596  22.959 -15.345  1.00  0.00           C  
ATOM   3336  HD2 ARG A 225      -0.901  22.275 -14.552  1.00  0.00           H  
ATOM   3337  HD3 ARG A 225      -0.849  24.001 -15.148  1.00  0.00           H  
ATOM   3338  NE  ARG A 225      -1.194  22.564 -16.638  1.00  0.00           N  
ATOM   3339  HE  ARG A 225      -0.989  23.226 -17.373  1.00  0.00           H  
ATOM   3340  CZ  ARG A 225      -1.760  21.427 -16.903  1.00  0.00           C  
ATOM   3341  NH1 ARG A 225      -1.844  20.459 -16.137  1.00  0.00           N  
ATOM   3342 HH11 ARG A 225      -1.467  20.482 -15.200  1.00  0.00           H  
ATOM   3343 HH12 ARG A 225      -2.372  19.654 -16.444  1.00  0.00           H  
ATOM   3344  NH2 ARG A 225      -2.245  21.181 -18.078  1.00  0.00           N  
ATOM   3345 HH21 ARG A 225      -1.982  21.843 -18.794  1.00  0.00           H  
ATOM   3346 HH22 ARG A 225      -2.889  20.417 -18.225  1.00  0.00           H  
ATOM   3347  C   ARG A 225       2.877  21.302 -13.881  1.00  0.00           C  
ATOM   3348  O   ARG A 225       3.304  20.637 -14.839  1.00  0.00           O  
ATOM   3349  N   TYR A 226       2.292  20.765 -12.827  1.00  0.00           N  
ATOM   3350  H   TYR A 226       2.037  21.299 -12.008  1.00  0.00           H  
ATOM   3351  CA  TYR A 226       1.973  19.358 -12.724  1.00  0.00           C  
ATOM   3352  HA  TYR A 226       2.725  18.689 -13.142  1.00  0.00           H  
ATOM   3353  CB  TYR A 226       1.936  18.823 -11.253  1.00  0.00           C  
ATOM   3354  HB2 TYR A 226       1.252  19.370 -10.605  1.00  0.00           H  
ATOM   3355  HB3 TYR A 226       1.638  17.777 -11.333  1.00  0.00           H  
ATOM   3356  CG  TYR A 226       3.225  18.830 -10.476  1.00  0.00           C  
ATOM   3357  CD1 TYR A 226       4.168  17.833 -10.723  1.00  0.00           C  
ATOM   3358  HD1 TYR A 226       3.962  16.949 -11.308  1.00  0.00           H  
ATOM   3359  CE1 TYR A 226       5.439  17.900 -10.105  1.00  0.00           C  
ATOM   3360  HE1 TYR A 226       6.101  17.047 -10.106  1.00  0.00           H  
ATOM   3361  CZ  TYR A 226       5.731  18.891  -9.142  1.00  0.00           C  
ATOM   3362  OH  TYR A 226       6.851  18.898  -8.430  1.00  0.00           O  
ATOM   3363  HH  TYR A 226       7.119  18.000  -8.222  1.00  0.00           H  
ATOM   3364  CE2 TYR A 226       4.704  19.919  -8.911  1.00  0.00           C  
ATOM   3365  HE2 TYR A 226       5.006  20.701  -8.231  1.00  0.00           H  
ATOM   3366  CD2 TYR A 226       3.472  19.947  -9.600  1.00  0.00           C  
ATOM   3367  HD2 TYR A 226       2.819  20.806  -9.586  1.00  0.00           H  
ATOM   3368  C   TYR A 226       0.680  19.059 -13.515  1.00  0.00           C  
ATOM   3369  O   TYR A 226      -0.271  19.902 -13.637  1.00  0.00           O  
ATOM   3370  N   VAL A 227       0.591  17.773 -13.992  1.00  0.00           N  
ATOM   3371  H   VAL A 227       1.401  17.182 -13.882  1.00  0.00           H  
ATOM   3372  CA  VAL A 227      -0.493  17.153 -14.716  1.00  0.00           C  
ATOM   3373  HA  VAL A 227      -0.910  17.936 -15.350  1.00  0.00           H  
ATOM   3374  CB  VAL A 227       0.062  16.025 -15.658  1.00  0.00           C  
ATOM   3375  HB  VAL A 227       0.492  15.253 -15.019  1.00  0.00           H  
ATOM   3376  CG1 VAL A 227      -0.944  15.355 -16.580  1.00  0.00           C  
ATOM   3377 HG11 VAL A 227      -1.828  15.004 -16.047  1.00  0.00           H  
ATOM   3378 HG12 VAL A 227      -1.362  16.029 -17.328  1.00  0.00           H  
ATOM   3379 HG13 VAL A 227      -0.445  14.537 -17.100  1.00  0.00           H  
ATOM   3380  CG2 VAL A 227       1.032  16.720 -16.627  1.00  0.00           C  
ATOM   3381 HG21 VAL A 227       0.434  17.337 -17.298  1.00  0.00           H  
ATOM   3382 HG22 VAL A 227       1.751  17.427 -16.215  1.00  0.00           H  
ATOM   3383 HG23 VAL A 227       1.499  15.909 -17.187  1.00  0.00           H  
ATOM   3384  C   VAL A 227      -1.641  16.798 -13.758  1.00  0.00           C  
ATOM   3385  O   VAL A 227      -1.448  16.485 -12.553  1.00  0.00           O  
ATOM   3386  N   GLN A 228      -2.887  16.988 -14.176  1.00  0.00           N  
ATOM   3387  H   GLN A 228      -2.938  17.384 -15.104  1.00  0.00           H  
ATOM   3388  CA  GLN A 228      -4.083  16.511 -13.527  1.00  0.00           C  
ATOM   3389  HA  GLN A 228      -3.973  16.601 -12.446  1.00  0.00           H  
ATOM   3390  CB  GLN A 228      -5.339  17.292 -13.939  1.00  0.00           C  
ATOM   3391  HB2 GLN A 228      -5.378  17.398 -15.024  1.00  0.00           H  
ATOM   3392  HB3 GLN A 228      -6.189  16.691 -13.614  1.00  0.00           H  
ATOM   3393  CG  GLN A 228      -5.424  18.733 -13.350  1.00  0.00           C  
ATOM   3394  HG2 GLN A 228      -5.699  18.695 -12.296  1.00  0.00           H  
ATOM   3395  HG3 GLN A 228      -4.455  19.221 -13.449  1.00  0.00           H  
ATOM   3396  CD  GLN A 228      -6.351  19.704 -14.067  1.00  0.00           C  
ATOM   3397  OE1 GLN A 228      -6.255  19.851 -15.286  1.00  0.00           O  
ATOM   3398  NE2 GLN A 228      -7.301  20.310 -13.390  1.00  0.00           N  
ATOM   3399 HE21 GLN A 228      -7.300  20.120 -12.398  1.00  0.00           H  
ATOM   3400 HE22 GLN A 228      -7.941  20.872 -13.933  1.00  0.00           H  
ATOM   3401  C   GLN A 228      -4.229  15.033 -13.704  1.00  0.00           C  
ATOM   3402  O   GLN A 228      -4.088  14.549 -14.819  1.00  0.00           O  
ATOM   3403  N   PRO A 229      -4.733  14.226 -12.761  1.00  0.00           N  
ATOM   3404  CD  PRO A 229      -5.291  14.710 -11.457  1.00  0.00           C  
ATOM   3405  HD2 PRO A 229      -5.922  15.599 -11.468  1.00  0.00           H  
ATOM   3406  HD3 PRO A 229      -4.486  14.894 -10.745  1.00  0.00           H  
ATOM   3407  CG  PRO A 229      -6.099  13.508 -11.029  1.00  0.00           C  
ATOM   3408  HG2 PRO A 229      -7.140  13.629 -11.331  1.00  0.00           H  
ATOM   3409  HG3 PRO A 229      -6.023  13.389  -9.948  1.00  0.00           H  
ATOM   3410  CB  PRO A 229      -5.490  12.188 -11.691  1.00  0.00           C  
ATOM   3411  HB2 PRO A 229      -6.126  11.316 -11.540  1.00  0.00           H  
ATOM   3412  HB3 PRO A 229      -4.606  12.084 -11.063  1.00  0.00           H  
ATOM   3413  CA  PRO A 229      -5.200  12.868 -13.040  1.00  0.00           C  
ATOM   3414  HA  PRO A 229      -4.353  12.280 -13.391  1.00  0.00           H  
ATOM   3415  C   PRO A 229      -6.287  12.799 -14.134  1.00  0.00           C  
ATOM   3416  O   PRO A 229      -6.299  11.896 -14.954  1.00  0.00           O  
ATOM   3417  N   SER A 230      -7.127  13.832 -14.216  1.00  0.00           N  
ATOM   3418  H   SER A 230      -7.226  14.428 -13.407  1.00  0.00           H  
ATOM   3419  CA  SER A 230      -8.164  14.025 -15.163  1.00  0.00           C  
ATOM   3420  HA  SER A 230      -8.805  13.150 -15.070  1.00  0.00           H  
ATOM   3421  CB  SER A 230      -9.067  15.238 -14.919  1.00  0.00           C  
ATOM   3422  HB2 SER A 230      -8.486  16.157 -14.836  1.00  0.00           H  
ATOM   3423  HB3 SER A 230      -9.896  15.187 -15.624  1.00  0.00           H  
ATOM   3424  OG  SER A 230      -9.599  15.162 -13.638  1.00  0.00           O  
ATOM   3425  HG  SER A 230     -10.246  14.456 -13.598  1.00  0.00           H  
ATOM   3426  C   SER A 230      -7.653  14.172 -16.568  1.00  0.00           C  
ATOM   3427  O   SER A 230      -8.393  13.848 -17.539  1.00  0.00           O  
ATOM   3428  N   GLU A 231      -6.404  14.682 -16.751  1.00  0.00           N  
ATOM   3429  H   GLU A 231      -5.818  14.837 -15.944  1.00  0.00           H  
ATOM   3430  CA  GLU A 231      -5.906  14.829 -18.184  1.00  0.00           C  
ATOM   3431  HA  GLU A 231      -6.682  15.208 -18.849  1.00  0.00           H  
ATOM   3432  CB  GLU A 231      -4.789  15.905 -18.285  1.00  0.00           C  
ATOM   3433  HB2 GLU A 231      -3.824  15.723 -17.812  1.00  0.00           H  
ATOM   3434  HB3 GLU A 231      -4.501  16.021 -19.329  1.00  0.00           H  
ATOM   3435  CG  GLU A 231      -5.365  17.350 -17.933  1.00  0.00           C  
ATOM   3436  HG2 GLU A 231      -5.976  17.710 -18.761  1.00  0.00           H  
ATOM   3437  HG3 GLU A 231      -6.115  17.267 -17.148  1.00  0.00           H  
ATOM   3438  CD  GLU A 231      -4.315  18.400 -17.553  1.00  0.00           C  
ATOM   3439  OE1 GLU A 231      -4.509  19.600 -17.926  1.00  0.00           O  
ATOM   3440  OE2 GLU A 231      -3.382  18.158 -16.763  1.00  0.00           O  
ATOM   3441  C   GLU A 231      -5.362  13.479 -18.642  1.00  0.00           C  
ATOM   3442  O   GLU A 231      -5.373  13.168 -19.806  1.00  0.00           O  
ATOM   3443  N   VAL A 232      -4.843  12.679 -17.704  1.00  0.00           N  
ATOM   3444  H   VAL A 232      -4.741  13.046 -16.768  1.00  0.00           H  
ATOM   3445  CA  VAL A 232      -4.530  11.251 -17.903  1.00  0.00           C  
ATOM   3446  HA  VAL A 232      -4.065  11.169 -18.885  1.00  0.00           H  
ATOM   3447  CB  VAL A 232      -3.660  10.686 -16.806  1.00  0.00           C  
ATOM   3448  HB  VAL A 232      -4.215  10.539 -15.879  1.00  0.00           H  
ATOM   3449  CG1 VAL A 232      -3.231   9.241 -17.223  1.00  0.00           C  
ATOM   3450 HG11 VAL A 232      -4.055   8.537 -17.102  1.00  0.00           H  
ATOM   3451 HG12 VAL A 232      -3.057   9.222 -18.299  1.00  0.00           H  
ATOM   3452 HG13 VAL A 232      -2.315   8.957 -16.706  1.00  0.00           H  
ATOM   3453  CG2 VAL A 232      -2.491  11.652 -16.508  1.00  0.00           C  
ATOM   3454 HG21 VAL A 232      -2.928  12.517 -16.010  1.00  0.00           H  
ATOM   3455 HG22 VAL A 232      -1.737  11.157 -15.895  1.00  0.00           H  
ATOM   3456 HG23 VAL A 232      -2.035  11.875 -17.473  1.00  0.00           H  
ATOM   3457  C   VAL A 232      -5.750  10.308 -18.120  1.00  0.00           C  
ATOM   3458  O   VAL A 232      -5.854   9.532 -19.086  1.00  0.00           O  
ATOM   3459  N   ALA A 233      -6.818  10.601 -17.345  1.00  0.00           N  
ATOM   3460  H   ALA A 233      -6.735  11.115 -16.480  1.00  0.00           H  
ATOM   3461  CA  ALA A 233      -8.099   9.912 -17.442  1.00  0.00           C  
ATOM   3462  HA  ALA A 233      -7.899   8.850 -17.579  1.00  0.00           H  
ATOM   3463  CB  ALA A 233      -8.959  10.207 -16.160  1.00  0.00           C  
ATOM   3464  HB1 ALA A 233      -9.714   9.435 -16.009  1.00  0.00           H  
ATOM   3465  HB2 ALA A 233      -8.251  10.164 -15.332  1.00  0.00           H  
ATOM   3466  HB3 ALA A 233      -9.436  11.186 -16.201  1.00  0.00           H  
ATOM   3467  C   ALA A 233      -8.947  10.262 -18.687  1.00  0.00           C  
ATOM   3468  O   ALA A 233      -9.826   9.489 -19.051  1.00  0.00           O  
ATOM   3469  N   GLU A 234      -8.706  11.418 -19.366  1.00  0.00           N  
ATOM   3470  H   GLU A 234      -8.043  12.036 -18.921  1.00  0.00           H  
ATOM   3471  CA  GLU A 234      -9.198  11.643 -20.702  1.00  0.00           C  
ATOM   3472  HA  GLU A 234     -10.265  11.419 -20.673  1.00  0.00           H  
ATOM   3473  CB  GLU A 234      -9.093  13.130 -21.092  1.00  0.00           C  
ATOM   3474  HB2 GLU A 234      -9.368  13.720 -20.218  1.00  0.00           H  
ATOM   3475  HB3 GLU A 234      -8.026  13.350 -21.129  1.00  0.00           H  
ATOM   3476  CG  GLU A 234      -9.792  13.442 -22.435  1.00  0.00           C  
ATOM   3477  HG2 GLU A 234      -9.211  14.332 -22.677  1.00  0.00           H  
ATOM   3478  HG3 GLU A 234      -9.519  12.705 -23.189  1.00  0.00           H  
ATOM   3479  CD  GLU A 234     -11.212  13.841 -22.387  1.00  0.00           C  
ATOM   3480  OE1 GLU A 234     -11.928  13.335 -23.275  1.00  0.00           O  
ATOM   3481  OE2 GLU A 234     -11.652  14.642 -21.555  1.00  0.00           O  
ATOM   3482  C   GLU A 234      -8.565  10.720 -21.741  1.00  0.00           C  
ATOM   3483  O   GLU A 234      -9.266  10.112 -22.516  1.00  0.00           O  
ATOM   3484  N   MET A 235      -7.241  10.482 -21.679  1.00  0.00           N  
ATOM   3485  H   MET A 235      -6.646  10.978 -21.031  1.00  0.00           H  
ATOM   3486  CA  MET A 235      -6.606   9.715 -22.767  1.00  0.00           C  
ATOM   3487  HA  MET A 235      -6.871  10.249 -23.680  1.00  0.00           H  
ATOM   3488  CB  MET A 235      -5.044   9.836 -22.709  1.00  0.00           C  
ATOM   3489  HB2 MET A 235      -4.778  10.889 -22.808  1.00  0.00           H  
ATOM   3490  HB3 MET A 235      -4.638   9.493 -21.758  1.00  0.00           H  
ATOM   3491  CG  MET A 235      -4.340   9.182 -23.912  1.00  0.00           C  
ATOM   3492  HG2 MET A 235      -4.758   8.218 -24.206  1.00  0.00           H  
ATOM   3493  HG3 MET A 235      -4.582   9.769 -24.797  1.00  0.00           H  
ATOM   3494  SD  MET A 235      -2.574   9.287 -23.907  1.00  0.00           S  
ATOM   3495  CE  MET A 235      -2.045  10.976 -24.390  1.00  0.00           C  
ATOM   3496  HE1 MET A 235      -2.488  11.668 -23.674  1.00  0.00           H  
ATOM   3497  HE2 MET A 235      -0.960  11.083 -24.394  1.00  0.00           H  
ATOM   3498  HE3 MET A 235      -2.432  11.169 -25.390  1.00  0.00           H  
ATOM   3499  C   MET A 235      -6.978   8.208 -22.651  1.00  0.00           C  
ATOM   3500  O   MET A 235      -7.072   7.547 -23.687  1.00  0.00           O  
ATOM   3501  N   VAL A 236      -7.157   7.641 -21.464  1.00  0.00           N  
ATOM   3502  H   VAL A 236      -6.892   8.174 -20.648  1.00  0.00           H  
ATOM   3503  CA  VAL A 236      -7.656   6.314 -21.228  1.00  0.00           C  
ATOM   3504  HA  VAL A 236      -6.991   5.727 -21.861  1.00  0.00           H  
ATOM   3505  CB  VAL A 236      -7.370   5.893 -19.757  1.00  0.00           C  
ATOM   3506  HB  VAL A 236      -7.816   6.593 -19.049  1.00  0.00           H  
ATOM   3507  CG1 VAL A 236      -7.775   4.490 -19.335  1.00  0.00           C  
ATOM   3508 HG11 VAL A 236      -8.841   4.271 -19.392  1.00  0.00           H  
ATOM   3509 HG12 VAL A 236      -7.373   3.811 -20.086  1.00  0.00           H  
ATOM   3510 HG13 VAL A 236      -7.342   4.285 -18.355  1.00  0.00           H  
ATOM   3511  CG2 VAL A 236      -5.881   6.078 -19.477  1.00  0.00           C  
ATOM   3512 HG21 VAL A 236      -5.676   6.077 -18.406  1.00  0.00           H  
ATOM   3513 HG22 VAL A 236      -5.215   5.319 -19.885  1.00  0.00           H  
ATOM   3514 HG23 VAL A 236      -5.430   7.007 -19.825  1.00  0.00           H  
ATOM   3515  C   VAL A 236      -9.108   6.139 -21.639  1.00  0.00           C  
ATOM   3516  O   VAL A 236      -9.445   5.099 -22.205  1.00  0.00           O  
ATOM   3517  N   ALA A 237      -9.899   7.161 -21.448  1.00  0.00           N  
ATOM   3518  H   ALA A 237      -9.549   7.907 -20.863  1.00  0.00           H  
ATOM   3519  CA  ALA A 237     -11.282   7.353 -21.925  1.00  0.00           C  
ATOM   3520  HA  ALA A 237     -11.901   6.518 -21.595  1.00  0.00           H  
ATOM   3521  CB  ALA A 237     -12.012   8.549 -21.268  1.00  0.00           C  
ATOM   3522  HB1 ALA A 237     -11.429   9.469 -21.242  1.00  0.00           H  
ATOM   3523  HB2 ALA A 237     -12.844   8.781 -21.933  1.00  0.00           H  
ATOM   3524  HB3 ALA A 237     -12.300   8.365 -20.233  1.00  0.00           H  
ATOM   3525  C   ALA A 237     -11.397   7.489 -23.380  1.00  0.00           C  
ATOM   3526  O   ALA A 237     -12.308   6.872 -24.026  1.00  0.00           O  
ATOM   3527  N   TYR A 238     -10.411   8.111 -24.060  1.00  0.00           N  
ATOM   3528  H   TYR A 238      -9.728   8.722 -23.635  1.00  0.00           H  
ATOM   3529  CA  TYR A 238     -10.309   8.166 -25.526  1.00  0.00           C  
ATOM   3530  HA  TYR A 238     -11.316   8.306 -25.919  1.00  0.00           H  
ATOM   3531  CB  TYR A 238      -9.476   9.343 -25.940  1.00  0.00           C  
ATOM   3532  HB2 TYR A 238     -10.077  10.230 -25.744  1.00  0.00           H  
ATOM   3533  HB3 TYR A 238      -8.703   9.425 -25.176  1.00  0.00           H  
ATOM   3534  CG  TYR A 238      -8.812   9.329 -27.252  1.00  0.00           C  
ATOM   3535  CD1 TYR A 238      -9.562   9.580 -28.394  1.00  0.00           C  
ATOM   3536  HD1 TYR A 238     -10.555   9.995 -28.299  1.00  0.00           H  
ATOM   3537  CE1 TYR A 238      -9.012   9.291 -29.632  1.00  0.00           C  
ATOM   3538  HE1 TYR A 238      -9.643   9.488 -30.488  1.00  0.00           H  
ATOM   3539  CZ  TYR A 238      -7.778   8.696 -29.803  1.00  0.00           C  
ATOM   3540  OH  TYR A 238      -7.243   8.422 -31.016  1.00  0.00           O  
ATOM   3541  HH  TYR A 238      -7.827   8.581 -31.761  1.00  0.00           H  
ATOM   3542  CE2 TYR A 238      -6.956   8.545 -28.669  1.00  0.00           C  
ATOM   3543  HE2 TYR A 238      -5.953   8.147 -28.661  1.00  0.00           H  
ATOM   3544  CD2 TYR A 238      -7.503   8.863 -27.364  1.00  0.00           C  
ATOM   3545  HD2 TYR A 238      -6.818   8.698 -26.545  1.00  0.00           H  
ATOM   3546  C   TYR A 238      -9.890   6.857 -26.174  1.00  0.00           C  
ATOM   3547  O   TYR A 238     -10.495   6.489 -27.223  1.00  0.00           O  
ATOM   3548  N   LEU A 239      -8.916   6.163 -25.601  1.00  0.00           N  
ATOM   3549  H   LEU A 239      -8.422   6.646 -24.863  1.00  0.00           H  
ATOM   3550  CA  LEU A 239      -8.539   4.801 -26.139  1.00  0.00           C  
ATOM   3551  HA  LEU A 239      -8.340   5.026 -27.187  1.00  0.00           H  
ATOM   3552  CB  LEU A 239      -7.197   4.401 -25.471  1.00  0.00           C  
ATOM   3553  HB2 LEU A 239      -7.354   4.563 -24.405  1.00  0.00           H  
ATOM   3554  HB3 LEU A 239      -7.003   3.337 -25.602  1.00  0.00           H  
ATOM   3555  CG  LEU A 239      -5.887   5.080 -25.940  1.00  0.00           C  
ATOM   3556  HG  LEU A 239      -5.971   6.166 -25.913  1.00  0.00           H  
ATOM   3557  CD1 LEU A 239      -4.690   4.784 -25.053  1.00  0.00           C  
ATOM   3558 HD11 LEU A 239      -3.890   5.469 -25.336  1.00  0.00           H  
ATOM   3559 HD12 LEU A 239      -4.882   5.129 -24.037  1.00  0.00           H  
ATOM   3560 HD13 LEU A 239      -4.382   3.739 -25.088  1.00  0.00           H  
ATOM   3561  CD2 LEU A 239      -5.701   4.481 -27.322  1.00  0.00           C  
ATOM   3562 HD21 LEU A 239      -5.761   3.393 -27.346  1.00  0.00           H  
ATOM   3563 HD22 LEU A 239      -6.421   4.804 -28.073  1.00  0.00           H  
ATOM   3564 HD23 LEU A 239      -4.735   4.777 -27.732  1.00  0.00           H  
ATOM   3565  C   LEU A 239      -9.572   3.731 -25.985  1.00  0.00           C  
ATOM   3566  O   LEU A 239      -9.647   2.885 -26.854  1.00  0.00           O  
ATOM   3567  N   ILE A 240     -10.468   3.664 -24.914  1.00  0.00           N  
ATOM   3568  H   ILE A 240     -10.432   4.425 -24.249  1.00  0.00           H  
ATOM   3569  CA  ILE A 240     -11.520   2.740 -24.735  1.00  0.00           C  
ATOM   3570  HA  ILE A 240     -11.158   1.857 -25.262  1.00  0.00           H  
ATOM   3571  CB  ILE A 240     -11.806   2.368 -23.290  1.00  0.00           C  
ATOM   3572  HB  ILE A 240     -12.525   1.553 -23.206  1.00  0.00           H  
ATOM   3573  CG2 ILE A 240     -10.624   1.845 -22.481  1.00  0.00           C  
ATOM   3574 HG21 ILE A 240     -10.184   0.899 -22.798  1.00  0.00           H  
ATOM   3575 HG22 ILE A 240      -9.844   2.604 -22.407  1.00  0.00           H  
ATOM   3576 HG23 ILE A 240     -10.998   1.790 -21.459  1.00  0.00           H  
ATOM   3577  CG1 ILE A 240     -12.411   3.578 -22.518  1.00  0.00           C  
ATOM   3578 HG12 ILE A 240     -12.018   3.738 -21.514  1.00  0.00           H  
ATOM   3579 HG13 ILE A 240     -12.095   4.519 -22.970  1.00  0.00           H  
ATOM   3580  CD1 ILE A 240     -13.953   3.472 -22.468  1.00  0.00           C  
ATOM   3581 HD11 ILE A 240     -14.456   3.339 -23.426  1.00  0.00           H  
ATOM   3582 HD12 ILE A 240     -14.203   2.698 -21.743  1.00  0.00           H  
ATOM   3583 HD13 ILE A 240     -14.231   4.441 -22.053  1.00  0.00           H  
ATOM   3584  C   ILE A 240     -12.730   3.251 -25.459  1.00  0.00           C  
ATOM   3585  O   ILE A 240     -13.651   2.451 -25.637  1.00  0.00           O  
ATOM   3586  N   GLY A 241     -12.687   4.428 -26.128  1.00  0.00           N  
ATOM   3587  H   GLY A 241     -11.831   4.965 -26.155  1.00  0.00           H  
ATOM   3588  CA  GLY A 241     -13.824   5.006 -26.812  1.00  0.00           C  
ATOM   3589  HA2 GLY A 241     -14.765   4.751 -26.325  1.00  0.00           H  
ATOM   3590  HA3 GLY A 241     -13.787   6.096 -26.786  1.00  0.00           H  
ATOM   3591  C   GLY A 241     -13.980   4.652 -28.297  1.00  0.00           C  
ATOM   3592  O   GLY A 241     -13.244   3.821 -28.787  1.00  0.00           O  
ATOM   3593  N   PRO A 242     -14.920   5.282 -29.022  1.00  0.00           N  
ATOM   3594  CD  PRO A 242     -15.844   6.356 -28.567  1.00  0.00           C  
ATOM   3595  HD2 PRO A 242     -15.260   7.120 -28.055  1.00  0.00           H  
ATOM   3596  HD3 PRO A 242     -16.580   5.874 -27.923  1.00  0.00           H  
ATOM   3597  CG  PRO A 242     -16.422   6.912 -29.892  1.00  0.00           C  
ATOM   3598  HG2 PRO A 242     -15.836   7.735 -30.300  1.00  0.00           H  
ATOM   3599  HG3 PRO A 242     -17.441   7.235 -29.684  1.00  0.00           H  
ATOM   3600  CB  PRO A 242     -16.386   5.712 -30.819  1.00  0.00           C  
ATOM   3601  HB2 PRO A 242     -16.402   5.984 -31.874  1.00  0.00           H  
ATOM   3602  HB3 PRO A 242     -17.229   5.068 -30.566  1.00  0.00           H  
ATOM   3603  CA  PRO A 242     -15.080   5.017 -30.499  1.00  0.00           C  
ATOM   3604  HA  PRO A 242     -15.195   3.946 -30.663  1.00  0.00           H  
ATOM   3605  C   PRO A 242     -13.930   5.575 -31.286  1.00  0.00           C  
ATOM   3606  O   PRO A 242     -13.445   6.657 -30.881  1.00  0.00           O  
ATOM   3607  N   GLY A 243     -13.550   4.982 -32.396  1.00  0.00           N  
ATOM   3608  H   GLY A 243     -13.977   4.078 -32.536  1.00  0.00           H  
ATOM   3609  CA  GLY A 243     -12.710   5.591 -33.376  1.00  0.00           C  
ATOM   3610  HA2 GLY A 243     -12.942   5.135 -34.339  1.00  0.00           H  
ATOM   3611  HA3 GLY A 243     -12.870   6.667 -33.313  1.00  0.00           H  
ATOM   3612  C   GLY A 243     -11.279   5.334 -33.056  1.00  0.00           C  
ATOM   3613  O   GLY A 243     -10.367   5.721 -33.823  1.00  0.00           O  
ATOM   3614  N   ALA A 244     -10.877   4.794 -31.889  1.00  0.00           N  
ATOM   3615  H   ALA A 244     -11.614   4.675 -31.208  1.00  0.00           H  
ATOM   3616  CA  ALA A 244      -9.481   4.397 -31.560  1.00  0.00           C  
ATOM   3617  HA  ALA A 244      -8.845   4.996 -32.212  1.00  0.00           H  
ATOM   3618  CB  ALA A 244      -9.130   4.840 -30.065  1.00  0.00           C  
ATOM   3619  HB1 ALA A 244      -9.065   5.928 -30.037  1.00  0.00           H  
ATOM   3620  HB2 ALA A 244      -9.843   4.394 -29.371  1.00  0.00           H  
ATOM   3621  HB3 ALA A 244      -8.162   4.440 -29.763  1.00  0.00           H  
ATOM   3622  C   ALA A 244      -9.129   2.939 -31.817  1.00  0.00           C  
ATOM   3623  O   ALA A 244      -8.073   2.404 -31.558  1.00  0.00           O  
ATOM   3624  N   ALA A 245      -9.970   2.342 -32.644  1.00  0.00           N  
ATOM   3625  H   ALA A 245     -10.809   2.876 -32.819  1.00  0.00           H  
ATOM   3626  CA  ALA A 245      -9.641   1.150 -33.489  1.00  0.00           C  
ATOM   3627  HA  ALA A 245      -9.566   0.272 -32.847  1.00  0.00           H  
ATOM   3628  CB  ALA A 245     -10.953   0.839 -34.373  1.00  0.00           C  
ATOM   3629  HB1 ALA A 245     -11.121   1.531 -35.198  1.00  0.00           H  
ATOM   3630  HB2 ALA A 245     -10.956  -0.109 -34.909  1.00  0.00           H  
ATOM   3631  HB3 ALA A 245     -11.850   0.961 -33.766  1.00  0.00           H  
ATOM   3632  C   ALA A 245      -8.282   1.171 -34.234  1.00  0.00           C  
ATOM   3633  O   ALA A 245      -7.462   0.252 -34.311  1.00  0.00           O  
ATOM   3634  N   ALA A 246      -8.076   2.337 -34.807  1.00  0.00           N  
ATOM   3635  H   ALA A 246      -8.781   3.049 -34.681  1.00  0.00           H  
ATOM   3636  CA  ALA A 246      -6.802   2.692 -35.466  1.00  0.00           C  
ATOM   3637  HA  ALA A 246      -6.504   1.972 -36.227  1.00  0.00           H  
ATOM   3638  CB  ALA A 246      -7.191   4.060 -36.028  1.00  0.00           C  
ATOM   3639  HB1 ALA A 246      -6.313   4.288 -36.632  1.00  0.00           H  
ATOM   3640  HB2 ALA A 246      -8.041   3.940 -36.700  1.00  0.00           H  
ATOM   3641  HB3 ALA A 246      -7.260   4.814 -35.243  1.00  0.00           H  
ATOM   3642  C   ALA A 246      -5.518   2.810 -34.615  1.00  0.00           C  
ATOM   3643  O   ALA A 246      -4.381   3.009 -35.124  1.00  0.00           O  
ATOM   3644  N   VAL A 247      -5.665   2.678 -33.277  1.00  0.00           N  
ATOM   3645  H   VAL A 247      -6.617   2.549 -32.967  1.00  0.00           H  
ATOM   3646  CA  VAL A 247      -4.638   2.835 -32.186  1.00  0.00           C  
ATOM   3647  HA  VAL A 247      -3.724   3.139 -32.695  1.00  0.00           H  
ATOM   3648  CB  VAL A 247      -5.005   3.946 -31.239  1.00  0.00           C  
ATOM   3649  HB  VAL A 247      -5.963   3.691 -30.787  1.00  0.00           H  
ATOM   3650  CG1 VAL A 247      -3.792   4.199 -30.228  1.00  0.00           C  
ATOM   3651 HG11 VAL A 247      -3.886   3.403 -29.490  1.00  0.00           H  
ATOM   3652 HG12 VAL A 247      -2.827   4.064 -30.715  1.00  0.00           H  
ATOM   3653 HG13 VAL A 247      -3.905   5.132 -29.677  1.00  0.00           H  
ATOM   3654  CG2 VAL A 247      -5.321   5.308 -31.890  1.00  0.00           C  
ATOM   3655 HG21 VAL A 247      -6.304   5.210 -32.352  1.00  0.00           H  
ATOM   3656 HG22 VAL A 247      -5.427   6.098 -31.148  1.00  0.00           H  
ATOM   3657 HG23 VAL A 247      -4.663   5.632 -32.697  1.00  0.00           H  
ATOM   3658  C   VAL A 247      -4.487   1.463 -31.463  1.00  0.00           C  
ATOM   3659  O   VAL A 247      -5.301   1.014 -30.627  1.00  0.00           O  
ATOM   3660  N   THR A 248      -3.377   0.816 -31.585  1.00  0.00           N  
ATOM   3661  H   THR A 248      -2.681   1.281 -32.148  1.00  0.00           H  
ATOM   3662  CA  THR A 248      -2.938  -0.414 -30.895  1.00  0.00           C  
ATOM   3663  HA  THR A 248      -3.286  -0.273 -29.872  1.00  0.00           H  
ATOM   3664  CB  THR A 248      -3.724  -1.622 -31.497  1.00  0.00           C  
ATOM   3665  HB  THR A 248      -4.782  -1.365 -31.458  1.00  0.00           H  
ATOM   3666  CG2 THR A 248      -3.422  -1.978 -32.942  1.00  0.00           C  
ATOM   3667 HG21 THR A 248      -2.345  -2.047 -33.098  1.00  0.00           H  
ATOM   3668 HG22 THR A 248      -3.929  -2.930 -33.093  1.00  0.00           H  
ATOM   3669 HG23 THR A 248      -3.805  -1.261 -33.668  1.00  0.00           H  
ATOM   3670  OG1 THR A 248      -3.477  -2.739 -30.596  1.00  0.00           O  
ATOM   3671  HG1 THR A 248      -3.768  -3.535 -31.045  1.00  0.00           H  
ATOM   3672  C   THR A 248      -1.417  -0.632 -30.896  1.00  0.00           C  
ATOM   3673  O   THR A 248      -0.742  -0.110 -31.829  1.00  0.00           O  
ATOM   3674  N   ALA A 249      -0.884  -1.278 -29.878  1.00  0.00           N  
ATOM   3675  H   ALA A 249      -1.462  -1.542 -29.094  1.00  0.00           H  
ATOM   3676  CA  ALA A 249       0.574  -1.525 -29.774  1.00  0.00           C  
ATOM   3677  HA  ALA A 249       0.902  -2.131 -28.930  1.00  0.00           H  
ATOM   3678  CB  ALA A 249       1.043  -2.289 -31.000  1.00  0.00           C  
ATOM   3679  HB1 ALA A 249       1.763  -3.083 -30.806  1.00  0.00           H  
ATOM   3680  HB2 ALA A 249       0.205  -2.846 -31.419  1.00  0.00           H  
ATOM   3681  HB3 ALA A 249       1.379  -1.583 -31.761  1.00  0.00           H  
ATOM   3682  C   ALA A 249       1.456  -0.218 -29.538  1.00  0.00           C  
ATOM   3683  O   ALA A 249       2.678  -0.159 -29.710  1.00  0.00           O  
ATOM   3684  N   GLN A 250       0.784   0.850 -29.001  1.00  0.00           N  
ATOM   3685  H   GLN A 250      -0.190   0.668 -28.804  1.00  0.00           H  
ATOM   3686  CA  GLN A 250       1.336   2.216 -28.720  1.00  0.00           C  
ATOM   3687  HA  GLN A 250       2.337   2.262 -29.149  1.00  0.00           H  
ATOM   3688  CB  GLN A 250       0.515   3.291 -29.471  1.00  0.00           C  
ATOM   3689  HB2 GLN A 250      -0.484   3.322 -29.037  1.00  0.00           H  
ATOM   3690  HB3 GLN A 250       1.040   4.246 -29.429  1.00  0.00           H  
ATOM   3691  CG  GLN A 250       0.304   2.939 -30.996  1.00  0.00           C  
ATOM   3692  HG2 GLN A 250      -0.326   2.050 -30.988  1.00  0.00           H  
ATOM   3693  HG3 GLN A 250      -0.160   3.800 -31.475  1.00  0.00           H  
ATOM   3694  CD  GLN A 250       1.575   2.632 -31.781  1.00  0.00           C  
ATOM   3695  OE1 GLN A 250       2.560   3.318 -31.556  1.00  0.00           O  
ATOM   3696  NE2 GLN A 250       1.623   1.626 -32.624  1.00  0.00           N  
ATOM   3697 HE21 GLN A 250       0.893   0.946 -32.781  1.00  0.00           H  
ATOM   3698 HE22 GLN A 250       2.381   1.656 -33.290  1.00  0.00           H  
ATOM   3699  C   GLN A 250       1.434   2.649 -27.242  1.00  0.00           C  
ATOM   3700  O   GLN A 250       0.663   2.225 -26.401  1.00  0.00           O  
ATOM   3701  N   ALA A 251       2.444   3.436 -26.955  1.00  0.00           N  
ATOM   3702  H   ALA A 251       2.916   3.889 -27.725  1.00  0.00           H  
ATOM   3703  CA  ALA A 251       2.761   3.900 -25.622  1.00  0.00           C  
ATOM   3704  HA  ALA A 251       2.029   3.767 -24.825  1.00  0.00           H  
ATOM   3705  CB  ALA A 251       4.126   3.277 -25.166  1.00  0.00           C  
ATOM   3706  HB1 ALA A 251       3.959   2.218 -24.974  1.00  0.00           H  
ATOM   3707  HB2 ALA A 251       4.832   3.347 -25.994  1.00  0.00           H  
ATOM   3708  HB3 ALA A 251       4.634   3.713 -24.305  1.00  0.00           H  
ATOM   3709  C   ALA A 251       2.844   5.441 -25.711  1.00  0.00           C  
ATOM   3710  O   ALA A 251       3.796   6.008 -26.245  1.00  0.00           O  
ATOM   3711  N   LEU A 252       1.854   6.116 -25.149  1.00  0.00           N  
ATOM   3712  H   LEU A 252       1.156   5.629 -24.605  1.00  0.00           H  
ATOM   3713  CA  LEU A 252       1.590   7.506 -25.294  1.00  0.00           C  
ATOM   3714  HA  LEU A 252       1.863   7.759 -26.320  1.00  0.00           H  
ATOM   3715  CB  LEU A 252       0.093   7.729 -25.427  1.00  0.00           C  
ATOM   3716  HB2 LEU A 252      -0.437   7.066 -24.743  1.00  0.00           H  
ATOM   3717  HB3 LEU A 252      -0.025   8.801 -25.261  1.00  0.00           H  
ATOM   3718  CG  LEU A 252      -0.569   7.369 -26.811  1.00  0.00           C  
ATOM   3719  HG  LEU A 252       0.076   7.846 -27.549  1.00  0.00           H  
ATOM   3720  CD1 LEU A 252      -0.806   5.863 -26.938  1.00  0.00           C  
ATOM   3721 HD11 LEU A 252      -1.252   5.498 -26.012  1.00  0.00           H  
ATOM   3722 HD12 LEU A 252      -1.471   5.625 -27.768  1.00  0.00           H  
ATOM   3723 HD13 LEU A 252       0.086   5.293 -27.198  1.00  0.00           H  
ATOM   3724  CD2 LEU A 252      -2.018   7.940 -26.847  1.00  0.00           C  
ATOM   3725 HD21 LEU A 252      -2.053   9.027 -26.772  1.00  0.00           H  
ATOM   3726 HD22 LEU A 252      -2.441   7.750 -27.835  1.00  0.00           H  
ATOM   3727 HD23 LEU A 252      -2.663   7.514 -26.080  1.00  0.00           H  
ATOM   3728  C   LEU A 252       2.123   8.362 -24.154  1.00  0.00           C  
ATOM   3729  O   LEU A 252       2.152   8.004 -22.946  1.00  0.00           O  
ATOM   3730  N   ASN A 253       2.684   9.557 -24.437  1.00  0.00           N  
ATOM   3731  H   ASN A 253       2.643   9.966 -25.359  1.00  0.00           H  
ATOM   3732  CA  ASN A 253       3.186  10.511 -23.362  1.00  0.00           C  
ATOM   3733  HA  ASN A 253       3.464   9.893 -22.509  1.00  0.00           H  
ATOM   3734  CB  ASN A 253       4.427  11.332 -23.939  1.00  0.00           C  
ATOM   3735  HB2 ASN A 253       4.075  11.863 -24.823  1.00  0.00           H  
ATOM   3736  HB3 ASN A 253       4.854  12.072 -23.261  1.00  0.00           H  
ATOM   3737  CG  ASN A 253       5.533  10.411 -24.293  1.00  0.00           C  
ATOM   3738  OD1 ASN A 253       5.665   9.280 -23.793  1.00  0.00           O  
ATOM   3739  ND2 ASN A 253       6.413  10.787 -25.196  1.00  0.00           N  
ATOM   3740 HD21 ASN A 253       7.121  10.086 -25.362  1.00  0.00           H  
ATOM   3741 HD22 ASN A 253       6.358  11.712 -25.597  1.00  0.00           H  
ATOM   3742  C   ASN A 253       2.124  11.523 -22.812  1.00  0.00           C  
ATOM   3743  O   ASN A 253       1.431  12.157 -23.608  1.00  0.00           O  
ATOM   3744  N   VAL A 254       2.014  11.713 -21.478  1.00  0.00           N  
ATOM   3745  H   VAL A 254       2.477  11.086 -20.835  1.00  0.00           H  
ATOM   3746  CA  VAL A 254       1.314  12.867 -20.883  1.00  0.00           C  
ATOM   3747  HA  VAL A 254       1.132  13.721 -21.535  1.00  0.00           H  
ATOM   3748  CB  VAL A 254      -0.074  12.545 -20.321  1.00  0.00           C  
ATOM   3749  HB  VAL A 254      -0.246  13.008 -19.349  1.00  0.00           H  
ATOM   3750  CG1 VAL A 254      -1.078  13.150 -21.364  1.00  0.00           C  
ATOM   3751 HG11 VAL A 254      -2.111  13.034 -21.038  1.00  0.00           H  
ATOM   3752 HG12 VAL A 254      -0.922  14.228 -21.344  1.00  0.00           H  
ATOM   3753 HG13 VAL A 254      -0.894  12.716 -22.346  1.00  0.00           H  
ATOM   3754  CG2 VAL A 254      -0.288  11.055 -20.195  1.00  0.00           C  
ATOM   3755 HG21 VAL A 254      -0.163  10.568 -21.162  1.00  0.00           H  
ATOM   3756 HG22 VAL A 254       0.514  10.734 -19.531  1.00  0.00           H  
ATOM   3757 HG23 VAL A 254      -1.242  10.827 -19.718  1.00  0.00           H  
ATOM   3758  C   VAL A 254       2.348  13.492 -19.889  1.00  0.00           C  
ATOM   3759  O   VAL A 254       1.968  14.079 -18.871  1.00  0.00           O  
ATOM   3760  N   CYS A 255       3.647  13.437 -20.101  1.00  0.00           N  
ATOM   3761  H   CYS A 255       3.858  13.151 -21.046  1.00  0.00           H  
ATOM   3762  CA  CYS A 255       4.607  13.884 -19.097  1.00  0.00           C  
ATOM   3763  HA  CYS A 255       4.324  13.541 -18.102  1.00  0.00           H  
ATOM   3764  CB  CYS A 255       5.951  13.131 -19.274  1.00  0.00           C  
ATOM   3765  HB2 CYS A 255       6.689  13.544 -18.586  1.00  0.00           H  
ATOM   3766  HB3 CYS A 255       5.790  12.068 -19.091  1.00  0.00           H  
ATOM   3767  SG  CYS A 255       6.563  13.285 -20.991  1.00  0.00           S  
ATOM   3768  HG  CYS A 255       7.491  12.329 -20.902  1.00  0.00           H  
ATOM   3769  C   CYS A 255       4.754  15.385 -19.066  1.00  0.00           C  
ATOM   3770  O   CYS A 255       5.655  15.857 -18.370  1.00  0.00           O  
ATOM   3771  N   GLY A 256       3.928  16.184 -19.697  1.00  0.00           N  
ATOM   3772  H   GLY A 256       3.121  15.855 -20.209  1.00  0.00           H  
ATOM   3773  CA  GLY A 256       4.035  17.664 -19.746  1.00  0.00           C  
ATOM   3774  HA2 GLY A 256       3.100  18.205 -19.887  1.00  0.00           H  
ATOM   3775  HA3 GLY A 256       4.467  17.903 -18.774  1.00  0.00           H  
ATOM   3776  C   GLY A 256       5.004  18.078 -20.851  1.00  0.00           C  
ATOM   3777  O   GLY A 256       5.744  19.055 -20.732  1.00  0.00           O  
ATOM   3778  N   GLY A 257       4.984  17.287 -21.947  1.00  0.00           N  
ATOM   3779  H   GLY A 257       4.377  16.482 -22.011  1.00  0.00           H  
ATOM   3780  CA  GLY A 257       5.873  17.556 -23.104  1.00  0.00           C  
ATOM   3781  HA2 GLY A 257       5.443  17.140 -24.015  1.00  0.00           H  
ATOM   3782  HA3 GLY A 257       6.040  18.632 -23.151  1.00  0.00           H  
ATOM   3783  C   GLY A 257       7.269  16.938 -23.032  1.00  0.00           C  
ATOM   3784  O   GLY A 257       7.929  17.035 -24.063  1.00  0.00           O  
ATOM   3785  N   LEU A 258       7.828  16.557 -21.851  1.00  0.00           N  
ATOM   3786  H   LEU A 258       7.286  16.633 -21.002  1.00  0.00           H  
ATOM   3787  CA  LEU A 258       9.218  16.064 -21.660  1.00  0.00           C  
ATOM   3788  HA  LEU A 258       9.905  16.892 -21.836  1.00  0.00           H  
ATOM   3789  CB  LEU A 258       9.365  15.672 -20.162  1.00  0.00           C  
ATOM   3790  HB2 LEU A 258       9.039  16.541 -19.592  1.00  0.00           H  
ATOM   3791  HB3 LEU A 258       8.573  14.954 -19.948  1.00  0.00           H  
ATOM   3792  CG  LEU A 258      10.784  15.226 -19.759  1.00  0.00           C  
ATOM   3793  HG  LEU A 258      11.148  14.425 -20.404  1.00  0.00           H  
ATOM   3794  CD1 LEU A 258      11.785  16.402 -19.747  1.00  0.00           C  
ATOM   3795 HD11 LEU A 258      12.817  16.091 -19.587  1.00  0.00           H  
ATOM   3796 HD12 LEU A 258      11.789  16.963 -20.682  1.00  0.00           H  
ATOM   3797 HD13 LEU A 258      11.502  17.135 -18.992  1.00  0.00           H  
ATOM   3798  CD2 LEU A 258      10.892  14.788 -18.294  1.00  0.00           C  
ATOM   3799 HD21 LEU A 258      10.467  15.505 -17.593  1.00  0.00           H  
ATOM   3800 HD22 LEU A 258      10.519  13.770 -18.182  1.00  0.00           H  
ATOM   3801 HD23 LEU A 258      11.941  14.700 -18.012  1.00  0.00           H  
ATOM   3802  C   LEU A 258       9.758  14.927 -22.562  1.00  0.00           C  
ATOM   3803  O   LEU A 258      10.901  14.845 -22.924  1.00  0.00           O  
ATOM   3804  N   GLY A 259       8.841  14.116 -23.064  1.00  0.00           N  
ATOM   3805  H   GLY A 259       7.909  14.279 -22.712  1.00  0.00           H  
ATOM   3806  CA  GLY A 259       9.095  12.983 -24.009  1.00  0.00           C  
ATOM   3807  HA2 GLY A 259       9.945  12.495 -23.532  1.00  0.00           H  
ATOM   3808  HA3 GLY A 259       8.150  12.440 -23.994  1.00  0.00           H  
ATOM   3809  C   GLY A 259       9.514  13.453 -25.440  1.00  0.00           C  
ATOM   3810  O   GLY A 259       8.877  14.249 -26.088  1.00  0.00           O  
ATOM   3811  N   ASN A 260      10.662  12.947 -25.902  1.00  0.00           N  
ATOM   3812  H   ASN A 260      11.216  12.398 -25.260  1.00  0.00           H  
ATOM   3813  CA  ASN A 260      11.145  13.075 -27.311  1.00  0.00           C  
ATOM   3814  HA  ASN A 260      10.598  13.908 -27.751  1.00  0.00           H  
ATOM   3815  CB  ASN A 260      12.634  13.395 -27.505  1.00  0.00           C  
ATOM   3816  HB2 ASN A 260      13.175  12.449 -27.479  1.00  0.00           H  
ATOM   3817  HB3 ASN A 260      12.872  13.819 -28.480  1.00  0.00           H  
ATOM   3818  CG  ASN A 260      13.231  14.293 -26.557  1.00  0.00           C  
ATOM   3819  OD1 ASN A 260      12.631  15.296 -26.186  1.00  0.00           O  
ATOM   3820  ND2 ASN A 260      14.478  14.063 -26.103  1.00  0.00           N  
ATOM   3821 HD21 ASN A 260      15.097  13.451 -26.617  1.00  0.00           H  
ATOM   3822 HD22 ASN A 260      14.812  14.764 -25.456  1.00  0.00           H  
ATOM   3823  C   ASN A 260      10.819  11.784 -28.166  1.00  0.00           C  
ATOM   3824  O   ASN A 260      11.139  11.843 -29.435  1.00  0.00           O  
ATOM   3825  N   TYR A 261      10.193  10.696 -27.582  1.00  0.00           N  
ATOM   3826  H   TYR A 261       9.819  10.790 -26.649  1.00  0.00           H  
ATOM   3827  CA  TYR A 261       9.594   9.598 -28.285  1.00  0.00           C  
ATOM   3828  HA  TYR A 261       9.139  10.034 -29.174  1.00  0.00           H  
ATOM   3829  CB  TYR A 261      10.658   8.624 -28.755  1.00  0.00           C  
ATOM   3830  HB2 TYR A 261      10.358   8.020 -29.611  1.00  0.00           H  
ATOM   3831  HB3 TYR A 261      11.530   9.170 -29.116  1.00  0.00           H  
ATOM   3832  CG  TYR A 261      11.000   7.654 -27.705  1.00  0.00           C  
ATOM   3833  CD1 TYR A 261      11.878   8.109 -26.708  1.00  0.00           C  
ATOM   3834  HD1 TYR A 261      12.171   9.148 -26.715  1.00  0.00           H  
ATOM   3835  CE1 TYR A 261      12.527   7.162 -25.917  1.00  0.00           C  
ATOM   3836  HE1 TYR A 261      13.235   7.444 -25.151  1.00  0.00           H  
ATOM   3837  CZ  TYR A 261      12.284   5.833 -26.061  1.00  0.00           C  
ATOM   3838  OH  TYR A 261      12.865   4.884 -25.382  1.00  0.00           O  
ATOM   3839  HH  TYR A 261      12.382   4.066 -25.238  1.00  0.00           H  
ATOM   3840  CE2 TYR A 261      11.388   5.338 -27.085  1.00  0.00           C  
ATOM   3841  HE2 TYR A 261      11.159   4.287 -27.174  1.00  0.00           H  
ATOM   3842  CD2 TYR A 261      10.790   6.241 -27.950  1.00  0.00           C  
ATOM   3843  HD2 TYR A 261      10.155   5.953 -28.774  1.00  0.00           H  
ATOM   3844  C   TYR A 261       8.438   8.976 -27.523  1.00  0.00           C  
ATOM   3845  O   TYR A 261       7.706   8.188 -28.088  1.00  0.00           O  
ATOM   3846  OXT TYR A 261       8.311   9.220 -26.311  1.00  0.00           O  
ATOM   3847  C6N NDP A 262       3.945   6.829 -13.307  1.00  0.00           C  
ATOM   3848  H26 NDP A 262       4.296   5.923 -13.779  1.00  0.00           H  
ATOM   3849  C5N NDP A 262       4.644   8.023 -13.431  1.00  0.00           C  
ATOM   3850  H25 NDP A 262       5.440   8.117 -14.155  1.00  0.00           H  
ATOM   3851  C4N NDP A 262       4.058   9.295 -12.827  1.00  0.00           C  
ATOM   3852  H23 NDP A 262       4.927   9.867 -12.506  1.00  0.00           H  
ATOM   3853  H24 NDP A 262       3.585   9.802 -13.668  1.00  0.00           H  
ATOM   3854  C3N NDP A 262       3.054   9.050 -11.759  1.00  0.00           C  
ATOM   3855  C7N NDP A 262       2.651  10.128 -10.947  1.00  0.00           C  
ATOM   3856  O7N NDP A 262       3.202  11.242 -11.070  1.00  0.00           O  
ATOM   3857  N7N NDP A 262       1.814  10.075 -10.032  1.00  0.00           N  
ATOM   3858  H21 NDP A 262       1.728  10.878  -9.425  1.00  0.00           H  
ATOM   3859  H22 NDP A 262       1.349   9.215  -9.780  1.00  0.00           H  
ATOM   3860  C2N NDP A 262       2.386   7.829 -11.767  1.00  0.00           C  
ATOM   3861  H20 NDP A 262       1.483   7.688 -11.191  1.00  0.00           H  
ATOM   3862  N1N NDP A 262       2.788   6.788 -12.554  1.00  0.00           N  
ATOM   3863  C1D NDP A 262       1.947   5.564 -12.486  1.00  0.00           C  
ATOM   3864  H19 NDP A 262       2.167   5.135 -13.465  1.00  0.00           H  
ATOM   3865  C2D NDP A 262       2.369   4.704 -11.273  1.00  0.00           C  
ATOM   3866  H17 NDP A 262       2.481   5.308 -10.372  1.00  0.00           H  
ATOM   3867  O2D NDP A 262       3.605   3.982 -11.405  1.00  0.00           O  
ATOM   3868  H18 NDP A 262       3.843   3.522 -10.597  1.00  0.00           H  
ATOM   3869  C3D NDP A 262       1.246   3.765 -10.972  1.00  0.00           C  
ATOM   3870  H15 NDP A 262       1.320   3.613  -9.896  1.00  0.00           H  
ATOM   3871  O3D NDP A 262       1.299   2.558 -11.779  1.00  0.00           O  
ATOM   3872  H16 NDP A 262       0.428   2.179 -11.917  1.00  0.00           H  
ATOM   3873  C4D NDP A 262       0.141   4.709 -11.448  1.00  0.00           C  
ATOM   3874  H14 NDP A 262      -0.655   4.033 -11.758  1.00  0.00           H  
ATOM   3875  O4D NDP A 262       0.516   5.647 -12.460  1.00  0.00           O  
ATOM   3876  C5D NDP A 262      -0.619   5.399 -10.306  1.00  0.00           C  
ATOM   3877  H13 NDP A 262      -0.971   4.792  -9.472  1.00  0.00           H  
ATOM   3878  H12 NDP A 262      -1.601   5.769 -10.600  1.00  0.00           H  
ATOM   3879  O5D NDP A 262       0.065   6.504  -9.773  1.00  0.00           O  
ATOM   3880  PN  NDP A 262      -0.253   6.881  -8.230  1.00  0.00           P  
ATOM   3881  O2N NDP A 262      -1.721   6.854  -8.119  1.00  0.00           O  
ATOM   3882  O1N NDP A 262       0.573   8.052  -7.835  1.00  0.00           O  
ATOM   3883  O3  NDP A 262       0.413   5.694  -7.614  1.00  0.00           O  
ATOM   3884  PA  NDP A 262       0.269   5.400  -6.063  1.00  0.00           P  
ATOM   3885  O1A NDP A 262       1.645   5.293  -5.444  1.00  0.00           O  
ATOM   3886  O2A NDP A 262      -0.772   6.218  -5.426  1.00  0.00           O  
ATOM   3887  O5B NDP A 262      -0.168   3.960  -5.976  1.00  0.00           O  
ATOM   3888  C5B NDP A 262      -1.077   3.469  -6.993  1.00  0.00           C  
ATOM   3889  H2  NDP A 262      -1.737   4.238  -7.397  1.00  0.00           H  
ATOM   3890  H1  NDP A 262      -0.523   3.210  -7.894  1.00  0.00           H  
ATOM   3891  C4B NDP A 262      -1.991   2.349  -6.577  1.00  0.00           C  
ATOM   3892  H3  NDP A 262      -2.882   2.378  -7.204  1.00  0.00           H  
ATOM   3893  O4B NDP A 262      -1.250   1.195  -6.618  1.00  0.00           O  
ATOM   3894  C3B NDP A 262      -2.409   2.513  -5.109  1.00  0.00           C  
ATOM   3895  H4  NDP A 262      -2.143   3.474  -4.667  1.00  0.00           H  
ATOM   3896  O3B NDP A 262      -3.795   2.466  -4.997  1.00  0.00           O  
ATOM   3897  H5  NDP A 262      -4.050   2.509  -4.073  1.00  0.00           H  
ATOM   3898  C2B NDP A 262      -1.769   1.340  -4.392  1.00  0.00           C  
ATOM   3899  H6  NDP A 262      -0.735   1.568  -4.136  1.00  0.00           H  
ATOM   3900  O2B NDP A 262      -2.518   0.810  -3.285  1.00  0.00           O  
ATOM   3901  P2B NDP A 262      -2.843   1.646  -1.954  1.00  0.00           P  
ATOM   3902  O1X NDP A 262      -4.056   2.348  -2.340  1.00  0.00           O  
ATOM   3903  O2X NDP A 262      -1.656   2.492  -1.793  1.00  0.00           O  
ATOM   3904  O3X NDP A 262      -3.048   0.668  -0.891  1.00  0.00           O  
ATOM   3905  C1B NDP A 262      -1.713   0.378  -5.536  1.00  0.00           C  
ATOM   3906  H7  NDP A 262      -2.740   0.068  -5.728  1.00  0.00           H  
ATOM   3907  N9A NDP A 262      -0.864  -0.795  -5.285  1.00  0.00           N  
ATOM   3908  C8A NDP A 262       0.480  -0.833  -5.111  1.00  0.00           C  
ATOM   3909  H8  NDP A 262       0.999   0.114  -5.153  1.00  0.00           H  
ATOM   3910  N7A NDP A 262       0.924  -1.994  -4.779  1.00  0.00           N  
ATOM   3911  C5A NDP A 262      -0.145  -2.863  -5.033  1.00  0.00           C  
ATOM   3912  C6A NDP A 262      -0.362  -4.275  -5.016  1.00  0.00           C  
ATOM   3913  N6A NDP A 262       0.605  -5.121  -4.857  1.00  0.00           N  
ATOM   3914  H10 NDP A 262       0.267  -6.067  -4.763  1.00  0.00           H  
ATOM   3915  H9  NDP A 262       1.445  -4.847  -4.366  1.00  0.00           H  
ATOM   3916  N1A NDP A 262      -1.563  -4.807  -5.244  1.00  0.00           N  
ATOM   3917  C2A NDP A 262      -2.540  -3.966  -5.607  1.00  0.00           C  
ATOM   3918  H11 NDP A 262      -3.445  -4.436  -5.962  1.00  0.00           H  
ATOM   3919  N3A NDP A 262      -2.457  -2.619  -5.670  1.00  0.00           N  
ATOM   3920  C4A NDP A 262      -1.224  -2.139  -5.332  1.00  0.00           C  
ATOM      1  N   MET B   1      29.075   9.798   7.453  1.00  0.00           N1+
ATOM      2  CA  MET B   1      27.873  10.562   7.734  1.00  0.00           C  
ATOM      3  C   MET B   1      26.734   9.982   6.931  1.00  0.00           C  
ATOM      4  O   MET B   1      26.790   9.926   5.698  1.00  0.00           O  
ATOM      5  CB  MET B   1      28.106  12.060   7.423  1.00  0.00           C  
ATOM      6  CG  MET B   1      26.905  12.989   7.641  1.00  0.00           C  
ATOM      7  SD  MET B   1      25.675  12.924   6.311  1.00  0.00           S  
ATOM      8  CE  MET B   1      24.443  14.056   6.948  1.00  0.00           C  
ATOM      9  HT1 MET B   1      29.919  10.162   7.945  1.00  0.00           H  
ATOM     10  HT2 MET B   1      29.254   9.835   6.426  1.00  0.00           H  
ATOM     11  HT3 MET B   1      28.912   8.803   7.724  1.00  0.00           H  
ATOM     12  HA  MET B   1      27.643  10.443   8.783  1.00  0.00           H  
ATOM     13  HB1 MET B   1      28.913  12.418   8.042  1.00  0.00           H  
ATOM     14  HB2 MET B   1      28.408  12.145   6.388  1.00  0.00           H  
ATOM     15  HG1 MET B   1      26.421  12.715   8.566  1.00  0.00           H  
ATOM     16  HG2 MET B   1      27.268  14.003   7.726  1.00  0.00           H  
ATOM     17  HE1 MET B   1      24.907  15.015   7.131  1.00  0.00           H  
ATOM     18  HE2 MET B   1      24.038  13.664   7.869  1.00  0.00           H  
ATOM     19  HE3 MET B   1      23.650  14.171   6.224  1.00  0.00           H  
ATOM     20  N   ALA B   2      25.727   9.522   7.611  1.00  0.00           N  
ATOM     21  CA  ALA B   2      24.600   8.920   6.961  1.00  0.00           C  
ATOM     22  C   ALA B   2      23.328   9.626   7.349  1.00  0.00           C  
ATOM     23  O   ALA B   2      23.156  10.034   8.504  1.00  0.00           O  
ATOM     24  CB  ALA B   2      24.511   7.443   7.309  1.00  0.00           C  
ATOM     25  HN  ALA B   2      25.724   9.601   8.595  1.00  0.00           H  
ATOM     26  HA  ALA B   2      24.741   9.010   5.893  1.00  0.00           H  
ATOM     27  HB1 ALA B   2      24.366   7.328   8.373  1.00  0.00           H  
ATOM     28  HB2 ALA B   2      25.433   6.962   7.021  1.00  0.00           H  
ATOM     29  HB3 ALA B   2      23.687   6.989   6.780  1.00  0.00           H  
ATOM     30  N   THR B   3      22.464   9.798   6.399  1.00  0.00           N  
ATOM     31  CA  THR B   3      21.173  10.379   6.637  1.00  0.00           C  
ATOM     32  C   THR B   3      20.203   9.238   6.972  1.00  0.00           C  
ATOM     33  O   THR B   3      19.384   8.827   6.152  1.00  0.00           O  
ATOM     34  CB  THR B   3      20.693  11.150   5.383  1.00  0.00           C  
ATOM     35  OG1 THR B   3      21.770  11.988   4.903  1.00  0.00           O  
ATOM     36  CG2 THR B   3      19.490  12.037   5.715  1.00  0.00           C  
ATOM     37  HN  THR B   3      22.708   9.537   5.484  1.00  0.00           H  
ATOM     38  HA  THR B   3      21.249  11.056   7.476  1.00  0.00           H  
ATOM     39  HB  THR B   3      20.418  10.442   4.615  1.00  0.00           H  
ATOM     40  HG1 THR B   3      22.465  11.406   4.563  1.00  0.00           H  
ATOM     41 HG21 THR B   3      19.761  12.732   6.495  1.00  0.00           H  
ATOM     42 HG22 THR B   3      18.672  11.415   6.051  1.00  0.00           H  
ATOM     43 HG23 THR B   3      19.187  12.584   4.834  1.00  0.00           H  
ATOM     44  N   LEU B   4      20.400   8.661   8.133  1.00  0.00           N  
ATOM     45  CA  LEU B   4      19.617   7.549   8.567  1.00  0.00           C  
ATOM     46  C   LEU B   4      18.606   8.069   9.575  1.00  0.00           C  
ATOM     47  O   LEU B   4      18.862   9.083  10.241  1.00  0.00           O  
ATOM     48  CB  LEU B   4      20.532   6.490   9.196  1.00  0.00           C  
ATOM     49  CG  LEU B   4      19.963   5.087   9.295  1.00  0.00           C  
ATOM     50  CD1 LEU B   4      19.695   4.535   7.904  1.00  0.00           C  
ATOM     51  CD2 LEU B   4      20.916   4.180  10.042  1.00  0.00           C  
ATOM     52  HN  LEU B   4      21.085   9.019   8.737  1.00  0.00           H  
ATOM     53  HA  LEU B   4      19.109   7.131   7.713  1.00  0.00           H  
ATOM     54  HB1 LEU B   4      21.432   6.414   8.607  1.00  0.00           H  
ATOM     55  HB2 LEU B   4      20.790   6.812  10.194  1.00  0.00           H  
ATOM     56  HG  LEU B   4      19.033   5.136   9.839  1.00  0.00           H  
ATOM     57 HD11 LEU B   4      19.281   3.542   7.987  1.00  0.00           H  
ATOM     58 HD12 LEU B   4      20.619   4.497   7.347  1.00  0.00           H  
ATOM     59 HD13 LEU B   4      18.991   5.177   7.395  1.00  0.00           H  
ATOM     60 HD21 LEU B   4      20.511   3.179  10.089  1.00  0.00           H  
ATOM     61 HD22 LEU B   4      21.055   4.556  11.045  1.00  0.00           H  
ATOM     62 HD23 LEU B   4      21.868   4.160   9.531  1.00  0.00           H  
ATOM     63  N   LEU B   5      17.483   7.410   9.686  1.00  0.00           N  
ATOM     64  CA  LEU B   5      16.423   7.881  10.551  1.00  0.00           C  
ATOM     65  C   LEU B   5      16.680   7.523  11.997  1.00  0.00           C  
ATOM     66  O   LEU B   5      16.819   6.352  12.345  1.00  0.00           O  
ATOM     67  CB  LEU B   5      15.075   7.315  10.104  1.00  0.00           C  
ATOM     68  CG  LEU B   5      14.624   7.678   8.697  1.00  0.00           C  
ATOM     69  CD1 LEU B   5      13.232   7.139   8.438  1.00  0.00           C  
ATOM     70  CD2 LEU B   5      14.670   9.179   8.484  1.00  0.00           C  
ATOM     71  HN  LEU B   5      17.348   6.564   9.204  1.00  0.00           H  
ATOM     72  HA  LEU B   5      16.381   8.955  10.463  1.00  0.00           H  
ATOM     73  HB1 LEU B   5      15.147   6.238  10.152  1.00  0.00           H  
ATOM     74  HB2 LEU B   5      14.303   7.621  10.794  1.00  0.00           H  
ATOM     75  HG  LEU B   5      15.291   7.213   7.986  1.00  0.00           H  
ATOM     76 HD11 LEU B   5      12.917   7.409   7.440  1.00  0.00           H  
ATOM     77 HD12 LEU B   5      12.549   7.558   9.163  1.00  0.00           H  
ATOM     78 HD13 LEU B   5      13.240   6.062   8.534  1.00  0.00           H  
ATOM     79 HD21 LEU B   5      13.995   9.657   9.179  1.00  0.00           H  
ATOM     80 HD22 LEU B   5      14.367   9.406   7.472  1.00  0.00           H  
ATOM     81 HD23 LEU B   5      15.673   9.542   8.653  1.00  0.00           H  
ATOM     82  N   THR B   6      16.767   8.518  12.827  1.00  0.00           N  
ATOM     83  CA  THR B   6      16.933   8.299  14.226  1.00  0.00           C  
ATOM     84  C   THR B   6      15.556   8.212  14.894  1.00  0.00           C  
ATOM     85  O   THR B   6      14.514   8.239  14.193  1.00  0.00           O  
ATOM     86  CB  THR B   6      17.793   9.408  14.888  1.00  0.00           C  
ATOM     87  OG1 THR B   6      17.181  10.709  14.714  1.00  0.00           O  
ATOM     88  CG2 THR B   6      19.201   9.421  14.304  1.00  0.00           C  
ATOM     89  HN  THR B   6      16.714   9.442  12.491  1.00  0.00           H  
ATOM     90  HA  THR B   6      17.434   7.350  14.342  1.00  0.00           H  
ATOM     91  HB  THR B   6      17.857   9.199  15.947  1.00  0.00           H  
ATOM     92  HG1 THR B   6      17.112  10.902  13.762  1.00  0.00           H  
ATOM     93 HG21 THR B   6      19.146   9.584  13.237  1.00  0.00           H  
ATOM     94 HG22 THR B   6      19.685   8.478  14.511  1.00  0.00           H  
ATOM     95 HG23 THR B   6      19.772  10.216  14.760  1.00  0.00           H  
ATOM     96  N   THR B   7      15.527   8.163  16.210  1.00  0.00           N  
ATOM     97  CA  THR B   7      14.294   8.098  16.948  1.00  0.00           C  
ATOM     98  C   THR B   7      13.506   9.417  16.772  1.00  0.00           C  
ATOM     99  O   THR B   7      12.270   9.416  16.648  1.00  0.00           O  
ATOM    100  CB  THR B   7      14.602   7.824  18.434  1.00  0.00           C  
ATOM    101  OG1 THR B   7      15.444   6.663  18.511  1.00  0.00           O  
ATOM    102  CG2 THR B   7      13.330   7.565  19.224  1.00  0.00           C  
ATOM    103  HN  THR B   7      16.356   8.154  16.740  1.00  0.00           H  
ATOM    104  HA  THR B   7      13.712   7.279  16.551  1.00  0.00           H  
ATOM    105  HB  THR B   7      15.123   8.676  18.846  1.00  0.00           H  
ATOM    106  HG1 THR B   7      15.527   6.394  19.441  1.00  0.00           H  
ATOM    107 HG21 THR B   7      12.824   6.698  18.827  1.00  0.00           H  
ATOM    108 HG22 THR B   7      12.680   8.424  19.146  1.00  0.00           H  
ATOM    109 HG23 THR B   7      13.575   7.394  20.260  1.00  0.00           H  
ATOM    110  N   ASP B   8      14.237  10.530  16.689  1.00  0.00           N  
ATOM    111  CA  ASP B   8      13.612  11.837  16.501  1.00  0.00           C  
ATOM    112  C   ASP B   8      13.023  11.947  15.098  1.00  0.00           C  
ATOM    113  O   ASP B   8      11.909  12.459  14.915  1.00  0.00           O  
ATOM    114  CB  ASP B   8      14.616  12.963  16.744  1.00  0.00           C  
ATOM    115  CG  ASP B   8      14.005  14.340  16.607  1.00  0.00           C  
ATOM    116  OD1 ASP B   8      13.354  14.817  17.576  1.00  0.00           O  
ATOM    117  OD2 ASP B   8      14.149  14.956  15.525  1.00  0.00           O  
ATOM    118  HN  ASP B   8      15.216  10.471  16.753  1.00  0.00           H  
ATOM    119  HA  ASP B   8      12.810  11.916  17.220  1.00  0.00           H  
ATOM    120  HB1 ASP B   8      15.013  12.869  17.743  1.00  0.00           H  
ATOM    121  HB2 ASP B   8      15.425  12.874  16.035  1.00  0.00           H  
ATOM    122  N   ASP B   9      13.757  11.409  14.116  1.00  0.00           N  
ATOM    123  CA  ASP B   9      13.310  11.415  12.709  1.00  0.00           C  
ATOM    124  C   ASP B   9      12.035  10.635  12.576  1.00  0.00           C  
ATOM    125  O   ASP B   9      11.069  11.090  11.945  1.00  0.00           O  
ATOM    126  CB  ASP B   9      14.345  10.797  11.749  1.00  0.00           C  
ATOM    127  CG  ASP B   9      15.642  11.558  11.608  1.00  0.00           C  
ATOM    128  OD1 ASP B   9      15.703  12.517  10.819  1.00  0.00           O  
ATOM    129  OD2 ASP B   9      16.628  11.177  12.252  1.00  0.00           O  
ATOM    130  HN  ASP B   9      14.616  10.998  14.350  1.00  0.00           H  
ATOM    131  HA  ASP B   9      13.129  12.439  12.418  1.00  0.00           H  
ATOM    132  HB1 ASP B   9      14.592   9.806  12.098  1.00  0.00           H  
ATOM    133  HB2 ASP B   9      13.882  10.724  10.775  1.00  0.00           H  
ATOM    134  N   LEU B  10      12.032   9.456  13.190  1.00  0.00           N  
ATOM    135  CA  LEU B  10      10.885   8.569  13.182  1.00  0.00           C  
ATOM    136  C   LEU B  10       9.675   9.253  13.800  1.00  0.00           C  
ATOM    137  O   LEU B  10       8.575   9.178  13.266  1.00  0.00           O  
ATOM    138  CB  LEU B  10      11.197   7.298  13.962  1.00  0.00           C  
ATOM    139  CG  LEU B  10      10.091   6.243  13.981  1.00  0.00           C  
ATOM    140  CD1 LEU B  10       9.861   5.652  12.592  1.00  0.00           C  
ATOM    141  CD2 LEU B  10      10.408   5.165  14.989  1.00  0.00           C  
ATOM    142  HN  LEU B  10      12.851   9.167  13.652  1.00  0.00           H  
ATOM    143  HA  LEU B  10      10.665   8.303  12.157  1.00  0.00           H  
ATOM    144  HB1 LEU B  10      12.088   6.853  13.542  1.00  0.00           H  
ATOM    145  HB2 LEU B  10      11.403   7.579  14.983  1.00  0.00           H  
ATOM    146  HG  LEU B  10       9.172   6.727  14.279  1.00  0.00           H  
ATOM    147 HD11 LEU B  10       9.065   4.923  12.636  1.00  0.00           H  
ATOM    148 HD12 LEU B  10      10.767   5.175  12.253  1.00  0.00           H  
ATOM    149 HD13 LEU B  10       9.595   6.443  11.907  1.00  0.00           H  
ATOM    150 HD21 LEU B  10      11.332   4.677  14.715  1.00  0.00           H  
ATOM    151 HD22 LEU B  10       9.609   4.435  15.004  1.00  0.00           H  
ATOM    152 HD23 LEU B  10      10.513   5.610  15.969  1.00  0.00           H  
ATOM    153  N   ARG B  11       9.893   9.941  14.919  1.00  0.00           N  
ATOM    154  CA  ARG B  11       8.819  10.647  15.612  1.00  0.00           C  
ATOM    155  C   ARG B  11       8.142  11.641  14.708  1.00  0.00           C  
ATOM    156  O   ARG B  11       6.924  11.663  14.627  1.00  0.00           O  
ATOM    157  CB  ARG B  11       9.333  11.351  16.867  1.00  0.00           C  
ATOM    158  CG  ARG B  11       8.263  12.167  17.586  1.00  0.00           C  
ATOM    159  CD  ARG B  11       8.767  12.733  18.886  1.00  0.00           C  
ATOM    160  NE  ARG B  11       9.948  13.593  18.727  1.00  0.00           N  
ATOM    161  CZ  ARG B  11      10.460  14.320  19.715  1.00  0.00           C  
ATOM    162  NH1 ARG B  11       9.761  14.474  20.836  1.00  0.00           N  
ATOM    163  NH2 ARG B  11      11.623  14.937  19.559  1.00  0.00           N  
ATOM    164  HN  ARG B  11      10.802   9.953  15.294  1.00  0.00           H  
ATOM    165  HA  ARG B  11       8.078   9.918  15.907  1.00  0.00           H  
ATOM    166  HB1 ARG B  11       9.739  10.626  17.556  1.00  0.00           H  
ATOM    167  HB2 ARG B  11      10.123  12.023  16.566  1.00  0.00           H  
ATOM    168  HG1 ARG B  11       7.968  12.991  16.953  1.00  0.00           H  
ATOM    169  HG2 ARG B  11       7.413  11.531  17.785  1.00  0.00           H  
ATOM    170  HD1 ARG B  11       7.981  13.324  19.331  1.00  0.00           H  
ATOM    171  HD2 ARG B  11       9.013  11.911  19.545  1.00  0.00           H  
ATOM    172  HE  ARG B  11      10.396  13.560  17.852  1.00  0.00           H  
ATOM    173 HH11 ARG B  11       8.845  14.075  20.942  1.00  0.00           H  
ATOM    174 HH12 ARG B  11      10.122  14.948  21.650  1.00  0.00           H  
ATOM    175 HH21 ARG B  11      12.175  14.889  18.708  1.00  0.00           H  
ATOM    176 HH22 ARG B  11      12.027  15.508  20.284  1.00  0.00           H  
ATOM    177  N   ARG B  12       8.936  12.431  13.996  1.00  0.00           N  
ATOM    178  CA  ARG B  12       8.380  13.445  13.115  1.00  0.00           C  
ATOM    179  C   ARG B  12       7.557  12.798  12.005  1.00  0.00           C  
ATOM    180  O   ARG B  12       6.525  13.322  11.622  1.00  0.00           O  
ATOM    181  CB  ARG B  12       9.464  14.332  12.525  1.00  0.00           C  
ATOM    182  CG  ARG B  12      10.380  14.969  13.551  1.00  0.00           C  
ATOM    183  CD  ARG B  12      11.396  15.884  12.886  1.00  0.00           C  
ATOM    184  NE  ARG B  12      12.023  15.244  11.719  1.00  0.00           N  
ATOM    185  CZ  ARG B  12      13.252  14.704  11.686  1.00  0.00           C  
ATOM    186  NH1 ARG B  12      14.011  14.625  12.795  1.00  0.00           N  
ATOM    187  NH2 ARG B  12      13.710  14.199  10.550  1.00  0.00           N  
ATOM    188  HN  ARG B  12       9.909  12.318  14.070  1.00  0.00           H  
ATOM    189  HA  ARG B  12       7.713  14.053  13.710  1.00  0.00           H  
ATOM    190  HB1 ARG B  12      10.074  13.732  11.865  1.00  0.00           H  
ATOM    191  HB2 ARG B  12       8.994  15.118  11.953  1.00  0.00           H  
ATOM    192  HG1 ARG B  12       9.784  15.545  14.244  1.00  0.00           H  
ATOM    193  HG2 ARG B  12      10.900  14.182  14.080  1.00  0.00           H  
ATOM    194  HD1 ARG B  12      10.890  16.784  12.567  1.00  0.00           H  
ATOM    195  HD2 ARG B  12      12.161  16.135  13.606  1.00  0.00           H  
ATOM    196  HE  ARG B  12      11.462  15.242  10.907  1.00  0.00           H  
ATOM    197 HH11 ARG B  12      13.730  14.944  13.711  1.00  0.00           H  
ATOM    198 HH12 ARG B  12      14.939  14.246  12.760  1.00  0.00           H  
ATOM    199 HH21 ARG B  12      13.218  14.195   9.674  1.00  0.00           H  
ATOM    200 HH22 ARG B  12      14.608  13.731  10.538  1.00  0.00           H  
ATOM    201  N   ALA B  13       7.997  11.623  11.540  1.00  0.00           N  
ATOM    202  CA  ALA B  13       7.271  10.883  10.512  1.00  0.00           C  
ATOM    203  C   ALA B  13       5.917  10.453  11.036  1.00  0.00           C  
ATOM    204  O   ALA B  13       4.916  10.629  10.356  1.00  0.00           O  
ATOM    205  CB  ALA B  13       8.051   9.663  10.037  1.00  0.00           C  
ATOM    206  HN  ALA B  13       8.823  11.242  11.908  1.00  0.00           H  
ATOM    207  HA  ALA B  13       7.123  11.549   9.677  1.00  0.00           H  
ATOM    208  HB1 ALA B  13       7.455   9.142   9.299  1.00  0.00           H  
ATOM    209  HB2 ALA B  13       8.226   9.005  10.877  1.00  0.00           H  
ATOM    210  HB3 ALA B  13       8.992   9.967   9.600  1.00  0.00           H  
ATOM    211  N   LEU B  14       5.896   9.928  12.264  1.00  0.00           N  
ATOM    212  CA  LEU B  14       4.679   9.496  12.911  1.00  0.00           C  
ATOM    213  C   LEU B  14       3.740  10.667  13.207  1.00  0.00           C  
ATOM    214  O   LEU B  14       2.534  10.480  13.376  1.00  0.00           O  
ATOM    215  CB  LEU B  14       5.002   8.714  14.187  1.00  0.00           C  
ATOM    216  CG  LEU B  14       5.204   7.188  14.052  1.00  0.00           C  
ATOM    217  CD1 LEU B  14       3.926   6.516  13.588  1.00  0.00           C  
ATOM    218  CD2 LEU B  14       6.344   6.838  13.109  1.00  0.00           C  
ATOM    219  HN  LEU B  14       6.719   9.796  12.780  1.00  0.00           H  
ATOM    220  HA  LEU B  14       4.181   8.828  12.225  1.00  0.00           H  
ATOM    221  HB1 LEU B  14       5.898   9.139  14.614  1.00  0.00           H  
ATOM    222  HB2 LEU B  14       4.206   8.898  14.886  1.00  0.00           H  
ATOM    223  HG  LEU B  14       5.434   6.793  15.029  1.00  0.00           H  
ATOM    224 HD11 LEU B  14       3.146   6.674  14.319  1.00  0.00           H  
ATOM    225 HD12 LEU B  14       4.104   5.457  13.467  1.00  0.00           H  
ATOM    226 HD13 LEU B  14       3.625   6.936  12.638  1.00  0.00           H  
ATOM    227 HD21 LEU B  14       6.423   5.764  13.014  1.00  0.00           H  
ATOM    228 HD22 LEU B  14       7.267   7.236  13.506  1.00  0.00           H  
ATOM    229 HD23 LEU B  14       6.154   7.275  12.139  1.00  0.00           H  
ATOM    230  N   VAL B  15       4.293  11.855  13.298  1.00  0.00           N  
ATOM    231  CA  VAL B  15       3.489  13.051  13.437  1.00  0.00           C  
ATOM    232  C   VAL B  15       2.843  13.338  12.085  1.00  0.00           C  
ATOM    233  O   VAL B  15       1.632  13.449  11.984  1.00  0.00           O  
ATOM    234  CB  VAL B  15       4.345  14.278  13.888  1.00  0.00           C  
ATOM    235  CG1 VAL B  15       3.503  15.545  13.948  1.00  0.00           C  
ATOM    236  CG2 VAL B  15       4.974  14.022  15.248  1.00  0.00           C  
ATOM    237  HN  VAL B  15       5.272  11.911  13.274  1.00  0.00           H  
ATOM    238  HA  VAL B  15       2.711  12.863  14.165  1.00  0.00           H  
ATOM    239  HB  VAL B  15       5.136  14.428  13.168  1.00  0.00           H  
ATOM    240 HG11 VAL B  15       2.694  15.396  14.647  1.00  0.00           H  
ATOM    241 HG12 VAL B  15       3.104  15.765  12.969  1.00  0.00           H  
ATOM    242 HG13 VAL B  15       4.112  16.370  14.285  1.00  0.00           H  
ATOM    243 HG21 VAL B  15       5.557  14.878  15.546  1.00  0.00           H  
ATOM    244 HG22 VAL B  15       5.614  13.156  15.182  1.00  0.00           H  
ATOM    245 HG23 VAL B  15       4.197  13.839  15.976  1.00  0.00           H  
ATOM    246  N   GLU B  16       3.677  13.429  11.057  1.00  0.00           N  
ATOM    247  CA  GLU B  16       3.246  13.702   9.692  1.00  0.00           C  
ATOM    248  C   GLU B  16       2.200  12.707   9.169  1.00  0.00           C  
ATOM    249  O   GLU B  16       1.244  13.115   8.487  1.00  0.00           O  
ATOM    250  CB  GLU B  16       4.429  13.695   8.758  1.00  0.00           C  
ATOM    251  CG  GLU B  16       5.489  14.718   9.080  1.00  0.00           C  
ATOM    252  CD  GLU B  16       6.542  14.744   8.021  1.00  0.00           C  
ATOM    253  OE1 GLU B  16       6.221  14.892   6.820  1.00  0.00           O  
ATOM    254  OE2 GLU B  16       7.725  14.608   8.364  1.00  0.00           O  
ATOM    255  HN  GLU B  16       4.641  13.322  11.219  1.00  0.00           H  
ATOM    256  HA  GLU B  16       2.819  14.694   9.676  1.00  0.00           H  
ATOM    257  HB1 GLU B  16       4.883  12.714   8.794  1.00  0.00           H  
ATOM    258  HB2 GLU B  16       4.073  13.876   7.754  1.00  0.00           H  
ATOM    259  HG1 GLU B  16       5.026  15.684   9.191  1.00  0.00           H  
ATOM    260  HG2 GLU B  16       5.941  14.434  10.018  1.00  0.00           H  
ATOM    261  N   CYS B  17       2.382  11.425   9.465  1.00  0.00           N  
ATOM    262  CA  CYS B  17       1.467  10.401   9.010  1.00  0.00           C  
ATOM    263  C   CYS B  17       0.068  10.598   9.591  1.00  0.00           C  
ATOM    264  O   CYS B  17      -0.933  10.408   8.892  1.00  0.00           O  
ATOM    265  HN  CYS B  17       3.152  11.136  10.005  1.00  0.00           H  
ATOM    266  HA  CYS B  17       1.400  10.503   7.938  1.00  0.00           H  
ATOM    267  CB  CYS B  17       2.029   9.014   9.331  1.00  0.00           C  
ATOM    268  SG  CYS B  17       3.546   8.749   8.373  1.00  0.00           S  
ATOM    269  HB1 CYS B  17       2.255   8.950  10.395  1.00  0.00           H  
ATOM    270  HB2 CYS B  17       1.294   8.253   9.068  1.00  0.00           H  
ATOM    271  HG  CYS B  17       3.269   8.829   7.064  1.00  0.00           H  
ATOM    272  N   ALA B  18       0.005  10.994  10.853  1.00  0.00           N  
ATOM    273  CA  ALA B  18      -1.254  11.267  11.502  1.00  0.00           C  
ATOM    274  C   ALA B  18      -1.787  12.607  11.025  1.00  0.00           C  
ATOM    275  O   ALA B  18      -2.925  12.707  10.560  1.00  0.00           O  
ATOM    276  CB  ALA B  18      -1.084  11.265  13.019  1.00  0.00           C  
ATOM    277  HN  ALA B  18       0.840  11.095  11.358  1.00  0.00           H  
ATOM    278  HA  ALA B  18      -1.949  10.490  11.226  1.00  0.00           H  
ATOM    279  HB1 ALA B  18      -0.741  10.293  13.345  1.00  0.00           H  
ATOM    280  HB2 ALA B  18      -2.029  11.485  13.492  1.00  0.00           H  
ATOM    281  HB3 ALA B  18      -0.354  12.009  13.299  1.00  0.00           H  
ATOM    282  N   GLY B  19      -0.942  13.615  11.100  1.00  0.00           N  
ATOM    283  CA  GLY B  19      -1.297  14.944  10.684  1.00  0.00           C  
ATOM    284  C   GLY B  19      -2.291  15.561  11.628  1.00  0.00           C  
ATOM    285  O   GLY B  19      -1.987  15.799  12.803  1.00  0.00           O  
ATOM    286  HN  GLY B  19      -0.042  13.457  11.463  1.00  0.00           H  
ATOM    287  HA1 GLY B  19      -0.405  15.552  10.656  1.00  0.00           H  
ATOM    288  HA2 GLY B  19      -1.732  14.904   9.696  1.00  0.00           H  
ATOM    289  N   GLU B  20      -3.482  15.765  11.153  1.00  0.00           N  
ATOM    290  CA  GLU B  20      -4.507  16.318  11.964  1.00  0.00           C  
ATOM    291  C   GLU B  20      -5.569  15.281  12.177  1.00  0.00           C  
ATOM    292  O   GLU B  20      -6.303  14.903  11.252  1.00  0.00           O  
ATOM    293  CB  GLU B  20      -5.073  17.625  11.389  1.00  0.00           C  
ATOM    294  CG  GLU B  20      -5.549  17.549   9.955  1.00  0.00           C  
ATOM    295  CD  GLU B  20      -6.210  18.814   9.519  1.00  0.00           C  
ATOM    296  OE1 GLU B  20      -5.509  19.734   9.088  1.00  0.00           O  
ATOM    297  OE2 GLU B  20      -7.454  18.900   9.570  1.00  0.00           O  
ATOM    298  HN  GLU B  20      -3.705  15.474  10.240  1.00  0.00           H  
ATOM    299  HA  GLU B  20      -4.056  16.522  12.923  1.00  0.00           H  
ATOM    300  HB1 GLU B  20      -5.917  17.921  11.994  1.00  0.00           H  
ATOM    301  HB2 GLU B  20      -4.314  18.391  11.460  1.00  0.00           H  
ATOM    302  HG1 GLU B  20      -4.696  17.371   9.319  1.00  0.00           H  
ATOM    303  HG2 GLU B  20      -6.253  16.737   9.861  1.00  0.00           H  
ATOM    304  N   THR B  21      -5.589  14.766  13.356  1.00  0.00           N  
ATOM    305  CA  THR B  21      -6.503  13.758  13.742  1.00  0.00           C  
ATOM    306  C   THR B  21      -6.384  13.620  15.263  1.00  0.00           C  
ATOM    307  O   THR B  21      -5.901  14.560  15.918  1.00  0.00           O  
ATOM    308  CB  THR B  21      -6.200  12.405  12.985  1.00  0.00           C  
ATOM    309  OG1 THR B  21      -7.210  11.422  13.264  1.00  0.00           O  
ATOM    310  CG2 THR B  21      -4.821  11.837  13.345  1.00  0.00           C  
ATOM    311  HN  THR B  21      -4.953  15.076  14.036  1.00  0.00           H  
ATOM    312  HA  THR B  21      -7.497  14.101  13.496  1.00  0.00           H  
ATOM    313  HB  THR B  21      -6.215  12.641  11.928  1.00  0.00           H  
ATOM    314  HG1 THR B  21      -6.940  10.571  12.896  1.00  0.00           H  
ATOM    315 HG21 THR B  21      -4.771  11.678  14.412  1.00  0.00           H  
ATOM    316 HG22 THR B  21      -4.050  12.530  13.046  1.00  0.00           H  
ATOM    317 HG23 THR B  21      -4.674  10.895  12.835  1.00  0.00           H  
ATOM    318  N   ASP B  22      -6.777  12.502  15.813  1.00  0.00           N  
ATOM    319  CA  ASP B  22      -6.665  12.279  17.244  1.00  0.00           C  
ATOM    320  C   ASP B  22      -5.262  11.829  17.597  1.00  0.00           C  
ATOM    321  O   ASP B  22      -4.924  10.644  17.504  1.00  0.00           O  
ATOM    322  CB  ASP B  22      -7.685  11.260  17.719  1.00  0.00           C  
ATOM    323  CG  ASP B  22      -7.603  10.990  19.201  1.00  0.00           C  
ATOM    324  OD1 ASP B  22      -7.567  11.958  20.001  1.00  0.00           O  
ATOM    325  OD2 ASP B  22      -7.626   9.805  19.601  1.00  0.00           O  
ATOM    326  HN  ASP B  22      -7.142  11.799  15.232  1.00  0.00           H  
ATOM    327  HA  ASP B  22      -6.853  13.220  17.738  1.00  0.00           H  
ATOM    328  HB1 ASP B  22      -8.675  11.612  17.481  1.00  0.00           H  
ATOM    329  HB2 ASP B  22      -7.494  10.335  17.196  1.00  0.00           H  
ATOM    330  N   GLY B  23      -4.441  12.782  17.938  1.00  0.00           N  
ATOM    331  CA  GLY B  23      -3.075  12.496  18.217  1.00  0.00           C  
ATOM    332  C   GLY B  23      -2.804  12.330  19.685  1.00  0.00           C  
ATOM    333  O   GLY B  23      -3.244  13.144  20.507  1.00  0.00           O  
ATOM    334  HN  GLY B  23      -4.781  13.700  18.005  1.00  0.00           H  
ATOM    335  HA1 GLY B  23      -2.837  11.573  17.711  1.00  0.00           H  
ATOM    336  HA2 GLY B  23      -2.453  13.288  17.825  1.00  0.00           H  
ATOM    337  N   THR B  24      -2.114  11.278  20.017  1.00  0.00           N  
ATOM    338  CA  THR B  24      -1.721  10.983  21.372  1.00  0.00           C  
ATOM    339  C   THR B  24      -0.399  11.703  21.733  1.00  0.00           C  
ATOM    340  O   THR B  24       0.015  12.665  21.048  1.00  0.00           O  
ATOM    341  CB  THR B  24      -1.547   9.460  21.508  1.00  0.00           C  
ATOM    342  OG1 THR B  24      -0.761   8.987  20.407  1.00  0.00           O  
ATOM    343  CG2 THR B  24      -2.894   8.753  21.505  1.00  0.00           C  
ATOM    344  HN  THR B  24      -1.844  10.626  19.335  1.00  0.00           H  
ATOM    345  HA  THR B  24      -2.503  11.302  22.046  1.00  0.00           H  
ATOM    346  HB  THR B  24      -1.016   9.223  22.417  1.00  0.00           H  
ATOM    347  HG1 THR B  24       0.116   8.784  20.746  1.00  0.00           H  
ATOM    348 HG21 THR B  24      -2.740   7.695  21.648  1.00  0.00           H  
ATOM    349 HG22 THR B  24      -3.376   8.909  20.552  1.00  0.00           H  
ATOM    350 HG23 THR B  24      -3.518   9.136  22.298  1.00  0.00           H  
ATOM    351  N   ASP B  25       0.263  11.261  22.781  1.00  0.00           N  
ATOM    352  CA  ASP B  25       1.560  11.793  23.114  1.00  0.00           C  
ATOM    353  C   ASP B  25       2.594  10.892  22.500  1.00  0.00           C  
ATOM    354  O   ASP B  25       2.444   9.660  22.520  1.00  0.00           O  
ATOM    355  CB  ASP B  25       1.787  11.906  24.621  1.00  0.00           C  
ATOM    356  CG  ASP B  25       3.129  12.534  24.939  1.00  0.00           C  
ATOM    357  OD1 ASP B  25       3.222  13.778  24.976  1.00  0.00           O  
ATOM    358  OD2 ASP B  25       4.119  11.802  25.124  1.00  0.00           O  
ATOM    359  HN  ASP B  25      -0.119  10.558  23.355  1.00  0.00           H  
ATOM    360  HA  ASP B  25       1.635  12.768  22.653  1.00  0.00           H  
ATOM    361  HB1 ASP B  25       1.009  12.512  25.061  1.00  0.00           H  
ATOM    362  HB2 ASP B  25       1.766  10.924  25.068  1.00  0.00           H  
ATOM    363  N   LEU B  26       3.608  11.475  21.951  1.00  0.00           N  
ATOM    364  CA  LEU B  26       4.618  10.739  21.246  1.00  0.00           C  
ATOM    365  C   LEU B  26       5.975  11.278  21.687  1.00  0.00           C  
ATOM    366  O   LEU B  26       6.984  11.117  21.011  1.00  0.00           O  
ATOM    367  CB  LEU B  26       4.409  10.984  19.744  1.00  0.00           C  
ATOM    368  CG  LEU B  26       4.936   9.926  18.784  1.00  0.00           C  
ATOM    369  CD1 LEU B  26       4.151   8.629  18.962  1.00  0.00           C  
ATOM    370  CD2 LEU B  26       4.830  10.421  17.356  1.00  0.00           C  
ATOM    371  HN  LEU B  26       3.715  12.452  22.015  1.00  0.00           H  
ATOM    372  HA  LEU B  26       4.523   9.684  21.458  1.00  0.00           H  
ATOM    373  HB1 LEU B  26       3.347  11.079  19.571  1.00  0.00           H  
ATOM    374  HB2 LEU B  26       4.873  11.926  19.488  1.00  0.00           H  
ATOM    375  HG  LEU B  26       5.973   9.725  19.006  1.00  0.00           H  
ATOM    376 HD11 LEU B  26       4.525   7.876  18.284  1.00  0.00           H  
ATOM    377 HD12 LEU B  26       3.106   8.819  18.757  1.00  0.00           H  
ATOM    378 HD13 LEU B  26       4.250   8.287  19.984  1.00  0.00           H  
ATOM    379 HD21 LEU B  26       3.797  10.632  17.128  1.00  0.00           H  
ATOM    380 HD22 LEU B  26       5.197   9.660  16.682  1.00  0.00           H  
ATOM    381 HD23 LEU B  26       5.413  11.323  17.240  1.00  0.00           H  
ATOM    382  N   SER B  27       5.984  11.886  22.853  1.00  0.00           N  
ATOM    383  CA  SER B  27       7.152  12.550  23.355  1.00  0.00           C  
ATOM    384  C   SER B  27       8.071  11.579  24.070  1.00  0.00           C  
ATOM    385  O   SER B  27       7.619  10.757  24.875  1.00  0.00           O  
ATOM    386  CB  SER B  27       6.726  13.685  24.300  1.00  0.00           C  
ATOM    387  OG  SER B  27       7.835  14.422  24.782  1.00  0.00           O  
ATOM    388  HN  SER B  27       5.184  11.864  23.426  1.00  0.00           H  
ATOM    389  HA  SER B  27       7.678  12.986  22.521  1.00  0.00           H  
ATOM    390  HB1 SER B  27       6.070  14.362  23.774  1.00  0.00           H  
ATOM    391  HB2 SER B  27       6.197  13.259  25.141  1.00  0.00           H  
ATOM    392  HG  SER B  27       7.906  15.221  24.232  1.00  0.00           H  
ATOM    393  N   GLY B  28       9.349  11.667  23.754  1.00  0.00           N  
ATOM    394  CA  GLY B  28      10.353  10.872  24.411  1.00  0.00           C  
ATOM    395  C   GLY B  28      10.240   9.399  24.117  1.00  0.00           C  
ATOM    396  O   GLY B  28      10.473   8.956  22.991  1.00  0.00           O  
ATOM    397  HN  GLY B  28       9.620  12.285  23.044  1.00  0.00           H  
ATOM    398  HA1 GLY B  28      11.330  11.212  24.098  1.00  0.00           H  
ATOM    399  HA2 GLY B  28      10.265  11.026  25.475  1.00  0.00           H  
ATOM    400  N   ASP B  29       9.848   8.648  25.108  1.00  0.00           N  
ATOM    401  CA  ASP B  29       9.775   7.213  24.988  1.00  0.00           C  
ATOM    402  C   ASP B  29       8.489   6.738  24.366  1.00  0.00           C  
ATOM    403  O   ASP B  29       7.560   6.317  25.044  1.00  0.00           O  
ATOM    404  CB  ASP B  29      10.058   6.503  26.313  1.00  0.00           C  
ATOM    405  CG  ASP B  29      11.512   6.543  26.681  1.00  0.00           C  
ATOM    406  OD1 ASP B  29      12.273   5.636  26.284  1.00  0.00           O  
ATOM    407  OD2 ASP B  29      11.918   7.479  27.402  1.00  0.00           O  
ATOM    408  HN  ASP B  29       9.590   9.081  25.948  1.00  0.00           H  
ATOM    409  HA  ASP B  29      10.564   6.942  24.300  1.00  0.00           H  
ATOM    410  HB1 ASP B  29       9.504   6.984  27.106  1.00  0.00           H  
ATOM    411  HB2 ASP B  29       9.749   5.473  26.234  1.00  0.00           H  
ATOM    412  N   PHE B  30       8.419   6.891  23.072  1.00  0.00           N  
ATOM    413  CA  PHE B  30       7.292   6.404  22.289  1.00  0.00           C  
ATOM    414  C   PHE B  30       7.756   5.191  21.492  1.00  0.00           C  
ATOM    415  O   PHE B  30       6.971   4.494  20.867  1.00  0.00           O  
ATOM    416  CB  PHE B  30       6.811   7.497  21.295  1.00  0.00           C  
ATOM    417  CG  PHE B  30       7.759   7.730  20.126  1.00  0.00           C  
ATOM    418  CD1 PHE B  30       8.914   8.488  20.299  1.00  0.00           C  
ATOM    419  CD2 PHE B  30       7.485   7.220  18.874  1.00  0.00           C  
ATOM    420  CE1 PHE B  30       9.766   8.730  19.246  1.00  0.00           C  
ATOM    421  CE2 PHE B  30       8.334   7.467  17.813  1.00  0.00           C  
ATOM    422  CZ  PHE B  30       9.498   8.086  17.994  1.00  0.00           C  
ATOM    423  HN  PHE B  30       9.145   7.397  22.642  1.00  0.00           H  
ATOM    424  HA  PHE B  30       6.480   6.132  22.947  1.00  0.00           H  
ATOM    425  HB1 PHE B  30       5.854   7.203  20.888  1.00  0.00           H  
ATOM    426  HB2 PHE B  30       6.690   8.429  21.825  1.00  0.00           H  
ATOM    427  HD1 PHE B  30       9.145   8.883  21.277  1.00  0.00           H  
ATOM    428  HD2 PHE B  30       6.587   6.633  18.733  1.00  0.00           H  
ATOM    429  HE1 PHE B  30      10.660   9.320  19.387  1.00  0.00           H  
ATOM    430  HE2 PHE B  30       8.109   7.066  16.835  1.00  0.00           H  
ATOM    431  HZ  PHE B  30      10.176   8.220  17.164  1.00  0.00           H  
ATOM    432  N   LEU B  31       9.049   4.938  21.561  1.00  0.00           N  
ATOM    433  CA  LEU B  31       9.704   3.958  20.725  1.00  0.00           C  
ATOM    434  C   LEU B  31       9.300   2.537  21.111  1.00  0.00           C  
ATOM    435  O   LEU B  31       9.235   1.643  20.264  1.00  0.00           O  
ATOM    436  CB  LEU B  31      11.228   4.145  20.821  1.00  0.00           C  
ATOM    437  CG  LEU B  31      12.056   3.466  19.740  1.00  0.00           C  
ATOM    438  CD1 LEU B  31      11.751   4.081  18.384  1.00  0.00           C  
ATOM    439  CD2 LEU B  31      13.544   3.561  20.053  1.00  0.00           C  
ATOM    440  HN  LEU B  31       9.582   5.419  22.227  1.00  0.00           H  
ATOM    441  HA  LEU B  31       9.402   4.135  19.705  1.00  0.00           H  
ATOM    442  HB1 LEU B  31      11.443   5.204  20.783  1.00  0.00           H  
ATOM    443  HB2 LEU B  31      11.557   3.772  21.780  1.00  0.00           H  
ATOM    444  HG  LEU B  31      11.781   2.422  19.692  1.00  0.00           H  
ATOM    445 HD11 LEU B  31      11.961   5.140  18.415  1.00  0.00           H  
ATOM    446 HD12 LEU B  31      10.708   3.927  18.150  1.00  0.00           H  
ATOM    447 HD13 LEU B  31      12.364   3.610  17.627  1.00  0.00           H  
ATOM    448 HD21 LEU B  31      14.105   3.072  19.269  1.00  0.00           H  
ATOM    449 HD22 LEU B  31      13.757   3.083  20.998  1.00  0.00           H  
ATOM    450 HD23 LEU B  31      13.833   4.601  20.098  1.00  0.00           H  
ATOM    451  N   ASP B  32       8.997   2.358  22.384  1.00  0.00           N  
ATOM    452  CA  ASP B  32       8.584   1.062  22.942  1.00  0.00           C  
ATOM    453  C   ASP B  32       7.057   1.058  23.184  1.00  0.00           C  
ATOM    454  O   ASP B  32       6.489   0.146  23.795  1.00  0.00           O  
ATOM    455  CB  ASP B  32       9.369   0.816  24.251  1.00  0.00           C  
ATOM    456  CG  ASP B  32       9.132  -0.538  24.899  1.00  0.00           C  
ATOM    457  OD1 ASP B  32       9.524  -1.573  24.299  1.00  0.00           O  
ATOM    458  OD2 ASP B  32       8.514  -0.596  25.984  1.00  0.00           O  
ATOM    459  HN  ASP B  32       9.073   3.127  22.987  1.00  0.00           H  
ATOM    460  HA  ASP B  32       8.835   0.297  22.225  1.00  0.00           H  
ATOM    461  HB1 ASP B  32      10.426   0.899  24.044  1.00  0.00           H  
ATOM    462  HB2 ASP B  32       9.098   1.585  24.959  1.00  0.00           H  
ATOM    463  N   LEU B  33       6.396   2.080  22.672  1.00  0.00           N  
ATOM    464  CA  LEU B  33       4.955   2.190  22.794  1.00  0.00           C  
ATOM    465  C   LEU B  33       4.338   1.433  21.615  1.00  0.00           C  
ATOM    466  O   LEU B  33       5.047   1.068  20.687  1.00  0.00           O  
ATOM    467  CB  LEU B  33       4.531   3.673  22.814  1.00  0.00           C  
ATOM    468  CG  LEU B  33       3.058   3.975  23.128  1.00  0.00           C  
ATOM    469  CD1 LEU B  33       2.683   3.446  24.504  1.00  0.00           C  
ATOM    470  CD2 LEU B  33       2.803   5.468  23.052  1.00  0.00           C  
ATOM    471  HN  LEU B  33       6.880   2.756  22.155  1.00  0.00           H  
ATOM    472  HA  LEU B  33       4.665   1.703  23.715  1.00  0.00           H  
ATOM    473  HB1 LEU B  33       5.143   4.183  23.544  1.00  0.00           H  
ATOM    474  HB2 LEU B  33       4.753   4.090  21.842  1.00  0.00           H  
ATOM    475  HG  LEU B  33       2.435   3.487  22.394  1.00  0.00           H  
ATOM    476 HD11 LEU B  33       2.831   2.377  24.530  1.00  0.00           H  
ATOM    477 HD12 LEU B  33       1.647   3.675  24.701  1.00  0.00           H  
ATOM    478 HD13 LEU B  33       3.307   3.914  25.249  1.00  0.00           H  
ATOM    479 HD21 LEU B  33       3.019   5.818  22.053  1.00  0.00           H  
ATOM    480 HD22 LEU B  33       3.437   5.982  23.759  1.00  0.00           H  
ATOM    481 HD23 LEU B  33       1.769   5.670  23.285  1.00  0.00           H  
ATOM    482  N   ARG B  34       3.050   1.199  21.630  1.00  0.00           N  
ATOM    483  CA  ARG B  34       2.458   0.364  20.608  1.00  0.00           C  
ATOM    484  C   ARG B  34       1.579   1.200  19.692  1.00  0.00           C  
ATOM    485  O   ARG B  34       1.006   2.211  20.122  1.00  0.00           O  
ATOM    486  CB  ARG B  34       1.663  -0.769  21.275  1.00  0.00           C  
ATOM    487  CG  ARG B  34       2.460  -1.464  22.372  1.00  0.00           C  
ATOM    488  CD  ARG B  34       1.663  -2.522  23.096  1.00  0.00           C  
ATOM    489  NE  ARG B  34       1.453  -3.740  22.312  1.00  0.00           N  
ATOM    490  CZ  ARG B  34       0.639  -4.734  22.682  1.00  0.00           C  
ATOM    491  NH1 ARG B  34      -0.145  -4.577  23.736  1.00  0.00           N  
ATOM    492  NH2 ARG B  34       0.599  -5.870  22.004  1.00  0.00           N  
ATOM    493  HN  ARG B  34       2.462   1.602  22.303  1.00  0.00           H  
ATOM    494  HA  ARG B  34       3.258  -0.072  20.029  1.00  0.00           H  
ATOM    495  HB1 ARG B  34       0.764  -0.360  21.714  1.00  0.00           H  
ATOM    496  HB2 ARG B  34       1.394  -1.508  20.535  1.00  0.00           H  
ATOM    497  HG1 ARG B  34       3.332  -1.926  21.932  1.00  0.00           H  
ATOM    498  HG2 ARG B  34       2.771  -0.711  23.082  1.00  0.00           H  
ATOM    499  HD1 ARG B  34       2.180  -2.785  24.006  1.00  0.00           H  
ATOM    500  HD2 ARG B  34       0.702  -2.097  23.350  1.00  0.00           H  
ATOM    501  HE  ARG B  34       2.020  -3.799  21.497  1.00  0.00           H  
ATOM    502 HH11 ARG B  34      -0.148  -3.730  24.270  1.00  0.00           H  
ATOM    503 HH12 ARG B  34      -0.782  -5.292  24.049  1.00  0.00           H  
ATOM    504 HH21 ARG B  34       1.167  -6.037  21.189  1.00  0.00           H  
ATOM    505 HH22 ARG B  34       0.006  -6.635  22.292  1.00  0.00           H  
ATOM    506  N   PHE B  35       1.486   0.795  18.426  1.00  0.00           N  
ATOM    507  CA  PHE B  35       0.674   1.497  17.416  1.00  0.00           C  
ATOM    508  C   PHE B  35      -0.794   1.598  17.801  1.00  0.00           C  
ATOM    509  O   PHE B  35      -1.472   2.558  17.431  1.00  0.00           O  
ATOM    510  CB  PHE B  35       0.826   0.881  16.017  1.00  0.00           C  
ATOM    511  CG  PHE B  35       2.111   1.236  15.306  1.00  0.00           C  
ATOM    512  CD1 PHE B  35       2.205   2.417  14.590  1.00  0.00           C  
ATOM    513  CD2 PHE B  35       3.209   0.400  15.343  1.00  0.00           C  
ATOM    514  CE1 PHE B  35       3.365   2.755  13.929  1.00  0.00           C  
ATOM    515  CE2 PHE B  35       4.376   0.733  14.682  1.00  0.00           C  
ATOM    516  CZ  PHE B  35       4.455   1.913  13.975  1.00  0.00           C  
ATOM    517  HN  PHE B  35       2.023   0.008  18.172  1.00  0.00           H  
ATOM    518  HA  PHE B  35       1.052   2.508  17.380  1.00  0.00           H  
ATOM    519  HB1 PHE B  35       0.787  -0.194  16.104  1.00  0.00           H  
ATOM    520  HB2 PHE B  35      -0.002   1.210  15.406  1.00  0.00           H  
ATOM    521  HD1 PHE B  35       1.354   3.080  14.552  1.00  0.00           H  
ATOM    522  HD2 PHE B  35       3.151  -0.524  15.899  1.00  0.00           H  
ATOM    523  HE1 PHE B  35       3.421   3.680  13.374  1.00  0.00           H  
ATOM    524  HE2 PHE B  35       5.228   0.069  14.720  1.00  0.00           H  
ATOM    525  HZ  PHE B  35       5.364   2.176  13.455  1.00  0.00           H  
ATOM    526  N   GLU B  36      -1.269   0.640  18.567  1.00  0.00           N  
ATOM    527  CA  GLU B  36      -2.647   0.646  19.035  1.00  0.00           C  
ATOM    528  C   GLU B  36      -2.890   1.823  19.988  1.00  0.00           C  
ATOM    529  O   GLU B  36      -3.941   2.456  19.955  1.00  0.00           O  
ATOM    530  CB  GLU B  36      -2.994  -0.673  19.730  1.00  0.00           C  
ATOM    531  CG  GLU B  36      -2.072  -1.023  20.880  1.00  0.00           C  
ATOM    532  CD  GLU B  36      -2.544  -2.214  21.640  1.00  0.00           C  
ATOM    533  OE1 GLU B  36      -2.231  -3.364  21.226  1.00  0.00           O  
ATOM    534  OE2 GLU B  36      -3.223  -2.044  22.652  1.00  0.00           O  
ATOM    535  HN  GLU B  36      -0.676  -0.098  18.822  1.00  0.00           H  
ATOM    536  HA  GLU B  36      -3.284   0.765  18.170  1.00  0.00           H  
ATOM    537  HB1 GLU B  36      -4.002  -0.610  20.116  1.00  0.00           H  
ATOM    538  HB2 GLU B  36      -2.946  -1.472  19.005  1.00  0.00           H  
ATOM    539  HG1 GLU B  36      -1.087  -1.231  20.486  1.00  0.00           H  
ATOM    540  HG2 GLU B  36      -2.011  -0.179  21.552  1.00  0.00           H  
ATOM    541  N   ASP B  37      -1.882   2.142  20.786  1.00  0.00           N  
ATOM    542  CA  ASP B  37      -1.991   3.196  21.788  1.00  0.00           C  
ATOM    543  C   ASP B  37      -1.942   4.542  21.131  1.00  0.00           C  
ATOM    544  O   ASP B  37      -2.530   5.501  21.618  1.00  0.00           O  
ATOM    545  CB  ASP B  37      -0.872   3.106  22.831  1.00  0.00           C  
ATOM    546  CG  ASP B  37      -0.849   1.797  23.561  1.00  0.00           C  
ATOM    547  OD1 ASP B  37      -1.674   1.601  24.453  1.00  0.00           O  
ATOM    548  OD2 ASP B  37      -0.004   0.932  23.245  1.00  0.00           O  
ATOM    549  HN  ASP B  37      -1.033   1.658  20.697  1.00  0.00           H  
ATOM    550  HA  ASP B  37      -2.942   3.089  22.290  1.00  0.00           H  
ATOM    551  HB1 ASP B  37       0.082   3.221  22.337  1.00  0.00           H  
ATOM    552  HB2 ASP B  37      -0.999   3.899  23.555  1.00  0.00           H  
ATOM    553  N   ILE B  38      -1.267   4.614  20.004  1.00  0.00           N  
ATOM    554  CA  ILE B  38      -1.137   5.869  19.288  1.00  0.00           C  
ATOM    555  C   ILE B  38      -2.204   6.034  18.201  1.00  0.00           C  
ATOM    556  O   ILE B  38      -2.116   6.928  17.363  1.00  0.00           O  
ATOM    557  CB  ILE B  38       0.298   6.114  18.734  1.00  0.00           C  
ATOM    558  CG1 ILE B  38       0.745   4.973  17.799  1.00  0.00           C  
ATOM    559  CG2 ILE B  38       1.278   6.276  19.883  1.00  0.00           C  
ATOM    560  CD1 ILE B  38       2.131   5.152  17.193  1.00  0.00           C  
ATOM    561  HN  ILE B  38      -0.840   3.803  19.656  1.00  0.00           H  
ATOM    562  HA  ILE B  38      -1.347   6.635  20.023  1.00  0.00           H  
ATOM    563  HB  ILE B  38       0.287   7.042  18.182  1.00  0.00           H  
ATOM    564 HG11 ILE B  38       0.753   4.046  18.351  1.00  0.00           H  
ATOM    565 HG12 ILE B  38       0.033   4.889  16.990  1.00  0.00           H  
ATOM    566 HG21 ILE B  38       2.272   6.418  19.488  1.00  0.00           H  
ATOM    567 HG22 ILE B  38       1.270   5.381  20.491  1.00  0.00           H  
ATOM    568 HG23 ILE B  38       1.001   7.134  20.477  1.00  0.00           H  
ATOM    569 HD11 ILE B  38       2.161   6.067  16.623  1.00  0.00           H  
ATOM    570 HD12 ILE B  38       2.349   4.314  16.547  1.00  0.00           H  
ATOM    571 HD13 ILE B  38       2.863   5.196  17.986  1.00  0.00           H  
ATOM    572  N   GLY B  39      -3.228   5.199  18.270  1.00  0.00           N  
ATOM    573  CA  GLY B  39      -4.374   5.310  17.380  1.00  0.00           C  
ATOM    574  C   GLY B  39      -4.097   4.956  15.928  1.00  0.00           C  
ATOM    575  O   GLY B  39      -4.692   5.545  15.014  1.00  0.00           O  
ATOM    576  HN  GLY B  39      -3.208   4.484  18.940  1.00  0.00           H  
ATOM    577  HA1 GLY B  39      -5.146   4.651  17.748  1.00  0.00           H  
ATOM    578  HA2 GLY B  39      -4.742   6.324  17.428  1.00  0.00           H  
ATOM    579  N   TYR B  40      -3.233   4.006  15.696  1.00  0.00           N  
ATOM    580  CA  TYR B  40      -2.928   3.603  14.347  1.00  0.00           C  
ATOM    581  C   TYR B  40      -3.624   2.325  13.943  1.00  0.00           C  
ATOM    582  O   TYR B  40      -3.512   1.289  14.612  1.00  0.00           O  
ATOM    583  CB  TYR B  40      -1.416   3.521  14.093  1.00  0.00           C  
ATOM    584  CG  TYR B  40      -0.807   4.850  13.736  1.00  0.00           C  
ATOM    585  CD1 TYR B  40      -0.616   5.837  14.685  1.00  0.00           C  
ATOM    586  CD2 TYR B  40      -0.454   5.124  12.428  1.00  0.00           C  
ATOM    587  CE1 TYR B  40      -0.086   7.058  14.344  1.00  0.00           C  
ATOM    588  CE2 TYR B  40       0.070   6.341  12.073  1.00  0.00           C  
ATOM    589  CZ  TYR B  40       0.253   7.305  13.033  1.00  0.00           C  
ATOM    590  OH  TYR B  40       0.752   8.525  12.666  1.00  0.00           O  
ATOM    591  HN  TYR B  40      -2.792   3.553  16.448  1.00  0.00           H  
ATOM    592  HA  TYR B  40      -3.321   4.383  13.710  1.00  0.00           H  
ATOM    593  HB1 TYR B  40      -0.931   3.156  14.988  1.00  0.00           H  
ATOM    594  HB2 TYR B  40      -1.224   2.834  13.281  1.00  0.00           H  
ATOM    595  HD1 TYR B  40      -0.883   5.635  15.712  1.00  0.00           H  
ATOM    596  HD2 TYR B  40      -0.597   4.360  11.678  1.00  0.00           H  
ATOM    597  HE1 TYR B  40       0.055   7.811  15.107  1.00  0.00           H  
ATOM    598  HE2 TYR B  40       0.337   6.537  11.045  1.00  0.00           H  
ATOM    599  HH  TYR B  40       1.357   8.881  13.330  1.00  0.00           H  
ATOM    600  N   ASP B  41      -4.385   2.423  12.867  1.00  0.00           N  
ATOM    601  CA  ASP B  41      -5.021   1.268  12.244  1.00  0.00           C  
ATOM    602  C   ASP B  41      -3.991   0.568  11.388  1.00  0.00           C  
ATOM    603  O   ASP B  41      -2.902   1.117  11.144  1.00  0.00           O  
ATOM    604  CB  ASP B  41      -6.197   1.679  11.324  1.00  0.00           C  
ATOM    605  CG  ASP B  41      -7.399   2.249  12.027  1.00  0.00           C  
ATOM    606  OD1 ASP B  41      -8.165   1.481  12.652  1.00  0.00           O  
ATOM    607  OD2 ASP B  41      -7.607   3.479  11.981  1.00  0.00           O  
ATOM    608  HN  ASP B  41      -4.517   3.313  12.485  1.00  0.00           H  
ATOM    609  HA  ASP B  41      -5.382   0.604  13.018  1.00  0.00           H  
ATOM    610  HB1 ASP B  41      -5.862   2.428  10.622  1.00  0.00           H  
ATOM    611  HB2 ASP B  41      -6.510   0.806  10.768  1.00  0.00           H  
ATOM    612  N   SER B  42      -4.331  -0.590  10.881  1.00  0.00           N  
ATOM    613  CA  SER B  42      -3.438  -1.332  10.016  1.00  0.00           C  
ATOM    614  C   SER B  42      -3.219  -0.551   8.730  1.00  0.00           C  
ATOM    615  O   SER B  42      -2.079  -0.335   8.310  1.00  0.00           O  
ATOM    616  CB  SER B  42      -4.039  -2.671   9.714  1.00  0.00           C  
ATOM    617  OG  SER B  42      -5.390  -2.463   9.242  1.00  0.00           O  
ATOM    618  HN  SER B  42      -5.218  -0.961  11.064  1.00  0.00           H  
ATOM    619  HA  SER B  42      -2.493  -1.464  10.521  1.00  0.00           H  
ATOM    620  HB1 SER B  42      -3.461  -3.160   8.943  1.00  0.00           H  
ATOM    621  HB2 SER B  42      -4.072  -3.276  10.608  1.00  0.00           H  
ATOM    622  HG  SER B  42      -5.950  -1.976   9.985  1.00  0.00           H  
ATOM    623  N   LEU B  43      -4.329  -0.091   8.141  1.00  0.00           N  
ATOM    624  CA  LEU B  43      -4.306   0.748   6.949  1.00  0.00           C  
ATOM    625  C   LEU B  43      -3.478   1.979   7.172  1.00  0.00           C  
ATOM    626  O   LEU B  43      -2.726   2.380   6.303  1.00  0.00           O  
ATOM    627  CB  LEU B  43      -5.720   1.138   6.515  1.00  0.00           C  
ATOM    628  CG  LEU B  43      -6.327   0.303   5.397  1.00  0.00           C  
ATOM    629  CD1 LEU B  43      -7.774   0.707   5.163  1.00  0.00           C  
ATOM    630  CD2 LEU B  43      -5.513   0.502   4.123  1.00  0.00           C  
ATOM    631  HN  LEU B  43      -5.198  -0.354   8.525  1.00  0.00           H  
ATOM    632  HA  LEU B  43      -3.853   0.171   6.156  1.00  0.00           H  
ATOM    633  HB1 LEU B  43      -6.361   1.071   7.380  1.00  0.00           H  
ATOM    634  HB2 LEU B  43      -5.701   2.168   6.188  1.00  0.00           H  
ATOM    635  HG  LEU B  43      -6.290  -0.745   5.659  1.00  0.00           H  
ATOM    636 HD11 LEU B  43      -7.826   1.760   4.929  1.00  0.00           H  
ATOM    637 HD12 LEU B  43      -8.353   0.510   6.053  1.00  0.00           H  
ATOM    638 HD13 LEU B  43      -8.178   0.139   4.336  1.00  0.00           H  
ATOM    639 HD21 LEU B  43      -4.498   0.176   4.298  1.00  0.00           H  
ATOM    640 HD22 LEU B  43      -5.495   1.551   3.864  1.00  0.00           H  
ATOM    641 HD23 LEU B  43      -5.942  -0.071   3.316  1.00  0.00           H  
ATOM    642  N   ALA B  44      -3.577   2.534   8.369  1.00  0.00           N  
ATOM    643  CA  ALA B  44      -2.836   3.724   8.724  1.00  0.00           C  
ATOM    644  C   ALA B  44      -1.338   3.450   8.705  1.00  0.00           C  
ATOM    645  O   ALA B  44      -0.558   4.307   8.326  1.00  0.00           O  
ATOM    646  CB  ALA B  44      -3.274   4.253  10.077  1.00  0.00           C  
ATOM    647  HN  ALA B  44      -4.167   2.109   9.026  1.00  0.00           H  
ATOM    648  HA  ALA B  44      -3.050   4.475   7.977  1.00  0.00           H  
ATOM    649  HB1 ALA B  44      -3.050   3.525  10.841  1.00  0.00           H  
ATOM    650  HB2 ALA B  44      -4.338   4.441  10.064  1.00  0.00           H  
ATOM    651  HB3 ALA B  44      -2.749   5.173  10.292  1.00  0.00           H  
ATOM    652  N   LEU B  45      -0.939   2.244   9.079  1.00  0.00           N  
ATOM    653  CA  LEU B  45       0.456   1.876   9.060  1.00  0.00           C  
ATOM    654  C   LEU B  45       0.931   1.598   7.630  1.00  0.00           C  
ATOM    655  O   LEU B  45       2.036   1.967   7.268  1.00  0.00           O  
ATOM    656  CB  LEU B  45       0.713   0.702   9.986  1.00  0.00           C  
ATOM    657  CG  LEU B  45       2.179   0.269  10.177  1.00  0.00           C  
ATOM    658  CD1 LEU B  45       3.150   1.443  10.071  1.00  0.00           C  
ATOM    659  CD2 LEU B  45       2.296  -0.233  11.545  1.00  0.00           C  
ATOM    660  HN  LEU B  45      -1.606   1.587   9.385  1.00  0.00           H  
ATOM    661  HA  LEU B  45       1.013   2.719   9.448  1.00  0.00           H  
ATOM    662  HB1 LEU B  45       0.305   0.946  10.956  1.00  0.00           H  
ATOM    663  HB2 LEU B  45       0.166  -0.144   9.597  1.00  0.00           H  
ATOM    664  HG  LEU B  45       2.455  -0.530   9.507  1.00  0.00           H  
ATOM    665 HD11 LEU B  45       2.925   2.190  10.816  1.00  0.00           H  
ATOM    666 HD12 LEU B  45       3.066   1.870   9.082  1.00  0.00           H  
ATOM    667 HD13 LEU B  45       4.155   1.068  10.204  1.00  0.00           H  
ATOM    668 HD21 LEU B  45       3.307  -0.547  11.742  1.00  0.00           H  
ATOM    669 HD22 LEU B  45       1.567  -1.009  11.723  1.00  0.00           H  
ATOM    670 HD23 LEU B  45       2.078   0.660  12.113  1.00  0.00           H  
ATOM    671  N   MET B  46       0.071   0.996   6.807  1.00  0.00           N  
ATOM    672  CA  MET B  46       0.404   0.742   5.374  1.00  0.00           C  
ATOM    673  C   MET B  46       0.671   2.080   4.734  1.00  0.00           C  
ATOM    674  O   MET B  46       1.664   2.288   4.037  1.00  0.00           O  
ATOM    675  CB  MET B  46      -0.784   0.101   4.631  1.00  0.00           C  
ATOM    676  CG  MET B  46      -1.442  -0.983   5.392  1.00  0.00           C  
ATOM    677  SD  MET B  46      -2.691  -1.864   4.452  1.00  0.00           S  
ATOM    678  CE  MET B  46      -3.222  -3.038   5.682  1.00  0.00           C  
ATOM    679  HN  MET B  46      -0.793   0.709   7.175  1.00  0.00           H  
ATOM    680  HA  MET B  46       1.276   0.110   5.314  1.00  0.00           H  
ATOM    681  HB1 MET B  46      -1.537   0.846   4.432  1.00  0.00           H  
ATOM    682  HB2 MET B  46      -0.449  -0.318   3.693  1.00  0.00           H  
ATOM    683  HG1 MET B  46      -0.693  -1.651   5.779  1.00  0.00           H  
ATOM    684  HG2 MET B  46      -1.923  -0.455   6.205  1.00  0.00           H  
ATOM    685  HE1 MET B  46      -3.998  -3.668   5.266  1.00  0.00           H  
ATOM    686  HE2 MET B  46      -3.614  -2.505   6.536  1.00  0.00           H  
ATOM    687  HE3 MET B  46      -2.391  -3.650   5.995  1.00  0.00           H  
ATOM    688  N   GLU B  47      -0.229   2.973   5.043  1.00  0.00           N  
ATOM    689  CA  GLU B  47      -0.227   4.337   4.640  1.00  0.00           C  
ATOM    690  C   GLU B  47       1.091   5.013   5.093  1.00  0.00           C  
ATOM    691  O   GLU B  47       1.812   5.561   4.281  1.00  0.00           O  
ATOM    692  CB  GLU B  47      -1.427   4.940   5.320  1.00  0.00           C  
ATOM    693  CG  GLU B  47      -1.823   6.324   4.875  1.00  0.00           C  
ATOM    694  CD  GLU B  47      -2.167   6.412   3.415  1.00  0.00           C  
ATOM    695  OE1 GLU B  47      -3.043   5.651   2.961  1.00  0.00           O  
ATOM    696  OE2 GLU B  47      -1.532   7.192   2.698  1.00  0.00           O  
ATOM    697  HN  GLU B  47      -0.992   2.678   5.588  1.00  0.00           H  
ATOM    698  HA  GLU B  47      -0.354   4.415   3.571  1.00  0.00           H  
ATOM    699  HB1 GLU B  47      -2.221   4.215   5.199  1.00  0.00           H  
ATOM    700  HB2 GLU B  47      -1.203   4.970   6.379  1.00  0.00           H  
ATOM    701  HG1 GLU B  47      -2.679   6.650   5.448  1.00  0.00           H  
ATOM    702  HG2 GLU B  47      -0.986   6.972   5.068  1.00  0.00           H  
ATOM    703  N   THR B  48       1.389   4.907   6.391  1.00  0.00           N  
ATOM    704  CA  THR B  48       2.629   5.420   7.006  1.00  0.00           C  
ATOM    705  C   THR B  48       3.872   4.878   6.263  1.00  0.00           C  
ATOM    706  O   THR B  48       4.747   5.647   5.847  1.00  0.00           O  
ATOM    707  CB  THR B  48       2.672   4.978   8.504  1.00  0.00           C  
ATOM    708  OG1 THR B  48       1.582   5.574   9.218  1.00  0.00           O  
ATOM    709  CG2 THR B  48       3.994   5.326   9.205  1.00  0.00           C  
ATOM    710  HN  THR B  48       0.737   4.465   6.976  1.00  0.00           H  
ATOM    711  HA  THR B  48       2.616   6.500   6.964  1.00  0.00           H  
ATOM    712  HB  THR B  48       2.538   3.906   8.518  1.00  0.00           H  
ATOM    713  HG1 THR B  48       0.751   5.187   8.910  1.00  0.00           H  
ATOM    714 HG21 THR B  48       3.934   4.958  10.224  1.00  0.00           H  
ATOM    715 HG22 THR B  48       4.174   6.391   9.200  1.00  0.00           H  
ATOM    716 HG23 THR B  48       4.804   4.813   8.708  1.00  0.00           H  
ATOM    717  N   ALA B  49       3.915   3.566   6.080  1.00  0.00           N  
ATOM    718  CA  ALA B  49       5.035   2.892   5.443  1.00  0.00           C  
ATOM    719  C   ALA B  49       5.239   3.396   4.010  1.00  0.00           C  
ATOM    720  O   ALA B  49       6.338   3.816   3.647  1.00  0.00           O  
ATOM    721  CB  ALA B  49       4.819   1.383   5.447  1.00  0.00           C  
ATOM    722  HN  ALA B  49       3.141   3.041   6.381  1.00  0.00           H  
ATOM    723  HA  ALA B  49       5.907   3.109   6.048  1.00  0.00           H  
ATOM    724  HB1 ALA B  49       5.685   0.896   5.026  1.00  0.00           H  
ATOM    725  HB2 ALA B  49       3.950   1.143   4.853  1.00  0.00           H  
ATOM    726  HB3 ALA B  49       4.667   1.040   6.460  1.00  0.00           H  
ATOM    727  N   ALA B  50       4.160   3.404   3.223  1.00  0.00           N  
ATOM    728  CA  ALA B  50       4.206   3.854   1.825  1.00  0.00           C  
ATOM    729  C   ALA B  50       4.574   5.336   1.735  1.00  0.00           C  
ATOM    730  O   ALA B  50       5.291   5.773   0.821  1.00  0.00           O  
ATOM    731  CB  ALA B  50       2.867   3.595   1.140  1.00  0.00           C  
ATOM    732  HN  ALA B  50       3.300   3.085   3.580  1.00  0.00           H  
ATOM    733  HA  ALA B  50       4.967   3.277   1.319  1.00  0.00           H  
ATOM    734  HB1 ALA B  50       2.102   4.176   1.634  1.00  0.00           H  
ATOM    735  HB2 ALA B  50       2.625   2.545   1.216  1.00  0.00           H  
ATOM    736  HB3 ALA B  50       2.924   3.881   0.100  1.00  0.00           H  
ATOM    737  N   ARG B  51       4.119   6.095   2.716  1.00  0.00           N  
ATOM    738  CA  ARG B  51       4.378   7.524   2.807  1.00  0.00           C  
ATOM    739  C   ARG B  51       5.894   7.731   2.994  1.00  0.00           C  
ATOM    740  O   ARG B  51       6.473   8.715   2.528  1.00  0.00           O  
ATOM    741  CB  ARG B  51       3.576   8.076   4.007  1.00  0.00           C  
ATOM    742  CG  ARG B  51       3.109   9.523   3.922  1.00  0.00           C  
ATOM    743  CD  ARG B  51       4.209  10.553   4.104  1.00  0.00           C  
ATOM    744  NE  ARG B  51       3.644  11.901   4.008  1.00  0.00           N  
ATOM    745  CZ  ARG B  51       4.028  12.969   4.697  1.00  0.00           C  
ATOM    746  NH1 ARG B  51       5.081  12.906   5.489  1.00  0.00           N  
ATOM    747  NH2 ARG B  51       3.357  14.104   4.572  1.00  0.00           N  
ATOM    748  HN  ARG B  51       3.559   5.672   3.407  1.00  0.00           H  
ATOM    749  HA  ARG B  51       4.040   7.992   1.893  1.00  0.00           H  
ATOM    750  HB1 ARG B  51       2.693   7.469   4.125  1.00  0.00           H  
ATOM    751  HB2 ARG B  51       4.173   7.968   4.902  1.00  0.00           H  
ATOM    752  HG1 ARG B  51       2.656   9.682   2.954  1.00  0.00           H  
ATOM    753  HG2 ARG B  51       2.355   9.679   4.679  1.00  0.00           H  
ATOM    754  HD1 ARG B  51       4.651  10.435   5.082  1.00  0.00           H  
ATOM    755  HD2 ARG B  51       4.965  10.430   3.342  1.00  0.00           H  
ATOM    756  HE  ARG B  51       2.898  11.963   3.359  1.00  0.00           H  
ATOM    757 HH11 ARG B  51       5.604  12.063   5.589  1.00  0.00           H  
ATOM    758 HH12 ARG B  51       5.424  13.708   6.005  1.00  0.00           H  
ATOM    759 HH21 ARG B  51       2.546  14.180   3.971  1.00  0.00           H  
ATOM    760 HH22 ARG B  51       3.618  14.954   5.051  1.00  0.00           H  
ATOM    761  N   LEU B  52       6.530   6.777   3.652  1.00  0.00           N  
ATOM    762  CA  LEU B  52       7.964   6.812   3.854  1.00  0.00           C  
ATOM    763  C   LEU B  52       8.693   6.282   2.618  1.00  0.00           C  
ATOM    764  O   LEU B  52       9.767   6.794   2.260  1.00  0.00           O  
ATOM    765  CB  LEU B  52       8.364   6.020   5.109  1.00  0.00           C  
ATOM    766  CG  LEU B  52       7.751   6.510   6.427  1.00  0.00           C  
ATOM    767  CD1 LEU B  52       8.207   5.645   7.589  1.00  0.00           C  
ATOM    768  CD2 LEU B  52       8.089   7.978   6.680  1.00  0.00           C  
ATOM    769  HN  LEU B  52       6.009   6.028   4.019  1.00  0.00           H  
ATOM    770  HA  LEU B  52       8.243   7.848   3.991  1.00  0.00           H  
ATOM    771  HB1 LEU B  52       8.069   4.990   4.961  1.00  0.00           H  
ATOM    772  HB2 LEU B  52       9.440   6.063   5.201  1.00  0.00           H  
ATOM    773  HG  LEU B  52       6.677   6.415   6.363  1.00  0.00           H  
ATOM    774 HD11 LEU B  52       7.782   6.015   8.509  1.00  0.00           H  
ATOM    775 HD12 LEU B  52       9.285   5.670   7.652  1.00  0.00           H  
ATOM    776 HD13 LEU B  52       7.877   4.630   7.421  1.00  0.00           H  
ATOM    777 HD21 LEU B  52       7.694   8.581   5.876  1.00  0.00           H  
ATOM    778 HD22 LEU B  52       9.160   8.099   6.733  1.00  0.00           H  
ATOM    779 HD23 LEU B  52       7.641   8.289   7.613  1.00  0.00           H  
ATOM    780  N   GLU B  53       8.104   5.269   1.957  1.00  0.00           N  
ATOM    781  CA  GLU B  53       8.670   4.693   0.725  1.00  0.00           C  
ATOM    782  C   GLU B  53       8.845   5.774  -0.327  1.00  0.00           C  
ATOM    783  O   GLU B  53       9.930   5.929  -0.882  1.00  0.00           O  
ATOM    784  CB  GLU B  53       7.787   3.578   0.139  1.00  0.00           C  
ATOM    785  CG  GLU B  53       7.542   2.387   1.044  1.00  0.00           C  
ATOM    786  CD  GLU B  53       6.702   1.331   0.357  1.00  0.00           C  
ATOM    787  OE1 GLU B  53       5.497   1.544   0.164  1.00  0.00           O  
ATOM    788  OE2 GLU B  53       7.246   0.290  -0.048  1.00  0.00           O  
ATOM    789  HN  GLU B  53       7.280   4.877   2.328  1.00  0.00           H  
ATOM    790  HA  GLU B  53       9.646   4.288   0.963  1.00  0.00           H  
ATOM    791  HB1 GLU B  53       6.829   3.998  -0.126  1.00  0.00           H  
ATOM    792  HB2 GLU B  53       8.261   3.220  -0.762  1.00  0.00           H  
ATOM    793  HG1 GLU B  53       8.494   1.953   1.312  1.00  0.00           H  
ATOM    794  HG2 GLU B  53       7.026   2.718   1.935  1.00  0.00           H  
ATOM    795  N   SER B  54       7.784   6.548  -0.562  1.00  0.00           N  
ATOM    796  CA  SER B  54       7.795   7.617  -1.560  1.00  0.00           C  
ATOM    797  C   SER B  54       8.805   8.727  -1.192  1.00  0.00           C  
ATOM    798  O   SER B  54       9.367   9.386  -2.064  1.00  0.00           O  
ATOM    799  CB  SER B  54       6.386   8.213  -1.682  1.00  0.00           C  
ATOM    800  OG  SER B  54       5.412   7.195  -1.912  1.00  0.00           O  
ATOM    801  HN  SER B  54       6.957   6.381  -0.052  1.00  0.00           H  
ATOM    802  HA  SER B  54       8.069   7.184  -2.512  1.00  0.00           H  
ATOM    803  HB1 SER B  54       6.137   8.732  -0.768  1.00  0.00           H  
ATOM    804  HB2 SER B  54       6.352   8.914  -2.504  1.00  0.00           H  
ATOM    805  HG  SER B  54       5.861   6.381  -2.165  1.00  0.00           H  
ATOM    806  N   ARG B  55       9.044   8.891   0.093  1.00  0.00           N  
ATOM    807  CA  ARG B  55       9.910   9.947   0.595  1.00  0.00           C  
ATOM    808  C   ARG B  55      11.400   9.573   0.530  1.00  0.00           C  
ATOM    809  O   ARG B  55      12.233  10.407   0.186  1.00  0.00           O  
ATOM    810  CB  ARG B  55       9.489  10.310   2.032  1.00  0.00           C  
ATOM    811  CG  ARG B  55      10.324  11.387   2.719  1.00  0.00           C  
ATOM    812  CD  ARG B  55       9.731  11.707   4.083  1.00  0.00           C  
ATOM    813  NE  ARG B  55      10.536  12.644   4.876  1.00  0.00           N  
ATOM    814  CZ  ARG B  55      10.055  13.399   5.867  1.00  0.00           C  
ATOM    815  NH1 ARG B  55       8.742  13.644   5.937  1.00  0.00           N  
ATOM    816  NH2 ARG B  55      10.890  14.011   6.708  1.00  0.00           N  
ATOM    817  HN  ARG B  55       8.620   8.277   0.728  1.00  0.00           H  
ATOM    818  HA  ARG B  55       9.749  10.815  -0.029  1.00  0.00           H  
ATOM    819  HB1 ARG B  55       8.463  10.652   2.019  1.00  0.00           H  
ATOM    820  HB2 ARG B  55       9.532   9.415   2.635  1.00  0.00           H  
ATOM    821  HG1 ARG B  55      11.335  11.027   2.847  1.00  0.00           H  
ATOM    822  HG2 ARG B  55      10.321  12.285   2.117  1.00  0.00           H  
ATOM    823  HD1 ARG B  55       8.750  12.138   3.945  1.00  0.00           H  
ATOM    824  HD2 ARG B  55       9.626  10.784   4.638  1.00  0.00           H  
ATOM    825  HE  ARG B  55      11.508  12.639   4.700  1.00  0.00           H  
ATOM    826 HH11 ARG B  55       8.096  13.296   5.250  1.00  0.00           H  
ATOM    827 HH12 ARG B  55       8.321  14.185   6.681  1.00  0.00           H  
ATOM    828 HH21 ARG B  55      11.892  13.937   6.636  1.00  0.00           H  
ATOM    829 HH22 ARG B  55      10.563  14.573   7.475  1.00  0.00           H  
ATOM    830  N   TYR B  56      11.737   8.341   0.859  1.00  0.00           N  
ATOM    831  CA  TYR B  56      13.147   7.958   0.911  1.00  0.00           C  
ATOM    832  C   TYR B  56      13.595   7.052  -0.235  1.00  0.00           C  
ATOM    833  O   TYR B  56      14.796   6.904  -0.470  1.00  0.00           O  
ATOM    834  CB  TYR B  56      13.502   7.347   2.273  1.00  0.00           C  
ATOM    835  CG  TYR B  56      13.315   8.319   3.420  1.00  0.00           C  
ATOM    836  CD1 TYR B  56      14.191   9.382   3.596  1.00  0.00           C  
ATOM    837  CD2 TYR B  56      12.265   8.181   4.313  1.00  0.00           C  
ATOM    838  CE1 TYR B  56      14.024  10.283   4.627  1.00  0.00           C  
ATOM    839  CE2 TYR B  56      12.092   9.078   5.352  1.00  0.00           C  
ATOM    840  CZ  TYR B  56      12.974  10.127   5.502  1.00  0.00           C  
ATOM    841  OH  TYR B  56      12.801  11.026   6.537  1.00  0.00           O  
ATOM    842  HN  TYR B  56      11.042   7.687   1.100  1.00  0.00           H  
ATOM    843  HA  TYR B  56      13.703   8.880   0.817  1.00  0.00           H  
ATOM    844  HB1 TYR B  56      12.864   6.495   2.454  1.00  0.00           H  
ATOM    845  HB2 TYR B  56      14.535   7.029   2.260  1.00  0.00           H  
ATOM    846  HD1 TYR B  56      15.014   9.500   2.906  1.00  0.00           H  
ATOM    847  HD2 TYR B  56      11.578   7.359   4.193  1.00  0.00           H  
ATOM    848  HE1 TYR B  56      14.715  11.104   4.747  1.00  0.00           H  
ATOM    849  HE2 TYR B  56      11.266   8.960   6.037  1.00  0.00           H  
ATOM    850  HH  TYR B  56      12.666  10.520   7.345  1.00  0.00           H  
ATOM    851  N   GLY B  57      12.652   6.468  -0.945  1.00  0.00           N  
ATOM    852  CA  GLY B  57      13.002   5.581  -2.041  1.00  0.00           C  
ATOM    853  C   GLY B  57      13.281   4.173  -1.562  1.00  0.00           C  
ATOM    854  O   GLY B  57      14.322   3.585  -1.891  1.00  0.00           O  
ATOM    855  HN  GLY B  57      11.705   6.635  -0.750  1.00  0.00           H  
ATOM    856  HA1 GLY B  57      12.190   5.559  -2.753  1.00  0.00           H  
ATOM    857  HA2 GLY B  57      13.886   5.966  -2.526  1.00  0.00           H  
ATOM    858  N   VAL B  58      12.357   3.633  -0.780  1.00  0.00           N  
ATOM    859  CA  VAL B  58      12.483   2.283  -0.229  1.00  0.00           C  
ATOM    860  C   VAL B  58      11.263   1.447  -0.622  1.00  0.00           C  
ATOM    861  O   VAL B  58      10.383   1.945  -1.330  1.00  0.00           O  
ATOM    862  CB  VAL B  58      12.639   2.275   1.335  1.00  0.00           C  
ATOM    863  CG1 VAL B  58      13.881   3.015   1.776  1.00  0.00           C  
ATOM    864  CG2 VAL B  58      11.420   2.886   2.013  1.00  0.00           C  
ATOM    865  HN  VAL B  58      11.537   4.138  -0.596  1.00  0.00           H  
ATOM    866  HA  VAL B  58      13.361   1.832  -0.674  1.00  0.00           H  
ATOM    867  HB  VAL B  58      12.726   1.248   1.661  1.00  0.00           H  
ATOM    868 HG11 VAL B  58      14.755   2.576   1.317  1.00  0.00           H  
ATOM    869 HG12 VAL B  58      13.951   2.954   2.854  1.00  0.00           H  
ATOM    870 HG13 VAL B  58      13.785   4.051   1.482  1.00  0.00           H  
ATOM    871 HG21 VAL B  58      11.556   2.856   3.084  1.00  0.00           H  
ATOM    872 HG22 VAL B  58      10.545   2.317   1.740  1.00  0.00           H  
ATOM    873 HG23 VAL B  58      11.304   3.909   1.688  1.00  0.00           H  
ATOM    874  N   SER B  59      11.203   0.200  -0.186  1.00  0.00           N  
ATOM    875  CA  SER B  59      10.052  -0.645  -0.428  1.00  0.00           C  
ATOM    876  C   SER B  59       9.835  -1.647   0.712  1.00  0.00           C  
ATOM    877  O   SER B  59      10.676  -2.516   0.975  1.00  0.00           O  
ATOM    878  CB  SER B  59      10.173  -1.365  -1.776  1.00  0.00           C  
ATOM    879  OG  SER B  59      10.291  -0.421  -2.839  1.00  0.00           O  
ATOM    880  HN  SER B  59      11.975  -0.200   0.275  1.00  0.00           H  
ATOM    881  HA  SER B  59       9.189   0.001  -0.460  1.00  0.00           H  
ATOM    882  HB1 SER B  59      11.049  -1.997  -1.773  1.00  0.00           H  
ATOM    883  HB2 SER B  59       9.293  -1.968  -1.941  1.00  0.00           H  
ATOM    884  HG  SER B  59      10.152   0.445  -2.427  1.00  0.00           H  
ATOM    885  N   ILE B  60       8.722  -1.493   1.398  1.00  0.00           N  
ATOM    886  CA  ILE B  60       8.334  -2.378   2.476  1.00  0.00           C  
ATOM    887  C   ILE B  60       7.003  -3.036   2.106  1.00  0.00           C  
ATOM    888  O   ILE B  60       5.994  -2.339   1.897  1.00  0.00           O  
ATOM    889  CB  ILE B  60       8.194  -1.659   3.881  1.00  0.00           C  
ATOM    890  CG1 ILE B  60       9.543  -1.127   4.426  1.00  0.00           C  
ATOM    891  CG2 ILE B  60       7.558  -2.585   4.915  1.00  0.00           C  
ATOM    892  CD1 ILE B  60      10.110   0.075   3.710  1.00  0.00           C  
ATOM    893  HN  ILE B  60       8.111  -0.764   1.130  1.00  0.00           H  
ATOM    894  HA  ILE B  60       9.088  -3.149   2.540  1.00  0.00           H  
ATOM    895  HB  ILE B  60       7.519  -0.826   3.745  1.00  0.00           H  
ATOM    896 HG11 ILE B  60       9.407  -0.840   5.457  1.00  0.00           H  
ATOM    897 HG12 ILE B  60      10.274  -1.922   4.371  1.00  0.00           H  
ATOM    898 HG21 ILE B  60       8.183  -3.455   5.045  1.00  0.00           H  
ATOM    899 HG22 ILE B  60       6.581  -2.892   4.569  1.00  0.00           H  
ATOM    900 HG23 ILE B  60       7.459  -2.065   5.856  1.00  0.00           H  
ATOM    901 HD11 ILE B  60      10.293  -0.174   2.675  1.00  0.00           H  
ATOM    902 HD12 ILE B  60      11.032   0.376   4.180  1.00  0.00           H  
ATOM    903 HD13 ILE B  60       9.398   0.887   3.756  1.00  0.00           H  
ATOM    904  N   PRO B  61       6.992  -4.377   1.951  1.00  0.00           N  
ATOM    905  CA  PRO B  61       5.774  -5.130   1.627  1.00  0.00           C  
ATOM    906  C   PRO B  61       4.676  -4.946   2.687  1.00  0.00           C  
ATOM    907  O   PRO B  61       4.965  -4.846   3.894  1.00  0.00           O  
ATOM    908  CB  PRO B  61       6.248  -6.586   1.581  1.00  0.00           C  
ATOM    909  CG  PRO B  61       7.714  -6.494   1.339  1.00  0.00           C  
ATOM    910  CD  PRO B  61       8.164  -5.257   2.052  1.00  0.00           C  
ATOM    911  HA  PRO B  61       5.383  -4.838   0.663  1.00  0.00           H  
ATOM    912  HB1 PRO B  61       6.029  -7.062   2.525  1.00  0.00           H  
ATOM    913  HB2 PRO B  61       5.748  -7.112   0.781  1.00  0.00           H  
ATOM    914  HG1 PRO B  61       8.209  -7.365   1.747  1.00  0.00           H  
ATOM    915  HG2 PRO B  61       7.912  -6.405   0.279  1.00  0.00           H  
ATOM    916  HD1 PRO B  61       8.389  -5.469   3.087  1.00  0.00           H  
ATOM    917  HD2 PRO B  61       9.013  -4.821   1.549  1.00  0.00           H  
ATOM    918  N   ASP B  62       3.436  -4.942   2.217  1.00  0.00           N  
ATOM    919  CA  ASP B  62       2.224  -4.664   3.015  1.00  0.00           C  
ATOM    920  C   ASP B  62       2.177  -5.459   4.304  1.00  0.00           C  
ATOM    921  O   ASP B  62       2.053  -4.894   5.400  1.00  0.00           O  
ATOM    922  CB  ASP B  62       0.965  -5.020   2.216  1.00  0.00           C  
ATOM    923  CG  ASP B  62       0.891  -4.351   0.883  1.00  0.00           C  
ATOM    924  OD1 ASP B  62       1.453  -4.903  -0.089  1.00  0.00           O  
ATOM    925  OD2 ASP B  62       0.243  -3.307   0.763  1.00  0.00           O  
ATOM    926  HN  ASP B  62       3.301  -5.125   1.260  1.00  0.00           H  
ATOM    927  HA  ASP B  62       2.188  -3.609   3.238  1.00  0.00           H  
ATOM    928  HB1 ASP B  62       0.953  -6.088   2.052  1.00  0.00           H  
ATOM    929  HB2 ASP B  62       0.096  -4.747   2.796  1.00  0.00           H  
ATOM    930  N   ASP B  63       2.311  -6.769   4.184  1.00  0.00           N  
ATOM    931  CA  ASP B  63       2.163  -7.657   5.334  1.00  0.00           C  
ATOM    932  C   ASP B  63       3.330  -7.532   6.303  1.00  0.00           C  
ATOM    933  O   ASP B  63       3.210  -7.909   7.457  1.00  0.00           O  
ATOM    934  CB  ASP B  63       1.976  -9.130   4.916  1.00  0.00           C  
ATOM    935  CG  ASP B  63       3.237  -9.796   4.408  1.00  0.00           C  
ATOM    936  OD1 ASP B  63       3.614  -9.578   3.240  1.00  0.00           O  
ATOM    937  OD2 ASP B  63       3.855 -10.573   5.161  1.00  0.00           O  
ATOM    938  HN  ASP B  63       2.522  -7.148   3.304  1.00  0.00           H  
ATOM    939  HA  ASP B  63       1.269  -7.338   5.850  1.00  0.00           H  
ATOM    940  HB1 ASP B  63       1.633  -9.693   5.771  1.00  0.00           H  
ATOM    941  HB2 ASP B  63       1.231  -9.175   4.133  1.00  0.00           H  
ATOM    942  N   VAL B  64       4.435  -6.962   5.848  1.00  0.00           N  
ATOM    943  CA  VAL B  64       5.615  -6.815   6.687  1.00  0.00           C  
ATOM    944  C   VAL B  64       5.409  -5.676   7.683  1.00  0.00           C  
ATOM    945  O   VAL B  64       5.801  -5.774   8.842  1.00  0.00           O  
ATOM    946  CB  VAL B  64       6.905  -6.582   5.845  1.00  0.00           C  
ATOM    947  CG1 VAL B  64       8.130  -6.434   6.740  1.00  0.00           C  
ATOM    948  CG2 VAL B  64       7.109  -7.731   4.873  1.00  0.00           C  
ATOM    949  HN  VAL B  64       4.452  -6.609   4.933  1.00  0.00           H  
ATOM    950  HA  VAL B  64       5.721  -7.738   7.241  1.00  0.00           H  
ATOM    951  HB  VAL B  64       6.785  -5.673   5.274  1.00  0.00           H  
ATOM    952 HG11 VAL B  64       7.992  -5.588   7.400  1.00  0.00           H  
ATOM    953 HG12 VAL B  64       9.001  -6.275   6.123  1.00  0.00           H  
ATOM    954 HG13 VAL B  64       8.253  -7.334   7.328  1.00  0.00           H  
ATOM    955 HG21 VAL B  64       8.008  -7.558   4.300  1.00  0.00           H  
ATOM    956 HG22 VAL B  64       6.266  -7.794   4.203  1.00  0.00           H  
ATOM    957 HG23 VAL B  64       7.204  -8.654   5.426  1.00  0.00           H  
ATOM    958  N   ALA B  65       4.729  -4.627   7.240  1.00  0.00           N  
ATOM    959  CA  ALA B  65       4.455  -3.485   8.090  1.00  0.00           C  
ATOM    960  C   ALA B  65       3.435  -3.860   9.160  1.00  0.00           C  
ATOM    961  O   ALA B  65       3.388  -3.268  10.226  1.00  0.00           O  
ATOM    962  CB  ALA B  65       3.947  -2.329   7.257  1.00  0.00           C  
ATOM    963  HN  ALA B  65       4.394  -4.600   6.320  1.00  0.00           H  
ATOM    964  HA  ALA B  65       5.377  -3.190   8.569  1.00  0.00           H  
ATOM    965  HB1 ALA B  65       3.009  -2.605   6.796  1.00  0.00           H  
ATOM    966  HB2 ALA B  65       4.675  -2.099   6.493  1.00  0.00           H  
ATOM    967  HB3 ALA B  65       3.803  -1.474   7.901  1.00  0.00           H  
ATOM    968  N   GLY B  66       2.652  -4.886   8.870  1.00  0.00           N  
ATOM    969  CA  GLY B  66       1.645  -5.345   9.798  1.00  0.00           C  
ATOM    970  C   GLY B  66       2.212  -6.292  10.843  1.00  0.00           C  
ATOM    971  O   GLY B  66       1.492  -6.743  11.739  1.00  0.00           O  
ATOM    972  HN  GLY B  66       2.774  -5.333   8.005  1.00  0.00           H  
ATOM    973  HA1 GLY B  66       1.198  -4.494  10.291  1.00  0.00           H  
ATOM    974  HA2 GLY B  66       0.880  -5.863   9.241  1.00  0.00           H  
ATOM    975  N   ARG B  67       3.502  -6.585  10.737  1.00  0.00           N  
ATOM    976  CA  ARG B  67       4.159  -7.489  11.659  1.00  0.00           C  
ATOM    977  C   ARG B  67       4.680  -6.741  12.870  1.00  0.00           C  
ATOM    978  O   ARG B  67       4.998  -7.356  13.897  1.00  0.00           O  
ATOM    979  CB  ARG B  67       5.325  -8.213  10.979  1.00  0.00           C  
ATOM    980  CG  ARG B  67       4.942  -9.016   9.758  1.00  0.00           C  
ATOM    981  CD  ARG B  67       6.161  -9.606   9.079  1.00  0.00           C  
ATOM    982  NE  ARG B  67       5.835 -10.227   7.786  1.00  0.00           N  
ATOM    983  CZ  ARG B  67       6.734 -10.770   6.941  1.00  0.00           C  
ATOM    984  NH1 ARG B  67       8.033 -10.782   7.247  1.00  0.00           N  
ATOM    985  NH2 ARG B  67       6.333 -11.258   5.780  1.00  0.00           N  
ATOM    986  HN  ARG B  67       4.030  -6.184  10.015  1.00  0.00           H  
ATOM    987  HA  ARG B  67       3.436  -8.226  11.975  1.00  0.00           H  
ATOM    988  HB1 ARG B  67       6.058  -7.480  10.675  1.00  0.00           H  
ATOM    989  HB2 ARG B  67       5.775  -8.881  11.697  1.00  0.00           H  
ATOM    990  HG1 ARG B  67       4.287  -9.820  10.059  1.00  0.00           H  
ATOM    991  HG2 ARG B  67       4.428  -8.368   9.062  1.00  0.00           H  
ATOM    992  HD1 ARG B  67       6.876  -8.813   8.916  1.00  0.00           H  
ATOM    993  HD2 ARG B  67       6.596 -10.351   9.727  1.00  0.00           H  
ATOM    994  HE  ARG B  67       4.877 -10.213   7.552  1.00  0.00           H  
ATOM    995 HH11 ARG B  67       8.400 -10.384   8.099  1.00  0.00           H  
ATOM    996 HH12 ARG B  67       8.720 -11.202   6.643  1.00  0.00           H  
ATOM    997 HH21 ARG B  67       5.351 -11.215   5.524  1.00  0.00           H  
ATOM    998 HH22 ARG B  67       6.954 -11.666   5.098  1.00  0.00           H  
ATOM    999  N   VAL B  68       4.750  -5.428  12.777  1.00  0.00           N  
ATOM   1000  CA  VAL B  68       5.320  -4.651  13.857  1.00  0.00           C  
ATOM   1001  C   VAL B  68       4.266  -4.301  14.912  1.00  0.00           C  
ATOM   1002  O   VAL B  68       3.095  -4.676  14.778  1.00  0.00           O  
ATOM   1003  CB  VAL B  68       6.091  -3.388  13.364  1.00  0.00           C  
ATOM   1004  CG1 VAL B  68       7.147  -3.787  12.358  1.00  0.00           C  
ATOM   1005  CG2 VAL B  68       5.171  -2.338  12.767  1.00  0.00           C  
ATOM   1006  HN  VAL B  68       4.376  -4.975  11.991  1.00  0.00           H  
ATOM   1007  HA  VAL B  68       6.032  -5.320  14.322  1.00  0.00           H  
ATOM   1008  HB  VAL B  68       6.614  -2.956  14.207  1.00  0.00           H  
ATOM   1009 HG11 VAL B  68       7.848  -4.462  12.826  1.00  0.00           H  
ATOM   1010 HG12 VAL B  68       7.670  -2.908  12.010  1.00  0.00           H  
ATOM   1011 HG13 VAL B  68       6.676  -4.278  11.520  1.00  0.00           H  
ATOM   1012 HG21 VAL B  68       4.618  -2.754  11.939  1.00  0.00           H  
ATOM   1013 HG22 VAL B  68       5.778  -1.519  12.404  1.00  0.00           H  
ATOM   1014 HG23 VAL B  68       4.491  -1.978  13.525  1.00  0.00           H  
ATOM   1015  N   ASP B  69       4.673  -3.636  15.957  1.00  0.00           N  
ATOM   1016  CA  ASP B  69       3.764  -3.235  17.040  1.00  0.00           C  
ATOM   1017  C   ASP B  69       4.239  -1.953  17.627  1.00  0.00           C  
ATOM   1018  O   ASP B  69       3.458  -1.072  17.965  1.00  0.00           O
[truncated: 20,984 more chars]
