# Supplementary material for: Path to Actinorhodin: Regio- and Stereoselective Ketone Reduction by a Type II Polyketide Ketoreductase Revealed in Atomistic Detail
Source: JACS Au. 2022 Apr 7;2(4):972–84. doi: 10.1021/jacsau.2c00086 (PMC9088766; doi:10.1021/jacsau.2c00086)
Supplement: Supplementary file 2 — au2c00086_si_002.zip [file au2c00086_si_002.zip › SI_files/Docking_Models/M4.pdb]

ATOM      1  N   MET A   1       2.156  18.207 -24.916  1.00  0.00           N1+
ATOM      2  H1  MET A   1       2.271  17.639 -24.089  1.00  0.00           H  
ATOM      3  H2  MET A   1       2.839  17.840 -25.564  1.00  0.00           H  
ATOM      4  H3  MET A   1       2.297  19.182 -24.694  1.00  0.00           H  
ATOM      5  CA  MET A   1       0.764  18.012 -25.365  1.00  0.00           C  
ATOM      6  HA  MET A   1       0.156  18.597 -24.676  1.00  0.00           H  
ATOM      7  CB  MET A   1       0.564  18.675 -26.814  1.00  0.00           C  
ATOM      8  HB2 MET A   1       0.816  19.735 -26.790  1.00  0.00           H  
ATOM      9  HB3 MET A   1       1.205  18.221 -27.570  1.00  0.00           H  
ATOM     10  CG  MET A   1      -0.850  18.474 -27.286  1.00  0.00           C  
ATOM     11  HG2 MET A   1      -0.998  17.403 -27.423  1.00  0.00           H  
ATOM     12  HG3 MET A   1      -1.481  18.960 -26.541  1.00  0.00           H  
ATOM     13  SD  MET A   1      -1.380  19.117 -28.881  1.00  0.00           S  
ATOM     14  CE  MET A   1      -0.796  20.848 -28.674  1.00  0.00           C  
ATOM     15  HE1 MET A   1      -1.064  21.180 -27.671  1.00  0.00           H  
ATOM     16  HE2 MET A   1       0.286  20.912 -28.786  1.00  0.00           H  
ATOM     17  HE3 MET A   1      -1.309  21.464 -29.413  1.00  0.00           H  
ATOM     18  C   MET A   1       0.342  16.551 -25.289  1.00  0.00           C  
ATOM     19  O   MET A   1       0.929  15.701 -26.010  1.00  0.00           O  
ATOM     20  N   ALA A   2      -0.753  16.270 -24.564  1.00  0.00           N  
ATOM     21  H   ALA A   2      -1.334  16.956 -24.103  1.00  0.00           H  
ATOM     22  CA  ALA A   2      -1.207  14.879 -24.289  1.00  0.00           C  
ATOM     23  HA  ALA A   2      -0.438  14.182 -24.623  1.00  0.00           H  
ATOM     24  CB  ALA A   2      -1.311  14.682 -22.760  1.00  0.00           C  
ATOM     25  HB1 ALA A   2      -1.926  13.820 -22.500  1.00  0.00           H  
ATOM     26  HB2 ALA A   2      -0.298  14.508 -22.397  1.00  0.00           H  
ATOM     27  HB3 ALA A   2      -1.634  15.569 -22.216  1.00  0.00           H  
ATOM     28  C   ALA A   2      -2.501  14.679 -25.074  1.00  0.00           C  
ATOM     29  O   ALA A   2      -3.561  14.518 -24.478  1.00  0.00           O  
ATOM     30  N   THR A   3      -2.319  14.592 -26.384  1.00  0.00           N  
ATOM     31  H   THR A   3      -1.349  14.581 -26.667  1.00  0.00           H  
ATOM     32  CA  THR A   3      -3.403  14.296 -27.420  1.00  0.00           C  
ATOM     33  HA  THR A   3      -4.093  15.140 -27.413  1.00  0.00           H  
ATOM     34  CB  THR A   3      -2.814  14.214 -28.852  1.00  0.00           C  
ATOM     35  HB  THR A   3      -3.541  13.890 -29.598  1.00  0.00           H  
ATOM     36  CG2 THR A   3      -2.221  15.477 -29.420  1.00  0.00           C  
ATOM     37 HG21 THR A   3      -2.011  15.330 -30.480  1.00  0.00           H  
ATOM     38 HG22 THR A   3      -2.987  16.231 -29.241  1.00  0.00           H  
ATOM     39 HG23 THR A   3      -1.310  15.914 -29.012  1.00  0.00           H  
ATOM     40  OG1 THR A   3      -1.768  13.248 -28.945  1.00  0.00           O  
ATOM     41  HG1 THR A   3      -2.032  12.706 -29.692  1.00  0.00           H  
ATOM     42  C   THR A   3      -4.031  12.981 -27.139  1.00  0.00           C  
ATOM     43  O   THR A   3      -3.399  12.018 -26.603  1.00  0.00           O  
ATOM     44  N   GLN A   4      -5.347  12.899 -27.435  1.00  0.00           N  
ATOM     45  H   GLN A   4      -5.748  13.695 -27.911  1.00  0.00           H  
ATOM     46  CA  GLN A   4      -6.161  11.726 -27.367  1.00  0.00           C  
ATOM     47  HA  GLN A   4      -6.022  11.358 -26.350  1.00  0.00           H  
ATOM     48  CB  GLN A   4      -7.627  12.045 -27.596  1.00  0.00           C  
ATOM     49  HB2 GLN A   4      -7.803  12.339 -28.631  1.00  0.00           H  
ATOM     50  HB3 GLN A   4      -8.098  11.070 -27.472  1.00  0.00           H  
ATOM     51  CG  GLN A   4      -8.259  13.010 -26.528  1.00  0.00           C  
ATOM     52  HG2 GLN A   4      -7.998  12.630 -25.540  1.00  0.00           H  
ATOM     53  HG3 GLN A   4      -7.849  14.016 -26.616  1.00  0.00           H  
ATOM     54  CD  GLN A   4      -9.775  13.050 -26.628  1.00  0.00           C  
ATOM     55  OE1 GLN A   4     -10.397  12.296 -27.273  1.00  0.00           O  
ATOM     56  NE2 GLN A   4     -10.414  14.082 -26.050  1.00  0.00           N  
ATOM     57 HE21 GLN A   4     -10.032  14.635 -25.296  1.00  0.00           H  
ATOM     58 HE22 GLN A   4     -11.326  14.274 -26.438  1.00  0.00           H  
ATOM     59  C   GLN A   4      -5.766  10.607 -28.353  1.00  0.00           C  
ATOM     60  O   GLN A   4      -6.064   9.436 -28.083  1.00  0.00           O  
ATOM     61  N   ASP A   5      -5.097  10.899 -29.473  1.00  0.00           N  
ATOM     62  H   ASP A   5      -4.931  11.879 -29.648  1.00  0.00           H  
ATOM     63  CA  ASP A   5      -4.477   9.935 -30.365  1.00  0.00           C  
ATOM     64  HA  ASP A   5      -5.028   8.998 -30.441  1.00  0.00           H  
ATOM     65  CB  ASP A   5      -4.410  10.460 -31.794  1.00  0.00           C  
ATOM     66  HB2 ASP A   5      -3.884   9.752 -32.435  1.00  0.00           H  
ATOM     67  HB3 ASP A   5      -5.409  10.620 -32.198  1.00  0.00           H  
ATOM     68  CG  ASP A   5      -3.578  11.664 -32.048  1.00  0.00           C  
ATOM     69  OD1 ASP A   5      -3.681  12.311 -33.123  1.00  0.00           O  
ATOM     70  OD2 ASP A   5      -2.879  12.132 -31.132  1.00  0.00           O  
ATOM     71  C   ASP A   5      -3.119   9.373 -29.913  1.00  0.00           C  
ATOM     72  O   ASP A   5      -2.757   8.355 -30.499  1.00  0.00           O  
ATOM     73  N   SER A   6      -2.456   9.907 -28.866  1.00  0.00           N  
ATOM     74  H   SER A   6      -2.733  10.832 -28.572  1.00  0.00           H  
ATOM     75  CA  SER A   6      -1.068   9.648 -28.455  1.00  0.00           C  
ATOM     76  HA  SER A   6      -0.457   9.850 -29.335  1.00  0.00           H  
ATOM     77  CB  SER A   6      -0.658  10.482 -27.271  1.00  0.00           C  
ATOM     78  HB2 SER A   6       0.388  10.210 -27.128  1.00  0.00           H  
ATOM     79  HB3 SER A   6      -0.816  11.550 -27.423  1.00  0.00           H  
ATOM     80  OG  SER A   6      -1.456  10.290 -26.160  1.00  0.00           O  
ATOM     81  HG  SER A   6      -2.222  10.863 -26.238  1.00  0.00           H  
ATOM     82  C   SER A   6      -0.882   8.232 -28.020  1.00  0.00           C  
ATOM     83  O   SER A   6      -1.821   7.431 -28.016  1.00  0.00           O  
ATOM     84  N   GLU A   7       0.359   7.789 -27.855  1.00  0.00           N  
ATOM     85  H   GLU A   7       1.097   8.479 -27.883  1.00  0.00           H  
ATOM     86  CA  GLU A   7       0.728   6.323 -27.536  1.00  0.00           C  
ATOM     87  HA  GLU A   7       0.090   5.693 -28.158  1.00  0.00           H  
ATOM     88  CB  GLU A   7       2.178   5.924 -27.878  1.00  0.00           C  
ATOM     89  HB2 GLU A   7       2.863   6.523 -27.279  1.00  0.00           H  
ATOM     90  HB3 GLU A   7       2.241   4.837 -27.942  1.00  0.00           H  
ATOM     91  CG  GLU A   7       2.612   6.351 -29.317  1.00  0.00           C  
ATOM     92  HG2 GLU A   7       3.159   7.293 -29.309  1.00  0.00           H  
ATOM     93  HG3 GLU A   7       3.452   5.657 -29.341  1.00  0.00           H  
ATOM     94  CD  GLU A   7       1.568   6.291 -30.501  1.00  0.00           C  
ATOM     95  OE1 GLU A   7       0.906   5.224 -30.677  1.00  0.00           O  
ATOM     96  OE2 GLU A   7       1.357   7.314 -31.208  1.00  0.00           O  
ATOM     97  C   GLU A   7       0.498   5.978 -26.043  1.00  0.00           C  
ATOM     98  O   GLU A   7       0.571   6.824 -25.169  1.00  0.00           O  
ATOM     99  N   VAL A   8       0.186   4.736 -25.712  1.00  0.00           N  
ATOM    100  H   VAL A   8       0.010   4.066 -26.446  1.00  0.00           H  
ATOM    101  CA  VAL A   8      -0.238   4.276 -24.395  1.00  0.00           C  
ATOM    102  HA  VAL A   8      -0.134   5.080 -23.666  1.00  0.00           H  
ATOM    103  CB  VAL A   8      -1.765   3.905 -24.404  1.00  0.00           C  
ATOM    104  HB  VAL A   8      -1.884   3.215 -25.240  1.00  0.00           H  
ATOM    105  CG1 VAL A   8      -2.333   3.293 -23.060  1.00  0.00           C  
ATOM    106 HG11 VAL A   8      -3.314   2.864 -23.267  1.00  0.00           H  
ATOM    107 HG12 VAL A   8      -1.703   2.472 -22.722  1.00  0.00           H  
ATOM    108 HG13 VAL A   8      -2.336   4.114 -22.342  1.00  0.00           H  
ATOM    109  CG2 VAL A   8      -2.612   5.088 -24.862  1.00  0.00           C  
ATOM    110 HG21 VAL A   8      -3.573   4.639 -25.116  1.00  0.00           H  
ATOM    111 HG22 VAL A   8      -2.705   5.814 -24.055  1.00  0.00           H  
ATOM    112 HG23 VAL A   8      -2.215   5.493 -25.793  1.00  0.00           H  
ATOM    113  C   VAL A   8       0.589   3.161 -23.825  1.00  0.00           C  
ATOM    114  O   VAL A   8       0.826   2.154 -24.487  1.00  0.00           O  
ATOM    115  N   ALA A   9       0.783   3.215 -22.488  1.00  0.00           N  
ATOM    116  H   ALA A   9       0.283   3.929 -21.977  1.00  0.00           H  
ATOM    117  CA  ALA A   9       1.785   2.429 -21.822  1.00  0.00           C  
ATOM    118  HA  ALA A   9       2.038   1.550 -22.415  1.00  0.00           H  
ATOM    119  CB  ALA A   9       2.896   3.384 -21.626  1.00  0.00           C  
ATOM    120  HB1 ALA A   9       3.317   3.696 -22.582  1.00  0.00           H  
ATOM    121  HB2 ALA A   9       2.562   4.321 -21.180  1.00  0.00           H  
ATOM    122  HB3 ALA A   9       3.798   3.062 -21.105  1.00  0.00           H  
ATOM    123  C   ALA A   9       1.320   1.943 -20.401  1.00  0.00           C  
ATOM    124  O   ALA A   9       0.505   2.604 -19.759  1.00  0.00           O  
ATOM    125  N   LEU A  10       1.859   0.821 -19.977  1.00  0.00           N  
ATOM    126  H   LEU A  10       2.541   0.364 -20.568  1.00  0.00           H  
ATOM    127  CA  LEU A  10       1.546   0.054 -18.785  1.00  0.00           C  
ATOM    128  HA  LEU A  10       1.059   0.674 -18.033  1.00  0.00           H  
ATOM    129  CB  LEU A  10       0.549  -1.117 -19.131  1.00  0.00           C  
ATOM    130  HB2 LEU A  10      -0.327  -0.743 -19.662  1.00  0.00           H  
ATOM    131  HB3 LEU A  10       1.028  -1.812 -19.819  1.00  0.00           H  
ATOM    132  CG  LEU A  10       0.128  -1.915 -17.860  1.00  0.00           C  
ATOM    133  HG  LEU A  10       1.018  -2.294 -17.356  1.00  0.00           H  
ATOM    134  CD1 LEU A  10      -0.738  -1.005 -16.980  1.00  0.00           C  
ATOM    135 HD11 LEU A  10      -1.314  -1.643 -16.309  1.00  0.00           H  
ATOM    136 HD12 LEU A  10      -0.105  -0.326 -16.409  1.00  0.00           H  
ATOM    137 HD13 LEU A  10      -1.454  -0.433 -17.571  1.00  0.00           H  
ATOM    138  CD2 LEU A  10      -0.769  -3.112 -18.312  1.00  0.00           C  
ATOM    139 HD21 LEU A  10      -0.532  -3.452 -19.320  1.00  0.00           H  
ATOM    140 HD22 LEU A  10      -0.511  -3.952 -17.667  1.00  0.00           H  
ATOM    141 HD23 LEU A  10      -1.831  -2.909 -18.168  1.00  0.00           H  
ATOM    142  C   LEU A  10       2.865  -0.506 -18.124  1.00  0.00           C  
ATOM    143  O   LEU A  10       3.799  -1.041 -18.742  1.00  0.00           O  
ATOM    144  N   VAL A  11       2.975  -0.293 -16.810  1.00  0.00           N  
ATOM    145  H   VAL A  11       2.294   0.214 -16.264  1.00  0.00           H  
ATOM    146  CA  VAL A  11       4.200  -0.491 -16.009  1.00  0.00           C  
ATOM    147  HA  VAL A  11       4.846  -1.116 -16.626  1.00  0.00           H  
ATOM    148  CB  VAL A  11       5.063   0.823 -15.811  1.00  0.00           C  
ATOM    149  HB  VAL A  11       4.537   1.545 -15.187  1.00  0.00           H  
ATOM    150  CG1 VAL A  11       6.471   0.655 -15.139  1.00  0.00           C  
ATOM    151 HG11 VAL A  11       7.031   1.590 -15.145  1.00  0.00           H  
ATOM    152 HG12 VAL A  11       6.425   0.239 -14.132  1.00  0.00           H  
ATOM    153 HG13 VAL A  11       7.011  -0.039 -15.782  1.00  0.00           H  
ATOM    154  CG2 VAL A  11       5.370   1.495 -17.180  1.00  0.00           C  
ATOM    155 HG21 VAL A  11       5.848   2.427 -16.878  1.00  0.00           H  
ATOM    156 HG22 VAL A  11       6.086   0.983 -17.822  1.00  0.00           H  
ATOM    157 HG23 VAL A  11       4.492   1.880 -17.697  1.00  0.00           H  
ATOM    158  C   VAL A  11       3.800  -1.170 -14.644  1.00  0.00           C  
ATOM    159  O   VAL A  11       2.999  -0.671 -13.884  1.00  0.00           O  
ATOM    160  N   THR A  12       4.362  -2.336 -14.259  1.00  0.00           N  
ATOM    161  H   THR A  12       5.013  -2.700 -14.939  1.00  0.00           H  
ATOM    162  CA  THR A  12       4.365  -3.109 -12.992  1.00  0.00           C  
ATOM    163  HA  THR A  12       3.442  -2.863 -12.467  1.00  0.00           H  
ATOM    164  CB  THR A  12       4.487  -4.611 -13.213  1.00  0.00           C  
ATOM    165  HB  THR A  12       4.289  -5.067 -12.243  1.00  0.00           H  
ATOM    166  CG2 THR A  12       3.469  -5.092 -14.302  1.00  0.00           C  
ATOM    167 HG21 THR A  12       2.542  -5.502 -13.900  1.00  0.00           H  
ATOM    168 HG22 THR A  12       3.279  -4.407 -15.128  1.00  0.00           H  
ATOM    169 HG23 THR A  12       3.924  -5.953 -14.791  1.00  0.00           H  
ATOM    170  OG1 THR A  12       5.782  -4.883 -13.625  1.00  0.00           O  
ATOM    171  HG1 THR A  12       5.787  -5.705 -14.120  1.00  0.00           H  
ATOM    172  C   THR A  12       5.345  -2.759 -11.909  1.00  0.00           C  
ATOM    173  O   THR A  12       6.400  -2.146 -12.161  1.00  0.00           O  
ATOM    174  N   GLY A  13       5.033  -2.996 -10.632  1.00  0.00           N  
ATOM    175  H   GLY A  13       4.089  -3.333 -10.497  1.00  0.00           H  
ATOM    176  CA  GLY A  13       5.788  -2.494  -9.423  1.00  0.00           C  
ATOM    177  HA2 GLY A  13       5.016  -2.524  -8.653  1.00  0.00           H  
ATOM    178  HA3 GLY A  13       6.615  -3.174  -9.221  1.00  0.00           H  
ATOM    179  C   GLY A  13       6.343  -1.060  -9.449  1.00  0.00           C  
ATOM    180  O   GLY A  13       7.562  -0.916  -9.216  1.00  0.00           O  
ATOM    181  N   ALA A  14       5.517  -0.096  -9.817  1.00  0.00           N  
ATOM    182  H   ALA A  14       4.546  -0.356  -9.920  1.00  0.00           H  
ATOM    183  CA  ALA A  14       5.978   1.244 -10.077  1.00  0.00           C  
ATOM    184  HA  ALA A  14       6.883   1.261 -10.683  1.00  0.00           H  
ATOM    185  CB  ALA A  14       4.903   1.874 -10.988  1.00  0.00           C  
ATOM    186  HB1 ALA A  14       4.871   1.403 -11.971  1.00  0.00           H  
ATOM    187  HB2 ALA A  14       3.924   1.597 -10.596  1.00  0.00           H  
ATOM    188  HB3 ALA A  14       5.057   2.948 -11.085  1.00  0.00           H  
ATOM    189  C   ALA A  14       6.218   2.078  -8.847  1.00  0.00           C  
ATOM    190  O   ALA A  14       6.549   3.261  -8.971  1.00  0.00           O  
ATOM    191  N   THR A  15       6.159   1.514  -7.619  1.00  0.00           N  
ATOM    192  H   THR A  15       6.029   0.516  -7.536  1.00  0.00           H  
ATOM    193  CA  THR A  15       6.450   2.306  -6.383  1.00  0.00           C  
ATOM    194  HA  THR A  15       6.496   3.370  -6.612  1.00  0.00           H  
ATOM    195  CB  THR A  15       5.417   1.935  -5.294  1.00  0.00           C  
ATOM    196  HB  THR A  15       5.675   2.341  -4.316  1.00  0.00           H  
ATOM    197  CG2 THR A  15       4.024   2.525  -5.685  1.00  0.00           C  
ATOM    198 HG21 THR A  15       3.661   2.256  -6.677  1.00  0.00           H  
ATOM    199 HG22 THR A  15       3.312   2.151  -4.950  1.00  0.00           H  
ATOM    200 HG23 THR A  15       4.006   3.613  -5.727  1.00  0.00           H  
ATOM    201  OG1 THR A  15       5.183   0.570  -5.153  1.00  0.00           O  
ATOM    202  HG1 THR A  15       5.949   0.221  -4.692  1.00  0.00           H  
ATOM    203  C   THR A  15       7.904   2.179  -5.878  1.00  0.00           C  
ATOM    204  O   THR A  15       8.380   2.868  -4.954  1.00  0.00           O  
ATOM    205  N   SER A  16       8.807   1.430  -6.541  1.00  0.00           N  
ATOM    206  H   SER A  16       8.442   0.910  -7.325  1.00  0.00           H  
ATOM    207  CA  SER A  16      10.306   1.546  -6.536  1.00  0.00           C  
ATOM    208  HA  SER A  16      10.537   2.070  -5.609  1.00  0.00           H  
ATOM    209  CB  SER A  16      10.819   0.207  -6.196  1.00  0.00           C  
ATOM    210  HB2 SER A  16      10.254  -0.229  -5.372  1.00  0.00           H  
ATOM    211  HB3 SER A  16      10.675  -0.526  -6.990  1.00  0.00           H  
ATOM    212  OG  SER A  16      12.145   0.263  -5.764  1.00  0.00           O  
ATOM    213  HG  SER A  16      12.389  -0.664  -5.726  1.00  0.00           H  
ATOM    214  C   SER A  16      11.005   2.126  -7.755  1.00  0.00           C  
ATOM    215  O   SER A  16      10.395   2.381  -8.796  1.00  0.00           O  
ATOM    216  N   GLY A  17      12.274   2.606  -7.553  1.00  0.00           N  
ATOM    217  H   GLY A  17      12.826   2.229  -6.796  1.00  0.00           H  
ATOM    218  CA  GLY A  17      12.846   3.728  -8.351  1.00  0.00           C  
ATOM    219  HA2 GLY A  17      12.265   4.645  -8.255  1.00  0.00           H  
ATOM    220  HA3 GLY A  17      13.739   3.837  -7.736  1.00  0.00           H  
ATOM    221  C   GLY A  17      13.341   3.361  -9.749  1.00  0.00           C  
ATOM    222  O   GLY A  17      13.421   4.324 -10.481  1.00  0.00           O  
ATOM    223  N   ILE A  18      13.677   2.096 -10.075  1.00  0.00           N  
ATOM    224  H   ILE A  18      13.395   1.438  -9.363  1.00  0.00           H  
ATOM    225  CA  ILE A  18      13.722   1.762 -11.533  1.00  0.00           C  
ATOM    226  HA  ILE A  18      14.262   2.588 -11.996  1.00  0.00           H  
ATOM    227  CB  ILE A  18      14.390   0.395 -11.862  1.00  0.00           C  
ATOM    228  HB  ILE A  18      13.931  -0.279 -11.137  1.00  0.00           H  
ATOM    229  CG2 ILE A  18      14.217  -0.056 -13.309  1.00  0.00           C  
ATOM    230 HG21 ILE A  18      14.944  -0.824 -13.572  1.00  0.00           H  
ATOM    231 HG22 ILE A  18      13.202  -0.397 -13.510  1.00  0.00           H  
ATOM    232 HG23 ILE A  18      14.454   0.817 -13.917  1.00  0.00           H  
ATOM    233  CG1 ILE A  18      15.892   0.502 -11.619  1.00  0.00           C  
ATOM    234 HG12 ILE A  18      16.552   0.647 -12.475  1.00  0.00           H  
ATOM    235 HG13 ILE A  18      16.081   1.308 -10.910  1.00  0.00           H  
ATOM    236  CD1 ILE A  18      16.304  -0.757 -10.813  1.00  0.00           C  
ATOM    237 HD11 ILE A  18      16.099  -0.711  -9.744  1.00  0.00           H  
ATOM    238 HD12 ILE A  18      15.822  -1.636 -11.242  1.00  0.00           H  
ATOM    239 HD13 ILE A  18      17.369  -0.976 -10.896  1.00  0.00           H  
ATOM    240  C   ILE A  18      12.312   1.859 -12.230  1.00  0.00           C  
ATOM    241  O   ILE A  18      12.159   2.656 -13.137  1.00  0.00           O  
ATOM    242  N   GLY A  19      11.247   1.250 -11.809  1.00  0.00           N  
ATOM    243  H   GLY A  19      11.357   0.594 -11.048  1.00  0.00           H  
ATOM    244  CA  GLY A  19       9.950   1.387 -12.474  1.00  0.00           C  
ATOM    245  HA2 GLY A  19       9.979   1.025 -13.501  1.00  0.00           H  
ATOM    246  HA3 GLY A  19       9.139   0.857 -11.972  1.00  0.00           H  
ATOM    247  C   GLY A  19       9.492   2.828 -12.558  1.00  0.00           C  
ATOM    248  O   GLY A  19       9.048   3.244 -13.656  1.00  0.00           O  
ATOM    249  N   LEU A  20       9.708   3.639 -11.513  1.00  0.00           N  
ATOM    250  H   LEU A  20       9.905   3.231 -10.609  1.00  0.00           H  
ATOM    251  CA  LEU A  20       9.332   5.069 -11.459  1.00  0.00           C  
ATOM    252  HA  LEU A  20       8.261   5.176 -11.635  1.00  0.00           H  
ATOM    253  CB  LEU A  20       9.583   5.630 -10.091  1.00  0.00           C  
ATOM    254  HB2 LEU A  20       8.960   5.134  -9.347  1.00  0.00           H  
ATOM    255  HB3 LEU A  20      10.581   5.295  -9.809  1.00  0.00           H  
ATOM    256  CG  LEU A  20       9.311   7.088  -9.882  1.00  0.00           C  
ATOM    257  HG  LEU A  20       9.998   7.687 -10.479  1.00  0.00           H  
ATOM    258  CD1 LEU A  20       7.819   7.346 -10.205  1.00  0.00           C  
ATOM    259 HD11 LEU A  20       7.833   7.642 -11.255  1.00  0.00           H  
ATOM    260 HD12 LEU A  20       7.266   6.436  -9.975  1.00  0.00           H  
ATOM    261 HD13 LEU A  20       7.537   8.225  -9.624  1.00  0.00           H  
ATOM    262  CD2 LEU A  20       9.529   7.367  -8.327  1.00  0.00           C  
ATOM    263 HD21 LEU A  20      10.555   7.165  -8.021  1.00  0.00           H  
ATOM    264 HD22 LEU A  20       9.268   8.425  -8.360  1.00  0.00           H  
ATOM    265 HD23 LEU A  20       8.903   6.692  -7.744  1.00  0.00           H  
ATOM    266  C   LEU A  20      10.157   5.922 -12.506  1.00  0.00           C  
ATOM    267  O   LEU A  20       9.544   6.785 -13.145  1.00  0.00           O  
ATOM    268  N   GLU A  21      11.471   5.721 -12.536  1.00  0.00           N  
ATOM    269  H   GLU A  21      11.829   4.977 -11.954  1.00  0.00           H  
ATOM    270  CA  GLU A  21      12.349   6.412 -13.444  1.00  0.00           C  
ATOM    271  HA  GLU A  21      12.358   7.470 -13.177  1.00  0.00           H  
ATOM    272  CB  GLU A  21      13.867   6.042 -13.260  1.00  0.00           C  
ATOM    273  HB2 GLU A  21      14.142   6.305 -12.239  1.00  0.00           H  
ATOM    274  HB3 GLU A  21      14.007   4.966 -13.377  1.00  0.00           H  
ATOM    275  CG  GLU A  21      14.705   6.809 -14.261  1.00  0.00           C  
ATOM    276  HG2 GLU A  21      15.693   6.364 -14.385  1.00  0.00           H  
ATOM    277  HG3 GLU A  21      14.245   6.678 -15.241  1.00  0.00           H  
ATOM    278  CD  GLU A  21      14.852   8.327 -13.892  1.00  0.00           C  
ATOM    279  OE1 GLU A  21      14.397   8.740 -12.803  1.00  0.00           O  
ATOM    280  OE2 GLU A  21      15.525   9.093 -14.602  1.00  0.00           O  
ATOM    281  C   GLU A  21      11.855   6.258 -14.884  1.00  0.00           C  
ATOM    282  O   GLU A  21      11.913   7.163 -15.669  1.00  0.00           O  
ATOM    283  N   ILE A  22      11.510   5.029 -15.297  1.00  0.00           N  
ATOM    284  H   ILE A  22      11.436   4.350 -14.552  1.00  0.00           H  
ATOM    285  CA  ILE A  22      11.037   4.783 -16.614  1.00  0.00           C  
ATOM    286  HA  ILE A  22      11.581   5.290 -17.413  1.00  0.00           H  
ATOM    287  CB  ILE A  22      11.022   3.218 -16.806  1.00  0.00           C  
ATOM    288  HB  ILE A  22      10.525   2.827 -15.918  1.00  0.00           H  
ATOM    289  CG2 ILE A  22      10.159   2.672 -17.990  1.00  0.00           C  
ATOM    290 HG21 ILE A  22       9.131   3.031 -18.041  1.00  0.00           H  
ATOM    291 HG22 ILE A  22      10.475   2.966 -18.991  1.00  0.00           H  
ATOM    292 HG23 ILE A  22      10.080   1.585 -17.986  1.00  0.00           H  
ATOM    293  CG1 ILE A  22      12.488   2.732 -16.883  1.00  0.00           C  
ATOM    294 HG12 ILE A  22      12.908   2.891 -17.876  1.00  0.00           H  
ATOM    295 HG13 ILE A  22      13.105   3.078 -16.054  1.00  0.00           H  
ATOM    296  CD1 ILE A  22      12.533   1.193 -16.523  1.00  0.00           C  
ATOM    297 HD11 ILE A  22      13.514   0.771 -16.746  1.00  0.00           H  
ATOM    298 HD12 ILE A  22      12.348   1.050 -15.459  1.00  0.00           H  
ATOM    299 HD13 ILE A  22      11.830   0.560 -17.065  1.00  0.00           H  
ATOM    300  C   ILE A  22       9.588   5.378 -16.791  1.00  0.00           C  
ATOM    301  O   ILE A  22       9.340   5.815 -17.896  1.00  0.00           O  
ATOM    302  N   ALA A  23       8.743   5.422 -15.786  1.00  0.00           N  
ATOM    303  H   ALA A  23       8.924   4.912 -14.933  1.00  0.00           H  
ATOM    304  CA  ALA A  23       7.415   6.060 -15.855  1.00  0.00           C  
ATOM    305  HA  ALA A  23       6.885   5.726 -16.747  1.00  0.00           H  
ATOM    306  CB  ALA A  23       6.593   5.638 -14.622  1.00  0.00           C  
ATOM    307  HB1 ALA A  23       5.634   6.155 -14.578  1.00  0.00           H  
ATOM    308  HB2 ALA A  23       6.326   4.586 -14.723  1.00  0.00           H  
ATOM    309  HB3 ALA A  23       7.168   5.852 -13.721  1.00  0.00           H  
ATOM    310  C   ALA A  23       7.540   7.573 -15.974  1.00  0.00           C  
ATOM    311  O   ALA A  23       6.660   8.132 -16.650  1.00  0.00           O  
ATOM    312  N   ARG A  24       8.546   8.261 -15.395  1.00  0.00           N  
ATOM    313  H   ARG A  24       9.228   7.774 -14.831  1.00  0.00           H  
ATOM    314  CA  ARG A  24       8.924   9.698 -15.768  1.00  0.00           C  
ATOM    315  HA  ARG A  24       8.044  10.303 -15.991  1.00  0.00           H  
ATOM    316  CB  ARG A  24       9.821  10.459 -14.775  1.00  0.00           C  
ATOM    317  HB2 ARG A  24      10.827  10.049 -14.686  1.00  0.00           H  
ATOM    318  HB3 ARG A  24       9.898  11.485 -15.134  1.00  0.00           H  
ATOM    319  CG  ARG A  24       9.300  10.559 -13.336  1.00  0.00           C  
ATOM    320  HG2 ARG A  24       8.341  11.051 -13.500  1.00  0.00           H  
ATOM    321  HG3 ARG A  24       9.031   9.570 -12.966  1.00  0.00           H  
ATOM    322  CD  ARG A  24      10.207  11.366 -12.313  1.00  0.00           C  
ATOM    323  HD2 ARG A  24      10.440  12.354 -12.711  1.00  0.00           H  
ATOM    324  HD3 ARG A  24       9.667  11.562 -11.386  1.00  0.00           H  
ATOM    325  NE  ARG A  24      11.457  10.698 -12.030  1.00  0.00           N  
ATOM    326  HE  ARG A  24      12.019  10.358 -12.797  1.00  0.00           H  
ATOM    327  CZ  ARG A  24      11.819  10.350 -10.848  1.00  0.00           C  
ATOM    328  NH1 ARG A  24      11.348  10.886  -9.702  1.00  0.00           N  
ATOM    329 HH11 ARG A  24      10.830  11.752  -9.657  1.00  0.00           H  
ATOM    330 HH12 ARG A  24      11.718  10.523  -8.834  1.00  0.00           H  
ATOM    331  NH2 ARG A  24      12.650   9.376 -10.702  1.00  0.00           N  
ATOM    332 HH21 ARG A  24      13.289   9.197 -11.463  1.00  0.00           H  
ATOM    333 HH22 ARG A  24      12.811   9.013  -9.773  1.00  0.00           H  
ATOM    334  C   ARG A  24       9.528   9.777 -17.166  1.00  0.00           C  
ATOM    335  O   ARG A  24       9.110  10.613 -18.021  1.00  0.00           O  
ATOM    336  N   ARG A  25      10.429   8.872 -17.564  1.00  0.00           N  
ATOM    337  H   ARG A  25      10.707   8.222 -16.843  1.00  0.00           H  
ATOM    338  CA  ARG A  25      11.074   8.929 -18.876  1.00  0.00           C  
ATOM    339  HA  ARG A  25      11.471   9.944 -18.903  1.00  0.00           H  
ATOM    340  CB  ARG A  25      12.316   8.042 -18.923  1.00  0.00           C  
ATOM    341  HB2 ARG A  25      13.049   8.322 -18.168  1.00  0.00           H  
ATOM    342  HB3 ARG A  25      12.088   6.988 -18.764  1.00  0.00           H  
ATOM    343  CG  ARG A  25      12.985   8.066 -20.381  1.00  0.00           C  
ATOM    344  HG2 ARG A  25      13.767   7.309 -20.341  1.00  0.00           H  
ATOM    345  HG3 ARG A  25      12.296   7.888 -21.207  1.00  0.00           H  
ATOM    346  CD  ARG A  25      13.637   9.420 -20.671  1.00  0.00           C  
ATOM    347  HD2 ARG A  25      12.777  10.082 -20.780  1.00  0.00           H  
ATOM    348  HD3 ARG A  25      14.311   9.697 -19.861  1.00  0.00           H  
ATOM    349  NE  ARG A  25      14.221   9.378 -22.006  1.00  0.00           N  
ATOM    350  HE  ARG A  25      13.527   9.432 -22.739  1.00  0.00           H  
ATOM    351  CZ  ARG A  25      15.471   9.246 -22.381  1.00  0.00           C  
ATOM    352  NH1 ARG A  25      16.417   8.965 -21.554  1.00  0.00           N  
ATOM    353 HH11 ARG A  25      16.213   8.480 -20.692  1.00  0.00           H  
ATOM    354 HH12 ARG A  25      17.374   8.942 -21.874  1.00  0.00           H  
ATOM    355  NH2 ARG A  25      15.795   9.305 -23.657  1.00  0.00           N  
ATOM    356 HH21 ARG A  25      15.082   9.302 -24.373  1.00  0.00           H  
ATOM    357 HH22 ARG A  25      16.700   8.983 -23.967  1.00  0.00           H  
ATOM    358  C   ARG A  25      10.085   8.781 -20.075  1.00  0.00           C  
ATOM    359  O   ARG A  25      10.181   9.452 -21.059  1.00  0.00           O  
ATOM    360  N   LEU A  26       9.086   7.881 -19.938  1.00  0.00           N  
ATOM    361  H   LEU A  26       9.319   7.241 -19.192  1.00  0.00           H  
ATOM    362  CA  LEU A  26       8.116   7.702 -20.985  1.00  0.00           C  
ATOM    363  HA  LEU A  26       8.587   7.579 -21.961  1.00  0.00           H  
ATOM    364  CB  LEU A  26       7.194   6.458 -20.758  1.00  0.00           C  
ATOM    365  HB2 LEU A  26       6.726   6.439 -19.774  1.00  0.00           H  
ATOM    366  HB3 LEU A  26       6.384   6.497 -21.487  1.00  0.00           H  
ATOM    367  CG  LEU A  26       7.841   5.105 -20.882  1.00  0.00           C  
ATOM    368  HG  LEU A  26       8.586   5.095 -20.087  1.00  0.00           H  
ATOM    369  CD1 LEU A  26       6.840   3.978 -20.558  1.00  0.00           C  
ATOM    370 HD11 LEU A  26       6.055   4.114 -21.302  1.00  0.00           H  
ATOM    371 HD12 LEU A  26       7.241   2.964 -20.588  1.00  0.00           H  
ATOM    372 HD13 LEU A  26       6.343   4.247 -19.626  1.00  0.00           H  
ATOM    373  CD2 LEU A  26       8.527   4.768 -22.156  1.00  0.00           C  
ATOM    374 HD21 LEU A  26       9.012   5.622 -22.628  1.00  0.00           H  
ATOM    375 HD22 LEU A  26       9.326   4.044 -21.998  1.00  0.00           H  
ATOM    376 HD23 LEU A  26       7.877   4.169 -22.793  1.00  0.00           H  
ATOM    377  C   LEU A  26       7.230   8.906 -21.209  1.00  0.00           C  
ATOM    378  O   LEU A  26       6.660   9.062 -22.334  1.00  0.00           O  
ATOM    379  N   GLY A  27       7.024   9.816 -20.269  1.00  0.00           N  
ATOM    380  H   GLY A  27       7.393   9.652 -19.343  1.00  0.00           H  
ATOM    381  CA  GLY A  27       6.279  11.057 -20.429  1.00  0.00           C  
ATOM    382  HA2 GLY A  27       5.372  10.872 -21.004  1.00  0.00           H  
ATOM    383  HA3 GLY A  27       6.109  11.681 -19.552  1.00  0.00           H  
ATOM    384  C   GLY A  27       7.054  12.148 -21.251  1.00  0.00           C  
ATOM    385  O   GLY A  27       6.389  12.747 -22.090  1.00  0.00           O  
ATOM    386  N   LYS A  28       8.404  12.171 -21.148  1.00  0.00           N  
ATOM    387  H   LYS A  28       8.834  11.380 -20.689  1.00  0.00           H  
ATOM    388  CA  LYS A  28       9.254  12.975 -22.066  1.00  0.00           C  
ATOM    389  HA  LYS A  28       8.962  14.024 -22.120  1.00  0.00           H  
ATOM    390  CB  LYS A  28      10.740  13.040 -21.576  1.00  0.00           C  
ATOM    391  HB2 LYS A  28      11.178  12.049 -21.448  1.00  0.00           H  
ATOM    392  HB3 LYS A  28      11.418  13.503 -22.293  1.00  0.00           H  
ATOM    393  CG  LYS A  28      10.890  13.756 -20.191  1.00  0.00           C  
ATOM    394  HG2 LYS A  28      10.488  14.759 -20.333  1.00  0.00           H  
ATOM    395  HG3 LYS A  28      10.306  13.275 -19.407  1.00  0.00           H  
ATOM    396  CD  LYS A  28      12.317  13.931 -19.728  1.00  0.00           C  
ATOM    397  HD2 LYS A  28      12.278  14.210 -18.675  1.00  0.00           H  
ATOM    398  HD3 LYS A  28      12.878  13.008 -19.875  1.00  0.00           H  
ATOM    399  CE  LYS A  28      12.966  15.100 -20.534  1.00  0.00           C  
ATOM    400  HE2 LYS A  28      13.040  14.784 -21.575  1.00  0.00           H  
ATOM    401  HE3 LYS A  28      12.340  15.988 -20.460  1.00  0.00           H  
ATOM    402  NZ  LYS A  28      14.365  15.377 -20.039  1.00  0.00           N1+
ATOM    403  HZ1 LYS A  28      14.333  15.195 -19.046  1.00  0.00           H  
ATOM    404  HZ2 LYS A  28      15.002  14.702 -20.437  1.00  0.00           H  
ATOM    405  HZ3 LYS A  28      14.651  16.339 -20.144  1.00  0.00           H  
ATOM    406  C   LYS A  28       9.269  12.456 -23.489  1.00  0.00           C  
ATOM    407  O   LYS A  28       9.097  13.210 -24.441  1.00  0.00           O  
ATOM    408  N   GLU A  29       9.343  11.122 -23.683  1.00  0.00           N  
ATOM    409  H   GLU A  29       9.555  10.624 -22.831  1.00  0.00           H  
ATOM    410  CA  GLU A  29       9.068  10.346 -24.930  1.00  0.00           C  
ATOM    411  HA  GLU A  29       9.576  10.765 -25.799  1.00  0.00           H  
ATOM    412  CB  GLU A  29       9.583   8.878 -24.947  1.00  0.00           C  
ATOM    413  HB2 GLU A  29       8.926   8.363 -24.247  1.00  0.00           H  
ATOM    414  HB3 GLU A  29       9.320   8.521 -25.944  1.00  0.00           H  
ATOM    415  CG  GLU A  29      10.994   8.518 -24.660  1.00  0.00           C  
ATOM    416  HG2 GLU A  29      11.176   8.682 -23.597  1.00  0.00           H  
ATOM    417  HG3 GLU A  29      11.103   7.454 -24.869  1.00  0.00           H  
ATOM    418  CD  GLU A  29      12.116   9.237 -25.406  1.00  0.00           C  
ATOM    419  OE1 GLU A  29      11.886   9.603 -26.597  1.00  0.00           O  
ATOM    420  OE2 GLU A  29      13.175   9.505 -24.829  1.00  0.00           O  
ATOM    421  C   GLU A  29       7.600  10.490 -25.406  1.00  0.00           C  
ATOM    422  O   GLU A  29       7.356  10.257 -26.581  1.00  0.00           O  
ATOM    423  N   GLY A  30       6.664  11.040 -24.646  1.00  0.00           N  
ATOM    424  H   GLY A  30       6.819  11.113 -23.651  1.00  0.00           H  
ATOM    425  CA  GLY A  30       5.337  11.489 -25.014  1.00  0.00           C  
ATOM    426  HA2 GLY A  30       5.218  12.526 -24.704  1.00  0.00           H  
ATOM    427  HA3 GLY A  30       5.367  11.525 -26.103  1.00  0.00           H  
ATOM    428  C   GLY A  30       4.104  10.657 -24.682  1.00  0.00           C  
ATOM    429  O   GLY A  30       3.026  11.007 -25.110  1.00  0.00           O  
ATOM    430  N   LEU A  31       4.298   9.543 -23.953  1.00  0.00           N  
ATOM    431  H   LEU A  31       5.192   9.339 -23.526  1.00  0.00           H  
ATOM    432  CA  LEU A  31       3.280   8.468 -23.861  1.00  0.00           C  
ATOM    433  HA  LEU A  31       2.785   8.433 -24.831  1.00  0.00           H  
ATOM    434  CB  LEU A  31       3.877   7.035 -23.693  1.00  0.00           C  
ATOM    435  HB2 LEU A  31       4.244   6.869 -22.680  1.00  0.00           H  
ATOM    436  HB3 LEU A  31       3.109   6.281 -23.867  1.00  0.00           H  
ATOM    437  CG  LEU A  31       4.835   6.576 -24.849  1.00  0.00           C  
ATOM    438  HG  LEU A  31       4.564   7.043 -25.795  1.00  0.00           H  
ATOM    439  CD1 LEU A  31       6.258   7.053 -24.621  1.00  0.00           C  
ATOM    440 HD11 LEU A  31       6.352   8.076 -24.984  1.00  0.00           H  
ATOM    441 HD12 LEU A  31       6.515   6.917 -23.570  1.00  0.00           H  
ATOM    442 HD13 LEU A  31       6.931   6.417 -25.198  1.00  0.00           H  
ATOM    443  CD2 LEU A  31       4.817   5.064 -24.922  1.00  0.00           C  
ATOM    444 HD21 LEU A  31       5.406   4.801 -25.802  1.00  0.00           H  
ATOM    445 HD22 LEU A  31       5.227   4.665 -23.995  1.00  0.00           H  
ATOM    446 HD23 LEU A  31       3.811   4.673 -25.067  1.00  0.00           H  
ATOM    447  C   LEU A  31       2.330   8.824 -22.743  1.00  0.00           C  
ATOM    448  O   LEU A  31       2.563   9.683 -21.904  1.00  0.00           O  
ATOM    449  N   ARG A  32       1.210   8.133 -22.550  1.00  0.00           N  
ATOM    450  H   ARG A  32       1.090   7.460 -23.293  1.00  0.00           H  
ATOM    451  CA  ARG A  32       0.237   8.097 -21.477  1.00  0.00           C  
ATOM    452  HA  ARG A  32       0.475   9.007 -20.925  1.00  0.00           H  
ATOM    453  CB  ARG A  32      -1.226   8.193 -22.071  1.00  0.00           C  
ATOM    454  HB2 ARG A  32      -1.282   7.428 -22.845  1.00  0.00           H  
ATOM    455  HB3 ARG A  32      -1.916   7.853 -21.299  1.00  0.00           H  
ATOM    456  CG  ARG A  32      -1.429   9.527 -22.733  1.00  0.00           C  
ATOM    457  HG2 ARG A  32      -1.113  10.284 -22.015  1.00  0.00           H  
ATOM    458  HG3 ARG A  32      -0.810   9.516 -23.629  1.00  0.00           H  
ATOM    459  CD  ARG A  32      -2.872   9.782 -23.132  1.00  0.00           C  
ATOM    460  HD2 ARG A  32      -3.508   9.405 -22.331  1.00  0.00           H  
ATOM    461  HD3 ARG A  32      -3.098  10.830 -23.327  1.00  0.00           H  
ATOM    462  NE  ARG A  32      -3.071   9.012 -24.411  1.00  0.00           N  
ATOM    463  HE  ARG A  32      -2.241   8.980 -24.987  1.00  0.00           H  
ATOM    464  CZ  ARG A  32      -4.224   8.584 -24.969  1.00  0.00           C  
ATOM    465  NH1 ARG A  32      -5.393   8.928 -24.504  1.00  0.00           N  
ATOM    466 HH11 ARG A  32      -5.504   9.432 -23.636  1.00  0.00           H  
ATOM    467 HH12 ARG A  32      -6.189   8.425 -24.869  1.00  0.00           H  
ATOM    468  NH2 ARG A  32      -4.180   8.005 -26.125  1.00  0.00           N  
ATOM    469 HH21 ARG A  32      -3.303   7.927 -26.621  1.00  0.00           H  
ATOM    470 HH22 ARG A  32      -5.060   7.845 -26.593  1.00  0.00           H  
ATOM    471  C   ARG A  32       0.383   6.822 -20.733  1.00  0.00           C  
ATOM    472  O   ARG A  32       0.424   5.754 -21.361  1.00  0.00           O  
ATOM    473  N   VAL A  33       0.612   6.922 -19.441  1.00  0.00           N  
ATOM    474  H   VAL A  33       0.543   7.803 -18.951  1.00  0.00           H  
ATOM    475  CA  VAL A  33       1.249   5.875 -18.731  1.00  0.00           C  
ATOM    476  HA  VAL A  33       1.368   5.028 -19.407  1.00  0.00           H  
ATOM    477  CB  VAL A  33       2.670   6.266 -18.328  1.00  0.00           C  
ATOM    478  HB  VAL A  33       2.458   6.796 -17.399  1.00  0.00           H  
ATOM    479  CG1 VAL A  33       3.466   5.030 -17.990  1.00  0.00           C  
ATOM    480 HG11 VAL A  33       2.796   4.375 -17.433  1.00  0.00           H  
ATOM    481 HG12 VAL A  33       3.691   4.402 -18.852  1.00  0.00           H  
ATOM    482 HG13 VAL A  33       4.242   5.241 -17.254  1.00  0.00           H  
ATOM    483  CG2 VAL A  33       3.411   7.200 -19.369  1.00  0.00           C  
ATOM    484 HG21 VAL A  33       2.834   8.094 -19.602  1.00  0.00           H  
ATOM    485 HG22 VAL A  33       4.355   7.523 -18.928  1.00  0.00           H  
ATOM    486 HG23 VAL A  33       3.600   6.626 -20.276  1.00  0.00           H  
ATOM    487  C   VAL A  33       0.312   5.466 -17.570  1.00  0.00           C  
ATOM    488  O   VAL A  33       0.262   6.183 -16.588  1.00  0.00           O  
ATOM    489  N   PHE A  34      -0.256   4.215 -17.652  1.00  0.00           N  
ATOM    490  H   PHE A  34      -0.031   3.614 -18.432  1.00  0.00           H  
ATOM    491  CA  PHE A  34      -0.916   3.596 -16.526  1.00  0.00           C  
ATOM    492  HA  PHE A  34      -1.353   4.406 -15.942  1.00  0.00           H  
ATOM    493  CB  PHE A  34      -2.060   2.732 -17.006  1.00  0.00           C  
ATOM    494  HB2 PHE A  34      -2.528   3.300 -17.809  1.00  0.00           H  
ATOM    495  HB3 PHE A  34      -1.620   1.815 -17.400  1.00  0.00           H  
ATOM    496  CG  PHE A  34      -3.065   2.379 -15.950  1.00  0.00           C  
ATOM    497  CD1 PHE A  34      -2.740   1.402 -15.004  1.00  0.00           C  
ATOM    498  HD1 PHE A  34      -1.712   1.073 -15.017  1.00  0.00           H  
ATOM    499  CE1 PHE A  34      -3.671   1.206 -13.931  1.00  0.00           C  
ATOM    500  HE1 PHE A  34      -3.339   0.470 -13.213  1.00  0.00           H  
ATOM    501  CZ  PHE A  34      -4.929   1.814 -13.958  1.00  0.00           C  
ATOM    502  HZ  PHE A  34      -5.694   1.682 -13.208  1.00  0.00           H  
ATOM    503  CE2 PHE A  34      -5.180   2.816 -14.904  1.00  0.00           C  
ATOM    504  HE2 PHE A  34      -6.170   3.235 -15.007  1.00  0.00           H  
ATOM    505  CD2 PHE A  34      -4.285   3.075 -15.909  1.00  0.00           C  
ATOM    506  HD2 PHE A  34      -4.590   3.762 -16.686  1.00  0.00           H  
ATOM    507  C   PHE A  34       0.065   2.909 -15.597  1.00  0.00           C  
ATOM    508  O   PHE A  34       0.834   2.156 -16.195  1.00  0.00           O  
ATOM    509  N   VAL A  35       0.115   3.137 -14.273  1.00  0.00           N  
ATOM    510  H   VAL A  35      -0.483   3.889 -13.964  1.00  0.00           H  
ATOM    511  CA  VAL A  35       1.083   2.516 -13.338  1.00  0.00           C  
ATOM    512  HA  VAL A  35       1.730   1.827 -13.884  1.00  0.00           H  
ATOM    513  CB  VAL A  35       1.883   3.564 -12.613  1.00  0.00           C  
ATOM    514  HB  VAL A  35       2.483   3.179 -11.787  1.00  0.00           H  
ATOM    515  CG1 VAL A  35       2.934   4.217 -13.606  1.00  0.00           C  
ATOM    516 HG11 VAL A  35       2.373   4.928 -14.213  1.00  0.00           H  
ATOM    517 HG12 VAL A  35       3.712   4.807 -13.120  1.00  0.00           H  
ATOM    518 HG13 VAL A  35       3.294   3.497 -14.341  1.00  0.00           H  
ATOM    519  CG2 VAL A  35       1.088   4.780 -12.072  1.00  0.00           C  
ATOM    520 HG21 VAL A  35       1.817   5.561 -11.861  1.00  0.00           H  
ATOM    521 HG22 VAL A  35       0.375   5.179 -12.792  1.00  0.00           H  
ATOM    522 HG23 VAL A  35       0.637   4.518 -11.114  1.00  0.00           H  
ATOM    523  C   VAL A  35       0.393   1.608 -12.323  1.00  0.00           C  
ATOM    524  O   VAL A  35      -0.824   1.686 -12.107  1.00  0.00           O  
ATOM    525  N   CYS A  36       1.094   0.575 -11.822  1.00  0.00           N  
ATOM    526  H   CYS A  36       2.012   0.399 -12.204  1.00  0.00           H  
ATOM    527  CA  CYS A  36       0.482  -0.330 -10.934  1.00  0.00           C  
ATOM    528  HA  CYS A  36      -0.135   0.313 -10.306  1.00  0.00           H  
ATOM    529  CB  CYS A  36      -0.307  -1.396 -11.803  1.00  0.00           C  
ATOM    530  HB2 CYS A  36      -1.121  -1.879 -11.262  1.00  0.00           H  
ATOM    531  HB3 CYS A  36      -0.829  -0.751 -12.508  1.00  0.00           H  
ATOM    532  SG  CYS A  36       0.778  -2.492 -12.666  1.00  0.00           S  
ATOM    533  HG  CYS A  36       1.533  -1.464 -13.065  1.00  0.00           H  
ATOM    534  C   CYS A  36       1.494  -1.052 -10.078  1.00  0.00           C  
ATOM    535  O   CYS A  36       2.696  -1.186 -10.352  1.00  0.00           O  
ATOM    536  N   ALA A  37       0.975  -1.424  -8.909  1.00  0.00           N  
ATOM    537  H   ALA A  37       0.027  -1.092  -8.803  1.00  0.00           H  
ATOM    538  CA  ALA A  37       1.787  -1.907  -7.749  1.00  0.00           C  
ATOM    539  HA  ALA A  37       2.515  -2.630  -8.115  1.00  0.00           H  
ATOM    540  CB  ALA A  37       2.542  -0.731  -7.092  1.00  0.00           C  
ATOM    541  HB1 ALA A  37       2.086  -0.213  -6.247  1.00  0.00           H  
ATOM    542  HB2 ALA A  37       3.510  -1.014  -6.679  1.00  0.00           H  
ATOM    543  HB3 ALA A  37       2.670   0.062  -7.830  1.00  0.00           H  
ATOM    544  C   ALA A  37       1.039  -2.657  -6.618  1.00  0.00           C  
ATOM    545  O   ALA A  37      -0.155  -2.791  -6.753  1.00  0.00           O  
ATOM    546  N   ARG A  38       1.708  -3.080  -5.580  1.00  0.00           N  
ATOM    547  H   ARG A  38       2.682  -2.819  -5.648  1.00  0.00           H  
ATOM    548  CA  ARG A  38       1.081  -3.931  -4.463  1.00  0.00           C  
ATOM    549  HA  ARG A  38       0.157  -4.326  -4.888  1.00  0.00           H  
ATOM    550  CB  ARG A  38       1.969  -5.161  -4.116  1.00  0.00           C  
ATOM    551  HB2 ARG A  38       1.349  -5.742  -3.433  1.00  0.00           H  
ATOM    552  HB3 ARG A  38       2.034  -5.773  -5.016  1.00  0.00           H  
ATOM    553  CG  ARG A  38       3.330  -4.880  -3.407  1.00  0.00           C  
ATOM    554  HG2 ARG A  38       3.768  -3.960  -3.792  1.00  0.00           H  
ATOM    555  HG3 ARG A  38       3.048  -4.683  -2.373  1.00  0.00           H  
ATOM    556  CD  ARG A  38       4.246  -6.065  -3.539  1.00  0.00           C  
ATOM    557  HD2 ARG A  38       3.935  -6.918  -2.937  1.00  0.00           H  
ATOM    558  HD3 ARG A  38       4.209  -6.404  -4.575  1.00  0.00           H  
ATOM    559  NE  ARG A  38       5.576  -5.630  -3.071  1.00  0.00           N  
ATOM    560  HE  ARG A  38       5.636  -4.628  -2.956  1.00  0.00           H  
ATOM    561  CZ  ARG A  38       6.534  -6.308  -2.524  1.00  0.00           C  
ATOM    562  NH1 ARG A  38       6.407  -7.604  -2.406  1.00  0.00           N  
ATOM    563 HH11 ARG A  38       5.720  -8.068  -2.984  1.00  0.00           H  
ATOM    564 HH12 ARG A  38       7.131  -8.214  -2.053  1.00  0.00           H  
ATOM    565  NH2 ARG A  38       7.689  -5.671  -2.303  1.00  0.00           N  
ATOM    566 HH21 ARG A  38       7.790  -4.703  -2.571  1.00  0.00           H  
ATOM    567 HH22 ARG A  38       8.516  -6.195  -2.051  1.00  0.00           H  
ATOM    568  C   ARG A  38       0.708  -3.179  -3.240  1.00  0.00           C  
ATOM    569  O   ARG A  38       0.145  -3.740  -2.293  1.00  0.00           O  
ATOM    570  N   GLY A  39       0.943  -1.864  -3.244  1.00  0.00           N  
ATOM    571  H   GLY A  39       1.658  -1.501  -3.857  1.00  0.00           H  
ATOM    572  CA  GLY A  39       0.432  -0.923  -2.164  1.00  0.00           C  
ATOM    573  HA2 GLY A  39      -0.160  -1.500  -1.452  1.00  0.00           H  
ATOM    574  HA3 GLY A  39       1.224  -0.572  -1.502  1.00  0.00           H  
ATOM    575  C   GLY A  39      -0.298   0.319  -2.721  1.00  0.00           C  
ATOM    576  O   GLY A  39       0.305   0.996  -3.630  1.00  0.00           O  
ATOM    577  N   GLU A  40      -1.514   0.560  -2.332  1.00  0.00           N  
ATOM    578  H   GLU A  40      -1.889  -0.051  -1.621  1.00  0.00           H  
ATOM    579  CA  GLU A  40      -2.491   1.535  -2.969  1.00  0.00           C  
ATOM    580  HA  GLU A  40      -2.643   1.460  -4.045  1.00  0.00           H  
ATOM    581  CB  GLU A  40      -3.889   1.169  -2.469  1.00  0.00           C  
ATOM    582  HB2 GLU A  40      -4.069   0.097  -2.539  1.00  0.00           H  
ATOM    583  HB3 GLU A  40      -4.056   1.478  -1.437  1.00  0.00           H  
ATOM    584  CG  GLU A  40      -5.093   1.704  -3.330  1.00  0.00           C  
ATOM    585  HG2 GLU A  40      -4.852   1.460  -4.365  1.00  0.00           H  
ATOM    586  HG3 GLU A  40      -5.934   1.059  -3.072  1.00  0.00           H  
ATOM    587  CD  GLU A  40      -5.400   3.159  -3.159  1.00  0.00           C  
ATOM    588  OE1 GLU A  40      -5.621   3.845  -4.150  1.00  0.00           O  
ATOM    589  OE2 GLU A  40      -5.398   3.619  -1.948  1.00  0.00           O  
ATOM    590  C   GLU A  40      -2.139   3.090  -2.755  1.00  0.00           C  
ATOM    591  O   GLU A  40      -2.114   3.924  -3.627  1.00  0.00           O  
ATOM    592  N   GLU A  41      -1.738   3.364  -1.510  1.00  0.00           N  
ATOM    593  H   GLU A  41      -1.716   2.574  -0.882  1.00  0.00           H  
ATOM    594  CA  GLU A  41      -1.201   4.673  -1.160  1.00  0.00           C  
ATOM    595  HA  GLU A  41      -1.850   5.414  -1.627  1.00  0.00           H  
ATOM    596  CB  GLU A  41      -1.299   4.845   0.371  1.00  0.00           C  
ATOM    597  HB2 GLU A  41      -2.274   4.525   0.738  1.00  0.00           H  
ATOM    598  HB3 GLU A  41      -0.626   4.123   0.834  1.00  0.00           H  
ATOM    599  CG  GLU A  41      -0.946   6.224   1.029  1.00  0.00           C  
ATOM    600  HG2 GLU A  41      -1.125   6.057   2.091  1.00  0.00           H  
ATOM    601  HG3 GLU A  41       0.053   6.628   0.869  1.00  0.00           H  
ATOM    602  CD  GLU A  41      -1.789   7.340   0.510  1.00  0.00           C  
ATOM    603  OE1 GLU A  41      -2.721   7.091  -0.276  1.00  0.00           O  
ATOM    604  OE2 GLU A  41      -1.521   8.445   1.013  1.00  0.00           O  
ATOM    605  C   GLU A  41       0.182   5.004  -1.702  1.00  0.00           C  
ATOM    606  O   GLU A  41       0.437   6.118  -2.078  1.00  0.00           O  
ATOM    607  N   GLY A  42       1.105   3.966  -1.782  1.00  0.00           N  
ATOM    608  H   GLY A  42       0.770   3.049  -1.526  1.00  0.00           H  
ATOM    609  CA  GLY A  42       2.420   4.125  -2.399  1.00  0.00           C  
ATOM    610  HA2 GLY A  42       3.000   4.900  -1.899  1.00  0.00           H  
ATOM    611  HA3 GLY A  42       3.015   3.212  -2.409  1.00  0.00           H  
ATOM    612  C   GLY A  42       2.212   4.438  -3.872  1.00  0.00           C  
ATOM    613  O   GLY A  42       2.814   5.394  -4.317  1.00  0.00           O  
ATOM    614  N   LEU A  43       1.172   3.947  -4.467  1.00  0.00           N  
ATOM    615  H   LEU A  43       0.639   3.231  -3.995  1.00  0.00           H  
ATOM    616  CA  LEU A  43       0.738   4.323  -5.826  1.00  0.00           C  
ATOM    617  HA  LEU A  43       1.561   4.215  -6.533  1.00  0.00           H  
ATOM    618  CB  LEU A  43      -0.250   3.134  -6.273  1.00  0.00           C  
ATOM    619  HB2 LEU A  43       0.173   2.145  -6.096  1.00  0.00           H  
ATOM    620  HB3 LEU A  43      -1.195   3.212  -5.735  1.00  0.00           H  
ATOM    621  CG  LEU A  43      -0.636   3.134  -7.754  1.00  0.00           C  
ATOM    622  HG  LEU A  43      -0.970   4.088  -8.163  1.00  0.00           H  
ATOM    623  CD1 LEU A  43       0.506   2.585  -8.646  1.00  0.00           C  
ATOM    624 HD11 LEU A  43       0.144   2.528  -9.672  1.00  0.00           H  
ATOM    625 HD12 LEU A  43       1.350   3.272  -8.694  1.00  0.00           H  
ATOM    626 HD13 LEU A  43       0.765   1.552  -8.408  1.00  0.00           H  
ATOM    627  CD2 LEU A  43      -1.826   2.234  -7.936  1.00  0.00           C  
ATOM    628 HD21 LEU A  43      -1.590   1.275  -7.475  1.00  0.00           H  
ATOM    629 HD22 LEU A  43      -2.693   2.544  -7.354  1.00  0.00           H  
ATOM    630 HD23 LEU A  43      -2.083   2.091  -8.986  1.00  0.00           H  
ATOM    631  C   LEU A  43       0.224   5.807  -5.882  1.00  0.00           C  
ATOM    632  O   LEU A  43       0.678   6.528  -6.758  1.00  0.00           O  
ATOM    633  N   ARG A  44      -0.575   6.214  -4.907  1.00  0.00           N  
ATOM    634  H   ARG A  44      -0.871   5.481  -4.278  1.00  0.00           H  
ATOM    635  CA  ARG A  44      -1.115   7.593  -4.872  1.00  0.00           C  
ATOM    636  HA  ARG A  44      -1.440   7.789  -5.894  1.00  0.00           H  
ATOM    637  CB  ARG A  44      -2.320   7.734  -3.875  1.00  0.00           C  
ATOM    638  HB2 ARG A  44      -3.007   6.916  -4.090  1.00  0.00           H  
ATOM    639  HB3 ARG A  44      -1.862   7.723  -2.886  1.00  0.00           H  
ATOM    640  CG  ARG A  44      -2.994   9.061  -3.923  1.00  0.00           C  
ATOM    641  HG2 ARG A  44      -2.224   9.802  -3.709  1.00  0.00           H  
ATOM    642  HG3 ARG A  44      -3.534   9.137  -4.867  1.00  0.00           H  
ATOM    643  CD  ARG A  44      -4.005   9.055  -2.773  1.00  0.00           C  
ATOM    644  HD2 ARG A  44      -3.534   8.579  -1.914  1.00  0.00           H  
ATOM    645  HD3 ARG A  44      -4.256  10.082  -2.506  1.00  0.00           H  
ATOM    646  NE  ARG A  44      -5.255   8.351  -3.091  1.00  0.00           N  
ATOM    647  HE  ARG A  44      -6.031   8.823  -3.533  1.00  0.00           H  
ATOM    648  CZ  ARG A  44      -5.481   7.042  -2.881  1.00  0.00           C  
ATOM    649  NH1 ARG A  44      -4.628   6.319  -2.178  1.00  0.00           N  
ATOM    650 HH11 ARG A  44      -3.870   6.850  -1.772  1.00  0.00           H  
ATOM    651 HH12 ARG A  44      -4.805   5.336  -2.030  1.00  0.00           H  
ATOM    652  NH2 ARG A  44      -6.530   6.367  -3.293  1.00  0.00           N  
ATOM    653 HH21 ARG A  44      -7.180   6.700  -3.989  1.00  0.00           H  
ATOM    654 HH22 ARG A  44      -6.436   5.361  -3.264  1.00  0.00           H  
ATOM    655  C   ARG A  44       0.028   8.610  -4.618  1.00  0.00           C  
ATOM    656  O   ARG A  44       0.176   9.584  -5.386  1.00  0.00           O  
ATOM    657  N   THR A  45       0.937   8.280  -3.742  1.00  0.00           N  
ATOM    658  H   THR A  45       0.808   7.404  -3.257  1.00  0.00           H  
ATOM    659  CA  THR A  45       2.050   9.135  -3.303  1.00  0.00           C  
ATOM    660  HA  THR A  45       1.639  10.109  -3.035  1.00  0.00           H  
ATOM    661  CB  THR A  45       2.597   8.486  -2.078  1.00  0.00           C  
ATOM    662  HB  THR A  45       3.006   7.507  -2.330  1.00  0.00           H  
ATOM    663  CG2 THR A  45       3.650   9.331  -1.372  1.00  0.00           C  
ATOM    664 HG21 THR A  45       4.649   8.974  -1.618  1.00  0.00           H  
ATOM    665 HG22 THR A  45       3.497  10.341  -1.754  1.00  0.00           H  
ATOM    666 HG23 THR A  45       3.577   9.199  -0.293  1.00  0.00           H  
ATOM    667  OG1 THR A  45       1.529   8.307  -1.127  1.00  0.00           O  
ATOM    668  HG1 THR A  45       1.085   7.495  -1.387  1.00  0.00           H  
ATOM    669  C   THR A  45       3.033   9.398  -4.373  1.00  0.00           C  
ATOM    670  O   THR A  45       3.497  10.437  -4.573  1.00  0.00           O  
ATOM    671  N   THR A  46       3.228   8.339  -5.268  1.00  0.00           N  
ATOM    672  H   THR A  46       2.612   7.545  -5.157  1.00  0.00           H  
ATOM    673  CA  THR A  46       4.077   8.341  -6.416  1.00  0.00           C  
ATOM    674  HA  THR A  46       4.957   8.963  -6.257  1.00  0.00           H  
ATOM    675  CB  THR A  46       4.524   6.963  -6.877  1.00  0.00           C  
ATOM    676  HB  THR A  46       3.626   6.442  -7.208  1.00  0.00           H  
ATOM    677  CG2 THR A  46       5.550   6.976  -8.028  1.00  0.00           C  
ATOM    678 HG21 THR A  46       6.408   7.577  -7.726  1.00  0.00           H  
ATOM    679 HG22 THR A  46       5.751   5.937  -8.287  1.00  0.00           H  
ATOM    680 HG23 THR A  46       5.089   7.374  -8.931  1.00  0.00           H  
ATOM    681  OG1 THR A  46       5.120   6.298  -5.793  1.00  0.00           O  
ATOM    682  HG1 THR A  46       4.445   5.887  -5.249  1.00  0.00           H  
ATOM    683  C   THR A  46       3.346   9.102  -7.575  1.00  0.00           C  
ATOM    684  O   THR A  46       4.026   9.873  -8.214  1.00  0.00           O  
ATOM    685  N   LEU A  47       2.048   8.911  -7.774  1.00  0.00           N  
ATOM    686  H   LEU A  47       1.567   8.241  -7.191  1.00  0.00           H  
ATOM    687  CA  LEU A  47       1.307   9.545  -8.820  1.00  0.00           C  
ATOM    688  HA  LEU A  47       1.757   9.305  -9.784  1.00  0.00           H  
ATOM    689  CB  LEU A  47      -0.165   9.098  -8.688  1.00  0.00           C  
ATOM    690  HB2 LEU A  47      -0.349   8.835  -7.647  1.00  0.00           H  
ATOM    691  HB3 LEU A  47      -0.878   9.887  -8.929  1.00  0.00           H  
ATOM    692  CG  LEU A  47      -0.627   7.950  -9.649  1.00  0.00           C  
ATOM    693  HG  LEU A  47       0.141   7.177  -9.651  1.00  0.00           H  
ATOM    694  CD1 LEU A  47      -1.883   7.262  -9.166  1.00  0.00           C  
ATOM    695 HD11 LEU A  47      -2.677   8.008  -9.166  1.00  0.00           H  
ATOM    696 HD12 LEU A  47      -2.169   6.581  -9.967  1.00  0.00           H  
ATOM    697 HD13 LEU A  47      -1.619   6.651  -8.303  1.00  0.00           H  
ATOM    698  CD2 LEU A  47      -0.751   8.367 -11.099  1.00  0.00           C  
ATOM    699 HD21 LEU A  47      -1.152   7.573 -11.728  1.00  0.00           H  
ATOM    700 HD22 LEU A  47      -1.342   9.280 -11.182  1.00  0.00           H  
ATOM    701 HD23 LEU A  47       0.247   8.648 -11.437  1.00  0.00           H  
ATOM    702  C   LEU A  47       1.425  11.042  -8.610  1.00  0.00           C  
ATOM    703  O   LEU A  47       1.392  11.744  -9.618  1.00  0.00           O  
ATOM    704  N   LYS A  48       1.539  11.560  -7.329  1.00  0.00           N  
ATOM    705  H   LYS A  48       1.437  10.936  -6.542  1.00  0.00           H  
ATOM    706  CA  LYS A  48       1.773  13.015  -7.167  1.00  0.00           C  
ATOM    707  HA  LYS A  48       1.067  13.572  -7.784  1.00  0.00           H  
ATOM    708  CB  LYS A  48       1.512  13.473  -5.723  1.00  0.00           C  
ATOM    709  HB2 LYS A  48       2.247  12.918  -5.140  1.00  0.00           H  
ATOM    710  HB3 LYS A  48       1.775  14.529  -5.670  1.00  0.00           H  
ATOM    711  CG  LYS A  48       0.097  13.121  -5.199  1.00  0.00           C  
ATOM    712  HG2 LYS A  48      -0.533  13.591  -5.956  1.00  0.00           H  
ATOM    713  HG3 LYS A  48      -0.164  12.071  -5.327  1.00  0.00           H  
ATOM    714  CD  LYS A  48      -0.025  13.577  -3.745  1.00  0.00           C  
ATOM    715  HD2 LYS A  48       0.667  12.978  -3.154  1.00  0.00           H  
ATOM    716  HD3 LYS A  48       0.315  14.613  -3.724  1.00  0.00           H  
ATOM    717  CE  LYS A  48      -1.452  13.409  -3.248  1.00  0.00           C  
ATOM    718  HE2 LYS A  48      -2.148  13.887  -3.937  1.00  0.00           H  
ATOM    719  HE3 LYS A  48      -1.715  12.352  -3.237  1.00  0.00           H  
ATOM    720  NZ  LYS A  48      -1.465  13.968  -1.823  1.00  0.00           N1+
ATOM    721  HZ1 LYS A  48      -1.294  14.963  -1.803  1.00  0.00           H  
ATOM    722  HZ2 LYS A  48      -2.283  13.743  -1.273  1.00  0.00           H  
ATOM    723  HZ3 LYS A  48      -0.744  13.558  -1.247  1.00  0.00           H  
ATOM    724  C   LYS A  48       3.194  13.529  -7.538  1.00  0.00           C  
ATOM    725  O   LYS A  48       3.310  14.635  -7.990  1.00  0.00           O  
ATOM    726  N   GLU A  49       4.193  12.729  -7.268  1.00  0.00           N  
ATOM    727  H   GLU A  49       3.949  11.919  -6.715  1.00  0.00           H  
ATOM    728  CA  GLU A  49       5.528  12.998  -7.838  1.00  0.00           C  
ATOM    729  HA  GLU A  49       5.715  14.010  -7.479  1.00  0.00           H  
ATOM    730  CB  GLU A  49       6.540  12.017  -7.218  1.00  0.00           C  
ATOM    731  HB2 GLU A  49       6.645  12.196  -6.147  1.00  0.00           H  
ATOM    732  HB3 GLU A  49       6.080  11.030  -7.242  1.00  0.00           H  
ATOM    733  CG  GLU A  49       7.862  11.801  -8.058  1.00  0.00           C  
ATOM    734  HG2 GLU A  49       8.337  10.898  -7.671  1.00  0.00           H  
ATOM    735  HG3 GLU A  49       7.622  11.511  -9.082  1.00  0.00           H  
ATOM    736  CD  GLU A  49       8.805  13.040  -8.082  1.00  0.00           C  
ATOM    737  OE1 GLU A  49       9.720  12.929  -8.942  1.00  0.00           O  
ATOM    738  OE2 GLU A  49       8.538  14.072  -7.430  1.00  0.00           O  
ATOM    739  C   GLU A  49       5.428  12.964  -9.418  1.00  0.00           C  
ATOM    740  O   GLU A  49       6.055  13.858  -9.996  1.00  0.00           O  
ATOM    741  N   LEU A  50       4.821  11.964 -10.045  1.00  0.00           N  
ATOM    742  H   LEU A  50       4.542  11.176  -9.477  1.00  0.00           H  
ATOM    743  CA  LEU A  50       4.788  11.884 -11.524  1.00  0.00           C  
ATOM    744  HA  LEU A  50       5.806  11.902 -11.913  1.00  0.00           H  
ATOM    745  CB  LEU A  50       4.060  10.583 -11.835  1.00  0.00           C  
ATOM    746  HB2 LEU A  50       3.189  10.436 -11.197  1.00  0.00           H  
ATOM    747  HB3 LEU A  50       3.656  10.604 -12.847  1.00  0.00           H  
ATOM    748  CG  LEU A  50       4.947   9.326 -11.870  1.00  0.00           C  
ATOM    749  HG  LEU A  50       5.751   9.408 -11.140  1.00  0.00           H  
ATOM    750  CD1 LEU A  50       4.199   7.914 -11.597  1.00  0.00           C  
ATOM    751 HD11 LEU A  50       3.590   7.523 -12.412  1.00  0.00           H  
ATOM    752 HD12 LEU A  50       4.972   7.159 -11.458  1.00  0.00           H  
ATOM    753 HD13 LEU A  50       3.660   8.124 -10.673  1.00  0.00           H  
ATOM    754  CD2 LEU A  50       5.646   9.143 -13.246  1.00  0.00           C  
ATOM    755 HD21 LEU A  50       6.278   8.257 -13.200  1.00  0.00           H  
ATOM    756 HD22 LEU A  50       4.838   9.023 -13.967  1.00  0.00           H  
ATOM    757 HD23 LEU A  50       6.268  10.013 -13.461  1.00  0.00           H  
ATOM    758  C   LEU A  50       4.163  13.153 -12.123  1.00  0.00           C  
ATOM    759  O   LEU A  50       4.675  13.665 -13.142  1.00  0.00           O  
ATOM    760  N   ARG A  51       3.023  13.556 -11.515  1.00  0.00           N  
ATOM    761  H   ARG A  51       2.533  12.909 -10.913  1.00  0.00           H  
ATOM    762  CA  ARG A  51       2.239  14.652 -12.036  1.00  0.00           C  
ATOM    763  HA  ARG A  51       2.207  14.587 -13.124  1.00  0.00           H  
ATOM    764  CB  ARG A  51       0.760  14.776 -11.480  1.00  0.00           C  
ATOM    765  HB2 ARG A  51       0.922  14.643 -10.411  1.00  0.00           H  
ATOM    766  HB3 ARG A  51       0.299  15.761 -11.569  1.00  0.00           H  
ATOM    767  CG  ARG A  51      -0.144  13.664 -12.049  1.00  0.00           C  
ATOM    768  HG2 ARG A  51      -0.285  13.883 -13.108  1.00  0.00           H  
ATOM    769  HG3 ARG A  51       0.356  12.698 -11.977  1.00  0.00           H  
ATOM    770  CD  ARG A  51      -1.514  13.542 -11.369  1.00  0.00           C  
ATOM    771  HD2 ARG A  51      -1.307  13.338 -10.318  1.00  0.00           H  
ATOM    772  HD3 ARG A  51      -2.077  14.472 -11.442  1.00  0.00           H  
ATOM    773  NE  ARG A  51      -2.234  12.380 -11.977  1.00  0.00           N  
ATOM    774  HE  ARG A  51      -2.145  12.238 -12.974  1.00  0.00           H  
ATOM    775  CZ  ARG A  51      -3.185  11.783 -11.324  1.00  0.00           C  
ATOM    776  NH1 ARG A  51      -3.591  11.860 -10.072  1.00  0.00           N  
ATOM    777 HH11 ARG A  51      -3.072  12.464  -9.452  1.00  0.00           H  
ATOM    778 HH12 ARG A  51      -4.139  11.086  -9.721  1.00  0.00           H  
ATOM    779  NH2 ARG A  51      -3.941  11.033 -12.035  1.00  0.00           N  
ATOM    780 HH21 ARG A  51      -3.693  10.970 -13.012  1.00  0.00           H  
ATOM    781 HH22 ARG A  51      -4.832  10.755 -11.648  1.00  0.00           H  
ATOM    782  C   ARG A  51       2.931  15.986 -11.870  1.00  0.00           C  
ATOM    783  O   ARG A  51       2.907  16.828 -12.732  1.00  0.00           O  
ATOM    784  N   GLU A  52       3.694  16.259 -10.825  1.00  0.00           N  
ATOM    785  H   GLU A  52       3.746  15.440 -10.234  1.00  0.00           H  
ATOM    786  CA  GLU A  52       4.690  17.285 -10.582  1.00  0.00           C  
ATOM    787  HA  GLU A  52       4.058  18.159 -10.740  1.00  0.00           H  
ATOM    788  CB  GLU A  52       5.172  17.276  -9.092  1.00  0.00           C  
ATOM    789  HB2 GLU A  52       4.301  17.422  -8.453  1.00  0.00           H  
ATOM    790  HB3 GLU A  52       5.642  16.333  -8.811  1.00  0.00           H  
ATOM    791  CG  GLU A  52       6.256  18.336  -8.806  1.00  0.00           C  
ATOM    792  HG2 GLU A  52       6.833  18.028  -7.933  1.00  0.00           H  
ATOM    793  HG3 GLU A  52       7.017  18.503  -9.568  1.00  0.00           H  
ATOM    794  CD  GLU A  52       5.709  19.649  -8.441  1.00  0.00           C  
ATOM    795  OE1 GLU A  52       6.507  20.477  -7.977  1.00  0.00           O  
ATOM    796  OE2 GLU A  52       4.530  19.961  -8.646  1.00  0.00           O  
ATOM    797  C   GLU A  52       5.885  17.331 -11.614  1.00  0.00           C  
ATOM    798  O   GLU A  52       6.176  18.506 -12.039  1.00  0.00           O  
ATOM    799  N   ALA A  53       6.441  16.237 -12.080  1.00  0.00           N  
ATOM    800  H   ALA A  53       6.223  15.382 -11.589  1.00  0.00           H  
ATOM    801  CA  ALA A  53       7.223  16.095 -13.298  1.00  0.00           C  
ATOM    802  HA  ALA A  53       7.983  16.877 -13.297  1.00  0.00           H  
ATOM    803  CB  ALA A  53       7.965  14.758 -13.178  1.00  0.00           C  
ATOM    804  HB1 ALA A  53       8.446  14.500 -12.235  1.00  0.00           H  
ATOM    805  HB2 ALA A  53       7.277  13.927 -13.340  1.00  0.00           H  
ATOM    806  HB3 ALA A  53       8.733  14.799 -13.950  1.00  0.00           H  
ATOM    807  C   ALA A  53       6.540  16.188 -14.725  1.00  0.00           C  
ATOM    808  O   ALA A  53       7.147  16.309 -15.779  1.00  0.00           O  
ATOM    809  N   GLY A  54       5.199  16.246 -14.759  1.00  0.00           N  
ATOM    810  H   GLY A  54       4.740  16.214 -13.860  1.00  0.00           H  
ATOM    811  CA  GLY A  54       4.432  16.497 -15.912  1.00  0.00           C  
ATOM    812  HA2 GLY A  54       3.590  17.059 -15.508  1.00  0.00           H  
ATOM    813  HA3 GLY A  54       4.938  17.102 -16.665  1.00  0.00           H  
ATOM    814  C   GLY A  54       3.666  15.224 -16.555  1.00  0.00           C  
ATOM    815  O   GLY A  54       2.855  15.462 -17.427  1.00  0.00           O  
ATOM    816  N   VAL A  55       3.904  14.003 -16.122  1.00  0.00           N  
ATOM    817  H   VAL A  55       4.511  13.892 -15.321  1.00  0.00           H  
ATOM    818  CA  VAL A  55       3.465  12.800 -16.813  1.00  0.00           C  
ATOM    819  HA  VAL A  55       3.845  12.841 -17.833  1.00  0.00           H  
ATOM    820  CB  VAL A  55       4.096  11.548 -16.165  1.00  0.00           C  
ATOM    821  HB  VAL A  55       3.833  11.437 -15.113  1.00  0.00           H  
ATOM    822  CG1 VAL A  55       3.738  10.220 -16.931  1.00  0.00           C  
ATOM    823 HG11 VAL A  55       4.427   9.435 -16.616  1.00  0.00           H  
ATOM    824 HG12 VAL A  55       2.691   9.938 -16.832  1.00  0.00           H  
ATOM    825 HG13 VAL A  55       3.720  10.345 -18.014  1.00  0.00           H  
ATOM    826  CG2 VAL A  55       5.640  11.635 -16.331  1.00  0.00           C  
ATOM    827 HG21 VAL A  55       5.902  12.539 -15.783  1.00  0.00           H  
ATOM    828 HG22 VAL A  55       6.131  10.832 -15.781  1.00  0.00           H  
ATOM    829 HG23 VAL A  55       5.922  11.680 -17.383  1.00  0.00           H  
ATOM    830  C   VAL A  55       1.982  12.754 -16.865  1.00  0.00           C  
ATOM    831  O   VAL A  55       1.364  12.968 -15.848  1.00  0.00           O  
ATOM    832  N   GLU A  56       1.319  12.372 -17.994  1.00  0.00           N  
ATOM    833  H   GLU A  56       1.791  12.167 -18.863  1.00  0.00           H  
ATOM    834  CA  GLU A  56      -0.045  12.007 -18.051  1.00  0.00           C  
ATOM    835  HA  GLU A  56      -0.637  12.632 -17.383  1.00  0.00           H  
ATOM    836  CB  GLU A  56      -0.533  12.264 -19.489  1.00  0.00           C  
ATOM    837  HB2 GLU A  56      -0.477  13.335 -19.685  1.00  0.00           H  
ATOM    838  HB3 GLU A  56       0.172  11.781 -20.166  1.00  0.00           H  
ATOM    839  CG  GLU A  56      -1.858  11.741 -19.709  1.00  0.00           C  
ATOM    840  HG2 GLU A  56      -2.253  11.955 -20.703  1.00  0.00           H  
ATOM    841  HG3 GLU A  56      -1.810  10.653 -19.753  1.00  0.00           H  
ATOM    842  CD  GLU A  56      -2.915  12.094 -18.705  1.00  0.00           C  
ATOM    843  OE1 GLU A  56      -3.334  13.243 -18.656  1.00  0.00           O  
ATOM    844  OE2 GLU A  56      -3.374  11.167 -17.925  1.00  0.00           O  
ATOM    845  C   GLU A  56      -0.286  10.525 -17.608  1.00  0.00           C  
ATOM    846  O   GLU A  56       0.224   9.609 -18.248  1.00  0.00           O  
ATOM    847  N   ALA A  57      -0.797  10.365 -16.376  1.00  0.00           N  
ATOM    848  H   ALA A  57      -1.127  11.254 -16.027  1.00  0.00           H  
ATOM    849  CA  ALA A  57      -0.873   9.071 -15.713  1.00  0.00           C  
ATOM    850  HA  ALA A  57      -0.866   8.234 -16.411  1.00  0.00           H  
ATOM    851  CB  ALA A  57       0.466   8.872 -14.831  1.00  0.00           C  
ATOM    852  HB1 ALA A  57       0.778   9.785 -14.322  1.00  0.00           H  
ATOM    853  HB2 ALA A  57       0.351   8.148 -14.025  1.00  0.00           H  
ATOM    854  HB3 ALA A  57       1.283   8.539 -15.471  1.00  0.00           H  
ATOM    855  C   ALA A  57      -2.050   8.921 -14.726  1.00  0.00           C  
ATOM    856  O   ALA A  57      -2.494   9.917 -14.153  1.00  0.00           O  
ATOM    857  N   ASP A  58      -2.457   7.638 -14.404  1.00  0.00           N  
ATOM    858  H   ASP A  58      -2.082   6.799 -14.823  1.00  0.00           H  
ATOM    859  CA  ASP A  58      -3.453   7.277 -13.386  1.00  0.00           C  
ATOM    860  HA  ASP A  58      -3.333   7.962 -12.546  1.00  0.00           H  
ATOM    861  CB  ASP A  58      -4.810   7.456 -14.032  1.00  0.00           C  
ATOM    862  HB2 ASP A  58      -4.790   8.314 -14.704  1.00  0.00           H  
ATOM    863  HB3 ASP A  58      -4.956   6.653 -14.754  1.00  0.00           H  
ATOM    864  CG  ASP A  58      -5.974   7.561 -13.111  1.00  0.00           C  
ATOM    865  OD1 ASP A  58      -5.977   7.097 -11.934  1.00  0.00           O  
ATOM    866  OD2 ASP A  58      -7.046   7.996 -13.573  1.00  0.00           O  
ATOM    867  C   ASP A  58      -3.112   5.857 -13.001  1.00  0.00           C  
ATOM    868  O   ASP A  58      -2.293   5.264 -13.723  1.00  0.00           O  
ATOM    869  N   GLY A  59      -3.598   5.229 -11.907  1.00  0.00           N  
ATOM    870  H   GLY A  59      -4.198   5.806 -11.335  1.00  0.00           H  
ATOM    871  CA  GLY A  59      -3.337   3.812 -11.681  1.00  0.00           C  
ATOM    872  HA2 GLY A  59      -3.031   3.322 -12.607  1.00  0.00           H  
ATOM    873  HA3 GLY A  59      -2.404   3.694 -11.131  1.00  0.00           H  
ATOM    874  C   GLY A  59      -4.459   2.953 -10.950  1.00  0.00           C  
ATOM    875  O   GLY A  59      -5.563   3.435 -10.538  1.00  0.00           O  
ATOM    876  N   ARG A  60      -4.084   1.665 -10.695  1.00  0.00           N  
ATOM    877  H   ARG A  60      -3.170   1.462 -11.073  1.00  0.00           H  
ATOM    878  CA  ARG A  60      -4.895   0.640 -10.023  1.00  0.00           C  
ATOM    879  HA  ARG A  60      -5.527   1.084  -9.255  1.00  0.00           H  
ATOM    880  CB  ARG A  60      -5.773  -0.110 -11.001  1.00  0.00           C  
ATOM    881  HB2 ARG A  60      -6.315   0.667 -11.541  1.00  0.00           H  
ATOM    882  HB3 ARG A  60      -5.212  -0.777 -11.654  1.00  0.00           H  
ATOM    883  CG  ARG A  60      -6.856  -1.066 -10.283  1.00  0.00           C  
ATOM    884  HG2 ARG A  60      -6.315  -1.897  -9.831  1.00  0.00           H  
ATOM    885  HG3 ARG A  60      -7.377  -0.426  -9.569  1.00  0.00           H  
ATOM    886  CD  ARG A  60      -7.925  -1.711 -11.090  1.00  0.00           C  
ATOM    887  HD2 ARG A  60      -8.697  -0.995 -11.371  1.00  0.00           H  
ATOM    888  HD3 ARG A  60      -7.466  -2.180 -11.960  1.00  0.00           H  
ATOM    889  NE  ARG A  60      -8.457  -2.782 -10.289  1.00  0.00           N  
ATOM    890  HE  ARG A  60      -7.778  -3.458  -9.970  1.00  0.00           H  
ATOM    891  CZ  ARG A  60      -9.717  -3.149 -10.050  1.00  0.00           C  
ATOM    892  NH1 ARG A  60     -10.791  -2.537 -10.498  1.00  0.00           N  
ATOM    893 HH11 ARG A  60     -10.765  -1.859 -11.246  1.00  0.00           H  
ATOM    894 HH12 ARG A  60     -11.670  -2.937 -10.200  1.00  0.00           H  
ATOM    895  NH2 ARG A  60      -9.999  -4.058  -9.164  1.00  0.00           N  
ATOM    896 HH21 ARG A  60      -9.209  -4.529  -8.747  1.00  0.00           H  
ATOM    897 HH22 ARG A  60     -10.945  -4.289  -8.898  1.00  0.00           H  
ATOM    898  C   ARG A  60      -3.868  -0.259  -9.261  1.00  0.00           C  
ATOM    899  O   ARG A  60      -2.739  -0.234  -9.672  1.00  0.00           O  
ATOM    900  N   THR A  61      -4.178  -0.996  -8.168  1.00  0.00           N  
ATOM    901  H   THR A  61      -5.159  -1.069  -7.944  1.00  0.00           H  
ATOM    902  CA  THR A  61      -3.341  -1.944  -7.535  1.00  0.00           C  
ATOM    903  HA  THR A  61      -2.328  -1.546  -7.478  1.00  0.00           H  
ATOM    904  CB  THR A  61      -3.856  -2.363  -6.146  1.00  0.00           C  
ATOM    905  HB  THR A  61      -3.337  -3.246  -5.775  1.00  0.00           H  
ATOM    906  CG2 THR A  61      -3.499  -1.258  -5.146  1.00  0.00           C  
ATOM    907 HG21 THR A  61      -3.482  -0.282  -5.632  1.00  0.00           H  
ATOM    908 HG22 THR A  61      -4.254  -1.264  -4.361  1.00  0.00           H  
ATOM    909 HG23 THR A  61      -2.620  -1.419  -4.521  1.00  0.00           H  
ATOM    910  OG1 THR A  61      -5.213  -2.678  -6.266  1.00  0.00           O  
ATOM    911  HG1 THR A  61      -5.657  -2.377  -5.470  1.00  0.00           H  
ATOM    912  C   THR A  61      -3.133  -3.101  -8.510  1.00  0.00           C  
ATOM    913  O   THR A  61      -4.054  -3.442  -9.246  1.00  0.00           O  
ATOM    914  N   CYS A  62      -1.943  -3.720  -8.456  1.00  0.00           N  
ATOM    915  H   CYS A  62      -1.262  -3.379  -7.792  1.00  0.00           H  
ATOM    916  CA  CYS A  62      -1.720  -4.998  -9.084  1.00  0.00           C  
ATOM    917  HA  CYS A  62      -2.666  -5.505  -8.893  1.00  0.00           H  
ATOM    918  CB  CYS A  62      -1.380  -4.873 -10.519  1.00  0.00           C  
ATOM    919  HB2 CYS A  62      -2.148  -4.391 -11.124  1.00  0.00           H  
ATOM    920  HB3 CYS A  62      -0.397  -4.408 -10.605  1.00  0.00           H  
ATOM    921  SG  CYS A  62      -1.453  -6.548 -11.257  1.00  0.00           S  
ATOM    922  HG  CYS A  62      -2.757  -6.514 -11.546  1.00  0.00           H  
ATOM    923  C   CYS A  62      -0.681  -5.790  -8.309  1.00  0.00           C  
ATOM    924  O   CYS A  62       0.496  -5.454  -8.339  1.00  0.00           O  
ATOM    925  N   ASP A  63      -1.002  -7.014  -7.742  1.00  0.00           N  
ATOM    926  H   ASP A  63      -1.963  -7.313  -7.835  1.00  0.00           H  
ATOM    927  CA  ASP A  63       0.003  -8.020  -7.407  1.00  0.00           C  
ATOM    928  HA  ASP A  63       0.938  -7.500  -7.195  1.00  0.00           H  
ATOM    929  CB  ASP A  63      -0.533  -8.806  -6.209  1.00  0.00           C  
ATOM    930  HB2 ASP A  63      -0.588  -8.041  -5.435  1.00  0.00           H  
ATOM    931  HB3 ASP A  63      -1.542  -9.184  -6.371  1.00  0.00           H  
ATOM    932  CG  ASP A  63       0.445  -9.858  -5.653  1.00  0.00           C  
ATOM    933  OD1 ASP A  63       1.437 -10.206  -6.348  1.00  0.00           O  
ATOM    934  OD2 ASP A  63       0.287 -10.310  -4.536  1.00  0.00           O  
ATOM    935  C   ASP A  63       0.290  -8.924  -8.642  1.00  0.00           C  
ATOM    936  O   ASP A  63      -0.672  -9.522  -9.140  1.00  0.00           O  
ATOM    937  N   VAL A  64       1.520  -8.963  -9.179  1.00  0.00           N  
ATOM    938  H   VAL A  64       2.293  -8.514  -8.711  1.00  0.00           H  
ATOM    939  CA  VAL A  64       1.802  -9.840 -10.333  1.00  0.00           C  
ATOM    940  HA  VAL A  64       1.080  -9.604 -11.115  1.00  0.00           H  
ATOM    941  CB  VAL A  64       3.284  -9.736 -10.852  1.00  0.00           C  
ATOM    942  HB  VAL A  64       3.480 -10.419 -11.678  1.00  0.00           H  
ATOM    943  CG1 VAL A  64       3.403  -8.213 -11.299  1.00  0.00           C  
ATOM    944 HG11 VAL A  64       3.172  -7.567 -10.451  1.00  0.00           H  
ATOM    945 HG12 VAL A  64       4.393  -7.906 -11.634  1.00  0.00           H  
ATOM    946 HG13 VAL A  64       2.742  -8.090 -12.156  1.00  0.00           H  
ATOM    947  CG2 VAL A  64       4.335 -10.016  -9.829  1.00  0.00           C  
ATOM    948 HG21 VAL A  64       4.073 -11.023  -9.507  1.00  0.00           H  
ATOM    949 HG22 VAL A  64       5.283 -10.187 -10.340  1.00  0.00           H  
ATOM    950 HG23 VAL A  64       4.309  -9.240  -9.064  1.00  0.00           H  
ATOM    951  C   VAL A  64       1.465 -11.309 -10.080  1.00  0.00           C  
ATOM    952  O   VAL A  64       1.686 -12.076 -11.027  1.00  0.00           O  
ATOM    953  N   ARG A  65       1.115 -11.717  -8.897  1.00  0.00           N  
ATOM    954  H   ARG A  65       0.852 -11.153  -8.102  1.00  0.00           H  
ATOM    955  CA  ARG A  65       1.019 -13.127  -8.540  1.00  0.00           C  
ATOM    956  HA  ARG A  65       1.724 -13.643  -9.192  1.00  0.00           H  
ATOM    957  CB  ARG A  65       1.613 -13.426  -7.116  1.00  0.00           C  
ATOM    958  HB2 ARG A  65       0.996 -12.835  -6.440  1.00  0.00           H  
ATOM    959  HB3 ARG A  65       1.423 -14.479  -6.910  1.00  0.00           H  
ATOM    960  CG  ARG A  65       3.114 -13.039  -7.114  1.00  0.00           C  
ATOM    961  HG2 ARG A  65       3.684 -13.474  -7.936  1.00  0.00           H  
ATOM    962  HG3 ARG A  65       3.190 -11.964  -7.280  1.00  0.00           H  
ATOM    963  CD  ARG A  65       3.657 -13.231  -5.722  1.00  0.00           C  
ATOM    964  HD2 ARG A  65       3.492 -14.270  -5.439  1.00  0.00           H  
ATOM    965  HD3 ARG A  65       4.729 -13.041  -5.780  1.00  0.00           H  
ATOM    966  NE  ARG A  65       3.002 -12.207  -4.811  1.00  0.00           N  
ATOM    967  HE  ARG A  65       2.378 -11.518  -5.205  1.00  0.00           H  
ATOM    968  CZ  ARG A  65       3.029 -12.309  -3.522  1.00  0.00           C  
ATOM    969  NH1 ARG A  65       3.722 -13.236  -2.866  1.00  0.00           N  
ATOM    970 HH11 ARG A  65       4.273 -13.891  -3.401  1.00  0.00           H  
ATOM    971 HH12 ARG A  65       3.580 -13.256  -1.867  1.00  0.00           H  
ATOM    972  NH2 ARG A  65       2.394 -11.382  -2.844  1.00  0.00           N  
ATOM    973 HH21 ARG A  65       1.655 -10.965  -3.390  1.00  0.00           H  
ATOM    974 HH22 ARG A  65       2.176 -11.617  -1.887  1.00  0.00           H  
ATOM    975  C   ARG A  65      -0.380 -13.720  -8.740  1.00  0.00           C  
ATOM    976  O   ARG A  65      -0.644 -14.836  -8.414  1.00  0.00           O  
ATOM    977  N   SER A  66      -1.247 -12.861  -9.224  1.00  0.00           N  
ATOM    978  H   SER A  66      -0.943 -11.925  -9.446  1.00  0.00           H  
ATOM    979  CA  SER A  66      -2.736 -13.112  -9.248  1.00  0.00           C  
ATOM    980  HA  SER A  66      -2.835 -14.193  -9.136  1.00  0.00           H  
ATOM    981  CB  SER A  66      -3.445 -12.535  -8.012  1.00  0.00           C  
ATOM    982  HB2 SER A  66      -2.857 -12.859  -7.154  1.00  0.00           H  
ATOM    983  HB3 SER A  66      -3.495 -11.449  -8.094  1.00  0.00           H  
ATOM    984  OG  SER A  66      -4.730 -13.066  -7.922  1.00  0.00           O  
ATOM    985  HG  SER A  66      -5.207 -12.425  -7.388  1.00  0.00           H  
ATOM    986  C   SER A  66      -3.458 -12.687 -10.524  1.00  0.00           C  
ATOM    987  O   SER A  66      -3.675 -11.483 -10.705  1.00  0.00           O  
ATOM    988  N   VAL A  67      -3.925 -13.700 -11.343  1.00  0.00           N  
ATOM    989  H   VAL A  67      -3.721 -14.628 -10.999  1.00  0.00           H  
ATOM    990  CA  VAL A  67      -4.533 -13.433 -12.658  1.00  0.00           C  
ATOM    991  HA  VAL A  67      -3.765 -12.874 -13.191  1.00  0.00           H  
ATOM    992  CB  VAL A  67      -4.754 -14.738 -13.432  1.00  0.00           C  
ATOM    993  HB  VAL A  67      -5.367 -15.370 -12.789  1.00  0.00           H  
ATOM    994  CG1 VAL A  67      -5.551 -14.484 -14.762  1.00  0.00           C  
ATOM    995 HG11 VAL A  67      -6.615 -14.353 -14.571  1.00  0.00           H  
ATOM    996 HG12 VAL A  67      -5.201 -13.566 -15.234  1.00  0.00           H  
ATOM    997 HG13 VAL A  67      -5.693 -15.380 -15.367  1.00  0.00           H  
ATOM    998  CG2 VAL A  67      -3.574 -15.639 -13.643  1.00  0.00           C  
ATOM    999 HG21 VAL A  67      -2.780 -15.197 -14.245  1.00  0.00           H  
ATOM   1000 HG22 VAL A  67      -3.136 -15.919 -12.685  1.00  0.00           H  
ATOM   1001 HG23 VAL A  67      -3.880 -16.523 -14.202  1.00  0.00           H  
ATOM   1002  C   VAL A  67      -5.786 -12.507 -12.596  1.00  0.00           C  
ATOM   1003  O   VAL A  67      -5.839 -11.601 -13.411  1.00  0.00           O  
ATOM   1004  N   PRO A  68      -6.754 -12.672 -11.609  1.00  0.00           N  
ATOM   1005  CD  PRO A  68      -6.992 -13.772 -10.748  1.00  0.00           C  
ATOM   1006  HD2 PRO A  68      -6.418 -13.619  -9.834  1.00  0.00           H  
ATOM   1007  HD3 PRO A  68      -6.675 -14.727 -11.166  1.00  0.00           H  
ATOM   1008  CG  PRO A  68      -8.493 -13.733 -10.526  1.00  0.00           C  
ATOM   1009  HG2 PRO A  68      -8.741 -14.333  -9.651  1.00  0.00           H  
ATOM   1010  HG3 PRO A  68      -9.085 -14.089 -11.371  1.00  0.00           H  
ATOM   1011  CB  PRO A  68      -8.715 -12.207 -10.390  1.00  0.00           C  
ATOM   1012  HB2 PRO A  68      -8.458 -11.846  -9.394  1.00  0.00           H  
ATOM   1013  HB3 PRO A  68      -9.739 -11.879 -10.574  1.00  0.00           H  
ATOM   1014  CA  PRO A  68      -7.837 -11.653 -11.445  1.00  0.00           C  
ATOM   1015  HA  PRO A  68      -8.437 -11.686 -12.354  1.00  0.00           H  
ATOM   1016  C   PRO A  68      -7.353 -10.225 -11.091  1.00  0.00           C  
ATOM   1017  O   PRO A  68      -7.922  -9.176 -11.477  1.00  0.00           O  
ATOM   1018  N   GLU A  69      -6.236 -10.062 -10.413  1.00  0.00           N  
ATOM   1019  H   GLU A  69      -5.715 -10.881 -10.136  1.00  0.00           H  
ATOM   1020  CA  GLU A  69      -5.559  -8.758 -10.216  1.00  0.00           C  
ATOM   1021  HA  GLU A  69      -6.318  -8.007  -9.990  1.00  0.00           H  
ATOM   1022  CB  GLU A  69      -4.442  -8.822  -9.022  1.00  0.00           C  
ATOM   1023  HB2 GLU A  69      -3.578  -9.419  -9.312  1.00  0.00           H  
ATOM   1024  HB3 GLU A  69      -4.292  -7.807  -8.654  1.00  0.00           H  
ATOM   1025  CG  GLU A  69      -5.057  -9.473  -7.765  1.00  0.00           C  
ATOM   1026  HG2 GLU A  69      -5.412 -10.486  -7.957  1.00  0.00           H  
ATOM   1027  HG3 GLU A  69      -4.335  -9.547  -6.952  1.00  0.00           H  
ATOM   1028  CD  GLU A  69      -6.261  -8.733  -7.186  1.00  0.00           C  
ATOM   1029  OE1 GLU A  69      -6.272  -7.527  -6.980  1.00  0.00           O  
ATOM   1030  OE2 GLU A  69      -7.221  -9.433  -6.768  1.00  0.00           O  
ATOM   1031  C   GLU A  69      -4.987  -8.211 -11.533  1.00  0.00           C  
ATOM   1032  O   GLU A  69      -4.860  -7.013 -11.723  1.00  0.00           O  
ATOM   1033  N   ILE A  70      -4.588  -9.073 -12.453  1.00  0.00           N  
ATOM   1034  H   ILE A  70      -4.661 -10.033 -12.148  1.00  0.00           H  
ATOM   1035  CA  ILE A  70      -4.008  -8.733 -13.776  1.00  0.00           C  
ATOM   1036  HA  ILE A  70      -3.378  -7.848 -13.695  1.00  0.00           H  
ATOM   1037  CB  ILE A  70      -3.093  -9.851 -14.235  1.00  0.00           C  
ATOM   1038  HB  ILE A  70      -3.644 -10.787 -14.330  1.00  0.00           H  
ATOM   1039  CG2 ILE A  70      -2.621  -9.588 -15.727  1.00  0.00           C  
ATOM   1040 HG21 ILE A  70      -2.075  -8.648 -15.653  1.00  0.00           H  
ATOM   1041 HG22 ILE A  70      -1.973 -10.393 -16.073  1.00  0.00           H  
ATOM   1042 HG23 ILE A  70      -3.457  -9.564 -16.427  1.00  0.00           H  
ATOM   1043  CG1 ILE A  70      -1.865  -9.954 -13.357  1.00  0.00           C  
ATOM   1044 HG12 ILE A  70      -1.368  -8.988 -13.451  1.00  0.00           H  
ATOM   1045 HG13 ILE A  70      -2.174 -10.142 -12.328  1.00  0.00           H  
ATOM   1046  CD1 ILE A  70      -0.857 -11.079 -13.517  1.00  0.00           C  
ATOM   1047 HD11 ILE A  70      -1.212 -12.029 -13.118  1.00  0.00           H  
ATOM   1048 HD12 ILE A  70      -0.324 -11.132 -14.465  1.00  0.00           H  
ATOM   1049 HD13 ILE A  70      -0.060 -10.869 -12.803  1.00  0.00           H  
ATOM   1050  C   ILE A  70      -5.078  -8.460 -14.842  1.00  0.00           C  
ATOM   1051  O   ILE A  70      -4.918  -7.488 -15.602  1.00  0.00           O  
ATOM   1052  N   GLU A  71      -6.238  -9.206 -14.783  1.00  0.00           N  
ATOM   1053  H   GLU A  71      -6.262  -9.985 -14.141  1.00  0.00           H  
ATOM   1054  CA  GLU A  71      -7.402  -9.144 -15.637  1.00  0.00           C  
ATOM   1055  HA  GLU A  71      -7.088  -9.415 -16.645  1.00  0.00           H  
ATOM   1056  CB  GLU A  71      -8.396 -10.227 -15.237  1.00  0.00           C  
ATOM   1057  HB2 GLU A  71      -7.799 -11.118 -15.039  1.00  0.00           H  
ATOM   1058  HB3 GLU A  71      -8.993  -9.944 -14.371  1.00  0.00           H  
ATOM   1059  CG  GLU A  71      -9.266 -10.509 -16.399  1.00  0.00           C  
ATOM   1060  HG2 GLU A  71      -9.820  -9.604 -16.645  1.00  0.00           H  
ATOM   1061  HG3 GLU A  71      -8.635 -10.703 -17.266  1.00  0.00           H  
ATOM   1062  CD  GLU A  71     -10.071 -11.775 -16.082  1.00  0.00           C  
ATOM   1063  OE1 GLU A  71     -11.086 -11.530 -15.373  1.00  0.00           O  
ATOM   1064  OE2 GLU A  71      -9.934 -12.930 -16.538  1.00  0.00           O  
ATOM   1065  C   GLU A  71      -8.052  -7.676 -15.709  1.00  0.00           C  
ATOM   1066  O   GLU A  71      -7.999  -7.019 -16.783  1.00  0.00           O  
ATOM   1067  N   ALA A  72      -8.549  -7.167 -14.541  1.00  0.00           N  
ATOM   1068  H   ALA A  72      -8.410  -7.742 -13.722  1.00  0.00           H  
ATOM   1069  CA  ALA A  72      -9.095  -5.851 -14.311  1.00  0.00           C  
ATOM   1070  HA  ALA A  72      -9.822  -5.611 -15.087  1.00  0.00           H  
ATOM   1071  CB  ALA A  72      -9.852  -6.016 -13.033  1.00  0.00           C  
ATOM   1072  HB1 ALA A  72      -9.074  -6.069 -12.271  1.00  0.00           H  
ATOM   1073  HB2 ALA A  72     -10.445  -5.144 -12.757  1.00  0.00           H  
ATOM   1074  HB3 ALA A  72     -10.450  -6.925 -12.960  1.00  0.00           H  
ATOM   1075  C   ALA A  72      -8.062  -4.788 -14.393  1.00  0.00           C  
ATOM   1076  O   ALA A  72      -8.337  -3.642 -14.588  1.00  0.00           O  
ATOM   1077  N   LEU A  73      -6.787  -5.113 -14.262  1.00  0.00           N  
ATOM   1078  H   LEU A  73      -6.609  -6.093 -14.098  1.00  0.00           H  
ATOM   1079  CA  LEU A  73      -5.713  -4.141 -14.531  1.00  0.00           C  
ATOM   1080  HA  LEU A  73      -5.894  -3.222 -13.974  1.00  0.00           H  
ATOM   1081  CB  LEU A  73      -4.312  -4.551 -14.029  1.00  0.00           C  
ATOM   1082  HB2 LEU A  73      -4.371  -4.668 -12.947  1.00  0.00           H  
ATOM   1083  HB3 LEU A  73      -4.128  -5.577 -14.350  1.00  0.00           H  
ATOM   1084  CG  LEU A  73      -3.154  -3.527 -14.445  1.00  0.00           C  
ATOM   1085  HG  LEU A  73      -3.291  -3.248 -15.491  1.00  0.00           H  
ATOM   1086  CD1 LEU A  73      -3.315  -2.255 -13.540  1.00  0.00           C  
ATOM   1087 HD11 LEU A  73      -4.321  -1.864 -13.690  1.00  0.00           H  
ATOM   1088 HD12 LEU A  73      -3.026  -2.454 -12.507  1.00  0.00           H  
ATOM   1089 HD13 LEU A  73      -2.586  -1.550 -13.937  1.00  0.00           H  
ATOM   1090  CD2 LEU A  73      -1.837  -4.248 -14.216  1.00  0.00           C  
ATOM   1091 HD21 LEU A  73      -1.833  -5.111 -14.882  1.00  0.00           H  
ATOM   1092 HD22 LEU A  73      -1.006  -3.574 -14.423  1.00  0.00           H  
ATOM   1093 HD23 LEU A  73      -1.742  -4.664 -13.213  1.00  0.00           H  
ATOM   1094  C   LEU A  73      -5.652  -3.817 -16.009  1.00  0.00           C  
ATOM   1095  O   LEU A  73      -5.479  -2.645 -16.440  1.00  0.00           O  
ATOM   1096  N   VAL A  74      -5.826  -4.837 -16.842  1.00  0.00           N  
ATOM   1097  H   VAL A  74      -5.751  -5.796 -16.535  1.00  0.00           H  
ATOM   1098  CA  VAL A  74      -5.725  -4.687 -18.312  1.00  0.00           C  
ATOM   1099  HA  VAL A  74      -4.935  -3.997 -18.609  1.00  0.00           H  
ATOM   1100  CB  VAL A  74      -5.525  -6.104 -18.979  1.00  0.00           C  
ATOM   1101  HB  VAL A  74      -6.170  -6.777 -18.414  1.00  0.00           H  
ATOM   1102  CG1 VAL A  74      -5.760  -6.160 -20.518  1.00  0.00           C  
ATOM   1103 HG11 VAL A  74      -5.306  -5.273 -20.960  1.00  0.00           H  
ATOM   1104 HG12 VAL A  74      -5.427  -7.125 -20.900  1.00  0.00           H  
ATOM   1105 HG13 VAL A  74      -6.846  -6.175 -20.607  1.00  0.00           H  
ATOM   1106  CG2 VAL A  74      -3.984  -6.364 -18.777  1.00  0.00           C  
ATOM   1107 HG21 VAL A  74      -3.846  -6.694 -17.747  1.00  0.00           H  
ATOM   1108 HG22 VAL A  74      -3.669  -7.200 -19.401  1.00  0.00           H  
ATOM   1109 HG23 VAL A  74      -3.503  -5.441 -19.103  1.00  0.00           H  
ATOM   1110  C   VAL A  74      -6.981  -4.015 -18.833  1.00  0.00           C  
ATOM   1111  O   VAL A  74      -6.814  -3.096 -19.630  1.00  0.00           O  
ATOM   1112  N   ALA A  75      -8.151  -4.356 -18.320  1.00  0.00           N  
ATOM   1113  H   ALA A  75      -8.261  -5.128 -17.677  1.00  0.00           H  
ATOM   1114  CA  ALA A  75      -9.449  -3.719 -18.613  1.00  0.00           C  
ATOM   1115  HA  ALA A  75      -9.510  -3.766 -19.699  1.00  0.00           H  
ATOM   1116  CB  ALA A  75     -10.442  -4.607 -17.952  1.00  0.00           C  
ATOM   1117  HB1 ALA A  75     -11.423  -4.211 -18.210  1.00  0.00           H  
ATOM   1118  HB2 ALA A  75     -10.534  -5.636 -18.301  1.00  0.00           H  
ATOM   1119  HB3 ALA A  75     -10.353  -4.557 -16.867  1.00  0.00           H  
ATOM   1120  C   ALA A  75      -9.486  -2.262 -18.133  1.00  0.00           C  
ATOM   1121  O   ALA A  75     -10.221  -1.494 -18.762  1.00  0.00           O  
ATOM   1122  N   ALA A  76      -8.754  -1.912 -17.053  1.00  0.00           N  
ATOM   1123  H   ALA A  76      -8.190  -2.592 -16.566  1.00  0.00           H  
ATOM   1124  CA  ALA A  76      -8.775  -0.546 -16.524  1.00  0.00           C  
ATOM   1125  HA  ALA A  76      -9.801  -0.180 -16.552  1.00  0.00           H  
ATOM   1126  CB  ALA A  76      -8.223  -0.410 -15.092  1.00  0.00           C  
ATOM   1127  HB1 ALA A  76      -8.842  -0.907 -14.344  1.00  0.00           H  
ATOM   1128  HB2 ALA A  76      -7.177  -0.713 -15.128  1.00  0.00           H  
ATOM   1129  HB3 ALA A  76      -8.137   0.650 -14.855  1.00  0.00           H  
ATOM   1130  C   ALA A  76      -7.974   0.421 -17.473  1.00  0.00           C  
ATOM   1131  O   ALA A  76      -8.453   1.420 -17.980  1.00  0.00           O  
ATOM   1132  N   VAL A  77      -6.698   0.075 -17.834  1.00  0.00           N  
ATOM   1133  H   VAL A  77      -6.292  -0.670 -17.286  1.00  0.00           H  
ATOM   1134  CA  VAL A  77      -5.824   0.866 -18.764  1.00  0.00           C  
ATOM   1135  HA  VAL A  77      -5.849   1.879 -18.363  1.00  0.00           H  
ATOM   1136  CB  VAL A  77      -4.311   0.504 -18.833  1.00  0.00           C  
ATOM   1137  HB  VAL A  77      -3.828   0.663 -17.870  1.00  0.00           H  
ATOM   1138  CG1 VAL A  77      -4.199  -0.954 -19.445  1.00  0.00           C  
ATOM   1139 HG11 VAL A  77      -4.613  -1.004 -20.452  1.00  0.00           H  
ATOM   1140 HG12 VAL A  77      -3.138  -1.203 -19.440  1.00  0.00           H  
ATOM   1141 HG13 VAL A  77      -4.693  -1.708 -18.833  1.00  0.00           H  
ATOM   1142  CG2 VAL A  77      -3.532   1.399 -19.887  1.00  0.00           C  
ATOM   1143 HG21 VAL A  77      -2.511   1.021 -19.836  1.00  0.00           H  
ATOM   1144 HG22 VAL A  77      -3.907   1.283 -20.903  1.00  0.00           H  
ATOM   1145 HG23 VAL A  77      -3.617   2.406 -19.477  1.00  0.00           H  
ATOM   1146  C   VAL A  77      -6.482   1.032 -20.134  1.00  0.00           C  
ATOM   1147  O   VAL A  77      -6.475   2.129 -20.737  1.00  0.00           O  
ATOM   1148  N   VAL A  78      -7.217   0.004 -20.691  1.00  0.00           N  
ATOM   1149  H   VAL A  78      -7.200  -0.961 -20.392  1.00  0.00           H  
ATOM   1150  CA  VAL A  78      -7.849   0.194 -22.024  1.00  0.00           C  
ATOM   1151  HA  VAL A  78      -7.036   0.731 -22.512  1.00  0.00           H  
ATOM   1152  CB  VAL A  78      -8.241  -1.039 -22.811  1.00  0.00           C  
ATOM   1153  HB  VAL A  78      -8.554  -0.748 -23.814  1.00  0.00           H  
ATOM   1154  CG1 VAL A  78      -7.001  -1.821 -23.214  1.00  0.00           C  
ATOM   1155 HG11 VAL A  78      -7.331  -2.522 -23.980  1.00  0.00           H  
ATOM   1156 HG12 VAL A  78      -6.343  -1.067 -23.646  1.00  0.00           H  
ATOM   1157 HG13 VAL A  78      -6.586  -2.330 -22.344  1.00  0.00           H  
ATOM   1158  CG2 VAL A  78      -9.170  -2.019 -22.002  1.00  0.00           C  
ATOM   1159 HG21 VAL A  78     -10.083  -1.513 -21.686  1.00  0.00           H  
ATOM   1160 HG22 VAL A  78      -9.384  -2.921 -22.574  1.00  0.00           H  
ATOM   1161 HG23 VAL A  78      -8.673  -2.427 -21.121  1.00  0.00           H  
ATOM   1162  C   VAL A  78      -9.006   1.192 -21.959  1.00  0.00           C  
ATOM   1163  O   VAL A  78      -9.157   1.974 -22.878  1.00  0.00           O  
ATOM   1164  N   GLU A  79      -9.801   1.174 -20.903  1.00  0.00           N  
ATOM   1165  H   GLU A  79      -9.573   0.549 -20.143  1.00  0.00           H  
ATOM   1166  CA  GLU A  79     -10.881   2.071 -20.628  1.00  0.00           C  
ATOM   1167  HA  GLU A  79     -11.442   1.988 -21.559  1.00  0.00           H  
ATOM   1168  CB  GLU A  79     -11.793   1.590 -19.478  1.00  0.00           C  
ATOM   1169  HB2 GLU A  79     -11.851   0.501 -19.481  1.00  0.00           H  
ATOM   1170  HB3 GLU A  79     -11.267   1.986 -18.610  1.00  0.00           H  
ATOM   1171  CG  GLU A  79     -13.225   2.153 -19.581  1.00  0.00           C  
ATOM   1172  HG2 GLU A  79     -13.749   2.106 -18.626  1.00  0.00           H  
ATOM   1173  HG3 GLU A  79     -13.054   3.175 -19.917  1.00  0.00           H  
ATOM   1174  CD  GLU A  79     -14.095   1.397 -20.525  1.00  0.00           C  
ATOM   1175  OE1 GLU A  79     -13.657   0.797 -21.530  1.00  0.00           O  
ATOM   1176  OE2 GLU A  79     -15.298   1.272 -20.256  1.00  0.00           O  
ATOM   1177  C   GLU A  79     -10.379   3.558 -20.571  1.00  0.00           C  
ATOM   1178  O   GLU A  79     -11.009   4.457 -21.144  1.00  0.00           O  
ATOM   1179  N   ARG A  80      -9.203   3.655 -19.829  1.00  0.00           N  
ATOM   1180  H   ARG A  80      -8.839   2.836 -19.363  1.00  0.00           H  
ATOM   1181  CA  ARG A  80      -8.689   4.963 -19.374  1.00  0.00           C  
ATOM   1182  HA  ARG A  80      -9.512   5.607 -19.063  1.00  0.00           H  
ATOM   1183  CB  ARG A  80      -7.864   4.787 -18.088  1.00  0.00           C  
ATOM   1184  HB2 ARG A  80      -8.513   4.356 -17.326  1.00  0.00           H  
ATOM   1185  HB3 ARG A  80      -6.954   4.234 -18.320  1.00  0.00           H  
ATOM   1186  CG  ARG A  80      -7.208   6.073 -17.664  1.00  0.00           C  
ATOM   1187  HG2 ARG A  80      -6.485   5.940 -16.860  1.00  0.00           H  
ATOM   1188  HG3 ARG A  80      -6.665   6.470 -18.521  1.00  0.00           H  
ATOM   1189  CD  ARG A  80      -8.261   7.037 -17.121  1.00  0.00           C  
ATOM   1190  HD2 ARG A  80      -9.053   7.296 -17.822  1.00  0.00           H  
ATOM   1191  HD3 ARG A  80      -8.846   6.536 -16.349  1.00  0.00           H  
ATOM   1192  NE  ARG A  80      -7.642   8.136 -16.449  1.00  0.00           N  
ATOM   1193  HE  ARG A  80      -7.311   7.984 -15.507  1.00  0.00           H  
ATOM   1194  CZ  ARG A  80      -7.250   9.288 -16.938  1.00  0.00           C  
ATOM   1195  NH1 ARG A  80      -7.346   9.611 -18.192  1.00  0.00           N  
ATOM   1196 HH11 ARG A  80      -7.766   8.938 -18.818  1.00  0.00           H  
ATOM   1197 HH12 ARG A  80      -6.875  10.474 -18.423  1.00  0.00           H  
ATOM   1198  NH2 ARG A  80      -6.807  10.114 -16.059  1.00  0.00           N  
ATOM   1199 HH21 ARG A  80      -6.671   9.904 -15.081  1.00  0.00           H  
ATOM   1200 HH22 ARG A  80      -6.389  10.972 -16.390  1.00  0.00           H  
ATOM   1201  C   ARG A  80      -7.918   5.659 -20.531  1.00  0.00           C  
ATOM   1202  O   ARG A  80      -7.963   6.863 -20.649  1.00  0.00           O  
ATOM   1203  N   TYR A  81      -7.228   4.900 -21.395  1.00  0.00           N  
ATOM   1204  H   TYR A  81      -7.042   3.943 -21.128  1.00  0.00           H  
ATOM   1205  CA  TYR A  81      -6.402   5.573 -22.432  1.00  0.00           C  
ATOM   1206  HA  TYR A  81      -6.702   6.616 -22.531  1.00  0.00           H  
ATOM   1207  CB  TYR A  81      -4.964   5.605 -22.006  1.00  0.00           C  
ATOM   1208  HB2 TYR A  81      -4.529   4.610 -21.914  1.00  0.00           H  
ATOM   1209  HB3 TYR A  81      -4.485   6.160 -22.811  1.00  0.00           H  
ATOM   1210  CG  TYR A  81      -4.597   6.396 -20.810  1.00  0.00           C  
ATOM   1211  CD1 TYR A  81      -4.876   7.755 -20.723  1.00  0.00           C  
ATOM   1212  HD1 TYR A  81      -5.205   8.317 -21.584  1.00  0.00           H  
ATOM   1213  CE1 TYR A  81      -4.449   8.508 -19.650  1.00  0.00           C  
ATOM   1214  HE1 TYR A  81      -4.525   9.584 -19.602  1.00  0.00           H  
ATOM   1215  CZ  TYR A  81      -3.892   7.851 -18.513  1.00  0.00           C  
ATOM   1216  OH  TYR A  81      -3.599   8.552 -17.408  1.00  0.00           O  
ATOM   1217  HH  TYR A  81      -3.727   9.489 -17.570  1.00  0.00           H  
ATOM   1218  CE2 TYR A  81      -3.678   6.469 -18.549  1.00  0.00           C  
ATOM   1219  HE2 TYR A  81      -3.230   5.808 -17.820  1.00  0.00           H  
ATOM   1220  CD2 TYR A  81      -4.018   5.717 -19.741  1.00  0.00           C  
ATOM   1221  HD2 TYR A  81      -3.704   4.691 -19.859  1.00  0.00           H  
ATOM   1222  C   TYR A  81      -6.452   5.081 -23.851  1.00  0.00           C  
ATOM   1223  O   TYR A  81      -6.103   5.709 -24.846  1.00  0.00           O  
ATOM   1224  N   GLY A  82      -7.028   3.886 -24.020  1.00  0.00           N  
ATOM   1225  H   GLY A  82      -7.307   3.383 -23.189  1.00  0.00           H  
ATOM   1226  CA  GLY A  82      -7.159   3.073 -25.259  1.00  0.00           C  
ATOM   1227  HA2 GLY A  82      -8.128   2.578 -25.313  1.00  0.00           H  
ATOM   1228  HA3 GLY A  82      -6.884   3.761 -26.060  1.00  0.00           H  
ATOM   1229  C   GLY A  82      -6.087   1.944 -25.286  1.00  0.00           C  
ATOM   1230  O   GLY A  82      -5.379   1.647 -24.288  1.00  0.00           O  
ATOM   1231  N   PRO A  83      -5.894   1.298 -26.480  1.00  0.00           N  
ATOM   1232  CD  PRO A  83      -6.680   1.501 -27.618  1.00  0.00           C  
ATOM   1233  HD2 PRO A  83      -6.624   2.541 -27.940  1.00  0.00           H  
ATOM   1234  HD3 PRO A  83      -7.682   1.137 -27.391  1.00  0.00           H  
ATOM   1235  CG  PRO A  83      -6.021   0.522 -28.659  1.00  0.00           C  
ATOM   1236  HG2 PRO A  83      -5.227   1.008 -29.225  1.00  0.00           H  
ATOM   1237  HG3 PRO A  83      -6.685   0.044 -29.380  1.00  0.00           H  
ATOM   1238  CB  PRO A  83      -5.386  -0.571 -27.846  1.00  0.00           C  
ATOM   1239  HB2 PRO A  83      -4.548  -1.099 -28.301  1.00  0.00           H  
ATOM   1240  HB3 PRO A  83      -6.176  -1.199 -27.433  1.00  0.00           H  
ATOM   1241  CA  PRO A  83      -5.032   0.113 -26.571  1.00  0.00           C  
ATOM   1242  HA  PRO A  83      -5.381  -0.488 -25.732  1.00  0.00           H  
ATOM   1243  C   PRO A  83      -3.530   0.319 -26.386  1.00  0.00           C  
ATOM   1244  O   PRO A  83      -2.979   1.155 -27.124  1.00  0.00           O  
ATOM   1245  N   VAL A  84      -2.839  -0.533 -25.587  1.00  0.00           N  
ATOM   1246  H   VAL A  84      -3.256  -1.429 -25.375  1.00  0.00           H  
ATOM   1247  CA  VAL A  84      -1.489  -0.189 -25.082  1.00  0.00           C  
ATOM   1248  HA  VAL A  84      -1.433   0.896 -24.982  1.00  0.00           H  
ATOM   1249  CB  VAL A  84      -1.206  -0.738 -23.683  1.00  0.00           C  
ATOM   1250  HB  VAL A  84      -0.604   0.052 -23.234  1.00  0.00           H  
ATOM   1251  CG1 VAL A  84      -2.382  -0.875 -22.755  1.00  0.00           C  
ATOM   1252 HG11 VAL A  84      -2.910   0.071 -22.864  1.00  0.00           H  
ATOM   1253 HG12 VAL A  84      -3.030  -1.678 -23.108  1.00  0.00           H  
ATOM   1254 HG13 VAL A  84      -2.015  -1.011 -21.737  1.00  0.00           H  
ATOM   1255  CG2 VAL A  84      -0.387  -1.993 -23.501  1.00  0.00           C  
ATOM   1256 HG21 VAL A  84      -0.196  -2.226 -22.453  1.00  0.00           H  
ATOM   1257 HG22 VAL A  84      -0.940  -2.845 -23.896  1.00  0.00           H  
ATOM   1258 HG23 VAL A  84       0.607  -1.890 -23.932  1.00  0.00           H  
ATOM   1259  C   VAL A  84      -0.344  -0.574 -26.042  1.00  0.00           C  
ATOM   1260  O   VAL A  84      -0.226  -1.695 -26.514  1.00  0.00           O  
ATOM   1261  N   ASP A  85       0.417   0.434 -26.527  1.00  0.00           N  
ATOM   1262  H   ASP A  85       0.434   1.353 -26.107  1.00  0.00           H  
ATOM   1263  CA  ASP A  85       1.530   0.269 -27.449  1.00  0.00           C  
ATOM   1264  HA  ASP A  85       1.353  -0.421 -28.273  1.00  0.00           H  
ATOM   1265  CB  ASP A  85       1.830   1.637 -28.036  1.00  0.00           C  
ATOM   1266  HB2 ASP A  85       2.026   2.298 -27.191  1.00  0.00           H  
ATOM   1267  HB3 ASP A  85       2.694   1.611 -28.700  1.00  0.00           H  
ATOM   1268  CG  ASP A  85       0.716   2.291 -28.801  1.00  0.00           C  
ATOM   1269  OD1 ASP A  85       0.651   2.093 -30.041  1.00  0.00           O  
ATOM   1270  OD2 ASP A  85      -0.057   3.101 -28.244  1.00  0.00           O  
ATOM   1271  C   ASP A  85       2.747  -0.364 -26.823  1.00  0.00           C  
ATOM   1272  O   ASP A  85       3.466  -1.027 -27.556  1.00  0.00           O  
ATOM   1273  N   VAL A  86       2.908  -0.165 -25.493  1.00  0.00           N  
ATOM   1274  H   VAL A  86       2.134   0.383 -25.147  1.00  0.00           H  
ATOM   1275  CA  VAL A  86       4.069  -0.513 -24.611  1.00  0.00           C  
ATOM   1276  HA  VAL A  86       4.681  -1.258 -25.119  1.00  0.00           H  
ATOM   1277  CB  VAL A  86       5.011   0.722 -24.386  1.00  0.00           C  
ATOM   1278  HB  VAL A  86       4.477   1.423 -23.744  1.00  0.00           H  
ATOM   1279  CG1 VAL A  86       6.210   0.359 -23.457  1.00  0.00           C  
ATOM   1280 HG11 VAL A  86       6.804   1.272 -23.425  1.00  0.00           H  
ATOM   1281 HG12 VAL A  86       5.870   0.281 -22.425  1.00  0.00           H  
ATOM   1282 HG13 VAL A  86       6.761  -0.543 -23.724  1.00  0.00           H  
ATOM   1283  CG2 VAL A  86       5.473   1.354 -25.718  1.00  0.00           C  
ATOM   1284 HG21 VAL A  86       6.276   2.073 -25.556  1.00  0.00           H  
ATOM   1285 HG22 VAL A  86       6.015   0.576 -26.256  1.00  0.00           H  
ATOM   1286 HG23 VAL A  86       4.660   1.801 -26.291  1.00  0.00           H  
ATOM   1287  C   VAL A  86       3.605  -1.077 -23.234  1.00  0.00           C  
ATOM   1288  O   VAL A  86       2.764  -0.485 -22.592  1.00  0.00           O  
ATOM   1289  N   LEU A  87       4.314  -2.151 -22.850  1.00  0.00           N  
ATOM   1290  H   LEU A  87       4.961  -2.551 -23.513  1.00  0.00           H  
ATOM   1291  CA  LEU A  87       4.320  -2.805 -21.522  1.00  0.00           C  
ATOM   1292  HA  LEU A  87       3.821  -2.151 -20.807  1.00  0.00           H  
ATOM   1293  CB  LEU A  87       3.558  -4.157 -21.458  1.00  0.00           C  
ATOM   1294  HB2 LEU A  87       2.501  -3.905 -21.381  1.00  0.00           H  
ATOM   1295  HB3 LEU A  87       3.772  -4.688 -22.387  1.00  0.00           H  
ATOM   1296  CG  LEU A  87       3.899  -5.163 -20.366  1.00  0.00           C  
ATOM   1297  HG  LEU A  87       4.979  -5.269 -20.272  1.00  0.00           H  
ATOM   1298  CD1 LEU A  87       3.449  -4.703 -18.937  1.00  0.00           C  
ATOM   1299 HD11 LEU A  87       2.375  -4.531 -18.874  1.00  0.00           H  
ATOM   1300 HD12 LEU A  87       3.820  -5.456 -18.240  1.00  0.00           H  
ATOM   1301 HD13 LEU A  87       4.064  -3.804 -18.921  1.00  0.00           H  
ATOM   1302  CD2 LEU A  87       3.311  -6.539 -20.596  1.00  0.00           C  
ATOM   1303 HD21 LEU A  87       2.298  -6.579 -20.997  1.00  0.00           H  
ATOM   1304 HD22 LEU A  87       3.867  -7.060 -21.375  1.00  0.00           H  
ATOM   1305 HD23 LEU A  87       3.287  -7.101 -19.663  1.00  0.00           H  
ATOM   1306  C   LEU A  87       5.795  -2.853 -21.078  1.00  0.00           C  
ATOM   1307  O   LEU A  87       6.639  -3.473 -21.789  1.00  0.00           O  
ATOM   1308  N   VAL A  88       6.102  -2.320 -19.906  1.00  0.00           N  
ATOM   1309  H   VAL A  88       5.407  -1.892 -19.310  1.00  0.00           H  
ATOM   1310  CA  VAL A  88       7.423  -2.747 -19.323  1.00  0.00           C  
ATOM   1311  HA  VAL A  88       7.926  -3.449 -19.987  1.00  0.00           H  
ATOM   1312  CB  VAL A  88       8.231  -1.490 -19.046  1.00  0.00           C  
ATOM   1313  HB  VAL A  88       7.531  -0.873 -18.484  1.00  0.00           H  
ATOM   1314  CG1 VAL A  88       9.447  -1.664 -18.171  1.00  0.00           C  
ATOM   1315 HG11 VAL A  88       9.757  -0.701 -17.764  1.00  0.00           H  
ATOM   1316 HG12 VAL A  88       9.246  -2.340 -17.339  1.00  0.00           H  
ATOM   1317 HG13 VAL A  88      10.211  -2.147 -18.779  1.00  0.00           H  
ATOM   1318  CG2 VAL A  88       8.624  -0.675 -20.324  1.00  0.00           C  
ATOM   1319 HG21 VAL A  88       9.416  -1.175 -20.881  1.00  0.00           H  
ATOM   1320 HG22 VAL A  88       7.761  -0.354 -20.907  1.00  0.00           H  
ATOM   1321 HG23 VAL A  88       9.091   0.268 -20.038  1.00  0.00           H  
ATOM   1322  C   VAL A  88       7.117  -3.606 -18.006  1.00  0.00           C  
ATOM   1323  O   VAL A  88       6.461  -3.121 -17.071  1.00  0.00           O  
ATOM   1324  N   ASN A  89       7.600  -4.875 -17.938  1.00  0.00           N  
ATOM   1325  H   ASN A  89       8.033  -5.157 -18.806  1.00  0.00           H  
ATOM   1326  CA  ASN A  89       7.535  -5.784 -16.860  1.00  0.00           C  
ATOM   1327  HA  ASN A  89       6.671  -5.539 -16.242  1.00  0.00           H  
ATOM   1328  CB  ASN A  89       7.561  -7.211 -17.459  1.00  0.00           C  
ATOM   1329  HB2 ASN A  89       8.557  -7.337 -17.884  1.00  0.00           H  
ATOM   1330  HB3 ASN A  89       7.617  -7.790 -16.538  1.00  0.00           H  
ATOM   1331  CG  ASN A  89       6.334  -7.503 -18.265  1.00  0.00           C  
ATOM   1332  OD1 ASN A  89       5.257  -7.504 -17.727  1.00  0.00           O  
ATOM   1333  ND2 ASN A  89       6.434  -7.770 -19.535  1.00  0.00           N  
ATOM   1334 HD21 ASN A  89       7.271  -8.024 -20.040  1.00  0.00           H  
ATOM   1335 HD22 ASN A  89       5.501  -7.898 -19.901  1.00  0.00           H  
ATOM   1336  C   ASN A  89       8.745  -5.546 -15.962  1.00  0.00           C  
ATOM   1337  O   ASN A  89       9.753  -6.146 -16.024  1.00  0.00           O  
ATOM   1338  N   ASN A  90       8.697  -4.533 -15.095  1.00  0.00           N  
ATOM   1339  H   ASN A  90       7.817  -4.038 -15.109  1.00  0.00           H  
ATOM   1340  CA  ASN A  90       9.718  -4.147 -14.105  1.00  0.00           C  
ATOM   1341  HA  ASN A  90      10.734  -4.245 -14.485  1.00  0.00           H  
ATOM   1342  CB  ASN A  90       9.498  -2.646 -13.841  1.00  0.00           C  
ATOM   1343  HB2 ASN A  90       9.765  -1.949 -14.636  1.00  0.00           H  
ATOM   1344  HB3 ASN A  90       8.424  -2.653 -13.651  1.00  0.00           H  
ATOM   1345  CG  ASN A  90      10.140  -2.170 -12.530  1.00  0.00           C  
ATOM   1346  OD1 ASN A  90      11.363  -2.070 -12.322  1.00  0.00           O  
ATOM   1347  ND2 ASN A  90       9.331  -1.876 -11.537  1.00  0.00           N  
ATOM   1348 HD21 ASN A  90       9.686  -1.839 -10.592  1.00  0.00           H  
ATOM   1349 HD22 ASN A  90       8.349  -1.848 -11.774  1.00  0.00           H  
ATOM   1350  C   ASN A  90       9.665  -5.035 -12.811  1.00  0.00           C  
ATOM   1351  O   ASN A  90      10.760  -5.280 -12.300  1.00  0.00           O  
ATOM   1352  N   ALA A  91       8.510  -5.407 -12.306  1.00  0.00           N  
ATOM   1353  H   ALA A  91       7.659  -5.264 -12.829  1.00  0.00           H  
ATOM   1354  CA  ALA A  91       8.348  -6.044 -10.939  1.00  0.00           C  
ATOM   1355  HA  ALA A  91       8.643  -5.315 -10.184  1.00  0.00           H  
ATOM   1356  CB  ALA A  91       6.837  -6.284 -10.664  1.00  0.00           C  
ATOM   1357  HB1 ALA A  91       6.457  -6.721 -11.588  1.00  0.00           H  
ATOM   1358  HB2 ALA A  91       6.764  -6.971  -9.821  1.00  0.00           H  
ATOM   1359  HB3 ALA A  91       6.297  -5.352 -10.496  1.00  0.00           H  
ATOM   1360  C   ALA A  91       9.186  -7.242 -10.803  1.00  0.00           C  
ATOM   1361  O   ALA A  91       9.240  -8.051 -11.698  1.00  0.00           O  
ATOM   1362  N   GLY A  92       9.797  -7.407  -9.626  1.00  0.00           N  
ATOM   1363  H   GLY A  92       9.955  -6.673  -8.950  1.00  0.00           H  
ATOM   1364  CA  GLY A  92      10.561  -8.588  -9.278  1.00  0.00           C  
ATOM   1365  HA2 GLY A  92       9.907  -9.435  -9.491  1.00  0.00           H  
ATOM   1366  HA3 GLY A  92      11.477  -8.698  -9.859  1.00  0.00           H  
ATOM   1367  C   GLY A  92      10.876  -8.605  -7.865  1.00  0.00           C  
ATOM   1368  O   GLY A  92      10.524  -7.562  -7.191  1.00  0.00           O  
ATOM   1369  N   ARG A  93      11.583  -9.608  -7.385  1.00  0.00           N  
ATOM   1370  H   ARG A  93      11.925 -10.249  -8.086  1.00  0.00           H  
ATOM   1371  CA  ARG A  93      12.025  -9.846  -5.997  1.00  0.00           C  
ATOM   1372  HA  ARG A  93      12.367  -8.900  -5.579  1.00  0.00           H  
ATOM   1373  CB  ARG A  93      10.827 -10.358  -5.249  1.00  0.00           C  
ATOM   1374  HB2 ARG A  93      10.020  -9.641  -5.403  1.00  0.00           H  
ATOM   1375  HB3 ARG A  93      10.380 -11.213  -5.756  1.00  0.00           H  
ATOM   1376  CG  ARG A  93      10.948 -10.367  -3.742  1.00  0.00           C  
ATOM   1377  HG2 ARG A  93      11.645 -11.138  -3.412  1.00  0.00           H  
ATOM   1378  HG3 ARG A  93      11.320  -9.380  -3.470  1.00  0.00           H  
ATOM   1379  CD  ARG A  93       9.709 -10.708  -2.980  1.00  0.00           C  
ATOM   1380  HD2 ARG A  93       9.863 -10.371  -1.955  1.00  0.00           H  
ATOM   1381  HD3 ARG A  93       8.907 -10.116  -3.425  1.00  0.00           H  
ATOM   1382  NE  ARG A  93       9.377 -12.139  -2.958  1.00  0.00           N  
ATOM   1383  HE  ARG A  93       8.452 -12.321  -3.321  1.00  0.00           H  
ATOM   1384  CZ  ARG A  93       9.937 -13.077  -2.243  1.00  0.00           C  
ATOM   1385  NH1 ARG A  93      11.110 -12.996  -1.584  1.00  0.00           N  
ATOM   1386 HH11 ARG A  93      11.613 -12.175  -1.889  1.00  0.00           H  
ATOM   1387 HH12 ARG A  93      11.552 -13.738  -1.060  1.00  0.00           H  
ATOM   1388  NH2 ARG A  93       9.293 -14.196  -2.039  1.00  0.00           N  
ATOM   1389 HH21 ARG A  93       8.412 -14.351  -2.508  1.00  0.00           H  
ATOM   1390 HH22 ARG A  93       9.559 -14.886  -1.352  1.00  0.00           H  
ATOM   1391  C   ARG A  93      13.136 -10.843  -5.806  1.00  0.00           C  
ATOM   1392  O   ARG A  93      13.045 -11.947  -6.337  1.00  0.00           O  
ATOM   1393  N   PRO A  94      14.105 -10.664  -4.841  1.00  0.00           N  
ATOM   1394  CD  PRO A  94      14.315  -9.468  -4.066  1.00  0.00           C  
ATOM   1395  HD2 PRO A  94      13.785  -9.609  -3.124  1.00  0.00           H  
ATOM   1396  HD3 PRO A  94      13.960  -8.633  -4.670  1.00  0.00           H  
ATOM   1397  CG  PRO A  94      15.790  -9.430  -3.913  1.00  0.00           C  
ATOM   1398  HG2 PRO A  94      16.024  -8.874  -3.004  1.00  0.00           H  
ATOM   1399  HG3 PRO A  94      16.274  -8.930  -4.752  1.00  0.00           H  
ATOM   1400  CB  PRO A  94      16.230 -10.864  -3.836  1.00  0.00           C  
ATOM   1401  HB2 PRO A  94      16.220 -11.133  -2.780  1.00  0.00           H  
ATOM   1402  HB3 PRO A  94      17.200 -11.010  -4.313  1.00  0.00           H  
ATOM   1403  CA  PRO A  94      15.150 -11.688  -4.632  1.00  0.00           C  
ATOM   1404  HA  PRO A  94      15.530 -11.988  -5.609  1.00  0.00           H  
ATOM   1405  C   PRO A  94      14.666 -12.885  -3.741  1.00  0.00           C  
ATOM   1406  O   PRO A  94      13.708 -12.773  -2.996  1.00  0.00           O  
ATOM   1407  N   GLY A  95      15.416 -13.990  -3.744  1.00  0.00           N  
ATOM   1408  H   GLY A  95      16.153 -13.986  -4.434  1.00  0.00           H  
ATOM   1409  CA  GLY A  95      15.317 -15.053  -2.817  1.00  0.00           C  
ATOM   1410  HA2 GLY A  95      15.275 -14.682  -1.792  1.00  0.00           H  
ATOM   1411  HA3 GLY A  95      14.345 -15.541  -2.905  1.00  0.00           H  
ATOM   1412  C   GLY A  95      16.476 -16.027  -2.992  1.00  0.00           C  
ATOM   1413  O   GLY A  95      16.755 -16.277  -4.149  1.00  0.00           O  
ATOM   1414  N   GLY A  96      17.027 -16.552  -1.931  1.00  0.00           N  
ATOM   1415  H   GLY A  96      16.688 -16.379  -0.995  1.00  0.00           H  
ATOM   1416  CA  GLY A  96      18.200 -17.441  -1.982  1.00  0.00           C  
ATOM   1417  HA2 GLY A  96      17.884 -18.294  -2.582  1.00  0.00           H  
ATOM   1418  HA3 GLY A  96      19.040 -16.910  -2.430  1.00  0.00           H  
ATOM   1419  C   GLY A  96      18.577 -18.073  -0.591  1.00  0.00           C  
ATOM   1420  O   GLY A  96      17.859 -18.006   0.412  1.00  0.00           O  
ATOM   1421  N   GLY A  97      19.785 -18.607  -0.505  1.00  0.00           N  
ATOM   1422  H   GLY A  97      20.390 -18.380  -1.282  1.00  0.00           H  
ATOM   1423  CA  GLY A  97      20.374 -19.320   0.621  1.00  0.00           C  
ATOM   1424  HA2 GLY A  97      20.893 -18.654   1.311  1.00  0.00           H  
ATOM   1425  HA3 GLY A  97      19.646 -19.859   1.228  1.00  0.00           H  
ATOM   1426  C   GLY A  97      21.320 -20.386   0.161  1.00  0.00           C  
ATOM   1427  O   GLY A  97      21.446 -20.615  -1.030  1.00  0.00           O  
ATOM   1428  N   ALA A  98      21.744 -21.327   1.062  1.00  0.00           N  
ATOM   1429  H   ALA A  98      21.613 -21.172   2.051  1.00  0.00           H  
ATOM   1430  CA  ALA A  98      22.267 -22.701   0.744  1.00  0.00           C  
ATOM   1431  HA  ALA A  98      23.162 -22.552   0.141  1.00  0.00           H  
ATOM   1432  CB  ALA A  98      22.706 -23.374   2.041  1.00  0.00           C  
ATOM   1433  HB1 ALA A  98      23.347 -22.665   2.563  1.00  0.00           H  
ATOM   1434  HB2 ALA A  98      21.793 -23.686   2.551  1.00  0.00           H  
ATOM   1435  HB3 ALA A  98      23.214 -24.320   1.857  1.00  0.00           H  
ATOM   1436  C   ALA A  98      21.199 -23.493  -0.011  1.00  0.00           C  
ATOM   1437  O   ALA A  98      20.178 -23.825   0.566  1.00  0.00           O  
ATOM   1438  N   THR A  99      21.418 -23.849  -1.282  1.00  0.00           N  
ATOM   1439  H   THR A  99      22.090 -23.351  -1.848  1.00  0.00           H  
ATOM   1440  CA  THR A  99      20.367 -24.494  -2.074  1.00  0.00           C  
ATOM   1441  HA  THR A  99      19.637 -23.685  -2.088  1.00  0.00           H  
ATOM   1442  CB  THR A  99      20.874 -24.657  -3.522  1.00  0.00           C  
ATOM   1443  HB  THR A  99      21.727 -25.335  -3.513  1.00  0.00           H  
ATOM   1444  CG2 THR A  99      19.829 -25.164  -4.521  1.00  0.00           C  
ATOM   1445 HG21 THR A  99      18.997 -24.464  -4.587  1.00  0.00           H  
ATOM   1446 HG22 THR A  99      20.242 -25.140  -5.530  1.00  0.00           H  
ATOM   1447 HG23 THR A  99      19.552 -26.178  -4.236  1.00  0.00           H  
ATOM   1448  OG1 THR A  99      21.153 -23.340  -4.019  1.00  0.00           O  
ATOM   1449  HG1 THR A  99      22.095 -23.156  -4.014  1.00  0.00           H  
ATOM   1450  C   THR A  99      19.805 -25.756  -1.456  1.00  0.00           C  
ATOM   1451  O   THR A  99      18.594 -25.970  -1.507  1.00  0.00           O  
ATOM   1452  N   ALA A 100      20.667 -26.605  -0.828  1.00  0.00           N  
ATOM   1453  H   ALA A 100      21.569 -26.199  -0.629  1.00  0.00           H  
ATOM   1454  CA  ALA A 100      20.323 -27.945  -0.310  1.00  0.00           C  
ATOM   1455  HA  ALA A 100      19.855 -28.402  -1.181  1.00  0.00           H  
ATOM   1456  CB  ALA A 100      21.625 -28.552   0.075  1.00  0.00           C  
ATOM   1457  HB1 ALA A 100      21.510 -29.615   0.285  1.00  0.00           H  
ATOM   1458  HB2 ALA A 100      22.317 -28.610  -0.765  1.00  0.00           H  
ATOM   1459  HB3 ALA A 100      22.094 -27.917   0.827  1.00  0.00           H  
ATOM   1460  C   ALA A 100      19.236 -27.838   0.805  1.00  0.00           C  
ATOM   1461  O   ALA A 100      18.383 -28.728   0.967  1.00  0.00           O  
ATOM   1462  N   GLU A 101      19.169 -26.669   1.454  1.00  0.00           N  
ATOM   1463  H   GLU A 101      19.814 -25.969   1.120  1.00  0.00           H  
ATOM   1464  CA  GLU A 101      18.290 -26.281   2.563  1.00  0.00           C  
ATOM   1465  HA  GLU A 101      17.938 -27.164   3.096  1.00  0.00           H  
ATOM   1466  CB  GLU A 101      19.213 -25.411   3.541  1.00  0.00           C  
ATOM   1467  HB2 GLU A 101      19.502 -24.538   2.955  1.00  0.00           H  
ATOM   1468  HB3 GLU A 101      18.585 -25.247   4.416  1.00  0.00           H  
ATOM   1469  CG  GLU A 101      20.526 -26.096   3.905  1.00  0.00           C  
ATOM   1470  HG2 GLU A 101      21.159 -26.261   3.033  1.00  0.00           H  
ATOM   1471  HG3 GLU A 101      21.072 -25.398   4.538  1.00  0.00           H  
ATOM   1472  CD  GLU A 101      20.420 -27.523   4.496  1.00  0.00           C  
ATOM   1473  OE1 GLU A 101      19.438 -27.954   5.095  1.00  0.00           O  
ATOM   1474  OE2 GLU A 101      21.433 -28.199   4.426  1.00  0.00           O  
ATOM   1475  C   GLU A 101      16.955 -25.616   2.114  1.00  0.00           C  
ATOM   1476  O   GLU A 101      16.154 -25.283   2.973  1.00  0.00           O  
ATOM   1477  N   LEU A 102      16.702 -25.365   0.801  1.00  0.00           N  
ATOM   1478  H   LEU A 102      17.431 -25.653   0.164  1.00  0.00           H  
ATOM   1479  CA  LEU A 102      15.841 -24.272   0.401  1.00  0.00           C  
ATOM   1480  HA  LEU A 102      15.797 -23.388   1.037  1.00  0.00           H  
ATOM   1481  CB  LEU A 102      16.590 -23.684  -0.901  1.00  0.00           C  
ATOM   1482  HB2 LEU A 102      17.639 -23.492  -0.676  1.00  0.00           H  
ATOM   1483  HB3 LEU A 102      16.594 -24.444  -1.682  1.00  0.00           H  
ATOM   1484  CG  LEU A 102      15.985 -22.431  -1.505  1.00  0.00           C  
ATOM   1485  HG  LEU A 102      15.365 -22.011  -0.714  1.00  0.00           H  
ATOM   1486  CD1 LEU A 102      17.043 -21.498  -1.888  1.00  0.00           C  
ATOM   1487 HD11 LEU A 102      17.420 -20.979  -1.008  1.00  0.00           H  
ATOM   1488 HD12 LEU A 102      17.844 -21.973  -2.455  1.00  0.00           H  
ATOM   1489 HD13 LEU A 102      16.660 -20.832  -2.662  1.00  0.00           H  
ATOM   1490  CD2 LEU A 102      15.019 -22.645  -2.644  1.00  0.00           C  
ATOM   1491 HD21 LEU A 102      14.745 -21.635  -2.949  1.00  0.00           H  
ATOM   1492 HD22 LEU A 102      15.485 -23.230  -3.437  1.00  0.00           H  
ATOM   1493 HD23 LEU A 102      14.184 -23.230  -2.256  1.00  0.00           H  
ATOM   1494  C   LEU A 102      14.435 -24.816   0.171  1.00  0.00           C  
ATOM   1495  O   LEU A 102      14.155 -25.658  -0.699  1.00  0.00           O  
ATOM   1496  N   ALA A 103      13.429 -24.227   0.878  1.00  0.00           N  
ATOM   1497  H   ALA A 103      13.713 -23.489   1.508  1.00  0.00           H  
ATOM   1498  CA  ALA A 103      11.973 -24.546   0.783  1.00  0.00           C  
ATOM   1499  HA  ALA A 103      11.925 -25.512   1.287  1.00  0.00           H  
ATOM   1500  CB  ALA A 103      11.231 -23.667   1.767  1.00  0.00           C  
ATOM   1501  HB1 ALA A 103      11.661 -23.711   2.768  1.00  0.00           H  
ATOM   1502  HB2 ALA A 103      11.368 -22.624   1.480  1.00  0.00           H  
ATOM   1503  HB3 ALA A 103      10.159 -23.865   1.791  1.00  0.00           H  
ATOM   1504  C   ALA A 103      11.341 -24.391  -0.646  1.00  0.00           C  
ATOM   1505  O   ALA A 103      11.533 -23.384  -1.306  1.00  0.00           O  
ATOM   1506  N   ASP A 104      10.376 -25.284  -0.967  1.00  0.00           N  
ATOM   1507  H   ASP A 104      10.083 -25.996  -0.313  1.00  0.00           H  
ATOM   1508  CA  ASP A 104       9.477 -25.083  -2.132  1.00  0.00           C  
ATOM   1509  HA  ASP A 104      10.056 -25.076  -3.055  1.00  0.00           H  
ATOM   1510  CB  ASP A 104       8.428 -26.146  -2.085  1.00  0.00           C  
ATOM   1511  HB2 ASP A 104       7.911 -26.003  -1.136  1.00  0.00           H  
ATOM   1512  HB3 ASP A 104       7.615 -25.996  -2.796  1.00  0.00           H  
ATOM   1513  CG  ASP A 104       8.940 -27.640  -2.200  1.00  0.00           C  
ATOM   1514  OD1 ASP A 104      10.140 -27.921  -1.959  1.00  0.00           O  
ATOM   1515  OD2 ASP A 104       8.043 -28.446  -2.508  1.00  0.00           O  
ATOM   1516  C   ASP A 104       8.768 -23.745  -2.084  1.00  0.00           C  
ATOM   1517  O   ASP A 104       8.799 -23.076  -3.108  1.00  0.00           O  
ATOM   1518  N   GLU A 105       8.234 -23.280  -0.956  1.00  0.00           N  
ATOM   1519  H   GLU A 105       8.262 -23.920  -0.176  1.00  0.00           H  
ATOM   1520  CA  GLU A 105       7.631 -21.992  -0.832  1.00  0.00           C  
ATOM   1521  HA  GLU A 105       6.841 -21.880  -1.575  1.00  0.00           H  
ATOM   1522  CB  GLU A 105       7.077 -21.815   0.593  1.00  0.00           C  
ATOM   1523  HB2 GLU A 105       7.855 -22.040   1.324  1.00  0.00           H  
ATOM   1524  HB3 GLU A 105       6.799 -20.773   0.754  1.00  0.00           H  
ATOM   1525  CG  GLU A 105       5.815 -22.706   0.912  1.00  0.00           C  
ATOM   1526  HG2 GLU A 105       5.576 -22.382   1.924  1.00  0.00           H  
ATOM   1527  HG3 GLU A 105       5.046 -22.483   0.172  1.00  0.00           H  
ATOM   1528  CD  GLU A 105       6.026 -24.215   0.845  1.00  0.00           C  
ATOM   1529  OE1 GLU A 105       7.177 -24.633   1.196  1.00  0.00           O  
ATOM   1530  OE2 GLU A 105       5.179 -24.972   0.288  1.00  0.00           O  
ATOM   1531  C   GLU A 105       8.564 -20.768  -1.071  1.00  0.00           C  
ATOM   1532  O   GLU A 105       8.059 -19.774  -1.685  1.00  0.00           O  
ATOM   1533  N   LEU A 106       9.861 -20.876  -0.783  1.00  0.00           N  
ATOM   1534  H   LEU A 106      10.213 -21.784  -0.513  1.00  0.00           H  
ATOM   1535  CA  LEU A 106      10.762 -19.842  -1.219  1.00  0.00           C  
ATOM   1536  HA  LEU A 106      10.394 -18.867  -0.898  1.00  0.00           H  
ATOM   1537  CB  LEU A 106      12.050 -20.015  -0.382  1.00  0.00           C  
ATOM   1538  HB2 LEU A 106      11.839 -19.879   0.680  1.00  0.00           H  
ATOM   1539  HB3 LEU A 106      12.341 -21.052  -0.543  1.00  0.00           H  
ATOM   1540  CG  LEU A 106      13.183 -19.032  -0.745  1.00  0.00           C  
ATOM   1541  HG  LEU A 106      13.583 -19.273  -1.730  1.00  0.00           H  
ATOM   1542  CD1 LEU A 106      12.871 -17.559  -0.818  1.00  0.00           C  
ATOM   1543 HD11 LEU A 106      12.270 -17.334   0.063  1.00  0.00           H  
ATOM   1544 HD12 LEU A 106      13.855 -17.089  -0.813  1.00  0.00           H  
ATOM   1545 HD13 LEU A 106      12.432 -17.379  -1.799  1.00  0.00           H  
ATOM   1546  CD2 LEU A 106      14.335 -19.319   0.310  1.00  0.00           C  
ATOM   1547 HD21 LEU A 106      15.277 -18.930  -0.075  1.00  0.00           H  
ATOM   1548 HD22 LEU A 106      14.041 -18.719   1.171  1.00  0.00           H  
ATOM   1549 HD23 LEU A 106      14.280 -20.367   0.606  1.00  0.00           H  
ATOM   1550  C   LEU A 106      10.965 -19.883  -2.766  1.00  0.00           C  
ATOM   1551  O   LEU A 106      10.946 -18.829  -3.420  1.00  0.00           O  
ATOM   1552  N   TRP A 107      11.148 -21.032  -3.357  1.00  0.00           N  
ATOM   1553  H   TRP A 107      11.030 -21.857  -2.786  1.00  0.00           H  
ATOM   1554  CA  TRP A 107      11.332 -21.191  -4.784  1.00  0.00           C  
ATOM   1555  HA  TRP A 107      12.126 -20.534  -5.139  1.00  0.00           H  
ATOM   1556  CB  TRP A 107      11.676 -22.648  -5.057  1.00  0.00           C  
ATOM   1557  HB2 TRP A 107      12.511 -22.934  -4.418  1.00  0.00           H  
ATOM   1558  HB3 TRP A 107      10.887 -23.332  -4.742  1.00  0.00           H  
ATOM   1559  CG  TRP A 107      12.062 -22.945  -6.464  1.00  0.00           C  
ATOM   1560  CD1 TRP A 107      11.145 -23.180  -7.474  1.00  0.00           C  
ATOM   1561  HD1 TRP A 107      10.080 -23.224  -7.301  1.00  0.00           H  
ATOM   1562  NE1 TRP A 107      11.845 -23.389  -8.566  1.00  0.00           N  
ATOM   1563  HE1 TRP A 107      11.486 -23.526  -9.500  1.00  0.00           H  
ATOM   1564  CE2 TRP A 107      13.188 -23.315  -8.442  1.00  0.00           C  
ATOM   1565  CZ2 TRP A 107      14.334 -23.436  -9.231  1.00  0.00           C  
ATOM   1566  HZ2 TRP A 107      14.190 -23.573 -10.293  1.00  0.00           H  
ATOM   1567  CH2 TRP A 107      15.585 -23.391  -8.706  1.00  0.00           C  
ATOM   1568  HH2 TRP A 107      16.424 -23.574  -9.362  1.00  0.00           H  
ATOM   1569  CZ3 TRP A 107      15.840 -23.059  -7.375  1.00  0.00           C  
ATOM   1570  HZ3 TRP A 107      16.834 -22.988  -6.960  1.00  0.00           H  
ATOM   1571  CE3 TRP A 107      14.668 -22.939  -6.557  1.00  0.00           C  
ATOM   1572  HE3 TRP A 107      14.743 -22.664  -5.515  1.00  0.00           H  
ATOM   1573  CD2 TRP A 107      13.358 -23.059  -7.058  1.00  0.00           C  
ATOM   1574  C   TRP A 107      10.070 -20.785  -5.481  1.00  0.00           C  
ATOM   1575  O   TRP A 107      10.177 -19.838  -6.316  1.00  0.00           O  
ATOM   1576  N   LEU A 108       8.922 -21.414  -5.191  1.00  0.00           N  
ATOM   1577  H   LEU A 108       9.020 -22.075  -4.434  1.00  0.00           H  
ATOM   1578  CA  LEU A 108       7.659 -21.104  -5.961  1.00  0.00           C  
ATOM   1579  HA  LEU A 108       7.803 -21.514  -6.960  1.00  0.00           H  
ATOM   1580  CB  LEU A 108       6.530 -21.932  -5.450  1.00  0.00           C  
ATOM   1581  HB2 LEU A 108       6.538 -21.858  -4.362  1.00  0.00           H  
ATOM   1582  HB3 LEU A 108       5.567 -21.571  -5.809  1.00  0.00           H  
ATOM   1583  CG  LEU A 108       6.552 -23.500  -5.770  1.00  0.00           C  
ATOM   1584  HG  LEU A 108       7.602 -23.756  -5.629  1.00  0.00           H  
ATOM   1585  CD1 LEU A 108       5.804 -24.216  -4.633  1.00  0.00           C  
ATOM   1586 HD11 LEU A 108       4.948 -23.599  -4.361  1.00  0.00           H  
ATOM   1587 HD12 LEU A 108       5.721 -25.290  -4.803  1.00  0.00           H  
ATOM   1588 HD13 LEU A 108       6.398 -24.276  -3.720  1.00  0.00           H  
ATOM   1589  CD2 LEU A 108       5.952 -23.879  -7.092  1.00  0.00           C  
ATOM   1590 HD21 LEU A 108       4.863 -23.876  -7.038  1.00  0.00           H  
ATOM   1591 HD22 LEU A 108       6.353 -23.309  -7.929  1.00  0.00           H  
ATOM   1592 HD23 LEU A 108       6.203 -24.931  -7.225  1.00  0.00           H  
ATOM   1593  C   LEU A 108       7.340 -19.610  -5.961  1.00  0.00           C  
ATOM   1594  O   LEU A 108       7.029 -19.130  -7.032  1.00  0.00           O  
ATOM   1595  N   ASP A 109       7.287 -18.856  -4.889  1.00  0.00           N  
ATOM   1596  H   ASP A 109       7.428 -19.331  -4.010  1.00  0.00           H  
ATOM   1597  CA  ASP A 109       6.789 -17.482  -4.977  1.00  0.00           C  
ATOM   1598  HA  ASP A 109       5.807 -17.338  -5.429  1.00  0.00           H  
ATOM   1599  CB  ASP A 109       6.657 -17.042  -3.534  1.00  0.00           C  
ATOM   1600  HB2 ASP A 109       6.016 -17.811  -3.104  1.00  0.00           H  
ATOM   1601  HB3 ASP A 109       7.589 -17.136  -2.977  1.00  0.00           H  
ATOM   1602  CG  ASP A 109       6.165 -15.632  -3.534  1.00  0.00           C  
ATOM   1603  OD1 ASP A 109       4.916 -15.489  -3.724  1.00  0.00           O  
ATOM   1604  OD2 ASP A 109       6.881 -14.638  -3.230  1.00  0.00           O  
ATOM   1605  C   ASP A 109       7.784 -16.633  -5.724  1.00  0.00           C  
ATOM   1606  O   ASP A 109       7.281 -15.763  -6.437  1.00  0.00           O  
ATOM   1607  N   VAL A 110       9.069 -16.719  -5.512  1.00  0.00           N  
ATOM   1608  H   VAL A 110       9.352 -17.506  -4.945  1.00  0.00           H  
ATOM   1609  CA  VAL A 110      10.158 -16.095  -6.301  1.00  0.00           C  
ATOM   1610  HA  VAL A 110      10.104 -15.025  -6.096  1.00  0.00           H  
ATOM   1611  CB  VAL A 110      11.495 -16.559  -5.872  1.00  0.00           C  
ATOM   1612  HB  VAL A 110      11.461 -17.648  -5.871  1.00  0.00           H  
ATOM   1613  CG1 VAL A 110      12.685 -16.133  -6.708  1.00  0.00           C  
ATOM   1614 HG11 VAL A 110      12.797 -15.059  -6.564  1.00  0.00           H  
ATOM   1615 HG12 VAL A 110      13.581 -16.663  -6.388  1.00  0.00           H  
ATOM   1616 HG13 VAL A 110      12.518 -16.458  -7.735  1.00  0.00           H  
ATOM   1617  CG2 VAL A 110      11.768 -16.177  -4.435  1.00  0.00           C  
ATOM   1618 HG21 VAL A 110      11.006 -16.437  -3.701  1.00  0.00           H  
ATOM   1619 HG22 VAL A 110      12.734 -16.554  -4.099  1.00  0.00           H  
ATOM   1620 HG23 VAL A 110      11.928 -15.100  -4.445  1.00  0.00           H  
ATOM   1621  C   VAL A 110       9.960 -16.277  -7.803  1.00  0.00           C  
ATOM   1622  O   VAL A 110      10.043 -15.306  -8.614  1.00  0.00           O  
ATOM   1623  N   VAL A 111       9.587 -17.486  -8.193  1.00  0.00           N  
ATOM   1624  H   VAL A 111       9.459 -18.157  -7.449  1.00  0.00           H  
ATOM   1625  CA  VAL A 111       9.227 -17.839  -9.605  1.00  0.00           C  
ATOM   1626  HA  VAL A 111      10.036 -17.499 -10.252  1.00  0.00           H  
ATOM   1627  CB  VAL A 111       9.161 -19.365  -9.768  1.00  0.00           C  
ATOM   1628  HB  VAL A 111       8.582 -19.693  -8.905  1.00  0.00           H  
ATOM   1629  CG1 VAL A 111       8.579 -19.909 -11.062  1.00  0.00           C  
ATOM   1630 HG11 VAL A 111       7.498 -19.790 -10.996  1.00  0.00           H  
ATOM   1631 HG12 VAL A 111       9.027 -19.361 -11.891  1.00  0.00           H  
ATOM   1632 HG13 VAL A 111       8.693 -20.990 -11.139  1.00  0.00           H  
ATOM   1633  CG2 VAL A 111      10.600 -19.850  -9.569  1.00  0.00           C  
ATOM   1634 HG21 VAL A 111      10.481 -20.931  -9.490  1.00  0.00           H  
ATOM   1635 HG22 VAL A 111      11.171 -19.647 -10.475  1.00  0.00           H  
ATOM   1636 HG23 VAL A 111      11.158 -19.408  -8.745  1.00  0.00           H  
ATOM   1637  C   VAL A 111       7.858 -17.283 -10.060  1.00  0.00           C  
ATOM   1638  O   VAL A 111       7.722 -16.876 -11.175  1.00  0.00           O  
ATOM   1639  N   GLU A 112       6.885 -17.288  -9.162  1.00  0.00           N  
ATOM   1640  H   GLU A 112       7.093 -17.755  -8.290  1.00  0.00           H  
ATOM   1641  CA  GLU A 112       5.557 -16.671  -9.312  1.00  0.00           C  
ATOM   1642  HA  GLU A 112       5.046 -17.204 -10.114  1.00  0.00           H  
ATOM   1643  CB  GLU A 112       4.706 -16.893  -8.082  1.00  0.00           C  
ATOM   1644  HB2 GLU A 112       4.864 -17.942  -7.830  1.00  0.00           H  
ATOM   1645  HB3 GLU A 112       5.109 -16.278  -7.278  1.00  0.00           H  
ATOM   1646  CG  GLU A 112       3.216 -16.611  -8.342  1.00  0.00           C  
ATOM   1647  HG2 GLU A 112       2.766 -16.212  -7.433  1.00  0.00           H  
ATOM   1648  HG3 GLU A 112       3.092 -15.757  -9.006  1.00  0.00           H  
ATOM   1649  CD  GLU A 112       2.343 -17.815  -8.795  1.00  0.00           C  
ATOM   1650  OE1 GLU A 112       2.878 -18.775  -9.376  1.00  0.00           O  
ATOM   1651  OE2 GLU A 112       1.113 -17.722  -8.639  1.00  0.00           O  
ATOM   1652  C   GLU A 112       5.646 -15.158  -9.584  1.00  0.00           C  
ATOM   1653  O   GLU A 112       4.915 -14.623 -10.412  1.00  0.00           O  
ATOM   1654  N   THR A 113       6.646 -14.493  -9.045  1.00  0.00           N  
ATOM   1655  H   THR A 113       7.210 -15.049  -8.419  1.00  0.00           H  
ATOM   1656  CA  THR A 113       6.990 -13.064  -9.091  1.00  0.00           C  
ATOM   1657  HA  THR A 113       6.055 -12.537  -9.281  1.00  0.00           H  
ATOM   1658  CB  THR A 113       7.661 -12.545  -7.815  1.00  0.00           C  
ATOM   1659  HB  THR A 113       8.700 -12.876  -7.803  1.00  0.00           H  
ATOM   1660  CG2 THR A 113       7.610 -10.992  -7.711  1.00  0.00           C  
ATOM   1661 HG21 THR A 113       6.558 -10.721  -7.646  1.00  0.00           H  
ATOM   1662 HG22 THR A 113       8.115 -10.608  -6.825  1.00  0.00           H  
ATOM   1663 HG23 THR A 113       8.198 -10.524  -8.501  1.00  0.00           H  
ATOM   1664  OG1 THR A 113       7.112 -12.946  -6.548  1.00  0.00           O  
ATOM   1665  HG1 THR A 113       7.176 -13.903  -6.526  1.00  0.00           H  
ATOM   1666  C   THR A 113       7.921 -12.677 -10.232  1.00  0.00           C  
ATOM   1667  O   THR A 113       7.448 -11.975 -11.119  1.00  0.00           O  
ATOM   1668  N   ASN A 114       9.186 -13.138 -10.237  1.00  0.00           N  
ATOM   1669  H   ASN A 114       9.379 -13.839  -9.536  1.00  0.00           H  
ATOM   1670  CA  ASN A 114      10.068 -12.806 -11.324  1.00  0.00           C  
ATOM   1671  HA  ASN A 114      10.127 -11.729 -11.478  1.00  0.00           H  
ATOM   1672  CB  ASN A 114      11.487 -13.232 -10.945  1.00  0.00           C  
ATOM   1673  HB2 ASN A 114      11.615 -14.278 -10.666  1.00  0.00           H  
ATOM   1674  HB3 ASN A 114      12.066 -13.113 -11.860  1.00  0.00           H  
ATOM   1675  CG  ASN A 114      12.087 -12.504  -9.748  1.00  0.00           C  
ATOM   1676  OD1 ASN A 114      12.434 -11.319  -9.809  1.00  0.00           O  
ATOM   1677  ND2 ASN A 114      12.128 -13.183  -8.647  1.00  0.00           N  
ATOM   1678 HD21 ASN A 114      11.608 -14.049  -8.653  1.00  0.00           H  
ATOM   1679 HD22 ASN A 114      12.535 -12.782  -7.814  1.00  0.00           H  
ATOM   1680  C   ASN A 114       9.722 -13.433 -12.671  1.00  0.00           C  
ATOM   1681  O   ASN A 114      10.031 -12.747 -13.641  1.00  0.00           O  
ATOM   1682  N   LEU A 115       9.191 -14.629 -12.754  1.00  0.00           N  
ATOM   1683  H   LEU A 115       8.971 -15.176 -11.934  1.00  0.00           H  
ATOM   1684  CA  LEU A 115       8.964 -15.304 -14.053  1.00  0.00           C  
ATOM   1685  HA  LEU A 115       9.391 -14.739 -14.882  1.00  0.00           H  
ATOM   1686  CB  LEU A 115       9.609 -16.746 -14.065  1.00  0.00           C  
ATOM   1687  HB2 LEU A 115      10.687 -16.677 -13.918  1.00  0.00           H  
ATOM   1688  HB3 LEU A 115       9.132 -17.194 -13.193  1.00  0.00           H  
ATOM   1689  CG  LEU A 115       9.150 -17.656 -15.202  1.00  0.00           C  
ATOM   1690  HG  LEU A 115       8.069 -17.698 -15.341  1.00  0.00           H  
ATOM   1691  CD1 LEU A 115       9.870 -17.219 -16.452  1.00  0.00           C  
ATOM   1692 HD11 LEU A 115       9.644 -17.884 -17.285  1.00  0.00           H  
ATOM   1693 HD12 LEU A 115       9.530 -16.215 -16.704  1.00  0.00           H  
ATOM   1694 HD13 LEU A 115      10.945 -17.107 -16.315  1.00  0.00           H  
ATOM   1695  CD2 LEU A 115       9.623 -19.114 -14.839  1.00  0.00           C  
ATOM   1696 HD21 LEU A 115       9.492 -19.699 -15.750  1.00  0.00           H  
ATOM   1697 HD22 LEU A 115      10.676 -19.062 -14.563  1.00  0.00           H  
ATOM   1698 HD23 LEU A 115       8.971 -19.550 -14.083  1.00  0.00           H  
ATOM   1699  C   LEU A 115       7.489 -15.416 -14.423  1.00  0.00           C  
ATOM   1700  O   LEU A 115       7.078 -14.911 -15.447  1.00  0.00           O  
ATOM   1701  N   THR A 116       6.614 -16.182 -13.681  1.00  0.00           N  
ATOM   1702  H   THR A 116       6.979 -16.654 -12.866  1.00  0.00           H  
ATOM   1703  CA  THR A 116       5.242 -16.451 -14.154  1.00  0.00           C  
ATOM   1704  HA  THR A 116       5.150 -16.825 -15.173  1.00  0.00           H  
ATOM   1705  CB  THR A 116       4.629 -17.490 -13.169  1.00  0.00           C  
ATOM   1706  HB  THR A 116       4.714 -17.225 -12.116  1.00  0.00           H  
ATOM   1707  CG2 THR A 116       3.167 -17.755 -13.478  1.00  0.00           C  
ATOM   1708 HG21 THR A 116       2.690 -18.516 -12.861  1.00  0.00           H  
ATOM   1709 HG22 THR A 116       2.687 -16.812 -13.218  1.00  0.00           H  
ATOM   1710 HG23 THR A 116       2.992 -17.808 -14.552  1.00  0.00           H  
ATOM   1711  OG1 THR A 116       5.306 -18.745 -13.257  1.00  0.00           O  
ATOM   1712  HG1 THR A 116       5.132 -19.161 -12.408  1.00  0.00           H  
ATOM   1713  C   THR A 116       4.333 -15.212 -14.236  1.00  0.00           C  
ATOM   1714  O   THR A 116       3.451 -15.199 -15.084  1.00  0.00           O  
ATOM   1715  N   GLY A 117       4.590 -14.163 -13.438  1.00  0.00           N  
ATOM   1716  H   GLY A 117       5.087 -14.448 -12.606  1.00  0.00           H  
ATOM   1717  CA  GLY A 117       4.059 -12.807 -13.487  1.00  0.00           C  
ATOM   1718  HA2 GLY A 117       2.969 -12.785 -13.473  1.00  0.00           H  
ATOM   1719  HA3 GLY A 117       4.387 -12.271 -12.595  1.00  0.00           H  
ATOM   1720  C   GLY A 117       4.384 -11.954 -14.703  1.00  0.00           C  
ATOM   1721  O   GLY A 117       3.510 -11.333 -15.177  1.00  0.00           O  
ATOM   1722  N   VAL A 118       5.592 -11.993 -15.255  1.00  0.00           N  
ATOM   1723  H   VAL A 118       6.319 -12.597 -14.900  1.00  0.00           H  
ATOM   1724  CA  VAL A 118       5.930 -11.485 -16.596  1.00  0.00           C  
ATOM   1725  HA  VAL A 118       5.653 -10.431 -16.645  1.00  0.00           H  
ATOM   1726  CB  VAL A 118       7.422 -11.573 -17.014  1.00  0.00           C  
ATOM   1727  HB  VAL A 118       7.684 -12.621 -17.160  1.00  0.00           H  
ATOM   1728  CG1 VAL A 118       7.742 -10.914 -18.409  1.00  0.00           C  
ATOM   1729 HG11 VAL A 118       8.795 -10.920 -18.690  1.00  0.00           H  
ATOM   1730 HG12 VAL A 118       7.256 -11.438 -19.233  1.00  0.00           H  
ATOM   1731 HG13 VAL A 118       7.154 -10.000 -18.497  1.00  0.00           H  
ATOM   1732  CG2 VAL A 118       8.265 -10.867 -15.952  1.00  0.00           C  
ATOM   1733 HG21 VAL A 118       8.180 -11.338 -14.973  1.00  0.00           H  
ATOM   1734 HG22 VAL A 118       9.316 -10.791 -16.234  1.00  0.00           H  
ATOM   1735 HG23 VAL A 118       7.934  -9.836 -15.829  1.00  0.00           H  
ATOM   1736  C   VAL A 118       5.024 -12.159 -17.607  1.00  0.00           C  
ATOM   1737  O   VAL A 118       4.310 -11.439 -18.341  1.00  0.00           O  
ATOM   1738  N   PHE A 119       5.013 -13.501 -17.715  1.00  0.00           N  
ATOM   1739  H   PHE A 119       5.615 -14.029 -17.100  1.00  0.00           H  
ATOM   1740  CA  PHE A 119       4.195 -14.287 -18.626  1.00  0.00           C  
ATOM   1741  HA  PHE A 119       4.503 -14.046 -19.642  1.00  0.00           H  
ATOM   1742  CB  PHE A 119       4.539 -15.824 -18.512  1.00  0.00           C  
ATOM   1743  HB2 PHE A 119       5.357 -15.954 -19.220  1.00  0.00           H  
ATOM   1744  HB3 PHE A 119       4.733 -16.124 -17.482  1.00  0.00           H  
ATOM   1745  CG  PHE A 119       3.364 -16.765 -18.929  1.00  0.00           C  
ATOM   1746  CD1 PHE A 119       3.053 -16.908 -20.270  1.00  0.00           C  
ATOM   1747  HD1 PHE A 119       3.640 -16.286 -20.930  1.00  0.00           H  
ATOM   1748  CE1 PHE A 119       1.866 -17.629 -20.691  1.00  0.00           C  
ATOM   1749  HE1 PHE A 119       1.699 -17.674 -21.757  1.00  0.00           H  
ATOM   1750  CZ  PHE A 119       1.044 -18.189 -19.744  1.00  0.00           C  
ATOM   1751  HZ  PHE A 119       0.284 -18.882 -20.070  1.00  0.00           H  
ATOM   1752  CE2 PHE A 119       1.444 -18.159 -18.387  1.00  0.00           C  
ATOM   1753  HE2 PHE A 119       0.851 -18.682 -17.651  1.00  0.00           H  
ATOM   1754  CD2 PHE A 119       2.579 -17.458 -17.994  1.00  0.00           C  
ATOM   1755  HD2 PHE A 119       2.795 -17.472 -16.936  1.00  0.00           H  
ATOM   1756  C   PHE A 119       2.682 -13.986 -18.554  1.00  0.00           C  
ATOM   1757  O   PHE A 119       2.187 -13.690 -19.583  1.00  0.00           O  
ATOM   1758  N   ARG A 120       2.014 -14.019 -17.363  1.00  0.00           N  
ATOM   1759  H   ARG A 120       2.552 -14.339 -16.571  1.00  0.00           H  
ATOM   1760  CA  ARG A 120       0.570 -13.692 -17.189  1.00  0.00           C  
ATOM   1761  HA  ARG A 120      -0.052 -14.280 -17.864  1.00  0.00           H  
ATOM   1762  CB  ARG A 120       0.235 -13.955 -15.720  1.00  0.00           C  
ATOM   1763  HB2 ARG A 120       1.006 -13.407 -15.178  1.00  0.00           H  
ATOM   1764  HB3 ARG A 120      -0.733 -13.480 -15.560  1.00  0.00           H  
ATOM   1765  CG  ARG A 120       0.176 -15.405 -15.244  1.00  0.00           C  
ATOM   1766  HG2 ARG A 120      -0.574 -15.947 -15.823  1.00  0.00           H  
ATOM   1767  HG3 ARG A 120       1.151 -15.788 -15.545  1.00  0.00           H  
ATOM   1768  CD  ARG A 120      -0.087 -15.544 -13.764  1.00  0.00           C  
ATOM   1769  HD2 ARG A 120       0.852 -15.223 -13.314  1.00  0.00           H  
ATOM   1770  HD3 ARG A 120      -0.936 -14.889 -13.574  1.00  0.00           H  
ATOM   1771  NE  ARG A 120      -0.455 -16.924 -13.398  1.00  0.00           N  
ATOM   1772  HE  ARG A 120      -0.850 -17.500 -14.127  1.00  0.00           H  
ATOM   1773  CZ  ARG A 120      -0.188 -17.522 -12.218  1.00  0.00           C  
ATOM   1774  NH1 ARG A 120       0.548 -16.920 -11.257  1.00  0.00           N  
ATOM   1775 HH11 ARG A 120       1.027 -16.057 -11.471  1.00  0.00           H  
ATOM   1776 HH12 ARG A 120       0.686 -17.338 -10.349  1.00  0.00           H  
ATOM   1777  NH2 ARG A 120      -0.721 -18.703 -11.938  1.00  0.00           N  
ATOM   1778 HH21 ARG A 120      -1.337 -19.058 -12.655  1.00  0.00           H  
ATOM   1779 HH22 ARG A 120      -0.474 -19.214 -11.102  1.00  0.00           H  
ATOM   1780  C   ARG A 120       0.217 -12.317 -17.659  1.00  0.00           C  
ATOM   1781  O   ARG A 120      -0.741 -12.062 -18.343  1.00  0.00           O  
ATOM   1782  N   VAL A 121       1.007 -11.260 -17.310  1.00  0.00           N  
ATOM   1783  H   VAL A 121       1.927 -11.360 -16.906  1.00  0.00           H  
ATOM   1784  CA  VAL A 121       0.749  -9.829 -17.723  1.00  0.00           C  
ATOM   1785  HA  VAL A 121      -0.300  -9.602 -17.528  1.00  0.00           H  
ATOM   1786  CB  VAL A 121       1.552  -8.895 -16.773  1.00  0.00           C  
ATOM   1787  HB  VAL A 121       2.592  -9.122 -17.012  1.00  0.00           H  
ATOM   1788  CG1 VAL A 121       1.347  -7.450 -17.105  1.00  0.00           C  
ATOM   1789 HG11 VAL A 121       0.271  -7.282 -17.066  1.00  0.00           H  
ATOM   1790 HG12 VAL A 121       1.772  -6.914 -16.256  1.00  0.00           H  
ATOM   1791 HG13 VAL A 121       1.794  -7.143 -18.049  1.00  0.00           H  
ATOM   1792  CG2 VAL A 121       1.203  -9.088 -15.292  1.00  0.00           C  
ATOM   1793 HG21 VAL A 121       0.159  -8.834 -15.108  1.00  0.00           H  
ATOM   1794 HG22 VAL A 121       1.455 -10.109 -15.005  1.00  0.00           H  
ATOM   1795 HG23 VAL A 121       1.799  -8.433 -14.657  1.00  0.00           H  
ATOM   1796  C   VAL A 121       0.966  -9.595 -19.261  1.00  0.00           C  
ATOM   1797  O   VAL A 121       0.063  -9.102 -19.932  1.00  0.00           O  
ATOM   1798  N   THR A 122       2.129  -9.903 -19.834  1.00  0.00           N  
ATOM   1799  H   THR A 122       2.920 -10.160 -19.259  1.00  0.00           H  
ATOM   1800  CA  THR A 122       2.344  -9.877 -21.313  1.00  0.00           C  
ATOM   1801  HA  THR A 122       2.239  -8.889 -21.760  1.00  0.00           H  
ATOM   1802  CB  THR A 122       3.815 -10.317 -21.611  1.00  0.00           C  
ATOM   1803  HB  THR A 122       3.960 -11.324 -21.218  1.00  0.00           H  
ATOM   1804  CG2 THR A 122       4.183 -10.200 -23.104  1.00  0.00           C  
ATOM   1805 HG21 THR A 122       3.676 -11.048 -23.567  1.00  0.00           H  
ATOM   1806 HG22 THR A 122       3.784  -9.277 -23.526  1.00  0.00           H  
ATOM   1807 HG23 THR A 122       5.252 -10.409 -23.123  1.00  0.00           H  
ATOM   1808  OG1 THR A 122       4.711  -9.640 -20.802  1.00  0.00           O  
ATOM   1809  HG1 THR A 122       4.619 -10.056 -19.942  1.00  0.00           H  
ATOM   1810  C   THR A 122       1.433 -10.852 -22.087  1.00  0.00           C  
ATOM   1811  O   THR A 122       1.057 -10.473 -23.192  1.00  0.00           O  
ATOM   1812  N   LYS A 123       1.023 -11.991 -21.522  1.00  0.00           N  
ATOM   1813  H   LYS A 123       1.498 -12.241 -20.666  1.00  0.00           H  
ATOM   1814  CA  LYS A 123      -0.122 -12.820 -22.052  1.00  0.00           C  
ATOM   1815  HA  LYS A 123      -0.046 -13.155 -23.087  1.00  0.00           H  
ATOM   1816  CB  LYS A 123      -0.298 -14.009 -21.113  1.00  0.00           C  
ATOM   1817  HB2 LYS A 123       0.636 -14.561 -21.216  1.00  0.00           H  
ATOM   1818  HB3 LYS A 123      -0.447 -13.700 -20.079  1.00  0.00           H  
ATOM   1819  CG  LYS A 123      -1.503 -14.931 -21.633  1.00  0.00           C  
ATOM   1820  HG2 LYS A 123      -2.356 -14.272 -21.472  1.00  0.00           H  
ATOM   1821  HG3 LYS A 123      -1.330 -15.182 -22.680  1.00  0.00           H  
ATOM   1822  CD  LYS A 123      -1.836 -16.120 -20.751  1.00  0.00           C  
ATOM   1823  HD2 LYS A 123      -1.158 -16.882 -21.137  1.00  0.00           H  
ATOM   1824  HD3 LYS A 123      -1.624 -15.913 -19.703  1.00  0.00           H  
ATOM   1825  CE  LYS A 123      -3.243 -16.606 -20.902  1.00  0.00           C  
ATOM   1826  HE2 LYS A 123      -4.017 -15.894 -20.615  1.00  0.00           H  
ATOM   1827  HE3 LYS A 123      -3.550 -16.778 -21.934  1.00  0.00           H  
ATOM   1828  NZ  LYS A 123      -3.380 -17.826 -20.145  1.00  0.00           N1+
ATOM   1829  HZ1 LYS A 123      -4.322 -18.177 -20.055  1.00  0.00           H  
ATOM   1830  HZ2 LYS A 123      -2.955 -18.592 -20.647  1.00  0.00           H  
ATOM   1831  HZ3 LYS A 123      -2.945 -17.628 -19.256  1.00  0.00           H  
ATOM   1832  C   LYS A 123      -1.433 -11.993 -22.151  1.00  0.00           C  
ATOM   1833  O   LYS A 123      -1.955 -11.963 -23.268  1.00  0.00           O  
ATOM   1834  N   GLN A 124      -1.862 -11.406 -21.061  1.00  0.00           N  
ATOM   1835  H   GLN A 124      -1.242 -11.585 -20.284  1.00  0.00           H  
ATOM   1836  CA  GLN A 124      -3.163 -10.692 -20.909  1.00  0.00           C  
ATOM   1837  HA  GLN A 124      -3.941 -11.331 -21.326  1.00  0.00           H  
ATOM   1838  CB  GLN A 124      -3.582 -10.628 -19.432  1.00  0.00           C  
ATOM   1839  HB2 GLN A 124      -3.569 -11.574 -18.889  1.00  0.00           H  
ATOM   1840  HB3 GLN A 124      -2.969  -9.879 -18.931  1.00  0.00           H  
ATOM   1841  CG  GLN A 124      -5.049 -10.163 -19.241  1.00  0.00           C  
ATOM   1842  HG2 GLN A 124      -4.978  -9.883 -18.190  1.00  0.00           H  
ATOM   1843  HG3 GLN A 124      -5.368  -9.353 -19.897  1.00  0.00           H  
ATOM   1844  CD  GLN A 124      -6.153 -11.135 -19.372  1.00  0.00           C  
ATOM   1845  OE1 GLN A 124      -6.036 -12.319 -19.241  1.00  0.00           O  
ATOM   1846  NE2 GLN A 124      -7.304 -10.734 -19.753  1.00  0.00           N  
ATOM   1847 HE21 GLN A 124      -7.705  -9.808 -19.708  1.00  0.00           H  
ATOM   1848 HE22 GLN A 124      -8.003 -11.432 -19.962  1.00  0.00           H  
ATOM   1849  C   GLN A 124      -3.200  -9.390 -21.716  1.00  0.00           C  
ATOM   1850  O   GLN A 124      -4.199  -9.084 -22.345  1.00  0.00           O  
ATOM   1851  N   VAL A 125      -2.073  -8.658 -21.755  1.00  0.00           N  
ATOM   1852  H   VAL A 125      -1.305  -8.923 -21.155  1.00  0.00           H  
ATOM   1853  CA  VAL A 125      -1.744  -7.621 -22.702  1.00  0.00           C  
ATOM   1854  HA  VAL A 125      -2.536  -6.891 -22.530  1.00  0.00           H  
ATOM   1855  CB  VAL A 125      -0.390  -6.898 -22.482  1.00  0.00           C  
ATOM   1856  HB  VAL A 125       0.419  -7.594 -22.261  1.00  0.00           H  
ATOM   1857  CG1 VAL A 125       0.129  -6.046 -23.694  1.00  0.00           C  
ATOM   1858 HG11 VAL A 125       1.119  -5.941 -23.252  1.00  0.00           H  
ATOM   1859 HG12 VAL A 125       0.160  -6.614 -24.624  1.00  0.00           H  
ATOM   1860 HG13 VAL A 125      -0.476  -5.145 -23.798  1.00  0.00           H  
ATOM   1861  CG2 VAL A 125      -0.699  -5.929 -21.320  1.00  0.00           C  
ATOM   1862 HG21 VAL A 125      -0.893  -6.411 -20.361  1.00  0.00           H  
ATOM   1863 HG22 VAL A 125       0.136  -5.317 -20.978  1.00  0.00           H  
ATOM   1864 HG23 VAL A 125      -1.426  -5.157 -21.571  1.00  0.00           H  
ATOM   1865  C   VAL A 125      -1.951  -8.088 -24.122  1.00  0.00           C  
ATOM   1866  O   VAL A 125      -2.721  -7.423 -24.853  1.00  0.00           O  
ATOM   1867  N   LEU A 126      -1.271  -9.115 -24.575  1.00  0.00           N  
ATOM   1868  H   LEU A 126      -0.523  -9.528 -24.037  1.00  0.00           H  
ATOM   1869  CA  LEU A 126      -1.568  -9.646 -25.946  1.00  0.00           C  
ATOM   1870  HA  LEU A 126      -1.533  -8.775 -26.601  1.00  0.00           H  
ATOM   1871  CB  LEU A 126      -0.538 -10.764 -26.499  1.00  0.00           C  
ATOM   1872  HB2 LEU A 126      -0.611 -11.652 -25.872  1.00  0.00           H  
ATOM   1873  HB3 LEU A 126      -0.902 -11.226 -27.416  1.00  0.00           H  
ATOM   1874  CG  LEU A 126       0.968 -10.354 -26.619  1.00  0.00           C  
ATOM   1875  HG  LEU A 126       1.330  -9.851 -25.723  1.00  0.00           H  
ATOM   1876  CD1 LEU A 126       1.891 -11.528 -26.901  1.00  0.00           C  
ATOM   1877 HD11 LEU A 126       2.919 -11.169 -26.950  1.00  0.00           H  
ATOM   1878 HD12 LEU A 126       1.905 -12.242 -26.078  1.00  0.00           H  
ATOM   1879 HD13 LEU A 126       1.533 -11.954 -27.839  1.00  0.00           H  
ATOM   1880  CD2 LEU A 126       1.105  -9.298 -27.698  1.00  0.00           C  
ATOM   1881 HD21 LEU A 126       2.151  -9.137 -27.956  1.00  0.00           H  
ATOM   1882 HD22 LEU A 126       0.635  -9.768 -28.562  1.00  0.00           H  
ATOM   1883 HD23 LEU A 126       0.602  -8.411 -27.314  1.00  0.00           H  
ATOM   1884  C   LEU A 126      -3.044 -10.119 -26.113  1.00  0.00           C  
ATOM   1885  O   LEU A 126      -3.627  -9.995 -27.174  1.00  0.00           O  
ATOM   1886  N   LYS A 127      -3.616 -10.810 -25.152  1.00  0.00           N  
ATOM   1887  H   LYS A 127      -3.059 -11.118 -24.367  1.00  0.00           H  
ATOM   1888  CA  LYS A 127      -4.948 -11.418 -25.340  1.00  0.00           C  
ATOM   1889  HA  LYS A 127      -5.182 -11.938 -26.270  1.00  0.00           H  
ATOM   1890  CB  LYS A 127      -5.000 -12.510 -24.205  1.00  0.00           C  
ATOM   1891  HB2 LYS A 127      -4.188 -13.203 -24.423  1.00  0.00           H  
ATOM   1892  HB3 LYS A 127      -4.637 -12.103 -23.261  1.00  0.00           H  
ATOM   1893  CG  LYS A 127      -6.374 -13.202 -24.029  1.00  0.00           C  
ATOM   1894  HG2 LYS A 127      -6.321 -13.730 -23.077  1.00  0.00           H  
ATOM   1895  HG3 LYS A 127      -7.187 -12.479 -24.103  1.00  0.00           H  
ATOM   1896  CD  LYS A 127      -6.566 -14.282 -25.042  1.00  0.00           C  
ATOM   1897  HD2 LYS A 127      -6.211 -13.881 -25.992  1.00  0.00           H  
ATOM   1898  HD3 LYS A 127      -6.057 -15.237 -24.922  1.00  0.00           H  
ATOM   1899  CE  LYS A 127      -8.103 -14.527 -25.080  1.00  0.00           C  
ATOM   1900  HE2 LYS A 127      -8.283 -15.205 -24.245  1.00  0.00           H  
ATOM   1901  HE3 LYS A 127      -8.673 -13.599 -25.031  1.00  0.00           H  
ATOM   1902  NZ  LYS A 127      -8.553 -15.025 -26.439  1.00  0.00           N1+
ATOM   1903  HZ1 LYS A 127      -9.550 -15.188 -26.432  1.00  0.00           H  
ATOM   1904  HZ2 LYS A 127      -8.272 -14.422 -27.199  1.00  0.00           H  
ATOM   1905  HZ3 LYS A 127      -8.130 -15.905 -26.695  1.00  0.00           H  
ATOM   1906  C   LYS A 127      -6.069 -10.361 -25.297  1.00  0.00           C  
ATOM   1907  O   LYS A 127      -7.069 -10.534 -26.023  1.00  0.00           O  
ATOM   1908  N   ALA A 128      -6.014  -9.290 -24.468  1.00  0.00           N  
ATOM   1909  H   ALA A 128      -5.167  -9.028 -23.986  1.00  0.00           H  
ATOM   1910  CA  ALA A 128      -7.137  -8.341 -24.301  1.00  0.00           C  
ATOM   1911  HA  ALA A 128      -7.784  -8.284 -25.176  1.00  0.00           H  
ATOM   1912  CB  ALA A 128      -7.960  -8.900 -23.170  1.00  0.00           C  
ATOM   1913  HB1 ALA A 128      -8.658  -8.171 -22.759  1.00  0.00           H  
ATOM   1914  HB2 ALA A 128      -8.554  -9.756 -23.494  1.00  0.00           H  
ATOM   1915  HB3 ALA A 128      -7.355  -9.271 -22.343  1.00  0.00           H  
ATOM   1916  C   ALA A 128      -6.805  -6.862 -24.055  1.00  0.00           C  
ATOM   1917  O   ALA A 128      -7.655  -5.993 -23.928  1.00  0.00           O  
ATOM   1918  N   GLY A 129      -5.495  -6.529 -23.974  1.00  0.00           N  
ATOM   1919  H   GLY A 129      -4.853  -7.269 -24.222  1.00  0.00           H  
ATOM   1920  CA  GLY A 129      -4.939  -5.208 -23.860  1.00  0.00           C  
ATOM   1921  HA2 GLY A 129      -5.609  -4.577 -23.276  1.00  0.00           H  
ATOM   1922  HA3 GLY A 129      -3.934  -5.260 -23.440  1.00  0.00           H  
ATOM   1923  C   GLY A 129      -4.657  -4.475 -25.249  1.00  0.00           C  
ATOM   1924  O   GLY A 129      -3.790  -3.558 -25.328  1.00  0.00           O  
ATOM   1925  N   GLY A 130      -5.274  -4.987 -26.303  1.00  0.00           N  
ATOM   1926  H   GLY A 130      -5.654  -5.922 -26.294  1.00  0.00           H  
ATOM   1927  CA  GLY A 130      -5.396  -4.354 -27.627  1.00  0.00           C  
ATOM   1928  HA2 GLY A 130      -6.165  -4.873 -28.198  1.00  0.00           H  
ATOM   1929  HA3 GLY A 130      -5.866  -3.390 -27.430  1.00  0.00           H  
ATOM   1930  C   GLY A 130      -4.151  -4.292 -28.503  1.00  0.00           C  
ATOM   1931  O   GLY A 130      -4.366  -3.929 -29.613  1.00  0.00           O  
ATOM   1932  N   MET A 131      -3.008  -4.725 -28.079  1.00  0.00           N  
ATOM   1933  H   MET A 131      -2.949  -5.005 -27.111  1.00  0.00           H  
ATOM   1934  CA  MET A 131      -1.649  -4.636 -28.764  1.00  0.00           C  
ATOM   1935  HA  MET A 131      -1.550  -3.623 -29.157  1.00  0.00           H  
ATOM   1936  CB  MET A 131      -0.567  -4.891 -27.699  1.00  0.00           C  
ATOM   1937  HB2 MET A 131      -0.641  -4.213 -26.848  1.00  0.00           H  
ATOM   1938  HB3 MET A 131      -0.640  -5.890 -27.269  1.00  0.00           H  
ATOM   1939  CG  MET A 131       0.838  -4.880 -28.368  1.00  0.00           C  
ATOM   1940  HG2 MET A 131       0.836  -5.550 -29.228  1.00  0.00           H  
ATOM   1941  HG3 MET A 131       1.009  -3.857 -28.701  1.00  0.00           H  
ATOM   1942  SD  MET A 131       2.213  -5.425 -27.358  1.00  0.00           S  
ATOM   1943  CE  MET A 131       2.229  -4.126 -26.118  1.00  0.00           C  
ATOM   1944  HE1 MET A 131       2.481  -3.158 -26.552  1.00  0.00           H  
ATOM   1945  HE2 MET A 131       1.229  -4.052 -25.693  1.00  0.00           H  
ATOM   1946  HE3 MET A 131       2.989  -4.280 -25.352  1.00  0.00           H  
ATOM   1947  C   MET A 131      -1.717  -5.612 -29.921  1.00  0.00           C  
ATOM   1948  O   MET A 131      -1.165  -5.343 -30.975  1.00  0.00           O  
ATOM   1949  N   LEU A 132      -2.136  -6.885 -29.701  1.00  0.00           N  
ATOM   1950  H   LEU A 132      -2.727  -6.961 -28.885  1.00  0.00           H  
ATOM   1951  CA  LEU A 132      -2.203  -7.882 -30.717  1.00  0.00           C  
ATOM   1952  HA  LEU A 132      -1.386  -7.690 -31.413  1.00  0.00           H  
ATOM   1953  CB  LEU A 132      -2.087  -9.338 -30.090  1.00  0.00           C  
ATOM   1954  HB2 LEU A 132      -1.474  -9.375 -29.189  1.00  0.00           H  
ATOM   1955  HB3 LEU A 132      -3.085  -9.633 -29.767  1.00  0.00           H  
ATOM   1956  CG  LEU A 132      -1.639 -10.393 -31.215  1.00  0.00           C  
ATOM   1957  HG  LEU A 132      -2.058 -10.255 -32.212  1.00  0.00           H  
ATOM   1958  CD1 LEU A 132      -0.163 -10.273 -31.485  1.00  0.00           C  
ATOM   1959 HD11 LEU A 132       0.025 -11.150 -32.103  1.00  0.00           H  
ATOM   1960 HD12 LEU A 132       0.033  -9.461 -32.185  1.00  0.00           H  
ATOM   1961 HD13 LEU A 132       0.539 -10.275 -30.650  1.00  0.00           H  
ATOM   1962  CD2 LEU A 132      -1.913 -11.741 -30.657  1.00  0.00           C  
ATOM   1963 HD21 LEU A 132      -1.518 -12.536 -31.290  1.00  0.00           H  
ATOM   1964 HD22 LEU A 132      -1.379 -11.736 -29.707  1.00  0.00           H  
ATOM   1965 HD23 LEU A 132      -2.978 -11.915 -30.504  1.00  0.00           H  
ATOM   1966  C   LEU A 132      -3.372  -7.784 -31.693  1.00  0.00           C  
ATOM   1967  O   LEU A 132      -3.320  -8.053 -32.890  1.00  0.00           O  
ATOM   1968  N   GLU A 133      -4.482  -7.241 -31.124  1.00  0.00           N  
ATOM   1969  H   GLU A 133      -4.399  -6.955 -30.159  1.00  0.00           H  
ATOM   1970  CA  GLU A 133      -5.688  -6.815 -31.863  1.00  0.00           C  
ATOM   1971  HA  GLU A 133      -5.985  -7.605 -32.552  1.00  0.00           H  
ATOM   1972  CB  GLU A 133      -6.887  -6.580 -30.915  1.00  0.00           C  
ATOM   1973  HB2 GLU A 133      -6.635  -7.340 -30.174  1.00  0.00           H  
ATOM   1974  HB3 GLU A 133      -6.731  -5.589 -30.490  1.00  0.00           H  
ATOM   1975  CG  GLU A 133      -8.184  -6.694 -31.704  1.00  0.00           C  
ATOM   1976  HG2 GLU A 133      -8.860  -6.481 -30.876  1.00  0.00           H  
ATOM   1977  HG3 GLU A 133      -8.141  -5.866 -32.413  1.00  0.00           H  
ATOM   1978  CD  GLU A 133      -8.466  -8.082 -32.130  1.00  0.00           C  
ATOM   1979  OE1 GLU A 133      -9.514  -8.084 -32.864  1.00  0.00           O  
ATOM   1980  OE2 GLU A 133      -7.888  -9.065 -31.619  1.00  0.00           O  
ATOM   1981  C   GLU A 133      -5.374  -5.616 -32.736  1.00  0.00           C  
ATOM   1982  O   GLU A 133      -5.896  -5.563 -33.782  1.00  0.00           O  
ATOM   1983  N   ARG A 134      -4.521  -4.635 -32.325  1.00  0.00           N  
ATOM   1984  H   ARG A 134      -4.295  -4.579 -31.341  1.00  0.00           H  
ATOM   1985  CA  ARG A 134      -4.038  -3.551 -33.169  1.00  0.00           C  
ATOM   1986  HA  ARG A 134      -4.827  -3.174 -33.820  1.00  0.00           H  
ATOM   1987  CB  ARG A 134      -3.587  -2.333 -32.382  1.00  0.00           C  
ATOM   1988  HB2 ARG A 134      -4.405  -2.045 -31.723  1.00  0.00           H  
ATOM   1989  HB3 ARG A 134      -2.787  -2.579 -31.683  1.00  0.00           H  
ATOM   1990  CG  ARG A 134      -3.090  -1.283 -33.286  1.00  0.00           C  
ATOM   1991  HG2 ARG A 134      -2.165  -1.627 -33.750  1.00  0.00           H  
ATOM   1992  HG3 ARG A 134      -3.855  -1.000 -34.008  1.00  0.00           H  
ATOM   1993  CD  ARG A 134      -2.503  -0.111 -32.441  1.00  0.00           C  
ATOM   1994  HD2 ARG A 134      -2.227   0.733 -33.072  1.00  0.00           H  
ATOM   1995  HD3 ARG A 134      -3.387   0.259 -31.921  1.00  0.00           H  
ATOM   1996  NE  ARG A 134      -1.473  -0.476 -31.477  1.00  0.00           N  
ATOM   1997  HE  ARG A 134      -0.769  -0.959 -32.015  1.00  0.00           H  
ATOM   1998  CZ  ARG A 134      -1.487  -0.382 -30.176  1.00  0.00           C  
ATOM   1999  NH1 ARG A 134      -0.719  -1.126 -29.515  1.00  0.00           N  
ATOM   2000 HH11 ARG A 134       0.076  -1.525 -29.995  1.00  0.00           H  
ATOM   2001 HH12 ARG A 134      -0.709  -1.166 -28.506  1.00  0.00           H  
ATOM   2002  NH2 ARG A 134      -2.271   0.459 -29.599  1.00  0.00           N  
ATOM   2003 HH21 ARG A 134      -2.783   1.152 -30.127  1.00  0.00           H  
ATOM   2004 HH22 ARG A 134      -2.413   0.535 -28.602  1.00  0.00           H  
ATOM   2005  C   ARG A 134      -3.046  -4.221 -34.153  1.00  0.00           C  
ATOM   2006  O   ARG A 134      -3.118  -3.948 -35.327  1.00  0.00           O  
ATOM   2007  N   GLY A 135      -2.163  -5.060 -33.627  1.00  0.00           N  
ATOM   2008  H   GLY A 135      -2.127  -5.151 -32.621  1.00  0.00           H  
ATOM   2009  CA  GLY A 135      -1.216  -5.811 -34.412  1.00  0.00           C  
ATOM   2010  HA2 GLY A 135      -1.122  -6.862 -34.141  1.00  0.00           H  
ATOM   2011  HA3 GLY A 135      -1.442  -5.852 -35.478  1.00  0.00           H  
ATOM   2012  C   GLY A 135       0.158  -5.290 -34.249  1.00  0.00           C  
ATOM   2013  O   GLY A 135       1.088  -5.863 -34.876  1.00  0.00           O  
ATOM   2014  N   THR A 136       0.311  -4.257 -33.440  1.00  0.00           N  
ATOM   2015  H   THR A 136      -0.422  -4.079 -32.768  1.00  0.00           H  
ATOM   2016  CA  THR A 136       1.522  -3.487 -33.245  1.00  0.00           C  
ATOM   2017  HA  THR A 136       2.340  -4.095 -33.631  1.00  0.00           H  
ATOM   2018  CB  THR A 136       1.472  -2.206 -34.076  1.00  0.00           C  
ATOM   2019  HB  THR A 136       2.406  -1.652 -33.983  1.00  0.00           H  
ATOM   2020  CG2 THR A 136       1.114  -2.440 -35.567  1.00  0.00           C  
ATOM   2021 HG21 THR A 136       1.762  -3.181 -36.034  1.00  0.00           H  
ATOM   2022 HG22 THR A 136       0.066  -2.652 -35.781  1.00  0.00           H  
ATOM   2023 HG23 THR A 136       1.286  -1.512 -36.112  1.00  0.00           H  
ATOM   2024  OG1 THR A 136       0.425  -1.333 -33.606  1.00  0.00           O  
ATOM   2025  HG1 THR A 136       0.507  -0.559 -34.169  1.00  0.00           H  
ATOM   2026  C   THR A 136       1.823  -3.141 -31.787  1.00  0.00           C  
ATOM   2027  O   THR A 136       0.798  -2.915 -31.080  1.00  0.00           O  
ATOM   2028  N   GLY A 137       3.158  -3.070 -31.409  1.00  0.00           N  
ATOM   2029  H   GLY A 137       3.795  -3.154 -32.188  1.00  0.00           H  
ATOM   2030  CA  GLY A 137       3.546  -2.763 -29.996  1.00  0.00           C  
ATOM   2031  HA2 GLY A 137       3.242  -1.750 -29.732  1.00  0.00           H  
ATOM   2032  HA3 GLY A 137       3.023  -3.481 -29.364  1.00  0.00           H  
ATOM   2033  C   GLY A 137       5.039  -3.029 -29.732  1.00  0.00           C  
ATOM   2034  O   GLY A 137       5.817  -3.631 -30.459  1.00  0.00           O  
ATOM   2035  N   ARG A 138       5.542  -2.684 -28.520  1.00  0.00           N  
ATOM   2036  H   ARG A 138       4.843  -2.336 -27.879  1.00  0.00           H  
ATOM   2037  CA  ARG A 138       6.847  -3.016 -27.994  1.00  0.00           C  
ATOM   2038  HA  ARG A 138       7.207  -3.767 -28.696  1.00  0.00           H  
ATOM   2039  CB  ARG A 138       7.835  -1.795 -27.993  1.00  0.00           C  
ATOM   2040  HB2 ARG A 138       7.383  -1.032 -27.359  1.00  0.00           H  
ATOM   2041  HB3 ARG A 138       8.791  -2.154 -27.611  1.00  0.00           H  
ATOM   2042  CG  ARG A 138       8.034  -1.062 -29.387  1.00  0.00           C  
ATOM   2043  HG2 ARG A 138       7.134  -1.057 -30.002  1.00  0.00           H  
ATOM   2044  HG3 ARG A 138       8.418  -0.055 -29.225  1.00  0.00           H  
ATOM   2045  CD  ARG A 138       8.989  -2.007 -30.084  1.00  0.00           C  
ATOM   2046  HD2 ARG A 138       9.969  -2.151 -29.629  1.00  0.00           H  
ATOM   2047  HD3 ARG A 138       8.553  -3.006 -30.098  1.00  0.00           H  
ATOM   2048  NE  ARG A 138       9.177  -1.524 -31.457  1.00  0.00           N  
ATOM   2049  HE  ARG A 138       9.969  -0.921 -31.627  1.00  0.00           H  
ATOM   2050  CZ  ARG A 138       8.395  -1.572 -32.528  1.00  0.00           C  
ATOM   2051  NH1 ARG A 138       7.346  -2.371 -32.559  1.00  0.00           N  
ATOM   2052 HH11 ARG A 138       7.121  -2.966 -31.776  1.00  0.00           H  
ATOM   2053 HH12 ARG A 138       6.624  -2.195 -33.243  1.00  0.00           H  
ATOM   2054  NH2 ARG A 138       8.685  -0.764 -33.480  1.00  0.00           N  
ATOM   2055 HH21 ARG A 138       9.409  -0.073 -33.339  1.00  0.00           H  
ATOM   2056 HH22 ARG A 138       8.289  -0.849 -34.404  1.00  0.00           H  
ATOM   2057  C   ARG A 138       6.789  -3.607 -26.581  1.00  0.00           C  
ATOM   2058  O   ARG A 138       6.104  -2.962 -25.790  1.00  0.00           O  
ATOM   2059  N   ILE A 139       7.570  -4.609 -26.307  1.00  0.00           N  
ATOM   2060  H   ILE A 139       8.127  -4.961 -27.072  1.00  0.00           H  
ATOM   2061  CA  ILE A 139       7.599  -5.281 -24.965  1.00  0.00           C  
ATOM   2062  HA  ILE A 139       7.253  -4.510 -24.278  1.00  0.00           H  
ATOM   2063  CB  ILE A 139       6.686  -6.589 -24.945  1.00  0.00           C  
ATOM   2064  HB  ILE A 139       7.281  -7.155 -25.662  1.00  0.00           H  
ATOM   2065  CG2 ILE A 139       6.772  -7.401 -23.712  1.00  0.00           C  
ATOM   2066 HG21 ILE A 139       6.242  -8.343 -23.865  1.00  0.00           H  
ATOM   2067 HG22 ILE A 139       7.773  -7.569 -23.316  1.00  0.00           H  
ATOM   2068 HG23 ILE A 139       6.173  -6.735 -23.092  1.00  0.00           H  
ATOM   2069  CG1 ILE A 139       5.236  -6.528 -25.492  1.00  0.00           C  
ATOM   2070 HG12 ILE A 139       4.482  -6.125 -24.815  1.00  0.00           H  
ATOM   2071 HG13 ILE A 139       5.219  -5.800 -26.304  1.00  0.00           H  
ATOM   2072  CD1 ILE A 139       4.750  -7.857 -26.130  1.00  0.00           C  
ATOM   2073 HD11 ILE A 139       3.874  -7.548 -26.700  1.00  0.00           H  
ATOM   2074 HD12 ILE A 139       5.465  -8.100 -26.917  1.00  0.00           H  
ATOM   2075 HD13 ILE A 139       4.538  -8.633 -25.395  1.00  0.00           H  
ATOM   2076  C   ILE A 139       8.994  -5.486 -24.408  1.00  0.00           C  
ATOM   2077  O   ILE A 139       9.883  -6.047 -25.043  1.00  0.00           O  
ATOM   2078  N   VAL A 140       9.245  -4.945 -23.167  1.00  0.00           N  
ATOM   2079  H   VAL A 140       8.464  -4.501 -22.703  1.00  0.00           H  
ATOM   2080  CA  VAL A 140      10.499  -4.910 -22.492  1.00  0.00           C  
ATOM   2081  HA  VAL A 140      11.144  -5.561 -23.081  1.00  0.00           H  
ATOM   2082  CB  VAL A 140      11.220  -3.507 -22.502  1.00  0.00           C  
ATOM   2083  HB  VAL A 140      10.914  -2.864 -21.677  1.00  0.00           H  
ATOM   2084  CG1 VAL A 140      12.763  -3.756 -22.368  1.00  0.00           C  
ATOM   2085 HG11 VAL A 140      13.069  -4.328 -23.244  1.00  0.00           H  
ATOM   2086 HG12 VAL A 140      13.321  -2.820 -22.353  1.00  0.00           H  
ATOM   2087 HG13 VAL A 140      12.973  -4.250 -21.419  1.00  0.00           H  
ATOM   2088  CG2 VAL A 140      11.002  -2.704 -23.706  1.00  0.00           C  
ATOM   2089 HG21 VAL A 140       9.985  -2.320 -23.634  1.00  0.00           H  
ATOM   2090 HG22 VAL A 140      11.778  -1.956 -23.874  1.00  0.00           H  
ATOM   2091 HG23 VAL A 140      11.127  -3.353 -24.574  1.00  0.00           H  
ATOM   2092  C   VAL A 140      10.393  -5.475 -21.082  1.00  0.00           C  
ATOM   2093  O   VAL A 140       9.849  -4.821 -20.131  1.00  0.00           O  
ATOM   2094  N   ASN A 141      11.050  -6.589 -20.856  1.00  0.00           N  
ATOM   2095  H   ASN A 141      11.595  -6.950 -21.626  1.00  0.00           H  
ATOM   2096  CA  ASN A 141      11.097  -7.210 -19.548  1.00  0.00           C  
ATOM   2097  HA  ASN A 141      10.180  -7.030 -18.986  1.00  0.00           H  
ATOM   2098  CB  ASN A 141      11.142  -8.713 -19.773  1.00  0.00           C  
ATOM   2099  HB2 ASN A 141      12.097  -8.982 -20.222  1.00  0.00           H  
ATOM   2100  HB3 ASN A 141      11.114  -9.242 -18.820  1.00  0.00           H  
ATOM   2101  CG  ASN A 141       9.966  -9.104 -20.714  1.00  0.00           C  
ATOM   2102  OD1 ASN A 141       8.852  -8.718 -20.404  1.00  0.00           O  
ATOM   2103  ND2 ASN A 141      10.125  -9.745 -21.845  1.00  0.00           N  
ATOM   2104 HD21 ASN A 141       9.241  -9.956 -22.288  1.00  0.00           H  
ATOM   2105 HD22 ASN A 141      11.008 -10.111 -22.171  1.00  0.00           H  
ATOM   2106  C   ASN A 141      12.366  -6.690 -18.828  1.00  0.00           C  
ATOM   2107  O   ASN A 141      13.455  -6.807 -19.434  1.00  0.00           O  
ATOM   2108  N   ILE A 142      12.334  -6.289 -17.562  1.00  0.00           N  
ATOM   2109  H   ILE A 142      11.467  -6.107 -17.076  1.00  0.00           H  
ATOM   2110  CA  ILE A 142      13.545  -5.776 -16.910  1.00  0.00           C  
ATOM   2111  HA  ILE A 142      14.330  -5.427 -17.582  1.00  0.00           H  
ATOM   2112  CB  ILE A 142      13.222  -4.670 -15.870  1.00  0.00           C  
ATOM   2113  HB  ILE A 142      12.521  -5.153 -15.190  1.00  0.00           H  
ATOM   2114  CG2 ILE A 142      14.527  -4.291 -15.085  1.00  0.00           C  
ATOM   2115 HG21 ILE A 142      15.025  -5.137 -14.612  1.00  0.00           H  
ATOM   2116 HG22 ILE A 142      15.251  -4.003 -15.847  1.00  0.00           H  
ATOM   2117 HG23 ILE A 142      14.330  -3.432 -14.441  1.00  0.00           H  
ATOM   2118  CG1 ILE A 142      12.483  -3.436 -16.395  1.00  0.00           C  
ATOM   2119 HG12 ILE A 142      11.536  -3.826 -16.768  1.00  0.00           H  
ATOM   2120 HG13 ILE A 142      12.401  -2.727 -15.571  1.00  0.00           H  
ATOM   2121  CD1 ILE A 142      13.110  -2.719 -17.595  1.00  0.00           C  
ATOM   2122 HD11 ILE A 142      13.285  -3.455 -18.380  1.00  0.00           H  
ATOM   2123 HD12 ILE A 142      12.445  -1.910 -17.897  1.00  0.00           H  
ATOM   2124 HD13 ILE A 142      14.089  -2.302 -17.360  1.00  0.00           H  
ATOM   2125  C   ILE A 142      14.164  -6.978 -16.210  1.00  0.00           C  
ATOM   2126  O   ILE A 142      13.732  -7.534 -15.175  1.00  0.00           O  
ATOM   2127  N   ALA A 143      15.145  -7.671 -16.826  1.00  0.00           N  
ATOM   2128  H   ALA A 143      15.632  -7.306 -17.633  1.00  0.00           H  
ATOM   2129  CA  ALA A 143      15.733  -8.960 -16.391  1.00  0.00           C  
ATOM   2130  HA  ALA A 143      14.975  -9.686 -16.095  1.00  0.00           H  
ATOM   2131  CB  ALA A 143      16.326  -9.744 -17.601  1.00  0.00           C  
ATOM   2132  HB1 ALA A 143      15.507  -9.798 -18.318  1.00  0.00           H  
ATOM   2133  HB2 ALA A 143      17.204  -9.255 -18.023  1.00  0.00           H  
ATOM   2134  HB3 ALA A 143      16.470 -10.770 -17.263  1.00  0.00           H  
ATOM   2135  C   ALA A 143      16.810  -8.808 -15.238  1.00  0.00           C  
ATOM   2136  O   ALA A 143      16.560  -8.217 -14.198  1.00  0.00           O  
ATOM   2137  N   SER A 144      17.942  -9.580 -15.215  1.00  0.00           N  
ATOM   2138  H   SER A 144      18.110 -10.135 -16.042  1.00  0.00           H  
ATOM   2139  CA  SER A 144      18.989  -9.507 -14.178  1.00  0.00           C  
ATOM   2140  HA  SER A 144      19.115  -8.516 -13.744  1.00  0.00           H  
ATOM   2141  CB  SER A 144      18.677 -10.487 -13.000  1.00  0.00           C  
ATOM   2142  HB2 SER A 144      17.656 -10.305 -12.667  1.00  0.00           H  
ATOM   2143  HB3 SER A 144      18.726 -11.527 -13.326  1.00  0.00           H  
ATOM   2144  OG  SER A 144      19.603 -10.402 -11.927  1.00  0.00           O  
ATOM   2145  HG  SER A 144      19.145  -9.981 -11.197  1.00  0.00           H  
ATOM   2146  C   SER A 144      20.353  -9.999 -14.829  1.00  0.00           C  
ATOM   2147  O   SER A 144      20.288 -10.616 -15.933  1.00  0.00           O  
ATOM   2148  N   THR A 145      21.491  -9.831 -14.120  1.00  0.00           N  
ATOM   2149  H   THR A 145      21.474  -9.454 -13.184  1.00  0.00           H  
ATOM   2150  CA  THR A 145      22.697 -10.574 -14.342  1.00  0.00           C  
ATOM   2151  HA  THR A 145      23.177 -10.371 -15.299  1.00  0.00           H  
ATOM   2152  CB  THR A 145      23.818 -10.152 -13.307  1.00  0.00           C  
ATOM   2153  HB  THR A 145      24.606 -10.894 -13.439  1.00  0.00           H  
ATOM   2154  CG2 THR A 145      24.536  -8.885 -13.678  1.00  0.00           C  
ATOM   2155 HG21 THR A 145      23.883  -8.189 -14.205  1.00  0.00           H  
ATOM   2156 HG22 THR A 145      24.938  -8.426 -12.776  1.00  0.00           H  
ATOM   2157 HG23 THR A 145      25.428  -9.087 -14.271  1.00  0.00           H  
ATOM   2158  OG1 THR A 145      23.342 -10.125 -12.069  1.00  0.00           O  
ATOM   2159  HG1 THR A 145      24.120 -10.155 -11.508  1.00  0.00           H  
ATOM   2160  C   THR A 145      22.430 -12.092 -14.133  1.00  0.00           C  
ATOM   2161  O   THR A 145      22.855 -12.928 -14.930  1.00  0.00           O  
ATOM   2162  N   GLY A 146      21.615 -12.400 -13.188  1.00  0.00           N  
ATOM   2163  H   GLY A 146      21.161 -11.583 -12.804  1.00  0.00           H  
ATOM   2164  CA  GLY A 146      20.887 -13.700 -12.910  1.00  0.00           C  
ATOM   2165  HA2 GLY A 146      21.592 -14.472 -12.604  1.00  0.00           H  
ATOM   2166  HA3 GLY A 146      20.195 -13.456 -12.103  1.00  0.00           H  
ATOM   2167  C   GLY A 146      19.996 -14.232 -14.063  1.00  0.00           C  
ATOM   2168  O   GLY A 146      19.427 -15.343 -13.976  1.00  0.00           O  
ATOM   2169  N   GLY A 147      19.990 -13.535 -15.234  1.00  0.00           N  
ATOM   2170  H   GLY A 147      20.488 -12.658 -15.278  1.00  0.00           H  
ATOM   2171  CA  GLY A 147      19.404 -14.129 -16.441  1.00  0.00           C  
ATOM   2172  HA2 GLY A 147      18.552 -14.765 -16.203  1.00  0.00           H  
ATOM   2173  HA3 GLY A 147      19.156 -13.238 -17.017  1.00  0.00           H  
ATOM   2174  C   GLY A 147      20.457 -14.851 -17.270  1.00  0.00           C  
ATOM   2175  O   GLY A 147      20.044 -15.553 -18.206  1.00  0.00           O  
ATOM   2176  N   LYS A 148      21.792 -14.675 -16.989  1.00  0.00           N  
ATOM   2177  H   LYS A 148      21.970 -14.218 -16.105  1.00  0.00           H  
ATOM   2178  CA  LYS A 148      22.881 -15.199 -17.840  1.00  0.00           C  
ATOM   2179  HA  LYS A 148      22.464 -16.047 -18.383  1.00  0.00           H  
ATOM   2180  CB  LYS A 148      23.352 -14.048 -18.789  1.00  0.00           C  
ATOM   2181  HB2 LYS A 148      23.255 -13.128 -18.213  1.00  0.00           H  
ATOM   2182  HB3 LYS A 148      24.363 -14.226 -19.157  1.00  0.00           H  
ATOM   2183  CG  LYS A 148      22.547 -14.021 -20.108  1.00  0.00           C  
ATOM   2184  HG2 LYS A 148      22.600 -14.995 -20.598  1.00  0.00           H  
ATOM   2185  HG3 LYS A 148      21.546 -13.666 -19.863  1.00  0.00           H  
ATOM   2186  CD  LYS A 148      22.985 -13.043 -21.232  1.00  0.00           C  
ATOM   2187  HD2 LYS A 148      24.047 -13.159 -21.448  1.00  0.00           H  
ATOM   2188  HD3 LYS A 148      22.504 -13.320 -22.171  1.00  0.00           H  
ATOM   2189  CE  LYS A 148      22.685 -11.566 -20.864  1.00  0.00           C  
ATOM   2190  HE2 LYS A 148      21.608 -11.434 -20.756  1.00  0.00           H  
ATOM   2191  HE3 LYS A 148      23.110 -11.230 -19.919  1.00  0.00           H  
ATOM   2192  NZ  LYS A 148      23.258 -10.678 -21.926  1.00  0.00           N1+
ATOM   2193  HZ1 LYS A 148      23.674  -9.842 -21.543  1.00  0.00           H  
ATOM   2194  HZ2 LYS A 148      24.040 -11.102 -22.405  1.00  0.00           H  
ATOM   2195  HZ3 LYS A 148      22.613 -10.439 -22.666  1.00  0.00           H  
ATOM   2196  C   LYS A 148      24.032 -15.762 -16.957  1.00  0.00           C  
ATOM   2197  O   LYS A 148      24.512 -16.852 -17.180  1.00  0.00           O  
ATOM   2198  N   GLN A 149      24.420 -14.954 -16.000  1.00  0.00           N  
ATOM   2199  H   GLN A 149      23.954 -14.058 -16.036  1.00  0.00           H  
ATOM   2200  CA  GLN A 149      25.074 -15.432 -14.808  1.00  0.00           C  
ATOM   2201  HA  GLN A 149      25.908 -16.101 -15.022  1.00  0.00           H  
ATOM   2202  CB  GLN A 149      25.814 -14.335 -14.000  1.00  0.00           C  
ATOM   2203  HB2 GLN A 149      25.151 -13.494 -13.795  1.00  0.00           H  
ATOM   2204  HB3 GLN A 149      26.199 -14.788 -13.087  1.00  0.00           H  
ATOM   2205  CG  GLN A 149      27.011 -13.547 -14.743  1.00  0.00           C  
ATOM   2206  HG2 GLN A 149      27.943 -14.112 -14.750  1.00  0.00           H  
ATOM   2207  HG3 GLN A 149      26.823 -13.369 -15.802  1.00  0.00           H  
ATOM   2208  CD  GLN A 149      27.275 -12.163 -14.138  1.00  0.00           C  
ATOM   2209  OE1 GLN A 149      27.108 -11.121 -14.776  1.00  0.00           O  
ATOM   2210  NE2 GLN A 149      27.364 -12.123 -12.808  1.00  0.00           N  
ATOM   2211 HE21 GLN A 149      27.526 -13.002 -12.337  1.00  0.00           H  
ATOM   2212 HE22 GLN A 149      27.461 -11.207 -12.393  1.00  0.00           H  
ATOM   2213  C   GLN A 149      24.088 -16.253 -13.909  1.00  0.00           C  
ATOM   2214  O   GLN A 149      22.928 -16.014 -13.893  1.00  0.00           O  
ATOM   2215  N   GLY A 150      24.605 -17.240 -13.162  1.00  0.00           N  
ATOM   2216  H   GLY A 150      25.556 -17.534 -13.333  1.00  0.00           H  
ATOM   2217  CA  GLY A 150      23.991 -17.628 -11.887  1.00  0.00           C  
ATOM   2218  HA2 GLY A 150      22.906 -17.529 -11.860  1.00  0.00           H  
ATOM   2219  HA3 GLY A 150      24.176 -18.694 -11.757  1.00  0.00           H  
ATOM   2220  C   GLY A 150      24.524 -16.732 -10.741  1.00  0.00           C  
ATOM   2221  O   GLY A 150      25.706 -16.701 -10.442  1.00  0.00           O  
ATOM   2222  N   VAL A 151      23.657 -16.036 -10.037  1.00  0.00           N  
ATOM   2223  H   VAL A 151      22.687 -16.268 -10.191  1.00  0.00           H  
ATOM   2224  CA  VAL A 151      24.066 -15.331  -8.773  1.00  0.00           C  
ATOM   2225  HA  VAL A 151      25.006 -14.783  -8.837  1.00  0.00           H  
ATOM   2226  CB  VAL A 151      22.916 -14.338  -8.412  1.00  0.00           C  
ATOM   2227  HB  VAL A 151      21.966 -14.866  -8.328  1.00  0.00           H  
ATOM   2228  CG1 VAL A 151      23.174 -13.624  -7.107  1.00  0.00           C  
ATOM   2229 HG11 VAL A 151      22.296 -13.027  -6.856  1.00  0.00           H  
ATOM   2230 HG12 VAL A 151      23.267 -14.385  -6.332  1.00  0.00           H  
ATOM   2231 HG13 VAL A 151      24.086 -13.028  -7.152  1.00  0.00           H  
ATOM   2232  CG2 VAL A 151      22.799 -13.298  -9.573  1.00  0.00           C  
ATOM   2233 HG21 VAL A 151      21.906 -12.677  -9.502  1.00  0.00           H  
ATOM   2234 HG22 VAL A 151      23.683 -12.684  -9.397  1.00  0.00           H  
ATOM   2235 HG23 VAL A 151      22.847 -13.821 -10.527  1.00  0.00           H  
ATOM   2236  C   VAL A 151      24.198 -16.436  -7.696  1.00  0.00           C  
ATOM   2237  O   VAL A 151      23.142 -17.079  -7.521  1.00  0.00           O  
ATOM   2238  N   VAL A 152      25.387 -16.654  -7.120  1.00  0.00           N  
ATOM   2239  H   VAL A 152      26.130 -16.021  -7.379  1.00  0.00           H  
ATOM   2240  CA  VAL A 152      25.661 -17.799  -6.178  1.00  0.00           C  
ATOM   2241  HA  VAL A 152      25.273 -18.644  -6.748  1.00  0.00           H  
ATOM   2242  CB  VAL A 152      27.245 -18.083  -6.067  1.00  0.00           C  
ATOM   2243  HB  VAL A 152      27.714 -18.105  -7.051  1.00  0.00           H  
ATOM   2244  CG1 VAL A 152      27.892 -16.936  -5.374  1.00  0.00           C  
ATOM   2245 HG11 VAL A 152      28.936 -17.150  -5.141  1.00  0.00           H  
ATOM   2246 HG12 VAL A 152      27.864 -16.084  -6.053  1.00  0.00           H  
ATOM   2247 HG13 VAL A 152      27.364 -16.654  -4.464  1.00  0.00           H  
ATOM   2248  CG2 VAL A 152      27.584 -19.435  -5.380  1.00  0.00           C  
ATOM   2249 HG21 VAL A 152      26.889 -20.155  -5.811  1.00  0.00           H  
ATOM   2250 HG22 VAL A 152      28.633 -19.704  -5.509  1.00  0.00           H  
ATOM   2251 HG23 VAL A 152      27.392 -19.233  -4.325  1.00  0.00           H  
ATOM   2252  C   VAL A 152      25.031 -17.506  -4.769  1.00  0.00           C  
ATOM   2253  O   VAL A 152      24.797 -16.392  -4.393  1.00  0.00           O  
ATOM   2254  N   HIE A 153      24.397 -18.509  -4.287  1.00  0.00           N  
ATOM   2255  H   HIE A 153      24.551 -19.431  -4.670  1.00  0.00           H  
ATOM   2256  CA  HIE A 153      23.469 -18.503  -3.133  1.00  0.00           C  
ATOM   2257  HA  HIE A 153      23.011 -19.492  -3.118  1.00  0.00           H  
ATOM   2258  CB  HIE A 153      24.171 -18.155  -1.776  1.00  0.00           C  
ATOM   2259  HB2 HIE A 153      24.542 -17.137  -1.898  1.00  0.00           H  
ATOM   2260  HB3 HIE A 153      23.372 -18.008  -1.050  1.00  0.00           H  
ATOM   2261  CG  HIE A 153      25.260 -19.053  -1.285  1.00  0.00           C  
ATOM   2262  ND1 HIE A 153      26.143 -18.797  -0.265  1.00  0.00           N  
ATOM   2263  CE1 HIE A 153      26.733 -19.980   0.040  1.00  0.00           C  
ATOM   2264  HE1 HIE A 153      27.456 -20.148   0.825  1.00  0.00           H  
ATOM   2265  NE2 HIE A 153      26.311 -20.935  -0.797  1.00  0.00           N  
ATOM   2266  HE2 HIE A 153      26.724 -21.857  -0.792  1.00  0.00           H  
ATOM   2267  CD2 HIE A 153      25.340 -20.391  -1.605  1.00  0.00           C  
ATOM   2268  HD2 HIE A 153      24.551 -20.875  -2.161  1.00  0.00           H  
ATOM   2269  C   HIE A 153      22.208 -17.657  -3.368  1.00  0.00           C  
ATOM   2270  O   HIE A 153      21.510 -17.195  -2.479  1.00  0.00           O  
ATOM   2271  N   ALA A 154      21.817 -17.503  -4.647  1.00  0.00           N  
ATOM   2272  H   ALA A 154      22.399 -17.927  -5.354  1.00  0.00           H  
ATOM   2273  CA  ALA A 154      20.522 -17.001  -5.054  1.00  0.00           C  
ATOM   2274  HA  ALA A 154      19.872 -17.174  -4.196  1.00  0.00           H  
ATOM   2275  CB  ALA A 154      20.628 -15.533  -5.339  1.00  0.00           C  
ATOM   2276  HB1 ALA A 154      20.860 -14.921  -4.468  1.00  0.00           H  
ATOM   2277  HB2 ALA A 154      21.396 -15.375  -6.098  1.00  0.00           H  
ATOM   2278  HB3 ALA A 154      19.630 -15.219  -5.643  1.00  0.00           H  
ATOM   2279  C   ALA A 154      20.002 -17.816  -6.259  1.00  0.00           C  
ATOM   2280  O   ALA A 154      19.753 -17.375  -7.375  1.00  0.00           O  
ATOM   2281  N   ALA A 155      19.837 -19.095  -6.032  1.00  0.00           N  
ATOM   2282  H   ALA A 155      20.046 -19.427  -5.102  1.00  0.00           H  
ATOM   2283  CA  ALA A 155      19.430 -20.074  -7.010  1.00  0.00           C  
ATOM   2284  HA  ALA A 155      20.070 -20.027  -7.892  1.00  0.00           H  
ATOM   2285  CB  ALA A 155      19.655 -21.516  -6.516  1.00  0.00           C  
ATOM   2286  HB1 ALA A 155      19.463 -22.226  -7.321  1.00  0.00           H  
ATOM   2287  HB2 ALA A 155      20.637 -21.637  -6.061  1.00  0.00           H  
ATOM   2288  HB3 ALA A 155      18.915 -21.753  -5.751  1.00  0.00           H  
ATOM   2289  C   ALA A 155      18.008 -19.954  -7.638  1.00  0.00           C  
ATOM   2290  O   ALA A 155      17.992 -20.039  -8.866  1.00  0.00           O  
ATOM   2291  N   PRO A 156      16.975 -19.612  -6.859  1.00  0.00           N  
ATOM   2292  CD  PRO A 156      16.816 -19.446  -5.409  1.00  0.00           C  
ATOM   2293  HD2 PRO A 156      17.473 -18.628  -5.112  1.00  0.00           H  
ATOM   2294  HD3 PRO A 156      17.191 -20.352  -4.934  1.00  0.00           H  
ATOM   2295  CG  PRO A 156      15.347 -19.149  -5.107  1.00  0.00           C  
ATOM   2296  HG2 PRO A 156      15.269 -18.062  -5.076  1.00  0.00           H  
ATOM   2297  HG3 PRO A 156      14.927 -19.674  -4.250  1.00  0.00           H  
ATOM   2298  CB  PRO A 156      14.638 -19.547  -6.424  1.00  0.00           C  
ATOM   2299  HB2 PRO A 156      13.891 -18.830  -6.762  1.00  0.00           H  
ATOM   2300  HB3 PRO A 156      14.057 -20.469  -6.415  1.00  0.00           H  
ATOM   2301  CA  PRO A 156      15.673 -19.495  -7.517  1.00  0.00           C  
ATOM   2302  HA  PRO A 156      15.465 -20.392  -8.100  1.00  0.00           H  
ATOM   2303  C   PRO A 156      15.527 -18.190  -8.347  1.00  0.00           C  
ATOM   2304  O   PRO A 156      14.809 -18.212  -9.259  1.00  0.00           O  
ATOM   2305  N   TYR A 157      16.085 -17.119  -7.804  1.00  0.00           N  
ATOM   2306  H   TYR A 157      16.618 -17.291  -6.964  1.00  0.00           H  
ATOM   2307  CA  TYR A 157      16.146 -15.822  -8.447  1.00  0.00           C  
ATOM   2308  HA  TYR A 157      15.182 -15.338  -8.601  1.00  0.00           H  
ATOM   2309  CB  TYR A 157      16.898 -14.840  -7.501  1.00  0.00           C  
ATOM   2310  HB2 TYR A 157      16.298 -14.811  -6.592  1.00  0.00           H  
ATOM   2311  HB3 TYR A 157      17.903 -15.213  -7.305  1.00  0.00           H  
ATOM   2312  CG  TYR A 157      17.013 -13.503  -8.190  1.00  0.00           C  
ATOM   2313  CD1 TYR A 157      15.879 -12.689  -8.388  1.00  0.00           C  
ATOM   2314  HD1 TYR A 157      14.899 -13.007  -8.065  1.00  0.00           H  
ATOM   2315  CE1 TYR A 157      15.992 -11.418  -9.065  1.00  0.00           C  
ATOM   2316  HE1 TYR A 157      15.107 -10.851  -9.313  1.00  0.00           H  
ATOM   2317  CZ  TYR A 157      17.244 -11.025  -9.495  1.00  0.00           C  
ATOM   2318  OH  TYR A 157      17.319  -9.869 -10.235  1.00  0.00           O  
ATOM   2319  HH  TYR A 157      16.866  -9.149  -9.791  1.00  0.00           H  
ATOM   2320  CE2 TYR A 157      18.377 -11.726  -9.237  1.00  0.00           C  
ATOM   2321  HE2 TYR A 157      19.345 -11.307  -9.471  1.00  0.00           H  
ATOM   2322  CD2 TYR A 157      18.252 -13.060  -8.707  1.00  0.00           C  
ATOM   2323  HD2 TYR A 157      19.157 -13.625  -8.540  1.00  0.00           H  
ATOM   2324  C   TYR A 157      16.885 -15.965  -9.803  1.00  0.00           C  
ATOM   2325  O   TYR A 157      16.364 -15.502 -10.803  1.00  0.00           O  
ATOM   2326  N   SER A 158      18.021 -16.675  -9.845  1.00  0.00           N  
ATOM   2327  H   SER A 158      18.549 -16.837  -9.000  1.00  0.00           H  
ATOM   2328  CA  SER A 158      18.760 -16.940 -11.107  1.00  0.00           C  
ATOM   2329  HA  SER A 158      18.758 -15.943 -11.548  1.00  0.00           H  
ATOM   2330  CB  SER A 158      20.189 -17.476 -10.829  1.00  0.00           C  
ATOM   2331  HB2 SER A 158      20.232 -18.442 -10.327  1.00  0.00           H  
ATOM   2332  HB3 SER A 158      20.723 -17.651 -11.762  1.00  0.00           H  
ATOM   2333  OG  SER A 158      20.952 -16.640  -9.861  1.00  0.00           O  
ATOM   2334  HG  SER A 158      20.866 -16.923  -8.947  1.00  0.00           H  
ATOM   2335  C   SER A 158      17.926 -17.871 -11.986  1.00  0.00           C  
ATOM   2336  O   SER A 158      17.830 -17.588 -13.138  1.00  0.00           O  
ATOM   2337  N   ALA A 159      17.244 -18.899 -11.471  1.00  0.00           N  
ATOM   2338  H   ALA A 159      17.309 -19.114 -10.487  1.00  0.00           H  
ATOM   2339  CA  ALA A 159      16.494 -19.765 -12.375  1.00  0.00           C  
ATOM   2340  HA  ALA A 159      17.150 -20.157 -13.152  1.00  0.00           H  
ATOM   2341  CB  ALA A 159      16.185 -21.043 -11.568  1.00  0.00           C  
ATOM   2342  HB1 ALA A 159      15.228 -20.934 -11.059  1.00  0.00           H  
ATOM   2343  HB2 ALA A 159      16.155 -21.869 -12.278  1.00  0.00           H  
ATOM   2344  HB3 ALA A 159      17.003 -21.249 -10.878  1.00  0.00           H  
ATOM   2345  C   ALA A 159      15.255 -19.161 -13.048  1.00  0.00           C  
ATOM   2346  O   ALA A 159      14.923 -19.392 -14.214  1.00  0.00           O  
ATOM   2347  N   SER A 160      14.573 -18.294 -12.313  1.00  0.00           N  
ATOM   2348  H   SER A 160      15.054 -18.195 -11.431  1.00  0.00           H  
ATOM   2349  CA  SER A 160      13.389 -17.562 -12.760  1.00  0.00           C  
ATOM   2350  HA  SER A 160      12.812 -18.298 -13.320  1.00  0.00           H  
ATOM   2351  CB  SER A 160      12.538 -17.119 -11.579  1.00  0.00           C  
ATOM   2352  HB2 SER A 160      11.734 -16.495 -11.969  1.00  0.00           H  
ATOM   2353  HB3 SER A 160      12.133 -17.933 -10.979  1.00  0.00           H  
ATOM   2354  OG  SER A 160      13.223 -16.312 -10.619  1.00  0.00           O  
ATOM   2355  HG  SER A 160      13.703 -16.861  -9.995  1.00  0.00           H  
ATOM   2356  C   SER A 160      13.696 -16.352 -13.667  1.00  0.00           C  
ATOM   2357  O   SER A 160      13.068 -16.348 -14.708  1.00  0.00           O  
ATOM   2358  N   LYS A 161      14.566 -15.425 -13.280  1.00  0.00           N  
ATOM   2359  H   LYS A 161      14.875 -15.434 -12.318  1.00  0.00           H  
ATOM   2360  CA  LYS A 161      15.054 -14.474 -14.299  1.00  0.00           C  
ATOM   2361  HA  LYS A 161      14.288 -13.830 -14.730  1.00  0.00           H  
ATOM   2362  CB  LYS A 161      16.071 -13.476 -13.787  1.00  0.00           C  
ATOM   2363  HB2 LYS A 161      16.928 -14.053 -13.439  1.00  0.00           H  
ATOM   2364  HB3 LYS A 161      16.444 -12.951 -14.665  1.00  0.00           H  
ATOM   2365  CG  LYS A 161      15.534 -12.613 -12.689  1.00  0.00           C  
ATOM   2366  HG2 LYS A 161      14.795 -13.151 -12.097  1.00  0.00           H  
ATOM   2367  HG3 LYS A 161      16.398 -12.336 -12.086  1.00  0.00           H  
ATOM   2368  CD  LYS A 161      14.976 -11.394 -13.348  1.00  0.00           C  
ATOM   2369  HD2 LYS A 161      15.765 -10.986 -13.978  1.00  0.00           H  
ATOM   2370  HD3 LYS A 161      14.148 -11.702 -13.987  1.00  0.00           H  
ATOM   2371  CE  LYS A 161      14.422 -10.370 -12.315  1.00  0.00           C  
ATOM   2372  HE2 LYS A 161      13.577 -10.835 -11.808  1.00  0.00           H  
ATOM   2373  HE3 LYS A 161      15.215 -10.345 -11.567  1.00  0.00           H  
ATOM   2374  NZ  LYS A 161      14.112  -9.020 -12.810  1.00  0.00           N1+
ATOM   2375  HZ1 LYS A 161      13.372  -9.087 -13.495  1.00  0.00           H  
ATOM   2376  HZ2 LYS A 161      13.764  -8.376 -12.116  1.00  0.00           H  
ATOM   2377  HZ3 LYS A 161      14.845  -8.573 -13.343  1.00  0.00           H  
ATOM   2378  C   LYS A 161      15.594 -15.143 -15.569  1.00  0.00           C  
ATOM   2379  O   LYS A 161      15.475 -14.620 -16.662  1.00  0.00           O  
ATOM   2380  N   HID A 162      16.197 -16.334 -15.474  1.00  0.00           N  
ATOM   2381  H   HID A 162      16.269 -16.686 -14.530  1.00  0.00           H  
ATOM   2382  CA  HID A 162      16.672 -17.174 -16.634  1.00  0.00           C  
ATOM   2383  HA  HID A 162      17.419 -16.581 -17.162  1.00  0.00           H  
ATOM   2384  CB  HID A 162      17.435 -18.393 -16.282  1.00  0.00           C  
ATOM   2385  HB2 HID A 162      17.268 -18.631 -15.232  1.00  0.00           H  
ATOM   2386  HB3 HID A 162      17.225 -19.217 -16.965  1.00  0.00           H  
ATOM   2387  CG  HID A 162      18.960 -18.241 -16.453  1.00  0.00           C  
ATOM   2388  ND1 HID A 162      19.767 -17.617 -15.563  1.00  0.00           N  
ATOM   2389  HD1 HID A 162      19.466 -17.090 -14.757  1.00  0.00           H  
ATOM   2390  CE1 HID A 162      21.015 -17.718 -15.971  1.00  0.00           C  
ATOM   2391  HE1 HID A 162      21.914 -17.383 -15.474  1.00  0.00           H  
ATOM   2392  NE2 HID A 162      21.066 -18.481 -17.091  1.00  0.00           N  
ATOM   2393  CD2 HID A 162      19.726 -18.817 -17.402  1.00  0.00           C  
ATOM   2394  HD2 HID A 162      19.379 -19.429 -18.222  1.00  0.00           H  
ATOM   2395  C   HID A 162      15.530 -17.487 -17.563  1.00  0.00           C  
ATOM   2396  O   HID A 162      15.598 -17.304 -18.767  1.00  0.00           O  
ATOM   2397  N   GLY A 163      14.433 -17.935 -16.967  1.00  0.00           N  
ATOM   2398  H   GLY A 163      14.474 -18.113 -15.973  1.00  0.00           H  
ATOM   2399  CA  GLY A 163      13.159 -18.211 -17.593  1.00  0.00           C  
ATOM   2400  HA2 GLY A 163      13.245 -19.036 -18.298  1.00  0.00           H  
ATOM   2401  HA3 GLY A 163      12.452 -18.622 -16.872  1.00  0.00           H  
ATOM   2402  C   GLY A 163      12.567 -16.893 -18.256  1.00  0.00           C  
ATOM   2403  O   GLY A 163      11.978 -16.993 -19.357  1.00  0.00           O  
ATOM   2404  N   VAL A 164      12.743 -15.672 -17.809  1.00  0.00           N  
ATOM   2405  H   VAL A 164      13.210 -15.585 -16.917  1.00  0.00           H  
ATOM   2406  CA  VAL A 164      12.376 -14.394 -18.518  1.00  0.00           C  
ATOM   2407  HA  VAL A 164      11.350 -14.537 -18.858  1.00  0.00           H  
ATOM   2408  CB  VAL A 164      12.428 -13.220 -17.550  1.00  0.00           C  
ATOM   2409  HB  VAL A 164      13.461 -13.009 -17.273  1.00  0.00           H  
ATOM   2410  CG1 VAL A 164      11.884 -11.970 -18.220  1.00  0.00           C  
ATOM   2411 HG11 VAL A 164      11.165 -12.271 -18.981  1.00  0.00           H  
ATOM   2412 HG12 VAL A 164      11.403 -11.450 -17.392  1.00  0.00           H  
ATOM   2413 HG13 VAL A 164      12.653 -11.385 -18.726  1.00  0.00           H  
ATOM   2414  CG2 VAL A 164      11.553 -13.596 -16.346  1.00  0.00           C  
ATOM   2415 HG21 VAL A 164      11.168 -12.735 -15.800  1.00  0.00           H  
ATOM   2416 HG22 VAL A 164      10.755 -14.232 -16.728  1.00  0.00           H  
ATOM   2417 HG23 VAL A 164      12.149 -14.210 -15.671  1.00  0.00           H  
ATOM   2418  C   VAL A 164      13.288 -14.175 -19.770  1.00  0.00           C  
ATOM   2419  O   VAL A 164      12.754 -13.636 -20.782  1.00  0.00           O  
ATOM   2420  N   VAL A 165      14.531 -14.605 -19.773  1.00  0.00           N  
ATOM   2421  H   VAL A 165      14.967 -14.908 -18.915  1.00  0.00           H  
ATOM   2422  CA  VAL A 165      15.347 -14.614 -21.009  1.00  0.00           C  
ATOM   2423  HA  VAL A 165      15.211 -13.658 -21.515  1.00  0.00           H  
ATOM   2424  CB  VAL A 165      16.809 -14.878 -20.717  1.00  0.00           C  
ATOM   2425  HB  VAL A 165      16.989 -15.870 -20.306  1.00  0.00           H  
ATOM   2426  CG1 VAL A 165      17.702 -14.886 -21.991  1.00  0.00           C  
ATOM   2427 HG11 VAL A 165      17.473 -15.715 -22.660  1.00  0.00           H  
ATOM   2428 HG12 VAL A 165      17.644 -14.014 -22.641  1.00  0.00           H  
ATOM   2429 HG13 VAL A 165      18.776 -14.953 -21.814  1.00  0.00           H  
ATOM   2430  CG2 VAL A 165      17.424 -13.860 -19.685  1.00  0.00           C  
ATOM   2431 HG21 VAL A 165      17.159 -12.809 -19.805  1.00  0.00           H  
ATOM   2432 HG22 VAL A 165      17.049 -14.014 -18.674  1.00  0.00           H  
ATOM   2433 HG23 VAL A 165      18.512 -13.885 -19.639  1.00  0.00           H  
ATOM   2434  C   VAL A 165      14.791 -15.598 -21.954  1.00  0.00           C  
ATOM   2435  O   VAL A 165      14.721 -15.295 -23.119  1.00  0.00           O  
ATOM   2436  N   GLY A 166      14.275 -16.790 -21.514  1.00  0.00           N  
ATOM   2437  H   GLY A 166      14.284 -16.932 -20.515  1.00  0.00           H  
ATOM   2438  CA  GLY A 166      13.610 -17.739 -22.364  1.00  0.00           C  
ATOM   2439  HA2 GLY A 166      14.245 -18.135 -23.157  1.00  0.00           H  
ATOM   2440  HA3 GLY A 166      13.395 -18.625 -21.766  1.00  0.00           H  
ATOM   2441  C   GLY A 166      12.359 -17.203 -23.059  1.00  0.00           C  
ATOM   2442  O   GLY A 166      12.272 -17.128 -24.306  1.00  0.00           O  
ATOM   2443  N   PHE A 167      11.461 -16.545 -22.341  1.00  0.00           N  
ATOM   2444  H   PHE A 167      11.630 -16.599 -21.346  1.00  0.00           H  
ATOM   2445  CA  PHE A 167      10.194 -16.017 -22.859  1.00  0.00           C  
ATOM   2446  HA  PHE A 167       9.641 -16.625 -23.575  1.00  0.00           H  
ATOM   2447  CB  PHE A 167       9.291 -15.647 -21.695  1.00  0.00           C  
ATOM   2448  HB2 PHE A 167       9.022 -16.592 -21.222  1.00  0.00           H  
ATOM   2449  HB3 PHE A 167       9.894 -15.069 -20.994  1.00  0.00           H  
ATOM   2450  CG  PHE A 167       8.036 -14.949 -22.017  1.00  0.00           C  
ATOM   2451  CD1 PHE A 167       6.947 -15.625 -22.585  1.00  0.00           C  
ATOM   2452  HD1 PHE A 167       6.990 -16.697 -22.709  1.00  0.00           H  
ATOM   2453  CE1 PHE A 167       5.653 -14.956 -22.690  1.00  0.00           C  
ATOM   2454  HE1 PHE A 167       4.769 -15.460 -23.050  1.00  0.00           H  
ATOM   2455  CZ  PHE A 167       5.502 -13.649 -22.277  1.00  0.00           C  
ATOM   2456  HZ  PHE A 167       4.575 -13.114 -22.425  1.00  0.00           H  
ATOM   2457  CE2 PHE A 167       6.657 -12.938 -21.800  1.00  0.00           C  
ATOM   2458  HE2 PHE A 167       6.557 -11.889 -21.564  1.00  0.00           H  
ATOM   2459  CD2 PHE A 167       7.856 -13.623 -21.573  1.00  0.00           C  
ATOM   2460  HD2 PHE A 167       8.648 -13.157 -21.006  1.00  0.00           H  
ATOM   2461  C   PHE A 167      10.527 -14.798 -23.762  1.00  0.00           C  
ATOM   2462  O   PHE A 167       9.922 -14.698 -24.802  1.00  0.00           O  
ATOM   2463  N   THR A 168      11.558 -13.965 -23.437  1.00  0.00           N  
ATOM   2464  H   THR A 168      12.055 -14.217 -22.595  1.00  0.00           H  
ATOM   2465  CA  THR A 168      11.913 -12.858 -24.310  1.00  0.00           C  
ATOM   2466  HA  THR A 168      10.984 -12.306 -24.451  1.00  0.00           H  
ATOM   2467  CB  THR A 168      12.980 -12.071 -23.558  1.00  0.00           C  
ATOM   2468  HB  THR A 168      13.850 -12.702 -23.381  1.00  0.00           H  
ATOM   2469  CG2 THR A 168      13.660 -10.980 -24.409  1.00  0.00           C  
ATOM   2470 HG21 THR A 168      12.806 -10.520 -24.905  1.00  0.00           H  
ATOM   2471 HG22 THR A 168      14.318 -10.319 -23.848  1.00  0.00           H  
ATOM   2472 HG23 THR A 168      14.331 -11.429 -25.142  1.00  0.00           H  
ATOM   2473  OG1 THR A 168      12.433 -11.497 -22.443  1.00  0.00           O  
ATOM   2474  HG1 THR A 168      12.617 -12.112 -21.729  1.00  0.00           H  
ATOM   2475  C   THR A 168      12.463 -13.306 -25.683  1.00  0.00           C  
ATOM   2476  O   THR A 168      12.146 -12.663 -26.733  1.00  0.00           O  
ATOM   2477  N   LYS A 169      13.159 -14.428 -25.761  1.00  0.00           N  
ATOM   2478  H   LYS A 169      13.428 -14.947 -24.936  1.00  0.00           H  
ATOM   2479  CA  LYS A 169      13.480 -15.055 -27.010  1.00  0.00           C  
ATOM   2480  HA  LYS A 169      13.714 -14.297 -27.757  1.00  0.00           H  
ATOM   2481  CB  LYS A 169      14.691 -15.980 -26.931  1.00  0.00           C  
ATOM   2482  HB2 LYS A 169      14.454 -16.653 -26.107  1.00  0.00           H  
ATOM   2483  HB3 LYS A 169      14.738 -16.544 -27.863  1.00  0.00           H  
ATOM   2484  CG  LYS A 169      16.048 -15.208 -26.664  1.00  0.00           C  
ATOM   2485  HG2 LYS A 169      16.084 -14.421 -27.417  1.00  0.00           H  
ATOM   2486  HG3 LYS A 169      16.046 -14.735 -25.683  1.00  0.00           H  
ATOM   2487  CD  LYS A 169      17.286 -16.119 -26.704  1.00  0.00           C  
ATOM   2488  HD2 LYS A 169      17.145 -17.029 -26.122  1.00  0.00           H  
ATOM   2489  HD3 LYS A 169      17.446 -16.315 -27.764  1.00  0.00           H  
ATOM   2490  CE  LYS A 169      18.481 -15.351 -26.177  1.00  0.00           C  
ATOM   2491  HE2 LYS A 169      18.516 -14.350 -26.608  1.00  0.00           H  
ATOM   2492  HE3 LYS A 169      18.324 -15.198 -25.109  1.00  0.00           H  
ATOM   2493  NZ  LYS A 169      19.733 -16.052 -26.406  1.00  0.00           N1+
ATOM   2494  HZ1 LYS A 169      19.720 -17.043 -26.212  1.00  0.00           H  
ATOM   2495  HZ2 LYS A 169      20.023 -15.984 -27.371  1.00  0.00           H  
ATOM   2496  HZ3 LYS A 169      20.529 -15.603 -25.975  1.00  0.00           H  
ATOM   2497  C   LYS A 169      12.256 -15.685 -27.690  1.00  0.00           C  
ATOM   2498  O   LYS A 169      12.041 -15.507 -28.905  1.00  0.00           O  
ATOM   2499  N   ALA A 170      11.496 -16.522 -27.025  1.00  0.00           N  
ATOM   2500  H   ALA A 170      11.785 -16.728 -26.079  1.00  0.00           H  
ATOM   2501  CA  ALA A 170      10.510 -17.416 -27.616  1.00  0.00           C  
ATOM   2502  HA  ALA A 170      10.906 -17.840 -28.539  1.00  0.00           H  
ATOM   2503  CB  ALA A 170      10.105 -18.462 -26.598  1.00  0.00           C  
ATOM   2504  HB1 ALA A 170      10.957 -19.099 -26.361  1.00  0.00           H  
ATOM   2505  HB2 ALA A 170       9.803 -17.939 -25.691  1.00  0.00           H  
ATOM   2506  HB3 ALA A 170       9.240 -19.011 -26.969  1.00  0.00           H  
ATOM   2507  C   ALA A 170       9.229 -16.604 -28.044  1.00  0.00           C  
ATOM   2508  O   ALA A 170       8.660 -16.801 -29.090  1.00  0.00           O  
ATOM   2509  N   LEU A 171       8.848 -15.578 -27.250  1.00  0.00           N  
ATOM   2510  H   LEU A 171       9.379 -15.316 -26.432  1.00  0.00           H  
ATOM   2511  CA  LEU A 171       7.728 -14.685 -27.605  1.00  0.00           C  
ATOM   2512  HA  LEU A 171       6.923 -15.215 -28.116  1.00  0.00           H  
ATOM   2513  CB  LEU A 171       7.098 -14.155 -26.349  1.00  0.00           C  
ATOM   2514  HB2 LEU A 171       6.721 -15.049 -25.851  1.00  0.00           H  
ATOM   2515  HB3 LEU A 171       7.787 -13.557 -25.752  1.00  0.00           H  
ATOM   2516  CG  LEU A 171       5.850 -13.223 -26.672  1.00  0.00           C  
ATOM   2517  HG  LEU A 171       5.999 -12.701 -27.616  1.00  0.00           H  
ATOM   2518  CD1 LEU A 171       4.588 -14.013 -26.554  1.00  0.00           C  
ATOM   2519 HD11 LEU A 171       3.724 -13.366 -26.702  1.00  0.00           H  
ATOM   2520 HD12 LEU A 171       4.529 -14.802 -27.303  1.00  0.00           H  
ATOM   2521 HD13 LEU A 171       4.527 -14.290 -25.502  1.00  0.00           H  
ATOM   2522  CD2 LEU A 171       5.697 -12.157 -25.573  1.00  0.00           C  
ATOM   2523 HD21 LEU A 171       4.720 -11.675 -25.515  1.00  0.00           H  
ATOM   2524 HD22 LEU A 171       5.909 -12.604 -24.603  1.00  0.00           H  
ATOM   2525 HD23 LEU A 171       6.449 -11.398 -25.791  1.00  0.00           H  
ATOM   2526  C   LEU A 171       8.129 -13.681 -28.705  1.00  0.00           C  
ATOM   2527  O   LEU A 171       7.376 -13.370 -29.633  1.00  0.00           O  
ATOM   2528  N   GLY A 172       9.393 -13.277 -28.728  1.00  0.00           N  
ATOM   2529  H   GLY A 172       9.964 -13.690 -28.006  1.00  0.00           H  
ATOM   2530  CA  GLY A 172      10.009 -12.499 -29.841  1.00  0.00           C  
ATOM   2531  HA2 GLY A 172       9.374 -11.651 -30.097  1.00  0.00           H  
ATOM   2532  HA3 GLY A 172      11.024 -12.123 -29.711  1.00  0.00           H  
ATOM   2533  C   GLY A 172      10.065 -13.242 -31.155  1.00  0.00           C  
ATOM   2534  O   GLY A 172       9.656 -12.598 -32.109  1.00  0.00           O  
ATOM   2535  N   LEU A 173      10.422 -14.506 -31.253  1.00  0.00           N  
ATOM   2536  H   LEU A 173      10.796 -14.938 -30.421  1.00  0.00           H  
ATOM   2537  CA  LEU A 173      10.432 -15.257 -32.488  1.00  0.00           C  
ATOM   2538  HA  LEU A 173      10.830 -14.617 -33.275  1.00  0.00           H  
ATOM   2539  CB  LEU A 173      11.475 -16.374 -32.503  1.00  0.00           C  
ATOM   2540  HB2 LEU A 173      11.081 -17.204 -31.917  1.00  0.00           H  
ATOM   2541  HB3 LEU A 173      11.507 -16.828 -33.493  1.00  0.00           H  
ATOM   2542  CG  LEU A 173      12.974 -16.023 -32.299  1.00  0.00           C  
ATOM   2543  HG  LEU A 173      13.050 -15.884 -31.220  1.00  0.00           H  
ATOM   2544  CD1 LEU A 173      13.845 -17.249 -32.714  1.00  0.00           C  
ATOM   2545 HD11 LEU A 173      13.365 -18.147 -32.322  1.00  0.00           H  
ATOM   2546 HD12 LEU A 173      13.933 -17.211 -33.800  1.00  0.00           H  
ATOM   2547 HD13 LEU A 173      14.846 -17.065 -32.325  1.00  0.00           H  
ATOM   2548  CD2 LEU A 173      13.470 -14.837 -33.019  1.00  0.00           C  
ATOM   2549 HD21 LEU A 173      12.935 -13.949 -32.684  1.00  0.00           H  
ATOM   2550 HD22 LEU A 173      14.476 -14.670 -32.633  1.00  0.00           H  
ATOM   2551 HD23 LEU A 173      13.564 -14.995 -34.093  1.00  0.00           H  
ATOM   2552  C   LEU A 173       9.085 -15.645 -33.016  1.00  0.00           C  
ATOM   2553  O   LEU A 173       8.892 -15.713 -34.227  1.00  0.00           O  
ATOM   2554  N   GLU A 174       8.124 -15.684 -32.126  1.00  0.00           N  
ATOM   2555  H   GLU A 174       8.336 -15.353 -31.195  1.00  0.00           H  
ATOM   2556  CA  GLU A 174       6.684 -15.998 -32.425  1.00  0.00           C  
ATOM   2557  HA  GLU A 174       6.627 -16.759 -33.203  1.00  0.00           H  
ATOM   2558  CB  GLU A 174       6.064 -16.720 -31.191  1.00  0.00           C  
ATOM   2559  HB2 GLU A 174       6.601 -17.654 -31.024  1.00  0.00           H  
ATOM   2560  HB3 GLU A 174       6.182 -16.213 -30.233  1.00  0.00           H  
ATOM   2561  CG  GLU A 174       4.541 -17.096 -31.429  1.00  0.00           C  
ATOM   2562  HG2 GLU A 174       3.951 -16.233 -31.737  1.00  0.00           H  
ATOM   2563  HG3 GLU A 174       4.524 -17.792 -32.267  1.00  0.00           H  
ATOM   2564  CD  GLU A 174       3.947 -17.614 -30.115  1.00  0.00           C  
ATOM   2565  OE1 GLU A 174       4.603 -18.516 -29.513  1.00  0.00           O  
ATOM   2566  OE2 GLU A 174       2.791 -17.238 -29.687  1.00  0.00           O  
ATOM   2567  C   GLU A 174       5.895 -14.775 -32.952  1.00  0.00           C  
ATOM   2568  O   GLU A 174       4.865 -14.920 -33.607  1.00  0.00           O  
ATOM   2569  N   LEU A 175       6.448 -13.616 -32.728  1.00  0.00           N  
ATOM   2570  H   LEU A 175       7.337 -13.650 -32.250  1.00  0.00           H  
ATOM   2571  CA  LEU A 175       5.870 -12.333 -33.101  1.00  0.00           C  
ATOM   2572  HA  LEU A 175       4.881 -12.435 -33.548  1.00  0.00           H  
ATOM   2573  CB  LEU A 175       5.584 -11.547 -31.842  1.00  0.00           C  
ATOM   2574  HB2 LEU A 175       6.551 -11.308 -31.399  1.00  0.00           H  
ATOM   2575  HB3 LEU A 175       5.115 -10.605 -32.126  1.00  0.00           H  
ATOM   2576  CG  LEU A 175       4.607 -12.161 -30.837  1.00  0.00           C  
ATOM   2577  HG  LEU A 175       4.999 -13.129 -30.523  1.00  0.00           H  
ATOM   2578  CD1 LEU A 175       4.644 -11.193 -29.604  1.00  0.00           C  
ATOM   2579 HD11 LEU A 175       5.649 -10.908 -29.293  1.00  0.00           H  
ATOM   2580 HD12 LEU A 175       4.114 -10.314 -29.970  1.00  0.00           H  
ATOM   2581 HD13 LEU A 175       3.969 -11.533 -28.819  1.00  0.00           H  
ATOM   2582  CD2 LEU A 175       3.139 -12.168 -31.345  1.00  0.00           C  
ATOM   2583 HD21 LEU A 175       2.523 -12.447 -30.489  1.00  0.00           H  
ATOM   2584 HD22 LEU A 175       2.829 -11.155 -31.597  1.00  0.00           H  
ATOM   2585 HD23 LEU A 175       3.089 -12.955 -32.098  1.00  0.00           H  
ATOM   2586  C   LEU A 175       6.678 -11.534 -34.095  1.00  0.00           C  
ATOM   2587  O   LEU A 175       6.262 -10.412 -34.428  1.00  0.00           O  
ATOM   2588  N   ALA A 176       7.759 -12.008 -34.665  1.00  0.00           N  
ATOM   2589  H   ALA A 176       7.976 -12.947 -34.361  1.00  0.00           H  
ATOM   2590  CA  ALA A 176       8.637 -11.311 -35.564  1.00  0.00           C  
ATOM   2591  HA  ALA A 176       8.892 -10.385 -35.050  1.00  0.00           H  
ATOM   2592  CB  ALA A 176      10.014 -12.073 -35.625  1.00  0.00           C  
ATOM   2593  HB1 ALA A 176      10.705 -11.313 -35.988  1.00  0.00           H  
ATOM   2594  HB2 ALA A 176      10.380 -12.441 -34.666  1.00  0.00           H  
ATOM   2595  HB3 ALA A 176      10.076 -12.895 -36.339  1.00  0.00           H  
ATOM   2596  C   ALA A 176       8.021 -10.866 -36.885  1.00  0.00           C  
ATOM   2597  O   ALA A 176       8.091  -9.715 -37.206  1.00  0.00           O  
ATOM   2598  N   ARG A 177       7.217 -11.716 -37.575  1.00  0.00           N  
ATOM   2599  H   ARG A 177       7.251 -12.615 -37.119  1.00  0.00           H  
ATOM   2600  CA  ARG A 177       6.401 -11.418 -38.768  1.00  0.00           C  
ATOM   2601  HA  ARG A 177       7.153 -10.795 -39.252  1.00  0.00           H  
ATOM   2602  CB  ARG A 177       5.995 -12.659 -39.637  1.00  0.00           C  
ATOM   2603  HB2 ARG A 177       6.866 -13.313 -39.605  1.00  0.00           H  
ATOM   2604  HB3 ARG A 177       5.233 -13.284 -39.174  1.00  0.00           H  
ATOM   2605  CG  ARG A 177       5.725 -12.342 -41.118  1.00  0.00           C  
ATOM   2606  HG2 ARG A 177       5.604 -13.241 -41.722  1.00  0.00           H  
ATOM   2607  HG3 ARG A 177       4.727 -11.922 -41.243  1.00  0.00           H  
ATOM   2608  CD  ARG A 177       6.713 -11.350 -41.708  1.00  0.00           C  
ATOM   2609  HD2 ARG A 177       6.501 -10.356 -41.312  1.00  0.00           H  
ATOM   2610  HD3 ARG A 177       7.740 -11.608 -41.447  1.00  0.00           H  
ATOM   2611  NE  ARG A 177       6.564 -11.239 -43.146  1.00  0.00           N  
ATOM   2612  HE  ARG A 177       5.814 -10.647 -43.474  1.00  0.00           H  
ATOM   2613  CZ  ARG A 177       7.333 -11.690 -44.099  1.00  0.00           C  
ATOM   2614  NH1 ARG A 177       8.268 -12.517 -43.846  1.00  0.00           N  
ATOM   2615 HH11 ARG A 177       8.373 -12.672 -42.853  1.00  0.00           H  
ATOM   2616 HH12 ARG A 177       8.928 -12.771 -44.566  1.00  0.00           H  
ATOM   2617  NH2 ARG A 177       7.204 -11.364 -45.352  1.00  0.00           N  
ATOM   2618 HH21 ARG A 177       6.439 -10.745 -45.578  1.00  0.00           H  
ATOM   2619 HH22 ARG A 177       7.764 -11.840 -46.045  1.00  0.00           H  
ATOM   2620  C   ARG A 177       5.271 -10.462 -38.374  1.00  0.00           C  
ATOM   2621  O   ARG A 177       4.946  -9.686 -39.212  1.00  0.00           O  
ATOM   2622  N   THR A 178       4.780 -10.493 -37.120  1.00  0.00           N  
ATOM   2623  H   THR A 178       5.224 -11.175 -36.522  1.00  0.00           H  
ATOM   2624  CA  THR A 178       3.687  -9.568 -36.652  1.00  0.00           C  
ATOM   2625  HA  THR A 178       2.893  -9.412 -37.383  1.00  0.00           H  
ATOM   2626  CB  THR A 178       2.997 -10.282 -35.451  1.00  0.00           C  
ATOM   2627  HB  THR A 178       3.728 -10.516 -34.676  1.00  0.00           H  
ATOM   2628  CG2 THR A 178       1.847  -9.531 -34.750  1.00  0.00           C  
ATOM   2629 HG21 THR A 178       1.023  -9.382 -35.448  1.00  0.00           H  
ATOM   2630 HG22 THR A 178       1.379  -9.986 -33.878  1.00  0.00           H  
ATOM   2631 HG23 THR A 178       2.233  -8.518 -34.635  1.00  0.00           H  
ATOM   2632  OG1 THR A 178       2.425 -11.467 -35.901  1.00  0.00           O  
ATOM   2633  HG1 THR A 178       3.150 -11.960 -36.294  1.00  0.00           H  
ATOM   2634  C   THR A 178       4.246  -8.206 -36.328  1.00  0.00           C  
ATOM   2635  O   THR A 178       3.553  -7.173 -36.318  1.00  0.00           O  
ATOM   2636  N   GLY A 179       5.547  -8.054 -36.158  1.00  0.00           N  
ATOM   2637  H   GLY A 179       6.207  -8.814 -36.244  1.00  0.00           H  
ATOM   2638  CA  GLY A 179       6.225  -6.763 -35.892  1.00  0.00           C  
ATOM   2639  HA2 GLY A 179       7.258  -6.912 -36.204  1.00  0.00           H  
ATOM   2640  HA3 GLY A 179       5.858  -5.958 -36.529  1.00  0.00           H  
ATOM   2641  C   GLY A 179       6.274  -6.237 -34.494  1.00  0.00           C  
ATOM   2642  O   GLY A 179       7.019  -5.315 -34.221  1.00  0.00           O  
ATOM   2643  N   ILE A 180       5.573  -6.919 -33.534  1.00  0.00           N  
ATOM   2644  H   ILE A 180       4.905  -7.651 -33.729  1.00  0.00           H  
ATOM   2645  CA  ILE A 180       5.827  -6.636 -32.054  1.00  0.00           C  
ATOM   2646  HA  ILE A 180       5.901  -5.551 -31.980  1.00  0.00           H  
ATOM   2647  CB  ILE A 180       4.597  -7.234 -31.302  1.00  0.00           C  
ATOM   2648  HB  ILE A 180       4.653  -8.323 -31.264  1.00  0.00           H  
ATOM   2649  CG2 ILE A 180       4.752  -6.919 -29.805  1.00  0.00           C  
ATOM   2650 HG21 ILE A 180       3.827  -7.156 -29.279  1.00  0.00           H  
ATOM   2651 HG22 ILE A 180       5.579  -7.567 -29.514  1.00  0.00           H  
ATOM   2652 HG23 ILE A 180       5.109  -5.917 -29.564  1.00  0.00           H  
ATOM   2653  CG1 ILE A 180       3.186  -6.700 -31.692  1.00  0.00           C  
ATOM   2654 HG12 ILE A 180       2.930  -5.877 -31.024  1.00  0.00           H  
ATOM   2655 HG13 ILE A 180       3.128  -6.345 -32.721  1.00  0.00           H  
ATOM   2656  CD1 ILE A 180       2.142  -7.759 -31.658  1.00  0.00           C  
ATOM   2657 HD11 ILE A 180       1.192  -7.403 -32.057  1.00  0.00           H  
ATOM   2658 HD12 ILE A 180       2.437  -8.655 -32.205  1.00  0.00           H  
ATOM   2659 HD13 ILE A 180       1.990  -8.211 -30.678  1.00  0.00           H  
ATOM   2660  C   ILE A 180       7.130  -7.284 -31.592  1.00  0.00           C  
ATOM   2661  O   ILE A 180       7.404  -8.491 -31.786  1.00  0.00           O  
ATOM   2662  N   THR A 181       8.009  -6.431 -30.935  1.00  0.00           N  
ATOM   2663  H   THR A 181       7.772  -5.456 -30.820  1.00  0.00           H  
ATOM   2664  CA  THR A 181       9.377  -6.787 -30.523  1.00  0.00           C  
ATOM   2665  HA  THR A 181       9.532  -7.709 -31.083  1.00  0.00           H  
ATOM   2666  CB  THR A 181      10.470  -5.754 -31.034  1.00  0.00           C  
ATOM   2667  HB  THR A 181      11.425  -6.204 -30.761  1.00  0.00           H  
ATOM   2668  CG2 THR A 181      10.294  -5.183 -32.447  1.00  0.00           C  
ATOM   2669 HG21 THR A 181      11.189  -4.605 -32.677  1.00  0.00           H  
ATOM   2670 HG22 THR A 181      10.162  -6.018 -33.135  1.00  0.00           H  
ATOM   2671 HG23 THR A 181       9.460  -4.484 -32.514  1.00  0.00           H  
ATOM   2672  OG1 THR A 181      10.476  -4.551 -30.200  1.00  0.00           O  
ATOM   2673  HG1 THR A 181      11.239  -4.007 -30.407  1.00  0.00           H  
ATOM   2674  C   THR A 181       9.457  -7.113 -29.024  1.00  0.00           C  
ATOM   2675  O   THR A 181       8.826  -6.370 -28.158  1.00  0.00           O  
ATOM   2676  N   VAL A 182      10.136  -8.208 -28.697  1.00  0.00           N  
ATOM   2677  H   VAL A 182      10.758  -8.662 -29.351  1.00  0.00           H  
ATOM   2678  CA  VAL A 182      10.226  -8.612 -27.238  1.00  0.00           C  
ATOM   2679  HA  VAL A 182       9.711  -7.865 -26.634  1.00  0.00           H  
ATOM   2680  CB  VAL A 182       9.464  -9.930 -27.038  1.00  0.00           C  
ATOM   2681  HB  VAL A 182      10.069 -10.716 -27.490  1.00  0.00           H  
ATOM   2682  CG1 VAL A 182       9.240 -10.159 -25.566  1.00  0.00           C  
ATOM   2683 HG11 VAL A 182       8.936 -11.197 -25.426  1.00  0.00           H  
ATOM   2684 HG12 VAL A 182      10.163 -10.048 -24.998  1.00  0.00           H  
ATOM   2685 HG13 VAL A 182       8.460  -9.482 -25.219  1.00  0.00           H  
ATOM   2686  CG2 VAL A 182       8.036  -9.845 -27.693  1.00  0.00           C  
ATOM   2687 HG21 VAL A 182       7.506 -10.797 -27.689  1.00  0.00           H  
ATOM   2688 HG22 VAL A 182       7.512  -9.192 -26.994  1.00  0.00           H  
ATOM   2689 HG23 VAL A 182       8.081  -9.527 -28.734  1.00  0.00           H  
ATOM   2690  C   VAL A 182      11.682  -8.640 -26.842  1.00  0.00           C  
ATOM   2691  O   VAL A 182      12.437  -9.441 -27.403  1.00  0.00           O  
ATOM   2692  N   ASN A 183      12.130  -7.738 -25.985  1.00  0.00           N  
ATOM   2693  H   ASN A 183      11.364  -7.203 -25.602  1.00  0.00           H  
ATOM   2694  CA  ASN A 183      13.458  -7.537 -25.594  1.00  0.00           C  
ATOM   2695  HA  ASN A 183      14.040  -8.385 -25.956  1.00  0.00           H  
ATOM   2696  CB  ASN A 183      14.043  -6.249 -26.323  1.00  0.00           C  
ATOM   2697  HB2 ASN A 183      13.406  -5.390 -26.113  1.00  0.00           H  
ATOM   2698  HB3 ASN A 183      15.041  -6.072 -25.927  1.00  0.00           H  
ATOM   2699  CG  ASN A 183      14.156  -6.520 -27.831  1.00  0.00           C  
ATOM   2700  OD1 ASN A 183      14.758  -7.510 -28.223  1.00  0.00           O  
ATOM   2701  ND2 ASN A 183      13.548  -5.655 -28.608  1.00  0.00           N  
ATOM   2702 HD21 ASN A 183      12.947  -4.916 -28.272  1.00  0.00           H  
ATOM   2703 HD22 ASN A 183      13.563  -5.900 -29.587  1.00  0.00           H  
ATOM   2704  C   ASN A 183      13.553  -7.548 -24.007  1.00  0.00           C  
ATOM   2705  O   ASN A 183      12.568  -7.403 -23.284  1.00  0.00           O  
ATOM   2706  N   ALA A 184      14.787  -7.636 -23.498  1.00  0.00           N  
ATOM   2707  H   ALA A 184      15.590  -7.790 -24.090  1.00  0.00           H  
ATOM   2708  CA  ALA A 184      15.041  -7.484 -22.029  1.00  0.00           C  
ATOM   2709  HA  ALA A 184      14.159  -6.959 -21.661  1.00  0.00           H  
ATOM   2710  CB  ALA A 184      15.081  -8.863 -21.362  1.00  0.00           C  
ATOM   2711  HB1 ALA A 184      15.274  -8.699 -20.303  1.00  0.00           H  
ATOM   2712  HB2 ALA A 184      14.166  -9.450 -21.448  1.00  0.00           H  
ATOM   2713  HB3 ALA A 184      15.774  -9.522 -21.886  1.00  0.00           H  
ATOM   2714  C   ALA A 184      16.270  -6.659 -21.838  1.00  0.00           C  
ATOM   2715  O   ALA A 184      17.173  -6.617 -22.692  1.00  0.00           O  
ATOM   2716  N   VAL A 185      16.376  -6.093 -20.644  1.00  0.00           N  
ATOM   2717  H   VAL A 185      15.673  -6.303 -19.950  1.00  0.00           H  
ATOM   2718  CA  VAL A 185      17.516  -5.261 -20.182  1.00  0.00           C  
ATOM   2719  HA  VAL A 185      18.371  -5.348 -20.854  1.00  0.00           H  
ATOM   2720  CB  VAL A 185      17.131  -3.798 -20.209  1.00  0.00           C  
ATOM   2721  HB  VAL A 185      16.297  -3.633 -19.527  1.00  0.00           H  
ATOM   2722  CG1 VAL A 185      18.292  -2.873 -19.719  1.00  0.00           C  
ATOM   2723 HG11 VAL A 185      18.220  -1.805 -19.926  1.00  0.00           H  
ATOM   2724 HG12 VAL A 185      18.296  -3.085 -18.650  1.00  0.00           H  
ATOM   2725 HG13 VAL A 185      19.248  -3.256 -20.076  1.00  0.00           H  
ATOM   2726  CG2 VAL A 185      16.661  -3.307 -21.597  1.00  0.00           C  
ATOM   2727 HG21 VAL A 185      16.517  -2.227 -21.633  1.00  0.00           H  
ATOM   2728 HG22 VAL A 185      17.351  -3.529 -22.411  1.00  0.00           H  
ATOM   2729 HG23 VAL A 185      15.682  -3.726 -21.830  1.00  0.00           H  
ATOM   2730  C   VAL A 185      17.899  -5.793 -18.792  1.00  0.00           C  
ATOM   2731  O   VAL A 185      17.031  -5.912 -17.906  1.00  0.00           O  
ATOM   2732  N   CYS A 186      19.177  -6.057 -18.602  1.00  0.00           N  
ATOM   2733  H   CYS A 186      19.745  -5.845 -19.410  1.00  0.00           H  
ATOM   2734  CA  CYS A 186      19.814  -6.933 -17.646  1.00  0.00           C  
ATOM   2735  HA  CYS A 186      19.012  -7.229 -16.971  1.00  0.00           H  
ATOM   2736  CB  CYS A 186      20.407  -8.088 -18.303  1.00  0.00           C  
ATOM   2737  HB2 CYS A 186      21.268  -7.758 -18.884  1.00  0.00           H  
ATOM   2738  HB3 CYS A 186      20.836  -8.892 -17.705  1.00  0.00           H  
ATOM   2739  SG  CYS A 186      19.318  -8.871 -19.562  1.00  0.00           S  
ATOM   2740  HG  CYS A 186      19.858  -8.297 -20.641  1.00  0.00           H  
ATOM   2741  C   CYS A 186      20.867  -6.169 -16.881  1.00  0.00           C  
ATOM   2742  O   CYS A 186      22.078  -6.137 -17.278  1.00  0.00           O  
ATOM   2743  N   PRO A 187      20.407  -5.354 -15.898  1.00  0.00           N  
ATOM   2744  CD  PRO A 187      19.009  -5.258 -15.493  1.00  0.00           C  
ATOM   2745  HD2 PRO A 187      18.534  -6.229 -15.356  1.00  0.00           H  
ATOM   2746  HD3 PRO A 187      18.469  -4.727 -16.277  1.00  0.00           H  
ATOM   2747  CG  PRO A 187      18.903  -4.391 -14.293  1.00  0.00           C  
ATOM   2748  HG2 PRO A 187      18.871  -5.074 -13.445  1.00  0.00           H  
ATOM   2749  HG3 PRO A 187      18.113  -3.640 -14.267  1.00  0.00           H  
ATOM   2750  CB  PRO A 187      20.330  -3.676 -14.232  1.00  0.00           C  
ATOM   2751  HB2 PRO A 187      20.623  -3.425 -13.213  1.00  0.00           H  
ATOM   2752  HB3 PRO A 187      20.154  -2.818 -14.881  1.00  0.00           H  
ATOM   2753  CA  PRO A 187      21.224  -4.636 -14.940  1.00  0.00           C  
ATOM   2754  HA  PRO A 187      21.950  -4.013 -15.462  1.00  0.00           H  
ATOM   2755  C   PRO A 187      21.865  -5.665 -13.947  1.00  0.00           C  
ATOM   2756  O   PRO A 187      21.393  -6.792 -13.732  1.00  0.00           O  
ATOM   2757  N   GLY A 188      22.863  -5.190 -13.198  1.00  0.00           N  
ATOM   2758  H   GLY A 188      23.215  -4.253 -13.334  1.00  0.00           H  
ATOM   2759  CA  GLY A 188      23.400  -5.932 -11.993  1.00  0.00           C  
ATOM   2760  HA2 GLY A 188      22.619  -6.626 -11.682  1.00  0.00           H  
ATOM   2761  HA3 GLY A 188      24.320  -6.436 -12.285  1.00  0.00           H  
ATOM   2762  C   GLY A 188      23.751  -5.098 -10.761  1.00  0.00           C  
ATOM   2763  O   GLY A 188      23.949  -5.695  -9.690  1.00  0.00           O  
ATOM   2764  N   PHE A 189      23.883  -3.779 -10.889  1.00  0.00           N  
ATOM   2765  H   PHE A 189      23.927  -3.523 -11.865  1.00  0.00           H  
ATOM   2766  CA  PHE A 189      24.577  -2.933  -9.920  1.00  0.00           C  
ATOM   2767  HA  PHE A 189      24.550  -3.356  -8.916  1.00  0.00           H  
ATOM   2768  CB  PHE A 189      26.127  -2.963 -10.311  1.00  0.00           C  
ATOM   2769  HB2 PHE A 189      26.098  -2.878 -11.398  1.00  0.00           H  
ATOM   2770  HB3 PHE A 189      26.669  -2.085  -9.960  1.00  0.00           H  
ATOM   2771  CG  PHE A 189      26.976  -4.147  -9.854  1.00  0.00           C  
ATOM   2772  CD1 PHE A 189      28.004  -3.852  -8.933  1.00  0.00           C  
ATOM   2773  HD1 PHE A 189      28.014  -2.985  -8.289  1.00  0.00           H  
ATOM   2774  CE1 PHE A 189      28.902  -4.833  -8.518  1.00  0.00           C  
ATOM   2775  HE1 PHE A 189      29.613  -4.557  -7.755  1.00  0.00           H  
ATOM   2776  CZ  PHE A 189      28.781  -6.096  -9.090  1.00  0.00           C  
ATOM   2777  HZ  PHE A 189      29.447  -6.873  -8.747  1.00  0.00           H  
ATOM   2778  CE2 PHE A 189      27.919  -6.290 -10.196  1.00  0.00           C  
ATOM   2779  HE2 PHE A 189      27.964  -7.245 -10.698  1.00  0.00           H  
ATOM   2780  CD2 PHE A 189      26.986  -5.348 -10.573  1.00  0.00           C  
ATOM   2781  HD2 PHE A 189      26.237  -5.474 -11.340  1.00  0.00           H  
ATOM   2782  C   PHE A 189      23.977  -1.554 -10.020  1.00  0.00           C  
ATOM   2783  O   PHE A 189      24.667  -0.522  -9.941  1.00  0.00           O  
ATOM   2784  N   VAL A 190      22.677  -1.364 -10.200  1.00  0.00           N  
ATOM   2785  H   VAL A 190      21.990  -2.103 -10.259  1.00  0.00           H  
ATOM   2786  CA  VAL A 190      22.027  -0.030 -10.039  1.00  0.00           C  
ATOM   2787  HA  VAL A 190      22.582   0.669 -10.665  1.00  0.00           H  
ATOM   2788  CB  VAL A 190      20.603   0.063 -10.595  1.00  0.00           C  
ATOM   2789  HB  VAL A 190      20.001  -0.695 -10.094  1.00  0.00           H  
ATOM   2790  CG1 VAL A 190      20.089   1.451 -10.514  1.00  0.00           C  
ATOM   2791 HG11 VAL A 190      19.140   1.440 -11.051  1.00  0.00           H  
ATOM   2792 HG12 VAL A 190      19.876   1.907  -9.548  1.00  0.00           H  
ATOM   2793 HG13 VAL A 190      20.814   2.143 -10.941  1.00  0.00           H  
ATOM   2794  CG2 VAL A 190      20.559  -0.405 -12.042  1.00  0.00           C  
ATOM   2795 HG21 VAL A 190      21.107   0.256 -12.714  1.00  0.00           H  
ATOM   2796 HG22 VAL A 190      20.956  -1.420 -12.069  1.00  0.00           H  
ATOM   2797 HG23 VAL A 190      19.533  -0.384 -12.407  1.00  0.00           H  
ATOM   2798  C   VAL A 190      21.979   0.392  -8.523  1.00  0.00           C  
ATOM   2799  O   VAL A 190      21.643  -0.419  -7.670  1.00  0.00           O  
ATOM   2800  N   GLU A 191      22.360   1.575  -8.145  1.00  0.00           N  
ATOM   2801  H   GLU A 191      22.735   2.210  -8.835  1.00  0.00           H  
ATOM   2802  CA  GLU A 191      22.217   2.166  -6.842  1.00  0.00           C  
ATOM   2803  HA  GLU A 191      22.776   1.560  -6.128  1.00  0.00           H  
ATOM   2804  CB  GLU A 191      23.022   3.472  -6.902  1.00  0.00           C  
ATOM   2805  HB2 GLU A 191      24.053   3.266  -7.185  1.00  0.00           H  
ATOM   2806  HB3 GLU A 191      22.583   4.214  -7.569  1.00  0.00           H  
ATOM   2807  CG  GLU A 191      23.215   4.190  -5.549  1.00  0.00           C  
ATOM   2808  HG2 GLU A 191      23.511   5.229  -5.697  1.00  0.00           H  
ATOM   2809  HG3 GLU A 191      22.279   4.232  -4.993  1.00  0.00           H  
ATOM   2810  CD  GLU A 191      24.286   3.542  -4.657  1.00  0.00           C  
ATOM   2811  OE1 GLU A 191      25.231   4.259  -4.247  1.00  0.00           O  
ATOM   2812  OE2 GLU A 191      24.002   2.479  -4.069  1.00  0.00           O  
ATOM   2813  C   GLU A 191      20.767   2.339  -6.348  1.00  0.00           C  
ATOM   2814  O   GLU A 191      20.093   3.309  -6.677  1.00  0.00           O  
ATOM   2815  N   THR A 192      20.267   1.310  -5.705  1.00  0.00           N  
ATOM   2816  H   THR A 192      20.816   0.476  -5.551  1.00  0.00           H  
ATOM   2817  CA  THR A 192      18.894   1.195  -5.074  1.00  0.00           C  
ATOM   2818  HA  THR A 192      18.468   2.190  -5.206  1.00  0.00           H  
ATOM   2819  CB  THR A 192      18.012   0.176  -5.949  1.00  0.00           C  
ATOM   2820  HB  THR A 192      16.979   0.214  -5.605  1.00  0.00           H  
ATOM   2821  CG2 THR A 192      18.038   0.541  -7.404  1.00  0.00           C  
ATOM   2822 HG21 THR A 192      17.596   1.534  -7.489  1.00  0.00           H  
ATOM   2823 HG22 THR A 192      19.055   0.264  -7.683  1.00  0.00           H  
ATOM   2824 HG23 THR A 192      17.279  -0.072  -7.889  1.00  0.00           H  
ATOM   2825  OG1 THR A 192      18.423  -1.137  -5.748  1.00  0.00           O  
ATOM   2826  HG1 THR A 192      17.611  -1.614  -5.937  1.00  0.00           H  
ATOM   2827  C   THR A 192      18.834   0.809  -3.617  1.00  0.00           C  
ATOM   2828  O   THR A 192      19.875   0.663  -3.009  1.00  0.00           O  
ATOM   2829  N   PRO A 193      17.672   0.754  -2.965  1.00  0.00           N  
ATOM   2830  CD  PRO A 193      16.459   1.632  -3.253  1.00  0.00           C  
ATOM   2831  HD2 PRO A 193      15.860   1.081  -3.978  1.00  0.00           H  
ATOM   2832  HD3 PRO A 193      16.803   2.611  -3.586  1.00  0.00           H  
ATOM   2833  CG  PRO A 193      15.589   1.653  -2.031  1.00  0.00           C  
ATOM   2834  HG2 PRO A 193      14.532   1.570  -2.288  1.00  0.00           H  
ATOM   2835  HG3 PRO A 193      15.887   2.527  -1.453  1.00  0.00           H  
ATOM   2836  CB  PRO A 193      16.072   0.354  -1.356  1.00  0.00           C  
ATOM   2837  HB2 PRO A 193      15.619  -0.516  -1.831  1.00  0.00           H  
ATOM   2838  HB3 PRO A 193      15.797   0.255  -0.306  1.00  0.00           H  
ATOM   2839  CA  PRO A 193      17.582   0.228  -1.593  1.00  0.00           C  
ATOM   2840  HA  PRO A 193      18.168   0.846  -0.911  1.00  0.00           H  
ATOM   2841  C   PRO A 193      18.095  -1.224  -1.492  1.00  0.00           C  
ATOM   2842  O   PRO A 193      18.635  -1.654  -0.490  1.00  0.00           O  
ATOM   2843  N   MET A 194      17.948  -2.082  -2.503  1.00  0.00           N  
ATOM   2844  H   MET A 194      17.450  -1.735  -3.311  1.00  0.00           H  
ATOM   2845  CA  MET A 194      18.553  -3.459  -2.527  1.00  0.00           C  
ATOM   2846  HA  MET A 194      18.267  -3.975  -1.611  1.00  0.00           H  
ATOM   2847  CB  MET A 194      17.953  -4.240  -3.686  1.00  0.00           C  
ATOM   2848  HB2 MET A 194      16.882  -4.401  -3.561  1.00  0.00           H  
ATOM   2849  HB3 MET A 194      18.061  -3.732  -4.644  1.00  0.00           H  
ATOM   2850  CG  MET A 194      18.565  -5.680  -3.630  1.00  0.00           C  
ATOM   2851  HG2 MET A 194      19.482  -5.817  -3.056  1.00  0.00           H  
ATOM   2852  HG3 MET A 194      17.886  -6.299  -3.043  1.00  0.00           H  
ATOM   2853  SD  MET A 194      18.783  -6.648  -5.131  1.00  0.00           S  
ATOM   2854  CE  MET A 194      20.172  -5.911  -5.862  1.00  0.00           C  
ATOM   2855  HE1 MET A 194      20.028  -4.853  -5.642  1.00  0.00           H  
ATOM   2856  HE2 MET A 194      21.067  -6.270  -5.356  1.00  0.00           H  
ATOM   2857  HE3 MET A 194      20.108  -6.133  -6.927  1.00  0.00           H  
ATOM   2858  C   MET A 194      20.106  -3.311  -2.595  1.00  0.00           C  
ATOM   2859  O   MET A 194      20.790  -4.011  -1.924  1.00  0.00           O  
ATOM   2860  N   ALA A 195      20.629  -2.278  -3.265  1.00  0.00           N  
ATOM   2861  H   ALA A 195      20.085  -1.738  -3.923  1.00  0.00           H  
ATOM   2862  CA  ALA A 195      22.059  -2.040  -3.256  1.00  0.00           C  
ATOM   2863  HA  ALA A 195      22.436  -2.980  -3.660  1.00  0.00           H  
ATOM   2864  CB  ALA A 195      22.475  -0.878  -4.157  1.00  0.00           C  
ATOM   2865  HB1 ALA A 195      23.522  -0.806  -4.447  1.00  0.00           H  
ATOM   2866  HB2 ALA A 195      21.940  -0.947  -5.104  1.00  0.00           H  
ATOM   2867  HB3 ALA A 195      22.148  -0.000  -3.600  1.00  0.00           H  
ATOM   2868  C   ALA A 195      22.573  -1.818  -1.812  1.00  0.00           C  
ATOM   2869  O   ALA A 195      23.607  -2.293  -1.352  1.00  0.00           O  
ATOM   2870  N   ALA A 196      21.855  -0.971  -1.149  1.00  0.00           N  
ATOM   2871  H   ALA A 196      20.965  -0.617  -1.469  1.00  0.00           H  
ATOM   2872  CA  ALA A 196      22.126  -0.535   0.248  1.00  0.00           C  
ATOM   2873  HA  ALA A 196      23.171  -0.224   0.257  1.00  0.00           H  
ATOM   2874  CB  ALA A 196      21.291   0.683   0.646  1.00  0.00           C  
ATOM   2875  HB1 ALA A 196      21.487   0.897   1.697  1.00  0.00           H  
ATOM   2876  HB2 ALA A 196      21.675   1.523   0.068  1.00  0.00           H  
ATOM   2877  HB3 ALA A 196      20.284   0.430   0.314  1.00  0.00           H  
ATOM   2878  C   ALA A 196      21.910  -1.707   1.220  1.00  0.00           C  
ATOM   2879  O   ALA A 196      22.718  -1.906   2.100  1.00  0.00           O  
ATOM   2880  N   SER A 197      20.949  -2.632   0.929  1.00  0.00           N  
ATOM   2881  H   SER A 197      20.294  -2.487   0.175  1.00  0.00           H  
ATOM   2882  CA  SER A 197      20.721  -3.944   1.537  1.00  0.00           C  
ATOM   2883  HA  SER A 197      20.784  -3.820   2.618  1.00  0.00           H  
ATOM   2884  CB  SER A 197      19.226  -4.340   1.221  1.00  0.00           C  
ATOM   2885  HB2 SER A 197      19.073  -4.578   0.169  1.00  0.00           H  
ATOM   2886  HB3 SER A 197      18.996  -5.212   1.834  1.00  0.00           H  
ATOM   2887  OG  SER A 197      18.367  -3.290   1.657  1.00  0.00           O  
ATOM   2888  HG  SER A 197      18.332  -2.570   1.023  1.00  0.00           H  
ATOM   2889  C   SER A 197      21.770  -5.026   1.204  1.00  0.00           C  
ATOM   2890  O   SER A 197      21.969  -5.908   2.052  1.00  0.00           O  
ATOM   2891  N   VAL A 198      22.473  -5.059   0.099  1.00  0.00           N  
ATOM   2892  H   VAL A 198      22.206  -4.391  -0.610  1.00  0.00           H  
ATOM   2893  CA  VAL A 198      23.624  -5.974  -0.172  1.00  0.00           C  
ATOM   2894  HA  VAL A 198      23.231  -6.951   0.108  1.00  0.00           H  
ATOM   2895  CB  VAL A 198      23.825  -6.107  -1.651  1.00  0.00           C  
ATOM   2896  HB  VAL A 198      23.941  -5.115  -2.087  1.00  0.00           H  
ATOM   2897  CG1 VAL A 198      25.209  -6.721  -2.034  1.00  0.00           C  
ATOM   2898 HG11 VAL A 198      25.819  -5.820  -2.093  1.00  0.00           H  
ATOM   2899 HG12 VAL A 198      25.405  -7.500  -1.296  1.00  0.00           H  
ATOM   2900 HG13 VAL A 198      25.180  -7.135  -3.042  1.00  0.00           H  
ATOM   2901  CG2 VAL A 198      22.704  -6.935  -2.325  1.00  0.00           C  
ATOM   2902 HG21 VAL A 198      22.642  -7.910  -1.842  1.00  0.00           H  
ATOM   2903 HG22 VAL A 198      21.782  -6.374  -2.175  1.00  0.00           H  
ATOM   2904 HG23 VAL A 198      22.744  -7.040  -3.409  1.00  0.00           H  
ATOM   2905  C   VAL A 198      24.826  -5.504   0.709  1.00  0.00           C  
ATOM   2906  O   VAL A 198      25.384  -6.349   1.393  1.00  0.00           O  
ATOM   2907  N   ARG A 199      25.119  -4.217   0.726  1.00  0.00           N  
ATOM   2908  H   ARG A 199      24.391  -3.613   0.372  1.00  0.00           H  
ATOM   2909  CA  ARG A 199      26.193  -3.651   1.648  1.00  0.00           C  
ATOM   2910  HA  ARG A 199      27.190  -4.055   1.469  1.00  0.00           H  
ATOM   2911  CB  ARG A 199      26.336  -2.126   1.369  1.00  0.00           C  
ATOM   2912  HB2 ARG A 199      25.386  -1.594   1.424  1.00  0.00           H  
ATOM   2913  HB3 ARG A 199      26.928  -1.812   2.229  1.00  0.00           H  
ATOM   2914  CG  ARG A 199      26.929  -1.842  -0.018  1.00  0.00           C  
ATOM   2915  HG2 ARG A 199      27.837  -2.428  -0.165  1.00  0.00           H  
ATOM   2916  HG3 ARG A 199      26.288  -2.295  -0.772  1.00  0.00           H  
ATOM   2917  CD  ARG A 199      27.271  -0.378  -0.293  1.00  0.00           C  
ATOM   2918  HD2 ARG A 199      28.037  -0.093   0.427  1.00  0.00           H  
ATOM   2919  HD3 ARG A 199      27.744  -0.331  -1.275  1.00  0.00           H  
ATOM   2920  NE  ARG A 199      26.174   0.609  -0.214  1.00  0.00           N  
ATOM   2921  HE  ARG A 199      26.265   1.187   0.609  1.00  0.00           H  
ATOM   2922  CZ  ARG A 199      25.532   1.153  -1.264  1.00  0.00           C  
ATOM   2923  NH1 ARG A 199      25.529   0.697  -2.454  1.00  0.00           N  
ATOM   2924 HH11 ARG A 199      26.209   0.013  -2.754  1.00  0.00           H  
ATOM   2925 HH12 ARG A 199      25.145   1.305  -3.162  1.00  0.00           H  
ATOM   2926  NH2 ARG A 199      25.003   2.344  -1.221  1.00  0.00           N  
ATOM   2927 HH21 ARG A 199      25.119   2.985  -0.449  1.00  0.00           H  
ATOM   2928 HH22 ARG A 199      24.529   2.745  -2.017  1.00  0.00           H  
ATOM   2929  C   ARG A 199      25.883  -3.907   3.058  1.00  0.00           C  
ATOM   2930  O   ARG A 199      26.741  -4.216   3.895  1.00  0.00           O  
ATOM   2931  N   GLU A 200      24.661  -3.724   3.450  1.00  0.00           N  
ATOM   2932  H   GLU A 200      23.954  -3.439   2.787  1.00  0.00           H  
ATOM   2933  CA  GLU A 200      24.226  -3.855   4.857  1.00  0.00           C  
ATOM   2934  HA  GLU A 200      24.820  -3.183   5.476  1.00  0.00           H  
ATOM   2935  CB  GLU A 200      22.746  -3.450   4.825  1.00  0.00           C  
ATOM   2936  HB2 GLU A 200      22.752  -2.376   4.638  1.00  0.00           H  
ATOM   2937  HB3 GLU A 200      22.410  -3.875   3.879  1.00  0.00           H  
ATOM   2938  CG  GLU A 200      21.802  -4.020   5.896  1.00  0.00           C  
ATOM   2939  HG2 GLU A 200      21.211  -4.852   5.512  1.00  0.00           H  
ATOM   2940  HG3 GLU A 200      22.299  -4.399   6.789  1.00  0.00           H  
ATOM   2941  CD  GLU A 200      20.902  -2.902   6.399  1.00  0.00           C  
ATOM   2942  OE1 GLU A 200      19.688  -2.926   6.151  1.00  0.00           O  
ATOM   2943  OE2 GLU A 200      21.490  -1.984   7.078  1.00  0.00           O  
ATOM   2944  C   GLU A 200      24.409  -5.347   5.303  1.00  0.00           C  
ATOM   2945  O   GLU A 200      25.139  -5.645   6.271  1.00  0.00           O  
ATOM   2946  N   HIE A 201      23.850  -6.370   4.568  1.00  0.00           N  
ATOM   2947  H   HIE A 201      23.291  -6.084   3.778  1.00  0.00           H  
ATOM   2948  CA  HIE A 201      24.091  -7.785   4.751  1.00  0.00           C  
ATOM   2949  HA  HIE A 201      23.594  -8.050   5.684  1.00  0.00           H  
ATOM   2950  CB  HIE A 201      23.477  -8.575   3.641  1.00  0.00           C  
ATOM   2951  HB2 HIE A 201      22.404  -8.429   3.763  1.00  0.00           H  
ATOM   2952  HB3 HIE A 201      23.715  -8.280   2.619  1.00  0.00           H  
ATOM   2953  CG  HIE A 201      23.790 -10.107   3.637  1.00  0.00           C  
ATOM   2954  ND1 HIE A 201      24.882 -10.760   2.986  1.00  0.00           N  
ATOM   2955  CE1 HIE A 201      24.654 -12.072   3.229  1.00  0.00           C  
ATOM   2956  HE1 HIE A 201      25.278 -12.839   2.796  1.00  0.00           H  
ATOM   2957  NE2 HIE A 201      23.561 -12.252   3.978  1.00  0.00           N  
ATOM   2958  HE2 HIE A 201      23.230 -13.116   4.380  1.00  0.00           H  
ATOM   2959  CD2 HIE A 201      22.978 -11.017   4.236  1.00  0.00           C  
ATOM   2960  HD2 HIE A 201      22.047 -10.789   4.734  1.00  0.00           H  
ATOM   2961  C   HIE A 201      25.652  -8.070   4.808  1.00  0.00           C  
ATOM   2962  O   HIE A 201      26.218  -8.642   5.770  1.00  0.00           O  
ATOM   2963  N   TYR A 202      26.389  -7.643   3.781  1.00  0.00           N  
ATOM   2964  H   TYR A 202      25.899  -7.233   2.999  1.00  0.00           H  
ATOM   2965  CA  TYR A 202      27.867  -7.868   3.745  1.00  0.00           C  
ATOM   2966  HA  TYR A 202      28.107  -8.928   3.678  1.00  0.00           H  
ATOM   2967  CB  TYR A 202      28.392  -7.124   2.482  1.00  0.00           C  
ATOM   2968  HB2 TYR A 202      27.822  -7.493   1.630  1.00  0.00           H  
ATOM   2969  HB3 TYR A 202      28.230  -6.046   2.468  1.00  0.00           H  
ATOM   2970  CG  TYR A 202      29.875  -7.266   2.214  1.00  0.00           C  
ATOM   2971  CD1 TYR A 202      30.906  -6.527   2.863  1.00  0.00           C  
ATOM   2972  HD1 TYR A 202      30.671  -5.740   3.566  1.00  0.00           H  
ATOM   2973  CE1 TYR A 202      32.269  -6.635   2.546  1.00  0.00           C  
ATOM   2974  HE1 TYR A 202      33.042  -6.203   3.165  1.00  0.00           H  
ATOM   2975  CZ  TYR A 202      32.663  -7.623   1.570  1.00  0.00           C  
ATOM   2976  OH  TYR A 202      34.002  -7.692   1.224  1.00  0.00           O  
ATOM   2977  HH  TYR A 202      34.247  -7.804   0.302  1.00  0.00           H  
ATOM   2978  CE2 TYR A 202      31.688  -8.180   0.857  1.00  0.00           C  
ATOM   2979  HE2 TYR A 202      31.959  -8.864   0.067  1.00  0.00           H  
ATOM   2980  CD2 TYR A 202      30.276  -8.125   1.207  1.00  0.00           C  
ATOM   2981  HD2 TYR A 202      29.500  -8.575   0.606  1.00  0.00           H  
ATOM   2982  C   TYR A 202      28.634  -7.222   4.997  1.00  0.00           C  
ATOM   2983  O   TYR A 202      29.566  -7.831   5.500  1.00  0.00           O  
ATOM   2984  N   SER A 203      28.216  -6.030   5.568  1.00  0.00           N  
ATOM   2985  H   SER A 203      27.504  -5.548   5.040  1.00  0.00           H  
ATOM   2986  CA  SER A 203      28.697  -5.489   6.822  1.00  0.00           C  
ATOM   2987  HA  SER A 203      29.785  -5.497   6.761  1.00  0.00           H  
ATOM   2988  CB  SER A 203      28.334  -4.026   7.048  1.00  0.00           C  
ATOM   2989  HB2 SER A 203      27.303  -3.900   7.382  1.00  0.00           H  
ATOM   2990  HB3 SER A 203      29.064  -3.734   7.803  1.00  0.00           H  
ATOM   2991  OG  SER A 203      28.591  -3.312   5.802  1.00  0.00           O  
ATOM   2992  HG  SER A 203      28.029  -3.724   5.142  1.00  0.00           H  
ATOM   2993  C   SER A 203      28.175  -6.217   8.089  1.00  0.00           C  
ATOM   2994  O   SER A 203      28.695  -5.966   9.198  1.00  0.00           O  
ATOM   2995  N   ASP A 204      27.227  -7.126   7.952  1.00  0.00           N  
ATOM   2996  H   ASP A 204      26.870  -7.288   7.022  1.00  0.00           H  
ATOM   2997  CA  ASP A 204      26.837  -8.062   8.933  1.00  0.00           C  
ATOM   2998  HA  ASP A 204      26.982  -7.704   9.952  1.00  0.00           H  
ATOM   2999  CB  ASP A 204      25.403  -8.514   8.829  1.00  0.00           C  
ATOM   3000  HB2 ASP A 204      25.158  -8.713   7.785  1.00  0.00           H  
ATOM   3001  HB3 ASP A 204      25.297  -9.416   9.433  1.00  0.00           H  
ATOM   3002  CG  ASP A 204      24.287  -7.513   9.334  1.00  0.00           C  
ATOM   3003  OD1 ASP A 204      23.057  -7.855   9.178  1.00  0.00           O  
ATOM   3004  OD2 ASP A 204      24.725  -6.481   9.911  1.00  0.00           O  
ATOM   3005  C   ASP A 204      27.828  -9.259   8.946  1.00  0.00           C  
ATOM   3006  O   ASP A 204      28.393  -9.613  10.010  1.00  0.00           O  
ATOM   3007  N   ILE A 205      28.046  -9.893   7.789  1.00  0.00           N  
ATOM   3008  H   ILE A 205      27.575  -9.517   6.979  1.00  0.00           H  
ATOM   3009  CA  ILE A 205      28.900 -11.022   7.513  1.00  0.00           C  
ATOM   3010  HA  ILE A 205      28.612 -11.724   8.296  1.00  0.00           H  
ATOM   3011  CB  ILE A 205      28.728 -11.681   6.137  1.00  0.00           C  
ATOM   3012  HB  ILE A 205      28.848 -10.989   5.303  1.00  0.00           H  
ATOM   3013  CG2 ILE A 205      29.865 -12.756   5.887  1.00  0.00           C  
ATOM   3014 HG21 ILE A 205      29.737 -13.490   6.683  1.00  0.00           H  
ATOM   3015 HG22 ILE A 205      29.780 -13.217   4.902  1.00  0.00           H  
ATOM   3016 HG23 ILE A 205      30.839 -12.267   5.849  1.00  0.00           H  
ATOM   3017  CG1 ILE A 205      27.291 -12.239   5.948  1.00  0.00           C  
ATOM   3018 HG12 ILE A 205      26.561 -11.430   5.986  1.00  0.00           H  
ATOM   3019 HG13 ILE A 205      27.130 -12.761   5.005  1.00  0.00           H  
ATOM   3020  CD1 ILE A 205      26.861 -13.304   7.034  1.00  0.00           C  
ATOM   3021 HD11 ILE A 205      26.491 -12.798   7.925  1.00  0.00           H  
ATOM   3022 HD12 ILE A 205      25.959 -13.806   6.683  1.00  0.00           H  
ATOM   3023 HD13 ILE A 205      27.674 -14.008   7.215  1.00  0.00           H  
ATOM   3024  C   ILE A 205      30.369 -10.656   7.877  1.00  0.00           C  
ATOM   3025  O   ILE A 205      30.964 -11.192   8.769  1.00  0.00           O  
ATOM   3026  N   TRP A 206      30.870  -9.528   7.350  1.00  0.00           N  
ATOM   3027  H   TRP A 206      30.208  -8.911   6.902  1.00  0.00           H  
ATOM   3028  CA  TRP A 206      32.202  -8.993   7.568  1.00  0.00           C  
ATOM   3029  HA  TRP A 206      32.795  -9.818   7.963  1.00  0.00           H  
ATOM   3030  CB  TRP A 206      32.874  -8.703   6.221  1.00  0.00           C  
ATOM   3031  HB2 TRP A 206      32.292  -7.869   5.829  1.00  0.00           H  
ATOM   3032  HB3 TRP A 206      33.834  -8.319   6.566  1.00  0.00           H  
ATOM   3033  CG  TRP A 206      33.119  -9.828   5.238  1.00  0.00           C  
ATOM   3034  CD1 TRP A 206      32.304 -10.169   4.280  1.00  0.00           C  
ATOM   3035  HD1 TRP A 206      31.342  -9.742   4.037  1.00  0.00           H  
ATOM   3036  NE1 TRP A 206      32.954 -11.050   3.473  1.00  0.00           N  
ATOM   3037  HE1 TRP A 206      32.570 -11.327   2.582  1.00  0.00           H  
ATOM   3038  CE2 TRP A 206      34.123 -11.558   3.950  1.00  0.00           C  
ATOM   3039  CZ2 TRP A 206      35.007 -12.579   3.502  1.00  0.00           C  
ATOM   3040  HZ2 TRP A 206      34.822 -13.049   2.547  1.00  0.00           H  
ATOM   3041  CH2 TRP A 206      36.117 -12.890   4.253  1.00  0.00           C  
ATOM   3042  HH2 TRP A 206      36.736 -13.738   4.005  1.00  0.00           H  
ATOM   3043  CZ3 TRP A 206      36.375 -12.071   5.408  1.00  0.00           C  
ATOM   3044  HZ3 TRP A 206      37.247 -12.229   6.025  1.00  0.00           H  
ATOM   3045  CE3 TRP A 206      35.562 -10.968   5.761  1.00  0.00           C  
ATOM   3046  HE3 TRP A 206      35.687 -10.495   6.725  1.00  0.00           H  
ATOM   3047  CD2 TRP A 206      34.317 -10.729   5.077  1.00  0.00           C  
ATOM   3048  C   TRP A 206      32.330  -7.822   8.588  1.00  0.00           C  
ATOM   3049  O   TRP A 206      31.401  -7.042   8.697  1.00  0.00           O  
ATOM   3050  N   GLU A 207      33.355  -7.766   9.413  1.00  0.00           N  
ATOM   3051  H   GLU A 207      33.965  -8.566   9.326  1.00  0.00           H  
ATOM   3052  CA  GLU A 207      33.648  -6.775  10.434  1.00  0.00           C  
ATOM   3053  HA  GLU A 207      32.671  -6.520  10.845  1.00  0.00           H  
ATOM   3054  CB  GLU A 207      34.477  -7.454  11.547  1.00  0.00           C  
ATOM   3055  HB2 GLU A 207      35.194  -7.971  10.908  1.00  0.00           H  
ATOM   3056  HB3 GLU A 207      35.015  -6.655  12.057  1.00  0.00           H  
ATOM   3057  CG  GLU A 207      33.724  -8.414  12.446  1.00  0.00           C  
ATOM   3058  HG2 GLU A 207      32.897  -7.861  12.891  1.00  0.00           H  
ATOM   3059  HG3 GLU A 207      33.393  -9.246  11.824  1.00  0.00           H  
ATOM   3060  CD  GLU A 207      34.541  -9.232  13.464  1.00  0.00           C  
ATOM   3061  OE1 GLU A 207      34.285 -10.489  13.495  1.00  0.00           O  
ATOM   3062  OE2 GLU A 207      35.415  -8.607  14.110  1.00  0.00           O  
ATOM   3063  C   GLU A 207      34.237  -5.538   9.799  1.00  0.00           C  
ATOM   3064  O   GLU A 207      35.412  -5.214   9.718  1.00  0.00           O  
ATOM   3065  N   VAL A 208      33.323  -4.774   9.108  1.00  0.00           N  
ATOM   3066  H   VAL A 208      32.366  -5.095   9.158  1.00  0.00           H  
ATOM   3067  CA  VAL A 208      33.508  -3.506   8.223  1.00  0.00           C  
ATOM   3068  HA  VAL A 208      34.413  -3.002   8.565  1.00  0.00           H  
ATOM   3069  CB  VAL A 208      33.758  -3.907   6.658  1.00  0.00           C  
ATOM   3070  HB  VAL A 208      34.018  -3.002   6.109  1.00  0.00           H  
ATOM   3071  CG1 VAL A 208      34.853  -4.935   6.363  1.00  0.00           C  
ATOM   3072 HG11 VAL A 208      35.828  -4.588   6.707  1.00  0.00           H  
ATOM   3073 HG12 VAL A 208      34.738  -5.920   6.813  1.00  0.00           H  
ATOM   3074 HG13 VAL A 208      34.873  -4.878   5.274  1.00  0.00           H  
ATOM   3075  CG2 VAL A 208      32.429  -4.389   5.952  1.00  0.00           C  
ATOM   3076 HG21 VAL A 208      32.138  -5.383   6.291  1.00  0.00           H  
ATOM   3077 HG22 VAL A 208      31.620  -3.660   5.992  1.00  0.00           H  
ATOM   3078 HG23 VAL A 208      32.704  -4.448   4.899  1.00  0.00           H  
ATOM   3079  C   VAL A 208      32.450  -2.479   8.373  1.00  0.00           C  
ATOM   3080  O   VAL A 208      31.319  -2.842   8.693  1.00  0.00           O  
ATOM   3081  N   SER A 209      32.777  -1.255   7.989  1.00  0.00           N  
ATOM   3082  H   SER A 209      33.771  -1.179   7.823  1.00  0.00           H  
ATOM   3083  CA  SER A 209      31.876  -0.130   7.697  1.00  0.00           C  
ATOM   3084  HA  SER A 209      31.195   0.044   8.530  1.00  0.00           H  
ATOM   3085  CB  SER A 209      32.771   1.096   7.474  1.00  0.00           C  
ATOM   3086  HB2 SER A 209      33.206   1.375   8.434  1.00  0.00           H  
ATOM   3087  HB3 SER A 209      33.547   0.792   6.771  1.00  0.00           H  
ATOM   3088  OG  SER A 209      31.948   2.210   7.198  1.00  0.00           O  
ATOM   3089  HG  SER A 209      32.402   3.029   7.407  1.00  0.00           H  
ATOM   3090  C   SER A 209      31.059  -0.319   6.397  1.00  0.00           C  
ATOM   3091  O   SER A 209      31.545  -0.763   5.396  1.00  0.00           O  
ATOM   3092  N   THR A 210      29.741   0.073   6.362  1.00  0.00           N  
ATOM   3093  H   THR A 210      29.232   0.318   7.199  1.00  0.00           H  
ATOM   3094  CA  THR A 210      28.955   0.143   5.124  1.00  0.00           C  
ATOM   3095  HA  THR A 210      28.841  -0.898   4.820  1.00  0.00           H  
ATOM   3096  CB  THR A 210      27.457   0.554   5.341  1.00  0.00           C  
ATOM   3097  HB  THR A 210      26.960   0.595   4.372  1.00  0.00           H  
ATOM   3098  CG2 THR A 210      26.735  -0.498   6.120  1.00  0.00           C  
ATOM   3099 HG21 THR A 210      25.788  -0.201   6.571  1.00  0.00           H  
ATOM   3100 HG22 THR A 210      26.610  -1.474   5.650  1.00  0.00           H  
ATOM   3101 HG23 THR A 210      27.364  -0.853   6.936  1.00  0.00           H  
ATOM   3102  OG1 THR A 210      27.282   1.862   5.982  1.00  0.00           O  
ATOM   3103  HG1 THR A 210      26.516   2.230   5.537  1.00  0.00           H  
ATOM   3104  C   THR A 210      29.591   1.083   4.085  1.00  0.00           C  
ATOM   3105  O   THR A 210      29.326   0.862   2.929  1.00  0.00           O  
ATOM   3106  N   GLU A 211      30.307   2.167   4.484  1.00  0.00           N  
ATOM   3107  H   GLU A 211      30.215   2.496   5.435  1.00  0.00           H  
ATOM   3108  CA  GLU A 211      31.179   2.981   3.627  1.00  0.00           C  
ATOM   3109  HA  GLU A 211      30.555   3.261   2.779  1.00  0.00           H  
ATOM   3110  CB  GLU A 211      31.625   4.218   4.446  1.00  0.00           C  
ATOM   3111  HB2 GLU A 211      30.785   4.549   5.058  1.00  0.00           H  
ATOM   3112  HB3 GLU A 211      32.474   3.971   5.082  1.00  0.00           H  
ATOM   3113  CG  GLU A 211      32.097   5.404   3.618  1.00  0.00           C  
ATOM   3114  HG2 GLU A 211      32.494   6.194   4.256  1.00  0.00           H  
ATOM   3115  HG3 GLU A 211      32.878   5.032   2.954  1.00  0.00           H  
ATOM   3116  CD  GLU A 211      31.138   6.168   2.773  1.00  0.00           C  
ATOM   3117  OE1 GLU A 211      31.434   6.508   1.586  1.00  0.00           O  
ATOM   3118  OE2 GLU A 211      29.918   6.158   3.105  1.00  0.00           O  
ATOM   3119  C   GLU A 211      32.394   2.209   3.083  1.00  0.00           C  
ATOM   3120  O   GLU A 211      32.911   2.520   2.016  1.00  0.00           O  
ATOM   3121  N   GLU A 212      32.907   1.190   3.847  1.00  0.00           N  
ATOM   3122  H   GLU A 212      32.556   1.105   4.791  1.00  0.00           H  
ATOM   3123  CA  GLU A 212      33.989   0.232   3.379  1.00  0.00           C  
ATOM   3124  HA  GLU A 212      34.654   0.826   2.752  1.00  0.00           H  
ATOM   3125  CB  GLU A 212      34.903  -0.334   4.526  1.00  0.00           C  
ATOM   3126  HB2 GLU A 212      35.352   0.549   4.980  1.00  0.00           H  
ATOM   3127  HB3 GLU A 212      34.325  -0.827   5.307  1.00  0.00           H  
ATOM   3128  CG  GLU A 212      35.921  -1.351   4.086  1.00  0.00           C  
ATOM   3129  HG2 GLU A 212      36.438  -1.820   4.924  1.00  0.00           H  
ATOM   3130  HG3 GLU A 212      35.409  -2.246   3.730  1.00  0.00           H  
ATOM   3131  CD  GLU A 212      36.937  -0.867   3.017  1.00  0.00           C  
ATOM   3132  OE1 GLU A 212      37.052   0.379   2.859  1.00  0.00           O  
ATOM   3133  OE2 GLU A 212      37.607  -1.725   2.354  1.00  0.00           O  
ATOM   3134  C   GLU A 212      33.318  -0.893   2.521  1.00  0.00           C  
ATOM   3135  O   GLU A 212      33.788  -1.171   1.452  1.00  0.00           O  
ATOM   3136  N   ALA A 213      32.156  -1.475   2.856  1.00  0.00           N  
ATOM   3137  H   ALA A 213      31.828  -1.274   3.791  1.00  0.00           H  
ATOM   3138  CA  ALA A 213      31.386  -2.319   1.978  1.00  0.00           C  
ATOM   3139  HA  ALA A 213      32.006  -3.175   1.714  1.00  0.00           H  
ATOM   3140  CB  ALA A 213      30.083  -2.736   2.696  1.00  0.00           C  
ATOM   3141  HB1 ALA A 213      30.394  -3.091   3.678  1.00  0.00           H  
ATOM   3142  HB2 ALA A 213      29.397  -1.891   2.633  1.00  0.00           H  
ATOM   3143  HB3 ALA A 213      29.518  -3.503   2.166  1.00  0.00           H  
ATOM   3144  C   ALA A 213      31.026  -1.669   0.595  1.00  0.00           C  
ATOM   3145  O   ALA A 213      30.779  -2.366  -0.384  1.00  0.00           O  
ATOM   3146  N   PHE A 214      30.948  -0.365   0.520  1.00  0.00           N  
ATOM   3147  H   PHE A 214      31.125   0.213   1.329  1.00  0.00           H  
ATOM   3148  CA  PHE A 214      30.638   0.350  -0.706  1.00  0.00           C  
ATOM   3149  HA  PHE A 214      29.735   0.047  -1.235  1.00  0.00           H  
ATOM   3150  CB  PHE A 214      30.495   1.915  -0.406  1.00  0.00           C  
ATOM   3151  HB2 PHE A 214      29.746   2.143   0.353  1.00  0.00           H  
ATOM   3152  HB3 PHE A 214      31.403   2.359   0.003  1.00  0.00           H  
ATOM   3153  CG  PHE A 214      30.075   2.680  -1.653  1.00  0.00           C  
ATOM   3154  CD1 PHE A 214      30.906   3.435  -2.507  1.00  0.00           C  
ATOM   3155  HD1 PHE A 214      31.977   3.442  -2.371  1.00  0.00           H  
ATOM   3156  CE1 PHE A 214      30.365   4.158  -3.586  1.00  0.00           C  
ATOM   3157  HE1 PHE A 214      31.089   4.546  -4.288  1.00  0.00           H  
ATOM   3158  CZ  PHE A 214      28.996   4.221  -3.827  1.00  0.00           C  
ATOM   3159  HZ  PHE A 214      28.524   4.669  -4.689  1.00  0.00           H  
ATOM   3160  CE2 PHE A 214      28.166   3.533  -2.920  1.00  0.00           C  
ATOM   3161  HE2 PHE A 214      27.124   3.461  -3.194  1.00  0.00           H  
ATOM   3162  CD2 PHE A 214      28.686   2.848  -1.875  1.00  0.00           C  
ATOM   3163  HD2 PHE A 214      28.028   2.237  -1.274  1.00  0.00           H  
ATOM   3164  C   PHE A 214      31.894   0.346  -1.668  1.00  0.00           C  
ATOM   3165  O   PHE A 214      31.772   0.231  -2.892  1.00  0.00           O  
ATOM   3166  N   ASP A 215      33.092   0.390  -1.085  1.00  0.00           N  
ATOM   3167  H   ASP A 215      33.136   0.399  -0.076  1.00  0.00           H  
ATOM   3168  CA  ASP A 215      34.381   0.295  -1.786  1.00  0.00           C  
ATOM   3169  HA  ASP A 215      34.360   0.995  -2.621  1.00  0.00           H  
ATOM   3170  CB  ASP A 215      35.525   0.784  -0.735  1.00  0.00           C  
ATOM   3171  HB2 ASP A 215      35.148   1.568  -0.079  1.00  0.00           H  
ATOM   3172  HB3 ASP A 215      35.857  -0.073  -0.147  1.00  0.00           H  
ATOM   3173  CG  ASP A 215      36.684   1.494  -1.487  1.00  0.00           C  
ATOM   3174  OD1 ASP A 215      36.664   1.534  -2.733  1.00  0.00           O  
ATOM   3175  OD2 ASP A 215      37.631   2.005  -0.840  1.00  0.00           O  
ATOM   3176  C   ASP A 215      34.567  -1.179  -2.247  1.00  0.00           C  
ATOM   3177  O   ASP A 215      34.945  -1.414  -3.366  1.00  0.00           O  
ATOM   3178  N   ARG A 216      34.286  -2.142  -1.374  1.00  0.00           N  
ATOM   3179  H   ARG A 216      34.054  -1.804  -0.451  1.00  0.00           H  
ATOM   3180  CA  ARG A 216      34.368  -3.593  -1.571  1.00  0.00           C  
ATOM   3181  HA  ARG A 216      35.434  -3.772  -1.715  1.00  0.00           H  
ATOM   3182  CB  ARG A 216      33.868  -4.327  -0.309  1.00  0.00           C  
ATOM   3183  HB2 ARG A 216      32.836  -4.074  -0.064  1.00  0.00           H  
ATOM   3184  HB3 ARG A 216      33.722  -5.400  -0.438  1.00  0.00           H  
ATOM   3185  CG  ARG A 216      34.760  -3.995   0.943  1.00  0.00           C  
ATOM   3186  HG2 ARG A 216      35.086  -2.955   0.979  1.00  0.00           H  
ATOM   3187  HG3 ARG A 216      34.202  -4.204   1.856  1.00  0.00           H  
ATOM   3188  CD  ARG A 216      35.998  -4.865   0.791  1.00  0.00           C  
ATOM   3189  HD2 ARG A 216      35.713  -5.915   0.845  1.00  0.00           H  
ATOM   3190  HD3 ARG A 216      36.479  -4.826  -0.186  1.00  0.00           H  
ATOM   3191  NE  ARG A 216      36.961  -4.513   1.862  1.00  0.00           N  
ATOM   3192  HE  ARG A 216      36.939  -3.550   2.163  1.00  0.00           H  
ATOM   3193  CZ  ARG A 216      37.587  -5.152   2.731  1.00  0.00           C  
ATOM   3194  NH1 ARG A 216      37.488  -6.439   2.771  1.00  0.00           N  
ATOM   3195 HH11 ARG A 216      36.953  -6.873   2.032  1.00  0.00           H  
ATOM   3196 HH12 ARG A 216      37.974  -6.877   3.540  1.00  0.00           H  
ATOM   3197  NH2 ARG A 216      38.251  -4.552   3.689  1.00  0.00           N  
ATOM   3198 HH21 ARG A 216      38.237  -3.552   3.829  1.00  0.00           H  
ATOM   3199 HH22 ARG A 216      38.708  -5.040   4.446  1.00  0.00           H  
ATOM   3200  C   ARG A 216      33.492  -4.013  -2.822  1.00  0.00           C  
ATOM   3201  O   ARG A 216      33.945  -4.775  -3.731  1.00  0.00           O  
ATOM   3202  N   ILE A 217      32.281  -3.528  -2.855  1.00  0.00           N  
ATOM   3203  H   ILE A 217      31.980  -3.030  -2.030  1.00  0.00           H  
ATOM   3204  CA  ILE A 217      31.419  -3.882  -4.056  1.00  0.00           C  
ATOM   3205  HA  ILE A 217      31.736  -4.870  -4.389  1.00  0.00           H  
ATOM   3206  CB  ILE A 217      29.960  -3.986  -3.585  1.00  0.00           C  
ATOM   3207  HB  ILE A 217      29.746  -2.984  -3.211  1.00  0.00           H  
ATOM   3208  CG2 ILE A 217      28.994  -4.460  -4.724  1.00  0.00           C  
ATOM   3209 HG21 ILE A 217      28.092  -4.952  -4.360  1.00  0.00           H  
ATOM   3210 HG22 ILE A 217      28.794  -3.570  -5.320  1.00  0.00           H  
ATOM   3211 HG23 ILE A 217      29.487  -5.088  -5.466  1.00  0.00           H  
ATOM   3212  CG1 ILE A 217      29.745  -4.953  -2.353  1.00  0.00           C  
ATOM   3213 HG12 ILE A 217      30.262  -4.599  -1.461  1.00  0.00           H  
ATOM   3214 HG13 ILE A 217      28.711  -4.829  -2.032  1.00  0.00           H  
ATOM   3215  CD1 ILE A 217      29.910  -6.450  -2.585  1.00  0.00           C  
ATOM   3216 HD11 ILE A 217      29.529  -7.016  -1.734  1.00  0.00           H  
ATOM   3217 HD12 ILE A 217      29.342  -6.740  -3.470  1.00  0.00           H  
ATOM   3218 HD13 ILE A 217      30.980  -6.583  -2.739  1.00  0.00           H  
ATOM   3219  C   ILE A 217      31.665  -2.982  -5.282  1.00  0.00           C  
ATOM   3220  O   ILE A 217      31.716  -3.496  -6.373  1.00  0.00           O  
ATOM   3221  N   THR A 218      31.952  -1.655  -5.165  1.00  0.00           N  
ATOM   3222  H   THR A 218      32.149  -1.196  -4.288  1.00  0.00           H  
ATOM   3223  CA  THR A 218      32.310  -0.836  -6.353  1.00  0.00           C  
ATOM   3224  HA  THR A 218      31.689  -0.894  -7.246  1.00  0.00           H  
ATOM   3225  CB  THR A 218      32.424   0.674  -6.028  1.00  0.00           C  
ATOM   3226  HB  THR A 218      32.827   1.156  -6.919  1.00  0.00           H  
ATOM   3227  CG2 THR A 218      31.017   1.300  -5.766  1.00  0.00           C  
ATOM   3228 HG21 THR A 218      30.489   1.002  -4.860  1.00  0.00           H  
ATOM   3229 HG22 THR A 218      31.017   2.386  -5.669  1.00  0.00           H  
ATOM   3230 HG23 THR A 218      30.431   0.980  -6.626  1.00  0.00           H  
ATOM   3231  OG1 THR A 218      33.244   1.012  -4.869  1.00  0.00           O  
ATOM   3232  HG1 THR A 218      32.692   0.633  -4.181  1.00  0.00           H  
ATOM   3233  C   THR A 218      33.665  -1.237  -7.006  1.00  0.00           C  
ATOM   3234  O   THR A 218      33.672  -1.482  -8.203  1.00  0.00           O  
ATOM   3235  N   ALA A 219      34.720  -1.627  -6.183  1.00  0.00           N  
ATOM   3236  H   ALA A 219      34.819  -1.325  -5.225  1.00  0.00           H  
ATOM   3237  CA  ALA A 219      35.864  -2.426  -6.702  1.00  0.00           C  
ATOM   3238  HA  ALA A 219      36.515  -1.866  -7.372  1.00  0.00           H  
ATOM   3239  CB  ALA A 219      36.702  -2.823  -5.512  1.00  0.00           C  
ATOM   3240  HB1 ALA A 219      37.213  -1.917  -5.185  1.00  0.00           H  
ATOM   3241  HB2 ALA A 219      36.184  -3.348  -4.709  1.00  0.00           H  
ATOM   3242  HB3 ALA A 219      37.509  -3.491  -5.813  1.00  0.00           H  
ATOM   3243  C   ALA A 219      35.416  -3.663  -7.472  1.00  0.00           C  
ATOM   3244  O   ALA A 219      36.175  -4.028  -8.331  1.00  0.00           O  
ATOM   3245  N   ARG A 220      34.255  -4.389  -7.261  1.00  0.00           N  
ATOM   3246  H   ARG A 220      33.635  -4.117  -6.512  1.00  0.00           H  
ATOM   3247  CA  ARG A 220      33.925  -5.563  -8.122  1.00  0.00           C  
ATOM   3248  HA  ARG A 220      34.759  -6.213  -8.388  1.00  0.00           H  
ATOM   3249  CB  ARG A 220      32.789  -6.442  -7.454  1.00  0.00           C  
ATOM   3250  HB2 ARG A 220      32.017  -5.823  -6.997  1.00  0.00           H  
ATOM   3251  HB3 ARG A 220      32.211  -7.052  -8.149  1.00  0.00           H  
ATOM   3252  CG  ARG A 220      33.310  -7.379  -6.323  1.00  0.00           C  
ATOM   3253  HG2 ARG A 220      34.269  -7.833  -6.575  1.00  0.00           H  
ATOM   3254  HG3 ARG A 220      33.478  -6.964  -5.329  1.00  0.00           H  
ATOM   3255  CD  ARG A 220      32.261  -8.494  -6.047  1.00  0.00           C  
ATOM   3256  HD2 ARG A 220      31.232  -8.136  -6.068  1.00  0.00           H  
ATOM   3257  HD3 ARG A 220      32.461  -9.244  -6.813  1.00  0.00           H  
ATOM   3258  NE  ARG A 220      32.495  -9.293  -4.782  1.00  0.00           N  
ATOM   3259  HE  ARG A 220      33.464  -9.251  -4.501  1.00  0.00           H  
ATOM   3260  CZ  ARG A 220      31.641 -10.219  -4.205  1.00  0.00           C  
ATOM   3261  NH1 ARG A 220      31.863 -10.603  -3.021  1.00  0.00           N  
ATOM   3262 HH11 ARG A 220      32.675 -10.402  -2.456  1.00  0.00           H  
ATOM   3263 HH12 ARG A 220      31.258 -11.351  -2.714  1.00  0.00           H  
ATOM   3264  NH2 ARG A 220      30.555 -10.624  -4.812  1.00  0.00           N  
ATOM   3265 HH21 ARG A 220      30.259 -10.308  -5.725  1.00  0.00           H  
ATOM   3266 HH22 ARG A 220      29.983 -11.342  -4.390  1.00  0.00           H  
ATOM   3267  C   ARG A 220      33.312  -5.303  -9.471  1.00  0.00           C  
ATOM   3268  O   ARG A 220      33.474  -6.082 -10.341  1.00  0.00           O  
ATOM   3269  N   VAL A 221      32.920  -4.057  -9.756  1.00  0.00           N  
ATOM   3270  H   VAL A 221      33.005  -3.367  -9.024  1.00  0.00           H  
ATOM   3271  CA  VAL A 221      32.229  -3.784 -11.050  1.00  0.00           C  
ATOM   3272  HA  VAL A 221      31.805  -4.644 -11.570  1.00  0.00           H  
ATOM   3273  CB  VAL A 221      30.933  -2.999 -10.797  1.00  0.00           C  
ATOM   3274  HB  VAL A 221      30.264  -3.823 -10.546  1.00  0.00           H  
ATOM   3275  CG1 VAL A 221      30.899  -2.077  -9.572  1.00  0.00           C  
ATOM   3276 HG11 VAL A 221      29.870  -1.716  -9.562  1.00  0.00           H  
ATOM   3277 HG12 VAL A 221      31.131  -2.570  -8.628  1.00  0.00           H  
ATOM   3278 HG13 VAL A 221      31.549  -1.202  -9.559  1.00  0.00           H  
ATOM   3279  CG2 VAL A 221      30.381  -2.181 -12.042  1.00  0.00           C  
ATOM   3280 HG21 VAL A 221      31.033  -1.328 -12.229  1.00  0.00           H  
ATOM   3281 HG22 VAL A 221      30.287  -2.771 -12.954  1.00  0.00           H  
ATOM   3282 HG23 VAL A 221      29.370  -1.837 -11.824  1.00  0.00           H  
ATOM   3283  C   VAL A 221      33.193  -3.076 -11.940  1.00  0.00           C  
ATOM   3284  O   VAL A 221      33.769  -2.063 -11.485  1.00  0.00           O  
ATOM   3285  N   PRO A 222      33.363  -3.538 -13.194  1.00  0.00           N  
ATOM   3286  CD  PRO A 222      32.817  -4.732 -13.870  1.00  0.00           C  
ATOM   3287  HD2 PRO A 222      31.786  -4.618 -14.203  1.00  0.00           H  
ATOM   3288  HD3 PRO A 222      32.782  -5.517 -13.114  1.00  0.00           H  
ATOM   3289  CG  PRO A 222      33.655  -5.054 -15.105  1.00  0.00           C  
ATOM   3290  HG2 PRO A 222      33.038  -5.329 -15.961  1.00  0.00           H  
ATOM   3291  HG3 PRO A 222      34.460  -5.760 -14.900  1.00  0.00           H  
ATOM   3292  CB  PRO A 222      34.295  -3.684 -15.387  1.00  0.00           C  
ATOM   3293  HB2 PRO A 222      33.625  -3.078 -15.996  1.00  0.00           H  
ATOM   3294  HB3 PRO A 222      35.277  -3.657 -15.859  1.00  0.00           H  
ATOM   3295  CA  PRO A 222      34.387  -3.010 -14.068  1.00  0.00           C  
ATOM   3296  HA  PRO A 222      35.357  -3.238 -13.625  1.00  0.00           H  
ATOM   3297  C   PRO A 222      34.413  -1.460 -14.100  1.00  0.00           C  
ATOM   3298  O   PRO A 222      35.532  -0.921 -14.076  1.00  0.00           O  
ATOM   3299  N   ILE A 223      33.301  -0.703 -14.246  1.00  0.00           N  
ATOM   3300  H   ILE A 223      32.416  -1.156 -14.424  1.00  0.00           H  
ATOM   3301  CA  ILE A 223      33.310   0.734 -14.380  1.00  0.00           C  
ATOM   3302  HA  ILE A 223      34.204   1.053 -14.915  1.00  0.00           H  
ATOM   3303  CB  ILE A 223      32.065   1.272 -15.113  1.00  0.00           C  
ATOM   3304  HB  ILE A 223      32.173   2.357 -15.087  1.00  0.00           H  
ATOM   3305  CG2 ILE A 223      32.006   0.782 -16.586  1.00  0.00           C  
ATOM   3306 HG21 ILE A 223      31.773  -0.281 -16.646  1.00  0.00           H  
ATOM   3307 HG22 ILE A 223      31.282   1.376 -17.143  1.00  0.00           H  
ATOM   3308 HG23 ILE A 223      32.979   0.957 -17.046  1.00  0.00           H  
ATOM   3309  CG1 ILE A 223      30.736   1.036 -14.383  1.00  0.00           C  
ATOM   3310 HG12 ILE A 223      30.473  -0.020 -14.465  1.00  0.00           H  
ATOM   3311 HG13 ILE A 223      30.939   1.245 -13.333  1.00  0.00           H  
ATOM   3312  CD1 ILE A 223      29.530   1.832 -14.916  1.00  0.00           C  
ATOM   3313 HD11 ILE A 223      29.172   1.506 -15.893  1.00  0.00           H  
ATOM   3314 HD12 ILE A 223      28.674   1.550 -14.304  1.00  0.00           H  
ATOM   3315 HD13 ILE A 223      29.808   2.885 -14.858  1.00  0.00           H  
ATOM   3316  C   ILE A 223      33.465   1.552 -13.008  1.00  0.00           C  
ATOM   3317  O   ILE A 223      33.280   2.791 -12.886  1.00  0.00           O  
ATOM   3318  N   GLY A 224      33.812   0.821 -11.899  1.00  0.00           N  
ATOM   3319  H   GLY A 224      34.068  -0.121 -12.155  1.00  0.00           H  
ATOM   3320  CA  GLY A 224      34.235   1.321 -10.524  1.00  0.00           C  
ATOM   3321  HA2 GLY A 224      34.407   0.447  -9.897  1.00  0.00           H  
ATOM   3322  HA3 GLY A 224      35.213   1.782 -10.665  1.00  0.00           H  
ATOM   3323  C   GLY A 224      33.173   2.189  -9.822  1.00  0.00           C  
ATOM   3324  O   GLY A 224      33.467   2.872  -8.829  1.00  0.00           O  
ATOM   3325  N   ARG A 225      31.920   2.112 -10.323  1.00  0.00           N  
ATOM   3326  H   ARG A 225      31.763   1.496 -11.108  1.00  0.00           H  
ATOM   3327  CA  ARG A 225      30.743   2.715  -9.695  1.00  0.00           C  
ATOM   3328  HA  ARG A 225      30.988   2.796  -8.636  1.00  0.00           H  
ATOM   3329  CB  ARG A 225      30.686   4.203 -10.213  1.00  0.00           C  
ATOM   3330  HB2 ARG A 225      29.911   4.641  -9.583  1.00  0.00           H  
ATOM   3331  HB3 ARG A 225      31.560   4.821 -10.005  1.00  0.00           H  
ATOM   3332  CG  ARG A 225      30.167   4.214 -11.697  1.00  0.00           C  
ATOM   3333  HG2 ARG A 225      31.069   4.162 -12.310  1.00  0.00           H  
ATOM   3334  HG3 ARG A 225      29.541   3.364 -11.970  1.00  0.00           H  
ATOM   3335  CD  ARG A 225      29.493   5.533 -12.018  1.00  0.00           C  
ATOM   3336  HD2 ARG A 225      28.549   5.527 -11.473  1.00  0.00           H  
ATOM   3337  HD3 ARG A 225      30.157   6.351 -11.741  1.00  0.00           H  
ATOM   3338  NE  ARG A 225      29.256   5.592 -13.476  1.00  0.00           N  
ATOM   3339  HE  ARG A 225      30.114   5.675 -14.002  1.00  0.00           H  
ATOM   3340  CZ  ARG A 225      28.126   5.375 -14.076  1.00  0.00           C  
ATOM   3341  NH1 ARG A 225      27.069   5.026 -13.536  1.00  0.00           N  
ATOM   3342 HH11 ARG A 225      26.999   4.883 -12.539  1.00  0.00           H  
ATOM   3343 HH12 ARG A 225      26.241   4.957 -14.111  1.00  0.00           H  
ATOM   3344  NH2 ARG A 225      28.031   5.444 -15.366  1.00  0.00           N  
ATOM   3345 HH21 ARG A 225      28.913   5.484 -15.856  1.00  0.00           H  
ATOM   3346 HH22 ARG A 225      27.132   5.518 -15.818  1.00  0.00           H  
ATOM   3347  C   ARG A 225      29.446   2.015  -9.879  1.00  0.00           C  
ATOM   3348  O   ARG A 225      29.402   1.143 -10.761  1.00  0.00           O  
ATOM   3349  N   TYR A 226      28.404   2.362  -9.146  1.00  0.00           N  
ATOM   3350  H   TYR A 226      28.470   2.999  -8.364  1.00  0.00           H  
ATOM   3351  CA  TYR A 226      27.069   1.853  -9.369  1.00  0.00           C  
ATOM   3352  HA  TYR A 226      27.023   0.800  -9.647  1.00  0.00           H  
ATOM   3353  CB  TYR A 226      26.179   1.821  -8.081  1.00  0.00           C  
ATOM   3354  HB2 TYR A 226      26.091   2.788  -7.585  1.00  0.00           H  
ATOM   3355  HB3 TYR A 226      25.203   1.467  -8.413  1.00  0.00           H  
ATOM   3356  CG  TYR A 226      26.599   0.900  -6.967  1.00  0.00           C  
ATOM   3357  CD1 TYR A 226      26.332  -0.463  -7.080  1.00  0.00           C  
ATOM   3358  HD1 TYR A 226      25.683  -0.883  -7.834  1.00  0.00           H  
ATOM   3359  CE1 TYR A 226      26.838  -1.361  -6.112  1.00  0.00           C  
ATOM   3360  HE1 TYR A 226      26.474  -2.376  -6.053  1.00  0.00           H  
ATOM   3361  CZ  TYR A 226      27.505  -0.891  -4.959  1.00  0.00           C  
ATOM   3362  OH  TYR A 226      27.860  -1.685  -3.956  1.00  0.00           O  
ATOM   3363  HH  TYR A 226      27.201  -2.371  -3.825  1.00  0.00           H  
ATOM   3364  CE2 TYR A 226      27.761   0.555  -4.881  1.00  0.00           C  
ATOM   3365  HE2 TYR A 226      28.348   0.855  -4.024  1.00  0.00           H  
ATOM   3366  CD2 TYR A 226      27.372   1.463  -5.890  1.00  0.00           C  
ATOM   3367  HD2 TYR A 226      27.742   2.477  -5.932  1.00  0.00           H  
ATOM   3368  C   TYR A 226      26.414   2.612 -10.546  1.00  0.00           C  
ATOM   3369  O   TYR A 226      26.662   3.837 -10.806  1.00  0.00           O  
ATOM   3370  N   VAL A 227      25.464   1.890 -11.227  1.00  0.00           N  
ATOM   3371  H   VAL A 227      25.355   0.918 -10.979  1.00  0.00           H  
ATOM   3372  CA  VAL A 227      24.632   2.310 -12.330  1.00  0.00           C  
ATOM   3373  HA  VAL A 227      25.248   2.984 -12.924  1.00  0.00           H  
ATOM   3374  CB  VAL A 227      24.270   1.077 -13.233  1.00  0.00           C  
ATOM   3375  HB  VAL A 227      23.667   0.399 -12.629  1.00  0.00           H  
ATOM   3376  CG1 VAL A 227      23.495   1.374 -14.507  1.00  0.00           C  
ATOM   3377 HG11 VAL A 227      22.609   1.984 -14.323  1.00  0.00           H  
ATOM   3378 HG12 VAL A 227      24.056   1.970 -15.226  1.00  0.00           H  
ATOM   3379 HG13 VAL A 227      23.232   0.428 -14.980  1.00  0.00           H  
ATOM   3380  CG2 VAL A 227      25.606   0.519 -13.747  1.00  0.00           C  
ATOM   3381 HG21 VAL A 227      26.009   1.243 -14.456  1.00  0.00           H  
ATOM   3382 HG22 VAL A 227      26.420   0.395 -13.033  1.00  0.00           H  
ATOM   3383 HG23 VAL A 227      25.345  -0.403 -14.266  1.00  0.00           H  
ATOM   3384  C   VAL A 227      23.486   3.200 -11.825  1.00  0.00           C  
ATOM   3385  O   VAL A 227      22.971   3.062 -10.683  1.00  0.00           O  
ATOM   3386  N   GLN A 228      23.142   4.253 -12.557  1.00  0.00           N  
ATOM   3387  H   GLN A 228      23.714   4.367 -13.381  1.00  0.00           H  
ATOM   3388  CA  GLN A 228      21.963   5.065 -12.376  1.00  0.00           C  
ATOM   3389  HA  GLN A 228      21.772   5.199 -11.311  1.00  0.00           H  
ATOM   3390  CB  GLN A 228      22.094   6.457 -13.010  1.00  0.00           C  
ATOM   3391  HB2 GLN A 228      22.482   6.374 -14.026  1.00  0.00           H  
ATOM   3392  HB3 GLN A 228      21.084   6.866 -13.053  1.00  0.00           H  
ATOM   3393  CG  GLN A 228      23.050   7.426 -12.249  1.00  0.00           C  
ATOM   3394  HG2 GLN A 228      22.570   7.798 -11.344  1.00  0.00           H  
ATOM   3395  HG3 GLN A 228      23.962   6.893 -11.977  1.00  0.00           H  
ATOM   3396  CD  GLN A 228      23.590   8.607 -13.043  1.00  0.00           C  
ATOM   3397  OE1 GLN A 228      24.119   8.415 -14.138  1.00  0.00           O  
ATOM   3398  NE2 GLN A 228      23.408   9.827 -12.590  1.00  0.00           N  
ATOM   3399 HE21 GLN A 228      22.961   9.880 -11.685  1.00  0.00           H  
ATOM   3400 HE22 GLN A 228      23.707  10.574 -13.200  1.00  0.00           H  
ATOM   3401  C   GLN A 228      20.740   4.331 -12.823  1.00  0.00           C  
ATOM   3402  O   GLN A 228      20.746   3.768 -13.909  1.00  0.00           O  
ATOM   3403  N   PRO A 229      19.552   4.443 -12.215  1.00  0.00           N  
ATOM   3404  CD  PRO A 229      19.282   5.377 -11.075  1.00  0.00           C  
ATOM   3405  HD2 PRO A 229      19.693   6.385 -11.128  1.00  0.00           H  
ATOM   3406  HD3 PRO A 229      19.622   4.939 -10.136  1.00  0.00           H  
ATOM   3407  CG  PRO A 229      17.773   5.433 -11.103  1.00  0.00           C  
ATOM   3408  HG2 PRO A 229      17.440   6.298 -11.677  1.00  0.00           H  
ATOM   3409  HG3 PRO A 229      17.393   5.478 -10.082  1.00  0.00           H  
ATOM   3410  CB  PRO A 229      17.198   4.094 -11.758  1.00  0.00           C  
ATOM   3411  HB2 PRO A 229      16.125   4.149 -11.945  1.00  0.00           H  
ATOM   3412  HB3 PRO A 229      17.369   3.417 -10.922  1.00  0.00           H  
ATOM   3413  CA  PRO A 229      18.296   4.021 -12.834  1.00  0.00           C  
ATOM   3414  HA  PRO A 229      18.344   2.946 -13.008  1.00  0.00           H  
ATOM   3415  C   PRO A 229      18.020   4.691 -14.197  1.00  0.00           C  
ATOM   3416  O   PRO A 229      17.522   4.065 -15.118  1.00  0.00           O  
ATOM   3417  N   SER A 230      18.466   5.938 -14.357  1.00  0.00           N  
ATOM   3418  H   SER A 230      18.662   6.481 -13.529  1.00  0.00           H  
ATOM   3419  CA  SER A 230      18.386   6.737 -15.524  1.00  0.00           C  
ATOM   3420  HA  SER A 230      17.325   6.786 -15.767  1.00  0.00           H  
ATOM   3421  CB  SER A 230      18.849   8.188 -15.367  1.00  0.00           C  
ATOM   3422  HB2 SER A 230      19.863   8.242 -14.969  1.00  0.00           H  
ATOM   3423  HB3 SER A 230      18.603   8.722 -16.284  1.00  0.00           H  
ATOM   3424  OG  SER A 230      18.143   8.786 -14.331  1.00  0.00           O  
ATOM   3425  HG  SER A 230      17.232   8.925 -14.598  1.00  0.00           H  
ATOM   3426  C   SER A 230      19.176   6.178 -16.672  1.00  0.00           C  
ATOM   3427  O   SER A 230      18.831   6.444 -17.858  1.00  0.00           O  
ATOM   3428  N   GLU A 231      20.270   5.416 -16.393  1.00  0.00           N  
ATOM   3429  H   GLU A 231      20.450   5.155 -15.434  1.00  0.00           H  
ATOM   3430  CA  GLU A 231      21.063   4.863 -17.571  1.00  0.00           C  
ATOM   3431  HA  GLU A 231      21.180   5.598 -18.366  1.00  0.00           H  
ATOM   3432  CB  GLU A 231      22.526   4.537 -17.162  1.00  0.00           C  
ATOM   3433  HB2 GLU A 231      22.721   3.726 -16.461  1.00  0.00           H  
ATOM   3434  HB3 GLU A 231      23.074   4.200 -18.042  1.00  0.00           H  
ATOM   3435  CG  GLU A 231      23.311   5.869 -16.769  1.00  0.00           C  
ATOM   3436  HG2 GLU A 231      23.544   6.434 -17.671  1.00  0.00           H  
ATOM   3437  HG3 GLU A 231      22.636   6.559 -16.265  1.00  0.00           H  
ATOM   3438  CD  GLU A 231      24.577   5.661 -15.932  1.00  0.00           C  
ATOM   3439  OE1 GLU A 231      25.568   6.429 -16.148  1.00  0.00           O  
ATOM   3440  OE2 GLU A 231      24.613   4.894 -14.951  1.00  0.00           O  
ATOM   3441  C   GLU A 231      20.371   3.593 -18.058  1.00  0.00           C  
ATOM   3442  O   GLU A 231      20.456   3.241 -19.207  1.00  0.00           O  
ATOM   3443  N   VAL A 232      19.701   2.874 -17.150  1.00  0.00           N  
ATOM   3444  H   VAL A 232      19.774   3.146 -16.180  1.00  0.00           H  
ATOM   3445  CA  VAL A 232      18.753   1.791 -17.474  1.00  0.00           C  
ATOM   3446  HA  VAL A 232      19.210   1.209 -18.274  1.00  0.00           H  
ATOM   3447  CB  VAL A 232      18.403   0.944 -16.275  1.00  0.00           C  
ATOM   3448  HB  VAL A 232      17.732   1.463 -15.590  1.00  0.00           H  
ATOM   3449  CG1 VAL A 232      17.565  -0.279 -16.773  1.00  0.00           C  
ATOM   3450 HG11 VAL A 232      16.544   0.018 -17.016  1.00  0.00           H  
ATOM   3451 HG12 VAL A 232      17.955  -0.604 -17.737  1.00  0.00           H  
ATOM   3452 HG13 VAL A 232      17.638  -1.100 -16.060  1.00  0.00           H  
ATOM   3453  CG2 VAL A 232      19.686   0.579 -15.493  1.00  0.00           C  
ATOM   3454 HG21 VAL A 232      20.024   1.497 -15.014  1.00  0.00           H  
ATOM   3455 HG22 VAL A 232      19.478  -0.212 -14.772  1.00  0.00           H  
ATOM   3456 HG23 VAL A 232      20.381   0.177 -16.230  1.00  0.00           H  
ATOM   3457  C   VAL A 232      17.441   2.223 -18.191  1.00  0.00           C  
ATOM   3458  O   VAL A 232      17.043   1.719 -19.256  1.00  0.00           O  
ATOM   3459  N   ALA A 233      16.916   3.381 -17.731  1.00  0.00           N  
ATOM   3460  H   ALA A 233      17.120   3.739 -16.809  1.00  0.00           H  
ATOM   3461  CA  ALA A 233      15.745   4.024 -18.312  1.00  0.00           C  
ATOM   3462  HA  ALA A 233      15.020   3.246 -18.552  1.00  0.00           H  
ATOM   3463  CB  ALA A 233      15.176   5.095 -17.311  1.00  0.00           C  
ATOM   3464  HB1 ALA A 233      14.125   5.303 -17.517  1.00  0.00           H  
ATOM   3465  HB2 ALA A 233      15.249   4.627 -16.330  1.00  0.00           H  
ATOM   3466  HB3 ALA A 233      15.746   6.022 -17.334  1.00  0.00           H  
ATOM   3467  C   ALA A 233      15.974   4.708 -19.679  1.00  0.00           C  
ATOM   3468  O   ALA A 233      15.014   4.935 -20.406  1.00  0.00           O  
ATOM   3469  N   GLU A 234      17.237   5.049 -20.062  1.00  0.00           N  
ATOM   3470  H   GLU A 234      17.940   4.925 -19.346  1.00  0.00           H  
ATOM   3471  CA  GLU A 234      17.570   5.360 -21.428  1.00  0.00           C  
ATOM   3472  HA  GLU A 234      16.846   6.108 -21.753  1.00  0.00           H  
ATOM   3473  CB  GLU A 234      18.948   6.042 -21.526  1.00  0.00           C  
ATOM   3474  HB2 GLU A 234      19.033   6.735 -20.689  1.00  0.00           H  
ATOM   3475  HB3 GLU A 234      19.671   5.290 -21.209  1.00  0.00           H  
ATOM   3476  CG  GLU A 234      19.251   6.569 -22.947  1.00  0.00           C  
ATOM   3477  HG2 GLU A 234      20.337   6.553 -22.859  1.00  0.00           H  
ATOM   3478  HG3 GLU A 234      19.011   5.814 -23.695  1.00  0.00           H  
ATOM   3479  CD  GLU A 234      18.852   7.956 -23.257  1.00  0.00           C  
ATOM   3480  OE1 GLU A 234      18.346   8.113 -24.387  1.00  0.00           O  
ATOM   3481  OE2 GLU A 234      19.038   8.894 -22.476  1.00  0.00           O  
ATOM   3482  C   GLU A 234      17.442   4.163 -22.368  1.00  0.00           C  
ATOM   3483  O   GLU A 234      16.827   4.269 -23.402  1.00  0.00           O  
ATOM   3484  N   MET A 235      17.891   2.962 -21.955  1.00  0.00           N  
ATOM   3485  H   MET A 235      18.401   2.858 -21.090  1.00  0.00           H  
ATOM   3486  CA  MET A 235      17.906   1.843 -22.916  1.00  0.00           C  
ATOM   3487  HA  MET A 235      18.479   2.209 -23.767  1.00  0.00           H  
ATOM   3488  CB  MET A 235      18.768   0.647 -22.379  1.00  0.00           C  
ATOM   3489  HB2 MET A 235      19.787   1.002 -22.224  1.00  0.00           H  
ATOM   3490  HB3 MET A 235      18.410   0.279 -21.418  1.00  0.00           H  
ATOM   3491  CG  MET A 235      18.943  -0.484 -23.408  1.00  0.00           C  
ATOM   3492  HG2 MET A 235      18.037  -0.729 -23.964  1.00  0.00           H  
ATOM   3493  HG3 MET A 235      19.562  -0.102 -24.219  1.00  0.00           H  
ATOM   3494  SD  MET A 235      19.909  -1.862 -22.864  1.00  0.00           S  
ATOM   3495  CE  MET A 235      21.692  -1.429 -22.890  1.00  0.00           C  
ATOM   3496  HE1 MET A 235      21.822  -0.567 -22.236  1.00  0.00           H  
ATOM   3497  HE2 MET A 235      22.322  -2.252 -22.555  1.00  0.00           H  
ATOM   3498  HE3 MET A 235      21.951  -1.166 -23.916  1.00  0.00           H  
ATOM   3499  C   MET A 235      16.459   1.323 -23.159  1.00  0.00           C  
ATOM   3500  O   MET A 235      16.181   0.864 -24.268  1.00  0.00           O  
ATOM   3501  N   VAL A 236      15.556   1.343 -22.185  1.00  0.00           N  
ATOM   3502  H   VAL A 236      15.881   1.555 -21.252  1.00  0.00           H  
ATOM   3503  CA  VAL A 236      14.157   1.047 -22.324  1.00  0.00           C  
ATOM   3504  HA  VAL A 236      14.199   0.076 -22.817  1.00  0.00           H  
ATOM   3505  CB  VAL A 236      13.522   0.816 -20.922  1.00  0.00           C  
ATOM   3506  HB  VAL A 236      13.659   1.683 -20.275  1.00  0.00           H  
ATOM   3507  CG1 VAL A 236      12.052   0.430 -20.870  1.00  0.00           C  
ATOM   3508 HG11 VAL A 236      11.359   1.167 -21.274  1.00  0.00           H  
ATOM   3509 HG12 VAL A 236      11.922  -0.397 -21.567  1.00  0.00           H  
ATOM   3510 HG13 VAL A 236      11.812   0.121 -19.852  1.00  0.00           H  
ATOM   3511  CG2 VAL A 236      14.334  -0.249 -20.188  1.00  0.00           C  
ATOM   3512 HG21 VAL A 236      14.118  -0.244 -19.119  1.00  0.00           H  
ATOM   3513 HG22 VAL A 236      14.170  -1.280 -20.497  1.00  0.00           H  
ATOM   3514 HG23 VAL A 236      15.418  -0.153 -20.232  1.00  0.00           H  
ATOM   3515  C   VAL A 236      13.411   2.065 -23.169  1.00  0.00           C  
ATOM   3516  O   VAL A 236      12.564   1.668 -23.968  1.00  0.00           O  
ATOM   3517  N   ALA A 237      13.792   3.310 -23.059  1.00  0.00           N  
ATOM   3518  H   ALA A 237      14.400   3.535 -22.285  1.00  0.00           H  
ATOM   3519  CA  ALA A 237      13.398   4.466 -23.887  1.00  0.00           C  
ATOM   3520  HA  ALA A 237      12.311   4.558 -23.893  1.00  0.00           H  
ATOM   3521  CB  ALA A 237      13.813   5.833 -23.292  1.00  0.00           C  
ATOM   3522  HB1 ALA A 237      14.845   5.877 -22.947  1.00  0.00           H  
ATOM   3523  HB2 ALA A 237      13.783   6.534 -24.127  1.00  0.00           H  
ATOM   3524  HB3 ALA A 237      13.213   6.132 -22.433  1.00  0.00           H  
ATOM   3525  C   ALA A 237      13.882   4.402 -25.269  1.00  0.00           C  
ATOM   3526  O   ALA A 237      13.116   4.695 -26.246  1.00  0.00           O  
ATOM   3527  N   TYR A 238      15.082   3.837 -25.517  1.00  0.00           N  
ATOM   3528  H   TYR A 238      15.795   3.690 -24.817  1.00  0.00           H  
ATOM   3529  CA  TYR A 238      15.613   3.549 -26.858  1.00  0.00           C  
ATOM   3530  HA  TYR A 238      15.340   4.383 -27.504  1.00  0.00           H  
ATOM   3531  CB  TYR A 238      17.109   3.461 -26.812  1.00  0.00           C  
ATOM   3532  HB2 TYR A 238      17.473   4.477 -26.663  1.00  0.00           H  
ATOM   3533  HB3 TYR A 238      17.336   3.000 -25.851  1.00  0.00           H  
ATOM   3534  CG  TYR A 238      17.817   2.702 -27.854  1.00  0.00           C  
ATOM   3535  CD1 TYR A 238      17.986   3.269 -29.110  1.00  0.00           C  
ATOM   3536  HD1 TYR A 238      17.799   4.324 -29.248  1.00  0.00           H  
ATOM   3537  CE1 TYR A 238      18.392   2.461 -30.159  1.00  0.00           C  
ATOM   3538  HE1 TYR A 238      18.490   2.947 -31.120  1.00  0.00           H  
ATOM   3539  CZ  TYR A 238      18.574   1.097 -30.051  1.00  0.00           C  
ATOM   3540  OH  TYR A 238      18.977   0.313 -31.078  1.00  0.00           O  
ATOM   3541  HH  TYR A 238      19.035   0.758 -31.927  1.00  0.00           H  
ATOM   3542  CE2 TYR A 238      18.526   0.526 -28.764  1.00  0.00           C  
ATOM   3543  HE2 TYR A 238      18.701  -0.512 -28.524  1.00  0.00           H  
ATOM   3544  CD2 TYR A 238      18.125   1.358 -27.646  1.00  0.00           C  
ATOM   3545  HD2 TYR A 238      18.090   0.840 -26.699  1.00  0.00           H  
ATOM   3546  C   TYR A 238      14.947   2.374 -27.555  1.00  0.00           C  
ATOM   3547  O   TYR A 238      14.656   2.491 -28.780  1.00  0.00           O  
ATOM   3548  N   LEU A 239      14.700   1.285 -26.838  1.00  0.00           N  
ATOM   3549  H   LEU A 239      15.121   1.271 -25.920  1.00  0.00           H  
ATOM   3550  CA  LEU A 239      13.939   0.132 -27.452  1.00  0.00           C  
ATOM   3551  HA  LEU A 239      14.531  -0.073 -28.344  1.00  0.00           H  
ATOM   3552  CB  LEU A 239      14.085  -1.077 -26.490  1.00  0.00           C  
ATOM   3553  HB2 LEU A 239      13.823  -0.687 -25.507  1.00  0.00           H  
ATOM   3554  HB3 LEU A 239      13.355  -1.849 -26.727  1.00  0.00           H  
ATOM   3555  CG  LEU A 239      15.431  -1.840 -26.435  1.00  0.00           C  
ATOM   3556  HG  LEU A 239      16.266  -1.161 -26.259  1.00  0.00           H  
ATOM   3557  CD1 LEU A 239      15.526  -2.837 -25.294  1.00  0.00           C  
ATOM   3558 HD11 LEU A 239      16.567  -3.151 -25.212  1.00  0.00           H  
ATOM   3559 HD12 LEU A 239      15.409  -2.325 -24.338  1.00  0.00           H  
ATOM   3560 HD13 LEU A 239      14.839  -3.676 -25.403  1.00  0.00           H  
ATOM   3561  CD2 LEU A 239      15.446  -2.547 -27.777  1.00  0.00           C  
ATOM   3562 HD21 LEU A 239      14.538  -3.109 -27.993  1.00  0.00           H  
ATOM   3563 HD22 LEU A 239      15.572  -1.902 -28.646  1.00  0.00           H  
ATOM   3564 HD23 LEU A 239      16.291  -3.234 -27.829  1.00  0.00           H  
ATOM   3565  C   LEU A 239      12.505   0.401 -27.785  1.00  0.00           C  
ATOM   3566  O   LEU A 239      12.037  -0.150 -28.761  1.00  0.00           O  
ATOM   3567  N   ILE A 240      11.687   1.265 -27.052  1.00  0.00           N  
ATOM   3568  H   ILE A 240      12.127   1.766 -26.294  1.00  0.00           H  
ATOM   3569  CA  ILE A 240      10.356   1.634 -27.344  1.00  0.00           C  
ATOM   3570  HA  ILE A 240       9.973   0.762 -27.875  1.00  0.00           H  
ATOM   3571  CB  ILE A 240       9.482   1.892 -26.128  1.00  0.00           C  
ATOM   3572  HB  ILE A 240       8.435   2.036 -26.393  1.00  0.00           H  
ATOM   3573  CG2 ILE A 240       9.408   0.768 -25.101  1.00  0.00           C  
ATOM   3574 HG21 ILE A 240       8.951  -0.169 -25.421  1.00  0.00           H  
ATOM   3575 HG22 ILE A 240      10.393   0.568 -24.678  1.00  0.00           H  
ATOM   3576 HG23 ILE A 240       8.873   1.206 -24.258  1.00  0.00           H  
ATOM   3577  CG1 ILE A 240       9.936   3.184 -25.386  1.00  0.00           C  
ATOM   3578 HG12 ILE A 240       9.966   3.114 -24.299  1.00  0.00           H  
ATOM   3579 HG13 ILE A 240      10.994   3.379 -25.566  1.00  0.00           H  
ATOM   3580  CD1 ILE A 240       9.065   4.388 -25.813  1.00  0.00           C  
ATOM   3581 HD11 ILE A 240       8.989   4.570 -26.885  1.00  0.00           H  
ATOM   3582 HD12 ILE A 240       8.095   4.276 -25.329  1.00  0.00           H  
ATOM   3583 HD13 ILE A 240       9.592   5.222 -25.348  1.00  0.00           H  
ATOM   3584  C   ILE A 240      10.381   2.788 -28.302  1.00  0.00           C  
ATOM   3585  O   ILE A 240       9.323   3.063 -28.870  1.00  0.00           O  
ATOM   3586  N   GLY A 241      11.559   3.303 -28.730  1.00  0.00           N  
ATOM   3587  H   GLY A 241      12.432   2.901 -28.416  1.00  0.00           H  
ATOM   3588  CA  GLY A 241      11.665   4.441 -29.618  1.00  0.00           C  
ATOM   3589  HA2 GLY A 241      10.843   5.143 -29.479  1.00  0.00           H  
ATOM   3590  HA3 GLY A 241      12.562   5.023 -29.407  1.00  0.00           H  
ATOM   3591  C   GLY A 241      11.738   4.132 -31.119  1.00  0.00           C  
ATOM   3592  O   GLY A 241      11.574   2.989 -31.496  1.00  0.00           O  
ATOM   3593  N   PRO A 242      11.995   5.132 -31.979  1.00  0.00           N  
ATOM   3594  CD  PRO A 242      12.274   6.556 -31.652  1.00  0.00           C  
ATOM   3595  HD2 PRO A 242      13.036   6.590 -30.873  1.00  0.00           H  
ATOM   3596  HD3 PRO A 242      11.323   6.990 -31.340  1.00  0.00           H  
ATOM   3597  CG  PRO A 242      12.830   7.124 -32.981  1.00  0.00           C  
ATOM   3598  HG2 PRO A 242      13.914   7.041 -33.059  1.00  0.00           H  
ATOM   3599  HG3 PRO A 242      12.523   8.168 -33.035  1.00  0.00           H  
ATOM   3600  CB  PRO A 242      12.145   6.276 -34.035  1.00  0.00           C  
ATOM   3601  HB2 PRO A 242      12.672   6.272 -34.990  1.00  0.00           H  
ATOM   3602  HB3 PRO A 242      11.126   6.644 -34.150  1.00  0.00           H  
ATOM   3603  CA  PRO A 242      12.138   4.877 -33.459  1.00  0.00           C  
ATOM   3604  HA  PRO A 242      11.257   4.346 -33.820  1.00  0.00           H  
ATOM   3605  C   PRO A 242      13.399   4.125 -33.770  1.00  0.00           C  
ATOM   3606  O   PRO A 242      14.402   4.399 -33.071  1.00  0.00           O  
ATOM   3607  N   GLY A 243      13.435   3.306 -34.798  1.00  0.00           N  
ATOM   3608  H   GLY A 243      12.527   3.127 -35.201  1.00  0.00           H  
ATOM   3609  CA  GLY A 243      14.641   2.805 -35.374  1.00  0.00           C  
ATOM   3610  HA2 GLY A 243      14.438   2.585 -36.423  1.00  0.00           H  
ATOM   3611  HA3 GLY A 243      15.418   3.546 -35.189  1.00  0.00           H  
ATOM   3612  C   GLY A 243      15.051   1.548 -34.691  1.00  0.00           C  
ATOM   3613  O   GLY A 243      16.049   0.899 -35.081  1.00  0.00           O  
ATOM   3614  N   ALA A 244      14.467   1.107 -33.559  1.00  0.00           N  
ATOM   3615  H   ALA A 244      13.801   1.750 -33.155  1.00  0.00           H  
ATOM   3616  CA  ALA A 244      14.744  -0.198 -32.900  1.00  0.00           C  
ATOM   3617  HA  ALA A 244      15.742  -0.487 -33.230  1.00  0.00           H  
ATOM   3618  CB  ALA A 244      14.838   0.004 -31.317  1.00  0.00           C  
ATOM   3619  HB1 ALA A 244      15.747   0.562 -31.096  1.00  0.00           H  
ATOM   3620  HB2 ALA A 244      13.912   0.447 -30.947  1.00  0.00           H  
ATOM   3621  HB3 ALA A 244      14.906  -0.959 -30.811  1.00  0.00           H  
ATOM   3622  C   ALA A 244      13.809  -1.340 -33.273  1.00  0.00           C  
ATOM   3623  O   ALA A 244      13.824  -2.456 -32.802  1.00  0.00           O  
ATOM   3624  N   ALA A 245      13.148  -1.121 -34.396  1.00  0.00           N  
ATOM   3625  H   ALA A 245      13.215  -0.168 -34.724  1.00  0.00           H  
ATOM   3626  CA  ALA A 245      12.592  -2.190 -35.285  1.00  0.00           C  
ATOM   3627  HA  ALA A 245      11.724  -2.637 -34.800  1.00  0.00           H  
ATOM   3628  CB  ALA A 245      11.945  -1.437 -36.556  1.00  0.00           C  
ATOM   3629  HB1 ALA A 245      12.668  -1.047 -37.272  1.00  0.00           H  
ATOM   3630  HB2 ALA A 245      11.330  -2.050 -37.214  1.00  0.00           H  
ATOM   3631  HB3 ALA A 245      11.416  -0.541 -36.230  1.00  0.00           H  
ATOM   3632  C   ALA A 245      13.508  -3.404 -35.581  1.00  0.00           C  
ATOM   3633  O   ALA A 245      13.192  -4.597 -35.559  1.00  0.00           O  
ATOM   3634  N   ALA A 246      14.730  -3.014 -35.873  1.00  0.00           N  
ATOM   3635  H   ALA A 246      14.920  -2.022 -35.849  1.00  0.00           H  
ATOM   3636  CA  ALA A 246      15.851  -3.958 -36.059  1.00  0.00           C  
ATOM   3637  HA  ALA A 246      15.639  -4.725 -36.803  1.00  0.00           H  
ATOM   3638  CB  ALA A 246      16.936  -2.968 -36.483  1.00  0.00           C  
ATOM   3639  HB1 ALA A 246      17.739  -3.653 -36.756  1.00  0.00           H  
ATOM   3640  HB2 ALA A 246      16.613  -2.452 -37.387  1.00  0.00           H  
ATOM   3641  HB3 ALA A 246      17.284  -2.365 -35.644  1.00  0.00           H  
ATOM   3642  C   ALA A 246      16.336  -4.801 -34.858  1.00  0.00           C  
ATOM   3643  O   ALA A 246      17.217  -5.698 -34.969  1.00  0.00           O  
ATOM   3644  N   VAL A 247      15.759  -4.540 -33.663  1.00  0.00           N  
ATOM   3645  H   VAL A 247      15.087  -3.788 -33.674  1.00  0.00           H  
ATOM   3646  CA  VAL A 247      16.077  -5.113 -32.307  1.00  0.00           C  
ATOM   3647  HA  VAL A 247      16.932  -5.769 -32.466  1.00  0.00           H  
ATOM   3648  CB  VAL A 247      16.517  -4.043 -31.346  1.00  0.00           C  
ATOM   3649  HB  VAL A 247      15.698  -3.331 -31.245  1.00  0.00           H  
ATOM   3650  CG1 VAL A 247      17.030  -4.726 -29.994  1.00  0.00           C  
ATOM   3651 HG11 VAL A 247      16.116  -4.975 -29.454  1.00  0.00           H  
ATOM   3652 HG12 VAL A 247      17.547  -5.665 -30.189  1.00  0.00           H  
ATOM   3653 HG13 VAL A 247      17.570  -4.025 -29.358  1.00  0.00           H  
ATOM   3654  CG2 VAL A 247      17.662  -3.129 -31.833  1.00  0.00           C  
ATOM   3655 HG21 VAL A 247      17.228  -2.458 -32.574  1.00  0.00           H  
ATOM   3656 HG22 VAL A 247      18.032  -2.483 -31.038  1.00  0.00           H  
ATOM   3657 HG23 VAL A 247      18.493  -3.614 -32.346  1.00  0.00           H  
ATOM   3658  C   VAL A 247      14.822  -5.886 -31.802  1.00  0.00           C  
ATOM   3659  O   VAL A 247      13.801  -5.339 -31.328  1.00  0.00           O  
ATOM   3660  N   THR A 248      14.885  -7.170 -31.692  1.00  0.00           N  
ATOM   3661  H   THR A 248      15.778  -7.568 -31.942  1.00  0.00           H  
ATOM   3662  CA  THR A 248      13.899  -8.102 -31.110  1.00  0.00           C  
ATOM   3663  HA  THR A 248      13.537  -7.575 -30.227  1.00  0.00           H  
ATOM   3664  CB  THR A 248      12.701  -8.234 -32.104  1.00  0.00           C  
ATOM   3665  HB  THR A 248      12.370  -7.222 -32.339  1.00  0.00           H  
ATOM   3666  CG2 THR A 248      12.990  -8.910 -33.432  1.00  0.00           C  
ATOM   3667 HG21 THR A 248      13.517  -9.851 -33.272  1.00  0.00           H  
ATOM   3668 HG22 THR A 248      12.006  -9.053 -33.878  1.00  0.00           H  
ATOM   3669 HG23 THR A 248      13.597  -8.315 -34.114  1.00  0.00           H  
ATOM   3670  OG1 THR A 248      11.649  -8.913 -31.362  1.00  0.00           O  
ATOM   3671  HG1 THR A 248      10.988  -9.192 -31.999  1.00  0.00           H  
ATOM   3672  C   THR A 248      14.482  -9.463 -30.696  1.00  0.00           C  
ATOM   3673  O   THR A 248      15.520  -9.871 -31.291  1.00  0.00           O  
ATOM   3674  N   ALA A 249      13.921 -10.094 -29.684  1.00  0.00           N  
ATOM   3675  H   ALA A 249      13.184  -9.644 -29.159  1.00  0.00           H  
ATOM   3676  CA  ALA A 249      14.416 -11.401 -29.193  1.00  0.00           C  
ATOM   3677  HA  ALA A 249      13.837 -11.871 -28.399  1.00  0.00           H  
ATOM   3678  CB  ALA A 249      14.392 -12.406 -30.332  1.00  0.00           C  
ATOM   3679  HB1 ALA A 249      14.048 -13.405 -30.064  1.00  0.00           H  
ATOM   3680  HB2 ALA A 249      13.644 -12.102 -31.064  1.00  0.00           H  
ATOM   3681  HB3 ALA A 249      15.360 -12.409 -30.836  1.00  0.00           H  
ATOM   3682  C   ALA A 249      15.851 -11.353 -28.500  1.00  0.00           C  
ATOM   3683  O   ALA A 249      16.561 -12.342 -28.291  1.00  0.00           O  
ATOM   3684  N   GLN A 250      16.227 -10.123 -28.022  1.00  0.00           N  
ATOM   3685  H   GLN A 250      15.534  -9.400 -28.154  1.00  0.00           H  
ATOM   3686  CA  GLN A 250      17.530  -9.765 -27.374  1.00  0.00           C  
ATOM   3687  HA  GLN A 250      18.195 -10.623 -27.475  1.00  0.00           H  
ATOM   3688  CB  GLN A 250      18.219  -8.618 -28.152  1.00  0.00           C  
ATOM   3689  HB2 GLN A 250      17.616  -7.717 -28.034  1.00  0.00           H  
ATOM   3690  HB3 GLN A 250      19.246  -8.505 -27.803  1.00  0.00           H  
ATOM   3691  CG  GLN A 250      18.278  -8.887 -29.706  1.00  0.00           C  
ATOM   3692  HG2 GLN A 250      17.237  -8.868 -30.028  1.00  0.00           H  
ATOM   3693  HG3 GLN A 250      18.889  -8.106 -30.157  1.00  0.00           H  
ATOM   3694  CD  GLN A 250      18.896 -10.220 -30.119  1.00  0.00           C  
ATOM   3695  OE1 GLN A 250      19.879 -10.602 -29.505  1.00  0.00           O  
ATOM   3696  NE2 GLN A 250      18.350 -10.955 -31.060  1.00  0.00           N  
ATOM   3697 HE21 GLN A 250      17.478 -10.766 -31.533  1.00  0.00           H  
ATOM   3698 HE22 GLN A 250      18.951 -11.663 -31.457  1.00  0.00           H  
ATOM   3699  C   GLN A 250      17.494  -9.365 -25.884  1.00  0.00           C  
ATOM   3700  O   GLN A 250      16.516  -8.839 -25.389  1.00  0.00           O  
ATOM   3701  N   ALA A 251      18.555  -9.703 -25.189  1.00  0.00           N  
ATOM   3702  H   ALA A 251      19.388  -9.957 -25.700  1.00  0.00           H  
ATOM   3703  CA  ALA A 251      18.697  -9.488 -23.765  1.00  0.00           C  
ATOM   3704  HA  ALA A 251      17.987  -8.838 -23.253  1.00  0.00           H  
ATOM   3705  CB  ALA A 251      18.736 -10.873 -23.032  1.00  0.00           C  
ATOM   3706  HB1 ALA A 251      17.733 -11.297 -23.070  1.00  0.00           H  
ATOM   3707  HB2 ALA A 251      19.392 -11.542 -23.591  1.00  0.00           H  
ATOM   3708  HB3 ALA A 251      19.090 -10.905 -22.001  1.00  0.00           H  
ATOM   3709  C   ALA A 251      20.019  -8.709 -23.576  1.00  0.00           C  
ATOM   3710  O   ALA A 251      21.114  -9.254 -23.706  1.00  0.00           O  
ATOM   3711  N   LEU A 252      19.908  -7.436 -23.231  1.00  0.00           N  
ATOM   3712  H   LEU A 252      19.002  -7.053 -23.005  1.00  0.00           H  
ATOM   3713  CA  LEU A 252      20.951  -6.470 -23.223  1.00  0.00           C  
ATOM   3714  HA  LEU A 252      21.596  -6.715 -24.067  1.00  0.00           H  
ATOM   3715  CB  LEU A 252      20.424  -5.147 -23.755  1.00  0.00           C  
ATOM   3716  HB2 LEU A 252      19.417  -4.976 -23.375  1.00  0.00           H  
ATOM   3717  HB3 LEU A 252      21.188  -4.426 -23.462  1.00  0.00           H  
ATOM   3718  CG  LEU A 252      20.209  -5.032 -25.312  1.00  0.00           C  
ATOM   3719  HG  LEU A 252      21.138  -5.410 -25.740  1.00  0.00           H  
ATOM   3720  CD1 LEU A 252      18.903  -5.700 -25.744  1.00  0.00           C  
ATOM   3721 HD11 LEU A 252      18.109  -5.392 -25.064  1.00  0.00           H  
ATOM   3722 HD12 LEU A 252      18.622  -5.424 -26.761  1.00  0.00           H  
ATOM   3723 HD13 LEU A 252      18.960  -6.785 -25.817  1.00  0.00           H  
ATOM   3724  CD2 LEU A 252      19.961  -3.539 -25.684  1.00  0.00           C  
ATOM   3725 HD21 LEU A 252      20.807  -2.892 -25.449  1.00  0.00           H  
ATOM   3726 HD22 LEU A 252      19.888  -3.460 -26.769  1.00  0.00           H  
ATOM   3727 HD23 LEU A 252      19.065  -3.128 -25.221  1.00  0.00           H  
ATOM   3728  C   LEU A 252      21.576  -6.242 -21.855  1.00  0.00           C  
ATOM   3729  O   LEU A 252      20.941  -6.272 -20.766  1.00  0.00           O  
ATOM   3730  N   ASN A 253      22.913  -6.078 -21.762  1.00  0.00           N  
ATOM   3731  H   ASN A 253      23.499  -5.964 -22.577  1.00  0.00           H  
ATOM   3732  CA  ASN A 253      23.622  -5.781 -20.448  1.00  0.00           C  
ATOM   3733  HA  ASN A 253      23.005  -6.215 -19.662  1.00  0.00           H  
ATOM   3734  CB  ASN A 253      25.081  -6.426 -20.493  1.00  0.00           C  
ATOM   3735  HB2 ASN A 253      25.599  -5.985 -21.344  1.00  0.00           H  
ATOM   3736  HB3 ASN A 253      25.696  -6.252 -19.609  1.00  0.00           H  
ATOM   3737  CG  ASN A 253      24.988  -7.897 -20.646  1.00  0.00           C  
ATOM   3738  OD1 ASN A 253      23.985  -8.556 -20.319  1.00  0.00           O  
ATOM   3739  ND2 ASN A 253      26.001  -8.549 -21.175  1.00  0.00           N  
ATOM   3740 HD21 ASN A 253      25.834  -9.544 -21.235  1.00  0.00           H  
ATOM   3741 HD22 ASN A 253      26.846  -8.053 -21.421  1.00  0.00           H  
ATOM   3742  C   ASN A 253      23.752  -4.264 -20.082  1.00  0.00           C  
ATOM   3743  O   ASN A 253      24.158  -3.473 -20.936  1.00  0.00           O  
ATOM   3744  N   VAL A 254      23.457  -3.854 -18.829  1.00  0.00           N  
ATOM   3745  H   VAL A 254      22.987  -4.477 -18.187  1.00  0.00           H  
ATOM   3746  CA  VAL A 254      23.871  -2.544 -18.290  1.00  0.00           C  
ATOM   3747  HA  VAL A 254      24.668  -2.024 -18.820  1.00  0.00           H  
ATOM   3748  CB  VAL A 254      22.748  -1.503 -18.224  1.00  0.00           C  
ATOM   3749  HB  VAL A 254      22.752  -0.949 -17.284  1.00  0.00           H  
ATOM   3750  CG1 VAL A 254      23.049  -0.516 -19.405  1.00  0.00           C  
ATOM   3751 HG11 VAL A 254      22.342   0.312 -19.423  1.00  0.00           H  
ATOM   3752 HG12 VAL A 254      23.998  -0.038 -19.167  1.00  0.00           H  
ATOM   3753 HG13 VAL A 254      23.078  -1.066 -20.346  1.00  0.00           H  
ATOM   3754  CG2 VAL A 254      21.392  -2.140 -18.408  1.00  0.00           C  
ATOM   3755 HG21 VAL A 254      21.344  -2.669 -19.360  1.00  0.00           H  
ATOM   3756 HG22 VAL A 254      21.334  -2.865 -17.596  1.00  0.00           H  
ATOM   3757 HG23 VAL A 254      20.589  -1.414 -18.277  1.00  0.00           H  
ATOM   3758  C   VAL A 254      24.602  -2.877 -16.947  1.00  0.00           C  
ATOM   3759  O   VAL A 254      24.589  -2.077 -16.007  1.00  0.00           O  
ATOM   3760  N   CYS A 255      25.268  -4.000 -16.771  1.00  0.00           N  
ATOM   3761  H   CYS A 255      25.421  -4.483 -17.644  1.00  0.00           H  
ATOM   3762  CA  CYS A 255      25.815  -4.370 -15.470  1.00  0.00           C  
ATOM   3763  HA  CYS A 255      25.099  -4.171 -14.672  1.00  0.00           H  
ATOM   3764  CB  CYS A 255      25.926  -5.914 -15.360  1.00  0.00           C  
ATOM   3765  HB2 CYS A 255      26.428  -6.173 -14.427  1.00  0.00           H  
ATOM   3766  HB3 CYS A 255      24.926  -6.346 -15.406  1.00  0.00           H  
ATOM   3767  SG  CYS A 255      26.866  -6.601 -16.771  1.00  0.00           S  
ATOM   3768  HG  CYS A 255      26.524  -7.877 -16.566  1.00  0.00           H  
ATOM   3769  C   CYS A 255      27.102  -3.648 -15.156  1.00  0.00           C  
ATOM   3770  O   CYS A 255      27.730  -4.006 -14.158  1.00  0.00           O  
ATOM   3771  N   GLY A 256      27.526  -2.631 -15.866  1.00  0.00           N  
ATOM   3772  H   GLY A 256      27.006  -2.240 -16.640  1.00  0.00           H  
ATOM   3773  CA  GLY A 256      28.799  -1.900 -15.643  1.00  0.00           C  
ATOM   3774  HA2 GLY A 256      28.815  -0.860 -15.966  1.00  0.00           H  
ATOM   3775  HA3 GLY A 256      28.922  -1.962 -14.561  1.00  0.00           H  
ATOM   3776  C   GLY A 256      29.947  -2.635 -16.329  1.00  0.00           C  
ATOM   3777  O   GLY A 256      31.077  -2.674 -15.841  1.00  0.00           O  
ATOM   3778  N   GLY A 257      29.617  -3.236 -17.494  1.00  0.00           N  
ATOM   3779  H   GLY A 257      28.678  -3.201 -17.864  1.00  0.00           H  
ATOM   3780  CA  GLY A 257      30.624  -3.996 -18.278  1.00  0.00           C  
ATOM   3781  HA2 GLY A 257      30.339  -4.024 -19.329  1.00  0.00           H  
ATOM   3782  HA3 GLY A 257      31.596  -3.540 -18.099  1.00  0.00           H  
ATOM   3783  C   GLY A 257      30.796  -5.466 -17.896  1.00  0.00           C  
ATOM   3784  O   GLY A 257      31.510  -6.115 -18.655  1.00  0.00           O  
ATOM   3785  N   LEU A 258      30.416  -5.944 -16.680  1.00  0.00           N  
ATOM   3786  H   LEU A 258      29.956  -5.324 -16.029  1.00  0.00           H  
ATOM   3787  CA  LEU A 258      30.652  -7.320 -16.168  1.00  0.00           C  
ATOM   3788  HA  LEU A 258      31.722  -7.446 -15.997  1.00  0.00           H  
ATOM   3789  CB  LEU A 258      29.962  -7.418 -14.777  1.00  0.00           C  
ATOM   3790  HB2 LEU A 258      30.339  -6.575 -14.197  1.00  0.00           H  
ATOM   3791  HB3 LEU A 258      28.920  -7.139 -14.925  1.00  0.00           H  
ATOM   3792  CG  LEU A 258      30.190  -8.757 -14.049  1.00  0.00           C  
ATOM   3793  HG  LEU A 258      29.910  -9.604 -14.677  1.00  0.00           H  
ATOM   3794  CD1 LEU A 258      31.643  -8.913 -13.552  1.00  0.00           C  
ATOM   3795 HD11 LEU A 258      31.858  -9.902 -13.146  1.00  0.00           H  
ATOM   3796 HD12 LEU A 258      32.379  -8.754 -14.341  1.00  0.00           H  
ATOM   3797 HD13 LEU A 258      31.875  -8.153 -12.807  1.00  0.00           H  
ATOM   3798  CD2 LEU A 258      29.453  -8.854 -12.707  1.00  0.00           C  
ATOM   3799 HD21 LEU A 258      29.617  -7.995 -12.058  1.00  0.00           H  
ATOM   3800 HD22 LEU A 258      28.404  -9.100 -12.876  1.00  0.00           H  
ATOM   3801 HD23 LEU A 258      29.822  -9.712 -12.145  1.00  0.00           H  
ATOM   3802  C   LEU A 258      30.264  -8.539 -17.040  1.00  0.00           C  
ATOM   3803  O   LEU A 258      30.875  -9.574 -17.055  1.00  0.00           O  
ATOM   3804  N   GLY A 259      29.294  -8.326 -17.914  1.00  0.00           N  
ATOM   3805  H   GLY A 259      28.856  -7.420 -17.832  1.00  0.00           H  
ATOM   3806  CA  GLY A 259      28.777  -9.317 -18.911  1.00  0.00           C  
ATOM   3807  HA2 GLY A 259      28.665 -10.205 -18.289  1.00  0.00           H  
ATOM   3808  HA3 GLY A 259      27.859  -8.848 -19.264  1.00  0.00           H  
ATOM   3809  C   GLY A 259      29.794  -9.625 -20.058  1.00  0.00           C  
ATOM   3810  O   GLY A 259      30.315  -8.767 -20.729  1.00  0.00           O  
ATOM   3811  N   ASN A 260      30.092 -10.917 -20.235  1.00  0.00           N  
ATOM   3812  H   ASN A 260      29.732 -11.571 -19.555  1.00  0.00           H  
ATOM   3813  CA  ASN A 260      30.854 -11.465 -21.398  1.00  0.00           C  
ATOM   3814  HA  ASN A 260      31.390 -10.625 -21.841  1.00  0.00           H  
ATOM   3815  CB  ASN A 260      31.916 -12.530 -21.089  1.00  0.00           C  
ATOM   3816  HB2 ASN A 260      31.409 -13.494 -21.056  1.00  0.00           H  
ATOM   3817  HB3 ASN A 260      32.669 -12.643 -21.868  1.00  0.00           H  
ATOM   3818  CG  ASN A 260      32.665 -12.362 -19.875  1.00  0.00           C  
ATOM   3819  OD1 ASN A 260      33.072 -11.255 -19.541  1.00  0.00           O  
ATOM   3820  ND2 ASN A 260      32.966 -13.433 -19.115  1.00  0.00           N  
ATOM   3821 HD21 ASN A 260      32.929 -14.361 -19.514  1.00  0.00           H  
ATOM   3822 HD22 ASN A 260      33.512 -13.210 -18.295  1.00  0.00           H  
ATOM   3823  C   ASN A 260      29.894 -12.057 -22.508  1.00  0.00           C  
ATOM   3824  O   ASN A 260      30.477 -12.489 -23.598  1.00  0.00           O  
ATOM   3825  N   TYR A 261      28.522 -12.062 -22.318  1.00  0.00           N  
ATOM   3826  H   TYR A 261      28.136 -11.554 -21.535  1.00  0.00           H  
ATOM   3827  CA  TYR A 261      27.537 -12.299 -23.334  1.00  0.00           C  
ATOM   3828  HA  TYR A 261      27.928 -11.828 -24.235  1.00  0.00           H  
ATOM   3829  CB  TYR A 261      27.415 -13.784 -23.617  1.00  0.00           C  
ATOM   3830  HB2 TYR A 261      27.027 -14.015 -24.609  1.00  0.00           H  
ATOM   3831  HB3 TYR A 261      28.402 -14.247 -23.611  1.00  0.00           H  
ATOM   3832  CG  TYR A 261      26.486 -14.435 -22.683  1.00  0.00           C  
ATOM   3833  CD1 TYR A 261      26.999 -14.735 -21.411  1.00  0.00           C  
ATOM   3834  HD1 TYR A 261      27.994 -14.396 -21.164  1.00  0.00           H  
ATOM   3835  CE1 TYR A 261      26.318 -15.666 -20.627  1.00  0.00           C  
ATOM   3836  HE1 TYR A 261      26.674 -15.961 -19.651  1.00  0.00           H  
ATOM   3837  CZ  TYR A 261      25.157 -16.232 -21.048  1.00  0.00           C  
ATOM   3838  OH  TYR A 261      24.474 -17.126 -20.390  1.00  0.00           O  
ATOM   3839  HH  TYR A 261      23.525 -17.166 -20.528  1.00  0.00           H  
ATOM   3840  CE2 TYR A 261      24.610 -15.944 -22.357  1.00  0.00           C  
ATOM   3841  HE2 TYR A 261      23.666 -16.358 -22.678  1.00  0.00           H  
ATOM   3842  CD2 TYR A 261      25.302 -15.091 -23.203  1.00  0.00           C  
ATOM   3843  HD2 TYR A 261      24.995 -14.868 -24.214  1.00  0.00           H  
ATOM   3844  C   TYR A 261      26.227 -11.582 -23.058  1.00  0.00           C  
ATOM   3845  O   TYR A 261      25.388 -11.517 -23.933  1.00  0.00           O  
ATOM   3846  OXT TYR A 261      26.004 -11.148 -21.915  1.00  0.00           O  
ATOM   3847  C6N NDP A 262      18.026  -6.837 -11.349  1.00  0.00           C  
ATOM   3848  H26 NDP A 262      17.604  -7.705 -11.834  1.00  0.00           H  
ATOM   3849  C5N NDP A 262      19.384  -6.760 -11.066  1.00  0.00           C  
ATOM   3850  H25 NDP A 262      20.073  -7.472 -11.497  1.00  0.00           H  
ATOM   3851  C4N NDP A 262      19.948  -5.476 -10.467  1.00  0.00           C  
ATOM   3852  H23 NDP A 262      20.753  -5.814  -9.815  1.00  0.00           H  
ATOM   3853  H24 NDP A 262      20.374  -4.944 -11.317  1.00  0.00           H  
ATOM   3854  C3N NDP A 262      18.931  -4.624  -9.798  1.00  0.00           C  
ATOM   3855  C7N NDP A 262      19.367  -3.564  -8.979  1.00  0.00           C  
ATOM   3856  O7N NDP A 262      20.585  -3.411  -8.752  1.00  0.00           O  
ATOM   3857  N7N NDP A 262      18.635  -2.765  -8.374  1.00  0.00           N  
ATOM   3858  H21 NDP A 262      19.066  -2.149  -7.699  1.00  0.00           H  
ATOM   3859  H22 NDP A 262      17.628  -2.826  -8.413  1.00  0.00           H  
ATOM   3860  C2N NDP A 262      17.606  -4.762 -10.200  1.00  0.00           C  
ATOM   3861  H20 NDP A 262      16.870  -4.014  -9.947  1.00  0.00           H  
ATOM   3862  N1N NDP A 262      17.192  -5.797 -10.988  1.00  0.00           N  
ATOM   3863  C1D NDP A 262      15.755  -5.785 -11.371  1.00  0.00           C  
ATOM   3864  H19 NDP A 262      15.806  -6.361 -12.296  1.00  0.00           H  
ATOM   3865  C2D NDP A 262      14.907  -6.413 -10.241  1.00  0.00           C  
ATOM   3866  H17 NDP A 262      15.188  -6.022  -9.262  1.00  0.00           H  
ATOM   3867  O2D NDP A 262      14.975  -7.843 -10.116  1.00  0.00           O  
ATOM   3868  H18 NDP A 262      14.481  -8.165  -9.358  1.00  0.00           H  
ATOM   3869  C3D NDP A 262      13.492  -5.975 -10.442  1.00  0.00           C  
ATOM   3870  H15 NDP A 262      13.087  -5.947  -9.431  1.00  0.00           H  
ATOM   3871  O3D NDP A 262      12.775  -6.820 -11.379  1.00  0.00           O  
ATOM   3872  H16 NDP A 262      12.072  -6.345 -11.829  1.00  0.00           H  
ATOM   3873  C4D NDP A 262      13.850  -4.625 -11.065  1.00  0.00           C  
ATOM   3874  H14 NDP A 262      12.994  -4.404 -11.701  1.00  0.00           H  
ATOM   3875  O4D NDP A 262      15.101  -4.570 -11.756  1.00  0.00           O  
ATOM   3876  C5D NDP A 262      13.694  -3.437 -10.104  1.00  0.00           C  
ATOM   3877  H13 NDP A 262      12.777  -3.356  -9.520  1.00  0.00           H  
ATOM   3878  H12 NDP A 262      13.591  -2.479 -10.612  1.00  0.00           H  
ATOM   3879  O5D NDP A 262      14.778  -3.292  -9.222  1.00  0.00           O  
ATOM   3880  PN  NDP A 262      14.469  -2.575  -7.803  1.00  0.00           P  
ATOM   3881  O2N NDP A 262      13.681  -1.377  -8.137  1.00  0.00           O  
ATOM   3882  O1N NDP A 262      15.717  -2.531  -6.998  1.00  0.00           O  
ATOM   3883  O3  NDP A 262      13.652  -3.680  -7.217  1.00  0.00           O  
ATOM   3884  PA  NDP A 262      12.882  -3.478  -5.846  1.00  0.00           P  
ATOM   3885  O1A NDP A 262      13.299  -4.558  -4.873  1.00  0.00           O  
ATOM   3886  O2A NDP A 262      12.839  -2.071  -5.423  1.00  0.00           O  
ATOM   3887  O5B NDP A 262      11.466  -3.912  -6.125  1.00  0.00           O  
ATOM   3888  C5B NDP A 262      10.913  -3.609  -7.430  1.00  0.00           C  
ATOM   3889  H2  NDP A 262      11.329  -2.708  -7.882  1.00  0.00           H  
ATOM   3890  H1  NDP A 262      11.246  -4.349  -8.157  1.00  0.00           H  
ATOM   3891  C4B NDP A 262       9.422  -3.423  -7.489  1.00  0.00           C  
ATOM   3892  H3  NDP A 262       9.186  -2.782  -8.338  1.00  0.00           H  
ATOM   3893  O4B NDP A 262       8.864  -4.677  -7.494  1.00  0.00           O  
ATOM   3894  C3B NDP A 262       8.912  -2.755  -6.204  1.00  0.00           C  
ATOM   3895  H4  NDP A 262       9.696  -2.365  -5.555  1.00  0.00           H  
ATOM   3896  O3B NDP A 262       8.148  -1.635  -6.517  1.00  0.00           O  
ATOM   3897  H5  NDP A 262       7.782  -1.255  -5.715  1.00  0.00           H  
ATOM   3898  C2B NDP A 262       8.064  -3.816  -5.529  1.00  0.00           C  
ATOM   3899  H6  NDP A 262       8.691  -4.489  -4.945  1.00  0.00           H  
ATOM   3900  O2B NDP A 262       6.931  -3.323  -4.793  1.00  0.00           O  
ATOM   3901  P2B NDP A 262       7.055  -2.378  -3.502  1.00  0.00           P  
ATOM   3902  O1X NDP A 262       7.135  -1.062  -4.112  1.00  0.00           O  
ATOM   3903  O2X NDP A 262       8.289  -2.847  -2.862  1.00  0.00           O  
ATOM   3904  O3X NDP A 262       5.841  -2.586  -2.719  1.00  0.00           O  
ATOM   3905  C1B NDP A 262       7.648  -4.581  -6.743  1.00  0.00           C  
ATOM   3906  H7  NDP A 262       6.939  -3.950  -7.278  1.00  0.00           H  
ATOM   3907  N9A NDP A 262       7.042  -5.887  -6.444  1.00  0.00           N  
ATOM   3908  C8A NDP A 262       7.632  -6.974  -5.889  1.00  0.00           C  
ATOM   3909  H8  NDP A 262       8.673  -6.875  -5.623  1.00  0.00           H  
ATOM   3910  N7A NDP A 262       6.810  -7.931  -5.632  1.00  0.00           N  
ATOM   3911  C5A NDP A 262       5.643  -7.586  -6.326  1.00  0.00           C  
ATOM   3912  C6A NDP A 262       4.380  -8.194  -6.602  1.00  0.00           C  
ATOM   3913  N6A NDP A 262       4.128  -9.428  -6.302  1.00  0.00           N  
ATOM   3914  H10 NDP A 262       3.160  -9.666  -6.466  1.00  0.00           H  
ATOM   3915  H9  NDP A 262       4.625  -9.880  -5.547  1.00  0.00           H  
ATOM   3916  N1A NDP A 262       3.414  -7.550  -7.258  1.00  0.00           N  
ATOM   3917  C2A NDP A 262       3.719  -6.344  -7.754  1.00  0.00           C  
ATOM   3918  H11 NDP A 262       2.989  -5.926  -8.431  1.00  0.00           H  
ATOM   3919  N3A NDP A 262       4.876  -5.670  -7.572  1.00  0.00           N  
ATOM   3920  C4A NDP A 262       5.782  -6.351  -6.812  1.00  0.00           C  
ATOM      1  N   MET B   1      -0.038   2.505  32.608  1.00  0.00           N1+
ATOM      2  CA  MET B   1       0.692   1.395  32.023  1.00  0.00           C  
ATOM      3  C   MET B   1      -0.124   0.828  30.887  1.00  0.00           C  
ATOM      4  O   MET B   1      -1.262   0.388  31.080  1.00  0.00           O  
ATOM      5  CB  MET B   1       1.011   0.335  33.103  1.00  0.00           C  
ATOM      6  CG  MET B   1       1.754  -0.917  32.620  1.00  0.00           C  
ATOM      7  SD  MET B   1       0.693  -2.122  31.778  1.00  0.00           S  
ATOM      8  CE  MET B   1       1.901  -3.362  31.323  1.00  0.00           C  
ATOM      9  HT1 MET B   1       0.447   2.930  33.428  1.00  0.00           H  
ATOM     10  HT2 MET B   1      -0.968   2.154  32.925  1.00  0.00           H  
ATOM     11  HT3 MET B   1      -0.192   3.232  31.875  1.00  0.00           H  
ATOM     12  HA  MET B   1       1.614   1.785  31.616  1.00  0.00           H  
ATOM     13  HB1 MET B   1       1.612   0.796  33.870  1.00  0.00           H  
ATOM     14  HB2 MET B   1       0.078   0.017  33.547  1.00  0.00           H  
ATOM     15  HG1 MET B   1       2.533  -0.614  31.937  1.00  0.00           H  
ATOM     16  HG2 MET B   1       2.208  -1.396  33.475  1.00  0.00           H  
ATOM     17  HE1 MET B   1       2.407  -3.704  32.214  1.00  0.00           H  
ATOM     18  HE2 MET B   1       2.617  -2.932  30.638  1.00  0.00           H  
ATOM     19  HE3 MET B   1       1.403  -4.195  30.849  1.00  0.00           H  
ATOM     20  N   ALA B   2       0.426   0.865  29.710  1.00  0.00           N  
ATOM     21  CA  ALA B   2      -0.264   0.383  28.549  1.00  0.00           C  
ATOM     22  C   ALA B   2       0.547  -0.681  27.858  1.00  0.00           C  
ATOM     23  O   ALA B   2       1.778  -0.590  27.780  1.00  0.00           O  
ATOM     24  CB  ALA B   2      -0.560   1.526  27.593  1.00  0.00           C  
ATOM     25  HN  ALA B   2       1.343   1.215  29.608  1.00  0.00           H  
ATOM     26  HA  ALA B   2      -1.204  -0.044  28.870  1.00  0.00           H  
ATOM     27  HB1 ALA B   2       0.366   1.966  27.255  1.00  0.00           H  
ATOM     28  HB2 ALA B   2      -1.141   2.272  28.112  1.00  0.00           H  
ATOM     29  HB3 ALA B   2      -1.118   1.161  26.744  1.00  0.00           H  
ATOM     30  N   THR B   3      -0.121  -1.689  27.391  1.00  0.00           N  
ATOM     31  CA  THR B   3       0.505  -2.736  26.636  1.00  0.00           C  
ATOM     32  C   THR B   3       0.454  -2.337  25.155  1.00  0.00           C  
ATOM     33  O   THR B   3      -0.348  -2.851  24.377  1.00  0.00           O  
ATOM     34  CB  THR B   3      -0.235  -4.077  26.864  1.00  0.00           C  
ATOM     35  OG1 THR B   3      -0.455  -4.260  28.282  1.00  0.00           O  
ATOM     36  CG2 THR B   3       0.593  -5.253  26.338  1.00  0.00           C  
ATOM     37  HN  THR B   3      -1.084  -1.744  27.576  1.00  0.00           H  
ATOM     38  HA  THR B   3       1.533  -2.826  26.958  1.00  0.00           H  
ATOM     39  HB  THR B   3      -1.186  -4.049  26.353  1.00  0.00           H  
ATOM     40  HG1 THR B   3      -1.095  -3.592  28.568  1.00  0.00           H  
ATOM     41 HG21 THR B   3       1.550  -5.270  26.838  1.00  0.00           H  
ATOM     42 HG22 THR B   3       0.740  -5.137  25.275  1.00  0.00           H  
ATOM     43 HG23 THR B   3       0.071  -6.179  26.530  1.00  0.00           H  
ATOM     44  N   LEU B   4       1.228  -1.334  24.820  1.00  0.00           N  
ATOM     45  CA  LEU B   4       1.254  -0.808  23.493  1.00  0.00           C  
ATOM     46  C   LEU B   4       2.509  -1.334  22.818  1.00  0.00           C  
ATOM     47  O   LEU B   4       3.500  -1.633  23.501  1.00  0.00           O  
ATOM     48  CB  LEU B   4       1.254   0.725  23.547  1.00  0.00           C  
ATOM     49  CG  LEU B   4       0.828   1.440  22.278  1.00  0.00           C  
ATOM     50  CD1 LEU B   4      -0.618   1.102  21.951  1.00  0.00           C  
ATOM     51  CD2 LEU B   4       0.994   2.936  22.431  1.00  0.00           C  
ATOM     52  HN  LEU B   4       1.831  -0.948  25.490  1.00  0.00           H  
ATOM     53  HA  LEU B   4       0.377  -1.154  22.968  1.00  0.00           H  
ATOM     54  HB1 LEU B   4       0.575   1.046  24.321  1.00  0.00           H  
ATOM     55  HB2 LEU B   4       2.252   1.057  23.792  1.00  0.00           H  
ATOM     56  HG  LEU B   4       1.459   1.102  21.471  1.00  0.00           H  
ATOM     57 HD11 LEU B   4      -0.907   1.608  21.042  1.00  0.00           H  
ATOM     58 HD12 LEU B   4      -1.254   1.424  22.762  1.00  0.00           H  
ATOM     59 HD13 LEU B   4      -0.713   0.035  21.816  1.00  0.00           H  
ATOM     60 HD21 LEU B   4       0.669   3.437  21.530  1.00  0.00           H  
ATOM     61 HD22 LEU B   4       2.034   3.164  22.610  1.00  0.00           H  
ATOM     62 HD23 LEU B   4       0.402   3.279  23.268  1.00  0.00           H  
ATOM     63  N   LEU B   5       2.479  -1.458  21.517  1.00  0.00           N  
ATOM     64  CA  LEU B   5       3.591  -2.036  20.796  1.00  0.00           C  
ATOM     65  C   LEU B   5       4.707  -1.035  20.592  1.00  0.00           C  
ATOM     66  O   LEU B   5       4.510   0.020  19.993  1.00  0.00           O  
ATOM     67  CB  LEU B   5       3.129  -2.585  19.446  1.00  0.00           C  
ATOM     68  CG  LEU B   5       2.076  -3.683  19.490  1.00  0.00           C  
ATOM     69  CD1 LEU B   5       1.799  -4.199  18.093  1.00  0.00           C  
ATOM     70  CD2 LEU B   5       2.509  -4.812  20.406  1.00  0.00           C  
ATOM     71  HN  LEU B   5       1.708  -1.134  21.000  1.00  0.00           H  
ATOM     72  HA  LEU B   5       3.969  -2.860  21.381  1.00  0.00           H  
ATOM     73  HB1 LEU B   5       2.710  -1.759  18.890  1.00  0.00           H  
ATOM     74  HB2 LEU B   5       3.978  -2.955  18.891  1.00  0.00           H  
ATOM     75  HG  LEU B   5       1.156  -3.268  19.873  1.00  0.00           H  
ATOM     76 HD11 LEU B   5       1.058  -4.983  18.134  1.00  0.00           H  
ATOM     77 HD12 LEU B   5       2.716  -4.583  17.668  1.00  0.00           H  
ATOM     78 HD13 LEU B   5       1.432  -3.388  17.477  1.00  0.00           H  
ATOM     79 HD21 LEU B   5       3.423  -5.247  20.026  1.00  0.00           H  
ATOM     80 HD22 LEU B   5       1.736  -5.565  20.435  1.00  0.00           H  
ATOM     81 HD23 LEU B   5       2.683  -4.429  21.401  1.00  0.00           H  
ATOM     82  N   THR B   6       5.858  -1.349  21.104  1.00  0.00           N  
ATOM     83  CA  THR B   6       7.001  -0.519  20.911  1.00  0.00           C  
ATOM     84  C   THR B   6       7.745  -0.962  19.645  1.00  0.00           C  
ATOM     85  O   THR B   6       7.262  -1.864  18.915  1.00  0.00           O  
ATOM     86  CB  THR B   6       7.950  -0.543  22.139  1.00  0.00           C  
ATOM     87  OG1 THR B   6       8.419  -1.887  22.401  1.00  0.00           O  
ATOM     88  CG2 THR B   6       7.246   0.005  23.376  1.00  0.00           C  
ATOM     89  HN  THR B   6       5.952  -2.175  21.631  1.00  0.00           H  
ATOM     90  HA  THR B   6       6.642   0.489  20.765  1.00  0.00           H  
ATOM     91  HB  THR B   6       8.805   0.081  21.918  1.00  0.00           H  
ATOM     92  HG1 THR B   6       7.654  -2.459  22.593  1.00  0.00           H  
ATOM     93 HG21 THR B   6       6.363  -0.585  23.578  1.00  0.00           H  
ATOM     94 HG22 THR B   6       6.973   1.036  23.206  1.00  0.00           H  
ATOM     95 HG23 THR B   6       7.916  -0.046  24.221  1.00  0.00           H  
ATOM     96  N   THR B   7       8.910  -0.398  19.403  1.00  0.00           N  
ATOM     97  CA  THR B   7       9.706  -0.746  18.256  1.00  0.00           C  
ATOM     98  C   THR B   7      10.205  -2.204  18.386  1.00  0.00           C  
ATOM     99  O   THR B   7      10.255  -2.957  17.400  1.00  0.00           O  
ATOM    100  CB  THR B   7      10.886   0.240  18.135  1.00  0.00           C  
ATOM    101  OG1 THR B   7      10.358   1.576  18.153  1.00  0.00           O  
ATOM    102  CG2 THR B   7      11.653   0.029  16.840  1.00  0.00           C  
ATOM    103  HN  THR B   7       9.274   0.300  19.993  1.00  0.00           H  
ATOM    104  HA  THR B   7       9.082  -0.659  17.378  1.00  0.00           H  
ATOM    105  HB  THR B   7      11.546   0.102  18.980  1.00  0.00           H  
ATOM    106  HG1 THR B   7      11.069   2.200  17.933  1.00  0.00           H  
ATOM    107 HG21 THR B   7      10.998   0.194  15.998  1.00  0.00           H  
ATOM    108 HG22 THR B   7      12.028  -0.982  16.809  1.00  0.00           H  
ATOM    109 HG23 THR B   7      12.480   0.720  16.792  1.00  0.00           H  
ATOM    110  N   ASP B   8      10.502  -2.614  19.620  1.00  0.00           N  
ATOM    111  CA  ASP B   8      10.964  -3.975  19.878  1.00  0.00           C  
ATOM    112  C   ASP B   8       9.827  -4.971  19.667  1.00  0.00           C  
ATOM    113  O   ASP B   8      10.024  -6.044  19.076  1.00  0.00           O  
ATOM    114  CB  ASP B   8      11.524  -4.105  21.294  1.00  0.00           C  
ATOM    115  CG  ASP B   8      12.059  -5.487  21.595  1.00  0.00           C  
ATOM    116  OD1 ASP B   8      13.214  -5.794  21.193  1.00  0.00           O  
ATOM    117  OD2 ASP B   8      11.327  -6.292  22.217  1.00  0.00           O  
ATOM    118  HN  ASP B   8      10.408  -1.989  20.373  1.00  0.00           H  
ATOM    119  HA  ASP B   8      11.748  -4.189  19.166  1.00  0.00           H  
ATOM    120  HB1 ASP B   8      12.330  -3.398  21.418  1.00  0.00           H  
ATOM    121  HB2 ASP B   8      10.744  -3.876  22.005  1.00  0.00           H  
ATOM    122  N   ASP B   9       8.623  -4.579  20.102  1.00  0.00           N  
ATOM    123  CA  ASP B   9       7.420  -5.420  19.947  1.00  0.00           C  
ATOM    124  C   ASP B   9       7.140  -5.646  18.490  1.00  0.00           C  
ATOM    125  O   ASP B   9       6.891  -6.780  18.055  1.00  0.00           O  
ATOM    126  CB  ASP B   9       6.163  -4.792  20.579  1.00  0.00           C  
ATOM    127  CG  ASP B   9       6.187  -4.654  22.082  1.00  0.00           C  
ATOM    128  OD1 ASP B   9       5.873  -5.629  22.789  1.00  0.00           O  
ATOM    129  OD2 ASP B   9       6.477  -3.557  22.575  1.00  0.00           O  
ATOM    130  HN  ASP B   9       8.548  -3.702  20.533  1.00  0.00           H  
ATOM    131  HA  ASP B   9       7.613  -6.372  20.420  1.00  0.00           H  
ATOM    132  HB1 ASP B   9       6.029  -3.802  20.169  1.00  0.00           H  
ATOM    133  HB2 ASP B   9       5.319  -5.407  20.303  1.00  0.00           H  
ATOM    134  N   LEU B  10       7.197  -4.556  17.733  1.00  0.00           N  
ATOM    135  CA  LEU B  10       6.967  -4.580  16.302  1.00  0.00           C  
ATOM    136  C   LEU B  10       7.968  -5.497  15.614  1.00  0.00           C  
ATOM    137  O   LEU B  10       7.600  -6.291  14.756  1.00  0.00           O  
ATOM    138  CB  LEU B  10       7.093  -3.176  15.724  1.00  0.00           C  
ATOM    139  CG  LEU B  10       6.812  -3.046  14.227  1.00  0.00           C  
ATOM    140  CD1 LEU B  10       5.346  -3.333  13.908  1.00  0.00           C  
ATOM    141  CD2 LEU B  10       7.223  -1.682  13.729  1.00  0.00           C  
ATOM    142  HN  LEU B  10       7.384  -3.693  18.168  1.00  0.00           H  
ATOM    143  HA  LEU B  10       5.964  -4.941  16.122  1.00  0.00           H  
ATOM    144  HB1 LEU B  10       6.413  -2.527  16.257  1.00  0.00           H  
ATOM    145  HB2 LEU B  10       8.102  -2.835  15.901  1.00  0.00           H  
ATOM    146  HG  LEU B  10       7.403  -3.789  13.710  1.00  0.00           H  
ATOM    147 HD11 LEU B  10       5.183  -3.250  12.844  1.00  0.00           H  
ATOM    148 HD12 LEU B  10       4.723  -2.620  14.425  1.00  0.00           H  
ATOM    149 HD13 LEU B  10       5.098  -4.331  14.239  1.00  0.00           H  
ATOM    150 HD21 LEU B  10       6.651  -0.924  14.244  1.00  0.00           H  
ATOM    151 HD22 LEU B  10       7.034  -1.611  12.666  1.00  0.00           H  
ATOM    152 HD23 LEU B  10       8.276  -1.532  13.923  1.00  0.00           H  
ATOM    153  N   ARG B  11       9.233  -5.397  16.017  1.00  0.00           N  
ATOM    154  CA  ARG B  11      10.292  -6.222  15.441  1.00  0.00           C  
ATOM    155  C   ARG B  11       9.986  -7.689  15.584  1.00  0.00           C  
ATOM    156  O   ARG B  11      10.082  -8.430  14.620  1.00  0.00           O  
ATOM    157  CB  ARG B  11      11.648  -5.910  16.073  1.00  0.00           C  
ATOM    158  CG  ARG B  11      12.775  -6.799  15.560  1.00  0.00           C  
ATOM    159  CD  ARG B  11      14.115  -6.375  16.100  1.00  0.00           C  
ATOM    160  NE  ARG B  11      14.179  -6.382  17.568  1.00  0.00           N  
ATOM    161  CZ  ARG B  11      15.305  -6.198  18.250  1.00  0.00           C  
ATOM    162  NH1 ARG B  11      16.468  -6.240  17.606  1.00  0.00           N  
ATOM    163  NH2 ARG B  11      15.272  -6.040  19.566  1.00  0.00           N  
ATOM    164  HN  ARG B  11       9.456  -4.734  16.707  1.00  0.00           H  
ATOM    165  HA  ARG B  11      10.348  -6.003  14.384  1.00  0.00           H  
ATOM    166  HB1 ARG B  11      11.909  -4.878  15.894  1.00  0.00           H  
ATOM    167  HB2 ARG B  11      11.556  -6.063  17.139  1.00  0.00           H  
ATOM    168  HG1 ARG B  11      12.592  -7.815  15.877  1.00  0.00           H  
ATOM    169  HG2 ARG B  11      12.798  -6.748  14.482  1.00  0.00           H  
ATOM    170  HD1 ARG B  11      14.866  -7.058  15.730  1.00  0.00           H  
ATOM    171  HD2 ARG B  11      14.329  -5.379  15.740  1.00  0.00           H  
ATOM    172  HE  ARG B  11      13.321  -6.467  18.041  1.00  0.00           H  
ATOM    173 HH11 ARG B  11      16.515  -6.433  16.621  1.00  0.00           H  
ATOM    174 HH12 ARG B  11      17.351  -6.033  18.049  1.00  0.00           H  
ATOM    175 HH21 ARG B  11      14.416  -6.045  20.111  1.00  0.00           H  
ATOM    176 HH22 ARG B  11      16.110  -5.916  20.111  1.00  0.00           H  
ATOM    177  N   ARG B  12       9.575  -8.094  16.779  1.00  0.00           N  
ATOM    178  CA  ARG B  12       9.282  -9.497  17.028  1.00  0.00           C  
ATOM    179  C   ARG B  12       8.120  -9.965  16.156  1.00  0.00           C  
ATOM    180  O   ARG B  12       8.132 -11.082  15.669  1.00  0.00           O  
ATOM    181  CB  ARG B  12       8.982  -9.755  18.495  1.00  0.00           C  
ATOM    182  CG  ARG B  12      10.052  -9.262  19.450  1.00  0.00           C  
ATOM    183  CD  ARG B  12       9.706  -9.611  20.889  1.00  0.00           C  
ATOM    184  NE  ARG B  12       8.308  -9.284  21.207  1.00  0.00           N  
ATOM    185  CZ  ARG B  12       7.890  -8.215  21.906  1.00  0.00           C  
ATOM    186  NH1 ARG B  12       8.754  -7.268  22.316  1.00  0.00           N  
ATOM    187  NH2 ARG B  12       6.599  -8.068  22.159  1.00  0.00           N  
ATOM    188  HN  ARG B  12       9.466  -7.430  17.495  1.00  0.00           H  
ATOM    189  HA  ARG B  12      10.158 -10.060  16.743  1.00  0.00           H  
ATOM    190  HB1 ARG B  12       8.059  -9.256  18.749  1.00  0.00           H  
ATOM    191  HB2 ARG B  12       8.861 -10.818  18.641  1.00  0.00           H  
ATOM    192  HG1 ARG B  12      10.994  -9.722  19.190  1.00  0.00           H  
ATOM    193  HG2 ARG B  12      10.129  -8.188  19.351  1.00  0.00           H  
ATOM    194  HD1 ARG B  12       9.863 -10.670  21.032  1.00  0.00           H  
ATOM    195  HD2 ARG B  12      10.358  -9.056  21.547  1.00  0.00           H  
ATOM    196  HE  ARG B  12       7.650  -9.938  20.869  1.00  0.00           H  
ATOM    197 HH11 ARG B  12       9.748  -7.274  22.134  1.00  0.00           H  
ATOM    198 HH12 ARG B  12       8.442  -6.486  22.861  1.00  0.00           H  
ATOM    199 HH21 ARG B  12       5.874  -8.707  21.884  1.00  0.00           H  
ATOM    200 HH22 ARG B  12       6.274  -7.230  22.626  1.00  0.00           H  
ATOM    201  N   ALA B  13       7.152  -9.072  15.919  1.00  0.00           N  
ATOM    202  CA  ALA B  13       6.013  -9.385  15.061  1.00  0.00           C  
ATOM    203  C   ALA B  13       6.479  -9.632  13.642  1.00  0.00           C  
ATOM    204  O   ALA B  13       6.074 -10.608  13.026  1.00  0.00           O  
ATOM    205  CB  ALA B  13       4.973  -8.272  15.075  1.00  0.00           C  
ATOM    206  HN  ALA B  13       7.215  -8.180  16.320  1.00  0.00           H  
ATOM    207  HA  ALA B  13       5.562 -10.289  15.438  1.00  0.00           H  
ATOM    208  HB1 ALA B  13       4.168  -8.547  14.404  1.00  0.00           H  
ATOM    209  HB2 ALA B  13       5.427  -7.357  14.723  1.00  0.00           H  
ATOM    210  HB3 ALA B  13       4.585  -8.135  16.075  1.00  0.00           H  
ATOM    211  N   LEU B  14       7.365  -8.761  13.149  1.00  0.00           N  
ATOM    212  CA  LEU B  14       7.923  -8.877  11.822  1.00  0.00           C  
ATOM    213  C   LEU B  14       8.804 -10.120  11.676  1.00  0.00           C  
ATOM    214  O   LEU B  14       9.035 -10.602  10.567  1.00  0.00           O  
ATOM    215  CB  LEU B  14       8.699  -7.609  11.457  1.00  0.00           C  
ATOM    216  CG  LEU B  14       7.910  -6.465  10.779  1.00  0.00           C  
ATOM    217  CD1 LEU B  14       7.378  -6.906   9.429  1.00  0.00           C  
ATOM    218  CD2 LEU B  14       6.768  -5.960  11.646  1.00  0.00           C  
ATOM    219  HN  LEU B  14       7.665  -7.986  13.668  1.00  0.00           H  
ATOM    220  HA  LEU B  14       7.092  -8.970  11.140  1.00  0.00           H  
ATOM    221  HB1 LEU B  14       9.143  -7.224  12.363  1.00  0.00           H  
ATOM    222  HB2 LEU B  14       9.508  -7.902  10.812  1.00  0.00           H  
ATOM    223  HG  LEU B  14       8.592  -5.648  10.601  1.00  0.00           H  
ATOM    224 HD11 LEU B  14       8.204  -7.158   8.778  1.00  0.00           H  
ATOM    225 HD12 LEU B  14       6.802  -6.103   8.993  1.00  0.00           H  
ATOM    226 HD13 LEU B  14       6.741  -7.770   9.560  1.00  0.00           H  
ATOM    227 HD21 LEU B  14       6.221  -5.191  11.117  1.00  0.00           H  
ATOM    228 HD22 LEU B  14       7.171  -5.553  12.562  1.00  0.00           H  
ATOM    229 HD23 LEU B  14       6.105  -6.781  11.879  1.00  0.00           H  
ATOM    230  N   VAL B  15       9.312 -10.612  12.784  1.00  0.00           N  
ATOM    231  CA  VAL B  15      10.044 -11.862  12.786  1.00  0.00           C  
ATOM    232  C   VAL B  15       9.034 -12.993  12.620  1.00  0.00           C  
ATOM    233  O   VAL B  15       9.149 -13.803  11.713  1.00  0.00           O  
ATOM    234  CB  VAL B  15      10.853 -12.060  14.108  1.00  0.00           C  
ATOM    235  CG1 VAL B  15      11.548 -13.414  14.130  1.00  0.00           C  
ATOM    236  CG2 VAL B  15      11.885 -10.956  14.276  1.00  0.00           C  
ATOM    237  HN  VAL B  15       9.187 -10.106  13.614  1.00  0.00           H  
ATOM    238  HA  VAL B  15      10.720 -11.868  11.941  1.00  0.00           H  
ATOM    239  HB  VAL B  15      10.166 -12.016  14.939  1.00  0.00           H  
ATOM    240 HG11 VAL B  15      12.219 -13.478  13.287  1.00  0.00           H  
ATOM    241 HG12 VAL B  15      10.814 -14.204  14.073  1.00  0.00           H  
ATOM    242 HG13 VAL B  15      12.118 -13.514  15.042  1.00  0.00           H  
ATOM    243 HG21 VAL B  15      12.436 -11.110  15.189  1.00  0.00           H  
ATOM    244 HG22 VAL B  15      11.378 -10.005  14.317  1.00  0.00           H  
ATOM    245 HG23 VAL B  15      12.563 -10.966  13.435  1.00  0.00           H  
ATOM    246  N   GLU B  16       8.041 -13.011  13.498  1.00  0.00           N  
ATOM    247  CA  GLU B  16       6.986 -14.016  13.501  1.00  0.00           C  
ATOM    248  C   GLU B  16       6.235 -14.119  12.166  1.00  0.00           C  
ATOM    249  O   GLU B  16       5.919 -15.236  11.719  1.00  0.00           O  
ATOM    250  CB  GLU B  16       5.989 -13.726  14.594  1.00  0.00           C  
ATOM    251  CG  GLU B  16       6.570 -13.717  15.986  1.00  0.00           C  
ATOM    252  CD  GLU B  16       5.492 -13.577  17.011  1.00  0.00           C  
ATOM    253  OE1 GLU B  16       4.518 -14.363  17.009  1.00  0.00           O  
ATOM    254  OE2 GLU B  16       5.588 -12.666  17.845  1.00  0.00           O  
ATOM    255  HN  GLU B  16       8.015 -12.320  14.197  1.00  0.00           H  
ATOM    256  HA  GLU B  16       7.444 -14.970  13.716  1.00  0.00           H  
ATOM    257  HB1 GLU B  16       5.551 -12.757  14.404  1.00  0.00           H  
ATOM    258  HB2 GLU B  16       5.210 -14.474  14.554  1.00  0.00           H  
ATOM    259  HG1 GLU B  16       7.136 -14.621  16.140  1.00  0.00           H  
ATOM    260  HG2 GLU B  16       7.234 -12.869  16.056  1.00  0.00           H  
ATOM    261  N   CYS B  17       5.939 -12.983  11.547  1.00  0.00           N  
ATOM    262  CA  CYS B  17       5.220 -12.964  10.291  1.00  0.00           C  
ATOM    263  C   CYS B  17       6.007 -13.658   9.181  1.00  0.00           C  
ATOM    264  O   CYS B  17       5.430 -14.381   8.363  1.00  0.00           O  
ATOM    265  HN  CYS B  17       6.202 -12.116  11.931  1.00  0.00           H  
ATOM    266  HA  CYS B  17       4.308 -13.519  10.451  1.00  0.00           H  
ATOM    267  CB  CYS B  17       4.852 -11.526   9.919  1.00  0.00           C  
ATOM    268  SG  CYS B  17       3.682 -10.873  11.141  1.00  0.00           S  
ATOM    269  HB1 CYS B  17       5.752 -10.910   9.911  1.00  0.00           H  
ATOM    270  HB2 CYS B  17       4.393 -11.512   8.931  1.00  0.00           H  
ATOM    271  HG  CYS B  17       2.576 -11.630  11.152  1.00  0.00           H  
ATOM    272  N   ALA B  18       7.315 -13.451   9.171  1.00  0.00           N  
ATOM    273  CA  ALA B  18       8.177 -14.091   8.207  1.00  0.00           C  
ATOM    274  C   ALA B  18       8.381 -15.544   8.599  1.00  0.00           C  
ATOM    275  O   ALA B  18       8.154 -16.455   7.799  1.00  0.00           O  
ATOM    276  CB  ALA B  18       9.516 -13.364   8.122  1.00  0.00           C  
ATOM    277  HN  ALA B  18       7.702 -12.839   9.832  1.00  0.00           H  
ATOM    278  HA  ALA B  18       7.693 -14.048   7.243  1.00  0.00           H  
ATOM    279  HB1 ALA B  18       9.357 -12.343   7.806  1.00  0.00           H  
ATOM    280  HB2 ALA B  18      10.157 -13.861   7.410  1.00  0.00           H  
ATOM    281  HB3 ALA B  18       9.985 -13.362   9.095  1.00  0.00           H  
ATOM    282  N   GLY B  19       8.761 -15.749   9.844  1.00  0.00           N  
ATOM    283  CA  GLY B  19       8.992 -17.069  10.366  1.00  0.00           C  
ATOM    284  C   GLY B  19      10.228 -17.680   9.770  1.00  0.00           C  
ATOM    285  O   GLY B  19      11.344 -17.189   9.979  1.00  0.00           O  
ATOM    286  HN  GLY B  19       8.903 -14.975  10.433  1.00  0.00           H  
ATOM    287  HA1 GLY B  19       9.105 -17.005  11.439  1.00  0.00           H  
ATOM    288  HA2 GLY B  19       8.145 -17.697  10.134  1.00  0.00           H  
ATOM    289  N   GLU B  20      10.043 -18.699   8.986  1.00  0.00           N  
ATOM    290  CA  GLU B  20      11.138 -19.338   8.347  1.00  0.00           C  
ATOM    291  C   GLU B  20      11.032 -19.116   6.868  1.00  0.00           C  
ATOM    292  O   GLU B  20      10.139 -19.648   6.193  1.00  0.00           O  
ATOM    293  CB  GLU B  20      11.244 -20.827   8.710  1.00  0.00           C  
ATOM    294  CG  GLU B  20       9.986 -21.638   8.488  1.00  0.00           C  
ATOM    295  CD  GLU B  20      10.212 -23.093   8.729  1.00  0.00           C  
ATOM    296  OE1 GLU B  20      10.120 -23.528   9.881  1.00  0.00           O  
ATOM    297  OE2 GLU B  20      10.456 -23.840   7.760  1.00  0.00           O  
ATOM    298  HN  GLU B  20       9.130 -18.998   8.774  1.00  0.00           H  
ATOM    299  HA  GLU B  20      12.026 -18.828   8.690  1.00  0.00           H  
ATOM    300  HB1 GLU B  20      12.021 -21.265   8.102  1.00  0.00           H  
ATOM    301  HB2 GLU B  20      11.530 -20.911   9.748  1.00  0.00           H  
ATOM    302  HG1 GLU B  20       9.228 -21.291   9.174  1.00  0.00           H  
ATOM    303  HG2 GLU B  20       9.653 -21.500   7.472  1.00  0.00           H  
ATOM    304  N   THR B  21      11.877 -18.272   6.389  1.00  0.00           N  
ATOM    305  CA  THR B  21      11.920 -17.915   5.022  1.00  0.00           C  
ATOM    306  C   THR B  21      13.213 -17.118   4.819  1.00  0.00           C  
ATOM    307  O   THR B  21      14.133 -17.240   5.646  1.00  0.00           O  
ATOM    308  CB  THR B  21      10.632 -17.095   4.615  1.00  0.00           C  
ATOM    309  OG1 THR B  21      10.602 -16.855   3.198  1.00  0.00           O  
ATOM    310  CG2 THR B  21      10.537 -15.759   5.361  1.00  0.00           C  
ATOM    311  HN  THR B  21      12.536 -17.849   6.982  1.00  0.00           H  
ATOM    312  HA  THR B  21      11.973 -18.826   4.443  1.00  0.00           H  
ATOM    313  HB  THR B  21       9.784 -17.710   4.890  1.00  0.00           H  
ATOM    314  HG1 THR B  21       9.879 -16.249   2.991  1.00  0.00           H  
ATOM    315 HG21 THR B  21      11.422 -15.174   5.157  1.00  0.00           H  
ATOM    316 HG22 THR B  21      10.459 -15.937   6.423  1.00  0.00           H  
ATOM    317 HG23 THR B  21       9.665 -15.218   5.024  1.00  0.00           H  
ATOM    318  N   ASP B  22      13.289 -16.319   3.788  1.00  0.00           N  
ATOM    319  CA  ASP B  22      14.466 -15.503   3.544  1.00  0.00           C  
ATOM    320  C   ASP B  22      14.410 -14.240   4.379  1.00  0.00           C  
ATOM    321  O   ASP B  22      13.786 -13.244   3.998  1.00  0.00           O  
ATOM    322  CB  ASP B  22      14.598 -15.161   2.071  1.00  0.00           C  
ATOM    323  CG  ASP B  22      15.805 -14.307   1.770  1.00  0.00           C  
ATOM    324  OD1 ASP B  22      16.925 -14.643   2.229  1.00  0.00           O  
ATOM    325  OD2 ASP B  22      15.669 -13.312   1.024  1.00  0.00           O  
ATOM    326  HN  ASP B  22      12.520 -16.267   3.180  1.00  0.00           H  
ATOM    327  HA  ASP B  22      15.329 -16.074   3.851  1.00  0.00           H  
ATOM    328  HB1 ASP B  22      14.661 -16.073   1.500  1.00  0.00           H  
ATOM    329  HB2 ASP B  22      13.714 -14.613   1.781  1.00  0.00           H  
ATOM    330  N   GLY B  23      15.010 -14.308   5.534  1.00  0.00           N  
ATOM    331  CA  GLY B  23      14.962 -13.213   6.442  1.00  0.00           C  
ATOM    332  C   GLY B  23      16.175 -12.332   6.355  1.00  0.00           C  
ATOM    333  O   GLY B  23      17.313 -12.820   6.337  1.00  0.00           O  
ATOM    334  HN  GLY B  23      15.499 -15.126   5.767  1.00  0.00           H  
ATOM    335  HA1 GLY B  23      14.088 -12.632   6.189  1.00  0.00           H  
ATOM    336  HA2 GLY B  23      14.861 -13.585   7.451  1.00  0.00           H  
ATOM    337  N   THR B  24      15.941 -11.055   6.273  1.00  0.00           N  
ATOM    338  CA  THR B  24      16.983 -10.060   6.228  1.00  0.00           C  
ATOM    339  C   THR B  24      17.437  -9.671   7.656  1.00  0.00           C  
ATOM    340  O   THR B  24      17.172 -10.404   8.635  1.00  0.00           O  
ATOM    341  CB  THR B  24      16.443  -8.822   5.490  1.00  0.00           C  
ATOM    342  OG1 THR B  24      15.152  -8.497   6.023  1.00  0.00           O  
ATOM    343  CG2 THR B  24      16.320  -9.086   3.997  1.00  0.00           C  
ATOM    344  HN  THR B  24      15.019 -10.721   6.223  1.00  0.00           H  
ATOM    345  HA  THR B  24      17.824 -10.451   5.675  1.00  0.00           H  
ATOM    346  HB  THR B  24      17.090  -7.975   5.655  1.00  0.00           H  
ATOM    347  HG1 THR B  24      15.258  -7.713   6.571  1.00  0.00           H  
ATOM    348 HG21 THR B  24      15.984  -8.188   3.504  1.00  0.00           H  
ATOM    349 HG22 THR B  24      15.592  -9.867   3.832  1.00  0.00           H  
ATOM    350 HG23 THR B  24      17.273  -9.384   3.591  1.00  0.00           H  
ATOM    351  N   ASP B  25      18.106  -8.545   7.792  1.00  0.00           N  
ATOM    352  CA  ASP B  25      18.459  -8.049   9.097  1.00  0.00           C  
ATOM    353  C   ASP B  25      17.395  -7.075   9.519  1.00  0.00           C  
ATOM    354  O   ASP B  25      16.915  -6.277   8.698  1.00  0.00           O  
ATOM    355  CB  ASP B  25      19.830  -7.375   9.126  1.00  0.00           C  
ATOM    356  CG  ASP B  25      20.204  -6.927  10.525  1.00  0.00           C  
ATOM    357  OD1 ASP B  25      20.748  -7.743  11.297  1.00  0.00           O  
ATOM    358  OD2 ASP B  25      19.934  -5.767  10.889  1.00  0.00           O  
ATOM    359  HN  ASP B  25      18.376  -8.025   7.000  1.00  0.00           H  
ATOM    360  HA  ASP B  25      18.445  -8.890   9.776  1.00  0.00           H  
ATOM    361  HB1 ASP B  25      20.582  -8.065   8.772  1.00  0.00           H  
ATOM    362  HB2 ASP B  25      19.822  -6.503   8.489  1.00  0.00           H  
ATOM    363  N   LEU B  26      17.014  -7.142  10.752  1.00  0.00           N  
ATOM    364  CA  LEU B  26      15.939  -6.337  11.259  1.00  0.00           C  
ATOM    365  C   LEU B  26      16.385  -5.766  12.602  1.00  0.00           C  
ATOM    366  O   LEU B  26      15.578  -5.359  13.429  1.00  0.00           O  
ATOM    367  CB  LEU B  26      14.721  -7.253  11.447  1.00  0.00           C  
ATOM    368  CG  LEU B  26      13.345  -6.601  11.417  1.00  0.00           C  
ATOM    369  CD1 LEU B  26      13.063  -6.051  10.021  1.00  0.00           C  
ATOM    370  CD2 LEU B  26      12.285  -7.605  11.819  1.00  0.00           C  
ATOM    371  HN  LEU B  26      17.467  -7.749  11.381  1.00  0.00           H  
ATOM    372  HA  LEU B  26      15.699  -5.553  10.555  1.00  0.00           H  
ATOM    373  HB1 LEU B  26      14.744  -7.996  10.663  1.00  0.00           H  
ATOM    374  HB2 LEU B  26      14.826  -7.765  12.393  1.00  0.00           H  
ATOM    375  HG  LEU B  26      13.324  -5.776  12.114  1.00  0.00           H  
ATOM    376 HD11 LEU B  26      12.089  -5.584   9.999  1.00  0.00           H  
ATOM    377 HD12 LEU B  26      13.096  -6.864   9.310  1.00  0.00           H  
ATOM    378 HD13 LEU B  26      13.824  -5.327   9.760  1.00  0.00           H  
ATOM    379 HD21 LEU B  26      12.303  -8.436  11.132  1.00  0.00           H  
ATOM    380 HD22 LEU B  26      11.312  -7.135  11.786  1.00  0.00           H  
ATOM    381 HD23 LEU B  26      12.483  -7.962  12.818  1.00  0.00           H  
ATOM    382  N   SER B  27      17.685  -5.709  12.782  1.00  0.00           N  
ATOM    383  CA  SER B  27      18.263  -5.310  14.033  1.00  0.00           C  
ATOM    384  C   SER B  27      18.378  -3.800  14.127  1.00  0.00           C  
ATOM    385  O   SER B  27      18.814  -3.139  13.178  1.00  0.00           O  
ATOM    386  CB  SER B  27      19.644  -5.966  14.189  1.00  0.00           C  
ATOM    387  OG  SER B  27      20.242  -5.660  15.437  1.00  0.00           O  
ATOM    388  HN  SER B  27      18.296  -5.911  12.036  1.00  0.00           H  
ATOM    389  HA  SER B  27      17.628  -5.667  14.828  1.00  0.00           H  
ATOM    390  HB1 SER B  27      19.542  -7.038  14.116  1.00  0.00           H  
ATOM    391  HB2 SER B  27      20.289  -5.615  13.397  1.00  0.00           H  
ATOM    392  HG  SER B  27      20.074  -6.415  16.025  1.00  0.00           H  
ATOM    393  N   GLY B  28      17.963  -3.268  15.261  1.00  0.00           N  
ATOM    394  CA  GLY B  28      18.088  -1.860  15.533  1.00  0.00           C  
ATOM    395  C   GLY B  28      17.221  -0.999  14.652  1.00  0.00           C  
ATOM    396  O   GLY B  28      15.994  -1.019  14.755  1.00  0.00           O  
ATOM    397  HN  GLY B  28      17.550  -3.848  15.933  1.00  0.00           H  
ATOM    398  HA1 GLY B  28      17.822  -1.677  16.564  1.00  0.00           H  
ATOM    399  HA2 GLY B  28      19.121  -1.578  15.392  1.00  0.00           H  
ATOM    400  N   ASP B  29      17.847  -0.277  13.765  1.00  0.00           N  
ATOM    401  CA  ASP B  29      17.146   0.651  12.913  1.00  0.00           C  
ATOM    402  C   ASP B  29      16.556   0.000  11.691  1.00  0.00           C  
ATOM    403  O   ASP B  29      17.109   0.053  10.600  1.00  0.00           O  
ATOM    404  CB  ASP B  29      18.001   1.866  12.549  1.00  0.00           C  
ATOM    405  CG  ASP B  29      18.159   2.817  13.700  1.00  0.00           C  
ATOM    406  OD1 ASP B  29      17.322   3.729  13.864  1.00  0.00           O  
ATOM    407  OD2 ASP B  29      19.146   2.682  14.453  1.00  0.00           O  
ATOM    408  HN  ASP B  29      18.817  -0.383  13.677  1.00  0.00           H  
ATOM    409  HA  ASP B  29      16.312   1.007  13.501  1.00  0.00           H  
ATOM    410  HB1 ASP B  29      18.987   1.539  12.255  1.00  0.00           H  
ATOM    411  HB2 ASP B  29      17.538   2.390  11.728  1.00  0.00           H  
ATOM    412  N   PHE B  30      15.467  -0.686  11.909  1.00  0.00           N  
ATOM    413  CA  PHE B  30      14.707  -1.304  10.832  1.00  0.00           C  
ATOM    414  C   PHE B  30      13.421  -0.509  10.641  1.00  0.00           C  
ATOM    415  O   PHE B  30      12.669  -0.719   9.701  1.00  0.00           O  
ATOM    416  CB  PHE B  30      14.336  -2.767  11.204  1.00  0.00           C  
ATOM    417  CG  PHE B  30      13.260  -2.878  12.276  1.00  0.00           C  
ATOM    418  CD1 PHE B  30      13.583  -2.689  13.616  1.00  0.00           C  
ATOM    419  CD2 PHE B  30      11.957  -3.192  11.948  1.00  0.00           C  
ATOM    420  CE1 PHE B  30      12.627  -2.814  14.599  1.00  0.00           C  
ATOM    421  CE2 PHE B  30      10.997  -3.325  12.931  1.00  0.00           C  
ATOM    422  CZ  PHE B  30      11.267  -3.028  14.200  1.00  0.00           C  
ATOM    423  HN  PHE B  30      15.199  -0.811  12.847  1.00  0.00           H  
ATOM    424  HA  PHE B  30      15.290  -1.299   9.924  1.00  0.00           H  
ATOM    425  HB1 PHE B  30      13.972  -3.271  10.320  1.00  0.00           H  
ATOM    426  HB2 PHE B  30      15.219  -3.278  11.555  1.00  0.00           H  
ATOM    427  HD1 PHE B  30      14.597  -2.433  13.885  1.00  0.00           H  
ATOM    428  HD2 PHE B  30      11.702  -3.343  10.907  1.00  0.00           H  
ATOM    429  HE1 PHE B  30      12.885  -2.667  15.638  1.00  0.00           H  
ATOM    430  HE2 PHE B  30       9.980  -3.573  12.665  1.00  0.00           H  
ATOM    431  HZ  PHE B  30      10.489  -3.083  14.948  1.00  0.00           H  
ATOM    432  N   LEU B  31      13.208   0.434  11.539  1.00  0.00           N  
ATOM    433  CA  LEU B  31      11.960   1.156  11.640  1.00  0.00           C  
ATOM    434  C   LEU B  31      11.763   2.096  10.453  1.00  0.00           C  
ATOM    435  O   LEU B  31      10.635   2.343  10.019  1.00  0.00           O  
ATOM    436  CB  LEU B  31      11.925   1.928  12.969  1.00  0.00           C  
ATOM    437  CG  LEU B  31      10.561   2.433  13.416  1.00  0.00           C  
ATOM    438  CD1 LEU B  31       9.641   1.260  13.714  1.00  0.00           C  
ATOM    439  CD2 LEU B  31      10.688   3.341  14.633  1.00  0.00           C  
ATOM    440  HN  LEU B  31      13.938   0.671  12.147  1.00  0.00           H  
ATOM    441  HA  LEU B  31      11.157   0.435  11.643  1.00  0.00           H  
ATOM    442  HB1 LEU B  31      12.309   1.282  13.748  1.00  0.00           H  
ATOM    443  HB2 LEU B  31      12.588   2.778  12.886  1.00  0.00           H  
ATOM    444  HG  LEU B  31      10.116   2.999  12.611  1.00  0.00           H  
ATOM    445 HD11 LEU B  31      10.087   0.639  14.477  1.00  0.00           H  
ATOM    446 HD12 LEU B  31       9.503   0.680  12.813  1.00  0.00           H  
ATOM    447 HD13 LEU B  31       8.684   1.629  14.056  1.00  0.00           H  
ATOM    448 HD21 LEU B  31       9.706   3.682  14.927  1.00  0.00           H  
ATOM    449 HD22 LEU B  31      11.308   4.194  14.399  1.00  0.00           H  
ATOM    450 HD23 LEU B  31      11.127   2.785  15.449  1.00  0.00           H  
ATOM    451  N   ASP B  32      12.871   2.579   9.921  1.00  0.00           N  
ATOM    452  CA  ASP B  32      12.881   3.497   8.771  1.00  0.00           C  
ATOM    453  C   ASP B  32      13.297   2.733   7.493  1.00  0.00           C  
ATOM    454  O   ASP B  32      13.537   3.311   6.429  1.00  0.00           O  
ATOM    455  CB  ASP B  32      13.851   4.661   9.079  1.00  0.00           C  
ATOM    456  CG  ASP B  32      13.896   5.757   8.029  1.00  0.00           C  
ATOM    457  OD1 ASP B  32      12.870   6.467   7.850  1.00  0.00           O  
ATOM    458  OD2 ASP B  32      14.927   5.898   7.335  1.00  0.00           O  
ATOM    459  HN  ASP B  32      13.725   2.325  10.328  1.00  0.00           H  
ATOM    460  HA  ASP B  32      11.883   3.886   8.648  1.00  0.00           H  
ATOM    461  HB1 ASP B  32      13.561   5.117  10.015  1.00  0.00           H  
ATOM    462  HB2 ASP B  32      14.845   4.255   9.190  1.00  0.00           H  
ATOM    463  N   LEU B  33      13.352   1.418   7.608  1.00  0.00           N  
ATOM    464  CA  LEU B  33      13.695   0.572   6.482  1.00  0.00           C  
ATOM    465  C   LEU B  33      12.400   0.270   5.724  1.00  0.00           C  
ATOM    466  O   LEU B  33      11.320   0.547   6.230  1.00  0.00           O  
ATOM    467  CB  LEU B  33      14.392  -0.715   6.971  1.00  0.00           C  
ATOM    468  CG  LEU B  33      14.994  -1.636   5.899  1.00  0.00           C  
ATOM    469  CD1 LEU B  33      16.056  -0.902   5.095  1.00  0.00           C  
ATOM    470  CD2 LEU B  33      15.585  -2.874   6.546  1.00  0.00           C  
ATOM    471  HN  LEU B  33      13.109   0.998   8.458  1.00  0.00           H  
ATOM    472  HA  LEU B  33      14.357   1.135   5.837  1.00  0.00           H  
ATOM    473  HB1 LEU B  33      15.181  -0.426   7.649  1.00  0.00           H  
ATOM    474  HB2 LEU B  33      13.665  -1.288   7.529  1.00  0.00           H  
ATOM    475  HG  LEU B  33      14.211  -1.947   5.225  1.00  0.00           H  
ATOM    476 HD11 LEU B  33      15.611  -0.048   4.608  1.00  0.00           H  
ATOM    477 HD12 LEU B  33      16.464  -1.572   4.355  1.00  0.00           H  
ATOM    478 HD13 LEU B  33      16.840  -0.571   5.758  1.00  0.00           H  
ATOM    479 HD21 LEU B  33      14.807  -3.413   7.064  1.00  0.00           H  
ATOM    480 HD22 LEU B  33      16.354  -2.586   7.248  1.00  0.00           H  
ATOM    481 HD23 LEU B  33      16.014  -3.508   5.786  1.00  0.00           H  
ATOM    482  N   ARG B  34      12.483  -0.289   4.545  1.00  0.00           N  
ATOM    483  CA  ARG B  34      11.292  -0.456   3.740  1.00  0.00           C  
ATOM    484  C   ARG B  34      10.935  -1.930   3.632  1.00  0.00           C  
ATOM    485  O   ARG B  34      11.821  -2.795   3.674  1.00  0.00           O  
ATOM    486  CB  ARG B  34      11.519   0.174   2.358  1.00  0.00           C  
ATOM    487  CG  ARG B  34      12.108   1.576   2.453  1.00  0.00           C  
ATOM    488  CD  ARG B  34      12.419   2.175   1.103  1.00  0.00           C  
ATOM    489  NE  ARG B  34      11.230   2.596   0.359  1.00  0.00           N  
ATOM    490  CZ  ARG B  34      11.252   2.994  -0.917  1.00  0.00           C  
ATOM    491  NH1 ARG B  34      12.366   2.874  -1.620  1.00  0.00           N  
ATOM    492  NH2 ARG B  34      10.171   3.497  -1.492  1.00  0.00           N  
ATOM    493  HN  ARG B  34      13.334  -0.630   4.196  1.00  0.00           H  
ATOM    494  HA  ARG B  34      10.485   0.068   4.229  1.00  0.00           H  
ATOM    495  HB1 ARG B  34      12.203  -0.445   1.794  1.00  0.00           H  
ATOM    496  HB2 ARG B  34      10.579   0.240   1.830  1.00  0.00           H  
ATOM    497  HG1 ARG B  34      11.406   2.217   2.965  1.00  0.00           H  
ATOM    498  HG2 ARG B  34      13.021   1.512   3.027  1.00  0.00           H  
ATOM    499  HD1 ARG B  34      13.059   3.034   1.242  1.00  0.00           H  
ATOM    500  HD2 ARG B  34      12.950   1.433   0.525  1.00  0.00           H  
ATOM    501  HE  ARG B  34      10.399   2.623   0.906  1.00  0.00           H  
ATOM    502 HH11 ARG B  34      13.202   2.492  -1.222  1.00  0.00           H  
ATOM    503 HH12 ARG B  34      12.430   3.150  -2.586  1.00  0.00           H  
ATOM    504 HH21 ARG B  34       9.295   3.600  -1.006  1.00  0.00           H  
ATOM    505 HH22 ARG B  34      10.186   3.823  -2.447  1.00  0.00           H  
ATOM    506  N   PHE B  35       9.640  -2.219   3.512  1.00  0.00           N  
ATOM    507  CA  PHE B  35       9.134  -3.599   3.396  1.00  0.00           C  
ATOM    508  C   PHE B  35       9.714  -4.345   2.204  1.00  0.00           C  
ATOM    509  O   PHE B  35       9.873  -5.566   2.249  1.00  0.00           O  
ATOM    510  CB  PHE B  35       7.599  -3.655   3.376  1.00  0.00           C  
ATOM    511  CG  PHE B  35       6.941  -3.473   4.723  1.00  0.00           C  
ATOM    512  CD1 PHE B  35       6.783  -4.556   5.572  1.00  0.00           C  
ATOM    513  CD2 PHE B  35       6.481  -2.239   5.139  1.00  0.00           C  
ATOM    514  CE1 PHE B  35       6.179  -4.411   6.801  1.00  0.00           C  
ATOM    515  CE2 PHE B  35       5.874  -2.087   6.371  1.00  0.00           C  
ATOM    516  CZ  PHE B  35       5.724  -3.174   7.204  1.00  0.00           C  
ATOM    517  HN  PHE B  35       9.011  -1.461   3.542  1.00  0.00           H  
ATOM    518  HA  PHE B  35       9.476  -4.118   4.279  1.00  0.00           H  
ATOM    519  HB1 PHE B  35       7.231  -2.877   2.725  1.00  0.00           H  
ATOM    520  HB2 PHE B  35       7.297  -4.613   2.978  1.00  0.00           H  
ATOM    521  HD1 PHE B  35       7.138  -5.526   5.260  1.00  0.00           H  
ATOM    522  HD2 PHE B  35       6.599  -1.385   4.489  1.00  0.00           H  
ATOM    523  HE1 PHE B  35       6.062  -5.266   7.449  1.00  0.00           H  
ATOM    524  HE2 PHE B  35       5.519  -1.115   6.683  1.00  0.00           H  
ATOM    525  HZ  PHE B  35       5.249  -3.060   8.167  1.00  0.00           H  
ATOM    526  N   GLU B  36      10.062  -3.617   1.166  1.00  0.00           N  
ATOM    527  CA  GLU B  36      10.665  -4.210  -0.019  1.00  0.00           C  
ATOM    528  C   GLU B  36      12.046  -4.789   0.309  1.00  0.00           C  
ATOM    529  O   GLU B  36      12.420  -5.850  -0.182  1.00  0.00           O  
ATOM    530  CB  GLU B  36      10.780  -3.181  -1.147  1.00  0.00           C  
ATOM    531  CG  GLU B  36      11.545  -1.932  -0.762  1.00  0.00           C  
ATOM    532  CD  GLU B  36      11.790  -1.038  -1.929  1.00  0.00           C  
ATOM    533  OE1 GLU B  36      10.894  -0.214  -2.264  1.00  0.00           O  
ATOM    534  OE2 GLU B  36      12.859  -1.125  -2.532  1.00  0.00           O  
ATOM    535  HN  GLU B  36       9.903  -2.650   1.194  1.00  0.00           H  
ATOM    536  HA  GLU B  36      10.021  -5.015  -0.342  1.00  0.00           H  
ATOM    537  HB1 GLU B  36      11.285  -3.638  -1.986  1.00  0.00           H  
ATOM    538  HB2 GLU B  36       9.787  -2.887  -1.453  1.00  0.00           H  
ATOM    539  HG1 GLU B  36      10.976  -1.388  -0.022  1.00  0.00           H  
ATOM    540  HG2 GLU B  36      12.495  -2.218  -0.335  1.00  0.00           H  
ATOM    541  N   ASP B  37      12.765  -4.112   1.192  1.00  0.00           N  
ATOM    542  CA  ASP B  37      14.122  -4.507   1.552  1.00  0.00           C  
ATOM    543  C   ASP B  37      14.091  -5.707   2.448  1.00  0.00           C  
ATOM    544  O   ASP B  37      15.008  -6.522   2.440  1.00  0.00           O  
ATOM    545  CB  ASP B  37      14.875  -3.374   2.259  1.00  0.00           C  
ATOM    546  CG  ASP B  37      14.978  -2.128   1.433  1.00  0.00           C  
ATOM    547  OD1 ASP B  37      15.805  -2.088   0.521  1.00  0.00           O  
ATOM    548  OD2 ASP B  37      14.220  -1.164   1.677  1.00  0.00           O  
ATOM    549  HN  ASP B  37      12.371  -3.322   1.621  1.00  0.00           H  
ATOM    550  HA  ASP B  37      14.652  -4.763   0.646  1.00  0.00           H  
ATOM    551  HB1 ASP B  37      14.355  -3.119   3.171  1.00  0.00           H  
ATOM    552  HB2 ASP B  37      15.874  -3.710   2.498  1.00  0.00           H  
ATOM    553  N   ILE B  38      13.021  -5.843   3.201  1.00  0.00           N  
ATOM    554  CA  ILE B  38      12.888  -6.958   4.120  1.00  0.00           C  
ATOM    555  C   ILE B  38      12.120  -8.133   3.504  1.00  0.00           C  
ATOM    556  O   ILE B  38      11.732  -9.066   4.203  1.00  0.00           O  
ATOM    557  CB  ILE B  38      12.306  -6.547   5.505  1.00  0.00           C  
ATOM    558  CG1 ILE B  38      10.928  -5.870   5.361  1.00  0.00           C  
ATOM    559  CG2 ILE B  38      13.277  -5.629   6.225  1.00  0.00           C  
ATOM    560  CD1 ILE B  38      10.278  -5.461   6.675  1.00  0.00           C  
ATOM    561  HN  ILE B  38      12.312  -5.169   3.142  1.00  0.00           H  
ATOM    562  HA  ILE B  38      13.897  -7.317   4.274  1.00  0.00           H  
ATOM    563  HB  ILE B  38      12.201  -7.442   6.100  1.00  0.00           H  
ATOM    564 HG11 ILE B  38      11.033  -4.978   4.763  1.00  0.00           H  
ATOM    565 HG12 ILE B  38      10.259  -6.550   4.852  1.00  0.00           H  
ATOM    566 HG21 ILE B  38      12.852  -5.328   7.170  1.00  0.00           H  
ATOM    567 HG22 ILE B  38      13.449  -4.746   5.625  1.00  0.00           H  
ATOM    568 HG23 ILE B  38      14.207  -6.149   6.397  1.00  0.00           H  
ATOM    569 HD11 ILE B  38      10.146  -6.331   7.299  1.00  0.00           H  
ATOM    570 HD12 ILE B  38       9.318  -5.010   6.474  1.00  0.00           H  
ATOM    571 HD13 ILE B  38      10.913  -4.747   7.180  1.00  0.00           H  
ATOM    572  N   GLY B  39      11.965  -8.093   2.190  1.00  0.00           N  
ATOM    573  CA  GLY B  39      11.362  -9.192   1.452  1.00  0.00           C  
ATOM    574  C   GLY B  39       9.873  -9.385   1.689  1.00  0.00           C  
ATOM    575  O   GLY B  39       9.377 -10.521   1.672  1.00  0.00           O  
ATOM    576  HN  GLY B  39      12.264  -7.295   1.706  1.00  0.00           H  
ATOM    577  HA1 GLY B  39      11.517  -9.009   0.399  1.00  0.00           H  
ATOM    578  HA2 GLY B  39      11.879 -10.101   1.719  1.00  0.00           H  
ATOM    579  N   TYR B  40       9.153  -8.316   1.889  1.00  0.00           N  
ATOM    580  CA  TYR B  40       7.732  -8.416   2.105  1.00  0.00           C  
ATOM    581  C   TYR B  40       6.924  -8.070   0.877  1.00  0.00           C  
ATOM    582  O   TYR B  40       7.075  -6.993   0.286  1.00  0.00           O  
ATOM    583  CB  TYR B  40       7.273  -7.604   3.325  1.00  0.00           C  
ATOM    584  CG  TYR B  40       7.430  -8.351   4.622  1.00  0.00           C  
ATOM    585  CD1 TYR B  40       8.672  -8.549   5.196  1.00  0.00           C  
ATOM    586  CD2 TYR B  40       6.324  -8.887   5.254  1.00  0.00           C  
ATOM    587  CE1 TYR B  40       8.809  -9.257   6.366  1.00  0.00           C  
ATOM    588  CE2 TYR B  40       6.448  -9.602   6.418  1.00  0.00           C  
ATOM    589  CZ  TYR B  40       7.691  -9.785   6.971  1.00  0.00           C  
ATOM    590  OH  TYR B  40       7.809 -10.520   8.119  1.00  0.00           O  
ATOM    591  HN  TYR B  40       9.581  -7.431   1.881  1.00  0.00           H  
ATOM    592  HA  TYR B  40       7.539  -9.458   2.319  1.00  0.00           H  
ATOM    593  HB1 TYR B  40       7.859  -6.697   3.382  1.00  0.00           H  
ATOM    594  HB2 TYR B  40       6.230  -7.343   3.212  1.00  0.00           H  
ATOM    595  HD1 TYR B  40       9.545  -8.132   4.715  1.00  0.00           H  
ATOM    596  HD2 TYR B  40       5.348  -8.737   4.816  1.00  0.00           H  
ATOM    597  HE1 TYR B  40       9.792  -9.396   6.793  1.00  0.00           H  
ATOM    598  HE2 TYR B  40       5.573 -10.016   6.896  1.00  0.00           H  
ATOM    599  HH  TYR B  40       8.476 -10.154   8.714  1.00  0.00           H  
ATOM    600  N   ASP B  41       6.098  -9.019   0.471  1.00  0.00           N  
ATOM    601  CA  ASP B  41       5.137  -8.819  -0.606  1.00  0.00           C  
ATOM    602  C   ASP B  41       3.939  -8.091  -0.040  1.00  0.00           C  
ATOM    603  O   ASP B  41       3.808  -7.963   1.190  1.00  0.00           O  
ATOM    604  CB  ASP B  41       4.637 -10.160  -1.195  1.00  0.00           C  
ATOM    605  CG  ASP B  41       5.664 -10.956  -1.954  1.00  0.00           C  
ATOM    606  OD1 ASP B  41       6.003 -10.586  -3.100  1.00  0.00           O  
ATOM    607  OD2 ASP B  41       6.166 -11.968  -1.421  1.00  0.00           O  
ATOM    608  HN  ASP B  41       6.146  -9.885   0.923  1.00  0.00           H  
ATOM    609  HA  ASP B  41       5.600  -8.230  -1.387  1.00  0.00           H  
ATOM    610  HB1 ASP B  41       4.277 -10.794  -0.398  1.00  0.00           H  
ATOM    611  HB2 ASP B  41       3.812  -9.948  -1.862  1.00  0.00           H  
ATOM    612  N   SER B  42       3.042  -7.671  -0.896  1.00  0.00           N  
ATOM    613  CA  SER B  42       1.837  -6.995  -0.464  1.00  0.00           C  
ATOM    614  C   SER B  42       0.982  -7.959   0.344  1.00  0.00           C  
ATOM    615  O   SER B  42       0.546  -7.639   1.452  1.00  0.00           O  
ATOM    616  CB  SER B  42       1.083  -6.510  -1.663  1.00  0.00           C  
ATOM    617  OG  SER B  42       0.923  -7.622  -2.575  1.00  0.00           O  
ATOM    618  HN  SER B  42       3.167  -7.836  -1.853  1.00  0.00           H  
ATOM    619  HA  SER B  42       2.111  -6.155   0.157  1.00  0.00           H  
ATOM    620  HB1 SER B  42       0.109  -6.154  -1.357  1.00  0.00           H  
ATOM    621  HB2 SER B  42       1.635  -5.728  -2.162  1.00  0.00           H  
ATOM    622  HG  SER B  42       1.867  -7.978  -2.863  1.00  0.00           H  
ATOM    623  N   LEU B  43       0.790  -9.161  -0.214  1.00  0.00           N  
ATOM    624  CA  LEU B  43       0.069 -10.239   0.452  1.00  0.00           C  
ATOM    625  C   LEU B  43       0.678 -10.551   1.787  1.00  0.00           C  
ATOM    626  O   LEU B  43      -0.032 -10.769   2.752  1.00  0.00           O  
ATOM    627  CB  LEU B  43       0.028 -11.500  -0.412  1.00  0.00           C  
ATOM    628  CG  LEU B  43      -1.248 -11.715  -1.214  1.00  0.00           C  
ATOM    629  CD1 LEU B  43      -1.099 -12.922  -2.128  1.00  0.00           C  
ATOM    630  CD2 LEU B  43      -2.414 -11.922  -0.256  1.00  0.00           C  
ATOM    631  HN  LEU B  43       1.139  -9.309  -1.123  1.00  0.00           H  
ATOM    632  HA  LEU B  43      -0.945  -9.900   0.610  1.00  0.00           H  
ATOM    633  HB1 LEU B  43       0.861 -11.458  -1.098  1.00  0.00           H  
ATOM    634  HB2 LEU B  43       0.165 -12.357   0.232  1.00  0.00           H  
ATOM    635  HG  LEU B  43      -1.457 -10.841  -1.815  1.00  0.00           H  
ATOM    636 HD11 LEU B  43      -0.860 -13.796  -1.541  1.00  0.00           H  
ATOM    637 HD12 LEU B  43      -0.307 -12.741  -2.839  1.00  0.00           H  
ATOM    638 HD13 LEU B  43      -2.027 -13.090  -2.656  1.00  0.00           H  
ATOM    639 HD21 LEU B  43      -2.526 -11.042   0.360  1.00  0.00           H  
ATOM    640 HD22 LEU B  43      -2.208 -12.765   0.390  1.00  0.00           H  
ATOM    641 HD23 LEU B  43      -3.324 -12.094  -0.809  1.00  0.00           H  
ATOM    642  N   ALA B  44       2.000 -10.505   1.846  1.00  0.00           N  
ATOM    643  CA  ALA B  44       2.721 -10.783   3.068  1.00  0.00           C  
ATOM    644  C   ALA B  44       2.393  -9.744   4.133  1.00  0.00           C  
ATOM    645  O   ALA B  44       2.311 -10.068   5.306  1.00  0.00           O  
ATOM    646  CB  ALA B  44       4.216 -10.846   2.813  1.00  0.00           C  
ATOM    647  HN  ALA B  44       2.488 -10.265   1.031  1.00  0.00           H  
ATOM    648  HA  ALA B  44       2.394 -11.748   3.427  1.00  0.00           H  
ATOM    649  HB1 ALA B  44       4.567  -9.884   2.473  1.00  0.00           H  
ATOM    650  HB2 ALA B  44       4.422 -11.589   2.057  1.00  0.00           H  
ATOM    651  HB3 ALA B  44       4.727 -11.112   3.728  1.00  0.00           H  
ATOM    652  N   LEU B  45       2.171  -8.505   3.722  1.00  0.00           N  
ATOM    653  CA  LEU B  45       1.817  -7.459   4.650  1.00  0.00           C  
ATOM    654  C   LEU B  45       0.353  -7.585   5.088  1.00  0.00           C  
ATOM    655  O   LEU B  45       0.040  -7.370   6.247  1.00  0.00           O  
ATOM    656  CB  LEU B  45       2.122  -6.095   4.062  1.00  0.00           C  
ATOM    657  CG  LEU B  45       1.921  -4.875   4.981  1.00  0.00           C  
ATOM    658  CD1 LEU B  45       2.191  -5.201   6.448  1.00  0.00           C  
ATOM    659  CD2 LEU B  45       2.923  -3.884   4.593  1.00  0.00           C  
ATOM    660  HN  LEU B  45       2.257  -8.291   2.765  1.00  0.00           H  
ATOM    661  HA  LEU B  45       2.447  -7.581   5.522  1.00  0.00           H  
ATOM    662  HB1 LEU B  45       3.149  -6.097   3.727  1.00  0.00           H  
ATOM    663  HB2 LEU B  45       1.488  -5.966   3.197  1.00  0.00           H  
ATOM    664  HG  LEU B  45       0.947  -4.428   4.851  1.00  0.00           H  
ATOM    665 HD11 LEU B  45       3.203  -5.551   6.578  1.00  0.00           H  
ATOM    666 HD12 LEU B  45       1.493  -5.962   6.765  1.00  0.00           H  
ATOM    667 HD13 LEU B  45       2.022  -4.309   7.034  1.00  0.00           H  
ATOM    668 HD21 LEU B  45       2.836  -3.005   5.209  1.00  0.00           H  
ATOM    669 HD22 LEU B  45       2.852  -3.674   3.537  1.00  0.00           H  
ATOM    670 HD23 LEU B  45       3.837  -4.407   4.837  1.00  0.00           H  
ATOM    671  N   MET B  46      -0.526  -7.987   4.170  1.00  0.00           N  
ATOM    672  CA  MET B  46      -1.963  -8.212   4.505  1.00  0.00           C  
ATOM    673  C   MET B  46      -2.011  -9.277   5.571  1.00  0.00           C  
ATOM    674  O   MET B  46      -2.679  -9.150   6.597  1.00  0.00           O  
ATOM    675  CB  MET B  46      -2.745  -8.739   3.287  1.00  0.00           C  
ATOM    676  CG  MET B  46      -2.430  -8.028   2.029  1.00  0.00           C  
ATOM    677  SD  MET B  46      -3.481  -8.501   0.655  1.00  0.00           S  
ATOM    678  CE  MET B  46      -2.800  -7.458  -0.620  1.00  0.00           C  
ATOM    679  HN  MET B  46      -0.203  -8.121   3.252  1.00  0.00           H  
ATOM    680  HA  MET B  46      -2.396  -7.292   4.866  1.00  0.00           H  
ATOM    681  HB1 MET B  46      -2.512  -9.780   3.124  1.00  0.00           H  
ATOM    682  HB2 MET B  46      -3.807  -8.641   3.459  1.00  0.00           H  
ATOM    683  HG1 MET B  46      -2.461  -6.967   2.205  1.00  0.00           H  
ATOM    684  HG2 MET B  46      -1.416  -8.339   1.818  1.00  0.00           H  
ATOM    685  HE1 MET B  46      -3.336  -7.624  -1.544  1.00  0.00           H  
ATOM    686  HE2 MET B  46      -1.758  -7.705  -0.761  1.00  0.00           H  
ATOM    687  HE3 MET B  46      -2.884  -6.421  -0.335  1.00  0.00           H  
ATOM    688  N   GLU B  47      -1.240 -10.295   5.299  1.00  0.00           N  
ATOM    689  CA  GLU B  47      -1.030 -11.430   6.130  1.00  0.00           C  
ATOM    690  C   GLU B  47      -0.511 -10.973   7.516  1.00  0.00           C  
ATOM    691  O   GLU B  47      -1.105 -11.290   8.529  1.00  0.00           O  
ATOM    692  CB  GLU B  47      -0.009 -12.258   5.396  1.00  0.00           C  
ATOM    693  CG  GLU B  47       0.224 -13.652   5.920  1.00  0.00           C  
ATOM    694  CD  GLU B  47      -1.006 -14.514   5.903  1.00  0.00           C  
ATOM    695  OE1 GLU B  47      -1.619 -14.660   4.827  1.00  0.00           O  
ATOM    696  OE2 GLU B  47      -1.405 -15.006   6.963  1.00  0.00           O  
ATOM    697  HN  GLU B  47      -0.775 -10.292   4.433  1.00  0.00           H  
ATOM    698  HA  GLU B  47      -1.941 -12.001   6.226  1.00  0.00           H  
ATOM    699  HB1 GLU B  47      -0.319 -12.245   4.359  1.00  0.00           H  
ATOM    700  HB2 GLU B  47       0.925 -11.713   5.440  1.00  0.00           H  
ATOM    701  HG1 GLU B  47       0.987 -14.132   5.325  1.00  0.00           H  
ATOM    702  HG2 GLU B  47       0.560 -13.556   6.938  1.00  0.00           H  
ATOM    703  N   THR B  48       0.571 -10.190   7.509  1.00  0.00           N  
ATOM    704  CA  THR B  48       1.177  -9.596   8.716  1.00  0.00           C  
ATOM    705  C   THR B  48       0.120  -8.812   9.528  1.00  0.00           C  
ATOM    706  O   THR B  48      -0.046  -9.034  10.734  1.00  0.00           O  
ATOM    707  CB  THR B  48       2.331  -8.635   8.283  1.00  0.00           C  
ATOM    708  OG1 THR B  48       3.365  -9.382   7.630  1.00  0.00           O  
ATOM    709  CG2 THR B  48       2.934  -7.841   9.451  1.00  0.00           C  
ATOM    710  HN  THR B  48       0.996 -10.004   6.645  1.00  0.00           H  
ATOM    711  HA  THR B  48       1.594 -10.388   9.321  1.00  0.00           H  
ATOM    712  HB  THR B  48       1.910  -7.944   7.568  1.00  0.00           H  
ATOM    713  HG1 THR B  48       3.034  -9.707   6.781  1.00  0.00           H  
ATOM    714 HG21 THR B  48       3.702  -7.190   9.047  1.00  0.00           H  
ATOM    715 HG22 THR B  48       3.353  -8.497  10.200  1.00  0.00           H  
ATOM    716 HG23 THR B  48       2.166  -7.223   9.893  1.00  0.00           H  
ATOM    717  N   ALA B  49      -0.601  -7.931   8.850  1.00  0.00           N  
ATOM    718  CA  ALA B  49      -1.603  -7.080   9.472  1.00  0.00           C  
ATOM    719  C   ALA B  49      -2.705  -7.917  10.131  1.00  0.00           C  
ATOM    720  O   ALA B  49      -2.998  -7.741  11.314  1.00  0.00           O  
ATOM    721  CB  ALA B  49      -2.205  -6.129   8.443  1.00  0.00           C  
ATOM    722  HN  ALA B  49      -0.451  -7.873   7.880  1.00  0.00           H  
ATOM    723  HA  ALA B  49      -1.082  -6.488  10.214  1.00  0.00           H  
ATOM    724  HB1 ALA B  49      -2.901  -5.465   8.934  1.00  0.00           H  
ATOM    725  HB2 ALA B  49      -2.725  -6.699   7.689  1.00  0.00           H  
ATOM    726  HB3 ALA B  49      -1.420  -5.551   7.979  1.00  0.00           H  
ATOM    727  N   ALA B  50      -3.267  -8.862   9.374  1.00  0.00           N  
ATOM    728  CA  ALA B  50      -4.341  -9.736   9.869  1.00  0.00           C  
ATOM    729  C   ALA B  50      -3.846 -10.618  11.017  1.00  0.00           C  
ATOM    730  O   ALA B  50      -4.579 -10.900  11.980  1.00  0.00           O  
ATOM    731  CB  ALA B  50      -4.889 -10.597   8.735  1.00  0.00           C  
ATOM    732  HN  ALA B  50      -2.969  -8.976   8.443  1.00  0.00           H  
ATOM    733  HA  ALA B  50      -5.136  -9.103  10.235  1.00  0.00           H  
ATOM    734  HB1 ALA B  50      -4.102 -11.240   8.369  1.00  0.00           H  
ATOM    735  HB2 ALA B  50      -5.230  -9.957   7.934  1.00  0.00           H  
ATOM    736  HB3 ALA B  50      -5.711 -11.199   9.094  1.00  0.00           H  
ATOM    737  N   ARG B  51      -2.587 -11.008  10.933  1.00  0.00           N  
ATOM    738  CA  ARG B  51      -1.940 -11.839  11.936  1.00  0.00           C  
ATOM    739  C   ARG B  51      -1.883 -11.048  13.258  1.00  0.00           C  
ATOM    740  O   ARG B  51      -1.964 -11.610  14.352  1.00  0.00           O  
ATOM    741  CB  ARG B  51      -0.525 -12.189  11.422  1.00  0.00           C  
ATOM    742  CG  ARG B  51       0.067 -13.518  11.871  1.00  0.00           C  
ATOM    743  CD  ARG B  51       0.519 -13.549  13.320  1.00  0.00           C  
ATOM    744  NE  ARG B  51       1.072 -14.868  13.636  1.00  0.00           N  
ATOM    745  CZ  ARG B  51       2.090 -15.123  14.450  1.00  0.00           C  
ATOM    746  NH1 ARG B  51       2.638 -14.151  15.155  1.00  0.00           N  
ATOM    747  NH2 ARG B  51       2.542 -16.363  14.565  1.00  0.00           N  
ATOM    748  HN  ARG B  51      -2.071 -10.739  10.139  1.00  0.00           H  
ATOM    749  HA  ARG B  51      -2.519 -12.743  12.060  1.00  0.00           H  
ATOM    750  HB1 ARG B  51      -0.559 -12.210  10.345  1.00  0.00           H  
ATOM    751  HB2 ARG B  51       0.155 -11.402  11.716  1.00  0.00           H  
ATOM    752  HG1 ARG B  51      -0.677 -14.290  11.735  1.00  0.00           H  
ATOM    753  HG2 ARG B  51       0.911 -13.743  11.237  1.00  0.00           H  
ATOM    754  HD1 ARG B  51       1.290 -12.809  13.470  1.00  0.00           H  
ATOM    755  HD2 ARG B  51      -0.315 -13.348  13.976  1.00  0.00           H  
ATOM    756  HE  ARG B  51       0.614 -15.605  13.160  1.00  0.00           H  
ATOM    757 HH11 ARG B  51       2.304 -13.214  15.089  1.00  0.00           H  
ATOM    758 HH12 ARG B  51       3.393 -14.312  15.811  1.00  0.00           H  
ATOM    759 HH21 ARG B  51       2.140 -17.127  14.036  1.00  0.00           H  
ATOM    760 HH22 ARG B  51       3.295 -16.620  15.186  1.00  0.00           H  
ATOM    761  N   LEU B  52      -1.776  -9.734  13.140  1.00  0.00           N  
ATOM    762  CA  LEU B  52      -1.767  -8.862  14.296  1.00  0.00           C  
ATOM    763  C   LEU B  52      -3.195  -8.583  14.769  1.00  0.00           C  
ATOM    764  O   LEU B  52      -3.441  -8.485  15.983  1.00  0.00           O  
ATOM    765  CB  LEU B  52      -1.025  -7.550  13.991  1.00  0.00           C  
ATOM    766  CG  LEU B  52       0.445  -7.700  13.577  1.00  0.00           C  
ATOM    767  CD1 LEU B  52       1.066  -6.344  13.290  1.00  0.00           C  
ATOM    768  CD2 LEU B  52       1.244  -8.446  14.644  1.00  0.00           C  
ATOM    769  HN  LEU B  52      -1.692  -9.346  12.241  1.00  0.00           H  
ATOM    770  HA  LEU B  52      -1.245  -9.382  15.087  1.00  0.00           H  
ATOM    771  HB1 LEU B  52      -1.551  -7.047  13.191  1.00  0.00           H  
ATOM    772  HB2 LEU B  52      -1.064  -6.931  14.876  1.00  0.00           H  
ATOM    773  HG  LEU B  52       0.488  -8.270  12.660  1.00  0.00           H  
ATOM    774 HD11 LEU B  52       2.103  -6.467  13.020  1.00  0.00           H  
ATOM    775 HD12 LEU B  52       0.992  -5.723  14.171  1.00  0.00           H  
ATOM    776 HD13 LEU B  52       0.532  -5.880  12.474  1.00  0.00           H  
ATOM    777 HD21 LEU B  52       0.828  -9.432  14.780  1.00  0.00           H  
ATOM    778 HD22 LEU B  52       1.203  -7.902  15.575  1.00  0.00           H  
ATOM    779 HD23 LEU B  52       2.272  -8.535  14.320  1.00  0.00           H  
ATOM    780  N   GLU B  53      -4.137  -8.472  13.815  1.00  0.00           N  
ATOM    781  CA  GLU B  53      -5.559  -8.252  14.129  1.00  0.00           C  
ATOM    782  C   GLU B  53      -6.073  -9.358  15.036  1.00  0.00           C  
ATOM    783  O   GLU B  53      -6.648  -9.082  16.085  1.00  0.00           O  
ATOM    784  CB  GLU B  53      -6.438  -8.205  12.868  1.00  0.00           C  
ATOM    785  CG  GLU B  53      -6.093  -7.122  11.864  1.00  0.00           C  
ATOM    786  CD  GLU B  53      -7.044  -7.134  10.687  1.00  0.00           C  
ATOM    787  OE1 GLU B  53      -6.970  -8.050   9.856  1.00  0.00           O  
ATOM    788  OE2 GLU B  53      -7.916  -6.253  10.600  1.00  0.00           O  
ATOM    789  HN  GLU B  53      -3.861  -8.508  12.870  1.00  0.00           H  
ATOM    790  HA  GLU B  53      -5.642  -7.311  14.659  1.00  0.00           H  
ATOM    791  HB1 GLU B  53      -6.375  -9.158  12.365  1.00  0.00           H  
ATOM    792  HB2 GLU B  53      -7.460  -8.055  13.182  1.00  0.00           H  
ATOM    793  HG1 GLU B  53      -6.159  -6.161  12.354  1.00  0.00           H  
ATOM    794  HG2 GLU B  53      -5.087  -7.281  11.503  1.00  0.00           H  
ATOM    795  N   SER B  54      -5.820 -10.608  14.645  1.00  0.00           N  
ATOM    796  CA  SER B  54      -6.269 -11.776  15.402  1.00  0.00           C  
ATOM    797  C   SER B  54      -5.604 -11.838  16.796  1.00  0.00           C  
ATOM    798  O   SER B  54      -6.184 -12.348  17.752  1.00  0.00           O  
ATOM    799  CB  SER B  54      -5.945 -13.050  14.611  1.00  0.00           C  
ATOM    800  OG  SER B  54      -6.451 -12.975  13.279  1.00  0.00           O  
ATOM    801  HN  SER B  54      -5.324 -10.748  13.804  1.00  0.00           H  
ATOM    802  HA  SER B  54      -7.341 -11.706  15.519  1.00  0.00           H  
ATOM    803  HB1 SER B  54      -4.873 -13.181  14.569  1.00  0.00           H  
ATOM    804  HB2 SER B  54      -6.383 -13.909  15.100  1.00  0.00           H  
ATOM    805  HG  SER B  54      -7.079 -12.246  13.221  1.00  0.00           H  
ATOM    806  N   ARG B  55      -4.413 -11.285  16.895  1.00  0.00           N  
ATOM    807  CA  ARG B  55      -3.631 -11.335  18.122  1.00  0.00           C  
ATOM    808  C   ARG B  55      -4.042 -10.250  19.131  1.00  0.00           C  
ATOM    809  O   ARG B  55      -4.109 -10.512  20.328  1.00  0.00           O  
ATOM    810  CB  ARG B  55      -2.133 -11.236  17.774  1.00  0.00           C  
ATOM    811  CG  ARG B  55      -1.173 -11.242  18.961  1.00  0.00           C  
ATOM    812  CD  ARG B  55       0.264 -11.241  18.461  1.00  0.00           C  
ATOM    813  NE  ARG B  55       1.264 -11.120  19.529  1.00  0.00           N  
ATOM    814  CZ  ARG B  55       2.534 -11.519  19.420  1.00  0.00           C  
ATOM    815  NH1 ARG B  55       2.871 -12.410  18.481  1.00  0.00           N  
ATOM    816  NH2 ARG B  55       3.438 -11.130  20.321  1.00  0.00           N  
ATOM    817  HN  ARG B  55      -4.045 -10.826  16.111  1.00  0.00           H  
ATOM    818  HA  ARG B  55      -3.807 -12.302  18.572  1.00  0.00           H  
ATOM    819  HB1 ARG B  55      -1.867 -12.067  17.137  1.00  0.00           H  
ATOM    820  HB2 ARG B  55      -1.973 -10.325  17.217  1.00  0.00           H  
ATOM    821  HG1 ARG B  55      -1.342 -10.359  19.561  1.00  0.00           H  
ATOM    822  HG2 ARG B  55      -1.336 -12.132  19.553  1.00  0.00           H  
ATOM    823  HD1 ARG B  55       0.449 -12.162  17.928  1.00  0.00           H  
ATOM    824  HD2 ARG B  55       0.388 -10.414  17.775  1.00  0.00           H  
ATOM    825  HE  ARG B  55       0.977 -10.638  20.341  1.00  0.00           H  
ATOM    826 HH11 ARG B  55       2.193 -12.815  17.860  1.00  0.00           H  
ATOM    827 HH12 ARG B  55       3.821 -12.725  18.336  1.00  0.00           H  
ATOM    828 HH21 ARG B  55       3.211 -10.539  21.104  1.00  0.00           H  
ATOM    829 HH22 ARG B  55       4.405 -11.397  20.261  1.00  0.00           H  
ATOM    830  N   TYR B  56      -4.308  -9.046  18.660  1.00  0.00           N  
ATOM    831  CA  TYR B  56      -4.606  -7.952  19.583  1.00  0.00           C  
ATOM    832  C   TYR B  56      -6.073  -7.529  19.602  1.00  0.00           C  
ATOM    833  O   TYR B  56      -6.504  -6.838  20.529  1.00  0.00           O  
ATOM    834  CB  TYR B  56      -3.685  -6.751  19.328  1.00  0.00           C  
ATOM    835  CG  TYR B  56      -2.223  -7.071  19.558  1.00  0.00           C  
ATOM    836  CD1 TYR B  56      -1.733  -7.257  20.844  1.00  0.00           C  
ATOM    837  CD2 TYR B  56      -1.341  -7.200  18.496  1.00  0.00           C  
ATOM    838  CE1 TYR B  56      -0.406  -7.564  21.066  1.00  0.00           C  
ATOM    839  CE2 TYR B  56      -0.009  -7.505  18.711  1.00  0.00           C  
ATOM    840  CZ  TYR B  56       0.451  -7.686  19.997  1.00  0.00           C  
ATOM    841  OH  TYR B  56       1.780  -7.995  20.213  1.00  0.00           O  
ATOM    842  HN  TYR B  56      -4.274  -8.877  17.692  1.00  0.00           H  
ATOM    843  HA  TYR B  56      -4.375  -8.330  20.568  1.00  0.00           H  
ATOM    844  HB1 TYR B  56      -3.797  -6.433  18.303  1.00  0.00           H  
ATOM    845  HB2 TYR B  56      -3.965  -5.943  19.989  1.00  0.00           H  
ATOM    846  HD1 TYR B  56      -2.410  -7.159  21.680  1.00  0.00           H  
ATOM    847  HD2 TYR B  56      -1.705  -7.055  17.491  1.00  0.00           H  
ATOM    848  HE1 TYR B  56      -0.045  -7.705  22.073  1.00  0.00           H  
ATOM    849  HE2 TYR B  56       0.665  -7.606  17.873  1.00  0.00           H  
ATOM    850  HH  TYR B  56       2.311  -7.376  19.701  1.00  0.00           H  
ATOM    851  N   GLY B  57      -6.833  -7.944  18.610  1.00  0.00           N  
ATOM    852  CA  GLY B  57      -8.236  -7.570  18.554  1.00  0.00           C  
ATOM    853  C   GLY B  57      -8.434  -6.211  17.915  1.00  0.00           C  
ATOM    854  O   GLY B  57      -9.113  -5.339  18.477  1.00  0.00           O  
ATOM    855  HN  GLY B  57      -6.465  -8.520  17.906  1.00  0.00           H  
ATOM    856  HA1 GLY B  57      -8.779  -8.311  17.985  1.00  0.00           H  
ATOM    857  HA2 GLY B  57      -8.626  -7.543  19.560  1.00  0.00           H  
ATOM    858  N   VAL B  58      -7.838  -6.029  16.746  1.00  0.00           N  
ATOM    859  CA  VAL B  58      -7.925  -4.769  16.006  1.00  0.00           C  
ATOM    860  C   VAL B  58      -8.470  -5.030  14.600  1.00  0.00           C  
ATOM    861  O   VAL B  58      -8.783  -6.178  14.270  1.00  0.00           O  
ATOM    862  CB  VAL B  58      -6.545  -4.026  15.900  1.00  0.00           C  
ATOM    863  CG1 VAL B  58      -6.000  -3.663  17.263  1.00  0.00           C  
ATOM    864  CG2 VAL B  58      -5.520  -4.871  15.156  1.00  0.00           C  
ATOM    865  HN  VAL B  58      -7.353  -6.777  16.338  1.00  0.00           H  
ATOM    866  HA  VAL B  58      -8.629  -4.134  16.529  1.00  0.00           H  
ATOM    867  HB  VAL B  58      -6.694  -3.112  15.344  1.00  0.00           H  
ATOM    868 HG11 VAL B  58      -6.711  -3.045  17.791  1.00  0.00           H  
ATOM    869 HG12 VAL B  58      -5.067  -3.132  17.128  1.00  0.00           H  
ATOM    870 HG13 VAL B  58      -5.816  -4.576  17.813  1.00  0.00           H  
ATOM    871 HG21 VAL B  58      -4.589  -4.329  15.093  1.00  0.00           H  
ATOM    872 HG22 VAL B  58      -5.890  -5.077  14.164  1.00  0.00           H  
ATOM    873 HG23 VAL B  58      -5.367  -5.799  15.686  1.00  0.00           H  
ATOM    874  N   SER B  59      -8.594  -3.998  13.784  1.00  0.00           N  
ATOM    875  CA  SER B  59      -9.017  -4.152  12.407  1.00  0.00           C  
ATOM    876  C   SER B  59      -8.385  -3.090  11.499  1.00  0.00           C  
ATOM    877  O   SER B  59      -8.623  -1.885  11.653  1.00  0.00           O  
ATOM    878  CB  SER B  59     -10.546  -4.131  12.296  1.00  0.00           C  
ATOM    879  OG  SER B  59     -11.119  -5.176  13.079  1.00  0.00           O  
ATOM    880  HN  SER B  59      -8.450  -3.084  14.118  1.00  0.00           H  
ATOM    881  HA  SER B  59      -8.662  -5.115  12.075  1.00  0.00           H  
ATOM    882  HB1 SER B  59     -10.923  -3.182  12.650  1.00  0.00           H  
ATOM    883  HB2 SER B  59     -10.832  -4.270  11.264  1.00  0.00           H  
ATOM    884  HG  SER B  59     -10.367  -5.699  13.395  1.00  0.00           H  
ATOM    885  N   ILE B  60      -7.559  -3.548  10.582  1.00  0.00           N  
ATOM    886  CA  ILE B  60      -6.912  -2.692   9.610  1.00  0.00           C  
ATOM    887  C   ILE B  60      -7.346  -3.134   8.210  1.00  0.00           C  
ATOM    888  O   ILE B  60      -7.110  -4.289   7.815  1.00  0.00           O  
ATOM    889  CB  ILE B  60      -5.330  -2.699   9.697  1.00  0.00           C  
ATOM    890  CG1 ILE B  60      -4.793  -2.084  11.014  1.00  0.00           C  
ATOM    891  CG2 ILE B  60      -4.707  -1.974   8.507  1.00  0.00           C  
ATOM    892  CD1 ILE B  60      -5.005  -2.914  12.257  1.00  0.00           C  
ATOM    893  HN  ILE B  60      -7.413  -4.524  10.536  1.00  0.00           H  
ATOM    894  HA  ILE B  60      -7.276  -1.689   9.778  1.00  0.00           H  
ATOM    895  HB  ILE B  60      -5.014  -3.731   9.638  1.00  0.00           H  
ATOM    896 HG11 ILE B  60      -3.728  -1.938  10.915  1.00  0.00           H  
ATOM    897 HG12 ILE B  60      -5.272  -1.127  11.167  1.00  0.00           H  
ATOM    898 HG21 ILE B  60      -5.037  -0.946   8.504  1.00  0.00           H  
ATOM    899 HG22 ILE B  60      -5.019  -2.454   7.590  1.00  0.00           H  
ATOM    900 HG23 ILE B  60      -3.630  -2.009   8.583  1.00  0.00           H  
ATOM    901 HD11 ILE B  60      -6.063  -3.062  12.416  1.00  0.00           H  
ATOM    902 HD12 ILE B  60      -4.577  -2.409  13.108  1.00  0.00           H  
ATOM    903 HD13 ILE B  60      -4.530  -3.876  12.131  1.00  0.00           H  
ATOM    904  N   PRO B  61      -8.047  -2.251   7.468  1.00  0.00           N  
ATOM    905  CA  PRO B  61      -8.496  -2.543   6.100  1.00  0.00           C  
ATOM    906  C   PRO B  61      -7.323  -2.857   5.158  1.00  0.00           C  
ATOM    907  O   PRO B  61      -6.234  -2.264   5.272  1.00  0.00           O  
ATOM    908  CB  PRO B  61      -9.210  -1.258   5.670  1.00  0.00           C  
ATOM    909  CG  PRO B  61      -9.580  -0.590   6.948  1.00  0.00           C  
ATOM    910  CD  PRO B  61      -8.479  -0.918   7.908  1.00  0.00           C  
ATOM    911  HA  PRO B  61      -9.188  -3.372   6.087  1.00  0.00           H  
ATOM    912  HB1 PRO B  61      -8.533  -0.652   5.086  1.00  0.00           H  
ATOM    913  HB2 PRO B  61     -10.084  -1.500   5.083  1.00  0.00           H  
ATOM    914  HG1 PRO B  61      -9.644   0.479   6.799  1.00  0.00           H  
ATOM    915  HG2 PRO B  61     -10.520  -0.981   7.313  1.00  0.00           H  
ATOM    916  HD1 PRO B  61      -7.668  -0.211   7.821  1.00  0.00           H  
ATOM    917  HD2 PRO B  61      -8.859  -0.955   8.918  1.00  0.00           H  
ATOM    918  N   ASP B  62      -7.581  -3.760   4.221  1.00  0.00           N  
ATOM    919  CA  ASP B  62      -6.590  -4.315   3.276  1.00  0.00           C  
ATOM    920  C   ASP B  62      -5.759  -3.242   2.601  1.00  0.00           C  
ATOM    921  O   ASP B  62      -4.521  -3.259   2.660  1.00  0.00           O  
ATOM    922  CB  ASP B  62      -7.292  -5.109   2.169  1.00  0.00           C  
ATOM    923  CG  ASP B  62      -8.198  -6.179   2.681  1.00  0.00           C  
ATOM    924  OD1 ASP B  62      -9.377  -5.871   2.968  1.00  0.00           O  
ATOM    925  OD2 ASP B  62      -7.783  -7.339   2.762  1.00  0.00           O  
ATOM    926  HN  ASP B  62      -8.499  -4.104   4.147  1.00  0.00           H  
ATOM    927  HA  ASP B  62      -5.941  -4.993   3.811  1.00  0.00           H  
ATOM    928  HB1 ASP B  62      -7.886  -4.425   1.580  1.00  0.00           H  
ATOM    929  HB2 ASP B  62      -6.543  -5.556   1.532  1.00  0.00           H  
ATOM    930  N   ASP B  63      -6.434  -2.285   1.989  1.00  0.00           N  
ATOM    931  CA  ASP B  63      -5.755  -1.261   1.199  1.00  0.00           C  
ATOM    932  C   ASP B  63      -4.985  -0.284   2.077  1.00  0.00           C  
ATOM    933  O   ASP B  63      -4.091   0.395   1.599  1.00  0.00           O  
ATOM    934  CB  ASP B  63      -6.725  -0.494   0.277  1.00  0.00           C  
ATOM    935  CG  ASP B  63      -7.625   0.486   1.000  1.00  0.00           C  
ATOM    936  OD1 ASP B  63      -8.632   0.060   1.599  1.00  0.00           O  
ATOM    937  OD2 ASP B  63      -7.356   1.701   0.954  1.00  0.00           O  
ATOM    938  HN  ASP B  63      -7.411  -2.261   2.074  1.00  0.00           H  
ATOM    939  HA  ASP B  63      -5.041  -1.781   0.578  1.00  0.00           H  
ATOM    940  HB1 ASP B  63      -6.149   0.067  -0.444  1.00  0.00           H  
ATOM    941  HB2 ASP B  63      -7.349  -1.209  -0.240  1.00  0.00           H  
ATOM    942  N   VAL B  64      -5.298  -0.251   3.363  1.00  0.00           N  
ATOM    943  CA  VAL B  64      -4.638   0.664   4.282  1.00  0.00           C  
ATOM    944  C   VAL B  64      -3.238   0.150   4.612  1.00  0.00           C  
ATOM    945  O   VAL B  64      -2.289   0.923   4.707  1.00  0.00           O  
ATOM    946  CB  VAL B  64      -5.464   0.882   5.585  1.00  0.00           C  
ATOM    947  CG1 VAL B  64      -4.758   1.844   6.533  1.00  0.00           C  
ATOM    948  CG2 VAL B  64      -6.847   1.411   5.243  1.00  0.00           C  
ATOM    949  HN  VAL B  64      -5.975  -0.871   3.709  1.00  0.00           H  
ATOM    950  HA  VAL B  64      -4.541   1.610   3.767  1.00  0.00           H  
ATOM    951  HB  VAL B  64      -5.580  -0.070   6.083  1.00  0.00           H  
ATOM    952 HG11 VAL B  64      -3.792   1.438   6.802  1.00  0.00           H  
ATOM    953 HG12 VAL B  64      -5.360   1.970   7.420  1.00  0.00           H  
ATOM    954 HG13 VAL B  64      -4.624   2.797   6.040  1.00  0.00           H  
ATOM    955 HG21 VAL B  64      -7.405   1.561   6.155  1.00  0.00           H  
ATOM    956 HG22 VAL B  64      -7.365   0.698   4.620  1.00  0.00           H  
ATOM    957 HG23 VAL B  64      -6.750   2.350   4.719  1.00  0.00           H  
ATOM    958  N   ALA B  65      -3.106  -1.165   4.717  1.00  0.00           N  
ATOM    959  CA  ALA B  65      -1.828  -1.780   5.015  1.00  0.00           C  
ATOM    960  C   ALA B  65      -0.891  -1.649   3.819  1.00  0.00           C  
ATOM    961  O   ALA B  65       0.321  -1.654   3.960  1.00  0.00           O  
ATOM    962  CB  ALA B  65      -2.024  -3.236   5.376  1.00  0.00           C  
ATOM    963  HN  ALA B  65      -3.877  -1.756   4.594  1.00  0.00           H  
ATOM    964  HA  ALA B  65      -1.394  -1.267   5.861  1.00  0.00           H  
ATOM    965  HB1 ALA B  65      -2.432  -3.764   4.525  1.00  0.00           H  
ATOM    966  HB2 ALA B  65      -2.709  -3.302   6.209  1.00  0.00           H  
ATOM    967  HB3 ALA B  65      -1.068  -3.658   5.648  1.00  0.00           H  
ATOM    968  N   GLY B  66      -1.480  -1.484   2.645  1.00  0.00           N  
ATOM    969  CA  GLY B  66      -0.708  -1.345   1.433  1.00  0.00           C  
ATOM    970  C   GLY B  66      -0.241   0.083   1.208  1.00  0.00           C  
ATOM    971  O   GLY B  66       0.469   0.366   0.237  1.00  0.00           O  
ATOM    972  HN  GLY B  66      -2.460  -1.456   2.619  1.00  0.00           H  
ATOM    973  HA1 GLY B  66       0.151  -2.000   1.478  1.00  0.00           H  
ATOM    974  HA2 GLY B  66      -1.326  -1.643   0.600  1.00  0.00           H  
ATOM    975  N   ARG B  67      -0.627   0.980   2.105  1.00  0.00           N  
ATOM    976  CA  ARG B  67      -0.266   2.378   1.994  1.00  0.00           C  
ATOM    977  C   ARG B  67       1.069   2.646   2.663  1.00  0.00           C  
ATOM    978  O   ARG B  67       1.691   3.689   2.424  1.00  0.00           O  
ATOM    979  CB  ARG B  67      -1.332   3.273   2.632  1.00  0.00           C  
ATOM    980  CG  ARG B  67      -2.715   3.120   2.045  1.00  0.00           C  
ATOM    981  CD  ARG B  67      -3.732   3.950   2.801  1.00  0.00           C  
ATOM    982  NE  ARG B  67      -5.112   3.669   2.375  1.00  0.00           N  
ATOM    983  CZ  ARG B  67      -6.216   4.215   2.921  1.00  0.00           C  
ATOM    984  NH1 ARG B  67      -6.116   5.089   3.925  1.00  0.00           N  
ATOM    985  NH2 ARG B  67      -7.411   3.853   2.489  1.00  0.00           N  
ATOM    986  HN  ARG B  67      -1.177   0.696   2.866  1.00  0.00           H  
ATOM    987  HA  ARG B  67      -0.196   2.622   0.945  1.00  0.00           H  
ATOM    988  HB1 ARG B  67      -1.393   3.043   3.686  1.00  0.00           H  
ATOM    989  HB2 ARG B  67      -1.026   4.302   2.516  1.00  0.00           H  
ATOM    990  HG1 ARG B  67      -2.697   3.444   1.015  1.00  0.00           H  
ATOM    991  HG2 ARG B  67      -3.002   2.079   2.095  1.00  0.00           H  
ATOM    992  HD1 ARG B  67      -3.639   3.725   3.854  1.00  0.00           H  
ATOM    993  HD2 ARG B  67      -3.520   4.995   2.641  1.00  0.00           H  
ATOM    994  HE  ARG B  67      -5.191   3.018   1.638  1.00  0.00           H  
ATOM    995 HH11 ARG B  67      -5.231   5.368   4.324  1.00  0.00           H  
ATOM    996 HH12 ARG B  67      -6.925   5.528   4.335  1.00  0.00           H  
ATOM    997 HH21 ARG B  67      -7.495   3.159   1.754  1.00  0.00           H  
ATOM    998 HH22 ARG B  67      -8.276   4.213   2.864  1.00  0.00           H  
ATOM    999  N   VAL B  68       1.527   1.713   3.475  1.00  0.00           N  
ATOM   1000  CA  VAL B  68       2.749   1.934   4.219  1.00  0.00           C  
ATOM   1001  C   VAL B  68       3.981   1.524   3.407  1.00  0.00           C  
ATOM   1002  O   VAL B  68       3.856   1.069   2.263  1.00  0.00           O  
ATOM   1003  CB  VAL B  68       2.736   1.270   5.630  1.00  0.00           C  
ATOM   1004  CG1 VAL B  68       1.528   1.735   6.410  1.00  0.00           C  
ATOM   1005  CG2 VAL B  68       2.761  -0.248   5.562  1.00  0.00           C  
ATOM   1006  HN  VAL B  68       1.061   0.853   3.541  1.00  0.00           H  
ATOM   1007  HA  VAL B  68       2.792   3.006   4.352  1.00  0.00           H  
ATOM   1008  HB  VAL B  68       3.606   1.609   6.176  1.00  0.00           H  
ATOM   1009 HG11 VAL B  68       1.572   2.808   6.530  1.00  0.00           H  
ATOM   1010 HG12 VAL B  68       1.515   1.263   7.381  1.00  0.00           H  
ATOM   1011 HG13 VAL B  68       0.630   1.469   5.872  1.00  0.00           H  
ATOM   1012 HG21 VAL B  68       1.915  -0.610   4.999  1.00  0.00           H  
ATOM   1013 HG22 VAL B  68       2.700  -0.635   6.570  1.00  0.00           H  
ATOM   1014 HG23 VAL B  68       3.681  -0.576   5.102  1.00  0.00           H  
ATOM   1015  N   ASP B  69       5.146   1.716   3.960  1.00  0.00           N  
ATOM   1016  CA  ASP B  69       6.405   1.364   3.290  1.00  0.00           C  
ATOM   1017  C   ASP B  69       7.410   0.966   4.314  1.00  0.00           C  
ATOM   1018  O   ASP B  69       8.185   0.036   4.128  1.00  0.00           O
[truncated: 20,984 more chars]
