# Supplementary material for: Path to Actinorhodin: Regio- and Stereoselective Ketone Reduction by a Type II Polyketide Ketoreductase Revealed in Atomistic Detail
Source: JACS Au. 2022 Apr 7;2(4):972–84. doi: 10.1021/jacsau.2c00086 (PMC9088766; doi:10.1021/jacsau.2c00086)
Supplement: Supplementary file 2 — au2c00086_si_002.zip [file au2c00086_si_002.zip › SI_files/Docking_Models/M13.pdb]

ATOM      1  N   MET A   1     -30.636  -3.156 -25.332  1.00  0.00           N1+
ATOM      2  H1  MET A   1     -29.912  -2.741 -24.763  1.00  0.00           H  
ATOM      3  H2  MET A   1     -30.130  -3.686 -26.027  1.00  0.00           H  
ATOM      4  H3  MET A   1     -31.226  -2.438 -25.728  1.00  0.00           H  
ATOM      5  CA  MET A   1     -31.442  -3.999 -24.430  1.00  0.00           C  
ATOM      6  HA  MET A   1     -32.058  -3.303 -23.860  1.00  0.00           H  
ATOM      7  CB  MET A   1     -32.459  -4.897 -25.290  1.00  0.00           C  
ATOM      8  HB2 MET A   1     -33.102  -4.266 -25.906  1.00  0.00           H  
ATOM      9  HB3 MET A   1     -31.942  -5.572 -25.973  1.00  0.00           H  
ATOM     10  CG  MET A   1     -33.281  -5.768 -24.380  1.00  0.00           C  
ATOM     11  HG2 MET A   1     -32.600  -6.467 -23.897  1.00  0.00           H  
ATOM     12  HG3 MET A   1     -33.819  -5.083 -23.724  1.00  0.00           H  
ATOM     13  SD  MET A   1     -34.520  -6.883 -25.057  1.00  0.00           S  
ATOM     14  CE  MET A   1     -35.420  -5.671 -26.107  1.00  0.00           C  
ATOM     15  HE1 MET A   1     -35.555  -4.756 -25.530  1.00  0.00           H  
ATOM     16  HE2 MET A   1     -34.853  -5.437 -27.008  1.00  0.00           H  
ATOM     17  HE3 MET A   1     -36.393  -6.098 -26.350  1.00  0.00           H  
ATOM     18  C   MET A   1     -30.572  -4.799 -23.470  1.00  0.00           C  
ATOM     19  O   MET A   1     -29.779  -5.662 -23.930  1.00  0.00           O  
ATOM     20  N   ALA A   2     -30.814  -4.648 -22.157  1.00  0.00           N  
ATOM     21  H   ALA A   2     -31.552  -4.080 -21.766  1.00  0.00           H  
ATOM     22  CA  ALA A   2     -29.961  -5.258 -21.101  1.00  0.00           C  
ATOM     23  HA  ALA A   2     -29.068  -5.679 -21.565  1.00  0.00           H  
ATOM     24  CB  ALA A   2     -29.455  -4.140 -20.162  1.00  0.00           C  
ATOM     25  HB1 ALA A   2     -29.101  -4.536 -19.210  1.00  0.00           H  
ATOM     26  HB2 ALA A   2     -28.620  -3.658 -20.671  1.00  0.00           H  
ATOM     27  HB3 ALA A   2     -30.167  -3.330 -20.006  1.00  0.00           H  
ATOM     28  C   ALA A   2     -30.797  -6.351 -20.441  1.00  0.00           C  
ATOM     29  O   ALA A   2     -31.145  -6.235 -19.271  1.00  0.00           O  
ATOM     30  N   THR A   3     -30.982  -7.415 -21.211  1.00  0.00           N  
ATOM     31  H   THR A   3     -30.473  -7.388 -22.083  1.00  0.00           H  
ATOM     32  CA  THR A   3     -31.691  -8.705 -20.798  1.00  0.00           C  
ATOM     33  HA  THR A   3     -32.736  -8.455 -20.621  1.00  0.00           H  
ATOM     34  CB  THR A   3     -31.669  -9.755 -21.939  1.00  0.00           C  
ATOM     35  HB  THR A   3     -32.064 -10.726 -21.636  1.00  0.00           H  
ATOM     36  CG2 THR A   3     -32.425  -9.412 -23.197  1.00  0.00           C  
ATOM     37 HG21 THR A   3     -32.479 -10.294 -23.835  1.00  0.00           H  
ATOM     38 HG22 THR A   3     -33.401  -9.088 -22.837  1.00  0.00           H  
ATOM     39 HG23 THR A   3     -32.098  -8.609 -23.857  1.00  0.00           H  
ATOM     40  OG1 THR A   3     -30.342 -10.041 -22.378  1.00  0.00           O  
ATOM     41  HG1 THR A   3     -30.297 -10.998 -22.335  1.00  0.00           H  
ATOM     42  C   THR A   3     -30.996  -9.318 -19.638  1.00  0.00           C  
ATOM     43  O   THR A   3     -29.746  -9.203 -19.445  1.00  0.00           O  
ATOM     44  N   GLN A   4     -31.801  -9.959 -18.762  1.00  0.00           N  
ATOM     45  H   GLN A   4     -32.771 -10.049 -19.029  1.00  0.00           H  
ATOM     46  CA  GLN A   4     -31.384 -10.724 -17.629  1.00  0.00           C  
ATOM     47  HA  GLN A   4     -30.744 -10.045 -17.064  1.00  0.00           H  
ATOM     48  CB  GLN A   4     -32.561 -11.146 -16.770  1.00  0.00           C  
ATOM     49  HB2 GLN A   4     -33.172 -11.887 -17.285  1.00  0.00           H  
ATOM     50  HB3 GLN A   4     -32.074 -11.670 -15.948  1.00  0.00           H  
ATOM     51  CG  GLN A   4     -33.374  -9.952 -16.146  1.00  0.00           C  
ATOM     52  HG2 GLN A   4     -32.660  -9.271 -15.683  1.00  0.00           H  
ATOM     53  HG3 GLN A   4     -33.912  -9.399 -16.915  1.00  0.00           H  
ATOM     54  CD  GLN A   4     -34.336 -10.425 -15.069  1.00  0.00           C  
ATOM     55  OE1 GLN A   4     -34.315 -11.505 -14.616  1.00  0.00           O  
ATOM     56  NE2 GLN A   4     -35.337  -9.599 -14.717  1.00  0.00           N  
ATOM     57 HE21 GLN A   4     -35.319  -8.598 -14.849  1.00  0.00           H  
ATOM     58 HE22 GLN A   4     -36.132 -10.065 -14.305  1.00  0.00           H  
ATOM     59  C   GLN A   4     -30.574 -11.993 -17.968  1.00  0.00           C  
ATOM     60  O   GLN A   4     -29.795 -12.452 -17.123  1.00  0.00           O  
ATOM     61  N   ASP A   5     -30.702 -12.575 -19.164  1.00  0.00           N  
ATOM     62  H   ASP A   5     -31.391 -12.172 -19.783  1.00  0.00           H  
ATOM     63  CA  ASP A   5     -29.850 -13.628 -19.690  1.00  0.00           C  
ATOM     64  HA  ASP A   5     -29.493 -14.319 -18.926  1.00  0.00           H  
ATOM     65  CB  ASP A   5     -30.598 -14.507 -20.686  1.00  0.00           C  
ATOM     66  HB2 ASP A   5     -29.926 -15.249 -21.117  1.00  0.00           H  
ATOM     67  HB3 ASP A   5     -31.426 -15.025 -20.203  1.00  0.00           H  
ATOM     68  CG  ASP A   5     -31.080 -13.873 -21.939  1.00  0.00           C  
ATOM     69  OD1 ASP A   5     -31.924 -14.446 -22.676  1.00  0.00           O  
ATOM     70  OD2 ASP A   5     -30.763 -12.697 -22.193  1.00  0.00           O  
ATOM     71  C   ASP A   5     -28.492 -13.179 -20.253  1.00  0.00           C  
ATOM     72  O   ASP A   5     -27.669 -14.078 -20.406  1.00  0.00           O  
ATOM     73  N   SER A   6     -28.212 -11.871 -20.441  1.00  0.00           N  
ATOM     74  H   SER A   6     -28.994 -11.233 -20.463  1.00  0.00           H  
ATOM     75  CA  SER A   6     -27.076 -11.292 -21.173  1.00  0.00           C  
ATOM     76  HA  SER A   6     -27.104 -11.741 -22.166  1.00  0.00           H  
ATOM     77  CB  SER A   6     -27.136  -9.789 -21.223  1.00  0.00           C  
ATOM     78  HB2 SER A   6     -26.267  -9.527 -21.828  1.00  0.00           H  
ATOM     79  HB3 SER A   6     -28.077  -9.409 -21.621  1.00  0.00           H  
ATOM     80  OG  SER A   6     -27.163  -9.197 -19.975  1.00  0.00           O  
ATOM     81  HG  SER A   6     -28.073  -9.176 -19.672  1.00  0.00           H  
ATOM     82  C   SER A   6     -25.778 -11.610 -20.508  1.00  0.00           C  
ATOM     83  O   SER A   6     -25.733 -12.271 -19.466  1.00  0.00           O  
ATOM     84  N   GLU A   7     -24.658 -11.366 -21.178  1.00  0.00           N  
ATOM     85  H   GLU A   7     -24.745 -10.836 -22.034  1.00  0.00           H  
ATOM     86  CA  GLU A   7     -23.245 -11.755 -20.690  1.00  0.00           C  
ATOM     87  HA  GLU A   7     -23.320 -12.758 -20.266  1.00  0.00           H  
ATOM     88  CB  GLU A   7     -22.172 -11.845 -21.795  1.00  0.00           C  
ATOM     89  HB2 GLU A   7     -22.051 -10.864 -22.254  1.00  0.00           H  
ATOM     90  HB3 GLU A   7     -21.332 -12.435 -21.427  1.00  0.00           H  
ATOM     91  CG  GLU A   7     -22.630 -12.682 -23.032  1.00  0.00           C  
ATOM     92  HG2 GLU A   7     -23.012 -12.046 -23.830  1.00  0.00           H  
ATOM     93  HG3 GLU A   7     -21.611 -12.829 -23.393  1.00  0.00           H  
ATOM     94  CD  GLU A   7     -23.532 -13.961 -22.822  1.00  0.00           C  
ATOM     95  OE1 GLU A   7     -23.171 -14.830 -21.971  1.00  0.00           O  
ATOM     96  OE2 GLU A   7     -24.624 -14.072 -23.445  1.00  0.00           O  
ATOM     97  C   GLU A   7     -22.713 -10.777 -19.613  1.00  0.00           C  
ATOM     98  O   GLU A   7     -23.067  -9.611 -19.572  1.00  0.00           O  
ATOM     99  N   VAL A   8     -21.871 -11.226 -18.697  1.00  0.00           N  
ATOM    100  H   VAL A   8     -21.672 -12.215 -18.662  1.00  0.00           H  
ATOM    101  CA  VAL A   8     -21.416 -10.502 -17.516  1.00  0.00           C  
ATOM    102  HA  VAL A   8     -21.760  -9.468 -17.555  1.00  0.00           H  
ATOM    103  CB  VAL A   8     -22.049 -11.113 -16.215  1.00  0.00           C  
ATOM    104  HB  VAL A   8     -21.830 -12.180 -16.266  1.00  0.00           H  
ATOM    105  CG1 VAL A   8     -21.559 -10.484 -14.848  1.00  0.00           C  
ATOM    106 HG11 VAL A   8     -21.877 -11.138 -14.036  1.00  0.00           H  
ATOM    107 HG12 VAL A   8     -20.470 -10.457 -14.813  1.00  0.00           H  
ATOM    108 HG13 VAL A   8     -21.982  -9.480 -14.819  1.00  0.00           H  
ATOM    109  CG2 VAL A   8     -23.573 -11.112 -16.296  1.00  0.00           C  
ATOM    110 HG21 VAL A   8     -23.877 -11.809 -15.514  1.00  0.00           H  
ATOM    111 HG22 VAL A   8     -23.955 -10.107 -16.114  1.00  0.00           H  
ATOM    112 HG23 VAL A   8     -23.897 -11.556 -17.237  1.00  0.00           H  
ATOM    113  C   VAL A   8     -19.925 -10.383 -17.391  1.00  0.00           C  
ATOM    114  O   VAL A   8     -19.206 -11.373 -17.491  1.00  0.00           O  
ATOM    115  N   ALA A   9     -19.483  -9.212 -16.878  1.00  0.00           N  
ATOM    116  H   ALA A   9     -20.180  -8.566 -16.535  1.00  0.00           H  
ATOM    117  CA  ALA A   9     -18.110  -8.799 -16.971  1.00  0.00           C  
ATOM    118  HA  ALA A   9     -17.459  -9.664 -17.102  1.00  0.00           H  
ATOM    119  CB  ALA A   9     -18.113  -7.849 -18.104  1.00  0.00           C  
ATOM    120  HB1 ALA A   9     -18.360  -8.356 -19.037  1.00  0.00           H  
ATOM    121  HB2 ALA A   9     -18.897  -7.098 -18.011  1.00  0.00           H  
ATOM    122  HB3 ALA A   9     -17.190  -7.345 -18.388  1.00  0.00           H  
ATOM    123  C   ALA A   9     -17.631  -8.014 -15.696  1.00  0.00           C  
ATOM    124  O   ALA A   9     -18.440  -7.374 -15.025  1.00  0.00           O  
ATOM    125  N   LEU A  10     -16.347  -8.097 -15.425  1.00  0.00           N  
ATOM    126  H   LEU A  10     -15.758  -8.627 -16.052  1.00  0.00           H  
ATOM    127  CA  LEU A  10     -15.628  -7.601 -14.264  1.00  0.00           C  
ATOM    128  HA  LEU A  10     -16.181  -6.803 -13.769  1.00  0.00           H  
ATOM    129  CB  LEU A  10     -15.435  -8.753 -13.205  1.00  0.00           C  
ATOM    130  HB2 LEU A  10     -16.386  -9.232 -12.968  1.00  0.00           H  
ATOM    131  HB3 LEU A  10     -14.814  -9.539 -13.631  1.00  0.00           H  
ATOM    132  CG  LEU A  10     -14.736  -8.238 -11.910  1.00  0.00           C  
ATOM    133  HG  LEU A  10     -13.781  -7.779 -12.169  1.00  0.00           H  
ATOM    134  CD1 LEU A  10     -15.698  -7.290 -11.182  1.00  0.00           C  
ATOM    135 HD11 LEU A  10     -15.377  -7.226 -10.143  1.00  0.00           H  
ATOM    136 HD12 LEU A  10     -15.676  -6.305 -11.649  1.00  0.00           H  
ATOM    137 HD13 LEU A  10     -16.718  -7.674 -11.179  1.00  0.00           H  
ATOM    138  CD2 LEU A  10     -14.493  -9.462 -10.969  1.00  0.00           C  
ATOM    139 HD21 LEU A  10     -14.371 -10.393 -11.521  1.00  0.00           H  
ATOM    140 HD22 LEU A  10     -13.528  -9.295 -10.490  1.00  0.00           H  
ATOM    141 HD23 LEU A  10     -15.240  -9.529 -10.177  1.00  0.00           H  
ATOM    142  C   LEU A  10     -14.238  -6.991 -14.693  1.00  0.00           C  
ATOM    143  O   LEU A  10     -13.447  -7.514 -15.492  1.00  0.00           O  
ATOM    144  N   VAL A  11     -13.972  -5.781 -14.193  1.00  0.00           N  
ATOM    145  H   VAL A  11     -14.612  -5.260 -13.610  1.00  0.00           H  
ATOM    146  CA  VAL A  11     -12.872  -4.896 -14.629  1.00  0.00           C  
ATOM    147  HA  VAL A  11     -12.184  -5.543 -15.174  1.00  0.00           H  
ATOM    148  CB  VAL A  11     -13.294  -3.829 -15.721  1.00  0.00           C  
ATOM    149  HB  VAL A  11     -13.981  -3.094 -15.304  1.00  0.00           H  
ATOM    150  CG1 VAL A  11     -12.143  -2.984 -16.373  1.00  0.00           C  
ATOM    151 HG11 VAL A  11     -12.516  -2.360 -17.185  1.00  0.00           H  
ATOM    152 HG12 VAL A  11     -11.581  -2.388 -15.654  1.00  0.00           H  
ATOM    153 HG13 VAL A  11     -11.474  -3.717 -16.823  1.00  0.00           H  
ATOM    154  CG2 VAL A  11     -13.993  -4.518 -16.928  1.00  0.00           C  
ATOM    155 HG21 VAL A  11     -14.329  -3.666 -17.519  1.00  0.00           H  
ATOM    156 HG22 VAL A  11     -13.356  -5.109 -17.585  1.00  0.00           H  
ATOM    157 HG23 VAL A  11     -14.950  -4.982 -16.687  1.00  0.00           H  
ATOM    158  C   VAL A  11     -12.225  -4.238 -13.352  1.00  0.00           C  
ATOM    159  O   VAL A  11     -12.870  -3.580 -12.565  1.00  0.00           O  
ATOM    160  N   THR A  12     -10.905  -4.368 -13.099  1.00  0.00           N  
ATOM    161  H   THR A  12     -10.428  -4.932 -13.787  1.00  0.00           H  
ATOM    162  CA  THR A  12      -9.972  -3.729 -12.137  1.00  0.00           C  
ATOM    163  HA  THR A  12     -10.565  -3.426 -11.274  1.00  0.00           H  
ATOM    164  CB  THR A  12      -8.828  -4.644 -11.723  1.00  0.00           C  
ATOM    165  HB  THR A  12      -8.335  -4.140 -10.891  1.00  0.00           H  
ATOM    166  CG2 THR A  12      -9.371  -6.054 -11.310  1.00  0.00           C  
ATOM    167 HG21 THR A  12      -9.505  -6.187 -10.236  1.00  0.00           H  
ATOM    168 HG22 THR A  12     -10.227  -6.429 -11.870  1.00  0.00           H  
ATOM    169 HG23 THR A  12      -8.584  -6.770 -11.549  1.00  0.00           H  
ATOM    170  OG1 THR A  12      -7.963  -4.768 -12.798  1.00  0.00           O  
ATOM    171  HG1 THR A  12      -7.476  -5.591 -12.716  1.00  0.00           H  
ATOM    172  C   THR A  12      -9.355  -2.401 -12.470  1.00  0.00           C  
ATOM    173  O   THR A  12      -9.257  -2.007 -13.647  1.00  0.00           O  
ATOM    174  N   GLY A  13      -9.012  -1.566 -11.486  1.00  0.00           N  
ATOM    175  H   GLY A  13      -9.284  -1.884 -10.565  1.00  0.00           H  
ATOM    176  CA  GLY A  13      -8.608  -0.118 -11.646  1.00  0.00           C  
ATOM    177  HA2 GLY A  13      -8.835   0.285 -10.659  1.00  0.00           H  
ATOM    178  HA3 GLY A  13      -7.546  -0.077 -11.888  1.00  0.00           H  
ATOM    179  C   GLY A  13      -9.366   0.744 -12.669  1.00  0.00           C  
ATOM    180  O   GLY A  13      -8.683   1.338 -13.531  1.00  0.00           O  
ATOM    181  N   ALA A  14     -10.687   0.713 -12.631  1.00  0.00           N  
ATOM    182  H   ALA A  14     -11.098   0.233 -11.843  1.00  0.00           H  
ATOM    183  CA  ALA A  14     -11.494   1.311 -13.664  1.00  0.00           C  
ATOM    184  HA  ALA A  14     -11.132   1.071 -14.664  1.00  0.00           H  
ATOM    185  CB  ALA A  14     -12.860   0.598 -13.576  1.00  0.00           C  
ATOM    186  HB1 ALA A  14     -12.793  -0.453 -13.859  1.00  0.00           H  
ATOM    187  HB2 ALA A  14     -13.127   0.511 -12.523  1.00  0.00           H  
ATOM    188  HB3 ALA A  14     -13.604   1.110 -14.185  1.00  0.00           H  
ATOM    189  C   ALA A  14     -11.642   2.806 -13.563  1.00  0.00           C  
ATOM    190  O   ALA A  14     -12.370   3.399 -14.363  1.00  0.00           O  
ATOM    191  N   THR A  15     -10.915   3.502 -12.660  1.00  0.00           N  
ATOM    192  H   THR A  15     -10.217   3.025 -12.108  1.00  0.00           H  
ATOM    193  CA  THR A  15     -10.999   4.994 -12.576  1.00  0.00           C  
ATOM    194  HA  THR A  15     -11.838   5.364 -13.166  1.00  0.00           H  
ATOM    195  CB  THR A  15     -11.037   5.413 -11.088  1.00  0.00           C  
ATOM    196  HB  THR A  15     -10.921   6.488 -10.952  1.00  0.00           H  
ATOM    197  CG2 THR A  15     -12.420   5.017 -10.479  1.00  0.00           C  
ATOM    198 HG21 THR A  15     -12.707   3.972 -10.599  1.00  0.00           H  
ATOM    199 HG22 THR A  15     -12.362   5.232  -9.412  1.00  0.00           H  
ATOM    200 HG23 THR A  15     -13.264   5.535 -10.935  1.00  0.00           H  
ATOM    201  OG1 THR A  15     -10.109   4.766 -10.277  1.00  0.00           O  
ATOM    202  HG1 THR A  15      -9.262   5.172 -10.476  1.00  0.00           H  
ATOM    203  C   THR A  15      -9.897   5.736 -13.364  1.00  0.00           C  
ATOM    204  O   THR A  15      -9.880   6.971 -13.537  1.00  0.00           O  
ATOM    205  N   SER A  16      -8.976   5.057 -14.075  1.00  0.00           N  
ATOM    206  H   SER A  16      -9.016   4.053 -13.985  1.00  0.00           H  
ATOM    207  CA  SER A  16      -8.167   5.527 -15.253  1.00  0.00           C  
ATOM    208  HA  SER A  16      -8.170   6.613 -15.171  1.00  0.00           H  
ATOM    209  CB  SER A  16      -6.759   5.259 -14.915  1.00  0.00           C  
ATOM    210  HB2 SER A  16      -6.541   5.555 -13.889  1.00  0.00           H  
ATOM    211  HB3 SER A  16      -6.509   4.198 -14.909  1.00  0.00           H  
ATOM    212  OG  SER A  16      -5.891   6.000 -15.719  1.00  0.00           O  
ATOM    213  HG  SER A  16      -5.036   5.623 -15.502  1.00  0.00           H  
ATOM    214  C   SER A  16      -8.522   5.019 -16.641  1.00  0.00           C  
ATOM    215  O   SER A  16      -9.364   4.135 -16.817  1.00  0.00           O  
ATOM    216  N   GLY A  17      -8.071   5.773 -17.695  1.00  0.00           N  
ATOM    217  H   GLY A  17      -7.250   6.348 -17.570  1.00  0.00           H  
ATOM    218  CA  GLY A  17      -8.795   5.851 -18.995  1.00  0.00           C  
ATOM    219  HA2 GLY A  17      -9.807   6.241 -18.885  1.00  0.00           H  
ATOM    220  HA3 GLY A  17      -8.176   6.651 -19.401  1.00  0.00           H  
ATOM    221  C   GLY A  17      -8.606   4.658 -19.930  1.00  0.00           C  
ATOM    222  O   GLY A  17      -9.486   4.575 -20.761  1.00  0.00           O  
ATOM    223  N   ILE A  18      -7.541   3.837 -19.829  1.00  0.00           N  
ATOM    224  H   ILE A  18      -7.018   4.004 -18.982  1.00  0.00           H  
ATOM    225  CA  ILE A  18      -7.662   2.489 -20.468  1.00  0.00           C  
ATOM    226  HA  ILE A  18      -8.090   2.680 -21.452  1.00  0.00           H  
ATOM    227  CB  ILE A  18      -6.323   1.703 -20.577  1.00  0.00           C  
ATOM    228  HB  ILE A  18      -5.890   1.825 -19.583  1.00  0.00           H  
ATOM    229  CG2 ILE A  18      -6.484   0.245 -20.998  1.00  0.00           C  
ATOM    230 HG21 ILE A  18      -5.542  -0.165 -21.364  1.00  0.00           H  
ATOM    231 HG22 ILE A  18      -6.887  -0.368 -20.193  1.00  0.00           H  
ATOM    232 HG23 ILE A  18      -7.167   0.260 -21.846  1.00  0.00           H  
ATOM    233  CG1 ILE A  18      -5.441   2.363 -21.632  1.00  0.00           C  
ATOM    234 HG12 ILE A  18      -5.391   1.918 -22.626  1.00  0.00           H  
ATOM    235 HG13 ILE A  18      -5.741   3.405 -21.745  1.00  0.00           H  
ATOM    236  CD1 ILE A  18      -4.024   2.488 -21.013  1.00  0.00           C  
ATOM    237 HD11 ILE A  18      -3.889   3.329 -20.332  1.00  0.00           H  
ATOM    238 HD12 ILE A  18      -3.767   1.559 -20.505  1.00  0.00           H  
ATOM    239 HD13 ILE A  18      -3.247   2.598 -21.769  1.00  0.00           H  
ATOM    240  C   ILE A  18      -8.768   1.588 -19.798  1.00  0.00           C  
ATOM    241  O   ILE A  18      -9.709   1.214 -20.473  1.00  0.00           O  
ATOM    242  N   GLY A  19      -8.829   1.330 -18.529  1.00  0.00           N  
ATOM    243  H   GLY A  19      -8.060   1.645 -17.953  1.00  0.00           H  
ATOM    244  CA  GLY A  19      -9.888   0.506 -17.944  1.00  0.00           C  
ATOM    245  HA2 GLY A  19      -9.879  -0.508 -18.340  1.00  0.00           H  
ATOM    246  HA3 GLY A  19      -9.835   0.425 -16.858  1.00  0.00           H  
ATOM    247  C   GLY A  19     -11.271   1.051 -18.235  1.00  0.00           C  
ATOM    248  O   GLY A  19     -12.151   0.247 -18.631  1.00  0.00           O  
ATOM    249  N   LEU A  20     -11.467   2.376 -18.200  1.00  0.00           N  
ATOM    250  H   LEU A  20     -10.795   2.958 -17.721  1.00  0.00           H  
ATOM    251  CA  LEU A  20     -12.756   3.048 -18.478  1.00  0.00           C  
ATOM    252  HA  LEU A  20     -13.524   2.670 -17.803  1.00  0.00           H  
ATOM    253  CB  LEU A  20     -12.653   4.519 -18.201  1.00  0.00           C  
ATOM    254  HB2 LEU A  20     -12.447   4.704 -17.148  1.00  0.00           H  
ATOM    255  HB3 LEU A  20     -11.728   4.849 -18.674  1.00  0.00           H  
ATOM    256  CG  LEU A  20     -13.858   5.361 -18.491  1.00  0.00           C  
ATOM    257  HG  LEU A  20     -14.064   5.367 -19.561  1.00  0.00           H  
ATOM    258  CD1 LEU A  20     -15.032   4.825 -17.635  1.00  0.00           C  
ATOM    259 HD11 LEU A  20     -15.534   4.125 -18.303  1.00  0.00           H  
ATOM    260 HD12 LEU A  20     -14.613   4.397 -16.725  1.00  0.00           H  
ATOM    261 HD13 LEU A  20     -15.704   5.671 -17.488  1.00  0.00           H  
ATOM    262  CD2 LEU A  20     -13.512   6.831 -17.978  1.00  0.00           C  
ATOM    263 HD21 LEU A  20     -12.663   7.256 -18.514  1.00  0.00           H  
ATOM    264 HD22 LEU A  20     -14.475   7.275 -18.234  1.00  0.00           H  
ATOM    265 HD23 LEU A  20     -13.217   6.793 -16.930  1.00  0.00           H  
ATOM    266  C   LEU A  20     -13.194   2.855 -19.987  1.00  0.00           C  
ATOM    267  O   LEU A  20     -14.385   2.608 -20.205  1.00  0.00           O  
ATOM    268  N   GLU A  21     -12.267   3.084 -20.912  1.00  0.00           N  
ATOM    269  H   GLU A  21     -11.332   3.276 -20.578  1.00  0.00           H  
ATOM    270  CA  GLU A  21     -12.513   2.935 -22.322  1.00  0.00           C  
ATOM    271  HA  GLU A  21     -13.232   3.696 -22.629  1.00  0.00           H  
ATOM    272  CB  GLU A  21     -11.277   3.307 -23.222  1.00  0.00           C  
ATOM    273  HB2 GLU A  21     -11.031   4.350 -23.018  1.00  0.00           H  
ATOM    274  HB3 GLU A  21     -10.415   2.701 -22.944  1.00  0.00           H  
ATOM    275  CG  GLU A  21     -11.630   3.111 -24.681  1.00  0.00           C  
ATOM    276  HG2 GLU A  21     -10.739   3.050 -25.307  1.00  0.00           H  
ATOM    277  HG3 GLU A  21     -12.074   2.120 -24.779  1.00  0.00           H  
ATOM    278  CD  GLU A  21     -12.586   4.228 -25.230  1.00  0.00           C  
ATOM    279  OE1 GLU A  21     -12.870   5.204 -24.502  1.00  0.00           O  
ATOM    280  OE2 GLU A  21     -12.957   4.223 -26.416  1.00  0.00           O  
ATOM    281  C   GLU A  21     -13.086   1.548 -22.619  1.00  0.00           C  
ATOM    282  O   GLU A  21     -13.949   1.386 -23.436  1.00  0.00           O  
ATOM    283  N   ILE A  22     -12.478   0.489 -22.062  1.00  0.00           N  
ATOM    284  H   ILE A  22     -11.807   0.730 -21.347  1.00  0.00           H  
ATOM    285  CA  ILE A  22     -12.936  -0.839 -22.275  1.00  0.00           C  
ATOM    286  HA  ILE A  22     -13.213  -1.083 -23.302  1.00  0.00           H  
ATOM    287  CB  ILE A  22     -11.818  -1.799 -21.717  1.00  0.00           C  
ATOM    288  HB  ILE A  22     -11.576  -1.410 -20.727  1.00  0.00           H  
ATOM    289  CG2 ILE A  22     -12.245  -3.279 -21.443  1.00  0.00           C  
ATOM    290 HG21 ILE A  22     -13.144  -3.416 -20.840  1.00  0.00           H  
ATOM    291 HG22 ILE A  22     -12.553  -3.859 -22.312  1.00  0.00           H  
ATOM    292 HG23 ILE A  22     -11.472  -3.852 -20.933  1.00  0.00           H  
ATOM    293  CG1 ILE A  22     -10.597  -1.714 -22.662  1.00  0.00           C  
ATOM    294 HG12 ILE A  22     -10.739  -2.327 -23.551  1.00  0.00           H  
ATOM    295 HG13 ILE A  22     -10.263  -0.693 -22.848  1.00  0.00           H  
ATOM    296  CD1 ILE A  22      -9.311  -2.194 -21.879  1.00  0.00           C  
ATOM    297 HD11 ILE A  22      -8.469  -2.326 -22.559  1.00  0.00           H  
ATOM    298 HD12 ILE A  22      -9.023  -1.450 -21.137  1.00  0.00           H  
ATOM    299 HD13 ILE A  22      -9.402  -3.150 -21.363  1.00  0.00           H  
ATOM    300  C   ILE A  22     -14.299  -1.072 -21.516  1.00  0.00           C  
ATOM    301  O   ILE A  22     -15.079  -1.817 -22.072  1.00  0.00           O  
ATOM    302  N   ALA A  23     -14.560  -0.459 -20.384  1.00  0.00           N  
ATOM    303  H   ALA A  23     -13.833   0.025 -19.875  1.00  0.00           H  
ATOM    304  CA  ALA A  23     -15.852  -0.550 -19.679  1.00  0.00           C  
ATOM    305  HA  ALA A  23     -16.161  -1.592 -19.596  1.00  0.00           H  
ATOM    306  CB  ALA A  23     -15.686   0.017 -18.256  1.00  0.00           C  
ATOM    307  HB1 ALA A  23     -16.636   0.057 -17.723  1.00  0.00           H  
ATOM    308  HB2 ALA A  23     -15.080  -0.675 -17.672  1.00  0.00           H  
ATOM    309  HB3 ALA A  23     -15.258   1.017 -18.319  1.00  0.00           H  
ATOM    310  C   ALA A  23     -16.951   0.161 -20.459  1.00  0.00           C  
ATOM    311  O   ALA A  23     -18.083  -0.343 -20.368  1.00  0.00           O  
ATOM    312  N   ARG A  24     -16.712   1.257 -21.206  1.00  0.00           N  
ATOM    313  H   ARG A  24     -15.783   1.653 -21.233  1.00  0.00           H  
ATOM    314  CA  ARG A  24     -17.672   1.790 -22.274  1.00  0.00           C  
ATOM    315  HA  ARG A  24     -18.714   1.679 -21.973  1.00  0.00           H  
ATOM    316  CB  ARG A  24     -17.438   3.232 -22.759  1.00  0.00           C  
ATOM    317  HB2 ARG A  24     -16.504   3.369 -23.304  1.00  0.00           H  
ATOM    318  HB3 ARG A  24     -18.264   3.486 -23.423  1.00  0.00           H  
ATOM    319  CG  ARG A  24     -17.430   4.316 -21.674  1.00  0.00           C  
ATOM    320  HG2 ARG A  24     -18.418   4.174 -21.235  1.00  0.00           H  
ATOM    321  HG3 ARG A  24     -16.743   4.039 -20.874  1.00  0.00           H  
ATOM    322  CD  ARG A  24     -17.216   5.809 -22.170  1.00  0.00           C  
ATOM    323  HD2 ARG A  24     -17.932   6.052 -22.956  1.00  0.00           H  
ATOM    324  HD3 ARG A  24     -17.432   6.519 -21.371  1.00  0.00           H  
ATOM    325  NE  ARG A  24     -15.889   6.038 -22.695  1.00  0.00           N  
ATOM    326  HE  ARG A  24     -15.508   5.390 -23.370  1.00  0.00           H  
ATOM    327  CZ  ARG A  24     -15.086   6.921 -22.223  1.00  0.00           C  
ATOM    328  NH1 ARG A  24     -15.457   8.003 -21.503  1.00  0.00           N  
ATOM    329 HH11 ARG A  24     -16.407   8.341 -21.446  1.00  0.00           H  
ATOM    330 HH12 ARG A  24     -14.725   8.625 -21.191  1.00  0.00           H  
ATOM    331  NH2 ARG A  24     -13.816   6.768 -22.374  1.00  0.00           N  
ATOM    332 HH21 ARG A  24     -13.508   6.229 -23.171  1.00  0.00           H  
ATOM    333 HH22 ARG A  24     -13.192   7.384 -21.872  1.00  0.00           H  
ATOM    334  C   ARG A  24     -17.754   0.854 -23.475  1.00  0.00           C  
ATOM    335  O   ARG A  24     -18.869   0.471 -23.940  1.00  0.00           O  
ATOM    336  N   ARG A  25     -16.643   0.312 -23.985  1.00  0.00           N  
ATOM    337  H   ARG A  25     -15.790   0.643 -23.560  1.00  0.00           H  
ATOM    338  CA  ARG A  25     -16.662  -0.554 -25.165  1.00  0.00           C  
ATOM    339  HA  ARG A  25     -17.197   0.051 -25.896  1.00  0.00           H  
ATOM    340  CB  ARG A  25     -15.265  -0.709 -25.761  1.00  0.00           C  
ATOM    341  HB2 ARG A  25     -14.831   0.249 -26.045  1.00  0.00           H  
ATOM    342  HB3 ARG A  25     -14.562  -1.180 -25.073  1.00  0.00           H  
ATOM    343  CG  ARG A  25     -15.283  -1.704 -27.019  1.00  0.00           C  
ATOM    344  HG2 ARG A  25     -14.235  -1.846 -27.277  1.00  0.00           H  
ATOM    345  HG3 ARG A  25     -15.787  -2.656 -26.847  1.00  0.00           H  
ATOM    346  CD  ARG A  25     -15.995  -1.072 -28.218  1.00  0.00           C  
ATOM    347  HD2 ARG A  25     -17.036  -1.056 -27.897  1.00  0.00           H  
ATOM    348  HD3 ARG A  25     -15.579  -0.087 -28.428  1.00  0.00           H  
ATOM    349  NE  ARG A  25     -15.981  -2.024 -29.322  1.00  0.00           N  
ATOM    350  HE  ARG A  25     -16.636  -2.782 -29.193  1.00  0.00           H  
ATOM    351  CZ  ARG A  25     -15.238  -2.058 -30.402  1.00  0.00           C  
ATOM    352  NH1 ARG A  25     -14.235  -1.270 -30.579  1.00  0.00           N  
ATOM    353 HH11 ARG A  25     -13.754  -0.871 -29.786  1.00  0.00           H  
ATOM    354 HH12 ARG A  25     -13.734  -1.284 -31.456  1.00  0.00           H  
ATOM    355  NH2 ARG A  25     -15.439  -2.980 -31.322  1.00  0.00           N  
ATOM    356 HH21 ARG A  25     -16.058  -3.759 -31.147  1.00  0.00           H  
ATOM    357 HH22 ARG A  25     -14.741  -3.152 -32.031  1.00  0.00           H  
ATOM    358  C   ARG A  25     -17.468  -1.876 -24.968  1.00  0.00           C  
ATOM    359  O   ARG A  25     -18.187  -2.309 -25.819  1.00  0.00           O  
ATOM    360  N   LEU A  26     -17.349  -2.495 -23.773  1.00  0.00           N  
ATOM    361  H   LEU A  26     -16.522  -2.151 -23.305  1.00  0.00           H  
ATOM    362  CA  LEU A  26     -18.080  -3.704 -23.500  1.00  0.00           C  
ATOM    363  HA  LEU A  26     -17.973  -4.434 -24.302  1.00  0.00           H  
ATOM    364  CB  LEU A  26     -17.630  -4.405 -22.175  1.00  0.00           C  
ATOM    365  HB2 LEU A  26     -17.625  -3.739 -21.312  1.00  0.00           H  
ATOM    366  HB3 LEU A  26     -18.342  -5.199 -21.951  1.00  0.00           H  
ATOM    367  CG  LEU A  26     -16.256  -5.022 -22.169  1.00  0.00           C  
ATOM    368  HG  LEU A  26     -15.587  -4.177 -22.322  1.00  0.00           H  
ATOM    369  CD1 LEU A  26     -15.915  -5.606 -20.783  1.00  0.00           C  
ATOM    370 HD11 LEU A  26     -16.690  -6.355 -20.625  1.00  0.00           H  
ATOM    371 HD12 LEU A  26     -14.919  -6.039 -20.684  1.00  0.00           H  
ATOM    372 HD13 LEU A  26     -16.159  -4.843 -20.044  1.00  0.00           H  
ATOM    373  CD2 LEU A  26     -15.943  -6.047 -23.197  1.00  0.00           C  
ATOM    374 HD21 LEU A  26     -16.427  -5.864 -24.157  1.00  0.00           H  
ATOM    375 HD22 LEU A  26     -14.877  -6.071 -23.422  1.00  0.00           H  
ATOM    376 HD23 LEU A  26     -16.053  -7.049 -22.784  1.00  0.00           H  
ATOM    377  C   LEU A  26     -19.577  -3.511 -23.441  1.00  0.00           C  
ATOM    378  O   LEU A  26     -20.344  -4.504 -23.648  1.00  0.00           O  
ATOM    379  N   GLY A  27     -20.129  -2.336 -23.182  1.00  0.00           N  
ATOM    380  H   GLY A  27     -19.531  -1.564 -22.921  1.00  0.00           H  
ATOM    381  CA  GLY A  27     -21.553  -2.034 -23.212  1.00  0.00           C  
ATOM    382  HA2 GLY A  27     -22.112  -2.843 -22.744  1.00  0.00           H  
ATOM    383  HA3 GLY A  27     -21.885  -1.045 -22.895  1.00  0.00           H  
ATOM    384  C   GLY A  27     -22.139  -1.936 -24.666  1.00  0.00           C  
ATOM    385  O   GLY A  27     -23.218  -2.494 -24.838  1.00  0.00           O  
ATOM    386  N   LYS A  28     -21.322  -1.474 -25.643  1.00  0.00           N  
ATOM    387  H   LYS A  28     -20.344  -1.387 -25.407  1.00  0.00           H  
ATOM    388  CA  LYS A  28     -21.673  -1.581 -27.084  1.00  0.00           C  
ATOM    389  HA  LYS A  28     -22.653  -1.168 -27.323  1.00  0.00           H  
ATOM    390  CB  LYS A  28     -20.701  -0.745 -27.983  1.00  0.00           C  
ATOM    391  HB2 LYS A  28     -19.657  -1.028 -27.840  1.00  0.00           H  
ATOM    392  HB3 LYS A  28     -20.842  -0.909 -29.052  1.00  0.00           H  
ATOM    393  CG  LYS A  28     -20.772   0.791 -27.686  1.00  0.00           C  
ATOM    394  HG2 LYS A  28     -21.807   1.080 -27.868  1.00  0.00           H  
ATOM    395  HG3 LYS A  28     -20.543   1.026 -26.647  1.00  0.00           H  
ATOM    396  CD  LYS A  28     -19.926   1.645 -28.600  1.00  0.00           C  
ATOM    397  HD2 LYS A  28     -19.870   2.636 -28.149  1.00  0.00           H  
ATOM    398  HD3 LYS A  28     -18.935   1.206 -28.718  1.00  0.00           H  
ATOM    399  CE  LYS A  28     -20.641   1.761 -29.982  1.00  0.00           C  
ATOM    400  HE2 LYS A  28     -20.643   0.771 -30.439  1.00  0.00           H  
ATOM    401  HE3 LYS A  28     -21.664   2.106 -29.838  1.00  0.00           H  
ATOM    402  NZ  LYS A  28     -19.879   2.686 -30.901  1.00  0.00           N1+
ATOM    403  HZ1 LYS A  28     -19.489   3.394 -30.296  1.00  0.00           H  
ATOM    404  HZ2 LYS A  28     -19.099   2.189 -31.307  1.00  0.00           H  
ATOM    405  HZ3 LYS A  28     -20.463   3.170 -31.567  1.00  0.00           H  
ATOM    406  C   LYS A  28     -21.663  -3.003 -27.607  1.00  0.00           C  
ATOM    407  O   LYS A  28     -22.595  -3.441 -28.273  1.00  0.00           O  
ATOM    408  N   GLU A  29     -20.667  -3.823 -27.211  1.00  0.00           N  
ATOM    409  H   GLU A  29     -19.930  -3.325 -26.731  1.00  0.00           H  
ATOM    410  CA  GLU A  29     -20.587  -5.311 -27.319  1.00  0.00           C  
ATOM    411  HA  GLU A  29     -20.839  -5.668 -28.318  1.00  0.00           H  
ATOM    412  CB  GLU A  29     -19.178  -5.936 -27.112  1.00  0.00           C  
ATOM    413  HB2 GLU A  29     -18.989  -5.806 -26.046  1.00  0.00           H  
ATOM    414  HB3 GLU A  29     -19.338  -7.002 -27.274  1.00  0.00           H  
ATOM    415  CG  GLU A  29     -17.986  -5.503 -27.883  1.00  0.00           C  
ATOM    416  HG2 GLU A  29     -17.709  -4.503 -27.546  1.00  0.00           H  
ATOM    417  HG3 GLU A  29     -17.175  -6.188 -27.632  1.00  0.00           H  
ATOM    418  CD  GLU A  29     -18.063  -5.439 -29.406  1.00  0.00           C  
ATOM    419  OE1 GLU A  29     -18.803  -6.286 -29.990  1.00  0.00           O  
ATOM    420  OE2 GLU A  29     -17.474  -4.545 -30.023  1.00  0.00           O  
ATOM    421  C   GLU A  29     -21.702  -6.024 -26.513  1.00  0.00           C  
ATOM    422  O   GLU A  29     -21.994  -7.168 -26.830  1.00  0.00           O  
ATOM    423  N   GLY A  30     -22.467  -5.377 -25.645  1.00  0.00           N  
ATOM    424  H   GLY A  30     -22.156  -4.486 -25.285  1.00  0.00           H  
ATOM    425  CA  GLY A  30     -23.698  -5.807 -25.015  1.00  0.00           C  
ATOM    426  HA2 GLY A  30     -24.467  -5.056 -25.195  1.00  0.00           H  
ATOM    427  HA3 GLY A  30     -24.006  -6.668 -25.608  1.00  0.00           H  
ATOM    428  C   GLY A  30     -23.716  -6.297 -23.572  1.00  0.00           C  
ATOM    429  O   GLY A  30     -24.740  -6.759 -23.121  1.00  0.00           O  
ATOM    430  N   LEU A  31     -22.559  -6.218 -22.888  1.00  0.00           N  
ATOM    431  H   LEU A  31     -21.756  -5.732 -23.261  1.00  0.00           H  
ATOM    432  CA  LEU A  31     -22.331  -6.969 -21.629  1.00  0.00           C  
ATOM    433  HA  LEU A  31     -22.866  -7.913 -21.735  1.00  0.00           H  
ATOM    434  CB  LEU A  31     -20.849  -7.403 -21.404  1.00  0.00           C  
ATOM    435  HB2 LEU A  31     -20.227  -6.562 -21.096  1.00  0.00           H  
ATOM    436  HB3 LEU A  31     -20.786  -8.139 -20.601  1.00  0.00           H  
ATOM    437  CG  LEU A  31     -20.247  -8.320 -22.526  1.00  0.00           C  
ATOM    438  HG  LEU A  31     -21.021  -8.927 -22.997  1.00  0.00           H  
ATOM    439  CD1 LEU A  31     -19.696  -7.505 -23.682  1.00  0.00           C  
ATOM    440 HD11 LEU A  31     -20.511  -7.252 -24.359  1.00  0.00           H  
ATOM    441 HD12 LEU A  31     -19.152  -6.648 -23.285  1.00  0.00           H  
ATOM    442 HD13 LEU A  31     -18.973  -8.117 -24.222  1.00  0.00           H  
ATOM    443  CD2 LEU A  31     -19.138  -9.158 -21.928  1.00  0.00           C  
ATOM    444 HD21 LEU A  31     -18.830  -9.850 -22.712  1.00  0.00           H  
ATOM    445 HD22 LEU A  31     -18.338  -8.495 -21.600  1.00  0.00           H  
ATOM    446 HD23 LEU A  31     -19.483  -9.749 -21.080  1.00  0.00           H  
ATOM    447  C   LEU A  31     -22.860  -6.134 -20.488  1.00  0.00           C  
ATOM    448  O   LEU A  31     -23.139  -4.947 -20.591  1.00  0.00           O  
ATOM    449  N   ARG A  32     -22.955  -6.633 -19.260  1.00  0.00           N  
ATOM    450  H   ARG A  32     -22.722  -7.615 -19.270  1.00  0.00           H  
ATOM    451  CA  ARG A  32     -23.213  -6.040 -17.962  1.00  0.00           C  
ATOM    452  HA  ARG A  32     -23.606  -5.060 -18.237  1.00  0.00           H  
ATOM    453  CB  ARG A  32     -24.321  -6.872 -17.200  1.00  0.00           C  
ATOM    454  HB2 ARG A  32     -23.991  -7.910 -17.237  1.00  0.00           H  
ATOM    455  HB3 ARG A  32     -24.265  -6.604 -16.146  1.00  0.00           H  
ATOM    456  CG  ARG A  32     -25.631  -6.785 -17.934  1.00  0.00           C  
ATOM    457  HG2 ARG A  32     -25.816  -5.727 -18.119  1.00  0.00           H  
ATOM    458  HG3 ARG A  32     -25.498  -7.354 -18.854  1.00  0.00           H  
ATOM    459  CD  ARG A  32     -26.793  -7.372 -17.153  1.00  0.00           C  
ATOM    460  HD2 ARG A  32     -26.669  -7.084 -16.109  1.00  0.00           H  
ATOM    461  HD3 ARG A  32     -27.772  -7.056 -17.513  1.00  0.00           H  
ATOM    462  NE  ARG A  32     -26.682  -8.862 -17.337  1.00  0.00           N  
ATOM    463  HE  ARG A  32     -26.321  -9.123 -18.244  1.00  0.00           H  
ATOM    464  CZ  ARG A  32     -27.201  -9.850 -16.574  1.00  0.00           C  
ATOM    465  NH1 ARG A  32     -28.030  -9.611 -15.596  1.00  0.00           N  
ATOM    466 HH11 ARG A  32     -28.238  -8.675 -15.278  1.00  0.00           H  
ATOM    467 HH12 ARG A  32     -28.225 -10.382 -14.973  1.00  0.00           H  
ATOM    468  NH2 ARG A  32     -27.054 -11.076 -16.957  1.00  0.00           N  
ATOM    469 HH21 ARG A  32     -26.609 -11.283 -17.840  1.00  0.00           H  
ATOM    470 HH22 ARG A  32     -27.587 -11.779 -16.465  1.00  0.00           H  
ATOM    471  C   ARG A  32     -21.961  -6.045 -17.169  1.00  0.00           C  
ATOM    472  O   ARG A  32     -21.303  -7.092 -17.079  1.00  0.00           O  
ATOM    473  N   VAL A  33     -21.545  -4.879 -16.724  1.00  0.00           N  
ATOM    474  H   VAL A  33     -22.116  -4.048 -16.785  1.00  0.00           H  
ATOM    475  CA  VAL A  33     -20.181  -4.662 -16.412  1.00  0.00           C  
ATOM    476  HA  VAL A  33     -19.657  -5.614 -16.497  1.00  0.00           H  
ATOM    477  CB  VAL A  33     -19.517  -3.748 -17.441  1.00  0.00           C  
ATOM    478  HB  VAL A  33     -19.789  -2.777 -17.026  1.00  0.00           H  
ATOM    479  CG1 VAL A  33     -18.018  -3.889 -17.360  1.00  0.00           C  
ATOM    480 HG11 VAL A  33     -17.771  -3.951 -16.300  1.00  0.00           H  
ATOM    481 HG12 VAL A  33     -17.646  -4.851 -17.710  1.00  0.00           H  
ATOM    482 HG13 VAL A  33     -17.512  -2.970 -17.658  1.00  0.00           H  
ATOM    483  CG2 VAL A  33     -20.064  -3.919 -18.916  1.00  0.00           C  
ATOM    484 HG21 VAL A  33     -21.147  -3.808 -18.967  1.00  0.00           H  
ATOM    485 HG22 VAL A  33     -19.625  -3.138 -19.537  1.00  0.00           H  
ATOM    486 HG23 VAL A  33     -19.768  -4.901 -19.284  1.00  0.00           H  
ATOM    487  C   VAL A  33     -20.113  -4.178 -14.944  1.00  0.00           C  
ATOM    488  O   VAL A  33     -20.415  -3.025 -14.701  1.00  0.00           O  
ATOM    489  N   PHE A  34     -19.531  -5.039 -14.041  1.00  0.00           N  
ATOM    490  H   PHE A  34     -19.158  -5.921 -14.361  1.00  0.00           H  
ATOM    491  CA  PHE A  34     -19.149  -4.616 -12.714  1.00  0.00           C  
ATOM    492  HA  PHE A  34     -19.860  -3.844 -12.420  1.00  0.00           H  
ATOM    493  CB  PHE A  34     -19.311  -5.759 -11.738  1.00  0.00           C  
ATOM    494  HB2 PHE A  34     -20.240  -6.251 -12.028  1.00  0.00           H  
ATOM    495  HB3 PHE A  34     -18.466  -6.430 -11.893  1.00  0.00           H  
ATOM    496  CG  PHE A  34     -19.356  -5.351 -10.295  1.00  0.00           C  
ATOM    497  CD1 PHE A  34     -18.166  -4.991  -9.655  1.00  0.00           C  
ATOM    498  HD1 PHE A  34     -17.308  -4.891 -10.304  1.00  0.00           H  
ATOM    499  CE1 PHE A  34     -18.279  -4.469  -8.326  1.00  0.00           C  
ATOM    500  HE1 PHE A  34     -17.329  -4.170  -7.907  1.00  0.00           H  
ATOM    501  CZ  PHE A  34     -19.496  -4.522  -7.640  1.00  0.00           C  
ATOM    502  HZ  PHE A  34     -19.647  -4.185  -6.625  1.00  0.00           H  
ATOM    503  CE2 PHE A  34     -20.660  -4.848  -8.345  1.00  0.00           C  
ATOM    504  HE2 PHE A  34     -21.596  -4.987  -7.823  1.00  0.00           H  
ATOM    505  CD2 PHE A  34     -20.598  -5.293  -9.640  1.00  0.00           C  
ATOM    506  HD2 PHE A  34     -21.511  -5.658 -10.088  1.00  0.00           H  
ATOM    507  C   PHE A  34     -17.791  -3.944 -12.697  1.00  0.00           C  
ATOM    508  O   PHE A  34     -16.928  -4.608 -13.273  1.00  0.00           O  
ATOM    509  N   VAL A  35     -17.570  -2.734 -12.155  1.00  0.00           N  
ATOM    510  H   VAL A  35     -18.409  -2.260 -11.855  1.00  0.00           H  
ATOM    511  CA  VAL A  35     -16.267  -2.026 -12.153  1.00  0.00           C  
ATOM    512  HA  VAL A  35     -15.512  -2.648 -12.636  1.00  0.00           H  
ATOM    513  CB  VAL A  35     -16.382  -0.681 -12.820  1.00  0.00           C  
ATOM    514  HB  VAL A  35     -15.507  -0.043 -12.694  1.00  0.00           H  
ATOM    515  CG1 VAL A  35     -16.520  -0.873 -14.389  1.00  0.00           C  
ATOM    516 HG11 VAL A  35     -17.557  -1.157 -14.568  1.00  0.00           H  
ATOM    517 HG12 VAL A  35     -16.367   0.036 -14.972  1.00  0.00           H  
ATOM    518 HG13 VAL A  35     -15.963  -1.743 -14.739  1.00  0.00           H  
ATOM    519  CG2 VAL A  35     -17.625   0.165 -12.445  1.00  0.00           C  
ATOM    520 HG21 VAL A  35     -17.720   0.934 -13.210  1.00  0.00           H  
ATOM    521 HG22 VAL A  35     -18.549  -0.412 -12.439  1.00  0.00           H  
ATOM    522 HG23 VAL A  35     -17.433   0.690 -11.509  1.00  0.00           H  
ATOM    523  C   VAL A  35     -15.716  -1.850 -10.741  1.00  0.00           C  
ATOM    524  O   VAL A  35     -16.442  -1.964  -9.744  1.00  0.00           O  
ATOM    525  N   CYS A  36     -14.382  -1.779 -10.589  1.00  0.00           N  
ATOM    526  H   CYS A  36     -13.806  -1.932 -11.405  1.00  0.00           H  
ATOM    527  CA  CYS A  36     -13.821  -1.683  -9.301  1.00  0.00           C  
ATOM    528  HA  CYS A  36     -14.502  -1.010  -8.780  1.00  0.00           H  
ATOM    529  CB  CYS A  36     -13.726  -3.151  -8.709  1.00  0.00           C  
ATOM    530  HB2 CYS A  36     -13.699  -3.178  -7.619  1.00  0.00           H  
ATOM    531  HB3 CYS A  36     -14.717  -3.537  -8.940  1.00  0.00           H  
ATOM    532  SG  CYS A  36     -12.489  -4.121  -9.517  1.00  0.00           S  
ATOM    533  HG  CYS A  36     -12.923  -3.716 -10.714  1.00  0.00           H  
ATOM    534  C   CYS A  36     -12.438  -1.080  -9.332  1.00  0.00           C  
ATOM    535  O   CYS A  36     -11.695  -1.046 -10.324  1.00  0.00           O  
ATOM    536  N   ALA A  37     -12.146  -0.457  -8.190  1.00  0.00           N  
ATOM    537  H   ALA A  37     -12.933  -0.458  -7.558  1.00  0.00           H  
ATOM    538  CA  ALA A  37     -10.979   0.462  -8.013  1.00  0.00           C  
ATOM    539  HA  ALA A  37     -10.100  -0.008  -8.452  1.00  0.00           H  
ATOM    540  CB  ALA A  37     -11.236   1.804  -8.734  1.00  0.00           C  
ATOM    541  HB1 ALA A  37     -11.667   2.634  -8.172  1.00  0.00           H  
ATOM    542  HB2 ALA A  37     -10.331   2.259  -9.137  1.00  0.00           H  
ATOM    543  HB3 ALA A  37     -11.960   1.642  -9.533  1.00  0.00           H  
ATOM    544  C   ALA A  37     -10.550   0.797  -6.563  1.00  0.00           C  
ATOM    545  O   ALA A  37     -11.199   0.296  -5.675  1.00  0.00           O  
ATOM    546  N   ARG A  38      -9.547   1.609  -6.366  1.00  0.00           N  
ATOM    547  H   ARG A  38      -9.181   1.952  -7.243  1.00  0.00           H  
ATOM    548  CA  ARG A  38      -8.973   1.915  -4.972  1.00  0.00           C  
ATOM    549  HA  ARG A  38      -9.343   1.117  -4.328  1.00  0.00           H  
ATOM    550  CB  ARG A  38      -7.420   1.811  -4.958  1.00  0.00           C  
ATOM    551  HB2 ARG A  38      -7.164   1.902  -3.903  1.00  0.00           H  
ATOM    552  HB3 ARG A  38      -7.167   0.781  -5.214  1.00  0.00           H  
ATOM    553  CG  ARG A  38      -6.626   2.901  -5.741  1.00  0.00           C  
ATOM    554  HG2 ARG A  38      -7.164   3.177  -6.647  1.00  0.00           H  
ATOM    555  HG3 ARG A  38      -6.659   3.769  -5.082  1.00  0.00           H  
ATOM    556  CD  ARG A  38      -5.221   2.436  -6.011  1.00  0.00           C  
ATOM    557  HD2 ARG A  38      -4.599   2.408  -5.118  1.00  0.00           H  
ATOM    558  HD3 ARG A  38      -5.272   1.409  -6.371  1.00  0.00           H  
ATOM    559  NE  ARG A  38      -4.627   3.401  -6.956  1.00  0.00           N  
ATOM    560  HE  ARG A  38      -5.316   4.024  -7.357  1.00  0.00           H  
ATOM    561  CZ  ARG A  38      -3.394   3.761  -7.122  1.00  0.00           C  
ATOM    562  NH1 ARG A  38      -2.461   3.160  -6.431  1.00  0.00           N  
ATOM    563 HH11 ARG A  38      -2.679   2.265  -6.016  1.00  0.00           H  
ATOM    564 HH12 ARG A  38      -1.472   3.332  -6.546  1.00  0.00           H  
ATOM    565  NH2 ARG A  38      -3.126   4.580  -8.144  1.00  0.00           N  
ATOM    566 HH21 ARG A  38      -3.869   4.883  -8.757  1.00  0.00           H  
ATOM    567 HH22 ARG A  38      -2.168   4.742  -8.424  1.00  0.00           H  
ATOM    568  C   ARG A  38      -9.427   3.196  -4.377  1.00  0.00           C  
ATOM    569  O   ARG A  38      -9.080   3.529  -3.238  1.00  0.00           O  
ATOM    570  N   GLY A  39     -10.280   3.929  -5.098  1.00  0.00           N  
ATOM    571  H   GLY A  39     -10.295   3.808  -6.101  1.00  0.00           H  
ATOM    572  CA  GLY A  39     -10.998   5.152  -4.549  1.00  0.00           C  
ATOM    573  HA2 GLY A  39     -10.720   5.277  -3.502  1.00  0.00           H  
ATOM    574  HA3 GLY A  39     -10.609   6.086  -4.955  1.00  0.00           H  
ATOM    575  C   GLY A  39     -12.523   5.135  -4.795  1.00  0.00           C  
ATOM    576  O   GLY A  39     -12.923   4.903  -5.992  1.00  0.00           O  
ATOM    577  N   GLU A  40     -13.324   5.245  -3.777  1.00  0.00           N  
ATOM    578  H   GLU A  40     -12.892   5.411  -2.880  1.00  0.00           H  
ATOM    579  CA  GLU A  40     -14.817   4.960  -3.766  1.00  0.00           C  
ATOM    580  HA  GLU A  40     -15.147   4.003  -4.168  1.00  0.00           H  
ATOM    581  CB  GLU A  40     -15.238   4.801  -2.305  1.00  0.00           C  
ATOM    582  HB2 GLU A  40     -14.556   4.147  -1.762  1.00  0.00           H  
ATOM    583  HB3 GLU A  40     -15.288   5.755  -1.779  1.00  0.00           H  
ATOM    584  CG  GLU A  40     -16.595   4.045  -2.054  1.00  0.00           C  
ATOM    585  HG2 GLU A  40     -16.552   3.142  -2.663  1.00  0.00           H  
ATOM    586  HG3 GLU A  40     -16.541   3.698  -1.022  1.00  0.00           H  
ATOM    587  CD  GLU A  40     -17.829   4.846  -2.335  1.00  0.00           C  
ATOM    588  OE1 GLU A  40     -18.750   4.328  -2.956  1.00  0.00           O  
ATOM    589  OE2 GLU A  40     -17.843   6.069  -1.909  1.00  0.00           O  
ATOM    590  C   GLU A  40     -15.721   6.024  -4.564  1.00  0.00           C  
ATOM    591  O   GLU A  40     -16.574   5.747  -5.371  1.00  0.00           O  
ATOM    592  N   GLU A  41     -15.347   7.289  -4.345  1.00  0.00           N  
ATOM    593  H   GLU A  41     -14.565   7.403  -3.716  1.00  0.00           H  
ATOM    594  CA  GLU A  41     -15.917   8.389  -5.112  1.00  0.00           C  
ATOM    595  HA  GLU A  41     -16.991   8.210  -5.166  1.00  0.00           H  
ATOM    596  CB  GLU A  41     -15.686   9.699  -4.328  1.00  0.00           C  
ATOM    597  HB2 GLU A  41     -15.925   9.570  -3.273  1.00  0.00           H  
ATOM    598  HB3 GLU A  41     -14.613   9.890  -4.303  1.00  0.00           H  
ATOM    599  CG  GLU A  41     -16.334  11.036  -4.828  1.00  0.00           C  
ATOM    600  HG2 GLU A  41     -16.024  11.768  -4.084  1.00  0.00           H  
ATOM    601  HG3 GLU A  41     -16.087  11.383  -5.831  1.00  0.00           H  
ATOM    602  CD  GLU A  41     -17.821  10.955  -4.916  1.00  0.00           C  
ATOM    603  OE1 GLU A  41     -18.406   9.933  -4.510  1.00  0.00           O  
ATOM    604  OE2 GLU A  41     -18.357  12.002  -5.318  1.00  0.00           O  
ATOM    605  C   GLU A  41     -15.491   8.491  -6.569  1.00  0.00           C  
ATOM    606  O   GLU A  41     -16.282   8.823  -7.412  1.00  0.00           O  
ATOM    607  N   GLY A  42     -14.179   8.146  -6.879  1.00  0.00           N  
ATOM    608  H   GLY A  42     -13.617   7.795  -6.118  1.00  0.00           H  
ATOM    609  CA  GLY A  42     -13.683   8.080  -8.252  1.00  0.00           C  
ATOM    610  HA2 GLY A  42     -13.784   9.041  -8.755  1.00  0.00           H  
ATOM    611  HA3 GLY A  42     -12.642   7.767  -8.330  1.00  0.00           H  
ATOM    612  C   GLY A  42     -14.448   6.983  -8.975  1.00  0.00           C  
ATOM    613  O   GLY A  42     -14.931   7.272 -10.050  1.00  0.00           O  
ATOM    614  N   LEU A  43     -14.861   5.964  -8.290  1.00  0.00           N  
ATOM    615  H   LEU A  43     -14.510   5.839  -7.351  1.00  0.00           H  
ATOM    616  CA  LEU A  43     -15.776   4.930  -8.810  1.00  0.00           C  
ATOM    617  HA  LEU A  43     -15.398   4.522  -9.747  1.00  0.00           H  
ATOM    618  CB  LEU A  43     -15.592   3.690  -7.801  1.00  0.00           C  
ATOM    619  HB2 LEU A  43     -14.545   3.443  -7.623  1.00  0.00           H  
ATOM    620  HB3 LEU A  43     -16.067   3.912  -6.845  1.00  0.00           H  
ATOM    621  CG  LEU A  43     -16.229   2.377  -8.264  1.00  0.00           C  
ATOM    622  HG  LEU A  43     -17.259   2.441  -8.614  1.00  0.00           H  
ATOM    623  CD1 LEU A  43     -15.377   1.679  -9.355  1.00  0.00           C  
ATOM    624 HD11 LEU A  43     -15.832   0.715  -9.582  1.00  0.00           H  
ATOM    625 HD12 LEU A  43     -15.405   2.220 -10.300  1.00  0.00           H  
ATOM    626 HD13 LEU A  43     -14.379   1.416  -9.004  1.00  0.00           H  
ATOM    627  CD2 LEU A  43     -16.309   1.446  -7.088  1.00  0.00           C  
ATOM    628 HD21 LEU A  43     -15.319   1.396  -6.635  1.00  0.00           H  
ATOM    629 HD22 LEU A  43     -16.901   1.844  -6.264  1.00  0.00           H  
ATOM    630 HD23 LEU A  43     -16.643   0.447  -7.370  1.00  0.00           H  
ATOM    631  C   LEU A  43     -17.217   5.504  -9.062  1.00  0.00           C  
ATOM    632  O   LEU A  43     -17.730   5.281 -10.148  1.00  0.00           O  
ATOM    633  N   ARG A  44     -17.734   6.290  -8.129  1.00  0.00           N  
ATOM    634  H   ARG A  44     -17.185   6.349  -7.284  1.00  0.00           H  
ATOM    635  CA  ARG A  44     -19.086   6.877  -8.272  1.00  0.00           C  
ATOM    636  HA  ARG A  44     -19.708   6.056  -8.628  1.00  0.00           H  
ATOM    637  CB  ARG A  44     -19.638   7.436  -6.912  1.00  0.00           C  
ATOM    638  HB2 ARG A  44     -19.490   6.656  -6.166  1.00  0.00           H  
ATOM    639  HB3 ARG A  44     -19.085   8.361  -6.750  1.00  0.00           H  
ATOM    640  CG  ARG A  44     -21.055   7.892  -6.975  1.00  0.00           C  
ATOM    641  HG2 ARG A  44     -21.095   8.654  -7.753  1.00  0.00           H  
ATOM    642  HG3 ARG A  44     -21.693   7.015  -7.079  1.00  0.00           H  
ATOM    643  CD  ARG A  44     -21.338   8.553  -5.623  1.00  0.00           C  
ATOM    644  HD2 ARG A  44     -20.462   9.137  -5.345  1.00  0.00           H  
ATOM    645  HD3 ARG A  44     -22.189   9.227  -5.721  1.00  0.00           H  
ATOM    646  NE  ARG A  44     -21.640   7.594  -4.551  1.00  0.00           N  
ATOM    647  HE  ARG A  44     -22.580   7.265  -4.385  1.00  0.00           H  
ATOM    648  CZ  ARG A  44     -20.730   7.035  -3.733  1.00  0.00           C  
ATOM    649  NH1 ARG A  44     -19.483   7.471  -3.721  1.00  0.00           N  
ATOM    650 HH11 ARG A  44     -19.320   8.279  -4.306  1.00  0.00           H  
ATOM    651 HH12 ARG A  44     -18.806   7.040  -3.106  1.00  0.00           H  
ATOM    652  NH2 ARG A  44     -20.959   6.069  -2.873  1.00  0.00           N  
ATOM    653 HH21 ARG A  44     -21.790   5.496  -2.874  1.00  0.00           H  
ATOM    654 HH22 ARG A  44     -20.137   5.605  -2.514  1.00  0.00           H  
ATOM    655  C   ARG A  44     -19.102   7.915  -9.425  1.00  0.00           C  
ATOM    656  O   ARG A  44     -19.959   7.826 -10.330  1.00  0.00           O  
ATOM    657  N   THR A  45     -18.070   8.707  -9.529  1.00  0.00           N  
ATOM    658  H   THR A  45     -17.354   8.620  -8.823  1.00  0.00           H  
ATOM    659  CA  THR A  45     -17.930   9.804 -10.499  1.00  0.00           C  
ATOM    660  HA  THR A  45     -18.837  10.409 -10.453  1.00  0.00           H  
ATOM    661  CB  THR A  45     -16.778  10.619 -10.020  1.00  0.00           C  
ATOM    662  HB  THR A  45     -15.866  10.024 -10.053  1.00  0.00           H  
ATOM    663  CG2 THR A  45     -16.594  11.913 -10.803  1.00  0.00           C  
ATOM    664 HG21 THR A  45     -15.796  11.800 -11.536  1.00  0.00           H  
ATOM    665 HG22 THR A  45     -17.551  12.076 -11.299  1.00  0.00           H  
ATOM    666 HG23 THR A  45     -16.242  12.706 -10.145  1.00  0.00           H  
ATOM    667  OG1 THR A  45     -17.020  11.014  -8.655  1.00  0.00           O  
ATOM    668  HG1 THR A  45     -16.744  10.266  -8.118  1.00  0.00           H  
ATOM    669  C   THR A  45     -17.836   9.332 -11.895  1.00  0.00           C  
ATOM    670  O   THR A  45     -18.397   9.826 -12.776  1.00  0.00           O  
ATOM    671  N   THR A  46     -17.166   8.113 -12.061  1.00  0.00           N  
ATOM    672  H   THR A  46     -16.905   7.631 -11.213  1.00  0.00           H  
ATOM    673  CA  THR A  46     -16.976   7.409 -13.288  1.00  0.00           C  
ATOM    674  HA  THR A  46     -16.876   8.095 -14.129  1.00  0.00           H  
ATOM    675  CB  THR A  46     -15.796   6.450 -13.293  1.00  0.00           C  
ATOM    676  HB  THR A  46     -16.030   5.670 -12.568  1.00  0.00           H  
ATOM    677  CG2 THR A  46     -15.509   5.796 -14.660  1.00  0.00           C  
ATOM    678 HG21 THR A  46     -15.368   6.583 -15.402  1.00  0.00           H  
ATOM    679 HG22 THR A  46     -14.677   5.108 -14.515  1.00  0.00           H  
ATOM    680 HG23 THR A  46     -16.332   5.138 -14.935  1.00  0.00           H  
ATOM    681  OG1 THR A  46     -14.642   7.155 -12.916  1.00  0.00           O  
ATOM    682  HG1 THR A  46     -14.585   7.206 -11.960  1.00  0.00           H  
ATOM    683  C   THR A  46     -18.304   6.654 -13.640  1.00  0.00           C  
ATOM    684  O   THR A  46     -18.655   6.712 -14.798  1.00  0.00           O  
ATOM    685  N   LEU A  47     -18.989   6.043 -12.683  1.00  0.00           N  
ATOM    686  H   LEU A  47     -18.611   6.045 -11.746  1.00  0.00           H  
ATOM    687  CA  LEU A  47     -20.195   5.312 -12.918  1.00  0.00           C  
ATOM    688  HA  LEU A  47     -20.011   4.525 -13.650  1.00  0.00           H  
ATOM    689  CB  LEU A  47     -20.701   4.792 -11.555  1.00  0.00           C  
ATOM    690  HB2 LEU A  47     -20.327   5.457 -10.777  1.00  0.00           H  
ATOM    691  HB3 LEU A  47     -21.788   4.806 -11.464  1.00  0.00           H  
ATOM    692  CG  LEU A  47     -20.375   3.296 -11.222  1.00  0.00           C  
ATOM    693  HG  LEU A  47     -19.334   3.108 -11.485  1.00  0.00           H  
ATOM    694  CD1 LEU A  47     -20.472   2.998  -9.744  1.00  0.00           C  
ATOM    695 HD11 LEU A  47     -21.509   3.164  -9.452  1.00  0.00           H  
ATOM    696 HD12 LEU A  47     -20.349   1.919  -9.655  1.00  0.00           H  
ATOM    697 HD13 LEU A  47     -19.618   3.461  -9.252  1.00  0.00           H  
ATOM    698  CD2 LEU A  47     -21.161   2.294 -12.040  1.00  0.00           C  
ATOM    699 HD21 LEU A  47     -20.974   1.265 -11.730  1.00  0.00           H  
ATOM    700 HD22 LEU A  47     -22.224   2.532 -12.011  1.00  0.00           H  
ATOM    701 HD23 LEU A  47     -20.870   2.432 -13.082  1.00  0.00           H  
ATOM    702  C   LEU A  47     -21.197   6.281 -13.517  1.00  0.00           C  
ATOM    703  O   LEU A  47     -22.022   5.809 -14.295  1.00  0.00           O  
ATOM    704  N   LYS A  48     -21.168   7.621 -13.164  1.00  0.00           N  
ATOM    705  H   LYS A  48     -20.542   7.917 -12.428  1.00  0.00           H  
ATOM    706  CA  LYS A  48     -22.082   8.561 -13.858  1.00  0.00           C  
ATOM    707  HA  LYS A  48     -23.092   8.151 -13.869  1.00  0.00           H  
ATOM    708  CB  LYS A  48     -22.187   9.902 -13.114  1.00  0.00           C  
ATOM    709  HB2 LYS A  48     -21.169  10.292 -13.143  1.00  0.00           H  
ATOM    710  HB3 LYS A  48     -22.812  10.556 -13.721  1.00  0.00           H  
ATOM    711  CG  LYS A  48     -22.622   9.765 -11.634  1.00  0.00           C  
ATOM    712  HG2 LYS A  48     -23.560   9.218 -11.737  1.00  0.00           H  
ATOM    713  HG3 LYS A  48     -22.020   9.053 -11.068  1.00  0.00           H  
ATOM    714  CD  LYS A  48     -22.640  11.151 -10.988  1.00  0.00           C  
ATOM    715  HD2 LYS A  48     -21.613  11.514 -10.963  1.00  0.00           H  
ATOM    716  HD3 LYS A  48     -23.213  11.791 -11.661  1.00  0.00           H  
ATOM    717  CE  LYS A  48     -23.228  11.084  -9.588  1.00  0.00           C  
ATOM    718  HE2 LYS A  48     -24.192  10.577  -9.610  1.00  0.00           H  
ATOM    719  HE3 LYS A  48     -22.585  10.481  -8.948  1.00  0.00           H  
ATOM    720  NZ  LYS A  48     -23.267  12.527  -9.082  1.00  0.00           N1+
ATOM    721  HZ1 LYS A  48     -23.909  13.099  -9.611  1.00  0.00           H  
ATOM    722  HZ2 LYS A  48     -23.434  12.639  -8.091  1.00  0.00           H  
ATOM    723  HZ3 LYS A  48     -22.369  12.984  -9.164  1.00  0.00           H  
ATOM    724  C   LYS A  48     -21.723   8.907 -15.332  1.00  0.00           C  
ATOM    725  O   LYS A  48     -22.611   9.135 -16.105  1.00  0.00           O  
ATOM    726  N   GLU A  49     -20.449   8.989 -15.619  1.00  0.00           N  
ATOM    727  H   GLU A  49     -19.833   8.960 -14.819  1.00  0.00           H  
ATOM    728  CA  GLU A  49     -20.012   9.023 -17.029  1.00  0.00           C  
ATOM    729  HA  GLU A  49     -20.565   9.884 -17.405  1.00  0.00           H  
ATOM    730  CB  GLU A  49     -18.498   9.302 -17.072  1.00  0.00           C  
ATOM    731  HB2 GLU A  49     -18.277  10.295 -16.680  1.00  0.00           H  
ATOM    732  HB3 GLU A  49     -18.035   8.653 -16.330  1.00  0.00           H  
ATOM    733  CG  GLU A  49     -17.777   8.865 -18.410  1.00  0.00           C  
ATOM    734  HG2 GLU A  49     -16.707   8.848 -18.200  1.00  0.00           H  
ATOM    735  HG3 GLU A  49     -17.982   7.817 -18.631  1.00  0.00           H  
ATOM    736  CD  GLU A  49     -18.155   9.734 -19.645  1.00  0.00           C  
ATOM    737  OE1 GLU A  49     -17.761   9.225 -20.729  1.00  0.00           O  
ATOM    738  OE2 GLU A  49     -18.914  10.722 -19.537  1.00  0.00           O  
ATOM    739  C   GLU A  49     -20.480   7.691 -17.744  1.00  0.00           C  
ATOM    740  O   GLU A  49     -20.938   7.846 -18.881  1.00  0.00           O  
ATOM    741  N   LEU A  50     -20.259   6.503 -17.193  1.00  0.00           N  
ATOM    742  H   LEU A  50     -19.675   6.488 -16.368  1.00  0.00           H  
ATOM    743  CA  LEU A  50     -20.624   5.248 -17.889  1.00  0.00           C  
ATOM    744  HA  LEU A  50     -20.137   5.215 -18.864  1.00  0.00           H  
ATOM    745  CB  LEU A  50     -20.163   4.130 -16.961  1.00  0.00           C  
ATOM    746  HB2 LEU A  50     -20.397   4.340 -15.918  1.00  0.00           H  
ATOM    747  HB3 LEU A  50     -20.698   3.207 -17.181  1.00  0.00           H  
ATOM    748  CG  LEU A  50     -18.695   3.700 -17.131  1.00  0.00           C  
ATOM    749  HG  LEU A  50     -18.076   4.556 -17.400  1.00  0.00           H  
ATOM    750  CD1 LEU A  50     -18.002   2.999 -15.845  1.00  0.00           C  
ATOM    751 HD11 LEU A  50     -18.294   1.969 -15.639  1.00  0.00           H  
ATOM    752 HD12 LEU A  50     -16.933   2.936 -16.047  1.00  0.00           H  
ATOM    753 HD13 LEU A  50     -18.229   3.713 -15.053  1.00  0.00           H  
ATOM    754  CD2 LEU A  50     -18.518   2.674 -18.285  1.00  0.00           C  
ATOM    755 HD21 LEU A  50     -17.459   2.431 -18.373  1.00  0.00           H  
ATOM    756 HD22 LEU A  50     -19.107   1.806 -17.992  1.00  0.00           H  
ATOM    757 HD23 LEU A  50     -18.861   3.113 -19.222  1.00  0.00           H  
ATOM    758  C   LEU A  50     -22.118   5.238 -18.245  1.00  0.00           C  
ATOM    759  O   LEU A  50     -22.479   4.808 -19.363  1.00  0.00           O  
ATOM    760  N   ARG A  51     -22.936   5.630 -17.241  1.00  0.00           N  
ATOM    761  H   ARG A  51     -22.575   5.658 -16.297  1.00  0.00           H  
ATOM    762  CA  ARG A  51     -24.373   5.553 -17.366  1.00  0.00           C  
ATOM    763  HA  ARG A  51     -24.642   4.623 -17.870  1.00  0.00           H  
ATOM    764  CB  ARG A  51     -25.197   5.669 -16.017  1.00  0.00           C  
ATOM    765  HB2 ARG A  51     -24.706   6.516 -15.540  1.00  0.00           H  
ATOM    766  HB3 ARG A  51     -26.239   5.975 -16.120  1.00  0.00           H  
ATOM    767  CG  ARG A  51     -25.053   4.391 -15.166  1.00  0.00           C  
ATOM    768  HG2 ARG A  51     -25.593   3.601 -15.689  1.00  0.00           H  
ATOM    769  HG3 ARG A  51     -24.007   4.092 -15.109  1.00  0.00           H  
ATOM    770  CD  ARG A  51     -25.593   4.512 -13.734  1.00  0.00           C  
ATOM    771  HD2 ARG A  51     -25.027   5.321 -13.270  1.00  0.00           H  
ATOM    772  HD3 ARG A  51     -26.650   4.775 -13.730  1.00  0.00           H  
ATOM    773  NE  ARG A  51     -25.313   3.226 -13.021  1.00  0.00           N  
ATOM    774  HE  ARG A  51     -25.425   2.365 -13.538  1.00  0.00           H  
ATOM    775  CZ  ARG A  51     -25.250   3.196 -11.724  1.00  0.00           C  
ATOM    776  NH1 ARG A  51     -25.208   4.146 -10.811  1.00  0.00           N  
ATOM    777 HH11 ARG A  51     -25.183   5.102 -11.136  1.00  0.00           H  
ATOM    778 HH12 ARG A  51     -24.855   3.888  -9.900  1.00  0.00           H  
ATOM    779  NH2 ARG A  51     -25.331   2.027 -11.206  1.00  0.00           N  
ATOM    780 HH21 ARG A  51     -25.403   1.266 -11.865  1.00  0.00           H  
ATOM    781 HH22 ARG A  51     -25.547   1.960 -10.222  1.00  0.00           H  
ATOM    782  C   ARG A  51     -24.921   6.558 -18.354  1.00  0.00           C  
ATOM    783  O   ARG A  51     -25.807   6.279 -19.122  1.00  0.00           O  
ATOM    784  N   GLU A  52     -24.384   7.758 -18.510  1.00  0.00           N  
ATOM    785  H   GLU A  52     -23.575   7.834 -17.911  1.00  0.00           H  
ATOM    786  CA  GLU A  52     -24.497   8.750 -19.561  1.00  0.00           C  
ATOM    787  HA  GLU A  52     -25.577   8.896 -19.525  1.00  0.00           H  
ATOM    788  CB  GLU A  52     -23.794  10.091 -19.163  1.00  0.00           C  
ATOM    789  HB2 GLU A  52     -24.249  10.450 -18.239  1.00  0.00           H  
ATOM    790  HB3 GLU A  52     -22.726   9.966 -18.986  1.00  0.00           H  
ATOM    791  CG  GLU A  52     -23.868  11.160 -20.272  1.00  0.00           C  
ATOM    792  HG2 GLU A  52     -23.053  11.871 -20.136  1.00  0.00           H  
ATOM    793  HG3 GLU A  52     -23.749  10.831 -21.305  1.00  0.00           H  
ATOM    794  CD  GLU A  52     -25.085  11.980 -20.215  1.00  0.00           C  
ATOM    795  OE1 GLU A  52     -25.106  12.999 -20.922  1.00  0.00           O  
ATOM    796  OE2 GLU A  52     -26.080  11.653 -19.558  1.00  0.00           O  
ATOM    797  C   GLU A  52     -24.102   8.255 -21.009  1.00  0.00           C  
ATOM    798  O   GLU A  52     -24.931   8.589 -21.930  1.00  0.00           O  
ATOM    799  N   ALA A  53     -23.073   7.468 -21.215  1.00  0.00           N  
ATOM    800  H   ALA A  53     -22.424   7.372 -20.447  1.00  0.00           H  
ATOM    801  CA  ALA A  53     -22.833   6.613 -22.369  1.00  0.00           C  
ATOM    802  HA  ALA A  53     -22.970   7.221 -23.264  1.00  0.00           H  
ATOM    803  CB  ALA A  53     -21.349   6.229 -22.316  1.00  0.00           C  
ATOM    804  HB1 ALA A  53     -20.609   6.997 -22.092  1.00  0.00           H  
ATOM    805  HB2 ALA A  53     -21.178   5.486 -21.536  1.00  0.00           H  
ATOM    806  HB3 ALA A  53     -21.134   5.829 -23.306  1.00  0.00           H  
ATOM    807  C   ALA A  53     -23.702   5.312 -22.618  1.00  0.00           C  
ATOM    808  O   ALA A  53     -23.721   4.679 -23.663  1.00  0.00           O  
ATOM    809  N   GLY A  54     -24.556   4.950 -21.646  1.00  0.00           N  
ATOM    810  H   GLY A  54     -24.559   5.543 -20.828  1.00  0.00           H  
ATOM    811  CA  GLY A  54     -25.519   3.930 -21.759  1.00  0.00           C  
ATOM    812  HA2 GLY A  54     -26.334   4.319 -21.148  1.00  0.00           H  
ATOM    813  HA3 GLY A  54     -25.880   3.763 -22.773  1.00  0.00           H  
ATOM    814  C   GLY A  54     -25.192   2.547 -20.982  1.00  0.00           C  
ATOM    815  O   GLY A  54     -26.095   1.738 -20.912  1.00  0.00           O  
ATOM    816  N   VAL A  55     -24.011   2.341 -20.438  1.00  0.00           N  
ATOM    817  H   VAL A  55     -23.345   3.102 -20.442  1.00  0.00           H  
ATOM    818  CA  VAL A  55     -23.555   1.043 -19.963  1.00  0.00           C  
ATOM    819  HA  VAL A  55     -23.639   0.335 -20.787  1.00  0.00           H  
ATOM    820  CB  VAL A  55     -22.057   1.103 -19.593  1.00  0.00           C  
ATOM    821  HB  VAL A  55     -21.841   1.833 -18.813  1.00  0.00           H  
ATOM    822  CG1 VAL A  55     -21.479  -0.298 -19.166  1.00  0.00           C  
ATOM    823 HG11 VAL A  55     -20.390  -0.255 -19.202  1.00  0.00           H  
ATOM    824 HG12 VAL A  55     -21.863  -0.645 -18.208  1.00  0.00           H  
ATOM    825 HG13 VAL A  55     -21.881  -1.122 -19.755  1.00  0.00           H  
ATOM    826  CG2 VAL A  55     -21.246   1.431 -20.879  1.00  0.00           C  
ATOM    827 HG21 VAL A  55     -21.621   2.411 -21.171  1.00  0.00           H  
ATOM    828 HG22 VAL A  55     -20.197   1.602 -20.640  1.00  0.00           H  
ATOM    829 HG23 VAL A  55     -21.401   0.673 -21.647  1.00  0.00           H  
ATOM    830  C   VAL A  55     -24.420   0.575 -18.850  1.00  0.00           C  
ATOM    831  O   VAL A  55     -24.671   1.346 -17.953  1.00  0.00           O  
ATOM    832  N   GLU A  56     -24.837  -0.720 -18.768  1.00  0.00           N  
ATOM    833  H   GLU A  56     -24.639  -1.406 -19.482  1.00  0.00           H  
ATOM    834  CA  GLU A  56     -25.390  -1.324 -17.616  1.00  0.00           C  
ATOM    835  HA  GLU A  56     -26.033  -0.620 -17.086  1.00  0.00           H  
ATOM    836  CB  GLU A  56     -26.270  -2.498 -18.085  1.00  0.00           C  
ATOM    837  HB2 GLU A  56     -27.098  -2.095 -18.670  1.00  0.00           H  
ATOM    838  HB3 GLU A  56     -25.671  -3.105 -18.765  1.00  0.00           H  
ATOM    839  CG  GLU A  56     -26.727  -3.304 -16.982  1.00  0.00           C  
ATOM    840  HG2 GLU A  56     -27.396  -4.112 -17.279  1.00  0.00           H  
ATOM    841  HG3 GLU A  56     -25.890  -3.883 -16.592  1.00  0.00           H  
ATOM    842  CD  GLU A  56     -27.348  -2.591 -15.818  1.00  0.00           C  
ATOM    843  OE1 GLU A  56     -28.452  -2.078 -15.950  1.00  0.00           O  
ATOM    844  OE2 GLU A  56     -26.710  -2.553 -14.691  1.00  0.00           O  
ATOM    845  C   GLU A  56     -24.296  -1.786 -16.598  1.00  0.00           C  
ATOM    846  O   GLU A  56     -23.476  -2.637 -16.930  1.00  0.00           O  
ATOM    847  N   ALA A  57     -24.142  -1.002 -15.518  1.00  0.00           N  
ATOM    848  H   ALA A  57     -24.913  -0.352 -15.457  1.00  0.00           H  
ATOM    849  CA  ALA A  57     -23.030  -1.143 -14.589  1.00  0.00           C  
ATOM    850  HA  ALA A  57     -22.585  -2.138 -14.605  1.00  0.00           H  
ATOM    851  CB  ALA A  57     -21.839  -0.162 -15.069  1.00  0.00           C  
ATOM    852  HB1 ALA A  57     -22.202   0.804 -15.421  1.00  0.00           H  
ATOM    853  HB2 ALA A  57     -21.140   0.094 -14.273  1.00  0.00           H  
ATOM    854  HB3 ALA A  57     -21.275  -0.632 -15.875  1.00  0.00           H  
ATOM    855  C   ALA A  57     -23.349  -0.733 -13.135  1.00  0.00           C  
ATOM    856  O   ALA A  57     -24.207   0.123 -12.918  1.00  0.00           O  
ATOM    857  N   ASP A  58     -22.535  -1.237 -12.134  1.00  0.00           N  
ATOM    858  H   ASP A  58     -21.794  -1.906 -12.286  1.00  0.00           H  
ATOM    859  CA  ASP A  58     -22.579  -0.862 -10.715  1.00  0.00           C  
ATOM    860  HA  ASP A  58     -22.793   0.206 -10.659  1.00  0.00           H  
ATOM    861  CB  ASP A  58     -23.700  -1.665 -10.093  1.00  0.00           C  
ATOM    862  HB2 ASP A  58     -24.520  -1.769 -10.804  1.00  0.00           H  
ATOM    863  HB3 ASP A  58     -23.379  -2.704 -10.020  1.00  0.00           H  
ATOM    864  CG  ASP A  58     -24.221  -1.176  -8.787  1.00  0.00           C  
ATOM    865  OD1 ASP A  58     -23.550  -0.454  -7.995  1.00  0.00           O  
ATOM    866  OD2 ASP A  58     -25.316  -1.621  -8.393  1.00  0.00           O  
ATOM    867  C   ASP A  58     -21.198  -1.181 -10.191  1.00  0.00           C  
ATOM    868  O   ASP A  58     -20.460  -1.850 -10.933  1.00  0.00           O  
ATOM    869  N   GLY A  59     -20.714  -0.742  -9.008  1.00  0.00           N  
ATOM    870  H   GLY A  59     -21.350  -0.143  -8.501  1.00  0.00           H  
ATOM    871  CA  GLY A  59     -19.429  -1.211  -8.505  1.00  0.00           C  
ATOM    872  HA2 GLY A  59     -19.130  -2.133  -9.006  1.00  0.00           H  
ATOM    873  HA3 GLY A  59     -18.631  -0.570  -8.880  1.00  0.00           H  
ATOM    874  C   GLY A  59     -19.249  -1.358  -6.931  1.00  0.00           C  
ATOM    875  O   GLY A  59     -20.158  -1.076  -6.087  1.00  0.00           O  
ATOM    876  N   ARG A  60     -17.984  -1.707  -6.554  1.00  0.00           N  
ATOM    877  H   ARG A  60     -17.389  -1.872  -7.353  1.00  0.00           H  
ATOM    878  CA  ARG A  60     -17.511  -1.903  -5.176  1.00  0.00           C  
ATOM    879  HA  ARG A  60     -18.012  -1.221  -4.490  1.00  0.00           H  
ATOM    880  CB  ARG A  60     -17.738  -3.322  -4.702  1.00  0.00           C  
ATOM    881  HB2 ARG A  60     -18.795  -3.513  -4.888  1.00  0.00           H  
ATOM    882  HB3 ARG A  60     -17.079  -4.044  -5.184  1.00  0.00           H  
ATOM    883  CG  ARG A  60     -17.466  -3.519  -3.124  1.00  0.00           C  
ATOM    884  HG2 ARG A  60     -16.392  -3.428  -2.960  1.00  0.00           H  
ATOM    885  HG3 ARG A  60     -18.063  -2.752  -2.631  1.00  0.00           H  
ATOM    886  CD  ARG A  60     -17.839  -4.797  -2.462  1.00  0.00           C  
ATOM    887  HD2 ARG A  60     -18.916  -4.869  -2.317  1.00  0.00           H  
ATOM    888  HD3 ARG A  60     -17.450  -5.622  -3.059  1.00  0.00           H  
ATOM    889  NE  ARG A  60     -17.129  -4.835  -1.211  1.00  0.00           N  
ATOM    890  HE  ARG A  60     -16.127  -4.736  -1.282  1.00  0.00           H  
ATOM    891  CZ  ARG A  60     -17.539  -5.170   0.014  1.00  0.00           C  
ATOM    892  NH1 ARG A  60     -18.764  -5.514   0.345  1.00  0.00           N  
ATOM    893 HH11 ARG A  60     -19.464  -5.770  -0.336  1.00  0.00           H  
ATOM    894 HH12 ARG A  60     -18.905  -5.714   1.325  1.00  0.00           H  
ATOM    895  NH2 ARG A  60     -16.778  -4.989   1.053  1.00  0.00           N  
ATOM    896 HH21 ARG A  60     -15.837  -4.675   0.863  1.00  0.00           H  
ATOM    897 HH22 ARG A  60     -17.095  -5.146   1.998  1.00  0.00           H  
ATOM    898  C   ARG A  60     -16.011  -1.463  -5.193  1.00  0.00           C  
ATOM    899  O   ARG A  60     -15.469  -1.479  -6.266  1.00  0.00           O  
ATOM    900  N   THR A  61     -15.341  -1.032  -4.098  1.00  0.00           N  
ATOM    901  H   THR A  61     -15.810  -1.153  -3.212  1.00  0.00           H  
ATOM    902  CA  THR A  61     -13.953  -0.774  -4.017  1.00  0.00           C  
ATOM    903  HA  THR A  61     -13.632  -0.249  -4.916  1.00  0.00           H  
ATOM    904  CB  THR A  61     -13.563   0.005  -2.747  1.00  0.00           C  
ATOM    905  HB  THR A  61     -12.486  -0.003  -2.586  1.00  0.00           H  
ATOM    906  CG2 THR A  61     -13.909   1.483  -2.963  1.00  0.00           C  
ATOM    907 HG21 THR A  61     -14.768   1.590  -3.625  1.00  0.00           H  
ATOM    908 HG22 THR A  61     -14.140   1.915  -1.990  1.00  0.00           H  
ATOM    909 HG23 THR A  61     -13.092   2.148  -3.242  1.00  0.00           H  
ATOM    910  OG1 THR A  61     -14.168  -0.622  -1.653  1.00  0.00           O  
ATOM    911  HG1 THR A  61     -14.442   0.061  -1.037  1.00  0.00           H  
ATOM    912  C   THR A  61     -13.224  -2.103  -4.194  1.00  0.00           C  
ATOM    913  O   THR A  61     -13.718  -3.129  -3.732  1.00  0.00           O  
ATOM    914  N   CYS A  62     -12.031  -2.053  -4.809  1.00  0.00           N  
ATOM    915  H   CYS A  62     -11.700  -1.153  -5.126  1.00  0.00           H  
ATOM    916  CA  CYS A  62     -11.107  -3.158  -4.771  1.00  0.00           C  
ATOM    917  HA  CYS A  62     -11.237  -3.518  -3.750  1.00  0.00           H  
ATOM    918  CB  CYS A  62     -11.392  -4.172  -5.811  1.00  0.00           C  
ATOM    919  HB2 CYS A  62     -12.379  -4.628  -5.738  1.00  0.00           H  
ATOM    920  HB3 CYS A  62     -11.180  -3.738  -6.789  1.00  0.00           H  
ATOM    921  SG  CYS A  62     -10.374  -5.650  -5.441  1.00  0.00           S  
ATOM    922  HG  CYS A  62     -11.258  -6.222  -4.618  1.00  0.00           H  
ATOM    923  C   CYS A  62      -9.677  -2.649  -4.835  1.00  0.00           C  
ATOM    924  O   CYS A  62      -9.236  -2.183  -5.878  1.00  0.00           O  
ATOM    925  N   ASP A  63      -8.790  -2.900  -3.798  1.00  0.00           N  
ATOM    926  H   ASP A  63      -9.164  -3.388  -2.997  1.00  0.00           H  
ATOM    927  CA  ASP A  63      -7.340  -2.868  -3.972  1.00  0.00           C  
ATOM    928  HA  ASP A  63      -7.116  -2.176  -4.784  1.00  0.00           H  
ATOM    929  CB  ASP A  63      -6.738  -2.438  -2.633  1.00  0.00           C  
ATOM    930  HB2 ASP A  63      -7.136  -1.431  -2.512  1.00  0.00           H  
ATOM    931  HB3 ASP A  63      -7.100  -3.037  -1.798  1.00  0.00           H  
ATOM    932  CG  ASP A  63      -5.209  -2.258  -2.654  1.00  0.00           C  
ATOM    933  OD1 ASP A  63      -4.546  -2.733  -3.615  1.00  0.00           O  
ATOM    934  OD2 ASP A  63      -4.656  -1.621  -1.780  1.00  0.00           O  
ATOM    935  C   ASP A  63      -6.826  -4.259  -4.446  1.00  0.00           C  
ATOM    936  O   ASP A  63      -7.085  -5.232  -3.726  1.00  0.00           O  
ATOM    937  N   VAL A  64      -6.209  -4.384  -5.632  1.00  0.00           N  
ATOM    938  H   VAL A  64      -5.958  -3.563  -6.163  1.00  0.00           H  
ATOM    939  CA  VAL A  64      -5.696  -5.697  -6.072  1.00  0.00           C  
ATOM    940  HA  VAL A  64      -6.519  -6.410  -6.022  1.00  0.00           H  
ATOM    941  CB  VAL A  64      -5.033  -5.665  -7.497  1.00  0.00           C  
ATOM    942  HB  VAL A  64      -4.627  -6.635  -7.785  1.00  0.00           H  
ATOM    943  CG1 VAL A  64      -6.233  -5.218  -8.444  1.00  0.00           C  
ATOM    944 HG11 VAL A  64      -6.626  -4.260  -8.103  1.00  0.00           H  
ATOM    945 HG12 VAL A  64      -5.965  -5.067  -9.489  1.00  0.00           H  
ATOM    946 HG13 VAL A  64      -6.956  -6.034  -8.432  1.00  0.00           H  
ATOM    947  CG2 VAL A  64      -3.914  -4.688  -7.655  1.00  0.00           C  
ATOM    948 HG21 VAL A  64      -3.223  -5.012  -6.878  1.00  0.00           H  
ATOM    949 HG22 VAL A  64      -3.359  -4.936  -8.561  1.00  0.00           H  
ATOM    950 HG23 VAL A  64      -4.305  -3.675  -7.566  1.00  0.00           H  
ATOM    951  C   VAL A  64      -4.720  -6.333  -5.082  1.00  0.00           C  
ATOM    952  O   VAL A  64      -4.270  -7.437  -5.416  1.00  0.00           O  
ATOM    953  N   ARG A  65      -4.297  -5.672  -4.047  1.00  0.00           N  
ATOM    954  H   ARG A  65      -4.661  -4.806  -3.676  1.00  0.00           H  
ATOM    955  CA  ARG A  65      -3.193  -6.127  -3.211  1.00  0.00           C  
ATOM    956  HA  ARG A  65      -2.562  -6.731  -3.863  1.00  0.00           H  
ATOM    957  CB  ARG A  65      -2.222  -4.958  -2.811  1.00  0.00           C  
ATOM    958  HB2 ARG A  65      -2.852  -4.272  -2.245  1.00  0.00           H  
ATOM    959  HB3 ARG A  65      -1.485  -5.379  -2.128  1.00  0.00           H  
ATOM    960  CG  ARG A  65      -1.618  -4.351  -4.103  1.00  0.00           C  
ATOM    961  HG2 ARG A  65      -1.176  -5.089  -4.773  1.00  0.00           H  
ATOM    962  HG3 ARG A  65      -2.429  -3.917  -4.688  1.00  0.00           H  
ATOM    963  CD  ARG A  65      -0.768  -3.166  -3.725  1.00  0.00           C  
ATOM    964  HD2 ARG A  65      -0.005  -3.511  -3.027  1.00  0.00           H  
ATOM    965  HD3 ARG A  65      -0.288  -2.826  -4.642  1.00  0.00           H  
ATOM    966  NE  ARG A  65      -1.681  -2.078  -3.188  1.00  0.00           N  
ATOM    967  HE  ARG A  65      -2.681  -2.216  -3.201  1.00  0.00           H  
ATOM    968  CZ  ARG A  65      -1.235  -1.072  -2.509  1.00  0.00           C  
ATOM    969  NH1 ARG A  65       0.058  -0.823  -2.316  1.00  0.00           N  
ATOM    970 HH11 ARG A  65       0.734  -1.444  -2.735  1.00  0.00           H  
ATOM    971 HH12 ARG A  65       0.263  -0.057  -1.692  1.00  0.00           H  
ATOM    972  NH2 ARG A  65      -2.126  -0.217  -2.067  1.00  0.00           N  
ATOM    973 HH21 ARG A  65      -3.032  -0.649  -1.958  1.00  0.00           H  
ATOM    974 HH22 ARG A  65      -1.817   0.385  -1.317  1.00  0.00           H  
ATOM    975  C   ARG A  65      -3.635  -6.973  -2.013  1.00  0.00           C  
ATOM    976  O   ARG A  65      -2.862  -7.349  -1.187  1.00  0.00           O  
ATOM    977  N   SER A  66      -4.934  -7.164  -1.958  1.00  0.00           N  
ATOM    978  H   SER A  66      -5.519  -6.784  -2.687  1.00  0.00           H  
ATOM    979  CA  SER A  66      -5.639  -7.715  -0.742  1.00  0.00           C  
ATOM    980  HA  SER A  66      -4.853  -8.203  -0.165  1.00  0.00           H  
ATOM    981  CB  SER A  66      -6.158  -6.605   0.185  1.00  0.00           C  
ATOM    982  HB2 SER A  66      -5.328  -5.911   0.312  1.00  0.00           H  
ATOM    983  HB3 SER A  66      -7.030  -6.130  -0.266  1.00  0.00           H  
ATOM    984  OG  SER A  66      -6.500  -7.151   1.420  1.00  0.00           O  
ATOM    985  HG  SER A  66      -7.122  -6.518   1.788  1.00  0.00           H  
ATOM    986  C   SER A  66      -6.740  -8.735  -1.022  1.00  0.00           C  
ATOM    987  O   SER A  66      -7.827  -8.326  -1.447  1.00  0.00           O  
ATOM    988  N   VAL A  67      -6.480 -10.047  -0.669  1.00  0.00           N  
ATOM    989  H   VAL A  67      -5.564 -10.186  -0.266  1.00  0.00           H  
ATOM    990  CA  VAL A  67      -7.404 -11.148  -0.991  1.00  0.00           C  
ATOM    991  HA  VAL A  67      -7.514 -11.089  -2.073  1.00  0.00           H  
ATOM    992  CB  VAL A  67      -6.764 -12.506  -0.680  1.00  0.00           C  
ATOM    993  HB  VAL A  67      -6.478 -12.471   0.370  1.00  0.00           H  
ATOM    994  CG1 VAL A  67      -7.796 -13.677  -0.861  1.00  0.00           C  
ATOM    995 HG11 VAL A  67      -8.478 -13.743  -0.014  1.00  0.00           H  
ATOM    996 HG12 VAL A  67      -8.409 -13.498  -1.744  1.00  0.00           H  
ATOM    997 HG13 VAL A  67      -7.371 -14.667  -0.692  1.00  0.00           H  
ATOM    998  CG2 VAL A  67      -5.439 -12.819  -1.307  1.00  0.00           C  
ATOM    999 HG21 VAL A  67      -5.463 -12.869  -2.396  1.00  0.00           H  
ATOM   1000 HG22 VAL A  67      -4.703 -12.062  -1.035  1.00  0.00           H  
ATOM   1001 HG23 VAL A  67      -5.108 -13.810  -0.997  1.00  0.00           H  
ATOM   1002  C   VAL A  67      -8.834 -10.964  -0.394  1.00  0.00           C  
ATOM   1003  O   VAL A  67      -9.772 -11.180  -1.144  1.00  0.00           O  
ATOM   1004  N   PRO A  68      -9.016 -10.506   0.908  1.00  0.00           N  
ATOM   1005  CD  PRO A  68      -8.092 -10.431   1.979  1.00  0.00           C  
ATOM   1006  HD2 PRO A  68      -7.614  -9.451   1.949  1.00  0.00           H  
ATOM   1007  HD3 PRO A  68      -7.297 -11.174   1.921  1.00  0.00           H  
ATOM   1008  CG  PRO A  68      -8.957 -10.637   3.210  1.00  0.00           C  
ATOM   1009  HG2 PRO A  68      -8.412 -10.297   4.091  1.00  0.00           H  
ATOM   1010  HG3 PRO A  68      -9.273 -11.668   3.373  1.00  0.00           H  
ATOM   1011  CB  PRO A  68     -10.203  -9.806   2.818  1.00  0.00           C  
ATOM   1012  HB2 PRO A  68     -10.048  -8.740   2.983  1.00  0.00           H  
ATOM   1013  HB3 PRO A  68     -11.111 -10.066   3.362  1.00  0.00           H  
ATOM   1014  CA  PRO A  68     -10.385 -10.146   1.389  1.00  0.00           C  
ATOM   1015  HA  PRO A  68     -10.968 -11.066   1.392  1.00  0.00           H  
ATOM   1016  C   PRO A  68     -11.077  -8.995   0.614  1.00  0.00           C  
ATOM   1017  O   PRO A  68     -12.313  -8.928   0.415  1.00  0.00           O  
ATOM   1018  N   GLU A  69     -10.348  -8.056   0.050  1.00  0.00           N  
ATOM   1019  H   GLU A  69      -9.342  -8.107   0.136  1.00  0.00           H  
ATOM   1020  CA  GLU A  69     -10.873  -7.045  -0.899  1.00  0.00           C  
ATOM   1021  HA  GLU A  69     -11.829  -6.683  -0.520  1.00  0.00           H  
ATOM   1022  CB  GLU A  69      -9.831  -5.801  -1.107  1.00  0.00           C  
ATOM   1023  HB2 GLU A  69      -8.944  -6.109  -1.662  1.00  0.00           H  
ATOM   1024  HB3 GLU A  69     -10.406  -4.941  -1.451  1.00  0.00           H  
ATOM   1025  CG  GLU A  69      -9.361  -5.276   0.267  1.00  0.00           C  
ATOM   1026  HG2 GLU A  69      -8.862  -6.047   0.854  1.00  0.00           H  
ATOM   1027  HG3 GLU A  69      -8.652  -4.454   0.166  1.00  0.00           H  
ATOM   1028  CD  GLU A  69     -10.479  -4.752   1.165  1.00  0.00           C  
ATOM   1029  OE1 GLU A  69     -11.339  -3.970   0.782  1.00  0.00           O  
ATOM   1030  OE2 GLU A  69     -10.409  -5.029   2.393  1.00  0.00           O  
ATOM   1031  C   GLU A  69     -11.305  -7.685  -2.227  1.00  0.00           C  
ATOM   1032  O   GLU A  69     -12.184  -7.192  -2.914  1.00  0.00           O  
ATOM   1033  N   ILE A  70     -10.670  -8.767  -2.642  1.00  0.00           N  
ATOM   1034  H   ILE A  70      -9.905  -9.028  -2.036  1.00  0.00           H  
ATOM   1035  CA  ILE A  70     -10.942  -9.515  -3.894  1.00  0.00           C  
ATOM   1036  HA  ILE A  70     -11.212  -8.825  -4.694  1.00  0.00           H  
ATOM   1037  CB  ILE A  70      -9.679 -10.213  -4.359  1.00  0.00           C  
ATOM   1038  HB  ILE A  70      -9.328 -10.918  -3.605  1.00  0.00           H  
ATOM   1039  CG2 ILE A  70     -10.005 -11.167  -5.584  1.00  0.00           C  
ATOM   1040 HG21 ILE A  70     -10.368 -10.478  -6.346  1.00  0.00           H  
ATOM   1041 HG22 ILE A  70      -9.106 -11.684  -5.918  1.00  0.00           H  
ATOM   1042 HG23 ILE A  70     -10.714 -11.952  -5.319  1.00  0.00           H  
ATOM   1043  CG1 ILE A  70      -8.628  -9.215  -4.796  1.00  0.00           C  
ATOM   1044 HG12 ILE A  70      -9.086  -8.664  -5.617  1.00  0.00           H  
ATOM   1045 HG13 ILE A  70      -8.388  -8.557  -3.961  1.00  0.00           H  
ATOM   1046  CD1 ILE A  70      -7.222  -9.648  -5.175  1.00  0.00           C  
ATOM   1047 HD11 ILE A  70      -6.608  -9.905  -4.312  1.00  0.00           H  
ATOM   1048 HD12 ILE A  70      -7.124 -10.304  -6.039  1.00  0.00           H  
ATOM   1049 HD13 ILE A  70      -6.709  -8.743  -5.500  1.00  0.00           H  
ATOM   1050  C   ILE A  70     -12.079 -10.535  -3.743  1.00  0.00           C  
ATOM   1051  O   ILE A  70     -12.926 -10.615  -4.651  1.00  0.00           O  
ATOM   1052  N   GLU A  71     -12.193 -11.182  -2.529  1.00  0.00           N  
ATOM   1053  H   GLU A  71     -11.444 -11.064  -1.862  1.00  0.00           H  
ATOM   1054  CA  GLU A  71     -13.168 -12.163  -2.110  1.00  0.00           C  
ATOM   1055  HA  GLU A  71     -13.053 -13.038  -2.749  1.00  0.00           H  
ATOM   1056  CB  GLU A  71     -12.835 -12.660  -0.709  1.00  0.00           C  
ATOM   1057  HB2 GLU A  71     -11.753 -12.792  -0.692  1.00  0.00           H  
ATOM   1058  HB3 GLU A  71     -13.167 -11.971   0.067  1.00  0.00           H  
ATOM   1059  CG  GLU A  71     -13.460 -13.988  -0.528  1.00  0.00           C  
ATOM   1060  HG2 GLU A  71     -14.540 -13.876  -0.608  1.00  0.00           H  
ATOM   1061  HG3 GLU A  71     -13.174 -14.623  -1.366  1.00  0.00           H  
ATOM   1062  CD  GLU A  71     -12.898 -14.595   0.764  1.00  0.00           C  
ATOM   1063  OE1 GLU A  71     -13.494 -14.167   1.790  1.00  0.00           O  
ATOM   1064  OE2 GLU A  71     -12.070 -15.520   0.903  1.00  0.00           O  
ATOM   1065  C   GLU A  71     -14.683 -11.647  -2.261  1.00  0.00           C  
ATOM   1066  O   GLU A  71     -15.441 -12.173  -3.119  1.00  0.00           O  
ATOM   1067  N   ALA A  72     -15.043 -10.570  -1.501  1.00  0.00           N  
ATOM   1068  H   ALA A  72     -14.302 -10.158  -0.951  1.00  0.00           H  
ATOM   1069  CA  ALA A  72     -16.298  -9.858  -1.513  1.00  0.00           C  
ATOM   1070  HA  ALA A  72     -17.125 -10.565  -1.459  1.00  0.00           H  
ATOM   1071  CB  ALA A  72     -16.275  -9.105  -0.222  1.00  0.00           C  
ATOM   1072  HB1 ALA A  72     -15.562  -8.299  -0.400  1.00  0.00           H  
ATOM   1073  HB2 ALA A  72     -17.211  -8.595   0.006  1.00  0.00           H  
ATOM   1074  HB3 ALA A  72     -15.927  -9.672   0.641  1.00  0.00           H  
ATOM   1075  C   ALA A  72     -16.506  -9.101  -2.773  1.00  0.00           C  
ATOM   1076  O   ALA A  72     -17.588  -8.748  -3.138  1.00  0.00           O  
ATOM   1077  N   LEU A  73     -15.464  -8.815  -3.536  1.00  0.00           N  
ATOM   1078  H   LEU A  73     -14.573  -9.134  -3.183  1.00  0.00           H  
ATOM   1079  CA  LEU A  73     -15.630  -8.245  -4.885  1.00  0.00           C  
ATOM   1080  HA  LEU A  73     -16.278  -7.371  -4.843  1.00  0.00           H  
ATOM   1081  CB  LEU A  73     -14.347  -7.666  -5.518  1.00  0.00           C  
ATOM   1082  HB2 LEU A  73     -13.997  -6.859  -4.873  1.00  0.00           H  
ATOM   1083  HB3 LEU A  73     -13.552  -8.402  -5.398  1.00  0.00           H  
ATOM   1084  CG  LEU A  73     -14.543  -7.168  -7.027  1.00  0.00           C  
ATOM   1085  HG  LEU A  73     -15.121  -7.915  -7.571  1.00  0.00           H  
ATOM   1086  CD1 LEU A  73     -15.350  -5.822  -6.968  1.00  0.00           C  
ATOM   1087 HD11 LEU A  73     -16.286  -6.018  -6.446  1.00  0.00           H  
ATOM   1088 HD12 LEU A  73     -14.744  -5.004  -6.577  1.00  0.00           H  
ATOM   1089 HD13 LEU A  73     -15.555  -5.588  -8.012  1.00  0.00           H  
ATOM   1090  CD2 LEU A  73     -13.150  -6.992  -7.607  1.00  0.00           C  
ATOM   1091 HD21 LEU A  73     -12.680  -7.976  -7.594  1.00  0.00           H  
ATOM   1092 HD22 LEU A  73     -13.220  -6.591  -8.618  1.00  0.00           H  
ATOM   1093 HD23 LEU A  73     -12.505  -6.361  -6.996  1.00  0.00           H  
ATOM   1094  C   LEU A  73     -16.244  -9.269  -5.817  1.00  0.00           C  
ATOM   1095  O   LEU A  73     -17.142  -8.974  -6.651  1.00  0.00           O  
ATOM   1096  N   VAL A  74     -15.806 -10.517  -5.690  1.00  0.00           N  
ATOM   1097  H   VAL A  74     -14.954 -10.736  -5.195  1.00  0.00           H  
ATOM   1098  CA  VAL A  74     -16.262 -11.611  -6.577  1.00  0.00           C  
ATOM   1099  HA  VAL A  74     -16.393 -11.286  -7.609  1.00  0.00           H  
ATOM   1100  CB  VAL A  74     -15.257 -12.825  -6.484  1.00  0.00           C  
ATOM   1101  HB  VAL A  74     -14.980 -12.883  -5.431  1.00  0.00           H  
ATOM   1102  CG1 VAL A  74     -15.777 -14.173  -7.068  1.00  0.00           C  
ATOM   1103 HG11 VAL A  74     -16.297 -13.957  -8.002  1.00  0.00           H  
ATOM   1104 HG12 VAL A  74     -14.956 -14.888  -7.116  1.00  0.00           H  
ATOM   1105 HG13 VAL A  74     -16.439 -14.547  -6.287  1.00  0.00           H  
ATOM   1106  CG2 VAL A  74     -14.086 -12.375  -7.438  1.00  0.00           C  
ATOM   1107 HG21 VAL A  74     -13.472 -11.667  -6.881  1.00  0.00           H  
ATOM   1108 HG22 VAL A  74     -13.439 -13.226  -7.649  1.00  0.00           H  
ATOM   1109 HG23 VAL A  74     -14.584 -12.039  -8.347  1.00  0.00           H  
ATOM   1110  C   VAL A  74     -17.661 -12.033  -6.171  1.00  0.00           C  
ATOM   1111  O   VAL A  74     -18.473 -12.168  -7.082  1.00  0.00           O  
ATOM   1112  N   ALA A  75     -17.961 -12.107  -4.885  1.00  0.00           N  
ATOM   1113  H   ALA A  75     -17.269 -12.007  -4.157  1.00  0.00           H  
ATOM   1114  CA  ALA A  75     -19.296 -12.372  -4.317  1.00  0.00           C  
ATOM   1115  HA  ALA A  75     -19.596 -13.298  -4.805  1.00  0.00           H  
ATOM   1116  CB  ALA A  75     -19.038 -12.557  -2.864  1.00  0.00           C  
ATOM   1117  HB1 ALA A  75     -19.994 -12.831  -2.418  1.00  0.00           H  
ATOM   1118  HB2 ALA A  75     -18.413 -13.392  -2.548  1.00  0.00           H  
ATOM   1119  HB3 ALA A  75     -18.725 -11.622  -2.399  1.00  0.00           H  
ATOM   1120  C   ALA A  75     -20.285 -11.246  -4.645  1.00  0.00           C  
ATOM   1121  O   ALA A  75     -21.477 -11.566  -4.728  1.00  0.00           O  
ATOM   1122  N   ALA A  76     -19.818  -9.988  -4.792  1.00  0.00           N  
ATOM   1123  H   ALA A  76     -18.834  -9.785  -4.689  1.00  0.00           H  
ATOM   1124  CA  ALA A  76     -20.715  -8.864  -5.069  1.00  0.00           C  
ATOM   1125  HA  ALA A  76     -21.611  -8.978  -4.460  1.00  0.00           H  
ATOM   1126  CB  ALA A  76     -20.095  -7.476  -4.812  1.00  0.00           C  
ATOM   1127  HB1 ALA A  76     -19.885  -7.288  -3.760  1.00  0.00           H  
ATOM   1128  HB2 ALA A  76     -19.253  -7.377  -5.497  1.00  0.00           H  
ATOM   1129  HB3 ALA A  76     -20.778  -6.718  -5.194  1.00  0.00           H  
ATOM   1130  C   ALA A  76     -21.226  -8.926  -6.556  1.00  0.00           C  
ATOM   1131  O   ALA A  76     -22.405  -8.959  -6.865  1.00  0.00           O  
ATOM   1132  N   VAL A  77     -20.303  -9.051  -7.562  1.00  0.00           N  
ATOM   1133  H   VAL A  77     -19.348  -8.875  -7.282  1.00  0.00           H  
ATOM   1134  CA  VAL A  77     -20.633  -9.168  -9.022  1.00  0.00           C  
ATOM   1135  HA  VAL A  77     -21.301  -8.330  -9.216  1.00  0.00           H  
ATOM   1136  CB  VAL A  77     -19.477  -8.999 -10.050  1.00  0.00           C  
ATOM   1137  HB  VAL A  77     -19.043  -8.001  -9.990  1.00  0.00           H  
ATOM   1138  CG1 VAL A  77     -18.478 -10.213  -9.846  1.00  0.00           C  
ATOM   1139 HG11 VAL A  77     -18.963 -11.173 -10.026  1.00  0.00           H  
ATOM   1140 HG12 VAL A  77     -17.655 -10.049 -10.542  1.00  0.00           H  
ATOM   1141 HG13 VAL A  77     -18.037 -10.234  -8.850  1.00  0.00           H  
ATOM   1142  CG2 VAL A  77     -19.975  -9.190 -11.545  1.00  0.00           C  
ATOM   1143 HG21 VAL A  77     -19.067  -9.065 -12.135  1.00  0.00           H  
ATOM   1144 HG22 VAL A  77     -20.391 -10.180 -11.732  1.00  0.00           H  
ATOM   1145 HG23 VAL A  77     -20.673  -8.364 -11.687  1.00  0.00           H  
ATOM   1146  C   VAL A  77     -21.526 -10.379  -9.291  1.00  0.00           C  
ATOM   1147  O   VAL A  77     -22.515 -10.309 -10.056  1.00  0.00           O  
ATOM   1148  N   VAL A  78     -21.342 -11.559  -8.597  1.00  0.00           N  
ATOM   1149  H   VAL A  78     -20.523 -11.803  -8.059  1.00  0.00           H  
ATOM   1150  CA  VAL A  78     -22.229 -12.720  -8.877  1.00  0.00           C  
ATOM   1151  HA  VAL A  78     -22.282 -12.623  -9.961  1.00  0.00           H  
ATOM   1152  CB  VAL A  78     -21.748 -14.098  -8.474  1.00  0.00           C  
ATOM   1153  HB  VAL A  78     -22.430 -14.852  -8.868  1.00  0.00           H  
ATOM   1154  CG1 VAL A  78     -20.530 -14.490  -9.293  1.00  0.00           C  
ATOM   1155 HG11 VAL A  78     -20.408 -15.563  -9.145  1.00  0.00           H  
ATOM   1156 HG12 VAL A  78     -20.823 -14.279 -10.321  1.00  0.00           H  
ATOM   1157 HG13 VAL A  78     -19.659 -13.928  -8.954  1.00  0.00           H  
ATOM   1158  CG2 VAL A  78     -21.342 -14.191  -6.955  1.00  0.00           C  
ATOM   1159 HG21 VAL A  78     -22.181 -13.922  -6.313  1.00  0.00           H  
ATOM   1160 HG22 VAL A  78     -20.945 -15.177  -6.714  1.00  0.00           H  
ATOM   1161 HG23 VAL A  78     -20.496 -13.547  -6.714  1.00  0.00           H  
ATOM   1162  C   VAL A  78     -23.654 -12.470  -8.381  1.00  0.00           C  
ATOM   1163  O   VAL A  78     -24.585 -12.861  -9.058  1.00  0.00           O  
ATOM   1164  N   GLU A  79     -23.825 -11.834  -7.236  1.00  0.00           N  
ATOM   1165  H   GLU A  79     -23.009 -11.472  -6.763  1.00  0.00           H  
ATOM   1166  CA  GLU A  79     -25.071 -11.444  -6.650  1.00  0.00           C  
ATOM   1167  HA  GLU A  79     -25.598 -12.398  -6.666  1.00  0.00           H  
ATOM   1168  CB  GLU A  79     -24.937 -11.000  -5.177  1.00  0.00           C  
ATOM   1169  HB2 GLU A  79     -24.151 -11.575  -4.686  1.00  0.00           H  
ATOM   1170  HB3 GLU A  79     -24.683  -9.947  -5.295  1.00  0.00           H  
ATOM   1171  CG  GLU A  79     -26.244 -11.184  -4.379  1.00  0.00           C  
ATOM   1172  HG2 GLU A  79     -26.259 -10.572  -3.478  1.00  0.00           H  
ATOM   1173  HG3 GLU A  79     -27.005 -10.890  -5.101  1.00  0.00           H  
ATOM   1174  CD  GLU A  79     -26.452 -12.577  -3.892  1.00  0.00           C  
ATOM   1175  OE1 GLU A  79     -26.013 -13.584  -4.487  1.00  0.00           O  
ATOM   1176  OE2 GLU A  79     -27.001 -12.748  -2.795  1.00  0.00           O  
ATOM   1177  C   GLU A  79     -25.877 -10.501  -7.612  1.00  0.00           C  
ATOM   1178  O   GLU A  79     -27.088 -10.680  -7.799  1.00  0.00           O  
ATOM   1179  N   ARG A  80     -25.045  -9.528  -8.163  1.00  0.00           N  
ATOM   1180  H   ARG A  80     -24.082  -9.467  -7.863  1.00  0.00           H  
ATOM   1181  CA  ARG A  80     -25.600  -8.348  -8.858  1.00  0.00           C  
ATOM   1182  HA  ARG A  80     -26.491  -7.989  -8.344  1.00  0.00           H  
ATOM   1183  CB  ARG A  80     -24.622  -7.166  -8.754  1.00  0.00           C  
ATOM   1184  HB2 ARG A  80     -24.475  -6.941  -7.698  1.00  0.00           H  
ATOM   1185  HB3 ARG A  80     -23.725  -7.391  -9.331  1.00  0.00           H  
ATOM   1186  CG  ARG A  80     -25.084  -5.985  -9.563  1.00  0.00           C  
ATOM   1187  HG2 ARG A  80     -24.331  -5.201  -9.644  1.00  0.00           H  
ATOM   1188  HG3 ARG A  80     -25.294  -6.334 -10.573  1.00  0.00           H  
ATOM   1189  CD  ARG A  80     -26.290  -5.335  -8.889  1.00  0.00           C  
ATOM   1190  HD2 ARG A  80     -27.151  -5.988  -8.754  1.00  0.00           H  
ATOM   1191  HD3 ARG A  80     -26.050  -5.120  -7.847  1.00  0.00           H  
ATOM   1192  NE  ARG A  80     -26.566  -4.057  -9.467  1.00  0.00           N  
ATOM   1193  HE  ARG A  80     -25.995  -3.277  -9.174  1.00  0.00           H  
ATOM   1194  CZ  ARG A  80     -27.335  -3.761 -10.486  1.00  0.00           C  
ATOM   1195  NH1 ARG A  80     -27.979  -4.644 -11.186  1.00  0.00           N  
ATOM   1196 HH11 ARG A  80     -27.893  -5.612 -10.910  1.00  0.00           H  
ATOM   1197 HH12 ARG A  80     -28.412  -4.263 -12.015  1.00  0.00           H  
ATOM   1198  NH2 ARG A  80     -27.452  -2.501 -10.714  1.00  0.00           N  
ATOM   1199 HH21 ARG A  80     -26.945  -1.774 -10.231  1.00  0.00           H  
ATOM   1200 HH22 ARG A  80     -27.940  -2.219 -11.552  1.00  0.00           H  
ATOM   1201  C   ARG A  80     -25.982  -8.727 -10.317  1.00  0.00           C  
ATOM   1202  O   ARG A  80     -26.949  -8.220 -10.839  1.00  0.00           O  
ATOM   1203  N   TYR A  81     -25.235  -9.633 -10.965  1.00  0.00           N  
ATOM   1204  H   TYR A  81     -24.328  -9.853 -10.576  1.00  0.00           H  
ATOM   1205  CA  TYR A  81     -25.533  -9.910 -12.395  1.00  0.00           C  
ATOM   1206  HA  TYR A  81     -26.526  -9.539 -12.649  1.00  0.00           H  
ATOM   1207  CB  TYR A  81     -24.582  -9.156 -13.277  1.00  0.00           C  
ATOM   1208  HB2 TYR A  81     -23.547  -9.472 -13.149  1.00  0.00           H  
ATOM   1209  HB3 TYR A  81     -24.936  -9.399 -14.278  1.00  0.00           H  
ATOM   1210  CG  TYR A  81     -24.632  -7.677 -13.271  1.00  0.00           C  
ATOM   1211  CD1 TYR A  81     -25.800  -6.987 -13.576  1.00  0.00           C  
ATOM   1212  HD1 TYR A  81     -26.656  -7.491 -13.998  1.00  0.00           H  
ATOM   1213  CE1 TYR A  81     -25.818  -5.611 -13.662  1.00  0.00           C  
ATOM   1214  HE1 TYR A  81     -26.662  -5.043 -14.024  1.00  0.00           H  
ATOM   1215  CZ  TYR A  81     -24.679  -4.869 -13.233  1.00  0.00           C  
ATOM   1216  OH  TYR A  81     -24.730  -3.530 -13.179  1.00  0.00           O  
ATOM   1217  HH  TYR A  81     -25.557  -3.217 -13.552  1.00  0.00           H  
ATOM   1218  CE2 TYR A  81     -23.519  -5.546 -12.842  1.00  0.00           C  
ATOM   1219  HE2 TYR A  81     -22.553  -5.168 -12.537  1.00  0.00           H  
ATOM   1220  CD2 TYR A  81     -23.482  -6.995 -12.883  1.00  0.00           C  
ATOM   1221  HD2 TYR A  81     -22.553  -7.531 -12.757  1.00  0.00           H  
ATOM   1222  C   TYR A  81     -25.581 -11.332 -12.877  1.00  0.00           C  
ATOM   1223  O   TYR A  81     -26.120 -11.728 -13.908  1.00  0.00           O  
ATOM   1224  N   GLY A  82     -25.071 -12.237 -12.036  1.00  0.00           N  
ATOM   1225  H   GLY A  82     -24.630 -11.893 -11.195  1.00  0.00           H  
ATOM   1226  CA  GLY A  82     -24.876 -13.699 -12.234  1.00  0.00           C  
ATOM   1227  HA2 GLY A  82     -25.096 -14.259 -11.325  1.00  0.00           H  
ATOM   1228  HA3 GLY A  82     -25.450 -13.925 -13.133  1.00  0.00           H  
ATOM   1229  C   GLY A  82     -23.392 -14.007 -12.591  1.00  0.00           C  
ATOM   1230  O   GLY A  82     -22.471 -13.154 -12.495  1.00  0.00           O  
ATOM   1231  N   PRO A  83     -23.117 -15.259 -13.079  1.00  0.00           N  
ATOM   1232  CD  PRO A  83     -24.050 -16.296 -13.149  1.00  0.00           C  
ATOM   1233  HD2 PRO A  83     -24.890 -16.012 -13.784  1.00  0.00           H  
ATOM   1234  HD3 PRO A  83     -24.312 -16.569 -12.127  1.00  0.00           H  
ATOM   1235  CG  PRO A  83     -23.205 -17.467 -13.774  1.00  0.00           C  
ATOM   1236  HG2 PRO A  83     -23.253 -17.465 -14.862  1.00  0.00           H  
ATOM   1237  HG3 PRO A  83     -23.439 -18.480 -13.444  1.00  0.00           H  
ATOM   1238  CB  PRO A  83     -21.779 -17.191 -13.388  1.00  0.00           C  
ATOM   1239  HB2 PRO A  83     -21.006 -17.604 -14.036  1.00  0.00           H  
ATOM   1240  HB3 PRO A  83     -21.663 -17.389 -12.322  1.00  0.00           H  
ATOM   1241  CA  PRO A  83     -21.734 -15.705 -13.288  1.00  0.00           C  
ATOM   1242  HA  PRO A  83     -21.258 -15.422 -12.349  1.00  0.00           H  
ATOM   1243  C   PRO A  83     -20.941 -15.041 -14.413  1.00  0.00           C  
ATOM   1244  O   PRO A  83     -21.447 -15.066 -15.550  1.00  0.00           O  
ATOM   1245  N   VAL A  84     -19.668 -14.639 -14.177  1.00  0.00           N  
ATOM   1246  H   VAL A  84     -19.183 -15.036 -13.384  1.00  0.00           H  
ATOM   1247  CA  VAL A  84     -18.984 -13.684 -15.080  1.00  0.00           C  
ATOM   1248  HA  VAL A  84     -19.741 -13.033 -15.519  1.00  0.00           H  
ATOM   1249  CB  VAL A  84     -18.017 -12.747 -14.355  1.00  0.00           C  
ATOM   1250  HB  VAL A  84     -18.131 -11.814 -14.906  1.00  0.00           H  
ATOM   1251  CG1 VAL A  84     -18.360 -12.380 -12.938  1.00  0.00           C  
ATOM   1252 HG11 VAL A  84     -19.419 -12.128 -12.984  1.00  0.00           H  
ATOM   1253 HG12 VAL A  84     -18.238 -13.254 -12.297  1.00  0.00           H  
ATOM   1254 HG13 VAL A  84     -17.760 -11.520 -12.640  1.00  0.00           H  
ATOM   1255  CG2 VAL A  84     -16.532 -13.018 -14.363  1.00  0.00           C  
ATOM   1256 HG21 VAL A  84     -15.955 -12.231 -13.878  1.00  0.00           H  
ATOM   1257 HG22 VAL A  84     -16.328 -13.925 -13.796  1.00  0.00           H  
ATOM   1258 HG23 VAL A  84     -16.134 -13.047 -15.377  1.00  0.00           H  
ATOM   1259  C   VAL A  84     -18.273 -14.353 -16.276  1.00  0.00           C  
ATOM   1260  O   VAL A  84     -17.487 -15.280 -16.143  1.00  0.00           O  
ATOM   1261  N   ASP A  85     -18.712 -14.027 -17.513  1.00  0.00           N  
ATOM   1262  H   ASP A  85     -19.279 -13.211 -17.691  1.00  0.00           H  
ATOM   1263  CA  ASP A  85     -18.176 -14.561 -18.756  1.00  0.00           C  
ATOM   1264  HA  ASP A  85     -17.988 -15.635 -18.758  1.00  0.00           H  
ATOM   1265  CB  ASP A  85     -19.190 -14.259 -19.845  1.00  0.00           C  
ATOM   1266  HB2 ASP A  85     -19.340 -13.179 -19.835  1.00  0.00           H  
ATOM   1267  HB3 ASP A  85     -18.837 -14.580 -20.826  1.00  0.00           H  
ATOM   1268  CG  ASP A  85     -20.558 -14.851 -19.664  1.00  0.00           C  
ATOM   1269  OD1 ASP A  85     -20.787 -15.982 -20.165  1.00  0.00           O  
ATOM   1270  OD2 ASP A  85     -21.477 -14.192 -19.129  1.00  0.00           O  
ATOM   1271  C   ASP A  85     -16.801 -14.044 -19.095  1.00  0.00           C  
ATOM   1272  O   ASP A  85     -16.073 -14.786 -19.738  1.00  0.00           O  
ATOM   1273  N   VAL A  86     -16.491 -12.814 -18.620  1.00  0.00           N  
ATOM   1274  H   VAL A  86     -17.271 -12.462 -18.086  1.00  0.00           H  
ATOM   1275  CA  VAL A  86     -15.293 -11.959 -18.905  1.00  0.00           C  
ATOM   1276  HA  VAL A  86     -14.506 -12.588 -19.318  1.00  0.00           H  
ATOM   1277  CB  VAL A  86     -15.601 -10.888 -20.011  1.00  0.00           C  
ATOM   1278  HB  VAL A  86     -16.272 -10.151 -19.569  1.00  0.00           H  
ATOM   1279  CG1 VAL A  86     -14.357  -9.991 -20.293  1.00  0.00           C  
ATOM   1280 HG11 VAL A  86     -14.682  -9.337 -21.102  1.00  0.00           H  
ATOM   1281 HG12 VAL A  86     -14.218  -9.281 -19.478  1.00  0.00           H  
ATOM   1282 HG13 VAL A  86     -13.422 -10.520 -20.473  1.00  0.00           H  
ATOM   1283  CG2 VAL A  86     -16.167 -11.526 -21.299  1.00  0.00           C  
ATOM   1284 HG21 VAL A  86     -16.186 -10.809 -22.119  1.00  0.00           H  
ATOM   1285 HG22 VAL A  86     -15.404 -12.215 -21.661  1.00  0.00           H  
ATOM   1286 HG23 VAL A  86     -17.146 -11.986 -21.161  1.00  0.00           H  
ATOM   1287  C   VAL A  86     -14.767 -11.249 -17.620  1.00  0.00           C  
ATOM   1288  O   VAL A  86     -15.540 -10.651 -16.902  1.00  0.00           O  
ATOM   1289  N   LEU A  87     -13.429 -11.293 -17.516  1.00  0.00           N  
ATOM   1290  H   LEU A  87     -12.923 -11.863 -18.178  1.00  0.00           H  
ATOM   1291  CA  LEU A  87     -12.568 -10.543 -16.575  1.00  0.00           C  
ATOM   1292  HA  LEU A  87     -13.162  -9.760 -16.103  1.00  0.00           H  
ATOM   1293  CB  LEU A  87     -11.985 -11.389 -15.410  1.00  0.00           C  
ATOM   1294  HB2 LEU A  87     -12.785 -11.483 -14.675  1.00  0.00           H  
ATOM   1295  HB3 LEU A  87     -11.712 -12.359 -15.826  1.00  0.00           H  
ATOM   1296  CG  LEU A  87     -10.724 -10.919 -14.696  1.00  0.00           C  
ATOM   1297  HG  LEU A  87      -9.973 -10.604 -15.420  1.00  0.00           H  
ATOM   1298  CD1 LEU A  87     -10.947  -9.641 -13.817  1.00  0.00           C  
ATOM   1299 HD11 LEU A  87     -11.700  -9.793 -13.045  1.00  0.00           H  
ATOM   1300 HD12 LEU A  87      -9.967  -9.356 -13.432  1.00  0.00           H  
ATOM   1301 HD13 LEU A  87     -11.255  -9.002 -14.645  1.00  0.00           H  
ATOM   1302  CD2 LEU A  87     -10.100 -11.970 -13.802  1.00  0.00           C  
ATOM   1303 HD21 LEU A  87     -10.784 -12.592 -13.225  1.00  0.00           H  
ATOM   1304 HD22 LEU A  87      -9.589 -12.721 -14.404  1.00  0.00           H  
ATOM   1305 HD23 LEU A  87      -9.435 -11.503 -13.077  1.00  0.00           H  
ATOM   1306  C   LEU A  87     -11.530  -9.805 -17.443  1.00  0.00           C  
ATOM   1307  O   LEU A  87     -10.754 -10.473 -18.187  1.00  0.00           O  
ATOM   1308  N   VAL A  88     -11.427  -8.493 -17.297  1.00  0.00           N  
ATOM   1309  H   VAL A  88     -12.001  -7.977 -16.646  1.00  0.00           H  
ATOM   1310  CA  VAL A  88     -10.157  -7.878 -17.822  1.00  0.00           C  
ATOM   1311  HA  VAL A  88      -9.509  -8.642 -18.251  1.00  0.00           H  
ATOM   1312  CB  VAL A  88     -10.546  -6.790 -18.809  1.00  0.00           C  
ATOM   1313  HB  VAL A  88     -11.276  -6.206 -18.248  1.00  0.00           H  
ATOM   1314  CG1 VAL A  88      -9.450  -5.835 -19.210  1.00  0.00           C  
ATOM   1315 HG11 VAL A  88      -9.880  -4.928 -19.633  1.00  0.00           H  
ATOM   1316 HG12 VAL A  88      -8.832  -5.558 -18.355  1.00  0.00           H  
ATOM   1317 HG13 VAL A  88      -8.796  -6.371 -19.898  1.00  0.00           H  
ATOM   1318  CG2 VAL A  88     -11.277  -7.309 -20.093  1.00  0.00           C  
ATOM   1319 HG21 VAL A  88     -10.580  -7.804 -20.769  1.00  0.00           H  
ATOM   1320 HG22 VAL A  88     -12.195  -7.855 -19.870  1.00  0.00           H  
ATOM   1321 HG23 VAL A  88     -11.631  -6.468 -20.688  1.00  0.00           H  
ATOM   1322  C   VAL A  88      -9.331  -7.326 -16.565  1.00  0.00           C  
ATOM   1323  O   VAL A  88      -9.832  -6.494 -15.793  1.00  0.00           O  
ATOM   1324  N   ASN A  89      -8.067  -7.788 -16.372  1.00  0.00           N  
ATOM   1325  H   ASN A  89      -7.834  -8.523 -17.026  1.00  0.00           H  
ATOM   1326  CA  ASN A  89      -7.125  -7.392 -15.399  1.00  0.00           C  
ATOM   1327  HA  ASN A  89      -7.655  -6.996 -14.533  1.00  0.00           H  
ATOM   1328  CB  ASN A  89      -6.197  -8.602 -15.136  1.00  0.00           C  
ATOM   1329  HB2 ASN A  89      -5.625  -8.743 -16.053  1.00  0.00           H  
ATOM   1330  HB3 ASN A  89      -5.474  -8.132 -14.470  1.00  0.00           H  
ATOM   1331  CG  ASN A  89      -6.930  -9.741 -14.499  1.00  0.00           C  
ATOM   1332  OD1 ASN A  89      -7.424  -9.595 -13.411  1.00  0.00           O  
ATOM   1333  ND2 ASN A  89      -7.017 -10.887 -15.112  1.00  0.00           N  
ATOM   1334 HD21 ASN A  89      -6.465 -11.202 -15.897  1.00  0.00           H  
ATOM   1335 HD22 ASN A  89      -7.578 -11.504 -14.541  1.00  0.00           H  
ATOM   1336  C   ASN A  89      -6.336  -6.209 -15.953  1.00  0.00           C  
ATOM   1337  O   ASN A  89      -5.299  -6.293 -16.500  1.00  0.00           O  
ATOM   1338  N   ASN A  90      -6.890  -4.997 -15.893  1.00  0.00           N  
ATOM   1339  H   ASN A  90      -7.793  -4.994 -15.440  1.00  0.00           H  
ATOM   1340  CA  ASN A  90      -6.301  -3.715 -16.319  1.00  0.00           C  
ATOM   1341  HA  ASN A  90      -5.725  -3.799 -17.240  1.00  0.00           H  
ATOM   1342  CB  ASN A  90      -7.492  -2.793 -16.637  1.00  0.00           C  
ATOM   1343  HB2 ASN A  90      -8.076  -3.013 -17.531  1.00  0.00           H  
ATOM   1344  HB3 ASN A  90      -8.075  -2.933 -15.727  1.00  0.00           H  
ATOM   1345  CG  ASN A  90      -7.108  -1.306 -16.649  1.00  0.00           C  
ATOM   1346  OD1 ASN A  90      -6.396  -0.753 -17.509  1.00  0.00           O  
ATOM   1347  ND2 ASN A  90      -7.540  -0.565 -15.654  1.00  0.00           N  
ATOM   1348 HD21 ASN A  90      -7.097   0.320 -15.456  1.00  0.00           H  
ATOM   1349 HD22 ASN A  90      -8.212  -1.011 -15.045  1.00  0.00           H  
ATOM   1350  C   ASN A  90      -5.308  -3.128 -15.254  1.00  0.00           C  
ATOM   1351  O   ASN A  90      -4.330  -2.540 -15.719  1.00  0.00           O  
ATOM   1352  N   ALA A  91      -5.578  -3.220 -13.971  1.00  0.00           N  
ATOM   1353  H   ALA A  91      -6.337  -3.805 -13.653  1.00  0.00           H  
ATOM   1354  CA  ALA A  91      -4.819  -2.475 -12.889  1.00  0.00           C  
ATOM   1355  HA  ALA A  91      -4.986  -1.406 -13.027  1.00  0.00           H  
ATOM   1356  CB  ALA A  91      -5.465  -2.783 -11.508  1.00  0.00           C  
ATOM   1357  HB1 ALA A  91      -5.615  -3.863 -11.512  1.00  0.00           H  
ATOM   1358  HB2 ALA A  91      -4.759  -2.467 -10.741  1.00  0.00           H  
ATOM   1359  HB3 ALA A  91      -6.444  -2.316 -11.399  1.00  0.00           H  
ATOM   1360  C   ALA A  91      -3.378  -2.749 -12.959  1.00  0.00           C  
ATOM   1361  O   ALA A  91      -2.981  -3.878 -13.122  1.00  0.00           O  
ATOM   1362  N   GLY A  92      -2.566  -1.708 -12.752  1.00  0.00           N  
ATOM   1363  H   GLY A  92      -2.840  -0.739 -12.830  1.00  0.00           H  
ATOM   1364  CA  GLY A  92      -1.125  -1.821 -12.665  1.00  0.00           C  
ATOM   1365  HA2 GLY A  92      -0.935  -2.604 -11.931  1.00  0.00           H  
ATOM   1366  HA3 GLY A  92      -0.655  -2.102 -13.608  1.00  0.00           H  
ATOM   1367  C   GLY A  92      -0.537  -0.591 -12.176  1.00  0.00           C  
ATOM   1368  O   GLY A  92      -1.349   0.396 -11.996  1.00  0.00           O  
ATOM   1369  N   ARG A  93       0.774  -0.521 -12.052  1.00  0.00           N  
ATOM   1370  H   ARG A  93       1.269  -1.328 -12.403  1.00  0.00           H  
ATOM   1371  CA  ARG A  93       1.597   0.609 -11.580  1.00  0.00           C  
ATOM   1372  HA  ARG A  93       1.202   1.526 -12.015  1.00  0.00           H  
ATOM   1373  CB  ARG A  93       1.474   0.633 -10.084  1.00  0.00           C  
ATOM   1374  HB2 ARG A  93       0.409   0.654  -9.848  1.00  0.00           H  
ATOM   1375  HB3 ARG A  93       1.713  -0.340  -9.651  1.00  0.00           H  
ATOM   1376  CG  ARG A  93       1.966   1.890  -9.403  1.00  0.00           C  
ATOM   1377  HG2 ARG A  93       3.054   1.954  -9.443  1.00  0.00           H  
ATOM   1378  HG3 ARG A  93       1.518   2.717  -9.952  1.00  0.00           H  
ATOM   1379  CD  ARG A  93       1.692   2.001  -7.938  1.00  0.00           C  
ATOM   1380  HD2 ARG A  93       1.812   3.051  -7.671  1.00  0.00           H  
ATOM   1381  HD3 ARG A  93       0.646   1.723  -7.803  1.00  0.00           H  
ATOM   1382  NE  ARG A  93       2.579   1.198  -7.086  1.00  0.00           N  
ATOM   1383  HE  ARG A  93       2.066   0.557  -6.497  1.00  0.00           H  
ATOM   1384  CZ  ARG A  93       3.818   1.453  -6.758  1.00  0.00           C  
ATOM   1385  NH1 ARG A  93       4.637   2.350  -7.342  1.00  0.00           N  
ATOM   1386 HH11 ARG A  93       4.234   2.657  -8.215  1.00  0.00           H  
ATOM   1387 HH12 ARG A  93       5.604   2.518  -7.102  1.00  0.00           H  
ATOM   1388  NH2 ARG A  93       4.333   0.872  -5.707  1.00  0.00           N  
ATOM   1389 HH21 ARG A  93       3.796   0.171  -5.216  1.00  0.00           H  
ATOM   1390 HH22 ARG A  93       5.201   1.152  -5.273  1.00  0.00           H  
ATOM   1391  C   ARG A  93       3.065   0.557 -11.910  1.00  0.00           C  
ATOM   1392  O   ARG A  93       3.698  -0.465 -11.658  1.00  0.00           O  
ATOM   1393  N   PRO A  94       3.772   1.698 -12.225  1.00  0.00           N  
ATOM   1394  CD  PRO A  94       3.208   2.998 -12.481  1.00  0.00           C  
ATOM   1395  HD2 PRO A  94       3.256   3.551 -11.543  1.00  0.00           H  
ATOM   1396  HD3 PRO A  94       2.201   2.837 -12.865  1.00  0.00           H  
ATOM   1397  CG  PRO A  94       4.101   3.543 -13.533  1.00  0.00           C  
ATOM   1398  HG2 PRO A  94       4.071   4.631 -13.475  1.00  0.00           H  
ATOM   1399  HG3 PRO A  94       3.783   3.245 -14.532  1.00  0.00           H  
ATOM   1400  CB  PRO A  94       5.467   2.992 -13.236  1.00  0.00           C  
ATOM   1401  HB2 PRO A  94       5.953   3.713 -12.578  1.00  0.00           H  
ATOM   1402  HB3 PRO A  94       6.025   2.792 -14.150  1.00  0.00           H  
ATOM   1403  CA  PRO A  94       5.226   1.628 -12.485  1.00  0.00           C  
ATOM   1404  HA  PRO A  94       5.411   0.782 -13.146  1.00  0.00           H  
ATOM   1405  C   PRO A  94       6.084   1.611 -11.172  1.00  0.00           C  
ATOM   1406  O   PRO A  94       5.632   2.017 -10.115  1.00  0.00           O  
ATOM   1407  N   GLY A  95       7.364   1.248 -11.284  1.00  0.00           N  
ATOM   1408  H   GLY A  95       7.612   0.887 -12.194  1.00  0.00           H  
ATOM   1409  CA  GLY A  95       8.361   1.434 -10.299  1.00  0.00           C  
ATOM   1410  HA2 GLY A  95       8.337   2.448  -9.898  1.00  0.00           H  
ATOM   1411  HA3 GLY A  95       8.125   0.849  -9.409  1.00  0.00           H  
ATOM   1412  C   GLY A  95       9.739   1.108 -10.862  1.00  0.00           C  
ATOM   1413  O   GLY A  95       9.777   0.112 -11.560  1.00  0.00           O  
ATOM   1414  N   GLY A  96      10.755   1.855 -10.521  1.00  0.00           N  
ATOM   1415  H   GLY A  96      10.678   2.614  -9.860  1.00  0.00           H  
ATOM   1416  CA  GLY A  96      12.110   1.676 -11.066  1.00  0.00           C  
ATOM   1417  HA2 GLY A  96      12.401   0.664 -10.782  1.00  0.00           H  
ATOM   1418  HA3 GLY A  96      12.088   1.810 -12.148  1.00  0.00           H  
ATOM   1419  C   GLY A  96      13.194   2.590 -10.382  1.00  0.00           C  
ATOM   1420  O   GLY A  96      12.990   3.247  -9.356  1.00  0.00           O  
ATOM   1421  N   GLY A  97      14.341   2.714 -11.030  1.00  0.00           N  
ATOM   1422  H   GLY A  97      14.318   2.360 -11.977  1.00  0.00           H  
ATOM   1423  CA  GLY A  97      15.539   3.428 -10.607  1.00  0.00           C  
ATOM   1424  HA2 GLY A  97      15.536   4.472 -10.922  1.00  0.00           H  
ATOM   1425  HA3 GLY A  97      15.677   3.450  -9.526  1.00  0.00           H  
ATOM   1426  C   GLY A  97      16.781   2.764 -11.117  1.00  0.00           C  
ATOM   1427  O   GLY A  97      16.702   1.711 -11.724  1.00  0.00           O  
ATOM   1428  N   ALA A  98      17.991   3.133 -10.590  1.00  0.00           N  
ATOM   1429  H   ALA A  98      18.067   3.984 -10.051  1.00  0.00           H  
ATOM   1430  CA  ALA A  98      19.252   2.314 -10.581  1.00  0.00           C  
ATOM   1431  HA  ALA A  98      19.509   2.141 -11.625  1.00  0.00           H  
ATOM   1432  CB  ALA A  98      20.377   3.146  -9.973  1.00  0.00           C  
ATOM   1433  HB1 ALA A  98      20.368   4.109 -10.484  1.00  0.00           H  
ATOM   1434  HB2 ALA A  98      20.207   3.155  -8.896  1.00  0.00           H  
ATOM   1435  HB3 ALA A  98      21.343   2.650 -10.061  1.00  0.00           H  
ATOM   1436  C   ALA A  98      19.006   1.004  -9.832  1.00  0.00           C  
ATOM   1437  O   ALA A  98      18.804   1.027  -8.631  1.00  0.00           O  
ATOM   1438  N   THR A  99      19.055  -0.155 -10.498  1.00  0.00           N  
ATOM   1439  H   THR A  99      18.926  -0.180 -11.500  1.00  0.00           H  
ATOM   1440  CA  THR A  99      18.698  -1.416  -9.842  1.00  0.00           C  
ATOM   1441  HA  THR A  99      17.648  -1.213  -9.632  1.00  0.00           H  
ATOM   1442  CB  THR A  99      18.726  -2.544 -10.896  1.00  0.00           C  
ATOM   1443  HB  THR A  99      19.749  -2.651 -11.257  1.00  0.00           H  
ATOM   1444  CG2 THR A  99      18.211  -3.901 -10.407  1.00  0.00           C  
ATOM   1445 HG21 THR A  99      17.168  -3.823 -10.101  1.00  0.00           H  
ATOM   1446 HG22 THR A  99      18.163  -4.599 -11.243  1.00  0.00           H  
ATOM   1447 HG23 THR A  99      18.888  -4.262  -9.634  1.00  0.00           H  
ATOM   1448  OG1 THR A  99      17.762  -2.200 -11.903  1.00  0.00           O  
ATOM   1449  HG1 THR A  99      18.187  -1.846 -12.687  1.00  0.00           H  
ATOM   1450  C   THR A  99      19.483  -1.710  -8.583  1.00  0.00           C  
ATOM   1451  O   THR A  99      18.908  -2.190  -7.606  1.00  0.00           O  
ATOM   1452  N   ALA A 100      20.810  -1.399  -8.563  1.00  0.00           N  
ATOM   1453  H   ALA A 100      21.097  -0.784  -9.311  1.00  0.00           H  
ATOM   1454  CA  ALA A 100      21.758  -1.754  -7.488  1.00  0.00           C  
ATOM   1455  HA  ALA A 100      21.584  -2.826  -7.389  1.00  0.00           H  
ATOM   1456  CB  ALA A 100      23.098  -1.398  -8.024  1.00  0.00           C  
ATOM   1457  HB1 ALA A 100      23.888  -1.801  -7.392  1.00  0.00           H  
ATOM   1458  HB2 ALA A 100      23.324  -1.924  -8.952  1.00  0.00           H  
ATOM   1459  HB3 ALA A 100      23.105  -0.332  -8.257  1.00  0.00           H  
ATOM   1460  C   ALA A 100      21.334  -1.085  -6.143  1.00  0.00           C  
ATOM   1461  O   ALA A 100      21.541  -1.640  -5.049  1.00  0.00           O  
ATOM   1462  N   GLU A 101      20.591   0.024  -6.242  1.00  0.00           N  
ATOM   1463  H   GLU A 101      20.355   0.284  -7.189  1.00  0.00           H  
ATOM   1464  CA  GLU A 101      20.078   0.888  -5.174  1.00  0.00           C  
ATOM   1465  HA  GLU A 101      20.680   0.776  -4.273  1.00  0.00           H  
ATOM   1466  CB  GLU A 101      20.241   2.381  -5.732  1.00  0.00           C  
ATOM   1467  HB2 GLU A 101      19.594   2.428  -6.608  1.00  0.00           H  
ATOM   1468  HB3 GLU A 101      19.982   3.008  -4.878  1.00  0.00           H  
ATOM   1469  CG  GLU A 101      21.641   2.683  -6.255  1.00  0.00           C  
ATOM   1470  HG2 GLU A 101      21.903   2.059  -7.110  1.00  0.00           H  
ATOM   1471  HG3 GLU A 101      21.614   3.705  -6.633  1.00  0.00           H  
ATOM   1472  CD  GLU A 101      22.816   2.407  -5.285  1.00  0.00           C  
ATOM   1473  OE1 GLU A 101      22.719   2.409  -4.061  1.00  0.00           O  
ATOM   1474  OE2 GLU A 101      23.910   2.280  -5.808  1.00  0.00           O  
ATOM   1475  C   GLU A 101      18.656   0.500  -4.669  1.00  0.00           C  
ATOM   1476  O   GLU A 101      18.163   1.153  -3.764  1.00  0.00           O  
ATOM   1477  N   LEU A 102      17.956  -0.511  -5.250  1.00  0.00           N  
ATOM   1478  H   LEU A 102      18.433  -0.980  -6.007  1.00  0.00           H  
ATOM   1479  CA  LEU A 102      16.509  -0.513  -5.255  1.00  0.00           C  
ATOM   1480  HA  LEU A 102      15.990   0.446  -5.262  1.00  0.00           H  
ATOM   1481  CB  LEU A 102      16.155  -1.071  -6.726  1.00  0.00           C  
ATOM   1482  HB2 LEU A 102      16.698  -0.504  -7.483  1.00  0.00           H  
ATOM   1483  HB3 LEU A 102      16.516  -2.095  -6.814  1.00  0.00           H  
ATOM   1484  CG  LEU A 102      14.683  -1.087  -7.093  1.00  0.00           C  
ATOM   1485  HG  LEU A 102      14.213  -0.395  -6.395  1.00  0.00           H  
ATOM   1486  CD1 LEU A 102      14.506  -0.635  -8.472  1.00  0.00           C  
ATOM   1487 HD11 LEU A 102      14.581   0.451  -8.523  1.00  0.00           H  
ATOM   1488 HD12 LEU A 102      15.187  -1.123  -9.171  1.00  0.00           H  
ATOM   1489 HD13 LEU A 102      13.563  -1.030  -8.852  1.00  0.00           H  
ATOM   1490  CD2 LEU A 102      13.955  -2.387  -6.856  1.00  0.00           C  
ATOM   1491 HD21 LEU A 102      12.947  -2.193  -7.221  1.00  0.00           H  
ATOM   1492 HD22 LEU A 102      14.457  -3.206  -7.371  1.00  0.00           H  
ATOM   1493 HD23 LEU A 102      14.005  -2.596  -5.787  1.00  0.00           H  
ATOM   1494  C   LEU A 102      16.017  -1.360  -4.086  1.00  0.00           C  
ATOM   1495  O   LEU A 102      16.246  -2.576  -3.970  1.00  0.00           O  
ATOM   1496  N   ALA A 103      15.165  -0.755  -3.208  1.00  0.00           N  
ATOM   1497  H   ALA A 103      14.951   0.213  -3.406  1.00  0.00           H  
ATOM   1498  CA  ALA A 103      14.511  -1.390  -2.025  1.00  0.00           C  
ATOM   1499  HA  ALA A 103      15.350  -1.486  -1.335  1.00  0.00           H  
ATOM   1500  CB  ALA A 103      13.676  -0.340  -1.326  1.00  0.00           C  
ATOM   1501  HB1 ALA A 103      14.240   0.571  -1.123  1.00  0.00           H  
ATOM   1502  HB2 ALA A 103      12.892  -0.003  -2.006  1.00  0.00           H  
ATOM   1503  HB3 ALA A 103      13.192  -0.712  -0.423  1.00  0.00           H  
ATOM   1504  C   ALA A 103      13.626  -2.648  -2.341  1.00  0.00           C  
ATOM   1505  O   ALA A 103      12.800  -2.619  -3.237  1.00  0.00           O  
ATOM   1506  N   ASP A 104      13.635  -3.628  -1.407  1.00  0.00           N  
ATOM   1507  H   ASP A 104      14.177  -3.538  -0.559  1.00  0.00           H  
ATOM   1508  CA  ASP A 104      12.628  -4.719  -1.404  1.00  0.00           C  
ATOM   1509  HA  ASP A 104      12.715  -5.311  -2.316  1.00  0.00           H  
ATOM   1510  CB  ASP A 104      12.816  -5.508  -0.151  1.00  0.00           C  
ATOM   1511  HB2 ASP A 104      12.660  -4.803   0.665  1.00  0.00           H  
ATOM   1512  HB3 ASP A 104      12.024  -6.232   0.040  1.00  0.00           H  
ATOM   1513  CG  ASP A 104      14.217  -6.227   0.020  1.00  0.00           C  
ATOM   1514  OD1 ASP A 104      15.211  -5.849  -0.647  1.00  0.00           O  
ATOM   1515  OD2 ASP A 104      14.205  -7.134   0.874  1.00  0.00           O  
ATOM   1516  C   ASP A 104      11.209  -4.189  -1.397  1.00  0.00           C  
ATOM   1517  O   ASP A 104      10.442  -4.673  -2.218  1.00  0.00           O  
ATOM   1518  N   GLU A 105      10.848  -3.176  -0.610  1.00  0.00           N  
ATOM   1519  H   GLU A 105      11.562  -2.858   0.030  1.00  0.00           H  
ATOM   1520  CA  GLU A 105       9.552  -2.580  -0.622  1.00  0.00           C  
ATOM   1521  HA  GLU A 105       8.792  -3.343  -0.450  1.00  0.00           H  
ATOM   1522  CB  GLU A 105       9.479  -1.477   0.449  1.00  0.00           C  
ATOM   1523  HB2 GLU A 105      10.313  -0.785   0.327  1.00  0.00           H  
ATOM   1524  HB3 GLU A 105       8.571  -0.888   0.311  1.00  0.00           H  
ATOM   1525  CG  GLU A 105       9.485  -2.015   1.932  1.00  0.00           C  
ATOM   1526  HG2 GLU A 105       9.376  -1.089   2.495  1.00  0.00           H  
ATOM   1527  HG3 GLU A 105       8.655  -2.713   2.045  1.00  0.00           H  
ATOM   1528  CD  GLU A 105      10.730  -2.784   2.360  1.00  0.00           C  
ATOM   1529  OE1 GLU A 105      11.829  -2.399   1.843  1.00  0.00           O  
ATOM   1530  OE2 GLU A 105      10.643  -3.855   3.029  1.00  0.00           O  
ATOM   1531  C   GLU A 105       9.120  -1.895  -1.954  1.00  0.00           C  
ATOM   1532  O   GLU A 105       7.900  -2.025  -2.295  1.00  0.00           O  
ATOM   1533  N   LEU A 106      10.054  -1.363  -2.742  1.00  0.00           N  
ATOM   1534  H   LEU A 106      11.023  -1.512  -2.495  1.00  0.00           H  
ATOM   1535  CA  LEU A 106       9.692  -0.947  -4.071  1.00  0.00           C  
ATOM   1536  HA  LEU A 106       8.826  -0.286  -4.031  1.00  0.00           H  
ATOM   1537  CB  LEU A 106      10.821  -0.003  -4.546  1.00  0.00           C  
ATOM   1538  HB2 LEU A 106      10.884   0.875  -3.901  1.00  0.00           H  
ATOM   1539  HB3 LEU A 106      11.733  -0.586  -4.420  1.00  0.00           H  
ATOM   1540  CG  LEU A 106      10.656   0.510  -5.992  1.00  0.00           C  
ATOM   1541  HG  LEU A 106      10.806  -0.308  -6.696  1.00  0.00           H  
ATOM   1542  CD1 LEU A 106       9.339   1.119  -6.400  1.00  0.00           C  
ATOM   1543 HD11 LEU A 106       9.052   1.790  -5.590  1.00  0.00           H  
ATOM   1544 HD12 LEU A 106       9.574   1.630  -7.335  1.00  0.00           H  
ATOM   1545 HD13 LEU A 106       8.672   0.292  -6.643  1.00  0.00           H  
ATOM   1546  CD2 LEU A 106      11.850   1.537  -6.205  1.00  0.00           C  
ATOM   1547 HD21 LEU A 106      12.013   1.677  -7.274  1.00  0.00           H  
ATOM   1548 HD22 LEU A 106      11.458   2.466  -5.791  1.00  0.00           H  
ATOM   1549 HD23 LEU A 106      12.688   1.228  -5.581  1.00  0.00           H  
ATOM   1550  C   LEU A 106       9.420  -2.174  -4.996  1.00  0.00           C  
ATOM   1551  O   LEU A 106       8.435  -2.174  -5.748  1.00  0.00           O  
ATOM   1552  N   TRP A 107      10.234  -3.194  -4.961  1.00  0.00           N  
ATOM   1553  H   TRP A 107      10.943  -3.182  -4.241  1.00  0.00           H  
ATOM   1554  CA  TRP A 107      10.073  -4.389  -5.762  1.00  0.00           C  
ATOM   1555  HA  TRP A 107       9.953  -4.127  -6.813  1.00  0.00           H  
ATOM   1556  CB  TRP A 107      11.302  -5.263  -5.560  1.00  0.00           C  
ATOM   1557  HB2 TRP A 107      12.191  -4.662  -5.747  1.00  0.00           H  
ATOM   1558  HB3 TRP A 107      11.433  -5.570  -4.522  1.00  0.00           H  
ATOM   1559  CG  TRP A 107      11.370  -6.458  -6.446  1.00  0.00           C  
ATOM   1560  CD1 TRP A 107      10.723  -7.650  -6.171  1.00  0.00           C  
ATOM   1561  HD1 TRP A 107      10.168  -7.821  -5.261  1.00  0.00           H  
ATOM   1562  NE1 TRP A 107      10.998  -8.458  -7.170  1.00  0.00           N  
ATOM   1563  HE1 TRP A 107      10.632  -9.387  -7.318  1.00  0.00           H  
ATOM   1564  CE2 TRP A 107      11.778  -7.955  -8.152  1.00  0.00           C  
ATOM   1565  CZ2 TRP A 107      12.337  -8.349  -9.370  1.00  0.00           C  
ATOM   1566  HZ2 TRP A 107      12.063  -9.325  -9.746  1.00  0.00           H  
ATOM   1567  CH2 TRP A 107      13.194  -7.559 -10.065  1.00  0.00           C  
ATOM   1568  HH2 TRP A 107      13.652  -7.960 -10.958  1.00  0.00           H  
ATOM   1569  CZ3 TRP A 107      13.460  -6.234  -9.717  1.00  0.00           C  
ATOM   1570  HZ3 TRP A 107      14.114  -5.589 -10.285  1.00  0.00           H  
ATOM   1571  CE3 TRP A 107      12.895  -5.824  -8.464  1.00  0.00           C  
ATOM   1572  HE3 TRP A 107      13.018  -4.813  -8.103  1.00  0.00           H  
ATOM   1573  CD2 TRP A 107      12.066  -6.649  -7.680  1.00  0.00           C  
ATOM   1574  C   TRP A 107       8.822  -5.091  -5.332  1.00  0.00           C  
ATOM   1575  O   TRP A 107       7.942  -5.260  -6.228  1.00  0.00           O  
ATOM   1576  N   LEU A 108       8.691  -5.489  -4.057  1.00  0.00           N  
ATOM   1577  H   LEU A 108       9.455  -5.182  -3.473  1.00  0.00           H  
ATOM   1578  CA  LEU A 108       7.492  -6.301  -3.624  1.00  0.00           C  
ATOM   1579  HA  LEU A 108       7.614  -7.286  -4.072  1.00  0.00           H  
ATOM   1580  CB  LEU A 108       7.583  -6.613  -2.169  1.00  0.00           C  
ATOM   1581  HB2 LEU A 108       7.830  -5.687  -1.651  1.00  0.00           H  
ATOM   1582  HB3 LEU A 108       6.638  -6.983  -1.773  1.00  0.00           H  
ATOM   1583  CG  LEU A 108       8.690  -7.670  -1.702  1.00  0.00           C  
ATOM   1584  HG  LEU A 108       9.549  -7.401  -2.318  1.00  0.00           H  
ATOM   1585  CD1 LEU A 108       9.097  -7.312  -0.262  1.00  0.00           C  
ATOM   1586 HD11 LEU A 108       8.195  -7.007   0.268  1.00  0.00           H  
ATOM   1587 HD12 LEU A 108       9.811  -8.022   0.156  1.00  0.00           H  
ATOM   1588 HD13 LEU A 108       9.746  -6.437  -0.222  1.00  0.00           H  
ATOM   1589  CD2 LEU A 108       8.256  -9.105  -1.766  1.00  0.00           C  
ATOM   1590 HD21 LEU A 108       7.619  -9.354  -0.918  1.00  0.00           H  
ATOM   1591 HD22 LEU A 108       7.836  -9.388  -2.730  1.00  0.00           H  
ATOM   1592 HD23 LEU A 108       9.163  -9.684  -1.590  1.00  0.00           H  
ATOM   1593  C   LEU A 108       6.175  -5.624  -3.998  1.00  0.00           C  
ATOM   1594  O   LEU A 108       5.333  -6.337  -4.507  1.00  0.00           O  
ATOM   1595  N   ASP A 109       5.869  -4.378  -3.723  1.00  0.00           N  
ATOM   1596  H   ASP A 109       6.552  -3.866  -3.186  1.00  0.00           H  
ATOM   1597  CA  ASP A 109       4.511  -3.883  -3.958  1.00  0.00           C  
ATOM   1598  HA  ASP A 109       3.693  -4.444  -3.507  1.00  0.00           H  
ATOM   1599  CB  ASP A 109       4.497  -2.517  -3.305  1.00  0.00           C  
ATOM   1600  HB2 ASP A 109       4.812  -2.733  -2.284  1.00  0.00           H  
ATOM   1601  HB3 ASP A 109       5.276  -1.857  -3.686  1.00  0.00           H  
ATOM   1602  CG  ASP A 109       3.140  -1.930  -3.514  1.00  0.00           C  
ATOM   1603  OD1 ASP A 109       2.235  -2.351  -2.727  1.00  0.00           O  
ATOM   1604  OD2 ASP A 109       2.901  -0.979  -4.309  1.00  0.00           O  
ATOM   1605  C   ASP A 109       4.260  -3.788  -5.441  1.00  0.00           C  
ATOM   1606  O   ASP A 109       3.108  -4.061  -5.782  1.00  0.00           O  
ATOM   1607  N   VAL A 110       5.150  -3.311  -6.266  1.00  0.00           N  
ATOM   1608  H   VAL A 110       6.067  -3.174  -5.867  1.00  0.00           H  
ATOM   1609  CA  VAL A 110       5.112  -3.339  -7.749  1.00  0.00           C  
ATOM   1610  HA  VAL A 110       4.330  -2.640  -8.044  1.00  0.00           H  
ATOM   1611  CB  VAL A 110       6.378  -2.865  -8.349  1.00  0.00           C  
ATOM   1612  HB  VAL A 110       7.180  -3.429  -7.873  1.00  0.00           H  
ATOM   1613  CG1 VAL A 110       6.537  -3.006  -9.849  1.00  0.00           C  
ATOM   1614 HG11 VAL A 110       5.834  -2.308 -10.303  1.00  0.00           H  
ATOM   1615 HG12 VAL A 110       7.560  -2.772 -10.144  1.00  0.00           H  
ATOM   1616 HG13 VAL A 110       6.401  -4.054 -10.112  1.00  0.00           H  
ATOM   1617  CG2 VAL A 110       6.647  -1.423  -7.980  1.00  0.00           C  
ATOM   1618 HG21 VAL A 110       6.590  -1.164  -6.923  1.00  0.00           H  
ATOM   1619 HG22 VAL A 110       7.600  -1.080  -8.383  1.00  0.00           H  
ATOM   1620 HG23 VAL A 110       5.927  -0.837  -8.550  1.00  0.00           H  
ATOM   1621  C   VAL A 110       4.720  -4.711  -8.290  1.00  0.00           C  
ATOM   1622  O   VAL A 110       3.815  -4.854  -9.165  1.00  0.00           O  
ATOM   1623  N   VAL A 111       5.302  -5.749  -7.708  1.00  0.00           N  
ATOM   1624  H   VAL A 111       5.935  -5.520  -6.956  1.00  0.00           H  
ATOM   1625  CA  VAL A 111       4.966  -7.178  -8.011  1.00  0.00           C  
ATOM   1626  HA  VAL A 111       5.015  -7.312  -9.091  1.00  0.00           H  
ATOM   1627  CB  VAL A 111       6.033  -8.109  -7.415  1.00  0.00           C  
ATOM   1628  HB  VAL A 111       6.172  -7.730  -6.402  1.00  0.00           H  
ATOM   1629  CG1 VAL A 111       5.741  -9.600  -7.410  1.00  0.00           C  
ATOM   1630 HG11 VAL A 111       5.024  -9.778  -6.609  1.00  0.00           H  
ATOM   1631 HG12 VAL A 111       5.367  -9.875  -8.396  1.00  0.00           H  
ATOM   1632 HG13 VAL A 111       6.604 -10.185  -7.090  1.00  0.00           H  
ATOM   1633  CG2 VAL A 111       7.312  -7.805  -8.200  1.00  0.00           C  
ATOM   1634 HG21 VAL A 111       8.078  -8.325  -7.625  1.00  0.00           H  
ATOM   1635 HG22 VAL A 111       7.251  -8.285  -9.176  1.00  0.00           H  
ATOM   1636 HG23 VAL A 111       7.538  -6.755  -8.384  1.00  0.00           H  
ATOM   1637  C   VAL A 111       3.605  -7.636  -7.438  1.00  0.00           C  
ATOM   1638  O   VAL A 111       2.911  -8.375  -8.071  1.00  0.00           O  
ATOM   1639  N   GLU A 112       3.275  -7.171  -6.243  1.00  0.00           N  
ATOM   1640  H   GLU A 112       3.990  -6.642  -5.763  1.00  0.00           H  
ATOM   1641  CA  GLU A 112       1.976  -7.338  -5.571  1.00  0.00           C  
ATOM   1642  HA  GLU A 112       1.853  -8.403  -5.375  1.00  0.00           H  
ATOM   1643  CB  GLU A 112       1.973  -6.679  -4.210  1.00  0.00           C  
ATOM   1644  HB2 GLU A 112       2.927  -6.966  -3.768  1.00  0.00           H  
ATOM   1645  HB3 GLU A 112       1.970  -5.599  -4.358  1.00  0.00           H  
ATOM   1646  CG  GLU A 112       0.800  -7.151  -3.334  1.00  0.00           C  
ATOM   1647  HG2 GLU A 112       0.480  -6.327  -2.695  1.00  0.00           H  
ATOM   1648  HG3 GLU A 112      -0.101  -7.290  -3.931  1.00  0.00           H  
ATOM   1649  CD  GLU A 112       1.062  -8.373  -2.409  1.00  0.00           C  
ATOM   1650  OE1 GLU A 112       1.947  -9.192  -2.713  1.00  0.00           O  
ATOM   1651  OE2 GLU A 112       0.301  -8.532  -1.439  1.00  0.00           O  
ATOM   1652  C   GLU A 112       0.813  -6.762  -6.400  1.00  0.00           C  
ATOM   1653  O   GLU A 112      -0.254  -7.362  -6.492  1.00  0.00           O  
ATOM   1654  N   THR A 113       1.056  -5.710  -7.156  1.00  0.00           N  
ATOM   1655  H   THR A 113       1.984  -5.332  -7.033  1.00  0.00           H  
ATOM   1656  CA  THR A 113       0.171  -4.925  -8.028  1.00  0.00           C  
ATOM   1657  HA  THR A 113      -0.836  -5.064  -7.635  1.00  0.00           H  
ATOM   1658  CB  THR A 113       0.530  -3.437  -8.098  1.00  0.00           C  
ATOM   1659  HB  THR A 113       1.403  -3.315  -8.740  1.00  0.00           H  
ATOM   1660  CG2 THR A 113      -0.643  -2.571  -8.647  1.00  0.00           C  
ATOM   1661 HG21 THR A 113      -1.458  -2.666  -7.931  1.00  0.00           H  
ATOM   1662 HG22 THR A 113      -0.388  -1.516  -8.735  1.00  0.00           H  
ATOM   1663 HG23 THR A 113      -0.862  -2.818  -9.686  1.00  0.00           H  
ATOM   1664  OG1 THR A 113       0.853  -2.757  -6.873  1.00  0.00           O  
ATOM   1665  HG1 THR A 113       1.619  -3.212  -6.515  1.00  0.00           H  
ATOM   1666  C   THR A 113       0.122  -5.405  -9.471  1.00  0.00           C  
ATOM   1667  O   THR A 113      -0.933  -5.897  -9.856  1.00  0.00           O  
ATOM   1668  N   ASN A 114       1.223  -5.302 -10.239  1.00  0.00           N  
ATOM   1669  H   ASN A 114       2.059  -5.035  -9.739  1.00  0.00           H  
ATOM   1670  CA  ASN A 114       1.201  -5.779 -11.597  1.00  0.00           C  
ATOM   1671  HA  ASN A 114       0.381  -5.338 -12.163  1.00  0.00           H  
ATOM   1672  CB  ASN A 114       2.473  -5.303 -12.299  1.00  0.00           C  
ATOM   1673  HB2 ASN A 114       3.414  -5.575 -11.823  1.00  0.00           H  
ATOM   1674  HB3 ASN A 114       2.478  -5.831 -13.252  1.00  0.00           H  
ATOM   1675  CG  ASN A 114       2.610  -3.792 -12.443  1.00  0.00           C  
ATOM   1676  OD1 ASN A 114       1.906  -3.142 -13.224  1.00  0.00           O  
ATOM   1677  ND2 ASN A 114       3.449  -3.230 -11.633  1.00  0.00           N  
ATOM   1678 HD21 ASN A 114       3.789  -3.818 -10.886  1.00  0.00           H  
ATOM   1679 HD22 ASN A 114       3.618  -2.235 -11.681  1.00  0.00           H  
ATOM   1680  C   ASN A 114       1.098  -7.292 -11.763  1.00  0.00           C  
ATOM   1681  O   ASN A 114       0.499  -7.648 -12.774  1.00  0.00           O  
ATOM   1682  N   LEU A 115       1.660  -8.115 -10.912  1.00  0.00           N  
ATOM   1683  H   LEU A 115       2.166  -7.786 -10.102  1.00  0.00           H  
ATOM   1684  CA  LEU A 115       1.678  -9.581 -11.123  1.00  0.00           C  
ATOM   1685  HA  LEU A 115       1.279  -9.852 -12.101  1.00  0.00           H  
ATOM   1686  CB  LEU A 115       3.146 -10.153 -11.022  1.00  0.00           C  
ATOM   1687  HB2 LEU A 115       3.778  -9.705 -11.790  1.00  0.00           H  
ATOM   1688  HB3 LEU A 115       3.439  -9.800 -10.033  1.00  0.00           H  
ATOM   1689  CG  LEU A 115       3.247 -11.670 -10.880  1.00  0.00           C  
ATOM   1690  HG  LEU A 115       2.595 -12.098 -10.118  1.00  0.00           H  
ATOM   1691  CD1 LEU A 115       3.004 -12.271 -12.241  1.00  0.00           C  
ATOM   1692 HD11 LEU A 115       3.143 -13.351 -12.220  1.00  0.00           H  
ATOM   1693 HD12 LEU A 115       1.975 -12.055 -12.527  1.00  0.00           H  
ATOM   1694 HD13 LEU A 115       3.599 -11.810 -13.029  1.00  0.00           H  
ATOM   1695  CD2 LEU A 115       4.728 -11.991 -10.451  1.00  0.00           C  
ATOM   1696 HD21 LEU A 115       4.842 -13.069 -10.575  1.00  0.00           H  
ATOM   1697 HD22 LEU A 115       5.394 -11.454 -11.127  1.00  0.00           H  
ATOM   1698 HD23 LEU A 115       4.876 -11.775  -9.394  1.00  0.00           H  
ATOM   1699  C   LEU A 115       0.781 -10.340 -10.151  1.00  0.00           C  
ATOM   1700  O   LEU A 115      -0.126 -11.029 -10.572  1.00  0.00           O  
ATOM   1701  N   THR A 116       1.039 -10.364  -8.797  1.00  0.00           N  
ATOM   1702  H   THR A 116       1.837  -9.842  -8.463  1.00  0.00           H  
ATOM   1703  CA  THR A 116       0.294 -11.259  -7.891  1.00  0.00           C  
ATOM   1704  HA  THR A 116       0.242 -12.307  -8.187  1.00  0.00           H  
ATOM   1705  CB  THR A 116       0.982 -11.154  -6.498  1.00  0.00           C  
ATOM   1706  HB  THR A 116       1.122 -10.136  -6.134  1.00  0.00           H  
ATOM   1707  CG2 THR A 116       0.225 -11.937  -5.442  1.00  0.00           C  
ATOM   1708 HG21 THR A 116       0.683 -11.953  -4.454  1.00  0.00           H  
ATOM   1709 HG22 THR A 116      -0.702 -11.374  -5.336  1.00  0.00           H  
ATOM   1710 HG23 THR A 116      -0.135 -12.888  -5.835  1.00  0.00           H  
ATOM   1711  OG1 THR A 116       2.308 -11.683  -6.536  1.00  0.00           O  
ATOM   1712  HG1 THR A 116       2.751 -11.250  -5.801  1.00  0.00           H  
ATOM   1713  C   THR A 116      -1.206 -10.940  -7.758  1.00  0.00           C  
ATOM   1714  O   THR A 116      -1.974 -11.863  -7.529  1.00  0.00           O  
ATOM   1715  N   GLY A 117      -1.624  -9.683  -7.976  1.00  0.00           N  
ATOM   1716  H   GLY A 117      -0.884  -9.015  -7.811  1.00  0.00           H  
ATOM   1717  CA  GLY A 117      -2.978  -9.174  -8.160  1.00  0.00           C  
ATOM   1718  HA2 GLY A 117      -3.640  -9.447  -7.338  1.00  0.00           H  
ATOM   1719  HA3 GLY A 117      -2.941  -8.084  -8.174  1.00  0.00           H  
ATOM   1720  C   GLY A 117      -3.760  -9.641  -9.377  1.00  0.00           C  
ATOM   1721  O   GLY A 117      -4.880  -9.947  -9.214  1.00  0.00           O  
ATOM   1722  N   VAL A 118      -3.161  -9.783 -10.554  1.00  0.00           N  
ATOM   1723  H   VAL A 118      -2.175  -9.606 -10.673  1.00  0.00           H  
ATOM   1724  CA  VAL A 118      -3.711 -10.526 -11.703  1.00  0.00           C  
ATOM   1725  HA  VAL A 118      -4.684 -10.102 -11.953  1.00  0.00           H  
ATOM   1726  CB  VAL A 118      -2.868 -10.507 -13.006  1.00  0.00           C  
ATOM   1727  HB  VAL A 118      -1.962 -11.090 -12.847  1.00  0.00           H  
ATOM   1728  CG1 VAL A 118      -3.557 -11.221 -14.230  1.00  0.00           C  
ATOM   1729 HG11 VAL A 118      -3.001 -11.168 -15.166  1.00  0.00           H  
ATOM   1730 HG12 VAL A 118      -3.678 -12.292 -14.068  1.00  0.00           H  
ATOM   1731 HG13 VAL A 118      -4.621 -10.985 -14.208  1.00  0.00           H  
ATOM   1732  CG2 VAL A 118      -2.607  -9.051 -13.392  1.00  0.00           C  
ATOM   1733 HG21 VAL A 118      -2.034  -8.517 -12.635  1.00  0.00           H  
ATOM   1734 HG22 VAL A 118      -2.114  -8.957 -14.361  1.00  0.00           H  
ATOM   1735 HG23 VAL A 118      -3.548  -8.513 -13.505  1.00  0.00           H  
ATOM   1736  C   VAL A 118      -4.020 -11.940 -11.255  1.00  0.00           C  
ATOM   1737  O   VAL A 118      -5.190 -12.365 -11.387  1.00  0.00           O  
ATOM   1738  N   PHE A 119      -3.044 -12.717 -10.749  1.00  0.00           N  
ATOM   1739  H   PHE A 119      -2.118 -12.323 -10.673  1.00  0.00           H  
ATOM   1740  CA  PHE A 119      -3.189 -14.084 -10.271  1.00  0.00           C  
ATOM   1741  HA  PHE A 119      -3.466 -14.707 -11.121  1.00  0.00           H  
ATOM   1742  CB  PHE A 119      -1.794 -14.683  -9.839  1.00  0.00           C  
ATOM   1743  HB2 PHE A 119      -1.401 -15.105 -10.765  1.00  0.00           H  
ATOM   1744  HB3 PHE A 119      -1.169 -13.944  -9.338  1.00  0.00           H  
ATOM   1745  CG  PHE A 119      -1.900 -15.824  -8.777  1.00  0.00           C  
ATOM   1746  CD1 PHE A 119      -2.345 -17.075  -9.167  1.00  0.00           C  
ATOM   1747  HD1 PHE A 119      -2.645 -17.136 -10.203  1.00  0.00           H  
ATOM   1748  CE1 PHE A 119      -2.625 -18.108  -8.187  1.00  0.00           C  
ATOM   1749  HE1 PHE A 119      -2.983 -19.046  -8.585  1.00  0.00           H  
ATOM   1750  CZ  PHE A 119      -2.434 -17.845  -6.853  1.00  0.00           C  
ATOM   1751  HZ  PHE A 119      -2.454 -18.672  -6.159  1.00  0.00           H  
ATOM   1752  CE2 PHE A 119      -1.846 -16.615  -6.476  1.00  0.00           C  
ATOM   1753  HE2 PHE A 119      -1.603 -16.443  -5.438  1.00  0.00           H  
ATOM   1754  CD2 PHE A 119      -1.589 -15.628  -7.422  1.00  0.00           C  
ATOM   1755  HD2 PHE A 119      -1.160 -14.714  -7.040  1.00  0.00           H  
ATOM   1756  C   PHE A 119      -4.300 -14.282  -9.216  1.00  0.00           C  
ATOM   1757  O   PHE A 119      -5.100 -15.104  -9.489  1.00  0.00           O  
ATOM   1758  N   ARG A 120      -4.346 -13.509  -8.092  1.00  0.00           N  
ATOM   1759  H   ARG A 120      -3.567 -12.881  -7.962  1.00  0.00           H  
ATOM   1760  CA  ARG A 120      -5.407 -13.592  -7.047  1.00  0.00           C  
ATOM   1761  HA  ARG A 120      -5.520 -14.611  -6.679  1.00  0.00           H  
ATOM   1762  CB  ARG A 120      -5.006 -12.619  -5.937  1.00  0.00           C  
ATOM   1763  HB2 ARG A 120      -4.810 -11.687  -6.469  1.00  0.00           H  
ATOM   1764  HB3 ARG A 120      -5.898 -12.508  -5.320  1.00  0.00           H  
ATOM   1765  CG  ARG A 120      -3.817 -12.988  -5.051  1.00  0.00           C  
ATOM   1766  HG2 ARG A 120      -4.014 -13.940  -4.558  1.00  0.00           H  
ATOM   1767  HG3 ARG A 120      -3.029 -13.165  -5.783  1.00  0.00           H  
ATOM   1768  CD  ARG A 120      -3.463 -11.924  -4.042  1.00  0.00           C  
ATOM   1769  HD2 ARG A 120      -3.022 -11.137  -4.654  1.00  0.00           H  
ATOM   1770  HD3 ARG A 120      -4.412 -11.664  -3.574  1.00  0.00           H  
ATOM   1771  NE  ARG A 120      -2.541 -12.430  -3.008  1.00  0.00           N  
ATOM   1772  HE  ARG A 120      -2.543 -13.426  -2.845  1.00  0.00           H  
ATOM   1773  CZ  ARG A 120      -1.607 -11.701  -2.362  1.00  0.00           C  
ATOM   1774  NH1 ARG A 120      -1.359 -10.410  -2.677  1.00  0.00           N  
ATOM   1775 HH11 ARG A 120      -1.782 -10.013  -3.503  1.00  0.00           H  
ATOM   1776 HH12 ARG A 120      -0.712  -9.845  -2.146  1.00  0.00           H  
ATOM   1777  NH2 ARG A 120      -0.958 -12.221  -1.330  1.00  0.00           N  
ATOM   1778 HH21 ARG A 120      -1.255 -13.154  -1.084  1.00  0.00           H  
ATOM   1779 HH22 ARG A 120      -0.196 -11.733  -0.880  1.00  0.00           H  
ATOM   1780  C   ARG A 120      -6.783 -13.368  -7.586  1.00  0.00           C  
ATOM   1781  O   ARG A 120      -7.735 -14.055  -7.317  1.00  0.00           O  
ATOM   1782  N   VAL A 121      -7.014 -12.328  -8.442  1.00  0.00           N  
ATOM   1783  H   VAL A 121      -6.278 -11.800  -8.889  1.00  0.00           H  
ATOM   1784  CA  VAL A 121      -8.360 -12.004  -9.046  1.00  0.00           C  
ATOM   1785  HA  VAL A 121      -9.103 -12.013  -8.248  1.00  0.00           H  
ATOM   1786  CB  VAL A 121      -8.325 -10.534  -9.554  1.00  0.00           C  
ATOM   1787  HB  VAL A 121      -7.599 -10.562 -10.367  1.00  0.00           H  
ATOM   1788  CG1 VAL A 121      -9.627 -10.121 -10.164  1.00  0.00           C  
ATOM   1789 HG11 VAL A 121     -10.386 -10.295  -9.400  1.00  0.00           H  
ATOM   1790 HG12 VAL A 121      -9.545  -9.039 -10.274  1.00  0.00           H  
ATOM   1791 HG13 VAL A 121      -9.851 -10.614 -11.110  1.00  0.00           H  
ATOM   1792  CG2 VAL A 121      -7.981  -9.519  -8.456  1.00  0.00           C  
ATOM   1793 HG21 VAL A 121      -8.745  -9.522  -7.679  1.00  0.00           H  
ATOM   1794 HG22 VAL A 121      -6.982  -9.739  -8.079  1.00  0.00           H  
ATOM   1795 HG23 VAL A 121      -7.946  -8.504  -8.852  1.00  0.00           H  
ATOM   1796  C   VAL A 121      -8.829 -13.079 -10.090  1.00  0.00           C  
ATOM   1797  O   VAL A 121      -9.923 -13.620  -9.954  1.00  0.00           O  
ATOM   1798  N   THR A 122      -8.060 -13.389 -11.134  1.00  0.00           N  
ATOM   1799  H   THR A 122      -7.236 -12.837 -11.332  1.00  0.00           H  
ATOM   1800  CA  THR A 122      -8.357 -14.523 -12.060  1.00  0.00           C  
ATOM   1801  HA  THR A 122      -9.287 -14.412 -12.617  1.00  0.00           H  
ATOM   1802  CB  THR A 122      -7.228 -14.593 -13.142  1.00  0.00           C  
ATOM   1803  HB  THR A 122      -6.275 -14.747 -12.636  1.00  0.00           H  
ATOM   1804  CG2 THR A 122      -7.507 -15.650 -14.229  1.00  0.00           C  
ATOM   1805 HG21 THR A 122      -7.296 -16.599 -13.733  1.00  0.00           H  
ATOM   1806 HG22 THR A 122      -8.556 -15.631 -14.524  1.00  0.00           H  
ATOM   1807 HG23 THR A 122      -6.716 -15.482 -14.960  1.00  0.00           H  
ATOM   1808  OG1 THR A 122      -6.982 -13.343 -13.686  1.00  0.00           O  
ATOM   1809  HG1 THR A 122      -6.488 -12.880 -13.007  1.00  0.00           H  
ATOM   1810  C   THR A 122      -8.376 -15.900 -11.365  1.00  0.00           C  
ATOM   1811  O   THR A 122      -9.190 -16.709 -11.801  1.00  0.00           O  
ATOM   1812  N   LYS A 123      -7.608 -16.133 -10.298  1.00  0.00           N  
ATOM   1813  H   LYS A 123      -6.901 -15.433 -10.118  1.00  0.00           H  
ATOM   1814  CA  LYS A 123      -7.811 -17.300  -9.362  1.00  0.00           C  
ATOM   1815  HA  LYS A 123      -7.796 -18.294  -9.809  1.00  0.00           H  
ATOM   1816  CB  LYS A 123      -6.762 -17.190  -8.260  1.00  0.00           C  
ATOM   1817  HB2 LYS A 123      -5.817 -17.302  -8.791  1.00  0.00           H  
ATOM   1818  HB3 LYS A 123      -6.800 -16.228  -7.748  1.00  0.00           H  
ATOM   1819  CG  LYS A 123      -6.929 -18.411  -7.235  1.00  0.00           C  
ATOM   1820  HG2 LYS A 123      -7.891 -18.175  -6.781  1.00  0.00           H  
ATOM   1821  HG3 LYS A 123      -6.923 -19.347  -7.796  1.00  0.00           H  
ATOM   1822  CD  LYS A 123      -5.988 -18.390  -6.044  1.00  0.00           C  
ATOM   1823  HD2 LYS A 123      -5.115 -18.911  -6.439  1.00  0.00           H  
ATOM   1824  HD3 LYS A 123      -5.731 -17.372  -5.755  1.00  0.00           H  
ATOM   1825  CE  LYS A 123      -6.503 -19.144  -4.858  1.00  0.00           C  
ATOM   1826  HE2 LYS A 123      -7.423 -18.756  -4.420  1.00  0.00           H  
ATOM   1827  HE3 LYS A 123      -6.839 -20.157  -5.082  1.00  0.00           H  
ATOM   1828  NZ  LYS A 123      -5.457 -19.187  -3.866  1.00  0.00           N1+
ATOM   1829  HZ1 LYS A 123      -5.730 -19.549  -2.964  1.00  0.00           H  
ATOM   1830  HZ2 LYS A 123      -4.763 -19.873  -4.127  1.00  0.00           H  
ATOM   1831  HZ3 LYS A 123      -5.103 -18.243  -3.822  1.00  0.00           H  
ATOM   1832  C   LYS A 123      -9.244 -17.313  -8.763  1.00  0.00           C  
ATOM   1833  O   LYS A 123      -9.885 -18.350  -8.950  1.00  0.00           O  
ATOM   1834  N   GLN A 124      -9.644 -16.241  -8.125  1.00  0.00           N  
ATOM   1835  H   GLN A 124      -8.926 -15.530  -8.124  1.00  0.00           H  
ATOM   1836  CA  GLN A 124     -10.917 -16.104  -7.360  1.00  0.00           C  
ATOM   1837  HA  GLN A 124     -11.014 -16.982  -6.721  1.00  0.00           H  
ATOM   1838  CB  GLN A 124     -10.810 -14.980  -6.317  1.00  0.00           C  
ATOM   1839  HB2 GLN A 124      -9.941 -15.018  -5.660  1.00  0.00           H  
ATOM   1840  HB3 GLN A 124     -10.872 -14.023  -6.834  1.00  0.00           H  
ATOM   1841  CG  GLN A 124     -11.984 -14.985  -5.303  1.00  0.00           C  
ATOM   1842  HG2 GLN A 124     -11.865 -13.965  -4.938  1.00  0.00           H  
ATOM   1843  HG3 GLN A 124     -12.965 -15.192  -5.731  1.00  0.00           H  
ATOM   1844  CD  GLN A 124     -11.946 -15.888  -4.136  1.00  0.00           C  
ATOM   1845  OE1 GLN A 124     -10.947 -16.354  -3.669  1.00  0.00           O  
ATOM   1846  NE2 GLN A 124     -13.039 -16.306  -3.626  1.00  0.00           N  
ATOM   1847 HE21 GLN A 124     -13.964 -15.904  -3.682  1.00  0.00           H  
ATOM   1848 HE22 GLN A 124     -12.987 -17.023  -2.917  1.00  0.00           H  
ATOM   1849  C   GLN A 124     -12.142 -16.107  -8.281  1.00  0.00           C  
ATOM   1850  O   GLN A 124     -13.141 -16.734  -7.972  1.00  0.00           O  
ATOM   1851  N   VAL A 125     -12.033 -15.459  -9.453  1.00  0.00           N  
ATOM   1852  H   VAL A 125     -11.210 -14.897  -9.618  1.00  0.00           H  
ATOM   1853  CA  VAL A 125     -12.878 -15.612 -10.611  1.00  0.00           C  
ATOM   1854  HA  VAL A 125     -13.854 -15.314 -10.227  1.00  0.00           H  
ATOM   1855  CB  VAL A 125     -12.555 -14.695 -11.820  1.00  0.00           C  
ATOM   1856  HB  VAL A 125     -11.487 -14.652 -12.032  1.00  0.00           H  
ATOM   1857  CG1 VAL A 125     -13.220 -15.108 -13.181  1.00  0.00           C  
ATOM   1858 HG11 VAL A 125     -12.587 -14.425 -13.746  1.00  0.00           H  
ATOM   1859 HG12 VAL A 125     -13.029 -16.148 -13.444  1.00  0.00           H  
ATOM   1860 HG13 VAL A 125     -14.289 -14.895 -13.148  1.00  0.00           H  
ATOM   1861  CG2 VAL A 125     -13.152 -13.336 -11.394  1.00  0.00           C  
ATOM   1862 HG21 VAL A 125     -12.640 -12.853 -10.560  1.00  0.00           H  
ATOM   1863 HG22 VAL A 125     -13.021 -12.518 -12.102  1.00  0.00           H  
ATOM   1864 HG23 VAL A 125     -14.236 -13.344 -11.291  1.00  0.00           H  
ATOM   1865  C   VAL A 125     -13.039 -17.065 -10.986  1.00  0.00           C  
ATOM   1866  O   VAL A 125     -14.200 -17.530 -11.052  1.00  0.00           O  
ATOM   1867  N   LEU A 126     -11.983 -17.774 -11.307  1.00  0.00           N  
ATOM   1868  H   LEU A 126     -11.077 -17.344 -11.428  1.00  0.00           H  
ATOM   1869  CA  LEU A 126     -12.136 -19.244 -11.562  1.00  0.00           C  
ATOM   1870  HA  LEU A 126     -12.951 -19.324 -12.281  1.00  0.00           H  
ATOM   1871  CB  LEU A 126     -10.830 -19.988 -12.162  1.00  0.00           C  
ATOM   1872  HB2 LEU A 126     -10.032 -19.950 -11.421  1.00  0.00           H  
ATOM   1873  HB3 LEU A 126     -10.950 -21.071 -12.163  1.00  0.00           H  
ATOM   1874  CG  LEU A 126     -10.273 -19.468 -13.529  1.00  0.00           C  
ATOM   1875  HG  LEU A 126     -10.191 -18.382 -13.553  1.00  0.00           H  
ATOM   1876  CD1 LEU A 126      -8.914 -20.047 -13.886  1.00  0.00           C  
ATOM   1877 HD11 LEU A 126      -8.585 -19.625 -14.835  1.00  0.00           H  
ATOM   1878 HD12 LEU A 126      -8.142 -19.738 -13.182  1.00  0.00           H  
ATOM   1879 HD13 LEU A 126      -9.064 -21.127 -13.918  1.00  0.00           H  
ATOM   1880  CD2 LEU A 126     -11.283 -19.771 -14.618  1.00  0.00           C  
ATOM   1881 HD21 LEU A 126     -10.851 -19.614 -15.606  1.00  0.00           H  
ATOM   1882 HD22 LEU A 126     -11.446 -20.843 -14.509  1.00  0.00           H  
ATOM   1883 HD23 LEU A 126     -12.148 -19.140 -14.408  1.00  0.00           H  
ATOM   1884  C   LEU A 126     -12.706 -20.023 -10.338  1.00  0.00           C  
ATOM   1885  O   LEU A 126     -13.438 -20.983 -10.490  1.00  0.00           O  
ATOM   1886  N   LYS A 127     -12.262 -19.748  -9.132  1.00  0.00           N  
ATOM   1887  H   LYS A 127     -11.482 -19.114  -9.025  1.00  0.00           H  
ATOM   1888  CA  LYS A 127     -12.650 -20.574  -7.971  1.00  0.00           C  
ATOM   1889  HA  LYS A 127     -12.653 -21.660  -8.054  1.00  0.00           H  
ATOM   1890  CB  LYS A 127     -11.547 -20.220  -6.903  1.00  0.00           C  
ATOM   1891  HB2 LYS A 127     -10.599 -20.532  -7.342  1.00  0.00           H  
ATOM   1892  HB3 LYS A 127     -11.377 -19.144  -6.864  1.00  0.00           H  
ATOM   1893  CG  LYS A 127     -11.796 -20.803  -5.490  1.00  0.00           C  
ATOM   1894  HG2 LYS A 127     -11.105 -20.282  -4.828  1.00  0.00           H  
ATOM   1895  HG3 LYS A 127     -12.846 -20.714  -5.212  1.00  0.00           H  
ATOM   1896  CD  LYS A 127     -11.374 -22.233  -5.416  1.00  0.00           C  
ATOM   1897  HD2 LYS A 127     -11.725 -22.707  -6.334  1.00  0.00           H  
ATOM   1898  HD3 LYS A 127     -10.316 -22.485  -5.346  1.00  0.00           H  
ATOM   1899  CE  LYS A 127     -12.117 -22.807  -4.174  1.00  0.00           C  
ATOM   1900  HE2 LYS A 127     -11.484 -22.521  -3.334  1.00  0.00           H  
ATOM   1901  HE3 LYS A 127     -13.143 -22.446  -4.101  1.00  0.00           H  
ATOM   1902  NZ  LYS A 127     -12.383 -24.291  -4.321  1.00  0.00           N1+
ATOM   1903  HZ1 LYS A 127     -12.852 -24.639  -3.497  1.00  0.00           H  
ATOM   1904  HZ2 LYS A 127     -12.878 -24.526  -5.169  1.00  0.00           H  
ATOM   1905  HZ3 LYS A 127     -11.536 -24.835  -4.408  1.00  0.00           H  
ATOM   1906  C   LYS A 127     -14.104 -20.302  -7.538  1.00  0.00           C  
ATOM   1907  O   LYS A 127     -14.770 -21.253  -7.081  1.00  0.00           O  
ATOM   1908  N   ALA A 128     -14.652 -19.064  -7.599  1.00  0.00           N  
ATOM   1909  H   ALA A 128     -14.212 -18.306  -8.100  1.00  0.00           H  
ATOM   1910  CA  ALA A 128     -15.992 -18.746  -7.057  1.00  0.00           C  
ATOM   1911  HA  ALA A 128     -16.661 -19.607  -7.037  1.00  0.00           H  
ATOM   1912  CB  ALA A 128     -15.751 -18.334  -5.628  1.00  0.00           C  
ATOM   1913  HB1 ALA A 128     -16.605 -17.815  -5.192  1.00  0.00           H  
ATOM   1914  HB2 ALA A 128     -15.549 -19.197  -4.992  1.00  0.00           H  
ATOM   1915  HB3 ALA A 128     -14.883 -17.684  -5.511  1.00  0.00           H  
ATOM   1916  C   ALA A 128     -16.842 -17.700  -7.792  1.00  0.00           C  
ATOM   1917  O   ALA A 128     -17.969 -17.382  -7.443  1.00  0.00           O  
ATOM   1918  N   GLY A 129     -16.288 -17.108  -8.877  1.00  0.00           N  
ATOM   1919  H   GLY A 129     -15.415 -17.515  -9.183  1.00  0.00           H  
ATOM   1920  CA  GLY A 129     -16.921 -16.189  -9.783  1.00  0.00           C  
ATOM   1921  HA2 GLY A 129     -17.637 -15.572  -9.240  1.00  0.00           H  
ATOM   1922  HA3 GLY A 129     -16.168 -15.601 -10.306  1.00  0.00           H  
ATOM   1923  C   GLY A 129     -17.688 -16.871 -11.006  1.00  0.00           C  
ATOM   1924  O   GLY A 129     -17.883 -16.231 -12.079  1.00  0.00           O  
ATOM   1925  N   GLY A 130     -17.959 -18.159 -10.867  1.00  0.00           N  
ATOM   1926  H   GLY A 130     -17.478 -18.733 -10.190  1.00  0.00           H  
ATOM   1927  CA  GLY A 130     -18.872 -18.948 -11.709  1.00  0.00           C  
ATOM   1928  HA2 GLY A 130     -19.096 -19.889 -11.206  1.00  0.00           H  
ATOM   1929  HA3 GLY A 130     -19.825 -18.423 -11.652  1.00  0.00           H  
ATOM   1930  C   GLY A 130     -18.416 -19.293 -13.122  1.00  0.00           C  
ATOM   1931  O   GLY A 130     -19.122 -20.072 -13.675  1.00  0.00           O  
ATOM   1932  N   MET A 131     -17.291 -18.859 -13.591  1.00  0.00           N  
ATOM   1933  H   MET A 131     -16.779 -18.197 -13.027  1.00  0.00           H  
ATOM   1934  CA  MET A 131     -16.735 -19.003 -15.003  1.00  0.00           C  
ATOM   1935  HA  MET A 131     -17.548 -18.779 -15.695  1.00  0.00           H  
ATOM   1936  CB  MET A 131     -15.605 -17.972 -15.172  1.00  0.00           C  
ATOM   1937  HB2 MET A 131     -15.927 -16.951 -14.962  1.00  0.00           H  
ATOM   1938  HB3 MET A 131     -14.777 -18.152 -14.486  1.00  0.00           H  
ATOM   1939  CG  MET A 131     -14.958 -18.131 -16.579  1.00  0.00           C  
ATOM   1940  HG2 MET A 131     -14.690 -19.176 -16.739  1.00  0.00           H  
ATOM   1941  HG3 MET A 131     -15.719 -17.833 -17.300  1.00  0.00           H  
ATOM   1942  SD  MET A 131     -13.450 -17.213 -16.878  1.00  0.00           S  
ATOM   1943  CE  MET A 131     -14.080 -15.533 -16.794  1.00  0.00           C  
ATOM   1944  HE1 MET A 131     -14.779 -15.323 -17.604  1.00  0.00           H  
ATOM   1945  HE2 MET A 131     -14.616 -15.420 -15.852  1.00  0.00           H  
ATOM   1946  HE3 MET A 131     -13.300 -14.781 -16.914  1.00  0.00           H  
ATOM   1947  C   MET A 131     -16.357 -20.464 -15.139  1.00  0.00           C  
ATOM   1948  O   MET A 131     -16.520 -21.037 -16.204  1.00  0.00           O  
ATOM   1949  N   LEU A 132     -15.587 -21.050 -14.185  1.00  0.00           N  
ATOM   1950  H   LEU A 132     -15.658 -20.583 -13.293  1.00  0.00           H  
ATOM   1951  CA  LEU A 132     -15.153 -22.406 -14.242  1.00  0.00           C  
ATOM   1952  HA  LEU A 132     -15.001 -22.654 -15.293  1.00  0.00           H  
ATOM   1953  CB  LEU A 132     -13.814 -22.607 -13.410  1.00  0.00           C  
ATOM   1954  HB2 LEU A 132     -13.173 -21.725 -13.398  1.00  0.00           H  
ATOM   1955  HB3 LEU A 132     -14.099 -22.766 -12.370  1.00  0.00           H  
ATOM   1956  CG  LEU A 132     -13.060 -23.943 -13.886  1.00  0.00           C  
ATOM   1957  HG  LEU A 132     -13.687 -24.799 -14.135  1.00  0.00           H  
ATOM   1958  CD1 LEU A 132     -12.343 -23.701 -15.188  1.00  0.00           C  
ATOM   1959 HD11 LEU A 132     -11.739 -24.603 -15.283  1.00  0.00           H  
ATOM   1960 HD12 LEU A 132     -13.031 -23.805 -16.027  1.00  0.00           H  
ATOM   1961 HD13 LEU A 132     -11.694 -22.831 -15.291  1.00  0.00           H  
ATOM   1962  CD2 LEU A 132     -12.054 -24.251 -12.840  1.00  0.00           C  
ATOM   1963 HD21 LEU A 132     -11.392 -25.067 -13.132  1.00  0.00           H  
ATOM   1964 HD22 LEU A 132     -11.478 -23.329 -12.760  1.00  0.00           H  
ATOM   1965 HD23 LEU A 132     -12.516 -24.504 -11.886  1.00  0.00           H  
ATOM   1966  C   LEU A 132     -16.193 -23.469 -13.896  1.00  0.00           C  
ATOM   1967  O   LEU A 132     -16.287 -24.569 -14.435  1.00  0.00           O  
ATOM   1968  N   GLU A 133     -17.108 -23.029 -12.992  1.00  0.00           N  
ATOM   1969  H   GLU A 133     -17.009 -22.073 -12.681  1.00  0.00           H  
ATOM   1970  CA  GLU A 133     -18.352 -23.740 -12.633  1.00  0.00           C  
ATOM   1971  HA  GLU A 133     -18.122 -24.787 -12.435  1.00  0.00           H  
ATOM   1972  CB  GLU A 133     -18.984 -23.172 -11.342  1.00  0.00           C  
ATOM   1973  HB2 GLU A 133     -18.058 -22.889 -10.842  1.00  0.00           H  
ATOM   1974  HB3 GLU A 133     -19.523 -22.277 -11.651  1.00  0.00           H  
ATOM   1975  CG  GLU A 133     -19.889 -24.226 -10.717  1.00  0.00           C  
ATOM   1976  HG2 GLU A 133     -20.226 -23.626  -9.872  1.00  0.00           H  
ATOM   1977  HG3 GLU A 133     -20.682 -24.369 -11.452  1.00  0.00           H  
ATOM   1978  CD  GLU A 133     -19.127 -25.359 -10.149  1.00  0.00           C  
ATOM   1979  OE1 GLU A 133     -19.952 -26.243  -9.731  1.00  0.00           O  
ATOM   1980  OE2 GLU A 133     -17.901 -25.288  -9.921  1.00  0.00           O  
ATOM   1981  C   GLU A 133     -19.308 -23.754 -13.809  1.00  0.00           C  
ATOM   1982  O   GLU A 133     -19.946 -24.722 -13.971  1.00  0.00           O  
ATOM   1983  N   ARG A 134     -19.426 -22.686 -14.649  1.00  0.00           N  
ATOM   1984  H   ARG A 134     -19.064 -21.794 -14.341  1.00  0.00           H  
ATOM   1985  CA  ARG A 134     -20.187 -22.689 -15.890  1.00  0.00           C  
ATOM   1986  HA  ARG A 134     -21.121 -23.241 -15.782  1.00  0.00           H  
ATOM   1987  CB  ARG A 134     -20.620 -21.303 -16.333  1.00  0.00           C  
ATOM   1988  HB2 ARG A 134     -21.145 -20.840 -15.498  1.00  0.00           H  
ATOM   1989  HB3 ARG A 134     -19.765 -20.642 -16.479  1.00  0.00           H  
ATOM   1990  CG  ARG A 134     -21.364 -21.368 -17.602  1.00  0.00           C  
ATOM   1991  HG2 ARG A 134     -20.680 -21.672 -18.395  1.00  0.00           H  
ATOM   1992  HG3 ARG A 134     -22.232 -22.020 -17.508  1.00  0.00           H  
ATOM   1993  CD  ARG A 134     -21.665 -19.920 -18.097  1.00  0.00           C  
ATOM   1994  HD2 ARG A 134     -22.311 -19.929 -18.975  1.00  0.00           H  
ATOM   1995  HD3 ARG A 134     -22.330 -19.547 -17.317  1.00  0.00           H  
ATOM   1996  NE  ARG A 134     -20.511 -19.042 -18.233  1.00  0.00           N  
ATOM   1997  HE  ARG A 134     -19.874 -19.537 -18.840  1.00  0.00           H  
ATOM   1998  CZ  ARG A 134     -20.234 -17.937 -17.598  1.00  0.00           C  
ATOM   1999  NH1 ARG A 134     -19.033 -17.570 -17.535  1.00  0.00           N  
ATOM   2000 HH11 ARG A 134     -18.389 -17.949 -18.216  1.00  0.00           H  
ATOM   2001 HH12 ARG A 134     -18.720 -16.765 -17.012  1.00  0.00           H  
ATOM   2002  NH2 ARG A 134     -21.178 -17.249 -17.059  1.00  0.00           N  
ATOM   2003 HH21 ARG A 134     -22.151 -17.464 -17.227  1.00  0.00           H  
ATOM   2004 HH22 ARG A 134     -21.046 -16.436 -16.474  1.00  0.00           H  
ATOM   2005  C   ARG A 134     -19.360 -23.565 -16.866  1.00  0.00           C  
ATOM   2006  O   ARG A 134     -19.930 -24.403 -17.522  1.00  0.00           O  
ATOM   2007  N   GLY A 135     -18.056 -23.325 -16.918  1.00  0.00           N  
ATOM   2008  H   GLY A 135     -17.689 -22.542 -16.395  1.00  0.00           H  
ATOM   2009  CA  GLY A 135     -17.139 -24.093 -17.724  1.00  0.00           C  
ATOM   2010  HA2 GLY A 135     -16.216 -24.383 -17.223  1.00  0.00           H  
ATOM   2011  HA3 GLY A 135     -17.536 -25.045 -18.080  1.00  0.00           H  
ATOM   2012  C   GLY A 135     -16.668 -23.321 -18.893  1.00  0.00           C  
ATOM   2013  O   GLY A 135     -15.852 -23.873 -19.679  1.00  0.00           O  
ATOM   2014  N   THR A 136     -17.133 -22.091 -19.022  1.00  0.00           N  
ATOM   2015  H   THR A 136     -17.521 -21.651 -18.200  1.00  0.00           H  
ATOM   2016  CA  THR A 136     -16.938 -21.211 -20.155  1.00  0.00           C  
ATOM   2017  HA  THR A 136     -16.097 -21.614 -20.719  1.00  0.00           H  
ATOM   2018  CB  THR A 136     -18.162 -21.247 -21.068  1.00  0.00           C  
ATOM   2019  HB  THR A 136     -17.997 -20.634 -21.955  1.00  0.00           H  
ATOM   2020  CG2 THR A 136     -18.608 -22.680 -21.461  1.00  0.00           C  
ATOM   2021 HG21 THR A 136     -17.791 -23.263 -21.884  1.00  0.00           H  
ATOM   2022 HG22 THR A 136     -19.132 -23.247 -20.692  1.00  0.00           H  
ATOM   2023 HG23 THR A 136     -19.355 -22.603 -22.252  1.00  0.00           H  
ATOM   2024  OG1 THR A 136     -19.317 -20.701 -20.398  1.00  0.00           O  
ATOM   2025  HG1 THR A 136     -20.006 -20.743 -21.066  1.00  0.00           H  
ATOM   2026  C   THR A 136     -16.620 -19.762 -19.782  1.00  0.00           C  
ATOM   2027  O   THR A 136     -17.208 -19.349 -18.741  1.00  0.00           O  
ATOM   2028  N   GLY A 137     -15.773 -19.056 -20.626  1.00  0.00           N  
ATOM   2029  H   GLY A 137     -15.543 -19.562 -21.470  1.00  0.00           H  
ATOM   2030  CA  GLY A 137     -15.386 -17.642 -20.326  1.00  0.00           C  
ATOM   2031  HA2 GLY A 137     -16.259 -16.991 -20.380  1.00  0.00           H  
ATOM   2032  HA3 GLY A 137     -14.983 -17.636 -19.313  1.00  0.00           H  
ATOM   2033  C   GLY A 137     -14.222 -17.158 -21.209  1.00  0.00           C  
ATOM   2034  O   GLY A 137     -13.502 -17.847 -21.920  1.00  0.00           O  
ATOM   2035  N   ARG A 138     -13.849 -15.856 -21.114  1.00  0.00           N  
ATOM   2036  H   ARG A 138     -14.352 -15.345 -20.403  1.00  0.00           H  
ATOM   2037  CA  ARG A 138     -12.676 -15.243 -21.695  1.00  0.00           C  
ATOM   2038  HA  ARG A 138     -12.087 -16.102 -22.015  1.00  0.00           H  
ATOM   2039  CB  ARG A 138     -13.007 -14.350 -22.944  1.00  0.00           C  
ATOM   2040  HB2 ARG A 138     -13.678 -13.565 -22.594  1.00  0.00           H  
ATOM   2041  HB3 ARG A 138     -12.061 -13.963 -23.323  1.00  0.00           H  
ATOM   2042  CG  ARG A 138     -13.823 -15.058 -24.106  1.00  0.00           C  
ATOM   2043  HG2 ARG A 138     -14.533 -15.802 -23.742  1.00  0.00           H  
ATOM   2044  HG3 ARG A 138     -14.309 -14.307 -24.730  1.00  0.00           H  
ATOM   2045  CD  ARG A 138     -12.732 -15.850 -24.793  1.00  0.00           C  
ATOM   2046  HD2 ARG A 138     -11.914 -15.287 -25.243  1.00  0.00           H  
ATOM   2047  HD3 ARG A 138     -12.242 -16.491 -24.059  1.00  0.00           H  
ATOM   2048  NE  ARG A 138     -13.361 -16.673 -25.835  1.00  0.00           N  
ATOM   2049  HE  ARG A 138     -13.389 -16.288 -26.768  1.00  0.00           H  
ATOM   2050  CZ  ARG A 138     -14.085 -17.783 -25.769  1.00  0.00           C  
ATOM   2051  NH1 ARG A 138     -14.117 -18.501 -24.664  1.00  0.00           N  
ATOM   2052 HH11 ARG A 138     -13.587 -18.227 -23.849  1.00  0.00           H  
ATOM   2053 HH12 ARG A 138     -14.868 -19.164 -24.539  1.00  0.00           H  
ATOM   2054  NH2 ARG A 138     -14.782 -18.067 -26.807  1.00  0.00           N  
ATOM   2055 HH21 ARG A 138     -14.832 -17.403 -27.567  1.00  0.00           H  
ATOM   2056 HH22 ARG A 138     -15.207 -18.972 -26.944  1.00  0.00           H  
ATOM   2057  C   ARG A 138     -11.877 -14.408 -20.687  1.00  0.00           C  
ATOM   2058  O   ARG A 138     -12.555 -13.619 -20.032  1.00  0.00           O  
ATOM   2059  N   ILE A 139     -10.580 -14.485 -20.724  1.00  0.00           N  
ATOM   2060  H   ILE A 139     -10.193 -15.138 -21.390  1.00  0.00           H  
ATOM   2061  CA  ILE A 139      -9.689 -13.727 -19.785  1.00  0.00           C  
ATOM   2062  HA  ILE A 139     -10.288 -12.866 -19.492  1.00  0.00           H  
ATOM   2063  CB  ILE A 139      -9.242 -14.627 -18.547  1.00  0.00           C  
ATOM   2064  HB  ILE A 139      -8.656 -15.339 -19.128  1.00  0.00           H  
ATOM   2065  CG2 ILE A 139      -8.240 -14.013 -17.648  1.00  0.00           C  
ATOM   2066 HG21 ILE A 139      -7.887 -14.763 -16.938  1.00  0.00           H  
ATOM   2067 HG22 ILE A 139      -7.407 -13.504 -18.133  1.00  0.00           H  
ATOM   2068 HG23 ILE A 139      -8.929 -13.329 -17.155  1.00  0.00           H  
ATOM   2069  CG1 ILE A 139     -10.303 -15.435 -17.755  1.00  0.00           C  
ATOM   2070 HG12 ILE A 139     -10.871 -14.881 -17.008  1.00  0.00           H  
ATOM   2071 HG13 ILE A 139     -11.084 -15.729 -18.456  1.00  0.00           H  
ATOM   2072  CD1 ILE A 139      -9.765 -16.767 -17.165  1.00  0.00           C  
ATOM   2073 HD11 ILE A 139     -10.677 -17.311 -16.922  1.00  0.00           H  
ATOM   2074 HD12 ILE A 139      -9.371 -17.338 -18.006  1.00  0.00           H  
ATOM   2075 HD13 ILE A 139      -9.104 -16.621 -16.311  1.00  0.00           H  
ATOM   2076  C   ILE A 139      -8.549 -12.999 -20.471  1.00  0.00           C  
ATOM   2077  O   ILE A 139      -7.769 -13.563 -21.234  1.00  0.00           O  
ATOM   2078  N   VAL A 140      -8.466 -11.642 -20.250  1.00  0.00           N  
ATOM   2079  H   VAL A 140      -9.140 -11.248 -19.608  1.00  0.00           H  
ATOM   2080  CA  VAL A 140      -7.559 -10.734 -20.868  1.00  0.00           C  
ATOM   2081  HA  VAL A 140      -6.845 -11.372 -21.387  1.00  0.00           H  
ATOM   2082  CB  VAL A 140      -8.190  -9.829 -21.997  1.00  0.00           C  
ATOM   2083  HB  VAL A 140      -8.631  -8.910 -21.610  1.00  0.00           H  
ATOM   2084  CG1 VAL A 140      -7.045  -9.429 -22.990  1.00  0.00           C  
ATOM   2085 HG11 VAL A 140      -6.671 -10.353 -23.432  1.00  0.00           H  
ATOM   2086 HG12 VAL A 140      -7.413  -8.786 -23.791  1.00  0.00           H  
ATOM   2087 HG13 VAL A 140      -6.287  -8.850 -22.462  1.00  0.00           H  
ATOM   2088  CG2 VAL A 140      -9.256 -10.460 -22.777  1.00  0.00           C  
ATOM   2089 HG21 VAL A 140     -10.133 -10.481 -22.130  1.00  0.00           H  
ATOM   2090 HG22 VAL A 140      -9.402 -10.004 -23.756  1.00  0.00           H  
ATOM   2091 HG23 VAL A 140      -8.930 -11.465 -23.046  1.00  0.00           H  
ATOM   2092  C   VAL A 140      -6.810  -9.901 -19.837  1.00  0.00           C  
ATOM   2093  O   VAL A 140      -7.367  -8.938 -19.211  1.00  0.00           O  
ATOM   2094  N   ASN A 141      -5.516 -10.108 -19.759  1.00  0.00           N  
ATOM   2095  H   ASN A 141      -5.129 -10.773 -20.413  1.00  0.00           H  
ATOM   2096  CA  ASN A 141      -4.661  -9.346 -18.872  1.00  0.00           C  
ATOM   2097  HA  ASN A 141      -5.189  -9.045 -17.967  1.00  0.00           H  
ATOM   2098  CB  ASN A 141      -3.562 -10.286 -18.400  1.00  0.00           C  
ATOM   2099  HB2 ASN A 141      -2.913 -10.530 -19.240  1.00  0.00           H  
ATOM   2100  HB3 ASN A 141      -2.918  -9.787 -17.676  1.00  0.00           H  
ATOM   2101  CG  ASN A 141      -4.227 -11.572 -17.831  1.00  0.00           C  
ATOM   2102  OD1 ASN A 141      -5.098 -11.424 -16.991  1.00  0.00           O  
ATOM   2103  ND2 ASN A 141      -3.958 -12.779 -18.262  1.00  0.00           N  
ATOM   2104 HD21 ASN A 141      -4.449 -13.487 -17.734  1.00  0.00           H  
ATOM   2105 HD22 ASN A 141      -3.245 -12.992 -18.945  1.00  0.00           H  
ATOM   2106  C   ASN A 141      -4.098  -8.149 -19.678  1.00  0.00           C  
ATOM   2107  O   ASN A 141      -3.526  -8.408 -20.760  1.00  0.00           O  
ATOM   2108  N   ILE A 142      -4.072  -6.920 -19.173  1.00  0.00           N  
ATOM   2109  H   ILE A 142      -4.594  -6.666 -18.346  1.00  0.00           H  
ATOM   2110  CA  ILE A 142      -3.558  -5.798 -19.968  1.00  0.00           C  
ATOM   2111  HA  ILE A 142      -3.537  -5.954 -21.046  1.00  0.00           H  
ATOM   2112  CB  ILE A 142      -4.300  -4.473 -19.649  1.00  0.00           C  
ATOM   2113  HB  ILE A 142      -4.167  -4.354 -18.573  1.00  0.00           H  
ATOM   2114  CG2 ILE A 142      -3.591  -3.284 -20.391  1.00  0.00           C  
ATOM   2115 HG21 ILE A 142      -2.526  -3.196 -20.177  1.00  0.00           H  
ATOM   2116 HG22 ILE A 142      -3.586  -3.562 -21.444  1.00  0.00           H  
ATOM   2117 HG23 ILE A 142      -4.180  -2.374 -20.268  1.00  0.00           H  
ATOM   2118  CG1 ILE A 142      -5.815  -4.470 -19.867  1.00  0.00           C  
ATOM   2119 HG12 ILE A 142      -6.188  -5.230 -19.181  1.00  0.00           H  
ATOM   2120 HG13 ILE A 142      -6.173  -3.457 -19.677  1.00  0.00           H  
ATOM   2121  CD1 ILE A 142      -6.311  -4.912 -21.248  1.00  0.00           C  
ATOM   2122 HD11 ILE A 142      -5.866  -5.881 -21.477  1.00  0.00           H  
ATOM   2123 HD12 ILE A 142      -7.401  -4.925 -21.233  1.00  0.00           H  
ATOM   2124 HD13 ILE A 142      -5.976  -4.241 -22.039  1.00  0.00           H  
ATOM   2125  C   ILE A 142      -2.090  -5.674 -19.583  1.00  0.00           C  
ATOM   2126  O   ILE A 142      -1.645  -5.231 -18.499  1.00  0.00           O  
ATOM   2127  N   ALA A 143      -1.152  -6.264 -20.351  1.00  0.00           N  
ATOM   2128  H   ALA A 143      -1.357  -6.603 -21.280  1.00  0.00           H  
ATOM   2129  CA  ALA A 143       0.291  -6.409 -20.042  1.00  0.00           C  
ATOM   2130  HA  ALA A 143       0.467  -6.744 -19.020  1.00  0.00           H  
ATOM   2131  CB  ALA A 143       0.904  -7.635 -20.783  1.00  0.00           C  
ATOM   2132  HB1 ALA A 143       0.260  -8.470 -20.509  1.00  0.00           H  
ATOM   2133  HB2 ALA A 143       0.945  -7.492 -21.863  1.00  0.00           H  
ATOM   2134  HB3 ALA A 143       1.857  -7.845 -20.297  1.00  0.00           H  
ATOM   2135  C   ALA A 143       1.135  -5.099 -20.331  1.00  0.00           C  
ATOM   2136  O   ALA A 143       0.826  -4.016 -19.856  1.00  0.00           O  
ATOM   2137  N   SER A 144       2.399  -5.168 -20.856  1.00  0.00           N  
ATOM   2138  H   SER A 144       2.691  -6.080 -21.175  1.00  0.00           H  
ATOM   2139  CA  SER A 144       3.254  -4.001 -21.148  1.00  0.00           C  
ATOM   2140  HA  SER A 144       2.700  -3.106 -21.430  1.00  0.00           H  
ATOM   2141  CB  SER A 144       4.130  -3.625 -19.908  1.00  0.00           C  
ATOM   2142  HB2 SER A 144       3.474  -3.537 -19.043  1.00  0.00           H  
ATOM   2143  HB3 SER A 144       4.853  -4.409 -19.683  1.00  0.00           H  
ATOM   2144  OG  SER A 144       4.912  -2.456 -20.096  1.00  0.00           O  
ATOM   2145  HG  SER A 144       4.521  -1.770 -19.551  1.00  0.00           H  
ATOM   2146  C   SER A 144       4.260  -4.412 -22.307  1.00  0.00           C  
ATOM   2147  O   SER A 144       4.384  -5.646 -22.567  1.00  0.00           O  
ATOM   2148  N   THR A 145       5.007  -3.440 -22.875  1.00  0.00           N  
ATOM   2149  H   THR A 145       4.969  -2.488 -22.540  1.00  0.00           H  
ATOM   2150  CA  THR A 145       6.226  -3.674 -23.592  1.00  0.00           C  
ATOM   2151  HA  THR A 145       6.097  -4.220 -24.526  1.00  0.00           H  
ATOM   2152  CB  THR A 145       6.860  -2.310 -24.085  1.00  0.00           C  
ATOM   2153  HB  THR A 145       7.854  -2.583 -24.442  1.00  0.00           H  
ATOM   2154  CG2 THR A 145       6.231  -1.770 -25.339  1.00  0.00           C  
ATOM   2155 HG21 THR A 145       5.172  -2.021 -25.401  1.00  0.00           H  
ATOM   2156 HG22 THR A 145       6.373  -0.690 -25.372  1.00  0.00           H  
ATOM   2157 HG23 THR A 145       6.754  -2.115 -26.231  1.00  0.00           H  
ATOM   2158  OG1 THR A 145       6.895  -1.416 -23.107  1.00  0.00           O  
ATOM   2159  HG1 THR A 145       7.536  -0.763 -23.395  1.00  0.00           H  
ATOM   2160  C   THR A 145       7.268  -4.352 -22.659  1.00  0.00           C  
ATOM   2161  O   THR A 145       7.934  -5.313 -23.041  1.00  0.00           O  
ATOM   2162  N   GLY A 146       7.274  -3.960 -21.435  1.00  0.00           N  
ATOM   2163  H   GLY A 146       6.492  -3.352 -21.233  1.00  0.00           H  
ATOM   2164  CA  GLY A 146       7.896  -4.595 -20.207  1.00  0.00           C  
ATOM   2165  HA2 GLY A 146       8.983  -4.549 -20.265  1.00  0.00           H  
ATOM   2166  HA3 GLY A 146       7.520  -4.000 -19.374  1.00  0.00           H  
ATOM   2167  C   GLY A 146       7.449  -6.049 -19.902  1.00  0.00           C  
ATOM   2168  O   GLY A 146       7.971  -6.700 -18.970  1.00  0.00           O  
ATOM   2169  N   GLY A 147       6.599  -6.649 -20.782  1.00  0.00           N  
ATOM   2170  H   GLY A 147       6.222  -6.101 -21.542  1.00  0.00           H  
ATOM   2171  CA  GLY A 147       6.366  -8.096 -20.709  1.00  0.00           C  
ATOM   2172  HA2 GLY A 147       6.403  -8.458 -19.682  1.00  0.00           H  
ATOM   2173  HA3 GLY A 147       5.388  -8.178 -21.183  1.00  0.00           H  
ATOM   2174  C   GLY A 147       7.312  -8.856 -21.630  1.00  0.00           C  
ATOM   2175  O   GLY A 147       7.338 -10.090 -21.505  1.00  0.00           O  
ATOM   2176  N   LYS A 148       8.053  -8.174 -22.567  1.00  0.00           N  
ATOM   2177  H   LYS A 148       8.056  -7.172 -22.439  1.00  0.00           H  
ATOM   2178  CA  LYS A 148       8.864  -8.841 -23.607  1.00  0.00           C  
ATOM   2179  HA  LYS A 148       9.105  -9.830 -23.219  1.00  0.00           H  
ATOM   2180  CB  LYS A 148       8.017  -8.899 -24.921  1.00  0.00           C  
ATOM   2181  HB2 LYS A 148       7.423  -7.985 -24.934  1.00  0.00           H  
ATOM   2182  HB3 LYS A 148       8.653  -9.015 -25.799  1.00  0.00           H  
ATOM   2183  CG  LYS A 148       7.155 -10.179 -24.996  1.00  0.00           C  
ATOM   2184  HG2 LYS A 148       7.786 -11.062 -24.885  1.00  0.00           H  
ATOM   2185  HG3 LYS A 148       6.356 -10.070 -24.262  1.00  0.00           H  
ATOM   2186  CD  LYS A 148       6.371 -10.477 -26.303  1.00  0.00           C  
ATOM   2187  HD2 LYS A 148       7.032 -10.425 -27.167  1.00  0.00           H  
ATOM   2188  HD3 LYS A 148       6.035 -11.514 -26.304  1.00  0.00           H  
ATOM   2189  CE  LYS A 148       5.178  -9.504 -26.498  1.00  0.00           C  
ATOM   2190  HE2 LYS A 148       4.465  -9.640 -25.684  1.00  0.00           H  
ATOM   2191  HE3 LYS A 148       5.438  -8.445 -26.476  1.00  0.00           H  
ATOM   2192  NZ  LYS A 148       4.559  -9.760 -27.838  1.00  0.00           N1+
ATOM   2193  HZ1 LYS A 148       4.282  -8.907 -28.302  1.00  0.00           H  
ATOM   2194  HZ2 LYS A 148       5.214 -10.155 -28.497  1.00  0.00           H  
ATOM   2195  HZ3 LYS A 148       3.791 -10.416 -27.827  1.00  0.00           H  
ATOM   2196  C   LYS A 148      10.218  -8.097 -23.794  1.00  0.00           C  
ATOM   2197  O   LYS A 148      11.265  -8.705 -23.822  1.00  0.00           O  
ATOM   2198  N   GLN A 149      10.102  -6.797 -23.933  1.00  0.00           N  
ATOM   2199  H   GLN A 149       9.139  -6.495 -23.968  1.00  0.00           H  
ATOM   2200  CA  GLN A 149      11.180  -5.893 -23.622  1.00  0.00           C  
ATOM   2201  HA  GLN A 149      12.124  -6.183 -24.085  1.00  0.00           H  
ATOM   2202  CB  GLN A 149      11.016  -4.472 -24.222  1.00  0.00           C  
ATOM   2203  HB2 GLN A 149      10.042  -4.055 -23.963  1.00  0.00           H  
ATOM   2204  HB3 GLN A 149      11.838  -3.855 -23.860  1.00  0.00           H  
ATOM   2205  CG  GLN A 149      10.932  -4.350 -25.829  1.00  0.00           C  
ATOM   2206  HG2 GLN A 149      11.912  -4.392 -26.303  1.00  0.00           H  
ATOM   2207  HG3 GLN A 149      10.395  -5.174 -26.300  1.00  0.00           H  
ATOM   2208  CD  GLN A 149      10.212  -3.078 -26.291  1.00  0.00           C  
ATOM   2209  OE1 GLN A 149       9.152  -3.111 -26.919  1.00  0.00           O  
ATOM   2210  NE2 GLN A 149      10.600  -1.949 -25.696  1.00  0.00           N  
ATOM   2211 HE21 GLN A 149      11.488  -1.970 -25.217  1.00  0.00           H  
ATOM   2212 HE22 GLN A 149      10.081  -1.116 -25.936  1.00  0.00           H  
ATOM   2213  C   GLN A 149      11.457  -5.846 -22.081  1.00  0.00           C  
ATOM   2214  O   GLN A 149      10.589  -6.026 -21.295  1.00  0.00           O  
ATOM   2215  N   GLY A 150      12.715  -5.602 -21.684  1.00  0.00           N  
ATOM   2216  H   GLY A 150      13.457  -5.634 -22.368  1.00  0.00           H  
ATOM   2217  CA  GLY A 150      12.990  -4.927 -20.410  1.00  0.00           C  
ATOM   2218  HA2 GLY A 150      12.276  -5.149 -19.619  1.00  0.00           H  
ATOM   2219  HA3 GLY A 150      13.941  -5.315 -20.045  1.00  0.00           H  
ATOM   2220  C   GLY A 150      12.948  -3.390 -20.599  1.00  0.00           C  
ATOM   2221  O   GLY A 150      13.712  -2.809 -21.351  1.00  0.00           O  
ATOM   2222  N   VAL A 151      12.098  -2.695 -19.872  1.00  0.00           N  
ATOM   2223  H   VAL A 151      11.652  -3.202 -19.122  1.00  0.00           H  
ATOM   2224  CA  VAL A 151      12.158  -1.192 -19.827  1.00  0.00           C  
ATOM   2225  HA  VAL A 151      12.287  -0.710 -20.795  1.00  0.00           H  
ATOM   2226  CB  VAL A 151      10.821  -0.703 -19.184  1.00  0.00           C  
ATOM   2227  HB  VAL A 151      10.676  -1.161 -18.206  1.00  0.00           H  
ATOM   2228  CG1 VAL A 151      10.795   0.797 -19.008  1.00  0.00           C  
ATOM   2229 HG11 VAL A 151       9.890   1.068 -18.463  1.00  0.00           H  
ATOM   2230 HG12 VAL A 151      11.637   1.065 -18.370  1.00  0.00           H  
ATOM   2231 HG13 VAL A 151      10.878   1.312 -19.965  1.00  0.00           H  
ATOM   2232  CG2 VAL A 151       9.649  -1.149 -20.116  1.00  0.00           C  
ATOM   2233 HG21 VAL A 151       8.667  -1.016 -19.661  1.00  0.00           H  
ATOM   2234 HG22 VAL A 151       9.761  -0.452 -20.947  1.00  0.00           H  
ATOM   2235 HG23 VAL A 151       9.811  -2.182 -20.423  1.00  0.00           H  
ATOM   2236  C   VAL A 151      13.365  -0.843 -18.922  1.00  0.00           C  
ATOM   2237  O   VAL A 151      13.267  -1.316 -17.770  1.00  0.00           O  
ATOM   2238  N   VAL A 152      14.397  -0.162 -19.437  1.00  0.00           N  
ATOM   2239  H   VAL A 152      14.292   0.152 -20.392  1.00  0.00           H  
ATOM   2240  CA  VAL A 152      15.682   0.095 -18.692  1.00  0.00           C  
ATOM   2241  HA  VAL A 152      15.932  -0.907 -18.341  1.00  0.00           H  
ATOM   2242  CB  VAL A 152      16.872   0.470 -19.715  1.00  0.00           C  
ATOM   2243  HB  VAL A 152      16.898  -0.217 -20.561  1.00  0.00           H  
ATOM   2244  CG1 VAL A 152      16.584   1.796 -20.323  1.00  0.00           C  
ATOM   2245 HG11 VAL A 152      17.431   2.160 -20.904  1.00  0.00           H  
ATOM   2246 HG12 VAL A 152      15.738   1.671 -20.999  1.00  0.00           H  
ATOM   2247 HG13 VAL A 152      16.305   2.540 -19.576  1.00  0.00           H  
ATOM   2248  CG2 VAL A 152      18.283   0.431 -19.063  1.00  0.00           C  
ATOM   2249 HG21 VAL A 152      18.293  -0.477 -18.461  1.00  0.00           H  
ATOM   2250 HG22 VAL A 152      19.075   0.473 -19.810  1.00  0.00           H  
ATOM   2251 HG23 VAL A 152      18.305   1.342 -18.464  1.00  0.00           H  
ATOM   2252  C   VAL A 152      15.472   1.223 -17.619  1.00  0.00           C  
ATOM   2253  O   VAL A 152      14.595   2.035 -17.710  1.00  0.00           O  
ATOM   2254  N   HIE A 153      15.981   0.931 -16.481  1.00  0.00           N  
ATOM   2255  H   HIE A 153      16.664   0.189 -16.413  1.00  0.00           H  
ATOM   2256  CA  HIE A 153      15.741   1.624 -15.195  1.00  0.00           C  
ATOM   2257  HA  HIE A 153      16.216   1.006 -14.433  1.00  0.00           H  
ATOM   2258  CB  HIE A 153      16.268   3.098 -15.177  1.00  0.00           C  
ATOM   2259  HB2 HIE A 153      15.689   3.620 -15.939  1.00  0.00           H  
ATOM   2260  HB3 HIE A 153      15.880   3.549 -14.264  1.00  0.00           H  
ATOM   2261  CG  HIE A 153      17.730   3.336 -15.379  1.00  0.00           C  
ATOM   2262  ND1 HIE A 153      18.344   4.538 -15.631  1.00  0.00           N  
ATOM   2263  CE1 HIE A 153      19.672   4.342 -15.434  1.00  0.00           C  
ATOM   2264  HE1 HIE A 153      20.445   5.092 -15.511  1.00  0.00           H  
ATOM   2265  NE2 HIE A 153      19.911   3.056 -15.148  1.00  0.00           N  
ATOM   2266  HE2 HIE A 153      20.854   2.701 -15.077  1.00  0.00           H  
ATOM   2267  CD2 HIE A 153      18.699   2.412 -15.050  1.00  0.00           C  
ATOM   2268  HD2 HIE A 153      18.442   1.497 -14.538  1.00  0.00           H  
ATOM   2269  C   HIE A 153      14.286   1.522 -14.711  1.00  0.00           C  
ATOM   2270  O   HIE A 153      13.764   2.295 -13.921  1.00  0.00           O  
ATOM   2271  N   ALA A 154      13.585   0.452 -15.131  1.00  0.00           N  
ATOM   2272  H   ALA A 154      14.059  -0.184 -15.756  1.00  0.00           H  
ATOM   2273  CA  ALA A 154      12.322   0.025 -14.567  1.00  0.00           C  
ATOM   2274  HA  ALA A 154      12.300   0.460 -13.568  1.00  0.00           H  
ATOM   2275  CB  ALA A 154      11.200   0.573 -15.398  1.00  0.00           C  
ATOM   2276  HB1 ALA A 154      11.116   1.659 -15.381  1.00  0.00           H  
ATOM   2277  HB2 ALA A 154      11.331   0.243 -16.429  1.00  0.00           H  
ATOM   2278  HB3 ALA A 154      10.284   0.215 -14.928  1.00  0.00           H  
ATOM   2279  C   ALA A 154      12.296  -1.515 -14.452  1.00  0.00           C  
ATOM   2280  O   ALA A 154      11.509  -2.267 -15.014  1.00  0.00           O  
ATOM   2281  N   ALA A 155      13.224  -2.029 -13.685  1.00  0.00           N  
ATOM   2282  H   ALA A 155      13.854  -1.383 -13.231  1.00  0.00           H  
ATOM   2283  CA  ALA A 155      13.451  -3.436 -13.473  1.00  0.00           C  
ATOM   2284  HA  ALA A 155      13.556  -3.958 -14.424  1.00  0.00           H  
ATOM   2285  CB  ALA A 155      14.809  -3.710 -12.796  1.00  0.00           C  
ATOM   2286  HB1 ALA A 155      15.009  -4.781 -12.768  1.00  0.00           H  
ATOM   2287  HB2 ALA A 155      15.611  -3.135 -13.256  1.00  0.00           H  
ATOM   2288  HB3 ALA A 155      14.755  -3.408 -11.749  1.00  0.00           H  
ATOM   2289  C   ALA A 155      12.339  -4.274 -12.768  1.00  0.00           C  
ATOM   2290  O   ALA A 155      12.058  -5.323 -13.347  1.00  0.00           O  
ATOM   2291  N   PRO A 156      11.680  -3.744 -11.732  1.00  0.00           N  
ATOM   2292  CD  PRO A 156      11.857  -2.519 -10.941  1.00  0.00           C  
ATOM   2293  HD2 PRO A 156      11.714  -1.681 -11.624  1.00  0.00           H  
ATOM   2294  HD3 PRO A 156      12.895  -2.493 -10.609  1.00  0.00           H  
ATOM   2295  CG  PRO A 156      10.839  -2.519  -9.800  1.00  0.00           C  
ATOM   2296  HG2 PRO A 156       9.982  -1.959 -10.174  1.00  0.00           H  
ATOM   2297  HG3 PRO A 156      11.219  -2.203  -8.830  1.00  0.00           H  
ATOM   2298  CB  PRO A 156      10.355  -3.990  -9.772  1.00  0.00           C  
ATOM   2299  HB2 PRO A 156       9.276  -4.101  -9.675  1.00  0.00           H  
ATOM   2300  HB3 PRO A 156      10.707  -4.611  -8.948  1.00  0.00           H  
ATOM   2301  CA  PRO A 156      10.634  -4.573 -11.132  1.00  0.00           C  
ATOM   2302  HA  PRO A 156      11.027  -5.564 -10.902  1.00  0.00           H  
ATOM   2303  C   PRO A 156       9.335  -4.623 -11.983  1.00  0.00           C  
ATOM   2304  O   PRO A 156       8.673  -5.573 -11.896  1.00  0.00           O  
ATOM   2305  N   TYR A 157       9.010  -3.481 -12.569  1.00  0.00           N  
ATOM   2306  H   TYR A 157       9.688  -2.739 -12.473  1.00  0.00           H  
ATOM   2307  CA  TYR A 157       7.892  -3.326 -13.477  1.00  0.00           C  
ATOM   2308  HA  TYR A 157       6.909  -3.466 -13.027  1.00  0.00           H  
ATOM   2309  CB  TYR A 157       7.859  -1.848 -13.968  1.00  0.00           C  
ATOM   2310  HB2 TYR A 157       7.728  -1.255 -13.063  1.00  0.00           H  
ATOM   2311  HB3 TYR A 157       8.793  -1.606 -14.473  1.00  0.00           H  
ATOM   2312  CG  TYR A 157       6.730  -1.696 -14.957  1.00  0.00           C  
ATOM   2313  CD1 TYR A 157       5.386  -1.749 -14.538  1.00  0.00           C  
ATOM   2314  HD1 TYR A 157       5.129  -1.914 -13.501  1.00  0.00           H  
ATOM   2315  CE1 TYR A 157       4.308  -1.620 -15.491  1.00  0.00           C  
ATOM   2316  HE1 TYR A 157       3.285  -1.773 -15.183  1.00  0.00           H  
ATOM   2317  CZ  TYR A 157       4.641  -1.430 -16.818  1.00  0.00           C  
ATOM   2318  OH  TYR A 157       3.611  -1.423 -17.728  1.00  0.00           O  
ATOM   2319  HH  TYR A 157       2.921  -0.815 -17.457  1.00  0.00           H  
ATOM   2320  CE2 TYR A 157       5.917  -1.271 -17.253  1.00  0.00           C  
ATOM   2321  HE2 TYR A 157       6.114  -0.985 -18.276  1.00  0.00           H  
ATOM   2322  CD2 TYR A 157       6.993  -1.555 -16.338  1.00  0.00           C  
ATOM   2323  HD2 TYR A 157       8.005  -1.462 -16.704  1.00  0.00           H  
ATOM   2324  C   TYR A 157       8.068  -4.304 -14.668  1.00  0.00           C  
ATOM   2325  O   TYR A 157       7.134  -5.024 -14.974  1.00  0.00           O  
ATOM   2326  N   SER A 158       9.270  -4.393 -15.254  1.00  0.00           N  
ATOM   2327  H   SER A 158       9.939  -3.644 -15.155  1.00  0.00           H  
ATOM   2328  CA  SER A 158       9.565  -5.358 -16.346  1.00  0.00           C  
ATOM   2329  HA  SER A 158       8.691  -5.208 -16.980  1.00  0.00           H  
ATOM   2330  CB  SER A 158      10.898  -5.017 -17.063  1.00  0.00           C  
ATOM   2331  HB2 SER A 158      11.790  -5.090 -16.441  1.00  0.00           H  
ATOM   2332  HB3 SER A 158      11.092  -5.723 -17.870  1.00  0.00           H  
ATOM   2333  OG  SER A 158      10.988  -3.594 -17.490  1.00  0.00           O  
ATOM   2334  HG  SER A 158      11.401  -3.016 -16.843  1.00  0.00           H  
ATOM   2335  C   SER A 158       9.528  -6.777 -15.780  1.00  0.00           C  
ATOM   2336  O   SER A 158       8.941  -7.598 -16.412  1.00  0.00           O  
ATOM   2337  N   ALA A 159      10.038  -7.067 -14.579  1.00  0.00           N  
ATOM   2338  H   ALA A 159      10.509  -6.357 -14.038  1.00  0.00           H  
ATOM   2339  CA  ALA A 159       9.995  -8.451 -14.116  1.00  0.00           C  
ATOM   2340  HA  ALA A 159      10.470  -9.107 -14.846  1.00  0.00           H  
ATOM   2341  CB  ALA A 159      10.995  -8.529 -12.945  1.00  0.00           C  
ATOM   2342  HB1 ALA A 159      10.482  -8.318 -12.007  1.00  0.00           H  
ATOM   2343  HB2 ALA A 159      11.406  -9.539 -12.944  1.00  0.00           H  
ATOM   2344  HB3 ALA A 159      11.828  -7.850 -13.126  1.00  0.00           H  
ATOM   2345  C   ALA A 159       8.616  -9.027 -13.773  1.00  0.00           C  
ATOM   2346  O   ALA A 159       8.272 -10.186 -14.021  1.00  0.00           O  
ATOM   2347  N   SER A 160       7.757  -8.169 -13.241  1.00  0.00           N  
ATOM   2348  H   SER A 160       8.211  -7.269 -13.195  1.00  0.00           H  
ATOM   2349  CA  SER A 160       6.376  -8.481 -12.875  1.00  0.00           C  
ATOM   2350  HA  SER A 160       6.433  -9.470 -12.422  1.00  0.00           H  
ATOM   2351  CB  SER A 160       5.858  -7.521 -11.814  1.00  0.00           C  
ATOM   2352  HB2 SER A 160       4.800  -7.739 -11.663  1.00  0.00           H  
ATOM   2353  HB3 SER A 160       6.394  -7.559 -10.866  1.00  0.00           H  
ATOM   2354  OG  SER A 160       5.921  -6.141 -12.175  1.00  0.00           O  
ATOM   2355  HG  SER A 160       6.792  -5.782 -11.993  1.00  0.00           H  
ATOM   2356  C   SER A 160       5.397  -8.519 -14.069  1.00  0.00           C  
ATOM   2357  O   SER A 160       4.734  -9.536 -14.126  1.00  0.00           O  
ATOM   2358  N   LYS A 161       5.324  -7.493 -14.911  1.00  0.00           N  
ATOM   2359  H   LYS A 161       5.779  -6.629 -14.650  1.00  0.00           H  
ATOM   2360  CA  LYS A 161       4.618  -7.706 -16.191  1.00  0.00           C  
ATOM   2361  HA  LYS A 161       3.557  -7.936 -16.097  1.00  0.00           H  
ATOM   2362  CB  LYS A 161       4.613  -6.502 -17.109  1.00  0.00           C  
ATOM   2363  HB2 LYS A 161       5.655  -6.281 -17.341  1.00  0.00           H  
ATOM   2364  HB3 LYS A 161       4.199  -6.848 -18.055  1.00  0.00           H  
ATOM   2365  CG  LYS A 161       3.943  -5.311 -16.500  1.00  0.00           C  
ATOM   2366  HG2 LYS A 161       4.070  -5.304 -15.418  1.00  0.00           H  
ATOM   2367  HG3 LYS A 161       4.415  -4.443 -16.959  1.00  0.00           H  
ATOM   2368  CD  LYS A 161       2.510  -5.377 -16.916  1.00  0.00           C  
ATOM   2369  HD2 LYS A 161       2.500  -5.468 -18.002  1.00  0.00           H  
ATOM   2370  HD3 LYS A 161       2.073  -6.280 -16.490  1.00  0.00           H  
ATOM   2371  CE  LYS A 161       1.691  -4.161 -16.394  1.00  0.00           C  
ATOM   2372  HE2 LYS A 161       1.675  -4.214 -15.306  1.00  0.00           H  
ATOM   2373  HE3 LYS A 161       2.349  -3.323 -16.622  1.00  0.00           H  
ATOM   2374  NZ  LYS A 161       0.351  -3.959 -16.969  1.00  0.00           N1+
ATOM   2375  HZ1 LYS A 161      -0.227  -4.752 -16.731  1.00  0.00           H  
ATOM   2376  HZ2 LYS A 161      -0.152  -3.158 -16.618  1.00  0.00           H  
ATOM   2377  HZ3 LYS A 161       0.305  -3.966 -17.978  1.00  0.00           H  
ATOM   2378  C   LYS A 161       5.097  -8.937 -16.970  1.00  0.00           C  
ATOM   2379  O   LYS A 161       4.332  -9.593 -17.651  1.00  0.00           O  
ATOM   2380  N   HID A 162       6.381  -9.305 -16.885  1.00  0.00           N  
ATOM   2381  H   HID A 162       6.947  -8.695 -16.314  1.00  0.00           H  
ATOM   2382  CA  HID A 162       6.979 -10.551 -17.489  1.00  0.00           C  
ATOM   2383  HA  HID A 162       6.833 -10.476 -18.567  1.00  0.00           H  
ATOM   2384  CB  HID A 162       8.451 -10.681 -17.383  1.00  0.00           C  
ATOM   2385  HB2 HID A 162       8.818  -9.991 -16.625  1.00  0.00           H  
ATOM   2386  HB3 HID A 162       8.759 -11.715 -17.233  1.00  0.00           H  
ATOM   2387  CG  HID A 162       9.199 -10.328 -18.685  1.00  0.00           C  
ATOM   2388  ND1 HID A 162       9.454  -9.065 -19.098  1.00  0.00           N  
ATOM   2389  HD1 HID A 162       9.098  -8.219 -18.678  1.00  0.00           H  
ATOM   2390  CE1 HID A 162      10.163  -9.111 -20.208  1.00  0.00           C  
ATOM   2391  HE1 HID A 162      10.583  -8.290 -20.771  1.00  0.00           H  
ATOM   2392  NE2 HID A 162      10.461 -10.400 -20.502  1.00  0.00           N  
ATOM   2393  CD2 HID A 162       9.831 -11.189 -19.510  1.00  0.00           C  
ATOM   2394  HD2 HID A 162       9.860 -12.265 -19.413  1.00  0.00           H  
ATOM   2395  C   HID A 162       6.280 -11.779 -16.971  1.00  0.00           C  
ATOM   2396  O   HID A 162       5.852 -12.649 -17.712  1.00  0.00           O  
ATOM   2397  N   GLY A 163       6.126 -11.819 -15.654  1.00  0.00           N  
ATOM   2398  H   GLY A 163       6.557 -11.089 -15.106  1.00  0.00           H  
ATOM   2399  CA  GLY A 163       5.402 -12.816 -14.898  1.00  0.00           C  
ATOM   2400  HA2 GLY A 163       5.883 -13.790 -14.982  1.00  0.00           H  
ATOM   2401  HA3 GLY A 163       5.488 -12.631 -13.827  1.00  0.00           H  
ATOM   2402  C   GLY A 163       3.873 -12.844 -15.331  1.00  0.00           C  
ATOM   2403  O   GLY A 163       3.295 -13.953 -15.406  1.00  0.00           O  
ATOM   2404  N   VAL A 164       3.180 -11.808 -15.739  1.00  0.00           N  
ATOM   2405  H   VAL A 164       3.638 -10.909 -15.674  1.00  0.00           H  
ATOM   2406  CA  VAL A 164       1.802 -11.831 -16.351  1.00  0.00           C  
ATOM   2407  HA  VAL A 164       1.205 -12.461 -15.691  1.00  0.00           H  
ATOM   2408  CB  VAL A 164       1.214 -10.428 -16.381  1.00  0.00           C  
ATOM   2409  HB  VAL A 164       1.747  -9.814 -17.107  1.00  0.00           H  
ATOM   2410  CG1 VAL A 164      -0.237 -10.483 -16.827  1.00  0.00           C  
ATOM   2411 HG11 VAL A 164      -0.648 -11.453 -16.548  1.00  0.00           H  
ATOM   2412 HG12 VAL A 164      -0.690  -9.672 -16.256  1.00  0.00           H  
ATOM   2413 HG13 VAL A 164      -0.358 -10.388 -17.906  1.00  0.00           H  
ATOM   2414  CG2 VAL A 164       1.306  -9.875 -14.952  1.00  0.00           C  
ATOM   2415 HG21 VAL A 164       0.576  -9.095 -14.737  1.00  0.00           H  
ATOM   2416 HG22 VAL A 164       1.205 -10.729 -14.282  1.00  0.00           H  
ATOM   2417 HG23 VAL A 164       2.310  -9.478 -14.804  1.00  0.00           H  
ATOM   2418  C   VAL A 164       1.838 -12.493 -17.768  1.00  0.00           C  
ATOM   2419  O   VAL A 164       0.836 -13.188 -18.103  1.00  0.00           O  
ATOM   2420  N   VAL A 165       2.904 -12.379 -18.532  1.00  0.00           N  
ATOM   2421  H   VAL A 165       3.628 -11.715 -18.298  1.00  0.00           H  
ATOM   2422  CA  VAL A 165       3.058 -13.170 -19.773  1.00  0.00           C  
ATOM   2423  HA  VAL A 165       2.118 -13.130 -20.323  1.00  0.00           H  
ATOM   2424  CB  VAL A 165       4.210 -12.670 -20.620  1.00  0.00           C  
ATOM   2425  HB  VAL A 165       5.178 -12.793 -20.137  1.00  0.00           H  
ATOM   2426  CG1 VAL A 165       4.400 -13.471 -21.940  1.00  0.00           C  
ATOM   2427 HG11 VAL A 165       4.705 -14.502 -21.766  1.00  0.00           H  
ATOM   2428 HG12 VAL A 165       3.529 -13.571 -22.587  1.00  0.00           H  
ATOM   2429 HG13 VAL A 165       5.139 -13.070 -22.634  1.00  0.00           H  
ATOM   2430  CG2 VAL A 165       4.092 -11.142 -20.979  1.00  0.00           C  
ATOM   2431 HG21 VAL A 165       3.109 -10.774 -21.273  1.00  0.00           H  
ATOM   2432 HG22 VAL A 165       4.261 -10.497 -20.116  1.00  0.00           H  
ATOM   2433 HG23 VAL A 165       4.773 -10.822 -21.766  1.00  0.00           H  
ATOM   2434  C   VAL A 165       3.209 -14.594 -19.430  1.00  0.00           C  
ATOM   2435  O   VAL A 165       2.620 -15.408 -20.095  1.00  0.00           O  
ATOM   2436  N   GLY A 166       3.921 -14.985 -18.325  1.00  0.00           N  
ATOM   2437  H   GLY A 166       4.308 -14.240 -17.763  1.00  0.00           H  
ATOM   2438  CA  GLY A 166       4.007 -16.344 -17.864  1.00  0.00           C  
ATOM   2439  HA2 GLY A 166       4.467 -17.020 -18.584  1.00  0.00           H  
ATOM   2440  HA3 GLY A 166       4.710 -16.367 -17.032  1.00  0.00           H  
ATOM   2441  C   GLY A 166       2.666 -16.976 -17.494  1.00  0.00           C  
ATOM   2442  O   GLY A 166       2.215 -17.978 -18.095  1.00  0.00           O  
ATOM   2443  N   PHE A 167       1.831 -16.297 -16.721  1.00  0.00           N  
ATOM   2444  H   PHE A 167       2.245 -15.468 -16.320  1.00  0.00           H  
ATOM   2445  CA  PHE A 167       0.534 -16.794 -16.246  1.00  0.00           C  
ATOM   2446  HA  PHE A 167       0.466 -17.838 -15.943  1.00  0.00           H  
ATOM   2447  CB  PHE A 167       0.036 -15.900 -15.123  1.00  0.00           C  
ATOM   2448  HB2 PHE A 167       0.717 -16.070 -14.290  1.00  0.00           H  
ATOM   2449  HB3 PHE A 167       0.151 -14.869 -15.460  1.00  0.00           H  
ATOM   2450  CG  PHE A 167      -1.328 -16.146 -14.627  1.00  0.00           C  
ATOM   2451  CD1 PHE A 167      -1.624 -17.250 -13.816  1.00  0.00           C  
ATOM   2452  HD1 PHE A 167      -0.824 -17.888 -13.470  1.00  0.00           H  
ATOM   2453  CE1 PHE A 167      -2.929 -17.345 -13.168  1.00  0.00           C  
ATOM   2454  HE1 PHE A 167      -3.175 -18.136 -12.476  1.00  0.00           H  
ATOM   2455  CZ  PHE A 167      -3.892 -16.381 -13.382  1.00  0.00           C  
ATOM   2456  HZ  PHE A 167      -4.889 -16.480 -12.978  1.00  0.00           H  
ATOM   2457  CE2 PHE A 167      -3.608 -15.315 -14.304  1.00  0.00           C  
ATOM   2458  HE2 PHE A 167      -4.394 -14.614 -14.541  1.00  0.00           H  
ATOM   2459  CD2 PHE A 167      -2.313 -15.155 -14.812  1.00  0.00           C  
ATOM   2460  HD2 PHE A 167      -2.037 -14.240 -15.313  1.00  0.00           H  
ATOM   2461  C   PHE A 167      -0.435 -16.817 -17.460  1.00  0.00           C  
ATOM   2462  O   PHE A 167      -1.156 -17.778 -17.575  1.00  0.00           O  
ATOM   2463  N   THR A 168      -0.358 -15.847 -18.416  1.00  0.00           N  
ATOM   2464  H   THR A 168       0.360 -15.153 -18.258  1.00  0.00           H  
ATOM   2465  CA  THR A 168      -1.220 -15.896 -19.586  1.00  0.00           C  
ATOM   2466  HA  THR A 168      -2.229 -15.981 -19.184  1.00  0.00           H  
ATOM   2467  CB  THR A 168      -0.972 -14.591 -20.333  1.00  0.00           C  
ATOM   2468  HB  THR A 168       0.073 -14.533 -20.640  1.00  0.00           H  
ATOM   2469  CG2 THR A 168      -1.621 -14.543 -21.730  1.00  0.00           C  
ATOM   2470 HG21 THR A 168      -2.614 -14.944 -21.527  1.00  0.00           H  
ATOM   2471 HG22 THR A 168      -1.573 -13.568 -22.214  1.00  0.00           H  
ATOM   2472 HG23 THR A 168      -1.083 -15.188 -22.426  1.00  0.00           H  
ATOM   2473  OG1 THR A 168      -1.424 -13.537 -19.588  1.00  0.00           O  
ATOM   2474  HG1 THR A 168      -0.655 -13.219 -19.110  1.00  0.00           H  
ATOM   2475  C   THR A 168      -0.931 -17.095 -20.516  1.00  0.00           C  
ATOM   2476  O   THR A 168      -1.893 -17.709 -21.077  1.00  0.00           O  
ATOM   2477  N   LYS A 169       0.309 -17.544 -20.619  1.00  0.00           N  
ATOM   2478  H   LYS A 169       1.087 -17.063 -20.189  1.00  0.00           H  
ATOM   2479  CA  LYS A 169       0.631 -18.796 -21.240  1.00  0.00           C  
ATOM   2480  HA  LYS A 169      -0.005 -18.954 -22.110  1.00  0.00           H  
ATOM   2481  CB  LYS A 169       2.073 -18.876 -21.733  1.00  0.00           C  
ATOM   2482  HB2 LYS A 169       2.665 -18.612 -20.856  1.00  0.00           H  
ATOM   2483  HB3 LYS A 169       2.270 -19.911 -22.010  1.00  0.00           H  
ATOM   2484  CG  LYS A 169       2.374 -17.895 -22.940  1.00  0.00           C  
ATOM   2485  HG2 LYS A 169       1.595 -18.098 -23.675  1.00  0.00           H  
ATOM   2486  HG3 LYS A 169       2.285 -16.854 -22.633  1.00  0.00           H  
ATOM   2487  CD  LYS A 169       3.788 -18.058 -23.520  1.00  0.00           C  
ATOM   2488  HD2 LYS A 169       4.550 -18.087 -22.741  1.00  0.00           H  
ATOM   2489  HD3 LYS A 169       3.741 -18.979 -24.100  1.00  0.00           H  
ATOM   2490  CE  LYS A 169       4.067 -16.911 -24.471  1.00  0.00           C  
ATOM   2491  HE2 LYS A 169       3.215 -16.741 -25.129  1.00  0.00           H  
ATOM   2492  HE3 LYS A 169       4.151 -16.004 -23.870  1.00  0.00           H  
ATOM   2493  NZ  LYS A 169       5.280 -17.117 -25.244  1.00  0.00           N1+
ATOM   2494  HZ1 LYS A 169       6.073 -17.468 -24.725  1.00  0.00           H  
ATOM   2495  HZ2 LYS A 169       5.137 -17.791 -25.982  1.00  0.00           H  
ATOM   2496  HZ3 LYS A 169       5.534 -16.319 -25.810  1.00  0.00           H  
ATOM   2497  C   LYS A 169       0.189 -20.004 -20.402  1.00  0.00           C  
ATOM   2498  O   LYS A 169      -0.406 -20.962 -20.932  1.00  0.00           O  
ATOM   2499  N   ALA A 170       0.549 -20.096 -19.144  1.00  0.00           N  
ATOM   2500  H   ALA A 170       1.136 -19.352 -18.796  1.00  0.00           H  
ATOM   2501  CA  ALA A 170       0.474 -21.302 -18.332  1.00  0.00           C  
ATOM   2502  HA  ALA A 170       0.776 -22.165 -18.927  1.00  0.00           H  
ATOM   2503  CB  ALA A 170       1.300 -21.117 -17.077  1.00  0.00           C  
ATOM   2504  HB1 ALA A 170       2.353 -21.018 -17.336  1.00  0.00           H  
ATOM   2505  HB2 ALA A 170       0.973 -20.192 -16.602  1.00  0.00           H  
ATOM   2506  HB3 ALA A 170       1.095 -21.934 -16.386  1.00  0.00           H  
ATOM   2507  C   ALA A 170      -1.020 -21.584 -17.918  1.00  0.00           C  
ATOM   2508  O   ALA A 170      -1.499 -22.692 -17.940  1.00  0.00           O  
ATOM   2509  N   LEU A 171      -1.804 -20.515 -17.648  1.00  0.00           N  
ATOM   2510  H   LEU A 171      -1.460 -19.570 -17.740  1.00  0.00           H  
ATOM   2511  CA  LEU A 171      -3.243 -20.652 -17.352  1.00  0.00           C  
ATOM   2512  HA  LEU A 171      -3.464 -21.558 -16.785  1.00  0.00           H  
ATOM   2513  CB  LEU A 171      -3.674 -19.528 -16.454  1.00  0.00           C  
ATOM   2514  HB2 LEU A 171      -3.089 -19.681 -15.547  1.00  0.00           H  
ATOM   2515  HB3 LEU A 171      -3.551 -18.549 -16.917  1.00  0.00           H  
ATOM   2516  CG  LEU A 171      -5.210 -19.653 -16.060  1.00  0.00           C  
ATOM   2517  HG  LEU A 171      -5.774 -20.116 -16.869  1.00  0.00           H  
ATOM   2518  CD1 LEU A 171      -5.335 -20.303 -14.721  1.00  0.00           C  
ATOM   2519 HD11 LEU A 171      -6.380 -20.327 -14.411  1.00  0.00           H  
ATOM   2520 HD12 LEU A 171      -4.982 -21.334 -14.733  1.00  0.00           H  
ATOM   2521 HD13 LEU A 171      -4.875 -19.603 -14.025  1.00  0.00           H  
ATOM   2522  CD2 LEU A 171      -5.805 -18.253 -15.824  1.00  0.00           C  
ATOM   2523 HD21 LEU A 171      -6.734 -18.225 -15.255  1.00  0.00           H  
ATOM   2524 HD22 LEU A 171      -5.075 -17.633 -15.306  1.00  0.00           H  
ATOM   2525 HD23 LEU A 171      -5.988 -17.840 -16.816  1.00  0.00           H  
ATOM   2526  C   LEU A 171      -4.063 -20.927 -18.628  1.00  0.00           C  
ATOM   2527  O   LEU A 171      -5.001 -21.729 -18.661  1.00  0.00           O  
ATOM   2528  N   GLY A 172      -3.620 -20.397 -19.761  1.00  0.00           N  
ATOM   2529  H   GLY A 172      -2.769 -19.863 -19.655  1.00  0.00           H  
ATOM   2530  CA  GLY A 172      -4.144 -20.739 -21.115  1.00  0.00           C  
ATOM   2531  HA2 GLY A 172      -5.233 -20.687 -21.116  1.00  0.00           H  
ATOM   2532  HA3 GLY A 172      -3.787 -20.166 -21.970  1.00  0.00           H  
ATOM   2533  C   GLY A 172      -3.911 -22.176 -21.520  1.00  0.00           C  
ATOM   2534  O   GLY A 172      -4.902 -22.735 -21.962  1.00  0.00           O  
ATOM   2535  N   LEU A 173      -2.771 -22.805 -21.319  1.00  0.00           N  
ATOM   2536  H   LEU A 173      -1.994 -22.245 -20.999  1.00  0.00           H  
ATOM   2537  CA  LEU A 173      -2.538 -24.193 -21.646  1.00  0.00           C  
ATOM   2538  HA  LEU A 173      -2.999 -24.400 -22.611  1.00  0.00           H  
ATOM   2539  CB  LEU A 173      -1.077 -24.494 -21.982  1.00  0.00           C  
ATOM   2540  HB2 LEU A 173      -0.525 -24.547 -21.042  1.00  0.00           H  
ATOM   2541  HB3 LEU A 173      -0.987 -25.525 -22.323  1.00  0.00           H  
ATOM   2542  CG  LEU A 173      -0.391 -23.741 -23.153  1.00  0.00           C  
ATOM   2543  HG  LEU A 173      -0.155 -22.770 -22.718  1.00  0.00           H  
ATOM   2544  CD1 LEU A 173       0.939 -24.470 -23.517  1.00  0.00           C  
ATOM   2545 HD11 LEU A 173       1.437 -24.740 -22.586  1.00  0.00           H  
ATOM   2546 HD12 LEU A 173       0.665 -25.312 -24.154  1.00  0.00           H  
ATOM   2547 HD13 LEU A 173       1.504 -23.787 -24.151  1.00  0.00           H  
ATOM   2548  CD2 LEU A 173      -1.187 -23.587 -24.384  1.00  0.00           C  
ATOM   2549 HD21 LEU A 173      -2.085 -23.005 -24.176  1.00  0.00           H  
ATOM   2550 HD22 LEU A 173      -0.607 -22.915 -25.016  1.00  0.00           H  
ATOM   2551 HD23 LEU A 173      -1.306 -24.519 -24.937  1.00  0.00           H  
ATOM   2552  C   LEU A 173      -3.194 -25.188 -20.738  1.00  0.00           C  
ATOM   2553  O   LEU A 173      -3.590 -26.262 -21.182  1.00  0.00           O  
ATOM   2554  N   GLU A 174      -3.493 -24.742 -19.543  1.00  0.00           N  
ATOM   2555  H   GLU A 174      -3.362 -23.757 -19.365  1.00  0.00           H  
ATOM   2556  CA  GLU A 174      -4.198 -25.538 -18.477  1.00  0.00           C  
ATOM   2557  HA  GLU A 174      -3.871 -26.576 -18.518  1.00  0.00           H  
ATOM   2558  CB  GLU A 174      -3.685 -25.068 -17.083  1.00  0.00           C  
ATOM   2559  HB2 GLU A 174      -2.615 -25.264 -17.018  1.00  0.00           H  
ATOM   2560  HB3 GLU A 174      -3.735 -23.996 -16.893  1.00  0.00           H  
ATOM   2561  CG  GLU A 174      -4.376 -25.867 -15.900  1.00  0.00           C  
ATOM   2562  HG2 GLU A 174      -5.463 -25.838 -15.967  1.00  0.00           H  
ATOM   2563  HG3 GLU A 174      -4.091 -26.912 -16.027  1.00  0.00           H  
ATOM   2564  CD  GLU A 174      -3.979 -25.222 -14.568  1.00  0.00           C  
ATOM   2565  OE1 GLU A 174      -2.742 -25.014 -14.384  1.00  0.00           O  
ATOM   2566  OE2 GLU A 174      -4.835 -24.994 -13.631  1.00  0.00           O  
ATOM   2567  C   GLU A 174      -5.736 -25.556 -18.654  1.00  0.00           C  
ATOM   2568  O   GLU A 174      -6.421 -26.443 -18.151  1.00  0.00           O  
ATOM   2569  N   LEU A 175      -6.219 -24.631 -19.436  1.00  0.00           N  
ATOM   2570  H   LEU A 175      -5.531 -24.017 -19.850  1.00  0.00           H  
ATOM   2571  CA  LEU A 175      -7.633 -24.436 -19.719  1.00  0.00           C  
ATOM   2572  HA  LEU A 175      -8.269 -25.121 -19.158  1.00  0.00           H  
ATOM   2573  CB  LEU A 175      -8.051 -23.085 -19.185  1.00  0.00           C  
ATOM   2574  HB2 LEU A 175      -7.532 -22.339 -19.788  1.00  0.00           H  
ATOM   2575  HB3 LEU A 175      -9.120 -22.962 -19.364  1.00  0.00           H  
ATOM   2576  CG  LEU A 175      -7.896 -22.844 -17.681  1.00  0.00           C  
ATOM   2577  HG  LEU A 175      -6.846 -22.976 -17.419  1.00  0.00           H  
ATOM   2578  CD1 LEU A 175      -8.266 -21.334 -17.481  1.00  0.00           C  
ATOM   2579 HD11 LEU A 175      -7.796 -20.662 -18.198  1.00  0.00           H  
ATOM   2580 HD12 LEU A 175      -9.345 -21.326 -17.629  1.00  0.00           H  
ATOM   2581 HD13 LEU A 175      -8.197 -21.050 -16.430  1.00  0.00           H  
ATOM   2582  CD2 LEU A 175      -8.905 -23.660 -16.829  1.00  0.00           C  
ATOM   2583 HD21 LEU A 175      -8.828 -23.272 -15.813  1.00  0.00           H  
ATOM   2584 HD22 LEU A 175      -9.924 -23.432 -17.142  1.00  0.00           H  
ATOM   2585 HD23 LEU A 175      -8.549 -24.690 -16.851  1.00  0.00           H  
ATOM   2586  C   LEU A 175      -8.026 -24.619 -21.165  1.00  0.00           C  
ATOM   2587  O   LEU A 175      -9.212 -24.429 -21.483  1.00  0.00           O  
ATOM   2588  N   ALA A 176      -7.180 -25.033 -22.076  1.00  0.00           N  
ATOM   2589  H   ALA A 176      -6.260 -25.206 -21.698  1.00  0.00           H  
ATOM   2590  CA  ALA A 176      -7.428 -25.172 -23.484  1.00  0.00           C  
ATOM   2591  HA  ALA A 176      -7.834 -24.210 -23.797  1.00  0.00           H  
ATOM   2592  CB  ALA A 176      -6.049 -25.238 -24.241  1.00  0.00           C  
ATOM   2593  HB1 ALA A 176      -6.309 -24.957 -25.262  1.00  0.00           H  
ATOM   2594  HB2 ALA A 176      -5.290 -24.545 -23.878  1.00  0.00           H  
ATOM   2595  HB3 ALA A 176      -5.588 -26.223 -24.314  1.00  0.00           H  
ATOM   2596  C   ALA A 176      -8.494 -26.189 -23.877  1.00  0.00           C  
ATOM   2597  O   ALA A 176      -9.408 -25.843 -24.567  1.00  0.00           O  
ATOM   2598  N   ARG A 177      -8.522 -27.404 -23.270  1.00  0.00           N  
ATOM   2599  H   ARG A 177      -7.698 -27.482 -22.692  1.00  0.00           H  
ATOM   2600  CA  ARG A 177      -9.561 -28.446 -23.384  1.00  0.00           C  
ATOM   2601  HA  ARG A 177      -9.714 -28.318 -24.456  1.00  0.00           H  
ATOM   2602  CB  ARG A 177      -9.105 -29.899 -23.010  1.00  0.00           C  
ATOM   2603  HB2 ARG A 177      -8.084 -29.971 -23.382  1.00  0.00           H  
ATOM   2604  HB3 ARG A 177      -8.961 -30.048 -21.940  1.00  0.00           H  
ATOM   2605  CG  ARG A 177      -9.912 -31.018 -23.691  1.00  0.00           C  
ATOM   2606  HG2 ARG A 177      -9.472 -32.003 -23.536  1.00  0.00           H  
ATOM   2607  HG3 ARG A 177     -10.858 -31.176 -23.174  1.00  0.00           H  
ATOM   2608  CD  ARG A 177     -10.232 -30.723 -25.147  1.00  0.00           C  
ATOM   2609  HD2 ARG A 177     -10.999 -29.951 -25.194  1.00  0.00           H  
ATOM   2610  HD3 ARG A 177      -9.353 -30.364 -25.682  1.00  0.00           H  
ATOM   2611  NE  ARG A 177     -10.799 -31.880 -25.812  1.00  0.00           N  
ATOM   2612  HE  ARG A 177     -11.783 -32.049 -25.657  1.00  0.00           H  
ATOM   2613  CZ  ARG A 177     -10.261 -32.680 -26.693  1.00  0.00           C  
ATOM   2614  NH1 ARG A 177      -9.011 -32.643 -26.930  1.00  0.00           N  
ATOM   2615 HH11 ARG A 177      -8.559 -31.884 -26.439  1.00  0.00           H  
ATOM   2616 HH12 ARG A 177      -8.622 -33.180 -27.690  1.00  0.00           H  
ATOM   2617  NH2 ARG A 177     -10.928 -33.570 -27.368  1.00  0.00           N  
ATOM   2618 HH21 ARG A 177     -11.913 -33.645 -27.161  1.00  0.00           H  
ATOM   2619 HH22 ARG A 177     -10.425 -34.227 -27.948  1.00  0.00           H  
ATOM   2620  C   ARG A 177     -10.848 -27.942 -22.724  1.00  0.00           C  
ATOM   2621  O   ARG A 177     -11.857 -28.317 -23.226  1.00  0.00           O  
ATOM   2622  N   THR A 178     -10.773 -27.068 -21.703  1.00  0.00           N  
ATOM   2623  H   THR A 178      -9.830 -26.809 -21.451  1.00  0.00           H  
ATOM   2624  CA  THR A 178     -11.995 -26.511 -21.019  1.00  0.00           C  
ATOM   2625  HA  THR A 178     -12.787 -27.242 -20.857  1.00  0.00           H  
ATOM   2626  CB  THR A 178     -11.539 -26.083 -19.591  1.00  0.00           C  
ATOM   2627  HB  THR A 178     -10.714 -25.373 -19.652  1.00  0.00           H  
ATOM   2628  CG2 THR A 178     -12.599 -25.439 -18.676  1.00  0.00           C  
ATOM   2629 HG21 THR A 178     -13.395 -26.156 -18.470  1.00  0.00           H  
ATOM   2630 HG22 THR A 178     -12.296 -25.088 -17.690  1.00  0.00           H  
ATOM   2631 HG23 THR A 178     -13.101 -24.724 -19.326  1.00  0.00           H  
ATOM   2632  OG1 THR A 178     -11.110 -27.211 -18.901  1.00  0.00           O  
ATOM   2633  HG1 THR A 178     -10.414 -27.587 -19.445  1.00  0.00           H  
ATOM   2634  C   THR A 178     -12.599 -25.398 -21.838  1.00  0.00           C  
ATOM   2635  O   THR A 178     -13.789 -25.050 -21.735  1.00  0.00           O  
ATOM   2636  N   GLY A 179     -11.891 -24.830 -22.797  1.00  0.00           N  
ATOM   2637  H   GLY A 179     -10.948 -25.109 -23.025  1.00  0.00           H  
ATOM   2638  CA  GLY A 179     -12.388 -23.768 -23.705  1.00  0.00           C  
ATOM   2639  HA2 GLY A 179     -11.744 -23.818 -24.583  1.00  0.00           H  
ATOM   2640  HA3 GLY A 179     -13.388 -23.976 -24.084  1.00  0.00           H  
ATOM   2641  C   GLY A 179     -12.371 -22.346 -23.247  1.00  0.00           C  
ATOM   2642  O   GLY A 179     -12.547 -21.450 -24.050  1.00  0.00           O  
ATOM   2643  N   ILE A 180     -12.012 -22.102 -21.946  1.00  0.00           N  
ATOM   2644  H   ILE A 180     -11.912 -22.816 -21.240  1.00  0.00           H  
ATOM   2645  CA  ILE A 180     -11.668 -20.681 -21.501  1.00  0.00           C  
ATOM   2646  HA  ILE A 180     -12.422 -20.046 -21.967  1.00  0.00           H  
ATOM   2647  CB  ILE A 180     -11.745 -20.708 -19.942  1.00  0.00           C  
ATOM   2648  HB  ILE A 180     -10.880 -21.218 -19.517  1.00  0.00           H  
ATOM   2649  CG2 ILE A 180     -11.479 -19.284 -19.427  1.00  0.00           C  
ATOM   2650 HG21 ILE A 180     -11.709 -19.227 -18.362  1.00  0.00           H  
ATOM   2651 HG22 ILE A 180     -10.418 -19.153 -19.635  1.00  0.00           H  
ATOM   2652 HG23 ILE A 180     -11.956 -18.478 -19.986  1.00  0.00           H  
ATOM   2653  CG1 ILE A 180     -13.097 -21.136 -19.295  1.00  0.00           C  
ATOM   2654 HG12 ILE A 180     -13.687 -20.240 -19.101  1.00  0.00           H  
ATOM   2655 HG13 ILE A 180     -13.681 -21.808 -19.923  1.00  0.00           H  
ATOM   2656  CD1 ILE A 180     -12.911 -21.933 -18.053  1.00  0.00           C  
ATOM   2657 HD11 ILE A 180     -13.856 -22.333 -17.686  1.00  0.00           H  
ATOM   2658 HD12 ILE A 180     -12.210 -22.757 -18.185  1.00  0.00           H  
ATOM   2659 HD13 ILE A 180     -12.392 -21.405 -17.253  1.00  0.00           H  
ATOM   2660  C   ILE A 180     -10.275 -20.282 -21.982  1.00  0.00           C  
ATOM   2661  O   ILE A 180      -9.254 -20.983 -21.791  1.00  0.00           O  
ATOM   2662  N   THR A 181     -10.213 -19.072 -22.663  1.00  0.00           N  
ATOM   2663  H   THR A 181     -11.059 -18.544 -22.828  1.00  0.00           H  
ATOM   2664  CA  THR A 181      -9.016 -18.547 -23.340  1.00  0.00           C  
ATOM   2665  HA  THR A 181      -8.381 -19.433 -23.362  1.00  0.00           H  
ATOM   2666  CB  THR A 181      -9.283 -18.139 -24.851  1.00  0.00           C  
ATOM   2667  HB  THR A 181      -8.299 -17.887 -25.248  1.00  0.00           H  
ATOM   2668  CG2 THR A 181     -10.206 -19.047 -25.674  1.00  0.00           C  
ATOM   2669 HG21 THR A 181     -10.171 -18.697 -26.705  1.00  0.00           H  
ATOM   2670 HG22 THR A 181      -9.844 -20.071 -25.580  1.00  0.00           H  
ATOM   2671 HG23 THR A 181     -11.249 -18.971 -25.366  1.00  0.00           H  
ATOM   2672  OG1 THR A 181      -9.958 -16.843 -24.927  1.00  0.00           O  
ATOM   2673  HG1 THR A 181      -9.970 -16.527 -25.833  1.00  0.00           H  
ATOM   2674  C   THR A 181      -8.311 -17.469 -22.502  1.00  0.00           C  
ATOM   2675  O   THR A 181      -9.011 -16.555 -21.890  1.00  0.00           O  
ATOM   2676  N   VAL A 182      -6.991 -17.578 -22.396  1.00  0.00           N  
ATOM   2677  H   VAL A 182      -6.457 -18.175 -23.012  1.00  0.00           H  
ATOM   2678  CA  VAL A 182      -6.233 -16.571 -21.554  1.00  0.00           C  
ATOM   2679  HA  VAL A 182      -6.937 -15.836 -21.165  1.00  0.00           H  
ATOM   2680  CB  VAL A 182      -5.638 -17.288 -20.334  1.00  0.00           C  
ATOM   2681  HB  VAL A 182      -4.808 -17.894 -20.697  1.00  0.00           H  
ATOM   2682  CG1 VAL A 182      -5.195 -16.266 -19.320  1.00  0.00           C  
ATOM   2683 HG11 VAL A 182      -4.556 -16.765 -18.591  1.00  0.00           H  
ATOM   2684 HG12 VAL A 182      -4.572 -15.495 -19.773  1.00  0.00           H  
ATOM   2685 HG13 VAL A 182      -6.076 -15.848 -18.833  1.00  0.00           H  
ATOM   2686  CG2 VAL A 182      -6.734 -18.166 -19.624  1.00  0.00           C  
ATOM   2687 HG21 VAL A 182      -6.332 -18.793 -18.829  1.00  0.00           H  
ATOM   2688 HG22 VAL A 182      -7.347 -17.404 -19.141  1.00  0.00           H  
ATOM   2689 HG23 VAL A 182      -7.233 -18.841 -20.320  1.00  0.00           H  
ATOM   2690  C   VAL A 182      -5.234 -15.868 -22.441  1.00  0.00           C  
ATOM   2691  O   VAL A 182      -4.332 -16.530 -22.967  1.00  0.00           O  
ATOM   2692  N   ASN A 183      -5.411 -14.585 -22.715  1.00  0.00           N  
ATOM   2693  H   ASN A 183      -6.167 -14.208 -22.160  1.00  0.00           H  
ATOM   2694  CA  ASN A 183      -4.663 -13.804 -23.601  1.00  0.00           C  
ATOM   2695  HA  ASN A 183      -3.776 -14.375 -23.875  1.00  0.00           H  
ATOM   2696  CB  ASN A 183      -5.486 -13.582 -24.945  1.00  0.00           C  
ATOM   2697  HB2 ASN A 183      -6.456 -13.144 -24.712  1.00  0.00           H  
ATOM   2698  HB3 ASN A 183      -4.915 -12.897 -25.570  1.00  0.00           H  
ATOM   2699  CG  ASN A 183      -5.627 -14.918 -25.687  1.00  0.00           C  
ATOM   2700  OD1 ASN A 183      -4.628 -15.581 -25.933  1.00  0.00           O  
ATOM   2701  ND2 ASN A 183      -6.855 -15.275 -25.980  1.00  0.00           N  
ATOM   2702 HD21 ASN A 183      -7.680 -14.787 -25.660  1.00  0.00           H  
ATOM   2703 HD22 ASN A 183      -6.930 -16.195 -26.390  1.00  0.00           H  
ATOM   2704  C   ASN A 183      -4.164 -12.489 -22.859  1.00  0.00           C  
ATOM   2705  O   ASN A 183      -4.662 -12.093 -21.806  1.00  0.00           O  
ATOM   2706  N   ALA A 184      -3.220 -11.784 -23.496  1.00  0.00           N  
ATOM   2707  H   ALA A 184      -2.788 -12.128 -24.341  1.00  0.00           H  
ATOM   2708  CA  ALA A 184      -2.781 -10.440 -23.001  1.00  0.00           C  
ATOM   2709  HA  ALA A 184      -3.602 -10.111 -22.364  1.00  0.00           H  
ATOM   2710  CB  ALA A 184      -1.535 -10.590 -22.124  1.00  0.00           C  
ATOM   2711  HB1 ALA A 184      -1.252  -9.590 -21.797  1.00  0.00           H  
ATOM   2712  HB2 ALA A 184      -1.661 -11.208 -21.234  1.00  0.00           H  
ATOM   2713  HB3 ALA A 184      -0.768 -11.166 -22.642  1.00  0.00           H  
ATOM   2714  C   ALA A 184      -2.617  -9.529 -24.172  1.00  0.00           C  
ATOM   2715  O   ALA A 184      -2.345  -9.959 -25.307  1.00  0.00           O  
ATOM   2716  N   VAL A 185      -2.654  -8.237 -23.877  1.00  0.00           N  
ATOM   2717  H   VAL A 185      -2.725  -7.969 -22.906  1.00  0.00           H  
ATOM   2718  CA  VAL A 185      -2.474  -7.126 -24.846  1.00  0.00           C  
ATOM   2719  HA  VAL A 185      -2.083  -7.486 -25.798  1.00  0.00           H  
ATOM   2720  CB  VAL A 185      -3.815  -6.504 -25.172  1.00  0.00           C  
ATOM   2721  HB  VAL A 185      -4.250  -6.090 -24.263  1.00  0.00           H  
ATOM   2722  CG1 VAL A 185      -3.685  -5.316 -26.180  1.00  0.00           C  
ATOM   2723 HG11 VAL A 185      -4.590  -4.959 -26.672  1.00  0.00           H  
ATOM   2724 HG12 VAL A 185      -3.230  -4.552 -25.551  1.00  0.00           H  
ATOM   2725 HG13 VAL A 185      -2.924  -5.545 -26.926  1.00  0.00           H  
ATOM   2726  CG2 VAL A 185      -4.846  -7.513 -25.726  1.00  0.00           C  
ATOM   2727 HG21 VAL A 185      -5.756  -7.029 -26.081  1.00  0.00           H  
ATOM   2728 HG22 VAL A 185      -4.490  -8.103 -26.571  1.00  0.00           H  
ATOM   2729 HG23 VAL A 185      -5.179  -8.183 -24.933  1.00  0.00           H  
ATOM   2730  C   VAL A 185      -1.464  -6.160 -24.207  1.00  0.00           C  
ATOM   2731  O   VAL A 185      -1.648  -5.734 -23.051  1.00  0.00           O  
ATOM   2732  N   CYS A 186      -0.450  -5.794 -24.967  1.00  0.00           N  
ATOM   2733  H   CYS A 186      -0.492  -6.190 -25.895  1.00  0.00           H  
ATOM   2734  CA  CYS A 186       0.853  -5.289 -24.600  1.00  0.00           C  
ATOM   2735  HA  CYS A 186       0.783  -5.108 -23.528  1.00  0.00           H  
ATOM   2736  CB  CYS A 186       1.898  -6.254 -24.906  1.00  0.00           C  
ATOM   2737  HB2 CYS A 186       2.004  -6.326 -25.988  1.00  0.00           H  
ATOM   2738  HB3 CYS A 186       2.924  -6.061 -24.595  1.00  0.00           H  
ATOM   2739  SG  CYS A 186       1.493  -7.977 -24.403  1.00  0.00           S  
ATOM   2740  HG  CYS A 186       1.087  -8.417 -25.597  1.00  0.00           H  
ATOM   2741  C   CYS A 186       1.116  -3.989 -25.320  1.00  0.00           C  
ATOM   2742  O   CYS A 186       1.706  -3.968 -26.450  1.00  0.00           O  
ATOM   2743  N   PRO A 187       0.496  -2.895 -24.807  1.00  0.00           N  
ATOM   2744  CD  PRO A 187      -0.299  -2.895 -23.585  1.00  0.00           C  
ATOM   2745  HD2 PRO A 187       0.186  -3.409 -22.756  1.00  0.00           H  
ATOM   2746  HD3 PRO A 187      -1.237  -3.409 -23.796  1.00  0.00           H  
ATOM   2747  CG  PRO A 187      -0.687  -1.502 -23.251  1.00  0.00           C  
ATOM   2748  HG2 PRO A 187       0.041  -1.168 -22.513  1.00  0.00           H  
ATOM   2749  HG3 PRO A 187      -1.718  -1.311 -22.951  1.00  0.00           H  
ATOM   2750  CB  PRO A 187      -0.358  -0.700 -24.593  1.00  0.00           C  
ATOM   2751  HB2 PRO A 187      -0.093   0.339 -24.398  1.00  0.00           H  
ATOM   2752  HB3 PRO A 187      -1.288  -0.838 -25.144  1.00  0.00           H  
ATOM   2753  CA  PRO A 187       0.705  -1.526 -25.233  1.00  0.00           C  
ATOM   2754  HA  PRO A 187       0.525  -1.435 -26.303  1.00  0.00           H  
ATOM   2755  C   PRO A 187       2.136  -1.067 -24.786  1.00  0.00           C  
ATOM   2756  O   PRO A 187       2.763  -1.596 -23.856  1.00  0.00           O  
ATOM   2757  N   GLY A 188       2.579   0.057 -25.354  1.00  0.00           N  
ATOM   2758  H   GLY A 188       2.044   0.521 -26.075  1.00  0.00           H  
ATOM   2759  CA  GLY A 188       3.789   0.806 -24.839  1.00  0.00           C  
ATOM   2760  HA2 GLY A 188       3.931   0.493 -23.805  1.00  0.00           H  
ATOM   2761  HA3 GLY A 188       4.638   0.559 -25.476  1.00  0.00           H  
ATOM   2762  C   GLY A 188       3.707   2.332 -24.821  1.00  0.00           C  
ATOM   2763  O   GLY A 188       4.569   2.954 -24.178  1.00  0.00           O  
ATOM   2764  N   PHE A 189       2.756   2.937 -25.529  1.00  0.00           N  
ATOM   2765  H   PHE A 189       2.322   2.284 -26.166  1.00  0.00           H  
ATOM   2766  CA  PHE A 189       2.798   4.349 -25.909  1.00  0.00           C  
ATOM   2767  HA  PHE A 189       3.376   4.944 -25.202  1.00  0.00           H  
ATOM   2768  CB  PHE A 189       3.638   4.435 -27.266  1.00  0.00           C  
ATOM   2769  HB2 PHE A 189       3.258   3.584 -27.833  1.00  0.00           H  
ATOM   2770  HB3 PHE A 189       3.396   5.317 -27.858  1.00  0.00           H  
ATOM   2771  CG  PHE A 189       5.163   4.432 -27.186  1.00  0.00           C  
ATOM   2772  CD1 PHE A 189       5.807   5.613 -27.615  1.00  0.00           C  
ATOM   2773  HD1 PHE A 189       5.335   6.584 -27.651  1.00  0.00           H  
ATOM   2774  CE1 PHE A 189       7.196   5.694 -27.678  1.00  0.00           C  
ATOM   2775  HE1 PHE A 189       7.621   6.650 -27.939  1.00  0.00           H  
ATOM   2776  CZ  PHE A 189       7.919   4.549 -27.357  1.00  0.00           C  
ATOM   2777  HZ  PHE A 189       8.997   4.612 -27.365  1.00  0.00           H  
ATOM   2778  CE2 PHE A 189       7.247   3.314 -27.189  1.00  0.00           C  
ATOM   2779  HE2 PHE A 189       7.857   2.429 -27.086  1.00  0.00           H  
ATOM   2780  CD2 PHE A 189       5.878   3.235 -27.065  1.00  0.00           C  
ATOM   2781  HD2 PHE A 189       5.315   2.342 -26.838  1.00  0.00           H  
ATOM   2782  C   PHE A 189       1.372   4.809 -26.075  1.00  0.00           C  
ATOM   2783  O   PHE A 189       1.028   5.588 -26.981  1.00  0.00           O  
ATOM   2784  N   VAL A 190       0.404   4.407 -25.263  1.00  0.00           N  
ATOM   2785  H   VAL A 190       0.535   3.795 -24.470  1.00  0.00           H  
ATOM   2786  CA  VAL A 190      -0.945   5.044 -25.240  1.00  0.00           C  
ATOM   2787  HA  VAL A 190      -1.313   5.042 -26.267  1.00  0.00           H  
ATOM   2788  CB  VAL A 190      -2.018   4.251 -24.487  1.00  0.00           C  
ATOM   2789  HB  VAL A 190      -1.668   4.109 -23.464  1.00  0.00           H  
ATOM   2790  CG1 VAL A 190      -3.349   4.888 -24.629  1.00  0.00           C  
ATOM   2791 HG11 VAL A 190      -4.054   4.188 -24.182  1.00  0.00           H  
ATOM   2792 HG12 VAL A 190      -3.555   5.851 -24.164  1.00  0.00           H  
ATOM   2793 HG13 VAL A 190      -3.555   5.090 -25.680  1.00  0.00           H  
ATOM   2794  CG2 VAL A 190      -2.087   2.821 -24.997  1.00  0.00           C  
ATOM   2795 HG21 VAL A 190      -2.443   2.759 -26.026  1.00  0.00           H  
ATOM   2796 HG22 VAL A 190      -1.093   2.387 -24.893  1.00  0.00           H  
ATOM   2797 HG23 VAL A 190      -2.816   2.255 -24.417  1.00  0.00           H  
ATOM   2798  C   VAL A 190      -0.877   6.483 -24.606  1.00  0.00           C  
ATOM   2799  O   VAL A 190      -0.232   6.673 -23.582  1.00  0.00           O  
ATOM   2800  N   GLU A 191      -1.437   7.500 -25.188  1.00  0.00           N  
ATOM   2801  H   GLU A 191      -1.882   7.363 -26.085  1.00  0.00           H  
ATOM   2802  CA  GLU A 191      -1.611   8.825 -24.660  1.00  0.00           C  
ATOM   2803  HA  GLU A 191      -0.625   9.249 -24.468  1.00  0.00           H  
ATOM   2804  CB  GLU A 191      -2.133   9.662 -25.837  1.00  0.00           C  
ATOM   2805  HB2 GLU A 191      -1.439   9.606 -26.675  1.00  0.00           H  
ATOM   2806  HB3 GLU A 191      -3.137   9.379 -26.151  1.00  0.00           H  
ATOM   2807  CG  GLU A 191      -2.188  11.185 -25.589  1.00  0.00           C  
ATOM   2808  HG2 GLU A 191      -2.835  11.676 -26.316  1.00  0.00           H  
ATOM   2809  HG3 GLU A 191      -2.626  11.406 -24.616  1.00  0.00           H  
ATOM   2810  CD  GLU A 191      -0.815  11.872 -25.676  1.00  0.00           C  
ATOM   2811  OE1 GLU A 191      -0.680  12.829 -26.477  1.00  0.00           O  
ATOM   2812  OE2 GLU A 191      -0.022  11.731 -24.724  1.00  0.00           O  
ATOM   2813  C   GLU A 191      -2.472   8.924 -23.384  1.00  0.00           C  
ATOM   2814  O   GLU A 191      -3.696   8.968 -23.443  1.00  0.00           O  
ATOM   2815  N   THR A 192      -1.817   8.786 -22.255  1.00  0.00           N  
ATOM   2816  H   THR A 192      -0.819   8.634 -22.247  1.00  0.00           H  
ATOM   2817  CA  THR A 192      -2.377   8.869 -20.849  1.00  0.00           C  
ATOM   2818  HA  THR A 192      -3.418   9.155 -21.005  1.00  0.00           H  
ATOM   2819  CB  THR A 192      -2.376   7.395 -20.209  1.00  0.00           C  
ATOM   2820  HB  THR A 192      -2.926   7.416 -19.268  1.00  0.00           H  
ATOM   2821  CG2 THR A 192      -3.034   6.403 -21.121  1.00  0.00           C  
ATOM   2822 HG21 THR A 192      -4.070   6.721 -21.240  1.00  0.00           H  
ATOM   2823 HG22 THR A 192      -2.294   6.309 -21.916  1.00  0.00           H  
ATOM   2824 HG23 THR A 192      -3.158   5.488 -20.542  1.00  0.00           H  
ATOM   2825  OG1 THR A 192      -1.084   6.999 -19.875  1.00  0.00           O  
ATOM   2826  HG1 THR A 192      -1.261   6.382 -19.162  1.00  0.00           H  
ATOM   2827  C   THR A 192      -1.722   9.844 -19.902  1.00  0.00           C  
ATOM   2828  O   THR A 192      -0.824  10.548 -20.318  1.00  0.00           O  
ATOM   2829  N   PRO A 193      -2.195  10.032 -18.670  1.00  0.00           N  
ATOM   2830  CD  PRO A 193      -3.661   9.918 -18.262  1.00  0.00           C  
ATOM   2831  HD2 PRO A 193      -3.801   8.882 -17.953  1.00  0.00           H  
ATOM   2832  HD3 PRO A 193      -4.285  10.239 -19.095  1.00  0.00           H  
ATOM   2833  CG  PRO A 193      -3.860  10.688 -16.991  1.00  0.00           C  
ATOM   2834  HG2 PRO A 193      -4.499  10.150 -16.290  1.00  0.00           H  
ATOM   2835  HG3 PRO A 193      -4.183  11.688 -17.282  1.00  0.00           H  
ATOM   2836  CB  PRO A 193      -2.408  10.706 -16.476  1.00  0.00           C  
ATOM   2837  HB2 PRO A 193      -2.152   9.751 -16.017  1.00  0.00           H  
ATOM   2838  HB3 PRO A 193      -2.209  11.438 -15.692  1.00  0.00           H  
ATOM   2839  CA  PRO A 193      -1.476  10.858 -17.686  1.00  0.00           C  
ATOM   2840  HA  PRO A 193      -1.405  11.889 -18.035  1.00  0.00           H  
ATOM   2841  C   PRO A 193      -0.047  10.337 -17.423  1.00  0.00           C  
ATOM   2842  O   PRO A 193       0.874  11.081 -17.143  1.00  0.00           O  
ATOM   2843  N   MET A 194       0.235   9.034 -17.474  1.00  0.00           N  
ATOM   2844  H   MET A 194      -0.546   8.418 -17.652  1.00  0.00           H  
ATOM   2845  CA  MET A 194       1.628   8.475 -17.375  1.00  0.00           C  
ATOM   2846  HA  MET A 194       2.098   8.881 -16.480  1.00  0.00           H  
ATOM   2847  CB  MET A 194       1.540   6.968 -17.190  1.00  0.00           C  
ATOM   2848  HB2 MET A 194       1.057   6.696 -16.251  1.00  0.00           H  
ATOM   2849  HB3 MET A 194       0.960   6.475 -17.970  1.00  0.00           H  
ATOM   2850  CG  MET A 194       3.007   6.443 -17.031  1.00  0.00           C  
ATOM   2851  HG2 MET A 194       3.815   7.090 -17.373  1.00  0.00           H  
ATOM   2852  HG3 MET A 194       3.229   6.421 -15.963  1.00  0.00           H  
ATOM   2853  SD  MET A 194       3.456   4.783 -17.560  1.00  0.00           S  
ATOM   2854  CE  MET A 194       3.528   4.941 -19.286  1.00  0.00           C  
ATOM   2855  HE1 MET A 194       2.705   5.622 -19.502  1.00  0.00           H  
ATOM   2856  HE2 MET A 194       4.472   5.412 -19.556  1.00  0.00           H  
ATOM   2857  HE3 MET A 194       3.365   3.941 -19.689  1.00  0.00           H  
ATOM   2858  C   MET A 194       2.425   8.917 -18.643  1.00  0.00           C  
ATOM   2859  O   MET A 194       3.545   9.291 -18.529  1.00  0.00           O  
ATOM   2860  N   ALA A 195       1.773   9.040 -19.806  1.00  0.00           N  
ATOM   2861  H   ALA A 195       0.861   8.632 -19.953  1.00  0.00           H  
ATOM   2862  CA  ALA A 195       2.450   9.557 -20.979  1.00  0.00           C  
ATOM   2863  HA  ALA A 195       3.272   8.849 -21.082  1.00  0.00           H  
ATOM   2864  CB  ALA A 195       1.575   9.528 -22.231  1.00  0.00           C  
ATOM   2865  HB1 ALA A 195       2.065   9.613 -23.200  1.00  0.00           H  
ATOM   2866  HB2 ALA A 195       1.047   8.576 -22.282  1.00  0.00           H  
ATOM   2867  HB3 ALA A 195       0.870  10.343 -22.062  1.00  0.00           H  
ATOM   2868  C   ALA A 195       2.985  10.988 -20.723  1.00  0.00           C  
ATOM   2869  O   ALA A 195       4.086  11.400 -21.073  1.00  0.00           O  
ATOM   2870  N   ALA A 196       2.100  11.766 -20.192  1.00  0.00           N  
ATOM   2871  H   ALA A 196       1.213  11.445 -19.829  1.00  0.00           H  
ATOM   2872  CA  ALA A 196       2.316  13.202 -19.864  1.00  0.00           C  
ATOM   2873  HA  ALA A 196       2.707  13.652 -20.777  1.00  0.00           H  
ATOM   2874  CB  ALA A 196       1.008  13.923 -19.533  1.00  0.00           C  
ATOM   2875  HB1 ALA A 196       1.252  14.942 -19.234  1.00  0.00           H  
ATOM   2876  HB2 ALA A 196       0.445  13.985 -20.465  1.00  0.00           H  
ATOM   2877  HB3 ALA A 196       0.506  13.249 -18.838  1.00  0.00           H  
ATOM   2878  C   ALA A 196       3.337  13.337 -18.723  1.00  0.00           C  
ATOM   2879  O   ALA A 196       4.210  14.172 -18.803  1.00  0.00           O  
ATOM   2880  N   SER A 197       3.382  12.367 -17.764  1.00  0.00           N  
ATOM   2881  H   SER A 197       2.674  11.648 -17.713  1.00  0.00           H  
ATOM   2882  CA  SER A 197       4.402  12.130 -16.741  1.00  0.00           C  
ATOM   2883  HA  SER A 197       4.642  13.091 -16.288  1.00  0.00           H  
ATOM   2884  CB  SER A 197       3.722  11.263 -15.610  1.00  0.00           C  
ATOM   2885  HB2 SER A 197       3.521  10.242 -15.933  1.00  0.00           H  
ATOM   2886  HB3 SER A 197       4.410  11.255 -14.764  1.00  0.00           H  
ATOM   2887  OG  SER A 197       2.537  11.923 -15.172  1.00  0.00           O  
ATOM   2888  HG  SER A 197       1.799  11.764 -15.765  1.00  0.00           H  
ATOM   2889  C   SER A 197       5.752  11.589 -17.257  1.00  0.00           C  
ATOM   2890  O   SER A 197       6.769  11.884 -16.612  1.00  0.00           O  
ATOM   2891  N   VAL A 198       5.893  10.862 -18.338  1.00  0.00           N  
ATOM   2892  H   VAL A 198       5.036  10.553 -18.772  1.00  0.00           H  
ATOM   2893  CA  VAL A 198       7.196  10.486 -18.968  1.00  0.00           C  
ATOM   2894  HA  VAL A 198       7.776  10.108 -18.125  1.00  0.00           H  
ATOM   2895  CB  VAL A 198       7.011   9.265 -19.819  1.00  0.00           C  
ATOM   2896  HB  VAL A 198       6.212   9.449 -20.537  1.00  0.00           H  
ATOM   2897  CG1 VAL A 198       8.194   9.015 -20.805  1.00  0.00           C  
ATOM   2898 HG11 VAL A 198       7.863   9.593 -21.668  1.00  0.00           H  
ATOM   2899 HG12 VAL A 198       9.101   9.272 -20.256  1.00  0.00           H  
ATOM   2900 HG13 VAL A 198       8.213   7.974 -21.127  1.00  0.00           H  
ATOM   2901  CG2 VAL A 198       6.781   7.989 -18.974  1.00  0.00           C  
ATOM   2902 HG21 VAL A 198       7.612   7.867 -18.279  1.00  0.00           H  
ATOM   2903 HG22 VAL A 198       5.850   8.148 -18.433  1.00  0.00           H  
ATOM   2904 HG23 VAL A 198       6.588   7.062 -19.513  1.00  0.00           H  
ATOM   2905  C   VAL A 198       7.800  11.770 -19.620  1.00  0.00           C  
ATOM   2906  O   VAL A 198       8.959  12.047 -19.345  1.00  0.00           O  
ATOM   2907  N   ARG A 199       7.009  12.521 -20.364  1.00  0.00           N  
ATOM   2908  H   ARG A 199       6.022  12.344 -20.243  1.00  0.00           H  
ATOM   2909  CA  ARG A 199       7.476  13.854 -20.938  1.00  0.00           C  
ATOM   2910  HA  ARG A 199       8.327  13.772 -21.616  1.00  0.00           H  
ATOM   2911  CB  ARG A 199       6.335  14.445 -21.817  1.00  0.00           C  
ATOM   2912  HB2 ARG A 199       5.382  14.503 -21.291  1.00  0.00           H  
ATOM   2913  HB3 ARG A 199       6.688  15.467 -21.955  1.00  0.00           H  
ATOM   2914  CG  ARG A 199       6.095  13.620 -23.089  1.00  0.00           C  
ATOM   2915  HG2 ARG A 199       7.038  13.446 -23.608  1.00  0.00           H  
ATOM   2916  HG3 ARG A 199       5.846  12.599 -22.802  1.00  0.00           H  
ATOM   2917  CD  ARG A 199       5.119  14.236 -24.091  1.00  0.00           C  
ATOM   2918  HD2 ARG A 199       5.559  15.178 -24.420  1.00  0.00           H  
ATOM   2919  HD3 ARG A 199       5.096  13.588 -24.967  1.00  0.00           H  
ATOM   2920  NE  ARG A 199       3.742  14.508 -23.629  1.00  0.00           N  
ATOM   2921  HE  ARG A 199       3.586  15.499 -23.516  1.00  0.00           H  
ATOM   2922  CZ  ARG A 199       2.660  13.755 -23.903  1.00  0.00           C  
ATOM   2923  NH1 ARG A 199       2.676  12.551 -24.319  1.00  0.00           N  
ATOM   2924 HH11 ARG A 199       3.515  12.141 -24.704  1.00  0.00           H  
ATOM   2925 HH12 ARG A 199       1.794  12.180 -24.641  1.00  0.00           H  
ATOM   2926  NH2 ARG A 199       1.458  14.256 -23.973  1.00  0.00           N  
ATOM   2927 HH21 ARG A 199       1.256  15.245 -23.931  1.00  0.00           H  
ATOM   2928 HH22 ARG A 199       0.654  13.684 -24.186  1.00  0.00           H  
ATOM   2929  C   ARG A 199       7.872  14.789 -19.880  1.00  0.00           C  
ATOM   2930  O   ARG A 199       8.846  15.546 -19.974  1.00  0.00           O  
ATOM   2931  N   GLU A 200       7.111  14.871 -18.833  1.00  0.00           N  
ATOM   2932  H   GLU A 200       6.293  14.284 -18.754  1.00  0.00           H  
ATOM   2933  CA  GLU A 200       7.337  15.833 -17.733  1.00  0.00           C  
ATOM   2934  HA  GLU A 200       7.354  16.843 -18.143  1.00  0.00           H  
ATOM   2935  CB  GLU A 200       6.139  15.612 -16.799  1.00  0.00           C  
ATOM   2936  HB2 GLU A 200       5.282  16.011 -17.341  1.00  0.00           H  
ATOM   2937  HB3 GLU A 200       5.999  14.533 -16.852  1.00  0.00           H  
ATOM   2938  CG  GLU A 200       6.299  15.939 -15.305  1.00  0.00           C  
ATOM   2939  HG2 GLU A 200       6.469  15.040 -14.711  1.00  0.00           H  
ATOM   2940  HG3 GLU A 200       7.127  16.608 -15.069  1.00  0.00           H  
ATOM   2941  CD  GLU A 200       5.057  16.676 -14.829  1.00  0.00           C  
ATOM   2942  OE1 GLU A 200       4.283  16.133 -14.029  1.00  0.00           O  
ATOM   2943  OE2 GLU A 200       4.902  17.859 -15.306  1.00  0.00           O  
ATOM   2944  C   GLU A 200       8.693  15.484 -17.029  1.00  0.00           C  
ATOM   2945  O   GLU A 200       9.618  16.319 -16.964  1.00  0.00           O  
ATOM   2946  N   HIE A 201       8.929  14.210 -16.559  1.00  0.00           N  
ATOM   2947  H   HIE A 201       8.163  13.560 -16.658  1.00  0.00           H  
ATOM   2948  CA  HIE A 201      10.190  13.701 -16.065  1.00  0.00           C  
ATOM   2949  HA  HIE A 201      10.350  14.192 -15.105  1.00  0.00           H  
ATOM   2950  CB  HIE A 201      10.115  12.226 -15.842  1.00  0.00           C  
ATOM   2951  HB2 HIE A 201       9.399  12.109 -15.028  1.00  0.00           H  
ATOM   2952  HB3 HIE A 201       9.755  11.607 -16.664  1.00  0.00           H  
ATOM   2953  CG  HIE A 201      11.457  11.524 -15.449  1.00  0.00           C  
ATOM   2954  ND1 HIE A 201      12.422  10.956 -16.335  1.00  0.00           N  
ATOM   2955  CE1 HIE A 201      13.342  10.421 -15.499  1.00  0.00           C  
ATOM   2956  HE1 HIE A 201      14.175   9.845 -15.874  1.00  0.00           H  
ATOM   2957  NE2 HIE A 201      13.031  10.643 -14.218  1.00  0.00           N  
ATOM   2958  HE2 HIE A 201      13.596  10.440 -13.406  1.00  0.00           H  
ATOM   2959  CD2 HIE A 201      11.823  11.327 -14.155  1.00  0.00           C  
ATOM   2960  HD2 HIE A 201      11.232  11.598 -13.292  1.00  0.00           H  
ATOM   2961  C   HIE A 201      11.353  14.025 -17.098  1.00  0.00           C  
ATOM   2962  O   HIE A 201      12.386  14.671 -16.799  1.00  0.00           O  
ATOM   2963  N   TYR A 202      11.189  13.606 -18.354  1.00  0.00           N  
ATOM   2964  H   TYR A 202      10.373  13.044 -18.551  1.00  0.00           H  
ATOM   2965  CA  TYR A 202      12.231  13.863 -19.395  1.00  0.00           C  
ATOM   2966  HA  TYR A 202      13.155  13.331 -19.174  1.00  0.00           H  
ATOM   2967  CB  TYR A 202      11.636  13.355 -20.742  1.00  0.00           C  
ATOM   2968  HB2 TYR A 202      11.341  12.317 -20.594  1.00  0.00           H  
ATOM   2969  HB3 TYR A 202      10.723  13.851 -21.071  1.00  0.00           H  
ATOM   2970  CG  TYR A 202      12.555  13.466 -21.940  1.00  0.00           C  
ATOM   2971  CD1 TYR A 202      12.791  14.653 -22.692  1.00  0.00           C  
ATOM   2972  HD1 TYR A 202      12.250  15.564 -22.481  1.00  0.00           H  
ATOM   2973  CE1 TYR A 202      13.599  14.709 -23.839  1.00  0.00           C  
ATOM   2974  HE1 TYR A 202      13.904  15.644 -24.285  1.00  0.00           H  
ATOM   2975  CZ  TYR A 202      14.311  13.515 -24.227  1.00  0.00           C  
ATOM   2976  OH  TYR A 202      15.067  13.560 -25.386  1.00  0.00           O  
ATOM   2977  HH  TYR A 202      15.046  12.818 -25.994  1.00  0.00           H  
ATOM   2978  CE2 TYR A 202      13.953  12.384 -23.624  1.00  0.00           C  
ATOM   2979  HE2 TYR A 202      14.415  11.463 -23.950  1.00  0.00           H  
ATOM   2980  CD2 TYR A 202      13.166  12.314 -22.402  1.00  0.00           C  
ATOM   2981  HD2 TYR A 202      12.878  11.384 -21.936  1.00  0.00           H  
ATOM   2982  C   TYR A 202      12.544  15.422 -19.603  1.00  0.00           C  
ATOM   2983  O   TYR A 202      13.698  15.774 -19.799  1.00  0.00           O  
ATOM   2984  N   SER A 203      11.553  16.384 -19.488  1.00  0.00           N  
ATOM   2985  H   SER A 203      10.619  16.006 -19.418  1.00  0.00           H  
ATOM   2986  CA  SER A 203      11.775  17.813 -19.435  1.00  0.00           C  
ATOM   2987  HA  SER A 203      12.415  18.054 -20.284  1.00  0.00           H  
ATOM   2988  CB  SER A 203      10.518  18.647 -19.648  1.00  0.00           C  
ATOM   2989  HB2 SER A 203       9.899  18.705 -18.752  1.00  0.00           H  
ATOM   2990  HB3 SER A 203      10.940  19.610 -19.936  1.00  0.00           H  
ATOM   2991  OG  SER A 203       9.791  18.066 -20.772  1.00  0.00           O  
ATOM   2992  HG  SER A 203       9.585  17.165 -20.514  1.00  0.00           H  
ATOM   2993  C   SER A 203      12.361  18.332 -18.095  1.00  0.00           C  
ATOM   2994  O   SER A 203      12.786  19.506 -18.026  1.00  0.00           O  
ATOM   2995  N   ASP A 204      12.443  17.499 -17.073  1.00  0.00           N  
ATOM   2996  H   ASP A 204      12.097  16.561 -17.211  1.00  0.00           H  
ATOM   2997  CA  ASP A 204      13.185  17.715 -15.893  1.00  0.00           C  
ATOM   2998  HA  ASP A 204      13.281  18.769 -15.632  1.00  0.00           H  
ATOM   2999  CB  ASP A 204      12.642  17.009 -14.677  1.00  0.00           C  
ATOM   3000  HB2 ASP A 204      12.359  15.991 -14.942  1.00  0.00           H  
ATOM   3001  HB3 ASP A 204      13.424  17.013 -13.918  1.00  0.00           H  
ATOM   3002  CG  ASP A 204      11.360  17.631 -13.990  1.00  0.00           C  
ATOM   3003  OD1 ASP A 204      10.841  16.995 -13.000  1.00  0.00           O  
ATOM   3004  OD2 ASP A 204      11.000  18.747 -14.452  1.00  0.00           O  
ATOM   3005  C   ASP A 204      14.683  17.382 -16.141  1.00  0.00           C  
ATOM   3006  O   ASP A 204      15.579  18.223 -15.880  1.00  0.00           O  
ATOM   3007  N   ILE A 205      14.973  16.174 -16.635  1.00  0.00           N  
ATOM   3008  H   ILE A 205      14.187  15.578 -16.847  1.00  0.00           H  
ATOM   3009  CA  ILE A 205      16.259  15.604 -16.955  1.00  0.00           C  
ATOM   3010  HA  ILE A 205      16.831  15.805 -16.049  1.00  0.00           H  
ATOM   3011  CB  ILE A 205      16.276  14.097 -17.255  1.00  0.00           C  
ATOM   3012  HB  ILE A 205      15.597  13.804 -18.056  1.00  0.00           H  
ATOM   3013  CG2 ILE A 205      17.696  13.653 -17.798  1.00  0.00           C  
ATOM   3014 HG21 ILE A 205      18.392  13.892 -16.992  1.00  0.00           H  
ATOM   3015 HG22 ILE A 205      17.723  12.591 -18.046  1.00  0.00           H  
ATOM   3016 HG23 ILE A 205      17.898  14.135 -18.754  1.00  0.00           H  
ATOM   3017  CG1 ILE A 205      15.788  13.268 -16.036  1.00  0.00           C  
ATOM   3018 HG12 ILE A 205      14.752  13.515 -15.799  1.00  0.00           H  
ATOM   3019 HG13 ILE A 205      15.826  12.188 -16.180  1.00  0.00           H  
ATOM   3020  CD1 ILE A 205      16.632  13.492 -14.719  1.00  0.00           C  
ATOM   3021 HD11 ILE A 205      16.274  14.378 -14.194  1.00  0.00           H  
ATOM   3022 HD12 ILE A 205      16.376  12.705 -14.009  1.00  0.00           H  
ATOM   3023 HD13 ILE A 205      17.697  13.501 -14.950  1.00  0.00           H  
ATOM   3024  C   ILE A 205      16.959  16.486 -18.029  1.00  0.00           C  
ATOM   3025  O   ILE A 205      17.963  17.100 -17.803  1.00  0.00           O  
ATOM   3026  N   TRP A 206      16.263  16.768 -19.141  1.00  0.00           N  
ATOM   3027  H   TRP A 206      15.280  16.539 -19.124  1.00  0.00           H  
ATOM   3028  CA  TRP A 206      16.714  17.581 -20.257  1.00  0.00           C  
ATOM   3029  HA  TRP A 206      17.799  17.642 -20.164  1.00  0.00           H  
ATOM   3030  CB  TRP A 206      16.527  16.813 -21.570  1.00  0.00           C  
ATOM   3031  HB2 TRP A 206      15.443  16.762 -21.674  1.00  0.00           H  
ATOM   3032  HB3 TRP A 206      16.905  17.551 -22.278  1.00  0.00           H  
ATOM   3033  CG  TRP A 206      17.252  15.503 -21.792  1.00  0.00           C  
ATOM   3034  CD1 TRP A 206      16.760  14.326 -21.524  1.00  0.00           C  
ATOM   3035  HD1 TRP A 206      15.797  14.086 -21.098  1.00  0.00           H  
ATOM   3036  NE1 TRP A 206      17.591  13.393 -22.064  1.00  0.00           N  
ATOM   3037  HE1 TRP A 206      17.326  12.421 -22.114  1.00  0.00           H  
ATOM   3038  CE2 TRP A 206      18.803  13.840 -22.494  1.00  0.00           C  
ATOM   3039  CZ2 TRP A 206      19.977  13.193 -22.969  1.00  0.00           C  
ATOM   3040  HZ2 TRP A 206      19.959  12.124 -23.123  1.00  0.00           H  
ATOM   3041  CH2 TRP A 206      21.080  13.948 -23.297  1.00  0.00           C  
ATOM   3042  HH2 TRP A 206      22.021  13.480 -23.541  1.00  0.00           H  
ATOM   3043  CZ3 TRP A 206      20.933  15.378 -23.241  1.00  0.00           C  
ATOM   3044  HZ3 TRP A 206      21.742  16.037 -23.519  1.00  0.00           H  
ATOM   3045  CE3 TRP A 206      19.713  16.009 -22.901  1.00  0.00           C  
ATOM   3046  HE3 TRP A 206      19.695  17.071 -22.700  1.00  0.00           H  
ATOM   3047  CD2 TRP A 206      18.602  15.235 -22.408  1.00  0.00           C  
ATOM   3048  C   TRP A 206      16.187  19.047 -20.317  1.00  0.00           C  
ATOM   3049  O   TRP A 206      15.074  19.282 -19.881  1.00  0.00           O  
ATOM   3050  N   GLU A 207      16.983  20.026 -20.694  1.00  0.00           N  
ATOM   3051  H   GLU A 207      17.926  19.711 -20.869  1.00  0.00           H  
ATOM   3052  CA  GLU A 207      16.690  21.444 -20.803  1.00  0.00           C  
ATOM   3053  HA  GLU A 207      16.028  21.645 -19.961  1.00  0.00           H  
ATOM   3054  CB  GLU A 207      18.002  22.230 -20.583  1.00  0.00           C  
ATOM   3055  HB2 GLU A 207      18.644  21.639 -21.236  1.00  0.00           H  
ATOM   3056  HB3 GLU A 207      17.860  23.201 -21.058  1.00  0.00           H  
ATOM   3057  CG  GLU A 207      18.524  22.268 -19.160  1.00  0.00           C  
ATOM   3058  HG2 GLU A 207      17.735  22.689 -18.536  1.00  0.00           H  
ATOM   3059  HG3 GLU A 207      18.783  21.246 -18.884  1.00  0.00           H  
ATOM   3060  CD  GLU A 207      19.907  22.901 -18.920  1.00  0.00           C  
ATOM   3061  OE1 GLU A 207      20.711  22.215 -18.193  1.00  0.00           O  
ATOM   3062  OE2 GLU A 207      20.134  23.985 -19.509  1.00  0.00           O  
ATOM   3063  C   GLU A 207      15.934  21.718 -22.081  1.00  0.00           C  
ATOM   3064  O   GLU A 207      16.370  22.137 -23.143  1.00  0.00           O  
ATOM   3065  N   VAL A 208      14.623  21.298 -22.058  1.00  0.00           N  
ATOM   3066  H   VAL A 208      14.308  20.915 -21.177  1.00  0.00           H  
ATOM   3067  CA  VAL A 208      13.536  21.275 -23.172  1.00  0.00           C  
ATOM   3068  HA  VAL A 208      13.788  22.056 -23.889  1.00  0.00           H  
ATOM   3069  CB  VAL A 208      13.558  19.861 -23.993  1.00  0.00           C  
ATOM   3070  HB  VAL A 208      12.880  19.946 -24.842  1.00  0.00           H  
ATOM   3071  CG1 VAL A 208      14.905  19.392 -24.547  1.00  0.00           C  
ATOM   3072 HG11 VAL A 208      15.320  20.114 -25.250  1.00  0.00           H  
ATOM   3073 HG12 VAL A 208      15.703  19.224 -23.824  1.00  0.00           H  
ATOM   3074 HG13 VAL A 208      14.575  18.538 -25.140  1.00  0.00           H  
ATOM   3075  CG2 VAL A 208      12.934  18.679 -23.150  1.00  0.00           C  
ATOM   3076 HG21 VAL A 208      13.603  18.367 -22.348  1.00  0.00           H  
ATOM   3077 HG22 VAL A 208      11.912  18.864 -22.819  1.00  0.00           H  
ATOM   3078 HG23 VAL A 208      12.854  17.864 -23.870  1.00  0.00           H  
ATOM   3079  C   VAL A 208      12.170  21.635 -22.719  1.00  0.00           C  
ATOM   3080  O   VAL A 208      11.857  21.403 -21.553  1.00  0.00           O  
ATOM   3081  N   SER A 209      11.337  22.036 -23.667  1.00  0.00           N  
ATOM   3082  H   SER A 209      11.828  22.209 -24.534  1.00  0.00           H  
ATOM   3083  CA  SER A 209       9.871  22.129 -23.599  1.00  0.00           C  
ATOM   3084  HA  SER A 209       9.562  22.712 -22.732  1.00  0.00           H  
ATOM   3085  CB  SER A 209       9.420  22.816 -24.894  1.00  0.00           C  
ATOM   3086  HB2 SER A 209       9.731  23.860 -24.849  1.00  0.00           H  
ATOM   3087  HB3 SER A 209       9.918  22.298 -25.713  1.00  0.00           H  
ATOM   3088  OG  SER A 209       8.012  22.937 -24.872  1.00  0.00           O  
ATOM   3089  HG  SER A 209       7.723  23.649 -25.446  1.00  0.00           H  
ATOM   3090  C   SER A 209       9.169  20.750 -23.566  1.00  0.00           C  
ATOM   3091  O   SER A 209       9.520  19.838 -24.261  1.00  0.00           O  
ATOM   3092  N   THR A 210       8.078  20.565 -22.750  1.00  0.00           N  
ATOM   3093  H   THR A 210       7.819  21.234 -22.041  1.00  0.00           H  
ATOM   3094  CA  THR A 210       7.217  19.377 -22.817  1.00  0.00           C  
ATOM   3095  HA  THR A 210       7.851  18.567 -22.456  1.00  0.00           H  
ATOM   3096  CB  THR A 210       6.072  19.358 -21.744  1.00  0.00           C  
ATOM   3097  HB  THR A 210       5.479  18.454 -21.880  1.00  0.00           H  
ATOM   3098  CG2 THR A 210       6.648  19.259 -20.368  1.00  0.00           C  
ATOM   3099 HG21 THR A 210       5.983  19.523 -19.546  1.00  0.00           H  
ATOM   3100 HG22 THR A 210       7.181  18.343 -20.110  1.00  0.00           H  
ATOM   3101 HG23 THR A 210       7.515  19.915 -20.281  1.00  0.00           H  
ATOM   3102  OG1 THR A 210       5.157  20.502 -21.825  1.00  0.00           O  
ATOM   3103  HG1 THR A 210       4.300  20.120 -21.624  1.00  0.00           H  
ATOM   3104  C   THR A 210       6.602  19.183 -24.214  1.00  0.00           C  
ATOM   3105  O   THR A 210       6.294  18.055 -24.512  1.00  0.00           O  
ATOM   3106  N   GLU A 211       6.321  20.257 -24.998  1.00  0.00           N  
ATOM   3107  H   GLU A 211       6.279  21.176 -24.580  1.00  0.00           H  
ATOM   3108  CA  GLU A 211       5.992  20.211 -26.429  1.00  0.00           C  
ATOM   3109  HA  GLU A 211       5.176  19.493 -26.506  1.00  0.00           H  
ATOM   3110  CB  GLU A 211       5.551  21.632 -26.858  1.00  0.00           C  
ATOM   3111  HB2 GLU A 211       4.968  22.073 -26.049  1.00  0.00           H  
ATOM   3112  HB3 GLU A 211       6.418  22.255 -27.074  1.00  0.00           H  
ATOM   3113  CG  GLU A 211       4.711  21.691 -28.126  1.00  0.00           C  
ATOM   3114  HG2 GLU A 211       4.527  22.723 -28.426  1.00  0.00           H  
ATOM   3115  HG3 GLU A 211       5.275  21.171 -28.900  1.00  0.00           H  
ATOM   3116  CD  GLU A 211       3.330  21.132 -28.147  1.00  0.00           C  
ATOM   3117  OE1 GLU A 211       2.925  20.419 -29.116  1.00  0.00           O  
ATOM   3118  OE2 GLU A 211       2.701  21.067 -27.052  1.00  0.00           O  
ATOM   3119  C   GLU A 211       7.150  19.702 -27.306  1.00  0.00           C  
ATOM   3120  O   GLU A 211       6.933  19.131 -28.368  1.00  0.00           O  
ATOM   3121  N   GLU A 212       8.435  19.943 -26.884  1.00  0.00           N  
ATOM   3122  H   GLU A 212       8.549  20.574 -26.103  1.00  0.00           H  
ATOM   3123  CA  GLU A 212       9.675  19.366 -27.544  1.00  0.00           C  
ATOM   3124  HA  GLU A 212       9.451  19.338 -28.611  1.00  0.00           H  
ATOM   3125  CB  GLU A 212      10.961  20.259 -27.417  1.00  0.00           C  
ATOM   3126  HB2 GLU A 212      10.688  21.203 -27.888  1.00  0.00           H  
ATOM   3127  HB3 GLU A 212      11.203  20.488 -26.379  1.00  0.00           H  
ATOM   3128  CG  GLU A 212      12.216  19.657 -27.991  1.00  0.00           C  
ATOM   3129  HG2 GLU A 212      13.107  20.240 -27.761  1.00  0.00           H  
ATOM   3130  HG3 GLU A 212      12.487  18.770 -27.416  1.00  0.00           H  
ATOM   3131  CD  GLU A 212      12.163  19.308 -29.503  1.00  0.00           C  
ATOM   3132  OE1 GLU A 212      11.249  19.847 -30.184  1.00  0.00           O  
ATOM   3133  OE2 GLU A 212      13.028  18.511 -29.992  1.00  0.00           O  
ATOM   3134  C   GLU A 212       9.888  17.909 -27.011  1.00  0.00           C  
ATOM   3135  O   GLU A 212      10.084  17.023 -27.796  1.00  0.00           O  
ATOM   3136  N   ALA A 213       9.724  17.569 -25.723  1.00  0.00           N  
ATOM   3137  H   ALA A 213       9.633  18.345 -25.082  1.00  0.00           H  
ATOM   3138  CA  ALA A 213       9.661  16.212 -25.241  1.00  0.00           C  
ATOM   3139  HA  ALA A 213      10.605  15.728 -25.491  1.00  0.00           H  
ATOM   3140  CB  ALA A 213       9.395  16.231 -23.719  1.00  0.00           C  
ATOM   3141  HB1 ALA A 213      10.118  16.935 -23.307  1.00  0.00           H  
ATOM   3142  HB2 ALA A 213       8.331  16.426 -23.581  1.00  0.00           H  
ATOM   3143  HB3 ALA A 213       9.491  15.254 -23.246  1.00  0.00           H  
ATOM   3144  C   ALA A 213       8.576  15.320 -25.942  1.00  0.00           C  
ATOM   3145  O   ALA A 213       8.686  14.098 -25.967  1.00  0.00           O  
ATOM   3146  N   PHE A 214       7.526  15.904 -26.458  1.00  0.00           N  
ATOM   3147  H   PHE A 214       7.418  16.907 -26.419  1.00  0.00           H  
ATOM   3148  CA  PHE A 214       6.466  15.185 -27.144  1.00  0.00           C  
ATOM   3149  HA  PHE A 214       6.010  14.354 -26.607  1.00  0.00           H  
ATOM   3150  CB  PHE A 214       5.283  16.191 -27.528  1.00  0.00           C  
ATOM   3151  HB2 PHE A 214       4.872  16.723 -26.670  1.00  0.00           H  
ATOM   3152  HB3 PHE A 214       5.602  16.998 -28.188  1.00  0.00           H  
ATOM   3153  CG  PHE A 214       4.113  15.451 -28.162  1.00  0.00           C  
ATOM   3154  CD1 PHE A 214       3.805  15.366 -29.536  1.00  0.00           C  
ATOM   3155  HD1 PHE A 214       4.476  15.771 -30.279  1.00  0.00           H  
ATOM   3156  CE1 PHE A 214       2.641  14.709 -29.975  1.00  0.00           C  
ATOM   3157  HE1 PHE A 214       2.587  14.531 -31.040  1.00  0.00           H  
ATOM   3158  CZ  PHE A 214       1.711  14.173 -29.090  1.00  0.00           C  
ATOM   3159  HZ  PHE A 214       0.855  13.571 -29.357  1.00  0.00           H  
ATOM   3160  CE2 PHE A 214       1.983  14.336 -27.718  1.00  0.00           C  
ATOM   3161  HE2 PHE A 214       1.340  13.793 -27.041  1.00  0.00           H  
ATOM   3162  CD2 PHE A 214       3.096  14.979 -27.295  1.00  0.00           C  
ATOM   3163  HD2 PHE A 214       3.330  14.979 -26.241  1.00  0.00           H  
ATOM   3164  C   PHE A 214       6.955  14.739 -28.581  1.00  0.00           C  
ATOM   3165  O   PHE A 214       6.633  13.649 -29.065  1.00  0.00           O  
ATOM   3166  N   ASP A 215       7.796  15.562 -29.207  1.00  0.00           N  
ATOM   3167  H   ASP A 215       8.092  16.402 -28.730  1.00  0.00           H  
ATOM   3168  CA  ASP A 215       8.444  15.292 -30.498  1.00  0.00           C  
ATOM   3169  HA  ASP A 215       7.675  14.963 -31.196  1.00  0.00           H  
ATOM   3170  CB  ASP A 215       9.047  16.709 -31.029  1.00  0.00           C  
ATOM   3171  HB2 ASP A 215       8.411  17.543 -30.732  1.00  0.00           H  
ATOM   3172  HB3 ASP A 215      10.052  16.841 -30.626  1.00  0.00           H  
ATOM   3173  CG  ASP A 215       8.997  16.773 -32.580  1.00  0.00           C  
ATOM   3174  OD1 ASP A 215       8.613  15.772 -33.217  1.00  0.00           O  
ATOM   3175  OD2 ASP A 215       9.354  17.819 -33.175  1.00  0.00           O  
ATOM   3176  C   ASP A 215       9.540  14.213 -30.266  1.00  0.00           C  
ATOM   3177  O   ASP A 215       9.637  13.282 -31.025  1.00  0.00           O  
ATOM   3178  N   ARG A 216      10.339  14.356 -29.212  1.00  0.00           N  
ATOM   3179  H   ARG A 216      10.198  15.219 -28.706  1.00  0.00           H  
ATOM   3180  CA  ARG A 216      11.428  13.476 -28.776  1.00  0.00           C  
ATOM   3181  HA  ARG A 216      12.159  13.556 -29.581  1.00  0.00           H  
ATOM   3182  CB  ARG A 216      12.029  13.994 -27.453  1.00  0.00           C  
ATOM   3183  HB2 ARG A 216      11.290  14.043 -26.653  1.00  0.00           H  
ATOM   3184  HB3 ARG A 216      12.716  13.301 -26.966  1.00  0.00           H  
ATOM   3185  CG  ARG A 216      12.655  15.427 -27.626  1.00  0.00           C  
ATOM   3186  HG2 ARG A 216      12.074  16.076 -28.282  1.00  0.00           H  
ATOM   3187  HG3 ARG A 216      12.729  15.914 -26.653  1.00  0.00           H  
ATOM   3188  CD  ARG A 216      14.008  15.194 -28.279  1.00  0.00           C  
ATOM   3189  HD2 ARG A 216      14.644  14.623 -27.604  1.00  0.00           H  
ATOM   3190  HD3 ARG A 216      13.997  14.548 -29.157  1.00  0.00           H  
ATOM   3191  NE  ARG A 216      14.610  16.508 -28.606  1.00  0.00           N  
ATOM   3192  HE  ARG A 216      13.954  17.241 -28.833  1.00  0.00           H  
ATOM   3193  CZ  ARG A 216      15.704  17.061 -28.372  1.00  0.00           C  
ATOM   3194  NH1 ARG A 216      16.626  16.409 -27.747  1.00  0.00           N  
ATOM   3195 HH11 ARG A 216      16.432  15.439 -27.541  1.00  0.00           H  
ATOM   3196 HH12 ARG A 216      17.458  16.943 -27.542  1.00  0.00           H  
ATOM   3197  NH2 ARG A 216      15.910  18.329 -28.634  1.00  0.00           N  
ATOM   3198 HH21 ARG A 216      15.187  18.951 -28.964  1.00  0.00           H  
ATOM   3199 HH22 ARG A 216      16.758  18.821 -28.391  1.00  0.00           H  
ATOM   3200  C   ARG A 216      10.879  12.003 -28.579  1.00  0.00           C  
ATOM   3201  O   ARG A 216      11.475  10.996 -29.071  1.00  0.00           O  
ATOM   3202  N   ILE A 217       9.781  11.896 -27.881  1.00  0.00           N  
ATOM   3203  H   ILE A 217       9.453  12.742 -27.439  1.00  0.00           H  
ATOM   3204  CA  ILE A 217       9.204  10.502 -27.696  1.00  0.00           C  
ATOM   3205  HA  ILE A 217      10.047   9.811 -27.698  1.00  0.00           H  
ATOM   3206  CB  ILE A 217       8.541  10.437 -26.311  1.00  0.00           C  
ATOM   3207  HB  ILE A 217       7.761  11.197 -26.373  1.00  0.00           H  
ATOM   3208  CG2 ILE A 217       8.011   9.003 -25.967  1.00  0.00           C  
ATOM   3209 HG21 ILE A 217       7.943   8.804 -24.898  1.00  0.00           H  
ATOM   3210 HG22 ILE A 217       7.056   8.918 -26.487  1.00  0.00           H  
ATOM   3211 HG23 ILE A 217       8.574   8.211 -26.459  1.00  0.00           H  
ATOM   3212  CG1 ILE A 217       9.480  10.889 -25.123  1.00  0.00           C  
ATOM   3213 HG12 ILE A 217       9.767  11.937 -25.205  1.00  0.00           H  
ATOM   3214 HG13 ILE A 217       8.857  10.934 -24.229  1.00  0.00           H  
ATOM   3215  CD1 ILE A 217      10.644   9.979 -24.748  1.00  0.00           C  
ATOM   3216 HD11 ILE A 217      11.077  10.280 -23.794  1.00  0.00           H  
ATOM   3217 HD12 ILE A 217      10.281   8.956 -24.651  1.00  0.00           H  
ATOM   3218 HD13 ILE A 217      11.341  10.076 -25.581  1.00  0.00           H  
ATOM   3219  C   ILE A 217       8.337  10.029 -28.878  1.00  0.00           C  
ATOM   3220  O   ILE A 217       8.456   8.890 -29.260  1.00  0.00           O  
ATOM   3221  N   THR A 218       7.539  10.880 -29.582  1.00  0.00           N  
ATOM   3222  H   THR A 218       7.551  11.883 -29.474  1.00  0.00           H  
ATOM   3223  CA  THR A 218       6.809  10.427 -30.795  1.00  0.00           C  
ATOM   3224  HA  THR A 218       6.238   9.501 -30.757  1.00  0.00           H  
ATOM   3225  CB  THR A 218       5.827  11.495 -31.339  1.00  0.00           C  
ATOM   3226  HB  THR A 218       5.460  11.124 -32.295  1.00  0.00           H  
ATOM   3227  CG2 THR A 218       4.588  11.648 -30.401  1.00  0.00           C  
ATOM   3228 HG21 THR A 218       4.746  12.090 -29.417  1.00  0.00           H  
ATOM   3229 HG22 THR A 218       3.796  12.282 -30.799  1.00  0.00           H  
ATOM   3230 HG23 THR A 218       4.243  10.623 -30.264  1.00  0.00           H  
ATOM   3231  OG1 THR A 218       6.380  12.835 -31.507  1.00  0.00           O  
ATOM   3232  HG1 THR A 218       6.524  13.053 -30.583  1.00  0.00           H  
ATOM   3233  C   THR A 218       7.741  10.057 -31.986  1.00  0.00           C  
ATOM   3234  O   THR A 218       7.602   8.957 -32.501  1.00  0.00           O  
ATOM   3235  N   ALA A 219       8.890  10.815 -32.203  1.00  0.00           N  
ATOM   3236  H   ALA A 219       8.984  11.778 -31.913  1.00  0.00           H  
ATOM   3237  CA  ALA A 219      10.033  10.293 -33.002  1.00  0.00           C  
ATOM   3238  HA  ALA A 219       9.816  10.210 -34.066  1.00  0.00           H  
ATOM   3239  CB  ALA A 219      11.159  11.288 -32.865  1.00  0.00           C  
ATOM   3240  HB1 ALA A 219      10.870  12.157 -33.457  1.00  0.00           H  
ATOM   3241  HB2 ALA A 219      11.466  11.534 -31.848  1.00  0.00           H  
ATOM   3242  HB3 ALA A 219      12.062  10.920 -33.352  1.00  0.00           H  
ATOM   3243  C   ALA A 219      10.487   8.912 -32.546  1.00  0.00           C  
ATOM   3244  O   ALA A 219      10.980   8.230 -33.406  1.00  0.00           O  
ATOM   3245  N   ARG A 220      10.400   8.398 -31.263  1.00  0.00           N  
ATOM   3246  H   ARG A 220      10.031   8.980 -30.525  1.00  0.00           H  
ATOM   3247  CA  ARG A 220      10.852   7.006 -30.968  1.00  0.00           C  
ATOM   3248  HA  ARG A 220      11.767   6.683 -31.465  1.00  0.00           H  
ATOM   3249  CB  ARG A 220      11.021   6.793 -29.408  1.00  0.00           C  
ATOM   3250  HB2 ARG A 220      10.218   7.273 -28.846  1.00  0.00           H  
ATOM   3251  HB3 ARG A 220      10.945   5.758 -29.073  1.00  0.00           H  
ATOM   3252  CG  ARG A 220      12.349   7.378 -28.838  1.00  0.00           C  
ATOM   3253  HG2 ARG A 220      13.193   7.201 -29.503  1.00  0.00           H  
ATOM   3254  HG3 ARG A 220      12.408   8.447 -28.630  1.00  0.00           H  
ATOM   3255  CD  ARG A 220      12.639   6.748 -27.445  1.00  0.00           C  
ATOM   3256  HD2 ARG A 220      11.749   6.636 -26.826  1.00  0.00           H  
ATOM   3257  HD3 ARG A 220      13.114   5.795 -27.678  1.00  0.00           H  
ATOM   3258  NE  ARG A 220      13.728   7.435 -26.648  1.00  0.00           N  
ATOM   3259  HE  ARG A 220      14.352   7.949 -27.255  1.00  0.00           H  
ATOM   3260  CZ  ARG A 220      14.075   7.201 -25.328  1.00  0.00           C  
ATOM   3261  NH1 ARG A 220      14.822   8.030 -24.734  1.00  0.00           N  
ATOM   3262 HH11 ARG A 220      15.310   8.814 -25.142  1.00  0.00           H  
ATOM   3263 HH12 ARG A 220      15.109   7.734 -23.811  1.00  0.00           H  
ATOM   3264  NH2 ARG A 220      13.566   6.204 -24.649  1.00  0.00           N  
ATOM   3265 HH21 ARG A 220      12.901   5.541 -25.021  1.00  0.00           H  
ATOM   3266 HH22 ARG A 220      13.881   6.026 -23.707  1.00  0.00           H  
ATOM   3267  C   ARG A 220       9.920   5.873 -31.299  1.00  0.00           C  
ATOM   3268  O   ARG A 220      10.366   4.809 -31.544  1.00  0.00           O  
ATOM   3269  N   VAL A 221       8.669   6.171 -31.662  1.00  0.00           N  
ATOM   3270  H   VAL A 221       8.400   7.144 -31.637  1.00  0.00           H  
ATOM   3271  CA  VAL A 221       7.695   5.067 -31.913  1.00  0.00           C  
ATOM   3272  HA  VAL A 221       7.949   4.089 -31.503  1.00  0.00           H  
ATOM   3273  CB  VAL A 221       6.400   5.323 -31.128  1.00  0.00           C  
ATOM   3274  HB  VAL A 221       6.691   4.925 -30.156  1.00  0.00           H  
ATOM   3275  CG1 VAL A 221       6.020   6.785 -30.858  1.00  0.00           C  
ATOM   3276 HG11 VAL A 221       5.137   6.698 -30.225  1.00  0.00           H  
ATOM   3277 HG12 VAL A 221       6.789   7.365 -30.349  1.00  0.00           H  
ATOM   3278 HG13 VAL A 221       5.752   7.419 -31.703  1.00  0.00           H  
ATOM   3279  CG2 VAL A 221       5.112   4.577 -31.683  1.00  0.00           C  
ATOM   3280 HG21 VAL A 221       4.807   5.037 -32.623  1.00  0.00           H  
ATOM   3281 HG22 VAL A 221       5.251   3.506 -31.834  1.00  0.00           H  
ATOM   3282 HG23 VAL A 221       4.309   4.656 -30.950  1.00  0.00           H  
ATOM   3283  C   VAL A 221       7.494   4.965 -33.386  1.00  0.00           C  
ATOM   3284  O   VAL A 221       7.198   6.010 -34.007  1.00  0.00           O  
ATOM   3285  N   PRO A 222       7.598   3.752 -33.963  1.00  0.00           N  
ATOM   3286  CD  PRO A 222       7.988   2.443 -33.403  1.00  0.00           C  
ATOM   3287  HD2 PRO A 222       7.196   1.950 -32.840  1.00  0.00           H  
ATOM   3288  HD3 PRO A 222       8.766   2.648 -32.668  1.00  0.00           H  
ATOM   3289  CG  PRO A 222       8.392   1.498 -34.532  1.00  0.00           C  
ATOM   3290  HG2 PRO A 222       7.997   0.492 -34.390  1.00  0.00           H  
ATOM   3291  HG3 PRO A 222       9.461   1.523 -34.745  1.00  0.00           H  
ATOM   3292  CB  PRO A 222       7.664   2.142 -35.724  1.00  0.00           C  
ATOM   3293  HB2 PRO A 222       6.640   1.773 -35.778  1.00  0.00           H  
ATOM   3294  HB3 PRO A 222       8.100   2.037 -36.718  1.00  0.00           H  
ATOM   3295  CA  PRO A 222       7.572   3.588 -35.399  1.00  0.00           C  
ATOM   3296  HA  PRO A 222       8.444   4.095 -35.812  1.00  0.00           H  
ATOM   3297  C   PRO A 222       6.410   4.361 -36.075  1.00  0.00           C  
ATOM   3298  O   PRO A 222       6.678   4.960 -37.129  1.00  0.00           O  
ATOM   3299  N   ILE A 223       5.135   4.327 -35.621  1.00  0.00           N  
ATOM   3300  H   ILE A 223       4.900   3.711 -34.856  1.00  0.00           H  
ATOM   3301  CA  ILE A 223       4.021   4.955 -36.288  1.00  0.00           C  
ATOM   3302  HA  ILE A 223       4.167   4.924 -37.367  1.00  0.00           H  
ATOM   3303  CB  ILE A 223       2.671   4.294 -35.943  1.00  0.00           C  
ATOM   3304  HB  ILE A 223       1.924   4.899 -36.459  1.00  0.00           H  
ATOM   3305  CG2 ILE A 223       2.602   2.826 -36.448  1.00  0.00           C  
ATOM   3306 HG21 ILE A 223       3.247   2.171 -35.864  1.00  0.00           H  
ATOM   3307 HG22 ILE A 223       1.568   2.479 -36.430  1.00  0.00           H  
ATOM   3308 HG23 ILE A 223       2.924   2.804 -37.489  1.00  0.00           H  
ATOM   3309  CG1 ILE A 223       2.256   4.408 -34.470  1.00  0.00           C  
ATOM   3310 HG12 ILE A 223       2.873   3.730 -33.879  1.00  0.00           H  
ATOM   3311 HG13 ILE A 223       2.507   5.426 -34.175  1.00  0.00           H  
ATOM   3312  CD1 ILE A 223       0.789   4.053 -34.160  1.00  0.00           C  
ATOM   3313 HD11 ILE A 223       0.554   2.994 -34.253  1.00  0.00           H  
ATOM   3314 HD12 ILE A 223       0.659   4.176 -33.085  1.00  0.00           H  
ATOM   3315 HD13 ILE A 223       0.177   4.714 -34.774  1.00  0.00           H  
ATOM   3316  C   ILE A 223       3.873   6.534 -36.043  1.00  0.00           C  
ATOM   3317  O   ILE A 223       2.861   7.217 -36.352  1.00  0.00           O  
ATOM   3318  N   GLY A 224       4.935   7.159 -35.439  1.00  0.00           N  
ATOM   3319  H   GLY A 224       5.728   6.537 -35.374  1.00  0.00           H  
ATOM   3320  CA  GLY A 224       5.186   8.650 -35.264  1.00  0.00           C  
ATOM   3321  HA2 GLY A 224       6.121   8.762 -34.714  1.00  0.00           H  
ATOM   3322  HA3 GLY A 224       5.385   9.036 -36.265  1.00  0.00           H  
ATOM   3323  C   GLY A 224       4.091   9.378 -34.462  1.00  0.00           C  
ATOM   3324  O   GLY A 224       4.024  10.617 -34.460  1.00  0.00           O  
ATOM   3325  N   ARG A 225       3.265   8.590 -33.740  1.00  0.00           N  
ATOM   3326  H   ARG A 225       3.420   7.593 -33.767  1.00  0.00           H  
ATOM   3327  CA  ARG A 225       2.279   9.092 -32.779  1.00  0.00           C  
ATOM   3328  HA  ARG A 225       2.656  10.064 -32.458  1.00  0.00           H  
ATOM   3329  CB  ARG A 225       0.981   9.414 -33.614  1.00  0.00           C  
ATOM   3330  HB2 ARG A 225       0.362   9.942 -32.888  1.00  0.00           H  
ATOM   3331  HB3 ARG A 225       1.094  10.137 -34.422  1.00  0.00           H  
ATOM   3332  CG  ARG A 225       0.257   8.069 -33.982  1.00  0.00           C  
ATOM   3333  HG2 ARG A 225       0.666   7.787 -34.954  1.00  0.00           H  
ATOM   3334  HG3 ARG A 225       0.449   7.243 -33.298  1.00  0.00           H  
ATOM   3335  CD  ARG A 225      -1.228   8.298 -34.180  1.00  0.00           C  
ATOM   3336  HD2 ARG A 225      -1.638   8.485 -33.188  1.00  0.00           H  
ATOM   3337  HD3 ARG A 225      -1.373   9.123 -34.878  1.00  0.00           H  
ATOM   3338  NE  ARG A 225      -1.814   7.075 -34.769  1.00  0.00           N  
ATOM   3339  HE  ARG A 225      -1.509   6.922 -35.719  1.00  0.00           H  
ATOM   3340  CZ  ARG A 225      -2.489   6.168 -34.132  1.00  0.00           C  
ATOM   3341  NH1 ARG A 225      -2.709   6.144 -32.914  1.00  0.00           N  
ATOM   3342 HH11 ARG A 225      -2.369   6.865 -32.294  1.00  0.00           H  
ATOM   3343 HH12 ARG A 225      -3.309   5.415 -32.553  1.00  0.00           H  
ATOM   3344  NH2 ARG A 225      -2.951   5.127 -34.746  1.00  0.00           N  
ATOM   3345 HH21 ARG A 225      -2.590   4.987 -35.678  1.00  0.00           H  
ATOM   3346 HH22 ARG A 225      -3.668   4.551 -34.327  1.00  0.00           H  
ATOM   3347  C   ARG A 225       1.983   8.233 -31.605  1.00  0.00           C  
ATOM   3348  O   ARG A 225       2.373   7.055 -31.661  1.00  0.00           O  
ATOM   3349  N   TYR A 226       1.301   8.725 -30.587  1.00  0.00           N  
ATOM   3350  H   TYR A 226       1.074   9.705 -30.501  1.00  0.00           H  
ATOM   3351  CA  TYR A 226       0.827   7.920 -29.483  1.00  0.00           C  
ATOM   3352  HA  TYR A 226       1.517   7.143 -29.156  1.00  0.00           H  
ATOM   3353  CB  TYR A 226       0.673   8.713 -28.142  1.00  0.00           C  
ATOM   3354  HB2 TYR A 226       0.028   9.588 -28.221  1.00  0.00           H  
ATOM   3355  HB3 TYR A 226       0.266   7.997 -27.427  1.00  0.00           H  
ATOM   3356  CG  TYR A 226       1.924   9.265 -27.511  1.00  0.00           C  
ATOM   3357  CD1 TYR A 226       2.762   8.403 -26.805  1.00  0.00           C  
ATOM   3358  HD1 TYR A 226       2.484   7.398 -26.526  1.00  0.00           H  
ATOM   3359  CE1 TYR A 226       4.006   8.871 -26.323  1.00  0.00           C  
ATOM   3360  HE1 TYR A 226       4.571   8.301 -25.601  1.00  0.00           H  
ATOM   3361  CZ  TYR A 226       4.366  10.232 -26.434  1.00  0.00           C  
ATOM   3362  OH  TYR A 226       5.451  10.741 -25.863  1.00  0.00           O  
ATOM   3363  HH  TYR A 226       5.612  10.318 -25.016  1.00  0.00           H  
ATOM   3364  CE2 TYR A 226       3.450  11.105 -27.183  1.00  0.00           C  
ATOM   3365  HE2 TYR A 226       3.808  12.116 -27.314  1.00  0.00           H  
ATOM   3366  CD2 TYR A 226       2.256  10.641 -27.778  1.00  0.00           C  
ATOM   3367  HD2 TYR A 226       1.700  11.225 -28.496  1.00  0.00           H  
ATOM   3368  C   TYR A 226      -0.459   7.171 -29.900  1.00  0.00           C  
ATOM   3369  O   TYR A 226      -1.306   7.652 -30.725  1.00  0.00           O  
ATOM   3370  N   VAL A 227      -0.668   5.989 -29.233  1.00  0.00           N  
ATOM   3371  H   VAL A 227       0.068   5.665 -28.623  1.00  0.00           H  
ATOM   3372  CA  VAL A 227      -1.784   5.078 -29.340  1.00  0.00           C  
ATOM   3373  HA  VAL A 227      -2.088   5.106 -30.386  1.00  0.00           H  
ATOM   3374  CB  VAL A 227      -1.319   3.613 -29.018  1.00  0.00           C  
ATOM   3375  HB  VAL A 227      -1.001   3.596 -27.975  1.00  0.00           H  
ATOM   3376  CG1 VAL A 227      -2.354   2.516 -29.204  1.00  0.00           C  
ATOM   3377 HG11 VAL A 227      -3.292   2.737 -28.694  1.00  0.00           H  
ATOM   3378 HG12 VAL A 227      -2.666   2.387 -30.241  1.00  0.00           H  
ATOM   3379 HG13 VAL A 227      -1.927   1.575 -28.857  1.00  0.00           H  
ATOM   3380  CG2 VAL A 227      -0.241   3.271 -30.060  1.00  0.00           C  
ATOM   3381 HG21 VAL A 227      -0.741   3.172 -31.023  1.00  0.00           H  
ATOM   3382 HG22 VAL A 227       0.534   4.011 -30.258  1.00  0.00           H  
ATOM   3383 HG23 VAL A 227       0.157   2.306 -29.746  1.00  0.00           H  
ATOM   3384  C   VAL A 227      -3.001   5.635 -28.584  1.00  0.00           C  
ATOM   3385  O   VAL A 227      -2.891   6.356 -27.556  1.00  0.00           O  
ATOM   3386  N   GLN A 228      -4.201   5.482 -29.131  1.00  0.00           N  
ATOM   3387  H   GLN A 228      -4.172   5.024 -30.030  1.00  0.00           H  
ATOM   3388  CA  GLN A 228      -5.467   5.725 -28.484  1.00  0.00           C  
ATOM   3389  HA  GLN A 228      -5.390   6.610 -27.851  1.00  0.00           H  
ATOM   3390  CB  GLN A 228      -6.613   5.955 -29.479  1.00  0.00           C  
ATOM   3391  HB2 GLN A 228      -6.597   5.190 -30.256  1.00  0.00           H  
ATOM   3392  HB3 GLN A 228      -7.536   5.856 -28.907  1.00  0.00           H  
ATOM   3393  CG  GLN A 228      -6.564   7.330 -30.213  1.00  0.00           C  
ATOM   3394  HG2 GLN A 228      -6.883   8.129 -29.543  1.00  0.00           H  
ATOM   3395  HG3 GLN A 228      -5.544   7.527 -30.543  1.00  0.00           H  
ATOM   3396  CD  GLN A 228      -7.351   7.433 -31.512  1.00  0.00           C  
ATOM   3397  OE1 GLN A 228      -7.191   6.585 -32.391  1.00  0.00           O  
ATOM   3398  NE2 GLN A 228      -8.254   8.377 -31.647  1.00  0.00           N  
ATOM   3399 HE21 GLN A 228      -8.314   9.021 -30.870  1.00  0.00           H  
ATOM   3400 HE22 GLN A 228      -8.807   8.343 -32.491  1.00  0.00           H  
ATOM   3401  C   GLN A 228      -5.766   4.653 -27.485  1.00  0.00           C  
ATOM   3402  O   GLN A 228      -5.635   3.482 -27.811  1.00  0.00           O  
ATOM   3403  N   PRO A 229      -6.393   4.885 -26.324  1.00  0.00           N  
ATOM   3404  CD  PRO A 229      -6.945   6.219 -25.924  1.00  0.00           C  
ATOM   3405  HD2 PRO A 229      -7.475   6.802 -26.677  1.00  0.00           H  
ATOM   3406  HD3 PRO A 229      -6.154   6.852 -25.522  1.00  0.00           H  
ATOM   3407  CG  PRO A 229      -7.896   5.814 -24.821  1.00  0.00           C  
ATOM   3408  HG2 PRO A 229      -8.904   5.699 -25.220  1.00  0.00           H  
ATOM   3409  HG3 PRO A 229      -7.876   6.567 -24.033  1.00  0.00           H  
ATOM   3410  CB  PRO A 229      -7.408   4.440 -24.169  1.00  0.00           C  
ATOM   3411  HB2 PRO A 229      -8.142   4.025 -23.477  1.00  0.00           H  
ATOM   3412  HB3 PRO A 229      -6.567   4.822 -23.593  1.00  0.00           H  
ATOM   3413  CA  PRO A 229      -6.993   3.823 -25.517  1.00  0.00           C  
ATOM   3414  HA  PRO A 229      -6.202   3.145 -25.198  1.00  0.00           H  
ATOM   3415  C   PRO A 229      -8.037   2.979 -26.279  1.00  0.00           C  
ATOM   3416  O   PRO A 229      -8.114   1.774 -26.114  1.00  0.00           O  
ATOM   3417  N   SER A 230      -8.755   3.607 -27.212  1.00  0.00           N  
ATOM   3418  H   SER A 230      -8.820   4.614 -27.162  1.00  0.00           H  
ATOM   3419  CA  SER A 230      -9.726   3.042 -28.076  1.00  0.00           C  
ATOM   3420  HA  SER A 230     -10.463   2.582 -27.418  1.00  0.00           H  
ATOM   3421  CB  SER A 230     -10.501   4.038 -28.944  1.00  0.00           C  
ATOM   3422  HB2 SER A 230      -9.827   4.665 -29.529  1.00  0.00           H  
ATOM   3423  HB3 SER A 230     -11.302   3.496 -29.445  1.00  0.00           H  
ATOM   3424  OG  SER A 230     -11.088   4.997 -28.128  1.00  0.00           O  
ATOM   3425  HG  SER A 230     -11.810   4.603 -27.634  1.00  0.00           H  
ATOM   3426  C   SER A 230      -9.148   2.034 -29.027  1.00  0.00           C  
ATOM   3427  O   SER A 230      -9.879   1.110 -29.479  1.00  0.00           O  
ATOM   3428  N   GLU A 231      -7.843   2.169 -29.396  1.00  0.00           N  
ATOM   3429  H   GLU A 231      -7.277   2.867 -28.936  1.00  0.00           H  
ATOM   3430  CA  GLU A 231      -7.277   1.141 -30.367  1.00  0.00           C  
ATOM   3431  HA  GLU A 231      -7.979   0.900 -31.165  1.00  0.00           H  
ATOM   3432  CB  GLU A 231      -6.046   1.705 -31.130  1.00  0.00           C  
ATOM   3433  HB2 GLU A 231      -5.125   1.915 -30.585  1.00  0.00           H  
ATOM   3434  HB3 GLU A 231      -5.705   0.964 -31.853  1.00  0.00           H  
ATOM   3435  CG  GLU A 231      -6.474   2.919 -32.071  1.00  0.00           C  
ATOM   3436  HG2 GLU A 231      -7.008   2.536 -32.940  1.00  0.00           H  
ATOM   3437  HG3 GLU A 231      -7.259   3.500 -31.589  1.00  0.00           H  
ATOM   3438  CD  GLU A 231      -5.332   3.839 -32.516  1.00  0.00           C  
ATOM   3439  OE1 GLU A 231      -5.379   4.324 -33.690  1.00  0.00           O  
ATOM   3440  OE2 GLU A 231      -4.463   4.257 -31.726  1.00  0.00           O  
ATOM   3441  C   GLU A 231      -6.865  -0.093 -29.570  1.00  0.00           C  
ATOM   3442  O   GLU A 231      -6.864  -1.187 -30.074  1.00  0.00           O  
ATOM   3443  N   VAL A 232      -6.474   0.098 -28.304  1.00  0.00           N  
ATOM   3444  H   VAL A 232      -6.369   1.049 -27.977  1.00  0.00           H  
ATOM   3445  CA  VAL A 232      -6.312  -0.977 -27.308  1.00  0.00           C  
ATOM   3446  HA  VAL A 232      -5.820  -1.803 -27.820  1.00  0.00           H  
ATOM   3447  CB  VAL A 232      -5.553  -0.527 -26.082  1.00  0.00           C  
ATOM   3448  HB  VAL A 232      -6.157   0.115 -25.441  1.00  0.00           H  
ATOM   3449  CG1 VAL A 232      -5.267  -1.785 -25.199  1.00  0.00           C  
ATOM   3450 HG11 VAL A 232      -6.167  -2.109 -24.674  1.00  0.00           H  
ATOM   3451 HG12 VAL A 232      -5.053  -2.632 -25.851  1.00  0.00           H  
ATOM   3452 HG13 VAL A 232      -4.409  -1.604 -24.553  1.00  0.00           H  
ATOM   3453  CG2 VAL A 232      -4.297   0.272 -26.502  1.00  0.00           C  
ATOM   3454 HG21 VAL A 232      -4.657   1.224 -26.892  1.00  0.00           H  
ATOM   3455 HG22 VAL A 232      -3.627   0.399 -25.652  1.00  0.00           H  
ATOM   3456 HG23 VAL A 232      -3.781  -0.346 -27.237  1.00  0.00           H  
ATOM   3457  C   VAL A 232      -7.617  -1.697 -26.860  1.00  0.00           C  
ATOM   3458  O   VAL A 232      -7.767  -2.931 -26.894  1.00  0.00           O  
ATOM   3459  N   ALA A 233      -8.677  -0.872 -26.706  1.00  0.00           N  
ATOM   3460  H   ALA A 233      -8.572   0.118 -26.538  1.00  0.00           H  
ATOM   3461  CA  ALA A 233     -10.020  -1.335 -26.382  1.00  0.00           C  
ATOM   3462  HA  ALA A 233      -9.932  -2.125 -25.637  1.00  0.00           H  
ATOM   3463  CB  ALA A 233     -10.893  -0.126 -25.884  1.00  0.00           C  
ATOM   3464  HB1 ALA A 233     -11.733  -0.472 -25.282  1.00  0.00           H  
ATOM   3465  HB2 ALA A 233     -10.227   0.456 -25.247  1.00  0.00           H  
ATOM   3466  HB3 ALA A 233     -11.258   0.485 -26.709  1.00  0.00           H  
ATOM   3467  C   ALA A 233     -10.775  -2.038 -27.535  1.00  0.00           C  
ATOM   3468  O   ALA A 233     -11.718  -2.775 -27.274  1.00  0.00           O  
ATOM   3469  N   GLU A 234     -10.383  -1.833 -28.824  1.00  0.00           N  
ATOM   3470  H   GLU A 234      -9.674  -1.122 -28.939  1.00  0.00           H  
ATOM   3471  CA  GLU A 234     -10.794  -2.698 -29.900  1.00  0.00           C  
ATOM   3472  HA  GLU A 234     -11.879  -2.777 -29.827  1.00  0.00           H  
ATOM   3473  CB  GLU A 234     -10.512  -2.055 -31.272  1.00  0.00           C  
ATOM   3474  HB2 GLU A 234     -10.755  -0.995 -31.195  1.00  0.00           H  
ATOM   3475  HB3 GLU A 234      -9.427  -1.985 -31.346  1.00  0.00           H  
ATOM   3476  CG  GLU A 234     -11.119  -2.862 -32.442  1.00  0.00           C  
ATOM   3477  HG2 GLU A 234     -10.435  -2.504 -33.211  1.00  0.00           H  
ATOM   3478  HG3 GLU A 234     -10.898  -3.924 -32.330  1.00  0.00           H  
ATOM   3479  CD  GLU A 234     -12.487  -2.515 -32.871  1.00  0.00           C  
ATOM   3480  OE1 GLU A 234     -13.218  -3.493 -33.129  1.00  0.00           O  
ATOM   3481  OE2 GLU A 234     -12.870  -1.348 -32.999  1.00  0.00           O  
ATOM   3482  C   GLU A 234     -10.225  -4.111 -29.789  1.00  0.00           C  
ATOM   3483  O   GLU A 234     -10.956  -5.067 -29.895  1.00  0.00           O  
ATOM   3484  N   MET A 235      -8.938  -4.267 -29.422  1.00  0.00           N  
ATOM   3485  H   MET A 235      -8.318  -3.475 -29.324  1.00  0.00           H  
ATOM   3486  CA  MET A 235      -8.348  -5.618 -29.462  1.00  0.00           C  
ATOM   3487  HA  MET A 235      -8.516  -5.970 -30.480  1.00  0.00           H  
ATOM   3488  CB  MET A 235      -6.785  -5.557 -29.347  1.00  0.00           C  
ATOM   3489  HB2 MET A 235      -6.402  -4.973 -30.183  1.00  0.00           H  
ATOM   3490  HB3 MET A 235      -6.458  -5.059 -28.434  1.00  0.00           H  
ATOM   3491  CG  MET A 235      -6.110  -6.928 -29.537  1.00  0.00           C  
ATOM   3492  HG2 MET A 235      -6.618  -7.752 -29.035  1.00  0.00           H  
ATOM   3493  HG3 MET A 235      -6.251  -7.225 -30.575  1.00  0.00           H  
ATOM   3494  SD  MET A 235      -4.345  -6.927 -29.421  1.00  0.00           S  
ATOM   3495  CE  MET A 235      -3.615  -6.243 -30.959  1.00  0.00           C  
ATOM   3496  HE1 MET A 235      -4.008  -5.234 -31.079  1.00  0.00           H  
ATOM   3497  HE2 MET A 235      -2.526  -6.220 -30.925  1.00  0.00           H  
ATOM   3498  HE3 MET A 235      -3.940  -6.874 -31.786  1.00  0.00           H  
ATOM   3499  C   MET A 235      -8.886  -6.474 -28.279  1.00  0.00           C  
ATOM   3500  O   MET A 235      -9.010  -7.689 -28.445  1.00  0.00           O  
ATOM   3501  N   VAL A 236      -9.173  -5.915 -27.109  1.00  0.00           N  
ATOM   3502  H   VAL A 236      -8.883  -4.958 -26.966  1.00  0.00           H  
ATOM   3503  CA  VAL A 236      -9.823  -6.559 -26.001  1.00  0.00           C  
ATOM   3504  HA  VAL A 236      -9.201  -7.446 -25.884  1.00  0.00           H  
ATOM   3505  CB  VAL A 236      -9.643  -5.706 -24.711  1.00  0.00           C  
ATOM   3506  HB  VAL A 236     -10.038  -4.698 -24.843  1.00  0.00           H  
ATOM   3507  CG1 VAL A 236     -10.215  -6.259 -23.416  1.00  0.00           C  
ATOM   3508 HG11 VAL A 236     -11.295  -6.400 -23.402  1.00  0.00           H  
ATOM   3509 HG12 VAL A 236      -9.860  -7.286 -23.332  1.00  0.00           H  
ATOM   3510 HG13 VAL A 236      -9.846  -5.652 -22.588  1.00  0.00           H  
ATOM   3511  CG2 VAL A 236      -8.155  -5.431 -24.512  1.00  0.00           C  
ATOM   3512 HG21 VAL A 236      -7.993  -4.616 -23.805  1.00  0.00           H  
ATOM   3513 HG22 VAL A 236      -7.559  -6.255 -24.120  1.00  0.00           H  
ATOM   3514 HG23 VAL A 236      -7.591  -5.124 -25.392  1.00  0.00           H  
ATOM   3515  C   VAL A 236     -11.267  -6.930 -26.288  1.00  0.00           C  
ATOM   3516  O   VAL A 236     -11.693  -8.015 -25.892  1.00  0.00           O  
ATOM   3517  N   ALA A 237     -11.949  -6.101 -27.032  1.00  0.00           N  
ATOM   3518  H   ALA A 237     -11.544  -5.189 -27.190  1.00  0.00           H  
ATOM   3519  CA  ALA A 237     -13.283  -6.292 -27.633  1.00  0.00           C  
ATOM   3520  HA  ALA A 237     -14.002  -6.545 -26.854  1.00  0.00           H  
ATOM   3521  CB  ALA A 237     -13.903  -4.995 -28.207  1.00  0.00           C  
ATOM   3522  HB1 ALA A 237     -13.225  -4.412 -28.829  1.00  0.00           H  
ATOM   3523  HB2 ALA A 237     -14.678  -5.326 -28.899  1.00  0.00           H  
ATOM   3524  HB3 ALA A 237     -14.251  -4.304 -27.439  1.00  0.00           H  
ATOM   3525  C   ALA A 237     -13.325  -7.321 -28.677  1.00  0.00           C  
ATOM   3526  O   ALA A 237     -14.271  -8.175 -28.718  1.00  0.00           O  
ATOM   3527  N   TYR A 238     -12.251  -7.486 -29.477  1.00  0.00           N  
ATOM   3528  H   TYR A 238     -11.523  -6.796 -29.598  1.00  0.00           H  
ATOM   3529  CA  TYR A 238     -12.085  -8.583 -30.442  1.00  0.00           C  
ATOM   3530  HA  TYR A 238     -13.054  -8.757 -30.910  1.00  0.00           H  
ATOM   3531  CB  TYR A 238     -11.113  -8.185 -31.512  1.00  0.00           C  
ATOM   3532  HB2 TYR A 238     -11.621  -7.444 -32.130  1.00  0.00           H  
ATOM   3533  HB3 TYR A 238     -10.366  -7.575 -31.004  1.00  0.00           H  
ATOM   3534  CG  TYR A 238     -10.403  -9.230 -32.265  1.00  0.00           C  
ATOM   3535  CD1 TYR A 238     -11.075  -9.919 -33.267  1.00  0.00           C  
ATOM   3536  HD1 TYR A 238     -12.020  -9.543 -33.631  1.00  0.00           H  
ATOM   3537  CE1 TYR A 238     -10.512 -11.077 -33.775  1.00  0.00           C  
ATOM   3538  HE1 TYR A 238     -11.082 -11.586 -34.539  1.00  0.00           H  
ATOM   3539  CZ  TYR A 238      -9.344 -11.637 -33.295  1.00  0.00           C  
ATOM   3540  OH  TYR A 238      -8.794 -12.766 -33.800  1.00  0.00           O  
ATOM   3541  HH  TYR A 238      -9.328 -13.216 -34.460  1.00  0.00           H  
ATOM   3542  CE2 TYR A 238      -8.589 -10.892 -32.367  1.00  0.00           C  
ATOM   3543  HE2 TYR A 238      -7.636 -11.180 -31.949  1.00  0.00           H  
ATOM   3544  CD2 TYR A 238      -9.149  -9.664 -31.838  1.00  0.00           C  
ATOM   3545  HD2 TYR A 238      -8.520  -9.166 -31.116  1.00  0.00           H  
ATOM   3546  C   TYR A 238     -11.787  -9.932 -29.810  1.00  0.00           C  
ATOM   3547  O   TYR A 238     -12.385 -10.951 -30.264  1.00  0.00           O  
ATOM   3548  N   LEU A 239     -10.917  -9.972 -28.809  1.00  0.00           N  
ATOM   3549  H   LEU A 239     -10.403  -9.116 -28.654  1.00  0.00           H  
ATOM   3550  CA  LEU A 239     -10.670 -11.268 -28.072  1.00  0.00           C  
ATOM   3551  HA  LEU A 239     -10.406 -11.940 -28.889  1.00  0.00           H  
ATOM   3552  CB  LEU A 239      -9.407 -11.062 -27.194  1.00  0.00           C  
ATOM   3553  HB2 LEU A 239      -9.587 -10.132 -26.656  1.00  0.00           H  
ATOM   3554  HB3 LEU A 239      -9.325 -11.848 -26.445  1.00  0.00           H  
ATOM   3555  CG  LEU A 239      -8.013 -11.042 -27.868  1.00  0.00           C  
ATOM   3556  HG  LEU A 239      -7.979 -10.325 -28.689  1.00  0.00           H  
ATOM   3557  CD1 LEU A 239      -6.892 -10.595 -26.947  1.00  0.00           C  
ATOM   3558 HD11 LEU A 239      -6.011 -10.407 -27.562  1.00  0.00           H  
ATOM   3559 HD12 LEU A 239      -7.085  -9.585 -26.583  1.00  0.00           H  
ATOM   3560 HD13 LEU A 239      -6.699 -11.300 -26.138  1.00  0.00           H  
ATOM   3561  CD2 LEU A 239      -7.839 -12.494 -28.272  1.00  0.00           C  
ATOM   3562 HD21 LEU A 239      -8.016 -13.204 -27.464  1.00  0.00           H  
ATOM   3563 HD22 LEU A 239      -8.489 -12.839 -29.075  1.00  0.00           H  
ATOM   3564 HD23 LEU A 239      -6.831 -12.659 -28.653  1.00  0.00           H  
ATOM   3565  C   LEU A 239     -11.819 -11.791 -27.270  1.00  0.00           C  
ATOM   3566  O   LEU A 239     -11.951 -12.996 -27.186  1.00  0.00           O  
ATOM   3567  N   ILE A 240     -12.758 -10.974 -26.635  1.00  0.00           N  
ATOM   3568  H   ILE A 240     -12.666  -9.980 -26.788  1.00  0.00           H  
ATOM   3569  CA  ILE A 240     -13.911 -11.384 -25.930  1.00  0.00           C  
ATOM   3570  HA  ILE A 240     -13.627 -12.367 -25.552  1.00  0.00           H  
ATOM   3571  CB  ILE A 240     -14.293 -10.497 -24.757  1.00  0.00           C  
ATOM   3572  HB  ILE A 240     -15.100 -10.924 -24.161  1.00  0.00           H  
ATOM   3573  CG2 ILE A 240     -13.208 -10.255 -23.714  1.00  0.00           C  
ATOM   3574 HG21 ILE A 240     -12.862 -11.118 -23.146  1.00  0.00           H  
ATOM   3575 HG22 ILE A 240     -12.354  -9.745 -24.160  1.00  0.00           H  
ATOM   3576 HG23 ILE A 240     -13.626  -9.488 -23.062  1.00  0.00           H  
ATOM   3577  CG1 ILE A 240     -14.793  -9.108 -25.255  1.00  0.00           C  
ATOM   3578 HG12 ILE A 240     -14.425  -8.249 -24.694  1.00  0.00           H  
ATOM   3579 HG13 ILE A 240     -14.358  -8.869 -26.226  1.00  0.00           H  
ATOM   3580  CD1 ILE A 240     -16.337  -9.078 -25.311  1.00  0.00           C  
ATOM   3581 HD11 ILE A 240     -16.814  -9.880 -25.874  1.00  0.00           H  
ATOM   3582 HD12 ILE A 240     -16.700  -9.003 -24.285  1.00  0.00           H  
ATOM   3583 HD13 ILE A 240     -16.525  -8.129 -25.816  1.00  0.00           H  
ATOM   3584  C   ILE A 240     -15.028 -11.569 -26.913  1.00  0.00           C  
ATOM   3585  O   ILE A 240     -16.023 -12.178 -26.517  1.00  0.00           O  
ATOM   3586  N   GLY A 241     -14.831 -11.335 -28.233  1.00  0.00           N  
ATOM   3587  H   GLY A 241     -13.921 -11.047 -28.567  1.00  0.00           H  
ATOM   3588  CA  GLY A 241     -15.870 -11.449 -29.235  1.00  0.00           C  
ATOM   3589  HA2 GLY A 241     -16.852 -11.199 -28.833  1.00  0.00           H  
ATOM   3590  HA3 GLY A 241     -15.715 -10.736 -30.045  1.00  0.00           H  
ATOM   3591  C   GLY A 241     -16.005 -12.811 -29.927  1.00  0.00           C  
ATOM   3592  O   GLY A 241     -15.345 -13.747 -29.525  1.00  0.00           O  
ATOM   3593  N   PRO A 242     -16.841 -12.931 -30.972  1.00  0.00           N  
ATOM   3594  CD  PRO A 242     -17.659 -11.860 -31.604  1.00  0.00           C  
ATOM   3595  HD2 PRO A 242     -17.017 -11.002 -31.796  1.00  0.00           H  
ATOM   3596  HD3 PRO A 242     -18.468 -11.643 -30.905  1.00  0.00           H  
ATOM   3597  CG  PRO A 242     -18.120 -12.503 -32.934  1.00  0.00           C  
ATOM   3598  HG2 PRO A 242     -17.433 -12.316 -33.759  1.00  0.00           H  
ATOM   3599  HG3 PRO A 242     -19.106 -12.097 -33.160  1.00  0.00           H  
ATOM   3600  CB  PRO A 242     -18.179 -13.983 -32.605  1.00  0.00           C  
ATOM   3601  HB2 PRO A 242     -18.123 -14.621 -33.488  1.00  0.00           H  
ATOM   3602  HB3 PRO A 242     -19.096 -14.165 -32.045  1.00  0.00           H  
ATOM   3603  CA  PRO A 242     -16.970 -14.230 -31.729  1.00  0.00           C  
ATOM   3604  HA  PRO A 242     -17.195 -15.034 -31.029  1.00  0.00           H  
ATOM   3605  C   PRO A 242     -15.735 -14.526 -32.531  1.00  0.00           C  
ATOM   3606  O   PRO A 242     -15.152 -13.543 -33.045  1.00  0.00           O  
ATOM   3607  N   GLY A 243     -15.379 -15.773 -32.744  1.00  0.00           N  
ATOM   3608  H   GLY A 243     -15.896 -16.440 -32.190  1.00  0.00           H  
ATOM   3609  CA  GLY A 243     -14.439 -16.172 -33.741  1.00  0.00           C  
ATOM   3610  HA2 GLY A 243     -14.682 -17.194 -34.032  1.00  0.00           H  
ATOM   3611  HA3 GLY A 243     -14.484 -15.431 -34.539  1.00  0.00           H  
ATOM   3612  C   GLY A 243     -13.059 -16.146 -33.185  1.00  0.00           C  
ATOM   3613  O   GLY A 243     -12.081 -16.525 -33.870  1.00  0.00           O  
ATOM   3614  N   ALA A 244     -12.765 -15.607 -31.985  1.00  0.00           N  
ATOM   3615  H   ALA A 244     -13.536 -15.130 -31.541  1.00  0.00           H  
ATOM   3616  CA  ALA A 244     -11.434 -15.662 -31.320  1.00  0.00           C  
ATOM   3617  HA  ALA A 244     -10.711 -15.807 -32.123  1.00  0.00           H  
ATOM   3618  CB  ALA A 244     -11.097 -14.242 -30.668  1.00  0.00           C  
ATOM   3619  HB1 ALA A 244     -10.914 -13.530 -31.473  1.00  0.00           H  
ATOM   3620  HB2 ALA A 244     -11.881 -13.965 -29.963  1.00  0.00           H  
ATOM   3621  HB3 ALA A 244     -10.191 -14.303 -30.064  1.00  0.00           H  
ATOM   3622  C   ALA A 244     -11.233 -16.802 -30.334  1.00  0.00           C  
ATOM   3623  O   ALA A 244     -10.254 -16.985 -29.645  1.00  0.00           O  
ATOM   3624  N   ALA A 245     -12.101 -17.786 -30.497  1.00  0.00           N  
ATOM   3625  H   ALA A 245     -12.870 -17.548 -31.108  1.00  0.00           H  
ATOM   3626  CA  ALA A 245     -11.871 -19.209 -30.090  1.00  0.00           C  
ATOM   3627  HA  ALA A 245     -11.918 -19.277 -29.002  1.00  0.00           H  
ATOM   3628  CB  ALA A 245     -13.173 -20.036 -30.559  1.00  0.00           C  
ATOM   3629  HB1 ALA A 245     -13.232 -20.224 -31.631  1.00  0.00           H  
ATOM   3630  HB2 ALA A 245     -13.258 -21.053 -30.177  1.00  0.00           H  
ATOM   3631  HB3 ALA A 245     -14.074 -19.456 -30.363  1.00  0.00           H  
ATOM   3632  C   ALA A 245     -10.489 -19.822 -30.432  1.00  0.00           C  
ATOM   3633  O   ALA A 245      -9.772 -20.500 -29.690  1.00  0.00           O  
ATOM   3634  N   ALA A 246     -10.135 -19.529 -31.664  1.00  0.00           N  
ATOM   3635  H   ALA A 246     -10.762 -18.951 -32.204  1.00  0.00           H  
ATOM   3636  CA  ALA A 246      -8.805 -19.859 -32.216  1.00  0.00           C  
ATOM   3637  HA  ALA A 246      -8.557 -20.916 -32.119  1.00  0.00           H  
ATOM   3638  CB  ALA A 246      -9.020 -19.405 -33.660  1.00  0.00           C  
ATOM   3639  HB1 ALA A 246      -8.099 -19.760 -34.123  1.00  0.00           H  
ATOM   3640  HB2 ALA A 246      -9.850 -19.966 -34.090  1.00  0.00           H  
ATOM   3641  HB3 ALA A 246      -9.037 -18.318 -33.743  1.00  0.00           H  
ATOM   3642  C   ALA A 246      -7.550 -19.180 -31.623  1.00  0.00           C  
ATOM   3643  O   ALA A 246      -6.379 -19.490 -31.975  1.00  0.00           O  
ATOM   3644  N   VAL A 247      -7.763 -18.228 -30.686  1.00  0.00           N  
ATOM   3645  H   VAL A 247      -8.735 -18.035 -30.494  1.00  0.00           H  
ATOM   3646  CA  VAL A 247      -6.770 -17.329 -29.999  1.00  0.00           C  
ATOM   3647  HA  VAL A 247      -5.808 -17.562 -30.455  1.00  0.00           H  
ATOM   3648  CB  VAL A 247      -7.050 -15.878 -30.283  1.00  0.00           C  
ATOM   3649  HB  VAL A 247      -8.048 -15.655 -29.906  1.00  0.00           H  
ATOM   3650  CG1 VAL A 247      -5.859 -14.986 -29.699  1.00  0.00           C  
ATOM   3651 HG11 VAL A 247      -6.068 -14.921 -28.632  1.00  0.00           H  
ATOM   3652 HG12 VAL A 247      -4.895 -15.485 -29.802  1.00  0.00           H  
ATOM   3653 HG13 VAL A 247      -5.891 -13.963 -30.073  1.00  0.00           H  
ATOM   3654  CG2 VAL A 247      -7.190 -15.499 -31.772  1.00  0.00           C  
ATOM   3655 HG21 VAL A 247      -8.158 -15.878 -32.098  1.00  0.00           H  
ATOM   3656 HG22 VAL A 247      -7.238 -14.419 -31.913  1.00  0.00           H  
ATOM   3657 HG23 VAL A 247      -6.469 -15.939 -32.461  1.00  0.00           H  
ATOM   3658  C   VAL A 247      -6.798 -17.652 -28.475  1.00  0.00           C  
ATOM   3659  O   VAL A 247      -7.689 -17.263 -27.688  1.00  0.00           O  
ATOM   3660  N   THR A 248      -5.761 -18.202 -27.937  1.00  0.00           N  
ATOM   3661  H   THR A 248      -4.997 -18.367 -28.575  1.00  0.00           H  
ATOM   3662  CA  THR A 248      -5.487 -18.472 -26.512  1.00  0.00           C  
ATOM   3663  HA  THR A 248      -5.858 -17.581 -26.005  1.00  0.00           H  
ATOM   3664  CB  THR A 248      -6.375 -19.674 -26.059  1.00  0.00           C  
ATOM   3665  HB  THR A 248      -7.399 -19.439 -26.346  1.00  0.00           H  
ATOM   3666  CG2 THR A 248      -6.057 -21.025 -26.675  1.00  0.00           C  
ATOM   3667 HG21 THR A 248      -4.989 -21.232 -26.604  1.00  0.00           H  
ATOM   3668 HG22 THR A 248      -6.658 -21.729 -26.100  1.00  0.00           H  
ATOM   3669 HG23 THR A 248      -6.331 -21.112 -27.727  1.00  0.00           H  
ATOM   3670  OG1 THR A 248      -6.287 -19.702 -24.607  1.00  0.00           O  
ATOM   3671  HG1 THR A 248      -6.646 -20.544 -24.317  1.00  0.00           H  
ATOM   3672  C   THR A 248      -4.000 -18.672 -26.180  1.00  0.00           C  
ATOM   3673  O   THR A 248      -3.235 -19.083 -27.099  1.00  0.00           O  
ATOM   3674  N   ALA A 249      -3.581 -18.321 -24.980  1.00  0.00           N  
ATOM   3675  H   ALA A 249      -4.215 -17.862 -24.342  1.00  0.00           H  
ATOM   3676  CA  ALA A 249      -2.164 -18.454 -24.566  1.00  0.00           C  
ATOM   3677  HA  ALA A 249      -1.938 -18.204 -23.530  1.00  0.00           H  
ATOM   3678  CB  ALA A 249      -1.733 -19.904 -24.714  1.00  0.00           C  
ATOM   3679  HB1 ALA A 249      -1.112 -20.289 -23.905  1.00  0.00           H  
ATOM   3680  HB2 ALA A 249      -2.610 -20.548 -24.647  1.00  0.00           H  
ATOM   3681  HB3 ALA A 249      -1.292 -20.053 -25.700  1.00  0.00           H  
ATOM   3682  C   ALA A 249      -1.155 -17.475 -25.316  1.00  0.00           C  
ATOM   3683  O   ALA A 249       0.072 -17.617 -25.337  1.00  0.00           O  
ATOM   3684  N   GLN A 250      -1.727 -16.354 -25.863  1.00  0.00           N  
ATOM   3685  H   GLN A 250      -2.722 -16.280 -25.705  1.00  0.00           H  
ATOM   3686  CA  GLN A 250      -1.042 -15.290 -26.665  1.00  0.00           C  
ATOM   3687  HA  GLN A 250      -0.025 -15.630 -26.865  1.00  0.00           H  
ATOM   3688  CB  GLN A 250      -1.709 -15.151 -28.054  1.00  0.00           C  
ATOM   3689  HB2 GLN A 250      -2.715 -14.758 -27.910  1.00  0.00           H  
ATOM   3690  HB3 GLN A 250      -1.085 -14.531 -28.698  1.00  0.00           H  
ATOM   3691  CG  GLN A 250      -1.897 -16.540 -28.780  1.00  0.00           C  
ATOM   3692  HG2 GLN A 250      -2.620 -17.076 -28.166  1.00  0.00           H  
ATOM   3693  HG3 GLN A 250      -2.245 -16.342 -29.793  1.00  0.00           H  
ATOM   3694  CD  GLN A 250      -0.636 -17.390 -28.907  1.00  0.00           C  
ATOM   3695  OE1 GLN A 250       0.407 -16.819 -29.180  1.00  0.00           O  
ATOM   3696  NE2 GLN A 250      -0.666 -18.682 -28.672  1.00  0.00           N  
ATOM   3697 HE21 GLN A 250      -1.459 -19.208 -28.332  1.00  0.00           H  
ATOM   3698 HE22 GLN A 250       0.118 -19.205 -29.036  1.00  0.00           H  
ATOM   3699  C   GLN A 250      -0.955 -13.880 -26.043  1.00  0.00           C  
ATOM   3700  O   GLN A 250      -1.800 -13.473 -25.269  1.00  0.00           O  
ATOM   3701  N   ALA A 251       0.123 -13.198 -26.351  1.00  0.00           N  
ATOM   3702  H   ALA A 251       0.671 -13.519 -27.135  1.00  0.00           H  
ATOM   3703  CA  ALA A 251       0.435 -11.888 -25.821  1.00  0.00           C  
ATOM   3704  HA  ALA A 251      -0.338 -11.331 -25.292  1.00  0.00           H  
ATOM   3705  CB  ALA A 251       1.705 -11.988 -24.906  1.00  0.00           C  
ATOM   3706  HB1 ALA A 251       1.415 -12.508 -23.994  1.00  0.00           H  
ATOM   3707  HB2 ALA A 251       2.447 -12.608 -25.410  1.00  0.00           H  
ATOM   3708  HB3 ALA A 251       2.223 -11.068 -24.634  1.00  0.00           H  
ATOM   3709  C   ALA A 251       0.689 -10.978 -27.044  1.00  0.00           C  
ATOM   3710  O   ALA A 251       1.718 -11.065 -27.713  1.00  0.00           O  
ATOM   3711  N   LEU A 252      -0.243 -10.076 -27.309  1.00  0.00           N  
ATOM   3712  H   LEU A 252      -1.011  -9.941 -26.668  1.00  0.00           H  
ATOM   3713  CA  LEU A 252      -0.347  -9.292 -28.491  1.00  0.00           C  
ATOM   3714  HA  LEU A 252      -0.009  -9.931 -29.308  1.00  0.00           H  
ATOM   3715  CB  LEU A 252      -1.805  -9.193 -28.910  1.00  0.00           C  
ATOM   3716  HB2 LEU A 252      -2.430  -9.068 -28.026  1.00  0.00           H  
ATOM   3717  HB3 LEU A 252      -1.812  -8.378 -29.634  1.00  0.00           H  
ATOM   3718  CG  LEU A 252      -2.447 -10.462 -29.588  1.00  0.00           C  
ATOM   3719  HG  LEU A 252      -1.725 -10.752 -30.352  1.00  0.00           H  
ATOM   3720  CD1 LEU A 252      -2.841 -11.510 -28.547  1.00  0.00           C  
ATOM   3721 HD11 LEU A 252      -3.361 -11.013 -27.727  1.00  0.00           H  
ATOM   3722 HD12 LEU A 252      -3.495 -12.274 -28.967  1.00  0.00           H  
ATOM   3723 HD13 LEU A 252      -2.008 -12.108 -28.180  1.00  0.00           H  
ATOM   3724  CD2 LEU A 252      -3.823 -10.069 -30.206  1.00  0.00           C  
ATOM   3725 HD21 LEU A 252      -3.742  -9.318 -30.992  1.00  0.00           H  
ATOM   3726 HD22 LEU A 252      -4.223 -10.934 -30.737  1.00  0.00           H  
ATOM   3727 HD23 LEU A 252      -4.540  -9.724 -29.462  1.00  0.00           H  
ATOM   3728  C   LEU A 252       0.230  -7.890 -28.360  1.00  0.00           C  
ATOM   3729  O   LEU A 252       0.172  -7.190 -27.313  1.00  0.00           O  
ATOM   3730  N   ASN A 253       0.929  -7.368 -29.390  1.00  0.00           N  
ATOM   3731  H   ASN A 253       0.969  -7.816 -30.295  1.00  0.00           H  
ATOM   3732  CA  ASN A 253       1.489  -5.953 -29.378  1.00  0.00           C  
ATOM   3733  HA  ASN A 253       1.663  -5.700 -28.333  1.00  0.00           H  
ATOM   3734  CB  ASN A 253       2.834  -5.923 -30.237  1.00  0.00           C  
ATOM   3735  HB2 ASN A 253       2.577  -6.251 -31.244  1.00  0.00           H  
ATOM   3736  HB3 ASN A 253       3.312  -4.946 -30.323  1.00  0.00           H  
ATOM   3737  CG  ASN A 253       3.845  -6.825 -29.639  1.00  0.00           C  
ATOM   3738  OD1 ASN A 253       3.833  -7.167 -28.443  1.00  0.00           O  
ATOM   3739  ND2 ASN A 253       4.796  -7.315 -30.404  1.00  0.00           N  
ATOM   3740 HD21 ASN A 253       5.430  -7.918 -29.899  1.00  0.00           H  
ATOM   3741 HD22 ASN A 253       4.859  -7.032 -31.372  1.00  0.00           H  
ATOM   3742  C   ASN A 253       0.522  -4.843 -29.916  1.00  0.00           C  
ATOM   3743  O   ASN A 253      -0.066  -5.025 -30.983  1.00  0.00           O  
ATOM   3744  N   VAL A 254       0.381  -3.691 -29.223  1.00  0.00           N  
ATOM   3745  H   VAL A 254       0.747  -3.614 -28.285  1.00  0.00           H  
ATOM   3746  CA  VAL A 254      -0.212  -2.470 -29.801  1.00  0.00           C  
ATOM   3747  HA  VAL A 254      -0.274  -2.421 -30.888  1.00  0.00           H  
ATOM   3748  CB  VAL A 254      -1.649  -2.188 -29.349  1.00  0.00           C  
ATOM   3749  HB  VAL A 254      -1.807  -1.138 -29.101  1.00  0.00           H  
ATOM   3750  CG1 VAL A 254      -2.538  -2.566 -30.584  1.00  0.00           C  
ATOM   3751 HG11 VAL A 254      -3.590  -2.349 -30.401  1.00  0.00           H  
ATOM   3752 HG12 VAL A 254      -2.267  -1.870 -31.377  1.00  0.00           H  
ATOM   3753 HG13 VAL A 254      -2.364  -3.606 -30.859  1.00  0.00           H  
ATOM   3754  CG2 VAL A 254      -2.029  -3.032 -28.155  1.00  0.00           C  
ATOM   3755 HG21 VAL A 254      -1.919  -4.092 -28.386  1.00  0.00           H  
ATOM   3756 HG22 VAL A 254      -1.293  -2.757 -27.400  1.00  0.00           H  
ATOM   3757 HG23 VAL A 254      -3.019  -2.772 -27.782  1.00  0.00           H  
ATOM   3758  C   VAL A 254       0.843  -1.347 -29.532  1.00  0.00           C  
ATOM   3759  O   VAL A 254       0.490  -0.175 -29.372  1.00  0.00           O  
ATOM   3760  N   CYS A 255       2.136  -1.596 -29.482  1.00  0.00           N  
ATOM   3761  H   CYS A 255       2.352  -2.514 -29.844  1.00  0.00           H  
ATOM   3762  CA  CYS A 255       3.099  -0.577 -29.079  1.00  0.00           C  
ATOM   3763  HA  CYS A 255       2.740  -0.018 -28.214  1.00  0.00           H  
ATOM   3764  CB  CYS A 255       4.359  -1.246 -28.471  1.00  0.00           C  
ATOM   3765  HB2 CYS A 255       5.110  -0.481 -28.267  1.00  0.00           H  
ATOM   3766  HB3 CYS A 255       4.076  -1.775 -27.561  1.00  0.00           H  
ATOM   3767  SG  CYS A 255       5.051  -2.493 -29.616  1.00  0.00           S  
ATOM   3768  HG  CYS A 255       5.865  -3.070 -28.728  1.00  0.00           H  
ATOM   3769  C   CYS A 255       3.408   0.398 -30.189  1.00  0.00           C  
ATOM   3770  O   CYS A 255       4.326   1.199 -30.007  1.00  0.00           O  
ATOM   3771  N   GLY A 256       2.699   0.454 -31.291  1.00  0.00           N  
ATOM   3772  H   GLY A 256       1.882  -0.118 -31.453  1.00  0.00           H  
ATOM   3773  CA  GLY A 256       2.969   1.355 -32.439  1.00  0.00           C  
ATOM   3774  HA2 GLY A 256       2.105   1.627 -33.044  1.00  0.00           H  
ATOM   3775  HA3 GLY A 256       3.385   2.238 -31.955  1.00  0.00           H  
ATOM   3776  C   GLY A 256       4.020   0.730 -33.353  1.00  0.00           C  
ATOM   3777  O   GLY A 256       4.857   1.415 -33.942  1.00  0.00           O  
ATOM   3778  N   GLY A 257       3.957  -0.616 -33.450  1.00  0.00           N  
ATOM   3779  H   GLY A 257       3.269  -1.155 -32.944  1.00  0.00           H  
ATOM   3780  CA  GLY A 257       4.916  -1.371 -34.296  1.00  0.00           C  
ATOM   3781  HA2 GLY A 257       4.479  -2.320 -34.606  1.00  0.00           H  
ATOM   3782  HA3 GLY A 257       5.201  -0.728 -35.128  1.00  0.00           H  
ATOM   3783  C   GLY A 257       6.232  -1.765 -33.626  1.00  0.00           C  
ATOM   3784  O   GLY A 257       6.939  -2.522 -34.285  1.00  0.00           O  
ATOM   3785  N   LEU A 258       6.699  -1.120 -32.522  1.00  0.00           N  
ATOM   3786  H   LEU A 258       6.135  -0.396 -32.098  1.00  0.00           H  
ATOM   3787  CA  LEU A 258       8.018  -1.341 -31.872  1.00  0.00           C  
ATOM   3788  HA  LEU A 258       8.798  -0.976 -32.541  1.00  0.00           H  
ATOM   3789  CB  LEU A 258       8.061  -0.444 -30.602  1.00  0.00           C  
ATOM   3790  HB2 LEU A 258       7.810   0.562 -30.938  1.00  0.00           H  
ATOM   3791  HB3 LEU A 258       7.189  -0.705 -30.005  1.00  0.00           H  
ATOM   3792  CG  LEU A 258       9.407  -0.474 -29.851  1.00  0.00           C  
ATOM   3793  HG  LEU A 258       9.706  -1.494 -29.610  1.00  0.00           H  
ATOM   3794  CD1 LEU A 258      10.528   0.246 -30.631  1.00  0.00           C  
ATOM   3795 HD11 LEU A 258      11.513   0.131 -30.178  1.00  0.00           H  
ATOM   3796 HD12 LEU A 258      10.631  -0.116 -31.654  1.00  0.00           H  
ATOM   3797 HD13 LEU A 258      10.298   1.305 -30.739  1.00  0.00           H  
ATOM   3798  CD2 LEU A 258       9.408   0.371 -28.571  1.00  0.00           C  
ATOM   3799 HD21 LEU A 258       9.036   1.385 -28.718  1.00  0.00           H  
ATOM   3800 HD22 LEU A 258       8.922  -0.177 -27.763  1.00  0.00           H  
ATOM   3801 HD23 LEU A 258      10.430   0.491 -28.209  1.00  0.00           H  
ATOM   3802  C   LEU A 258       8.466  -2.781 -31.521  1.00  0.00           C  
ATOM   3803  O   LEU A 258       9.607  -3.157 -31.563  1.00  0.00           O  
ATOM   3804  N   GLY A 259       7.487  -3.648 -31.322  1.00  0.00           N  
ATOM   3805  H   GLY A 259       6.565  -3.237 -31.323  1.00  0.00           H  
ATOM   3806  CA  GLY A 259       7.653  -5.108 -31.031  1.00  0.00           C  
ATOM   3807  HA2 GLY A 259       8.426  -5.085 -30.263  1.00  0.00           H  
ATOM   3808  HA3 GLY A 259       6.654  -5.405 -30.711  1.00  0.00           H  
ATOM   3809  C   GLY A 259       8.177  -5.926 -32.256  1.00  0.00           C  
ATOM   3810  O   GLY A 259       7.657  -5.892 -33.346  1.00  0.00           O  
ATOM   3811  N   ASN A 260       9.281  -6.650 -32.039  1.00  0.00           N  
ATOM   3812  H   ASN A 260       9.745  -6.527 -31.151  1.00  0.00           H  
ATOM   3813  CA  ASN A 260       9.830  -7.671 -32.981  1.00  0.00           C  
ATOM   3814  HA  ASN A 260       9.395  -7.458 -33.957  1.00  0.00           H  
ATOM   3815  CB  ASN A 260      11.352  -7.675 -33.187  1.00  0.00           C  
ATOM   3816  HB2 ASN A 260      11.785  -8.279 -32.390  1.00  0.00           H  
ATOM   3817  HB3 ASN A 260      11.673  -8.164 -34.106  1.00  0.00           H  
ATOM   3818  CG  ASN A 260      12.005  -6.396 -33.203  1.00  0.00           C  
ATOM   3819  OD1 ASN A 260      11.504  -5.448 -33.797  1.00  0.00           O  
ATOM   3820  ND2 ASN A 260      13.200  -6.242 -32.601  1.00  0.00           N  
ATOM   3821 HD21 ASN A 260      13.768  -7.052 -32.395  1.00  0.00           H  
ATOM   3822 HD22 ASN A 260      13.583  -5.311 -32.688  1.00  0.00           H  
ATOM   3823  C   ASN A 260       9.399  -9.139 -32.577  1.00  0.00           C  
ATOM   3824  O   ASN A 260       9.774 -10.091 -33.395  1.00  0.00           O  
ATOM   3825  N   TYR A 261       8.636  -9.358 -31.443  1.00  0.00           N  
ATOM   3826  H   TYR A 261       8.238  -8.566 -30.961  1.00  0.00           H  
ATOM   3827  CA  TYR A 261       7.949 -10.576 -31.119  1.00  0.00           C  
ATOM   3828  HA  TYR A 261       7.580 -10.964 -32.067  1.00  0.00           H  
ATOM   3829  CB  TYR A 261       8.918 -11.599 -30.559  1.00  0.00           C  
ATOM   3830  HB2 TYR A 261       8.589 -12.631 -30.676  1.00  0.00           H  
ATOM   3831  HB3 TYR A 261       9.858 -11.564 -31.110  1.00  0.00           H  
ATOM   3832  CG  TYR A 261       9.111 -11.423 -29.113  1.00  0.00           C  
ATOM   3833  CD1 TYR A 261       9.992 -10.399 -28.728  1.00  0.00           C  
ATOM   3834  HD1 TYR A 261      10.398  -9.755 -29.494  1.00  0.00           H  
ATOM   3835  CE1 TYR A 261      10.503 -10.420 -27.431  1.00  0.00           C  
ATOM   3836  HE1 TYR A 261      11.206  -9.679 -27.081  1.00  0.00           H  
ATOM   3837  CZ  TYR A 261      10.122 -11.368 -26.535  1.00  0.00           C  
ATOM   3838  OH  TYR A 261      10.569 -11.473 -25.315  1.00  0.00           O  
ATOM   3839  HH  TYR A 261       9.994 -11.864 -24.652  1.00  0.00           H  
ATOM   3840  CE2 TYR A 261       9.219 -12.436 -26.908  1.00  0.00           C  
ATOM   3841  HE2 TYR A 261       8.880 -13.166 -26.187  1.00  0.00           H  
ATOM   3842  CD2 TYR A 261       8.757 -12.503 -28.213  1.00  0.00           C  
ATOM   3843  HD2 TYR A 261       8.128 -13.296 -28.588  1.00  0.00           H  
ATOM   3844  C   TYR A 261       6.702 -10.340 -30.284  1.00  0.00           C  
ATOM   3845  O   TYR A 261       5.912 -11.248 -30.123  1.00  0.00           O  
ATOM   3846  OXT TYR A 261       6.555  -9.246 -29.713  1.00  0.00           O  
ATOM   3847  C6N NDP A 262       1.442  -0.589 -20.080  1.00  0.00           C  
ATOM   3848  H26 NDP A 262       1.711  -1.544 -19.651  1.00  0.00           H  
ATOM   3849  C5N NDP A 262       2.272   0.049 -20.993  1.00  0.00           C  
ATOM   3850  H25 NDP A 262       3.101  -0.479 -21.439  1.00  0.00           H  
ATOM   3851  C4N NDP A 262       1.804   1.347 -21.643  1.00  0.00           C  
ATOM   3852  H23 NDP A 262       2.717   1.924 -21.780  1.00  0.00           H  
ATOM   3853  H24 NDP A 262       1.423   1.042 -22.617  1.00  0.00           H  
ATOM   3854  C3N NDP A 262       0.738   2.053 -20.886  1.00  0.00           C  
ATOM   3855  C7N NDP A 262       0.423   3.381 -21.234  1.00  0.00           C  
ATOM   3856  O7N NDP A 262       1.097   3.974 -22.102  1.00  0.00           O  
ATOM   3857  N7N NDP A 262      -0.451   4.083 -20.703  1.00  0.00           N  
ATOM   3858  H21 NDP A 262      -0.473   5.066 -20.938  1.00  0.00           H  
ATOM   3859  H22 NDP A 262      -1.016   3.748 -19.936  1.00  0.00           H  
ATOM   3860  C2N NDP A 262      -0.059   1.294 -20.032  1.00  0.00           C  
ATOM   3861  H20 NDP A 262      -0.993   1.683 -19.656  1.00  0.00           H  
ATOM   3862  N1N NDP A 262       0.258   0.010 -19.695  1.00  0.00           N  
ATOM   3863  C1D NDP A 262      -0.713  -0.685 -18.810  1.00  0.00           C  
ATOM   3864  H19 NDP A 262      -0.503  -1.720 -19.082  1.00  0.00           H  
ATOM   3865  C2D NDP A 262      -0.436  -0.315 -17.335  1.00  0.00           C  
ATOM   3866  H17 NDP A 262      -0.294   0.759 -17.209  1.00  0.00           H  
ATOM   3867  O2D NDP A 262       0.718  -0.925 -16.733  1.00  0.00           O  
ATOM   3868  H18 NDP A 262       0.873  -0.606 -15.841  1.00  0.00           H  
ATOM   3869  C3D NDP A 262      -1.665  -0.639 -16.549  1.00  0.00           C  
ATOM   3870  H15 NDP A 262      -1.651   0.090 -15.739  1.00  0.00           H  
ATOM   3871  O3D NDP A 262      -1.713  -2.030 -16.137  1.00  0.00           O  
ATOM   3872  H16 NDP A 262      -2.614  -2.344 -16.031  1.00  0.00           H  
ATOM   3873  C4D NDP A 262      -2.641  -0.359 -17.693  1.00  0.00           C  
ATOM   3874  H14 NDP A 262      -3.493  -0.998 -17.462  1.00  0.00           H  
ATOM   3875  O4D NDP A 262      -2.126  -0.556 -19.013  1.00  0.00           O  
ATOM   3876  C5D NDP A 262      -3.366   0.989 -17.575  1.00  0.00           C  
ATOM   3877  H13 NDP A 262      -3.815   1.258 -16.619  1.00  0.00           H  
ATOM   3878  H12 NDP A 262      -4.289   1.037 -18.152  1.00  0.00           H  
ATOM   3879  O5D NDP A 262      -2.587   2.076 -18.004  1.00  0.00           O  
ATOM   3880  PN  NDP A 262      -2.923   3.517 -17.344  1.00  0.00           P  
ATOM   3881  O2N NDP A 262      -4.389   3.642 -17.412  1.00  0.00           O  
ATOM   3882  O1N NDP A 262      -1.991   4.534 -17.895  1.00  0.00           O  
ATOM   3883  O3  NDP A 262      -2.416   3.208 -15.972  1.00  0.00           O  
ATOM   3884  PA  NDP A 262      -2.652   4.221 -14.775  1.00  0.00           P  
ATOM   3885  O1A NDP A 262      -1.322   4.575 -14.149  1.00  0.00           O  
ATOM   3886  O2A NDP A 262      -3.623   5.273 -15.107  1.00  0.00           O  
ATOM   3887  O5B NDP A 262      -3.247   3.387 -13.669  1.00  0.00           O  
ATOM   3888  C5B NDP A 262      -4.163   2.327 -14.042  1.00  0.00           C  
ATOM   3889  H2  NDP A 262      -4.718   2.532 -14.957  1.00  0.00           H  
ATOM   3890  H1  NDP A 262      -3.605   1.446 -14.358  1.00  0.00           H  
ATOM   3891  C4B NDP A 262      -5.209   1.970 -13.022  1.00  0.00           C  
ATOM   3892  H3  NDP A 262      -6.066   1.541 -13.541  1.00  0.00           H  
ATOM   3893  O4B NDP A 262      -4.597   1.174 -12.087  1.00  0.00           O  
ATOM   3894  C3B NDP A 262      -5.665   3.221 -12.258  1.00  0.00           C  
ATOM   3895  H4  NDP A 262      -5.313   4.162 -12.680  1.00  0.00           H  
ATOM   3896  O3B NDP A 262      -7.051   3.331 -12.302  1.00  0.00           O  
ATOM   3897  H5  NDP A 262      -7.336   4.080 -11.774  1.00  0.00           H  
ATOM   3898  C2B NDP A 262      -5.186   2.999 -10.836  1.00  0.00           C  
ATOM   3899  H6  NDP A 262      -4.144   3.302 -10.734  1.00  0.00           H  
ATOM   3900  O2B NDP A 262      -6.031   3.544  -9.808  1.00  0.00           O  
ATOM   3901  P2B NDP A 262      -6.316   5.113  -9.633  1.00  0.00           P  
ATOM   3902  O1X NDP A 262      -7.428   5.311 -10.547  1.00  0.00           O  
ATOM   3903  O2X NDP A 262      -5.051   5.730 -10.046  1.00  0.00           O  
ATOM   3904  O3X NDP A 262      -6.668   5.317  -8.232  1.00  0.00           O  
ATOM   3905  C1B NDP A 262      -5.189   1.505 -10.825  1.00  0.00           C  
ATOM   3906  H7  NDP A 262      -6.236   1.199 -10.823  1.00  0.00           H  
ATOM   3907  N9A NDP A 262      -4.484   0.917  -9.677  1.00  0.00           N  
ATOM   3908  C8A NDP A 262      -3.160   0.974  -9.391  1.00  0.00           C  
ATOM   3909  H8  NDP A 262      -2.540   1.524 -10.083  1.00  0.00           H  
ATOM   3910  N7A NDP A 262      -2.859   0.471  -8.244  1.00  0.00           N  
ATOM   3911  C5A NDP A 262      -4.005  -0.235  -7.860  1.00  0.00           C  
ATOM   3912  C6A NDP A 262      -4.376  -1.113  -6.796  1.00  0.00           C  
ATOM   3913  N6A NDP A 262      -3.514  -1.568  -5.944  1.00  0.00           N  
ATOM   3914  H10 NDP A 262      -3.957  -2.086  -5.199  1.00  0.00           H  
ATOM   3915  H9  NDP A 262      -2.669  -1.049  -5.748  1.00  0.00           H  
ATOM   3916  N1A NDP A 262      -5.618  -1.581  -6.666  1.00  0.00           N  
ATOM   3917  C2A NDP A 262      -6.482  -1.286  -7.646  1.00  0.00           C  
ATOM   3918  H11 NDP A 262      -7.418  -1.823  -7.612  1.00  0.00           H  
ATOM   3919  N3A NDP A 262      -6.250  -0.480  -8.705  1.00  0.00           N  
ATOM   3920  C4A NDP A 262      -4.987   0.038  -8.721  1.00  0.00           C  
ATOM      1  N   MET B   1     -14.208  17.405  25.201  1.00  0.00           N1+
ATOM      2  CA  MET B   1     -13.144  17.970  24.391  1.00  0.00           C  
ATOM      3  C   MET B   1     -12.214  16.857  23.972  1.00  0.00           C  
ATOM      4  O   MET B   1     -11.633  16.163  24.814  1.00  0.00           O  
ATOM      5  CB  MET B   1     -12.410  19.084  25.174  1.00  0.00           C  
ATOM      6  CG  MET B   1     -11.232  19.752  24.452  1.00  0.00           C  
ATOM      7  SD  MET B   1      -9.710  18.768  24.463  1.00  0.00           S  
ATOM      8  CE  MET B   1      -8.632  19.822  23.497  1.00  0.00           C  
ATOM      9  HT1 MET B   1     -14.876  18.120  25.561  1.00  0.00           H  
ATOM     10  HT2 MET B   1     -13.776  16.921  26.018  1.00  0.00           H  
ATOM     11  HT3 MET B   1     -14.724  16.697  24.633  1.00  0.00           H  
ATOM     12  HA  MET B   1     -13.592  18.389  23.502  1.00  0.00           H  
ATOM     13  HB1 MET B   1     -13.121  19.855  25.422  1.00  0.00           H  
ATOM     14  HB2 MET B   1     -12.036  18.658  26.094  1.00  0.00           H  
ATOM     15  HG1 MET B   1     -11.515  19.932  23.425  1.00  0.00           H  
ATOM     16  HG2 MET B   1     -11.033  20.701  24.928  1.00  0.00           H  
ATOM     17  HE1 MET B   1      -8.581  20.795  23.963  1.00  0.00           H  
ATOM     18  HE2 MET B   1      -9.024  19.916  22.495  1.00  0.00           H  
ATOM     19  HE3 MET B   1      -7.643  19.388  23.458  1.00  0.00           H  
ATOM     20  N   ALA B   2     -12.095  16.658  22.694  1.00  0.00           N  
ATOM     21  CA  ALA B   2     -11.264  15.611  22.176  1.00  0.00           C  
ATOM     22  C   ALA B   2     -10.236  16.172  21.230  1.00  0.00           C  
ATOM     23  O   ALA B   2     -10.521  17.094  20.457  1.00  0.00           O  
ATOM     24  CB  ALA B   2     -12.108  14.559  21.475  1.00  0.00           C  
ATOM     25  HN  ALA B   2     -12.570  17.247  22.060  1.00  0.00           H  
ATOM     26  HA  ALA B   2     -10.758  15.141  23.008  1.00  0.00           H  
ATOM     27  HB1 ALA B   2     -12.620  15.005  20.636  1.00  0.00           H  
ATOM     28  HB2 ALA B   2     -12.835  14.174  22.173  1.00  0.00           H  
ATOM     29  HB3 ALA B   2     -11.479  13.754  21.128  1.00  0.00           H  
ATOM     30  N   THR B   3      -9.051  15.652  21.309  1.00  0.00           N  
ATOM     31  CA  THR B   3      -7.992  16.027  20.415  1.00  0.00           C  
ATOM     32  C   THR B   3      -8.052  15.088  19.203  1.00  0.00           C  
ATOM     33  O   THR B   3      -7.252  14.163  19.065  1.00  0.00           O  
ATOM     34  CB  THR B   3      -6.622  15.909  21.128  1.00  0.00           C  
ATOM     35  OG1 THR B   3      -6.710  16.540  22.426  1.00  0.00           O  
ATOM     36  CG2 THR B   3      -5.525  16.603  20.316  1.00  0.00           C  
ATOM     37  HN  THR B   3      -8.869  14.993  22.014  1.00  0.00           H  
ATOM     38  HA  THR B   3      -8.153  17.047  20.098  1.00  0.00           H  
ATOM     39  HB  THR B   3      -6.375  14.865  21.251  1.00  0.00           H  
ATOM     40  HG1 THR B   3      -7.301  16.003  22.974  1.00  0.00           H  
ATOM     41 HG21 THR B   3      -5.782  17.643  20.179  1.00  0.00           H  
ATOM     42 HG22 THR B   3      -5.435  16.121  19.354  1.00  0.00           H  
ATOM     43 HG23 THR B   3      -4.584  16.531  20.843  1.00  0.00           H  
ATOM     44  N   LEU B   4      -9.080  15.264  18.410  1.00  0.00           N  
ATOM     45  CA  LEU B   4      -9.307  14.436  17.270  1.00  0.00           C  
ATOM     46  C   LEU B   4      -8.876  15.220  16.042  1.00  0.00           C  
ATOM     47  O   LEU B   4      -8.908  16.460  16.058  1.00  0.00           O  
ATOM     48  CB  LEU B   4     -10.793  14.060  17.194  1.00  0.00           C  
ATOM     49  CG  LEU B   4     -11.136  12.850  16.345  1.00  0.00           C  
ATOM     50  CD1 LEU B   4     -10.489  11.604  16.930  1.00  0.00           C  
ATOM     51  CD2 LEU B   4     -12.635  12.670  16.260  1.00  0.00           C  
ATOM     52  HN  LEU B   4      -9.698  16.005  18.583  1.00  0.00           H  
ATOM     53  HA  LEU B   4      -8.710  13.543  17.368  1.00  0.00           H  
ATOM     54  HB1 LEU B   4     -11.147  13.845  18.189  1.00  0.00           H  
ATOM     55  HB2 LEU B   4     -11.338  14.904  16.799  1.00  0.00           H  
ATOM     56  HG  LEU B   4     -10.749  13.013  15.351  1.00  0.00           H  
ATOM     57 HD11 LEU B   4     -10.731  10.752  16.312  1.00  0.00           H  
ATOM     58 HD12 LEU B   4     -10.860  11.443  17.931  1.00  0.00           H  
ATOM     59 HD13 LEU B   4      -9.418  11.737  16.956  1.00  0.00           H  
ATOM     60 HD21 LEU B   4     -12.868  11.795  15.670  1.00  0.00           H  
ATOM     61 HD22 LEU B   4     -13.074  13.541  15.794  1.00  0.00           H  
ATOM     62 HD23 LEU B   4     -13.040  12.552  17.255  1.00  0.00           H  
ATOM     63  N   LEU B   5      -8.476  14.532  15.005  1.00  0.00           N  
ATOM     64  CA  LEU B   5      -7.960  15.191  13.825  1.00  0.00           C  
ATOM     65  C   LEU B   5      -9.073  15.713  12.945  1.00  0.00           C  
ATOM     66  O   LEU B   5      -9.926  14.956  12.485  1.00  0.00           O  
ATOM     67  CB  LEU B   5      -7.064  14.242  13.029  1.00  0.00           C  
ATOM     68  CG  LEU B   5      -5.834  13.711  13.751  1.00  0.00           C  
ATOM     69  CD1 LEU B   5      -4.993  12.877  12.807  1.00  0.00           C  
ATOM     70  CD2 LEU B   5      -5.019  14.848  14.339  1.00  0.00           C  
ATOM     71  HN  LEU B   5      -8.543  13.552  14.997  1.00  0.00           H  
ATOM     72  HA  LEU B   5      -7.358  16.025  14.151  1.00  0.00           H  
ATOM     73  HB1 LEU B   5      -7.666  13.391  12.749  1.00  0.00           H  
ATOM     74  HB2 LEU B   5      -6.738  14.724  12.119  1.00  0.00           H  
ATOM     75  HG  LEU B   5      -6.154  13.068  14.557  1.00  0.00           H  
ATOM     76 HD11 LEU B   5      -4.118  12.511  13.325  1.00  0.00           H  
ATOM     77 HD12 LEU B   5      -4.692  13.486  11.966  1.00  0.00           H  
ATOM     78 HD13 LEU B   5      -5.577  12.039  12.450  1.00  0.00           H  
ATOM     79 HD21 LEU B   5      -4.679  15.491  13.541  1.00  0.00           H  
ATOM     80 HD22 LEU B   5      -4.167  14.442  14.863  1.00  0.00           H  
ATOM     81 HD23 LEU B   5      -5.629  15.418  15.024  1.00  0.00           H  
ATOM     82  N   THR B   6      -9.081  16.994  12.729  1.00  0.00           N  
ATOM     83  CA  THR B   6     -10.038  17.588  11.855  1.00  0.00           C  
ATOM     84  C   THR B   6      -9.471  17.624  10.430  1.00  0.00           C  
ATOM     85  O   THR B   6      -8.365  17.084  10.179  1.00  0.00           O  
ATOM     86  CB  THR B   6     -10.441  19.012  12.319  1.00  0.00           C  
ATOM     87  OG1 THR B   6      -9.286  19.885  12.369  1.00  0.00           O  
ATOM     88  CG2 THR B   6     -11.109  18.965  13.689  1.00  0.00           C  
ATOM     89  HN  THR B   6      -8.416  17.569  13.171  1.00  0.00           H  
ATOM     90  HA  THR B   6     -10.913  16.955  11.863  1.00  0.00           H  
ATOM     91  HB  THR B   6     -11.143  19.416  11.602  1.00  0.00           H  
ATOM     92  HG1 THR B   6      -8.644  19.524  13.007  1.00  0.00           H  
ATOM     93 HG21 THR B   6     -10.431  18.522  14.404  1.00  0.00           H  
ATOM     94 HG22 THR B   6     -12.016  18.383  13.627  1.00  0.00           H  
ATOM     95 HG23 THR B   6     -11.356  19.969  14.002  1.00  0.00           H  
ATOM     96  N   THR B   7     -10.166  18.279   9.523  1.00  0.00           N  
ATOM     97  CA  THR B   7      -9.726  18.396   8.158  1.00  0.00           C  
ATOM     98  C   THR B   7      -8.439  19.251   8.093  1.00  0.00           C  
ATOM     99  O   THR B   7      -7.513  18.962   7.316  1.00  0.00           O  
ATOM    100  CB  THR B   7     -10.853  19.018   7.309  1.00  0.00           C  
ATOM    101  OG1 THR B   7     -12.049  18.251   7.522  1.00  0.00           O  
ATOM    102  CG2 THR B   7     -10.509  18.996   5.829  1.00  0.00           C  
ATOM    103  HN  THR B   7     -11.025  18.703   9.744  1.00  0.00           H  
ATOM    104  HA  THR B   7      -9.513  17.403   7.791  1.00  0.00           H  
ATOM    105  HB  THR B   7     -11.015  20.036   7.634  1.00  0.00           H  
ATOM    106  HG1 THR B   7     -12.726  18.539   6.888  1.00  0.00           H  
ATOM    107 HG21 THR B   7     -10.373  17.976   5.503  1.00  0.00           H  
ATOM    108 HG22 THR B   7      -9.595  19.547   5.668  1.00  0.00           H  
ATOM    109 HG23 THR B   7     -11.307  19.450   5.265  1.00  0.00           H  
ATOM    110  N   ASP B   8      -8.359  20.258   8.963  1.00  0.00           N  
ATOM    111  CA  ASP B   8      -7.185  21.127   9.015  1.00  0.00           C  
ATOM    112  C   ASP B   8      -5.985  20.364   9.569  1.00  0.00           C  
ATOM    113  O   ASP B   8      -4.862  20.489   9.058  1.00  0.00           O  
ATOM    114  CB  ASP B   8      -7.460  22.368   9.864  1.00  0.00           C  
ATOM    115  CG  ASP B   8      -6.288  23.324   9.911  1.00  0.00           C  
ATOM    116  OD1 ASP B   8      -6.109  24.116   8.947  1.00  0.00           O  
ATOM    117  OD2 ASP B   8      -5.520  23.282  10.900  1.00  0.00           O  
ATOM    118  HN  ASP B   8      -9.103  20.421   9.584  1.00  0.00           H  
ATOM    119  HA  ASP B   8      -6.965  21.431   8.003  1.00  0.00           H  
ATOM    120  HB1 ASP B   8      -8.307  22.895   9.450  1.00  0.00           H  
ATOM    121  HB2 ASP B   8      -7.695  22.063  10.872  1.00  0.00           H  
ATOM    122  N   ASP B   9      -6.245  19.528  10.582  1.00  0.00           N  
ATOM    123  CA  ASP B   9      -5.193  18.702  11.208  1.00  0.00           C  
ATOM    124  C   ASP B   9      -4.617  17.757  10.194  1.00  0.00           C  
ATOM    125  O   ASP B   9      -3.391  17.623  10.069  1.00  0.00           O  
ATOM    126  CB  ASP B   9      -5.713  17.866  12.393  1.00  0.00           C  
ATOM    127  CG  ASP B   9      -6.169  18.654  13.598  1.00  0.00           C  
ATOM    128  OD1 ASP B   9      -5.328  19.037  14.430  1.00  0.00           O  
ATOM    129  OD2 ASP B   9      -7.380  18.860  13.750  1.00  0.00           O  
ATOM    130  HN  ASP B   9      -7.167  19.467  10.909  1.00  0.00           H  
ATOM    131  HA  ASP B   9      -4.412  19.361  11.558  1.00  0.00           H  
ATOM    132  HB1 ASP B   9      -6.553  17.277  12.059  1.00  0.00           H  
ATOM    133  HB2 ASP B   9      -4.915  17.204  12.697  1.00  0.00           H  
ATOM    134  N   LEU B  10      -5.514  17.109   9.458  1.00  0.00           N  
ATOM    135  CA  LEU B  10      -5.146  16.165   8.422  1.00  0.00           C  
ATOM    136  C   LEU B  10      -4.292  16.842   7.359  1.00  0.00           C  
ATOM    137  O   LEU B  10      -3.282  16.297   6.929  1.00  0.00           O  
ATOM    138  CB  LEU B  10      -6.395  15.586   7.769  1.00  0.00           C  
ATOM    139  CG  LEU B  10      -6.151  14.525   6.696  1.00  0.00           C  
ATOM    140  CD1 LEU B  10      -5.552  13.254   7.295  1.00  0.00           C  
ATOM    141  CD2 LEU B  10      -7.428  14.228   5.948  1.00  0.00           C  
ATOM    142  HN  LEU B  10      -6.468  17.264   9.641  1.00  0.00           H  
ATOM    143  HA  LEU B  10      -4.586  15.359   8.875  1.00  0.00           H  
ATOM    144  HB1 LEU B  10      -7.013  15.154   8.543  1.00  0.00           H  
ATOM    145  HB2 LEU B  10      -6.936  16.400   7.311  1.00  0.00           H  
ATOM    146  HG  LEU B  10      -5.430  14.918   5.994  1.00  0.00           H  
ATOM    147 HD11 LEU B  10      -5.378  12.531   6.511  1.00  0.00           H  
ATOM    148 HD12 LEU B  10      -6.239  12.842   8.018  1.00  0.00           H  
ATOM    149 HD13 LEU B  10      -4.620  13.495   7.784  1.00  0.00           H  
ATOM    150 HD21 LEU B  10      -8.167  13.845   6.638  1.00  0.00           H  
ATOM    151 HD22 LEU B  10      -7.237  13.488   5.182  1.00  0.00           H  
ATOM    152 HD23 LEU B  10      -7.798  15.137   5.494  1.00  0.00           H  
ATOM    153  N   ARG B  11      -4.694  18.046   6.958  1.00  0.00           N  
ATOM    154  CA  ARG B  11      -3.963  18.805   5.948  1.00  0.00           C  
ATOM    155  C   ARG B  11      -2.531  19.024   6.352  1.00  0.00           C  
ATOM    156  O   ARG B  11      -1.629  18.779   5.567  1.00  0.00           O  
ATOM    157  CB  ARG B  11      -4.635  20.149   5.666  1.00  0.00           C  
ATOM    158  CG  ARG B  11      -3.867  21.014   4.671  1.00  0.00           C  
ATOM    159  CD  ARG B  11      -4.623  22.265   4.315  1.00  0.00           C  
ATOM    160  NE  ARG B  11      -4.940  23.104   5.479  1.00  0.00           N  
ATOM    161  CZ  ARG B  11      -5.459  24.325   5.379  1.00  0.00           C  
ATOM    162  NH1 ARG B  11      -5.484  24.923   4.192  1.00  0.00           N  
ATOM    163  NH2 ARG B  11      -5.886  24.961   6.461  1.00  0.00           N  
ATOM    164  HN  ARG B  11      -5.518  18.419   7.344  1.00  0.00           H  
ATOM    165  HA  ARG B  11      -3.959  18.226   5.035  1.00  0.00           H  
ATOM    166  HB1 ARG B  11      -5.634  19.990   5.290  1.00  0.00           H  
ATOM    167  HB2 ARG B  11      -4.698  20.686   6.601  1.00  0.00           H  
ATOM    168  HG1 ARG B  11      -2.926  21.305   5.114  1.00  0.00           H  
ATOM    169  HG2 ARG B  11      -3.690  20.441   3.773  1.00  0.00           H  
ATOM    170  HD1 ARG B  11      -4.019  22.850   3.637  1.00  0.00           H  
ATOM    171  HD2 ARG B  11      -5.542  21.982   3.821  1.00  0.00           H  
ATOM    172  HE  ARG B  11      -4.810  22.692   6.362  1.00  0.00           H  
ATOM    173 HH11 ARG B  11      -5.097  24.485   3.375  1.00  0.00           H  
ATOM    174 HH12 ARG B  11      -5.931  25.815   4.034  1.00  0.00           H  
ATOM    175 HH21 ARG B  11      -5.847  24.567   7.396  1.00  0.00           H  
ATOM    176 HH22 ARG B  11      -6.266  25.892   6.419  1.00  0.00           H  
ATOM    177  N   ARG B  12      -2.323  19.441   7.596  1.00  0.00           N  
ATOM    178  CA  ARG B  12      -0.977  19.709   8.075  1.00  0.00           C  
ATOM    179  C   ARG B  12      -0.139  18.434   8.062  1.00  0.00           C  
ATOM    180  O   ARG B  12       1.037  18.477   7.743  1.00  0.00           O  
ATOM    181  CB  ARG B  12      -0.989  20.323   9.465  1.00  0.00           C  
ATOM    182  CG  ARG B  12      -1.853  21.562   9.597  1.00  0.00           C  
ATOM    183  CD  ARG B  12      -1.764  22.147  10.997  1.00  0.00           C  
ATOM    184  NE  ARG B  12      -1.902  21.109  12.030  1.00  0.00           N  
ATOM    185  CZ  ARG B  12      -3.005  20.866  12.757  1.00  0.00           C  
ATOM    186  NH1 ARG B  12      -4.154  21.528  12.526  1.00  0.00           N  
ATOM    187  NH2 ARG B  12      -2.975  19.926  13.689  1.00  0.00           N  
ATOM    188  HN  ARG B  12      -3.095  19.562   8.191  1.00  0.00           H  
ATOM    189  HA  ARG B  12      -0.527  20.409   7.385  1.00  0.00           H  
ATOM    190  HB1 ARG B  12      -1.362  19.585  10.161  1.00  0.00           H  
ATOM    191  HB2 ARG B  12       0.024  20.584   9.736  1.00  0.00           H  
ATOM    192  HG1 ARG B  12      -1.519  22.300   8.882  1.00  0.00           H  
ATOM    193  HG2 ARG B  12      -2.878  21.287   9.389  1.00  0.00           H  
ATOM    194  HD1 ARG B  12      -0.803  22.629  11.106  1.00  0.00           H  
ATOM    195  HD2 ARG B  12      -2.551  22.876  11.120  1.00  0.00           H  
ATOM    196  HE  ARG B  12      -1.086  20.573  12.179  1.00  0.00           H  
ATOM    197 HH11 ARG B  12      -4.282  22.230  11.810  1.00  0.00           H  
ATOM    198 HH12 ARG B  12      -4.967  21.363  13.088  1.00  0.00           H  
ATOM    199 HH21 ARG B  12      -2.176  19.367  13.928  1.00  0.00           H  
ATOM    200 HH22 ARG B  12      -3.824  19.695  14.192  1.00  0.00           H  
ATOM    201  N   ALA B  13      -0.778  17.295   8.351  1.00  0.00           N  
ATOM    202  CA  ALA B  13      -0.096  16.004   8.325  1.00  0.00           C  
ATOM    203  C   ALA B  13       0.362  15.684   6.917  1.00  0.00           C  
ATOM    204  O   ALA B  13       1.503  15.287   6.722  1.00  0.00           O  
ATOM    205  CB  ALA B  13      -0.987  14.883   8.844  1.00  0.00           C  
ATOM    206  HN  ALA B  13      -1.732  17.324   8.575  1.00  0.00           H  
ATOM    207  HA  ALA B  13       0.772  16.083   8.960  1.00  0.00           H  
ATOM    208  HB1 ALA B  13      -0.440  13.951   8.776  1.00  0.00           H  
ATOM    209  HB2 ALA B  13      -1.871  14.818   8.226  1.00  0.00           H  
ATOM    210  HB3 ALA B  13      -1.264  15.071   9.872  1.00  0.00           H  
ATOM    211  N   LEU B  14      -0.524  15.900   5.942  1.00  0.00           N  
ATOM    212  CA  LEU B  14      -0.227  15.669   4.547  1.00  0.00           C  
ATOM    213  C   LEU B  14       0.845  16.625   4.022  1.00  0.00           C  
ATOM    214  O   LEU B  14       1.504  16.344   3.021  1.00  0.00           O  
ATOM    215  CB  LEU B  14      -1.504  15.760   3.708  1.00  0.00           C  
ATOM    216  CG  LEU B  14      -2.322  14.463   3.516  1.00  0.00           C  
ATOM    217  CD1 LEU B  14      -1.518  13.429   2.750  1.00  0.00           C  
ATOM    218  CD2 LEU B  14      -2.793  13.877   4.837  1.00  0.00           C  
ATOM    219  HN  LEU B  14      -1.433  16.214   6.135  1.00  0.00           H  
ATOM    220  HA  LEU B  14       0.152  14.660   4.472  1.00  0.00           H  
ATOM    221  HB1 LEU B  14      -2.144  16.500   4.165  1.00  0.00           H  
ATOM    222  HB2 LEU B  14      -1.226  16.142   2.742  1.00  0.00           H  
ATOM    223  HG  LEU B  14      -3.189  14.699   2.917  1.00  0.00           H  
ATOM    224 HD11 LEU B  14      -1.281  13.810   1.767  1.00  0.00           H  
ATOM    225 HD12 LEU B  14      -2.096  12.522   2.661  1.00  0.00           H  
ATOM    226 HD13 LEU B  14      -0.604  13.217   3.288  1.00  0.00           H  
ATOM    227 HD21 LEU B  14      -3.324  12.952   4.657  1.00  0.00           H  
ATOM    228 HD22 LEU B  14      -3.449  14.583   5.324  1.00  0.00           H  
ATOM    229 HD23 LEU B  14      -1.938  13.686   5.470  1.00  0.00           H  
ATOM    230  N   VAL B  15       0.994  17.756   4.675  1.00  0.00           N  
ATOM    231  CA  VAL B  15       2.067  18.674   4.355  1.00  0.00           C  
ATOM    232  C   VAL B  15       3.366  18.074   4.884  1.00  0.00           C  
ATOM    233  O   VAL B  15       4.317  17.894   4.140  1.00  0.00           O  
ATOM    234  CB  VAL B  15       1.835  20.083   4.990  1.00  0.00           C  
ATOM    235  CG1 VAL B  15       3.011  21.010   4.716  1.00  0.00           C  
ATOM    236  CG2 VAL B  15       0.558  20.709   4.452  1.00  0.00           C  
ATOM    237  HN  VAL B  15       0.352  17.966   5.386  1.00  0.00           H  
ATOM    238  HA  VAL B  15       2.135  18.765   3.279  1.00  0.00           H  
ATOM    239  HB  VAL B  15       1.735  19.965   6.058  1.00  0.00           H  
ATOM    240 HG11 VAL B  15       3.135  21.114   3.648  1.00  0.00           H  
ATOM    241 HG12 VAL B  15       3.910  20.599   5.149  1.00  0.00           H  
ATOM    242 HG13 VAL B  15       2.814  21.982   5.143  1.00  0.00           H  
ATOM    243 HG21 VAL B  15       0.416  21.681   4.896  1.00  0.00           H  
ATOM    244 HG22 VAL B  15      -0.277  20.073   4.702  1.00  0.00           H  
ATOM    245 HG23 VAL B  15       0.628  20.805   3.379  1.00  0.00           H  
ATOM    246  N   GLU B  16       3.369  17.752   6.171  1.00  0.00           N  
ATOM    247  CA  GLU B  16       4.519  17.172   6.853  1.00  0.00           C  
ATOM    248  C   GLU B  16       5.034  15.882   6.199  1.00  0.00           C  
ATOM    249  O   GLU B  16       6.258  15.684   6.100  1.00  0.00           O  
ATOM    250  CB  GLU B  16       4.182  16.882   8.293  1.00  0.00           C  
ATOM    251  CG  GLU B  16       3.775  18.090   9.098  1.00  0.00           C  
ATOM    252  CD  GLU B  16       3.610  17.737  10.541  1.00  0.00           C  
ATOM    253  OE1 GLU B  16       4.536  17.162  11.156  1.00  0.00           O  
ATOM    254  OE2 GLU B  16       2.540  18.021  11.097  1.00  0.00           O  
ATOM    255  HN  GLU B  16       2.561  17.923   6.703  1.00  0.00           H  
ATOM    256  HA  GLU B  16       5.311  17.907   6.842  1.00  0.00           H  
ATOM    257  HB1 GLU B  16       3.366  16.172   8.313  1.00  0.00           H  
ATOM    258  HB2 GLU B  16       5.045  16.433   8.763  1.00  0.00           H  
ATOM    259  HG1 GLU B  16       4.513  18.865   8.971  1.00  0.00           H  
ATOM    260  HG2 GLU B  16       2.829  18.437   8.711  1.00  0.00           H  
ATOM    261  N   CYS B  17       4.125  15.013   5.774  1.00  0.00           N  
ATOM    262  CA  CYS B  17       4.499  13.759   5.157  1.00  0.00           C  
ATOM    263  C   CYS B  17       5.265  13.980   3.854  1.00  0.00           C  
ATOM    264  O   CYS B  17       6.235  13.270   3.571  1.00  0.00           O  
ATOM    265  HN  CYS B  17       3.163  15.201   5.870  1.00  0.00           H  
ATOM    266  HA  CYS B  17       5.158  13.260   5.851  1.00  0.00           H  
ATOM    267  CB  CYS B  17       3.260  12.885   4.950  1.00  0.00           C  
ATOM    268  SG  CYS B  17       2.575  12.428   6.567  1.00  0.00           S  
ATOM    269  HB1 CYS B  17       2.513  13.440   4.383  1.00  0.00           H  
ATOM    270  HB2 CYS B  17       3.536  11.984   4.404  1.00  0.00           H  
ATOM    271  HG  CYS B  17       3.494  11.747   7.266  1.00  0.00           H  
ATOM    272  N   ALA B  18       4.841  14.969   3.082  1.00  0.00           N  
ATOM    273  CA  ALA B  18       5.511  15.313   1.852  1.00  0.00           C  
ATOM    274  C   ALA B  18       6.789  16.071   2.169  1.00  0.00           C  
ATOM    275  O   ALA B  18       7.874  15.701   1.715  1.00  0.00           O  
ATOM    276  CB  ALA B  18       4.596  16.150   0.962  1.00  0.00           C  
ATOM    277  HN  ALA B  18       4.044  15.472   3.355  1.00  0.00           H  
ATOM    278  HA  ALA B  18       5.759  14.398   1.337  1.00  0.00           H  
ATOM    279  HB1 ALA B  18       3.710  15.583   0.715  1.00  0.00           H  
ATOM    280  HB2 ALA B  18       5.114  16.414   0.052  1.00  0.00           H  
ATOM    281  HB3 ALA B  18       4.305  17.046   1.489  1.00  0.00           H  
ATOM    282  N   GLY B  19       6.655  17.096   2.985  1.00  0.00           N  
ATOM    283  CA  GLY B  19       7.772  17.909   3.382  1.00  0.00           C  
ATOM    284  C   GLY B  19       8.270  18.743   2.236  1.00  0.00           C  
ATOM    285  O   GLY B  19       7.559  19.621   1.732  1.00  0.00           O  
ATOM    286  HN  GLY B  19       5.760  17.321   3.325  1.00  0.00           H  
ATOM    287  HA1 GLY B  19       7.462  18.558   4.189  1.00  0.00           H  
ATOM    288  HA2 GLY B  19       8.573  17.271   3.725  1.00  0.00           H  
ATOM    289  N   GLU B  20       9.449  18.444   1.780  1.00  0.00           N  
ATOM    290  CA  GLU B  20      10.009  19.149   0.683  1.00  0.00           C  
ATOM    291  C   GLU B  20      10.129  18.214  -0.483  1.00  0.00           C  
ATOM    292  O   GLU B  20      10.940  17.276  -0.483  1.00  0.00           O  
ATOM    293  CB  GLU B  20      11.344  19.822   1.033  1.00  0.00           C  
ATOM    294  CG  GLU B  20      12.391  18.908   1.633  1.00  0.00           C  
ATOM    295  CD  GLU B  20      13.699  19.602   1.814  1.00  0.00           C  
ATOM    296  OE1 GLU B  20      13.888  20.260   2.842  1.00  0.00           O  
ATOM    297  OE2 GLU B  20      14.581  19.477   0.940  1.00  0.00           O  
ATOM    298  HN  GLU B  20       9.941  17.677   2.151  1.00  0.00           H  
ATOM    299  HA  GLU B  20       9.291  19.910   0.416  1.00  0.00           H  
ATOM    300  HB1 GLU B  20      11.760  20.236   0.127  1.00  0.00           H  
ATOM    301  HB2 GLU B  20      11.154  20.629   1.725  1.00  0.00           H  
ATOM    302  HG1 GLU B  20      12.043  18.576   2.600  1.00  0.00           H  
ATOM    303  HG2 GLU B  20      12.533  18.060   0.982  1.00  0.00           H  
ATOM    304  N   THR B  21       9.272  18.413  -1.422  1.00  0.00           N  
ATOM    305  CA  THR B  21       9.212  17.621  -2.592  1.00  0.00           C  
ATOM    306  C   THR B  21       8.265  18.338  -3.558  1.00  0.00           C  
ATOM    307  O   THR B  21       8.045  19.551  -3.398  1.00  0.00           O  
ATOM    308  CB  THR B  21       8.736  16.153  -2.253  1.00  0.00           C  
ATOM    309  OG1 THR B  21       8.812  15.307  -3.412  1.00  0.00           O  
ATOM    310  CG2 THR B  21       7.309  16.123  -1.692  1.00  0.00           C  
ATOM    311  HN  THR B  21       8.624  19.146  -1.347  1.00  0.00           H  
ATOM    312  HA  THR B  21      10.202  17.594  -3.025  1.00  0.00           H  
ATOM    313  HB  THR B  21       9.416  15.782  -1.497  1.00  0.00           H  
ATOM    314  HG1 THR B  21       8.399  14.456  -3.216  1.00  0.00           H  
ATOM    315 HG21 THR B  21       6.635  16.570  -2.410  1.00  0.00           H  
ATOM    316 HG22 THR B  21       7.268  16.676  -0.766  1.00  0.00           H  
ATOM    317 HG23 THR B  21       7.012  15.100  -1.512  1.00  0.00           H  
ATOM    318  N   ASP B  22       7.702  17.637  -4.505  1.00  0.00           N  
ATOM    319  CA  ASP B  22       6.764  18.235  -5.440  1.00  0.00           C  
ATOM    320  C   ASP B  22       5.382  18.304  -4.824  1.00  0.00           C  
ATOM    321  O   ASP B  22       4.615  17.336  -4.856  1.00  0.00           O  
ATOM    322  CB  ASP B  22       6.726  17.462  -6.746  1.00  0.00           C  
ATOM    323  CG  ASP B  22       5.759  18.043  -7.748  1.00  0.00           C  
ATOM    324  OD1 ASP B  22       5.789  19.276  -7.986  1.00  0.00           O  
ATOM    325  OD2 ASP B  22       4.986  17.272  -8.357  1.00  0.00           O  
ATOM    326  HN  ASP B  22       7.916  16.680  -4.567  1.00  0.00           H  
ATOM    327  HA  ASP B  22       7.097  19.242  -5.638  1.00  0.00           H  
ATOM    328  HB1 ASP B  22       7.713  17.448  -7.178  1.00  0.00           H  
ATOM    329  HB2 ASP B  22       6.415  16.453  -6.521  1.00  0.00           H  
ATOM    330  N   GLY B  23       5.098  19.421  -4.217  1.00  0.00           N  
ATOM    331  CA  GLY B  23       3.859  19.580  -3.532  1.00  0.00           C  
ATOM    332  C   GLY B  23       2.820  20.274  -4.365  1.00  0.00           C  
ATOM    333  O   GLY B  23       3.094  21.306  -4.991  1.00  0.00           O  
ATOM    334  HN  GLY B  23       5.748  20.154  -4.243  1.00  0.00           H  
ATOM    335  HA1 GLY B  23       3.507  18.589  -3.286  1.00  0.00           H  
ATOM    336  HA2 GLY B  23       4.020  20.137  -2.621  1.00  0.00           H  
ATOM    337  N   THR B  24       1.650  19.705  -4.397  1.00  0.00           N  
ATOM    338  CA  THR B  24       0.521  20.254  -5.106  1.00  0.00           C  
ATOM    339  C   THR B  24      -0.236  21.280  -4.228  1.00  0.00           C  
ATOM    340  O   THR B  24       0.306  21.785  -3.219  1.00  0.00           O  
ATOM    341  CB  THR B  24      -0.417  19.099  -5.497  1.00  0.00           C  
ATOM    342  OG1 THR B  24      -0.619  18.263  -4.349  1.00  0.00           O  
ATOM    343  CG2 THR B  24       0.176  18.270  -6.625  1.00  0.00           C  
ATOM    344  HN  THR B  24       1.500  18.851  -3.937  1.00  0.00           H  
ATOM    345  HA  THR B  24       0.868  20.736  -6.008  1.00  0.00           H  
ATOM    346  HB  THR B  24      -1.380  19.483  -5.796  1.00  0.00           H  
ATOM    347  HG1 THR B  24      -1.507  18.434  -4.022  1.00  0.00           H  
ATOM    348 HG21 THR B  24      -0.525  17.499  -6.907  1.00  0.00           H  
ATOM    349 HG22 THR B  24       1.088  17.804  -6.285  1.00  0.00           H  
ATOM    350 HG23 THR B  24       0.382  18.896  -7.479  1.00  0.00           H  
ATOM    351  N   ASP B  25      -1.464  21.593  -4.586  1.00  0.00           N  
ATOM    352  CA  ASP B  25      -2.281  22.443  -3.759  1.00  0.00           C  
ATOM    353  C   ASP B  25      -3.120  21.558  -2.882  1.00  0.00           C  
ATOM    354  O   ASP B  25      -3.630  20.523  -3.341  1.00  0.00           O  
ATOM    355  CB  ASP B  25      -3.174  23.381  -4.571  1.00  0.00           C  
ATOM    356  CG  ASP B  25      -3.967  24.311  -3.676  1.00  0.00           C  
ATOM    357  OD1 ASP B  25      -3.442  25.377  -3.292  1.00  0.00           O  
ATOM    358  OD2 ASP B  25      -5.113  23.983  -3.314  1.00  0.00           O  
ATOM    359  HN  ASP B  25      -1.843  21.248  -5.427  1.00  0.00           H  
ATOM    360  HA  ASP B  25      -1.614  23.017  -3.131  1.00  0.00           H  
ATOM    361  HB1 ASP B  25      -2.566  23.976  -5.236  1.00  0.00           H  
ATOM    362  HB2 ASP B  25      -3.875  22.803  -5.155  1.00  0.00           H  
ATOM    363  N   LEU B  26      -3.253  21.930  -1.652  1.00  0.00           N  
ATOM    364  CA  LEU B  26      -3.948  21.127  -0.686  1.00  0.00           C  
ATOM    365  C   LEU B  26      -4.859  22.053   0.113  1.00  0.00           C  
ATOM    366  O   LEU B  26      -5.286  21.741   1.218  1.00  0.00           O  
ATOM    367  CB  LEU B  26      -2.894  20.492   0.234  1.00  0.00           C  
ATOM    368  CG  LEU B  26      -3.275  19.200   0.945  1.00  0.00           C  
ATOM    369  CD1 LEU B  26      -3.458  18.082  -0.078  1.00  0.00           C  
ATOM    370  CD2 LEU B  26      -2.211  18.829   1.956  1.00  0.00           C  
ATOM    371  HN  LEU B  26      -2.882  22.791  -1.350  1.00  0.00           H  
ATOM    372  HA  LEU B  26      -4.509  20.351  -1.185  1.00  0.00           H  
ATOM    373  HB1 LEU B  26      -2.017  20.287  -0.362  1.00  0.00           H  
ATOM    374  HB2 LEU B  26      -2.622  21.218   0.986  1.00  0.00           H  
ATOM    375  HG  LEU B  26      -4.213  19.339   1.462  1.00  0.00           H  
ATOM    376 HD11 LEU B  26      -3.731  17.165   0.424  1.00  0.00           H  
ATOM    377 HD12 LEU B  26      -2.530  17.941  -0.615  1.00  0.00           H  
ATOM    378 HD13 LEU B  26      -4.230  18.361  -0.782  1.00  0.00           H  
ATOM    379 HD21 LEU B  26      -1.268  18.697   1.448  1.00  0.00           H  
ATOM    380 HD22 LEU B  26      -2.486  17.908   2.449  1.00  0.00           H  
ATOM    381 HD23 LEU B  26      -2.114  19.618   2.688  1.00  0.00           H  
ATOM    382  N   SER B  27      -5.180  23.177  -0.487  1.00  0.00           N  
ATOM    383  CA  SER B  27      -5.931  24.205   0.174  1.00  0.00           C  
ATOM    384  C   SER B  27      -7.422  23.949   0.069  1.00  0.00           C  
ATOM    385  O   SER B  27      -7.931  23.617  -1.007  1.00  0.00           O  
ATOM    386  CB  SER B  27      -5.574  25.570  -0.435  1.00  0.00           C  
ATOM    387  OG  SER B  27      -6.238  26.637   0.220  1.00  0.00           O  
ATOM    388  HN  SER B  27      -4.933  23.321  -1.429  1.00  0.00           H  
ATOM    389  HA  SER B  27      -5.646  24.216   1.215  1.00  0.00           H  
ATOM    390  HB1 SER B  27      -4.510  25.732  -0.354  1.00  0.00           H  
ATOM    391  HB2 SER B  27      -5.855  25.571  -1.478  1.00  0.00           H  
ATOM    392  HG  SER B  27      -5.608  27.017   0.855  1.00  0.00           H  
ATOM    393  N   GLY B  28      -8.102  24.083   1.191  1.00  0.00           N  
ATOM    394  CA  GLY B  28      -9.536  23.957   1.233  1.00  0.00           C  
ATOM    395  C   GLY B  28     -10.025  22.562   0.942  1.00  0.00           C  
ATOM    396  O   GLY B  28      -9.813  21.638   1.728  1.00  0.00           O  
ATOM    397  HN  GLY B  28      -7.616  24.264   2.022  1.00  0.00           H  
ATOM    398  HA1 GLY B  28      -9.885  24.247   2.213  1.00  0.00           H  
ATOM    399  HA2 GLY B  28      -9.957  24.636   0.507  1.00  0.00           H  
ATOM    400  N   ASP B  29     -10.639  22.399  -0.197  1.00  0.00           N  
ATOM    401  CA  ASP B  29     -11.228  21.136  -0.565  1.00  0.00           C  
ATOM    402  C   ASP B  29     -10.239  20.180  -1.176  1.00  0.00           C  
ATOM    403  O   ASP B  29     -10.154  20.025  -2.388  1.00  0.00           O  
ATOM    404  CB  ASP B  29     -12.468  21.306  -1.445  1.00  0.00           C  
ATOM    405  CG  ASP B  29     -13.654  21.797  -0.668  1.00  0.00           C  
ATOM    406  OD1 ASP B  29     -14.420  20.973  -0.126  1.00  0.00           O  
ATOM    407  OD2 ASP B  29     -13.857  23.028  -0.605  1.00  0.00           O  
ATOM    408  HN  ASP B  29     -10.688  23.158  -0.814  1.00  0.00           H  
ATOM    409  HA  ASP B  29     -11.550  20.687   0.365  1.00  0.00           H  
ATOM    410  HB1 ASP B  29     -12.262  22.026  -2.223  1.00  0.00           H  
ATOM    411  HB2 ASP B  29     -12.716  20.356  -1.892  1.00  0.00           H  
ATOM    412  N   PHE B  30      -9.437  19.604  -0.323  1.00  0.00           N  
ATOM    413  CA  PHE B  30      -8.480  18.581  -0.721  1.00  0.00           C  
ATOM    414  C   PHE B  30      -8.979  17.237  -0.205  1.00  0.00           C  
ATOM    415  O   PHE B  30      -8.446  16.186  -0.528  1.00  0.00           O  
ATOM    416  CB  PHE B  30      -7.088  18.869  -0.092  1.00  0.00           C  
ATOM    417  CG  PHE B  30      -7.021  18.609   1.407  1.00  0.00           C  
ATOM    418  CD1 PHE B  30      -7.545  19.535   2.303  1.00  0.00           C  
ATOM    419  CD2 PHE B  30      -6.423  17.471   1.906  1.00  0.00           C  
ATOM    420  CE1 PHE B  30      -7.468  19.327   3.662  1.00  0.00           C  
ATOM    421  CE2 PHE B  30      -6.337  17.262   3.269  1.00  0.00           C  
ATOM    422  CZ  PHE B  30      -6.940  18.080   4.129  1.00  0.00           C  
ATOM    423  HN  PHE B  30      -9.469  19.924   0.606  1.00  0.00           H  
ATOM    424  HA  PHE B  30      -8.393  18.561  -1.797  1.00  0.00           H  
ATOM    425  HB1 PHE B  30      -6.352  18.236  -0.568  1.00  0.00           H  
ATOM    426  HB2 PHE B  30      -6.825  19.900  -0.270  1.00  0.00           H  
ATOM    427  HD1 PHE B  30      -8.025  20.425   1.924  1.00  0.00           H  
ATOM    428  HD2 PHE B  30      -6.012  16.749   1.214  1.00  0.00           H  
ATOM    429  HE1 PHE B  30      -7.876  20.052   4.353  1.00  0.00           H  
ATOM    430  HE2 PHE B  30      -5.865  16.369   3.651  1.00  0.00           H  
ATOM    431  HZ  PHE B  30      -6.911  17.870   5.188  1.00  0.00           H  
ATOM    432  N   LEU B  31     -10.040  17.298   0.577  1.00  0.00           N  
ATOM    433  CA  LEU B  31     -10.538  16.160   1.317  1.00  0.00           C  
ATOM    434  C   LEU B  31     -11.155  15.118   0.386  1.00  0.00           C  
ATOM    435  O   LEU B  31     -11.103  13.916   0.656  1.00  0.00           O  
ATOM    436  CB  LEU B  31     -11.557  16.640   2.363  1.00  0.00           C  
ATOM    437  CG  LEU B  31     -11.900  15.652   3.468  1.00  0.00           C  
ATOM    438  CD1 LEU B  31     -10.675  15.383   4.327  1.00  0.00           C  
ATOM    439  CD2 LEU B  31     -13.054  16.165   4.320  1.00  0.00           C  
ATOM    440  HN  LEU B  31     -10.525  18.147   0.639  1.00  0.00           H  
ATOM    441  HA  LEU B  31      -9.706  15.708   1.833  1.00  0.00           H  
ATOM    442  HB1 LEU B  31     -11.169  17.535   2.830  1.00  0.00           H  
ATOM    443  HB2 LEU B  31     -12.472  16.903   1.851  1.00  0.00           H  
ATOM    444  HG  LEU B  31     -12.195  14.714   3.020  1.00  0.00           H  
ATOM    445 HD11 LEU B  31     -10.319  16.313   4.745  1.00  0.00           H  
ATOM    446 HD12 LEU B  31      -9.902  14.943   3.715  1.00  0.00           H  
ATOM    447 HD13 LEU B  31     -10.936  14.700   5.125  1.00  0.00           H  
ATOM    448 HD21 LEU B  31     -13.273  15.444   5.094  1.00  0.00           H  
ATOM    449 HD22 LEU B  31     -13.932  16.312   3.708  1.00  0.00           H  
ATOM    450 HD23 LEU B  31     -12.770  17.101   4.779  1.00  0.00           H  
ATOM    451  N   ASP B  32     -11.699  15.594  -0.719  1.00  0.00           N  
ATOM    452  CA  ASP B  32     -12.338  14.745  -1.735  1.00  0.00           C  
ATOM    453  C   ASP B  32     -11.404  14.596  -2.958  1.00  0.00           C  
ATOM    454  O   ASP B  32     -11.776  14.066  -4.010  1.00  0.00           O  
ATOM    455  CB  ASP B  32     -13.692  15.381  -2.127  1.00  0.00           C  
ATOM    456  CG  ASP B  32     -14.530  14.565  -3.097  1.00  0.00           C  
ATOM    457  OD1 ASP B  32     -14.996  13.459  -2.712  1.00  0.00           O  
ATOM    458  OD2 ASP B  32     -14.697  14.983  -4.263  1.00  0.00           O  
ATOM    459  HN  ASP B  32     -11.691  16.565  -0.854  1.00  0.00           H  
ATOM    460  HA  ASP B  32     -12.512  13.776  -1.297  1.00  0.00           H  
ATOM    461  HB1 ASP B  32     -14.279  15.529  -1.232  1.00  0.00           H  
ATOM    462  HB2 ASP B  32     -13.498  16.345  -2.573  1.00  0.00           H  
ATOM    463  N   LEU B  33     -10.174  15.049  -2.794  1.00  0.00           N  
ATOM    464  CA  LEU B  33      -9.181  14.945  -3.845  1.00  0.00           C  
ATOM    465  C   LEU B  33      -8.504  13.579  -3.701  1.00  0.00           C  
ATOM    466  O   LEU B  33      -8.689  12.911  -2.693  1.00  0.00           O  
ATOM    467  CB  LEU B  33      -8.170  16.105  -3.743  1.00  0.00           C  
ATOM    468  CG  LEU B  33      -7.161  16.258  -4.891  1.00  0.00           C  
ATOM    469  CD1 LEU B  33      -7.881  16.485  -6.212  1.00  0.00           C  
ATOM    470  CD2 LEU B  33      -6.212  17.405  -4.604  1.00  0.00           C  
ATOM    471  HN  LEU B  33      -9.909  15.420  -1.928  1.00  0.00           H  
ATOM    472  HA  LEU B  33      -9.700  14.981  -4.793  1.00  0.00           H  
ATOM    473  HB1 LEU B  33      -8.729  17.026  -3.662  1.00  0.00           H  
ATOM    474  HB2 LEU B  33      -7.611  15.973  -2.828  1.00  0.00           H  
ATOM    475  HG  LEU B  33      -6.581  15.350  -4.971  1.00  0.00           H  
ATOM    476 HD11 LEU B  33      -8.520  15.642  -6.422  1.00  0.00           H  
ATOM    477 HD12 LEU B  33      -7.150  16.593  -6.998  1.00  0.00           H  
ATOM    478 HD13 LEU B  33      -8.476  17.382  -6.143  1.00  0.00           H  
ATOM    479 HD21 LEU B  33      -5.667  17.201  -3.695  1.00  0.00           H  
ATOM    480 HD22 LEU B  33      -6.772  18.321  -4.492  1.00  0.00           H  
ATOM    481 HD23 LEU B  33      -5.514  17.510  -5.421  1.00  0.00           H  
ATOM    482  N   ARG B  34      -7.729  13.163  -4.670  1.00  0.00           N  
ATOM    483  CA  ARG B  34      -7.191  11.821  -4.634  1.00  0.00           C  
ATOM    484  C   ARG B  34      -5.688  11.865  -4.404  1.00  0.00           C  
ATOM    485  O   ARG B  34      -5.019  12.827  -4.808  1.00  0.00           O  
ATOM    486  CB  ARG B  34      -7.541  11.096  -5.942  1.00  0.00           C  
ATOM    487  CG  ARG B  34      -9.012  11.249  -6.309  1.00  0.00           C  
ATOM    488  CD  ARG B  34      -9.354  10.618  -7.636  1.00  0.00           C  
ATOM    489  NE  ARG B  34      -9.394   9.154  -7.599  1.00  0.00           N  
ATOM    490  CZ  ARG B  34      -9.508   8.383  -8.685  1.00  0.00           C  
ATOM    491  NH1 ARG B  34      -9.437   8.933  -9.886  1.00  0.00           N  
ATOM    492  NH2 ARG B  34      -9.681   7.076  -8.577  1.00  0.00           N  
ATOM    493  HN  ARG B  34      -7.476  13.748  -5.413  1.00  0.00           H  
ATOM    494  HA  ARG B  34      -7.657  11.296  -3.813  1.00  0.00           H  
ATOM    495  HB1 ARG B  34      -6.945  11.506  -6.745  1.00  0.00           H  
ATOM    496  HB2 ARG B  34      -7.328  10.042  -5.842  1.00  0.00           H  
ATOM    497  HG1 ARG B  34      -9.614  10.790  -5.540  1.00  0.00           H  
ATOM    498  HG2 ARG B  34      -9.232  12.306  -6.356  1.00  0.00           H  
ATOM    499  HD1 ARG B  34     -10.321  10.979  -7.954  1.00  0.00           H  
ATOM    500  HD2 ARG B  34      -8.611  10.930  -8.355  1.00  0.00           H  
ATOM    501  HE  ARG B  34      -9.390   8.773  -6.679  1.00  0.00           H  
ATOM    502 HH11 ARG B  34      -9.301   9.918 -10.008  1.00  0.00           H  
ATOM    503 HH12 ARG B  34      -9.508   8.394 -10.734  1.00  0.00           H  
ATOM    504 HH21 ARG B  34      -9.731   6.606  -7.687  1.00  0.00           H  
ATOM    505 HH22 ARG B  34      -9.793   6.490  -9.391  1.00  0.00           H  
ATOM    506  N   PHE B  35      -5.158  10.839  -3.740  1.00  0.00           N  
ATOM    507  CA  PHE B  35      -3.719  10.735  -3.440  1.00  0.00           C  
ATOM    508  C   PHE B  35      -2.849  10.759  -4.686  1.00  0.00           C  
ATOM    509  O   PHE B  35      -1.712  11.233  -4.646  1.00  0.00           O  
ATOM    510  CB  PHE B  35      -3.393   9.507  -2.575  1.00  0.00           C  
ATOM    511  CG  PHE B  35      -3.740   9.653  -1.112  1.00  0.00           C  
ATOM    512  CD1 PHE B  35      -2.852  10.266  -0.245  1.00  0.00           C  
ATOM    513  CD2 PHE B  35      -4.935   9.180  -0.606  1.00  0.00           C  
ATOM    514  CE1 PHE B  35      -3.148  10.401   1.094  1.00  0.00           C  
ATOM    515  CE2 PHE B  35      -5.238   9.313   0.736  1.00  0.00           C  
ATOM    516  CZ  PHE B  35      -4.344   9.926   1.587  1.00  0.00           C  
ATOM    517  HN  PHE B  35      -5.784  10.150  -3.416  1.00  0.00           H  
ATOM    518  HA  PHE B  35      -3.468  11.619  -2.873  1.00  0.00           H  
ATOM    519  HB1 PHE B  35      -3.938   8.658  -2.957  1.00  0.00           H  
ATOM    520  HB2 PHE B  35      -2.335   9.305  -2.654  1.00  0.00           H  
ATOM    521  HD1 PHE B  35      -1.915  10.640  -0.627  1.00  0.00           H  
ATOM    522  HD2 PHE B  35      -5.638   8.701  -1.270  1.00  0.00           H  
ATOM    523  HE1 PHE B  35      -2.443  10.880   1.756  1.00  0.00           H  
ATOM    524  HE2 PHE B  35      -6.176   8.938   1.119  1.00  0.00           H  
ATOM    525  HZ  PHE B  35      -4.575  10.030   2.636  1.00  0.00           H  
ATOM    526  N   GLU B  36      -3.389  10.290  -5.790  1.00  0.00           N  
ATOM    527  CA  GLU B  36      -2.671  10.296  -7.057  1.00  0.00           C  
ATOM    528  C   GLU B  36      -2.425  11.733  -7.533  1.00  0.00           C  
ATOM    529  O   GLU B  36      -1.366  12.050  -8.066  1.00  0.00           O  
ATOM    530  CB  GLU B  36      -3.440   9.512  -8.124  1.00  0.00           C  
ATOM    531  CG  GLU B  36      -4.857  10.002  -8.344  1.00  0.00           C  
ATOM    532  CD  GLU B  36      -5.510   9.338  -9.506  1.00  0.00           C  
ATOM    533  OE1 GLU B  36      -6.074   8.223  -9.333  1.00  0.00           O  
ATOM    534  OE2 GLU B  36      -5.485   9.896 -10.602  1.00  0.00           O  
ATOM    535  HN  GLU B  36      -4.297   9.922  -5.752  1.00  0.00           H  
ATOM    536  HA  GLU B  36      -1.716   9.819  -6.892  1.00  0.00           H  
ATOM    537  HB1 GLU B  36      -2.910   9.589  -9.063  1.00  0.00           H  
ATOM    538  HB2 GLU B  36      -3.485   8.474  -7.830  1.00  0.00           H  
ATOM    539  HG1 GLU B  36      -5.438   9.798  -7.456  1.00  0.00           H  
ATOM    540  HG2 GLU B  36      -4.838  11.069  -8.515  1.00  0.00           H  
ATOM    541  N   ASP B  37      -3.390  12.604  -7.274  1.00  0.00           N  
ATOM    542  CA  ASP B  37      -3.323  13.989  -7.724  1.00  0.00           C  
ATOM    543  C   ASP B  37      -2.354  14.761  -6.881  1.00  0.00           C  
ATOM    544  O   ASP B  37      -1.730  15.707  -7.348  1.00  0.00           O  
ATOM    545  CB  ASP B  37      -4.694  14.672  -7.664  1.00  0.00           C  
ATOM    546  CG  ASP B  37      -5.734  13.984  -8.495  1.00  0.00           C  
ATOM    547  OD1 ASP B  37      -5.722  14.148  -9.715  1.00  0.00           O  
ATOM    548  OD2 ASP B  37      -6.580  13.252  -7.937  1.00  0.00           O  
ATOM    549  HN  ASP B  37      -4.171  12.308  -6.760  1.00  0.00           H  
ATOM    550  HA  ASP B  37      -2.976  13.996  -8.747  1.00  0.00           H  
ATOM    551  HB1 ASP B  37      -5.042  14.676  -6.642  1.00  0.00           H  
ATOM    552  HB2 ASP B  37      -4.596  15.691  -8.013  1.00  0.00           H  
ATOM    553  N   ILE B  38      -2.197  14.341  -5.644  1.00  0.00           N  
ATOM    554  CA  ILE B  38      -1.298  15.021  -4.730  1.00  0.00           C  
ATOM    555  C   ILE B  38       0.097  14.385  -4.704  1.00  0.00           C  
ATOM    556  O   ILE B  38       0.913  14.694  -3.839  1.00  0.00           O  
ATOM    557  CB  ILE B  38      -1.887  15.187  -3.298  1.00  0.00           C  
ATOM    558  CG1 ILE B  38      -2.266  13.826  -2.682  1.00  0.00           C  
ATOM    559  CG2 ILE B  38      -3.092  16.109  -3.336  1.00  0.00           C  
ATOM    560  CD1 ILE B  38      -2.826  13.900  -1.268  1.00  0.00           C  
ATOM    561  HN  ILE B  38      -2.710  13.562  -5.340  1.00  0.00           H  
ATOM    562  HA  ILE B  38      -1.162  16.008  -5.153  1.00  0.00           H  
ATOM    563  HB  ILE B  38      -1.135  15.658  -2.683  1.00  0.00           H  
ATOM    564 HG11 ILE B  38      -3.016  13.354  -3.300  1.00  0.00           H  
ATOM    565 HG12 ILE B  38      -1.388  13.196  -2.663  1.00  0.00           H  
ATOM    566 HG21 ILE B  38      -3.508  16.195  -2.344  1.00  0.00           H  
ATOM    567 HG22 ILE B  38      -3.843  15.692  -3.993  1.00  0.00           H  
ATOM    568 HG23 ILE B  38      -2.791  17.085  -3.686  1.00  0.00           H  
ATOM    569 HD11 ILE B  38      -2.100  14.358  -0.616  1.00  0.00           H  
ATOM    570 HD12 ILE B  38      -3.050  12.902  -0.919  1.00  0.00           H  
ATOM    571 HD13 ILE B  38      -3.731  14.491  -1.274  1.00  0.00           H  
ATOM    572  N   GLY B  39       0.365  13.547  -5.693  1.00  0.00           N  
ATOM    573  CA  GLY B  39       1.683  12.959  -5.867  1.00  0.00           C  
ATOM    574  C   GLY B  39       2.079  11.941  -4.808  1.00  0.00           C  
ATOM    575  O   GLY B  39       3.261  11.834  -4.451  1.00  0.00           O  
ATOM    576  HN  GLY B  39      -0.351  13.317  -6.322  1.00  0.00           H  
ATOM    577  HA1 GLY B  39       1.705  12.470  -6.830  1.00  0.00           H  
ATOM    578  HA2 GLY B  39       2.411  13.756  -5.874  1.00  0.00           H  
ATOM    579  N   TYR B  40       1.134  11.188  -4.317  1.00  0.00           N  
ATOM    580  CA  TYR B  40       1.431  10.191  -3.321  1.00  0.00           C  
ATOM    581  C   TYR B  40       1.501   8.794  -3.890  1.00  0.00           C  
ATOM    582  O   TYR B  40       0.566   8.314  -4.543  1.00  0.00           O  
ATOM    583  CB  TYR B  40       0.471  10.261  -2.124  1.00  0.00           C  
ATOM    584  CG  TYR B  40       0.885  11.279  -1.097  1.00  0.00           C  
ATOM    585  CD1 TYR B  40       0.738  12.635  -1.321  1.00  0.00           C  
ATOM    586  CD2 TYR B  40       1.459  10.872   0.093  1.00  0.00           C  
ATOM    587  CE1 TYR B  40       1.145  13.558  -0.389  1.00  0.00           C  
ATOM    588  CE2 TYR B  40       1.877  11.784   1.029  1.00  0.00           C  
ATOM    589  CZ  TYR B  40       1.718  13.125   0.786  1.00  0.00           C  
ATOM    590  OH  TYR B  40       2.161  14.027   1.713  1.00  0.00           O  
ATOM    591  HN  TYR B  40       0.210  11.294  -4.636  1.00  0.00           H  
ATOM    592  HA  TYR B  40       2.421  10.426  -2.955  1.00  0.00           H  
ATOM    593  HB1 TYR B  40      -0.515  10.523  -2.483  1.00  0.00           H  
ATOM    594  HB2 TYR B  40       0.426   9.294  -1.642  1.00  0.00           H  
ATOM    595  HD1 TYR B  40       0.286  12.967  -2.245  1.00  0.00           H  
ATOM    596  HD2 TYR B  40       1.578   9.815   0.281  1.00  0.00           H  
ATOM    597  HE1 TYR B  40       1.016  14.612  -0.589  1.00  0.00           H  
ATOM    598  HE2 TYR B  40       2.326  11.446   1.951  1.00  0.00           H  
ATOM    599  HH  TYR B  40       1.566  14.785   1.791  1.00  0.00           H  
ATOM    600  N   ASP B  41       2.644   8.165  -3.677  1.00  0.00           N  
ATOM    601  CA  ASP B  41       2.848   6.763  -4.024  1.00  0.00           C  
ATOM    602  C   ASP B  41       2.237   5.913  -2.934  1.00  0.00           C  
ATOM    603  O   ASP B  41       1.875   6.434  -1.864  1.00  0.00           O  
ATOM    604  CB  ASP B  41       4.350   6.401  -4.116  1.00  0.00           C  
ATOM    605  CG  ASP B  41       5.098   7.030  -5.261  1.00  0.00           C  
ATOM    606  OD1 ASP B  41       4.928   6.590  -6.420  1.00  0.00           O  
ATOM    607  OD2 ASP B  41       5.870   7.985  -5.034  1.00  0.00           O  
ATOM    608  HN  ASP B  41       3.372   8.673  -3.268  1.00  0.00           H  
ATOM    609  HA  ASP B  41       2.368   6.562  -4.972  1.00  0.00           H  
ATOM    610  HB1 ASP B  41       4.853   6.706  -3.210  1.00  0.00           H  
ATOM    611  HB2 ASP B  41       4.433   5.327  -4.206  1.00  0.00           H  
ATOM    612  N   SER B  42       2.172   4.625  -3.154  1.00  0.00           N  
ATOM    613  CA  SER B  42       1.640   3.711  -2.165  1.00  0.00           C  
ATOM    614  C   SER B  42       2.544   3.712  -0.942  1.00  0.00           C  
ATOM    615  O   SER B  42       2.077   3.871   0.188  1.00  0.00           O  
ATOM    616  CB  SER B  42       1.561   2.335  -2.752  1.00  0.00           C  
ATOM    617  OG  SER B  42       2.852   2.012  -3.320  1.00  0.00           O  
ATOM    618  HN  SER B  42       2.512   4.255  -3.994  1.00  0.00           H  
ATOM    619  HA  SER B  42       0.653   4.042  -1.879  1.00  0.00           H  
ATOM    620  HB1 SER B  42       1.323   1.624  -1.974  1.00  0.00           H  
ATOM    621  HB2 SER B  42       0.819   2.305  -3.536  1.00  0.00           H  
ATOM    622  HG  SER B  42       3.091   2.710  -4.067  1.00  0.00           H  
ATOM    623  N   LEU B  43       3.852   3.577  -1.195  1.00  0.00           N  
ATOM    624  CA  LEU B  43       4.872   3.640  -0.155  1.00  0.00           C  
ATOM    625  C   LEU B  43       4.782   4.925   0.612  1.00  0.00           C  
ATOM    626  O   LEU B  43       4.909   4.930   1.822  1.00  0.00           O  
ATOM    627  CB  LEU B  43       6.275   3.477  -0.741  1.00  0.00           C  
ATOM    628  CG  LEU B  43       6.875   2.080  -0.651  1.00  0.00           C  
ATOM    629  CD1 LEU B  43       8.204   2.029  -1.390  1.00  0.00           C  
ATOM    630  CD2 LEU B  43       7.074   1.713   0.815  1.00  0.00           C  
ATOM    631  HN  LEU B  43       4.127   3.409  -2.126  1.00  0.00           H  
ATOM    632  HA  LEU B  43       4.690   2.821   0.526  1.00  0.00           H  
ATOM    633  HB1 LEU B  43       6.236   3.767  -1.780  1.00  0.00           H  
ATOM    634  HB2 LEU B  43       6.938   4.157  -0.226  1.00  0.00           H  
ATOM    635  HG  LEU B  43       6.199   1.361  -1.090  1.00  0.00           H  
ATOM    636 HD11 LEU B  43       8.878   2.767  -0.979  1.00  0.00           H  
ATOM    637 HD12 LEU B  43       8.044   2.236  -2.437  1.00  0.00           H  
ATOM    638 HD13 LEU B  43       8.640   1.047  -1.278  1.00  0.00           H  
ATOM    639 HD21 LEU B  43       6.116   1.720   1.313  1.00  0.00           H  
ATOM    640 HD22 LEU B  43       7.711   2.446   1.290  1.00  0.00           H  
ATOM    641 HD23 LEU B  43       7.516   0.732   0.894  1.00  0.00           H  
ATOM    642  N   ALA B  44       4.494   6.005  -0.098  1.00  0.00           N  
ATOM    643  CA  ALA B  44       4.375   7.311   0.510  1.00  0.00           C  
ATOM    644  C   ALA B  44       3.207   7.344   1.488  1.00  0.00           C  
ATOM    645  O   ALA B  44       3.283   7.992   2.519  1.00  0.00           O  
ATOM    646  CB  ALA B  44       4.230   8.391  -0.546  1.00  0.00           C  
ATOM    647  HN  ALA B  44       4.353   5.897  -1.062  1.00  0.00           H  
ATOM    648  HA  ALA B  44       5.284   7.496   1.066  1.00  0.00           H  
ATOM    649  HB1 ALA B  44       3.316   8.236  -1.099  1.00  0.00           H  
ATOM    650  HB2 ALA B  44       5.070   8.347  -1.224  1.00  0.00           H  
ATOM    651  HB3 ALA B  44       4.202   9.361  -0.070  1.00  0.00           H  
ATOM    652  N   LEU B  45       2.143   6.619   1.183  1.00  0.00           N  
ATOM    653  CA  LEU B  45       1.001   6.556   2.063  1.00  0.00           C  
ATOM    654  C   LEU B  45       1.284   5.649   3.266  1.00  0.00           C  
ATOM    655  O   LEU B  45       0.885   5.961   4.375  1.00  0.00           O  
ATOM    656  CB  LEU B  45      -0.239   6.125   1.302  1.00  0.00           C  
ATOM    657  CG  LEU B  45      -1.572   6.133   2.073  1.00  0.00           C  
ATOM    658  CD1 LEU B  45      -1.618   7.222   3.143  1.00  0.00           C  
ATOM    659  CD2 LEU B  45      -2.616   6.468   1.107  1.00  0.00           C  
ATOM    660  HN  LEU B  45       2.125   6.119   0.335  1.00  0.00           H  
ATOM    661  HA  LEU B  45       0.823   7.560   2.425  1.00  0.00           H  
ATOM    662  HB1 LEU B  45      -0.344   6.770   0.442  1.00  0.00           H  
ATOM    663  HB2 LEU B  45      -0.068   5.119   0.946  1.00  0.00           H  
ATOM    664  HG  LEU B  45      -1.804   5.164   2.489  1.00  0.00           H  
ATOM    665 HD11 LEU B  45      -1.486   8.196   2.699  1.00  0.00           H  
ATOM    666 HD12 LEU B  45      -0.832   7.032   3.860  1.00  0.00           H  
ATOM    667 HD13 LEU B  45      -2.571   7.164   3.649  1.00  0.00           H  
ATOM    668 HD21 LEU B  45      -3.578   6.495   1.592  1.00  0.00           H  
ATOM    669 HD22 LEU B  45      -2.582   5.790   0.268  1.00  0.00           H  
ATOM    670 HD23 LEU B  45      -2.325   7.470   0.826  1.00  0.00           H  
ATOM    671  N   MET B  46       2.019   4.559   3.049  1.00  0.00           N  
ATOM    672  CA  MET B  46       2.415   3.644   4.160  1.00  0.00           C  
ATOM    673  C   MET B  46       3.220   4.457   5.141  1.00  0.00           C  
ATOM    674  O   MET B  46       2.996   4.437   6.351  1.00  0.00           O  
ATOM    675  CB  MET B  46       3.317   2.504   3.652  1.00  0.00           C  
ATOM    676  CG  MET B  46       2.846   1.895   2.389  1.00  0.00           C  
ATOM    677  SD  MET B  46       3.777   0.441   1.902  1.00  0.00           S  
ATOM    678  CE  MET B  46       2.927   0.030   0.391  1.00  0.00           C  
ATOM    679  HN  MET B  46       2.288   4.361   2.124  1.00  0.00           H  
ATOM    680  HA  MET B  46       1.529   3.247   4.631  1.00  0.00           H  
ATOM    681  HB1 MET B  46       4.312   2.879   3.467  1.00  0.00           H  
ATOM    682  HB2 MET B  46       3.371   1.718   4.391  1.00  0.00           H  
ATOM    683  HG1 MET B  46       1.794   1.684   2.468  1.00  0.00           H  
ATOM    684  HG2 MET B  46       3.014   2.678   1.661  1.00  0.00           H  
ATOM    685  HE1 MET B  46       3.377  -0.852  -0.045  1.00  0.00           H  
ATOM    686  HE2 MET B  46       3.013   0.855  -0.300  1.00  0.00           H  
ATOM    687  HE3 MET B  46       1.884  -0.159   0.592  1.00  0.00           H  
ATOM    688  N   GLU B  47       4.122   5.199   4.558  1.00  0.00           N  
ATOM    689  CA  GLU B  47       5.000   6.112   5.205  1.00  0.00           C  
ATOM    690  C   GLU B  47       4.175   7.149   6.006  1.00  0.00           C  
ATOM    691  O   GLU B  47       4.368   7.299   7.198  1.00  0.00           O  
ATOM    692  CB  GLU B  47       5.774   6.757   4.086  1.00  0.00           C  
ATOM    693  CG  GLU B  47       6.962   7.592   4.489  1.00  0.00           C  
ATOM    694  CD  GLU B  47       8.009   6.825   5.244  1.00  0.00           C  
ATOM    695  OE1 GLU B  47       8.485   5.795   4.727  1.00  0.00           O  
ATOM    696  OE2 GLU B  47       8.326   7.202   6.378  1.00  0.00           O  
ATOM    697  HN  GLU B  47       4.223   5.108   3.584  1.00  0.00           H  
ATOM    698  HA  GLU B  47       5.687   5.583   5.848  1.00  0.00           H  
ATOM    699  HB1 GLU B  47       6.036   5.950   3.414  1.00  0.00           H  
ATOM    700  HB2 GLU B  47       5.078   7.386   3.547  1.00  0.00           H  
ATOM    701  HG1 GLU B  47       7.417   8.013   3.605  1.00  0.00           H  
ATOM    702  HG2 GLU B  47       6.594   8.382   5.122  1.00  0.00           H  
ATOM    703  N   THR B  48       3.235   7.807   5.322  1.00  0.00           N  
ATOM    704  CA  THR B  48       2.301   8.783   5.917  1.00  0.00           C  
ATOM    705  C   THR B  48       1.559   8.163   7.123  1.00  0.00           C  
ATOM    706  O   THR B  48       1.545   8.734   8.220  1.00  0.00           O  
ATOM    707  CB  THR B  48       1.268   9.223   4.829  1.00  0.00           C  
ATOM    708  OG1 THR B  48       1.945   9.900   3.763  1.00  0.00           O  
ATOM    709  CG2 THR B  48       0.151  10.123   5.378  1.00  0.00           C  
ATOM    710  HN  THR B  48       3.166   7.636   4.358  1.00  0.00           H  
ATOM    711  HA  THR B  48       2.861   9.651   6.234  1.00  0.00           H  
ATOM    712  HB  THR B  48       0.829   8.320   4.431  1.00  0.00           H  
ATOM    713  HG1 THR B  48       2.496   9.266   3.283  1.00  0.00           H  
ATOM    714 HG21 THR B  48      -0.522  10.351   4.559  1.00  0.00           H  
ATOM    715 HG22 THR B  48       0.550  11.033   5.802  1.00  0.00           H  
ATOM    716 HG23 THR B  48      -0.404   9.580   6.129  1.00  0.00           H  
ATOM    717  N   ALA B  49       0.982   6.988   6.912  1.00  0.00           N  
ATOM    718  CA  ALA B  49       0.206   6.293   7.926  1.00  0.00           C  
ATOM    719  C   ALA B  49       1.063   5.983   9.159  1.00  0.00           C  
ATOM    720  O   ALA B  49       0.693   6.335  10.280  1.00  0.00           O  
ATOM    721  CB  ALA B  49      -0.385   5.008   7.356  1.00  0.00           C  
ATOM    722  HN  ALA B  49       1.107   6.574   6.029  1.00  0.00           H  
ATOM    723  HA  ALA B  49      -0.612   6.952   8.190  1.00  0.00           H  
ATOM    724  HB1 ALA B  49      -1.006   4.537   8.103  1.00  0.00           H  
ATOM    725  HB2 ALA B  49       0.415   4.338   7.081  1.00  0.00           H  
ATOM    726  HB3 ALA B  49      -0.978   5.237   6.483  1.00  0.00           H  
ATOM    727  N   ALA B  50       2.231   5.376   8.934  1.00  0.00           N  
ATOM    728  CA  ALA B  50       3.153   5.011  10.020  1.00  0.00           C  
ATOM    729  C   ALA B  50       3.669   6.255  10.744  1.00  0.00           C  
ATOM    730  O   ALA B  50       3.863   6.257  11.971  1.00  0.00           O  
ATOM    731  CB  ALA B  50       4.317   4.191   9.473  1.00  0.00           C  
ATOM    732  HN  ALA B  50       2.486   5.147   8.012  1.00  0.00           H  
ATOM    733  HA  ALA B  50       2.604   4.401  10.724  1.00  0.00           H  
ATOM    734  HB1 ALA B  50       4.876   4.796   8.774  1.00  0.00           H  
ATOM    735  HB2 ALA B  50       3.931   3.319   8.963  1.00  0.00           H  
ATOM    736  HB3 ALA B  50       4.963   3.883  10.282  1.00  0.00           H  
ATOM    737  N   ARG B  51       3.843   7.323   9.987  1.00  0.00           N  
ATOM    738  CA  ARG B  51       4.315   8.599  10.502  1.00  0.00           C  
ATOM    739  C   ARG B  51       3.263   9.144  11.488  1.00  0.00           C  
ATOM    740  O   ARG B  51       3.585   9.813  12.473  1.00  0.00           O  
ATOM    741  CB  ARG B  51       4.515   9.551   9.301  1.00  0.00           C  
ATOM    742  CG  ARG B  51       5.593  10.617   9.433  1.00  0.00           C  
ATOM    743  CD  ARG B  51       5.237  11.764  10.361  1.00  0.00           C  
ATOM    744  NE  ARG B  51       6.340  12.725  10.406  1.00  0.00           N  
ATOM    745  CZ  ARG B  51       6.235  14.045  10.511  1.00  0.00           C  
ATOM    746  NH1 ARG B  51       5.055  14.605  10.698  1.00  0.00           N  
ATOM    747  NH2 ARG B  51       7.324  14.796  10.442  1.00  0.00           N  
ATOM    748  HN  ARG B  51       3.663   7.241   9.022  1.00  0.00           H  
ATOM    749  HA  ARG B  51       5.259   8.439  11.004  1.00  0.00           H  
ATOM    750  HB1 ARG B  51       4.770   8.953   8.441  1.00  0.00           H  
ATOM    751  HB2 ARG B  51       3.577  10.046   9.092  1.00  0.00           H  
ATOM    752  HG1 ARG B  51       6.494  10.152   9.806  1.00  0.00           H  
ATOM    753  HG2 ARG B  51       5.798  11.014   8.450  1.00  0.00           H  
ATOM    754  HD1 ARG B  51       4.358  12.268   9.986  1.00  0.00           H  
ATOM    755  HD2 ARG B  51       5.049  11.393  11.358  1.00  0.00           H  
ATOM    756  HE  ARG B  51       7.231  12.297  10.335  1.00  0.00           H  
ATOM    757 HH11 ARG B  51       4.226  14.055  10.762  1.00  0.00           H  
ATOM    758 HH12 ARG B  51       4.939  15.605  10.816  1.00  0.00           H  
ATOM    759 HH21 ARG B  51       8.241  14.393  10.298  1.00  0.00           H  
ATOM    760 HH22 ARG B  51       7.307  15.801  10.540  1.00  0.00           H  
ATOM    761  N   LEU B  52       2.007   8.819  11.229  1.00  0.00           N  
ATOM    762  CA  LEU B  52       0.920   9.215  12.101  1.00  0.00           C  
ATOM    763  C   LEU B  52       0.801   8.249  13.281  1.00  0.00           C  
ATOM    764  O   LEU B  52       0.491   8.675  14.406  1.00  0.00           O  
ATOM    765  CB  LEU B  52      -0.405   9.301  11.327  1.00  0.00           C  
ATOM    766  CG  LEU B  52      -0.429  10.298  10.161  1.00  0.00           C  
ATOM    767  CD1 LEU B  52      -1.780  10.284   9.466  1.00  0.00           C  
ATOM    768  CD2 LEU B  52      -0.079  11.707  10.633  1.00  0.00           C  
ATOM    769  HN  LEU B  52       1.811   8.302  10.416  1.00  0.00           H  
ATOM    770  HA  LEU B  52       1.161  10.195  12.490  1.00  0.00           H  
ATOM    771  HB1 LEU B  52      -0.627   8.317  10.934  1.00  0.00           H  
ATOM    772  HB2 LEU B  52      -1.182   9.580  12.024  1.00  0.00           H  
ATOM    773  HG  LEU B  52       0.306   9.992   9.431  1.00  0.00           H  
ATOM    774 HD11 LEU B  52      -1.785  11.004   8.663  1.00  0.00           H  
ATOM    775 HD12 LEU B  52      -2.551  10.533  10.180  1.00  0.00           H  
ATOM    776 HD13 LEU B  52      -1.959   9.296   9.068  1.00  0.00           H  
ATOM    777 HD21 LEU B  52       0.914  11.707  11.060  1.00  0.00           H  
ATOM    778 HD22 LEU B  52      -0.793  12.029  11.376  1.00  0.00           H  
ATOM    779 HD23 LEU B  52      -0.103  12.381   9.789  1.00  0.00           H  
ATOM    780  N   GLU B  53       1.061   6.954  13.031  1.00  0.00           N  
ATOM    781  CA  GLU B  53       1.031   5.922  14.083  1.00  0.00           C  
ATOM    782  C   GLU B  53       1.990   6.288  15.202  1.00  0.00           C  
ATOM    783  O   GLU B  53       1.602   6.315  16.367  1.00  0.00           O  
ATOM    784  CB  GLU B  53       1.407   4.529  13.550  1.00  0.00           C  
ATOM    785  CG  GLU B  53       0.520   3.983  12.449  1.00  0.00           C  
ATOM    786  CD  GLU B  53       0.948   2.593  12.030  1.00  0.00           C  
ATOM    787  OE1 GLU B  53       1.993   2.449  11.380  1.00  0.00           O  
ATOM    788  OE2 GLU B  53       0.271   1.613  12.389  1.00  0.00           O  
ATOM    789  HN  GLU B  53       1.249   6.678  12.104  1.00  0.00           H  
ATOM    790  HA  GLU B  53       0.028   5.891  14.490  1.00  0.00           H  
ATOM    791  HB1 GLU B  53       2.420   4.563  13.177  1.00  0.00           H  
ATOM    792  HB2 GLU B  53       1.374   3.838  14.378  1.00  0.00           H  
ATOM    793  HG1 GLU B  53      -0.496   3.938  12.812  1.00  0.00           H  
ATOM    794  HG2 GLU B  53       0.574   4.638  11.591  1.00  0.00           H  
ATOM    795  N   SER B  54       3.232   6.611  14.835  1.00  0.00           N  
ATOM    796  CA  SER B  54       4.271   6.965  15.802  1.00  0.00           C  
ATOM    797  C   SER B  54       3.918   8.261  16.566  1.00  0.00           C  
ATOM    798  O   SER B  54       4.307   8.442  17.718  1.00  0.00           O  
ATOM    799  CB  SER B  54       5.608   7.138  15.069  1.00  0.00           C  
ATOM    800  OG  SER B  54       5.908   5.999  14.263  1.00  0.00           O  
ATOM    801  HN  SER B  54       3.459   6.596  13.876  1.00  0.00           H  
ATOM    802  HA  SER B  54       4.367   6.149  16.504  1.00  0.00           H  
ATOM    803  HB1 SER B  54       5.556   8.010  14.432  1.00  0.00           H  
ATOM    804  HB2 SER B  54       6.406   7.274  15.785  1.00  0.00           H  
ATOM    805  HG  SER B  54       5.329   5.272  14.518  1.00  0.00           H  
ATOM    806  N   ARG B  55       3.158   9.124  15.924  1.00  0.00           N  
ATOM    807  CA  ARG B  55       2.809  10.420  16.484  1.00  0.00           C  
ATOM    808  C   ARG B  55       1.622  10.345  17.459  1.00  0.00           C  
ATOM    809  O   ARG B  55       1.631  11.001  18.496  1.00  0.00           O  
ATOM    810  CB  ARG B  55       2.527  11.410  15.337  1.00  0.00           C  
ATOM    811  CG  ARG B  55       2.112  12.818  15.759  1.00  0.00           C  
ATOM    812  CD  ARG B  55       1.967  13.702  14.530  1.00  0.00           C  
ATOM    813  NE  ARG B  55       1.449  15.045  14.822  1.00  0.00           N  
ATOM    814  CZ  ARG B  55       1.634  16.111  14.039  1.00  0.00           C  
ATOM    815  NH1 ARG B  55       2.632  16.114  13.148  1.00  0.00           N  
ATOM    816  NH2 ARG B  55       0.911  17.215  14.230  1.00  0.00           N  
ATOM    817  HN  ARG B  55       2.820   8.878  15.037  1.00  0.00           H  
ATOM    818  HA  ARG B  55       3.673  10.776  17.027  1.00  0.00           H  
ATOM    819  HB1 ARG B  55       3.415  11.502  14.729  1.00  0.00           H  
ATOM    820  HB2 ARG B  55       1.742  11.000  14.720  1.00  0.00           H  
ATOM    821  HG1 ARG B  55       1.165  12.771  16.277  1.00  0.00           H  
ATOM    822  HG2 ARG B  55       2.870  13.239  16.405  1.00  0.00           H  
ATOM    823  HD1 ARG B  55       2.934  13.808  14.060  1.00  0.00           H  
ATOM    824  HD2 ARG B  55       1.297  13.216  13.834  1.00  0.00           H  
ATOM    825  HE  ARG B  55       0.863  15.122  15.613  1.00  0.00           H  
ATOM    826 HH11 ARG B  55       3.272  15.344  13.059  1.00  0.00           H  
ATOM    827 HH12 ARG B  55       2.800  16.881  12.512  1.00  0.00           H  
ATOM    828 HH21 ARG B  55       0.215  17.296  14.953  1.00  0.00           H  
ATOM    829 HH22 ARG B  55       1.012  18.029  13.649  1.00  0.00           H  
ATOM    830  N   TYR B  56       0.612   9.562  17.133  1.00  0.00           N  
ATOM    831  CA  TYR B  56      -0.585   9.527  17.973  1.00  0.00           C  
ATOM    832  C   TYR B  56      -0.740   8.249  18.793  1.00  0.00           C  
ATOM    833  O   TYR B  56      -1.526   8.217  19.743  1.00  0.00           O  
ATOM    834  CB  TYR B  56      -1.846   9.813  17.145  1.00  0.00           C  
ATOM    835  CG  TYR B  56      -1.841  11.194  16.523  1.00  0.00           C  
ATOM    836  CD1 TYR B  56      -2.023  12.324  17.309  1.00  0.00           C  
ATOM    837  CD2 TYR B  56      -1.646  11.367  15.162  1.00  0.00           C  
ATOM    838  CE1 TYR B  56      -2.006  13.588  16.757  1.00  0.00           C  
ATOM    839  CE2 TYR B  56      -1.631  12.630  14.601  1.00  0.00           C  
ATOM    840  CZ  TYR B  56      -1.810  13.736  15.403  1.00  0.00           C  
ATOM    841  OH  TYR B  56      -1.792  15.000  14.845  1.00  0.00           O  
ATOM    842  HN  TYR B  56       0.649   9.025  16.309  1.00  0.00           H  
ATOM    843  HA  TYR B  56      -0.471  10.340  18.675  1.00  0.00           H  
ATOM    844  HB1 TYR B  56      -1.914   9.090  16.347  1.00  0.00           H  
ATOM    845  HB2 TYR B  56      -2.714   9.729  17.783  1.00  0.00           H  
ATOM    846  HD1 TYR B  56      -2.177  12.203  18.371  1.00  0.00           H  
ATOM    847  HD2 TYR B  56      -1.507  10.498  14.537  1.00  0.00           H  
ATOM    848  HE1 TYR B  56      -2.148  14.455  17.384  1.00  0.00           H  
ATOM    849  HE2 TYR B  56      -1.473  12.749  13.539  1.00  0.00           H  
ATOM    850  HH  TYR B  56      -2.369  14.988  14.075  1.00  0.00           H  
ATOM    851  N   GLY B  57       0.003   7.218  18.449  1.00  0.00           N  
ATOM    852  CA  GLY B  57      -0.101   5.964  19.174  1.00  0.00           C  
ATOM    853  C   GLY B  57      -1.236   5.104  18.660  1.00  0.00           C  
ATOM    854  O   GLY B  57      -2.076   4.630  19.439  1.00  0.00           O  
ATOM    855  HN  GLY B  57       0.642   7.288  17.708  1.00  0.00           H  
ATOM    856  HA1 GLY B  57       0.828   5.420  19.077  1.00  0.00           H  
ATOM    857  HA2 GLY B  57      -0.273   6.182  20.217  1.00  0.00           H  
ATOM    858  N   VAL B  58      -1.266   4.908  17.350  1.00  0.00           N  
ATOM    859  CA  VAL B  58      -2.305   4.109  16.698  1.00  0.00           C  
ATOM    860  C   VAL B  58      -1.659   2.988  15.880  1.00  0.00           C  
ATOM    861  O   VAL B  58      -0.431   2.864  15.877  1.00  0.00           O  
ATOM    862  CB  VAL B  58      -3.237   4.964  15.766  1.00  0.00           C  
ATOM    863  CG1 VAL B  58      -3.971   6.035  16.540  1.00  0.00           C  
ATOM    864  CG2 VAL B  58      -2.445   5.611  14.638  1.00  0.00           C  
ATOM    865  HN  VAL B  58      -0.544   5.277  16.798  1.00  0.00           H  
ATOM    866  HA  VAL B  58      -2.904   3.657  17.478  1.00  0.00           H  
ATOM    867  HB  VAL B  58      -3.972   4.304  15.325  1.00  0.00           H  
ATOM    868 HG11 VAL B  58      -4.554   5.584  17.330  1.00  0.00           H  
ATOM    869 HG12 VAL B  58      -4.615   6.571  15.856  1.00  0.00           H  
ATOM    870 HG13 VAL B  58      -3.243   6.717  16.955  1.00  0.00           H  
ATOM    871 HG21 VAL B  58      -3.115   6.181  14.012  1.00  0.00           H  
ATOM    872 HG22 VAL B  58      -1.971   4.837  14.054  1.00  0.00           H  
ATOM    873 HG23 VAL B  58      -1.692   6.262  15.056  1.00  0.00           H  
ATOM    874  N   SER B  59      -2.456   2.179  15.204  1.00  0.00           N  
ATOM    875  CA  SER B  59      -1.942   1.143  14.332  1.00  0.00           C  
ATOM    876  C   SER B  59      -2.879   0.884  13.146  1.00  0.00           C  
ATOM    877  O   SER B  59      -4.028   0.457  13.315  1.00  0.00           O  
ATOM    878  CB  SER B  59      -1.672  -0.148  15.112  1.00  0.00           C  
ATOM    879  OG  SER B  59      -0.734   0.087  16.160  1.00  0.00           O  
ATOM    880  HN  SER B  59      -3.432   2.232  15.323  1.00  0.00           H  
ATOM    881  HA  SER B  59      -1.007   1.505  13.932  1.00  0.00           H  
ATOM    882  HB1 SER B  59      -2.593  -0.511  15.543  1.00  0.00           H  
ATOM    883  HB2 SER B  59      -1.268  -0.893  14.443  1.00  0.00           H  
ATOM    884  HG  SER B  59      -0.429   0.998  16.030  1.00  0.00           H  
ATOM    885  N   ILE B  60      -2.388   1.177  11.960  1.00  0.00           N  
ATOM    886  CA  ILE B  60      -3.117   0.949  10.730  1.00  0.00           C  
ATOM    887  C   ILE B  60      -2.318  -0.032   9.869  1.00  0.00           C  
ATOM    888  O   ILE B  60      -1.164   0.251   9.500  1.00  0.00           O  
ATOM    889  CB  ILE B  60      -3.404   2.267   9.899  1.00  0.00           C  
ATOM    890  CG1 ILE B  60      -4.369   3.241  10.621  1.00  0.00           C  
ATOM    891  CG2 ILE B  60      -3.956   1.938   8.514  1.00  0.00           C  
ATOM    892  CD1 ILE B  60      -3.799   3.955  11.823  1.00  0.00           C  
ATOM    893  HN  ILE B  60      -1.465   1.526  11.916  1.00  0.00           H  
ATOM    894  HA  ILE B  60      -4.053   0.482  10.998  1.00  0.00           H  
ATOM    895  HB  ILE B  60      -2.454   2.761   9.751  1.00  0.00           H  
ATOM    896 HG11 ILE B  60      -4.674   4.003   9.921  1.00  0.00           H  
ATOM    897 HG12 ILE B  60      -5.238   2.685  10.945  1.00  0.00           H  
ATOM    898 HG21 ILE B  60      -4.887   1.401   8.621  1.00  0.00           H  
ATOM    899 HG22 ILE B  60      -3.245   1.324   7.981  1.00  0.00           H  
ATOM    900 HG23 ILE B  60      -4.127   2.852   7.965  1.00  0.00           H  
ATOM    901 HD11 ILE B  60      -3.506   3.231  12.568  1.00  0.00           H  
ATOM    902 HD12 ILE B  60      -4.541   4.621  12.235  1.00  0.00           H  
ATOM    903 HD13 ILE B  60      -2.930   4.522  11.523  1.00  0.00           H  
ATOM    904  N   PRO B  61      -2.886  -1.225   9.594  1.00  0.00           N  
ATOM    905  CA  PRO B  61      -2.236  -2.240   8.754  1.00  0.00           C  
ATOM    906  C   PRO B  61      -1.938  -1.720   7.339  1.00  0.00           C  
ATOM    907  O   PRO B  61      -2.722  -0.942   6.765  1.00  0.00           O  
ATOM    908  CB  PRO B  61      -3.255  -3.383   8.711  1.00  0.00           C  
ATOM    909  CG  PRO B  61      -4.105  -3.171   9.915  1.00  0.00           C  
ATOM    910  CD  PRO B  61      -4.186  -1.688  10.097  1.00  0.00           C  
ATOM    911  HA  PRO B  61      -1.316  -2.583   9.204  1.00  0.00           H  
ATOM    912  HB1 PRO B  61      -3.831  -3.312   7.800  1.00  0.00           H  
ATOM    913  HB2 PRO B  61      -2.746  -4.334   8.750  1.00  0.00           H  
ATOM    914  HG1 PRO B  61      -5.090  -3.585   9.747  1.00  0.00           H  
ATOM    915  HG2 PRO B  61      -3.643  -3.627  10.781  1.00  0.00           H  
ATOM    916  HD1 PRO B  61      -4.989  -1.271   9.508  1.00  0.00           H  
ATOM    917  HD2 PRO B  61      -4.300  -1.442  11.142  1.00  0.00           H  
ATOM    918  N   ASP B  62      -0.826  -2.191   6.790  1.00  0.00           N  
ATOM    919  CA  ASP B  62      -0.264  -1.755   5.496  1.00  0.00           C  
ATOM    920  C   ASP B  62      -1.297  -1.733   4.387  1.00  0.00           C  
ATOM    921  O   ASP B  62      -1.508  -0.705   3.729  1.00  0.00           O  
ATOM    922  CB  ASP B  62       0.858  -2.701   5.053  1.00  0.00           C  
ATOM    923  CG  ASP B  62       1.936  -2.872   6.072  1.00  0.00           C  
ATOM    924  OD1 ASP B  62       1.784  -3.745   6.955  1.00  0.00           O  
ATOM    925  OD2 ASP B  62       2.961  -2.189   5.991  1.00  0.00           O  
ATOM    926  HN  ASP B  62      -0.319  -2.876   7.281  1.00  0.00           H  
ATOM    927  HA  ASP B  62       0.161  -0.769   5.614  1.00  0.00           H  
ATOM    928  HB1 ASP B  62       0.429  -3.674   4.858  1.00  0.00           H  
ATOM    929  HB2 ASP B  62       1.293  -2.323   4.140  1.00  0.00           H  
ATOM    930  N   ASP B  63      -1.968  -2.856   4.197  1.00  0.00           N  
ATOM    931  CA  ASP B  63      -2.903  -3.004   3.085  1.00  0.00           C  
ATOM    932  C   ASP B  63      -4.163  -2.174   3.287  1.00  0.00           C  
ATOM    933  O   ASP B  63      -4.870  -1.893   2.333  1.00  0.00           O  
ATOM    934  CB  ASP B  63      -3.275  -4.478   2.826  1.00  0.00           C  
ATOM    935  CG  ASP B  63      -4.214  -5.072   3.854  1.00  0.00           C  
ATOM    936  OD1 ASP B  63      -3.757  -5.447   4.952  1.00  0.00           O  
ATOM    937  OD2 ASP B  63      -5.420  -5.202   3.569  1.00  0.00           O  
ATOM    938  HN  ASP B  63      -1.839  -3.600   4.823  1.00  0.00           H  
ATOM    939  HA  ASP B  63      -2.396  -2.626   2.210  1.00  0.00           H  
ATOM    940  HB1 ASP B  63      -3.761  -4.550   1.864  1.00  0.00           H  
ATOM    941  HB2 ASP B  63      -2.368  -5.067   2.815  1.00  0.00           H  
ATOM    942  N   VAL B  64      -4.415  -1.746   4.514  1.00  0.00           N  
ATOM    943  CA  VAL B  64      -5.604  -0.965   4.818  1.00  0.00           C  
ATOM    944  C   VAL B  64      -5.426   0.470   4.328  1.00  0.00           C  
ATOM    945  O   VAL B  64      -6.354   1.078   3.804  1.00  0.00           O  
ATOM    946  CB  VAL B  64      -5.948  -0.989   6.337  1.00  0.00           C  
ATOM    947  CG1 VAL B  64      -7.197  -0.169   6.635  1.00  0.00           C  
ATOM    948  CG2 VAL B  64      -6.143  -2.420   6.806  1.00  0.00           C  
ATOM    949  HN  VAL B  64      -3.774  -1.939   5.232  1.00  0.00           H  
ATOM    950  HA  VAL B  64      -6.421  -1.413   4.268  1.00  0.00           H  
ATOM    951  HB  VAL B  64      -5.119  -0.563   6.885  1.00  0.00           H  
ATOM    952 HG11 VAL B  64      -7.033   0.858   6.334  1.00  0.00           H  
ATOM    953 HG12 VAL B  64      -7.402  -0.209   7.694  1.00  0.00           H  
ATOM    954 HG13 VAL B  64      -8.032  -0.577   6.081  1.00  0.00           H  
ATOM    955 HG21 VAL B  64      -6.384  -2.420   7.859  1.00  0.00           H  
ATOM    956 HG22 VAL B  64      -5.234  -2.981   6.649  1.00  0.00           H  
ATOM    957 HG23 VAL B  64      -6.951  -2.871   6.250  1.00  0.00           H  
ATOM    958  N   ALA B  65      -4.206   0.980   4.441  1.00  0.00           N  
ATOM    959  CA  ALA B  65      -3.901   2.327   4.001  1.00  0.00           C  
ATOM    960  C   ALA B  65      -3.936   2.403   2.479  1.00  0.00           C  
ATOM    961  O   ALA B  65      -4.172   3.453   1.902  1.00  0.00           O  
ATOM    962  CB  ALA B  65      -2.544   2.747   4.522  1.00  0.00           C  
ATOM    963  HN  ALA B  65      -3.477   0.451   4.826  1.00  0.00           H  
ATOM    964  HA  ALA B  65      -4.650   2.992   4.406  1.00  0.00           H  
ATOM    965  HB1 ALA B  65      -1.785   2.104   4.100  1.00  0.00           H  
ATOM    966  HB2 ALA B  65      -2.538   2.661   5.598  1.00  0.00           H  
ATOM    967  HB3 ALA B  65      -2.363   3.771   4.231  1.00  0.00           H  
ATOM    968  N   GLY B  66      -3.741   1.259   1.843  1.00  0.00           N  
ATOM    969  CA  GLY B  66      -3.752   1.193   0.401  1.00  0.00           C  
ATOM    970  C   GLY B  66      -5.158   1.070  -0.161  1.00  0.00           C  
ATOM    971  O   GLY B  66      -5.347   1.044  -1.381  1.00  0.00           O  
ATOM    972  HN  GLY B  66      -3.592   0.451   2.379  1.00  0.00           H  
ATOM    973  HA1 GLY B  66      -3.282   2.079  -0.002  1.00  0.00           H  
ATOM    974  HA2 GLY B  66      -3.180   0.330   0.096  1.00  0.00           H  
ATOM    975  N   ARG B  67      -6.144   1.003   0.724  1.00  0.00           N  
ATOM    976  CA  ARG B  67      -7.528   0.865   0.318  1.00  0.00           C  
ATOM    977  C   ARG B  67      -8.160   2.223   0.083  1.00  0.00           C  
ATOM    978  O   ARG B  67      -9.221   2.319  -0.549  1.00  0.00           O  
ATOM    979  CB  ARG B  67      -8.338   0.115   1.379  1.00  0.00           C  
ATOM    980  CG  ARG B  67      -7.825  -1.269   1.701  1.00  0.00           C  
ATOM    981  CD  ARG B  67      -8.606  -1.899   2.836  1.00  0.00           C  
ATOM    982  NE  ARG B  67      -8.005  -3.160   3.296  1.00  0.00           N  
ATOM    983  CZ  ARG B  67      -8.454  -3.898   4.331  1.00  0.00           C  
ATOM    984  NH1 ARG B  67      -9.525  -3.510   5.027  1.00  0.00           N  
ATOM    985  NH2 ARG B  67      -7.806  -4.992   4.689  1.00  0.00           N  
ATOM    986  HN  ARG B  67      -5.938   1.045   1.681  1.00  0.00           H  
ATOM    987  HA  ARG B  67      -7.551   0.294  -0.598  1.00  0.00           H  
ATOM    988  HB1 ARG B  67      -8.331   0.691   2.293  1.00  0.00           H  
ATOM    989  HB2 ARG B  67      -9.356   0.026   1.030  1.00  0.00           H  
ATOM    990  HG1 ARG B  67      -7.920  -1.891   0.824  1.00  0.00           H  
ATOM    991  HG2 ARG B  67      -6.784  -1.197   1.986  1.00  0.00           H  
ATOM    992  HD1 ARG B  67      -8.631  -1.201   3.660  1.00  0.00           H  
ATOM    993  HD2 ARG B  67      -9.614  -2.091   2.502  1.00  0.00           H  
ATOM    994  HE  ARG B  67      -7.209  -3.446   2.790  1.00  0.00           H  
ATOM    995 HH11 ARG B  67     -10.033  -2.661   4.827  1.00  0.00           H  
ATOM    996 HH12 ARG B  67      -9.893  -4.056   5.790  1.00  0.00           H  
ATOM    997 HH21 ARG B  67      -6.967  -5.270   4.189  1.00  0.00           H  
ATOM    998 HH22 ARG B  67      -8.080  -5.580   5.460  1.00  0.00           H  
ATOM    999  N   VAL B  68      -7.516   3.272   0.557  1.00  0.00           N  
ATOM   1000  CA  VAL B  68      -8.100   4.592   0.450  1.00  0.00           C  
ATOM   1001  C   VAL B  68      -7.747   5.254  -0.885  1.00  0.00           C  
ATOM   1002  O   VAL B  68      -7.045   4.661  -1.714  1.00  0.00           O  
ATOM   1003  CB  VAL B  68      -7.760   5.513   1.663  1.00  0.00           C  
ATOM   1004  CG1 VAL B  68      -8.162   4.837   2.953  1.00  0.00           C  
ATOM   1005  CG2 VAL B  68      -6.291   5.897   1.710  1.00  0.00           C  
ATOM   1006  HN  VAL B  68      -6.622   3.160   0.943  1.00  0.00           H  
ATOM   1007  HA  VAL B  68      -9.167   4.415   0.451  1.00  0.00           H  
ATOM   1008  HB  VAL B  68      -8.354   6.413   1.586  1.00  0.00           H  
ATOM   1009 HG11 VAL B  68      -9.227   4.654   2.943  1.00  0.00           H  
ATOM   1010 HG12 VAL B  68      -7.913   5.473   3.791  1.00  0.00           H  
ATOM   1011 HG13 VAL B  68      -7.636   3.900   3.047  1.00  0.00           H  
ATOM   1012 HG21 VAL B  68      -5.675   5.012   1.761  1.00  0.00           H  
ATOM   1013 HG22 VAL B  68      -6.122   6.489   2.599  1.00  0.00           H  
ATOM   1014 HG23 VAL B  68      -6.038   6.476   0.834  1.00  0.00           H  
ATOM   1015  N   ASP B  69      -8.253   6.434  -1.113  1.00  0.00           N  
ATOM   1016  CA  ASP B  69      -7.992   7.178  -2.353  1.00  0.00           C  
ATOM   1017  C   ASP B  69      -8.002   8.637  -2.058  1.00  0.00           C  
ATOM   1018  O   ASP B  69      -7.203   9.405  -2.581  1.00  0.00           O
[truncated: 20,984 more chars]
