# Supplementary material for: Path to Actinorhodin: Regio- and Stereoselective Ketone Reduction by a Type II Polyketide Ketoreductase Revealed in Atomistic Detail
Source: JACS Au. 2022 Apr 7;2(4):972–84. doi: 10.1021/jacsau.2c00086 (PMC9088766; doi:10.1021/jacsau.2c00086)
Supplement: Supplementary file 2 — au2c00086_si_002.zip [file au2c00086_si_002.zip › SI_files/Libraries/README_nomenclature_for_octaketide_residues]

Nomenclature for the cyclooctaketide has changed; files should work as they are but
stereochemistry labels for C7 centers are wrong.:

Per corrected nomenclature:

CSR = RR-2
CRR = SR-2
CSS = RS-2
CRS = SS-2
