# Supplementary material for: Path to Actinorhodin: Regio- and Stereoselective Ketone Reduction by a Type II Polyketide Ketoreductase Revealed in Atomistic Detail
Source: JACS Au. 2022 Apr 7;2(4):972–84. doi: 10.1021/jacsau.2c00086 (PMC9088766; doi:10.1021/jacsau.2c00086)
Supplement: Supplementary file 2 — au2c00086_si_002.zip [file au2c00086_si_002.zip › SI_files/Libraries/2.frcmod]

Remark line goes here
MASS

BOND
os-2C  308.60   1.432       same as c3-os, penalty score=  0.0

ANGLE
p5-os-2C   77.720     119.540   same as c3-os-p5, penalty score=  0.0
os-2C-CX   68.000     107.970   same as c3-c3-os, penalty score=  0.0
os-2C-H1   50.800     109.780   same as h1-c3-os, penalty score=  0.0

DIHE
os-p5-os-2C   1    0.250         0.000          -3.000      same as os-p5-os-c3
os-p5-os-2C   1    1.200         0.000           2.000      same as os-p5-os-c3, penalty score=  0.0
o -p5-os-2C   1    0.800         0.000          -2.000      same as c3-os-p5-o
o -p5-os-2C   1    0.550         0.000           3.000      same as c3-os-p5-o , penalty score=  0.0
p5-os-2C-CX   1    3.950       180.000           1.000      same as c3-c3-os-p5, penalty score=  0.0
p5-os-2C-H1   3    1.150         0.000           3.000      same as X -c3-os-X , penalty score=  0.0
os-2C-CX-C    9    1.400         0.000           3.000      same as X -c3-c3-X , penalty score=  0.0
os-2C-CX-H1   1    0.000         0.000          -3.000      same as h1-c3-c3-os
os-2C-CX-H1   1    0.250         0.000           1.000      same as h1-c3-c3-os, penalty score=  0.0
os-2C-CX-N    9    1.400         0.000           3.000      same as X -c3-c3-X , penalty score=  0.0

IMPROPER
c3-n -c -o         10.5          180.0         2.0          Using general improper torsional angle  X- X- c- o, penalty score=  6.0)
c3-o -c -o          1.1          180.0         2.0          Using general improper torsional angle  X- o- c- o, penalty score=  3.0)
c3-o -c -ss         1.1          180.0         2.0          Using the default value
c3-c3-c -o         10.5          180.0         2.0          Using general improper torsional angle  X- X- c- o, penalty score=  6.0)

NONBON
