# Supplementary material for: Path to Actinorhodin: Regio- and Stereoselective Ketone Reduction by a Type II Polyketide Ketoreductase Revealed in Atomistic Detail
Source: JACS Au. 2022 Apr 7;2(4):972–84. doi: 10.1021/jacsau.2c00086 (PMC9088766; doi:10.1021/jacsau.2c00086)
Supplement: Supplementary file 2 — au2c00086_si_002.zip [file au2c00086_si_002.zip › SI_files/BUDE_input_files/receptor_surface_points.bsrf]

%BUDE CONNOLLY SURFACE FILE
%VERSION 2
     196     202       0 2  -13.244    0.364   -6.207   1.0649883  0.397  0.502 -0.768 0
     196     202     611 3  -13.419    0.493   -6.212   1.1309724  0.421  0.486 -0.766 0
     202       0       0 1  -11.879    0.827   -5.379   1.2105604  0.588  0.000 -0.809 0
     202     210     566 3  -10.584    1.058   -4.504   1.1309724  0.342 -0.000 -0.940 0
     202     560       0 2  -12.392    1.799   -5.329   1.4590329  0.225  0.451 -0.863 0
     202     560     574 3  -12.304    2.301   -5.100   1.1309724  0.171  0.296 -0.940 0
     202     560     574 3  -13.641    2.647   -5.620   1.1309724  0.617  0.181 -0.766 0
     202     566       0 2  -11.920    1.660   -5.226   1.2624023  0.341  0.296 -0.892 0
     204     196     202 3  -11.711   -1.247   -5.681   1.1309724  0.421  0.486 -0.766 0
     204     210    2834 3  -10.438   -2.412   -5.607   1.1309724  0.421  0.486 -0.766 0
     210     202     566 3  -10.071    0.169   -4.504   1.1309724  0.171  0.296 -0.940 0
     210     204    2834 3   -8.374   -2.708   -5.607   1.1309724 -0.267  0.585 -0.766 0
     210     204    2834 3   -9.688   -1.843   -5.086   1.1309724  0.171  0.296 -0.940 0
     210    2834       0 2   -8.815   -1.263   -4.942   1.3018751 -0.091  0.138 -0.986 0
     210     566       0 2   -8.402    0.000   -4.398   1.1961102  0.470  0.314 -0.825 0
     210     566    2837 3   -5.748    0.952   -3.916   1.1309724 -0.342  0.000 -0.940 0
     210     566    2837 3   -6.261    0.063   -3.916   1.1309724 -0.171  0.296 -0.940 0
     210     566    2837 3   -7.048   -0.957   -4.437   1.1309724  0.091  0.636 -0.766 0
     210     566    2837 3   -7.800    0.952   -3.916   1.1309724  0.342 -0.000 -0.940 0
     551       0       0 1  -13.533    9.303   -4.524   1.2105604  0.182  0.559 -0.809 0
     551     569       0 2  -13.885    9.169   -4.712   1.2627784  0.236  0.625 -0.744 0
     551     569     930 3  -15.028    9.835   -3.234   1.1309724 -0.268  0.824 -0.500 0
     555       0       0 1  -12.379    7.905   -5.882   1.2105604  0.182  0.559 -0.809 0
     555     551     557 3  -12.562    8.563   -5.095   1.1309724  0.091  0.861 -0.500 0
     555     557       0 2  -12.133    8.419   -5.252   1.0399525  0.157  0.780 -0.606 0
     555     560     574 3  -12.201    5.527   -5.653   1.1309724  0.171 -0.296 -0.940 0
     555     569       0 2  -13.358    8.181   -5.674   1.2038757  0.084  0.696 -0.713 0
     555     573     574 3  -13.710    6.754   -6.309   1.1309724  0.171  0.296 -0.940 0
     557       0       0 1  -10.657    9.113   -4.589   1.2105604  0.182  0.559 -0.809 0
     557     551     974 3  -11.756   10.508   -3.547   1.1309724 -0.171  0.296 -0.940 0
     557     555       0 2  -11.406    8.929   -4.706   1.0399526 -0.085  0.610 -0.788 0
     557     564     974 3   -9.600    9.015   -4.348   1.1309724  0.091  0.636 -0.766 0
     557     974       0 2  -10.601   10.278   -3.946   1.0805346  0.050  0.287 -0.957 0
     560       0       0 1  -10.572    5.443   -5.678   1.2105604  0.000  0.000 -1.000 0
     560     202       0 2  -11.490    3.605   -4.962   1.0682554 -0.075 -0.151 -0.986 0
     560     202     566 3  -11.191    2.890   -4.875   1.1309724  0.000  0.000 -1.000 0
     560     202     574 3  -12.304    4.078   -5.100   1.1309724  0.171 -0.296 -0.940 0
     560     555       0 2  -10.963    5.722   -5.662   1.2784094  0.021 -0.015 -1.000 0
     560     566       0 2  -10.282    5.310   -5.663   1.0634897  0.019 -0.009 -1.000 0
     560     574       0 2  -12.590    4.873   -5.566   0.6497208  0.276 -0.508 -0.816 0
     562     561     564 3   -8.629    7.624   -5.116   1.1309724 -0.171  0.296 -0.940 0
     564    1380       0 2   -5.984    8.027   -4.761   1.1605649  0.353  0.021 -0.935 0
     564     557     974 3   -8.524    9.169   -4.348   1.1309724 -0.267  0.585 -0.766 0
     564     567       0 2   -6.879    7.685   -5.229   1.0417315  0.320  0.130 -0.938 0
     564     971       0 2   -7.423   10.507   -3.445   0.6488625  0.471  0.434 -0.768 0
     564     971    1380 3   -6.270   10.907   -2.766   1.1309724  0.171  0.296 -0.940 0
     564     971     974 3   -7.760    9.862   -3.941   1.1309724  0.091  0.636 -0.766 0
     564     974       0 2   -8.181    9.359   -4.350   1.1129494 -0.286  0.570 -0.770 0
     565     560     561 3   -9.141    6.081   -5.508   1.1309724 -0.171  0.296 -0.940 0
     566       0       0 1   -8.606    4.540   -6.014   1.2105604  0.000  0.000 -1.000 0
     566     202       0 2  -10.382    2.996   -4.981   0.8716252 -0.172 -0.149 -0.974 0
     566     202     210 3  -10.071    1.946   -4.504   1.1309724  0.171 -0.296 -0.940 0
     566     202     560 3   -9.569    3.933   -5.577   1.1309724 -0.541 -0.348 -0.766 0
     566     210       0 2   -8.424    2.050   -4.480   0.8053331  0.478 -0.369 -0.797 0
     566     210    2837 3   -7.287    1.841   -3.916   1.1309724  0.171 -0.296 -0.940 0
     566    2837       0 2   -6.228    1.118   -3.840   2.3931031 -0.038  0.055 -0.998 0
     566    2837       0 2   -7.353    2.737   -4.412   0.7053041  0.337 -0.485 -0.807 0
     566     560       0 2   -9.347    4.880   -5.823   1.0634900 -0.293  0.135 -0.946 0
     566     567       0 2   -7.743    3.952   -5.656   1.0952127  0.484 -0.366 -0.795 0
     566     567    2837 3   -6.044    0.862   -3.698   1.1309724  0.171  0.296 -0.940 0
     566     567    2837 3   -6.794    3.208   -4.219   1.1309724  0.421 -0.486 -0.766 0
     567       0       0 1   -5.949    4.506   -4.818   1.2105604  0.729 -0.611 -0.309 0
     567       0       0 1   -6.879    4.595   -5.668   1.2105604  0.182 -0.559 -0.809 0
     567    1380       0 2   -5.713    6.836   -4.928   0.9882672  0.350  0.306 -0.885 0
     567    1395       0 2   -4.543    5.221   -3.794   0.5506241  0.442 -0.497 -0.747 0
     567    1395    2848 3   -4.467    2.970   -2.665   1.1309724  0.342 -0.000 -0.940 0
     567    1395    2848 3   -5.291    3.513   -3.186   1.1309724  0.617 -0.181 -0.766 0
     567    2837    2848 3   -4.898    2.892   -2.774   1.1309724  0.171 -0.296 -0.940 0
     567    2837    2848 3   -5.648    3.460   -3.295   1.1309724  0.421 -0.486 -0.766 0
     567    2837    2848 3   -6.236    2.546   -3.295   1.1309724  0.617 -0.181 -0.766 0
     567    2837    2848 3   -6.927    1.463   -4.093   1.1309724  0.847  0.180 -0.500 0
     567    2848       0 2   -4.561    2.941   -2.783   1.9088296  0.188 -0.186 -0.964 0
     567    2848       0 2   -5.750    4.119   -3.969   0.2210312  0.584 -0.579 -0.569 0
     567     564       0 2   -6.773    6.692   -5.524   1.0417320  0.285  0.461 -0.840 0
     567     566       0 2   -7.456    5.355   -5.962   1.0952131 -0.132 -0.094 -0.987 0
     567     566    2837 3   -6.830    4.001   -5.017   1.1309724  0.433 -0.750 -0.500 0
     569       0       0 1  -15.359    9.208   -5.415   1.1403981  0.165  0.937 -0.309 0
     569     551       0 2  -14.602    8.893   -5.416   1.2627788  0.475  0.717 -0.509 0
     569     551     555 3  -14.359    8.665   -5.511   1.1309724  0.433  0.750 -0.500 0
     569     555       0 2  -14.362    8.422   -5.810   1.2038760  0.419  0.616 -0.668 0
     569     905     908 3  -17.402    8.482   -4.682   1.1309724 -0.439  0.882 -0.174 0
     569     905     930 3  -16.377    9.085   -4.515   1.1309724 -0.439  0.882  0.174 0
     569     930       0 2  -15.725    9.489   -3.517   0.9541032 -0.459  0.848 -0.264 0
     573       0       0 1  -16.495    7.192   -7.836   1.2105604  0.182  0.559 -0.809 0
     573     574       0 2  -15.890    6.612   -7.846   1.0995523  0.534  0.227 -0.814 0
     573     578       0 2  -17.576    7.664   -7.043   1.0575966 -0.277  0.904 -0.327 0
     574     202     560 3  -13.641    3.733   -5.620   1.1309724  0.617 -0.181 -0.766 0
     574     202     611 3  -14.856    2.992   -6.878   1.1309724  0.847 -0.180 -0.500 0
     574     555     573 3  -14.460    6.185   -6.830   1.1309724  0.421  0.486 -0.766 0
     574     560       0 2  -14.230    4.479   -6.735   1.0404985  0.823 -0.377 -0.426 0
     574     573     598 3  -17.123    5.371   -8.338   1.1309724  0.171  0.296 -0.940 0
     574     598       0 2  -17.009    4.268   -8.881   0.9155105  0.398  0.383 -0.834 0
     578       0       0 1  -18.703    6.828   -8.172   1.2105604  0.182  0.559 -0.809 0
     578     573       0 2  -18.379    6.940   -7.992   1.0575969  0.192  0.618 -0.762 0
     578     573     598 3  -17.850    5.841   -8.286   1.1309724  0.171  0.296 -0.940 0
     578     582       0 2  -19.166    7.597   -6.738   1.0486605  0.116  0.992 -0.045 0
     578     583       0 2  -19.546    6.943   -8.080   1.2778085 -0.012  0.689 -0.725 0
     582     569     578 3  -19.574    7.729   -6.211   1.1309724  0.270  0.947 -0.174 0
     582     578       0 2  -20.095    7.904   -6.381   1.0486608  0.426  0.890 -0.164 0
     582     586       0 2  -21.766    7.884   -6.889   1.0654118 -0.222  0.796 -0.563 0
     582     908       0 2  -20.586    8.206   -5.872   1.0560851  0.316  0.940 -0.128 0
     583       0       0 1  -21.267    6.722   -8.868   1.2105604  0.182  0.559 -0.809 0
     583     578     593 3  -20.541    6.150   -8.861   1.1309724  0.421  0.486 -0.766 0
     583     586       0 2  -22.440    7.213   -7.940   1.0349264 -0.344  0.811 -0.473 0
     583     597       0 2  -21.395    5.698   -9.485   1.0394160  0.020  0.624 -0.781 0
     586     582       0 2  -22.805    7.880   -6.806   1.0654122  0.124  0.797 -0.591 0
     586     911       0 2  -22.741    8.388   -5.142   1.0285071  0.060  0.937 -0.345 0
     593     578     583 3  -19.552    5.699   -8.861   1.1309724  0.091  0.636 -0.766 0
     593     598       0 2  -19.344    4.815   -9.714   1.0320594  0.333  0.744 -0.579 0
     598     573     574 3  -18.390    3.902  -10.636   1.1309724  0.593  0.786 -0.174 0
     598     574       0 2  -17.648    3.855   -9.593   0.9155113  0.611  0.521 -0.596 0
     598     593       0 2  -19.136    4.286  -10.587   1.0320598  0.264  0.921 -0.288 0
     608     574     611 3  -16.304    2.346   -8.428   1.1309724  0.617  0.181 -0.766 0
     608     598     611 3  -16.689    1.628   -8.981   1.1309724  0.617  0.181 -0.766 0
     611     196       0 2  -14.666    0.125   -7.524   1.1760054  0.771 -0.061 -0.634 0
     611     202     574 3  -14.856    1.912   -6.878   1.1309724  0.847  0.180 -0.500 0
     611     608       0 2  -15.996    1.394   -8.609   1.0445082  0.451  0.374 -0.810 0
     905     569     908 3  -18.991    8.543   -3.703   1.1309724  0.091  0.861 -0.500 0
     905     569     930 3  -17.965    9.146   -2.494   1.1309724  0.091  0.861 -0.500 0
     905     911    1029 3  -19.598    9.659   -2.260   1.1309724  0.091  0.861 -0.500 0
     905     930    1029 3  -18.413   10.295   -1.055   1.1309724  0.091  0.636 -0.766 0
     908     569     582 3  -20.193    8.456   -4.716   1.1309724  0.433  0.750 -0.500 0
     908     911       0 2  -20.724    8.851   -4.326   1.0698984  0.204  0.887 -0.414 0
     911       0       0 1  -22.647    9.916   -2.910   1.2105604 -0.476  0.824 -0.309 0
     911    1029       0 2  -21.579   10.746   -1.583   0.9444075 -0.417  0.774 -0.477 0
     911     582       0 2  -21.572    8.901   -4.332   1.0383210  0.030  0.786 -0.618 0
     911     586       0 2  -23.212    8.703   -3.846   1.0285075 -0.714  0.643 -0.277 0
     911     586     885 3  -23.725    7.629   -3.624   1.1309724 -0.918  0.356  0.174 0
     911     896    1029 3  -21.520   11.055   -1.191   1.1309724 -0.579  0.644 -0.500 0
     911     905       0 2  -20.658    9.603   -3.048   1.0375444  0.472  0.740 -0.480 0
     911     905    1029 3  -20.626    9.993   -2.260   1.1309724  0.433  0.750 -0.500 0
     911     908       0 2  -21.160    9.483   -3.622   1.0698987  0.349  0.676 -0.649 0
     930    1027       0 2  -16.240   11.983   -0.837   1.0045834 -0.434  0.411 -0.802 0
     930     551     934 3  -14.063   10.916   -2.403   1.1309724 -0.267  0.585 -0.766 0
     930     569       0 2  -15.581   10.865   -2.002   1.3448808 -0.507  0.390 -0.769 0
     930     569     905 3  -16.071   10.687   -1.695   1.1309724 -0.541  0.348 -0.766 0
     930     905    1029 3  -16.516   11.161   -1.055   1.1309724 -0.541  0.348 -0.766 0
     930     905    1029 3  -17.626   11.315   -0.535   1.1309724 -0.171  0.296 -0.940 0
     930     934       0 2  -14.845   11.970   -1.591   1.2636287 -0.332  0.632 -0.701 0
     931     930    1027 3  -15.717   12.391   -0.735   1.1309724 -0.267  0.585 -0.766 0
     931     934    1027 3  -15.315   12.900   -0.485   1.1309724 -0.267  0.585 -0.766 0
     934       0       0 1  -13.588   13.634   -1.061   1.1403981 -0.476  0.824 -0.309 0
     934     930       0 2  -14.050   12.643   -1.619   1.2636292 -0.597  0.407 -0.691 0
     934     973     982 3  -12.346   13.957   -0.490   1.1309724 -0.091  0.981 -0.174 0
     934     982       0 2  -13.155   13.854   -0.875   1.1577311 -0.205  0.954 -0.220 0
     934     982    1027 3  -14.655   13.408   -0.312   1.1309724 -0.268  0.824 -0.500 0
     958     973     982 3  -12.612   14.377    0.692   1.1309724  0.091  0.861 -0.500 0
     959       0       0 1   -9.984   15.989    2.579   1.2105604  0.165  0.937 -0.309 0
     959    1647    1651 3   -9.758   16.235    3.214   1.1309724  0.091  0.861 -0.500 0
     959     971     974 3  -10.023   14.862    0.977   1.1309724 -0.268  0.824 -0.500 0
     971       0       0 1   -7.801   14.765   -3.428   1.2105604  0.182  0.559 -0.809 0
     971       0       0 1   -8.918   15.215   -1.528   1.2105604 -0.476  0.824  0.309 0
     971    1390       0 2   -5.593   13.184   -2.593   0.6254367  0.180 -0.045 -0.983 0
     971    1390    1600 3   -5.630   14.406   -1.726   1.1309724  0.421  0.486 -0.766 0
     971    1600       0 2   -6.193   15.091   -1.727   1.0126399  0.445  0.521 -0.728 0
     971    1603       0 2   -7.592   15.443   -1.365   1.1828904 -0.008  1.000 -0.011 0
     971     564       0 2   -7.537   11.510   -3.184   0.6488631  0.508  0.100 -0.855 0
     971     564     974 3   -7.999   12.659   -3.420   1.1309724  0.171 -0.296 -0.940 0
     971     959     974 3   -9.509   14.688   -1.044   1.1309724 -0.439  0.882  0.174 0
     971     974       0 2   -8.238   13.774   -3.761   1.0658741  0.075  0.024 -0.997 0
     971     974       0 2   -8.975   15.155   -2.678   1.0658741 -0.373  0.864 -0.338 0
     973     551     934 3  -12.534   11.627   -2.684   1.1309724 -0.541  0.348 -0.766 0
     973     958     982 3  -12.068   14.019   -0.287   1.1309724 -0.091  0.981 -0.174 0
     974       0       0 1  -10.908   12.590   -3.970   1.2105604 -0.476 -0.345 -0.809 0
     974       0       0 1  -10.908   14.577   -2.070   1.2105604 -0.476  0.824  0.309 0
     974       0       0 1   -9.791   14.127   -3.970   1.2105604  0.182  0.559 -0.809 0
     974     557       0 2  -10.252   12.297   -4.055   1.4713126 -0.067 -0.386 -0.920 0
     974     557     564 3   -9.325   10.923   -3.646   1.1309724  0.000  0.000 -1.000 0
     974     564       0 2   -9.049   11.086   -3.660   0.7221722  0.003 -0.006 -1.000 0
     974     564     971 3   -8.512   11.771   -3.420   1.1309724  0.342 -0.000 -0.940 0
     974     971       0 2  -10.175   14.771   -1.970   1.0658743 -0.199  0.920  0.338 0
     974     971       0 2   -9.563   14.349   -3.723   1.0658743  0.174  0.664 -0.728 0
     976    1651       0 2  -11.284   16.787    4.144   1.1319628  0.058  0.805 -0.590 0
     976     959     982 3  -12.060   15.854    2.749   1.1309724  0.091  0.861 -0.500 0
     980       0       0 1  -14.187   17.227    4.573   1.2105604  0.165  0.937 -0.309 0
     980     982       0 2  -14.067   16.965    4.071   1.0470328  0.279  0.873 -0.400 0
     982       0       0 1  -14.494   16.739    2.255   1.2105604  0.165  0.937 -0.309 0
     982     934       0 2  -14.383   15.642    1.198   1.1577313  0.205  0.358 -0.911 0
     982     934    1027 3  -14.945   14.990    1.007   1.1309724 -0.171  0.296 -0.940 0
     982     958       0 2  -13.235   15.415    1.613   1.0837466  0.358  0.599 -0.716 0
     982     959     976 3  -13.088   16.188    2.749   1.1309724  0.433  0.750 -0.500 0
     982     980       0 2  -14.201   16.753    3.060   1.0470333  0.324  0.944 -0.063 0
     982     984       0 2  -14.727   16.852    2.560   1.0574597  0.193  0.958 -0.213 0
     984       0       0 1  -16.159   17.570    3.062   1.1403981  0.165  0.937 -0.309 0
     984     980    1006 3  -15.789   17.450    4.198   1.1309724  0.270  0.947  0.174 0
     985       0       0 1  -16.745   16.850    1.477   1.2105604  0.182  0.559 -0.809 0
     985    1009       0 2  -18.041   17.752    3.139   0.9389966 -0.096  0.812 -0.575 0
     985    1027    1030 3  -17.690   15.736    1.029   1.1309724  0.171  0.296 -0.940 0
     985     982       0 2  -16.152   16.586    1.546   1.0459386  0.324  0.503 -0.802 0
    1006    1007    1009 3  -17.273   18.335    5.377   1.1309724  0.593  0.786 -0.174 0
    1006     980     984 3  -16.761   17.934    5.240   1.1309724  0.593  0.786 -0.174 0
    1007    1009       0 2  -17.364   18.868    6.423   1.0285652  0.538  0.790 -0.293 0
    1009    1006       0 2  -18.031   19.065    5.120   1.0427800  0.802  0.511 -0.309 0
    1009    1007       0 2  -18.054   19.335    5.797   1.0285655  0.768  0.635 -0.084 0
    1009     985       0 2  -18.617   18.351    3.767   0.9389970  0.096  0.613 -0.785 0
    1027       0       0 1  -17.268   14.201    0.083   1.2105604  0.182  0.559 -0.809 0
    1027    1029       0 2  -18.136   13.106   -0.233   1.2381909  0.063  0.016 -0.998 0
    1027     930    1029 3  -17.358   11.962   -0.397   1.1309724 -0.171  0.296 -0.940 0
    1027     934     982 3  -15.732   13.970    0.486   1.1309724  0.091  0.636 -0.766 0
    1029    1027       0 2  -19.116   12.852   -0.480   1.2381911  0.389  0.101 -0.916 0
    1029     905     911 3  -19.840   11.354   -0.941   1.1309724  0.171  0.296 -0.940 0
    1029     905     930 3  -19.165   12.203   -0.535   1.1309724  0.342 -0.000 -0.940 0
    1029     911       0 2  -21.264   11.528   -0.970   0.9444081 -0.522  0.513 -0.681 0
    1380       0       0 1   -3.732    7.348   -4.331   1.2105604  0.182 -0.559 -0.809 0
    1380       0       0 1   -4.041    8.298   -4.656   1.2105604  0.000  0.000 -1.000 0
    1380    1387       0 2   -2.784    9.147   -4.167   1.0925967  0.209  0.141 -0.968 0
    1380     564       0 2   -4.968    8.152   -4.568   1.1605654  0.014 -0.021 -1.000 0
    1380     564     567 3   -4.919    8.041   -4.566   1.1309724  0.000  0.000 -1.000 0
    1380     567    1395 3   -3.532    6.217   -3.634   1.1309724  0.171 -0.296 -0.940 0
    1380     971    1389 3   -4.517   10.338   -3.121   1.1309724 -0.267  0.585 -0.766 0
    1386    1380       0 2   -2.026    8.817   -4.100   1.0359428  0.046  0.012 -0.999 0
    1386    1380    1395 3   -1.986    7.676   -3.772   1.1309724  0.171 -0.296 -0.940 0
    1386    1387       0 2   -1.605    9.026   -4.098   1.0931798  0.017  0.032 -0.999 0
    1386    1395       0 2   -1.489    7.546   -3.688   1.1441098  0.033 -0.249 -0.968 0
    1387       0       0 1   -0.843   10.458   -4.347   1.2105604  0.000  0.000 -1.000 0
    1387    1380    1390 3   -3.000   10.587   -3.560   1.1309724 -0.171  0.296 -0.940 0
    1387    1386       0 2   -1.121    9.937   -4.242   1.0931803 -0.145 -0.272 -0.951 0
    1387    1390       0 2   -1.440   11.348   -3.996   1.0529782 -0.250  0.374 -0.893 0
    1387    1401    1410 3    0.044    9.349   -3.648   1.1309724  0.421 -0.486 -0.766 0
    1387    1410       0 2    0.776    9.859   -3.551   1.0854291  0.396 -0.147 -0.906 0
    1387    1543       0 2    0.108   11.560   -3.919   1.0994031  0.143  0.165 -0.976 0
    1389     971    1380 3   -4.805   11.203   -2.600   1.1309724 -0.171  0.296 -0.940 0
    1389     971    1380 3   -5.831   11.203   -2.600   1.1309724  0.171  0.296 -0.940 0
    1390       0       0 1   -2.887   12.890   -3.355   1.2105604 -0.476  0.345 -0.809 0
    1390    1380    1389 3   -3.315   12.097   -3.151   1.1309724 -0.643  0.000 -0.766 0
    1390    1387       0 2   -1.995   12.177   -3.696   1.0529783 -0.065  0.097 -0.993 0
    1390    1524       0 2   -1.766   15.183   -2.239   0.4484789  0.019  0.177 -0.984 0
    1390    1524    1536 3   -1.858   13.793   -2.890   1.1309724  0.091  0.636 -0.766 0
    1390     971       0 2   -4.583   12.931   -2.581   0.6254373 -0.157  0.039 -0.987 0
    1390     971    1600 3   -4.642   13.955   -1.726   1.1309724  0.091  0.636 -0.766 0
    1395    1380       0 2   -2.091    6.285   -3.666   1.0360764  0.020 -0.020 -1.000 0
    1395    1386       0 2   -1.354    6.516   -3.605   1.1441102 -0.012  0.094 -0.995 0
    1395    1386    1401 3   -0.575    7.073   -3.355   1.1309724  0.342 -0.000 -0.940 0
    1395    1398    1401 3   -0.012    5.390   -3.583   1.1309724  0.171  0.296 -0.940 0
    1395    2848       0 2   -1.658    4.053   -3.302   1.0842919 -0.420 -0.329 -0.846 0
    1395     567       0 2   -3.565    5.192   -3.439   0.5506247  0.115 -0.487 -0.865 0
    1395     567    2848 3   -2.415    2.970   -2.665   1.1309724 -0.342  0.000 -0.940 0
    1395     567    2848 3   -2.928    3.859   -2.665   1.1309724 -0.171 -0.296 -0.940 0
    1395     567    2848 3   -3.715    4.879   -3.186   1.1309724  0.091 -0.636 -0.766 0
    1398    1395       0 2   -0.211    4.335   -3.956   1.0495458 -0.224  0.233 -0.946 0
    1398    1395    2848 3   -1.090    2.054   -3.647   1.1309724 -0.541  0.348 -0.766 0
    1398    1401    2886 3    1.102    3.555   -4.248   1.1309724  0.421  0.486 -0.766 0
    1398    2846    2886 3    0.037    2.079   -4.401   1.1309724 -0.541  0.348 -0.766 0
    1398    2886       0 2    1.120    2.682   -5.079   0.5154116  0.043  0.794 -0.606 0
    1401    1386    1395 3    0.964    6.184   -3.355   1.1309724 -0.171  0.296 -0.940 0
    1401    1410       0 2    2.077    6.917   -3.157   1.1051601  0.066  0.238 -0.969 0
    1401    1415    1418 3    3.410    6.497   -2.326   1.1309724  0.847 -0.180 -0.500 0
    1401    2276    2902 3    3.495    4.073   -1.950   1.1309724  0.847  0.180 -0.500 0
    1401    2276    2902 3    3.934    3.086   -1.950   1.1309724  0.701  0.509 -0.500 0
    1401    2276    2902 3    4.186    5.156   -1.152   1.1309724  0.617 -0.181 -0.766 0
    1401    2886    2902 3    1.591    3.405   -4.120   1.1309724  0.847  0.180 -0.500 0
    1401    2886    2902 3    2.282    3.402   -3.321   1.1309724  0.617  0.181 -0.766 0
    1401    2886    2902 3    2.869    2.488   -3.321   1.1309724  0.421  0.486 -0.766 0
    1410    1387       0 2    1.720    9.509   -3.282   1.0854295  0.082 -0.030 -0.996 0
    1410    1387    1401 3    1.820    8.780   -3.127   1.1309724 -0.171 -0.296 -0.940 0
    1410    1401       0 2    2.356    7.918   -3.079   1.1051604 -0.027 -0.096 -0.995 0
    1410    1415       0 2    3.578    8.499   -2.971   1.0505030  0.332 -0.488 -0.807 0
    1410    1543       0 2    2.357   10.536   -3.129   0.9825248  0.004 -0.016 -1.000 0
    1410    1544       0 2    2.722   10.057   -3.173   1.2388299  0.004  0.141 -0.990 0
    1415    1401    1418 3    4.653    8.207   -2.326   1.1309724  0.433 -0.750 -0.500 0
    1415    1410       0 2    4.151    9.759   -3.350   1.0505033 -0.225 -0.095 -0.970 0
    1415    1418       0 2    5.787    8.705   -2.461   1.2595353  0.312 -0.705 -0.636 0
    1415    1544    1548 3    4.137   10.520   -3.325   1.1309724 -0.342  0.000 -0.940 0
    1418    1401    2276 3    4.802    7.132   -1.305   1.1309724  0.421 -0.486 -0.766 0
    1420    1415    1548 3    4.854   11.577   -3.615   1.1309724 -0.171 -0.296 -0.940 0
    1420    1415    2958 3    6.107    9.602   -3.272   1.1309724  0.091 -0.636 -0.766 0
    1523       0       0 1    0.266   19.769   -3.750   1.2105604  0.000  0.000 -1.000 0
    1523    1526       0 2    0.004   20.014   -3.740   1.0476551  0.010 -0.010 -1.000 0
    1524       0       0 1   -1.341   19.097   -3.647   1.2105604  0.000  0.000 -1.000 0
    1524    1390       0 2   -1.548   17.194   -2.585   1.0346457 -0.054 -0.493 -0.868 0
    1524    1526       0 2   -1.863   19.346   -3.571   1.0515273 -0.312 -0.065 -0.948 0
    1524    1527    1600 3   -3.070   18.993   -1.802   1.1309724 -0.985  0.000 -0.174 0
    1524    1600       0 2   -2.971   18.730   -2.278   1.1554420 -0.953 -0.166 -0.254 0
    1524    1600    1601 3   -2.554   17.025   -1.734   1.1309724 -0.541 -0.348 -0.766 0
    1526       0       0 1   -2.963   20.812   -3.022   1.2105604 -0.894 -0.325 -0.309 0
    1526    1523       0 2   -0.745   20.712   -3.935   1.0476553  0.260 -0.243 -0.935 0
    1526    1524       0 2   -2.707   20.460   -3.244   1.0515275 -0.788 -0.339 -0.513 0
    1526    1527       0 2   -3.066   21.837   -2.704   1.0891649 -0.941  0.287 -0.179 0
    1527       0       0 1   -3.674   21.747   -0.291   1.2105604 -0.894  0.325  0.309 0
    1527    1526       0 2   -3.433   20.722   -1.836   1.0891650 -0.784 -0.287 -0.550 0
    1527    1530       0 2   -3.023   22.698   -0.572   1.2749344 -0.733  0.678  0.052 0
    1527    1586       0 2   -3.078   21.842    0.996   0.9248856 -0.707  0.684  0.180 0
    1527    1586    1600 3   -3.320   20.061    0.621   1.1309724 -0.985  0.000  0.174 0
    1527    1600       0 2   -3.564   20.123   -0.993   1.2119684 -0.908 -0.301 -0.291 0
    1530    1527    1586 3   -2.387   22.882    1.025   1.1309724 -0.918  0.356  0.174 0
    1530    1586    1587 3   -1.728   23.419    1.604   1.1309724 -0.579  0.644  0.500 0
    1536    1390    1524 3   -1.070   14.813   -2.369   1.1309724 -0.171  0.296 -0.940 0
    1536    1390    1524 3   -1.583   15.702   -2.188   1.1309724  0.000  0.000 -1.000 0
    1536    1524    1538 3    0.273   16.052   -2.660   1.1309724 -0.342  0.000 -0.940 0
    1538    1523    1524 3    1.178   17.176   -3.149   1.1309724 -0.342  0.000 -0.940 0
    1538    1543       0 2    1.321   15.576   -3.364   1.2783043 -0.686  0.155 -0.711 0
    1543       0       0 1    0.853   13.944   -3.848   1.2105604 -0.476  0.345 -0.809 0
    1543       0       0 1    1.970   12.407   -3.848   1.2105604  0.182 -0.559 -0.809 0
    1543    1387    1410 3    1.802   11.364   -3.309   1.1309724  0.171 -0.296 -0.940 0
    1543    1390    1536 3   -0.581   13.802   -3.002   1.1309724 -0.267  0.585 -0.766 0
    1543    1536    1538 3    0.870   15.002   -3.182   1.1309724 -0.541  0.348 -0.766 0
    1543    1538    1548 3    2.002   14.459   -3.908   1.1309724 -0.171  0.296 -0.940 0
    1543    1548       0 2    2.290   12.556   -3.880   1.0365589  0.124 -0.566 -0.815 0
    1544    1415    1548 3    3.624   11.409   -3.325   1.1309724 -0.171 -0.296 -0.940 0
    1548       0       0 1    4.035   13.927   -4.741   1.2105604  0.000  0.000 -1.000 0
    1548       0       0 1    4.344   14.877   -4.416   1.2105604  0.182  0.559 -0.809 0
    1548    1420       0 2    5.234   12.781   -4.133   1.0533949  0.209 -0.200 -0.957 0
    1548    1538       0 2    3.288   14.910   -4.267   1.0338202 -0.301  0.395 -0.868 0
    1548    1543       0 2    3.277   12.793   -4.116   1.0365590 -0.205 -0.644 -0.737 0
    1600    1524       0 2   -3.813   17.370   -0.993   0.8623593 -0.672  0.287 -0.682 0
    1600    1524    1527 3   -3.651   17.936   -0.823   1.1309724 -0.791  0.352 -0.500 0
    1600    1527       0 2   -4.557   17.398   -0.225   1.2119684 -0.577  0.607 -0.547 0
    1600    1582    1647 3   -5.025   17.088    1.686   1.1309724 -0.728  0.663  0.174 0
    1600    1603       0 2   -5.678   16.672    0.595   1.2576245 -0.711  0.704 -0.014 0
    1600     971       0 2   -5.401   15.507   -1.193   1.0126405  0.181  0.382 -0.906 0
    1600     971    1390 3   -4.880   14.975   -1.205   1.1309724  0.171  0.296 -0.940 0
    1601    1390    1524 3   -2.239   15.977   -1.739   1.1309724 -0.643  0.000 -0.766 0
    1601    1524    1600 3   -3.150   15.982   -1.214   1.1309724 -0.342  0.000 -0.940 0
    1603    1600    1647 3   -6.503   16.043    0.832   1.1309724 -0.439  0.882  0.174 0
    1603     959    1647 3   -7.497   15.610    1.366   1.1309724 -0.439  0.882 -0.174 0
    1603     971       0 2   -6.977   15.639   -0.548   1.1828908 -0.214  0.935 -0.284 0
    1647    1582    1600 3   -6.406   16.608    3.707   1.1309724 -0.268  0.824 -0.500 0
    1647    1651       0 2   -8.684   16.618    3.628   1.2693769 -0.063  0.802 -0.594 0
    1650    1590    1651 3   -6.187   18.321    6.371   1.1309724 -0.439  0.882 -0.174 0
    1650    1590    1712 3   -4.963   17.666    7.756   1.1309724 -0.267  0.585  0.766 0
    1650    1590    1779 3   -6.202   18.433    7.166   1.1309724 -0.439  0.882 -0.174 0
    1650    1590    1779 3   -7.246   18.135    7.166   1.1309724 -0.091  0.981 -0.174 0
    1651       0       0 1   -9.033   18.224    5.328   1.1403981  0.165  0.937 -0.309 0
    1651    1582    1647 3   -6.529   17.484    4.793   1.1309724 -0.267  0.585 -0.766 0
    1651    1647       0 2   -9.065   17.314    4.303   1.2693771  0.063  0.570 -0.819 0
    1651     959     976 3  -10.062   17.193    4.388   1.1309724 -0.267  0.585 -0.766 0
    2834     210       0 2   -7.424   -2.395   -5.940   0.9110980 -0.555  0.515 -0.654 0
    2837     210     566 3   -5.036   -0.979   -5.235   1.1309724 -0.579  0.644 -0.500 0
    2837     210     566 3   -5.971   -1.519   -5.235   1.1309724 -0.268  0.824 -0.500 0
    2837     566       0 2   -4.806   -0.929   -5.510   0.7053021 -0.512  0.737 -0.441 0
    2837     566       0 2   -5.651    0.287   -4.089   2.3931022 -0.230  0.332 -0.915 0
    2837     566     567 3   -5.806   -0.158   -4.219   1.1309724  0.091  0.636 -0.766 0
    2837     567    2848 3   -4.113   -0.939   -5.072   1.1309724 -0.091  0.981 -0.174 0
    2837     567    2848 3   -5.194   -0.839   -5.072   1.1309724  0.270  0.947 -0.174 0
    2837     567    2848 3   -6.166   -0.355   -5.072   1.1309724  0.593  0.786 -0.174 0
    2837     567    2848 3   -6.897    0.448   -5.072   1.1309724  0.837  0.518 -0.174 0
    2846    1398    2886 3    0.153    1.191   -5.200   1.1309724 -0.579  0.644 -0.500 0
    2846    2837    2848 3   -1.234    0.132   -5.388   1.1309724 -0.579  0.644 -0.500 0
    2848    1395       0 2   -1.579    1.132   -3.978   1.0842918 -0.446  0.645 -0.621 0
    2848    2846       0 2   -1.301    0.581   -4.776   1.0433728 -0.300  0.749 -0.591 0
    2848     567       0 2   -3.109    1.500   -2.950   1.3226632 -0.296  0.294 -0.909 0
    2848     567    1395 3   -1.818    1.928   -3.186   1.1309724 -0.541  0.348 -0.766 0
    2848     567    1395 3   -2.928    2.082   -2.665   1.1309724 -0.171  0.296 -0.940 0
    2848     567    2837 3   -2.647    0.072   -4.093   1.1309724 -0.579  0.644 -0.500 0
    2848     567    2837 3   -3.359    2.003   -2.774   1.1309724 -0.342  0.000 -0.940 0
    2848     567    2837 3   -3.584    0.249   -3.295   1.1309724 -0.267  0.585 -0.766 0
    2848     567    2837 3   -4.385    2.003   -2.593   1.1309724  0.000  0.000 -1.000 0
    2848     567    2837 3   -4.898    1.114   -2.774   1.1309724  0.171  0.296 -0.940 0
    2886    1401    2902 3    1.620    2.390   -5.099   1.1309724  0.837  0.518 -0.174 0
END
