# Supplementary material for: Path to Actinorhodin: Regio- and Stereoselective Ketone Reduction by a Type II Polyketide Ketoreductase Revealed in Atomistic Detail
Source: JACS Au. 2022 Apr 7;2(4):972–84. doi: 10.1021/jacsau.2c00086 (PMC9088766; doi:10.1021/jacsau.2c00086)
Supplement: Supplementary file 2 — au2c00086_si_002.zip [file au2c00086_si_002.zip › SI_files/BUDE_input_files/trasformations_library.bltr]

%BUDE TRANSFORMATIONS LIBRARY
%VERSION 2.00 
# The above 2 lines are required, only the floating point number can vary.
# Any line with a '#' as 1st character is a comment line and ignored, but
# no further comments are allowed once the data entries have started 
# (VERSION 1.00).
# 
# %VERSION 2.00: Will allow comments at any position within the file. Any part
# of a line after a '#' character will considered a comment.It will also
# ignore blank lines. 
#
# The file contains a set of translations and rotations from the ligand 
# starting point. Translations are given in Angstroms. Rotations are
# given in degrees. 
#
# Valid transformations are:
# Rotations: "TILT","ROLL","PAN"
# Translations: "XTRANS","YTRANS","ZTRANS"
#
# *IMPORTANT : THE ORDER IN WHICH THE TRANSFORMATIONS ARE LISTED WILL BE THE ORDER
#  IN WHICH DOCKIT WILL CARRY OUT THE TRANSFORMATIONS.  Make sure that 
#  rotations  are first, and translations are second.
#
# %VERSION 2.00: The order the Translations appear is irrelevant. However once a 
# translation is given all following values should belong to that particular
# translation. The values are treated as doubles if any other data appears in
# between translation will be ignore (OR stop executing);
#
# A maximum of 26 alternative states for each transformation is allowed 
# and these will be represented by the 26 letters of the alphabet in
# the transformation descriptor for a given ligand orientation.
# When all transformation types are set to 0.0, then the ligand position is
# untransformed.
#
# %VERSION 2.00: A maximum of 26 alternative states for each transformation is
# allowed. Any excess of data will be discarded. All transformations should have
# the same number of alternative states.
#
# Note: We might later want to do a separate file allowing protein rotation, so
# that we can Monte Carlo over a larger area, but this might be computationally
# expensive.
#
# The first line of each block is 'format 6a,i3',  where the integer is
# the number of states for that transformation.
# The remaining lines of each block are format 'f10.5' 
#
# %VERSION 2.00: Any string or characters which appears before the first tag and 
# it is not a commnent will stop the execution of the program. If any string of
# characters apears after the first tag and it is not a double or a comment it
# will stop the execution of the program as well.
# The first line of each block should have a valid transformation at the start
# of a line which could only be preceded by blank characters. The remaining
# lines for each block should have a double value per line.
# 
# %VERSION 2.00: The tag END will denote the end of the library. No further 
# lines will be considered. The line containing the END tag can only have the 
# tag and blank characters or a comment.
#
# If the END tag is omitted the file will be process till the EOF and a warning 
# will be issued.
#
#2345678901234567890123456789012345
#
TILT 9
-40.0
-30.0
-20.0
-10.0
 0.0
 10.0
 20.0
 30.0
 40.0
 ROLL 9
-40.0
-30.0
-20.0
-10.0
 0.0
 10.0
 20.0
 30.0
 40.0
PAN  36
-170.0
-160.0
-150.0
-140.0
-130.0
-120.0
-110.0
-100.0
 -90.0
 -80.0
 -70.0
 -60.0
 -50.0
 -40.0
 -30.0
 -20.0
 -10.0
   0.0
  10.0
  20.0
  30.0
  40.0
  50.0
  60.0
  70.0
  80.0
  90.0
 100.0
 110.0
 120.0
 130.0
 140.0
 150.0
 160.0
 170.0
 180.0
XTRANS  3
-1.0
 0.0
 1.0
YTRANS  3
-1.0
 0.0
 1.0
ZTRANS  6
-2.0
-1.0
 0.0
 1.0
 2.0
 3.0
  END  
