# Supplementary material for: Path to Actinorhodin: Regio- and Stereoselective Ketone Reduction by a Type II Polyketide Ketoreductase Revealed in Atomistic Detail
Source: JACS Au. 2022 Apr 7;2(4):972–84. doi: 10.1021/jacsau.2c00086 (PMC9088766; doi:10.1021/jacsau.2c00086)
Supplement: Supplementary file 2 — au2c00086_si_002.zip [file au2c00086_si_002.zip › SI_files/BUDE_input_files/receptor.mol2]

@<TRIPOS>MOLECULE
2rh4newemoWT_4TDR_4NDP_norest_8_1000000_strippedcpptraj_noTDR_fixed_unique_centre1.pdb
 3920 3950 0 0 0
SMALL
GASTEIGER

@<TRIPOS>ATOM
      1  N        -28.0750  -17.8970    8.8550 N.4     1  MET1        0.3857
      2  H1       -27.5670  -17.2470    8.2720 H       1  MET1       -0.0890
      3  H2       -27.4220  -18.1320    9.5890 H       1  MET1       -0.0890
      4  H3       -28.3730  -18.6950    8.3130 H       1  MET1       -0.0890
      5  CA       -29.2650  -17.1750    9.3440 C.3     1  MET1       -0.0043
      6  HA       -29.9490  -17.1430    8.4960 H       1  MET1        0.0178
      7  CB       -29.9980  -18.0430   10.4790 C.3     1  MET1       -0.0489
      8  HB2      -30.2740  -19.0250   10.0940 H       1  MET1        0.0262
      9  HB3      -29.3590  -18.2180   11.3450 H       1  MET1        0.0262
     10  CG       -31.2090  -17.3120   10.9910 C.3     1  MET1       -0.0076
     11  HG2      -30.8570  -16.4070   11.4860 H       1  MET1        0.0376
     12  HG3      -31.8560  -17.1710   10.1250 H       1  MET1        0.0376
     13  SD       -32.2430  -18.0420   12.2700 S.3     1  MET1       -0.1642
     14  CE       -32.5150  -19.6820   11.4840 C.3     1  MET1       -0.0181
     15  HE1      -32.7320  -19.5210   10.4280 H       1  MET1        0.0340
     16  HE2      -31.6270  -20.3080   11.5680 H       1  MET1        0.0340
     17  HE3      -33.3750  -20.1450   11.9680 H       1  MET1        0.0340
     18  C        -28.9310  -15.7520    9.7720 C.2     1  MET1        0.1991
     19  O        -28.1470  -15.5680   10.7400 O.2     1  MET1       -0.2776
     20  N        -29.6230  -14.7610    9.1860 N.am    2  ALA2       -0.3056
     21  H        -30.3700  -14.8920    8.5190 H       2  ALA2        0.1494
     22  CA       -29.3150  -13.3210    9.4030 C.3     2  ALA2        0.0965
     23  HA       -28.3790  -13.2370    9.9560 H       2  ALA2        0.0592
     24  CB       -29.0510  -12.6560    8.0340 C.3     2  ALA2       -0.0381
     25  HB1      -29.1340  -11.5700    8.0840 H       2  ALA2        0.0252
     26  HB2      -28.0300  -12.9140    7.7520 H       2  ALA2        0.0252
     27  HB3      -29.6550  -13.0550    7.2190 H       2  ALA2        0.0252
     28  C        -30.4760  -12.7430   10.2090 C.2     2  ALA2        0.2337
     29  O        -31.2160  -11.9060    9.7040 O.2     2  ALA2       -0.2738
     30  N        -30.5010  -13.1510   11.4700 N.am    3  THR3       -0.3004
     31  H        -29.7050  -13.7110   11.7400 H       3  THR3        0.1496
     32  CA       -31.4780  -12.6750   12.5450 C.3     3  THR3        0.1252
     33  HA       -32.4710  -13.0140   12.2500 H       3  THR3        0.0621
     34  CB       -31.1740  -13.3260   13.9190 C.3     3  THR3        0.0792
     35  HB       -31.7790  -12.9200   14.7300 H       3  THR3        0.0614
     36  CG2      -31.3520  -14.8190   14.0210 C.3     3  THR3       -0.0367
     37 HG21      -31.2820  -15.1180   15.0670 H       3  THR3        0.0255
     38 HG22      -32.3390  -14.9960   13.5950 H       3  THR3        0.0255
     39 HG23      -30.6980  -15.5090   13.4880 H       3  THR3        0.0255
     40  OG1      -29.8300  -13.0910   14.3360 O.3     3  THR3       -0.3897
     41  HG1      -29.9320  -12.7390   15.2230 H       3  THR3        0.2099
     42  C        -31.3550  -11.2070   12.7300 C.2     3  THR3        0.2365
     43  O        -30.2640  -10.5810   12.5560 O.2     3  THR3       -0.2737
     44  N        -32.5070  -10.5700   13.0370 N.am    4  GLN4       -0.3024
     45  H        -33.3100  -11.1580   13.2120 H       4  GLN4        0.1495
     46  CA       -32.6490   -9.1880   13.3740 C.3     4  GLN4        0.0999
     47  HA       -32.1820   -8.6570   12.5440 H       4  GLN4        0.0595
     48  CB       -34.1070   -8.7820   13.4800 C.3     4  GLN4       -0.0177
     49  HB2      -34.5750   -9.2390   14.3520 H       4  GLN4        0.0292
     50  HB3      -34.0360   -7.7160   13.6960 H       4  GLN4        0.0292
     51  CG       -34.9260   -8.9350   12.1460 C.3     4  GLN4        0.0259
     52  HG2      -34.3520   -8.4640   11.3480 H       4  GLN4        0.0359
     53  HG3      -35.0590   -9.9850   11.8850 H       4  GLN4        0.0359
     54  CD       -36.2740   -8.2390   12.2270 C.2     4  GLN4        0.2106
     55  OE1      -36.5690   -7.5050   13.0900 O.2     4  GLN4       -0.2760
     56  NE2      -37.2140   -8.5880   11.3310 N.am    4  GLN4       -0.3293
     57 HE21      -37.0140   -9.0060   10.4330 H       4  GLN4        0.1449
     58 HE22      -38.1600   -8.4030   11.6300 H       4  GLN4        0.1449
     59  C        -31.9490   -8.7670   14.6830 C.2     4  GLN4        0.2340
     60  O        -31.6110   -7.5850   14.8290 O.2     4  GLN4       -0.2738
     61  N        -31.6990   -9.6700   15.6350 N.am    5  ASP5       -0.3019
     62  H        -32.0460  -10.6030   15.4650 H       5  ASP5        0.1495
     63  CA       -30.8610   -9.4600   16.8030 C.3     5  ASP5        0.1096
     64  HA       -30.9110   -8.4440   17.1950 H       5  ASP5        0.0600
     65  CB       -31.2940  -10.3440   17.9670 C.3     5  ASP5        0.0760
     66  HB2      -30.6160  -10.2200   18.8110 H       5  ASP5        0.0402
     67  HB3      -32.3040  -10.0940   18.2920 H       5  ASP5        0.0402
     68  CG       -31.1840  -11.8150   17.7940 C.2     5  ASP5        0.3582
     69  OD1      -31.7610  -12.6080   18.5830 O.co2   5  ASP5       -0.2463
     70  OD2      -30.6410  -12.2740   16.7730 O.co2   5  ASP5       -0.2463
     71  C        -29.3440   -9.5480   16.5710 C.2     5  ASP5        0.2345
     72  O        -28.6520   -9.0750   17.4690 O.2     5  ASP5       -0.2737
     73  N        -28.8420  -10.0050   15.4040 N.am    6  SER6       -0.3006
     74  H        -29.4660  -10.5320   14.8110 H       6  SER6        0.1496
     75  CA       -27.4480  -10.3670   15.1060 C.3     6  SER6        0.1226
     76  HA       -27.1640  -11.0970   15.8640 H       6  SER6        0.0618
     77  CB       -27.2830  -10.9000   13.7080 C.3     6  SER6        0.0711
     78  HB2      -26.2250  -11.1600   13.6670 H       6  SER6        0.0580
     79  HB3      -27.9480  -11.7350   13.4860 H       6  SER6        0.0580
     80  OG       -27.6940  -10.0160   12.7300 O.3     6  SER6       -0.3927
     81  HG       -28.6400  -10.1220   12.6070 H       6  SER6        0.2095
     82  C        -26.5470   -9.1790   15.1810 C.2     6  SER6        0.2362
     83  O        -26.9830   -8.0560   15.4510 O.2     6  SER6       -0.2737
     84  N        -25.2360   -9.3900   15.1780 N.am    7  GLU7       -0.3024
     85  H        -24.9260  -10.3290   14.9680 H       7  GLU7        0.1495
     86  CA       -24.1730   -8.2870   15.3790 C.3     7  GLU7        0.0999
     87  HA       -24.5350   -7.6400   16.1790 H       7  GLU7        0.0595
     88  CB       -22.7880   -8.7890   15.8370 C.3     7  GLU7       -0.0158
     89  HB2      -22.3740   -9.4420   15.0690 H       7  GLU7        0.0293
     90  HB3      -22.2330   -7.9550   16.2680 H       7  GLU7        0.0293
     91  CG       -22.8590   -9.7790   17.0430 C.3     7  GLU7        0.0513
     92  HG2      -22.8270  -10.8180   16.7140 H       7  GLU7        0.0380
     93  HG3      -21.8090   -9.6420   17.3030 H       7  GLU7        0.0380
     94  CD       -23.9370   -9.5590   18.1760 C.2     7  GLU7        0.3561
     95  OE1      -24.0390   -8.4110   18.7060 O.co2   7  GLU7       -0.2464
     96  OE2      -24.7220  -10.4950   18.4910 O.co2   7  GLU7       -0.2464
     97  C        -23.9550   -7.4500   14.0940 C.2     7  GLU7        0.2340
     98  O        -24.1400   -7.9160   12.9830 O.2     7  GLU7       -0.2738
     99  N        -23.5840   -6.1850   14.2070 N.am    8  VAL8       -0.3022
    100  H        -23.5470   -5.7690   15.1260 H       8  VAL8        0.1495
    101  CA       -23.5100   -5.2090   13.1270 C.3     8  VAL8        0.1017
    102  HA       -23.6730   -5.7000   12.1670 H       8  VAL8        0.0597
    103  CB       -24.6590   -4.1460   13.2620 C.3     8  VAL8       -0.0197
    104  HB       -24.5810   -3.7720   14.2830 H       8  VAL8        0.0318
    105  CG1      -24.6340   -2.9660   12.2080 C.3     8  VAL8       -0.0605
    106 HG11      -25.3170   -2.1870   12.5490 H       8  VAL8        0.0233
    107 HG12      -23.6440   -2.5130   12.1710 H       8  VAL8        0.0233
    108 HG13      -24.8990   -3.4200   11.2530 H       8  VAL8        0.0233
    109  CG2      -26.0270   -4.8200   13.2880 C.3     8  VAL8       -0.0605
    110 HG21      -26.6910   -4.0490   13.6800 H       8  VAL8        0.0233
    111 HG22      -26.3110   -5.1260   12.2810 H       8  VAL8        0.0233
    112 HG23      -26.0330   -5.6240   14.0240 H       8  VAL8        0.0233
    113  C        -22.1720   -4.5470   12.9720 C.2     8  VAL8        0.2342
    114  O        -21.6070   -4.0410   13.9380 O.2     8  VAL8       -0.2738
    115  N        -21.8010   -4.2920   11.6970 N.am    9  ALA9       -0.3027
    116  H        -22.4820   -4.4720   10.9730 H       9  ALA9        0.1495
    117  CA       -20.4500   -3.9560   11.3400 C.3     9  ALA9        0.0966
    118  HA       -19.9190   -3.5430   12.1980 H       9  ALA9        0.0592
    119  CB       -19.9030   -5.2310   10.8290 C.3     9  ALA9       -0.0381
    120  HB1      -19.8490   -5.9780   11.6210 H       9  ALA9        0.0252
    121  HB2      -20.5570   -5.6950   10.0900 H       9  ALA9        0.0252
    122  HB3      -18.8820   -5.2670   10.4500 H       9  ALA9        0.0252
    123  C        -20.3810   -2.9080   10.1700 C.2     9  ALA9        0.2337
    124  O        -21.2880   -2.8480    9.3410 O.2     9  ALA9       -0.2738
    125  N        -19.3140   -2.1390   10.1560 N.am   10  LEU10      -0.3025
    126  H        -18.6100   -2.2830   10.8670 H      10  LEU10       0.1495
    127  CA       -19.0210   -1.0050    9.2970 C.3    10  LEU10       0.0996
    128  HA       -19.6060   -1.0440    8.3790 H      10  LEU10       0.0594
    129  CB       -19.3930    0.3440   10.0230 C.3    10  LEU10      -0.0236
    130  HB2      -20.4180    0.3200   10.3940 H      10  LEU10       0.0290
    131  HB3      -18.7690    0.4660   10.9070 H      10  LEU10       0.0290
    132  CG       -19.1650    1.5800    9.1010 C.3    10  LEU10      -0.0446
    133  HG       -18.1300    1.5920    8.7570 H      10  LEU10       0.0296
    134  CD1      -20.1930    1.5330    7.9630 C.3    10  LEU10      -0.0626
    135 HD11      -20.2770    2.5390    7.5510 H      10  LEU10       0.0232
    136 HD12      -19.8660    0.8330    7.1940 H      10  LEU10       0.0232
    137 HD13      -21.1820    1.2510    8.3230 H      10  LEU10       0.0232
    138  CD2      -19.4570    2.8690    9.9350 C.3    10  LEU10      -0.0626
    139 HD21      -19.2640    2.7290   10.9980 H      10  LEU10       0.0232
    140 HD22      -18.7280    3.6140    9.6160 H      10  LEU10       0.0232
    141 HD23      -20.4470    3.2780    9.7300 H      10  LEU10       0.0232
    142  C        -17.5030   -1.0140    8.8680 C.2    10  LEU10       0.2340
    143  O        -16.5480   -1.2290    9.6310 O.2    10  LEU10      -0.2738
    144  N        -17.2830   -0.8530    7.5600 N.am   11  VAL11      -0.3022
    145  H        -18.0180   -0.7640    6.8730 H      11  VAL11       0.1495
    146  CA       -15.9920   -1.0680    6.8750 C.3    11  VAL11       0.1017
    147  HA       -15.2440   -1.0650    7.6680 H      11  VAL11       0.0597
    148  CB       -15.8290   -2.5100    6.2400 C.3    11  VAL11      -0.0197
    149  HB       -16.5170   -2.6500    5.4070 H      11  VAL11       0.0318
    150  CG1      -14.4160   -2.8790    5.6650 C.3    11  VAL11      -0.0605
    151 HG11      -14.3720   -3.9220    5.3520 H      11  VAL11       0.0233
    152 HG12      -14.0880   -2.2200    4.8610 H      11  VAL11       0.0233
    153 HG13      -13.7320   -2.7750    6.5070 H      11  VAL11       0.0233
    154  CG2      -16.1130   -3.6160    7.2960 C.3    11  VAL11      -0.0605
    155 HG21      -16.0860   -4.5240    6.6940 H      11  VAL11       0.0233
    156 HG22      -15.3620   -3.7480    8.0750 H      11  VAL11       0.0233
    157 HG23      -17.1430   -3.6430    7.6510 H      11  VAL11       0.0233
    158  C        -15.7860    0.0880    5.8240 C.2    11  VAL11       0.2343
    159  O        -16.5840    0.3080    4.9390 O.2    11  VAL11      -0.2738
    160  N        -14.6860    0.8700    5.8610 N.am   12  THR12      -0.3003
    161  H        -14.0670    0.6390    6.6240 H      12  THR12       0.1496
    162  CA       -14.1030    1.8730    4.9340 C.3    12  THR12       0.1252
    163  HA       -14.9280    2.2890    4.3570 H      12  THR12       0.0621
    164  CB       -13.3290    2.9680    5.6550 C.3    12  THR12       0.0792
    165  HB       -13.1200    3.7260    4.9000 H      12  THR12       0.0614
    166  CG2      -14.1710    3.5470    6.8430 C.3    12  THR12      -0.0367
    167 HG21      -14.7120    4.4630    6.6050 H      12  THR12       0.0255
    168 HG22      -14.7980    2.8400    7.3850 H      12  THR12       0.0255
    169 HG23      -13.4550    3.8750    7.5970 H      12  THR12       0.0255
    170  OG1      -12.1500    2.4200    6.1350 O.3    12  THR12      -0.3897
    171  HG1      -11.8440    2.9400    6.8820 H      12  THR12       0.2099
    172  C        -13.2340    1.4180    3.7970 C.2    12  THR12       0.2363
    173  O        -12.6520    0.3170    3.8240 O.2    12  THR12      -0.2737
    174  N        -13.1740    2.1450    2.6780 N.am   13  GLY13      -0.3051
    175  H        -13.8100    2.9310    2.6660 H      13  GLY13       0.1492
    176  CA       -12.5500    1.7170    1.3700 C.3    13  GLY13       0.0882
    177  HA2      -13.0720    2.3550    0.6570 H      13  GLY13       0.0558
    178  HA3      -11.4790    1.9160    1.4130 H      13  GLY13       0.0558
    179  C        -12.7480    0.2650    0.9040 C.2    13  GLY13       0.2308
    180  O        -11.7200   -0.3930    0.6360 O.2    13  GLY13      -0.2741
    181  N        -13.9790   -0.2160    0.9210 N.am   14  ALA14      -0.3030
    182  H        -14.7150    0.4510    1.1060 H      14  ALA14       0.1495
    183  CA       -14.2550   -1.6140    0.7070 C.3    14  ALA14       0.0966
    184  HA       -13.5820   -2.2600    1.2710 H      14  ALA14       0.0592
    185  CB       -15.6370   -1.8580    1.3480 C.3    14  ALA14      -0.0381
    186  HB1      -15.6110   -1.7500    2.4330 H      14  ALA14       0.0252
    187  HB2      -16.2870   -1.0270    1.0740 H      14  ALA14       0.0252
    188  HB3      -16.0250   -2.8380    1.0720 H      14  ALA14       0.0252
    189  C        -14.2280   -2.0490   -0.7340 C.2    14  ALA14       0.2337
    190  O        -14.5190   -3.2130   -1.0220 O.2    14  ALA14      -0.2738
    191  N        -13.8040   -1.1970   -1.6950 N.am   15  THR15      -0.3004
    192  H        -13.4330   -0.2950   -1.4320 H      15  THR15       0.1496
    193  CA       -13.7130   -1.6210   -3.1270 C.3    15  THR15       0.1252
    194  HA       -14.2130   -2.5780   -3.2760 H      15  THR15       0.0621
    195  CB       -14.2470   -0.4800   -4.0240 C.3    15  THR15       0.0792
    196  HB       -14.0470   -0.6500   -5.0820 H      15  THR15       0.0614
    197  CG2      -15.7970   -0.3790   -3.8580 C.3    15  THR15      -0.0367
    198 HG21      -16.1550   -0.2720   -2.8340 H      15  THR15       0.0255
    199 HG22      -16.1130    0.4990   -4.4210 H      15  THR15       0.0255
    200 HG23      -16.3320   -1.2680   -4.1910 H      15  THR15       0.0255
    201  OG1      -13.7840    0.7890   -3.6900 O.3    15  THR15      -0.3897
    202  HG1      -12.8780    0.8270   -4.0040 H      15  THR15       0.2099
    203  C        -12.3080   -2.0950   -3.5590 C.2    15  THR15       0.2365
    204  O        -12.0620   -2.6210   -4.6630 O.2    15  THR15      -0.2737
    205  N        -11.2880   -2.1340   -2.6800 N.am   16  SER16      -0.3005
    206  H        -11.4930   -1.7600   -1.7650 H      16  SER16       0.1496
    207  CA       -10.0430   -2.9770   -2.7240 C.3    16  SER16       0.1226
    208  HA        -9.9310   -3.2440   -3.7740 H      16  SER16       0.0618
    209  CB        -8.9120   -2.0430   -2.5860 C.3    16  SER16       0.0711
    210  HB2       -9.0550   -1.1620   -3.2110 H      16  SER16       0.0580
    211  HB3       -8.8270   -1.6100   -1.5890 H      16  SER16       0.0580
    212  OG        -7.7160   -2.6240   -3.0110 O.3    16  SER16      -0.3927
    213  HG        -7.0620   -1.9810   -2.7300 H      16  SER16       0.2095
    214  C         -9.9190   -4.1590   -1.7770 C.2    16  SER16       0.2360
    215  O        -10.7450   -4.3700   -0.8850 O.2    16  SER16      -0.2737
    216  N         -9.0110   -5.1250   -2.1300 N.am   17  GLY17      -0.3051
    217  H         -8.2270   -4.8700   -2.7130 H      17  GLY17       0.1492
    218  CA        -9.1800   -6.5600   -1.7640 C.3    17  GLY17       0.0882
    219  HA2      -10.0980   -6.9870   -2.1680 H      17  GLY17       0.0558
    220  HA3       -8.3530   -6.9130   -2.3790 H      17  GLY17       0.0558
    221  C         -8.8180   -6.9220   -0.3250 C.2    17  GLY17       0.2308
    222  O         -9.3270   -7.9630    0.0340 O.2    17  GLY17      -0.2741
    223  N         -7.9880   -6.1580    0.4140 N.am   18  ILE18      -0.3025
    224  H         -7.8010   -5.2710   -0.0300 H      18  ILE18       0.1495
    225  CA        -8.0410   -6.3400    1.8980 C.3    18  ILE18       0.1019
    226  HA        -8.0410   -7.4190    2.0510 H      18  ILE18       0.0597
    227  CB        -6.8760   -5.6590    2.6750 C.3    18  ILE18      -0.0171
    228  HB        -6.8330   -4.6670    2.2240 H      18  ILE18       0.0321
    229  CG2       -7.0620   -5.6340    4.1890 C.3    18  ILE18      -0.0603
    230 HG21       -6.1160   -5.4500    4.6990 H      18  ILE18       0.0233
    231 HG22       -7.8150   -4.9080    4.4940 H      18  ILE18       0.0233
    232 HG23       -7.3710   -6.6430    4.4620 H      18  ILE18       0.0233
    233  CG1       -5.5850   -6.4260    2.4100 C.3    18  ILE18      -0.0512
    234 HG12       -5.2280   -7.1270    3.1650 H      18  ILE18       0.0266
    235 HG13       -5.6780   -6.9660    1.4680 H      18  ILE18       0.0266
    236  CD1       -4.4980   -5.3690    2.0830 C.3    18  ILE18      -0.0650
    237 HD11       -4.5150   -4.9870    1.0620 H      18  ILE18       0.0230
    238 HD12       -4.5760   -4.5390    2.7860 H      18  ILE18       0.0230
    239 HD13       -3.4870   -5.7480    2.2350 H      18  ILE18       0.0230
    240  C         -9.4270   -5.9200    2.5200 C.2    18  ILE18       0.2340
    241  O        -10.0890   -6.7600    3.1000 O.2    18  ILE18      -0.2738
    242  N         -9.9910   -4.7670    2.3330 N.am   19  GLY19      -0.3052
    243  H         -9.4570   -4.0630    1.8420 H      19  GLY19       0.1492
    244  CA       -11.2920   -4.4260    2.9110 C.3    19  GLY19       0.0882
    245  HA2      -11.2720   -4.4500    4.0000 H      19  GLY19       0.0558
    246  HA3      -11.6590   -3.4410    2.6200 H      19  GLY19       0.0558
    247  C        -12.3800   -5.3950    2.4970 C.2    19  GLY19       0.2308
    248  O        -13.1480   -5.8360    3.3870 O.2    19  GLY19      -0.2741
    249  N        -12.3960   -5.8530    1.2380 N.am   20  LEU20      -0.3027
    250  H        -11.8790   -5.3530    0.5280 H      20  LEU20       0.1495
    251  CA       -13.3850   -6.8130    0.6990 C.3    20  LEU20       0.0996
    252  HA       -14.3920   -6.4170    0.8270 H      20  LEU20       0.0594
    253  CB       -13.1970   -6.9900   -0.7790 C.3    20  LEU20      -0.0236
    254  HB2      -13.3760   -6.0550   -1.3090 H      20  LEU20       0.0290
    255  HB3      -12.1270   -7.1340   -0.9290 H      20  LEU20       0.0290
    256  CG       -14.0820   -7.9790   -1.4730 C.3    20  LEU20      -0.0446
    257  HG       -13.8710   -8.9870   -1.1170 H      20  LEU20       0.0296
    258  CD1      -15.5510   -7.5380   -1.2580 C.3    20  LEU20      -0.0626
    259 HD11      -15.8570   -8.0970   -0.3730 H      20  LEU20       0.0232
    260 HD12      -15.5630   -6.4530   -1.1630 H      20  LEU20       0.0232
    261 HD13      -16.1090   -7.9400   -2.1040 H      20  LEU20       0.0232
    262  CD2      -13.7590   -7.8550   -3.0300 C.3    20  LEU20      -0.0626
    263 HD21      -12.7230   -8.1130   -3.2490 H      20  LEU20       0.0232
    264 HD22      -14.4880   -8.5950   -3.3610 H      20  LEU20       0.0232
    265 HD23      -13.8840   -6.8200   -3.3480 H      20  LEU20       0.0232
    266  C        -13.2500   -8.2300    1.3910 C.2    20  LEU20       0.2340
    267  O        -14.2960   -8.8140    1.6970 O.2    20  LEU20      -0.2738
    268  N        -12.0230   -8.7330    1.4880 N.am   21  GLU21      -0.3025
    269  H        -11.2640   -8.1340    1.1950 H      21  GLU21       0.1495
    270  CA       -11.7430  -10.0030    2.1050 C.3    21  GLU21       0.0999
    271  HA       -12.1870  -10.7890    1.4930 H      21  GLU21       0.0595
    272  CB       -10.2230  -10.4060    2.0590 C.3    21  GLU21      -0.0158
    273  HB2       -9.9340  -10.4560    1.0090 H      21  GLU21       0.0293
    274  HB3       -9.6160   -9.6360    2.5360 H      21  GLU21       0.0293
    275  CG       -10.0290  -11.7460    2.7370 C.3    21  GLU21       0.0513
    276  HG2       -8.9860  -11.9150    3.0060 H      21  GLU21       0.0380
    277  HG3      -10.5330  -11.6990    3.7030 H      21  GLU21       0.0380
    278  CD       -10.5520  -12.9460    1.8710 C.2    21  GLU21       0.3561
    279  OE1      -10.9540  -12.7320    0.7070 O.co2  21  GLU21      -0.2464
    280  OE2      -10.4510  -14.1160    2.2770 O.co2  21  GLU21      -0.2464
    281  C        -12.3440  -10.0560    3.5110 C.2    21  GLU21       0.2340
    282  O        -12.8540  -11.0540    3.9390 O.2    21  GLU21      -0.2738
    283  N        -12.1360   -9.0060    4.3190 N.am   22  ILE22      -0.3022
    284  H        -11.7540   -8.1960    3.8510 H      22  ILE22       0.1495
    285  CA       -12.6550   -8.9590    5.6410 C.3    22  ILE22       0.1020
    286  HA       -12.5590   -9.8800    6.2180 H      22  ILE22       0.0597
    287  CB       -11.9650   -7.7350    6.3560 C.3    22  ILE22      -0.0171
    288  HB       -12.0600   -6.9050    5.6550 H      22  ILE22       0.0321
    289  CG2      -12.6580   -7.2090    7.6560 C.3    22  ILE22      -0.0603
    290 HG21      -13.7260   -7.0020    7.5810 H      22  ILE22       0.0233
    291 HG22      -12.6940   -7.9020    8.4960 H      22  ILE22       0.0233
    292 HG23      -12.2150   -6.2840    8.0230 H      22  ILE22       0.0233
    293  CG1      -10.4800   -8.0950    6.5950 C.3    22  ILE22      -0.0512
    294 HG12      -10.3610   -8.7290    7.4730 H      22  ILE22       0.0266
    295 HG13       -9.9670   -8.4400    5.6970 H      22  ILE22       0.0266
    296  CD1       -9.6560   -6.7590    6.7820 C.3    22  ILE22      -0.0650
    297 HD11       -8.6470   -6.9720    7.1360 H      22  ILE22       0.0230
    298 HD12       -9.5680   -6.2350    5.8310 H      22  ILE22       0.0230
    299 HD13      -10.0600   -6.0530    7.5080 H      22  ILE22       0.0230
    300  C        -14.2200   -8.7710    5.6040 C.2    22  ILE22       0.2342
    301  O        -14.8290   -9.3290    6.4930 O.2    22  ILE22      -0.2738
    302  N        -14.8000   -8.0860    4.6440 N.am   23  ALA23      -0.3027
    303  H        -14.2580   -7.5090    4.0170 H      23  ALA23       0.1495
    304  CA       -16.2620   -7.9610    4.4910 C.3    23  ALA23       0.0966
    305  HA       -16.7160   -7.6890    5.4440 H      23  ALA23       0.0592
    306  CB       -16.5640   -6.8420    3.4770 C.3    23  ALA23      -0.0381
    307  HB1      -17.6300   -6.7700    3.2590 H      23  ALA23       0.0252
    308  HB2      -16.3180   -5.8820    3.9310 H      23  ALA23       0.0252
    309  HB3      -16.0130   -7.0370    2.5570 H      23  ALA23       0.0252
    310  C        -16.8850   -9.2910    4.0860 C.2    23  ALA23       0.2337
    311  O        -18.0250   -9.5050    4.5300 O.2    23  ALA23      -0.2738
    312  N        -16.2390  -10.1820    3.3070 N.am   24  ARG24      -0.3025
    313  H        -15.3230   -9.9600    2.9430 H      24  ARG24       0.1495
    314  CA       -16.6510  -11.6510    3.1660 C.3    24  ARG24       0.0995
    315  HA       -17.7350  -11.7690    3.1690 H      24  ARG24       0.0594
    316  CB       -16.0620  -12.4250    1.9730 C.3    24  ARG24      -0.0231
    317  HB2      -14.9830  -12.5680    2.0290 H      24  ARG24       0.0289
    318  HB3      -16.5390  -13.4050    1.9590 H      24  ARG24       0.0289
    319  CG       -16.3140  -11.8200    0.5860 C.3    24  ARG24      -0.0201
    320  HG2      -17.4040  -11.7890    0.5720 H      24  ARG24       0.0296
    321  HG3      -16.0190  -10.7710    0.5770 H      24  ARG24       0.0296
    322  CD       -15.7330  -12.6280   -0.6510 C.3    24  ARG24       0.0646
    323  HD2      -16.0640  -13.6660   -0.6140 H      24  ARG24       0.0655
    324  HD3      -16.1340  -12.2430   -1.5890 H      24  ARG24       0.0655
    325  NE       -14.2880  -12.6260   -0.6890 N.pl3  24  ARG24      -0.2787
    326  HE       -13.7730  -12.8570    0.1490 H      24  ARG24       0.2578
    327  CZ       -13.6090  -12.1740   -1.6800 C.cat  24  ARG24       0.3410
    328  NH1      -14.0730  -12.0350   -2.9410 N.pl3  24  ARG24      -0.2919
    329 HH11      -14.9210  -12.4670   -3.2790 H      24  ARG24       0.2545
    330 HH12      -13.4340  -11.6680   -3.6320 H      24  ARG24       0.2545
    331  NH2      -12.4070  -11.7540   -1.4850 N.pl3  24  ARG24      -0.2919
    332 HH21      -11.8990  -12.1530   -0.7080 H      24  ARG24       0.2545
    333 HH22      -11.9380  -11.2640   -2.2340 H      24  ARG24       0.2545
    334  C        -16.4040  -12.4310    4.4530 C.2    24  ARG24       0.2339
    335  O        -17.3050  -13.1550    4.9710 O.2    24  ARG24      -0.2738
    336  N        -15.2660  -12.2630    5.1360 N.am   25  ARG25      -0.3025
    337  H        -14.5970  -11.6600    4.6810 H      25  ARG25       0.1495
    338  CA       -14.9590  -13.0210    6.3500 C.3    25  ARG25       0.0995
    339  HA       -15.0970  -14.0530    6.0280 H      25  ARG25       0.0594
    340  CB       -13.4750  -12.9340    6.6970 C.3    25  ARG25      -0.0231
    341  HB2      -12.8420  -13.3050    5.8920 H      25  ARG25       0.0289
    342  HB3      -13.1490  -11.9150    6.9080 H      25  ARG25       0.0289
    343  CG       -13.1560  -13.7200    8.0590 C.3    25  ARG25      -0.0201
    344  HG2      -12.1160  -13.4830    8.2800 H      25  ARG25       0.0296
    345  HG3      -13.8100  -13.4750    8.8960 H      25  ARG25       0.0296
    346  CD       -13.2770  -15.2340    7.8690 C.3    25  ARG25       0.0646
    347  HD2      -14.3510  -15.3740    7.7450 H      25  ARG25       0.0655
    348  HD3      -12.6850  -15.5560    7.0130 H      25  ARG25       0.0655
    349  NE       -12.9800  -15.8870    9.1380 N.pl3  25  ARG25      -0.2787
    350  HE       -13.7310  -15.8000    9.8080 H      25  ARG25       0.2578
    351  CZ       -11.9000  -16.5150    9.5350 C.cat  25  ARG25       0.3410
    352  NH1      -10.8070  -16.5150    8.8540 N.pl3  25  ARG25      -0.2919
    353 HH11      -10.6080  -15.7630    8.2100 H      25  ARG25       0.2545
    354 HH12      -10.0220  -17.0700    9.1630 H      25  ARG25       0.2545
    355  NH2      -11.8650  -17.1030   10.7140 N.pl3  25  ARG25      -0.2919
    356 HH21      -12.6030  -16.9560   11.3880 H      25  ARG25       0.2545
    357 HH22      -10.9830  -17.3860   11.1160 H      25  ARG25       0.2545
    358  C        -15.9500  -12.7600    7.5270 C.2    25  ARG25       0.2339
    359  O        -16.3510  -13.6460    8.2230 O.2    25  ARG25      -0.2738
    360  N        -16.3690  -11.4880    7.7060 N.am   26  LEU26      -0.3025
    361  H        -15.7390  -10.8630    7.2240 H      26  LEU26       0.1495
    362  CA       -17.3040  -11.1670    8.7510 C.3    26  LEU26       0.0996
    363  HA       -17.0050  -11.5910    9.7100 H      26  LEU26       0.0594
    364  CB       -17.4790   -9.6260    8.9630 C.3    26  LEU26      -0.0236
    365  HB2      -17.7070   -9.0850    8.0450 H      26  LEU26       0.0290
    366  HB3      -18.3230   -9.4680    9.6350 H      26  LEU26       0.0290
    367  CG       -16.3030   -8.8850    9.5420 C.3    26  LEU26      -0.0446
    368  HG       -15.5180   -9.0140    8.7980 H      26  LEU26       0.0296
    369  CD1      -16.5850   -7.3710    9.6230 C.3    26  LEU26      -0.0626
    370 HD11      -17.4560   -7.3090   10.2750 H      26  LEU26       0.0232
    371 HD12      -15.7660   -6.7560    9.9970 H      26  LEU26       0.0232
    372 HD13      -16.9820   -7.0660    8.6550 H      26  LEU26       0.0232
    373  CD2      -15.7690   -9.3310   10.8540 C.3    26  LEU26      -0.0626
    374 HD21      -15.8310  -10.4090   11.0060 H      26  LEU26       0.0232
    375 HD22      -14.7100   -9.0950   10.9530 H      26  LEU26       0.0232
    376 HD23      -16.1590   -8.7070   11.6580 H      26  LEU26       0.0232
    377  C        -18.6750  -11.7690    8.5500 C.2    26  LEU26       0.2338
    378  O        -19.4350  -11.9440    9.5540 O.2    26  LEU26      -0.2738
    379  N        -19.1210  -12.1290    7.3560 N.am   27  GLY27      -0.3052
    380  H        -18.5660  -11.9060    6.5420 H      27  GLY27       0.1492
    381  CA       -20.3770  -12.8130    7.0820 C.3    27  GLY27       0.0882
    382  HA2      -21.1730  -12.3790    7.6860 H      27  GLY27       0.0558
    383  HA3      -20.6670  -12.9770    6.0440 H      27  GLY27       0.0558
    384  C        -20.3590  -14.3320    7.4820 C.2    27  GLY27       0.2308
    385  O        -21.3600  -14.7350    8.0650 O.2    27  GLY27      -0.2741
    386  N        -19.1830  -14.9960    7.3770 N.am   28  LYS28      -0.3027
    387  H        -18.3610  -14.4310    7.2160 H      28  LYS28       0.1495
    388  CA       -18.9820  -16.3470    7.9650 C.3    28  LYS28       0.0994
    389  HA       -19.7370  -17.0700    7.6570 H      28  LYS28       0.0594
    390  CB       -17.6420  -16.9980    7.4820 C.3    28  LYS28      -0.0260
    391  HB2      -16.7750  -16.3730    7.7000 H      28  LYS28       0.0288
    392  HB3      -17.3950  -17.9260    7.9980 H      28  LYS28       0.0288
    393  CG       -17.6120  -17.2460    5.9360 C.3    28  LYS28      -0.0526
    394  HG2      -18.4560  -17.9030    5.7260 H      28  LYS28       0.0265
    395  HG3      -17.7580  -16.3300    5.3640 H      28  LYS28       0.0265
    396  CD       -16.3800  -17.9650    5.4410 C.3    28  LYS28      -0.0688
    397  HD2      -16.3640  -17.8610    4.3560 H      28  LYS28       0.0247
    398  HD3      -15.4850  -17.5380    5.8940 H      28  LYS28       0.0247
    399  CE       -16.5050  -19.4790    5.7990 C.3    28  LYS28      -0.0963
    400  HE2      -16.4700  -19.5670    6.8850 H      28  LYS28       0.0049
    401  HE3      -17.4520  -19.8670    5.4260 H      28  LYS28       0.0049
    402  NZ       -15.3390  -20.2580    5.2390 N.4    28  LYS28       0.3781
    403  HZ1      -15.1120  -19.8000    4.3680 H      28  LYS28      -0.0901
    404  HZ2      -14.5380  -20.1450    5.8440 H      28  LYS28      -0.0901
    405  HZ3      -15.5620  -21.2150    5.0090 H      28  LYS28      -0.0901
    406  C        -18.9680  -16.3530    9.4800 C.2    28  LYS28       0.2339
    407  O        -19.6340  -17.1620   10.1170 O.2    28  LYS28      -0.2738
    408  N        -18.3110  -15.3620   10.1180 N.am   29  GLU29      -0.3025
    409  H        -17.7470  -14.8100    9.4870 H      29  GLU29       0.1495
    410  CA       -18.3970  -14.9620   11.5550 C.3    29  GLU29       0.0999
    411  HA       -18.3030  -15.8140   12.2280 H      29  GLU29       0.0595
    412  CB       -17.2640  -14.0300   12.0730 C.3    29  GLU29      -0.0158
    413  HB2      -17.4710  -13.0750   11.5910 H      29  GLU29       0.0293
    414  HB3      -17.4940  -13.9030   13.1310 H      29  GLU29       0.0293
    415  CG       -15.8240  -14.3580   11.9260 C.3    29  GLU29       0.0513
    416  HG2      -15.5620  -14.2680   10.8710 H      29  GLU29       0.0380
    417  HG3      -15.2650  -13.6080   12.4860 H      29  GLU29       0.0380
    418  CD       -15.3180  -15.7250   12.3810 C.2    29  GLU29       0.3561
    419  OE1      -15.8930  -16.2600   13.3750 O.co2  29  GLU29      -0.2464
    420  OE2      -14.4280  -16.3020   11.7480 O.co2  29  GLU29      -0.2464
    421  C        -19.8170  -14.4860   11.9530 C.2    29  GLU29       0.2338
    422  O        -20.1200  -14.5210   13.1370 O.2    29  GLU29      -0.2738
    423  N        -20.7560  -14.2400   11.0510 N.am   30  GLY30      -0.3052
    424  H        -20.4860  -14.0820   10.0910 H      30  GLY30       0.1492
    425  CA       -22.1790  -14.0500   11.2430 C.3    30  GLY30       0.0882
    426  HA2      -22.7170  -14.7430   10.5970 H      30  GLY30       0.0558
    427  HA3      -22.3560  -14.4170   12.2540 H      30  GLY30       0.0558
    428  C        -22.7990  -12.6580   11.2160 C.2    30  GLY30       0.2308
    429  O        -23.9700  -12.5310   11.4980 O.2    30  GLY30      -0.2741
    430  N        -21.9820  -11.6330   10.9110 N.am   31  LEU31      -0.3027
    431  H        -21.0400  -11.7880   10.5790 H      31  LEU31       0.1495
    432  CA       -22.3430  -10.2220   11.1920 C.3    31  LEU31       0.0996
    433  HA       -22.9210  -10.2330   12.1160 H      31  LEU31       0.0594
    434  CB       -21.1240   -9.3050   11.5240 C.3    31  LEU31      -0.0236
    435  HB2      -20.5550   -9.0530   10.6290 H      31  LEU31       0.0290
    436  HB3      -21.4640   -8.3580   11.9450 H      31  LEU31       0.0290
    437  CG       -20.2760   -9.7520   12.7670 C.3    31  LEU31      -0.0446
    438  HG       -20.8920  -10.2770   13.4970 H      31  LEU31       0.0296
    439  CD1      -19.2290  -10.7850   12.3900 C.3    31  LEU31      -0.0626
    440 HD11      -19.6910  -11.7720   12.3810 H      31  LEU31       0.0232
    441 HD12      -18.7630  -10.4920   11.4490 H      31  LEU31       0.0232
    442 HD13      -18.4460  -10.7750   13.1490 H      31  LEU31       0.0232
    443  CD2      -19.5930   -8.5350   13.3530 C.3    31  LEU31      -0.0626
    444 HD21      -19.1100   -8.8760   14.2690 H      31  LEU31       0.0232
    445 HD22      -18.8920   -8.1410   12.6180 H      31  LEU31       0.0232
    446 HD23      -20.3050   -7.7560   13.6230 H      31  LEU31       0.0232
    447  C        -23.1420   -9.7050   10.0200 C.2    31  LEU31       0.2340
    448  O        -23.2010  -10.2730    8.9380 O.2    31  LEU31      -0.2738
    449  N        -23.7540   -8.5260   10.0750 N.am   32  ARG32      -0.3025
    450  H        -23.6680   -8.1380   11.0030 H      32  ARG32       0.1495
    451  CA       -24.3960   -7.6920    9.0780 C.3    32  ARG32       0.0995
    452  HA       -24.5230   -8.3890    8.2490 H      32  ARG32       0.0594
    453  CB       -25.8090   -7.2140    9.6040 C.3    32  ARG32      -0.0231
    454  HB2      -25.6310   -6.7930   10.5930 H      32  ARG32       0.0289
    455  HB3      -26.1150   -6.3640    8.9950 H      32  ARG32       0.0289
    456  CG       -26.7260   -8.3940    9.7700 C.3    32  ARG32      -0.0201
    457  HG2      -26.6850   -8.9560    8.8370 H      32  ARG32       0.0296
    458  HG3      -26.3370   -8.9600   10.6160 H      32  ARG32       0.0296
    459  CD       -28.1630   -7.9980   10.0580 C.3    32  ARG32       0.0646
    460  HD2      -28.4000   -7.1360    9.4340 H      32  ARG32       0.0655
    461  HD3      -28.8850   -8.7950    9.8830 H      32  ARG32       0.0655
    462  NE       -28.1920   -7.6510   11.5230 N.pl3  32  ARG32      -0.2787
    463  HE       -27.5570   -8.2100   12.0750 H      32  ARG32       0.2578
    464  CZ       -29.0850   -6.8900   12.1940 C.cat  32  ARG32       0.3410
    465  NH1      -30.1790   -6.4480   11.6390 N.pl3  32  ARG32      -0.2919
    466 HH11      -30.3640   -6.5460   10.6510 H      32  ARG32       0.2545
    467 HH12      -30.6940   -5.7480   12.1540 H      32  ARG32       0.2545
    468  NH2      -28.9720   -6.7830   13.4780 N.pl3  32  ARG32      -0.2919
    469 HH21      -28.2610   -7.3050   13.9710 H      32  ARG32       0.2545
    470 HH22      -29.7390   -6.3510   13.9730 H      32  ARG32       0.2545
    471  C        -23.5430   -6.5080    8.8150 C.2    32  ARG32       0.2340
    472  O        -23.1130   -5.8450    9.7700 O.2    32  ARG32      -0.2738
    473  N        -23.1710   -6.3210    7.5670 N.am   33  VAL33      -0.3022
    474  H        -23.5610   -6.8580    6.8050 H      33  VAL33       0.1495
    475  CA       -22.0060   -5.5780    7.2570 C.3    33  VAL33       0.1017
    476  HA       -21.6200   -5.1480    8.1820 H      33  VAL33       0.0597
    477  CB       -20.8900   -6.4880    6.7450 C.3    33  VAL33      -0.0197
    478  HB       -21.1640   -6.5380    5.6910 H      33  VAL33       0.0318
    479  CG1      -19.5620   -5.7800    6.8500 C.3    33  VAL33      -0.0605
    480 HG11      -19.7390   -4.7470    6.5500 H      33  VAL33       0.0233
    481 HG12      -19.2190   -5.6360    7.8740 H      33  VAL33       0.0233
    482 HG13      -18.8640   -6.1220    6.0860 H      33  VAL33       0.0233
    483  CG2      -20.8650   -7.9260    7.4040 C.3    33  VAL33      -0.0605
    484 HG21      -21.8250   -8.4340    7.3170 H      33  VAL33       0.0233
    485 HG22      -20.1250   -8.5310    6.8790 H      33  VAL33       0.0233
    486 HG23      -20.5870   -7.8220    8.4530 H      33  VAL33       0.0233
    487  C        -22.4260   -4.4330    6.3060 C.2    33  VAL33       0.2342
    488  O        -22.6390   -4.7000    5.1380 O.2    33  VAL33      -0.2738
    489  N        -22.3440   -3.1550    6.8110 N.am   34  PHE34      -0.3022
    490  H        -22.0000   -3.0090    7.7490 H      34  PHE34       0.1495
    491  CA       -22.4320   -1.9880    5.9640 C.3    34  PHE34       0.1034
    492  HA       -23.0910   -2.2550    5.1380 H      34  PHE34       0.0598
    493  CB       -23.0980   -0.8540    6.7100 C.3    34  PHE34      -0.0007
    494  HB2      -23.9080   -1.3200    7.2710 H      34  PHE34       0.0336
    495  HB3      -22.3540   -0.4450    7.3940 H      34  PHE34       0.0336
    496  CG       -23.6220    0.2480    5.8380 C.ar   34  PHE34      -0.0451
    497  CD1      -22.7200    1.1610    5.2830 C.ar   34  PHE34      -0.0585
    498  HD1      -21.6770    0.9100    5.4080 H      34  PHE34       0.0620
    499  CE1      -23.2500    2.1030    4.3420 C.ar   34  PHE34      -0.0615
    500  HE1      -22.4940    2.7480    3.9190 H      34  PHE34       0.0618
    501  CZ       -24.6300    2.2300    4.1600 C.ar   34  PHE34      -0.0617
    502  HZ       -25.1020    2.9420    3.5000 H      34  PHE34       0.0618
    503  CE2      -25.4800    1.2600    4.7060 C.ar   34  PHE34      -0.0615
    504  HE2      -26.5520    1.3840    4.6600 H      34  PHE34       0.0618
    505  CD2      -24.9990    0.3040    5.5620 C.ar   34  PHE34      -0.0585
    506  HD2      -25.7190   -0.3320    6.0570 H      34  PHE34       0.0620
    507  C        -21.1010   -1.6440    5.3260 C.2    34  PHE34       0.2343
    508  O        -20.1830   -1.5930    6.1450 O.2    34  PHE34      -0.2738
    509  N        -20.9380   -1.4630    4.0040 N.am   35  VAL35      -0.3022
    510  H        -21.7570   -1.6840    3.4560 H      35  VAL35       0.1495
    511  CA       -19.6480   -1.1650    3.3370 C.3    35  VAL35       0.1017
    512  HA       -18.8580   -1.0900    4.0850 H      35  VAL35       0.0597
    513  CB       -19.3240   -2.2040    2.2970 C.3    35  VAL35      -0.0197
    514  HB       -18.4830   -1.9460    1.6530 H      35  VAL35       0.0318
    515  CG1      -18.8910   -3.5550    3.0070 C.3    35  VAL35      -0.0605
    516 HG11      -19.8150   -4.0320    3.3350 H      35  VAL35       0.0233
    517 HG12      -18.4120   -4.2800    2.3490 H      35  VAL35       0.0233
    518 HG13      -18.3660   -3.3660    3.9440 H      35  VAL35       0.0233
    519  CG2      -20.4920   -2.6350    1.3730 C.3    35  VAL35      -0.0605
    520 HG21      -20.1910   -3.5730    0.9080 H      35  VAL35       0.0233
    521 HG22      -21.4200   -2.8170    1.9140 H      35  VAL35       0.0233
    522 HG23      -20.5950   -1.9130    0.5630 H      35  VAL35       0.0233
    523  C        -19.6450    0.2190    2.6940 C.2    35  VAL35       0.2342
    524  O        -20.6990    0.8280    2.4640 O.2    35  VAL35      -0.2738
    525  N        -18.4670    0.8570    2.5760 N.am   36  CYS36      -0.3017
    526  H        -17.6550    0.4280    2.9950 H      36  CYS36       0.1495
    527  CA       -18.4200    2.1630    2.0500 C.3    36  CYS36       0.1081
    528  HA       -19.1490    2.1340    1.2400 H      36  CYS36       0.0603
    529  CB       -18.7500    3.1680    3.2310 C.3    36  CYS36       0.0177
    530  HB2      -19.1360    4.1280    2.8880 H      36  CYS36       0.0397
    531  HB3      -19.6260    2.6950    3.6730 H      36  CYS36       0.0397
    532  SG       -17.4430    3.2610    4.4170 S.3    36  CYS36      -0.1759
    533  HG       -17.3410    1.9290    4.4410 H      36  CYS36       0.1017
    534  C        -17.0580    2.4970    1.4930 C.2    36  CYS36       0.2347
    535  O        -16.0010    1.9240    1.7960 O.2    36  CYS36      -0.2737
    536  N        -17.1320    3.4060    0.5210 N.am   37  ALA37      -0.3027
    537  H        -18.0910    3.6410    0.3080 H      37  ALA37       0.1495
    538  CA       -16.0040    3.7360   -0.4040 C.3    37  ALA37       0.0966
    539  HA       -15.0960    3.8510    0.1870 H      37  ALA37       0.0592
    540  CB       -15.7910    2.5950   -1.4230 C.3    37  ALA37      -0.0381
    541  HB1      -16.2850    2.6520   -2.3940 H      37  ALA37       0.0252
    542  HB2      -14.7490    2.4640   -1.7150 H      37  ALA37       0.0252
    543  HB3      -16.1790    1.6680   -1.0010 H      37  ALA37       0.0252
    544  C        -16.1060    5.0550   -1.2100 C.2    37  ALA37       0.2337
    545  O        -17.1000    5.7210   -1.0380 O.2    37  ALA37      -0.2738
    546  N        -15.1500    5.3710   -2.0410 N.am   38  ARG38      -0.3025
    547  H        -14.4410    4.6520   -2.0670 H      38  ARG38       0.1495
    548  CA       -15.1020    6.7080   -2.8000 C.3    38  ARG38       0.0995
    549  HA       -15.7890    7.3660   -2.2660 H      38  ARG38       0.0594
    550  CB       -13.6950    7.3680   -2.7060 C.3    38  ARG38      -0.0231
    551  HB2      -13.8420    8.3530   -3.1490 H      38  ARG38       0.0289
    552  HB3      -13.5050    7.5670   -1.6510 H      38  ARG38       0.0289
    553  CG       -12.5280    6.6680   -3.4680 C.3    38  ARG38      -0.0201
    554  HG2      -12.6470    5.5860   -3.4210 H      38  ARG38       0.0296
    555  HG3      -12.6880    6.9550   -4.5070 H      38  ARG38       0.0296
    556  CD       -11.2000    7.1350   -2.9390 C.3    38  ARG38       0.0646
    557  HD2      -10.9660    8.1630   -3.2140 H      38  ARG38       0.0655
    558  HD3      -11.2500    7.1230   -1.8500 H      38  ARG38       0.0655
    559  NE       -10.1730    6.2550   -3.5280 N.pl3  38  ARG38      -0.2787
    560  HE       -10.5720    5.4430   -3.9780 H      38  ARG38       0.2578
    561  CZ        -8.9310    6.4890   -3.8100 C.cat  38  ARG38       0.3410
    562  NH1       -8.4120    7.6420   -3.4780 N.pl3  38  ARG38      -0.2919
    563 HH11       -8.8870    8.1920   -2.7760 H      38  ARG38       0.2545
    564 HH12       -7.4380    7.8810   -3.6010 H      38  ARG38       0.2545
    565  NH2       -8.1930    5.4580   -4.2360 N.pl3  38  ARG38      -0.2919
    566 HH21       -8.6060    4.5400   -4.3140 H      38  ARG38       0.2545
    567 HH22       -7.1880    5.5450   -4.2930 H      38  ARG38       0.2545
    568  C        -15.5690    6.6450   -4.2060 C.2    38  ARG38       0.2337
    569  O        -15.6310    7.6630   -4.9050 O.2    38  ARG38      -0.2738
    570  N        -15.9850    5.4560   -4.6520 N.am   39  GLY39      -0.3052
    571  H        -15.6410    4.6210   -4.2000 H      39  GLY39       0.1492
    572  CA       -16.6850    5.2660   -5.9890 C.3    39  GLY39       0.0882
    573  HA2      -16.8040    6.2420   -6.4610 H      39  GLY39       0.0558
    574  HA3      -16.0510    4.7800   -6.7310 H      39  GLY39       0.0558
    575  C        -17.9960    4.4550   -5.8900 C.2    39  GLY39       0.2308
    576  O        -17.9480    3.3340   -5.2670 O.2    39  GLY39      -0.2741
    577  N        -19.0960    4.9830   -6.3380 N.am   40  GLU40      -0.3027
    578  H        -19.0120    5.8780   -6.7970 H      40  GLU40       0.1495
    579  CA       -20.5090    4.4890   -6.0730 C.3    40  GLU40       0.0999
    580  HA       -20.7900    4.3080   -5.0360 H      40  GLU40       0.0595
    581  CB       -21.4620    5.6340   -6.4170 C.3    40  GLU40      -0.0158
    582  HB2      -21.1260    6.5760   -5.9850 H      40  GLU40       0.0293
    583  HB3      -21.5760    5.7720   -7.4930 H      40  GLU40       0.0293
    584  CG       -22.9030    5.5470   -5.7910 C.3    40  GLU40       0.0513
    585  HG2      -22.7570    5.3190   -4.7350 H      40  GLU40       0.0380
    586  HG3      -23.2840    6.5680   -5.8130 H      40  GLU40       0.0380
    587  CD       -23.8240    4.5670   -6.4490 C.2    40  GLU40       0.3561
    588  OE1      -24.5070    3.8260   -5.7520 O.co2  40  GLU40      -0.2464
    589  OE2      -23.8310    4.5500   -7.7440 O.co2  40  GLU40      -0.2464
    590  C        -20.8990    3.1110   -6.8050 C.2    40  GLU40       0.2340
    591  O        -21.4180    2.1620   -6.2710 O.2    40  GLU40      -0.2738
    592  N        -20.4680    3.0560   -8.0690 N.am   41  GLU41      -0.3025
    593  H        -19.9690    3.8740   -8.3890 H      41  GLU41       0.1495
    594  CA       -20.5580    1.8260   -8.8450 C.3    41  GLU41       0.0999
    595  HA       -21.5480    1.4090   -8.6590 H      41  GLU41       0.0595
    596  CB       -20.4620    2.1880  -10.3430 C.3    41  GLU41      -0.0158
    597  HB2      -21.0930    3.0450  -10.5780 H      41  GLU41       0.0293
    598  HB3      -19.4610    2.5760  -10.5310 H      41  GLU41       0.0293
    599  CG       -20.6920    1.0840  -11.4320 C.3    41  GLU41       0.0513
    600  HG2      -20.5870    1.6230  -12.3730 H      41  GLU41       0.0380
    601  HG3      -20.0440    0.2080  -11.4200 H      41  GLU41       0.0380
    602  CD       -22.0350    0.4440  -11.3260 C.2    41  GLU41       0.3561
    603  OE1      -22.8600    0.8800  -10.5020 O.co2  41  GLU41      -0.2464
    604  OE2      -22.2370   -0.4410  -12.1760 O.co2  41  GLU41      -0.2464
    605  C        -19.6090    0.7040   -8.4490 C.2    41  GLU41       0.2338
    606  O        -19.9760   -0.4410   -8.4760 O.2    41  GLU41      -0.2738
    607  N        -18.3350    1.0630   -8.0190 N.am   42  GLY42      -0.3052
    608  H        -18.1500    2.0530   -7.9460 H      42  GLY42       0.1492
    609  CA       -17.3770    0.0940   -7.4930 C.3    42  GLY42       0.0882
    610  HA2      -17.1530   -0.6790   -8.2280 H      42  GLY42       0.0558
    611  HA3      -16.4340    0.5360   -7.1720 H      42  GLY42       0.0558
    612  C        -17.9560   -0.4930   -6.2160 C.2    42  GLY42       0.2308
    613  O        -17.9600   -1.7040   -6.1250 O.2    42  GLY42      -0.2741
    614  N        -18.7270    0.2510   -5.4890 N.am   43  LEU43      -0.3027
    615  H        -18.7720    1.2400   -5.6880 H      43  LEU43       0.1495
    616  CA       -19.5120   -0.2400   -4.3400 C.3    43  LEU43       0.0996
    617  HA       -18.8700   -0.7730   -3.6390 H      43  LEU43       0.0594
    618  CB       -19.8850    1.0890   -3.5140 C.3    43  LEU43      -0.0236
    619  HB2      -19.0240    1.7350   -3.3420 H      43  LEU43       0.0290
    620  HB3      -20.6480    1.6580   -4.0460 H      43  LEU43       0.0290
    621  CG       -20.4730    0.8440   -2.1220 C.3    43  LEU43      -0.0446
    622  HG       -21.2800    0.1140   -2.0640 H      43  LEU43       0.0296
    623  CD1      -19.3780    0.4560   -1.0960 C.3    43  LEU43      -0.0626
    624 HD11      -19.8400    0.3790   -0.1120 H      43  LEU43       0.0232
    625 HD12      -18.9790   -0.5400   -1.2860 H      43  LEU43       0.0232
    626 HD13      -18.6280    1.2370   -0.9670 H      43  LEU43       0.0232
    627  CD2      -21.1110    2.1180   -1.6430 C.3    43  LEU43      -0.0626
    628 HD21      -20.3770    2.9170   -1.7490 H      43  LEU43       0.0232
    629 HD22      -21.9080    2.4720   -2.2960 H      43  LEU43       0.0232
    630 HD23      -21.4460    2.0520   -0.6080 H      43  LEU43       0.0232
    631  C        -20.6640   -1.2070   -4.7950 C.2    43  LEU43       0.2340
    632  O        -20.7600   -2.2800   -4.2180 O.2    43  LEU43      -0.2738
    633  N        -21.3810   -0.8500   -5.8500 N.am   44  ARG44      -0.3025
    634  H        -21.1850    0.0800   -6.1910 H      44  ARG44       0.1495
    635  CA       -22.4910   -1.6920   -6.3540 C.3    44  ARG44       0.0995
    636  HA       -23.0390   -1.9910   -5.4610 H      44  ARG44       0.0594
    637  CB       -23.4300   -0.9090   -7.3400 C.3    44  ARG44      -0.0231
    638  HB2      -23.6770    0.0370   -6.8580 H      44  ARG44       0.0289
    639  HB3      -22.8590   -0.8360   -8.2650 H      44  ARG44       0.0289
    640  CG       -24.6460   -1.6660   -7.7480 C.3    44  ARG44      -0.0201
    641  HG2      -24.2910   -2.5910   -8.2020 H      44  ARG44       0.0296
    642  HG3      -25.3110   -1.7370   -6.8870 H      44  ARG44       0.0296
    643  CD       -25.3220   -0.8150   -8.8270 C.3    44  ARG44       0.0646
    644  HD2      -24.5430   -0.4090   -9.4710 H      44  ARG44       0.0655
    645  HD3      -25.9760   -1.4460   -9.4280 H      44  ARG44       0.0655
    646  NE       -26.1280    0.2890   -8.2870 N.pl3  44  ARG44      -0.2787
    647  HE       -27.0970    0.1620   -8.0330 H      44  ARG44       0.2578
    648  CZ       -25.6720    1.5300   -8.0370 C.cat  44  ARG44       0.3410
    649  NH1      -24.4730    1.8990   -8.4510 N.pl3  44  ARG44      -0.2919
    650 HH11      -23.9970    1.2080   -9.0140 H      44  ARG44       0.2545
    651 HH12      -24.1390    2.8320   -8.2540 H      44  ARG44       0.2545
    652  NH2      -26.3330    2.4820   -7.4190 N.pl3  44  ARG44      -0.2919
    653 HH21      -27.1720    2.3300   -6.8790 H      44  ARG44       0.2545
    654 HH22      -25.7740    3.2620   -7.1030 H      44  ARG44       0.2545
    655  C        -21.9360   -3.0160   -6.9410 C.2    44  ARG44       0.2340
    656  O        -22.3970   -4.1100   -6.5520 O.2    44  ARG44      -0.2738
    657  N        -20.8440   -2.9430   -7.6510 N.am   45  THR45      -0.3003
    658  H        -20.4610   -2.0220   -7.8080 H      45  THR45       0.1496
    659  CA       -20.2070   -4.0660   -8.3560 C.3    45  THR45       0.1252
    660  HA       -20.9750   -4.5730   -8.9410 H      45  THR45       0.0621
    661  CB       -19.2190   -3.4480   -9.2850 C.3    45  THR45       0.0792
    662  HB       -18.4480   -2.9310   -8.7140 H      45  THR45       0.0614
    663  CG2      -18.5840   -4.4540  -10.2380 C.3    45  THR45      -0.0367
    664 HG21      -17.5930   -4.7360   -9.8840 H      45  THR45       0.0255
    665 HG22      -19.2560   -5.3120  -10.2240 H      45  THR45       0.0255
    666 HG23      -18.4000   -3.9910  -11.2070 H      45  THR45       0.0255
    667  OG1      -19.8970   -2.4870  -10.1180 O.3    45  THR45      -0.3897
    668  HG1      -19.9440   -1.6820   -9.5960 H      45  THR45       0.2099
    669  C        -19.6630   -5.0880   -7.4400 C.2    45  THR45       0.2365
    670  O        -19.7830   -6.2250   -7.6070 O.2    45  THR45      -0.2737
    671  N        -19.1490   -4.5880   -6.2370 N.am   46  THR46      -0.3003
    672  H        -19.2900   -3.6020   -6.0700 H      46  THR46       0.1496
    673  CA       -18.6110   -5.3540   -5.1590 C.3    46  THR46       0.1252
    674  HA       -18.1140   -6.2540   -5.5210 H      46  THR46       0.0621
    675  CB       -17.6550   -4.5930   -4.2550 C.3    46  THR46       0.0792
    676  HB       -18.2440   -3.8180   -3.7660 H      46  THR46       0.0614
    677  CG2      -16.9690   -5.4580   -3.1780 C.3    46  THR46      -0.0367
    678 HG21      -16.4570   -6.2870   -3.6670 H      46  THR46       0.0255
    679 HG22      -16.3510   -4.7890   -2.5790 H      46  THR46       0.0255
    680 HG23      -17.7100   -5.8180   -2.4650 H      46  THR46       0.0255
    681  OG1      -16.6410   -4.0290   -5.0460 O.3    46  THR46      -0.3897
    682  HG1      -16.9390   -3.1960   -5.4170 H      46  THR46       0.2099
    683  C        -19.8000   -5.9510   -4.3300 C.2    46  THR46       0.2365
    684  O        -19.6830   -7.1080   -3.9930 O.2    46  THR46      -0.2737
    685  N        -20.8680   -5.2050   -4.0780 N.am   47  LEU47      -0.3024
    686  H        -20.8700   -4.2470   -4.3970 H      47  LEU47       0.1495
    687  CA       -21.9860   -5.6600   -3.3110 C.3    47  LEU47       0.0997
    688  HA       -21.6490   -5.9750   -2.3230 H      47  LEU47       0.0594
    689  CB       -23.0280   -4.5210   -3.2820 C.3    47  LEU47      -0.0236
    690  HB2      -22.8860   -3.9070   -4.1710 H      47  LEU47       0.0290
    691  HB3      -24.0580   -4.8780   -3.3260 H      47  LEU47       0.0290
    692  CG       -23.0530   -3.6400   -1.9870 C.3    47  LEU47      -0.0446
    693  HG       -22.0250   -3.3960   -1.7210 H      47  LEU47       0.0296
    694  CD1      -23.7340   -2.3090   -2.2060 C.3    47  LEU47      -0.0626
    695 HD11      -24.7730   -2.5190   -2.4610 H      47  LEU47       0.0232
    696 HD12      -23.7990   -1.8490   -1.2200 H      47  LEU47       0.0232
    697 HD13      -23.0710   -1.6890   -2.8080 H      47  LEU47       0.0232
    698  CD2      -23.6040   -4.3470   -0.7670 C.3    47  LEU47      -0.0626
    699 HD21      -23.6860   -3.6860    0.0960 H      47  LEU47       0.0232
    700 HD22      -24.5590   -4.8180   -1.0010 H      47  LEU47       0.0232
    701 HD23      -22.9300   -5.1750   -0.5450 H      47  LEU47       0.0232
    702  C        -22.5520   -6.8750   -4.0200 C.2    47  LEU47       0.2340
    703  O        -23.0830   -7.7280   -3.3130 O.2    47  LEU47      -0.2738
    704  N        -22.4780   -6.9750   -5.4010 N.am   48  LYS48      -0.3025
    705  H        -22.1380   -6.1830   -5.9280 H      48  LYS48       0.1495
    706  CA       -22.9320   -8.2280   -6.0510 C.3    48  LYS48       0.0994
    707  HA       -23.9100   -8.5110   -5.6610 H      48  LYS48       0.0594
    708  CB       -23.1260   -8.0430   -7.5640 C.3    48  LYS48      -0.0260
    709  HB2      -22.1290   -7.7860   -7.9220 H      48  LYS48       0.0288
    710  HB3      -23.3860   -9.0180   -7.9750 H      48  LYS48       0.0288
    711  CG       -24.0960   -6.8940   -7.9360 C.3    48  LYS48      -0.0526
    712  HG2      -24.9920   -7.1850   -7.3860 H      48  LYS48       0.0265
    713  HG3      -23.8500   -5.9460   -7.4570 H      48  LYS48       0.0265
    714  CD       -24.1680   -6.7730   -9.4590 C.3    48  LYS48      -0.0688
    715  HD2      -23.1860   -6.4570   -9.8090 H      48  LYS48       0.0247
    716  HD3      -24.3570   -7.7800   -9.8330 H      48  LYS48       0.0247
    717  CE       -25.2390   -5.7760   -9.8690 C.3    48  LYS48      -0.0963
    718  HE2      -26.1840   -6.0200   -9.3840 H      48  LYS48       0.0049
    719  HE3      -24.9680   -4.7810   -9.5170 H      48  LYS48       0.0049
    720  NZ       -25.2700   -5.8020  -11.3980 N.4    48  LYS48       0.3781
    721  HZ1      -25.5860   -6.6910  -11.7570 H      48  LYS48      -0.0901
    722  HZ2      -25.7780   -5.0470  -11.8380 H      48  LYS48      -0.0901
    723  HZ3      -24.3540   -5.6590  -11.8000 H      48  LYS48      -0.0901
    724  C        -22.0060   -9.4670   -5.8780 C.2    48  LYS48       0.2339
    725  O        -22.5030  -10.5580   -5.8310 O.2    48  LYS48      -0.2738
    726  N        -20.7190   -9.2350   -5.8580 N.am   49  GLU49      -0.3025
    727  H        -20.4550   -8.2910   -6.1010 H      49  GLU49       0.1495
    728  CA       -19.7870  -10.2910   -5.4140 C.3    49  GLU49       0.0999
    729  HA       -20.0390  -11.1020   -6.0970 H      49  GLU49       0.0595
    730  CB       -18.3430   -9.8150   -5.6620 C.3    49  GLU49      -0.0158
    731  HB2      -18.1540   -9.6970   -6.7290 H      49  GLU49       0.0293
    732  HB3      -18.2820   -8.7890   -5.3020 H      49  GLU49       0.0293
    733  CG       -17.2410  -10.5490   -4.7980 C.3    49  GLU49       0.0513
    734  HG2      -16.3390   -9.9380   -4.8530 H      49  GLU49       0.0380
    735  HG3      -17.4870  -10.4960   -3.7370 H      49  GLU49       0.0380
    736  CD       -17.0110  -12.0360   -5.1990 C.2    49  GLU49       0.3561
    737  OE1      -16.3130  -12.6590   -4.3530 O.co2  49  GLU49      -0.2464
    738  OE2      -17.6160  -12.5500   -6.1650 O.co2  49  GLU49      -0.2464
    739  C        -20.1280  -10.6810   -3.9180 C.2    49  GLU49       0.2340
    740  O        -20.1040  -11.8930   -3.6800 O.2    49  GLU49      -0.2738
    741  N        -20.2900   -9.7490   -2.9870 N.am   50  LEU50      -0.3025
    742  H        -20.0640   -8.8000   -3.2510 H      50  LEU50       0.1495
    743  CA       -20.5340  -10.1050   -1.5700 C.3    50  LEU50       0.0996
    744  HA       -19.7270  -10.7440   -1.2100 H      50  LEU50       0.0594
    745  CB       -20.6060   -8.7740   -0.8320 C.3    50  LEU50      -0.0236
    746  HB2      -21.1820   -8.0300   -1.3820 H      50  LEU50       0.0290
    747  HB3      -21.1390   -8.8890    0.1110 H      50  LEU50       0.0290
    748  CG       -19.2530   -8.2050   -0.3700 C.3    50  LEU50      -0.0446
    749  HG       -18.4700   -8.4580   -1.0840 H      50  LEU50       0.0296
    750  CD1      -19.1900   -6.6020   -0.1440 C.3    50  LEU50      -0.0626
    751 HD11      -19.6730   -6.2200    0.7550 H      50  LEU50       0.0232
    752 HD12      -18.1420   -6.3330   -0.0170 H      50  LEU50       0.0232
    753 HD13      -19.5980   -6.2290   -1.0840 H      50  LEU50       0.0232
    754  CD2      -18.7970   -8.8140    0.9860 C.3    50  LEU50      -0.0626
    755 HD21      -17.8250   -8.3950    1.2450 H      50  LEU50       0.0232
    756 HD22      -19.5640   -8.5250    1.7040 H      50  LEU50       0.0232
    757 HD23      -18.7040   -9.8960    0.8900 H      50  LEU50       0.0232
    758  C        -21.7740  -11.0020   -1.4400 C.2    50  LEU50       0.2340
    759  O        -21.7460  -11.9770   -0.6580 O.2    50  LEU50      -0.2738
    760  N        -22.8470  -10.5800   -2.1490 N.am   51  ARG51      -0.3025
    761  H        -22.8640   -9.6300   -2.4940 H      51  ARG51       0.1495
    762  CA       -24.1300  -11.2340   -2.0340 C.3    51  ARG51       0.0995
    763  HA       -24.3130  -11.4870   -0.9890 H      51  ARG51       0.0594
    764  CB       -25.3740  -10.4310   -2.5990 C.3    51  ARG51      -0.0231
    765  HB2      -24.9880  -10.0870   -3.5580 H      51  ARG51       0.0289
    766  HB3      -26.2510  -11.0280   -2.8520 H      51  ARG51       0.0289
    767  CG       -25.7310   -9.2420   -1.6840 C.3    51  ARG51      -0.0201
    768  HG2      -26.1370   -9.6630   -0.7640 H      51  ARG51       0.0296
    769  HG3      -24.8320   -8.6850   -1.4220 H      51  ARG51       0.0296
    770  CD       -26.7440   -8.2560   -2.2820 C.3    51  ARG51       0.0646
    771  HD2      -26.2890   -7.8820   -3.2000 H      51  ARG51       0.0655
    772  HD3      -27.6810   -8.7530   -2.5310 H      51  ARG51       0.0655
    773  NE       -26.9250   -7.1300   -1.3130 N.pl3  51  ARG51      -0.2787
    774  HE       -26.9510   -7.3540   -0.3280 H      51  ARG51       0.2578
    775  CZ       -27.3560   -5.9750   -1.7230 C.cat  51  ARG51       0.3410
    776  NH1      -27.5300   -5.4640   -2.9260 N.pl3  51  ARG51      -0.2919
    777 HH11      -27.2580   -6.0320   -3.7150 H      51  ARG51       0.2545
    778 HH12      -27.5810   -4.4570   -2.9910 H      51  ARG51       0.2545
    779  NH2      -27.7800   -5.1970   -0.7980 N.pl3  51  ARG51      -0.2919
    780 HH21      -27.7020   -5.5590    0.1410 H      51  ARG51       0.2545
    781 HH22      -28.3540   -4.4110   -1.0670 H      51  ARG51       0.2545
    782  C        -24.1300  -12.6170   -2.6460 C.2    51  ARG51       0.2339
    783  O        -24.6940  -13.5450   -2.1240 O.2    51  ARG51      -0.2738
    784  N        -23.4180  -12.9110   -3.7220 N.am   52  GLU52      -0.3025
    785  H        -22.8880  -12.0960   -3.9970 H      52  GLU52       0.1495
    786  CA       -22.9970  -14.1720   -4.3010 C.3    52  GLU52       0.0999
    787  HA       -23.9820  -14.6140   -4.4510 H      52  GLU52       0.0595
    788  CB       -22.3200  -13.9650   -5.6980 C.3    52  GLU52      -0.0158
    789  HB2      -23.0340  -13.4590   -6.3480 H      52  GLU52       0.0293
    790  HB3      -21.4220  -13.3500   -5.6400 H      52  GLU52       0.0293
    791  CG       -21.8310  -15.2850   -6.3290 C.3    52  GLU52       0.0513
    792  HG2      -21.0380  -15.0650   -7.0440 H      52  GLU52       0.0380
    793  HG3      -21.3810  -16.0280   -5.6700 H      52  GLU52       0.0380
    794  CD       -22.8600  -15.9720   -7.1200 C.2    52  GLU52       0.3561
    795  OE1      -22.4790  -16.9080   -7.8400 O.co2  52  GLU52      -0.2464
    796  OE2      -24.0620  -15.6970   -7.0340 O.co2  52  GLU52      -0.2464
    797  C        -22.1600  -15.1130   -3.3460 C.2    52  GLU52       0.2340
    798  O        -22.5330  -16.3410   -3.3490 O.2    52  GLU52      -0.2738
    799  N        -21.2440  -14.6390   -2.5350 N.am   53  ALA53      -0.3027
    800  H        -20.9470  -13.6880   -2.7040 H      53  ALA53       0.1495
    801  CA       -20.7080  -15.2750   -1.3410 C.3    53  ALA53       0.0966
    802  HA       -20.4180  -16.2910   -1.6100 H      53  ALA53       0.0592
    803  CB       -19.4170  -14.5220   -0.9970 C.3    53  ALA53      -0.0381
    804  HB1      -18.7180  -14.2740   -1.7950 H      53  ALA53       0.0252
    805  HB2      -19.6500  -13.5500   -0.5610 H      53  ALA53       0.0252
    806  HB3      -18.9030  -15.1680   -0.2860 H      53  ALA53       0.0252
    807  C        -21.5870  -15.4310   -0.0320 C.2    53  ALA53       0.2335
    808  O        -21.2990  -16.1450    0.9170 O.2    53  ALA53      -0.2738
    809  N        -22.7820  -14.8180   -0.0200 N.am   54  GLY54      -0.3052
    810  H        -23.0110  -14.2960   -0.8540 H      54  GLY54       0.1492
    811  CA       -23.7610  -14.9800    0.9780 C.3    54  GLY54       0.0882
    812  HA2      -24.6850  -14.8960    0.4060 H      54  GLY54       0.0558
    813  HA3      -23.7360  -15.9480    1.4780 H      54  GLY54       0.0558
    814  C        -23.9360  -13.7500    2.0170 C.2    54  GLY54       0.2308
    815  O        -24.8990  -13.7960    2.7550 O.2    54  GLY54      -0.2741
    816  N        -23.0820  -12.7480    2.0270 N.am   55  VAL55      -0.3025
    817  H        -22.3670  -12.7240    1.3130 H      55  VAL55       0.1495
    818  CA       -23.0140  -11.7540    3.0880 C.3    55  VAL55       0.1017
    819  HA       -22.8790  -12.2790    4.0330 H      55  VAL55       0.0597
    820  CB       -21.7690  -10.8590    2.9070 C.3    55  VAL55      -0.0197
    821  HB       -21.7640  -10.3260    1.9560 H      55  VAL55       0.0318
    822  CG1      -21.5850   -9.8260    4.0810 C.3    55  VAL55      -0.0605
    823 HG11      -20.5660   -9.4390    4.0530 H      55  VAL55       0.0233
    824 HG12      -22.3420   -9.0430    4.0840 H      55  VAL55       0.0233
    825 HG13      -21.8450  -10.2390    5.0560 H      55  VAL55       0.0233
    826  CG2      -20.5010  -11.7510    3.0330 C.3    55  VAL55      -0.0605
    827 HG21      -20.6050  -12.4560    2.2090 H      55  VAL55       0.0233
    828 HG22      -19.6040  -11.1810    2.7910 H      55  VAL55       0.0233
    829 HG23      -20.4580  -12.2400    4.0060 H      55  VAL55       0.0233
    830  C        -24.2860  -10.9900    3.1530 C.2    55  VAL55       0.2342
    831  O        -24.7480  -10.5540    2.1240 O.2    55  VAL55      -0.2738
    832  N        -24.8730  -10.6820    4.3440 N.am   56  GLU56      -0.3025
    833  H        -24.5170  -11.0080    5.2310 H      56  GLU56       0.1495
    834  CA       -25.8920   -9.7190    4.5230 C.3    56  GLU56       0.0999
    835  HA       -26.5850   -9.7340    3.6810 H      56  GLU56       0.0595
    836  CB       -26.6820  -10.1090    5.7860 C.3    56  GLU56      -0.0158
    837  HB2      -27.1700  -11.0670    5.6040 H      56  GLU56       0.0293
    838  HB3      -25.9600  -10.2700    6.5870 H      56  GLU56       0.0293
    839  CG       -27.6210   -9.0860    6.1720 C.3    56  GLU56       0.0513
    840  HG2      -28.2330   -9.3570    7.0330 H      56  GLU56       0.0380
    841  HG3      -27.0750   -8.2380    6.5850 H      56  GLU56       0.0380
    842  CD       -28.5300   -8.5480    5.1070 C.2    56  GLU56       0.3561
    843  OE1      -29.4250   -9.2590    4.6690 O.co2  56  GLU56      -0.2464
    844  OE2      -28.3590   -7.3330    4.6910 O.co2  56  GLU56      -0.2464
    845  C        -25.3290   -8.2620    4.6130 C.2    56  GLU56       0.2340
    846  O        -24.5660   -7.9600    5.5270 O.2    56  GLU56      -0.2738
    847  N        -25.4850   -7.5110    3.5100 N.am   57  ALA57      -0.3027
    848  H        -26.1290   -7.9660    2.8780 H      57  ALA57       0.1495
    849  CA       -24.8300   -6.2240    3.3290 C.3    57  ALA57       0.0966
    850  HA       -24.5490   -5.7530    4.2710 H      57  ALA57       0.0592
    851  CB       -23.4260   -6.4710    2.5680 C.3    57  ALA57      -0.0381
    852  HB1      -23.4980   -7.2190    1.7780 H      57  ALA57       0.0252
    853  HB2      -23.0470   -5.5860    2.0580 H      57  ALA57       0.0252
    854  HB3      -22.6710   -6.7980    3.2830 H      57  ALA57       0.0252
    855  C        -25.6100   -5.2210    2.4520 C.2    57  ALA57       0.2337
    856  O        -26.3640   -5.6400    1.5730 O.2    57  ALA57      -0.2738
    857  N        -25.3040   -3.8780    2.5880 N.am   58  ASP58      -0.3019
    858  H        -24.6560   -3.5070    3.2690 H      58  ASP58       0.1495
    859  CA       -25.8230   -2.7850    1.7550 C.3    58  ASP58       0.1096
    860  HA       -25.8970   -3.1530    0.7310 H      58  ASP58       0.0600
    861  CB       -27.1920   -2.4430    2.3010 C.3    58  ASP58       0.0760
    862  HB2      -27.6930   -3.3500    2.6390 H      58  ASP58       0.0402
    863  HB3      -27.0640   -1.9300    3.2540 H      58  ASP58       0.0402
    864  CG       -28.0920   -1.6730    1.3990 C.2    58  ASP58       0.3582
    865  OD1      -27.6750   -0.9460    0.4520 O.co2  58  ASP58      -0.2463
    866  OD2      -29.3040   -1.6280    1.6850 O.co2  58  ASP58      -0.2463
    867  C        -24.7940   -1.6860    1.8780 C.2    58  ASP58       0.2343
    868  O        -23.9290   -1.8270    2.7590 O.2    58  ASP58      -0.2738
    869  N        -24.7320   -0.6080    1.0650 N.am   59  GLY59      -0.3052
    870  H        -25.4250   -0.6080    0.3300 H      59  GLY59       0.1492
    871  CA       -23.8020    0.4810    1.3370 C.3    59  GLY59       0.0882
    872  HA2      -23.4650    0.4530    2.3740 H      59  GLY59       0.0558
    873  HA3      -22.8440    0.2740    0.8600 H      59  GLY59       0.0558
    874  C        -24.2440    1.9580    0.9430 C.2    59  GLY59       0.2308
    875  O        -25.3560    2.2400    0.3920 O.2    59  GLY59      -0.2741
    876  N        -23.2700    2.8940    1.1440 N.am   60  ARG60      -0.3027
    877  H        -22.4480    2.4900    1.5690 H      60  ARG60       0.1495
    878  CA       -23.3760    4.3330    0.8630 C.3    60  ARG60       0.0995
    879  HA       -24.0000    4.5150   -0.0110 H      60  ARG60       0.0594
    880  CB       -23.9510    5.0930    2.0380 C.3    60  ARG60      -0.0231
    881  HB2      -24.8780    4.5720    2.2800 H      60  ARG60       0.0289
    882  HB3      -23.2630    5.1610    2.8800 H      60  ARG60       0.0289
    883  CG       -24.3170    6.6250    1.6900 C.3    60  ARG60      -0.0201
    884  HG2      -23.3800    7.1640    1.5490 H      60  ARG60       0.0296
    885  HG3      -24.9460    6.5760    0.8010 H      60  ARG60       0.0296
    886  CD       -25.0770    7.4460    2.6690 C.3    60  ARG60       0.0646
    887  HD2      -26.1300    7.1660    2.6880 H      60  ARG60       0.0655
    888  HD3      -24.6080    7.3400    3.6470 H      60  ARG60       0.0655
    889  NE       -24.8970    8.8200    2.2820 N.pl3  60  ARG60      -0.2787
    890  HE       -23.9370    9.1250    2.2130 H      60  ARG60       0.2578
    891  CZ       -25.7750    9.8200    2.1830 C.cat  60  ARG60       0.3410
    892  NH1      -27.0690    9.7270    2.3950 N.pl3  60  ARG60      -0.2919
    893 HH11      -27.4930    8.9410    2.8660 H      60  ARG60       0.2545
    894 HH12      -27.5910   10.5800    2.2520 H      60  ARG60       0.2545
    895  NH2      -25.4400   10.9630    1.6610 N.pl3  60  ARG60      -0.2919
    896 HH21      -24.4630   11.0740    1.4300 H      60  ARG60       0.2545
    897 HH22      -26.1050   11.7030    1.4900 H      60  ARG60       0.2545
    898  C        -21.9340    4.7760    0.4540 C.2    60  ARG60       0.2340
    899  O        -21.0380    4.0690    0.8320 O.2    60  ARG60      -0.2738
    900  N        -21.6690    5.8540   -0.3210 N.am   61  THR61      -0.3003
    901  H        -22.4460    6.4710   -0.5070 H      61  THR61       0.1496
    902  CA       -20.3900    6.3940   -0.5920 C.3    61  THR61       0.1252
    903  HA       -19.6900    5.5810   -0.7820 H      61  THR61       0.0621
    904  CB       -20.4020    7.4040   -1.7540 C.3    61  THR61       0.0792
    905  HB       -19.4740    7.9730   -1.8010 H      61  THR61       0.0614
    906  CG2      -20.4410    6.6220   -3.0720 C.3    61  THR61      -0.0367
    907 HG21      -20.9680    5.6760   -2.9490 H      61  THR61       0.0255
    908 HG22      -20.9580    7.2370   -3.8080 H      61  THR61       0.0255
    909 HG23      -19.4980    6.4980   -3.6040 H      61  THR61       0.0255
    910  OG1      -21.4490    8.3040   -1.5340 O.3    61  THR61      -0.3897
    911  HG1      -21.8390    8.5160   -2.3850 H      61  THR61       0.2099
    912  C        -19.8330    6.9430    0.7190 C.2    61  THR61       0.2365
    913  O        -20.5960    7.4640    1.5280 O.2    61  THR61      -0.2737
    914  N        -18.5020    6.8680    0.8800 N.am   62  CYS62      -0.3017
    915  H        -17.9590    6.4460    0.1400 H      62  CYS62       0.1495
    916  CA       -17.8160    7.6100    1.9070 C.3    62  CYS62       0.1081
    917  HA       -18.3640    8.5530    1.9010 H      62  CYS62       0.0603
    918  CB       -17.8250    6.9140    3.2130 C.3    62  CYS62       0.0177
    919  HB2      -18.8200    6.7270    3.6170 H      62  CYS62       0.0397
    920  HB3      -17.2080    6.0180    3.1350 H      62  CYS62       0.0397
    921  SG       -17.2270    8.0950    4.4790 S.3    62  CYS62      -0.1759
    922  HG       -18.4220    8.6340    4.7390 H      62  CYS62       0.1017
    923  C        -16.4110    7.9640    1.4490 C.2    62  CYS62       0.2348
    924  O        -15.5550    7.0930    1.3630 O.2    62  CYS62      -0.2737
    925  N        -16.0170    9.2890    1.3350 N.am   63  ASP63      -0.3019
    926  H        -16.7240    9.9850    1.5240 H      63  ASP63       0.1495
    927  CA       -14.6160    9.7040    1.3640 C.3    63  ASP63       0.1096
    928  HA       -14.0150    8.8760    0.9870 H      63  ASP63       0.0600
    929  CB       -14.5060   10.9660    0.5070 C.3    63  ASP63       0.0760
    930  HB2      -14.7810   10.6000   -0.4820 H      63  ASP63       0.0402
    931  HB3      -15.2300   11.7300    0.7880 H      63  ASP63       0.0402
    932  CG       -13.0700   11.4980    0.3440 C.2    63  ASP63       0.3582
    933  OD1      -12.1660   11.0780    1.1160 O.co2  63  ASP63      -0.2463
    934  OD2      -12.8030   12.2750   -0.5510 O.co2  63  ASP63      -0.2463
    935  C        -14.1540    9.9300    2.8330 C.2    63  ASP63       0.2345
    936  O        -14.7910   10.7510    3.5060 O.2    63  ASP63      -0.2737
    937  N        -13.1620    9.1880    3.3520 N.am   64  VAL64      -0.3022
    938  H        -12.6240    8.5740    2.7580 H      64  VAL64       0.1495
    939  CA       -12.7030    9.4190    4.7360 C.3    64  VAL64       0.1017
    940  HA       -13.5730    9.3570    5.3900 H      64  VAL64       0.0597
    941  CB       -11.5580    8.4400    5.1880 C.3    64  VAL64      -0.0197
    942  HB       -11.2080    8.6530    6.1980 H      64  VAL64       0.0318
    943  CG1      -12.2470    7.0080    5.0870 C.3    64  VAL64      -0.0605
    944 HG11      -12.6060    6.8490    4.0700 H      64  VAL64       0.0233
    945 HG12      -11.5910    6.1640    5.2980 H      64  VAL64       0.0233
    946 HG13      -13.0240    6.9850    5.8510 H      64  VAL64       0.0233
    947  CG2      -10.3410    8.4440    4.3220 C.3    64  VAL64      -0.0605
    948 HG21      -10.0400    9.4900    4.3640 H      64  VAL64       0.0233
    949 HG22       -9.5270    7.9580    4.8610 H      64  VAL64       0.0233
    950 HG23      -10.5980    8.0520    3.3380 H      64  VAL64       0.0233
    951  C        -12.2610   10.8580    5.0000 C.2    64  VAL64       0.2342
    952  O        -11.8710   11.0910    6.1520 O.2    64  VAL64      -0.2738
    953  N        -12.1700   11.7150    4.0280 N.am   65  ARG65      -0.3025
    954  H        -12.5270   11.6230    3.0880 H      65  ARG65       0.1495
    955  CA       -11.5300   13.0160    4.1740 C.3    65  ARG65       0.0995
    956  HA       -10.7880   12.8910    4.9630 H      65  ARG65       0.0594
    957  CB       -10.6310   13.3840    2.9380 C.3    65  ARG65      -0.0231
    958  HB2      -11.3280   13.4110    2.1010 H      65  ARG65       0.0289
    959  HB3      -10.2650   14.3970    3.1040 H      65  ARG65       0.0289
    960  CG        -9.5130   12.3190    2.8040 C.3    65  ARG65      -0.0201
    961  HG2       -8.9560   12.1440    3.7250 H      65  ARG65       0.0296
    962  HG3       -9.9810   11.3570    2.5930 H      65  ARG65       0.0296
    963  CD        -8.7150   12.6150    1.5610 C.3    65  ARG65       0.0646
    964  HD2       -8.3210   13.6270    1.6500 H      65  ARG65       0.0655
    965  HD3       -7.8860   11.9070    1.5510 H      65  ARG65       0.0655
    966  NE        -9.6070   12.3790    0.3550 N.pl3  65  ARG65      -0.2787
    967  HE       -10.5390   12.0140    0.4900 H      65  ARG65       0.2578
    968  CZ        -9.3160   12.8300   -0.8210 C.cat  65  ARG65       0.3410
    969  NH1       -8.1680   13.4320   -1.1210 N.pl3  65  ARG65      -0.2919
    970 HH11       -7.4740   13.5310   -0.3940 H      65  ARG65       0.2545
    971 HH12       -8.1100   13.8150   -2.0530 H      65  ARG65       0.2545
    972  NH2      -10.1850   12.5940   -1.7750 N.pl3  65  ARG65      -0.2919
    973 HH21      -11.1150   12.4630   -1.4050 H      65  ARG65       0.2545
    974 HH22      -10.1000   13.1770   -2.5950 H      65  ARG65       0.2545
    975  C        -12.4960   14.1390    4.5650 C.2    65  ARG65       0.2340
    976  O        -12.1450   15.2760    4.6400 O.2    65  ARG65      -0.2738
    977  N        -13.7340   13.7310    4.7260 N.am   66  SER66      -0.3006
    978  H        -13.9490   12.7510    4.6150 H      66  SER66       0.1496
    979  CA       -14.9090   14.6730    4.8340 C.3    66  SER66       0.1226
    980  HA       -14.4680   15.6350    5.0980 H      66  SER66       0.0618
    981  CB       -15.5830   14.9240    3.4760 C.3    66  SER66       0.0711
    982  HB2      -14.7750   15.1470    2.7800 H      66  SER66       0.0580
    983  HB3      -16.1510   14.0410    3.1810 H      66  SER66       0.0580
    984  OG       -16.4310   16.0250    3.5720 O.3    66  SER66      -0.3927
    985  HG       -17.0540   15.9000    2.8520 H      66  SER66       0.2095
    986  C        -15.9520   14.3110    5.8880 C.2    66  SER66       0.2362
    987  O        -16.7370   13.3860    5.6470 O.2    66  SER66      -0.2737
    988  N        -16.0210   15.1260    7.0040 N.am   67  VAL67      -0.3022
    989  H        -15.3490   15.8810    6.9980 H      67  VAL67       0.1495
    990  CA       -16.8970   14.8240    8.1490 C.3    67  VAL67       0.1019
    991  HA       -16.5860   13.8270    8.4590 H      67  VAL67       0.0597
    992  CB       -16.6070   15.7670    9.3220 C.3    67  VAL67      -0.0197
    993  HB       -16.7310   16.7780    8.9340 H      67  VAL67       0.0318
    994  CG1      -17.6440   15.5660   10.4850 C.3    67  VAL67      -0.0605
    995 HG11      -18.5950   16.0480   10.2610 H      67  VAL67       0.0233
    996 HG12      -17.8530   14.5040   10.6150 H      67  VAL67       0.0233
    997 HG13      -17.4490   16.1870   11.3600 H      67  VAL67       0.0233
    998  CG2      -15.1980   15.8480    9.8280 C.3    67  VAL67      -0.0605
    999 HG21      -14.8210   14.9130   10.2430 H      67  VAL67       0.0233
   1000 HG22      -14.5230   16.1400    9.0240 H      67  VAL67       0.0233
   1001 HG23      -15.1430   16.5550   10.6560 H      67  VAL67       0.0233
   1002  C        -18.4070   14.7160    7.7740 C.2    67  VAL67       0.2368
   1003  O        -19.0180   13.7630    8.2300 O.2    67  VAL67      -0.2735
   1004  N        -18.9990   15.6260    6.9030 N.am   68  PRO68      -0.2884
   1005  CD       -18.5400   16.8950    6.4700 C.3    68  PRO68       0.0156
   1006  HD2      -17.9590   16.7540    5.5580 H      68  PRO68       0.0465
   1007  HD3      -17.8880   17.3900    7.1890 H      68  PRO68       0.0465
   1008  CG       -19.8210   17.6800    6.2480 C.3    68  PRO68      -0.0350
   1009  HG2      -19.6040   18.5510    5.6300 H      68  PRO68       0.0281
   1010  HG3      -20.3100   18.0150    7.1630 H      68  PRO68       0.0281
   1011  CB       -20.7070   16.5890    5.5980 C.3    68  PRO68      -0.0243
   1012  HB2      -20.4840   16.4620    4.5390 H      68  PRO68       0.0288
   1013  HB3      -21.7790   16.7800    5.6590 H      68  PRO68       0.0288
   1014  CA       -20.3870   15.3870    6.4010 C.3    68  PRO68       0.1023
   1015  HA       -21.0470   15.4450    7.2660 H      68  PRO68       0.0597
   1016  C        -20.5790   14.0870    5.5800 C.2    68  PRO68       0.2342
   1017  O        -21.6310   13.4040    5.5840 O.2    68  PRO68      -0.2738
   1018  N        -19.5730   13.5970    4.8870 N.am   69  GLU69      -0.3025
   1019  H        -18.6890   14.0850    4.9060 H      69  GLU69       0.1495
   1020  CA       -19.5660   12.2550    4.2560 C.3    69  GLU69       0.0999
   1021  HA       -20.5370   12.0910    3.7870 H      69  GLU69       0.0595
   1022  CB       -18.3650   12.1020    3.1560 C.3    69  GLU69      -0.0158
   1023  HB2      -17.3850   12.0700    3.6330 H      69  GLU69       0.0293
   1024  HB3      -18.6490   11.3100    2.4630 H      69  GLU69       0.0293
   1025  CG       -18.3760   13.3120    2.1970 C.3    69  GLU69       0.0513
   1026  HG2      -18.2400   14.2570    2.7240 H      69  GLU69       0.0380
   1027  HG3      -17.5770   13.2510    1.4580 H      69  GLU69       0.0380
   1028  CD       -19.6670   13.4830    1.4000 C.2    69  GLU69       0.3561
   1029  OE1      -20.2090   12.5680    0.7940 O.co2  69  GLU69      -0.2464
   1030  OE2      -20.0980   14.6570    1.2460 O.co2  69  GLU69      -0.2464
   1031  C        -19.5530   11.1350    5.3070 C.2    69  GLU69       0.2340
   1032  O        -20.0380   10.0400    5.0760 O.2    69  GLU69      -0.2738
   1033  N        -18.9600   11.3640    6.4660 N.am   70  ILE70      -0.3022
   1034  H        -18.5190   12.2720    6.5070 H      70  ILE70       0.1495
   1035  CA       -18.8430   10.4060    7.5930 C.3    70  ILE70       0.1020
   1036  HA       -18.7000    9.3940    7.2140 H      70  ILE70       0.0597
   1037  CB       -17.6040   10.7220    8.4070 C.3    70  ILE70      -0.0171
   1038  HB       -17.6570   11.7310    8.8160 H      70  ILE70       0.0321
   1039  CG2      -17.5740    9.8300    9.7190 C.3    70  ILE70      -0.0603
   1040 HG21      -17.5300    8.8140    9.3280 H      70  ILE70       0.0233
   1041 HG22      -16.6930   10.0590   10.3190 H      70  ILE70       0.0233
   1042 HG23      -18.4290   10.0220   10.3680 H      70  ILE70       0.0233
   1043  CG1      -16.3420   10.4510    7.6160 C.3    70  ILE70      -0.0512
   1044 HG12      -16.3820    9.3890    7.3750 H      70  ILE70       0.0266
   1045 HG13      -16.3450   11.0630    6.7140 H      70  ILE70       0.0266
   1046  CD1      -14.9680   10.8150    8.1510 C.3    70  ILE70      -0.0650
   1047 HD11      -14.7600   11.8840    8.1010 H      70  ILE70       0.0230
   1048 HD12      -14.6430   10.3110    9.0610 H      70  ILE70       0.0230
   1049 HD13      -14.2540   10.4570    7.4090 H      70  ILE70       0.0230
   1050  C        -20.0800   10.4030    8.5020 C.2    70  ILE70       0.2342
   1051  O        -20.5290    9.3070    8.8840 O.2    70  ILE70      -0.2738
   1052  N        -20.7240   11.6080    8.7010 N.am   71  GLU71      -0.3025
   1053  H        -20.2690   12.4440    8.3640 H      71  GLU71       0.1495
   1054  CA       -21.9070   11.8870    9.4820 C.3    71  GLU71       0.0999
   1055  HA       -21.6800   11.6520   10.5220 H      71  GLU71       0.0595
   1056  CB       -22.1900   13.3840    9.4770 C.3    71  GLU71      -0.0158
   1057  HB2      -21.2210   13.8690    9.5950 H      71  GLU71       0.0293
   1058  HB3      -22.6920   13.7090    8.5660 H      71  GLU71       0.0293
   1059  CG       -23.0100   13.7050   10.6650 C.3    71  GLU71       0.0513
   1060  HG2      -23.9570   13.1730   10.5870 H      71  GLU71       0.0380
   1061  HG3      -22.5200   13.2910   11.5460 H      71  GLU71       0.0380
   1062  CD       -23.0570   15.2320   10.8000 C.2    71  GLU71       0.3561
   1063  OE1      -23.9300   15.7500   10.0500 O.co2  71  GLU71      -0.2464
   1064  OE2      -22.4730   15.9680   11.6230 O.co2  71  GLU71      -0.2464
   1065  C        -23.1720   10.9960    9.0480 C.2    71  GLU71       0.2340
   1066  O        -23.6190   10.1180    9.8330 O.2    71  GLU71      -0.2738
   1067  N        -23.6420   11.1760    7.7770 N.am   72  ALA72      -0.3027
   1068  H        -23.1120   11.8170    7.2040 H      72  ALA72       0.1495
   1069  CA       -24.6940   10.4470    7.1110 C.3    72  ALA72       0.0966
   1070  HA       -25.5690   10.3850    7.7580 H      72  ALA72       0.0592
   1071  CB       -25.0540   11.3380    5.9660 C.3    72  ALA72      -0.0381
   1072  HB1      -24.2250   11.2170    5.2680 H      72  ALA72       0.0252
   1073  HB2      -25.9300   11.0060    5.4090 H      72  ALA72       0.0252
   1074  HB3      -25.1320   12.3980    6.2080 H      72  ALA72       0.0252
   1075  C        -24.3140    9.0410    6.8250 C.2    72  ALA72       0.2337
   1076  O        -25.1240    8.1880    6.6160 O.2    72  ALA72      -0.2738
   1077  N        -23.0340    8.7060    6.8130 N.am   73  LEU73      -0.3025
   1078  H        -22.3910    9.4630    6.9940 H      73  LEU73       0.1495
   1079  CA       -22.6070    7.2980    6.7330 C.3    73  LEU73       0.0996
   1080  HA       -23.1010    6.8060    5.8960 H      73  LEU73       0.0594
   1081  CB       -21.1160    7.0800    6.4020 C.3    73  LEU73      -0.0236
   1082  HB2      -20.9270    7.5250    5.4250 H      73  LEU73       0.0290
   1083  HB3      -20.5290    7.7270    7.0540 H      73  LEU73       0.0290
   1084  CG       -20.6660    5.5440    6.4430 C.3    73  LEU73      -0.0446
   1085  HG       -21.0940    5.0760    7.3300 H      73  LEU73       0.0296
   1086  CD1      -21.2480    4.8570    5.1570 C.3    73  LEU73      -0.0626
   1087 HD11      -22.3290    4.9980    5.1650 H      73  LEU73       0.0232
   1088 HD12      -20.7280    5.1810    4.2550 H      73  LEU73       0.0232
   1089 HD13      -21.0160    3.8010    5.2890 H      73  LEU73       0.0232
   1090  CD2      -19.1470    5.5400    6.4740 C.3    73  LEU73      -0.0626
   1091 HD21      -18.8520    6.0430    7.3950 H      73  LEU73       0.0232
   1092 HD22      -18.7800    4.5140    6.4380 H      73  LEU73       0.0232
   1093 HD23      -18.6980    6.1280    5.6730 H      73  LEU73       0.0232
   1094  C        -22.9600    6.5670    8.0120 C.2    73  LEU73       0.2340
   1095  O        -23.4350    5.3990    8.0160 O.2    73  LEU73      -0.2738
   1096  N        -22.7730    7.2370    9.1430 N.am   74  VAL74      -0.3022
   1097  H        -22.2050    8.0710    9.1820 H      74  VAL74       0.1495
   1098  CA       -23.0070    6.6300   10.4730 C.3    74  VAL74       0.1017
   1099  HA       -22.6990    5.5850   10.5160 H      74  VAL74       0.0597
   1100  CB       -22.2820    7.4850   11.5840 C.3    74  VAL74      -0.0197
   1101  HB       -22.4280    8.5230   11.2830 H      74  VAL74       0.0318
   1102  CG1      -22.7220    7.1930   13.0500 C.3    74  VAL74      -0.0605
   1103 HG11      -22.8220    6.1130   13.1620 H      74  VAL74       0.0233
   1104 HG12      -22.0460    7.6990   13.7390 H      74  VAL74       0.0233
   1105 HG13      -23.6710    7.7220   13.1380 H      74  VAL74       0.0233
   1106  CG2      -20.7910    6.9860   11.4830 C.3    74  VAL74      -0.0605
   1107 HG21      -20.3400    7.4900   10.6280 H      74  VAL74       0.0233
   1108 HG22      -20.2320    7.3240   12.3550 H      74  VAL74       0.0233
   1109 HG23      -20.8640    5.8980   11.4740 H      74  VAL74       0.0233
   1110  C        -24.5000    6.5570   10.7330 C.2    74  VAL74       0.2342
   1111  O        -24.9230    5.4900   11.1680 O.2    74  VAL74      -0.2738
   1112  N        -25.2650    7.5720   10.3680 N.am   75  ALA75      -0.3027
   1113  H        -24.8880    8.4450   10.0270 H      75  ALA75       0.1495
   1114  CA       -26.7380    7.6160   10.4250 C.3    75  ALA75       0.0966
   1115  HA       -26.9550    7.3630   11.4620 H      75  ALA75       0.0592
   1116  CB       -27.0680    9.0310   10.1080 C.3    75  ALA75      -0.0381
   1117  HB1      -28.1480    9.1230   10.2150 H      75  ALA75       0.0252
   1118  HB2      -26.7240    9.8110   10.7870 H      75  ALA75       0.0252
   1119  HB3      -26.8290    9.2670    9.0710 H      75  ALA75       0.0252
   1120  C        -27.3730    6.5910    9.4760 C.2    75  ALA75       0.2337
   1121  O        -28.4790    6.1470    9.8050 O.2    75  ALA75      -0.2738
   1122  N        -26.7200    6.2590    8.3420 N.am   76  ALA76      -0.3028
   1123  H        -25.8280    6.6750    8.1160 H      76  ALA76       0.1495
   1124  CA       -27.2900    5.3150    7.3780 C.3    76  ALA76       0.0966
   1125  HA       -28.3550    5.5220    7.2790 H      76  ALA76       0.0592
   1126  CB       -26.6310    5.3520    5.9850 C.3    76  ALA76      -0.0381
   1127  HB1      -26.8050    6.2870    5.4520 H      76  ALA76       0.0252
   1128  HB2      -25.5890    5.0640    6.1230 H      76  ALA76       0.0252
   1129  HB3      -27.0140    4.5160    5.4000 H      76  ALA76       0.0252
   1130  C        -27.2130    3.8470    7.9390 C.2    76  ALA76       0.2337
   1131  O        -28.1840    3.1230    8.0740 O.2    76  ALA76      -0.2738
   1132  N        -26.0070    3.3830    8.3960 N.am   77  VAL77      -0.3022
   1133  H        -25.2110    3.9480    8.1360 H      77  VAL77       0.1495
   1134  CA       -25.7810    2.0270    9.0000 C.3    77  VAL77       0.1017
   1135  HA       -26.2100    1.3340    8.2770 H      77  VAL77       0.0597
   1136  CB       -24.3130    1.5440    9.1890 C.3    77  VAL77      -0.0197
   1137  HB       -23.8040    1.4580    8.2290 H      77  VAL77       0.0318
   1138  CG1      -23.6350    2.4930   10.2620 C.3    77  VAL77      -0.0605
   1139 HG11      -24.1420    2.4430   11.2260 H      77  VAL77       0.0233
   1140 HG12      -22.5980    2.1670   10.3430 H      77  VAL77       0.0233
   1141 HG13      -23.6040    3.5350    9.9450 H      77  VAL77       0.0233
   1142  CG2      -24.2390    0.1140    9.8730 C.3    77  VAL77      -0.0605
   1143 HG21      -23.1680   -0.0740    9.9550 H      77  VAL77       0.0233
   1144 HG22      -24.6830    0.0950   10.8680 H      77  VAL77       0.0233
   1145 HG23      -24.7160   -0.5420    9.1440 H      77  VAL77       0.0233
   1146  C        -26.6630    1.8160   10.2310 C.2    77  VAL77       0.2342
   1147  O        -27.2760    0.7410   10.4230 O.2    77  VAL77      -0.2738
   1148  N        -26.9110    2.8550   11.1060 N.am   78  VAL78      -0.3022
   1149  H        -26.3920    3.7200   11.1550 H      78  VAL78       0.1495
   1150  CA       -27.7760    2.6220   12.2940 C.3    78  VAL78       0.1017
   1151  HA       -27.4080    1.6340   12.5690 H      78  VAL78       0.0597
   1152  CB       -27.6700    3.5880   13.4550 C.3    78  VAL78      -0.0197
   1153  HB       -28.2500    3.2110   14.2980 H      78  VAL78       0.0318
   1154  CG1      -26.2980    3.4850   14.1000 C.3    78  VAL78      -0.0605
   1155 HG11      -26.3850    3.9940   15.0600 H      78  VAL78       0.0233
   1156 HG12      -26.1560    2.4150   14.2490 H      78  VAL78       0.0233
   1157 HG13      -25.5500    3.9490   13.4570 H      78  VAL78       0.0233
   1158  CG2      -27.8760    5.0900   13.0290 C.3    78  VAL78      -0.0605
   1159 HG21      -28.8500    5.2290   12.5590 H      78  VAL78       0.0233
   1160 HG22      -27.7340    5.7620   13.8750 H      78  VAL78       0.0233
   1161 HG23      -27.1030    5.4340   12.3410 H      78  VAL78       0.0233
   1162  C        -29.2360    2.4080   11.8910 C.2    78  VAL78       0.2342
   1163  O        -29.8910    1.5750   12.4880 O.2    78  VAL78      -0.2738
   1164  N        -29.7350    3.1320   10.9050 N.am   79  GLU79      -0.3025
   1165  H        -29.1140    3.7520   10.4050 H      79  GLU79       0.1495
   1166  CA       -31.0450    3.0240   10.3400 C.3    79  GLU79       0.0999
   1167  HA       -31.6510    3.0970   11.2430 H      79  GLU79       0.0595
   1168  CB       -31.4120    4.2120    9.4240 C.3    79  GLU79      -0.0158
   1169  HB2      -30.9510    5.1260    9.7990 H      79  GLU79       0.0293
   1170  HB3      -30.9940    3.8830    8.4730 H      79  GLU79       0.0293
   1171  CG       -32.9340    4.4400    9.3280 C.3    79  GLU79       0.0513
   1172  HG2      -33.2020    5.0230    8.4470 H      79  GLU79       0.0380
   1173  HG3      -33.3240    3.4230    9.2950 H      79  GLU79       0.0380
   1174  CD       -33.4940    5.2110   10.4740 C.2    79  GLU79       0.3561
   1175  OE1      -33.0040    5.1830   11.6230 O.co2  79  GLU79      -0.2464
   1176  OE2      -34.4300    5.9940   10.2640 O.co2  79  GLU79      -0.2464
   1177  C        -31.3000    1.5800    9.7780 C.2    79  GLU79       0.2340
   1178  O        -32.3660    0.9940   10.0100 O.2    79  GLU79      -0.2738
   1179  N        -30.2000    1.1320    9.0480 N.am   80  ARG80      -0.3025
   1180  H        -29.4200    1.7540    8.8900 H      80  ARG80       0.1495
   1181  CA       -30.2920   -0.0550    8.1730 C.3    80  ARG80       0.0995
   1182  HA       -31.2540   -0.0750    7.6610 H      80  ARG80       0.0594
   1183  CB       -29.2750    0.0560    7.0250 C.3    80  ARG80      -0.0231
   1184  HB2      -29.5040    0.9570    6.4560 H      80  ARG80       0.0289
   1185  HB3      -28.2670   -0.0170    7.4320 H      80  ARG80       0.0289
   1186  CG       -29.2390   -1.1930    6.1870 C.3    80  ARG80      -0.0201
   1187  HG2      -28.4130   -1.2080    5.4770 H      80  ARG80       0.0296
   1188  HG3      -29.1020   -2.0410    6.8570 H      80  ARG80       0.0296
   1189  CD       -30.5110   -1.2900    5.3470 C.3    80  ARG80       0.0646
   1190  HD2      -31.4390   -1.3120    5.9170 H      80  ARG80       0.0655
   1191  HD3      -30.6500   -0.3610    4.7930 H      80  ARG80       0.0655
   1192  NE       -30.3770   -2.2950    4.3400 N.pl3  80  ARG80      -0.2787
   1193  HE       -29.8580   -2.0580    3.5070 H      80  ARG80       0.2578
   1194  CZ       -30.6630   -3.5730    4.4060 C.cat  80  ARG80       0.3410
   1195  NH1      -31.1120   -4.1590    5.4740 N.pl3  80  ARG80      -0.2919
   1196 HH11      -31.2660   -3.5860    6.2920 H      80  ARG80       0.2545
   1197 HH12      -31.1490   -5.1650    5.3960 H      80  ARG80       0.2545
   1198  NH2      -30.5170   -4.2070    3.2970 N.pl3  80  ARG80      -0.2919
   1199 HH21      -30.1340   -3.8140    2.4500 H      80  ARG80       0.2545
   1200 HH22      -30.6150   -5.2120    3.3150 H      80  ARG80       0.2545
   1201  C        -30.1500   -1.3490    9.0230 C.2    80  ARG80       0.2340
   1202  O        -30.7750   -2.3410    8.7220 O.2    80  ARG80      -0.2738
   1203  N        -29.3430   -1.3320   10.0940 N.am   81  TYR81      -0.3022
   1204  H        -28.6860   -0.5680   10.1700 H      81  TYR81       0.1495
   1205  CA       -29.1210   -2.6000   10.8390 C.3    81  TYR81       0.1034
   1206  HA       -29.8880   -3.3280   10.5750 H      81  TYR81       0.0598
   1207  CB       -27.8180   -3.2190   10.4270 C.3    81  TYR81      -0.0007
   1208  HB2      -26.9580   -2.6000   10.6810 H      81  TYR81       0.0336
   1209  HB3      -27.8020   -4.1490   10.9940 H      81  TYR81       0.0336
   1210  CG       -27.6680   -3.6920    9.0330 C.ar   81  TYR81      -0.0449
   1211  CD1      -28.5340   -4.6330    8.4870 C.ar   81  TYR81      -0.0551
   1212  HD1      -29.2300   -5.1810    9.1040 H      81  TYR81       0.0621
   1213  CE1      -28.3340   -5.1420    7.2210 C.ar   81  TYR81      -0.0199
   1214  HE1      -28.8980   -5.9650    6.8080 H      81  TYR81       0.0654
   1215  CZ       -27.3490   -4.5500    6.3770 C.ar   81  TYR81       0.1169
   1216  OH       -27.2360   -4.9390    5.0990 O.3    81  TYR81      -0.5068
   1217  HH       -27.8150   -5.6860    4.9310 H      81  TYR81       0.2921
   1218  CE2      -26.5200   -3.5420    6.8830 C.ar   81  TYR81      -0.0199
   1219  HE2      -25.6970   -3.0130    6.4240 H      81  TYR81       0.0654
   1220  CD2      -26.6650   -3.1130    8.2600 C.ar   81  TYR81      -0.0551
   1221  HD2      -25.9310   -2.4700    8.7220 H      81  TYR81       0.0621
   1222  C        -29.1760   -2.5940   12.3400 C.2    81  TYR81       0.2341
   1223  O        -29.3390   -3.5750   13.0610 O.2    81  TYR81      -0.2738
   1224  N        -29.1420   -1.3840   12.9070 N.am   82  GLY82      -0.3052
   1225  H        -29.0050   -0.5890   12.2990 H      82  GLY82       0.1492
   1226  CA       -29.0850   -1.0240   14.3500 C.3    82  GLY82       0.0884
   1227  HA2      -29.7010   -0.1520   14.5700 H      82  GLY82       0.0558
   1228  HA3      -29.3070   -1.9580   14.8670 H      82  GLY82       0.0558
   1229  C        -27.6310   -0.6490   14.7610 C.2    82  GLY82       0.2334
   1230  O        -26.7070   -0.4660   13.9250 O.2    82  GLY82      -0.2739
   1231  N        -27.3640   -0.5730   16.1040 N.am   83  PRO83      -0.2886
   1232  CD       -28.3340   -0.6820   17.1040 C.3    83  PRO83       0.0156
   1233  HD2      -28.8300   -1.6510   17.0510 H      83  PRO83       0.0465
   1234  HD3      -28.9920    0.1830   17.0150 H      83  PRO83       0.0465
   1235  CG       -27.4820   -0.5230   18.4170 C.3    83  PRO83      -0.0350
   1236  HG2      -27.1190   -1.4830   18.7830 H      83  PRO83       0.0281
   1237  HG3      -27.9550   -0.0160   19.2580 H      83  PRO83       0.0281
   1238  CB       -26.2790    0.2900   18.0260 C.3    83  PRO83      -0.0243
   1239  HB2      -25.3830    0.1650   18.6340 H      83  PRO83       0.0288
   1240  HB3      -26.5970    1.3180   17.8530 H      83  PRO83       0.0288
   1241  CA       -26.0760   -0.0670   16.5940 C.3    83  PRO83       0.1023
   1242  HA       -25.9520    0.8450   16.0110 H      83  PRO83       0.0597
   1243  C        -24.8400   -0.9310   16.3500 C.2    83  PRO83       0.2342
   1244  O        -24.8830   -2.1060   16.7580 O.2    83  PRO83      -0.2738
   1245  N        -23.7050   -0.3470   15.8910 N.am   84  VAL84      -0.3022
   1246  H        -23.6090    0.6530   15.9970 H      84  VAL84       0.1495
   1247  CA       -22.6120   -1.1530   15.2980 C.3    84  VAL84       0.1017
   1248  HA       -23.0560   -2.0340   14.8340 H      84  VAL84       0.0597
   1249  CB       -21.8690   -0.4340   14.1710 C.3    84  VAL84      -0.0197
   1250  HB       -21.6430   -1.2450   13.4790 H      84  VAL84       0.0318
   1251  CG1      -22.6640    0.5410   13.3460 C.3    84  VAL84      -0.0605
   1252 HG11      -23.5850    0.0030   13.1250 H      84  VAL84       0.0233
   1253 HG12      -22.9080    1.4140   13.9520 H      84  VAL84       0.0233
   1254 HG13      -22.1090    0.7690   12.4360 H      84  VAL84       0.0233
   1255  CG2      -20.5390    0.2320   14.4290 C.3    84  VAL84      -0.0605
   1256 HG21      -20.0850    0.6360   13.5240 H      84  VAL84       0.0233
   1257 HG22      -20.6850    1.0850   15.0910 H      84  VAL84       0.0233
   1258 HG23      -19.8000   -0.4770   14.7990 H      84  VAL84       0.0233
   1259  C        -21.6030   -1.6970   16.3320 C.2    84  VAL84       0.2342
   1260  O        -21.0550   -0.9830   17.1590 O.2    84  VAL84      -0.2738
   1261  N        -21.5010   -3.0410   16.4430 N.am   85  ASP85      -0.3019
   1262  H        -21.8460   -3.6730   15.7350 H      85  ASP85       0.1495
   1263  CA       -20.6170   -3.7360   17.3660 C.3    85  ASP85       0.1096
   1264  HA       -20.5870   -3.3300   18.3770 H      85  ASP85       0.0600
   1265  CB       -21.1010   -5.1730   17.4500 C.3    85  ASP85       0.0760
   1266  HB2      -21.0980   -5.5590   16.4300 H      85  ASP85       0.0402
   1267  HB3      -20.4540   -5.7810   18.0830 H      85  ASP85       0.0402
   1268  CG       -22.5040   -5.3750   17.9460 C.2    85  ASP85       0.3582
   1269  OD1      -22.6790   -5.5480   19.1790 O.co2  85  ASP85      -0.2463
   1270  OD2      -23.4590   -5.4820   17.1450 O.co2  85  ASP85      -0.2463
   1271  C        -19.1590   -3.6450   16.9940 C.2    85  ASP85       0.2345
   1272  O        -18.3500   -3.6820   17.9100 O.2    85  ASP85      -0.2737
   1273  N        -18.8860   -3.4930   15.6760 N.am   86  VAL86      -0.3022
   1274  H        -19.7550   -3.4500   15.1640 H      86  VAL86       0.1495
   1275  CA       -17.5660   -3.5300   14.9670 C.3    86  VAL86       0.1017
   1276  HA       -16.7730   -3.3800   15.6990 H      86  VAL86       0.0597
   1277  CB       -17.2930   -4.9400   14.3330 C.3    86  VAL86      -0.0197
   1278  HB       -17.9750   -5.0530   13.4900 H      86  VAL86       0.0318
   1279  CG1      -15.9250   -4.9690   13.5840 C.3    86  VAL86      -0.0605
   1280 HG11      -15.8340   -6.0000   13.2420 H      86  VAL86       0.0233
   1281 HG12      -16.0060   -4.4300   12.6410 H      86  VAL86       0.0233
   1282 HG13      -15.0700   -4.5900   14.1430 H      86  VAL86       0.0233
   1283  CG2      -17.4170   -6.0800   15.3690 C.3    86  VAL86      -0.0605
   1284 HG21      -17.0320   -7.0180   14.9710 H      86  VAL86       0.0233
   1285 HG22      -16.6740   -5.8760   16.1400 H      86  VAL86       0.0233
   1286 HG23      -18.4290   -6.2060   15.7550 H      86  VAL86       0.0233
   1287  C        -17.4670   -2.4320   13.8650 C.2    86  VAL86       0.2342
   1288  O        -18.3640   -2.3030   13.0590 O.2    86  VAL86      -0.2738
   1289  N        -16.2830   -1.7980   13.8710 N.am   87  LEU87      -0.3025
   1290  H        -15.6480   -1.9930   14.6310 H      87  LEU87       0.1495
   1291  CA       -15.7430   -0.8760   12.8470 C.3    87  LEU87       0.0996
   1292  HA       -16.3600   -0.9470   11.9510 H      87  LEU87       0.0594
   1293  CB       -15.7560    0.6240   13.2490 C.3    87  LEU87      -0.0236
   1294  HB2      -16.7770    0.9710   13.0900 H      87  LEU87       0.0290
   1295  HB3      -15.4800    0.6740   14.3030 H      87  LEU87       0.0290
   1296  CG       -14.8020    1.5950   12.5660 C.3    87  LEU87      -0.0446
   1297  HG       -13.8000    1.1690   12.5140 H      87  LEU87       0.0296
   1298  CD1      -15.1630    1.8690   11.0660 C.3    87  LEU87      -0.0626
   1299 HD11      -16.1630    2.2850   10.9480 H      87  LEU87       0.0232
   1300 HD12      -14.3690    2.5020   10.6680 H      87  LEU87       0.0232
   1301 HD13      -15.0510    0.8340   10.7440 H      87  LEU87       0.0232
   1302  CD2      -14.7030    2.9410   13.2530 C.3    87  LEU87      -0.0626
   1303 HD21      -15.6300    3.3610   13.6430 H      87  LEU87       0.0232
   1304 HD22      -14.1100    2.8560   14.1630 H      87  LEU87       0.0232
   1305 HD23      -14.3000    3.6860   12.5680 H      87  LEU87       0.0232
   1306  C        -14.3670   -1.4440   12.4460 C.2    87  LEU87       0.2340
   1307  O        -13.4670   -1.5720   13.3260 O.2    87  LEU87      -0.2738
   1308  N        -14.1520   -1.6840   11.1620 N.am   88  VAL88      -0.3022
   1309  H        -14.8530   -1.5090   10.4560 H      88  VAL88       0.1495
   1310  CA       -12.7080   -1.8250   10.7600 C.3    88  VAL88       0.1017
   1311  HA       -12.0550   -1.7020   11.6240 H      88  VAL88       0.0597
   1312  CB       -12.5510   -3.1700   10.0700 C.3    88  VAL88      -0.0197
   1313  HB       -13.3520   -3.1560    9.3310 H      88  VAL88       0.0318
   1314  CG1      -11.2670   -3.3780    9.3070 C.3    88  VAL88      -0.0605
   1315 HG11      -11.3820   -4.1960    8.5960 H      88  VAL88       0.0233
   1316 HG12      -10.9810   -2.4810    8.7570 H      88  VAL88       0.0233
   1317 HG13      -10.4820   -3.5470   10.0440 H      88  VAL88       0.0233
   1318  CG2      -12.8130   -4.4080   10.9930 C.3    88  VAL88      -0.0605
   1319 HG21      -11.9870   -4.5620   11.6870 H      88  VAL88       0.0233
   1320 HG22      -13.8110   -4.4100   11.4310 H      88  VAL88       0.0233
   1321 HG23      -12.8030   -5.3240   10.4020 H      88  VAL88       0.0233
   1322  C        -12.3440   -0.5830    9.8160 C.2    88  VAL88       0.2342
   1323  O        -12.9800   -0.3730    8.7720 O.2    88  VAL88      -0.2738
   1324  N        -11.3170    0.2280   10.1860 N.am   89  ASN89      -0.3020
   1325  H        -10.9580   -0.0160   11.0980 H      89  ASN89       0.1495
   1326  CA       -10.7620    1.3190    9.4840 C.3    89  ASN89       0.1076
   1327  HA       -11.5190    1.7350    8.8190 H      89  ASN89       0.0599
   1328  CB       -10.1710    2.2900   10.5340 C.3    89  ASN89       0.0506
   1329  HB2       -9.3220    1.7680   10.9770 H      89  ASN89       0.0381
   1330  HB3       -9.6930    3.0060    9.8660 H      89  ASN89       0.0381
   1331  CG       -11.2340    2.9030   11.3910 C.2    89  ASN89       0.2127
   1332  OD1      -12.0740    3.6020   10.8860 O.2    89  ASN89      -0.2760
   1333  ND2      -11.2390    2.6950   12.6760 N.am   89  ASN89      -0.3293
   1334 HD21      -10.4810    2.3330   13.2380 H      89  ASN89       0.1449
   1335 HD22      -12.0490    3.1570   13.0640 H      89  ASN89       0.1449
   1336  C         -9.6730    0.7860    8.5580 C.2    89  ASN89       0.2344
   1337  O         -8.5280    0.7510    8.8220 O.2    89  ASN89      -0.2737
   1338  N        -10.0420    0.2420    7.3970 N.am   90  ASN90      -0.3020
   1339  H        -11.0390    0.2750    7.2410 H      90  ASN90       0.1495
   1340  CA        -9.1700   -0.2900    6.3350 C.3    90  ASN90       0.1076
   1341  HA        -8.3090   -0.8310    6.7250 H      90  ASN90       0.0599
   1342  CB       -10.0210   -1.3230    5.5740 C.3    90  ASN90       0.0506
   1343  HB2      -10.2540   -2.2590    6.0830 H      90  ASN90       0.0381
   1344  HB3      -10.9150   -0.7240    5.3980 H      90  ASN90       0.0381
   1345  CG        -9.4650   -1.6430    4.1790 C.2    90  ASN90       0.2127
   1346  OD1       -8.4170   -2.2750    3.9490 O.2    90  ASN90      -0.2760
   1347  ND2      -10.1340   -1.1840    3.1450 N.am   90  ASN90      -0.3293
   1348 HD21       -9.6820   -1.1120    2.2450 H      90  ASN90       0.1449
   1349 HD22      -11.0380   -0.7860    3.3590 H      90  ASN90       0.1449
   1350  C         -8.5770    0.8420    5.4220 C.2    90  ASN90       0.2344
   1351  O         -7.4270    0.6450    5.0260 O.2    90  ASN90      -0.2737
   1352  N         -9.3160    1.8720    5.0750 N.am   91  ALA91      -0.3027
   1353  H        -10.2100    2.0270    5.5180 H      91  ALA91       0.1495
   1354  CA        -8.9230    2.8760    4.0080 C.3    91  ALA91       0.0966
   1355  HA        -8.8810    2.3590    3.0490 H      91  ALA91       0.0592
   1356  CB       -10.0720    3.9090    3.8310 C.3    91  ALA91      -0.0381
   1357  HB1      -10.3530    4.1810    4.8490 H      91  ALA91       0.0252
   1358  HB2       -9.6680    4.7540    3.2740 H      91  ALA91       0.0252
   1359  HB3      -10.9490    3.4700    3.3550 H      91  ALA91       0.0252
   1360  C         -7.6110    3.4720    4.2900 C.2    91  ALA91       0.2335
   1361  O         -7.3370    3.8390    5.4070 O.2    91  ALA91      -0.2738
   1362  N         -6.8030    3.6490    3.2400 N.am   92  GLY92      -0.3052
   1363  H         -6.8960    3.1730    2.3540 H      92  GLY92       0.1492
   1364  CA        -5.5270    4.3310    3.3170 C.3    92  GLY92       0.0882
   1365  HA2       -5.7320    5.2840    3.8060 H      92  GLY92       0.0558
   1366  HA3       -4.7820    3.7900    3.9000 H      92  GLY92       0.0558
   1367  C         -5.0050    4.6050    1.9940 C.2    92  GLY92       0.2308
   1368  O         -5.6850    4.1320    1.0040 O.2    92  GLY92      -0.2741
   1369  N         -3.8390    5.2100    1.8860 N.am   93  ARG93      -0.3027
   1370  H         -3.3610    5.3530    2.7640 H      93  ARG93       0.1495
   1371  CA        -3.1070    5.5930    0.6630 C.3    93  ARG93       0.0997
   1372  HA        -3.1850    4.7760   -0.0530 H      93  ARG93       0.0594
   1373  CB        -3.7760    6.8300    0.1350 C.3    93  ARG93      -0.0231
   1374  HB2       -4.8380    6.6050    0.0350 H      93  ARG93       0.0289
   1375  HB3       -3.8480    7.6000    0.9040 H      93  ARG93       0.0289
   1376  CG        -3.4090    7.2230   -1.2780 C.3    93  ARG93      -0.0201
   1377  HG2       -2.3870    7.6000   -1.3250 H      93  ARG93       0.0296
   1378  HG3       -3.5050    6.3140   -1.8710 H      93  ARG93       0.0296
   1379  CD        -4.1920    8.3460   -1.8780 C.3    93  ARG93       0.0646
   1380  HD2       -4.0410    8.2980   -2.9560 H      93  ARG93       0.0655
   1381  HD3       -5.2400    8.1340   -1.6620 H      93  ARG93       0.0655
   1382  NE        -3.8030    9.6830   -1.4100 N.pl3  93  ARG93      -0.2787
   1383  HE        -4.5800   10.1870   -1.0060 H      93  ARG93       0.2578
   1384  CZ        -2.7540   10.3780   -1.7610 C.cat  93  ARG93       0.3410
   1385  NH1       -1.6640    9.9200   -2.4080 N.pl3  93  ARG93      -0.2919
   1386 HH11       -1.6670    8.9100   -2.4020 H      93  ARG93       0.2545
   1387 HH12       -0.8430   10.4580   -2.6470 H      93  ARG93       0.2545
   1388  NH2       -2.7510   11.6710   -1.5700 N.pl3  93  ARG93      -0.2919
   1389 HH21       -3.5210   12.0990   -1.0760 H      93  ARG93       0.2545
   1390 HH22       -2.0790   12.3030   -1.9800 H      93  ARG93       0.2545
   1391  C         -1.6440    5.9060    0.8240 C.2    93  ARG93       0.2365
   1392  O         -1.2940    6.6920    1.7000 O.2    93  ARG93      -0.2735
   1393  N         -0.7240    5.5600   -0.1440 N.am   94  PRO94      -0.2884
   1394  CD        -0.9720    4.7120   -1.2810 C.3    94  PRO94       0.0156
   1395  HD2       -1.2040    5.3700   -2.1180 H      94  PRO94       0.0465
   1396  HD3       -1.7750    4.0310   -0.9990 H      94  PRO94       0.0465
   1397  CG         0.3130    3.9880   -1.4380 C.3    94  PRO94      -0.0350
   1398  HG2        0.4100    3.6880   -2.4820 H      94  PRO94       0.0281
   1399  HG3        0.3540    3.0910   -0.8200 H      94  PRO94       0.0281
   1400  CB         1.3820    4.9570   -1.0200 C.3    94  PRO94      -0.0243
   1401  HB2        1.6800    5.4940   -1.9210 H      94  PRO94       0.0288
   1402  HB3        2.2090    4.4500   -0.5220 H      94  PRO94       0.0288
   1403  CA         0.6980    5.9330    0.0100 C.3    94  PRO94       0.1023
   1404  HA         1.0010    5.6980    1.0300 H      94  PRO94       0.0597
   1405  C          0.9940    7.4130   -0.4180 C.2    94  PRO94       0.2340
   1406  O          0.2390    8.0210   -1.1570 O.2    94  PRO94      -0.2738
   1407  N          2.1620    7.9360   -0.0380 N.am   95  GLY95      -0.3052
   1408  H          2.6810    7.3600    0.6090 H      95  GLY95       0.1492
   1409  CA         2.7350    9.1250   -0.5460 C.3    95  GLY95       0.0882
   1410  HA2        2.6990    9.1470   -1.6360 H      95  GLY95       0.0558
   1411  HA3        2.1080    9.9820   -0.2970 H      95  GLY95       0.0558
   1412  C          4.1660    9.2860   -0.0490 C.2    95  GLY95       0.2306
   1413  O          4.3280    9.0070    1.1240 O.2    95  GLY95      -0.2741
   1414  N          5.0720    9.7510   -0.8670 N.am   96  GLY96      -0.3054
   1415  H          4.8570   10.0570   -1.8050 H      96  GLY96       0.1492
   1416  CA         6.4960    9.8730   -0.5150 C.3    96  GLY96       0.0882
   1417  HA2        6.5210   10.5480    0.3410 H      96  GLY96       0.0558
   1418  HA3        6.8970    8.8880   -0.2750 H      96  GLY96       0.0558
   1419  C          7.3580   10.6100   -1.6060 C.2    96  GLY96       0.2306
   1420  O          6.8760   11.2120   -2.5710 O.2    96  GLY96      -0.2741
   1421  N          8.6700   10.4660   -1.5040 N.am   97  GLY97      -0.3054
   1422  H          8.9540    9.7490   -0.8510 H      97  GLY97       0.1492
   1423  CA         9.7070   11.0850   -2.3190 C.3    97  GLY97       0.0882
   1424  HA2        9.9620   10.4880   -3.1950 H      97  GLY97       0.0558
   1425  HA3        9.4340   12.0670   -2.7050 H      97  GLY97       0.0558
   1426  C         10.9490   11.3430   -1.5220 C.2    97  GLY97       0.2308
   1427  O         10.9620   11.1140   -0.3250 O.2    97  GLY97      -0.2741
   1428  N         11.9130   12.1630   -2.0470 N.am   98  ALA98      -0.3030
   1429  H         11.8950   12.3950   -3.0300 H      98  ALA98       0.1495
   1430  CA        12.9570   12.9250   -1.2790 C.3    98  ALA98       0.0966
   1431  HA        13.5590   12.1780   -0.7630 H      98  ALA98       0.0592
   1432  CB        13.8750   13.6380   -2.2680 C.3    98  ALA98      -0.0381
   1433  HB1       14.1860   12.8940   -3.0010 H      98  ALA98       0.0252
   1434  HB2       13.3180   14.4990   -2.6400 H      98  ALA98       0.0252
   1435  HB3       14.7280   14.0990   -1.7710 H      98  ALA98       0.0252
   1436  C         12.2760   13.8810   -0.2990 C.2    98  ALA98       0.2337
   1437  O         11.6460   14.8320   -0.7270 O.2    98  ALA98      -0.2738
   1438  N         12.4150   13.6850    1.0170 N.am   99  THR99      -0.3004
   1439  H         12.6660   12.7760    1.3790 H      99  THR99       0.1496
   1440  CA        11.6730   14.5010    1.9820 C.3    99  THR99       0.1252
   1441  HA        10.6580   14.2040    1.7190 H      99  THR99       0.0621
   1442  CB        11.9410   13.9520    3.3990 C.3    99  THR99       0.0792
   1443  HB        13.0000   14.0790    3.6220 H      99  THR99       0.0614
   1444  CG2       11.1040   14.5910    4.5110 C.3    99  THR99      -0.0367
   1445 HG21       10.0430   14.4180    4.3340 H      99  THR99       0.0255
   1446 HG22       11.2780   14.0670    5.4510 H      99  THR99       0.0255
   1447 HG23       11.3890   15.6400    4.5900 H      99  THR99       0.0255
   1448  OG1       11.4780   12.5930    3.4160 O.3    99  THR99      -0.3897
   1449  HG1       12.2080   11.9740    3.3480 H      99  THR99       0.2099
   1450  C         11.8850   15.9920    1.8330 C.2    99  THR99       0.2365
   1451  O         10.9280   16.7570    1.9540 O.2    99  THR99      -0.2737
   1452  N         13.1380   16.4380    1.5330 N.am  100  ALA100     -0.3027
   1453  H         13.7620   15.7150    1.2070 H     100  ALA100      0.1495
   1454  CA        13.5590   17.8530    1.5040 C.3   100  ALA100      0.0966
   1455  HA        13.2190   18.2020    2.4790 H     100  ALA100      0.0592
   1456  CB        15.0370   17.8100    1.3500 C.3   100  ALA100     -0.0381
   1457  HB1       15.4730   18.7950    1.5160 H     100  ALA100      0.0252
   1458  HB2       15.5200   17.2620    2.1590 H     100  ALA100      0.0252
   1459  HB3       15.2730   17.2810    0.4260 H     100  ALA100      0.0252
   1460  C         12.7580   18.6400    0.4190 C.2   100  ALA100      0.2337
   1461  O         12.4650   19.8390    0.5720 O.2   100  ALA100     -0.2738
   1462  N         12.2610   17.9150   -0.5900 N.am  101  GLU101     -0.3025
   1463  H         12.4330   16.9230   -0.5150 H     101  GLU101      0.1495
   1464  CA        11.5070   18.3670   -1.7650 C.3   101  GLU101      0.0999
   1465  HA        11.7090   19.4190   -1.9640 H     101  GLU101      0.0595
   1466  CB        12.0650   17.4860   -2.9810 C.3   101  GLU101     -0.0158
   1467  HB2       11.8040   16.4580   -2.7290 H     101  GLU101      0.0293
   1468  HB3       11.5930   17.9260   -3.8600 H     101  GLU101      0.0293
   1469  CG        13.5860   17.4950   -3.0890 C.3   101  GLU101      0.0513
   1470  HG2       14.0620   17.0540   -2.2130 H     101  GLU101      0.0380
   1471  HG3       13.8390   16.8410   -3.9230 H     101  GLU101      0.0380
   1472  CD        14.2660   18.8840   -3.1570 C.2   101  GLU101      0.3561
   1473  OE1       13.7210   19.9030   -3.5720 O.co2 101  GLU101     -0.2464
   1474  OE2       15.4490   18.9060   -2.8600 O.co2 101  GLU101     -0.2464
   1475  C          9.9620   18.3600   -1.5700 C.2   101  GLU101      0.2340
   1476  O          9.2590   18.7440   -2.4910 O.2   101  GLU101     -0.2738
   1477  N          9.4000   17.8940   -0.4220 N.am  102  LEU102     -0.3025
   1478  H         10.0580   17.5750    0.2750 H     102  LEU102      0.1495
   1479  CA         8.0730   17.3170   -0.4190 C.3   102  LEU102      0.0996
   1480  HA         7.7280   16.8080   -1.3190 H     102  LEU102      0.0594
   1481  CB         8.2220   16.0790    0.6030 C.3   102  LEU102     -0.0236
   1482  HB2        9.0790   15.4640    0.3260 H     102  LEU102      0.0290
   1483  HB3        8.4490   16.4640    1.5970 H     102  LEU102      0.0290
   1484  CG         7.0060   15.1830    0.7430 C.3   102  LEU102     -0.0446
   1485  HG         6.4070   15.3850   -0.1450 H     102  LEU102      0.0296
   1486  CD1        7.4180   13.7810    0.7840 C.3   102  LEU102     -0.0626
   1487 HD11        7.6510   13.4300   -0.2210 H     102  LEU102      0.0232
   1488 HD12        8.2380   13.5990    1.4790 H     102  LEU102      0.0232
   1489 HD13        6.6410   13.2020    1.2830 H     102  LEU102      0.0232
   1490  CD2        6.0750   15.5030    1.8860 C.3   102  LEU102     -0.0626
   1491 HD21        5.3110   14.7280    1.8270 H     102  LEU102      0.0232
   1492 HD22        6.6180   15.5110    2.8310 H     102  LEU102      0.0232
   1493 HD23        5.6940   16.5110    1.7210 H     102  LEU102      0.0232
   1494  C          7.0720   18.3950   -0.0170 C.2   102  LEU102      0.2339
   1495  O          7.0760   18.9630    1.0880 O.2   102  LEU102     -0.2738
   1496  N          6.0440   18.6280   -0.8830 N.am  103  ALA103     -0.3027
   1497  H          6.0510   18.0720   -1.7270 H     103  ALA103      0.1495
   1498  CA         4.9170   19.5880   -0.6850 C.3   103  ALA103      0.0966
   1499  HA         5.4160   20.5470   -0.8280 H     103  ALA103      0.0592
   1500  CB         4.0300   19.5350   -1.9100 C.3   103  ALA103     -0.0381
   1501  HB1        4.5940   19.6520   -2.8360 H     103  ALA103      0.0252
   1502  HB2        3.6090   18.5330   -1.9970 H     103  ALA103      0.0252
   1503  HB3        3.1990   20.2390   -1.8650 H     103  ALA103      0.0252
   1504  C          4.0530   19.3550    0.6050 C.2   103  ALA103      0.2337
   1505  O          3.6330   18.2440    0.8810 O.2   103  ALA103     -0.2738
   1506  N          3.5820   20.4690    1.2120 N.am  104  ASP104     -0.3019
   1507  H          3.7750   21.3890    0.8410 H     104  ASP104      0.1495
   1508  CA         2.5100   20.4110    2.2380 C.3   104  ASP104      0.1096
   1509  HA         2.8510   19.8420    3.1030 H     104  ASP104      0.0600
   1510  CB         2.1100   21.8140    2.5570 C.3   104  ASP104      0.0760
   1511  HB2        1.7570   22.2380    1.6170 H     104  ASP104      0.0402
   1512  HB3        1.2140   21.8890    3.1740 H     104  ASP104      0.0402
   1513  CG         3.2360   22.7400    3.1760 C.2   104  ASP104      0.3582
   1514  OD1        4.4480   22.4400    3.0460 O.co2 104  ASP104     -0.2463
   1515  OD2        2.7850   23.7540    3.7410 O.co2 104  ASP104     -0.2463
   1516  C          1.2760   19.6910    1.7360 C.2   104  ASP104      0.2345
   1517  O          0.8130   18.8280    2.4700 O.2   104  ASP104     -0.2737
   1518  N          0.7870   19.9130    0.5170 N.am  105  GLU105     -0.3025
   1519  H          1.2460   20.6510    0.0020 H     105  GLU105      0.1495
   1520  CA        -0.3190   19.2040   -0.0400 C.3   105  GLU105      0.0999
   1521  HA        -1.1830   19.2880    0.6200 H     105  GLU105      0.0595
   1522  CB        -0.6380   19.7580   -1.4400 C.3   105  GLU105     -0.0158
   1523  HB2        0.2660   19.7690   -2.0500 H     105  GLU105      0.0293
   1524  HB3       -1.3410   19.0970   -1.9470 H     105  GLU105      0.0293
   1525  CG        -1.2580   21.2090   -1.4350 C.3   105  GLU105      0.0513
   1526  HG2       -1.4440   21.3650   -2.4970 H     105  GLU105      0.0380
   1527  HG3       -2.1550   21.1940   -0.8160 H     105  GLU105      0.0380
   1528  CD        -0.3770   22.3110   -0.8560 C.2   105  GLU105      0.3561
   1529  OE1        0.8760   22.1800   -1.0430 O.co2 105  GLU105     -0.2464
   1530  OE2       -0.8500   23.1870   -0.0740 O.co2 105  GLU105     -0.2464
   1531  C         -0.1270   17.6700   -0.2340 C.2   105  GLU105      0.2340
   1532  O         -1.1370   16.9320    0.0030 O.2   105  GLU105     -0.2738
   1533  N          1.0960   17.1940   -0.4680 N.am  106  LEU106     -0.3025
   1534  H          1.8730   17.8370   -0.4110 H     106  LEU106      0.1495
   1535  CA         1.3150   15.7730   -0.4110 C.3   106  LEU106      0.0996
   1536  HA         0.5930   15.2590   -1.0460 H     106  LEU106      0.0594
   1537  CB         2.6550   15.5170   -1.1390 C.3   106  LEU106     -0.0236
   1538  HB2        2.5900   15.8270   -2.1830 H     106  LEU106      0.0290
   1539  HB3        3.3670   16.1680   -0.6330 H     106  LEU106      0.0290
   1540  CG         3.1120   14.0430   -1.1330 C.3   106  LEU106     -0.0446
   1541  HG         3.4030   13.7480   -0.1250 H     106  LEU106      0.0296
   1542  CD1        2.1370   12.9790   -1.5680 C.3   106  LEU106     -0.0626
   1543 HD11        1.6610   13.3570   -2.4730 H     106  LEU106      0.0232
   1544 HD12        2.7690   12.1060   -1.7330 H     106  LEU106      0.0232
   1545 HD13        1.5040   12.7620   -0.7080 H     106  LEU106      0.0232
   1546  CD2        4.4250   14.0130   -2.0270 C.3   106  LEU106     -0.0626
   1547 HD21        4.9920   13.1110   -1.7980 H     106  LEU106      0.0232
   1548 HD22        4.0350   13.9270   -3.0410 H     106  LEU106      0.0232
   1549 HD23        4.9200   14.9810   -1.9470 H     106  LEU106      0.0232
   1550  C          1.2460   15.2470    1.0570 C.2   106  LEU106      0.2340
   1551  O          0.6220   14.2060    1.3110 O.2   106  LEU106     -0.2738
   1552  N          1.8430   15.9160    2.0050 N.am  107  TRP107     -0.3022
   1553  H          2.2270   16.8150    1.7500 H     107  TRP107      0.1495
   1554  CA         1.8340   15.5310    3.4000 C.3   107  TRP107      0.1034
   1555  HA         2.1510   14.4940    3.5090 H     107  TRP107      0.0598
   1556  CB         2.7700   16.4640    4.1550 C.3   107  TRP107      0.0013
   1557  HB2        3.7370   16.4680    3.6520 H     107  TRP107      0.0337
   1558  HB3        2.4620   17.5080    4.0930 H     107  TRP107      0.0337
   1559  CG         3.0030   16.0960    5.5790 C.ar  107  TRP107     -0.0201
   1560  CD1        2.1470   16.4470    6.6080 C.ar  107  TRP107      0.0060
   1561  HD1        1.2750   17.0670    6.4610 H     107  TRP107      0.0810
   1562  NE1        2.6640   15.9440    7.7060 N.ar  107  TRP107     -0.3604
   1563  HE1        2.2580   15.9590    8.6300 H     107  TRP107      0.1653
   1564  CE2        3.8140   15.2480    7.5640 C.ar  107  TRP107      0.0467
   1565  CZ2        4.7280   14.5400    8.3470 C.ar  107  TRP107     -0.0378
   1566  HZ2        4.4860   14.4090    9.3920 H     107  TRP107      0.0638
   1567  CH2        5.8800   14.0330    7.8380 C.ar  107  TRP107     -0.0598
   1568  HH2        6.5800   13.5680    8.5170 H     107  TRP107      0.0618
   1569  CZ3        6.1720   14.0290    6.4740 C.ar  107  TRP107     -0.0611
   1570  HZ3        7.0710   13.5970    6.0590 H     107  TRP107      0.0618
   1571  CE3        5.2410   14.7600    5.6640 C.ar  107  TRP107     -0.0523
   1572  HE3        5.3550   14.8070    4.5910 H     107  TRP107      0.0624
   1573  CD2        4.0770   15.3650    6.1760 C.ar  107  TRP107      0.0029
   1574  C          0.4310   15.6250    3.9160 C.2   107  TRP107      0.2343
   1575  O         -0.0650   14.5540    4.3780 O.2   107  TRP107     -0.2738
   1576  N         -0.2180   16.7970    3.8590 N.am  108  LEU108     -0.3025
   1577  H          0.3070   17.5100    3.3730 H     108  LEU108      0.1495
   1578  CA        -1.5890   16.9490    4.4770 C.3   108  LEU108      0.0996
   1579  HA        -1.4420   16.9150    5.5560 H     108  LEU108      0.0594
   1580  CB        -2.0900   18.3390    4.2790 C.3   108  LEU108     -0.0236
   1581  HB2       -1.9320   18.5970    3.2320 H     108  LEU108      0.0290
   1582  HB3       -3.1550   18.4210    4.4930 H     108  LEU108      0.0290
   1583  CG        -1.3890   19.5090    5.1160 C.3   108  LEU108     -0.0446
   1584  HG        -0.3350   19.2340    5.0710 H     108  LEU108      0.0296
   1585  CD1       -1.5050   20.8030    4.2920 C.3   108  LEU108     -0.0626
   1586 HD11       -2.4900   20.8090    3.8260 H     108  LEU108      0.0232
   1587 HD12       -1.1010   21.6680    4.8190 H     108  LEU108      0.0232
   1588 HD13       -0.8070   20.8240    3.4550 H     108  LEU108      0.0232
   1589  CD2       -1.9560   19.7270    6.4880 C.3   108  LEU108     -0.0626
   1590 HD21       -2.8910   20.2850    6.4360 H     108  LEU108      0.0232
   1591 HD22       -2.0200   18.8150    7.0800 H     108  LEU108      0.0232
   1592 HD23       -1.2670   20.4180    6.9730 H     108  LEU108      0.0232
   1593  C         -2.5680   15.8930    3.9660 C.2   108  LEU108      0.2340
   1594  O         -3.2460   15.3410    4.8090 O.2   108  LEU108     -0.2738
   1595  N         -2.7850   15.6230    2.7010 N.am  109  ASP109     -0.3019
   1596  H         -2.2890   16.1990    2.0370 H     109  ASP109      0.1495
   1597  CA        -3.8770   14.7280    2.3140 C.3   109  ASP109      0.1096
   1598  HA        -4.8720   14.9680    2.6900 H     109  ASP109      0.0600
   1599  CB        -3.9510   14.8630    0.8080 C.3   109  ASP109      0.0760
   1600  HB2       -4.0710   15.9370    0.6660 H     109  ASP109      0.0402
   1601  HB3       -3.0050   14.6380    0.3160 H     109  ASP109      0.0402
   1602  CG        -5.0400   13.9620    0.3260 C.2   109  ASP109      0.3582
   1603  OD1       -6.2210   14.4140    0.4560 O.co2 109  ASP109     -0.2463
   1604  OD2       -4.8350   12.8850   -0.3000 O.co2 109  ASP109     -0.2463
   1605  C         -3.5420   13.3180    2.7260 C.2   109  ASP109      0.2345
   1606  O         -4.5090   12.6510    3.0990 O.2   109  ASP109     -0.2737
   1607  N         -2.3530   12.8090    2.5560 N.am  110  VAL110     -0.3022
   1608  H         -1.6410   13.4750    2.2920 H     110  VAL110      0.1495
   1609  CA        -1.8380   11.5220    3.0840 C.3   110  VAL110      0.1017
   1610  HA        -2.3530   10.7400    2.5260 H     110  VAL110      0.0597
   1611  CB        -0.3890   11.3580    2.8400 C.3   110  VAL110     -0.0197
   1612  HB         0.0940   12.2620    3.2110 H     110  VAL110      0.0318
   1613  CG1        0.2980   10.1690    3.4800 C.3   110  VAL110     -0.0605
   1614 HG11       -0.0850    9.2810    2.9770 H     110  VAL110      0.0233
   1615 HG12        1.3780   10.2470    3.3600 H     110  VAL110      0.0233
   1616 HG13        0.1310   10.2130    4.5560 H     110  VAL110      0.0233
   1617  CG2       -0.0860   11.3360    1.3590 C.3   110  VAL110     -0.0605
   1618 HG21       -0.4980   12.1460    0.7580 H     110  VAL110      0.0233
   1619 HG22        0.9850   11.2590    1.1720 H     110  VAL110      0.0233
   1620 HG23       -0.4560   10.3760    1.0000 H     110  VAL110      0.0233
   1621  C         -2.1810   11.3250    4.5580 C.2   110  VAL110      0.2342
   1622  O         -2.7040   10.2540    4.9880 O.2   110  VAL110     -0.2738
   1623  N         -2.0020   12.3800    5.3380 N.am  111  VAL111     -0.3022
   1624  H         -1.6710   13.2100    4.8680 H     111  VAL111      0.1495
   1625  CA        -2.3890   12.4290    6.7850 C.3   111  VAL111      0.1017
   1626  HA        -1.9590   11.5570    7.2770 H     111  VAL111      0.0597
   1627  CB        -1.7570   13.6560    7.4600 C.3   111  VAL111     -0.0197
   1628  HB        -1.9560   14.4680    6.7610 H     111  VAL111      0.0318
   1629  CG1       -2.2260   14.0070    8.8620 C.3   111  VAL111     -0.0605
   1630 HG11       -3.2070   14.4700    8.7590 H     111  VAL111      0.0233
   1631 HG12       -2.2380   13.0920    9.4540 H     111  VAL111      0.0233
   1632 HG13       -1.6320   14.8070    9.3040 H     111  VAL111      0.0233
   1633  CG2       -0.2490   13.3900    7.4390 C.3   111  VAL111     -0.0605
   1634 HG21        0.1700   14.3520    7.7340 H     111  VAL111      0.0233
   1635 HG22       -0.0050   12.6710    8.2210 H     111  VAL111      0.0233
   1636 HG23        0.1680   12.9950    6.5130 H     111  VAL111      0.0233
   1637  C         -3.9140   12.5270    7.0230 C.2   111  VAL111      0.2342
   1638  O         -4.4140   11.9340    7.9320 O.2   111  VAL111     -0.2738
   1639  N         -4.6000   13.2840    6.1810 N.am  112  GLU112     -0.3025
   1640  H         -4.0520   13.8180    5.5210 H     112  GLU112      0.1495
   1641  CA        -6.0660   13.4020    6.1110 C.3   112  GLU112      0.0999
   1642  HA        -6.3950   13.8530    7.0470 H     112  GLU112      0.0595
   1643  CB        -6.4880   14.3720    5.0310 C.3   112  GLU112     -0.0158
   1644  HB2       -5.8150   15.2210    5.1520 H     112  GLU112      0.0293
   1645  HB3       -6.2910   13.9080    4.0650 H     112  GLU112      0.0293
   1646  CG        -7.9550   14.8110    5.1790 C.3   112  GLU112      0.0513
   1647  HG2       -8.3770   14.9800    4.1880 H     112  GLU112      0.0380
   1648  HG3       -8.5780   13.9810    5.5110 H     112  GLU112      0.0380
   1649  CD        -8.2230   16.0930    6.0160 C.2   112  GLU112      0.3561
   1650  OE1       -7.4070   16.4350    6.8900 O.co2 112  GLU112     -0.2464
   1651  OE2       -9.3050   16.6790    5.8380 O.co2 112  GLU112     -0.2464
   1652  C         -6.7470   12.0460    5.8490 C.2   112  GLU112      0.2340
   1653  O         -7.7730   11.7300    6.4450 O.2   112  GLU112     -0.2738
   1654  N         -6.1010   11.1630    5.1150 N.am  113  THR113     -0.3003
   1655  H         -5.2440   11.5190    4.7170 H     113  THR113      0.1496
   1656  CA        -6.4830    9.8150    4.6710 C.3   113  THR113      0.1252
   1657  HA        -7.5730    9.7980    4.6690 H     113  THR113      0.0621
   1658  CB        -5.9280    9.4340    3.2940 C.3   113  THR113      0.0792
   1659  HB        -4.8710    9.1880    3.3960 H     113  THR113      0.0614
   1660  CG2       -6.6840    8.2270    2.6650 C.3   113  THR113     -0.0367
   1661 HG21       -7.7120    8.5520    2.5120 H     113  THR113      0.0255
   1662 HG22       -6.2760    7.9240    1.7010 H     113  THR113      0.0255
   1663 HG23       -6.5310    7.3180    3.2480 H     113  THR113      0.0255
   1664  OG1       -5.9980   10.4100    2.2400 O.3   113  THR113     -0.3897
   1665  HG1       -5.4890   11.1640    2.5470 H     113  THR113      0.2099
   1666  C         -6.0540    8.6970    5.6100 C.2   113  THR113      0.2365
   1667  O         -6.9450    8.0990    6.2040 O.2   113  THR113     -0.2737
   1668  N         -4.7430    8.4380    5.7730 N.am  114  ASN114     -0.3019
   1669  H         -4.1260    9.1190    5.3530 H     114  ASN114      0.1495
   1670  CA        -4.3210    7.4040    6.6810 C.3   114  ASN114      0.1076
   1671  HA        -4.8030    6.4530    6.4570 H     114  ASN114      0.0599
   1672  CB        -2.8270    7.1540    6.4700 C.3   114  ASN114      0.0506
   1673  HB2       -2.1770    8.0230    6.5650 H     114  ASN114      0.0381
   1674  HB3       -2.5380    6.4960    7.2890 H     114  ASN114      0.0381
   1675  CG        -2.4450    6.6150    5.0970 C.2   114  ASN114      0.2127
   1676  OD1       -2.7130    5.4590    4.7490 O.2   114  ASN114     -0.2760
   1677  ND2       -1.9020    7.4730    4.2940 N.am  114  ASN114     -0.3293
   1678 HD21       -1.9470    8.4360    4.5950 H     114  ASN114      0.1449
   1679 HD22       -1.5960    7.1900    3.3740 H     114  ASN114      0.1449
   1680  C         -4.5560    7.6890    8.1610 C.2   114  ASN114      0.2344
   1681  O         -4.7770    6.6890    8.8380 O.2   114  ASN114     -0.2737
   1682  N         -4.4680    8.9030    8.6480 N.am  115  LEU115     -0.3025
   1683  H         -4.2610    9.7010    8.0640 H     115  LEU115      0.1495
   1684  CA        -4.5690    9.1820   10.0990 C.3   115  LEU115      0.0997
   1685  HA        -4.6070    8.2630   10.6850 H     115  LEU115      0.0594
   1686  CB        -3.3350   10.0290   10.6030 C.3   115  LEU115     -0.0236
   1687  HB2       -2.4090    9.4770   10.4410 H     115  LEU115      0.0290
   1688  HB3       -3.3880   10.8900    9.9370 H     115  LEU115      0.0290
   1689  CG        -3.4990   10.6630   11.9830 C.3   115  LEU115     -0.0446
   1690  HG        -4.4390   11.1960   12.1280 H     115  LEU115      0.0296
   1691  CD1       -3.2950    9.5770   13.0080 C.3   115  LEU115     -0.0626
   1692 HD11       -3.3200    9.9850   14.0180 H     115  LEU115      0.0232
   1693 HD12       -4.1040    8.8550   12.9020 H     115  LEU115      0.0232
   1694 HD13       -2.3930    8.9890   12.8410 H     115  LEU115      0.0232
   1695  CD2       -2.3420   11.7200   12.1400 C.3   115  LEU115     -0.0626
   1696 HD21       -2.3360   11.9920   13.1960 H     115  LEU115      0.0232
   1697 HD22       -1.4070   11.2330   11.8630 H     115  LEU115      0.0232
   1698 HD23       -2.5720   12.6250   11.5790 H     115  LEU115      0.0232
   1699  C         -5.8570    9.9020   10.4850 C.2   115  LEU115      0.2340
   1700  O         -6.6250    9.3930   11.2750 O.2   115  LEU115     -0.2738
   1701  N         -6.1280   11.1820   10.0490 N.am  116  THR116     -0.3003
   1702  H         -5.4500   11.6250    9.4450 H     116  THR116      0.1496
   1703  CA        -7.2700   11.9470   10.5860 C.3   116  THR116      0.1252
   1704  HA        -7.3480   11.9960   11.6720 H     116  THR116      0.0621
   1705  CB        -7.1440   13.3910   10.0160 C.3   116  THR116      0.0792
   1706  HB        -7.0150   13.4450    8.9350 H     116  THR116      0.0614
   1707  CG2       -8.3380   14.2460   10.3960 C.3   116  THR116     -0.0367
   1708 HG21       -8.2880   15.2870   10.0770 H     116  THR116      0.0255
   1709 HG22       -9.1530   13.7960    9.8300 H     116  THR116      0.0255
   1710 HG23       -8.6490   14.0590   11.4240 H     116  THR116      0.0255
   1711  OG1       -5.9830   14.0480   10.5270 O.3   116  THR116     -0.3897
   1712  HG1       -5.7930   14.7240    9.8710 H     116  THR116      0.2099
   1713  C         -8.6540   11.3690   10.2400 C.2   116  THR116      0.2363
   1714  O         -9.5680   11.5490   11.0320 O.2   116  THR116     -0.2737
   1715  N         -8.7880   10.6240    9.1310 N.am  117  GLY117     -0.3051
   1716  H         -8.0810   10.8530    8.4470 H     117  GLY117      0.1492
   1717  CA        -9.8940    9.7710    8.7140 C.3   117  GLY117      0.0882
   1718  HA2      -10.8450   10.3030    8.6930 H     117  GLY117      0.0558
   1719  HA3       -9.7090    9.4350    7.6930 H     117  GLY117      0.0558
   1720  C        -10.2210    8.5540    9.5650 C.2   117  GLY117      0.2308
   1721  O        -11.3510    8.3460    9.7980 O.2   117  GLY117     -0.2741
   1722  N         -9.2510    7.8190   10.0970 N.am  118  VAL118     -0.3025
   1723  H         -8.2770    8.0520    9.9700 H     118  VAL118      0.1495
   1724  CA        -9.4270    6.8390   11.1840 C.3   118  VAL118      0.1017
   1725  HA       -10.1700    6.1060   10.8700 H     118  VAL118      0.0597
   1726  CB        -8.1640    6.0410   11.6070 C.3   118  VAL118     -0.0197
   1727  HB        -7.4700    6.7190   12.1020 H     118  VAL118      0.0318
   1728  CG1       -8.4360    4.9320   12.6930 C.3   118  VAL118     -0.0605
   1729 HG11       -7.5690    4.3270   12.9590 H     118  VAL118      0.0233
   1730 HG12       -8.7510    5.3570   13.6460 H     118  VAL118      0.0233
   1731 HG13       -9.3890    4.4560   12.4630 H     118  VAL118      0.0233
   1732  CG2       -7.5850    5.3590   10.3670 C.3   118  VAL118     -0.0605
   1733 HG21       -7.2700    6.0750    9.6080 H     118  VAL118      0.0233
   1734 HG22       -6.7590    4.6880   10.6060 H     118  VAL118      0.0233
   1735 HG23       -8.3350    4.7220    9.8990 H     118  VAL118      0.0233
   1736  C        -10.0670    7.5420   12.3640 C.2   118  VAL118      0.2342
   1737  O        -11.1490    7.0960   12.8080 O.2   118  VAL118     -0.2738
   1738  N         -9.4640    8.6070   12.9240 N.am  119  PHE119     -0.3022
   1739  H         -8.5890    8.9180   12.5270 H     119  PHE119      0.1495
   1740  CA        -9.9580    9.3870   14.0490 C.3   119  PHE119      0.1034
   1741  HA        -9.9790    8.7360   14.9220 H     119  PHE119      0.0598
   1742  CB        -8.9190   10.4990   14.4670 C.3   119  PHE119     -0.0007
   1743  HB2       -8.2700    9.9860   15.1770 H     119  PHE119      0.0336
   1744  HB3       -8.4330   10.9510   13.6020 H     119  PHE119      0.0336
   1745  CG        -9.5650   11.7290   15.1810 C.ar  119  PHE119     -0.0451
   1746  CD1       -9.9960   11.6040   16.4900 C.ar  119  PHE119     -0.0585
   1747  HD1       -9.8930   10.6090   16.8980 H     119  PHE119      0.0620
   1748  CE1      -10.7570   12.6600   17.1320 C.ar  119  PHE119     -0.0615
   1749  HE1      -11.0630   12.4650   18.1490 H     119  PHE119      0.0618
   1750  CZ       -11.0440   13.8070   16.4330 C.ar  119  PHE119     -0.0617
   1751  HZ       -11.4320   14.6550   16.9770 H     119  PHE119      0.0618
   1752  CE2      -10.4800   13.9840   15.1480 C.ar  119  PHE119     -0.0615
   1753  HE2      -10.6210   14.9240   14.6350 H     119  PHE119      0.0618
   1754  CD2       -9.7590   12.9620   14.5390 C.ar  119  PHE119     -0.0585
   1755  HD2       -9.3850   13.1790   13.5490 H     119  PHE119      0.0620
   1756  C        -11.3980    9.9200   13.8790 C.2   119  PHE119      0.2343
   1757  O        -12.1410    9.6220   14.7450 O.2   119  PHE119     -0.2738
   1758  N        -11.7570   10.6330   12.7710 N.am  120  ARG120     -0.3025
   1759  H        -11.0050   10.8590   12.1360 H     120  ARG120      0.1495
   1760  CA       -13.1310   11.1410   12.4960 C.3   120  ARG120      0.0995
   1761  HA       -13.5090   11.7310   13.3310 H     120  ARG120      0.0594
   1762  CB       -13.0470   11.9570   11.2050 C.3   120  ARG120     -0.0231
   1763  HB2      -12.5440   11.2860   10.5080 H     120  ARG120      0.0289
   1764  HB3      -14.0810   12.1020   10.8920 H     120  ARG120      0.0289
   1765  CG       -12.3350   13.3080   11.2530 C.3   120  ARG120     -0.0201
   1766  HG2      -12.8280   13.9520   11.9820 H     120  ARG120      0.0296
   1767  HG3      -11.3620   13.0430   11.6670 H     120  ARG120      0.0296
   1768  CD       -12.2440   13.9900    9.9100 C.3   120  ARG120      0.0646
   1769  HD2      -11.5050   13.3920    9.3770 H     120  ARG120      0.0655
   1770  HD3      -13.2550   13.9380    9.5070 H     120  ARG120      0.0655
   1771  NE       -11.8510   15.4060   10.0370 N.pl3 120  ARG120     -0.2787
   1772  HE       -12.0470   15.8560   10.9190 H     120  ARG120      0.2578
   1773  CZ       -11.1370   16.1080    9.1330 C.cat 120  ARG120      0.3410
   1774  NH1      -10.6190   15.5340    8.0240 N.pl3 120  ARG120     -0.2919
   1775 HH11      -10.6460   14.5290    7.9300 H     120  ARG120      0.2545
   1776 HH12      -10.1470   16.0740    7.3130 H     120  ARG120      0.2545
   1777  NH2      -10.9960   17.4190    9.2730 N.pl3 120  ARG120     -0.2919
   1778 HH21      -11.4850   17.8030   10.0680 H     120  ARG120      0.2545
   1779 HH22      -10.3990   17.9580    8.6620 H     120  ARG120      0.2545
   1780  C        -14.1640   10.0600   12.4670 C.2   120  ARG120      0.2340
   1781  O        -15.2300   10.1290   13.0230 O.2   120  ARG120     -0.2738
   1782  N        -13.9170    8.9070   11.7780 N.am  121  VAL121     -0.3022
   1783  H        -13.0040    8.6480   11.4320 H     121  VAL121      0.1495
   1784  CA       -14.8840    7.7500   11.6770 C.3   121  VAL121      0.1017
   1785  HA       -15.8650    8.1480   11.4160 H     121  VAL121      0.0597
   1786  CB       -14.4650    6.8690   10.4650 C.3   121  VAL121     -0.0197
   1787  HB       -13.4990    6.4630   10.7670 H     121  VAL121      0.0318
   1788  CG1      -15.3780    5.6980   10.2830 C.3   121  VAL121     -0.0605
   1789 HG11      -16.3830    6.1110   10.1890 H     121  VAL121      0.0233
   1790 HG12      -15.1170    5.3000    9.3020 H     121  VAL121      0.0233
   1791 HG13      -15.2970    4.9450   11.0660 H     121  VAL121      0.0233
   1792  CG2      -14.4230    7.6390    9.1390 C.3   121  VAL121     -0.0605
   1793 HG21      -15.4150    8.0090    8.8790 H     121  VAL121      0.0233
   1794 HG22      -13.6760    8.4290    9.2190 H     121  VAL121      0.0233
   1795 HG23      -14.1070    6.9960    8.3180 H     121  VAL121      0.0233
   1796  C        -15.0690    6.9960   13.0420 C.2   121  VAL121      0.2343
   1797  O        -16.1970    6.8480   13.5050 O.2   121  VAL121     -0.2738
   1798  N        -14.0150    6.4950   13.6860 N.am  122  THR122     -0.3003
   1799  H        -13.1110    6.4790   13.2340 H     122  THR122      0.1496
   1800  CA       -14.0940    5.9290   15.0670 C.3   122  THR122      0.1252
   1801  HA       -14.7260    5.0450   15.1500 H     122  THR122      0.0621
   1802  CB       -12.6640    5.4630   15.4980 C.3   122  THR122      0.0792
   1803  HB       -11.9980    6.3260   15.4720 H     122  THR122      0.0614
   1804  CG2      -12.6560    4.7420   16.8610 C.3   122  THR122     -0.0367
   1805 HG21      -12.7750    5.5480   17.5860 H     122  THR122      0.0255
   1806 HG22      -13.5070    4.0650   16.9420 H     122  THR122      0.0255
   1807 HG23      -11.6350    4.3710   16.9500 H     122  THR122      0.0255
   1808  OG1      -12.0680    4.7030   14.5060 O.3   122  THR122     -0.3897
   1809  HG1      -11.8050    5.3420   13.8400 H     122  THR122      0.2099
   1810  C        -14.5560    6.9490   16.1280 C.2   122  THR122      0.2365
   1811  O        -15.2490    6.5010   17.0370 O.2   122  THR122     -0.2737
   1812  N        -14.2800    8.2480   15.9860 N.am  123  LYS123     -0.3024
   1813  H        -13.6040    8.4670   15.2670 H     123  LYS123      0.1495
   1814  CA       -14.9720    9.3380   16.7680 C.3   123  LYS123      0.0994
   1815  HA       -14.9250    9.2670   17.8550 H     123  LYS123      0.0594
   1816  CB       -14.4050   10.6720   16.2920 C.3   123  LYS123     -0.0260
   1817  HB2      -13.3540   10.6230   16.5770 H     123  LYS123      0.0288
   1818  HB3      -14.5020   10.8010   15.2140 H     123  LYS123      0.0288
   1819  CG       -15.1040   11.8710   17.0950 C.3   123  LYS123     -0.0526
   1820  HG2      -16.1250   11.8090   16.7190 H     123  LYS123      0.0265
   1821  HG3      -15.0150   11.6790   18.1650 H     123  LYS123      0.0265
   1822  CD       -14.6820   13.2660   16.6730 C.3   123  LYS123     -0.0688
   1823  HD2      -13.8030   13.4330   17.2960 H     123  LYS123      0.0247
   1824  HD3      -14.4170   13.3020   15.6170 H     123  LYS123      0.0247
   1825  CE       -15.6980   14.3210   16.9810 C.3   123  LYS123     -0.0963
   1826  HE2      -16.6540   14.2140   16.4680 H     123  LYS123      0.0049
   1827  HE3      -16.0590   14.3090   18.0100 H     123  LYS123      0.0049
   1828  NZ       -15.1140   15.6060   16.6860 N.4   123  LYS123      0.3781
   1829  HZ1      -15.7490   16.3900   16.7220 H     123  LYS123     -0.0901
   1830  HZ2      -14.4710   15.8680   17.4200 H     123  LYS123     -0.0901
   1831  HZ3      -14.6780   15.4910   15.7830 H     123  LYS123     -0.0901
   1832  C        -16.5130    9.2920   16.5780 C.2   123  LYS123      0.2339
   1833  O        -17.1700    9.1980   17.6170 O.2   123  LYS123     -0.2738
   1834  N        -16.9740    9.3520   15.3530 N.am  124  GLN124     -0.3025
   1835  H        -16.2200    9.4170   14.6840 H     124  GLN124      0.1495
   1836  CA       -18.4100    9.4660   14.9660 C.3   124  GLN124      0.0999
   1837  HA       -18.8550   10.2520   15.5760 H     124  GLN124      0.0595
   1838  CB       -18.5500   10.0610   13.5560 C.3   124  GLN124     -0.0177
   1839  HB2      -18.0020   10.9850   13.3690 H     124  GLN124      0.0292
   1840  HB3      -18.2860    9.2930   12.8290 H     124  GLN124      0.0292
   1841  CG       -20.0070   10.4730   13.2180 C.3   124  GLN124      0.0259
   1842  HG2      -19.8970   10.5200   12.1340 H     124  GLN124      0.0359
   1843  HG3      -20.7760    9.7790   13.5570 H     124  GLN124      0.0359
   1844  CD       -20.5280   11.7770   13.6730 C.2   124  GLN124      0.2106
   1845  OE1      -19.8480   12.7210   13.9540 O.2   124  GLN124     -0.2760
   1846  NE2      -21.7780   11.9140   13.8940 N.am  124  GLN124     -0.3293
   1847 HE21      -22.5530   11.3740   13.5350 H     124  GLN124      0.1449
   1848 HE22      -22.0910   12.7700   14.3290 H     124  GLN124      0.1449
   1849  C        -19.1920    8.1860   15.2800 C.2   124  GLN124      0.2340
   1850  O        -20.3080    8.2510   15.7660 O.2   124  GLN124     -0.2738
   1851  N        -18.5670    7.0150   15.0660 N.am  125  VAL125     -0.3022
   1852  H        -17.6750    7.0240   14.5930 H     125  VAL125      0.1495
   1853  CA       -18.9320    5.7270   15.6020 C.3   125  VAL125      0.1017
   1854  HA       -19.9310    5.5800   15.1910 H     125  VAL125      0.0597
   1855  CB       -18.0610    4.5260   15.1480 C.3   125  VAL125     -0.0197
   1856  HB       -16.9960    4.7530   15.1780 H     125  VAL125      0.0318
   1857  CG1      -18.2200    3.2150   15.9960 C.3   125  VAL125     -0.0605
   1858 HG11      -17.3360    2.7650   15.5440 H     125  VAL125      0.0233
   1859 HG12      -18.0850    3.3860   17.0640 H     125  VAL125      0.0233
   1860 HG13      -19.1850    2.7530   15.7850 H     125  VAL125      0.0233
   1861  CG2      -18.5860    4.2360   13.7240 C.3   125  VAL125     -0.0605
   1862 HG21      -18.3630    5.0090   12.9880 H     125  VAL125      0.0233
   1863 HG22      -18.0920    3.4220   13.1940 H     125  VAL125      0.0233
   1864 HG23      -19.6210    3.8970   13.6970 H     125  VAL125      0.0233
   1865  C        -19.1340    5.7900   17.0960 C.2   125  VAL125      0.2342
   1866  O        -20.2380    5.4180   17.5560 O.2   125  VAL125     -0.2738
   1867  N        -18.1400    6.1520   17.8720 N.am  126  LEU126     -0.3025
   1868  H        -17.2060    6.2730   17.5080 H     126  LEU126      0.1495
   1869  CA       -18.3820    6.3270   19.3420 C.3   126  LEU126      0.0996
   1870  HA       -18.8730    5.4070   19.6600 H     126  LEU126      0.0594
   1871  CB       -17.0590    6.5570   20.2440 C.3   126  LEU126     -0.0236
   1872  HB2      -16.5980    7.5020   19.9580 H     126  LEU126      0.0290
   1873  HB3      -17.3140    6.8440   21.2640 H     126  LEU126      0.0290
   1874  CG       -15.9680    5.4350   20.2170 C.3   126  LEU126     -0.0446
   1875  HG       -15.7380    5.1100   19.2030 H     126  LEU126      0.0296
   1876  CD1      -14.6650    5.8450   20.8830 C.3   126  LEU126     -0.0626
   1877 HD11      -13.9520    5.0240   20.8060 H     126  LEU126      0.0232
   1878 HD12      -14.1770    6.6630   20.3540 H     126  LEU126      0.0232
   1879 HD13      -14.9350    6.0930   21.9100 H     126  LEU126      0.0232
   1880  CD2      -16.5300    4.1880   20.8700 C.3   126  LEU126     -0.0626
   1881 HD21      -15.7440    3.4570   21.0570 H     126  LEU126      0.0232
   1882 HD22      -16.8640    4.5500   21.8430 H     126  LEU126      0.0232
   1883 HD23      -17.3180    3.8310   20.2060 H     126  LEU126      0.0232
   1884  C        -19.4660    7.4000   19.6610 C.2   126  LEU126      0.2340
   1885  O        -20.2110    7.2770   20.6160 O.2   126  LEU126     -0.2738
   1886  N        -19.4720    8.5330   18.9940 N.am  127  LYS127     -0.3025
   1887  H        -18.7110    8.7380   18.3620 H     127  LYS127      0.1495
   1888  CA       -20.3720    9.6390   19.3790 C.3   127  LYS127      0.0994
   1889  HA       -20.4890    9.9030   20.4300 H     127  LYS127      0.0594
   1890  CB       -19.7100   10.8890   18.6850 C.3   127  LYS127     -0.0260
   1891  HB2      -18.7180   10.9820   19.1270 H     127  LYS127      0.0288
   1892  HB3      -19.4250   10.6560   17.6590 H     127  LYS127      0.0288
   1893  CG       -20.5440   12.1920   18.7560 C.3   127  LYS127     -0.0526
   1894  HG2      -20.0870   12.8760   18.0420 H     127  LYS127      0.0265
   1895  HG3      -21.6000   11.9880   18.5790 H     127  LYS127      0.0265
   1896  CD       -20.3760   12.8670   20.0770 C.3   127  LYS127     -0.0688
   1897  HD2      -20.4190   12.0820   20.8330 H     127  LYS127      0.0247
   1898  HD3      -19.4650   13.4250   20.2910 H     127  LYS127      0.0247
   1899  CE       -21.5980   13.8240   20.1970 C.3   127  LYS127     -0.0963
   1900  HE2      -21.2920   14.7120   19.6440 H     127  LYS127      0.0049
   1901  HE3      -22.5190   13.3680   19.8330 H     127  LYS127      0.0049
   1902  NZ       -21.9860   14.0520   21.6440 N.4   127  LYS127      0.3781
   1903  HZ1      -22.7710   14.6860   21.6930 H     127  LYS127     -0.0901
   1904  HZ2      -22.1560   13.1960   22.1520 H     127  LYS127     -0.0901
   1905  HZ3      -21.2490   14.4810   22.1850 H     127  LYS127     -0.0901
   1906  C        -21.8320    9.3520   18.9770 C.2   127  LYS127      0.2339
   1907  O        -22.7410    9.7780   19.7180 O.2   127  LYS127     -0.2738
   1908  N        -22.1470    8.6980   17.8320 N.am  128  ALA128     -0.3027
   1909  H        -21.4540    8.2040   17.2890 H     128  ALA128      0.1495
   1910  CA       -23.5360    8.5370   17.3500 C.3   128  ALA128      0.0966
   1911  HA       -24.2730    8.5560   18.1530 H     128  ALA128      0.0592
   1912  CB       -23.7930    9.7390   16.4790 C.3   128  ALA128     -0.0381
   1913  HB1      -24.6700    9.6160   15.8430 H     128  ALA128      0.0252
   1914  HB2      -23.9600   10.6360   17.0760 H     128  ALA128      0.0252
   1915  HB3      -22.9530    9.9820   15.8280 H     128  ALA128      0.0252
   1916  C        -23.9020    7.2400   16.6140 C.2   128  ALA128      0.2335
   1917  O        -25.0250    6.9960   16.1970 O.2   128  ALA128     -0.2738
   1918  N        -22.9100    6.3380   16.4240 N.am  129  GLY129     -0.3052
   1919  H        -22.0490    6.5460   16.9100 H     129  GLY129      0.1492
   1920  CA       -23.0300    5.0190   15.8650 C.3   129  GLY129      0.0882
   1921  HA2      -23.8070    5.0130   15.1010 H     129  GLY129      0.0558
   1922  HA3      -22.0640    4.6830   15.4880 H     129  GLY129      0.0558
   1923  C        -23.3690    3.8700   16.9200 C.2   129  GLY129      0.2306
   1924  O        -23.0620    2.6670   16.6810 O.2   129  GLY129     -0.2741
   1925  N        -23.8420    4.2830   18.0850 N.am  130  GLY130     -0.3054
   1926  H        -23.7300    5.2370   18.3970 H     130  GLY130      0.1492
   1927  CA       -24.4720    3.4380   19.1130 C.3   130  GLY130      0.0882
   1928  HA2      -24.9910    4.0760   19.8280 H     130  GLY130      0.0558
   1929  HA3      -25.2980    2.9470   18.5990 H     130  GLY130      0.0558
   1930  C        -23.5730    2.5050   19.9150 C.2   130  GLY130      0.2308
   1931  O        -24.1190    1.9890   20.8350 O.2   130  GLY130     -0.2741
   1932  N        -22.3070    2.4110   19.6650 N.am  131  MET131     -0.3027
   1933  H        -21.9580    2.8960   18.8510 H     131  MET131      0.1495
   1934  CA       -21.2890    1.4560   20.2780 C.3   131  MET131      0.1001
   1935  HA       -21.7470    0.4660   20.3010 H     131  MET131      0.0595
   1936  CB       -20.0500    1.4380   19.3650 C.3   131  MET131     -0.0169
   1937  HB2      -20.2870    1.1750   18.3330 H     131  MET131      0.0296
   1938  HB3      -19.5700    2.4140   19.3020 H     131  MET131      0.0296
   1939  CG       -18.9530    0.5280   19.9900 C.3   131  MET131     -0.0044
   1940  HG2      -18.7870    0.8200   21.0270 H     131  MET131      0.0377
   1941  HG3      -19.3430   -0.4890   19.9530 H     131  MET131      0.0377
   1942  SD       -17.3340    0.5820   19.2270 S.3   131  MET131     -0.1641
   1943  CE       -17.7180   -0.1160   17.6170 C.3   131  MET131     -0.0181
   1944  HE1      -18.0300   -1.1580   17.6940 H     131  MET131      0.0340
   1945  HE2      -18.5470    0.4500   17.1930 H     131  MET131      0.0340
   1946  HE3      -16.8570   -0.1440   16.9500 H     131  MET131      0.0340
   1947  C        -21.0870    1.9420   21.6990 C.2   131  MET131      0.2340
   1948  O        -20.9160    1.1350   22.5980 O.2   131  MET131     -0.2738
   1949  N        -20.8140    3.2530   21.9280 N.am  132  LEU132     -0.3025
   1950  H        -21.1500    3.8510   21.1870 H     132  LEU132      0.1495
   1951  CA       -20.5760    3.7970   23.2230 C.3   132  LEU132      0.0996
   1952  HA       -20.0780    3.0260   23.8120 H     132  LEU132      0.0594
   1953  CB       -19.6840    5.1090   23.1310 C.3   132  LEU132     -0.0236
   1954  HB2      -18.9820    5.0990   22.2970 H     132  LEU132      0.0290
   1955  HB3      -20.3550    5.9440   22.9290 H     132  LEU132      0.0290
   1956  CG       -18.9930    5.4110   24.5490 C.3   132  LEU132     -0.0446
   1957  HG       -19.5910    5.2130   25.4390 H     132  LEU132      0.0296
   1958  CD1      -17.8170    4.4950   24.7620 C.3   132  LEU132     -0.0626
   1959 HD11      -17.3480    4.9320   25.6430 H     132  LEU132      0.0232
   1960 HD12      -18.1490    3.5290   25.1430 H     132  LEU132      0.0232
   1961 HD13      -17.0660    4.3930   23.9780 H     132  LEU132      0.0232
   1962  CD2      -18.5010    6.8090   24.4860 C.3   132  LEU132     -0.0626
   1963 HD21      -17.8940    7.0720   25.3520 H     132  LEU132      0.0232
   1964 HD22      -17.8790    6.8200   23.5910 H     132  LEU132      0.0232
   1965 HD23      -19.3150    7.5290   24.4010 H     132  LEU132      0.0232
   1966  C        -21.8020    4.0130   24.1070 C.2   132  LEU132      0.2340
   1967  O        -21.8350    3.8520   25.3240 O.2   132  LEU132     -0.2738
   1968  N        -22.9210    4.2950   23.3870 N.am  133  GLU133     -0.3025
   1969  H        -22.8180    4.3060   22.3820 H     133  GLU133      0.1495
   1970  CA       -24.2920    4.3330   23.9350 C.3   133  GLU133      0.0999
   1971  HA       -24.2950    4.9200   24.8530 H     133  GLU133      0.0595
   1972  CB       -25.2780    5.0220   22.9640 C.3   133  GLU133     -0.0158
   1973  HB2      -24.5760    5.7330   22.5280 H     133  GLU133      0.0293
   1974  HB3      -25.5370    4.2630   22.2260 H     133  GLU133      0.0293
   1975  CG       -26.4830    5.5300   23.7450 C.3   133  GLU133      0.0513
   1976  HG2      -27.0270    5.9400   22.8940 H     133  GLU133      0.0380
   1977  HG3      -26.9560    4.6250   24.1280 H     133  GLU133      0.0380
   1978  CD       -26.1470    6.6740   24.6190 C.2   133  GLU133      0.3561
   1979  OE1      -27.1790    6.9830   25.3100 O.co2 133  GLU133     -0.2464
   1980  OE2      -25.0970    7.3360   24.4750 O.co2 133  GLU133     -0.2464
   1981  C        -24.7330    2.9420   24.3460 C.2   133  GLU133      0.2340
   1982  O        -25.3880    2.8500   25.3110 O.2   133  GLU133     -0.2738
   1983  N        -24.3850    1.8380   23.6240 N.am  134  ARG134     -0.3025
   1984  H        -24.0480    1.9710   22.6810 H     134  ARG134      0.1495
   1985  CA       -24.6210    0.4650   24.0470 C.3   134  ARG134      0.0995
   1986  HA       -25.5930    0.3600   24.5300 H     134  ARG134      0.0594
   1987  CB       -24.6680   -0.5190   22.8920 C.3   134  ARG134     -0.0231
   1988  HB2      -25.3990   -0.1490   22.1740 H     134  ARG134      0.0289
   1989  HB3      -23.7400   -0.5120   22.3190 H     134  ARG134      0.0289
   1990  CG       -24.8860   -1.8900   23.3820 C.3   134  ARG134     -0.0201
   1991  HG2      -24.0030   -2.2100   23.9360 H     134  ARG134      0.0296
   1992  HG3      -25.8050   -1.9510   23.9640 H     134  ARG134      0.0296
   1993  CD       -24.7840   -2.8870   22.1870 C.3   134  ARG134      0.0646
   1994  HD2      -25.0500   -3.8990   22.4920 H     134  ARG134      0.0655
   1995  HD3      -25.6350   -2.5920   21.5720 H     134  ARG134      0.0655
   1996  NE       -23.5560   -2.8200   21.4060 N.pl3 134  ARG134     -0.2787
   1997  HE       -22.8110   -2.9380   22.0770 H     134  ARG134      0.2578
   1998  CZ       -23.3900   -2.5040   20.1520 C.cat 134  ARG134      0.3410
   1999  NH1      -22.2620   -2.0880   19.7850 N.pl3 134  ARG134     -0.2919
   2000 HH11      -21.4680   -2.3030   20.3720 H     134  ARG134      0.2545
   2001 HH12      -22.0620   -1.7610   18.8500 H     134  ARG134      0.2545
   2002  NH2      -24.3660   -2.6260   19.3220 N.pl3 134  ARG134     -0.2919
   2003 HH21      -25.2250   -3.0900   19.5810 H     134  ARG134      0.2545
   2004 HH22      -24.3540   -2.3210   18.3590 H     134  ARG134      0.2545
   2005  C        -23.6150    0.2220   25.2010 C.2   134  ARG134      0.2337
   2006  O        -24.0060   -0.3110   26.2110 O.2   134  ARG134     -0.2738
   2007  N        -22.3660    0.6190   24.9930 N.am  135  GLY135     -0.3052
   2008  H        -22.1200    0.9730   24.0790 H     135  GLY135      0.1492
   2009  CA       -21.3270    0.5240   25.9880 C.3   135  GLY135      0.0882
   2010  HA2      -20.7050    1.4130   26.0920 H     135  GLY135      0.0558
   2011  HA3      -21.6860    0.3550   27.0040 H     135  GLY135      0.0558
   2012  C        -20.3550   -0.5390   25.6570 C.2   135  GLY135      0.2308
   2013  O        -19.3870   -0.7230   26.4420 O.2   135  GLY135     -0.2741
   2014  N        -20.5690   -1.2160   24.5430 N.am  136  THR136     -0.3006
   2015  H        -21.1730   -0.7960   23.8510 H     136  THR136      0.1496
   2016  CA       -19.8490   -2.3910   24.0970 C.3   136  THR136      0.1252
   2017  HA       -18.9210   -2.4200   24.6670 H     136  THR136      0.0621
   2018  CB       -20.6370   -3.6540   24.4400 C.3   136  THR136      0.0792
   2019  HB       -20.0730   -4.5450   24.1630 H     136  THR136      0.0614
   2020  CG2      -21.0920   -3.7260   25.9210 C.3   136  THR136     -0.0367
   2021 HG21      -20.2620   -3.5860   26.6130 H     136  THR136      0.0255
   2022 HG22      -21.9360   -3.0930   26.1950 H     136  THR136      0.0255
   2023 HG23      -21.4720   -4.7290   26.1160 H     136  THR136      0.0255
   2024  OG1      -21.8740   -3.7020   23.7000 O.3   136  THR136     -0.3897
   2025  HG1      -22.2630   -4.5390   23.9650 H     136  THR136      0.2099
   2026  C        -19.5020   -2.3920   22.6080 C.2   136  THR136      0.2363
   2027  O        -20.3750   -1.8540   21.8670 O.2   136  THR136     -0.2737
   2028  N        -18.3150   -3.0050   22.2290 N.am  137  GLY137     -0.3051
   2029  H        -17.8570   -3.4860   22.9900 H     137  GLY137      0.1492
   2030  CA       -17.8820   -3.0310   20.7960 C.3   137  GLY137      0.0882
   2031  HA2      -18.5760   -3.6260   20.2020 H     137  GLY137      0.0558
   2032  HA3      -17.8890   -1.9980   20.4480 H     137  GLY137      0.0558
   2033  C        -16.4190   -3.4830   20.6390 C.2   137  GLY137      0.2308
   2034  O        -15.5860   -3.5980   21.5280 O.2   137  GLY137     -0.2741
   2035  N        -15.9380   -3.6570   19.3820 N.am  138  ARG138     -0.3027
   2036  H        -16.5970   -3.4010   18.6610 H     138  ARG138      0.1495
   2037  CA       -14.5620   -3.8840   19.0010 C.3   138  ARG138      0.0995
   2038  HA       -14.0170   -3.6610   19.9180 H     138  ARG138      0.0594
   2039  CB       -14.2810   -5.3720   18.5830 C.3   138  ARG138     -0.0231
   2040  HB2      -14.9220   -5.5790   17.7260 H     138  ARG138      0.0289
   2041  HB3      -13.2190   -5.4450   18.3470 H     138  ARG138      0.0289
   2042  CG       -14.6910   -6.4800   19.6420 C.3   138  ARG138     -0.0201
   2043  HG2      -15.5780   -6.2160   20.2190 H     138  ARG138      0.0296
   2044  HG3      -14.8040   -7.4440   19.1460 H     138  ARG138      0.0296
   2045  CD       -13.5390   -6.3950   20.6200 C.3   138  ARG138      0.0646
   2046  HD2      -12.5450   -6.6340   20.2420 H     138  ARG138      0.0655
   2047  HD3      -13.4490   -5.3680   20.9750 H     138  ARG138      0.0655
   2048  NE       -13.8380   -7.2890   21.7460 N.pl3 138  ARG138     -0.2787
   2049  HE       -13.4650   -8.2260   21.6990 H     138  ARG138      0.2578
   2050  CZ       -14.6760   -7.1750   22.7690 C.cat 138  ARG138      0.3410
   2051  NH1      -15.2140   -6.0100   23.0710 N.pl3 138  ARG138     -0.2919
   2052 HH11      -14.9950   -5.1810   22.5380 H     138  ARG138      0.2545
   2053 HH12      -16.0390   -5.9940   23.6530 H     138  ARG138      0.2545
   2054  NH2      -14.9670   -8.2600   23.3870 N.pl3 138  ARG138     -0.2919
   2055 HH21      -14.6410   -9.1420   23.0190 H     138  ARG138      0.2545
   2056 HH22      -15.4280   -8.2660   24.2850 H     138  ARG138      0.2545
   2057  C        -14.0930   -2.9560   17.8750 C.2   138  ARG138      0.2340
   2058  O        -14.8540   -2.9040   16.9110 O.2   138  ARG138     -0.2738
   2059  N        -12.8990   -2.4500   17.9600 N.am  139  ILE139     -0.3022
   2060  H        -12.3820   -2.6690   18.7990 H     139  ILE139      0.1495
   2061  CA       -12.3290   -1.5210   16.9290 C.3   139  ILE139      0.1020
   2062  HA       -12.8730   -1.7720   16.0190 H     139  ILE139      0.0597
   2063  CB       -12.5010    0.0060   17.3570 C.3   139  ILE139     -0.0171
   2064  HB       -11.8420   -0.0430   18.2240 H     139  ILE139      0.0321
   2065  CG2      -11.8340    0.9890   16.4760 C.3   139  ILE139     -0.0603
   2066 HG21      -11.8760    1.9750   16.9410 H     139  ILE139      0.0233
   2067 HG22      -10.8200    0.7420   16.1610 H     139  ILE139      0.0233
   2068 HG23      -12.5590    0.9300   15.6650 H     139  ILE139      0.0233
   2069  CG1      -13.8790    0.5200   17.8500 C.3   139  ILE139     -0.0512
   2070 HG12      -14.6050    0.7690   17.0760 H     139  ILE139      0.0266
   2071 HG13      -14.3740   -0.3040   18.3640 H     139  ILE139      0.0266
   2072  CD1      -13.7840    1.6560   18.9040 C.3   139  ILE139     -0.0650
   2073 HD11      -14.7850    1.6740   19.3340 H     139  ILE139      0.0230
   2074 HD12      -13.1850    1.2630   19.7260 H     139  ILE139      0.0230
   2075 HD13      -13.4760    2.6110   18.4780 H     139  ILE139      0.0230
   2076  C        -10.9290   -1.8870   16.4750 C.2   139  ILE139      0.2342
   2077  O        -10.0040   -2.0630   17.2640 O.2   139  ILE139     -0.2738
   2078  N        -10.7540   -2.0850   15.1240 N.am  140  VAL140     -0.3022
   2079  H        -11.5590   -1.9190   14.5360 H     140  VAL140      0.1495
   2080  CA        -9.5690   -2.5410   14.4780 C.3   140  VAL140      0.1017
   2081  HA        -8.8050   -2.5090   15.2540 H     140  VAL140      0.0597
   2082  CB        -9.6060   -4.0470   14.0080 C.3   140  VAL140     -0.0197
   2083  HB       -10.0320   -4.1730   13.0120 H     140  VAL140      0.0318
   2084  CG1       -8.1300   -4.5760   13.9670 C.3   140  VAL140     -0.0605
   2085 HG11       -7.7460   -4.5230   14.9860 H     140  VAL140      0.0233
   2086 HG12       -8.0840   -5.6130   13.6330 H     140  VAL140      0.0233
   2087 HG13       -7.5540   -3.9990   13.2440 H     140  VAL140      0.0233
   2088  CG2      -10.3780   -4.9480   14.8650 C.3   140  VAL140     -0.0605
   2089 HG21      -11.4270   -4.7300   14.6660 H     140  VAL140      0.0233
   2090 HG22      -10.0860   -5.9940   14.7670 H     140  VAL140      0.0233
   2091 HG23      -10.1130   -4.7390   15.9020 H     140  VAL140      0.0233
   2092  C         -9.1540   -1.6120   13.3460 C.2   140  VAL140      0.2342
   2093  O         -9.7700   -1.5900   12.2280 O.2   140  VAL140     -0.2738
   2094  N         -8.0230   -0.9670   13.5140 N.am  141  ASN141     -0.3020
   2095  H         -7.5130   -1.1730   14.3610 H     141  ASN141      0.1495
   2096  CA        -7.4670   -0.0980   12.4970 C.3   141  ASN141      0.1076
   2097  HA        -8.2490    0.3810   11.9080 H     141  ASN141      0.0599
   2098  CB        -6.7600    1.0360   13.2220 C.3   141  ASN141      0.0506
   2099  HB2       -5.8830    0.6440   13.7360 H     141  ASN141      0.0381
   2100  HB3       -6.3720    1.7630   12.5080 H     141  ASN141      0.0381
   2101  CG        -7.7550    1.6640   14.2400 C.2   141  ASN141      0.2127
   2102  OD1       -8.8480    1.9990   13.8170 O.2   141  ASN141     -0.2760
   2103  ND2       -7.5090    1.7720   15.5220 N.am  141  ASN141     -0.3293
   2104 HD21       -8.2510    2.2540   16.0100 H     141  ASN141      0.1449
   2105 HD22       -6.6280    1.5310   15.9530 H     141  ASN141      0.1449
   2106  C         -6.4890   -0.9430   11.6430 C.2   141  ASN141      0.2344
   2107  O         -5.5950   -1.5710   12.2520 O.2   141  ASN141     -0.2737
   2108  N         -6.4890   -0.8780   10.3160 N.am  142  ILE142     -0.3022
   2109  H         -7.2420   -0.4490    9.7970 H     142  ILE142      0.1495
   2110  CA        -5.5700   -1.7090    9.5280 C.3   142  ILE142      0.1020
   2111  HA        -5.1690   -2.5840   10.0400 H     142  ILE142      0.0597
   2112  CB        -6.1920   -2.1390    8.1730 C.3   142  ILE142     -0.0171
   2113  HB        -6.4560   -1.1940    7.6980 H     142  ILE142      0.0321
   2114  CG2       -5.1060   -2.8680    7.3050 C.3   142  ILE142     -0.0603
   2115 HG21       -4.1960   -2.2890    7.1500 H     142  ILE142      0.0233
   2116 HG22       -4.7450   -3.6900    7.9230 H     142  ILE142      0.0233
   2117 HG23       -5.5700   -3.2780    6.4070 H     142  ILE142      0.0233
   2118  CG1       -7.5020   -2.9290    8.2440 C.3   142  ILE142     -0.0512
   2119 HG12       -8.2020   -2.2480    8.7280 H     142  ILE142      0.0266
   2120 HG13       -7.7650   -3.2210    7.2270 H     142  ILE142      0.0266
   2121  CD1       -7.5010   -4.1820    9.1270 C.3   142  ILE142     -0.0650
   2122 HD11       -7.1370   -3.9020   10.1160 H     142  ILE142      0.0230
   2123 HD12       -8.5090   -4.5960    9.1340 H     142  ILE142      0.0230
   2124 HD13       -6.8090   -4.9410    8.7630 H     142  ILE142      0.0230
   2125  C         -4.3490   -0.8330    9.2810 C.2   142  ILE142      0.2342
   2126  O         -4.2850    0.1420    8.4980 O.2   142  ILE142     -0.2738
   2127  N         -3.2800   -0.9420   10.0960 N.am  143  ALA143     -0.3027
   2128  H         -3.1670   -1.7210   10.7300 H     143  ALA143      0.1495
   2129  CA        -2.0900   -0.0580   10.1280 C.3   143  ALA143      0.0966
   2130  HA        -2.3550    0.9990   10.0980 H     143  ALA143      0.0592
   2131  CB        -1.4150   -0.0750   11.5330 C.3   143  ALA143     -0.0381
   2132  HB1       -2.2210    0.1660   12.2260 H     143  ALA143      0.0252
   2133  HB2       -0.9560   -1.0370   11.7630 H     143  ALA143      0.0252
   2134  HB3       -0.7500    0.7880   11.5660 H     143  ALA143      0.0252
   2135  C         -1.0320   -0.3800    8.9930 C.2   143  ALA143      0.2337
   2136  O         -1.3480   -0.4280    7.8130 O.2   143  ALA143     -0.2738
   2137  N          0.3150   -0.3110    9.2350 N.am  144  SER144     -0.3006
   2138  H          0.5800   -0.1880   10.2020 H     144  SER144      0.1496
   2139  CA         1.3650   -0.5870    8.2360 C.3   144  SER144      0.1226
   2140  HA         1.0820   -1.3280    7.4890 H     144  SER144      0.0618
   2141  CB         1.7570    0.7150    7.4630 C.3   144  SER144      0.0711
   2142  HB2        0.8440    1.1760    7.0880 H     144  SER144      0.0580
   2143  HB3        2.2320    1.4400    8.1250 H     144  SER144      0.0580
   2144  OG         2.7020    0.5000    6.4260 O.3   144  SER144     -0.3927
   2145  HG         2.2320    0.6030    5.5960 H     144  SER144      0.2095
   2146  C          2.6660   -1.0620    9.0150 C.2   144  SER144      0.2363
   2147  O          2.7110   -0.8540   10.2640 O.2   144  SER144     -0.2737
   2148  N          3.6940   -1.5580    8.2920 N.am  145  THR145     -0.3003
   2149  H          3.6620   -1.5790    7.2830 H     145  THR145      0.1496
   2150  CA         5.0490   -1.6220    8.7540 C.3   145  THR145      0.1252
   2151  HA         5.2060   -2.3110    9.5840 H     145  THR145      0.0621
   2152  CB         5.9980   -2.2200    7.6370 C.3   145  THR145      0.0792
   2153  HB         7.0070   -2.0500    8.0150 H     145  THR145      0.0614
   2154  CG2        5.9610   -3.7200    7.5530 C.3   145  THR145     -0.0367
   2155 HG21        4.9780   -4.1160    7.8100 H     145  THR145      0.0255
   2156 HG22        6.2480   -4.0280    6.5480 H     145  THR145      0.0255
   2157 HG23        6.7270   -4.1770    8.1790 H     145  THR145      0.0255
   2158  OG1        5.7850   -1.6380    6.4650 O.3   145  THR145     -0.3897
   2159  HG1        6.5690   -1.8360    5.9480 H     145  THR145      0.2099
   2160  C          5.5670   -0.1920    9.0770 C.2   145  THR145      0.2363
   2161  O          6.1920    0.0400   10.1110 O.2   145  THR145     -0.2737
   2162  N          5.1680    0.7460    8.2940 N.am  146  GLY146     -0.3051
   2163  H          4.4560    0.4220    7.6540 H     146  GLY146      0.1492
   2164  CA         5.1960    2.2510    8.4770 C.3   146  GLY146      0.0882
   2165  HA2        6.2220    2.6170    8.4530 H     146  GLY146      0.0558
   2166  HA3        4.6200    2.6370    7.6350 H     146  GLY146      0.0558
   2167  C          4.4780    2.7880    9.7420 C.2   146  GLY146      0.2306
   2168  O          4.5220    4.0030   10.0400 O.2   146  GLY146     -0.2741
   2169  N          3.9450    1.8770   10.6040 N.am  147  GLY147     -0.3054
   2170  H          3.9560    0.9010   10.3460 H     147  GLY147      0.1492
   2171  CA         3.5100    2.2970   11.9420 C.3   147  GLY147      0.0882
   2172  HA2        3.1120    3.3110   11.9350 H     147  GLY147      0.0558
   2173  HA3        2.7780    1.5250   12.1790 H     147  GLY147      0.0558
   2174  C          4.6200    2.1120   12.9680 C.2   147  GLY147      0.2308
   2175  O          4.4320    2.6130   14.0870 O.2   147  GLY147     -0.2741
   2176  N          5.7410    1.3840   12.6430 N.am  148  LYS148     -0.3027
   2177  H          5.8310    1.1850   11.6570 H     148  LYS148      0.1495
   2178  CA         6.7850    1.0140   13.6220 C.3   148  LYS148      0.0994
   2179  HA         6.7290    1.7520   14.4220 H     148  LYS148      0.0594
   2180  CB         6.4890   -0.4390   14.1210 C.3   148  LYS148     -0.0260
   2181  HB2        6.0710   -0.9690   13.2650 H     148  LYS148      0.0288
   2182  HB3        7.3850   -0.9090   14.5270 H     148  LYS148      0.0288
   2183  CG         5.5540   -0.4480   15.3510 C.3   148  LYS148     -0.0526
   2184  HG2        5.9740    0.1720   16.1440 H     148  LYS148      0.0265
   2185  HG3        4.5620   -0.1640   15.0000 H     148  LYS148      0.0265
   2186  CD         5.2820   -1.7960   16.0730 C.3   148  LYS148     -0.0688
   2187  HD2        6.2180   -2.2970   16.3160 H     148  LYS148      0.0247
   2188  HD3        4.8350   -1.6080   17.0500 H     148  LYS148      0.0247
   2189  CE         4.3900   -2.7390   15.2230 C.3   148  LYS148     -0.0963
   2190  HE2        3.4140   -2.2760   15.0760 H     148  LYS148      0.0049
   2191  HE3        4.7620   -2.9460   14.2200 H     148  LYS148      0.0049
   2192  NZ         4.2870   -4.0630   15.9170 N.4   148  LYS148      0.3781
   2193  HZ1        4.3200   -4.8380   15.2710 H     148  LYS148     -0.0901
   2194  HZ2        5.0820   -4.2500   16.5120 H     148  LYS148     -0.0901
   2195  HZ3        3.4900   -4.1540   16.5310 H     148  LYS148     -0.0901
   2196  C          8.1970    1.1580   12.9850 C.2   148  LYS148      0.2339
   2197  O          9.0870    1.7380   13.5670 O.2   148  LYS148     -0.2738
   2198  N          8.3170    0.5890   11.8090 N.am  149  GLN149     -0.3025
   2199  H          7.4860    0.0830   11.5370 H     149  GLN149      0.1495
   2200  CA         9.3120    1.0040   10.8530 C.3   149  GLN149      0.0998
   2201  HA        10.3120    1.0680   11.2820 H     149  GLN149      0.0595
   2202  CB         9.5750   -0.0200    9.7180 C.3   149  GLN149     -0.0177
   2203  HB2        8.6400   -0.3120    9.2380 H     149  GLN149      0.0292
   2204  HB3       10.2770    0.4270    9.0150 H     149  GLN149      0.0292
   2205  CG        10.1140   -1.4800   10.1470 C.3   149  GLN149      0.0259
   2206  HG2       11.1850   -1.4880   10.3470 H     149  GLN149      0.0359
   2207  HG3        9.6860   -1.8440   11.0810 H     149  GLN149      0.0359
   2208  CD         9.7950   -2.5590    9.1060 C.2   149  GLN149      0.2106
   2209  OE1        9.0520   -3.5120    9.3490 O.2   149  GLN149     -0.2760
   2210  NE2       10.0810   -2.2420    7.8420 N.am  149  GLN149     -0.3293
   2211 HE21       10.7150   -1.4690    7.7000 H     149  GLN149      0.1449
   2212 HE22        9.8050   -2.9130    7.1390 H     149  GLN149      0.1449
   2213  C          8.9970    2.4310   10.2880 C.2   149  GLN149      0.2338
   2214  O          7.8830    2.8220   10.1910 O.2   149  GLN149     -0.2738
   2215  N         10.0370    3.1970    9.9240 N.am  150  GLY150     -0.3052
   2216  H         10.9690    2.9100   10.1850 H     150  GLY150      0.1492
   2217  CA         9.9050    4.1970    8.8580 C.3   150  GLY150      0.0882
   2218  HA2        8.9240    4.6670    8.7990 H     150  GLY150      0.0558
   2219  HA3       10.5890    5.0100    9.1000 H     150  GLY150      0.0558
   2220  C         10.1420    3.5400    7.4750 C.2   150  GLY150      0.2308
   2221  O         11.2020    3.0130    7.1830 O.2   150  GLY150     -0.2741
   2222  N          9.1840    3.6160    6.5750 N.am  151  VAL151     -0.3025
   2223  H          8.4270    4.2450    6.7990 H     151  VAL151      0.1495
   2224  CA         9.4230    3.2120    5.1460 C.3   151  VAL151      0.1017
   2225  HA         9.9680    2.2770    5.0190 H     151  VAL151      0.0597
   2226  CB         8.0220    3.0860    4.4680 C.3   151  VAL151     -0.0197
   2227  HB         7.4620    4.0160    4.5690 H     151  VAL151      0.0318
   2228  CG1        8.1330    2.7620    2.9970 C.3   151  VAL151     -0.0605
   2229 HG11        7.1350    2.7900    2.5580 H     151  VAL151      0.0233
   2230 HG12        8.7040    3.5640    2.5290 H     151  VAL151      0.0233
   2231 HG13        8.6350    1.8080    2.8360 H     151  VAL151      0.0233
   2232  CG2        7.2330    1.9550    5.2030 C.3   151  VAL151     -0.0605
   2233 HG21        6.1800    1.9170    4.9240 H     151  VAL151      0.0233
   2234 HG22        7.7400    1.0650    4.8280 H     151  VAL151      0.0233
   2235 HG23        7.3580    2.0740    6.2790 H     151  VAL151      0.0233
   2236  C         10.2410    4.3640    4.5120 C.2   151  VAL151      0.2342
   2237  O          9.6580    5.4670    4.5670 O.2   151  VAL151     -0.2738
   2238  N         11.4720    4.1170    4.0450 N.am  152  VAL152     -0.3022
   2239  H         11.7730    3.1530    4.0720 H     152  VAL152      0.1495
   2240  CA        12.4080    5.1900    3.5510 C.3   152  VAL152      0.1017
   2241  HA        12.3720    5.9030    4.3750 H     152  VAL152      0.0597
   2242  CB        13.9320    4.6620    3.5440 C.3   152  VAL152     -0.0197
   2243  HB        14.1800    4.1540    4.4760 H     152  VAL152      0.0318
   2244  CG1       14.0720    3.6100    2.5010 C.3   152  VAL152     -0.0605
   2245 HG11       15.1160    3.3310    2.3550 H     152  VAL152      0.0233
   2246 HG12       13.5310    2.7300    2.8480 H     152  VAL152      0.0233
   2247 HG13       13.6370    3.9140    1.5490 H     152  VAL152      0.0233
   2248  CG2       14.9790    5.7960    3.3600 C.3   152  VAL152     -0.0605
   2249 HG21       14.6420    6.6020    4.0110 H     152  VAL152      0.0233
   2250 HG22       15.9910    5.4520    3.5730 H     152  VAL152      0.0233
   2251 HG23       14.8980    6.0400    2.3000 H     152  VAL152      0.0233
   2252  C         11.9660    5.6840    2.1270 C.2   152  VAL152      0.2342
   2253  O         11.3040    5.0060    1.3930 O.2   152  VAL152     -0.2738
   2254  N         11.9700    6.9600    2.0170 N.am  153  HIE153     -0.3021
   2255  H         12.4720    7.5200    2.6920 H     153  HIE153      0.1495
   2256  CA        11.3620    7.7610    0.9300 C.3   153  HIE153      0.1048
   2257  HA        11.4320    8.7990    1.2540 H     153  HIE153      0.0598
   2258  CB        12.0370    7.5280   -0.4640 C.3   153  HIE153      0.0180
   2259  HB2       11.8600    6.4780   -0.6970 H     153  HIE153      0.0351
   2260  HB3       11.4010    8.0230   -1.1970 H     153  HIE153      0.0351
   2261  CG        13.4870    7.8590   -0.6190 C.ar  153  HIE153      0.0610
   2262  ND1       14.3050    7.5110   -1.6650 N.ar  153  HIE153     -0.2408
   2263  CE1       15.4250    8.2690   -1.5470 C.ar  153  HIE153      0.0936
   2264  HE1       16.2640    8.2760   -2.2270 H     153  HIE153      0.1027
   2265  NE2       15.3650    9.0100   -0.4340 N.ar  153  HIE153     -0.3506
   2266  HE2       16.1570    9.5550   -0.1240 H     153  HIE153      0.1662
   2267  CD2       14.1300    8.8140    0.1390 C.ar  153  HIE153      0.0243
   2268  HD2       13.5800    9.4380    0.8270 H     153  HIE153      0.0825
   2269  C          9.8320    7.6340    0.8620 C.2   153  HIE153      0.2343
   2270  O          9.1620    7.8700   -0.1320 O.2   153  HIE153     -0.2738
   2271  N          9.2020    7.3250    2.0110 N.am  154  ALA154     -0.3027
   2272  H          9.7850    7.1700    2.8210 H     154  ALA154      0.1495
   2273  CA         7.7750    7.4440    2.2220 C.3   154  ALA154      0.0966
   2274  HA         7.4400    8.1640    1.4750 H     154  ALA154      0.0592
   2275  CB         7.1280    6.1120    1.9880 C.3   154  ALA154     -0.0381
   2276  HB1        7.1900    5.7560    0.9600 H     154  ALA154      0.0252
   2277  HB2        7.5890    5.3750    2.6470 H     154  ALA154      0.0252
   2278  HB3        6.0640    6.2660    2.1660 H     154  ALA154      0.0252
   2279  C          7.5020    8.0110    3.6330 C.2   154  ALA154      0.2337
   2280  O          6.8880    7.4470    4.5310 O.2   154  ALA154     -0.2738
   2281  N          7.9990    9.2010    3.8570 N.am  155  ALA155     -0.3027
   2282  H          8.4950    9.6430    3.0960 H     155  ALA155      0.1495
   2283  CA         7.9400    9.9120    5.1100 C.3   155  ALA155      0.0968
   2284  HA         8.3210    9.2930    5.9230 H     155  ALA155      0.0592
   2285  CB         8.8970   11.1200    5.1390 C.3   155  ALA155     -0.0381
   2286  HB1        8.9270   11.5550    6.1380 H     155  ALA155      0.0252
   2287  HB2        9.8820   10.8610    4.7530 H     155  ALA155      0.0252
   2288  HB3        8.4980   11.9090    4.5010 H     155  ALA155      0.0252
   2289  C          6.5440   10.3400    5.6600 C.2   155  ALA155      0.2362
   2290  O          6.3610   10.0540    6.8430 O.2   155  ALA155     -0.2736
   2291  N          5.6230   10.8090    4.8110 N.am  156  PRO156     -0.2884
   2292  CD         5.6550   11.1830    3.3910 C.3   156  PRO156      0.0156
   2293  HD2        5.8900   10.2760    2.8330 H     156  PRO156      0.0465
   2294  HD3        6.4870   11.8730    3.2540 H     156  PRO156      0.0465
   2295  CG         4.2950   11.7650    3.0060 C.3   156  PRO156     -0.0350
   2296  HG2        3.7220   10.9290    2.6050 H     156  PRO156      0.0281
   2297  HG3        4.3240   12.6560    2.3800 H     156  PRO156      0.0281
   2298  CB         3.6430   12.0540    4.3800 C.3   156  PRO156     -0.0243
   2299  HB2        2.6010   11.7440    4.4520 H     156  PRO156      0.0288
   2300  HB3        3.5750   13.0980    4.6860 H     156  PRO156      0.0288
   2301  CA         4.3280   11.1700    5.3890 C.3   156  PRO156      0.1023
   2302  HA         4.4700   11.8320    6.2440 H     156  PRO156      0.0597
   2303  C          3.4460    9.9360    5.7230 C.2   156  PRO156      0.2342
   2304  O          2.6790   10.0430    6.5880 O.2   156  PRO156     -0.2738
   2305  N          3.5190    8.9460    4.8470 N.am  157  TYR157     -0.3022
   2306  H          4.2050    9.0680    4.1160 H     157  TYR157      0.1495
   2307  CA         2.8520    7.6700    5.0080 C.3   157  TYR157      0.1034
   2308  HA         1.7630    7.7130    4.9870 H     157  TYR157      0.0598
   2309  CB         3.2030    6.7740    3.7830 C.3   157  TYR157     -0.0007
   2310  HB2        2.8250    7.3200    2.9190 H     157  TYR157      0.0336
   2311  HB3        4.2820    6.6330    3.7260 H     157  TYR157      0.0336
   2312  CG         2.5560    5.4250    3.9740 C.ar  157  TYR157     -0.0449
   2313  CD1        1.1580    5.2710    3.8820 C.ar  157  TYR157     -0.0551
   2314  HD1        0.5140    6.1160    3.6870 H     157  TYR157      0.0621
   2315  CE1        0.5420    3.9800    4.0830 C.ar  157  TYR157     -0.0199
   2316  HE1       -0.5330    3.8880    4.1230 H     157  TYR157      0.0654
   2317  CZ         1.3680    2.9070    4.3530 C.ar  157  TYR157      0.1169
   2318  OH         0.7630    1.7100    4.6540 O.3   157  TYR157     -0.5068
   2319  HH         0.1090    1.4820    3.9900 H     157  TYR157      0.2921
   2320  CE2        2.7230    2.9870    4.3500 C.ar  157  TYR157     -0.0199
   2321  HE2        3.3240    2.0930    4.4270 H     157  TYR157      0.0654
   2322  CD2        3.3320    4.2920    4.3080 C.ar  157  TYR157     -0.0551
   2323  HD2        4.4100    4.3480    4.3440 H     157  TYR157      0.0621
   2324  C          3.3270    7.0150    6.3310 C.2   157  TYR157      0.2343
   2325  O          2.4870    6.6030    7.1120 O.2   157  TYR157     -0.2738
   2326  N          4.6370    7.0120    6.6130 N.am  158  SER158     -0.3006
   2327  H          5.3150    7.1300    5.8740 H     158  SER158      0.1496
   2328  CA         5.1860    6.4850    7.8900 C.3   158  SER158      0.1226
   2329  HA         4.6400    5.5440    7.9630 H     158  SER158      0.0618
   2330  CB         6.7230    6.2880    7.8110 C.3   158  SER158      0.0711
   2331  HB2        7.3000    7.2020    7.6700 H     158  SER158      0.0580
   2332  HB3        7.1080    5.8870    8.7480 H     158  SER158      0.0580
   2333  OG         7.1560    5.5130    6.6160 O.3   158  SER158     -0.3927
   2334  HG         7.3710    6.0560    5.8540 H     158  SER158      0.2095
   2335  C          4.7510    7.4000    9.0340 C.2   158  SER158      0.2362
   2336  O          4.3380    6.8760   10.0200 O.2   158  SER158     -0.2737
   2337  N          4.7320    8.7300    8.9010 N.am  159  ALA159     -0.3027
   2338  H          5.0580    9.1630    8.0500 H     159  ALA159      0.1495
   2339  CA         4.3350    9.5420   10.0470 C.3   159  ALA159      0.0966
   2340  HA         4.9550    9.3030   10.9110 H     159  ALA159      0.0592
   2341  CB         4.8060   10.9750    9.7250 C.3   159  ALA159     -0.0381
   2342  HB1        4.0130   11.5160    9.2090 H     159  ALA159      0.0252
   2343  HB2        5.0470   11.4520   10.6750 H     159  ALA159      0.0252
   2344  HB3        5.7290   10.9380    9.1470 H     159  ALA159      0.0252
   2345  C          2.8630    9.4710   10.4730 C.2   159  ALA159      0.2337
   2346  O          2.4850    9.4800   11.6480 O.2   159  ALA159     -0.2738
   2347  N          1.9910    9.3240    9.4860 N.am  160  SER160     -0.3006
   2348  H          2.5120    9.2640    8.6230 H     160  SER160      0.1496
   2349  CA         0.5450    9.1890    9.6560 C.3   160  SER160      0.1226
   2350  HA         0.2960    9.9100   10.4340 H     160  SER160      0.0618
   2351  CB        -0.1980    9.6030    8.3940 C.3   160  SER160      0.0711
   2352  HB2       -1.2550    9.3820    8.5480 H     160  SER160      0.0580
   2353  HB3       -0.0640   10.6460    8.1090 H     160  SER160      0.0580
   2354  OG         0.1800    8.8880    7.2170 O.3   160  SER160     -0.3927
   2355  HG         0.9600    9.2790    6.8170 H     160  SER160      0.2095
   2356  C          0.0870    7.7820   10.0950 C.2   160  SER160      0.2362
   2357  O         -0.6370    7.7850   11.0720 O.2   160  SER160     -0.2737
   2358  N          0.4710    6.7070    9.4140 N.am  161  LYS161     -0.3024
   2359  H          0.9070    6.8440    8.5130 H     161  LYS161      0.1495
   2360  CA         0.2720    5.3870   10.0470 C.3   161  LYS161      0.0994
   2361  HA        -0.7680    5.1190   10.2320 H     161  LYS161      0.0594
   2362  CB         0.7710    4.2180    9.2240 C.3   161  LYS161     -0.0260
   2363  HB2        1.8440    4.3620    9.0950 H     161  LYS161      0.0288
   2364  HB3        0.6970    3.3440    9.8700 H     161  LYS161      0.0288
   2365  CG         0.0880    4.1090    7.8980 C.3   161  LYS161     -0.0526
   2366  HG2       -0.1980    5.0920    7.5250 H     161  LYS161      0.0265
   2367  HG3        0.8090    3.6300    7.2360 H     161  LYS161      0.0265
   2368  CD        -1.0810    3.2020    8.1000 C.3   161  LYS161     -0.0688
   2369  HD2       -0.6970    2.2880    8.5530 H     161  LYS161      0.0247
   2370  HD3       -1.7620    3.6770    8.8060 H     161  LYS161      0.0247
   2371  CE        -1.8650    2.9510    6.7800 C.3   161  LYS161     -0.0963
   2372  HE2       -2.2920    3.9020    6.4620 H     161  LYS161      0.0049
   2373  HE3       -1.0630    2.7550    6.0680 H     161  LYS161      0.0049
   2374  NZ        -2.8530    1.8610    6.7840 N.4   161  LYS161      0.3781
   2375  HZ1       -3.5790    2.0830    7.4500 H     161  LYS161     -0.0901
   2376  HZ2       -3.3390    1.7160    5.9110 H     161  LYS161     -0.0901
   2377  HZ3       -2.5200    0.9730    7.1320 H     161  LYS161     -0.0901
   2378  C          0.8370    5.2860   11.4690 C.2   161  LYS161      0.2340
   2379  O          0.3010    4.5970   12.3170 O.2   161  LYS161     -0.2738
   2380  N          1.9350    5.9820   11.7870 N.am  162  HID162     -0.3021
   2381  H          2.3240    6.5110   11.0200 H     162  HID162      0.1495
   2382  CA         2.5430    6.0840   13.1640 C.3   162  HID162      0.1047
   2383  HA         2.8210    5.0720   13.4570 H     162  HID162      0.0598
   2384  CB         3.8370    6.7990   13.2500 C.3   162  HID162      0.0160
   2385  HB2        3.9840    7.3860   12.3440 H     162  HID162      0.0351
   2386  HB3        3.9260    7.3720   14.1730 H     162  HID162      0.0351
   2387  CG         5.0570    5.8610   13.3580 C.ar  162  HID162      0.0375
   2388  ND1        5.6140    5.2130   12.3090 N.ar  162  HID162     -0.3481
   2389  HD1        5.2440    5.1730   11.3710 H     162  HID162      0.1665
   2390  CE1        6.6730    4.5500   12.7270 C.ar  162  HID162      0.0935
   2391  HE1        7.3790    3.9750   12.1450 H     162  HID162      0.1027
   2392  NE2        6.8840    4.8140   14.0400 N.ar  162  HID162     -0.2440
   2393  CD2        5.8290    5.6660   14.4470 C.ar  162  HID162      0.0485
   2394  HD2        5.6760    6.0950   15.4270 H     162  HID162      0.0848
   2395  C          1.5430    6.6350   14.1440 C.2   162  HID162      0.2341
   2396  O          1.3100    6.0960   15.2130 O.2   162  HID162     -0.2738
   2397  N          0.9050    7.7250   13.7370 N.am  163  GLY163     -0.3052
   2398  H          1.1940    8.1430   12.8640 H     163  GLY163      0.1492
   2399  CA        -0.1750    8.4010   14.4190 C.3   163  GLY163      0.0882
   2400  HA2        0.1670    8.8210   15.3640 H     163  GLY163      0.0558
   2401  HA3       -0.4710    9.3030   13.8830 H     163  GLY163      0.0558
   2402  C         -1.4210    7.4290   14.5920 C.2   163  GLY163      0.2308
   2403  O         -2.0720    7.4790   15.6610 O.2   163  GLY163     -0.2741
   2404  N         -1.7660    6.4800   13.7550 N.am  164  VAL164     -0.3025
   2405  H         -1.2500    6.4390   12.8870 H     164  VAL164      0.1495
   2406  CA        -2.8060    5.4130   13.9840 C.3   164  VAL164      0.1017
   2407  HA        -3.6850    5.9420   14.3530 H     164  VAL164      0.0597
   2408  CB        -3.1470    4.7180   12.6730 C.3   164  VAL164     -0.0197
   2409  HB        -2.3050    4.1120   12.3410 H     164  VAL164      0.0318
   2410  CG1       -4.3200    3.7750   12.8760 C.3   164  VAL164     -0.0605
   2411 HG11       -4.9320    4.1540   13.6940 H     164  VAL164      0.0233
   2412 HG12       -4.8400    3.8370   11.9200 H     164  VAL164      0.0233
   2413 HG13       -4.0160    2.7650   13.1510 H     164  VAL164      0.0233
   2414  CG2       -3.5220    5.8180   11.6700 C.3   164  VAL164     -0.0605
   2415 HG21       -4.1670    5.4720   10.8630 H     164  VAL164      0.0233
   2416 HG22       -3.9790    6.6220   12.2470 H     164  VAL164      0.0233
   2417 HG23       -2.6020    6.2200   11.2460 H     164  VAL164      0.0233
   2418  C         -2.3330    4.4080   15.0860 C.2   164  VAL164      0.2342
   2419  O         -3.2220    3.9370   15.8530 O.2   164  VAL164     -0.2738
   2420  N         -1.0550    4.1350   15.2360 N.am  165  VAL165     -0.3022
   2421  H         -0.3880    4.4180   14.5330 H     165  VAL165      0.1495
   2422  CA        -0.5560    3.3690   16.4010 C.3   165  VAL165      0.1017
   2423  HA        -1.2090    2.5090   16.5490 H     165  VAL165      0.0597
   2424  CB         0.8840    2.9390   16.2160 C.3   165  VAL165     -0.0197
   2425  HB         1.5770    3.7780   16.1690 H     165  VAL165      0.0318
   2426  CG1        1.4440    2.1220   17.4160 C.3   165  VAL165     -0.0605
   2427 HG11        1.5210    2.7130   18.3280 H     165  VAL165      0.0233
   2428 HG12        0.8720    1.2490   17.7290 H     165  VAL165      0.0233
   2429 HG13        2.4350    1.6910   17.2730 H     165  VAL165      0.0233
   2430  CG2        1.1150    2.1080   14.8990 C.3   165  VAL165     -0.0605
   2431 HG21        0.3710    1.3500   14.6520 H     165  VAL165      0.0233
   2432 HG22        1.0350    2.7200   14.0010 H     165  VAL165      0.0233
   2433 HG23        2.0770    1.5980   14.8640 H     165  VAL165      0.0233
   2434  C         -0.7360    4.1680   17.6250 C.2   165  VAL165      0.2340
   2435  O         -1.1380    3.6120   18.6160 O.2   165  VAL165     -0.2738
   2436  N         -0.5470    5.5260   17.6190 N.am  166  GLY166     -0.3052
   2437  H         -0.3020    5.9330   16.7280 H     166  GLY166      0.1492
   2438  CA        -0.8220    6.3800   18.7420 C.3   166  GLY166      0.0882
   2439  HA2       -0.2220    6.1500   19.6220 H     166  GLY166      0.0558
   2440  HA3       -0.4900    7.3850   18.4830 H     166  GLY166      0.0558
   2441  C         -2.2760    6.3640   19.2120 C.2   166  GLY166      0.2308
   2442  O         -2.6000    5.9770   20.3580 O.2   166  GLY166     -0.2741
   2443  N         -3.2400    6.4900   18.3120 N.am  167  PHE167     -0.3024
   2444  H         -2.8990    6.7440   17.3960 H     167  PHE167      0.1495
   2445  CA        -4.6740    6.5410   18.6190 C.3   167  PHE167      0.1034
   2446  HA        -4.9900    7.1000   19.4990 H     167  PHE167      0.0598
   2447  CB        -5.4310    7.0360   17.3980 C.3   167  PHE167     -0.0007
   2448  HB2       -5.1390    8.0790   17.2770 H     167  PHE167      0.0336
   2449  HB3       -5.0610    6.4710   16.5420 H     167  PHE167      0.0336
   2450  CG        -6.9010    7.0010   17.4620 C.ar  167  PHE167     -0.0451
   2451  CD1       -7.6230    7.9270   18.2270 C.ar  167  PHE167     -0.0585
   2452  HD1       -7.1030    8.7410   18.7100 H     167  PHE167      0.0620
   2453  CE1       -9.0760    7.9990   18.0970 C.ar  167  PHE167     -0.0615
   2454  HE1       -9.6660    8.7450   18.6080 H     167  PHE167      0.0618
   2455  CZ        -9.7510    7.1330   17.2620 C.ar  167  PHE167     -0.0617
   2456  HZ       -10.8300    7.1180   17.2190 H     167  PHE167      0.0618
   2457  CE2       -9.0040    6.1180   16.5710 C.ar  167  PHE167     -0.0615
   2458  HE2       -9.5430    5.3840   15.9910 H     167  PHE167      0.0618
   2459  CD2       -7.6040    6.1430   16.5920 C.ar  167  PHE167     -0.0585
   2460  HD2       -7.0410    5.5350   15.9000 H     167  PHE167      0.0620
   2461  C         -5.1140    5.1150   19.0510 C.2   167  PHE167      0.2343
   2462  O         -5.8620    5.0280   19.9940 O.2   167  PHE167     -0.2738
   2463  N         -4.5570    4.0180   18.4610 N.am  168  THR168     -0.3003
   2464  H         -3.8640    4.2240   17.7550 H     168  THR168      0.1496
   2465  CA        -4.9190    2.6810   18.9030 C.3   168  THR168      0.1252
   2466  HA        -6.0070    2.6550   18.8470 H     168  THR168      0.0621
   2467  CB        -4.2370    1.7290   17.9270 C.3   168  THR168      0.0792
   2468  HB        -3.1560    1.8600   17.9760 H     168  THR168      0.0614
   2469  CG2       -4.3060    0.2500   18.3540 C.3   168  THR168     -0.0367
   2470 HG21       -5.3470    0.1560   18.6630 H     168  THR168      0.0255
   2471 HG22       -3.9510   -0.4520   17.6000 H     168  THR168      0.0255
   2472 HG23       -3.6390    0.0620   19.1960 H     168  THR168      0.0255
   2473  OG1       -4.7890    1.8660   16.6830 O.3   168  THR168     -0.3897
   2474  HG1       -4.2190    2.4860   16.2220 H     168  THR168      0.2099
   2475  C         -4.4670    2.3640   20.3460 C.2   168  THR168      0.2365
   2476  O         -5.2230    1.6890   21.1130 O.2   168  THR168     -0.2737
   2477  N         -3.3500    2.9060   20.8030 N.am  169  LYS169     -0.3024
   2478  H         -2.7320    3.4370   20.2050 H     169  LYS169      0.1495
   2479  CA        -2.9910    2.8860   22.1910 C.3   169  LYS169      0.0994
   2480  HA        -3.2720    1.9310   22.6340 H     169  LYS169      0.0594
   2481  CB        -1.4940    3.0560   22.4330 C.3   169  LYS169     -0.0260
   2482  HB2       -1.2420    3.9660   21.8880 H     169  LYS169      0.0288
   2483  HB3       -1.3480    3.2160   23.5010 H     169  LYS169      0.0288
   2484  CG        -0.6360    1.8280   21.9180 C.3   169  LYS169     -0.0526
   2485  HG2       -1.1040    0.9470   22.3570 H     169  LYS169      0.0265
   2486  HG3       -0.6930    1.7350   20.8340 H     169  LYS169      0.0265
   2487  CD         0.8570    1.9380   22.2670 C.3   169  LYS169     -0.0688
   2488  HD2        1.2620    2.9220   22.0310 H     169  LYS169      0.0247
   2489  HD3        0.9070    1.7040   23.3300 H     169  LYS169      0.0247
   2490  CE         1.6210    0.8710   21.5090 C.3   169  LYS169     -0.0963
   2491  HE2        1.1070   -0.0880   21.5720 H     169  LYS169      0.0049
   2492  HE3        1.5960    1.1420   20.4530 H     169  LYS169      0.0049
   2493  NZ         2.9960    0.7480   21.9640 N.4   169  LYS169      0.3781
   2494  HZ1        3.4830    1.6190   22.1200 H     169  LYS169     -0.0901
   2495  HZ2        3.0500    0.2620   22.8480 H     169  LYS169     -0.0901
   2496  HZ3        3.5470    0.1120   21.4050 H     169  LYS169     -0.0901
   2497  C         -3.8710    3.8100   23.0450 C.2   169  LYS169      0.2339
   2498  O         -4.3480    3.4130   24.1260 O.2   169  LYS169     -0.2738
   2499  N         -4.0220    5.0680   22.7060 N.am  170  ALA170     -0.3027
   2500  H         -3.5130    5.3700   21.8880 H     170  ALA170      0.1495
   2501  CA        -4.5560    6.1140   23.5670 C.3   170  ALA170      0.0966
   2502  HA        -4.1720    5.9870   24.5800 H     170  ALA170      0.0592
   2503  CB        -4.2410    7.4680   22.9680 C.3   170  ALA170     -0.0381
   2504  HB1       -3.1640    7.6310   22.9630 H     170  ALA170      0.0252
   2505  HB2       -4.5940    7.4620   21.9370 H     170  ALA170      0.0252
   2506  HB3       -4.7960    8.2380   23.5040 H     170  ALA170      0.0252
   2507  C         -6.1200    5.9670   23.6920 C.2   170  ALA170      0.2337
   2508  O         -6.6990    6.1020   24.7420 O.2   170  ALA170     -0.2738
   2509  N         -6.7970    5.5580   22.5950 N.am  171  LEU171     -0.3025
   2510  H         -6.3200    5.3210   21.7370 H     171  LEU171      0.1495
   2511  CA        -8.2470    5.2860   22.6240 C.3   171  LEU171      0.0996
   2512  HA        -8.7820    5.9690   23.2850 H     171  LEU171      0.0594
   2513  CB        -8.8270    5.5420   21.2620 C.3   171  LEU171     -0.0236
   2514  HB2       -8.6480    6.6050   21.1000 H     171  LEU171      0.0290
   2515  HB3       -8.4100    4.8870   20.4970 H     171  LEU171      0.0290
   2516  CG       -10.4010    5.3120   21.2470 C.3   171  LEU171     -0.0446
   2517  HG       -10.6790    4.5330   21.9560 H     171  LEU171      0.0296
   2518  CD1      -11.1020    6.6210   21.4060 C.3   171  LEU171     -0.0626
   2519 HD11      -12.1800    6.4830   21.3240 H     171  LEU171      0.0232
   2520 HD12      -10.9110    7.0710   22.3800 H     171  LEU171      0.0232
   2521 HD13      -10.8450    7.1880   20.5120 H     171  LEU171      0.0232
   2522  CD2      -10.8470    4.8460   19.8500 C.3   171  LEU171     -0.0626
   2523 HD21      -11.9090    4.9600   19.6310 H     171  LEU171      0.0232
   2524 HD22      -10.2870    5.3910   19.0910 H     171  LEU171      0.0232
   2525 HD23      -10.5900    3.7880   19.7960 H     171  LEU171      0.0232
   2526  C         -8.5600    3.9430   23.3140 C.2   171  LEU171      0.2338
   2527  O         -9.5170    3.7920   24.0800 O.2   171  LEU171     -0.2738
   2528  N         -7.6600    2.9750   23.1980 N.am  172  GLY172     -0.3052
   2529  H         -6.8470    3.2390   22.6600 H     172  GLY172      0.1492
   2530  CA        -7.6820    1.7040   23.9780 C.3   172  GLY172      0.0882
   2531  HA2       -8.6740    1.2560   23.9290 H     172  GLY172      0.0558
   2532  HA3       -6.9580    0.9290   23.7270 H     172  GLY172      0.0558
   2533  C         -7.5090    1.8920   25.4670 C.2   172  GLY172      0.2308
   2534  O         -8.3290    1.2910   26.1430 O.2   172  GLY172     -0.2741
   2535  N         -6.6220    2.7130   25.9910 N.am  173  LEU173     -0.3027
   2536  H         -5.9530    3.1240   25.3560 H     173  LEU173      0.1495
   2537  CA        -6.4720    2.9540   27.4080 C.3   173  LEU173      0.0996
   2538  HA        -6.5630    2.0010   27.9290 H     173  LEU173      0.0594
   2539  CB        -5.0460    3.3360   27.8040 C.3   173  LEU173     -0.0236
   2540  HB2       -4.8970    4.3830   27.5370 H     173  LEU173      0.0290
   2541  HB3       -4.9740    3.3970   28.8900 H     173  LEU173      0.0290
   2542  CG        -3.8780    2.3620   27.4920 C.3   173  LEU173     -0.0446
   2543  HG        -3.6930    2.5300   26.4310 H     173  LEU173      0.0296
   2544  CD1       -2.6190    2.8010   28.3010 C.3   173  LEU173     -0.0626
   2545 HD11       -2.5450    3.8870   28.2400 H     173  LEU173      0.0232
   2546 HD12       -2.7460    2.4040   29.3090 H     173  LEU173      0.0232
   2547 HD13       -1.7720    2.2650   27.8730 H     173  LEU173      0.0232
   2548  CD2       -4.1290    0.9350   27.7630 C.3   173  LEU173     -0.0626
   2549 HD21       -4.9530    0.5790   27.1450 H     173  LEU173      0.0232
   2550 HD22       -3.2710    0.4100   27.3440 H     173  LEU173      0.0232
   2551 HD23       -4.1570    0.6990   28.8270 H     173  LEU173      0.0232
   2552  C         -7.5460    3.7870   28.0370 C.2   173  LEU173      0.2340
   2553  O         -7.8880    3.5800   29.1980 O.2   173  LEU173     -0.2738
   2554  N         -8.2070    4.5630   27.2140 N.am  174  GLU174     -0.3025
   2555  H         -8.0210    4.4630   26.2260 H     174  GLU174      0.1495
   2556  CA        -9.3580    5.4510   27.6020 C.3   174  GLU174      0.0999
   2557  HA        -9.1820    5.8680   28.5930 H     174  GLU174      0.0595
   2558  CB        -9.3440    6.7130   26.6890 C.3   174  GLU174     -0.0158
   2559  HB2       -8.4120    7.2540   26.8510 H     174  GLU174      0.0293
   2560  HB3       -9.3170    6.5250   25.6160 H     174  GLU174      0.0293
   2561  CG       -10.5270    7.7100   27.0410 C.3   174  GLU174      0.0513
   2562  HG2      -11.4960    7.2120   27.0360 H     174  GLU174      0.0380
   2563  HG3      -10.3580    8.0370   28.0670 H     174  GLU174      0.0380
   2564  CD       -10.5730    8.8180   25.9840 C.2   174  GLU174      0.3561
   2565  OE1       -9.4780    9.4020   25.7260 O.co2 174  GLU174     -0.2464
   2566  OE2      -11.6780    9.2170   25.4530 O.co2 174  GLU174     -0.2464
   2567  C        -10.7060    4.6940   27.6790 C.2   174  GLU174      0.2340
   2568  O        -11.6420    5.1330   28.3440 O.2   174  GLU174     -0.2738
   2569  N        -10.7340    3.5400   27.0730 N.am  175  LEU175     -0.3025
   2570  H         -9.8660    3.2650   26.6350 H     175  LEU175      0.1495
   2571  CA       -11.9010    2.6750   26.9850 C.3   175  LEU175      0.0996
   2572  HA       -12.7860    3.1200   27.4400 H     175  LEU175      0.0594
   2573  CB       -12.3030    2.5510   25.5330 C.3   175  LEU175     -0.0236
   2574  HB2      -11.5020    2.0040   25.0350 H     175  LEU175      0.0290
   2575  HB3      -13.2010    1.9350   25.4780 H     175  LEU175      0.0290
   2576  CG       -12.6890    3.8370   24.7980 C.3   175  LEU175     -0.0446
   2577  HG       -11.8410    4.5210   24.8340 H     175  LEU175      0.0296
   2578  CD1      -12.9010    3.3950   23.3090 C.3   175  LEU175     -0.0626
   2579 HD11      -12.1120    2.7530   22.9190 H     175  LEU175      0.0232
   2580 HD12      -13.8360    2.8370   23.3520 H     175  LEU175      0.0232
   2581 HD13      -13.1920    4.2420   22.6870 H     175  LEU175      0.0232
   2582  CD2      -14.0430    4.4270   25.2780 C.3   175  LEU175     -0.0626
   2583 HD21      -14.2990    5.2150   24.5690 H     175  LEU175      0.0232
   2584 HD22      -14.8310    3.6820   25.1690 H     175  LEU175      0.0232
   2585 HD23      -13.8460    4.8690   26.2550 H     175  LEU175      0.0232
   2586  C        -11.7470    1.3260   27.6460 C.2   175  LEU175      0.2339
   2587  O        -12.6920    0.5230   27.5750 O.2   175  LEU175     -0.2738
   2588  N        -10.6860    1.0030   28.3440 N.am  176  ALA176     -0.3027
   2589  H        -10.0050    1.7480   28.3790 H     176  ALA176      0.1495
   2590  CA       -10.4070   -0.2690   28.9500 C.3   176  ALA176      0.0966
   2591  HA       -10.5340   -0.9990   28.1510 H     176  ALA176      0.0592
   2592  CB        -8.8670   -0.3560   29.2680 C.3   176  ALA176     -0.0381
   2593  HB1       -8.6880   -1.4280   29.3490 H     176  ALA176      0.0252
   2594  HB2       -8.2130    0.0440   28.4930 H     176  ALA176      0.0252
   2595  HB3       -8.5490    0.0700   30.2200 H     176  ALA176      0.0252
   2596  C        -11.3750   -0.7150   30.0400 C.2   176  ALA176      0.2337
   2597  O        -11.9110   -1.7810   29.9480 O.2   176  ALA176     -0.2738
   2598  N        -11.7900    0.1750   30.9790 N.am  177  ARG177     -0.3025
   2599  H        -11.2600    1.0250   30.8570 H     177  ARG177      0.1495
   2600  CA       -12.8410   -0.0120   31.9980 C.3   177  ARG177      0.0995
   2601  HA       -12.5650   -1.0390   32.2400 H     177  ARG177      0.0594
   2602  CB       -12.7570    0.9430   33.2390 C.3   177  ARG177     -0.0231
   2603  HB2      -11.6900    1.0490   33.4320 H     177  ARG177      0.0289
   2604  HB3      -13.0440    1.9710   33.0170 H     177  ARG177      0.0289
   2605  CG       -13.3930    0.3820   34.5220 C.3   177  ARG177     -0.0201
   2606  HG2      -13.1790    0.9960   35.3970 H     177  ARG177      0.0296
   2607  HG3      -14.4760    0.5030   34.4960 H     177  ARG177      0.0296
   2608  CD       -13.1050   -1.0940   34.7370 C.3   177  ARG177      0.0646
   2609  HD2      -13.6880   -1.6790   34.0260 H     177  ARG177      0.0655
   2610  HD3      -12.0500   -1.3200   34.5800 H     177  ARG177      0.0655
   2611  NE       -13.5320   -1.5350   36.0510 N.pl3 177  ARG177     -0.2787
   2612  HE       -14.5160   -1.7390   36.1570 H     177  ARG177      0.2578
   2613  CZ       -12.8170   -1.8350   37.1010 C.cat 177  ARG177      0.3410
   2614  NH1      -11.5760   -1.5550   37.1460 N.pl3 177  ARG177     -0.2919
   2615 HH11      -11.2420   -1.1870   36.2660 H     177  ARG177      0.2545
   2616 HH12      -11.0070   -1.8910   37.9090 H     177  ARG177      0.2545
   2617  NH2      -13.2960   -2.4060   38.1670 N.pl3 177  ARG177     -0.2919
   2618 HH21      -14.2880   -2.5940   38.1680 H     177  ARG177      0.2545
   2619 HH22      -12.7060   -2.5040   38.9810 H     177  ARG177      0.2545
   2620  C        -14.2010   -0.1080   31.3010 C.2   177  ARG177      0.2340
   2621  O        -14.9910   -0.8250   31.8230 O.2   177  ARG177     -0.2738
   2622  N        -14.3970    0.5330   30.1330 N.am  178  THR178     -0.3003
   2623  H        -13.5900    1.0440   29.8040 H     178  THR178      0.1496
   2624  CA       -15.6990    0.4660   29.3770 C.3   178  THR178      0.1252
   2625  HA       -16.5840    0.5200   30.0110 H     178  THR178      0.0621
   2626  CB       -15.7550    1.7480   28.4920 C.3   178  THR178      0.0792
   2627  HB       -14.8800    1.8020   27.8440 H     178  THR178      0.0614
   2628  CG2      -16.9840    1.9190   27.5770 C.3   178  THR178     -0.0367
   2629 HG21      -17.8870    2.0040   28.1820 H     178  THR178      0.0255
   2630 HG22      -17.0260    2.7820   26.9130 H     178  THR178      0.0255
   2631 HG23      -17.1060    0.9360   27.1230 H     178  THR178      0.0255
   2632  OG1      -15.7700    2.8650   29.3200 O.3   178  THR178     -0.3897
   2633  HG1      -14.9780    2.7870   29.8580 H     178  THR178      0.2099
   2634  C        -15.7990   -0.8260   28.6070 C.2   178  THR178      0.2363
   2635  O        -16.8830   -1.3170   28.2450 O.2   178  THR178     -0.2737
   2636  N        -14.7150   -1.5500   28.3960 N.am  179  GLY179     -0.3051
   2637  H        -13.8010   -1.2870   28.7360 H     179  GLY179      0.1492
   2638  CA       -14.6900   -2.8610   27.7040 C.3   179  GLY179      0.0882
   2639  HA2      -13.7780   -3.3490   28.0480 H     179  GLY179      0.0558
   2640  HA3      -15.4950   -3.5210   28.0280 H     179  GLY179      0.0558
   2641  C        -14.6550   -2.9000   26.2110 C.2   179  GLY179      0.2308
   2642  O        -14.3970   -3.9420   25.6390 O.2   179  GLY179     -0.2741
   2643  N        -14.7780   -1.7100   25.5410 N.am  180  ILE180     -0.3025
   2644  H        -15.0450   -0.8380   25.9750 H     180  ILE180      0.1495
   2645  CA       -14.4380   -1.6300   24.0540 C.3   180  ILE180      0.1019
   2646  HA       -14.8710   -2.5280   23.6130 H     180  ILE180      0.0597
   2647  CB       -15.0930   -0.3050   23.5520 C.3   180  ILE180     -0.0171
   2648  HB       -14.5260    0.5640   23.8880 H     180  ILE180      0.0321
   2649  CG2      -14.8510   -0.1960   22.0370 C.3   180  ILE180     -0.0603
   2650 HG21      -15.4510    0.6150   21.6240 H     180  ILE180      0.0233
   2651 HG22      -13.7810    0.0040   21.9850 H     180  ILE180      0.0233
   2652 HG23      -14.9720   -1.1180   21.4680 H     180  ILE180      0.0233
   2653  CG1      -16.6330   -0.1490   23.7360 C.3   180  ILE180     -0.0512
   2654 HG12      -17.1270   -0.4930   22.8270 H     180  ILE180      0.0266
   2655 HG13      -17.0260   -0.7140   24.5810 H     180  ILE180      0.0266
   2656  CD1      -17.0330    1.2450   24.0660 C.3   180  ILE180     -0.0650
   2657 HD11      -18.0910    1.3120   24.3190 H     180  ILE180      0.0230
   2658 HD12      -16.4500    1.6650   24.8860 H     180  ILE180      0.0230
   2659 HD13      -16.7840    1.9790   23.2990 H     180  ILE180      0.0230
   2660  C        -12.9260   -1.6170   23.8410 C.2   180  ILE180      0.2343
   2661  O        -12.1540   -0.8300   24.4360 O.2   180  ILE180     -0.2738
   2662  N        -12.4530   -2.5570   22.9320 N.am  181  THR181     -0.3003
   2663  H        -13.0970   -3.1980   22.4910 H     181  THR181      0.1496
   2664  CA       -11.0310   -2.8300   22.6670 C.3   181  THR181      0.1252
   2665  HA       -10.5590   -2.3220   23.5080 H     181  THR181      0.0621
   2666  CB       -10.6580   -4.3680   22.7940 C.3   181  THR181      0.0792
   2667  HB        -9.5730   -4.3990   22.6910 H     181  THR181      0.0614
   2668  CG2      -11.3200   -5.1630   23.9260 C.3   181  THR181     -0.0367
   2669 HG21      -10.8560   -6.1490   23.9450 H     181  THR181      0.0255
   2670 HG22      -11.1600   -4.6210   24.8580 H     181  THR181      0.0255
   2671 HG23      -12.3820   -5.3340   23.7510 H     181  THR181      0.0255
   2672  OG1      -11.0760   -5.1030   21.5990 O.3   181  THR181     -0.3897
   2673  HG1      -10.7060   -5.9890   21.6080 H     181  THR181      0.2099
   2674  C        -10.5520   -2.1610   21.3690 C.2   181  THR181      0.2365
   2675  O        -11.3000   -2.1930   20.3020 O.2   181  THR181     -0.2737
   2676  N         -9.3940   -1.5120   21.4360 N.am  182  VAL182     -0.3022
   2677  H         -8.7540   -1.6480   22.2060 H     182  VAL182      0.1495
   2678  CA        -8.8770   -0.7970   20.2030 C.3   182  VAL182      0.1017
   2679  HA        -9.5700   -0.9680   19.3800 H     182  VAL182      0.0597
   2680  CB        -8.8820    0.7160   20.4660 C.3   182  VAL182     -0.0197
   2681  HB        -8.0660    0.9190   21.1590 H     182  VAL182      0.0318
   2682  CG1       -8.7170    1.4500   19.1610 C.3   182  VAL182     -0.0605
   2683 HG11       -8.4690    2.4880   19.3840 H     182  VAL182      0.0233
   2684 HG12       -7.8730    1.0660   18.5890 H     182  VAL182      0.0233
   2685 HG13       -9.6510    1.3920   18.6030 H     182  VAL182      0.0233
   2686  CG2      -10.2710    1.1670   21.0520 C.3   182  VAL182     -0.0605
   2687 HG21      -10.2820    2.2080   21.3740 H     182  VAL182      0.0233
   2688 HG22      -10.9120    1.1050   20.1720 H     182  VAL182      0.0233
   2689 HG23      -10.5600    0.5780   21.9220 H     182  VAL182      0.0233
   2690  C         -7.5350   -1.3850   19.8410 C.2   182  VAL182      0.2342
   2691  O         -6.6000   -1.2770   20.6420 O.2   182  VAL182     -0.2738
   2692  N         -7.4240   -2.0900   18.7270 N.am  183  ASN183     -0.3020
   2693  H         -8.2740   -2.0280   18.1840 H     183  ASN183      0.1495
   2694  CA        -6.3020   -2.8020   18.2910 C.3   183  ASN183      0.1076
   2695  HA        -5.4620   -2.5100   18.9210 H     183  ASN183      0.0599
   2696  CB        -6.5260   -4.3580   18.5360 C.3   183  ASN183      0.0506
   2697  HB2       -7.4450   -4.6770   18.0450 H     183  ASN183      0.0381
   2698  HB3       -5.6770   -4.8850   18.1030 H     183  ASN183      0.0381
   2699  CG        -6.5580   -4.6410   20.0450 C.2   183  ASN183      0.2127
   2700  OD1       -5.6380   -4.2520   20.7520 O.2   183  ASN183     -0.2760
   2701  ND2       -7.6240   -5.2700   20.4800 N.am  183  ASN183     -0.3293
   2702 HD21       -8.4350   -5.4720   19.9120 H     183  ASN183      0.1449
   2703 HD22       -7.6630   -5.3680   21.4840 H     183  ASN183      0.1449
   2704  C         -5.9440   -2.3710   16.8030 C.2   183  ASN183      0.2344
   2705  O         -6.7410   -1.7820   16.0740 O.2   183  ASN183     -0.2737
   2706  N         -4.7460   -2.7660   16.3550 N.am  184  ALA184     -0.3027
   2707  H         -4.0800   -3.2180   16.9640 H     184  ALA184      0.1495
   2708  CA        -4.3470   -2.5820   14.9220 C.3   184  ALA184      0.0966
   2709  HA        -5.2940   -2.4590   14.3970 H     184  ALA184      0.0592
   2710  CB        -3.5500   -1.2830   14.7670 C.3   184  ALA184     -0.0381
   2711  HB1       -3.2790   -1.1990   13.7150 H     184  ALA184      0.0252
   2712  HB2       -4.0810   -0.3730   15.0480 H     184  ALA184      0.0252
   2713  HB3       -2.7300   -1.2480   15.4840 H     184  ALA184      0.0252
   2714  C         -3.6380   -3.8110   14.4610 C.2   184  ALA184      0.2337
   2715  O         -3.0220   -4.5500   15.2490 O.2   184  ALA184     -0.2738
   2716  N         -3.6080   -3.9720   13.1450 N.am  185  VAL185     -0.3022
   2717  H         -4.0000   -3.2440   12.5650 H     185  VAL185      0.1495
   2718  CA        -2.9330   -5.0820   12.4270 C.3   185  VAL185      0.1017
   2719  HA        -2.2670   -5.6380   13.0880 H     185  VAL185      0.0597
   2720  CB        -3.9590   -6.0880   11.9520 C.3   185  VAL185     -0.0197
   2721  HB        -4.6420   -5.6040   11.2550 H     185  VAL185      0.0318
   2722  CG1       -3.3050   -7.2770   11.1750 C.3   185  VAL185     -0.0605
   2723 HG11       -3.9040   -8.1710   11.0050 H     185  VAL185      0.0233
   2724 HG12       -3.0190   -6.7900   10.2430 H     185  VAL185      0.0233
   2725 HG13       -2.3580   -7.5490   11.6420 H     185  VAL185      0.0233
   2726  CG2       -4.8340   -6.6630   13.0890 C.3   185  VAL185     -0.0605
   2727 HG21       -5.4720   -7.4810   12.7530 H     185  VAL185      0.0233
   2728 HG22       -4.2710   -7.0690   13.9300 H     185  VAL185      0.0233
   2729 HG23       -5.5250   -5.9020   13.4510 H     185  VAL185      0.0233
   2730  C         -2.1140   -4.4300   11.3020 C.2   185  VAL185      0.2342
   2731  O         -2.6580   -3.6360   10.5100 O.2   185  VAL185     -0.2738
   2732  N         -0.8510   -4.7980   11.2140 N.am  186  CYS186     -0.3017
   2733  H         -0.5970   -5.4940   11.9010 H     186  CYS186      0.1495
   2734  CA         0.2760   -4.1210   10.6150 C.3   186  CYS186      0.1083
   2735  HA        -0.1640   -3.2790   10.0820 H     186  CYS186      0.0603
   2736  CB         1.2200   -3.6720   11.6270 C.3   186  CYS186      0.0177
   2737  HB2        1.7120   -4.5430   12.0600 H     186  CYS186      0.0397
   2738  HB3        2.0720   -3.0560   11.3400 H     186  CYS186      0.0397
   2739  SG         0.4300   -2.8630   13.0780 S.3   186  CYS186     -0.1759
   2740  HG         0.4440   -3.9190   13.8960 H     186  CYS186      0.1017
   2741  C          0.9600   -5.0430    9.6350 C.2   186  CYS186      0.2373
   2742  O          1.9260   -5.7920    9.9970 O.2   186  CYS186     -0.2735
   2743  N          0.3460   -5.1850    8.4320 N.am  187  PRO187     -0.2884
   2744  CD        -0.8400   -4.4440    8.0190 C.3   187  PRO187      0.0156
   2745  HD2       -0.7720   -3.3760    8.2220 H     187  PRO187      0.0465
   2746  HD3       -1.6910   -4.8380    8.5740 H     187  PRO187      0.0465
   2747  CG        -1.1340   -4.7410    6.5950 C.3   187  PRO187     -0.0350
   2748  HG2       -0.6960   -3.9190    6.0310 H     187  PRO187      0.0281
   2749  HG3       -2.1670   -4.9500    6.3140 H     187  PRO187      0.0281
   2750  CB        -0.2240   -6.0190    6.2940 C.3   187  PRO187     -0.0243
   2751  HB2        0.0860   -6.0680    5.2500 H     187  PRO187      0.0288
   2752  HB3       -0.8910   -6.8210    6.6100 H     187  PRO187      0.0288
   2753  CA         0.8800   -5.8950    7.2870 C.3   187  PRO187      0.1023
   2754  HA         1.1260   -6.9190    7.5640 H     187  PRO187      0.0597
   2755  C          2.0890   -5.0840    6.7050 C.2   187  PRO187      0.2340
   2756  O          2.2470   -3.8670    6.8880 O.2   187  PRO187     -0.2738
   2757  N          2.8580   -5.7480    5.8390 N.am  188  GLY188     -0.3052
   2758  H          2.6980   -6.7270    5.6460 H     188  GLY188      0.1492
   2759  CA         3.8770   -5.0560    4.9600 C.3   188  GLY188      0.0882
   2760  HA2        3.5800   -4.0090    4.9050 H     188  GLY188      0.0558
   2761  HA3        4.8610   -5.1930    5.4070 H     188  GLY188      0.0558
   2762  C          4.0000   -5.5460    3.5170 C.2   188  GLY188      0.2308
   2763  O          4.6350   -4.8420    2.7150 O.2   188  GLY188     -0.2741
   2764  N          3.4720   -6.7230    3.1870 N.am  189  PHE189     -0.3024
   2765  H          3.2230   -7.2420    4.0170 H     189  PHE189      0.1495
   2766  CA         3.8410   -7.4720    1.9870 C.3   189  PHE189      0.1033
   2767  HA         4.1880   -6.8170    1.1880 H     189  PHE189      0.0598
   2768  CB         5.1300   -8.3390    2.3650 C.3   189  PHE189     -0.0007
   2769  HB2        4.8790   -8.7150    3.3570 H     189  PHE189      0.0336
   2770  HB3        5.2470   -9.2200    1.7350 H     189  PHE189      0.0336
   2771  CG         6.5000   -7.6640    2.3400 C.ar  189  PHE189     -0.0451
   2772  CD1        7.4090   -8.1460    1.3740 C.ar  189  PHE189     -0.0585
   2773  HD1        7.1200   -8.6660    0.4720 H     189  PHE189      0.0620
   2774  CE1        8.7190   -7.6750    1.3190 C.ar  189  PHE189     -0.0615
   2775  HE1        9.3350   -8.0290    0.5070 H     189  PHE189      0.0618
   2776  CZ         9.1100   -6.7560    2.2880 C.ar  189  PHE189     -0.0617
   2777  HZ        10.1110   -6.3550    2.2310 H     189  PHE189      0.0618
   2778  CE2        8.2650   -6.4940    3.3940 C.ar  189  PHE189     -0.0615
   2779  HE2        8.6680   -5.8880    4.1920 H     189  PHE189      0.0618
   2780  CD2        6.9510   -6.9050    3.4260 C.ar  189  PHE189     -0.0585
   2781  HD2        6.2300   -6.6550    4.1900 H     189  PHE189      0.0620
   2782  C          2.6560   -8.3240    1.6100 C.2   189  PHE189      0.2343
   2783  O          2.7820   -9.4850    1.1830 O.2   189  PHE189     -0.2738
   2784  N          1.4100   -7.8810    1.7140 N.am  190  VAL190     -0.3022
   2785  H          1.1530   -6.9540    2.0220 H     190  VAL190      0.1495
   2786  CA         0.2480   -8.5940    1.1070 C.3   190  VAL190      0.1017
   2787  HA         0.2930   -9.6260    1.4560 H     190  VAL190      0.0597
   2788  CB        -1.1240   -8.1220    1.5980 C.3   190  VAL190     -0.0197
   2789  HB        -1.2030   -7.0560    1.3860 H     190  VAL190      0.0318
   2790  CG1       -2.2080   -8.9700    1.0470 C.3   190  VAL190     -0.0605
   2791 HG11       -3.1160   -8.6460    1.5550 H     190  VAL190      0.0233
   2792 HG12       -2.4410   -8.9490   -0.0170 H     190  VAL190      0.0233
   2793 HG13       -1.9780  -10.0230    1.2120 H     190  VAL190      0.0233
   2794  CG2       -1.1890   -8.1470    3.1170 C.3   190  VAL190     -0.0605
   2795 HG21       -1.1400   -9.1580    3.5230 H     190  VAL190      0.0233
   2796 HG22       -0.3730   -7.5280    3.4900 H     190  VAL190      0.0233
   2797 HG23       -2.1500   -7.7590    3.4530 H     190  VAL190      0.0233
   2798  C          0.2670   -8.4650   -0.4620 C.2   190  VAL190      0.2342
   2799  O          0.5030   -7.3840   -0.9870 O.2   190  VAL190     -0.2738
   2800  N          0.1060   -9.5060   -1.2220 N.am  191  GLU191     -0.3025
   2801  H          0.0140  -10.4150   -0.7900 H     191  GLU191      0.1495
   2802  CA        -0.0730   -9.5300   -2.6480 C.3   191  GLU191      0.0999
   2803  HA         0.8180   -9.1050   -3.1120 H     191  GLU191      0.0595
   2804  CB        -0.0010  -11.0130   -3.0380 C.3   191  GLU191     -0.0158
   2805  HB2        0.9410  -11.4450   -2.7020 H     191  GLU191      0.0293
   2806  HB3       -0.8440  -11.5950   -2.6650 H     191  GLU191      0.0293
   2807  CG         0.0600  -11.2940   -4.5550 C.3   191  GLU191      0.0513
   2808  HG2       -0.1970  -12.3310   -4.7710 H     191  GLU191      0.0380
   2809  HG3       -0.6750  -10.6950   -5.0920 H     191  GLU191      0.0380
   2810  CD         1.4450  -11.0380   -5.1720 C.2   191  GLU191      0.3561
   2811  OE1        1.9960  -11.9730   -5.8020 O.co2 191  GLU191     -0.2464
   2812  OE2        1.7990   -9.8570   -5.3610 O.co2 191  GLU191     -0.2464
   2813  C         -1.3260   -8.7990   -3.1720 C.2   191  GLU191      0.2340
   2814  O         -2.4220   -9.3490   -3.1940 O.2   191  GLU191     -0.2738
   2815  N         -1.1650   -7.5210   -3.4240 N.am  192  THR192     -0.3003
   2816  H         -0.2710   -7.0720   -3.2840 H     192  THR192      0.1496
   2817  CA        -2.1920   -6.5540   -3.9780 C.3   192  THR192      0.1254
   2818  HA        -3.0510   -7.1900   -4.1940 H     192  THR192      0.0621
   2819  CB        -2.6270   -5.5430   -2.8070 C.3   192  THR192      0.0792
   2820  HB        -3.4800   -4.9550   -3.1440 H     192  THR192      0.0614
   2821  CG2       -3.0240   -6.2840   -1.5650 C.3   192  THR192     -0.0367
   2822 HG21       -3.8880   -6.8960   -1.8240 H     192  THR192      0.0255
   2823 HG22       -2.0610   -6.6490   -1.2080 H     192  THR192      0.0255
   2824 HG23       -3.4760   -5.5490   -0.8990 H     192  THR192      0.0255
   2825  OG1       -1.6190   -4.6200   -2.5470 O.3   192  THR192     -0.3897
   2826  HG1       -2.1300   -3.8820   -2.2070 H     192  THR192      0.2099
   2827  C         -1.8130   -5.7790   -5.2150 C.2   192  THR192      0.2391
   2828  O         -0.7390   -6.0010   -5.7370 O.2   192  THR192     -0.2734
   2829  N         -2.6820   -4.9600   -5.8090 N.am  193  PRO193     -0.2883
   2830  CD        -4.1950   -5.1530   -5.8390 C.3   193  PRO193      0.0156
   2831  HD2       -4.5780   -4.6200   -4.9690 H     193  PRO193      0.0465
   2832  HD3       -4.4140   -6.2200   -5.8600 H     193  PRO193      0.0465
   2833  CG        -4.7490   -4.3730   -6.9940 C.3   193  PRO193     -0.0350
   2834  HG2       -5.6690   -3.8530   -6.7240 H     193  PRO193      0.0281
   2835  HG3       -4.8030   -5.0630   -7.8360 H     193  PRO193      0.0281
   2836  CB        -3.6050   -3.3580   -7.1850 C.3   193  PRO193     -0.0243
   2837  HB2       -3.6690   -2.5640   -6.4410 H     193  PRO193      0.0288
   2838  HB3       -3.6170   -2.8290   -8.1380 H     193  PRO193      0.0288
   2839  CA        -2.2780   -4.0810   -6.9190 C.3   193  PRO193      0.1023
   2840  HA        -1.9450   -4.6750   -7.7710 H     193  PRO193      0.0597
   2841  C         -1.1340   -3.1260   -6.5170 C.2   193  PRO193      0.2342
   2842  O         -0.2930   -2.7500   -7.3120 O.2   193  PRO193     -0.2738
   2843  N         -1.0310   -2.6540   -5.2740 N.am  194  MET194     -0.3024
   2844  H         -1.7640   -2.9260   -4.6340 H     194  MET194      0.1495
   2845  CA         0.1360   -1.8430   -4.7810 C.3   194  MET194      0.1002
   2846  HA         0.2880   -1.0090   -5.4660 H     194  MET194      0.0595
   2847  CB        -0.2150   -1.2500   -3.4250 C.3   194  MET194     -0.0169
   2848  HB2       -1.0450   -0.5460   -3.4870 H     194  MET194      0.0296
   2849  HB3       -0.5230   -2.0010   -2.6980 H     194  MET194      0.0296
   2850  CG         1.0020   -0.3680   -2.9850 C.3   194  MET194     -0.0044
   2851  HG2        1.9580   -0.5450   -3.4780 H     194  MET194      0.0377
   2852  HG3        0.8050    0.6490   -3.3250 H     194  MET194      0.0377
   2853  SD         1.3890   -0.1330   -1.2440 S.3   194  MET194     -0.1641
   2854  CE         2.1200   -1.6440   -0.8090 C.3   194  MET194     -0.0181
   2855  HE1        1.5360   -2.3680   -1.3770 H     194  MET194      0.0340
   2856  HE2        3.1510   -1.6500   -1.1610 H     194  MET194      0.0340
   2857  HE3        1.9870   -1.7470    0.2680 H     194  MET194      0.0340
   2858  C          1.4000   -2.7600   -4.7680 C.2   194  MET194      0.2340
   2859  O          2.4360   -2.3340   -5.1590 O.2   194  MET194     -0.2738
   2860  N          1.2520   -4.0610   -4.4910 N.am  195  ALA195     -0.3027
   2861  H          0.4150   -4.4230   -4.0570 H     195  ALA195      0.1495
   2862  CA         2.3800   -4.9670   -4.5810 C.3   195  ALA195      0.0966
   2863  HA         3.0790   -4.5100   -3.8800 H     195  ALA195      0.0592
   2864  CB         2.0400   -6.3870   -4.1310 C.3   195  ALA195     -0.0381
   2865  HB1        2.8630   -7.0560   -3.8830 H     195  ALA195      0.0252
   2866  HB2        1.4470   -6.3440   -3.2180 H     195  ALA195      0.0252
   2867  HB3        1.4390   -6.7730   -4.9550 H     195  ALA195      0.0252
   2868  C          2.9680   -4.9780   -6.0140 C.2   195  ALA195      0.2337
   2869  O          4.1650   -4.9720   -6.2840 O.2   195  ALA195     -0.2738
   2870  N          2.0610   -5.1110   -6.9260 N.am  196  ALA196     -0.3028
   2871  H          1.0690   -5.0490   -6.7470 H     196  ALA196      0.1495
   2872  CA         2.3300   -5.1880   -8.3880 C.3   196  ALA196      0.0966
   2873  HA         3.0900   -5.9610   -8.5030 H     196  ALA196      0.0592
   2874  CB         1.1020   -5.6440   -9.1790 C.3   196  ALA196     -0.0381
   2875  HB1        1.3510   -5.6050  -10.2390 H     196  ALA196      0.0252
   2876  HB2        0.9410   -6.6910   -8.9220 H     196  ALA196      0.0252
   2877  HB3        0.2920   -5.0330   -8.7800 H     196  ALA196      0.0252
   2878  C          2.8600   -3.8390   -8.9010 C.2   196  ALA196      0.2337
   2879  O          3.8030   -3.8210   -9.6600 O.2   196  ALA196     -0.2738
   2880  N          2.4130   -2.6920   -8.3120 N.am  197  SER197     -0.3006
   2881  H          1.6480   -2.7050   -7.6530 H     197  SER197      0.1496
   2882  CA         2.9360   -1.3300   -8.4350 C.3   197  SER197      0.1226
   2883  HA         3.1170   -1.1420   -9.4930 H     197  SER197      0.0618
   2884  CB         1.7740   -0.3530   -8.0020 C.3   197  SER197      0.0711
   2885  HB2        1.5730   -0.3950   -6.9320 H     197  SER197      0.0580
   2886  HB3        2.0890    0.6530   -8.2800 H     197  SER197      0.0580
   2887  OG         0.6110   -0.6490   -8.7710 O.3   197  SER197     -0.3927
   2888  HG         0.1340   -1.4050   -8.4210 H     197  SER197      0.2095
   2889  C          4.2960   -1.0730   -7.7520 C.2   197  SER197      0.2362
   2890  O          5.0280   -0.2040   -8.2470 O.2   197  SER197     -0.2737
   2891  N          4.7310   -1.7250   -6.7020 N.am  198  VAL198     -0.3022
   2892  H          4.0650   -2.3440   -6.2640 H     198  VAL198      0.1495
   2893  CA         6.1120   -1.6360   -6.1350 C.3   198  VAL198      0.1017
   2894  HA         6.2790   -0.5610   -6.0640 H     198  VAL198      0.0597
   2895  CB         6.0960   -2.0660   -4.6990 C.3   198  VAL198     -0.0197
   2896  HB         5.6550   -3.0600   -4.6290 H     198  VAL198      0.0318
   2897  CG1        7.5170   -2.3720   -4.1300 C.3   198  VAL198     -0.0605
   2898 HG11        7.6120   -3.4280   -4.3820 H     198  VAL198      0.0233
   2899 HG12        8.1790   -1.6180   -4.5570 H     198  VAL198      0.0233
   2900 HG13        7.5140   -2.3190   -3.0410 H     198  VAL198      0.0233
   2901  CG2        5.3990   -1.0310   -3.7830 C.3   198  VAL198     -0.0605
   2902 HG21        5.8860   -0.0630   -3.9030 H     198  VAL198      0.0233
   2903 HG22        4.3630   -0.9820   -4.1160 H     198  VAL198      0.0233
   2904 HG23        5.2980   -1.2860   -2.7280 H     198  VAL198      0.0233
   2905  C          7.0820   -2.3590   -7.1230 C.2   198  VAL198      0.2342
   2906  O          8.0800   -1.7480   -7.4770 O.2   198  VAL198     -0.2738
   2907  N          6.7340   -3.5480   -7.5790 N.am  199  ARG199     -0.3025
   2908  H          5.7590   -3.7800   -7.4530 H     199  ARG199      0.1495
   2909  CA         7.5550   -4.2730   -8.6390 C.3   199  ARG199      0.0995
   2910  HA         8.5780   -4.4960   -8.3330 H     199  ARG199      0.0594
   2911  CB         6.9150   -5.6680   -8.8980 C.3   199  ARG199     -0.0231
   2912  HB2        5.8510   -5.6090   -9.1310 H     199  ARG199      0.0289
   2913  HB3        7.4270   -5.9650   -9.8130 H     199  ARG199      0.0289
   2914  CG         7.0580   -6.6060   -7.6920 C.3   199  ARG199     -0.0201
   2915  HG2        8.0940   -6.6270   -7.3530 H     199  ARG199      0.0296
   2916  HG3        6.5860   -6.1400   -6.8280 H     199  ARG199      0.0296
   2917  CD         6.6180   -8.0500   -7.9330 C.3   199  ARG199      0.0646
   2918  HD2        7.2710   -8.4520   -8.7080 H     199  ARG199      0.0655
   2919  HD3        6.8380   -8.6150   -7.0270 H     199  ARG199      0.0655
   2920  NE         5.2180   -8.2810   -8.3450 N.pl3 199  ARG199     -0.2787
   2921  HE         5.1660   -8.5530   -9.3160 H     199  ARG199      0.2578
   2922  CZ         4.2270   -8.7130   -7.5440 C.cat 199  ARG199      0.3410
   2923  NH1        4.2350   -8.6920   -6.2700 N.pl3 199  ARG199     -0.2919
   2924 HH11        5.0940   -8.5650   -5.7540 H     199  ARG199      0.2545
   2925 HH12        3.4960   -9.2050   -5.8120 H     199  ARG199      0.2545
   2926  NH2        3.2160   -9.4050   -7.9920 N.pl3 199  ARG199     -0.2919
   2927 HH21        3.1470   -9.7560   -8.9360 H     199  ARG199      0.2545
   2928 HH22        2.4810   -9.7300   -7.3810 H     199  ARG199      0.2545
   2929  C          7.6490   -3.4920   -9.8770 C.2   199  ARG199      0.2339
   2930  O          8.6800   -3.4220  -10.5570 O.2   199  ARG199     -0.2738
   2931  N          6.5710   -2.9140  -10.3080 N.am  200  GLU200     -0.3025
   2932  H          5.7120   -2.9880   -9.7820 H     200  GLU200      0.1495
   2933  CA         6.4970   -2.1730  -11.5850 C.3   200  GLU200      0.0999
   2934  HA         6.8010   -2.8340  -12.3970 H     200  GLU200      0.0595
   2935  CB         5.0190   -1.7720  -11.6930 C.3   200  GLU200     -0.0158
   2936  HB2        4.4880   -2.7040  -11.8850 H     200  GLU200      0.0293
   2937  HB3        4.7660   -1.5380  -10.6590 H     200  GLU200      0.0293
   2938  CG         4.6530   -0.5190  -12.5050 C.3   200  GLU200      0.0513
   2939  HG2        4.4670    0.3400  -11.8600 H     200  GLU200      0.0380
   2940  HG3        5.4140   -0.1950  -13.2150 H     200  GLU200      0.0380
   2941  CD         3.4340   -0.8290  -13.3600 C.2   200  GLU200      0.3561
   2942  OE1        2.3520   -0.2760  -13.1190 O.co2 200  GLU200     -0.2464
   2943  OE2        3.6280   -1.6700  -14.3120 O.co2 200  GLU200     -0.2464
   2944  C          7.4330   -0.9190  -11.4940 C.2   200  GLU200      0.2340
   2945  O          8.3700   -0.7550  -12.3020 O.2   200  GLU200     -0.2738
   2946  N          7.3040   -0.0240  -10.4540 N.am  201  HIE201     -0.3021
   2947  H          6.5500   -0.2110   -9.8090 H     201  HIE201      0.1495
   2948  CA         8.2090    1.0610  -10.1420 C.3   201  HIE201      0.1048
   2949  HA         8.0630    1.8010  -10.9290 H     201  HIE201      0.0598
   2950  CB         7.8590    1.6820   -8.8290 C.3   201  HIE201      0.0180
   2951  HB2        6.8820    2.1370   -8.9940 H     201  HIE201      0.0351
   2952  HB3        7.7520    1.0210   -7.9690 H     201  HIE201      0.0351
   2953  CG         8.8500    2.7710   -8.3020 C.ar  201  HIE201      0.0610
   2954  ND1        9.9910    2.5640   -7.4670 N.ar  201  HIE201     -0.2408
   2955  CE1       10.4520    3.8170   -7.2470 C.ar  201  HIE201      0.0936
   2956  HE1       11.2790    4.0020   -6.5780 H     201  HIE201      0.1027
   2957  NE2        9.7180    4.7320   -7.8890 N.ar  201  HIE201     -0.3506
   2958  HE2        9.9070    5.7200   -7.9720 H     201  HIE201      0.1662
   2959  CD2        8.6770    4.0950   -8.5540 C.ar  201  HIE201      0.0243
   2960  HD2        7.8490    4.5230   -9.1000 H     201  HIE201      0.0825
   2961  C          9.7050    0.5290  -10.0980 C.2   201  HIE201      0.2343
   2962  O         10.6280    0.9960  -10.8070 O.2   201  HIE201     -0.2738
   2963  N          9.9670   -0.4910   -9.2790 N.am  202  TYR202     -0.3022
   2964  H          9.2160   -0.8110   -8.6840 H     202  TYR202      0.1495
   2965  CA        11.3460   -1.0580   -9.1690 C.3   202  TYR202      0.1034
   2966  HA        12.0410   -0.3350   -8.7430 H     202  TYR202      0.0598
   2967  CB        11.2350   -2.3000   -8.2360 C.3   202  TYR202     -0.0007
   2968  HB2       10.7690   -1.9670   -7.3090 H     202  TYR202      0.0336
   2969  HB3       10.5850   -3.1000   -8.5910 H     202  TYR202      0.0336
   2970  CG        12.5400   -3.0050   -7.9350 C.ar  202  TYR202     -0.0449
   2971  CD1       13.1960   -3.9300   -8.7980 C.ar  202  TYR202     -0.0551
   2972  HD1       12.7430   -4.2450   -9.7270 H     202  TYR202      0.0621
   2973  CE1       14.3730   -4.6180   -8.4630 C.ar  202  TYR202     -0.0199
   2974  HE1       14.9450   -5.1730   -9.1920 H     202  TYR202      0.0654
   2975  CZ        15.0120   -4.3000   -7.2080 C.ar  202  TYR202      0.1169
   2976  OH        16.1440   -5.0160   -6.8590 O.3   202  TYR202     -0.5068
   2977  HH        16.2520   -5.3200   -5.9550 H     202  TYR202      0.2921
   2978  CE2       14.3070   -3.5700   -6.3480 C.ar  202  TYR202     -0.0199
   2979  HE2       14.7290   -3.3830   -5.3710 H     202  TYR202      0.0654
   2980  CD2       13.1190   -2.8050   -6.6950 C.ar  202  TYR202     -0.0551
   2981  HD2       12.5560   -2.2280   -5.9770 H     202  TYR202      0.0621
   2982  C         11.9200   -1.5970  -10.5660 C.2   202  TYR202      0.2343
   2983  O         13.1000   -1.4190  -10.8310 O.2   202  TYR202     -0.2738
   2984  N         11.0960   -2.1890  -11.5100 N.am  203  SER203     -0.3006
   2985  H         10.1620   -2.3810  -11.1780 H     203  SER203      0.1496
   2986  CA        11.4720   -2.4990  -12.8730 C.3   203  SER203      0.1226
   2987  HA        12.4080   -3.0540  -12.8130 H     203  SER203      0.0618
   2988  CB        10.5090   -3.4400  -13.5860 C.3   203  SER203      0.0711
   2989  HB2        9.6140   -2.9290  -13.9430 H     203  SER203      0.0580
   2990  HB3       11.1330   -3.8200  -14.3950 H     203  SER203      0.0580
   2991  OG        10.1830   -4.5190  -12.6590 O.3   203  SER203     -0.3927
   2992  HG         9.7770   -4.0980  -11.8980 H     203  SER203      0.2095
   2993  C         11.5790   -1.2700  -13.8150 C.2   203  SER203      0.2362
   2994  O         12.1010   -1.4060  -14.9430 O.2   203  SER203     -0.2737
   2995  N         11.1620   -0.0960  -13.3760 N.am  204  ASP204     -0.3019
   2996  H         10.7700   -0.0610  -12.4460 H     204  ASP204      0.1495
   2997  CA        11.4320    1.1510  -13.9780 C.3   204  ASP204      0.1096
   2998  HA        11.5640    1.0880  -15.0580 H     204  ASP204      0.0600
   2999  CB        10.3850    2.2050  -13.7250 C.3   204  ASP204      0.0760
   3000  HB2       10.0880    2.1800  -12.6770 H     204  ASP204      0.0402
   3001  HB3       10.8210    3.1700  -13.9850 H     204  ASP204      0.0402
   3002  CG         9.0350    2.0980  -14.5420 C.2   204  ASP204      0.3582
   3003  OD1        8.1040    2.9450  -14.2790 O.co2 204  ASP204     -0.2463
   3004  OD2        9.0270    1.2100  -15.4370 O.co2 204  ASP204     -0.2463
   3005  C         12.8550    1.6330  -13.5810 C.2   204  ASP204      0.2345
   3006  O         13.6930    1.9530  -14.4600 O.2   204  ASP204     -0.2737
   3007  N         13.1440    1.6970  -12.2770 N.am  205  ILE205     -0.3022
   3008  H         12.4210    1.3870  -11.6440 H     205  ILE205      0.1495
   3009  CA        14.3670    2.1070  -11.6320 C.3   205  ILE205      0.1020
   3010  HA        14.5820    3.0540  -12.1280 H     205  ILE205      0.0597
   3011  CB        14.2930    2.3220  -10.1130 C.3   205  ILE205     -0.0171
   3012  HB        13.9290    1.4520   -9.5660 H     205  ILE205      0.0321
   3013  CG2       15.7400    2.5540   -9.5110 C.3   205  ILE205     -0.0603
   3014 HG21       16.1100    3.4510  -10.0080 H     205  ILE205      0.0233
   3015 HG22       15.7150    2.6800   -8.4280 H     205  ILE205      0.0233
   3016 HG23       16.3470    1.6580   -9.6420 H     205  ILE205      0.0233
   3017  CG1       13.2790    3.4390   -9.7450 C.3   205  ILE205     -0.0512
   3018 HG12       12.2730    3.1570  -10.0570 H     205  ILE205      0.0266
   3019 HG13       13.2230    3.6650   -8.6800 H     205  ILE205      0.0266
   3020  CD1       13.5930    4.8420  -10.4010 C.3   205  ILE205     -0.0650
   3021 HD11       13.1870    4.8790  -11.4120 H     205  ILE205      0.0230
   3022 HD12       12.9880    5.5980   -9.9000 H     205  ILE205      0.0230
   3023 HD13       14.6580    5.0620  -10.3310 H     205  ILE205      0.0230
   3024  C         15.5290    1.1820  -12.0990 C.2   205  ILE205      0.2342
   3025  O         16.4490    1.5850  -12.7540 O.2   205  ILE205     -0.2738
   3026  N         15.3430   -0.1420  -11.9890 N.am  206  TRP206     -0.3022
   3027  H         14.4030   -0.4460  -11.7790 H     206  TRP206      0.1495
   3028  CA        16.2820   -1.1800  -12.3770 C.3   206  TRP206      0.1034
   3029  HA        17.2510   -0.6880  -12.4660 H     206  TRP206      0.0598
   3030  CB        16.4970   -2.1500  -11.2100 C.3   206  TRP206      0.0013
   3031  HB2       15.5340   -2.6540  -11.1270 H     206  TRP206      0.0337
   3032  HB3       17.2070   -2.8410  -11.6650 H     206  TRP206      0.0337
   3033  CG        17.0700   -1.6480   -9.9020 C.ar  206  TRP206     -0.0201
   3034  CD1       16.3610   -1.2460   -8.8850 C.ar  206  TRP206      0.0060
   3035  HD1       15.2860   -1.1850   -8.8030 H     206  TRP206      0.0810
   3036  NE1       17.2000   -1.0940   -7.8250 N.ar  206  TRP206     -0.3604
   3037  HE1       16.8450   -0.9400   -6.8930 H     206  TRP206      0.1653
   3038  CE2       18.5330   -1.1240   -8.1000 C.ar  206  TRP206      0.0467
   3039  CZ2       19.7010   -0.8680   -7.3300 C.ar  206  TRP206     -0.0378
   3040  HZ2       19.5990   -0.6760   -6.2720 H     206  TRP206      0.0638
   3041  CH2       20.9370   -0.9480   -7.9300 C.ar  206  TRP206     -0.0598
   3042  HH2       21.8300   -0.6410   -7.4070 H     206  TRP206      0.0618
   3043  CZ3       20.9730   -1.4020   -9.2950 C.ar  206  TRP206     -0.0611
   3044  HZ3       21.9080   -1.5260   -9.8210 H     206  TRP206      0.0618
   3045  CE3       19.8110   -1.7880  -10.0040 C.ar  206  TRP206     -0.0523
   3046  HE3       19.8620   -1.9500  -11.0710 H     206  TRP206      0.0624
   3047  CD2       18.5040   -1.5620   -9.4420 C.ar  206  TRP206      0.0029
   3048  C         16.0170   -1.8950  -13.7360 C.2   206  TRP206      0.2343
   3049  O         14.8640   -2.0320  -14.1050 O.2   206  TRP206     -0.2738
   3050  N         17.0190   -2.2090  -14.5300 N.am  207  GLU207     -0.3025
   3051  H         17.9080   -1.8890  -14.1750 H     207  GLU207      0.1495
   3052  CA        16.9810   -2.8600  -15.8280 C.3   207  GLU207      0.0999
   3053  HA        16.0860   -2.4570  -16.3020 H     207  GLU207      0.0595
   3054  CB        18.2090   -2.3930  -16.6420 C.3   207  GLU207     -0.0158
   3055  HB2       18.9630   -2.5200  -15.8650 H     207  GLU207      0.0293
   3056  HB3       18.3860   -3.1610  -17.3950 H     207  GLU207      0.0293
   3057  CG        18.1620   -0.9690  -17.1590 C.3   207  GLU207      0.0513
   3058  HG2       17.2620   -0.8730  -17.7660 H     207  GLU207      0.0380
   3059  HG3       18.1600   -0.3100  -16.2900 H     207  GLU207      0.0380
   3060  CD        19.4280   -0.4100  -17.8360 C.2   207  GLU207      0.3561
   3061  OE1       19.8020    0.7500  -17.4360 O.co2 207  GLU207     -0.2464
   3062  OE2       20.0010   -1.1650  -18.6570 O.co2 207  GLU207     -0.2464
   3063  C         16.8010   -4.3490  -15.6540 C.2   207  GLU207      0.2340
   3064  O         17.6530   -5.2240  -15.6890 O.2   207  GLU207     -0.2738
   3065  N         15.5320   -4.7180  -15.2660 N.am  208  VAL208     -0.3022
   3066  H         14.8630   -3.9630  -15.2030 H     208  VAL208      0.1495
   3067  CA        14.9460   -6.1040  -14.8680 C.3   208  VAL208      0.1017
   3068  HA        15.5500   -6.8660  -15.3610 H     208  VAL208      0.0597
   3069  CB        15.0830   -6.3660  -13.2600 C.3   208  VAL208     -0.0197
   3070  HB        14.7890   -7.3950  -13.0530 H     208  VAL208      0.0318
   3071  CG1       16.4640   -6.1650  -12.6310 C.3   208  VAL208     -0.0605
   3072 HG11       17.2040   -6.8330  -13.0730 H     208  VAL208      0.0233
   3073 HG12       16.9040   -5.1720  -12.7170 H     208  VAL208      0.0233
   3074 HG13       16.2680   -6.5430  -11.6270 H     208  VAL208      0.0233
   3075  CG2       14.0380   -5.5180  -12.4320 C.3   208  VAL208     -0.0605
   3076 HG21       14.3110   -4.4630  -12.4100 H     208  VAL208      0.0233
   3077 HG22       13.0010   -5.6950  -12.7180 H     208  VAL208      0.0233
   3078 HG23       14.1240   -5.9190  -11.4220 H     208  VAL208      0.0233
   3079  C         13.5720   -6.3660  -15.3600 C.2   208  VAL208      0.2343
   3080  O         12.8180   -5.4110  -15.5360 O.2   208  VAL208     -0.2738
   3081  N         13.2140   -7.6400  -15.4170 N.am  209  SER209     -0.3006
   3082  H         14.0110   -8.2480  -15.2870 H     209  SER209      0.1496
   3083  CA        11.8550   -8.1910  -15.5270 C.3   209  SER209      0.1226
   3084  HA        11.3260   -7.7450  -16.3690 H     209  SER209      0.0618
   3085  CB        12.0160   -9.7020  -15.7360 C.3   209  SER209      0.0711
   3086  HB2       12.4250   -9.8630  -16.7340 H     209  SER209      0.0580
   3087  HB3       12.7100  -10.0510  -14.9720 H     209  SER209      0.0580
   3088  OG        10.7320  -10.2780  -15.8580 O.3   209  SER209     -0.3927
   3089  HG        10.7760  -11.1100  -16.3340 H     209  SER209      0.2095
   3090  C         11.0140   -8.0130  -14.2410 C.2   209  SER209      0.2363
   3091  O         11.4730   -8.1910  -13.1480 O.2   209  SER209     -0.2737
   3092  N          9.6830   -7.6830  -14.3420 N.am  210  THR210     -0.3003
   3093  H          9.2700   -7.3800  -15.2120 H     210  THR210      0.1496
   3094  CA         8.7580   -7.7130  -13.2020 C.3   210  THR210      0.1252
   3095  HA         9.0970   -6.8990  -12.5610 H     210  THR210      0.0621
   3096  CB         7.3040   -7.2340  -13.5470 C.3   210  THR210      0.0792
   3097  HB         6.6890   -7.3060  -12.6500 H     210  THR210      0.0614
   3098  CG2        7.3070   -5.7860  -13.9190 C.3   210  THR210     -0.0367
   3099 HG21        6.4250   -5.4210  -14.4450 H     210  THR210      0.0255
   3100 HG22        7.5770   -5.0680  -13.1440 H     210  THR210      0.0255
   3101 HG23        8.1580   -5.5710  -14.5650 H     210  THR210      0.0255
   3102  OG1        6.6480   -8.0210  -14.5960 O.3   210  THR210     -0.3897
   3103  HG1        5.7350   -8.0690  -14.3040 H     210  THR210      0.2099
   3104  C          8.6890   -9.1040  -12.5470 C.2   210  THR210      0.2365
   3105  O          8.3660   -9.1330  -11.3850 O.2   210  THR210     -0.2737
   3106  N          8.8670  -10.2260  -13.2930 N.am  211  GLU211     -0.3024
   3107  H          8.7960  -10.1660  -14.2990 H     211  GLU211      0.1495
   3108  CA         9.0930  -11.5780  -12.7660 C.3   211  GLU211      0.0999
   3109  HA         8.2760  -11.7450  -12.0640 H     211  GLU211      0.0595
   3110  CB         9.0380  -12.5650  -13.9580 C.3   211  GLU211     -0.0158
   3111  HB2        8.2600  -12.2340  -14.6460 H     211  GLU211      0.0293
   3112  HB3        9.9980  -12.6010  -14.4710 H     211  GLU211      0.0293
   3113  CG         8.7480  -14.0120  -13.5850 C.3   211  GLU211      0.0513
   3114  HG2        8.8290  -14.6640  -14.4550 H     211  GLU211      0.0380
   3115  HG3        9.4850  -14.2960  -12.8340 H     211  GLU211      0.0380
   3116  CD         7.4130  -14.4040  -13.0520 C.2   211  GLU211      0.3561
   3117  OE1        7.3070  -15.1800  -12.0530 O.co2 211  GLU211     -0.2464
   3118  OE2        6.4190  -13.6870  -13.3610 O.co2 211  GLU211     -0.2464
   3119  C         10.4150  -11.7190  -11.9900 C.2   211  GLU211      0.2340
   3120  O         10.5350  -12.5460  -11.0940 O.2   211  GLU211     -0.2738
   3121  N         11.4690  -10.9200  -12.3600 N.am  212  GLU212     -0.3025
   3122  H         11.3670  -10.3960  -13.2180 H     212  GLU212      0.1495
   3123  CA        12.7770  -10.8200  -11.5930 C.3   212  GLU212      0.0999
   3124  HA        12.9660  -11.8220  -11.2070 H     212  GLU212      0.0595
   3125  CB        14.0300  -10.4770  -12.4770 C.3   212  GLU212     -0.0158
   3126  HB2       14.0810  -11.2860  -13.2060 H     212  GLU212      0.0293
   3127  HB3       13.8950   -9.5560  -13.0430 H     212  GLU212      0.0293
   3128  CG        15.3150  -10.2890  -11.7160 C.3   212  GLU212      0.0513
   3129  HG2       16.1260   -9.9180  -12.3430 H     212  GLU212      0.0380
   3130  HG3       15.2310   -9.4100  -11.0760 H     212  GLU212      0.0380
   3131  CD        15.7840  -11.5080  -10.8770 C.2   212  GLU212      0.3561
   3132  OE1       15.2710  -12.6260  -11.1540 O.co2 212  GLU212     -0.2464
   3133  OE2       16.6540  -11.3410   -9.9610 O.co2 212  GLU212     -0.2464
   3134  C         12.5780   -9.8230  -10.4020 C.2   212  GLU212      0.2340
   3135  O         12.9320  -10.1480   -9.3030 O.2   212  GLU212     -0.2738
   3136  N         11.9020   -8.6690  -10.5180 N.am  213  ALA213     -0.3027
   3137  H         11.6830   -8.3920  -11.4650 H     213  ALA213      0.1495
   3138  CA        11.4820   -7.8570   -9.4040 C.3   213  ALA213      0.0966
   3139  HA        12.3770   -7.5480   -8.8640 H     213  ALA213      0.0592
   3140  CB        10.6730   -6.6530   -9.9360 C.3   213  ALA213     -0.0381
   3141  HB1       11.2770   -6.2290  -10.7380 H     213  ALA213      0.0252
   3142  HB2        9.6710   -7.0160  -10.1660 H     213  ALA213      0.0252
   3143  HB3       10.4540   -5.9030   -9.1760 H     213  ALA213      0.0252
   3144  C         10.6280   -8.6150   -8.3270 C.2   213  ALA213      0.2337
   3145  O         10.5750   -8.2140   -7.1690 O.2   213  ALA213     -0.2738
   3146  N          9.9350   -9.6590   -8.7020 N.am  214  PHE214     -0.3022
   3147  H          9.9550   -9.9790   -9.6600 H     214  PHE214      0.1495
   3148  CA         9.1210  -10.4490   -7.7940 C.3   214  PHE214      0.1034
   3149  HA         8.3910   -9.9070   -7.1930 H     214  PHE214      0.0598
   3150  CB         8.3130  -11.5620   -8.6110 C.3   214  PHE214     -0.0007
   3151  HB2        7.6870  -11.1480   -9.4020 H     214  PHE214      0.0336
   3152  HB3        8.9600  -12.2560   -9.1470 H     214  PHE214      0.0336
   3153  CG         7.3760  -12.3430   -7.7000 C.ar  214  PHE214     -0.0451
   3154  CD1        7.5950  -13.6260   -7.1560 C.ar  214  PHE214     -0.0585
   3155  HD1        8.5420  -14.1280   -7.2860 H     214  PHE214      0.0620
   3156  CE1        6.6020  -14.2630   -6.3890 C.ar  214  PHE214     -0.0615
   3157  HE1        6.9260  -15.1490   -5.8620 H     214  PHE214      0.0618
   3158  CZ         5.3460  -13.7010   -6.1840 C.ar  214  PHE214     -0.0617
   3159  HZ         4.5790  -14.0840   -5.5270 H     214  PHE214      0.0618
   3160  CE2        5.1060  -12.4580   -6.8010 C.ar  214  PHE214     -0.0615
   3161  HE2        4.1900  -11.9590   -6.5190 H     214  PHE214      0.0618
   3162  CD2        6.0560  -11.8510   -7.5490 C.ar  214  PHE214     -0.0585
   3163  HD2        5.8770  -10.8470   -7.9050 H     214  PHE214      0.0620
   3164  C         10.0460  -11.3580   -6.8890 C.2   214  PHE214      0.2343
   3165  O          9.7850  -11.5660   -5.6990 O.2   214  PHE214     -0.2738
   3166  N         11.1620  -11.8210   -7.4520 N.am  215  ASP215     -0.3019
   3167  H         11.3690  -11.5520   -8.4030 H     215  ASP215      0.1495
   3168  CA        12.2030  -12.5960   -6.7610 C.3   215  ASP215      0.1096
   3169  HA        11.7130  -13.4020   -6.2150 H     215  ASP215      0.0600
   3170  CB        13.1440  -13.2550   -7.9150 C.3   215  ASP215      0.0760
   3171  HB2       12.5610  -13.5100   -8.8000 H     215  ASP215      0.0402
   3172  HB3       13.9340  -12.5500   -8.1750 H     215  ASP215      0.0402
   3173  CG        13.6850  -14.6350   -7.4510 C.2   215  ASP215      0.3582
   3174  OD1       13.4360  -15.0270   -6.2940 O.co2 215  ASP215     -0.2463
   3175  OD2       14.3750  -15.3330   -8.2340 O.co2 215  ASP215     -0.2463
   3176  C         12.9780  -11.6260   -5.8240 C.2   215  ASP215      0.2345
   3177  O         13.2250  -11.9550   -4.6910 O.2   215  ASP215     -0.2737
   3178  N         13.3370  -10.4430   -6.3150 N.am  216  ARG216     -0.3025
   3179  H         13.1350  -10.3290   -7.2980 H     216  ARG216      0.1495
   3180  CA        14.0570   -9.3620   -5.6340 C.3   216  ARG216      0.0995
   3181  HA        15.0390   -9.7920   -5.4370 H     216  ARG216      0.0594
   3182  CB        14.1840   -8.1410   -6.5690 C.3   216  ARG216     -0.0231
   3183  HB2       13.2140   -7.7580   -6.8850 H     216  ARG216      0.0289
   3184  HB3       14.5410   -7.2330   -6.0810 H     216  ARG216      0.0289
   3185  CG        15.0150   -8.4870   -7.8590 C.3   216  ARG216     -0.0201
   3186  HG2       14.8140   -9.4860   -8.2480 H     216  ARG216      0.0296
   3187  HG3       14.7860   -7.7680   -8.6460 H     216  ARG216      0.0296
   3188  CD        16.4700   -8.4430   -7.4190 C.3   216  ARG216      0.0646
   3189  HD2       16.7260   -7.4300   -7.1100 H     216  ARG216      0.0655
   3190  HD3       16.7010   -9.0050   -6.5140 H     216  ARG216      0.0655
   3191  NE        17.3210   -8.8940   -8.5450 N.pl3 216  ARG216     -0.2787
   3192  HE        16.9010   -9.5780   -9.1580 H     216  ARG216      0.2578
   3193  CZ        18.3120   -8.4300   -9.1440 C.cat 216  ARG216      0.3410
   3194  NH1       18.8380   -7.3220   -8.7420 N.pl3 216  ARG216     -0.2919
   3195 HH11       18.4530   -6.9200   -7.8990 H     216  ARG216      0.2545
   3196 HH12       19.5970   -6.9810   -9.3140 H     216  ARG216      0.2545
   3197  NH2       18.7690   -8.9680  -10.2490 N.pl3 216  ARG216     -0.2919
   3198 HH21       18.3110   -9.7330  -10.7230 H     216  ARG216      0.2545
   3199 HH22       19.5230   -8.5750  -10.7940 H     216  ARG216      0.2545
   3200  C         13.2820   -8.9520   -4.3140 C.2   216  ARG216      0.2340
   3201  O         13.8770   -8.8280   -3.2000 O.2   216  ARG216     -0.2738
   3202  N         11.9990   -8.7510   -4.4490 N.am  217  ILE217     -0.3022
   3203  H         11.6460   -8.7610   -5.3950 H     217  ILE217      0.1495
   3204  CA        11.2140   -8.3870   -3.2000 C.3   217  ILE217      0.1020
   3205  HA        11.8960   -7.8400   -2.5490 H     217  ILE217      0.0597
   3206  CB        10.0800   -7.4330   -3.6070 C.3   217  ILE217     -0.0171
   3207  HB         9.4880   -8.0310   -4.3010 H     217  ILE217      0.0321
   3208  CG2        9.2720   -6.9010   -2.3740 C.3   217  ILE217     -0.0603
   3209 HG21        8.7840   -5.9420   -2.5480 H     217  ILE217      0.0233
   3210 HG22        8.5780   -7.7020   -2.1180 H     217  ILE217      0.0233
   3211 HG23        9.8670   -6.8570   -1.4620 H     217  ILE217      0.0233
   3212  CG1       10.5590   -6.1740   -4.4340 C.3   217  ILE217     -0.0512
   3213 HG12       10.9930   -6.4570   -5.3930 H     217  ILE217      0.0266
   3214 HG13        9.6600   -5.6630   -4.7780 H     217  ILE217      0.0266
   3215  CD1       11.3660   -5.1070   -3.7040 C.3   217  ILE217     -0.0650
   3216 HD11       11.4480   -4.2040   -4.3100 H     217  ILE217      0.0230
   3217 HD12       10.8590   -4.8490   -2.7740 H     217  ILE217      0.0230
   3218 HD13       12.3290   -5.5800   -3.5140 H     217  ILE217      0.0230
   3219  C         10.7950   -9.6050   -2.3550 C.2   217  ILE217      0.2343
   3220  O         10.8940   -9.5350   -1.1540 O.2   217  ILE217     -0.2738
   3221  N         10.4390  -10.7940   -2.9180 N.am  218  THR218     -0.3003
   3222  H         10.5440  -11.0070   -3.8990 H     218  THR218      0.1496
   3223  CA        10.1610  -11.9910   -2.0820 C.3   218  THR218      0.1252
   3224  HA         9.4980  -11.8970   -1.2230 H     218  THR218      0.0621
   3225  CB         9.6050  -13.1810   -2.9030 C.3   218  THR218      0.0792
   3226  HB         9.5750  -14.0380   -2.2310 H     218  THR218      0.0614
   3227  CG2        8.1380  -12.9090   -3.3640 C.3   218  THR218     -0.0367
   3228 HG21        7.9750  -12.1340   -4.1130 H     218  THR218      0.0255
   3229 HG22        7.6440  -13.7640   -3.8260 H     218  THR218      0.0255
   3230 HG23        7.6330  -12.6100   -2.4460 H     218  THR218      0.0255
   3231  OG1       10.3550  -13.5230   -4.1080 O.3   218  THR218     -0.3897
   3232  HG1       10.1720  -12.7350   -4.6250 H     218  THR218      0.2099
   3233  C         11.4110  -12.5360   -1.3310 C.2   218  THR218      0.2365
   3234  O         11.3280  -12.6940   -0.1220 O.2   218  THR218     -0.2737
   3235  N         12.6480  -12.5030   -1.9710 N.am  219  ALA219     -0.3027
   3236  H         12.7560  -12.5140   -2.9750 H     219  ALA219      0.1495
   3237  CA        13.9260  -12.5780   -1.2100 C.3   219  ALA219      0.0966
   3238  HA        14.1120  -13.5580   -0.7720 H     219  ALA219      0.0592
   3239  CB        15.0420  -12.3220   -2.1930 C.3   219  ALA219     -0.0381
   3240  HB1       15.1140  -13.2180   -2.8100 H     219  ALA219      0.0252
   3241  HB2       14.9770  -11.3980   -2.7680 H     219  ALA219      0.0252
   3242  HB3       16.0030  -12.2710   -1.6820 H     219  ALA219      0.0252
   3243  C         13.9880  -11.5760   -0.0640 C.2   219  ALA219      0.2337
   3244  O         14.6700  -11.9120    0.8680 O.2   219  ALA219     -0.2738
   3245  N         13.3600  -10.3420   -0.0140 N.am  220  ARG220     -0.3025
   3246  H         12.8240  -10.0310   -0.8110 H     220  ARG220      0.1495
   3247  CA        13.4790   -9.4760    1.1960 C.3   220  ARG220      0.0995
   3248  HA        14.4610   -9.4430    1.6680 H     220  ARG220      0.0594
   3249  CB        13.0230   -7.9950    0.8690 C.3   220  ARG220     -0.0231
   3250  HB2       12.1410   -7.9770    0.2280 H     220  ARG220      0.0289
   3251  HB3       12.6900   -7.4150    1.7300 H     220  ARG220      0.0289
   3252  CG        14.1080   -7.1580    0.1260 C.3   220  ARG220     -0.0201
   3253  HG2       15.1080   -7.3430    0.5180 H     220  ARG220      0.0296
   3254  HG3       14.2280   -7.2860   -0.9500 H     220  ARG220      0.0296
   3255  CD        13.7710   -5.6440    0.2480 C.3   220  ARG220      0.0646
   3256  HD2       12.7080   -5.4270    0.1450 H     220  ARG220      0.0655
   3257  HD3       14.1660   -5.3610    1.2240 H     220  ARG220      0.0655
   3258  NE        14.5650   -4.7370   -0.6680 N.pl3 220  ARG220     -0.2787
   3259  HE        15.4330   -5.1730   -0.9460 H     220  ARG220      0.2578
   3260  CZ        14.3600   -3.3860   -0.8940 C.cat 220  ARG220      0.3410
   3261  NH1       14.9350   -2.8340   -1.8750 N.pl3 220  ARG220     -0.2919
   3262 HH11       15.6400   -3.2360   -2.4750 H     220  ARG220      0.2545
   3263 HH12       14.8150   -1.8310   -1.9080 H     220  ARG220      0.2545
   3264  NH2       13.5060   -2.6920   -0.1850 N.pl3 220  ARG220     -0.2919
   3265 HH21       12.9450   -3.0710    0.5650 H     220  ARG220      0.2545
   3266 HH22       13.4200   -1.6970   -0.3360 H     220  ARG220      0.2545
   3267  C         12.5950   -9.7800    2.3750 C.2   220  ARG220      0.2340
   3268  O         12.9530   -9.4850    3.4590 O.2   220  ARG220     -0.2738
   3269  N         11.6220  -10.6820    2.2170 N.am  221  VAL221     -0.3022
   3270  H         11.4960  -11.0690    1.2930 H     221  VAL221      0.1495
   3271  CA        10.6730  -10.9420    3.3400 C.3   221  VAL221      0.1019
   3272  HA        10.6220  -10.1840    4.1220 H     221  VAL221      0.0597
   3273  CB         9.2260  -10.8570    2.8340 C.3   221  VAL221     -0.0197
   3274  HB         9.0770   -9.7780    2.8800 H     221  VAL221      0.0318
   3275  CG1        8.9720  -11.2280    1.3670 C.3   221  VAL221     -0.0605
   3276 HG11        7.9130  -11.0040    1.2350 H     221  VAL221      0.0233
   3277 HG12        9.5660  -10.6630    0.6490 H     221  VAL221      0.0233
   3278 HG13        9.1260  -12.2610    1.0560 H     221  VAL221      0.0233
   3279  CG2        8.1500  -11.6150    3.7240 C.3   221  VAL221     -0.0605
   3280 HG21        8.2820  -12.6910    3.6090 H     221  VAL221      0.0233
   3281 HG22        8.1900  -11.3580    4.7830 H     221  VAL221      0.0233
   3282 HG23        7.1500  -11.3250    3.4020 H     221  VAL221      0.0233
   3283  C         11.0240  -12.2630    3.9340 C.2   221  VAL221      0.2368
   3284  O         11.1240  -13.2410    3.1610 O.2   221  VAL221     -0.2735
   3285  N         11.1730  -12.3440    5.2710 N.am  222  PRO222     -0.2884
   3286  CD        11.1460  -11.2990    6.3140 C.3   222  PRO222      0.0156
   3287  HD2       10.1430  -10.9740    6.5880 H     222  PRO222      0.0465
   3288  HD3       11.6140  -10.4190    5.8720 H     222  PRO222      0.0465
   3289  CG        11.8120  -11.8210    7.5850 C.3   222  PRO222     -0.0350
   3290  HG2       11.2610  -11.5430    8.4830 H     222  PRO222      0.0281
   3291  HG3       12.8760  -11.5890    7.6330 H     222  PRO222      0.0281
   3292  CB        11.6740  -13.3400    7.3820 C.3   222  PRO222     -0.0243
   3293  HB2       10.7050  -13.6780    7.7470 H     222  PRO222      0.0288
   3294  HB3       12.4310  -13.9930    7.8160 H     222  PRO222      0.0288
   3295  CA        11.6620  -13.5440    5.9110 C.3   222  PRO222      0.1023
   3296  HA        12.6850  -13.7130    5.5730 H     222  PRO222      0.0597
   3297  C         10.9510  -14.8280    5.4120 C.2   222  PRO222      0.2342
   3298  O         11.6710  -15.8190    5.2050 O.2   222  PRO222     -0.2738
   3299  N          9.6070  -14.9310    5.2900 N.am  223  ILE223     -0.3022
   3300  H          9.0230  -14.1720    5.6120 H     223  ILE223      0.1495
   3301  CA         8.9170  -16.1440    4.9250 C.3   223  ILE223      0.1019
   3302  HA         9.4490  -17.0090    5.3190 H     223  ILE223      0.0597
   3303  CB         7.4600  -16.1760    5.4300 C.3   223  ILE223     -0.0171
   3304  HB         7.0480  -17.1050    5.0350 H     223  ILE223      0.0321
   3305  CG2        7.3880  -16.1840    6.9820 C.3   223  ILE223     -0.0603
   3306 HG21        7.6750  -15.2200    7.4020 H     223  ILE223      0.0233
   3307 HG22        6.3860  -16.4700    7.3030 H     223  ILE223      0.0233
   3308 HG23        8.0690  -16.9490    7.3550 H     223  ILE223      0.0233
   3309  CG1        6.5450  -15.1030    4.8250 C.3   223  ILE223     -0.0512
   3310 HG12        6.8000  -14.1370    5.2630 H     223  ILE223      0.0266
   3311 HG13        6.8020  -15.0640    3.7670 H     223  ILE223      0.0266
   3312  CD1        5.0350  -15.3060    5.0540 C.3   223  ILE223     -0.0650
   3313 HD11        4.7120  -15.1510    6.0830 H     223  ILE223      0.0230
   3314 HD12        4.5310  -14.4670    4.5750 H     223  ILE223      0.0230
   3315 HD13        4.7910  -16.2840    4.6400 H     223  ILE223      0.0230
   3316  C          8.9010  -16.4810    3.3560 C.2   223  ILE223      0.2340
   3317  O          8.1790  -17.3610    2.8180 O.2   223  ILE223     -0.2738
   3318  N          9.7350  -15.7320    2.5640 N.am  224  GLY224     -0.3052
   3319  H         10.3550  -15.1690    3.1270 H     224  GLY224      0.1492
   3320  CA        10.1000  -15.9440    1.1010 C.3   224  GLY224      0.0882
   3321  HA2       10.7680  -15.1330    0.8100 H     224  GLY224      0.0558
   3322  HA3       10.7070  -16.8500    1.0760 H     224  GLY224      0.0558
   3323  C          8.8930  -15.9110    0.1450 C.2   224  GLY224      0.2308
   3324  O          8.9960  -16.3200   -1.0220 O.2   224  GLY224     -0.2741
   3325  N          7.7590  -15.3700    0.6420 N.am  225  ARG225     -0.3027
   3326  H          7.7780  -15.0220    1.5900 H     225  ARG225      0.1495
   3327  CA         6.5630  -15.0860   -0.1550 C.3   225  ARG225      0.0995
   3328  HA         6.9190  -14.9610   -1.1780 H     225  ARG225      0.0594
   3329  CB         5.7260  -16.4220   -0.1760 C.3   225  ARG225     -0.0231
   3330  HB2        4.9570  -16.2040   -0.9180 H     225  ARG225      0.0289
   3331  HB3        6.2280  -17.3000   -0.5830 H     225  ARG225      0.0289
   3332  CG         5.0180  -16.6100    1.2150 C.3   225  ARG225     -0.0201
   3333  HG2        5.7180  -17.2000    1.8080 H     225  ARG225      0.0296
   3334  HG3        4.8280  -15.6860    1.7610 H     225  ARG225      0.0296
   3335  CD         3.7590  -17.4410    1.0660 C.3   225  ARG225      0.0646
   3336  HD2        3.0380  -16.8030    0.5550 H     225  ARG225      0.0655
   3337  HD3        3.9970  -18.3570    0.5250 H     225  ARG225      0.0655
   3338  NE         3.2770  -17.8020    2.4160 N.pl3 225  ARG225     -0.2787
   3339  HE         3.8910  -18.4550    2.8810 H     225  ARG225      0.2578
   3340  CZ         2.2980  -17.2380    3.0540 C.cat 225  ARG225      0.3410
   3341  NH1        1.6390  -16.2650    2.6650 N.pl3 225  ARG225     -0.2919
   3342 HH11        1.8160  -15.8190    1.7770 H     225  ARG225      0.2545
   3343 HH12        0.8560  -15.9650    3.2290 H     225  ARG225      0.2545
   3344  NH2        1.9630  -17.6280    4.2420 N.pl3 225  ARG225     -0.2919
   3345 HH21        2.6240  -18.2470    4.6890 H     225  ARG225      0.2545
   3346 HH22        1.0720  -17.3720    4.6420 H     225  ARG225      0.2545
   3347  C          5.7380  -13.9220    0.2570 C.2   225  ARG225      0.2340
   3348  O          5.9590  -13.4510    1.3840 O.2   225  ARG225     -0.2738
   3349  N          4.7980  -13.4660   -0.5500 N.am  226  TYR226     -0.3022
   3350  H          4.6890  -13.7860   -1.5020 H     226  TYR226      0.1495
   3351  CA         3.8430  -12.4500   -0.1660 C.3   226  TYR226      0.1034
   3352  HA         4.2510  -11.6530    0.4550 H     226  TYR226      0.0598
   3353  CB         3.3080  -11.5980   -1.3660 C.3   226  TYR226     -0.0007
   3354  HB2        2.8620  -12.1940   -2.1620 H     226  TYR226      0.0336
   3355  HB3        2.5720  -10.9200   -0.9330 H     226  TYR226      0.0336
   3356  CG         4.2950  -10.7290   -2.0980 C.ar  226  TYR226     -0.0449
   3357  CD1        4.6850   -9.5190   -1.5260 C.ar  226  TYR226     -0.0551
   3358  HD1        4.1910   -9.0760   -0.6740 H     226  TYR226      0.0621
   3359  CE1        5.7110   -8.7550   -2.1290 C.ar  226  TYR226     -0.0199
   3360  HE1        5.8830   -7.7300   -1.8370 H     226  TYR226      0.0654
   3361  CZ         6.2650   -9.1300   -3.3730 C.ar  226  TYR226      0.1169
   3362  OH         7.1160   -8.3650   -4.0440 O.3   226  TYR226     -0.5068
   3363  HH         6.8910   -7.4380   -3.9330 H     226  TYR226      0.2921
   3364  CE2        5.8200  -10.4120   -3.9410 C.ar  226  TYR226     -0.0199
   3365  HE2        6.3330  -10.6960   -4.8480 H     226  TYR226      0.0654
   3366  CD2        4.8840  -11.2550   -3.3030 C.ar  226  TYR226     -0.0551
   3367  HD2        4.7200  -12.2770   -3.6100 H     226  TYR226      0.0621
   3368  C          2.7180  -13.0880    0.6800 C.2   226  TYR226      0.2343
   3369  O          2.3120  -14.2860    0.5060 O.2   226  TYR226     -0.2738
   3370  N          2.1180  -12.2270    1.5670 N.am  227  VAL227     -0.3022
   3371  H          2.5230  -11.3080    1.6660 H     227  VAL227      0.1495
   3372  CA         1.0120  -12.4790    2.4600 C.3   227  VAL227      0.1017
   3373  HA         1.1270  -13.5120    2.7880 H     227  VAL227      0.0597
   3374  CB         1.1230  -11.5620    3.7300 C.3   227  VAL227     -0.0197
   3375  HB         1.0230  -10.5300    3.3940 H     227  VAL227      0.0318
   3376  CG1        0.0950  -11.7930    4.8260 C.3   227  VAL227     -0.0605
   3377 HG11       -0.9270  -11.7920    4.4450 H     227  VAL227      0.0233
   3378 HG12        0.1780  -12.7720    5.2980 H     227  VAL227      0.0233
   3379 HG13        0.2310  -11.0320    5.5940 H     227  VAL227      0.0233
   3380  CG2        2.4550  -11.9290    4.4040 C.3   227  VAL227     -0.0605
   3381 HG21        2.3420  -12.9290    4.8230 H     227  VAL227      0.0233
   3382 HG22        3.3400  -12.0230    3.7750 H     227  VAL227      0.0233
   3383 HG23        2.5740  -11.2010    5.2070 H     227  VAL227      0.0233
   3384  C         -0.3130  -12.4810    1.6810 C.2   227  VAL227      0.2342
   3385  O         -0.4990  -11.7730    0.6550 O.2   227  VAL227     -0.2738
   3386  N         -1.2310  -13.3820    2.0090 N.am  228  GLN228     -0.3024
   3387  H         -0.9300  -14.0050    2.7450 H     228  GLN228      0.1495
   3388  CA        -2.6020  -13.4000    1.5620 C.3   228  GLN228      0.1001
   3389  HA        -2.6490  -13.0980    0.5150 H     228  GLN228      0.0595
   3390  CB        -3.2520  -14.7860    1.6820 C.3   228  GLN228     -0.0177
   3391  HB2       -3.0500  -15.2130    2.6650 H     228  GLN228      0.0292
   3392  HB3       -4.3260  -14.6260    1.5820 H     228  GLN228      0.0292
   3393  CG        -2.7490  -15.8270    0.6360 C.3   228  GLN228      0.0259
   3394  HG2       -3.1850  -15.6220   -0.3420 H     228  GLN228      0.0359
   3395  HG3       -1.6630  -15.7690    0.5620 H     228  GLN228      0.0359
   3396  CD        -2.9730  -17.2930    0.9780 C.2   228  GLN228      0.2106
   3397  OE1       -2.6120  -17.7260    2.0730 O.2   228  GLN228     -0.2760
   3398  NE2       -3.6260  -18.0610    0.1350 N.am  228  GLN228     -0.3293
   3399 HE21       -3.8840  -17.6130   -0.7330 H     228  GLN228      0.1449
   3400 HE22       -3.8230  -18.9990    0.4530 H     228  GLN228      0.1449
   3401  C         -3.3930  -12.3230    2.2330 C.2   228  GLN228      0.2365
   3402  O         -3.3080  -12.1890    3.4460 O.2   228  GLN228     -0.2735
   3403  N         -4.3700  -11.6400    1.6230 N.am  229  PRO229     -0.2884
   3404  CD        -4.8480  -11.9270    0.2320 C.3   229  PRO229      0.0156
   3405  HD2       -4.9750  -12.9690   -0.0620 H     229  PRO229      0.0465
   3406  HD3       -4.1870  -11.4630   -0.5000 H     229  PRO229      0.0465
   3407  CG        -6.1860  -11.2260    0.2400 C.3   229  PRO229     -0.0350
   3408  HG2       -6.9790  -11.9340    0.4830 H     229  PRO229      0.0281
   3409  HG3       -6.3610  -10.7710   -0.7350 H     229  PRO229      0.0281
   3410  CB        -6.1660  -10.0430    1.3130 C.3   229  PRO229     -0.0243
   3411  HB2       -7.1530   -9.6070    1.4700 H     229  PRO229      0.0288
   3412  HB3       -5.5570   -9.3300    0.7590 H     229  PRO229      0.0288
   3413  CA        -5.3650  -10.8510    2.3490 C.3   229  PRO229      0.1023
   3414  HA        -4.8480  -10.0520    2.8800 H     229  PRO229      0.0597
   3415  C         -6.1520  -11.6620    3.4010 C.2   229  PRO229      0.2342
   3416  O         -6.4460  -11.1760    4.4800 O.2   229  PRO229     -0.2738
   3417  N         -6.3790  -12.9470    3.1250 N.am  230  SER230     -0.3006
   3418  H         -6.3230  -13.2420    2.1610 H     230  SER230      0.1496
   3419  CA        -7.0240  -13.9030    3.9490 C.3   230  SER230      0.1226
   3420  HA        -8.0070  -13.4840    4.1600 H     230  SER230      0.0618
   3421  CB        -7.2780  -15.2690    3.3050 C.3   230  SER230      0.0711
   3422  HB2       -6.3570  -15.7020    2.9130 H     230  SER230      0.0580
   3423  HB3       -7.8990  -15.8510    3.9850 H     230  SER230      0.0580
   3424  OG        -7.9930  -15.0950    2.1270 O.3   230  SER230     -0.3927
   3425  HG        -8.8930  -14.8320    2.3310 H     230  SER230      0.2095
   3426  C         -6.2730  -14.1830    5.2190 C.2   230  SER230      0.2362
   3427  O         -6.9000  -14.5770    6.2420 O.2   230  SER230     -0.2737
   3428  N         -4.9200  -14.0270    5.2170 N.am  231  GLU231     -0.3024
   3429  H         -4.4780  -13.6210    4.4050 H     231  GLU231      0.1495
   3430  CA        -4.1750  -14.3220    6.5130 C.3   231  GLU231      0.0999
   3431  HA        -4.5550  -15.2150    7.0090 H     231  GLU231      0.0595
   3432  CB        -2.6850  -14.6680    6.2400 C.3   231  GLU231     -0.0158
   3433  HB2       -2.0150  -13.8980    5.8580 H     231  GLU231      0.0293
   3434  HB3       -2.2020  -14.9280    7.1820 H     231  GLU231      0.0293
   3435  CG        -2.5640  -16.0280    5.4160 C.3   231  GLU231      0.0513
   3436  HG2       -2.7820  -16.8720    6.0700 H     231  GLU231      0.0380
   3437  HG3       -3.3870  -16.1030    4.7060 H     231  GLU231      0.0380
   3438  CD        -1.2270  -16.2450    4.7000 C.2   231  GLU231      0.3561
   3439  OE1       -0.7670  -17.4290    4.6400 O.co2 231  GLU231     -0.2464
   3440  OE2       -0.6670  -15.3480    4.0400 O.co2 231  GLU231     -0.2464
   3441  C         -4.2600  -13.0870    7.4050 C.2   231  GLU231      0.2340
   3442  O         -4.2170  -13.1830    8.6050 O.2   231  GLU231     -0.2738
   3443  N         -4.3470  -11.8980    6.7970 N.am  232  VAL232     -0.3022
   3444  H         -4.2460  -11.8690    5.7920 H     232  VAL232      0.1495
   3445  CA        -4.7140  -10.6390    7.4720 C.3   232  VAL232      0.1017
   3446  HA        -4.1820  -10.6300    8.4230 H     232  VAL232      0.0597
   3447  CB        -4.4140   -9.4190    6.6340 C.3   232  VAL232     -0.0197
   3448  HB        -5.1220   -9.3030    5.8130 H     232  VAL232      0.0318
   3449  CG1       -4.6500   -8.1520    7.5200 C.3   232  VAL232     -0.0605
   3450 HG11       -5.7150   -7.9550    7.6470 H     232  VAL232      0.0233
   3451 HG12       -4.3240   -8.3680    8.5370 H     232  VAL232      0.0233
   3452 HG13       -4.0790   -7.3100    7.1310 H     232  VAL232      0.0233
   3453  CG2       -2.9980   -9.5320    6.0240 C.3   232  VAL232     -0.0605
   3454 HG21       -3.0550  -10.3070    5.2600 H     232  VAL232      0.0233
   3455 HG22       -2.6830   -8.5710    5.6170 H     232  VAL232      0.0233
   3456 HG23       -2.3330   -9.7710    6.8540 H     232  VAL232      0.0233
   3457  C         -6.1760  -10.5460    7.9980 C.2   232  VAL232      0.2342
   3458  O         -6.4660  -10.2520    9.1710 O.2   232  VAL232     -0.2738
   3459  N         -7.0960  -11.0890    7.1700 N.am  233  ALA233     -0.3027
   3460  H         -6.9300  -11.2100    6.1810 H     233  ALA233      0.1495
   3461  CA        -8.5120  -11.1980    7.4960 C.3   233  ALA233      0.0966
   3462  HA        -8.8150  -10.2740    7.9880 H     233  ALA233      0.0592
   3463  CB        -9.3370  -11.4890    6.1900 C.3   233  ALA233     -0.0381
   3464  HB1      -10.3800  -11.1940    6.3120 H     233  ALA233      0.0252
   3465  HB2       -8.8860  -10.8550    5.4270 H     233  ALA233      0.0252
   3466  HB3       -9.2830  -12.5360    5.8940 H     233  ALA233      0.0252
   3467  C         -8.8690  -12.2750    8.5470 C.2   233  ALA233      0.2337
   3468  O         -9.9310  -12.1940    9.1530 O.2   233  ALA233     -0.2738
   3469  N         -8.0010  -13.2970    8.7900 N.am  234  GLU234     -0.3025
   3470  H         -7.2120  -13.3360    8.1600 H     234  GLU234      0.1495
   3471  CA        -8.0930  -14.1210    9.9680 C.3   234  GLU234      0.0999
   3472  HA        -9.1270  -14.4640   10.0180 H     234  GLU234      0.0595
   3473  CB        -7.2360  -15.3940    9.8270 C.3   234  GLU234     -0.0158
   3474  HB2       -7.3460  -15.7530    8.8030 H     234  GLU234      0.0293
   3475  HB3       -6.2030  -15.0500    9.7860 H     234  GLU234      0.0293
   3476  CG        -7.4650  -16.3950   10.9820 C.3   234  GLU234      0.0513
   3477  HG2       -6.5020  -16.9000   10.9050 H     234  GLU234      0.0380
   3478  HG3       -7.4460  -15.8820   11.9430 H     234  GLU234      0.0380
   3479  CD        -8.5150  -17.4160   10.8000 C.2   234  GLU234      0.3561
   3480  OE1       -9.2210  -17.6250   11.8080 O.co2 234  GLU234     -0.2464
   3481  OE2       -8.6620  -18.0410    9.7450 O.co2 234  GLU234     -0.2464
   3482  C         -7.8010  -13.3610   11.2600 C.2   234  GLU234      0.2340
   3483  O         -8.5610  -13.4460   12.1960 O.2   234  GLU234     -0.2738
   3484  N         -6.7770  -12.4860   11.2830 N.am  235  MET235     -0.3024
   3485  H         -6.1390  -12.4010   10.5050 H     235  MET235      0.1495
   3486  CA        -6.4020  -11.8670   12.5680 C.3   235  MET235      0.1002
   3487  HA        -6.2240  -12.7040   13.2430 H     235  MET235      0.0595
   3488  CB        -5.0020  -11.1670   12.4720 C.3   235  MET235     -0.0169
   3489  HB2       -4.2600  -11.9190   12.2050 H     235  MET235      0.0296
   3490  HB3       -4.9750  -10.4030   11.6950 H     235  MET235      0.0296
   3491  CG        -4.4950  -10.6380   13.8260 C.3   235  MET235     -0.0044
   3492  HG2       -5.2590  -10.1500   14.4320 H     235  MET235      0.0377
   3493  HG3       -4.2770  -11.4990   14.4570 H     235  MET235      0.0377
   3494  SD        -2.9170   -9.8390   13.7860 S.3   235  MET235     -0.1641
   3495  CE        -1.5820  -11.0910   13.6620 C.3   235  MET235     -0.0181
   3496  HE1       -1.7630  -11.6640   12.7530 H     235  MET235      0.0340
   3497  HE2       -0.5920  -10.6370   13.6290 H     235  MET235      0.0340
   3498  HE3       -1.6560  -11.7380   14.5360 H     235  MET235      0.0340
   3499  C         -7.4520  -10.7920   12.9740 C.2   235  MET235      0.2340
   3500  O         -7.6670  -10.6080   14.1730 O.2   235  MET235     -0.2738
   3501  N         -8.0770  -10.0690   12.0520 N.am  236  VAL236     -0.3022
   3502  H         -7.7360  -10.1280   11.1030 H     236  VAL236      0.1495
   3503  CA        -9.1730   -9.1690   12.2840 C.3   236  VAL236      0.1017
   3504  HA        -8.7650   -8.5460   13.0790 H     236  VAL236      0.0597
   3505  CB        -9.3750   -8.2480   11.0450 C.3   236  VAL236     -0.0197
   3506  HB        -9.5530   -8.8310   10.1410 H     236  VAL236      0.0318
   3507  CG1      -10.4570   -7.1840   11.1280 C.3   236  VAL236     -0.0605
   3508 HG11      -11.4730   -7.5560   11.2560 H     236  VAL236      0.0233
   3509 HG12      -10.3000   -6.6520   12.0660 H     236  VAL236      0.0233
   3510 HG13      -10.3460   -6.5110   10.2770 H     236  VAL236      0.0233
   3511  CG2       -8.0460   -7.5710   10.7190 C.3   236  VAL236     -0.0605
   3512 HG21       -8.0520   -7.1500    9.7130 H     236  VAL236      0.0233
   3513 HG22       -7.7560   -6.7410   11.3620 H     236  VAL236      0.0233
   3514 HG23       -7.1590   -8.2040   10.7280 H     236  VAL236      0.0233
   3515  C        -10.4420   -9.8740   12.7300 C.2   236  VAL236      0.2342
   3516  O        -11.1260   -9.3640   13.6170 O.2   236  VAL236     -0.2738
   3517  N        -10.6790  -11.0450   12.2010 N.am  237  ALA237     -0.3027
   3518  H        -10.1260  -11.3040   11.3970 H     237  ALA237      0.1495
   3519  CA       -11.7050  -12.0340   12.5840 C.3   237  ALA237      0.0966
   3520  HA       -12.6900  -11.5670   12.5590 H     237  ALA237      0.0592
   3521  CB       -11.8870  -13.1780   11.5580 C.3   237  ALA237     -0.0381
   3522  HB1      -10.9540  -13.6280   11.2190 H     237  ALA237      0.0252
   3523  HB2      -12.3850  -13.9800   12.1030 H     237  ALA237      0.0252
   3524  HB3      -12.4000  -12.8670   10.6480 H     237  ALA237      0.0252
   3525  C        -11.4920  -12.6330   13.9050 C.2   237  ALA237      0.2337
   3526  O        -12.4600  -12.7780   14.7230 O.2   237  ALA237     -0.2738
   3527  N        -10.2300  -12.8470   14.3310 N.am  238  TYR238     -0.3022
   3528  H         -9.4240  -12.8770   13.7230 H     238  TYR238      0.1495
   3529  CA        -9.8640  -13.2750   15.6900 C.3   238  TYR238      0.1034
   3530  HA       -10.6030  -14.0090   16.0120 H     238  TYR238      0.0598
   3531  CB        -8.5190  -13.9380   15.6770 C.3   238  TYR238     -0.0007
   3532  HB2       -8.6560  -14.9030   15.1890 H     238  TYR238      0.0336
   3533  HB3       -7.9420  -13.3920   14.9310 H     238  TYR238      0.0336
   3534  CG        -7.7270  -13.9830   16.9150 C.ar  238  TYR238     -0.0449
   3535  CD1       -8.0630  -14.9010   17.9020 C.ar  238  TYR238     -0.0551
   3536  HD1       -8.7440  -15.7070   17.6710 H     238  TYR238      0.0621
   3537  CE1       -7.5110  -14.7570   19.1640 C.ar  238  TYR238     -0.0199
   3538  HE1       -7.8180  -15.4860   19.9010 H     238  TYR238      0.0654
   3539  CZ        -6.6930  -13.7060   19.5290 C.ar  238  TYR238      0.1169
   3540  OH        -6.1510  -13.5740   20.7620 O.3   238  TYR238     -0.5068
   3541  HH        -6.4550  -14.2160   21.4080 H     238  TYR238      0.2921
   3542  CE2       -6.2460  -12.8360   18.5140 C.ar  238  TYR238     -0.0199
   3543  HE2       -5.5660  -12.0080   18.6430 H     238  TYR238      0.0654
   3544  CD2       -6.7930  -12.9820   17.1790 C.ar  238  TYR238     -0.0551
   3545  HD2       -6.4180  -12.2630   16.4660 H     238  TYR238      0.0621
   3546  C        -10.0070  -12.1920   16.7460 C.2   238  TYR238      0.2343
   3547  O        -10.5240  -12.5050   17.8580 O.2   238  TYR238     -0.2738
   3548  N         -9.5870  -10.9700   16.4450 N.am  239  LEU239     -0.3025
   3549  H         -9.0590  -10.8980   15.5870 H     239  LEU239      0.1495
   3550  CA        -9.8090   -9.8330   17.4160 C.3   239  LEU239      0.0996
   3551  HA        -9.3520  -10.2260   18.3240 H     239  LEU239      0.0594
   3552  CB        -8.9490   -8.6380   16.9250 C.3   239  LEU239     -0.0236
   3553  HB2       -9.1910   -8.5330   15.8680 H     239  LEU239      0.0290
   3554  HB3       -9.2590   -7.7140   17.4120 H     239  LEU239      0.0290
   3555  CG        -7.4160   -8.6740   17.1340 C.3   239  LEU239     -0.0446
   3556  HG        -6.9820   -9.5920   16.7370 H     239  LEU239      0.0296
   3557  CD1       -6.6700   -7.5720   16.4020 C.3   239  LEU239     -0.0626
   3558 HD11       -5.6070   -7.8130   16.4330 H     239  LEU239      0.0232
   3559 HD12       -6.8480   -7.6480   15.3290 H     239  LEU239      0.0232
   3560 HD13       -6.8890   -6.5780   16.7920 H     239  LEU239      0.0232
   3561  CD2       -7.3000   -8.5030   18.6370 C.3   239  LEU239     -0.0626
   3562 HD21       -7.8590   -7.6550   19.0320 H     239  LEU239      0.0232
   3563 HD22       -7.6430   -9.3480   19.2330 H     239  LEU239      0.0232
   3564 HD23       -6.2540   -8.3820   18.9210 H     239  LEU239      0.0232
   3565  C        -11.2330   -9.4330   17.6370 C.2   239  LEU239      0.2340
   3566  O        -11.5470   -9.0390   18.7430 O.2   239  LEU239     -0.2738
   3567  N        -12.2230   -9.5100   16.6530 N.am  240  ILE240     -0.3022
   3568  H        -11.9480   -9.9140   15.7690 H     240  ILE240      0.1495
   3569  CA       -13.5990   -9.2310   16.8010 C.3   240  ILE240      0.1019
   3570  HA       -13.6110   -8.4870   17.5980 H     240  ILE240      0.0597
   3571  CB       -14.2690   -8.6440   15.5700 C.3   240  ILE240     -0.0171
   3572  HB       -15.2890   -8.3160   15.7700 H     240  ILE240      0.0321
   3573  CG2      -13.6290   -7.3880   14.9890 C.3   240  ILE240     -0.0603
   3574 HG21      -13.6390   -6.4920   15.6100 H     240  ILE240      0.0233
   3575 HG22      -12.6100   -7.5930   14.6600 H     240  ILE240      0.0233
   3576 HG23      -14.1540   -7.2280   14.0470 H     240  ILE240      0.0233
   3577  CG1      -14.3560   -9.7030   14.4310 C.3   240  ILE240     -0.0512
   3578 HG12      -14.1120   -9.3390   13.4330 H     240  ILE240      0.0266
   3579 HG13      -13.5630  -10.4440   14.5340 H     240  ILE240      0.0266
   3580  CD1      -15.7490  -10.3730   14.4210 C.3   240  ILE240     -0.0650
   3581 HD11      -16.0840  -10.8000   15.3660 H     240  ILE240      0.0230
   3582 HD12      -16.4540   -9.6540   14.0040 H     240  ILE240      0.0230
   3583 HD13      -15.6060  -11.1780   13.6990 H     240  ILE240      0.0230
   3584  C        -14.2830  -10.4660   17.3070 C.2   240  ILE240      0.2340
   3585  O        -15.4260  -10.3290   17.7470 O.2   240  ILE240     -0.2738
   3586  N        -13.5780  -11.6010   17.5330 N.am  241  GLY241     -0.3052
   3587  H        -12.5800  -11.6180   17.3750 H     241  GLY241      0.1492
   3588  CA       -14.1740  -12.8430   17.9790 C.3   241  GLY241      0.0884
   3589  HA2      -15.1920  -12.9620   17.6080 H     241  GLY241      0.0558
   3590  HA3      -13.6340  -13.7030   17.5820 H     241  GLY241      0.0558
   3591  C        -14.2220  -13.0720   19.4950 C.2   241  GLY241      0.2334
   3592  O        -13.8910  -12.1720   20.2400 O.2   241  GLY241     -0.2739
   3593  N        -14.6160  -14.2690   19.9610 N.am  242  PRO242     -0.2886
   3594  CD       -14.9880  -15.4710   19.1670 C.3   242  PRO242      0.0156
   3595  HD2      -14.2110  -15.6490   18.4240 H     242  PRO242      0.0465
   3596  HD3      -15.9620  -15.2560   18.7260 H     242  PRO242      0.0465
   3597  CG       -15.0010  -16.6040   20.2220 C.3   242  PRO242     -0.0350
   3598  HG2      -14.0370  -17.1020   20.3240 H     242  PRO242      0.0281
   3599  HG3      -15.7670  -17.3160   19.9160 H     242  PRO242      0.0281
   3600  CB       -15.3760  -15.8840   21.5030 C.3   242  PRO242     -0.0243
   3601  HB2      -15.0810  -16.4260   22.4020 H     242  PRO242      0.0288
   3602  HB3      -16.4510  -15.7070   21.4850 H     242  PRO242      0.0288
   3603  CA       -14.6260  -14.5710   21.4400 C.3   242  PRO242      0.1022
   3604  HA       -15.2010  -13.8050   21.9600 H     242  PRO242      0.0597
   3605  C        -13.2330  -14.6820   21.9890 C.2   242  PRO242      0.2340
   3606  O        -12.3740  -15.2000   21.2380 O.2   242  PRO242     -0.2738
   3607  N        -12.9930  -14.3380   23.2350 N.am  243  GLY243     -0.3052
   3608  H        -13.7640  -13.8570   23.6750 H     243  GLY243      0.1492
   3609  CA       -11.8120  -14.7040   23.9470 C.3   243  GLY243      0.0882
   3610  HA2      -12.0630  -14.7340   25.0080 H     243  GLY243      0.0558
   3611  HA3      -11.4560  -15.6410   23.5200 H     243  GLY243      0.0558
   3612  C        -10.7490  -13.6840   23.7350 C.2   243  GLY243      0.2308
   3613  O         -9.6460  -13.7700   24.3230 O.2   243  GLY243     -0.2741
   3614  N        -10.8540  -12.6980   22.8220 N.am  244  ALA244     -0.3030
   3615  H        -11.6640  -12.7680   22.2230 H     244  ALA244      0.1495
   3616  CA        -9.8880  -11.5790   22.6490 C.3   244  ALA244      0.0966
   3617  HA        -8.9440  -11.9410   23.0570 H     244  ALA244      0.0592
   3618  CB        -9.6310  -11.3220   21.0920 C.3   244  ALA244     -0.0381
   3619  HB1       -9.0680  -12.1660   20.6940 H     244  ALA244      0.0252
   3620  HB2      -10.5770  -11.1100   20.5930 H     244  ALA244      0.0252
   3621  HB3       -9.0330  -10.4230   20.9450 H     244  ALA244      0.0252
   3622  C        -10.2240  -10.2930   23.3890 C.2   244  ALA244      0.2337
   3623  O         -9.6060   -9.2530   23.3280 O.2   244  ALA244     -0.2738
   3624  N        -11.0920  -10.4730   24.3700 N.am  245  ALA245     -0.3028
   3625  H        -11.5380  -11.3790   24.3520 H     245  ALA245      0.1495
   3626  CA       -11.2230   -9.5880   25.5710 C.3   245  ALA245      0.0966
   3627  HA       -11.6810   -8.6460   25.2680 H     245  ALA245      0.0592
   3628  CB       -12.3540  -10.2530   26.5080 C.3   245  ALA245     -0.0381
   3629  HB1      -12.0340  -11.1440   27.0470 H     245  ALA245      0.0252
   3630  HB2      -12.7110   -9.6410   27.3360 H     245  ALA245      0.0252
   3631  HB3      -13.1770  -10.6210   25.8960 H     245  ALA245      0.0252
   3632  C         -9.9090   -9.1460   26.2640 C.2   245  ALA245      0.2337
   3633  O         -9.6180   -8.0100   26.6510 O.2   245  ALA245     -0.2738
   3634  N         -9.0850  -10.1610   26.4050 N.am  246  ALA246     -0.3028
   3635  H         -9.3820  -11.0560   26.0430 H     246  ALA246      0.1495
   3636  CA        -7.7020  -10.0080   26.9020 C.3   246  ALA246      0.0966
   3637  HA        -7.6520   -9.4980   27.8640 H     246  ALA246      0.0592
   3638  CB        -7.3000  -11.4820   26.9630 C.3   246  ALA246     -0.0381
   3639  HB1       -6.3290  -11.4070   27.4530 H     246  ALA246      0.0252
   3640  HB2       -7.9770  -12.0080   27.6360 H     246  ALA246      0.0252
   3641  HB3       -7.1390  -11.8980   25.9680 H     246  ALA246      0.0252
   3642  C         -6.6800   -9.2090   26.0620 C.2   246  ALA246      0.2337
   3643  O         -5.5150   -8.9530   26.4730 O.2   246  ALA246     -0.2738
   3644  N         -7.0980   -8.7800   24.8500 N.am  247  VAL247     -0.3022
   3645  H         -8.0360   -9.0590   24.6030 H     247  VAL247      0.1495
   3646  CA        -6.3220   -8.0710   23.7710 C.3   247  VAL247      0.1017
   3647  HA        -5.3000   -8.0120   24.1450 H     247  VAL247      0.0597
   3648  CB        -6.2790   -8.8780   22.5020 C.3   247  VAL247     -0.0197
   3649  HB        -7.3060   -9.0170   22.1640 H     247  VAL247      0.0318
   3650  CG1       -5.2830   -8.1780   21.4650 C.3   247  VAL247     -0.0605
   3651 HG11       -5.8650   -7.3590   21.0430 H     247  VAL247      0.0233
   3652 HG12       -4.4270   -7.7300   21.9690 H     247  VAL247      0.0233
   3653 HG13       -5.0360   -8.8310   20.6280 H     247  VAL247      0.0233
   3654  CG2       -5.8010  -10.3380   22.6480 C.3   247  VAL247     -0.0605
   3655 HG21       -6.6190  -10.8860   23.1150 H     247  VAL247      0.0233
   3656 HG22       -5.6480  -10.8140   21.6800 H     247  VAL247      0.0233
   3657 HG23       -4.9410  -10.5110   23.2950 H     247  VAL247      0.0233
   3658  C         -6.9590   -6.6650   23.5600 C.2   247  VAL247      0.2343
   3659  O         -8.0190   -6.4590   22.9280 O.2   247  VAL247     -0.2738
   3660  N         -6.2820   -5.6190   23.8960 N.am  248  THR248     -0.3003
   3661  H         -5.3640   -5.8160   24.2670 H     248  THR248      0.1496
   3662  CA        -6.5980   -4.1950   23.6680 C.3   248  THR248      0.1252
   3663  HA        -7.0080   -4.1810   22.6580 H     248  THR248      0.0621
   3664  CB        -7.7430   -3.7830   24.6470 C.3   248  THR248      0.0792
   3665  HB        -8.5450   -4.5100   24.5220 H     248  THR248      0.0614
   3666  CG2       -7.4020   -3.7700   26.1260 C.3   248  THR248     -0.0367
   3667 HG21       -6.4760   -3.2210   26.2970 H     248  THR248      0.0255
   3668 HG22       -8.2630   -3.2930   26.5940 H     248  THR248      0.0255
   3669 HG23       -7.2730   -4.7600   26.5640 H     248  THR248      0.0255
   3670  OG1       -8.2080   -2.4840   24.1820 O.3   248  THR248     -0.3897
   3671  HG1       -8.7580   -2.1150   24.8760 H     248  THR248      0.2099
   3672  C         -5.3830   -3.2570   23.7440 C.2   248  THR248      0.2365
   3673  O         -4.3930   -3.6200   24.4420 O.2   248  THR248     -0.2737
   3674  N         -5.3990   -2.1630   23.0080 N.am  249  ALA249     -0.3027
   3675  H         -6.1580   -2.0050   22.3610 H     249  ALA249      0.1495
   3676  CA        -4.2710   -1.2020   22.9940 C.3   249  ALA249      0.0966
   3677  HA        -4.4160   -0.2950   22.4080 H     249  ALA249      0.0592
   3678  CB        -4.0140   -0.7090   24.4080 C.3   249  ALA249     -0.0381
   3679  HB1       -3.7970    0.3550   24.4970 H     249  ALA249      0.0252
   3680  HB2       -4.9300   -0.7990   24.9920 H     249  ALA249      0.0252
   3681  HB3       -3.2610   -1.3400   24.8820 H     249  ALA249      0.0252
   3682  C         -2.9330   -1.7540   22.3260 C.2   249  ALA249      0.2337
   3683  O         -1.8180   -1.2420   22.4670 O.2   249  ALA249     -0.2738
   3684  N         -3.1040   -2.8010   21.4560 N.am  250  GLN250     -0.3025
   3685  H         -4.0670   -3.0820   21.3330 H     250  GLN250      0.1495
   3686  CA        -2.0330   -3.5530   20.7250 C.3   250  GLN250      0.0999
   3687  HA        -1.0710   -3.2170   21.1130 H     250  GLN250      0.0595
   3688  CB        -2.1090   -5.0610   21.0640 C.3   250  GLN250     -0.0177
   3689  HB2       -3.0340   -5.4570   20.6450 H     250  GLN250      0.0292
   3690  HB3       -1.2130   -5.5630   20.6980 H     250  GLN250      0.0292
   3691  CG        -2.1970   -5.3310   22.6170 C.3   250  GLN250      0.0259
   3692  HG2       -3.1620   -4.9210   22.9130 H     250  GLN250      0.0359
   3693  HG3       -2.1120   -6.4060   22.7730 H     250  GLN250      0.0359
   3694  CD        -1.1060   -4.6780   23.4600 C.2   250  GLN250      0.2106
   3695  OE1        0.0300   -4.6770   23.0140 O.2   250  GLN250     -0.2760
   3696  NE2       -1.3940   -4.0850   24.5960 N.am  250  GLN250     -0.3293
   3697 HE21       -2.3190   -3.9430   24.9760 H     250  GLN250      0.1449
   3698 HE22       -0.6090   -3.9270   25.2110 H     250  GLN250      0.1449
   3699  C         -1.9970   -3.4190   19.1880 C.2   250  GLN250      0.2339
   3700  O         -3.0070   -3.2110   18.5430 O.2   250  GLN250     -0.2738
   3701  N         -0.8010   -3.4690   18.6500 N.am  251  ALA251     -0.3027
   3702  H         -0.0480   -3.8300   19.2180 H     251  ALA251      0.1495
   3703  CA        -0.5360   -3.2940   17.2380 C.3   251  ALA251      0.0966
   3704  HA        -1.3690   -3.3160   16.5350 H     251  ALA251      0.0592
   3705  CB         0.2750   -1.9690   17.0230 C.3   251  ALA251     -0.0381
   3706  HB1       -0.4010   -1.1340   17.2040 H     251  ALA251      0.0252
   3707  HB2        1.0610   -1.9180   17.7770 H     251  ALA251      0.0252
   3708  HB3        0.7720   -1.8150   16.0650 H     251  ALA251      0.0252
   3709  C          0.2750   -4.5330   16.7950 C.2   251  ALA251      0.2337
   3710  O          1.4570   -4.6760   17.1030 O.2   251  ALA251     -0.2738
   3711  N         -0.3610   -5.4110   16.0360 N.am  252  LEU252     -0.3025
   3712  H         -1.2870   -5.2030   15.6920 H     252  LEU252      0.1495
   3713  CA         0.0890   -6.7170   15.6980 C.3   252  LEU252      0.0996
   3714  HA         0.6190   -7.0900   16.5750 H     252  LEU252      0.0594
   3715  CB        -1.0800   -7.6870   15.7460 C.3   252  LEU252     -0.0236
   3716  HB2       -1.9670   -7.2100   15.3300 H     252  LEU252      0.0290
   3717  HB3       -0.7070   -8.5690   15.2240 H     252  LEU252      0.0290
   3718  CG        -1.5860   -8.1340   17.1700 C.3   252  LEU252     -0.0446
   3719  HG        -0.6770   -8.4180   17.7010 H     252  LEU252      0.0296
   3720  CD1       -2.4770   -7.0650   17.8040 C.3   252  LEU252     -0.0626
   3721 HD11       -3.1930   -6.7170   17.0590 H     252  LEU252      0.0232
   3722 HD12       -3.0230   -7.4500   18.6650 H     252  LEU252      0.0232
   3723 HD13       -1.9290   -6.2320   18.2430 H     252  LEU252      0.0232
   3724  CD2       -2.5660   -9.3350   17.0090 C.3   252  LEU252     -0.0626
   3725 HD21       -2.0980  -10.2150   16.5670 H     252  LEU252      0.0232
   3726 HD22       -2.8520   -9.6840   18.0020 H     252  LEU252      0.0232
   3727 HD23       -3.4560   -9.0840   16.4330 H     252  LEU252      0.0232
   3728  C          0.7580   -6.8100   14.3340 C.2   252  LEU252      0.2340
   3729  O          0.4080   -6.1460   13.3210 O.2   252  LEU252     -0.2738
   3730  N          1.8540   -7.5850   14.1910 N.am  253  ASN253     -0.3020
   3731  H          2.1680   -8.2120   14.9180 H     253  ASN253      0.1495
   3732  CA         2.5530   -7.7920   12.8550 C.3   253  ASN253      0.1076
   3733  HA         2.3570   -6.8980   12.2640 H     253  ASN253      0.0599
   3734  CB         4.1120   -8.0100   13.1170 C.3   253  ASN253      0.0506
   3735  HB2        4.2080   -8.8800   13.7660 H     253  ASN253      0.0381
   3736  HB3        4.7140   -8.1980   12.2270 H     253  ASN253      0.0381
   3737  CG         4.6970   -6.8120   13.7640 C.2   253  ASN253      0.2127
   3738  OD1        4.1940   -5.6780   13.6810 O.2   253  ASN253     -0.2760
   3739  ND2        5.7900   -6.9450   14.4840 N.am  253  ASN253     -0.3293
   3740 HD21        6.1030   -6.0700   14.8800 H     253  ASN253      0.1449
   3741 HD22        6.2460   -7.8440   14.5450 H     253  ASN253      0.1449
   3742  C          2.0150   -8.9840   11.9920 C.2   253  ASN253      0.2344
   3743  O          1.8490  -10.0830   12.5240 O.2   253  ASN253     -0.2737
   3744  N          1.7810   -8.7990   10.6740 N.am  254  VAL254     -0.3022
   3745  H          1.7770   -7.8670   10.2840 H     254  VAL254      0.1495
   3746  CA         1.6160   -9.9120    9.7200 C.3   254  VAL254      0.1017
   3747  HA         1.9710  -10.8910   10.0410 H     254  VAL254      0.0597
   3748  CB         0.1660  -10.1780    9.3020 C.3   254  VAL254     -0.0197
   3749  HB         0.0690  -10.3530    8.2300 H     254  VAL254      0.0318
   3750  CG1       -0.2400  -11.4810   10.0750 C.3   254  VAL254     -0.0605
   3751 HG11       -1.2450  -11.8070    9.8090 H     254  VAL254      0.0233
   3752 HG12        0.3980  -12.2750    9.6880 H     254  VAL254      0.0233
   3753 HG13       -0.1170  -11.3270   11.1470 H     254  VAL254      0.0233
   3754  CG2       -0.7410   -9.0360    9.6930 C.3   254  VAL254     -0.0605
   3755 HG21       -0.6960   -8.8630   10.7680 H     254  VAL254      0.0233
   3756 HG22       -0.3110   -8.1770    9.1780 H     254  VAL254      0.0233
   3757 HG23       -1.7550   -9.1860    9.3220 H     254  VAL254      0.0233
   3758  C          2.6350   -9.6100    8.5720 C.2   254  VAL254      0.2342
   3759  O          2.4080   -9.9760    7.4150 O.2   254  VAL254     -0.2738
   3760  N          3.7700   -8.9770    8.7900 N.am  255  CYS255     -0.3017
   3761  H          3.9800   -8.9190    9.7760 H     255  CYS255      0.1495
   3762  CA         4.6400   -8.5640    7.6940 C.3   255  CYS255      0.1081
   3763  HA         4.0630   -8.1320    6.8760 H     255  CYS255      0.0603
   3764  CB         5.4800   -7.3310    8.1180 C.3   255  CYS255      0.0177
   3765  HB2        6.1960   -7.0950    7.3300 H     255  CYS255      0.0397
   3766  HB3        4.8100   -6.4930    8.3090 H     255  CYS255      0.0397
   3767  SG         6.3760   -7.6590    9.6790 S.3   255  CYS255     -0.1759
   3768  HG         6.7150   -6.3900    9.9220 H     255  CYS255      0.1017
   3769  C          5.4680   -9.7030    7.1520 C.2   255  CYS255      0.2345
   3770  O          6.3510   -9.4300    6.3370 O.2   255  CYS255     -0.2737
   3771  N          5.2360  -10.9530    7.4720 N.am  256  GLY256     -0.3052
   3772  H          4.4700  -11.2400    8.0650 H     256  GLY256      0.1492
   3773  CA         6.0330  -12.1180    7.0120 C.3   256  GLY256      0.0882
   3774  HA2        5.5020  -13.0680    6.9600 H     256  GLY256      0.0558
   3775  HA3        6.3530  -11.8090    6.0170 H     256  GLY256      0.0558
   3776  C          7.2550  -12.2970    7.9090 C.2   256  GLY256      0.2306
   3777  O          8.3350  -12.6870    7.4630 O.2   256  GLY256     -0.2741
   3778  N          7.0530  -11.9880    9.2090 N.am  257  GLY257     -0.3054
   3779  H          6.1600  -11.6560    9.5450 H     257  GLY257      0.1492
   3780  CA         8.1480  -12.1050   10.2050 C.3   257  GLY257      0.0882
   3781  HA2        7.7350  -12.2510   11.2030 H     257  GLY257      0.0558
   3782  HA3        8.8060  -12.9100    9.8810 H     257  GLY257      0.0558
   3783  C          9.0530  -10.8820   10.3490 C.2   257  GLY257      0.2308
   3784  O          9.8470  -10.9360   11.2840 O.2   257  GLY257     -0.2741
   3785  N          9.1570   -9.9430    9.3690 N.am  258  LEU258     -0.3027
   3786  H          8.5780  -10.0250    8.5450 H     258  LEU258      0.1495
   3787  CA        10.0960   -8.7900    9.3580 C.3   258  LEU258      0.0996
   3788  HA        11.1100   -9.1720    9.2400 H     258  LEU258      0.0594
   3789  CB         9.7820   -7.9540    8.0840 C.3   258  LEU258     -0.0236
   3790  HB2        9.8110   -8.6560    7.2510 H     258  LEU258      0.0290
   3791  HB3        8.7230   -7.7030    8.1280 H     258  LEU258      0.0290
   3792  CG        10.7330   -6.7620    7.8580 C.3   258  LEU258     -0.0446
   3793  HG        10.7810   -6.1190    8.7370 H     258  LEU258      0.0296
   3794  CD1       12.1500   -7.2150    7.4440 C.3   258  LEU258     -0.0626
   3795 HD11       12.8700   -6.3980    7.4000 H     258  LEU258      0.0232
   3796 HD12       12.5770   -7.9460    8.1310 H     258  LEU258      0.0232
   3797 HD13       12.1210   -7.7290    6.4840 H     258  LEU258      0.0232
   3798  CD2       10.3700   -5.9180    6.6300 C.3   258  LEU258     -0.0626
   3799 HD21       10.2190   -6.5070    5.7260 H     258  LEU258      0.0232
   3800 HD22        9.5490   -5.2430    6.8730 H     258  LEU258      0.0232
   3801 HD23       11.1890   -5.2380    6.3950 H     258  LEU258      0.0232
   3802  C         10.1830   -7.8620   10.5940 C.2   258  LEU258      0.2338
   3803  O         11.1960   -7.3300   10.9620 O.2   258  LEU258     -0.2738
   3804  N          9.0940   -7.8090   11.3430 N.am  259  GLY259     -0.3052
   3805  H          8.3030   -8.3030   10.9560 H     259  GLY259      0.1492
   3806  CA         8.9420   -7.0390   12.6180 C.3   259  GLY259      0.0882
   3807  HA2        9.3680   -6.0760   12.3370 H     259  GLY259      0.0558
   3808  HA3        7.8660   -7.0660   12.7900 H     259  GLY259      0.0558
   3809  C          9.7710   -7.6360   13.8020 C.2   259  GLY259      0.2308
   3810  O          9.7040   -8.7940   14.1390 O.2   259  GLY259     -0.2741
   3811  N         10.6060   -6.7860   14.4100 N.am  260  ASN260     -0.3022
   3812  H         10.7180   -5.8730   13.9940 H     260  ASN260      0.1495
   3813  CA        11.3250   -7.0660   15.6900 C.3   260  ASN260      0.1076
   3814  HA        11.3180   -8.1480   15.8190 H     260  ASN260      0.0599
   3815  CB        12.7980   -6.6390   15.7630 C.3   260  ASN260      0.0506
   3816  HB2       12.8180   -5.5910   16.0620 H     260  ASN260      0.0381
   3817  HB3       13.3700   -7.1540   16.5340 H     260  ASN260      0.0381
   3818  CG        13.5750   -6.7910   14.5650 C.2   260  ASN260      0.2127
   3819  OD1       13.4640   -7.7970   13.8730 O.2   260  ASN260     -0.2760
   3820  ND2       14.4690   -5.8450   14.2170 N.am  260  ASN260     -0.3293
   3821 HD21       14.8050   -5.1900   14.9090 H     260  ASN260      0.1449
   3822 HD22       14.9770   -6.0570   13.3700 H     260  ASN260      0.1449
   3823  C         10.5820   -6.4320   16.9350 C.2   260  ASN260      0.2345
   3824  O         11.1040   -6.6950   18.1070 O.2   260  ASN260     -0.2737
   3825  N          9.4290   -5.6860   16.7580 N.am  261  TYR261     -0.3004
   3826  H          8.9900   -5.6740   15.8490 H     261  TYR261      0.1496
   3827  CA         8.5140   -5.3010   17.7940 C.3   261  TYR261      0.1287
   3828  HA         8.4770   -6.1460   18.4800 H     261  TYR261      0.0619
   3829  CB         9.0580   -4.1150   18.5680 C.3   261  TYR261      0.0014
   3830  HB2        8.6610   -4.0270   19.5790 H     261  TYR261      0.0337
   3831  HB3       10.1310   -4.2300   18.7210 H     261  TYR261      0.0337
   3832  CG         8.7190   -2.8440   17.9130 C.ar  261  TYR261     -0.0449
   3833  CD1        9.5220   -2.4800   16.8200 C.ar  261  TYR261     -0.0551
   3834  HD1       10.2660   -3.1810   16.4720 H     261  TYR261      0.0621
   3835  CE1        9.5040   -1.1500   16.4010 C.ar  261  TYR261     -0.0199
   3836  HE1       10.1180   -0.7990   15.5850 H     261  TYR261      0.0654
   3837  CZ         8.6930   -0.2330   16.9900 C.ar  261  TYR261      0.1169
   3838  OH         8.6340    1.0310   16.6770 O.3   261  TYR261     -0.5068
   3839  HH         7.8070    1.4970   16.8210 H     261  TYR261      0.2921
   3840  CE2        7.8600   -0.5820   18.1220 C.ar  261  TYR261     -0.0199
   3841  HE2        7.1820    0.1330   18.5650 H     261  TYR261      0.0654
   3842  CD2        7.9140   -1.8720   18.6260 C.ar  261  TYR261     -0.0551
   3843  HD2        7.3700   -2.1990   19.4990 H     261  TYR261      0.0621
   3844  C          7.0900   -5.1470   17.2900 C.2   261  TYR261      0.3762
   3845  O          6.1830   -5.0390   18.0900 O.co2 261  TYR261     -0.2443
   3846  OXT        6.8880   -5.0510   16.0670 O.co2 261  TYR261     -0.2443
   3847  C6N       -0.2400   -1.4410    4.6640 C.2   262  NDP262     -0.0049
   3848  H26       -0.2810   -0.6670    5.4170 H     262  NDP262      0.0781
   3849  C5N        0.9480   -2.0990    4.3720 C.2   262  NDP262     -0.0654
   3850  H25        1.8050   -1.9920    5.0200 H     262  NDP262      0.0588
   3851  C4N        0.9350   -3.2490    3.3700 C.3   262  NDP262     -0.0019
   3852  H23        1.9020   -3.1840    2.8730 H     262  NDP262      0.0358
   3853  H24        0.9080   -4.1470    3.9870 H     262  NDP262      0.0358
   3854  C3N       -0.2320   -3.2360    2.4500 C.2   262  NDP262      0.0318
   3855  C7N       -0.2130   -4.0740    1.3180 C.2   262  NDP262      0.2390
   3856  O7N        0.8090   -4.7410    1.0530 O.2   262  NDP262     -0.2707
   3857  N7N       -1.1190   -4.1790    0.4770 N.am  262  NDP262     -0.3256
   3858  H21       -0.9200   -4.6960   -0.3680 H     262  NDP262      0.1452
   3859  H22       -1.9690   -3.6370    0.5340 H     262  NDP262      0.1452
   3860  C2N       -1.3830   -2.5790    2.8750 C.2   262  NDP262      0.0071
   3861  H20       -2.3290   -2.7450    2.3820 H     262  NDP262      0.0788
   3862  N1N       -1.3900   -1.7630    3.9700 N.pl3 262  NDP262     -0.2846
   3863  C1D       -2.7050   -1.1680    4.3250 C.3   262  NDP262      0.1574
   3864  H19       -2.5490   -0.9980    5.3910 H     262  NDP262      0.0840
   3865  C2D       -2.9510    0.1020    3.4780 C.3   262  NDP262      0.1265
   3866  H17       -2.7240   -0.0670    2.4250 H     262  NDP262      0.0663
   3867  O2D       -2.1980    1.2690    3.8490 O.3   262  NDP262     -0.3849
   3868  H18       -2.3460    2.0020    3.2470 H     262  NDP262      0.2101
   3869  C3D       -4.4160    0.3940    3.5170 C.3   262  NDP262      0.1133
   3870  H15       -4.6080    0.8730    2.5570 H     262  NDP262      0.0647
   3871  O3D       -4.8000    1.1630    4.6870 O.3   262  NDP262     -0.3864
   3872  H16       -5.7090    0.9950    4.9470 H     262  NDP262      0.2100
   3873  C4D       -4.8480   -1.0680    3.6410 C.3   262  NDP262      0.1131
   3874  H14       -5.8020   -1.0080    4.1640 H     262  NDP262      0.0647
   3875  O4D       -3.9090   -1.9430    4.2720 O.3   262  NDP262     -0.3476
   3876  C5D       -5.3770   -1.6720    2.3320 C.3   262  NDP262      0.0836
   3877  H13       -6.1100   -1.1070    1.7560 H     262  NDP262      0.0591
   3878  H12       -6.0030   -2.5510    2.4820 H     262  NDP262      0.0591
   3879  O5D       -4.3560   -2.0710    1.4540 O.3   262  NDP262     -0.3246
   3880  PN        -4.7180   -2.0810   -0.1250 P.3   262  NDP262      0.2182
   3881  O2N       -6.0210   -2.7600   -0.2200 O.3   262  NDP262     -0.4371
   3882  O1N       -3.5200   -2.5030   -0.8960 O.2   262  NDP262     -0.5170
   3883  O3        -4.8050   -0.5990   -0.2980 O.3   262  NDP262     -0.2703
   3884  PA        -5.3330    0.0270   -1.6560 P.3   262  NDP262      0.2182
   3885  O1A       -4.2980    0.9860   -2.2010 O.3   262  NDP262     -0.4371
   3886  O2A       -5.9590   -0.9710   -2.5340 O.2   262  NDP262     -0.5170
   3887  O5B       -6.4030    1.0060   -1.2450 O.3   262  NDP262     -0.3246
   3888  C5B       -7.2470    0.6500   -0.1220 C.3   262  NDP262      0.0836
   3889  H2        -7.3880   -0.4250   -0.0050 H     262  NDP262      0.0591
   3890  H1        -6.7350    0.8710    0.8140 H     262  NDP262      0.0591
   3891  C4B       -8.6360    1.2270   -0.1300 C.3   262  NDP262      0.1131
   3892  H3        -9.2870    0.5720    0.4490 H     262  NDP262      0.0647
   3893  O4B       -8.5300    2.5250    0.3030 O.3   262  NDP262     -0.3477
   3894  C3B       -9.1720    1.3190   -1.5660 C.3   262  NDP262      0.1142
   3895  H4        -8.5650    0.8010   -2.3090 H     262  NDP262      0.0648
   3896  O3B      -10.4130    0.6970   -1.6550 O.3   262  NDP262     -0.3864
   3897  H5       -10.7720    0.8080   -2.5380 H     262  NDP262      0.2100
   3898  C2B       -9.2920    2.8060   -1.8380 C.3   262  NDP262      0.1412
   3899  H6        -8.3330    3.2130   -2.1570 H     262  NDP262      0.0672
   3900  O2B      -10.3790    3.1900   -2.6980 O.3   262  NDP262     -0.2733
   3901  P2B      -10.4950    2.7410   -4.2340 P.3   262  NDP262      0.5324
   3902  O1X      -11.1490    1.4490   -4.1110 O.3   262  NDP262     -0.1145
   3903  O2X       -9.0970    2.6940   -4.6750 O.3   262  NDP262     -0.1145
   3904  O3X      -11.3140    3.7490   -4.8990 O.2   262  NDP262     -0.2224
   3905  C1B       -9.5000    3.2780   -0.4350 C.3   262  NDP262      0.1576
   3906  H7       -10.5020    2.9600   -0.1480 H     262  NDP262      0.0838
   3907  N9A       -9.3590    4.7320   -0.2700 N.pl3 262  NDP262     -0.2620
   3908  C8A       -8.2430    5.4860   -0.4200 C.3   262  NDP262      0.1478
   3909  H8        -7.3420    4.9630   -0.7040 H     262  NDP262      0.0763
   3910  N7A       -8.4610    6.7520   -0.3350 N.pl3 262  NDP262     -0.2178
   3911  C5A       -9.7520    6.8490    0.2000 C.ar  262  NDP262      0.1294
   3912  C6A      -10.6070    7.8940    0.6670 C.ar  262  NDP262      0.1441
   3913  N6A      -10.1940    9.1130    0.8070 N.pl3 262  NDP262     -0.3415
   3914  H10      -10.9480    9.7420    1.0420 H     262  NDP262      0.1438
   3915  H9        -9.4220    9.4560    0.2520 H     262  NDP262      0.1438
   3916  N1A      -11.8580    7.6590    1.0630 N.ar  262  NDP262     -0.2191
   3917  C2A      -12.2460    6.3780    1.1170 C.ar  262  NDP262      0.1203
   3918  H11      -13.1900    6.2030    1.6110 H     262  NDP262      0.1048
   3919  N3A      -11.5300    5.3050    0.7160 N.ar  262  NDP262     -0.2186
   3920  C4A      -10.2950    5.6310    0.2340 C.ar  262  NDP262      0.1527
@<TRIPOS>BOND
     1  3062  3060   ar
     2  3060  3061   ar
     3  3060  3057    1
     4  3058  3057    1
     5  3056  3054    1
     6  3057  3054    1
     7  3057  3059    1
     8  3086  3085    1
     9  3054  3055    1
    10  3054  3052    1
    11  3084  3083    1
    12  3089  3088    1
    13  3053  3052    1
    14  3088  3085    1
    15  3052  3063    1
    16  3052  3050    1
    17  3085  3083    1
    18  3085  3087    1
    19  3064  3063    2
    20  3063  3065   am
    21  3080  3079    2
    22  3083  3081    1
    23  3083  3090    1
    24  3004  3002   ar
    25  3081  3079   am
    26  3081  3082    1
    27  3068  3067    1
    28  3079  3067    1
    29  3065  3066    1
    30  3065  3067    1
    31  3093  3092    1
    32  2998  2997    1
    33  2994  2993    2
    34  3067  3069    1
    35  3111  3110    1
    36  3102  3103    1
    37  3102  3096    1
    38  3101  3098    1
    39  3002  3003   ar
    40  3002  2999    1
    41  3050  3051    1
    42  3050  3048   am
    43  3112  3110    1
    44  3006  3005    2
    45  3114  3113    1
    46  3099  3098    1
    47  2990  2988    1
    48  3092  3090   am
    49  3092  3094    1
    50  2943  2941   ar
    51  3107  3106    1
    52  3090  3091    2
    53  3049  3048    2
    54  3001  2999    1
    55  2997  2999    1
    56  2997  3005    1
    57  2997  2995    1
    58  3110  3113    1
    59  3110  3108    1
    60  2989  2988    1
    61  3098  3096    1
    62  3098  3100    1
    63  2993  2995   am
    64  2993  2986    1
    65  3048  3028    1
    66  2999  3000    1
    67  2988  2986    1
    68  2988  2991    1
    69  3113  3116    1
    70  3113  3115    1
    71  3005  3007   am
    72  3096  3094    1
    73  3096  3097    1
    74  2995  2996    1
    75  3118  3116   ar
    76  2941  2942   ar
    77  2941  2938    1
    78  3106  3108    1
    79  3106  3104   am
    80  3069  3070    1
    81  3069  3071    1
    82  3069  3075    1
    83  3122  3121    1
    84  2940  2938    1
    85  3126  3125    1
    86  3094  3095    1
    87  3094  3104    1
    88  3072  3071    1
    89  3116  3117   ar
    90  3127  3125    1
    91  2986  2987    1
    92  2986  2984    1
    93  3108  3109    1
    94  3108  3119    1
    95  3025  3024    2
    96  3077  3075    1
    97  3073  3071    1
    98  2991  2992    1
    99  3071  3074    1
   100  3104  3105    2
   101  2938  2939    1
   102  2938  2935    1
   103  3125  3128    1
   104  3125  3123    1
   105  3029  3028    1
   106  3075  3076    1
   107  3075  3078    1
   108  2934  2933    1
   109  3028  3026    1
   110  3028  3030    1
   111   600   599    1
   112  3121  3119   am
   113  3121  3123    1
   114  3129  3128    1
   115  2945  2944    2
   116  3007  3008    1
   117  3007  3009    1
   118   604   602   ar
   119  3010  3009    1
   120  3024  3026   am
   121  3024  3009    1
   122  3119  3120    2
   123  3026  3027    1
   124  2936  2935    1
   125   722   720    1
   126   723   720    1
   127   721   720    1
   128  3128  3130    1
   129  3128  3131    1
   130  2935  2933    1
   131  2935  2937    1
   132  3032  3030    1
   133  3009  3011    1
   134  3123  3124    1
   135  3123  3134    1
   136  2933  2944    1
   137  2933  2931    1
   138  2984  2985    1
   139  2984  2982   am
   140  2944  2946   am
   141  3137  3136    1
   142   599   601    1
   143   599   602    1
   144   599   596    1
   145  3021  3020    1
   146   720   717    1
   147   602   603   ar
   148  3030  3031    1
   149  3030  3033    1
   150   666   663    1
   151  3132  3131   ar
   152  3046  3045    1
   153  2949  2948    1
   154  3131  3133   ar
   155  2983  2982    2
   156  2962  2961    2
   157  3199  3197    1
   158  3141  3140    1
   159  3198  3197    1
   160   597   596    1
   161  2982  2965    1
   162  2930  2929    2
   163   598   596    1
   164  3136  3134   am
   165  3136  3138    1
   166  2946  2948    1
   167  2946  2947    1
   168  3134  3135    2
   169  3020  3023    1
   170  3020  3022    1
   171  3020  3017    1
   172   596   594    1
   173  2931  2929   am
   174  2931  2932    1
   175  3197  3193    2
   176  2875  2874    1
   177   663   665    1
   178   663   664    1
   179   663   661    1
   180  3142  3140    1
   181  2948  2961    1
   182  2948  2950    1
   183   667   668    1
   184   667   661    1
   185  3011  3017    1
   186  3011  3012    1
   187  3011  3013    1
   188  2961  2963   am
   189  3018  3017    1
   190  3014  3013    1
   191  3045  3047   ar
   192  3045  3043   ar
   193  3140  3138    1
   194  3140  3143    1
   195  3033  3047   ar
   196  3033  3034   ar
   197  2929  2909    1
   198   717   719    1
   199   717   714    1
   200   717   718    1
   201   716   714    1
   202  3044  3043    1
   203  2913  2911    1
   204   715   714    1
   205  3017  3019    1
   206  2972  2971    1
   207  3147  3146    1
   208  2879  2878    2
   209  3016  3013    1
   210  3013  3015    1
   211  2883  2882    1
   212   644   643    1
   213   714   711    1
   214  3047  3038   ar
   215   645   643    1
   216  3138  3139    1
   217  3138  3144    1
   218  3151  3150    1
   219  2921  2920    1
   220  3196  3194    1
   221  3043  3041   ar
   222   661   662    1
   223   661   659    1
   224  2963  2965    1
   225  2963  2964    1
   226  2974  2973    1
   227  2874  2876    1
   228  2874  2877    1
   229  2874  2872    1
   230  2965  2966    1
   231  2965  2967    1
   232  3192  3191    1
   233  3152  3150    1
   234  3193  3194    1
   235  3193  3191    1
   236  2912  2911    1
   237  2960  2959    1
   238   650   649    1
   239  2951  2950    1
   240   660   659    1
   241  2927  2926    1
   242  2878  2872    1
   243  2878  2880   am
   244  2911  2909    1
   245  2911  2914    1
   246  3034  3035    1
   247  3034  3036   ar
   248   594   595    1
   249   594   605    1
   250   594   592    1
   251  2950  2953    1
   252  2950  2952    1
   253   643   646    1
   254   643   640    1
   255  3171  3170    1
   256  2971  2973   ar
   257  2971  2970   ar
   258  2887  2888    1
   259  2887  2884    1
   260  3194  3195    1
   261  2918  2917    1
   262  3146  3144   am
   263  3146  3148    1
   264  3187  3185    1
   265  2909  2910    1
   266  2909  2907    1
   267  3150  3148    1
   268  3150  3153    1
   269  2969  2967    1
   270  2959  2953   ar
   271  2959  2957   ar
   272  3191  3188    1
   273  2873  2872    1
   274   606   605    2
   275  2973  2975   ar
   276   649   651    1
   277   649   648    2
   278   605   607   am
   279  2882  2880    1
   280  2882  2884    1
   281  2882  2889    1
   282  3167  3166    1
   283   593   592    1
   284  2872  2870    1
   285   659   657    1
   286   659   669    1
   287  2920  2917    1
   288  2920  2922    1
   289  3144  3145    2
   290  2880  2881    1
   291  2953  2954   ar
   292   646   648    1
   293   646   647    1
   294  2886  2884    1
   295   639   637    1
   296  3186  3185    1
   297  2890  2889    2
   298  2967  2970    1
   299  2967  2968    1
   300  3175  3173   ar
   301   610   609    1
   302   641   640    1
   303  3172  3170    1
   304  2838  2836    1
   305  3038  3036   ar
   306  3038  3039   ar
   307   592   590   am
   308   648   652    1
   309   607   608    1
   310   607   609    1
   311  2884  2885    1
   312  2926  2922    2
   313  2926  2928    1
   314   710   708    1
   315  2958  2957    1
   316   711   708    1
   317   711   713    1
   318   711   712    1
   319  2970  2980   ar
   320  2917  2914    1
   321  2917  2919    1
   322  3041  3042    1
   323  3041  3039   ar
   324   709   708    1
   325  3170  3173    1
   326  3170  3168    1
   327  3163  3162    1
   328  2957  2955   ar
   329  3185  3188    1
   330  3185  3182    1
   331   795   794   ar
   332  2835  2833    1
   333  3036  3037    1
   334   658   657    1
   335  3148  3149    1
   336  3148  3164    1
   337  2840  2839    1
   338  2889  2891   am
   339   640   637    1
   340   640   642    1
   341   589   587   ar
   342  3153  3162   ar
   343  3153  3154   ar
   344  2914  2915    1
   345  2914  2916    1
   346   657   655   am
   347   670   669    2
   348  2907  2908    1
   349  2907  2905   am
   350   708   706    1
   351  3162  3160   ar
   352  2922  2923    1
   353   583   581    1
   354   609   611    1
   355   609   612    1
   356  2906  2905    2
   357  2954  2955   ar
   358  3166  3164   am
   359  3166  3168    1
   360  3173  3174   ar
   361   669   671   am
   362  3188  3189    1
   363  3188  3190    1
   364   652   654    1
   365   652   653    1
   366   637   638    1
   367   637   635    1
   368  3039  3040    1
   369  2842  2841    2
   370  3179  3178    1
   371  3155  3154    1
   372  2955  2956    1
   373  2975  2976    1
   374  2975  2978   ar
   375  2836  2833    1
   376  2836  2839    1
   377  2836  2837    1
   378  3154  3156   ar
   379  2905  2893    1
   380   794   796   ar
   381   794   791    1
   382   792   791    1
   383  2833  2834    1
   384  2833  2830    1
   385   655   656    2
   386   655   635    1
   387  2870  2871    1
   388  2870  2868   am
   389  2839  2841    1
   390  2839  2829    1
   391  3164  3165    2
   392  3183  3182    1
   393  2976  2977    1
   394   590   591    2
   395   590   579    1
   396  3160  3161    1
   397  3160  3158   ar
   398   578   577    1
   399  3168  3169    1
   400  3168  3176    1
   401   574   572    1
   402   731   730    1
   403  2891  2892    1
   404  2891  2893    1
   405  2980  2978   ar
   406  2980  2981    1
   407  3182  3184    1
   408  3182  3180    1
   409  2841  2843   am
   410   573   572    1
   411   587   584    1
   412   587   588   ar
   413   581   579    1
   414   581   582    1
   415   581   584    1
   416  3156  3158   ar
   417  3156  3157    1
   418   635   633    1
   419   635   636    1
   420   789   788    1
   421  2978  2979    1
   422   577   579    1
   423   577   575   am
   424   791   788    1
   425   791   793    1
   426  3178  3176   am
   427  3178  3180    1
   428  2869  2868    2
   429  2923  2925    1
   430  2923  2924    1
   431   671   672    1
   432   671   673    1
   433   612   613    2
   434   612   614   am
   435   634   633    1
   436  3158  3159    1
   437   738   736   ar
   438  2893  2894    1
   439  2893  2895    1
   440   727   726    1
   441   729   728    1
   442   579   580    1
   443   706   724    1
   444   706   707    1
   445   706   704    1
   446  2868  2862    1
   447   572   575    1
   448   572   570    1
   449   705   704    1
   450   575   576    2
   451   724   726   am
   452   724   725    2
   453  2832  2830    1
   454   726   728    1
   455   633   631   am
   456  2830  2829    1
   457  2830  2831    1
   458  3176  3177    2
   459   586   584    1
   460  2829  2827   am
   461  2811  2810   ar
   462   584   585    1
   463  2828  2827    2
   464   788   790    1
   465   788   786    1
   466   615   614    1
   467   730   728    1
   468   730   732    1
   469   730   733    1
   470  3180  3181    1
   471  3180  3200    1
   472   674   673    1
   473   614   616    1
   474  2846  2845    1
   475   682   681    1
   476   728   739    1
   477   704   702   am
   478  3203  3202    1
   479  3213  3212    1
   480  2812  2810   ar
   481  2843  2845    1
   482  2843  2844    1
   483  2827  2817    1
   484   736   733    1
   485   736   737   ar
   486  2810  2807    1
   487  2859  2858    2
   488   673   683    1
   489   673   675    1
   490  2809  2807    1
   491   196   195    1
   492   681   675    1
   493  2867  2864    1
   494   569   568    2
   495  3904  3901    2
   496   734   733    1
   497  3365  3364    1
   498   733   735    1
   499   631   616    1
   500   631   632    2
   501  2845  2858    1
   502  2845  2847    1
   503  3214  3212    1
   504  2808  2807    1
   505  2858  2860   am
   506  2895  2896    1
   507  2895  2897    1
   508  2895  2901    1
   509  3903  3901    1
   510   204   203    2
   511   570   568   am
   512   570   571    1
   513  3232  3231    1
   514  2862  2860    1
   515  2862  2864    1
   516  2862  2863    1
   517  2899  2897    1
   518  2807  2804    1
   519   555   553    1
   520  2860  2861    1
   521   787   786    1
   522  3202  3200   am
   523  3202  3204    1
   524  3212  3215    1
   525  3212  3206    1
   526   199   197    1
   527   686   685    1
   528  2898  2897    1
   529   616   617    1
   530   616   618    1
   531   683   685   am
   532   683   684    2
   533  3200  3201    2
   534   566   565    1
   535  3216  3215    1
   536  3207  3206    1
   537   786   784    1
   538   786   797    1
   539   567   565    1
   540   675   676    1
   541   675   677    1
   542   565   561    2
   543  3901  3902    1
   544  3901  3900    1
   545   568   548    1
   546  2818  2817    1
   547   200   197    1
   548   690   689    1
   549  2864  2865    1
   550  2864  2866    1
   551  2897  2900    1
   552  2903  2901    1
   553  3228  3227    1
   554  3231  3225    1
   555   685   687    1
   556   620   618    1
   557  3362  3363    1
   558  3362  3361    1
   559   195   197    1
   560   195   201    1
   561   195   193    1
   562   702   703    2
   563   702   687    1
   564   202   201    1
   565   785   784    1
   566  2817  2815    1
   567  2817  2819    1
   568   560   559    1
   569  3364  3361   ar
   570  3364  3366   ar
   571  1471  1469    1
   572   739   740    2
   573   739   741   am
   574  2902  2901    1
   575  3222  3221    1
   576  1468  1466    1
   577   197   198    1
   578  3229  3227    1
   579   561   559    1
   580   561   562    1
   581   908   906    1
   582  2901  2904    1
   583   208   207    1
   584   784   782   am
   585   777   776    1
   586  3215  3218    1
   587  3215  3217    1
   588   678   677    1
   589   330   328    1
   590  3367  3366    1
   591  3206  3204    1
   592  3206  3208    1
   593   909   906    1
   594   564   562    1
   595  1473  1472   ar
   596   203   193    1
   597   203   205   am
   598   765   764    1
   599   559   556    1
   600   618   619    1
   601   618   621    1
   602  2848  2847    1
   603   562   563    1
   604  2851  2850    1
   605   553   554    1
   606   553   556    1
   607   553   550    1
   608  2847  2850    1
   609  2847  2849    1
   610  2815  2816    1
   611  2815  2813   am
   612  3361  3359   ar
   613  3227  3225    1
   614  3227  3230    1
   615   264   262    1
   616   798   797    2
   617   265   262    1
   618   797   799   am
   619   691   689    1
   620  2852  2850    1
   621   687   689    1
   622   687   688    1
   623  3366  3356   ar
   624   689   692    1
   625   329   328    1
   626   194   193    1
   627   742   741    1
   628   263   262    1
   629   557   556    1
   630   210   209    1
   631  3204  3205    1
   632  3204  3219    1
   633   771   770    1
   634  1424  1423    1
   635  2814  2813    2
   636   677   679    1
   637   677   680    1
   638  2813  2802    1
   639  1472  1469    1
   640  1472  1474   ar
   641   551   550    1
   642  2820  2819    1
   643   193   191    1
   644  2803  2802    1
   645  1469  1466    1
   646  1469  1470    1
   647   906   907    1
   648   906   904    1
   649  1548  1546    1
   650  2804  2805    1
   651  2804  2806    1
   652  2804  2802    1
   653  1429  1428    1
   654   262   256    1
   655   212   213    1
   656   212   209    1
   657  1433  1432    1
   658   778   776    1
   659   741   743    1
   660  2850  2853    1
   661  1466  1467    1
   662  1466  1464    1
   663  3236  3235    1
   664  1380  1379    1
   665   328   327    2
   666   556   558    1
   667   776   775    2
   668  3221  3219   am
   669  3221  3223    1
   670  3225  3226    1
   671  3225  3223    1
   672   766   764    1
   673  1501  1500    1
   674  3240  3239    1
   675   697   694    1
   676  2819  2825    1
   677  2819  2821    1
   678   548   550    1
   679   548   549    1
   680   548   546    1
   681  3241  3239    1
   682   207   205    1
   683   207   209    1
   684   207   214    1
   685   217   216    1
   686   550   552    1
   687  1425  1423    1
   688   800   799    1
   689  3900  3898    1
   690   205   206    1
   691  2802  2800    1
   692  1387  1385    1
   693   782   783    2
   694   782   762    1
   695  1434  1432    1
   696   764   762    1
   697   764   767    1
   698   974   972    1
   699   209   211    1
   700  1420  1419    2
   701  3209  3208    1
   702  2825  2826    1
   703  3897  3896    1
   704   799   801    1
   705  3886  3884    2
   706   772   770    1
   707  1526  1525    1
   708   761   760    1
   709  1476  1475    2
   710  1398  1397    1
   711  3262  3261    1
   712  1543  1542    1
   713   695   694    1
   714  1385  1386    1
   715  1385  1384    2
   716   541   540    1
   717   911   910    1
   718   220   218    1
   719  3208  3210    1
   720  3208  3211    1
   721  3219  3220    2
   722  1423  1426    1
   723  1423  1421    1
   724  3895  3894    1
   725   629   627    1
   726   770   767    1
   727   770   773    1
   728  1432  1435    1
   729  1432  1430    1
   730   333   331    1
   731  2264  2263    1
   732   694   692    1
   733   694   696    1
   734  3885  3884    1
   735  3239  3242    1
   736  3239  3237    1
   737  1538  1537    1
   738   219   218    1
   739  3354  3353    1
   740  3899  3898    1
   741   760   762    1
   742   760   758   am
   743   216   214   am
   744   216   218    1
   745  3359  3360    1
   746  3359  3357   ar
   747   621   622    1
   748   621   627    1
   749   621   623    1
   750  1395  1394    1
   751   261   258    1
   752  3356  3357   ar
   753  3356  3353    1
   754  3223  3233    1
   755  3223  3224    1
   756   547   546    1
   757   971   969    1
   758  1523  1522    1
   759  1428  1426   am
   760  1428  1430    1
   761   546   544   am
   762   762   763    1
   763  1546  1549    1
   764  1546  1547    1
   765  1546  1540    1
   766  1502  1500    1
   767   692   693    1
   768   692   698    1
   769  1390  1388    1
   770  3235  3233   am
   771  3235  3237    1
   772  1465  1464    1
   773  1524  1522    1
   774  1401  1400    1
   775  1500  1503    1
   776  1500  1498    1
   777  3263  3261    1
   778  1379  1381    1
   779  1379  1382    1
   780  1379  1376    1
   781  3261  3260    2
   782  1378  1376    1
   783  3898  3894    1
   784  3898  3905    1
   785  2822  2821    1
   786  1415  1414    1
   787   905   904    1
   788   804   803    1
   789   214   215    2
   790   972   973    1
   791   972   968    2
   792  1464  1475    1
   793  1464  1462    1
   794   218   221    1
   795  1384  1388    1
   796  1384  1382    1
   797   904   910    1
   798   904   902    1
   799   628   627    1
   800  1544  1542    1
   801  1497  1496    1
   802   775   773    1
   803   775   779    1
   804   542   540    1
   805   191   192    1
   806   191   189   am
   807   767   769    1
   808   767   768    1
   809   327   331    1
   810   327   325    1
   811  2262  2263   ar
   812  2262  2261   ar
   813  3884  3887    1
   814  3884  3883    1
   815  3896  3894    1
   816   627   630    1
   817  1410  1409    1
   818   802   801    1
   819  1419  1421   am
   820  1419  1416    1
   821   324   322    1
   822  1388  1389    1
   823   743   758    1
   824   743   744    1
   825   743   745    1
   826  1475  1477   am
   827  1542  1540    1
   828  1542  1545    1
   829  3894  3891    1
   830  2821  2823    1
   831  2821  2824    1
   832  2263  2265   ar
   833  3357  3358    1
   834  1426  1427    2
   835  1421  1422    1
   836  3350  3349    1
   837   331   332    1
   838   256   258    1
   839   256   257    1
   840   256   253    1
   841   758   759    2
   842  1522  1525    1
   843  1522  1520    1
   844  1397  1394    1
   845  1397  1400    1
   846  1397  1399    1
   847  1525  1528    1
   848  1525  1527    1
   849   540   543    1
   850   540   538    1
   851  1382  1383    1
   852   746   745    1
   853  2855  2854    1
   854  3353  3355    1
   855  3353  3351    1
   856   801   803    1
   857   801   807    1
   858  3233  3234    2
   859  1377  1376    1
   860  1480  1479    1
   861   773   774    1
   862   254   253    1
   863   625   623    1
   864  1394  1396    1
   865  1394  1393    1
   866  1430  1431    1
   867  1430  1436    1
   868  1376  1373    1
   869   258   260    1
   870   258   259    1
   871  3887  3888    1
   872  2853  2854    1
   873  2800  2801    1
   874  2800  2798   am
   875  3237  3238    1
   876  3237  3243    1
   877   544   545    2
   878   544   538    1
   879  2260  2258    1
   880  3328  3327    1
   881  2856  2854    1
   882  1406  1405    2
   883  1537  1540    1
   884  1537  1539    1
   885  1537  1535    1
   886  1540  1541    1
   887   969   968    1
   888   969   970    1
   889   623   626    1
   890   623   624    1
   891   753   750    1
   892   749   748    1
   893   781   779    1
   894  1536  1535    1
   895  1529  1528   ar
   896  3324  3323    2
   897   190   189    2
   898  1400  1402    1
   899  1400  1403    1
   900   700   698    1
   901   803   805    1
   902   803   806    1
   903  2799  2798    2
   904  3254  3252    1
   905  3259  3258    1
   906   255   253    1
   907  3330  3329    1
   908  3882  3880    2
   909  3260  3258    1
   910  3260  3264    1
   911  1496  1498    1
   912  1496  1494   am
   913  1414  1416    1
   914  1414  1412   am
   915  1528  1530   ar
   916   810   809    1
   917   745   748    1
   918   745   747    1
   919  1499  1498    1
   920   968   966    1
   921  3246  3245    1
   922  2854  2857    1
   923   779   780    1
   924   903   902    1
   925   253   251    1
   926   698   701    1
   927   698   699    1
   928  3409  3407    1
   929   189   183    1
   930  3399  3398    1
   931  1437  1436    2
   932  3909  3908    1
   933  2259  2258    1
   934   325   322    1
   935   325   326    1
   936  1498  1504    1
   937  3258  3255    1
   938   322   323    1
   939   322   319    1
   940  2261  2258    1
   941  2261  2267   ar
   942   902   900    1
   943   902   912    1
   944  1462  1463    1
   945  1462  1460   am
   946  3331  3329    1
   947   934   932   ar
   948  3349  3351    1
   949  3349  3347   am
   950  1409  1411    1
   951  1409  1412    1
   952  1409  1407    1
   953  1416  1418    1
   954  1416  1417    1
   955   901   900    1
   956  3406  3404    1
   957   930   929    1
   958  1533  1535    1
   959  1533  1534    1
   960  1533  1531   am
   961  2258  2256    1
   962  2798  2786    1
   963  3905  3907    1
   964  3905  3906    1
   965  3905  3893    1
   966  2265  2266    1
   967  2265  2267   ar
   968  1477  1479    1
   969  1477  1478    1
   970  3908  3910    1
   971  3908  3907    1
   972  1479  1494    1
   973  1479  1481    1
   974  1405  1407   am
   975  1405  1403    1
   976  1535  1550    1
   977   538   539    1
   978   538   536    1
   979   748   750    1
   980   748   754    1
   981  3858  3857    1
   982  3394  3393    1
   983  3266  3264    1
   984  3910  3911    1
   985   221   222    2
   986   221   223   am
   987   900   898   am
   988  1604  1602   ar
   989  1436  1438   am
   990  3883  3880    1
   991  3907  3920    1
   992  1531  1520    1
   993  1531  1532    2
   994  1487  1486    1
   995  3881  3880    1
   996  3264  3265    1
   997  3329  3327    1
   998  3329  3332    1
   999  3351  3352    1
  1000  3351  3368    1
  1001  3327  3347    1
  1002  3327  3325    1
  1003  1485  1484    1
  1004  1393  1403    1
  1005  1393  1391   am
  1006   750   752    1
  1007   750   751    1
  1008  2270  2269    2
  1009  3891  3888    1
  1010  3891  3893    1
  1011  3891  3892    1
  1012  3880  3879    1
  1013  3888  3889    1
  1014  3888  3890    1
  1015  3243  3245   am
  1016  3243  3244    2
  1017  3405  3404    1
  1018  1372  1371    1
  1019  1412  1413    2
  1020  1520  1518    1
  1021  1520  1521    1
  1022  1407  1408    1
  1023   807   809   am
  1024   807   808    2
  1025   224   223    1
  1026   809   811    1
  1027  1494  1495    2
  1028  2792  2790    1
  1029  3245  3247    1
  1030   879   878    1
  1031  1519  1518    1
  1032  1403  1404    1
  1033  1374  1373    1
  1034  3252  3255    1
  1035  3252  3253    1
  1036  3252  3249    1
  1037  3398  3400    1
  1038  3398  3396   am
  1039  1373  1371    1
  1040  1373  1375    1
  1041  2267  2268    1
  1042   915   914    1
  1043  3323  3325   am
  1044  3323  3320    1
  1045  3256  3255    1
  1046  3911  3920   ar
  1047  3911  3912   ar
  1048  3250  3249    1
  1049  3404  3407    1
  1050  3404  3403    1
  1051  3920  3919   ar
  1052  3407  3408    1
  1053  3407  3410    1
  1054  3255  3257    1
  1055  3915  3913    1
  1056  3347  3348    2
  1057   537   536    1
  1058  1601  1599    1
  1059  1482  1481    1
  1060  1602  1603   ar
  1061  1602  1599    1
  1062   870   869    1
  1063   932   929    1
  1064   932   933   ar
  1065   966   967    1
  1066   966   963    1
  1067   875   874    2
  1068   812   811    1
  1069   223   225    1
  1070  1460  1461    2
  1071  1460  1454    1
  1072  1459  1456    1
  1073   865   864   ar
  1074   898   899    2
  1075   898   878    1
  1076  2773  2772    1
  1077  3857  3859    1
  1078  3857  3855   am
  1079  3369  3368    2
  1080   929   931    1
  1081   929   927    1
  1082  2775  2774    1
  1083  3389  3388    1
  1084  1518  1516   am
  1085   536   534   am
  1086  3337  3335    1
  1087   250   249    1
  1088  3336  3335    1
  1089  3395  3393    1
  1090   522   519    1
  1091   320   319    1
  1092   321   319    1
  1093   319   316    1
  1094  1481  1484    1
  1095  1481  1483    1
  1096  1504  1505    2
  1097  1504  1506   am
  1098  3393  3396    1
  1099  3393  3390    1
  1100   180   179    2
  1101  3325  3326    1
  1102  3277  3275    1
  1103  3385  3384    2
  1104   177   176    1
  1105  1371  1391    1
  1106  1371  1369    1
  1107  1600  1599    1
  1108  3912  3913    1
  1109  3912  3916   ar
  1110  3368  3370   am
  1111   251   252    1
  1112   251   249    1
  1113   251   266    1
  1114   279   278   ar
  1115   183   181    1
  1116   183   184    1
  1117   183   185    1
  1118  3919  3917   ar
  1119   912   914   am
  1120   912   913    2
  1121   860   859    1
  1122  1484  1486    1
  1123  1484  1490    1
  1124  1618  1617    1
  1125  3412  3410    1
  1126  1486  1489    1
  1127  1486  1488    1
  1128  1029  1028   ar
  1129   885   883    1
  1130  3913  3914    1
  1131  1599  1597    1
  1132  3321  3320    1
  1133  1391  1392    2
  1134  1507  1506    1
  1135   873   871    1
  1136  2269  2256    1
  1137  2269  2271   am
  1138   878   876    1
  1139   878   880    1
  1140  3249  3247    1
  1141  3249  3251    1
  1142   914   916    1
  1143   757   754    1
  1144   179   181   am
  1145   179   176    1
  1146   520   519    1
  1147   181   182    1
  1148  2256  2257    1
  1149  2256  2254    1
  1150   874   876   am
  1151   874   871    1
  1152  2276  2275    1
  1153   811   813    1
  1154   811   814    1
  1155  3396  3397    2
  1156   754   755    1
  1157   754   756    1
  1158   928   927    1
  1159  1620  1617    1
  1160  1368  1367    2
  1161   273   272    1
  1162  1438  1439    1
  1163  1438  1440    1
  1164  2790  2793    1
  1165  2790  2791    1
  1166  2790  2788    1
  1167  3856  3855    2
  1168  3278  3275    1
  1169  1550  1551    2
  1170  1550  1552   am
  1171   237   236    1
  1172  3916  3917   ar
  1173   869   871    1
  1174   869   867   am
  1175  3335  3332    1
  1176  3335  3338    1
  1177   188   185    1
  1178   187   185    1
  1179  3322  3320    1
  1180  3320  3318    1
  1181  2786  2787    1
  1182  2786  2788    1
  1183  2786  2784    1
  1184  3917  3918    1
  1185   876   877    1
  1186  1619  1617    1
  1187  2783  2782    2
  1188  2767  2766    1
  1189   269   268    1
  1190  3247  3248    1
  1191  3247  3267    1
  1192  1453  1452    1
  1193  1506  1508    1
  1194  3332  3334    1
  1195  3332  3333    1
  1196  3276  3275    1
  1197   249   247   am
  1198   528   527    1
  1199  1030  1028   ar
  1200  3270  3269    1
  1201   817   816    1
  1202  3410  3411    1
  1203  3410  3413    1
  1204  3855  3854    1
  1205  2774  2772   ar
  1206  2774  2776   ar
  1207   925   927    1
  1208   925   923   am
  1209   925   926    1
  1210   871   872    1
  1211   185   186    1
  1212  1456  1454    1
  1213  1456  1457    1
  1214  1456  1458    1
  1215  1617  1611    1
  1216   924   923    2
  1217   927   935    1
  1218  3275  3273    1
  1219   176   178    1
  1220   176   174    1
  1221   519   521    1
  1222   519   513    1
  1223  2772  2771   ar
  1224  2789  2788    1
  1225   266   268   am
  1226   266   267    2
  1227  2253  2252    2
  1228   864   866   ar
  1229   864   861    1
  1230  1028  1025    1
  1231   896   895    1
  1232   923   916    1
  1233  3879  3876    1
  1234  1027  1025    1
  1235   235   233    1
  1236  2274  2273    1
  1237   268   270    1
  1238   897   895    1
  1239   271   270    1
  1240   534   535    2
  1241   534   527    1
  1242  1454  1452    1
  1243  1454  1455    1
  1244  1452  1450   am
  1245  2247  2244    1
  1246   884   883    1
  1247   965   963    1
  1248   963   964    1
  1249   963   960    1
  1250  3388  3390    1
  1251  3388  3386    1
  1252  3388  3401    1
  1253  3370  3371    1
  1254  3370  3372    1
  1255   856   855    2
  1256  3392  3390    1
  1257  2788  2794    1
  1258  2782  2784   am
  1259  2782  2766    1
  1260  1511  1510    1
  1261  3403  3401   am
  1262  3403  3413    1
  1263   514   513    1
  1264   895   891    2
  1265  3384  3386   am
  1266  3384  3372    1
  1267  3390  3391    1
  1268   883   880    1
  1269   883   886    1
  1270  1662  1660    1
  1271  2784  2785    1
  1272  1441  1440    1
  1273  1493  1490    1
  1274  2770  2768    1
  1275  1516  1508    1
  1276  1516  1517    2
  1277  1553  1552    1
  1278   859   867    1
  1279   859   861    1
  1280   859   857    1
  1281  3877  3876    1
  1282  3342  3341    1
  1283   852   851    1
  1284  1491  1490    1
  1285  1450  1451    2
  1286  1450  1440    1
  1287   243   242    1
  1288   278   280   ar
  1289   278   275    1
  1290   867   868    2
  1291  1369  1367   am
  1292  1369  1370    1
  1293  1490  1492    1
  1294   225   226    1
  1295   225   240    1
  1296   225   227    1
  1297   917   916    1
  1298   916   918    1
  1299   821   820    1
  1300   318   316    1
  1301   316   317    1
  1302   316   314    1
  1303  1440  1442    1
  1304  2766  2768    1
  1305  2766  2764    1
  1306  2275  2278    1
  1307  2275  2273    1
  1308  2275  2277    1
  1309  1367  1364    1
  1310  1552  1554    1
  1311  3386  3387    1
  1312  2271  2273    1
  1313  2271  2272    1
  1314   814   816   am
  1315   814   815    2
  1316  2254  2252   am
  1317  2254  2255    1
  1318   816   818    1
  1319  1596  1595    1
  1320   880   881    1
  1321   880   882    1
  1322   527   525    1
  1323   527   529    1
  1324   853   851    1
  1325   272   270    1
  1326   272   274    1
  1327   272   275    1
  1328   236   239    1
  1329   236   233    1
  1330   236   238    1
  1331   958   957    1
  1332   270   281    1
  1333   831   830    2
  1334  3424  3425    1
  1335  3424  3421    1
  1336  2252  2240    1
  1337  3418  3417    1
  1338   891   889    1
  1339   891   892    1
  1340  1025  1026    1
  1341  1025  1022    1
  1342   827   826    1
  1343   890   889    1
  1344  3269  3267   am
  1345  3269  3271    1
  1346  2273  2279    1
  1347   228   227    1
  1348  2777  2776    1
  1349  3401  3402    2
  1350  1508  1510    1
  1351  1508  1509    1
  1352  1664  1665    1
  1353  1664  1658    1
  1354  1348  1347    1
  1355   894   892    1
  1356   889   886    1
  1357  2776  2778   ar
  1358  1608  1607    1
  1359   513   515    1
  1360   513   511    1
  1361  2251  2248    1
  1362   861   862    1
  1363   861   863    1
  1364  1597  1598    1
  1365  1597  1595    1
  1366  1597  1605    1
  1367  3876  3878    1
  1368  3876  3873    1
  1369   242   240   am
  1370   242   244    1
  1371  2771  2768    1
  1372  2771  2780   ar
  1373  3413  3414    1
  1374  3413  3415    1
  1375   517   515    1
  1376  1363  1362    1
  1377  2245  2244    1
  1378  2768  2769    1
  1379  3267  3268    2
  1380  2297  2295    1
  1381  3861  3860    1
  1382   892   893    1
  1383   233   227    1
  1384   233   234    1
  1385  3338  3339    1
  1386  3338  3340    1
  1387  3866  3865    1
  1388  1199  1198    1
  1389  3854  3860    2
  1390  3854  3851    1
  1391   855   857   am
  1392   855   849    1
  1393  3372  3373    1
  1394  3372  3374    1
  1395  1024  1022    1
  1396   524   523    2
  1397   247   244    1
  1398   247   248    2
  1399  2244  2246    1
  1400  2244  2242    1
  1401  1661  1660    1
  1402   240   241    2
  1403  1610  1609    1
  1404  2230  2228    1
  1405  1607  1605   am
  1406  1607  1609    1
  1407  3870  3869    1
  1408   309   306    1
  1409  1510  1512    1
  1410  1510  1513    1
  1411  2229  2228    1
  1412  3318  3319    1
  1413  3318  3316   am
  1414   851   854    1
  1415   851   849    1
  1416   525   523   am
  1417   525   526    1
  1418   857   858    1
  1419   962   960    1
  1420  2296  2295    1
  1421   246   244    1
  1422  1660  1663    1
  1423  1660  1658    1
  1424  3341  3340    2
  1425  3341  3343    1
  1426   175   174    1
  1427   886   887    1
  1428   886   888    1
  1429   227   229    1
  1430   174   172   am
  1431   523   511    1
  1432  1595  1593   am
  1433  2763  2762    2
  1434  1605  1606    2
  1435   275   276    1
  1436   275   277    1
  1437   938   937    1
  1438   982   981    1
  1439   828   826    1
  1440   960   957    1
  1441   960   961    1
  1442  3317  3316    2
  1443   935   937   am
  1444   935   936    2
  1445  2293  2292    1
  1446  3273  3274    1
  1447  3273  3271    1
  1448  3273  3279    1
  1449  2231  2228    1
  1450  1611  1609    1
  1451  1611  1612    1
  1452  1611  1613    1
  1453   985   984    1
  1454  3852  3851    1
  1455  3860  3862    1
  1456   848   847    1
  1457   530   529    1
  1458   820   826    1
  1459   820   818    1
  1460   820   822    1
  1461   244   245    1
  1462  3422  3421    1
  1463  2310  2309    1
  1464   957   959    1
  1465   957   955    1
  1466   313   312    1
  1467  1614  1613    1
  1468  2228  2226    1
  1469  2295  2292    1
  1470  2295  2298    1
  1471   515   516    1
  1472   515   518    1
  1473   826   829    1
  1474  1514  1513   ar
  1475  1355  1354    1
  1476  3340  3344    1
  1477  1609  1621    1
  1478   954   953    1
  1479   818   830    1
  1480   818   819    1
  1481  2282  2281    1
  1482  2794  2797    1
  1483  2794  2796    1
  1484  2794  2795    1
  1485  3417  3415   am
  1486  3417  3419    1
  1487   920   918    1
  1488  1347  1349    1
  1489  1347  1345   am
  1490   830   832   am
  1491  1022  1023    1
  1492  1022  1020    1
  1493  3284  3283    2
  1494   314   315    1
  1495   314   312    1
  1496   314   334    1
  1497  1513  1515   ar
  1498   983   981    1
  1499  2764  2762   am
  1500  2764  2765    1
  1501   918   919    1
  1502   918   921    1
  1503   529   531    1
  1504   529   532    1
  1505  1581  1580    1
  1506  1362  1364    1
  1507  1362  1360   am
  1508  3868  3867    1
  1509  2294  2292    1
  1510   307   306    1
  1511  1358  1356    1
  1512  1658  1659    1
  1513  1658  1656    1
  1514  1198  1200    1
  1515  1198  1194    2
  1516  3421  3419    1
  1517  3421  3423    1
  1518   312   310   am
  1519  1364  1365    1
  1520  1364  1366    1
  1521   849   847    1
  1522   849   850    1
  1523   511   509    1
  1524   511   512    1
  1525   950   947    1
  1526  3271  3283    1
  1527  3271  3272    1
  1528  1449  1448    1
  1529   937   939    1
  1530  1359  1356    1
  1531  3316  3301    1
  1532  1615  1613    1
  1533  2248  2242    1
  1534  2248  2250    1
  1535  2248  2249    1
  1536  3851  3853    1
  1537  3851  3849    1
  1538  1577  1576    1
  1539  1679  1677    1
  1540  2292  2291    1
  1541  2778  2780   ar
  1542  2778  2779    1
  1543  3375  3374    1
  1544  1442  1448    1
  1545  1442  1443    1
  1546  1442  1444    1
  1547  1554  1555    1
  1548  1554  1574    1
  1549  1554  1556    1
  1550  3415  3416    2
  1551  3282  3279    1
  1552  2780  2781    1
  1553  1588  1585    1
  1554   510   509    1
  1555   981   984    1
  1556   981   979    1
  1557   306   308    1
  1558   306   304    1
  1559  3865  3869    1
  1560  3865  3867    1
  1561  3865  3863    1
  1562  1613  1616    1
  1563   502   501    1
  1564  1193  1192    1
  1565   847   845   am
  1566   281   282    2
  1567   281   283   am
  1568  2762  2759    1
  1569  3869  3873    1
  1570  3869  3871    1
  1571  2242  2240    1
  1572  2242  2243    1
  1573  2240  2238    1
  1574  2240  2241    1
  1575  3280  3279    1
  1576  2279  2281   am
  1577  2279  2280    2
  1578  3873  3874    1
  1579  3873  3875    1
  1580  1557  1556    1
  1581   835   834    1
  1582  2314  2313    1
  1583  3279  3281    1
  1584  2311  2309    1
  1585  3374  3380    1
  1586  3374  3376    1
  1587  3311  3309    1
  1588  3382  3380    1
  1589  2309  2312    1
  1590  2309  2307    1
  1591  1021  1020    1
  1592   172   173    2
  1593   172   162    1
  1594  1586  1585    1
  1595  1356  1354    1
  1596  1356  1357    1
  1597   284   283    1
  1598  2281  2283    1
  1599  1576  1574   am
  1600  1576  1578    1
  1601  2313  2312   ar
  1602  2313  2315   ar
  1603  1574  1575    2
  1604   500   499    1
  1605  3283  3285   am
  1606  1346  1345    2
  1607  3419  3420    1
  1608  3419  3426    1
  1609  1593  1578    1
  1610  1593  1594    2
  1611  3862  3863    1
  1612  3862  3847    1
  1613  2312  2322   ar
  1614  2319  2318    1
  1615   509   507   am
  1616  1354  1360    1
  1617  1354  1352    1
  1618   303   302    1
  1619   953   955    1
  1620   953   951   am
  1621  3440  3438   ar
  1622  2238  2239    1
  1623  2238  2236   am
  1624   823   822    1
  1625  1645  1643    1
  1626   944   943    1
  1627   822   824    1
  1628   822   825    1
  1629  2315  2316    1
  1630  2315  2317   ar
  1631   310   304    1
  1632   310   311    2
  1633  1558  1556    1
  1634  2306  2305    1
  1635  1556  1559    1
  1636   501   499   ar
  1637   501   503   ar
  1638   955   975    1
  1639   955   956    1
  1640  1345  1342    1
  1641  1647  1646    1
  1642   229   232    1
  1643   229   231    1
  1644   229   230    1
  1645  3344  3346    1
  1646  3344  3345    1
  1647  1088  1086    1
  1648  1020  1018    1
  1649  1020  1031    1
  1650  3875  3863    1
  1651  1580  1578    1
  1652  1580  1582    1
  1653  1580  1583    1
  1654  1360  1361    2
  1655  1585  1587    1
  1656  1585  1583    1
  1657  1677  1678    1
  1658  1677  1675   am
  1659  2322  2323    1
  1660  2322  2320   ar
  1661   283   285    1
  1662   947   948    1
  1663   947   949    1
  1664   947   941    1
  1665  3863  3864    1
  1666  1445  1444    1
  1667  1192  1194    1
  1668  1192  1189    1
  1669   499   497   ar
  1670   832   834    1
  1671   832   833    1
  1672  2320  2317   ar
  1673  2320  2321    1
  1674  2317  2318    1
  1675   397   396    1
  1676   163   162    1
  1677   403   402    1
  1678  3849  3847    2
  1679  3849  3850    1
  1680  2298  2299    1
  1681  2298  2300    1
  1682  2298  2301    1
  1683  3380  3381    1
  1684  3380  3383    1
  1685  3429  3428    1
  1686  1194  1195    1
  1687   532   533    1
  1688  3377  3376    1
  1689   334   335    2
  1690   334   336   am
  1691  2226  2227    1
  1692  2226  2224    1
  1693  2226  2232    1
  1694  1578  1579    1
  1695   921   922    1
  1696   304   302    1
  1697   304   305    1
  1698  2288  2285    1
  1699  1444  1447    1
  1700  1444  1446    1
  1701  2236  2237    2
  1702  2236  2224    1
  1703   834   845    1
  1704   834   836    1
  1705  1012  1011    1
  1706  1621  1622    2
  1707  1621  1623   am
  1708   975   976    2
  1709   975   977   am
  1710  3314  3312    1
  1711  1572  1571    1
  1712   845   846    2
  1713   978   977    1
  1714  3439  3438   ar
  1715  3315  3312    1
  1716   302   300   am
  1717   504   503    1
  1718  3847  3848    1
  1719   843   842   ar
  1720  1657  1656    1
  1721  1656  1654    1
  1722  1656  1666    1
  1723   337   336    1
  1724  3871  3872    1
  1725   844   842   ar
  1726  3438  3435    1
  1727  3437  3435    1
  1728   503   505   ar
  1729  1655  1654    1
  1730   977   979    1
  1731   939   951    1
  1732   939   941    1
  1733   939   940    1
  1734  1676  1675    2
  1735  2287  2285    1
  1736  1191  1189    1
  1737  2291  2301    1
  1738  2291  2289   am
  1739  3309  3312    1
  1740  3309  3310    1
  1741  3309  3303    1
  1742  3376  3378    1
  1743  3376  3379    1
  1744  2234  2232    1
  1745   979   980    1
  1746   979   986    1
  1747  2305  2307    1
  1748  2305  2303   am
  1749   152   150    1
  1750  1624  1623    1
  1751  1018  1019    1
  1752  1018  1016   am
  1753   165   164    1
  1754  2760  2759    1
  1755  2233  2232    1
  1756  3301  3299    1
  1757  3301  3302    1
  1758  3301  3303    1
  1759  1217  1216    1
  1760   162   164    1
  1761   162   160    1
  1762   159   158    2
  1763  2759  2761    1
  1764  2759  2757    1
  1765  2308  2307    1
  1766   951   952    2
  1767  2307  2324    1
  1768   405   402    1
  1769  2225  2224    1
  1770  1351  1350    2
  1771  1643  1644    1
  1772  1643  1646    1
  1773  1643  1641    1
  1774  3304  3303    1
  1775  3312  3313    1
  1776  1584  1583    1
  1777  1352  1350   am
  1778  1352  1353    1
  1779  1032  1031    2
  1780   943   941    1
  1781   943   945    1
  1782   943   946    1
  1783  1675  1672    1
  1784  1216  1215    1
  1785   842   839    1
  1786  2283  2285    1
  1787  2283  2289    1
  1788  2283  2284    1
  1789  1654  1652   am
  1790  1583  1589    1
  1791   336   338    1
  1792   492   491    1
  1793   488   487    2
  1794  2285  2286    1
  1795  2224  2222    1
  1796  1086  1087    1
  1797  1086  1089    1
  1798  1086  1084    1
  1799  1646  1648    1
  1800  1646  1649    1
  1801   941   942    1
  1802  2232  2235    1
  1803  3298  3297    2
  1804  3428  3426   am
  1805  3428  3430    1
  1806  3426  3427    2
  1807   402   399    1
  1808   402   404    1
  1809  2751  2750    1
  1810  3454  3453    1
  1811  1072  1071    1
  1812  3285  3295    1
  1813  3285  3286    1
  1814   497   498    1
  1815   497   496   ar
  1816  3299  3297   am
  1817  3299  3300    1
  1818  1031  1033   am
  1819   507   491    1
  1820   507   508    2
  1821  1623  1625    1
  1822  1189  1190    1
  1823  1189  1186    1
  1824   151   150    1
  1825  1669  1668    1
  1826   395   393    1
  1827  2301  2303    1
  1828  2301  2302    1
  1829  1197  1195    1
  1830  1344  1342    1
  1831  1129  1126    1
  1832   149   148    1
  1833  1073  1071    1
  1834  3297  3295    1
  1835  3435  3436    1
  1836  3435  3432    1
  1837  1350  1340    1
  1838  1082  1081    1
  1839   401   399    1
  1840  3465  3463    1
  1841  3303  3305    1
  1842   396   399    1
  1843   396   398    1
  1844   396   393    1
  1845  1127  1126    1
  1846  1195  1196    1
  1847  1187  1186    1
  1848  1640  1639    1
  1849  1006  1005    1
  1850   505   496   ar
  1851   505   506    1
  1852  3296  3295    1
  1853  1342  1343    1
  1854  1342  1340    1
  1855  1559  1573   ar
  1856  1559  1560   ar
  1857  1016  1017    2
  1858  1016  1014    1
  1859  2145  2144    1
  1860  1011  1013    1
  1861  1011  1008    1
  1862  1011  1014    1
  1863   837   836    1
  1864   300   285    1
  1865   300   301    2
  1866  1666  1668   am
  1867  1666  1667    2
  1868  3455  3453    1
  1869  1009  1008    1
  1870   285   286    1
  1871   285   287    1
  1872  2758  2757    1
  1873   987   986    2
  1874   288   287    1
  1875   164   170    1
  1876   164   166    1
  1877  2289  2290    2
  1878  1571  1573   ar
  1879  1571  1569   ar
  1880   150   148    1
  1881   150   153    1
  1882  1093  1090    1
  1883   478   477    1
  1884   295   293    1
  1885  2303  2304    2
  1886   394   393    1
  1887  3799  3798    1
  1888  1668  1670    1
  1889   836   839    1
  1890   836   838    1
  1891  3444  3443    1
  1892   399   400    1
  1893  3448  3447    1
  1894   158   160   am
  1895   158   146    1
  1896   298   296    1
  1897  1651  1649   ar
  1898   496   493    1
  1899  2757  2755   am
  1900  1652  1641    1
  1901  1652  1653    2
  1902  2334  2333    1
  1903  3433  3432    1
  1904   160   161    1
  1905  3288  3286    1
  1906  2327  2326    1
  1907   986   988   am
  1908   341   340    1
  1909  3466  3463    1
  1910  1080  1079    1
  1911  3295  3292    1
  1912  2376  2374    1
  1913   393   390    1
  1914  2159  2158    1
  1915   491   493    1
  1916   491   489    1
  1917  1071  1074    1
  1918  1071  1069    1
  1919  1126  1128    1
  1920  1126  1124    1
  1921  1649  1650   ar
  1922  3775  3773    1
  1923  3453  3447    1
  1924  3453  3456    1
  1925   339   338    1
  1926  2748  2747    1
  1927   383   381    1
  1928  1570  1569    1
  1929  2373  2371    1
  1930   482   479    1
  1931  1641  1639    1
  1932  1641  1642    1
  1933   170   171    1
  1934   839   841    1
  1935   839   840    1
  1936  1573  1564   ar
  1937  1639  1637   am
  1938  3460  3459    1
  1939  1186  1188    1
  1940  1186  1183    1
  1941  3463  3464    1
  1942  3463  3461    1
  1943   148   146    1
  1944   148   154    1
  1945  3432  3430    1
  1946  3432  3434    1
  1947  1008  1005    1
  1948  1008  1010    1
  1949  2750  2747    1
  1950  2750  2752    1
  1951  2750  2753    1
  1952   487   489   am
  1953   487   475    1
  1954  2749  2747    1
  1955  3286  3287    1
  1956  3286  3289    1
  1957  2324  2326   am
  1958  2324  2325    2
  1959  1340  1341    1
  1960  1340  1338    1
  1961  3770  3769    2
  1962   338   340    1
  1963   338   358    1
  1964   287   293    1
  1965   287   289    1
  1966  1215  1218   ar
  1967  1215  1213   ar
  1968  3801  3798    1
  1969  1014  1004    1
  1970  1014  1015    1
  1971  1081  1084    1
  1972  1081  1079    1
  1973  1081  1083    1
  1974  2117  2114    1
  1975  1219  1218    1
  1976  2144  2141    1
  1977  1590  1589    1
  1978  1092  1090    1
  1979  1084  1090    1
  1980  1084  1085    1
  1981  1184  1183    1
  1982  1671  1670    1
  1983  1561  1560    1
  1984  2372  2371    1
  1985  2158  2152    1
  1986  1033  1034    1
  1987  1033  1035    1
  1988  1005  1004    1
  1989  1005  1007    1
  1990  1672  1673    1
  1991  1672  1670    1
  1992  1672  1674    1
  1993  1090  1091    1
  1994  1569  1567   ar
  1995  3797  3794    1
  1996  1589  1592    1
  1997  1589  1591    1
  1998  3430  3431    1
  1999  3430  3441    1
  2000  1636  1633    1
  2001   380   379    1
  2002  2156  2154    1
  2003   480   479    1
  2004  2222  2223    1
  2005  2222  2220   am
  2006  2747  2744    1
  2007   293   296    1
  2008   293   294    1
  2009   167   166    1
  2010  1560  1562   ar
  2011  2326  2328    1
  2012  1076  1075    2
  2013  2333  2330    1
  2014  3798  3800    1
  2015  3798  3792    1
  2016  3447  3445    1
  2017  3447  3449    1
  2018  1670  1680    1
  2019   155   154    1
  2020   340   342    1
  2021   340   343    1
  2022  2755  2756    2
  2023  2755  2753    1
  2024   493   494    1
  2025   493   495    1
  2026  1045  1043    1
  2027  1079  1077    1
  2028  1079  1094    1
  2029   477   479    1
  2030   477   475    1
  2031   477   483    1
  2032  1628  1627    1
  2033  2371  2374    1
  2034  2371  2368    1
  2035   296   297    1
  2036   296   299    1
  2037  2374  2377    1
  2038  2374  2375    1
  2039  1625  1637    1
  2040  1625  1626    1
  2041  1625  1627    1
  2042  3443  3441   am
  2043  3443  3445    1
  2044   474   473    1
  2045  1214  1213    1
  2046   489   490    1
  2047  1077  1075   am
  2048  1077  1078    1
  2049  2355  2354    1
  2050  1075  1069    1
  2051   166   168    1
  2052   166   169    1
  2053   479   481    1
  2054   145   144    1
  2055   146   144    1
  2056   146   147    1
  2057  3763  3762    1
  2058   485   483    1
  2059  1218  1220   ar
  2060  1004  1002   am
  2061  3774  3773    1
  2062  3305  3307    1
  2063  3305  3308    1
  2064  3305  3306    1
  2065   989   988    1
  2066   988   990    1
  2067  3773  3771    1
  2068  3773  3776    1
  2069   348   346    1
  2070  1637  1638    2
  2071  1183  1185    1
  2072  1183  1181    1
  2073   381   379    1
  2074   381   384    1
  2075   381   382    1
  2076  2142  2141    1
  2077  1069  1070    1
  2078  1069  1067    1
  2079  3452  3449    1
  2080  2212  2210    1
  2081  2115  2114    1
  2082  3769  3771   am
  2083  3769  3762    1
  2084  3459  3461    1
  2085  3459  3457   am
  2086  2221  2220    2
  2087   136   134    1
  2088  1068  1067    1
  2089  1036  1035    1
  2090   387   386    1
  2091  2354  2351    1
  2092    27    24    1
  2093  1213  1211   ar
  2094   361   360    1
  2095  2120  2118    1
  2096  2367  2365    1
  2097  1339  1338    1
  2098  3790  3789    1
  2099   475   473    1
  2100   475   476    1
  2101  1125  1124    1
  2102  2149  2148    1
  2103  2753  2754    1
  2104  2753  2743    1
  2105   154   157    1
  2106   154   156    1
  2107  2114  2116    1
  2108  2114  2112    1
  2109  1776  1774    1
  2110   484   483    1
  2111  3765  3764    1
  2112   379   377   am
  2113  1044  1043    1
  2114   386   384   am
  2115   386   388    1
  2116  1124  1130    1
  2117  1124  1122    1
  2118  3292  3289    1
  2119  3292  3293    1
  2120  3292  3294    1
  2121  1338  1336   am
  2122  3795  3794    1
  2123   483   486    1
  2124  3441  3442    2
  2125  1049  1046    1
  2126  3759  3758    2
  2127  1633  1627    1
  2128  1633  1634    1
  2129  1633  1635    1
  2130  3794  3792    1
  2131  3794  3796    1
  2132  1627  1629    1
  2133  2141  2143    1
  2134  2141  2139    1
  2135  3777  3776    2
  2136  3445  3457    1
  2137  3445  3446    1
  2138  3771  3772    1
  2139  2220  2217    1
  2140   390   391    1
  2141   390   388    1
  2142   390   392    1
  2143   384   385    2
  2144  2140  2139    1
  2145  3461  3462    1
  2146  3461  3467    1
  2147  3449  3450    1
  2148  3449  3451    1
  2149  2366  2365    1
  2150   358   360   am
  2151   358   359    2
  2152   135   134    1
  2153  2154  2152    1
  2154  2154  2155    1
  2155  2154  2157    1
  2156   144   142   am
  2157  1564  1562   ar
  2158  1564  1565   ar
  2159   473   471   am
  2160   290   289    1
  2161  3289  3291    1
  2162  3289  3290    1
  2163  1035  1037    1
  2164  1035  1050    1
  2165  1043  1046    1
  2166  1043  1037    1
  2167  2166  2164    1
  2168  2152  2153    1
  2169  2152  2150    1
  2170  2163  2162    1
  2171   289   292    1
  2172   289   291    1
  2173   389   388    1
  2174  1182  1181    1
  2175  2331  2330    1
  2176  1719  1717    1
  2177  3762  3764    1
  2178  3762  3760    1
  2179  2113  2112    1
  2180  2211  2210    1
  2181   360   362    1
  2182  1562  1563    1
  2183   347   346    1
  2184    26    24    1
  2185  1002   990    1
  2186  1002  1003    2
  2187  1067  1065   am
  2188  2330  2328    1
  2189  2330  2332    1
  2190  2136  2135    2
  2191  1567  1565   ar
  2192  1567  1568    1
  2193  2210  2208   am
  2194  3792  3789    1
  2195  3792  3793    1
  2196   346   343    1
  2197   346   349    1
  2198  2328  2329    1
  2199  2328  2335    1
  2200  2365  2368    1
  2201  2365  2362    1
  2202  3776  3778   am
  2203  1775  1774    1
  2204  1130  1131    2
  2205  1130  1132   am
  2206   134   137    1
  2207   134   132    1
  2208   388   406    1
  2209  3457  3458    2
  2210  1094  1095    2
  2211  1094  1096   am
  2212  2744  2745    1
  2213  2744  2743    1
  2214  2744  2746    1
  2215  1774  1773    2
  2216    24    25    1
  2217    24    22    1
  2218   365   364    1
  2219  2338  2337    1
  2220   343   344    1
  2221   343   345    1
  2222  1683  1682    1
  2223  3789  3791    1
  2224  3789  3787    1
  2225  2368  2369    1
  2226  2368  2370    1
  2227  1047  1046    1
  2228  2353  2351    1
  2229  1123  1122    1
  2230  3764  3766    1
  2231  3764  3767    1
  2232  1133  1132    1
  2233   990   991    1
  2234   990   992    1
  2235  1046  1048    1
  2236  3470  3469    1
  2237  1680  1682   am
  2238  1680  1681    2
  2239  1181  1201    1
  2240  1181  1179    1
  2241  2112  2118    1
  2242  2112  2110    1
  2243   353   352    1
  2244  1137  1136    1
  2245  3749  3748    1
  2246  2139  2146    1
  2247  2139  2137    1
  2248  2118  2119    1
  2249  2118  2121    1
  2250   452   451    1
  2251  1220  1221    1
  2252  1220  1210   ar
  2253     2     1    1
  2254  1135  1134    1
  2255  2148  2150    1
  2256  2148  2146   am
  2257  2162  2164    1
  2258  2162  2160   am
  2259     4     1    1
  2260  1795  1792    1
  2261  1122  1120   am
  2262  1565  1566    1
  2263  1053  1052    1
  2264   128   127    1
  2265  2351  2352    1
  2266  2351  2349    1
  2267  1132  1134    1
  2268  1037  1038    1
  2269  1037  1039    1
  2270  2743  2741   am
  2271  1716  1715    1
  2272  1172  1171    1
  2273  2165  2164    1
  2274  1170  1168    1
  2275  2164  2167    1
  2276  1211  1210   ar
  2277  1211  1212    1
  2278     6     5    1
  2279  2126  2125    2
  2280  1050  1052   am
  2281  1050  1051    2
  2282  2359  2358    1
  2283    21    20    1
  2284  3786  3785    1
  2285  3467  3469   am
  2286  3467  3468    2
  2287   377   362    1
  2288   377   378    2
  2289  1336  1337    2
  2290  1336  1326    1
  2291  1058  1056    1
  2292  3758  3760   am
  2293  3758  3746    1
  2294  1315  1314    1
  2295  2348  2347    1
  2296  1682  1684    1
  2297   372   369    1
  2298  1779  1777    1
  2299  1718  1717    1
  2300  1052  1054    1
  2301  1717  1715    1
  2302  1717  1720    1
  2303  1202  1201    2
  2304   362   364    1
  2305   362   363    1
  2306  2150  2160    1
  2307  2150  2151    1
  2308   133   132    1
  2309  1316  1314    1
  2310  1630  1629    1
  2311  2124  2121    1
  2312  1323  1322    2
  2313  3760  3761    1
  2314  3469  3471    1
  2315   368   367    1
  2316  2218  2217    1
  2317  3474  3473    1
  2318   471   451    1
  2319   471   472    2
  2320  1327  1326    1
  2321   457   456    1
  2322   352   354    1
  2323   352   351    2
  2324     1     5    1
  2325     1     3    1
  2326  2217  2219    1
  2327  2217  2215    1
  2328  1629  1632    1
  2329  1629  1631    1
  2330   142   127    1
  2331   142   143    2
  2332  1793  1792    1
  2333  1180  1179    1
  2334  2337  2335   am
  2335  2337  2339    1
  2336   993   992    1
  2337  1706  1705    1
  2338   448   447    2
  2339   364   367    1
  2340   364   366    1
  2341  2135  2137   am
  2342  2135  2129    1
  2343   455   453    1
  2344  1134  1136    1
  2345  1134  1146    1
  2346  2204  2202    1
  2347  2146  2147    2
  2348  1201  1203   am
  2349  1000   998    1
  2350  1210  1207    1
  2351  2335  2336    2
  2352  1179  1177   am
  2353  1065  1054    1
  2354  1065  1066    2
  2355  1119  1116    1
  2356  2160  2161    2
  2357   451   453    1
  2358   451   449    1
  2359  2363  2362    1
  2360   132   138    1
  2361   132   129    1
  2362  2208  2209    2
  2363  2208  2205    1
  2364  2121  2123    1
  2365  2121  2122    1
  2366  1715  1713   am
  2367  1773  1777    1
  2368  1773  1771    1
  2369   349   351    1
  2370   349   350    1
  2371  1792  1794    1
  2372  1792  1786    1
  2373  1096  1097    1
  2374  1096  1098    1
  2375  1145  1142    1
  2376  2344  2341    1
  2377  3756  3754    1
  2378    20    22    1
  2379    20    18   am
  2380  1136  1142    1
  2381  1136  1138    1
  2382  3778  3779    1
  2383  3778  3780    1
  2384  2342  2341    1
  2385  2362  2364    1
  2386  2362  2360    1
  2387  2137  2138    1
  2388  2203  2202    1
  2389  3788  3787    1
  2390  1777  1778    1
  2391  2125  2110    1
  2392  2125  2127   am
  2393  1173  1171    1
  2394   127   129    1
  2395   127   125    1
  2396  3748  3754    1
  2397  3748  3746    1
  2398  3748  3750    1
  2399  1790  1788    1
  2400  1314  1317    1
  2401  1314  1312    1
  2402   992   998    1
  2403   992   994    1
  2404  3757  3754    1
  2405  1171  1168    1
  2406  1171  1174    1
  2407  1040  1039    1
  2408  1313  1312    1
  2409   124   123    2
  2410     5    18    1
  2411     5     7    1
  2412  3787  3785    1
  2413  3787  3802    1
  2414  3785  3783   am
  2415  1769  1768    1
  2416    22    23    1
  2417    22    28    1
  2418  2358  2360    1
  2419  2358  2356   am
  2420  1168  1169    1
  2421  1168  1166    1
  2422   460   459    1
  2423  1702  1701    1
  2424  1120  1121    2
  2425  1120  1114    1
  2426  1056  1054    1
  2427  1056  1057    1
  2428  1056  1059    1
  2429   406   407    2
  2430   406   408   am
  2431  1054  1055    1
  2432  1326  1324    1
  2433  1326  1328    1
  2434  2347  2349    1
  2435  2347  2345   am
  2436   409   408    1
  2437  1770  1768    1
  2438  2110  2111    1
  2439  2110  2108    1
  2440   351   355    1
  2441   367   369    1
  2442   367   373    1
  2443  1720  1721    2
  2444  1720  1722   am
  2445   453   456    1
  2446   453   454    1
  2447  1733  1732    1
  2448   140   138    1
  2449   369   371    1
  2450   369   370    1
  2451  2741  2742    2
  2452  2741  2734    1
  2453  2349  2356    1
  2454  2349  2350    1
  2455  3767  3768    1
  2456  3752  3750    1
  2457  3754  3755    1
  2458    29    28    2
  2459  3512  3511    1
  2460  2202  2205    1
  2461  2202  2200    1
  2462  1039  1041    1
  2463  1039  1042    1
  2464  3746  3747    1
  2465  3746  3744    1
  2466  2341  2339    1
  2467  2341  2343    1
  2468   141   138    1
  2469  2167  2168    2
  2470  2167  2169   am
  2471  3481  3479   ar
  2472   456   459    1
  2473   456   458    1
  2474    18    19    2
  2475  1177  1178    2
  2476  1177  1166    1
  2477  3475  3473    1
  2478  2109  2108    1
  2479  3751  3750    1
  2480  1322  1324   am
  2481  1322  1310    1
  2482  3473  3471    1
  2483  3473  3476    1
  2484   998   999    1
  2485   998  1001    1
  2486  1709  1707    1
  2487  1330  1328    1
  2488  1712  1711    1
  2489  1142  1143    1
  2490  1142  1144    1
  2491  3782  3780    1
  2492   461   459    1
  2493  1735  1732    1
  2494  1768  1771    1
  2495  1768  1765    1
  2496  2215  2216    1
  2497  2215  2213   am
  2498   138   139    1
  2499  1688  1686    1
  2500  1141  1138    1
  2501  3471  3472    1
  2502  3471  3482    1
  2503  1723  1722    1
  2504  1705  1707    1
  2505  1705  1711    1
  2506  1705  1703    1
  2507   447   449   am
  2508   447   432    1
  2509   129   130    1
  2510   129   131    1
  2511  1113  1112    1
  2512  1771  1772    1
  2513  2339  2345    1
  2514  2339  2340    1
  2515  2360  2361    1
  2516  2360  2378    1
  2517  1701  1699   am
  2518  1701  1703    1
  2519  1063  1062   ar
  2520   459   462    1
  2521  1312  1310    1
  2522  1312  1318    1
  2523   449   450    1
  2524  3750  3753    1
  2525  1708  1707    1
  2526  2735  2734    1
  2527   121   119    1
  2528   424   423    1
  2529  1203  1204    1
  2530  1203  1205    1
  2531     8     7    1
  2532  2356  2357    2
  2533  2127  2129    1
  2534  2127  2128    1
  2535  1722  1724    1
  2536  2130  2129    1
  2537  1684  1699    1
  2538  1684  1686    1
  2539  1684  1685    1
  2540  1116  1117    1
  2541  1116  1114    1
  2542  1116  1118    1
  2543   408   410    1
  2544    12    10    1
  2545  2129  2131    1
  2546  3506  3505    1
  2547  2205  2206    1
  2548  2205  2207    1
  2549   125   123   am
  2550   125   126    1
  2551   123   117    1
  2552  1324  1325    1
  2553  1789  1788    1
  2554  2214  2213    2
  2555  3780  3783    1
  2556  3780  3781    1
  2557    28    30   am
  2558  1146  1147    2
  2559  1146  1148   am
  2560  1713  1703    1
  2561  1713  1714    2
  2562  2724  2722    1
  2563   995   994    1
  2564  1138  1140    1
  2565  1138  1139    1
  2566  1176  1174   ar
  2567  3510  3507    1
  2568  1788  1786    1
  2569  1788  1791    1
  2570  3745  3744    1
  2571  2213  2200    1
  2572  2108  2106   am
  2573  1166  1164    1
  2574  1166  1167    1
  2575  2170  2169    1
  2576  3783  3784    2
  2577  1732  1734    1
  2578  1732  1726    1
  2579  1112  1114    1
  2580  1112  1110   am
  2581  1707  1710    1
  2582  1321  1318    1
  2583  1165  1164    1
  2584  1114  1115    1
  2585  1207  1208    1
  2586  1207  1205    1
  2587  1207  1209    1
  2588    15    14    1
  2589    57    56    1
  2590  1687  1686    1
  2591   122   119    1
  2592  1309  1308    1
  2593  1786  1787    1
  2594  1786  1784    1
  2595  1098  1099    1
  2596  1098  1110    1
  2597  1098  1100    1
  2598  2345  2346    2
  2599  1174  1175   ar
  2600     7    10    1
  2601     7     9    1
  2602   994   996    1
  2603   994   997    1
  2604  1699  1700    2
  2605  3485  3484    1
  2606  1763  1762    1
  2607  2731  2730    2
  2608  1328  1329    1
  2609  1328  1331    1
  2610  1206  1205    1
  2611   431   430    1
  2612  1703  1704    1
  2613  1060  1059    1
  2614  3802  3803    2
  2615  3802  3804   am
  2616   426   425    1
  2617  1686  1689    1
  2618  2169  2171    1
  2619  2734  2732    1
  2620  2734  2736    1
  2621  1107  1106    1
  2622   435   434    1
  2623  3524  3521    1
  2624   466   465    1
  2625  1059  1062    1
  2626  1059  1061    1
  2627  1300  1298    1
  2628  3744  3742   am
  2629   355   357    1
  2630   355   356    1
  2631  3511  3514    1
  2632  3511  3505    1
  2633  3511  3513    1
  2634  1110  1111    2
  2635  1301  1298    1
  2636  1310  1308    1
  2637  1310  1311    1
  2638  1062  1064   ar
  2639  3479  3476    1
  2640  3479  3480   ar
  2641   119   117    1
  2642   119   120    1
  2643  1205  1222    1
  2644  2200  2201    1
  2645  2200  2198    1
  2646   373   375    1
  2647   373   374    1
  2648   373   376    1
  2649  2415  2414    1
  2650  1725  1724    1
  2651   416   415    1
  2652  1332  1331    2
  2653  1764  1762    1
  2654  3477  3476    1
  2655  1164  1162   am
  2656   430   432    1
  2657   430   428   am
  2658  1299  1298    1
  2659  3805  3804    1
  2660   116   115    1
  2661  3476  3478    1
  2662    10    11    1
  2663    10    13    1
  2664  1318  1320    1
  2665  1318  1319    1
  2666  2723  2722    1
  2667  2381  2380    1
  2668  3505  3507    1
  2669  3505  3503    1
  2670   423   425    1
  2671   423   421   am
  2672  1298  1296    1
  2673  3502  3501    1
  2674  1148  1149    1
  2675  1148  1150    1
  2676  3507  3508    1
  2677  3507  3509    1
  2678  1308  1306   am
  2679  2722  2725    1
  2680  2722  2720    1
  2681  1724  1726    1
  2682  1724  1736    1
  2683   432   434    1
  2684   432   433    1
  2685  1762  1765    1
  2686  1762  1760    1
  2687  2732  2730   am
  2688  2732  2733    1
  2689   428   425    1
  2690   428   429    2
  2691  3522  3521    1
  2692   425   427    1
  2693  2417  2414    1
  2694  1765  1767    1
  2695  1765  1766    1
  2696   108   105    1
  2697  2721  2720    1
  2698  3482  3484   am
  2699  3482  3483    2
  2700  3484  3486    1
  2701  1101  1100    1
  2702  2730  2718    1
  2703    56    58    1
  2704    56    54   am
  2705  2738  2736    1
  2706   117   115    1
  2707   117   118    1
  2708  3804  3806    1
  2709    52    51    1
  2710  2389  2388    1
  2711  1331  1333   am
  2712  3518  3517    1
  2713  1785  1784    1
  2714  1783  1782    1
  2715   441   439    1
  2716  2378  2380   am
  2717  2378  2379    2
  2718    30    31    1
  2719    30    32    1
  2720  1109  1106    1
  2721  1106  1100    1
  2722  1106  1108    1
  2723    14    16    1
  2724    14    17    1
  2725    14    13    1
  2726   462   463    1
  2727   462   464    1
  2728   434   436    1
  2729   434   437    1
  2730  2131  2134    1
  2731  2131  2133    1
  2732  2131  2132    1
  2733  2199  2198    1
  2734   410   421    1
  2735   410   412    1
  2736   410   411    1
  2737  3521  3523    1
  2738  3521  3519    1
  2739  1698  1695    1
  2740  1100  1102    1
  2741   413   412    1
  2742  1726  1727    1
  2743  1726  1728    1
  2744  2736  2737    1
  2745  2736  2739    1
  2746   465   467    1
  2747   465   464    2
  2748  2106  2107    2
  2749  2106  2096    1
  2750  2177  2176    1
  2751  2414  2416    1
  2752  2414  2408    1
  2753  1784  1782    1
  2754  1784  1796    1
  2755  3490  3488    1
  2756   115   113   am
  2757   420   418   ar
  2758  1782  1780   am
  2759  2380  2382    1
  2760  2198  2196   am
  2761  1697  1695    1
  2762    53    51    1
  2763  1162  1150    1
  2764  1162  1163    2
  2765  2097  2096    1
  2766  2412  2410    1
  2767   415   412    1
  2768   415   418    1
  2769   415   417    1
  2770  2172  2171    1
  2771  2171  2173    1
  2772  2171  2174    1
  2773  1292  1291    1
  2774  2720  2718    1
  2775  2720  2726    1
  2776   421   422    2
  2777  1689  1690    1
  2778  1689  1695    1
  2779  1689  1691    1
  2780  3742  3743    2
  2781  3742  3732    1
  2782  3501  3503    1
  2783  3501  3499   am
  2784   412   414    1
  2785  1842  1841    1
  2786  1759  1758    1
  2787  1695  1696    1
  2788  2391  2390    1
  2789    51    54    1
  2790    51    48    1
  2791   102   101    1
  2792   107   105    1
  2793   464   468    1
  2794  3517  3519    1
  2795  3517  3515   am
  2796  3489  3488    1
  2797   105   106    1
  2798   105   103    1
  2799    54    55    2
  2800  3736  3734    1
  2801  2093  2092    2
  2802    33    32    1
  2803  3733  3732    1
  2804   111   109    1
  2805  3503  3515    1
  2806  3503  3504    1
  2807  1150  1151    1
  2808  1150  1152    1
  2809  1225  1224    1
  2810  2388  2390   ar
  2811  2388  2387   ar
  2812  3807  3806    1
  2813  1222  1224   am
  2814  1222  1223    2
  2815  2409  2408    1
  2816  1161  1158    1
  2817  2385  2384    1
  2818  1736  1737    2
  2819  1736  1738   am
  2820   440   439    1
  2821   418   419   ar
  2822   439   437    1
  2823   439   442    1
  2824  2718  2719    1
  2825  2718  2716    1
  2826  1254  1251    1
  2827  1306  1291    1
  2828  1306  1307    2
  2829  1731  1728    1
  2830  1780  1760    1
  2831  1780  1781    2
  2832  3488  3486    1
  2833  3488  3491    1
  2834  1760  1758    1
  2835  1760  1761    1
  2836  2096  2098    1
  2837  2096  2094    1
  2838  2100  2098    1
  2839  1297  1296    1
  2840  1739  1738    1
  2841    47    46    1
  2842    32    42    1
  2843    32    34    1
  2844    43    42    2
  2845  3520  3519    1
  2846  1159  1158    1
  2847  2717  2716    1
  2848  1296  1293    1
  2849  1296  1302    1
  2850  1305  1302    1
  2851  3486  3499    1
  2852  3486  3487    1
  2853  3519  3525    1
  2854    81    80    1
  2855   445   443    1
  2856  3806  3808    1
  2857  3806  3809    1
  2858  1281  1279    1
  2859  2176  2174   am
  2860  2176  2178    1
  2861  2408  2410    1
  2862  2408  2406    1
  2863  1333  1335    1
  2864  1333  1334    1
  2865  1728  1729    1
  2866  1728  1730    1
  2867  2390  2392   ar
  2868    42    44   am
  2869  3515  3516    2
  2870    80    77    1
  2871  3496  3495    1
  2872  2727  2726    1
  2873   437   443    1
  2874   437   438    1
  2875  1758  1756   am
  2876  1840  1838    1
  2877  1694  1691    1
  2878  1291  1293    1
  2879  1291  1289    1
  2880  3732  3734    1
  2881  3732  3730    1
  2882  2398  2397    1
  2883  2410  2413    1
  2884  2410  2411    1
  2885  2405  2404    1
  2886  1693  1691    1
  2887  1224  1226    1
  2888  1738  1740    1
  2889  2174  2175    2
  2890   113   101    1
  2891   113   114    2
  2892  3499  3500    2
  2893    98    97    2
  2894  2196  2197    2
  2895  2196  2178    1
  2896  1862  1861    1
  2897  1691  1692    1
  2898  2083  2082    1
  2899  1158  1152    1
  2900  1158  1160    1
  2901    44    45    1
  2902    44    46    1
  2903  1796  1797    2
  2904  1796  1798   am
  2905  1102  1105    1
  2906  1102  1103    1
  2907  1102  1104    1
  2908  1288  1287    2
  2909  2739  2740    1
  2910  2726  2729    1
  2911  2726  2728    1
  2912  1294  1293    1
  2913  3734  3737    1
  2914  3734  3735    1
  2915  1252  1251    1
  2916   101   103    1
  2917   101    99    1
  2918  2716  2714   am
  2919  2382  2384    1
  2920  2382  2383    1
  2921  2382  2395    1
  2922  1863  1861    1
  2923  1841  1838    1
  2924  1841  1843    1
  2925  1841  1844    1
  2926  2098  2099    1
  2927  2098  2101    1
  2928  1799  1798    1
  2929  1280  1279    1
  2930  2087  2084    1
  2931  1293  1295    1
  2932  2384  2387    1
  2933  2384  2386    1
  2934  1302  1303    1
  2935  1302  1304    1
  2936   103   109    1
  2937   103   104    1
  2938  2181  2180    1
  2939   109   110    1
  2940   109   112    1
  2941  3729  3728    2
  2942  2092  2094   am
  2943  2092  2080    1
  2944  1251  1253    1
  2945  1251  1249    1
  2946   443   446    1
  2947   443   444    1
  2948  2387  2393   ar
  2949  1839  1838    1
  2950  3822  3820    1
  2951    46    48    1
  2952    46    59    1
  2953  3578  3577    1
  2954  1152  1154    1
  2955  1152  1153    1
  2956  1157  1154    1
  2957   468   469    1
  2958   468   470    1
  2959  1250  1249    1
  2960    48    50    1
  2961    48    49    1
  2962    79    77    1
  2963    39    36    1
  2964  1278  1277    1
  2965  2094  2095    1
  2966  1256  1255    1
  2967  1847  1846    1
  2968  1755  1754    1
  2969  1838  1836    1
  2970  1279  1282    1
  2971  1279  1277    1
  2972    38    36    1
  2973  1744  1742    1
  2974  2178  2180    1
  2975  2178  2179    1
  2976  3497  3495    1
  2977  2086  2084    1
  2978  3495  3494    1
  2979  3495  3498    1
  2980    78    77    1
  2981  1844  1846   am
  2982  1844  1845    2
  2983  3738  3737    2
  2984  1798  1800    1
  2985  1864  1861    1
  2986  3583  3580    1
  2987    77    75    1
  2988  2711  2710    1
  2989  3528  3527    1
  2990  1861  1855    1
  2991  2397  2395   am
  2992  2397  2399    1
  2993  2404  2406    1
  2994  2404  2402   am
  2995  3737  3739   am
  2996  3494  3491    1
  2997  3809  3810    2
  2998  3809  3811   am
  2999  2102  2101    2
  3000  3491  3492    1
  3001  3491  3493    1
  3002  1809  1808    1
  3003  1287  1289   am
  3004  1287  1275    1
  3005  1289  1290    1
  3006  3819  3818    2
  3007  1756  1740    1
  3008  1756  1757    2
  3009  2401  2399    1
  3010  1846  1848    1
  3011  3525  3527   am
  3012  3525  3526    2
  3013    34    36    1
  3014    34    40    1
  3015    34    35    1
  3016  1230  1229    2
  3017  2084  2082    1
  3018  2084  2085    1
  3019  2406  2407    1
  3020  2406  2418    1
  3021  3812  3811    1
  3022  2432  2430    1
  3023  3582  3580    1
  3024  2082  2080    1
  3025  2082  2088    1
  3026    36    37    1
  3027  2392  2393   ar
  3028  3576  3573    1
  3029  1740  1742    1
  3030  1740  1741    1
  3031    97    99   am
  3032    97    86    1
  3033  1154  1156    1
  3034  1154  1155    1
  3035  2180  2182    1
  3036  2180  2183    1
  3037  2395  2396    2
  3038  1249  1255    1
  3039  1249  1247    1
  3040  3730  3728   am
  3041  3730  3731    1
  3042    99   100    1
  3043  3820  3818   am
  3044  3820  3821    1
  3045  2191  2189    1
  3046  2101  2103   am
  3047  3527  3529    1
  3048  1277  1275    1
  3049  1277  1283    1
  3050  3728  3713    1
  3051    40    41    1
  3052  1226  1227    1
  3053  1226  1229    1
  3054  1226  1228    1
  3055  2709  2708    1
  3056  3811  3813    1
  3057  2399  2402    1
  3058  2399  2400    1
  3059  3580  3577    1
  3060  3580  3581    1
  3061  1255  1258    1
  3062  1255  1257    1
  3063  3577  3579    1
  3064  3577  3571    1
  3065  2393  2394    1
  3066  2714  2708    1
  3067  2714  2715    2
  3068  1742  1743    1
  3069  1742  1745    1
  3070  2080  2078    1
  3071  2080  2081    1
  3072  3739  3741    1
  3073  3739  3740    1
  3074  1808  1802    1
  3075  2421  2420    1
  3076  2079  2078    1
  3077  1754  1752   ar
  3078  1754  1745   ar
  3079  3818  3815    1
  3080  2402  2403    2
  3081  1852  1851    1
  3082  1753  1752    1
  3083  2431  2430    1
  3084  3575  3573    1
  3085  2089  2088    1
  3086    59    60    2
  3087    59    61   am
  3088  1835  1834    1
  3089  1229  1231   am
  3090  2710  2708    1
  3091  2710  2712    1
  3092  2710  2713    1
  3093  2090  2088    1
  3094    74    73    1
  3095  1248  1247    1
  3096  2433  2430    1
  3097  2088  2091    1
  3098  2430  2424    1
  3099  2708  2706    1
  3100  3533  3531    1
  3101  1836  1849    1
  3102  1836  1834    1
  3103  1836  1837    1
  3104  1275  1273    1
  3105  1275  1276    1
  3106    85    84    1
  3107  1284  1283    1
  3108  3573  3571    1
  3109  3573  3574    1
  3110  2185  2183    1
  3111  1851  1849   am
  3112  1851  1853    1
  3113  1800  1801    1
  3114  1800  1802    1
  3115  1800  1810    1
  3116    89    88    1
  3117  2190  2189    1
  3118  2418  2420   am
  3119  2418  2419    2
  3120  1921  1920    1
  3121    75    82    1
  3122    75    73    1
  3123    75    76    1
  3124  2078  2076   am
  3125  1855  1856    1
  3126  1855  1853    1
  3127  1855  1857    1
  3128  1752  1750   ar
  3129  1274  1273    1
  3130    84    82   am
  3131    84    86    1
  3132    82    83    2
  3133  1745  1746   ar
  3134  3532  3531    1
  3135  1854  1853    1
  3136  1818  1816    1
  3137  2189  2192    1
  3138  2189  2186    1
  3139  3717  3715    1
  3140  2420  2422    1
  3141  1813  1812    1
  3142  2193  2192    1
  3143  1849  1850    2
  3144  1247  1245    1
  3145  1247  1259    1
  3146  3559  3557    1
  3147  3716  3715    1
  3148  2183  2186    1
  3149  2183  2184    1
  3150  1834  1832   am
  3151  1283  1286    1
  3152  1283  1285    1
  3153    86    88    1
  3154    86    87    1
  3155    73    71   am
  3156    62    61    1
  3157  1803  1802    1
  3158  1922  1920    1
  3159  1802  1804    1
  3160  2103  2105    1
  3161  2103  2104    1
  3162  1858  1857    1
  3163  3571  3572    1
  3164  3571  3569    1
  3165  3836  3835    1
  3166  3549  3548    1
  3167  1853  1865    1
  3168  1824  1822    1
  3169    61    63    1
  3170  2068  2065    1
  3171  1273  1271   am
  3172  3531  3529    1
  3173  3531  3534    1
  3174  3813  3815    1
  3175  3813  3814    1
  3176  3813  3823    1
  3177  3529  3530    1
  3178  3529  3546    1
  3179  3712  3711    1
  3180  3713  3715    1
  3181  3713  3711    1
  3182  3713  3714    1
  3183  1262  1261    1
  3184  3715  3718    1
  3185  3815  3816    1
  3186  3815  3817    1
  3187  3568  3567    1
  3188  1831  1828    1
  3189  1860  1857    1
  3190  1915  1912    1
  3191    88    90    1
  3192    88    91    1
  3193  1913  1912    1
  3194  3826  3825    1
  3195  1920  1918    1
  3196  1920  1923    1
  3197  3553  3552    1
  3198  1245  1246    1
  3199  1245  1243   am
  3200  2460  2459    1
  3201  2192  2194    1
  3202  2192  2195    1
  3203  1812  1810   am
  3204  1812  1814    1
  3205  2458  2457    1
  3206  1857  1859    1
  3207  1242  1241    1
  3208  2062  2061    1
  3209  3711  3709   am
  3210  3708  3705    1
  3211  3846  3844   ar
  3212  2186  2187    1
  3213  2186  2188    1
  3214  2705  2704    2
  3215  1231  1241    1
  3216  1231  1232    1
  3217  1810  1811    2
  3218  2067  2065    1
  3219  2425  2424    1
  3220  1917  1916    2
  3221  2424  2422    1
  3222  2424  2426    1
  3223  2474  2473    1
  3224  1816  1817    1
  3225  1816  1814    1
  3226  1816  1819    1
  3227  1259  1261   am
  3228  1259  1260    2
  3229  1243  1241    1
  3230  1243  1244    2
  3231  2706  2704   am
  3232  2706  2707    1
  3233  3835  3833   ar
  3234  3835  3837   ar
  3235  2422  2423    1
  3236  2422  2434    1
  3237  3557  3558    1
  3238  3557  3560    1
  3239  3557  3555    1
  3240  1918  1916   am
  3241  1918  1919    1
  3242  1266  1265    1
  3243  1750  1751    1
  3244  1750  1748   ar
  3245  3727  3724    1
  3246  1261  1263    1
  3247  3548  3546   am
  3248  3548  3550    1
  3249  3545  3544    1
  3250  1826  1825    1
  3251  3834  3833    1
  3252  2076  2061    1
  3253  2076  2077    2
  3254  2065  2066    1
  3255  2065  2063    1
  3256  1912  1914    1
  3257  1912  1910    1
  3258  1746  1747    1
  3259  1746  1748   ar
  3260  3704  3703    1
  3261  2449  2447    1
  3262  3725  3724    1
  3263  2457  2459   ar
  3264  2457  2455   ar
  3265    71    63    1
  3266    71    72    2
  3267  1832  1814    1
  3268  1832  1833    2
  3269  2459  2450   ar
  3270  1241  1238    1
  3271  1916  1910    1
  3272  3567  3569    1
  3273  3567  3565   am
  3274  1822  1825    1
  3275  1822  1819    1
  3276  1822  1823    1
  3277  3838  3839    1
  3278  3838  3837    1
  3279  1924  1923    2
  3280  2473  2467    1
  3281  1828  1829    1
  3282  1828  1825    1
  3283  1828  1830    1
  3284    92    91    1
  3285  1820  1819    1
  3286  2437  2436    1
  3287  3556  3555    1
  3288  3546  3547    2
  3289  3825  3823   am
  3290  3825  3827    1
  3291  1814  1815    1
  3292    70    68   ar
  3293  3709  3710    2
  3294  3709  3703    1
  3295  3569  3584    1
  3296  3569  3570    1
  3297  2704  2694    1
  3298    63    64    1
  3299    63    65    1
  3300  3833  3832   ar
  3301  1804  1806    1
  3302  1804  1807    1
  3303  1804  1805    1
  3304  2058  2057    2
  3305  3534  3544   ar
  3306  3534  3535   ar
  3307  1923  1925   am
  3308  3552  3555    1
  3309  3552  3554    1
  3310  3552  3550    1
  3311  2061  2063    1
  3312  2061  2059    1
  3313  3823  3824    2
  3314  1946  1943    1
  3315  1825  1827    1
  3316  3837  3840   ar
  3317  1271  1263    1
  3318  1271  1272    2
  3319  3724  3718    1
  3320  3724  3726    1
  3321  1234  1232    1
  3322  3705  3706    1
  3323  3705  3703    1
  3324  3705  3707    1
  3325    91    93    1
  3326    91    94    1
  3327  1233  1232    1
  3328  3721  3720    1
  3329  2070  2069    1
  3330  1819  1821    1
  3331  1865  1866    2
  3332  1865  1867   am
  3333  1232  1235    1
  3334  1748  1749    1
  3335  3555  3561    1
  3336  1270  1268   ar
  3337  3718  3719    1
  3338  3718  3720    1
  3339  3544  3542   ar
  3340  1945  1943    1
  3341  2456  2455    1
  3342  3703  3701    1
  3343  2455  2453   ar
  3344  2429  2426    1
  3345  2448  2447    1
  3346  1909  1908    1
  3347  3844  3827    1
  3348  3844  3845   ar
  3349  3584  3586   am
  3350  3584  3585    2
  3351  1910  1908    1
  3352  1910  1911    1
  3353  2063  2069    1
  3354  2063  2064    1
  3355  1263  1265    1
  3356  1263  1264    1
  3357  3587  3586    1
  3358  2444  2443    1
  3359  2447  2450    1
  3360  2447  2445    1
  3361  3550  3565    1
  3362  3550  3551    1
  3363  2426  2428    1
  3364  2426  2427    1
  3365  1265  1268    1
  3366  1265  1267    1
  3367  2450  2451   ar
  3368  1868  1867    1
  3369  3586  3588    1
  3370  3590  3588    1
  3371  2471  2469    1
  3372  3589  3588    1
  3373  1943  1944    1
  3374  1943  1942    1
  3375  2436  2434   am
  3376  2436  2438    1
  3377  2434  2435    2
  3378  3565  3566    2
  3379  1892  1890    1
  3380  3536  3535    1
  3381  2040  2039    1
  3382  2464  2463    1
  3383  3827  3828    1
  3384  3827  3829    1
  3385    68    65    1
  3386    68    69   ar
  3387  3720  3723    1
  3388  3720  3722    1
  3389  1908  1906   am
  3390  2069  2071    1
  3391  2069  2072    1
  3392  1240  1238    1
  3393  1867  1869    1
  3394  2057  2059   am
  3395  2057  2037    1
  3396  3535  3537   ar
  3397  3832  3829    1
  3398  3832  3842   ar
  3399  2467  2468    1
  3400  2467  2469    1
  3401  2467  2465    1
  3402  1268  1269   ar
  3403  2059  2060    1
  3404    65    67    1
  3405    65    66    1
  3406  3588  3591    1
  3407  1238  1235    1
  3408  1238  1239    1
  3409  1894  1893    1
  3410  2697  2696    1
  3411  1925  1926    1
  3412  1925  1927    1
  3413  2453  2451   ar
  3414  2453  2454    1
  3415  2698  2696    1
  3416  3840  3841    1
  3417  3840  3842   ar
  3418    94    96   ar
  3419    94    95   ar
  3420  2693  2692    1
  3421  2451  2452    1
  3422  2694  2696    1
  3423  2694  2692    1
  3424  2694  2695    1
  3425  2443  2445    1
  3426  2443  2441   am
  3427  1937  1936    1
  3428  2041  2039    1
  3429  2469  2470    1
  3430  2469  2472    1
  3431  2004  2002    1
  3432  1887  1886    1
  3433  1235  1236    1
  3434  1235  1237    1
  3435  3595  3594    1
  3436  2463  2465    1
  3437  2463  2461   am
  3438  2075  2072    1
  3439  2440  2438    1
  3440  3542  3543    1
  3441  3542  3539   ar
  3442  2696  2699    1
  3443  3700  3699    2
  3444  3829  3831    1
  3445  3829  3830    1
  3446  1895  1893    1
  3447  2039  2037    1
  3448  2039  2042    1
  3449  2684  2682    1
  3450  1929  1927    1
  3451  2685  2682    1
  3452  2445  2461    1
  3453  2445  2446    1
  3454  3842  3843    1
  3455  3561  3564    1
  3456  3561  3562    1
  3457  3561  3563    1
  3458  3701  3699   am
  3459  3701  3702    1
  3460  2036  2035    1
  3461  1890  1893    1
  3462  1890  1891    1
  3463  1890  1888    1
  3464  3596  3594    1
  3465  2692  2690   am
  3466  2438  2441    1
  3467  2438  2439    1
  3468  1893  1896    1
  3469  2466  2465    1
  3470  2001  1999    1
  3471  1933  1932    1
  3472  2465  2475    1
  3473  2072  2073    1
  3474  2072  2074    1
  3475  1906  1888    1
  3476  1906  1907    2
  3477  1886  1888    1
  3478  1886  1884   am
  3479  2037  2035    1
  3480  2037  2038    1
  3481  2461  2462    2
  3482  2524  2522    1
  3483  1927  1928    1
  3484  1927  1930    1
  3485  2044  2042    1
  3486  2682  2683    1
  3487  2682  2680    1
  3488  3537  3539   ar
  3489  3537  3538    1
  3490  3594  3593    1
  3491  3594  3597    1
  3492  3699  3686    1
  3493  1875  1874    1
  3494  2441  2442    2
  3495  1942  1939    1
  3496  1938  1936    1
  3497  2002  2003    1
  3498  2002  1998    2
  3499  1869  1870    1
  3500  1869  1884    1
  3501  1869  1871    1
  3502  1936  1939    1
  3503  1936  1934    1
  3504  1888  1889    1
  3505  2679  2678    1
  3506  2035  2033   am
  3507  3591  3593   am
  3508  3591  3592    2
  3509  3539  3540    1
  3510  2523  2522    1
  3511  2042  2043    1
  3512  2042  2045    1
  3513  1900  1899    1
  3514  1884  1885    2
  3515  1932  1930   am
  3516  1932  1934    1
  3517  1999  1998    1
  3518  1999  2000    1
  3519  2525  2522    1
  3520  1901  1899    1
  3521  2690  2678    1
  3522  2690  2691    2
  3523  2522  2516    1
  3524  2702  2701    1
  3525  1930  1931    2
  3526  3599  3597    1
  3527  1941  1939    1
  3528  1872  1871    1
  3529  3593  3603    1
  3530  1939  1940    1
  3531  2699  2701   am
  3532  2699  2700    2
  3533  1896  1899    1
  3534  1896  1898    1
  3535  1896  1897    1
  3536  1998  1996    1
  3537  2688  2686    1
  3538  1899  1902    1
  3539  2031  2030    1
  3540  2678  2680    1
  3541  2678  2676    1
  3542  2478  2477    1
  3543  1883  1880    1
  3544  1874  1871    1
  3545  1874  1880    1
  3546  1874  1876    1
  3547  3597  3598    1
  3548  3597  3600    1
  3549  2046  2045    1
  3550  1871  1873    1
  3551  1934  1935    1
  3552  1934  1947    1
  3553  2675  2674    2
  3554  2475  2477   am
  3555  2475  2476    2
  3556  1878  1876    1
  3557  2032  2030    1
  3558  2492  2490    1
  3559  2680  2686    1
  3560  2680  2681    1
  3561  2701  2703    1
  3562  2515  2513    1
  3563  2521  2518    1
  3564  3620  3618    1
  3565  2045  2047    1
  3566  2045  2048    1
  3567  3653  3650    1
  3568  2033  2030    1
  3569  2033  2034    2
  3570  3689  3688    1
  3571  3619  3618    1
  3572  3690  3688    1
  3573  3686  3688    1
  3574  3686  3687    1
  3575  3686  3684    1
  3576  3540  3541    1
  3577  2030  2028    1
  3578  2477  2479    1
  3579  1877  1876    1
  3580  2486  2484    1
  3581  1880  1881    1
  3582  1880  1882    1
  3583  1876  1879    1
  3584  3621  3618    1
  3585  3651  3650    1
  3586  2686  2687    1
  3587  2686  2689    1
  3588  3688  3691    1
  3589  3618  3616    1
  3590  2514  2513    1
  3591  1950  1949    1
  3592  3606  3605    2
  3593  2516  2513    1
  3594  2516  2518    1
  3595  2516  2517    1
  3596  2513  2511    1
  3597  2519  2518    1
  3598  3685  3684    1
  3599  2674  2676   am
  3600  2674  2664    1
  3601  2496  2493    1
  3602  2518  2520    1
  3603  1996  1997    1
  3604  1996  1993    1
  3605  2676  2677    1
  3606  3603  3600    1
  3607  3603  3604    1
  3608  3603  3605    1
  3609  3684  3682   am
  3610  3650  3652    1
  3611  3650  3648    1
  3612  2652  2649    1
  3613  3602  3600    1
  3614  3600  3601    1
  3615  2490  2491    1
  3616  2490  2493    1
  3617  2490  2487    1
  3618  1995  1993    1
  3619  2672  2673    1
  3620  2672  2666    1
  3621  2650  2649    1
  3622  1902  1903    1
  3623  1902  1904    1
  3624  1902  1905    1
  3625  3656  3654    1
  3626  2049  2048    1
  3627  1947  1949   am
  3628  1947  1948    2
  3629  2510  2509    1
  3630  2048  2050    1
  3631  2027  2026    2
  3632  2482  2481    1
  3633  2500  2499    1
  3634  2484  2487    1
  3635  2484  2485    1
  3636  2484  2481    1
  3637  1949  1951    1
  3638  2505  2503    1
  3639  2493  2494    1
  3640  2493  2495    1
  3641  2651  2649    1
  3642  3605  3607   am
  3643  2488  2487    1
  3644  2649  2647    1
  3645  3649  3648    1
  3646  1988  1987    1
  3647  1993  1994    1
  3648  1993  1990    1
  3649  2479  2481    1
  3650  2479  2480    1
  3651  2479  2497    1
  3652  3615  3614    1
  3653  1974  1972    1
  3654  2028  2026   am
  3655  2028  2029    1
  3656  2487  2489    1
  3657  1954  1953    1
  3658  1989  1987    1
  3659  3682  3683    2
  3660  3682  3676    1
  3661  3675  3674    1
  3662  1969  1968    1
  3663  3677  3676    1
  3664  2481  2483    1
  3665  2663  2662    1
  3666  3648  3654    1
  3667  3648  3646    1
  3668  1973  1972    1
  3669  2052  2051    1
  3670  2509  2511    1
  3671  2509  2507   am
  3672  2026  2016    1
  3673  3691  3693    1
  3674  3691  3692    1
  3675  3691  3694    1
  3676  2511  2512    1
  3677  2511  2526    1
  3678  3654  3655    1
  3679  3654  3657    1
  3680  3616  3614    1
  3681  3616  3617    1
  3682  3616  3622    1
  3683  3663  3662    1
  3684  2529  2528    1
  3685  2664  2666    1
  3686  2664  2662    1
  3687  2664  2665    1
  3688  1984  1983    1
  3689  2581  2578    1
  3690  2667  2666    1
  3691  2499  2497   am
  3692  2499  2501    1
  3693  2050  2051    2
  3694  2050  2054    1
  3695  2666  2668    1
  3696  3614  3612   am
  3697  2654  2653    1
  3698  1987  1990    1
  3699  1987  1985    1
  3700  1976  1975    1
  3701  2579  2578    1
  3702  3659  3658    2
  3703  1955  1953    1
  3704  2662  2660   am
  3705  2504  2503    1
  3706  1972  1975    1
  3707  1972  1970    1
  3708  2503  2506    1
  3709  2503  2501    1
  3710  3676  3674    1
  3711  3676  3678    1
  3712  3674  3672   am
  3713  3695  3694    2
  3714  2055  2054    1
  3715  2497  2498    2
  3716  2051  2053    1
  3717  1953  1951    1
  3718  1953  1956    1
  3719  2528  2526   am
  3720  2528  2530    1
  3721  1951  1952    1
  3722  1951  1966    1
  3723  3607  3608    1
  3724  3607  3609    1
  3725  2659  2656    1
  3726  2578  2580    1
  3727  2578  2576    1
  3728  2526  2527    2
  3729  3623  3622    2
  3730  1990  1991    1
  3731  1990  1992    1
  3732  1968  1970    1
  3733  1968  1966   am
  3734  2054  2056    1
  3735  3622  3624   am
  3736  3694  3696   am
  3737  3611  3609    1
  3738  2647  2653    1
  3739  2647  2648    1
  3740  2647  2645    1
  3741  3658  3646    1
  3742  3658  3660   am
  3743  2501  2507    1
  3744  2501  2502    1
  3745  1964  1962    1
  3746  2646  2645    1
  3747  1983  1985    1
  3748  1983  1981   am
  3749  3662  3672    1
  3750  3662  3660    1
  3751  3662  3664    1
  3752  2507  2508    2
  3753  2024  2025    1
  3754  2024  2018    1
  3755  2532  2530    1
  3756  3612  3609    1
  3757  3612  3613    2
  3758  2653  2656    1
  3759  2653  2655    1
  3760  3672  3673    2
  3761  1975  1977    1
  3762  1975  1978    1
  3763  2671  2668    1
  3764  3646  3647    1
  3765  3646  3644    1
  3766  2660  2645    1
  3767  2660  2661    2
  3768  2015  2014    1
  3769  3660  3661    1
  3770  2668  2669    1
  3771  2668  2670    1
  3772  2531  2530    1
  3773  1970  1981    1
  3774  1970  1971    1
  3775  3609  3610    1
  3776  1961  1958    1
  3777  2530  2533    1
  3778  1985  1986    1
  3779  1985  2005    1
  3780  2645  2643    1
  3781  2656  2657    1
  3782  2656  2658    1
  3783  2008  2007    1
  3784  2016  2018    1
  3785  2016  2014    1
  3786  2016  2017    1
  3787  1966  1967    2
  3788  2019  2018    1
  3789  3670  3664    1
  3790  3670  3671    1
  3791  1981  1982    2
  3792  3625  3624    1
  3793  3624  3626    1
  3794  1965  1962    1
  3795  3678  3679    1
  3796  3678  3681    1
  3797  3678  3680    1
  3798  2018  2020    1
  3799  1980  1978   ar
  3800  1962  1956    1
  3801  1962  1963    1
  3802  3665  3664    1
  3803  2014  2012   am
  3804  1956  1958    1
  3805  1956  1957    1
  3806  2583  2582    1
  3807  3696  3697    1
  3808  3696  3698    1
  3809  3645  3644    1
  3810  1978  1979   ar
  3811  3664  3666    1
  3812  1958  1960    1
  3813  1958  1959    1
  3814  2576  2577    1
  3815  2576  2582    1
  3816  2576  2573    1
  3817  3644  3642   am
  3818  2007  2005   am
  3819  2007  2009    1
  3820  2574  2573    1
  3821  2584  2582    1
  3822  2005  2006    2
  3823  3627  3626    1
  3824  2582  2585    1
  3825  2536  2535    1
  3826  2566  2564   ar
  3827  2533  2535   am
  3828  2533  2534    2
  3829  2575  2573    1
  3830  2573  2571    1
  3831  2643  2644    1
  3832  2643  2641   am
  3833  3626  3632    1
  3834  3626  3628    1
  3835  2560  2558    1
  3836  2642  2641    2
  3837  2012  2009    1
  3838  2012  2013    2
  3839  2565  2564   ar
  3840  3631  3628    1
  3841  2020  2023    1
  3842  2020  2022    1
  3843  2020  2021    1
  3844  3641  3638    1
  3845  2564  2561    1
  3846  2009  2010    1
  3847  2009  2011    1
  3848  2535  2537    1
  3849  3635  3634    1
  3850  3642  3643    2
  3851  3642  3636    1
  3852  3666  3667    1
  3853  3666  3669    1
  3854  3666  3668    1
  3855  2641  2638    1
  3856  2555  2554    1
  3857  3632  3634   am
  3858  3632  3633    2
  3859  3634  3636    1
  3860  2543  2542    1
  3861  3628  3629    1
  3862  3628  3630    1
  3863  2570  2569    1
  3864  2558  2559    1
  3865  2558  2561    1
  3866  2558  2556    1
  3867  3636  3638    1
  3868  3636  3637    1
  3869  2630  2628    1
  3870  3638  3639    1
  3871  3638  3640    1
  3872  2571  2569    1
  3873  2571  2572    1
  3874  2571  2586    1
  3875  2562  2561    1
  3876  2561  2563    1
  3877  2569  2567   am
  3878  2631  2628    1
  3879  2549  2548    1
  3880  2554  2556    1
  3881  2554  2552   am
  3882  2550  2548    1
  3883  2537  2539    1
  3884  2537  2538    1
  3885  2537  2552    1
  3886  2542  2548    1
  3887  2542  2539    1
  3888  2542  2544    1
  3889  2540  2539    1
  3890  2587  2586    2
  3891  2628  2629    1
  3892  2628  2626    1
  3893  2556  2567    1
  3894  2556  2557    1
  3895  2586  2588   am
  3896  2567  2568    2
  3897  2638  2640    1
  3898  2638  2639    1
  3899  2638  2636    1
  3900  2548  2551    1
  3901  2539  2541    1
  3902  2627  2626    1
  3903  2547  2544    1
  3904  2552  2553    2
  3905  2591  2590    1
  3906  2545  2544    1
  3907  2635  2634    2
  3908  2544  2546    1
  3909  2588  2589    1
  3910  2588  2590    1
  3911  2636  2634   am
  3912  2636  2637    1
  3913  2626  2632    1
  3914  2626  2624    1
  3915  2594  2592    1
  3916  2634  2624    1
  3917  2590  2592    1
  3918  2590  2596    1
  3919  2592  2593    1
  3920  2592  2595    1
  3921  2632  2633    1
  3922  2624  2625    1
  3923  2624  2622    1
  3924  2623  2622    1
  3925  2597  2596    2
  3926  2596  2598   am
  3927  2622  2620   am
  3928  2599  2598    1
  3929  2598  2600    1
  3930  2620  2621    2
  3931  2620  2600    1
  3932  2600  2601    1
  3933  2600  2602    1
  3934  2604  2602    1
  3935  2602  2603    1
  3936  2602  2605    1
  3937  2609  2608    1
  3938  2607  2605    1
  3939  2605  2608    1
  3940  2605  2606    1
  3941  2610  2608    1
  3942  2608  2611    1
  3943  2611  2612    1
  3944  2611  2613    1
  3945  2615  2614    1
  3946  2613  2614    2
  3947  2613  2617    1
  3948  2614  2616    1
  3949  2617  2618    1
  3950  2617  2619    1
