# Supplementary material for: Path to Actinorhodin: Regio- and Stereoselective Ketone Reduction by a Type II Polyketide Ketoreductase Revealed in Atomistic Detail
Source: JACS Au. 2022 Apr 7;2(4):972–84. doi: 10.1021/jacsau.2c00086 (PMC9088766; doi:10.1021/jacsau.2c00086)
Supplement: Supplementary file 2 — au2c00086_si_002.zip [file au2c00086_si_002.zip › SI_files/BUDE_input_files/ligand_surface_points.xyz]

125
Surface points for 2mvu13WT_fixed_unique_accessible500.pdb_125P.bsrf
Ar -8.072 0.106 -6.629
Ar -8.068 2.027 -4.086
Ar -9.177 2.181 -3.565
Ar -6.966 3.344 -4.348
Ar -13.238 -0.286 -3.937
Ar -12.985 -0.137 -2.762
Ar -14.059 -0.601 -6.152
Ar -10.215 -0.297 -7.462
Ar -10.953 1.612 -4.086
Ar -12.026 -0.103 -7.609
Ar -12.641 0.326 -5.031
Ar -11.218 1.393 -4.601
Ar -13.349 0.387 2.365
Ar -13.142 0.930 -0.741
Ar -14.050 -1.071 1.542
Ar -13.780 0.810 1.011
Ar -14.964 5.854 0.814
Ar -15.654 5.032 0.814
Ar -14.589 2.601 0.309
Ar -15.402 4.345 1.426
Ar -14.089 6.287 0.169
Ar -14.663 5.401 -0.989
Ar -14.135 4.489 3.572
Ar -13.161 2.131 4.685
Ar -12.936 0.770 4.008
Ar -13.104 3.274 3.999
Ar -13.241 1.548 3.389
Ar -14.469 5.137 2.437
Ar -11.883 5.576 3.191
Ar -10.363 3.634 -3.570
Ar -11.778 2.746 -3.049
Ar -12.500 4.399 -2.606
Ar -13.222 6.942 0.169
Ar -10.744 9.112 -3.644
Ar -9.965 10.513 -2.169
Ar -11.756 5.846 -3.310
Ar -7.320 9.196 -4.635
Ar -10.550 7.626 -5.243
Ar -7.156 5.275 -5.146
Ar -9.168 5.253 -4.348
Ar -9.690 3.069 -3.384
Ar -10.706 3.186 -3.745
Ar -11.242 5.505 -3.642
Ar -11.611 6.694 -3.826
Ar -8.020 6.549 -6.098
Ar -8.041 7.698 -5.541
Ar -12.712 8.115 -2.596
Ar -13.165 6.579 -1.749
Ar -12.475 6.867 -2.945
Ar -11.145 7.854 3.532
Ar -10.348 8.389 4.557
Ar -8.938 6.418 4.709
Ar -10.410 10.573 -1.190
Ar -10.291 12.145 0.291
Ar -11.654 11.151 5.127
Ar -12.391 11.044 4.276
Ar -9.999 11.104 5.177
Ar -9.621 9.315 5.058
Ar -13.322 9.856 1.756
Ar -13.049 7.854 1.665
Ar -12.480 8.515 2.843
Ar -12.104 10.961 0.667
Ar -12.362 11.429 1.040
Ar -10.701 13.520 3.170
Ar -12.501 12.481 3.170
Ar -12.295 12.184 3.695
Ar -10.292 13.258 3.518
Ar -7.982 11.707 4.915
Ar -7.832 12.088 4.494
Ar -7.390 11.625 4.698
Ar -8.223 13.067 3.808
Ar -9.360 13.639 2.505
Ar -7.974 12.889 3.842
Ar -6.830 12.740 1.009
Ar -6.454 12.538 1.838
Ar -7.416 13.307 1.918
Ar -7.973 3.477 5.593
Ar -10.176 3.947 4.814
Ar -10.649 2.525 5.042
Ar -11.595 4.710 3.712
Ar -4.705 12.937 -0.033
Ar -5.841 12.704 -0.689
Ar -5.594 10.492 3.517
Ar -5.229 11.554 1.948
Ar -5.651 11.815 1.838
Ar -2.521 10.711 2.715
Ar -2.860 11.596 1.692
Ar -8.408 12.965 -2.491
Ar -9.393 11.436 -2.169
Ar -7.229 12.772 -0.412
Ar -6.003 13.049 -2.260
Ar -5.546 12.315 -3.652
Ar -6.499 9.908 -4.635
Ar -6.127 10.251 -4.710
Ar -8.205 8.426 5.579
Ar -4.700 9.768 5.577
Ar -4.700 9.768 4.535
Ar -7.699 5.576 7.315
Ar -7.912 6.418 6.486
Ar -1.693 10.638 3.344
Ar -3.916 13.443 0.305
Ar -3.930 13.655 -0.689
Ar -3.343 14.444 -1.059
Ar -5.003 13.296 -2.418
Ar -4.165 12.795 -4.631
Ar -4.771 11.604 -5.836
Ar -4.706 11.579 -6.374
Ar -4.573 11.445 -7.311
Ar -4.440 11.904 -8.237
Ar -3.872 10.855 -9.322
Ar -5.941 7.250 -9.058
Ar -6.881 6.200 -7.769
Ar -6.730 5.622 -6.476
Ar -5.511 6.953 -9.789
Ar -4.764 7.330 -9.918
Ar -6.383 9.020 -5.433
Ar -6.666 7.379 -6.800
Ar -5.011 8.913 -7.957
Ar -4.992 4.648 -10.432
Ar -6.286 2.439 -7.831
Ar -6.044 2.055 -9.551
Ar -6.139 2.277 -7.167
Ar -6.175 3.271 -8.418
Ar -9.271 -0.333 -7.276
Ar -8.226 -0.036 -7.276
