# Supplementary material for: Path to Actinorhodin: Regio- and Stereoselective Ketone Reduction by a Type II Polyketide Ketoreductase Revealed in Atomistic Detail
Source: JACS Au. 2022 Apr 7;2(4):972–84. doi: 10.1021/jacsau.2c00086 (PMC9088766; doi:10.1021/jacsau.2c00086)
Supplement: Supplementary file 2 — au2c00086_si_002.zip [file au2c00086_si_002.zip › SI_files/BUDE_input_files/ligand_surface_points.bsrf]

%BUDE CONNOLLY SURFACE FILE
%VERSION 2
     519     538    1024 3   -8.072    0.106   -6.629   1.1309724 -0.439  0.882 -0.174 0
     519     538     621 3   -8.068    2.027   -4.086   1.1309724 -0.541  0.348 -0.766 0
     519     538     621 3   -9.177    2.181   -3.565   1.1309724 -0.171  0.296 -0.940 0
     519     621    1002 3   -6.966    3.344   -4.348   1.1309724 -0.643  0.000 -0.766 0
     536     537       0 2  -13.238   -0.286   -3.937   1.0382184 -0.698  0.715  0.043 0
     536     577     606 3  -12.985   -0.137   -2.762   1.1309724 -0.918  0.356  0.174 0
     537     538       0 2  -14.059   -0.601   -6.152   1.0939441 -0.471  0.814 -0.341 0
     538    1021       0 2  -10.215   -0.297   -7.462   0.9971523  0.190  0.970 -0.154 0
     538     519     621 3  -10.953    1.612   -4.086   1.1309724  0.421  0.486 -0.766 0
     538     533       0 2  -12.026   -0.103   -7.609   1.2107174 -0.015  0.840 -0.543 0
     538     537     609 3  -12.641    0.326   -5.031   1.1309724 -0.728  0.663  0.174 0
     538     621       0 2  -11.218    1.393   -4.601   1.2704591  0.127  0.694 -0.709 0
     575     577     607 3  -13.349    0.387    2.365   1.1309724 -0.985  0.000  0.174 0
     577     536     606 3  -13.142    0.930   -0.741   1.1309724 -0.866  0.000 -0.500 0
     577     575       0 2  -14.050   -1.071    1.542   1.2232614 -0.752  0.440  0.490 0
     577     606     607 3  -13.780    0.810    1.011   1.1309724 -0.985  0.000  0.174 0
     606       0       0 1  -14.964    5.854    0.814   1.1403981 -0.476  0.824  0.309 0
     606       0       0 1  -15.654    5.032    0.814   1.1403981 -0.894  0.325  0.309 0
     606     577       0 2  -14.589    2.601    0.309   1.0746020 -0.794 -0.609  0.001 0
     606     607       0 2  -15.402    4.345    1.426   1.2879263 -0.839 -0.046  0.542 0
     606     611     637 3  -14.089    6.287    0.169   1.1309724 -0.439  0.882 -0.174 0
     606     622       0 2  -14.663    5.401   -0.989   1.1389345 -0.341  0.528 -0.778 0
     607       0       0 1  -14.135    4.489    3.572   1.1403981 -0.476  0.345  0.809 0
     607     314       0 2  -13.161    2.131    4.685   0.0646336  0.011  0.684  0.730 0
     607     314     329 3  -12.936    0.770    4.008   1.1309724 -0.985  0.000  0.174 0
     607     314     650 3  -13.104    3.274    3.999   1.1309724  0.171  0.296  0.940 0
     607     329     575 3  -13.241    1.548    3.389   1.1309724 -0.918 -0.356  0.174 0
     607     606       0 2  -14.469    5.137    2.437   1.2879268 -0.634  0.718  0.290 0
     607     634     650 3  -11.883    5.576    3.191   1.1309724 -0.171  0.296  0.940 0
     609     538     621 3  -10.363    3.634   -3.570   1.1309724 -0.643  0.000 -0.766 0
     609     538     621 3  -11.778    2.746   -3.049   1.1309724 -0.171  0.296 -0.940 0
     609     618       0 2  -12.500    4.399   -2.606   1.0363114 -0.547  0.190 -0.815 0
     611     606     637 3  -13.222    6.942    0.169   1.1309724 -0.728  0.663 -0.174 0
     617     621       0 2  -10.744    9.112   -3.644   1.0552287 -0.233  0.593 -0.771 0
     617     635     685 3   -9.965   10.513   -2.169   1.1309724 -0.728  0.663 -0.174 0
     618     621       0 2  -11.756    5.846   -3.310   1.0256580 -0.678 -0.206 -0.706 0
     620     687     974 3   -7.320    9.196   -4.635   1.1309724 -0.267  0.585 -0.766 0
     621       0       0 1  -10.550    7.626   -5.243   1.2105604 -0.476  0.345 -0.809 0
     621     519    1002 3   -7.156    5.275   -5.146   1.1309724 -0.579 -0.644 -0.500 0
     621     519    1002 3   -9.168    5.253   -4.348   1.1309724  0.091 -0.636 -0.766 0
     621     519     538 3   -9.690    3.069   -3.384   1.1309724  0.000  0.000 -1.000 0
     621     538       0 2  -10.706    3.186   -3.745   1.8566248 -0.044  0.096 -0.994 0
     621     609       0 2  -11.242    5.505   -3.642   0.9052467 -0.703 -0.322 -0.634 0
     621     618     622 3  -11.611    6.694   -3.826   1.1309724 -0.791 -0.352 -0.500 0
     621     971       0 2   -8.020    6.549   -6.098   0.5439923 -0.584 -0.030 -0.811 0
     621     974       0 2   -8.041    7.698   -5.541   0.8369054 -0.306  0.510 -0.804 0
     622       0       0 1  -12.712    8.115   -2.596   1.2105604 -0.894  0.325 -0.309 0
     622     606       0 2  -13.165    6.579   -1.749   0.8458516 -0.841  0.135 -0.525 0
     622     618       0 2  -12.475    6.867   -2.945   1.1004337 -0.756 -0.404 -0.516 0
     634     607     636 3  -11.145    7.854    3.532   1.1309724 -0.541 -0.348  0.766 0
     634     636       0 2  -10.348    8.389    4.557   1.0368944 -0.444 -0.372  0.815 0
     634     650     701 3   -8.938    6.418    4.709   1.1309724 -0.643  0.000  0.766 0
     635     617     685 3  -10.410   10.573   -1.190   1.1309724 -0.579  0.644 -0.500 0
     635     638     685 3  -10.291   12.145    0.291   1.1309724 -0.268  0.824 -0.500 0
     636       0       0 1  -11.654   11.151    5.127   1.2105604 -0.476  0.345  0.809 0
     636     637       0 2  -12.391   11.044    4.276   1.0937436 -0.894  0.288  0.343 0
     636     640       0 2   -9.999   11.104    5.177   1.0306188  0.227  0.317  0.921 0
     636     695     701 3   -9.621    9.315    5.058   1.1309724 -0.171 -0.296  0.940 0
     637       0       0 1  -13.322    9.856    1.756   1.2105604 -0.894 -0.325 -0.309 0
     637     606     607 3  -13.049    7.854    1.665   1.1309724 -0.866  0.000  0.500 0
     637     607     636 3  -12.480    8.515    2.843   1.1309724 -0.541 -0.348  0.766 0
     637     635       0 2  -12.104   10.961    0.667   1.0420005 -0.404  0.319 -0.857 0
     637     638       0 2  -12.362   11.429    1.040   1.0935619 -0.350  0.569 -0.744 0
     638       0       0 1  -10.701   13.520    3.170   1.2105604  0.165  0.937  0.309 0
     638       0       0 1  -12.501   12.481    3.170   1.2105604 -0.894  0.325  0.309 0
     638     636       0 2  -12.295   12.184    3.695   1.0937300 -0.781  0.183  0.597 0
     638     641       0 2  -10.292   13.258    3.518   1.0401925  0.162  0.808  0.567 0
     640       0       0 1   -7.982   11.707    4.915   1.2105604  0.182  0.559  0.809 0
     640     641       0 2   -7.832   12.088    4.494   1.0932190  0.278  0.757  0.592 0
     640     695       0 2   -7.390   11.625    4.698   1.1474977  0.499  0.583  0.641 0
     641       0       0 1   -8.223   13.067    3.808   1.2105604  0.182  0.559  0.809 0
     641     638       0 2   -9.360   13.639    2.505   1.0401927 -0.248  0.969  0.021 0
     641     640       0 2   -7.974   12.889    3.842   1.0932193  0.325  0.490  0.809 0
     641     677     925 3   -6.830   12.740    1.009   1.1309724  0.270  0.947 -0.174 0
     641     682     925 3   -6.454   12.538    1.838   1.1309724  0.701  0.509  0.500 0
     641     925       0 2   -7.416   13.307    1.918   1.4930604  0.559  0.788 -0.258 0
     650     278     701 3   -7.973    3.477    5.593   1.1309724 -0.643  0.000  0.766 0
     650     314       0 2  -10.176    3.947    4.814   1.7622794 -0.353  0.016  0.935 0
     650     314     317 3  -10.649    2.525    5.042   1.1309724  0.171  0.296  0.940 0
     650     607     634 3  -11.595    4.710    3.712   1.1309724 -0.267  0.585  0.766 0
     677     641     925 3   -4.705   12.937   -0.033   1.1309724 -0.439  0.882  0.174 0
     677     685     925 3   -5.841   12.704   -0.689   1.1309724 -0.091  0.981  0.174 0
     681     640     695 3   -5.594   10.492    3.517   1.1309724  0.433  0.750  0.500 0
     682     641       0 2   -5.229   11.554    1.948   0.9351315  0.295  0.801  0.521 0
     682     641     925 3   -5.651   11.815    1.838   1.1309724  0.433  0.750  0.500 0
     682     735       0 2   -2.521   10.711    2.715   0.8748788 -0.244  0.682  0.689 0
     682     735     925 3   -2.860   11.596    1.692   1.1309724  0.091  0.636  0.766 0
     685       0       0 1   -8.408   12.965   -2.491   1.2105604 -0.476  0.824 -0.309 0
     685     617     635 3   -9.393   11.436   -2.169   1.1309724 -0.918  0.356 -0.174 0
     685     641     677 3   -7.229   12.772   -0.412   1.1309724  0.270  0.947  0.174 0
     685     929       0 2   -6.003   13.049   -2.260   0.8686727 -0.070  0.997 -0.026 0
     685     929     941 3   -5.546   12.315   -3.652   1.1309724 -0.268  0.824 -0.500 0
     687     620     974 3   -6.499    9.908   -4.635   1.1309724 -0.541  0.348 -0.766 0
     687     939     974 3   -6.127   10.251   -4.710   1.1309724 -0.541  0.348 -0.766 0
     695     636     701 3   -8.205    8.426    5.579   1.1309724 -0.643  0.000  0.766 0
     695     681     698 3   -4.700    9.768    5.577   1.1309724  0.270  0.947 -0.174 0
     698     681     695 3   -4.700    9.768    4.535   1.1309724  0.270  0.947  0.174 0
     701       0       0 1   -7.699    5.576    7.315   1.2105604 -0.894 -0.325  0.309 0
     701     634     650 3   -7.912    6.418    6.486   1.1309724 -0.985  0.000  0.174 0
     735     682       0 2   -1.693   10.638    3.344   0.8748792 -0.520  0.707  0.479 0
     925     641       0 2   -3.916   13.443    0.305   0.3914285 -0.608  0.743  0.280 0
     925     677     685 3   -3.930   13.655   -0.689   1.1309724 -0.728  0.663  0.174 0
     925     929       0 2   -3.343   14.444   -1.059   1.2748966 -0.809  0.580 -0.092 0
     929     685       0 2   -5.003   13.296   -2.418   0.8686732 -0.403  0.915  0.026 0
     929     685     941 3   -4.165   12.795   -4.631   1.1309724 -0.728  0.663 -0.174 0
     939     685       0 2   -4.771   11.604   -5.836   0.9021972 -0.860  0.471 -0.198 0
     939     687       0 2   -4.706   11.579   -6.374   1.4453208 -0.927  0.369 -0.064 0
     939     940       0 2   -4.573   11.445   -7.311   1.0473762 -0.955  0.132 -0.266 0
     940     939       0 2   -4.440   11.904   -8.237   1.0473764 -0.999 -0.021  0.042 0
     940     971     990 3   -3.872   10.855   -9.322   1.1309724 -0.791 -0.352 -0.500 0
     971       0       0 1   -5.941    7.250   -9.058   1.1403981 -0.476  0.824 -0.309 0
     971     621       0 2   -6.881    6.200   -7.769   1.1301587 -0.963  0.086 -0.254 0
     971     621    1002 3   -6.730    5.622   -6.476   1.1309724 -0.728 -0.663 -0.174 0
     971     987       0 2   -5.511    6.953   -9.789   1.2793405 -0.369  0.685 -0.628 0
     971     990       0 2   -4.764    7.330   -9.918   0.9440490 -0.546  0.705 -0.452 0
     974     620     687 3   -6.383    9.020   -5.433   1.1309724 -0.579  0.644 -0.500 0
     974     621     971 3   -6.666    7.379   -6.800   1.1309724 -0.791  0.352 -0.500 0
     974     940     971 3   -5.011    8.913   -7.957   1.1309724 -0.541  0.348 -0.766 0
     987     971    1025 3   -4.992    4.648  -10.432   1.1309724 -0.791 -0.352 -0.500 0
    1002       0       0 1   -6.286    2.439   -7.831   1.1403981 -0.894  0.325  0.309 0
    1002    1025       0 2   -6.044    2.055   -9.551   1.2037264 -0.718  0.442 -0.538 0
    1002     519     621 3   -6.139    2.277   -7.167   1.1309724 -0.918  0.356  0.174 0
    1002     971       0 2   -6.175    3.271   -8.418   1.0209183 -0.996  0.088 -0.009 0
    1021     538    1024 3   -9.271   -0.333   -7.276   1.1309724 -0.091  0.981 -0.174 0
    1024     538    1021 3   -8.226   -0.036   -7.276   1.1309724 -0.439  0.882 -0.174 0
END
