# Supplementary material for: Path to Actinorhodin: Regio- and Stereoselective Ketone Reduction by a Type II Polyketide Ketoreductase Revealed in Atomistic Detail
Source: JACS Au. 2022 Apr 7;2(4):972–84. doi: 10.1021/jacsau.2c00086 (PMC9088766; doi:10.1021/jacsau.2c00086)
Supplement: Supplementary file 2 — au2c00086_si_002.zip [file au2c00086_si_002.zip › SI_files/BUDE_input_files/ligand.mol2]

@<TRIPOS>MOLECULE
2mvu13WT_fixed_unique.pdb
 1277 1282 0 0 0
SMALL
GASTEIGER

@<TRIPOS>ATOM
      1  N         22.3460   -7.5600    2.1980 N.4     1  MET1        0.2274
      2  CA        21.1510   -7.7490    3.0000 C.3     1  MET1        0.0539
      3  C         20.4000   -6.4410    3.0620 C.2     1  MET1        0.2618
      4  O         20.9310   -5.4250    3.5230 O.2     1  MET1       -0.2696
      5  CB        21.5270   -8.2760    4.4050 C.3     1  MET1        0.0079
      6  CG        20.3620   -8.4910    5.3790 C.3     1  MET1       -0.0010
      7  SD        19.7470   -6.9640    6.1380 S.3     1  MET1       -0.1639
      8  CE        18.3950   -7.6070    7.1200 C.3     1  MET1       -0.0181
      9  HT1       22.9410   -8.4150    2.1370 H       1  MET1        0.2002
     10  HT2       22.9130   -6.7980    2.6290 H       1  MET1        0.2002
     11  HT3       22.0640   -7.2600    1.2390 H       1  MET1        0.2002
     12  HA        20.5270   -8.4740    2.4980 H       1  MET1        0.0949
     13  HB1       22.0380   -9.2190    4.2930 H       1  MET1        0.0333
     14  HB2       22.2110   -7.5710    4.8560 H       1  MET1        0.0333
     15  HG1       19.5480   -8.9580    4.8450 H       1  MET1        0.0378
     16  HG2       20.6900   -9.1580    6.1630 H       1  MET1        0.0378
     17  HE1       18.7760   -8.3610    7.7930 H       1  MET1        0.0340
     18  HE2       17.6520   -8.0410    6.4670 H       1  MET1        0.0340
     19  HE3       17.9500   -6.8050    7.6910 H       1  MET1        0.0340
     20  N         19.1960   -6.4460    2.5750 N.am    2  ALA2       -0.2997
     21  CA        18.3960   -5.2560    2.5500 C.3     2  ALA2        0.0968
     22  C         17.0930   -5.4820    3.2700 C.2     2  ALA2        0.2337
     23  O         16.4950   -6.5600    3.1760 O.2     2  ALA2       -0.2738
     24  CB        18.1390   -4.8170    1.1180 C.3     2  ALA2       -0.0381
     25  HN        18.8110   -7.2860    2.2280 H       2  ALA2        0.1496
     26  HA        18.9450   -4.4720    3.0530 H       2  ALA2        0.0592
     27  HB1       17.5870   -5.5840    0.5960 H       2  ALA2        0.0252
     28  HB2       19.0870   -4.6620    0.6260 H       2  ALA2        0.0252
     29  HB3       17.5750   -3.8970    1.1110 H       2  ALA2        0.0252
     30  N         16.6730   -4.4980    4.0020 N.am    3  THR3       -0.3004
     31  CA        15.4080   -4.5360    4.6790 C.3     3  THR3        0.1252
     32  C         14.3540   -3.9510    3.7290 C.2     3  THR3        0.2365
     33  O         13.9090   -2.8150    3.8820 O.2     3  THR3       -0.2737
     34  CB        15.4760   -3.7130    5.9890 C.3     3  THR3        0.0792
     35  OG1       16.6770   -4.0730    6.7100 O.3     3  THR3       -0.3897
     36  CG2       14.2630   -4.0010    6.8770 C.3     3  THR3       -0.0367
     37  HN        17.2480   -3.7090    4.1090 H       3  THR3        0.1496
     38  HA        15.1690   -5.5650    4.9050 H       3  THR3        0.0621
     39  HB        15.5040   -2.6610    5.7460 H       3  THR3        0.0614
     40  HG1       17.4340   -3.7530    6.1980 H       3  THR3        0.2099
     41 HG21       14.2270   -5.0560    7.1050 H       3  THR3        0.0255
     42 HG22       13.3630   -3.7110    6.3550 H       3  THR3        0.0255
     43 HG23       14.3430   -3.4370    7.7950 H       3  THR3        0.0255
     44  N         14.0670   -4.6940    2.6880 N.am    4  LEU4       -0.3024
     45  CA        13.1470   -4.2660    1.6840 C.3     4  LEU4        0.0997
     46  C         11.8370   -4.9970    1.9230 C.2     4  LEU4        0.2340
     47  O         11.8400   -6.1040    2.4830 O.2     4  LEU4       -0.2738
     48  CB        13.7150   -4.5870    0.2950 C.3     4  LEU4       -0.0236
     49  CG        13.1150   -3.8190   -0.8680 C.3     4  LEU4       -0.0446
     50  CD1       13.3960   -2.3330   -0.7100 C.3     4  LEU4       -0.0626
     51  CD2       13.6760   -4.3210   -2.1800 C.3     4  LEU4       -0.0626
     52  HN        14.4710   -5.5840    2.6070 H       4  LEU4        0.1495
     53  HA        13.0010   -3.2020    1.7810 H       4  LEU4        0.0594
     54  HB1       14.7710   -4.3690    0.2930 H       4  LEU4        0.0290
     55  HB2       13.5710   -5.6400    0.1030 H       4  LEU4        0.0290
     56  HG        12.0480   -3.9770   -0.8640 H       4  LEU4        0.0296
     57 HD11       12.9560   -1.7960   -1.5370 H       4  LEU4        0.0232
     58 HD12       14.4630   -2.1680   -0.6980 H       4  LEU4        0.0232
     59 HD13       12.9640   -1.9850    0.2160 H       4  LEU4        0.0232
     60 HD21       13.2580   -3.7540   -3.0000 H       4  LEU4        0.0232
     61 HD22       13.4230   -5.3640   -2.3020 H       4  LEU4        0.0232
     62 HD23       14.7510   -4.2100   -2.1770 H       4  LEU4        0.0232
     63  N         10.7420   -4.4050    1.5250 N.am    5  LEU5       -0.3025
     64  CA         9.4420   -4.9800    1.7920 C.3     5  LEU5        0.0997
     65  C          9.1050   -6.0800    0.8110 C.2     5  LEU5        0.2340
     66  O          9.0650   -5.8610   -0.3980 O.2     5  LEU5       -0.2738
     67  CB         8.3600   -3.9000    1.7590 C.3     5  LEU5       -0.0236
     68  CG         8.5040   -2.7700    2.7680 C.3     5  LEU5       -0.0446
     69  CD1        7.3100   -1.8420    2.6880 C.3     5  LEU5       -0.0626
     70  CD2        8.6700   -3.3170    4.1730 C.3     5  LEU5       -0.0626
     71  HN        10.7830   -3.5680    1.0110 H       5  LEU5        0.1495
     72  HA         9.4660   -5.3990    2.7860 H       5  LEU5        0.0594
     73  HB1        8.3790   -3.4570    0.7740 H       5  LEU5        0.0290
     74  HB2        7.3890   -4.3510    1.8950 H       5  LEU5        0.0290
     75  HG         9.3830   -2.1930    2.5210 H       5  LEU5        0.0296
     76 HD11        7.4160   -1.0480    3.4130 H       5  LEU5        0.0232
     77 HD12        6.4090   -2.4040    2.8900 H       5  LEU5        0.0232
     78 HD13        7.2510   -1.4170    1.6950 H       5  LEU5        0.0232
     79 HD21        7.7900   -3.8850    4.4390 H       5  LEU5        0.0232
     80 HD22        8.7920   -2.4960    4.8640 H       5  LEU5        0.0232
     81 HD23        9.5370   -3.9600    4.2150 H       5  LEU5        0.0232
     82  N          8.8880   -7.2550    1.3200 N.am    6  THR6       -0.3003
     83  CA         8.4890   -8.3510    0.5000 C.3     6  THR6        0.1252
     84  C          6.9580   -8.3980    0.4230 C.2     6  THR6        0.2365
     85  O          6.2730   -7.4900    0.9570 O.2     6  THR6       -0.2737
     86  CB         9.0510   -9.7000    1.0210 C.3     6  THR6        0.0792
     87  OG1        8.5910   -9.9650    2.3680 O.3     6  THR6       -0.3897
     88  CG2       10.5760   -9.6970    0.9910 C.3     6  THR6       -0.0367
     89  HN         8.9950   -7.3970    2.2880 H       6  THR6        0.1496
     90  HA         8.8790   -8.1670   -0.4900 H       6  THR6        0.0621
     91  HB         8.6910  -10.4890    0.3750 H       6  THR6        0.0614
     92  HG1        8.9040   -9.2540    2.9560 H       6  THR6        0.2099
     93 HG21       10.9460   -8.8830    1.5980 H       6  THR6        0.0255
     94 HG22       10.9150   -9.5840   -0.0280 H       6  THR6        0.0255
     95 HG23       10.9440  -10.6340    1.3820 H       6  THR6        0.0255
     96  N          6.4170   -9.4410   -0.1720 N.am    7  THR7       -0.3003
     97  CA         4.9920   -9.6030   -0.2890 C.3     7  THR7        0.1252
     98  C          4.3710   -9.8170    1.1110 C.2     7  THR7        0.2365
     99  O          3.2820   -9.3040    1.4170 O.2     7  THR7       -0.2737
    100  CB         4.6880  -10.7920   -1.2230 C.3     7  THR7        0.0792
    101  OG1        5.4020  -10.5900   -2.4530 O.3     7  THR7       -0.3897
    102  CG2        3.2020  -10.8930   -1.5250 C.3     7  THR7       -0.0367
    103  HN         6.9720  -10.1460   -0.5750 H       7  THR7        0.1496
    104  HA         4.5890   -8.7000   -0.7240 H       7  THR7        0.0621
    105  HB         5.0300  -11.7030   -0.7530 H       7  THR7        0.0614
    106  HG1        5.1090  -11.2510   -3.1010 H       7  THR7        0.2099
    107 HG21        2.8690   -9.9920   -2.0180 H       7  THR7        0.0255
    108 HG22        2.6580  -11.0160   -0.6010 H       7  THR7        0.0255
    109 HG23        3.0190  -11.7410   -2.1650 H       7  THR7        0.0255
    110  N          5.1060  -10.5150    1.9780 N.am    8  ASP8       -0.3019
    111  CA         4.6390  -10.7680    3.3390 C.3     8  ASP8        0.1096
    112  C          4.6480   -9.4770    4.1520 C.2     8  ASP8        0.2345
    113  O          3.7070   -9.1970    4.9100 O.2     8  ASP8       -0.2737
    114  CB         5.4990  -11.8300    4.0240 C.3     8  ASP8        0.0760
    115  CG         5.0270  -12.1620    5.4220 C.2     8  ASP8        0.3582
    116  OD1        4.0620  -12.9610    5.5660 O.co2   8  ASP8       -0.2463
    117  OD2        5.5980  -11.6150    6.3940 O.co2   8  ASP8       -0.2463
    118  HN         5.9800  -10.8660    1.6980 H       8  ASP8        0.1495
    119  HA         3.6230  -11.1260    3.2690 H       8  ASP8        0.0600
    120  HB1        5.4720  -12.7350    3.4360 H       8  ASP8        0.0402
    121  HB2        6.5180  -11.4780    4.0800 H       8  ASP8        0.0402
    122  N          5.6920   -8.6650    3.9420 N.am    9  ASP9       -0.3019
    123  CA         5.8300   -7.3690    4.6350 C.3     9  ASP9        0.1096
    124  C          4.6870   -6.4690    4.2650 C.2     9  ASP9        0.2345
    125  O          4.0570   -5.8460    5.1320 O.2     9  ASP9       -0.2737
    126  CB         7.1400   -6.6380    4.2840 C.3     9  ASP9        0.0760
    127  CG         8.4090   -7.3120    4.7490 C.2     9  ASP9        0.3582
    128  OD1        8.7990   -7.1380    5.9170 O.co2   9  ASP9       -0.2463
    129  OD2        9.0550   -7.9880    3.9380 O.co2   9  ASP9       -0.2463
    130  HN         6.3800   -8.9490    3.3040 H       9  ASP9        0.1495
    131  HA         5.8040   -7.5520    5.6990 H       9  ASP9        0.0600
    132  HB1        7.2050   -6.5400    3.2110 H       9  ASP9        0.0402
    133  HB2        7.0920   -5.6540    4.7270 H       9  ASP9        0.0402
    134  N          4.4130   -6.4160    2.9660 N.am   10  LEU10      -0.3025
    135  CA         3.3370   -5.6110    2.4220 C.3    10  LEU10       0.0996
    136  C          2.0000   -6.0350    3.0120 C.2    10  LEU10       0.2340
    137  O          1.1940   -5.1970    3.3980 O.2    10  LEU10      -0.2738
    138  CB         3.2860   -5.7550    0.9060 C.3    10  LEU10      -0.0236
    139  CG         2.2320   -4.9070    0.1940 C.3    10  LEU10      -0.0446
    140  CD1        2.5460   -3.4170    0.3080 C.3    10  LEU10      -0.0626
    141  CD2        2.1010   -5.3300   -1.2490 C.3    10  LEU10      -0.0626
    142  HN         4.9790   -6.9310    2.3470 H      10  LEU10       0.1495
    143  HA         3.5270   -4.5750    2.6660 H      10  LEU10       0.0594
    144  HB1        4.2570   -5.4990    0.5080 H      10  LEU10       0.0290
    145  HB2        3.0840   -6.7910    0.6790 H      10  LEU10       0.0290
    146  HG         1.2830   -5.0720    0.6840 H      10  LEU10       0.0296
    147 HD11        1.7770   -2.8450   -0.1900 H      10  LEU10       0.0232
    148 HD12        3.5000   -3.2170   -0.1550 H      10  LEU10       0.0232
    149 HD13        2.5900   -3.1400    1.3510 H      10  LEU10       0.0232
    150 HD21        3.0460   -5.1840   -1.7530 H      10  LEU10       0.0232
    151 HD22        1.3410   -4.7330   -1.7350 H      10  LEU10       0.0232
    152 HD23        1.8280   -6.3750   -1.2930 H      10  LEU10       0.0232
    153  N          1.7830   -7.3460    3.1000 N.am   11  ARG11      -0.3025
    154  CA         0.5430   -7.8860    3.6500 C.3    11  ARG11       0.0995
    155  C          0.2990   -7.3890    5.0490 C.2    11  ARG11       0.2339
    156  O         -0.7890   -6.9280    5.3530 O.2    11  ARG11      -0.2738
    157  CB         0.5450   -9.4140    3.6340 C.3    11  ARG11      -0.0231
    158  CG        -0.6980  -10.0290    4.2690 C.3    11  ARG11      -0.0201
    159  CD        -0.7260  -11.5260    4.1140 C.3    11  ARG11       0.0646
    160  NE         0.4460  -12.1930    4.6980 N.pl3  11  ARG11      -0.2787
    161  CZ         0.5510  -13.5130    4.8160 C.cat  11  ARG11       0.3410
    162  NH1       -0.5260  -14.2690    4.6210 N.pl3  11  ARG11      -0.2919
    163  NH2        1.6990  -14.0630    5.1870 N.pl3  11  ARG11      -0.2919
    164  HN         2.4730   -7.9600    2.7650 H      11  ARG11       0.1495
    165  HA        -0.2740   -7.5380    3.0340 H      11  ARG11       0.0594
    166  HB1        0.6310   -9.7720    2.6190 H      11  ARG11       0.0289
    167  HB2        1.4080   -9.7470    4.1920 H      11  ARG11       0.0289
    168  HG1       -0.7010   -9.8010    5.3250 H      11  ARG11       0.0296
    169  HG2       -1.5750   -9.6100    3.7990 H      11  ARG11       0.0296
    170  HD1       -1.6070  -11.9060    4.6090 H      11  ARG11       0.0655
    171  HD2       -0.7790  -11.7600    3.0600 H      11  ARG11       0.0655
    172  HE         1.1990  -11.6120    4.9480 H      11  ARG11       0.2578
    173 HH11       -1.4210  -13.8630    4.4120 H      11  ARG11       0.2545
    174 HH12       -0.4980  -15.2780    4.6200 H      11  ARG11       0.2545
    175 HH21        2.5370  -13.5280    5.3920 H      11  ARG11       0.2545
    176 HH22        1.8030  -15.0580    5.3020 H      11  ARG11       0.2545
    177  N          1.3290   -7.4430    5.8850 N.am   12  ARG12      -0.3025
    178  CA         1.1880   -7.0140    7.2670 C.3    12  ARG12       0.0995
    179  C          0.8470   -5.5280    7.3350 C.2    12  ARG12       0.2339
    180  O          0.0600   -5.1180    8.1710 O.2    12  ARG12      -0.2738
    181  CB         2.4400   -7.3090    8.0760 C.3    12  ARG12      -0.0231
    182  CG         2.9000   -8.7520    8.0160 C.3    12  ARG12      -0.0201
    183  CD         4.1190   -8.9770    8.8960 C.3    12  ARG12       0.0646
    184  NE         5.1340   -7.9310    8.6970 N.pl3  12  ARG12      -0.2787
    185  CZ         6.2640   -8.0590    7.9820 C.cat  12  ARG12       0.3410
    186  NH1        6.5280   -9.1810    7.2870 N.pl3  12  ARG12      -0.2919
    187  NH2        7.1150   -7.0460    7.9240 N.pl3  12  ARG12      -0.2919
    188  HN         2.1930   -7.7740    5.5540 H      12  ARG12       0.1495
    189  HA         0.3590   -7.5640    7.6880 H      12  ARG12       0.0594
    190  HB1        3.2430   -6.6910    7.7010 H      12  ARG12       0.0289
    191  HB2        2.2520   -7.0550    9.1090 H      12  ARG12       0.0289
    192  HG1        2.0970   -9.3910    8.3530 H      12  ARG12       0.0296
    193  HG2        3.1510   -8.9880    6.9910 H      12  ARG12       0.0296
    194  HD1        3.8020   -8.9700    9.9290 H      12  ARG12       0.0655
    195  HD2        4.5490   -9.9380    8.6560 H      12  ARG12       0.0655
    196  HE         4.9350   -7.0790    9.1540 H      12  ARG12       0.2578
    197 HH11        5.9200   -9.9870    7.2380 H      12  ARG12       0.2545
    198 HH12        7.3850   -9.2830    6.7770 H      12  ARG12       0.2545
    199 HH21        7.0040   -6.1640    8.3920 H      12  ARG12       0.2545
    200 HH22        7.9340   -7.1150    7.3320 H      12  ARG12       0.2545
    201  N          1.4020   -4.7430    6.4050 N.am   13  ALA13      -0.3027
    202  CA         1.1150   -3.3130    6.3360 C.3    13  ALA13       0.0966
    203  C         -0.3470   -3.0880    6.0130 C.2    13  ALA13       0.2337
    204  O         -0.9990   -2.2820    6.6620 O.2    13  ALA13      -0.2738
    205  CB         1.9850   -2.6110    5.3010 C.3    13  ALA13      -0.0381
    206  HN         2.0080   -5.1390    5.7430 H      13  ALA13       0.1495
    207  HA         1.3220   -2.8940    7.3080 H      13  ALA13       0.0592
    208  HB1        1.7110   -1.5640    5.2760 H      13  ALA13       0.0252
    209  HB2        1.8010   -3.0460    4.3290 H      13  ALA13       0.0252
    210  HB3        3.0300   -2.7100    5.5610 H      13  ALA13       0.0252
    211  N         -0.8600   -3.8380    5.0340 N.am   14  LEU14      -0.3025
    212  CA        -2.2440   -3.7590    4.6290 C.3    14  LEU14       0.0996
    213  C         -3.1930   -4.2390    5.7290 C.2    14  LEU14       0.2340
    214  O         -4.3730   -3.8880    5.7400 O.2    14  LEU14      -0.2738
    215  CB        -2.4660   -4.5420    3.3320 C.3    14  LEU14      -0.0236
    216  CG        -2.2680   -3.7820    2.0010 C.3    14  LEU14      -0.0446
    217  CD1       -3.2810   -2.6610    1.8670 C.3    14  LEU14      -0.0626
    218  CD2       -0.8600   -3.2260    1.8580 C.3    14  LEU14      -0.0626
    219  HN        -0.3070   -4.4720    4.5300 H      14  LEU14       0.1495
    220  HA        -2.4530   -2.7180    4.4320 H      14  LEU14       0.0594
    221  HB1       -1.7960   -5.3890    3.3420 H      14  LEU14       0.0290
    222  HB2       -3.4660   -4.9350    3.3620 H      14  LEU14       0.0290
    223  HG        -2.4480   -4.4720    1.1910 H      14  LEU14       0.0296
    224 HD11       -4.2800   -3.0740    1.8570 H      14  LEU14       0.0232
    225 HD12       -3.0990   -2.1240    0.9480 H      14  LEU14       0.0232
    226 HD13       -3.1760   -1.9820    2.7020 H      14  LEU14       0.0232
    227 HD21       -0.7800   -2.6700    0.9340 H      14  LEU14       0.0232
    228 HD22       -0.1550   -4.0450    1.8510 H      14  LEU14       0.0232
    229 HD23       -0.6450   -2.5750    2.6930 H      14  LEU14       0.0232
    230  N         -2.6870   -5.0560    6.6250 N.am   15  VAL15      -0.3022
    231  CA        -3.4490   -5.4640    7.7870 C.3    15  VAL15       0.1017
    232  C         -3.5080   -4.2780    8.7450 C.2    15  VAL15       0.2342
    233  O         -4.5810   -3.8450    9.1350 O.2    15  VAL15      -0.2738
    234  CB        -2.8040   -6.6940    8.5030 C.3    15  VAL15      -0.0197
    235  CG1       -3.5680   -7.0580    9.7680 C.3    15  VAL15      -0.0605
    236  CG2       -2.7630   -7.8950    7.5710 C.3    15  VAL15      -0.0605
    237  HN        -1.7750   -5.3890    6.4840 H      15  VAL15       0.1495
    238  HA        -4.4540   -5.7110    7.4720 H      15  VAL15       0.0597
    239  HB        -1.7920   -6.4390    8.7770 H      15  VAL15       0.0318
    240 HG11       -4.5900   -7.2900    9.5070 H      15  VAL15       0.0233
    241 HG12       -3.5480   -6.2280   10.4590 H      15  VAL15       0.0233
    242 HG13       -3.1170   -7.9240   10.2280 H      15  VAL15       0.0233
    243 HG21       -2.3200   -8.7350    8.0810 H      15  VAL15       0.0233
    244 HG22       -2.1710   -7.6470    6.7040 H      15  VAL15       0.0233
    245 HG23       -3.7670   -8.1450    7.2610 H      15  VAL15       0.0233
    246  N         -2.3370   -3.7580    9.0900 N.am   16  GLU16      -0.3025
    247  CA        -2.1940   -2.6270    9.9970 C.3    16  GLU16       0.0999
    248  C         -2.9790   -1.3840    9.5550 C.2    16  GLU16       0.2340
    249  O         -3.5820   -0.7000   10.4010 O.2    16  GLU16      -0.2738
    250  CB        -0.7410   -2.2540   10.1440 C.3    16  GLU16      -0.0158
    251  CG         0.1360   -3.3510   10.6920 C.3    16  GLU16       0.0513
    252  CD         1.5200   -2.8480   10.9480 C.2    16  GLU16       0.3561
    253  OE1        1.6970   -1.8290   11.6530 O.co2  16  GLU16      -0.2464
    254  OE2        2.4710   -3.4580   10.4400 O.co2  16  GLU16      -0.2464
    255  HN        -1.5160   -4.1610    8.7290 H      16  GLU16       0.1495
    256  HA        -2.5540   -2.9380   10.9670 H      16  GLU16       0.0595
    257  HB1       -0.3640   -1.9740    9.1700 H      16  GLU16       0.0293
    258  HB2       -0.6720   -1.4000   10.8020 H      16  GLU16       0.0293
    259  HG1       -0.3070   -3.7420   11.5930 H      16  GLU16       0.0380
    260  HG2        0.1790   -4.1350    9.9510 H      16  GLU16       0.0380
    261  N         -2.9620   -1.0840    8.2620 N.am   17  CYS17      -0.3017
    262  CA        -3.6540    0.0740    7.7390 C.3    17  CYS17       0.1081
    263  C         -5.1630   -0.0280    7.9540 C.2    17  CYS17       0.2347
    264  O         -5.8160    0.9660    8.2880 O.2    17  CYS17      -0.2737
    265  HN        -2.4710   -1.6460    7.6200 H      17  CYS17       0.1495
    266  HA        -3.2940    0.9250    8.2970 H      17  CYS17       0.0603
    267  CB        -3.2990    0.2760    6.2640 C.3    17  CYS17       0.0177
    268  SG        -1.5360    0.6790    6.1240 S.3    17  CYS17      -0.1759
    269  HB1       -3.5080   -0.6390    5.7100 H      17  CYS17       0.0397
    270  HB2       -3.8930    1.0930    5.8550 H      17  CYS17       0.0397
    271  HG        -1.2780    1.8040    6.8060 H      17  CYS17       0.1017
    272  N         -5.7020   -1.2250    7.7820 N.am   18  ALA18      -0.3027
    273  CA        -7.1070   -1.4650    8.0060 C.3    18  ALA18       0.0966
    274  C         -7.3760   -1.5270    9.5000 C.2    18  ALA18       0.2335
    275  O         -8.2390   -0.8150   10.0190 O.2    18  ALA18      -0.2738
    276  CB        -7.5430   -2.7600    7.3270 C.3    18  ALA18      -0.0381
    277  HN        -5.1280   -1.9630    7.4860 H      18  ALA18       0.1495
    278  HA        -7.6600   -0.6420    7.5800 H      18  ALA18       0.0592
    279  HB1       -7.3800   -2.6850    6.2610 H      18  ALA18       0.0252
    280  HB2       -8.5910   -2.9360    7.5150 H      18  ALA18       0.0252
    281  HB3       -6.9600   -3.5820    7.7150 H      18  ALA18       0.0252
    282  N         -6.6000   -2.3430   10.1840 N.am   19  GLY19      -0.3052
    283  CA        -6.7290   -2.5090   11.6060 C.3    19  GLY19       0.0882
    284  C         -7.9950   -3.2400   11.9540 C.2    19  GLY19       0.2308
    285  O         -8.1680   -4.4140   11.6040 O.2    19  GLY19      -0.2741
    286  HN        -5.9180   -2.8650    9.7060 H      19  GLY19       0.1492
    287  HA1       -5.8800   -3.0690   11.9710 H      19  GLY19       0.0558
    288  HA2       -6.7450   -1.5380   12.0780 H      19  GLY19       0.0558
    289  N         -8.9010   -2.5510   12.5800 N.am   20  GLU20      -0.3027
    290  CA       -10.1460   -3.1330   12.9350 C.3    20  GLU20       0.0999
    291  C        -11.2340   -2.4660   12.1480 C.2    20  GLU20       0.2340
    292  O        -11.5590   -1.2880   12.3570 O.2    20  GLU20      -0.2738
    293  CB       -10.4070   -3.0890   14.4480 C.3    20  GLU20      -0.0158
    294  CG       -10.2880   -1.7220   15.0860 C.3    20  GLU20       0.0513
    295  CD       -10.6920   -1.7400   16.5220 C.2    20  GLU20       0.3561
    296  OE1       -9.8540   -2.0530   17.3730 O.co2  20  GLU20      -0.2464
    297  OE2      -11.8540   -1.4080   16.8320 O.co2  20  GLU20      -0.2464
    298  HN        -8.7580   -1.5940   12.7560 H      20  GLU20       0.1495
    299  HA       -10.0990   -4.1630   12.6160 H      20  GLU20       0.0595
    300  HB1      -11.4120   -3.4410   14.6260 H      20  GLU20       0.0293
    301  HB2       -9.7160   -3.7590   14.9380 H      20  GLU20       0.0293
    302  HG1       -9.2590   -1.4020   15.0230 H      20  GLU20       0.0380
    303  HG2      -10.9210   -1.0290   14.5540 H      20  GLU20       0.0380
    304  N        -11.7260   -3.1810   11.1980 N.am   21  THR21      -0.3003
    305  CA       -12.7450   -2.7190   10.3330 C.3    21  THR21       0.1252
    306  C        -13.2330   -3.9370    9.5430 C.2    21  THR21       0.2365
    307  O        -13.0190   -5.0750    9.9950 O.2    21  THR21      -0.2737
    308  CB       -12.2070   -1.5650    9.3980 C.3    21  THR21       0.0792
    309  OG1      -13.2720   -0.9950    8.6200 O.3    21  THR21      -0.3897
    310  CG2      -11.0940   -2.0510    8.4610 C.3    21  THR21      -0.0367
    311  HN       -11.3980   -4.0950   11.0530 H      21  THR21       0.1496
    312  HA       -13.5550   -2.3480   10.9440 H      21  THR21       0.0621
    313  HB       -11.8020   -0.8070   10.0570 H      21  THR21       0.0614
    314  HG1      -12.9030   -0.3840    7.9690 H      21  THR21       0.2099
    315 HG21      -11.4680   -2.8660    7.8580 H      21  THR21       0.0255
    316 HG22      -10.2490   -2.3890    9.0410 H      21  THR21       0.0255
    317 HG23      -10.7850   -1.2410    7.8160 H      21  THR21       0.0255
    318  N        -13.8390   -3.7310    8.4040 N.am   22  ASP22      -0.3019
    319  CA       -14.3010   -4.8330    7.5780 C.3    22  ASP22       0.1096
    320  C        -13.1590   -5.3770    6.7440 C.2    22  ASP22       0.2343
    321  O        -12.8440   -4.8570    5.6680 O.2    22  ASP22      -0.2738
    322  CB       -15.4520   -4.4030    6.6870 C.3    22  ASP22       0.0760
    323  CG       -15.9620   -5.5150    5.8040 C.2    22  ASP22       0.3582
    324  OD1      -16.2150   -6.6360    6.3120 O.co2  22  ASP22      -0.2463
    325  OD2      -16.1710   -5.2770    4.5940 O.co2  22  ASP22      -0.2463
    326  HN       -13.9670   -2.8040    8.1050 H      22  ASP22       0.1495
    327  HA       -14.6410   -5.6160    8.2380 H      22  ASP22       0.0600
    328  HB1      -16.2610   -4.0440    7.3020 H      22  ASP22       0.0402
    329  HB2      -15.0970   -3.6040    6.0540 H      22  ASP22       0.0402
    330  N        -12.5110   -6.3770    7.2710 N.am   23  GLY23      -0.3052
    331  CA       -11.3700   -6.9260    6.6200 C.3    23  GLY23       0.0882
    332  C        -11.6980   -8.1380    5.7960 C.2    23  GLY23       0.2308
    333  O        -12.4020   -9.0460    6.2570 O.2    23  GLY23      -0.2741
    334  HN       -12.8250   -6.7500    8.1220 H      23  GLY23       0.1492
    335  HA1      -10.9780   -6.1570    5.9710 H      23  GLY23       0.0558
    336  HA2      -10.6240   -7.1840    7.3570 H      23  GLY23       0.0558
    337  N        -11.2210   -8.1440    4.5860 N.am   24  THR24      -0.3006
    338  CA       -11.3960   -9.2440    3.6710 C.3    24  THR24       0.1252
    339  C        -10.3010  -10.3180    3.8820 C.2    24  THR24       0.2365
    340  O         -9.6270  -10.3480    4.9360 O.2    24  THR24      -0.2737
    341  CB       -11.3300   -8.6980    2.2340 C.3    24  THR24       0.0792
    342  OG1      -10.1890   -7.8370    2.1220 O.3    24  THR24      -0.3897
    343  CG2      -12.5870   -7.9150    1.8880 C.3    24  THR24      -0.0367
    344  HN       -10.7240   -7.3700    4.2440 H      24  THR24       0.1496
    345  HA       -12.3700   -9.6850    3.8270 H      24  THR24       0.0621
    346  HB       -11.2020   -9.5060    1.5310 H      24  THR24       0.0614
    347  HG1       -9.5200   -8.3110    1.6190 H      24  THR24       0.2099
    348 HG21      -12.5300   -7.5860    0.8620 H      24  THR24       0.0255
    349 HG22      -12.6550   -7.0480    2.5280 H      24  THR24       0.0255
    350 HG23      -13.4600   -8.5350    2.0180 H      24  THR24       0.0255
    351  N        -10.1120  -11.1880    2.9120 N.am   25  ASP25      -0.3019
    352  CA        -9.0340  -12.1410    2.9740 C.3    25  ASP25       0.1096
    353  C         -7.8670  -11.5610    2.2270 C.2    25  ASP25       0.2345
    354  O         -8.0460  -10.9480    1.1620 O.2    25  ASP25      -0.2737
    355  CB        -9.4100  -13.5020    2.3890 C.3    25  ASP25       0.0760
    356  CG        -8.2820  -14.5040    2.5330 C.2    25  ASP25       0.3582
    357  OD1       -8.1780  -15.1500    3.5960 O.co2  25  ASP25      -0.2463
    358  OD2       -7.4630  -14.6410    1.6050 O.co2  25  ASP25      -0.2463
    359  HN       -10.7070  -11.1990    2.1270 H      25  ASP25       0.1495
    360  HA        -8.7590  -12.2480    4.0140 H      25  ASP25       0.0600
    361  HB1      -10.2820  -13.8880    2.8970 H      25  ASP25       0.0402
    362  HB2       -9.6310  -13.3990    1.3370 H      25  ASP25       0.0402
    363  N         -6.7040  -11.7230    2.7660 N.am   26  LEU26      -0.3025
    364  CA        -5.5190  -11.1370    2.2070 C.3    26  LEU26       0.0997
    365  C         -4.4280  -12.2030    2.2180 C.2    26  LEU26       0.2340
    366  O         -3.2400  -11.9100    2.1550 O.2    26  LEU26      -0.2738
    367  CB        -5.1190   -9.9550    3.1030 C.3    26  LEU26      -0.0236
    368  CG        -4.2880   -8.8480    2.4680 C.3    26  LEU26      -0.0446
    369  CD1       -5.1150   -8.1230    1.4090 C.3    26  LEU26      -0.0626
    370  CD2       -3.8150   -7.8780    3.5310 C.3    26  LEU26      -0.0626
    371  HN        -6.6040  -12.2700    3.5790 H      26  LEU26       0.1495
    372  HA        -5.7180  -10.7830    1.2060 H      26  LEU26       0.0594
    373  HB1       -6.0260   -9.5050    3.4780 H      26  LEU26       0.0290
    374  HB2       -4.5670  -10.3430    3.9470 H      26  LEU26       0.0290
    375  HG        -3.4250   -9.2800    1.9830 H      26  LEU26       0.0296
    376 HD11       -4.5260   -7.3390    0.9550 H      26  LEU26       0.0232
    377 HD12       -5.9910   -7.6970    1.8780 H      26  LEU26       0.0232
    378 HD13       -5.4310   -8.8300    0.6540 H      26  LEU26       0.0232
    379 HD21       -4.6710   -7.4470    4.0260 H      26  LEU26       0.0232
    380 HD22       -3.2340   -7.0920    3.0700 H      26  LEU26       0.0232
    381 HD23       -3.2090   -8.4010    4.2560 H      26  LEU26       0.0232
    382  N         -4.8580  -13.4440    2.2580 N.am   27  SER27      -0.3006
    383  CA        -3.9620  -14.5560    2.3920 C.3    27  SER27       0.1226
    384  C         -3.4210  -14.9900    1.0430 C.2    27  SER27       0.2360
    385  O         -4.1730  -15.1110    0.0700 O.2    27  SER27      -0.2737
    386  CB        -4.6920  -15.7200    3.0800 C.3    27  SER27       0.0711
    387  OG        -3.8390  -16.8300    3.2990 O.3    27  SER27      -0.3927
    388  HN        -5.8190  -13.6360    2.1610 H      27  SER27       0.1496
    389  HA        -3.1400  -14.2540    3.0220 H      27  SER27       0.0618
    390  HB1       -5.0720  -15.3900    4.0350 H      27  SER27       0.0580
    391  HB2       -5.5180  -16.0310    2.4570 H      27  SER27       0.0580
    392  HG        -3.5380  -16.7790    4.2220 H      27  SER27       0.2095
    393  N         -2.1190  -15.1980    0.9930 N.am   28  GLY28      -0.3051
    394  CA        -1.4720  -15.6960   -0.1930 C.3    28  GLY28       0.0882
    395  C         -1.5010  -14.7260   -1.3450 C.2    28  GLY28       0.2308
    396  O         -0.8600  -13.6750   -1.3070 O.2    28  GLY28      -0.2741
    397  HN        -1.5760  -14.9980    1.7830 H      28  GLY28       0.1492
    398  HA1       -0.4420  -15.9250    0.0390 H      28  GLY28       0.0558
    399  HA2       -1.9650  -16.6090   -0.4900 H      28  GLY28       0.0558
    400  N         -2.2690  -15.0530   -2.3470 N.am   29  ASP29      -0.3022
    401  CA        -2.3280  -14.2560   -3.5470 C.3    29  ASP29       0.1096
    402  C         -3.2810  -13.0960   -3.4390 C.2    29  ASP29       0.2345
    403  O         -4.4120  -13.1430   -3.9070 O.2    29  ASP29      -0.2737
    404  CB        -2.6040  -15.1000   -4.7930 C.3    29  ASP29       0.0760
    405  CG        -1.4080  -15.9040   -5.2120 C.2    29  ASP29       0.3582
    406  OD1       -0.5770  -15.4060   -6.0000 O.co2  29  ASP29      -0.2463
    407  OD2       -1.2900  -17.0680   -4.7750 O.co2  29  ASP29      -0.2463
    408  HN        -2.8230  -15.8570   -2.2680 H      29  ASP29       0.1495
    409  HA        -1.3410  -13.8290   -3.6570 H      29  ASP29       0.0600
    410  HB1       -3.4100  -15.7890   -4.5910 H      29  ASP29       0.0402
    411  HB2       -2.8850  -14.4480   -5.6050 H      29  ASP29       0.0402
    412  N         -2.8370  -12.0870   -2.7410 N.am   30  PHE30      -0.3022
    413  CA        -3.5820  -10.8430   -2.6080 C.3    30  PHE30       0.1034
    414  C         -2.8760   -9.7760   -3.4360 C.2    30  PHE30       0.2343
    415  O         -3.3730   -8.6760   -3.6250 O.2    30  PHE30      -0.2738
    416  CB        -3.6070  -10.3840   -1.1240 C.3    30  PHE30      -0.0007
    417  CG        -2.2720   -9.8530   -0.6180 C.ar   30  PHE30      -0.0451
    418  CD1       -1.2570  -10.7350   -0.2600 C.ar   30  PHE30      -0.0585
    419  CD2       -2.0500   -8.4990   -0.4810 C.ar   30  PHE30      -0.0585
    420  CE1       -0.0550  -10.2710    0.2250 C.ar   30  PHE30      -0.0615
    421  CE2       -0.8480   -8.0300    0.0120 C.ar   30  PHE30      -0.0615
    422  CZ         0.1700   -8.8560    0.2420 C.ar   30  PHE30      -0.0617
    423  HN        -1.9880  -12.2150   -2.2620 H      30  PHE30       0.1495
    424  HA        -4.5930  -10.9830   -2.9600 H      30  PHE30       0.0598
    425  HB1       -4.3370   -9.5940   -1.0140 H      30  PHE30       0.0336
    426  HB2       -3.9000  -11.2150   -0.5010 H      30  PHE30       0.0336
    427  HD1       -1.4150  -11.7970   -0.3730 H      30  PHE30       0.0620
    428  HD2       -2.8370   -7.8090   -0.7550 H      30  PHE30       0.0620
    429  HE1        0.7290  -10.9620    0.5020 H      30  PHE30       0.0618
    430  HE2       -0.6840   -6.9670    0.1180 H      30  PHE30       0.0618
    431  HZ         1.1210   -8.4660    0.5730 H      30  PHE30       0.0618
    432  N         -1.7200  -10.1440   -3.9540 N.am   31  LEU31      -0.3025
    433  CA        -0.8170   -9.2180   -4.5990 C.3    31  LEU31       0.0996
    434  C         -1.3780   -8.7310   -5.9330 C.2    31  LEU31       0.2340
    435  O         -1.1310   -7.5970   -6.3500 O.2    31  LEU31      -0.2738
    436  CB         0.5530   -9.8910   -4.7870 C.3    31  LEU31      -0.0236
    437  CG         1.7190   -8.9640   -5.0990 C.3    31  LEU31      -0.0446
    438  CD1        1.9840   -8.0430   -3.9190 C.3    31  LEU31      -0.0626
    439  CD2        2.9680   -9.7600   -5.4530 C.3    31  LEU31      -0.0626
    440  HN        -1.4760  -11.0920   -3.9210 H      31  LEU31       0.1495
    441  HA        -0.6920   -8.3660   -3.9490 H      31  LEU31       0.0594
    442  HB1        0.7940  -10.4300   -3.8810 H      31  LEU31       0.0290
    443  HB2        0.4710  -10.6100   -5.5900 H      31  LEU31       0.0290
    444  HG         1.4560   -8.3430   -5.9430 H      31  LEU31       0.0296
    445 HD11        2.1930   -8.6360   -3.0410 H      31  LEU31       0.0232
    446 HD12        1.1110   -7.4320   -3.7420 H      31  LEU31       0.0232
    447 HD13        2.8300   -7.4070   -4.1400 H      31  LEU31       0.0232
    448 HD21        3.7770   -9.0760   -5.6680 H      31  LEU31       0.0232
    449 HD22        2.7830  -10.3790   -6.3190 H      31  LEU31       0.0232
    450 HD23        3.2450  -10.3820   -4.6140 H      31  LEU31       0.0232
    451  N         -2.1580   -9.5870   -6.5680 N.am   32  ASP32      -0.3019
    452  CA        -2.7910   -9.2960   -7.8630 C.3    32  ASP32       0.1096
    453  C         -4.2910   -8.9840   -7.6560 C.2    32  ASP32       0.2345
    454  O         -5.0760   -8.8660   -8.6020 O.2    32  ASP32      -0.2737
    455  CB        -2.5860  -10.5120   -8.7960 C.3    32  ASP32       0.0760
    456  CG        -3.0930  -10.3270  -10.2160 C.2    32  ASP32       0.3582
    457  OD1       -2.5260   -9.4800  -10.9560 O.co2  32  ASP32      -0.2463
    458  OD2       -4.0870  -10.9810  -10.6000 O.co2  32  ASP32      -0.2463
    459  HN        -2.3030  -10.4660   -6.1600 H      32  ASP32       0.1495
    460  HA        -2.3010   -8.4340   -8.2860 H      32  ASP32       0.0600
    461  HB1       -1.5300  -10.7330   -8.8520 H      32  ASP32       0.0402
    462  HB2       -3.0910  -11.3620   -8.3620 H      32  ASP32       0.0402
    463  N         -4.6720   -8.8250   -6.4010 N.am   33  LEU33      -0.3025
    464  CA        -6.0420   -8.4970   -6.0600 C.3    33  LEU33       0.0996
    465  C         -6.1710   -6.9720   -6.1020 C.2    33  LEU33       0.2340
    466  O         -5.1660   -6.2780   -6.1760 O.2    33  LEU33      -0.2738
    467  CB        -6.4010   -9.0690   -4.6730 C.3    33  LEU33      -0.0236
    468  CG        -7.8710   -8.9780   -4.2370 C.3    33  LEU33      -0.0446
    469  CD1       -8.7670   -9.7290   -5.2100 C.3    33  LEU33      -0.0626
    470  CD2       -8.0360   -9.5320   -2.8350 C.3    33  LEU33      -0.0626
    471  HN        -4.0070   -8.8820   -5.6850 H      33  LEU33       0.1495
    472  HA        -6.6820   -8.9250   -6.8200 H      33  LEU33       0.0594
    473  HB1       -6.1090  -10.1090   -4.6580 H      33  LEU33       0.0290
    474  HB2       -5.8060   -8.5450   -3.9390 H      33  LEU33       0.0290
    475  HG        -8.1710   -7.9410   -4.2290 H      33  LEU33       0.0296
    476 HD11       -8.6700   -9.2970   -6.1940 H      33  LEU33       0.0232
    477 HD12       -9.7910   -9.6530   -4.8780 H      33  LEU33       0.0232
    478 HD13       -8.4710  -10.7660   -5.2400 H      33  LEU33       0.0232
    479 HD21       -7.4380   -8.9520   -2.1480 H      33  LEU33       0.0232
    480 HD22       -7.7150  -10.5630   -2.8110 H      33  LEU33       0.0232
    481 HD23       -9.0730   -9.4730   -2.5430 H      33  LEU33       0.0232
    482  N         -7.3680   -6.4460   -6.0500 N.am   34  ARG34      -0.3025
    483  CA        -7.5370   -5.0210   -6.2330 C.3    34  ARG34       0.0995
    484  C         -7.9660   -4.3720   -4.9260 C.2    34  ARG34       0.2340
    485  O         -8.6340   -5.0080   -4.0990 O.2    34  ARG34      -0.2738
    486  CB        -8.5590   -4.7690   -7.3510 C.3    34  ARG34      -0.0231
    487  CG        -8.2720   -5.6040   -8.5930 C.3    34  ARG34      -0.0201
    488  CD        -9.3170   -5.4340   -9.6690 C.3    34  ARG34       0.0646
    489  NE        -9.2370   -4.1500  -10.3690 N.pl3  34  ARG34      -0.2787
    490  CZ       -10.1570   -3.7150  -11.2360 C.cat  34  ARG34       0.3410
    491  NH1      -11.2860   -4.3890  -11.3820 N.pl3  34  ARG34      -0.2919
    492  NH2       -9.9600   -2.6140  -11.9420 N.pl3  34  ARG34      -0.2919
    493  HN        -8.1610   -6.9900   -5.8590 H      34  ARG34       0.1495
    494  HA        -6.5860   -4.6090   -6.5360 H      34  ARG34       0.0594
    495  HB1       -9.5470   -5.0210   -6.9920 H      34  ARG34       0.0289
    496  HB2       -8.5380   -3.7270   -7.6350 H      34  ARG34       0.0289
    497  HG1       -7.3110   -5.3180   -8.9930 H      34  ARG34       0.0296
    498  HG2       -8.2430   -6.6420   -8.2930 H      34  ARG34       0.0296
    499  HD1       -9.2030   -6.2270  -10.3930 H      34  ARG34       0.0655
    500  HD2      -10.2890   -5.5210   -9.2050 H      34  ARG34       0.0655
    501  HE        -8.3980   -3.6450  -10.1920 H      34  ARG34       0.2578
    502 HH11      -11.4740   -5.2230  -10.8610 H      34  ARG34       0.2545
    503 HH12      -12.0130   -4.0970  -12.0150 H      34  ARG34       0.2545
    504 HH21       -9.1240   -2.0580  -11.8610 H      34  ARG34       0.2545
    505 HH22      -10.6380   -2.2920  -12.6170 H      34  ARG34       0.2545
    506  N         -7.5680   -3.1160   -4.7290 N.am   35  PHE35      -0.3022
    507  CA        -7.9030   -2.3500   -3.5150 C.3    35  PHE35       0.1034
    508  C         -9.4010   -2.2230   -3.2870 C.2    35  PHE35       0.2343
    509  O         -9.8550   -2.1460   -2.1440 O.2    35  PHE35      -0.2738
    510  CB        -7.2330   -0.9670   -3.4970 C.3    35  PHE35      -0.0007
    511  CG        -5.7640   -0.9800   -3.1460 C.ar   35  PHE35      -0.0451
    512  CD1       -5.3660   -0.9820   -1.8200 C.ar   35  PHE35      -0.0585
    513  CD2       -4.7900   -0.9840   -4.1250 C.ar   35  PHE35      -0.0585
    514  CE1       -4.0310   -0.9860   -1.4800 C.ar   35  PHE35      -0.0615
    515  CE2       -3.4490   -0.9880   -3.7910 C.ar   35  PHE35      -0.0615
    516  CZ        -3.0690   -0.9910   -2.4670 C.ar   35  PHE35      -0.0617
    517  HN        -6.9960   -2.7170   -5.4250 H      35  PHE35       0.1495
    518  HA        -7.5130   -2.9210   -2.6850 H      35  PHE35       0.0598
    519  HB1       -7.3320   -0.5200   -4.4740 H      35  PHE35       0.0336
    520  HB2       -7.7480   -0.3470   -2.7780 H      35  PHE35       0.0336
    521  HD1       -6.1170   -0.9790   -1.0440 H      35  PHE35       0.0620
    522  HD2       -5.0850   -0.9840   -5.1640 H      35  PHE35       0.0620
    523  HE1       -3.7390   -0.9860   -0.4410 H      35  PHE35       0.0618
    524  HE2       -2.6980   -0.9910   -4.5680 H      35  PHE35       0.0618
    525  HZ        -2.0230   -0.9920   -2.2010 H      35  PHE35       0.0618
    526  N        -10.1630   -2.2410   -4.3590 N.am   36  GLU36      -0.3025
    527  CA       -11.6140   -2.1680   -4.2690 C.3    36  GLU36       0.0999
    528  C        -12.1780   -3.4190   -3.5840 C.2    36  GLU36       0.2340
    529  O        -13.1150   -3.3400   -2.7960 O.2    36  GLU36      -0.2738
    530  CB       -12.2400   -2.0000   -5.6560 C.3    36  GLU36      -0.0158
    531  CG       -11.8490   -3.0830   -6.6410 C.3    36  GLU36       0.0513
    532  CD       -12.6120   -2.9880   -7.9170 C.2    36  GLU36       0.3561
    533  OE1      -12.1940   -2.2130   -8.8210 O.co2  36  GLU36      -0.2464
    534  OE2      -13.6270   -3.6690   -8.0560 O.co2  36  GLU36      -0.2464
    535  HN        -9.7370   -2.3000   -5.2400 H      36  GLU36       0.1495
    536  HA       -11.8590   -1.3050   -3.6670 H      36  GLU36       0.0595
    537  HB1      -13.3160   -2.0100   -5.5570 H      36  GLU36       0.0293
    538  HB2      -11.9340   -1.0480   -6.0640 H      36  GLU36       0.0293
    539  HG1      -10.7950   -2.9910   -6.8600 H      36  GLU36       0.0380
    540  HG2      -12.0330   -4.0490   -6.1940 H      36  GLU36       0.0380
    541  N        -11.5530   -4.5570   -3.8480 N.am   37  ASP37      -0.3019
    542  CA       -12.0160   -5.8350   -3.3200 C.3    37  ASP37       0.1096
    543  C        -11.6780   -5.9470   -1.8650 C.2    37  ASP37       0.2345
    544  O        -12.3840   -6.6000   -1.1040 O.2    37  ASP37      -0.2737
    545  CB       -11.3950   -7.0180   -4.0710 C.3    37  ASP37       0.0760
    546  CG       -11.6940   -7.0080   -5.5400 C.2    37  ASP37       0.3582
    547  OD1      -12.8070   -7.3700   -5.9210 O.co2  37  ASP37      -0.2463
    548  OD2      -10.8160   -6.6240   -6.3430 O.co2  37  ASP37      -0.2463
    549  HN       -10.7500   -4.5390   -4.4120 H      37  ASP37       0.1495
    550  HA       -13.0900   -5.8780   -3.4320 H      37  ASP37       0.0600
    551  HB1      -10.3220   -6.9860   -3.9560 H      37  ASP37       0.0402
    552  HB2      -11.7730   -7.9400   -3.6520 H      37  ASP37       0.0402
    553  N        -10.6150   -5.2840   -1.4620 N.am   38  ILE38      -0.3022
    554  CA       -10.1820   -5.3320   -0.0780 C.3    38  ILE38       0.1019
    555  C        -10.7360   -4.1650    0.7470 C.2    38  ILE38       0.2340
    556  O        -10.3040   -3.9300    1.8730 O.2    38  ILE38      -0.2738
    557  CB        -8.6390   -5.4720    0.0780 C.3    38  ILE38      -0.0171
    558  CG1       -7.8930   -4.3200   -0.6240 C.3    38  ILE38      -0.0512
    559  CG2       -8.1810   -6.8130   -0.4670 C.3    38  ILE38      -0.0603
    560  CD1       -6.3770   -4.3700   -0.4950 C.3    38  ILE38      -0.0650
    561  HN       -10.1080   -4.7610   -2.1180 H      38  ILE38       0.1495
    562  HA       -10.6420   -6.2230    0.3290 H      38  ILE38       0.0597
    563  HB        -8.4090   -5.4530    1.1330 H      38  ILE38       0.0321
    564 HG11       -8.1260   -4.3380   -1.6780 H      38  ILE38       0.0266
    565 HG12       -8.2350   -3.3820   -0.2100 H      38  ILE38       0.0266
    566 HG21       -7.1080   -6.8880   -0.3790 H      38  ILE38       0.0233
    567 HG22       -8.4500   -6.8870   -1.5120 H      38  ILE38       0.0233
    568 HG23       -8.6450   -7.6100    0.0950 H      38  ILE38       0.0233
    569 HD11       -6.1020   -4.3440    0.5480 H      38  ILE38       0.0230
    570 HD12       -5.9460   -3.5210   -1.0050 H      38  ILE38       0.0230
    571 HD13       -6.0110   -5.2830   -0.9420 H      38  ILE38       0.0230
    572  N        -11.7280   -3.4880    0.1910 N.am   39  GLY39      -0.3052
    573  CA       -12.4320   -2.4320    0.9010 C.3    39  GLY39       0.0882
    574  C        -11.6200   -1.1700    1.1470 C.2    39  GLY39       0.2308
    575  O        -11.7950   -0.5020    2.1760 O.2    39  GLY39      -0.2741
    576  HN       -11.9900   -3.7070   -0.7280 H      39  GLY39       0.1492
    577  HA1      -13.3040   -2.1660    0.3220 H      39  GLY39       0.0558
    578  HA2      -12.7620   -2.8250    1.8510 H      39  GLY39       0.0558
    579  N        -10.7600   -0.8220    0.2300 N.am   40  TYR40      -0.3024
    580  CA        -9.9640    0.3690    0.3830 C.3    40  TYR40       0.1033
    581  C        -10.4810    1.5310   -0.4310 C.2    40  TYR40       0.2343
    582  O        -10.6670    1.4340   -1.6510 O.2    40  TYR40      -0.2738
    583  CB        -8.4750    0.1110    0.1080 C.3    40  TYR40      -0.0007
    584  CG        -7.7400   -0.4240    1.3070 C.ar   40  TYR40      -0.0449
    585  CD1       -7.9080   -1.7270    1.7360 C.ar   40  TYR40      -0.0551
    586  CD2       -6.8970    0.3990    2.0300 C.ar   40  TYR40      -0.0551
    587  CE1       -7.2540   -2.1990    2.8490 C.ar   40  TYR40      -0.0199
    588  CE2       -6.2440   -0.0570    3.1470 C.ar   40  TYR40      -0.0199
    589  CZ        -6.4240   -1.3560    3.5530 C.ar   40  TYR40       0.1169
    590  OH        -5.7890   -1.7950    4.6820 O.3    40  TYR40      -0.5068
    591  HN       -10.6600   -1.3710   -0.5790 H      40  TYR40       0.1495
    592  HA       -10.0560    0.6540    1.4220 H      40  TYR40       0.0598
    593  HB1       -8.3880   -0.6100   -0.6930 H      40  TYR40       0.0336
    594  HB2       -8.0000    1.0340   -0.1940 H      40  TYR40       0.0336
    595  HD1       -8.5600   -2.3830    1.1780 H      40  TYR40       0.0621
    596  HD2       -6.7560    1.4190    1.7030 H      40  TYR40       0.0621
    597  HE1       -7.4020   -3.2230    3.1610 H      40  TYR40       0.0654
    598  HE2       -5.5920    0.6020    3.7000 H      40  TYR40       0.0654
    599  HH        -5.4820   -2.7070    4.5910 H      40  TYR40       0.2921
    600  N        -10.7590    2.6180    0.2680 N.am   41  ASP41      -0.3019
    601  CA       -11.1320    3.8820   -0.3560 C.3    41  ASP41       0.1096
    602  C         -9.8690    4.5680   -0.8230 C.2    41  ASP41       0.2345
    603  O         -8.7570    4.1470   -0.4590 O.2    41  ASP41      -0.2737
    604  CB       -11.8440    4.8320    0.6370 C.3    41  ASP41       0.0760
    605  CG       -13.2100    4.3900    1.0890 C.2    41  ASP41       0.3582
    606  OD1      -14.1790    4.4950    0.3040 O.co2  41  ASP41      -0.2463
    607  OD2      -13.3500    3.9190    2.2370 O.co2  41  ASP41      -0.2463
    608  HN       -10.7070    2.5560    1.2420 H      41  ASP41       0.1495
    609  HA       -11.7840    3.6810   -1.1960 H      41  ASP41       0.0600
    610  HB1      -11.2420    4.9430    1.5270 H      41  ASP41       0.0402
    611  HB2      -11.9390    5.8010    0.1670 H      41  ASP41       0.0402
    612  N        -10.0150    5.6400   -1.5600 N.am   42  SER42      -0.3006
    613  CA        -8.8760    6.3980   -2.0320 C.3    42  SER42       0.1226
    614  C         -8.1510    7.0090   -0.8430 C.2    42  SER42       0.2362
    615  O         -6.9330    6.8720   -0.7090 O.2    42  SER42      -0.2737
    616  CB        -9.3470    7.4740   -2.9620 C.3    42  SER42       0.0711
    617  OG       -10.4010    8.2120   -2.3010 O.3    42  SER42      -0.3927
    618  HN       -10.9130    5.9600   -1.7830 H      42  SER42       0.1496
    619  HA        -8.2060    5.7330   -2.5560 H      42  SER42       0.0618
    620  HB1       -8.5270    8.1420   -3.1860 H      42  SER42       0.0580
    621  HB2       -9.7420    7.0390   -3.8680 H      42  SER42       0.0580
    622  HG       -11.1930    7.5620   -2.0710 H      42  SER42       0.2095
    623  N         -8.9310    7.6450    0.0400 N.am   43  LEU43      -0.3024
    624  CA        -8.4220    8.2170    1.2800 C.3    43  LEU43       0.0997
    625  C         -7.7140    7.1810    2.1020 C.2    43  LEU43       0.2339
    626  O         -6.6720    7.4520    2.6690 O.2    43  LEU43      -0.2738
    627  CB        -9.5430    8.8590    2.0990 C.3    43  LEU43      -0.0236
    628  CG        -9.6880   10.3680    1.9600 C.3    43  LEU43      -0.0446
    629  CD1      -10.9180   10.8510    2.7130 C.3    43  LEU43      -0.0626
    630  CD2       -8.4370   11.0450    2.5080 C.3    43  LEU43      -0.0626
    631  HN        -9.8870    7.7430   -0.1760 H      43  LEU43       0.1495
    632  HA        -7.7110    8.9860    1.0140 H      43  LEU43       0.0594
    633  HB1      -10.4730    8.3970    1.8050 H      43  LEU43       0.0290
    634  HB2       -9.3710    8.6360    3.1420 H      43  LEU43       0.0290
    635  HG        -9.7850   10.6340    0.9170 H      43  LEU43       0.0296
    636 HD11      -10.8460   10.5640    3.7520 H      43  LEU43       0.0232
    637 HD12      -11.8030   10.4090    2.2810 H      43  LEU43       0.0232
    638 HD13      -10.9820   11.9280    2.6450 H      43  LEU43       0.0232
    639 HD21       -7.5800   10.7170    1.9380 H      43  LEU43       0.0232
    640 HD22       -8.2910   10.7570    3.5400 H      43  LEU43       0.0232
    641 HD23       -8.5320   12.1170    2.4330 H      43  LEU43       0.0232
    642  N         -8.2570    5.9740    2.1050 N.am   44  ALA44      -0.3027
    643  CA        -7.6820    4.8780    2.8530 C.3    44  ALA44       0.0966
    644  C         -6.3030    4.5240    2.3110 C.2    44  ALA44       0.2337
    645  O         -5.4140    4.1710    3.0680 O.2    44  ALA44      -0.2738
    646  CB        -8.5990    3.6690    2.8360 C.3    44  ALA44      -0.0381
    647  HN        -9.0680    5.8330    1.5730 H      44  ALA44       0.1495
    648  HA        -7.5670    5.2070    3.8760 H      44  ALA44       0.0592
    649  HB1       -8.7100    3.3120    1.8240 H      44  ALA44       0.0252
    650  HB2       -9.5680    3.9460    3.2260 H      44  ALA44       0.0252
    651  HB3       -8.1750    2.8860    3.4490 H      44  ALA44       0.0252
    652  N         -6.1140    4.6520    1.0070 N.am   45  LEU45      -0.3025
    653  CA        -4.8330    4.3760    0.4040 C.3    45  LEU45       0.0996
    654  C         -3.8450    5.5180    0.6670 C.2    45  LEU45       0.2340
    655  O         -2.6770    5.2720    0.9190 O.2    45  LEU45      -0.2738
    656  CB        -4.9890    4.0850   -1.0770 C.3    45  LEU45      -0.0236
    657  CG        -3.7260    3.6440   -1.8410 C.3    45  LEU45      -0.0446
    658  CD1       -2.7590    2.8560   -0.9600 C.3    45  LEU45      -0.0626
    659  CD2       -4.1660    2.7230   -2.8870 C.3    45  LEU45      -0.0626
    660  HN        -6.8650    4.9320    0.4350 H      45  LEU45       0.1495
    661  HA        -4.4490    3.4770    0.8690 H      45  LEU45       0.0594
    662  HB1       -5.7360    3.3130   -1.1890 H      45  LEU45       0.0290
    663  HB2       -5.3630    4.9830   -1.5460 H      45  LEU45       0.0290
    664  HG        -3.2320    4.4760   -2.3190 H      45  LEU45       0.0296
    665 HD11       -3.2370    1.9710   -0.5700 H      45  LEU45       0.0232
    666 HD12       -2.4390    3.4920   -0.1470 H      45  LEU45       0.0232
    667 HD13       -1.8960    2.5890   -1.5530 H      45  LEU45       0.0232
    668 HD21       -3.3200    2.3730   -3.4550 H      45  LEU45       0.0232
    669 HD22       -4.9270    3.1850   -3.4970 H      45  LEU45       0.0232
    670 HD23       -4.5640    1.9110   -2.2950 H      45  LEU45       0.0232
    671  N         -4.3310    6.7590    0.6610 N.am   46  MET46      -0.3024
    672  CA        -3.4730    7.9400    0.9750 C.3    46  MET46       0.1002
    673  C         -2.9410    7.7450    2.3720 C.2    46  MET46       0.2340
    674  O         -1.7500    7.8870    2.6470 O.2    46  MET46      -0.2738
    675  CB        -4.2930    9.2440    0.9680 C.3    46  MET46      -0.0169
    676  CG        -5.2250    9.3500   -0.1750 C.3    46  MET46      -0.0044
    677  SD        -6.0310   10.9480   -0.2980 S.3    46  MET46      -0.1641
    678  CE        -7.0320   10.6710   -1.7460 C.3    46  MET46      -0.0181
    679  HN        -5.2780    6.8810    0.4290 H      46  MET46       0.1495
    680  HA        -2.6640    7.9950    0.2640 H      46  MET46       0.0595
    681  HB1       -4.8890    9.3070    1.8650 H      46  MET46       0.0296
    682  HB2       -3.6300   10.0960    0.9270 H      46  MET46       0.0296
    683  HG1       -4.7040    9.0980   -1.0820 H      46  MET46       0.0377
    684  HG2       -5.9710    8.5980    0.0450 H      46  MET46       0.0377
    685  HE1       -7.6000   11.5650   -1.9660 H      46  MET46       0.0340
    686  HE2       -7.7110    9.8530   -1.5570 H      46  MET46       0.0340
    687  HE3       -6.4050   10.4260   -2.5890 H      46  MET46       0.0340
    688  N         -3.8660    7.3720    3.2140 N.am   47  GLU47      -0.3025
    689  CA        -3.6700    7.0600    4.5880 C.3    47  GLU47       0.0999
    690  C         -2.6160    5.9330    4.7210 C.2    47  GLU47       0.2340
    691  O         -1.6210    6.1000    5.4010 O.2    47  GLU47      -0.2738
    692  CB        -5.0240    6.6200    5.0780 C.3    47  GLU47      -0.0158
    693  CG        -5.1780    6.4660    6.5690 C.3    47  GLU47       0.0513
    694  CD        -4.9220    7.7320    7.3350 C.2    47  GLU47       0.3561
    695  OE1       -5.5720    8.7530    7.0360 O.co2  47  GLU47      -0.2464
    696  OE2       -4.0370    7.7410    8.1970 O.co2  47  GLU47      -0.2464
    697  HN        -4.7890    7.3190    2.8790 H      47  GLU47       0.1495
    698  HA        -3.3680    7.9400    5.1350 H      47  GLU47       0.0595
    699  HB1       -5.7270    7.3240    4.6530 H      47  GLU47       0.0293
    700  HB2       -5.2300    5.6660    4.6100 H      47  GLU47       0.0293
    701  HG1       -6.1800    6.1290    6.7900 H      47  GLU47       0.0380
    702  HG2       -4.4650    5.7240    6.8870 H      47  GLU47       0.0380
    703  N         -2.8510    4.8230    4.0170 N.am   48  THR48      -0.3003
    704  CA        -1.9360    3.6660    3.9550 C.3    48  THR48       0.1252
    705  C         -0.5170    4.1140    3.5360 C.2    48  THR48       0.2365
    706  O          0.4710    3.8020    4.2110 O.2    48  THR48      -0.2737
    707  CB        -2.4930    2.6350    2.9210 C.3    48  THR48       0.0792
    708  OG1       -3.7590    2.1340    3.3680 O.3    48  THR48      -0.3897
    709  CG2       -1.5410    1.4580    2.6600 C.3    48  THR48      -0.0367
    710  HN        -3.6910    4.7690    3.5130 H      48  THR48       0.1496
    711  HA        -1.9030    3.1970    4.9280 H      48  THR48       0.0621
    712  HB        -2.6500    3.1720    1.9970 H      48  THR48       0.0614
    713  HG1       -4.4140    2.8440    3.3280 H      48  THR48       0.2099
    714 HG21       -2.0030    0.8180    1.9160 H      48  THR48       0.0255
    715 HG22       -1.3440    0.9020    3.5650 H      48  THR48       0.0255
    716 HG23       -0.6150    1.8360    2.2520 H      48  THR48       0.0255
    717  N         -0.4410    4.8660    2.4470 N.am   49  ALA49      -0.3027
    718  CA         0.8200    5.3310    1.8920 C.3    49  ALA49       0.0966
    719  C          1.5810    6.1980    2.9020 C.2    49  ALA49       0.2337
    720  O          2.7450    5.9310    3.2000 O.2    49  ALA49      -0.2738
    721  CB         0.5790    6.1090    0.6030 C.3    49  ALA49      -0.0381
    722  HN        -1.2850    5.1250    2.0150 H      49  ALA49       0.1495
    723  HA         1.3920    4.4440    1.6480 H      49  ALA49       0.0592
    724  HB1        1.5280    6.3940    0.1740 H      49  ALA49       0.0252
    725  HB2        0.0050    6.9960    0.8220 H      49  ALA49       0.0252
    726  HB3        0.0350    5.4930   -0.0970 H      49  ALA49       0.0252
    727  N          0.8950    7.1960    3.4640 N.am   50  ALA50      -0.3028
    728  CA         1.4950    8.1130    4.4440 C.3    50  ALA50       0.0966
    729  C          1.9080    7.3670    5.7140 C.2    50  ALA50       0.2337
    730  O          2.9370    7.6710    6.3390 O.2    50  ALA50      -0.2738
    731  CB         0.5230    9.2400    4.7800 C.3    50  ALA50      -0.0381
    732  HN        -0.0440    7.3410    3.2080 H      50  ALA50       0.1495
    733  HA         2.3770    8.5440    3.9920 H      50  ALA50       0.0592
    734  HB1       -0.3580    8.8180    5.2410 H      50  ALA50       0.0252
    735  HB2        0.2420    9.7520    3.8710 H      50  ALA50       0.0252
    736  HB3        0.9890    9.9370    5.4610 H      50  ALA50       0.0252
    737  N          1.1270    6.3600    6.0610 N.am   51  ARG51      -0.3025
    738  CA         1.3680    5.5280    7.2300 C.3    51  ARG51       0.0995
    739  C          2.6960    4.7730    7.0230 C.2    51  ARG51       0.2339
    740  O          3.4380    4.4990    7.9690 O.2    51  ARG51      -0.2738
    741  CB         0.1770    4.5540    7.3740 C.3    51  ARG51      -0.0231
    742  CG        -0.1810    4.1000    8.7820 C.3    51  ARG51      -0.0201
    743  CD         0.7880    3.1010    9.3880 C.3    51  ARG51       0.0646
    744  NE         0.3420    2.7340   10.7340 N.pl3  51  ARG51      -0.2787
    745  CZ         0.4550    1.5410   11.3060 C.cat  51  ARG51       0.3410
    746  NH1        1.1130    0.5720   10.6980 N.pl3  51  ARG51      -0.2919
    747  NH2       -0.0830    1.3330   12.4980 N.pl3  51  ARG51      -0.2919
    748  HN         0.3310    6.1800    5.5100 H      51  ARG51       0.1495
    749  HA         1.4270    6.1670    8.1000 H      51  ARG51       0.0594
    750  HB1       -0.6980    5.0370    6.9690 H      51  ARG51       0.0289
    751  HB2        0.3750    3.6750    6.7770 H      51  ARG51       0.0289
    752  HG1       -0.2150    4.9670    9.4260 H      51  ARG51       0.0296
    753  HG2       -1.1660    3.6580    8.7540 H      51  ARG51       0.0296
    754  HD1        0.8100    2.2090    8.7790 H      51  ARG51       0.0655
    755  HD2        1.7780    3.5290    9.4470 H      51  ARG51       0.0655
    756  HE        -0.0900    3.4830   11.2170 H      51  ARG51       0.2578
    757 HH11        1.5330    0.7130    9.8050 H      51  ARG51       0.2545
    758 HH12        1.2490   -0.3410   11.1170 H      51  ARG51       0.2545
    759 HH21       -0.5930    2.0580   12.9860 H      51  ARG51       0.2545
    760 HH22       -0.0070    0.4550   12.9910 H      51  ARG51       0.2545
    761  N          2.9990    4.4720    5.7710 N.am   52  LEU52      -0.3025
    762  CA         4.2410    3.8130    5.4230 C.3    52  LEU52       0.0996
    763  C          5.3800    4.8300    5.3290 C.2    52  LEU52       0.2340
    764  O          6.5220    4.5240    5.7110 O.2    52  LEU52      -0.2738
    765  CB         4.0990    3.0260    4.1100 C.3    52  LEU52      -0.0236
    766  CG         3.0330    1.9220    4.1100 C.3    52  LEU52      -0.0446
    767  CD1        2.9760    1.2270    2.7610 C.3    52  LEU52      -0.0626
    768  CD2        3.2850    0.9130    5.2280 C.3    52  LEU52      -0.0626
    769  HN         2.3560    4.6970    5.0620 H      52  LEU52       0.1495
    770  HA         4.4720    3.1210    6.2210 H      52  LEU52       0.0594
    771  HB1        3.8570    3.7290    3.3240 H      52  LEU52       0.0290
    772  HB2        5.0540    2.5720    3.8880 H      52  LEU52       0.0290
    773  HG         2.0670    2.3770    4.2740 H      52  LEU52       0.0296
    774 HD11        2.2360    0.4420    2.7850 H      52  LEU52       0.0232
    775 HD12        3.9440    0.8050    2.5350 H      52  LEU52       0.0232
    776 HD13        2.7110    1.9510    2.0040 H      52  LEU52       0.0232
    777 HD21        3.2510    1.4180    6.1820 H      52  LEU52       0.0232
    778 HD22        4.2530    0.4560    5.0930 H      52  LEU52       0.0232
    779 HD23        2.5170    0.1530    5.2000 H      52  LEU52       0.0232
    780  N          5.0690    6.0420    4.8360 N.am   53  GLU53      -0.3025
    781  CA         6.0550    7.1320    4.7330 C.3    53  GLU53       0.0999
    782  C          6.6560    7.4250    6.0970 C.2    53  GLU53       0.2340
    783  O          7.8750    7.4450    6.2460 O.2    53  GLU53      -0.2738
    784  CB         5.4410    8.4290    4.1790 C.3    53  GLU53      -0.0158
    785  CG         4.8300    8.3300    2.7950 C.3    53  GLU53       0.0513
    786  CD         4.2970    9.6670    2.3270 C.2    53  GLU53       0.3561
    787  OE1        3.2690   10.1260    2.8440 O.co2  53  GLU53      -0.2464
    788  OE2        4.9280   10.3070    1.4680 O.co2  53  GLU53      -0.2464
    789  HN         4.1550    6.1980    4.5020 H      53  GLU53       0.1495
    790  HA         6.8490    6.8020    4.0750 H      53  GLU53       0.0595
    791  HB1        4.6740    8.7670    4.8590 H      53  GLU53       0.0293
    792  HB2        6.2190    9.1760    4.1470 H      53  GLU53       0.0293
    793  HG1        5.5900    7.9980    2.1030 H      53  GLU53       0.0380
    794  HG2        4.0170    7.6180    2.8160 H      53  GLU53       0.0380
    795  N          5.7920    7.6070    7.0970 N.am   54  SER54      -0.3006
    796  CA         6.2200    7.9170    8.4610 C.3    54  SER54       0.1226
    797  C          7.0360    6.7580    9.0770 C.2    54  SER54       0.2362
    798  O          7.9110    6.9740    9.9120 O.2    54  SER54      -0.2737
    799  CB         4.9870    8.2060    9.3270 C.3    54  SER54       0.0711
    800  OG         4.1530    9.1960    8.7260 O.3    54  SER54      -0.3927
    801  HN         4.8270    7.5440    6.9040 H      54  SER54       0.1496
    802  HA         6.8320    8.8070    8.4250 H      54  SER54       0.0618
    803  HB1        4.4150    7.2970    9.4490 H      54  SER54       0.0580
    804  HB2        5.2950    8.5590   10.3010 H      54  SER54       0.0580
    805  HG         4.6430    9.6360    8.0230 H      54  SER54       0.2095
    806  N          6.7590    5.5510    8.6280 N.am   55  ARG55      -0.3024
    807  CA         7.3880    4.3560    9.1690 C.3    55  ARG55       0.0995
    808  C          8.7750    4.0890    8.5610 C.2    55  ARG55       0.2340
    809  O          9.6980    3.7010    9.2710 O.2    55  ARG55      -0.2738
    810  CB         6.4490    3.1510    8.9670 C.3    55  ARG55      -0.0231
    811  CG         6.9790    1.8050    9.4550 C.3    55  ARG55      -0.0201
    812  CD         5.9090    0.7370    9.2810 C.3    55  ARG55       0.0646
    813  NE         6.3660   -0.6200    9.6070 N.pl3  55  ARG55      -0.2787
    814  CZ         5.5570   -1.6250    9.9520 C.cat  55  ARG55       0.3410
    815  NH1        4.3280   -1.3600   10.4080 N.pl3  55  ARG55      -0.2919
    816  NH2        6.0140   -2.8780    9.9640 N.pl3  55  ARG55      -0.2919
    817  HN         6.1040    5.4620    7.9040 H      55  ARG55       0.1495
    818  HA         7.5070    4.5120   10.2320 H      55  ARG55       0.0594
    819  HB1        5.5200    3.3420    9.4850 H      55  ARG55       0.0289
    820  HB2        6.2300    3.0640    7.9130 H      55  ARG55       0.0289
    821  HG1        7.8500    1.5330    8.8760 H      55  ARG55       0.0296
    822  HG2        7.2350    1.8760   10.5030 H      55  ARG55       0.0296
    823  HD1        5.0720    0.9740    9.9220 H      55  ARG55       0.0655
    824  HD2        5.5720    0.7520    8.2540 H      55  ARG55       0.0655
    825  HE         7.3290   -0.7970    9.4780 H      55  ARG55       0.2578
    826 HH11        3.9920   -0.4200   10.5250 H      55  ARG55       0.2545
    827 HH12        3.6650   -2.0820   10.6570 H      55  ARG55       0.2545
    828 HH21        6.9620   -3.1180    9.7240 H      55  ARG55       0.2545
    829 HH22        5.4290   -3.6600   10.2020 H      55  ARG55       0.2545
    830  N          8.9230    4.2870    7.2650 N.am   56  TYR56      -0.3022
    831  CA        10.1910    3.9550    6.6160 C.3    56  TYR56       0.1034
    832  C         11.0250    5.1680    6.2100 C.2    56  TYR56       0.2341
    833  O         12.2190    5.0300    5.9320 O.2    56  TYR56      -0.2738
    834  CB         9.9690    3.0100    5.4270 C.3    56  TYR56      -0.0007
    835  CG         9.3760    1.6780    5.8370 C.ar   56  TYR56      -0.0449
    836  CD1       10.1420    0.7430    6.5210 C.ar   56  TYR56      -0.0551
    837  CD2        8.0570    1.3620    5.5530 C.ar   56  TYR56      -0.0551
    838  CE1        9.6100   -0.4680    6.9130 C.ar   56  TYR56      -0.0199
    839  CE2        7.5170    0.1490    5.9400 C.ar   56  TYR56      -0.0199
    840  CZ         8.2980   -0.7600    6.6200 C.ar   56  TYR56       0.1169
    841  OH         7.7590   -1.9710    7.0110 O.3    56  TYR56      -0.5068
    842  HN         8.1720    4.6280    6.7290 H      56  TYR56       0.1495
    843  HA        10.7630    3.4130    7.3550 H      56  TYR56       0.0598
    844  HB1        9.2890    3.4750    4.7300 H      56  TYR56       0.0336
    845  HB2       10.9160    2.8260    4.9400 H      56  TYR56       0.0336
    846  HD1       11.1720    0.9770    6.7480 H      56  TYR56       0.0621
    847  HD2        7.4500    2.0760    5.0190 H      56  TYR56       0.0621
    848  HE1       10.2210   -1.1810    7.4450 H      56  TYR56       0.0654
    849  HE2        6.4860   -0.0810    5.7150 H      56  TYR56       0.0654
    850  HH         7.3060   -2.3490    6.2500 H      56  TYR56       0.2921
    851  N         10.4190    6.3370    6.1890 N.am   57  GLY57      -0.3052
    852  CA        11.1450    7.5330    5.7990 C.3    57  GLY57       0.0882
    853  C         11.1770    7.7110    4.2960 C.2    57  GLY57       0.2308
    854  O         12.2480    7.9100    3.7030 O.2    57  GLY57      -0.2741
    855  HN         9.4760    6.4150    6.4480 H      57  GLY57       0.1492
    856  HA1       10.6750    8.3960    6.2480 H      57  GLY57       0.0558
    857  HA2       12.1580    7.4550    6.1630 H      57  GLY57       0.0558
    858  N         10.0070    7.6330    3.6790 N.am   58  VAL58      -0.3025
    859  CA         9.8720    7.7740    2.2280 C.3    58  VAL58       0.1017
    860  C          8.8800    8.8950    1.9070 C.2    58  VAL58       0.2343
    861  O          8.3600    9.5330    2.8270 O.2    58  VAL58      -0.2738
    862  CB         9.4050    6.4480    1.5270 C.3    58  VAL58      -0.0197
    863  CG1       10.3960    5.3260    1.7380 C.3    58  VAL58      -0.0605
    864  CG2        8.0350    6.0120    2.0290 C.3    58  VAL58      -0.0605
    865  HN         9.1940    7.5180    4.2150 H      58  VAL58       0.1495
    866  HA        10.8410    8.0580    1.8380 H      58  VAL58       0.0597
    867  HB         9.3300    6.6350    0.4650 H      58  VAL58       0.0318
    868 HG11       11.3670    5.6170    1.3650 H      58  VAL58       0.0233
    869 HG12       10.0380    4.4500    1.2130 H      58  VAL58       0.0233
    870 HG13       10.4500    5.1110    2.7960 H      58  VAL58       0.0233
    871 HG21        7.7410    5.1060    1.5210 H      58  VAL58       0.0233
    872 HG22        7.3210    6.7940    1.8220 H      58  VAL58       0.0233
    873 HG23        8.0820    5.8360    3.0930 H      58  VAL58       0.0233
    874  N          8.6210    9.1440    0.6350 N.am   59  SER59      -0.3006
    875  CA         7.6340   10.1230    0.2280 C.3    59  SER59       0.1226
    876  C          6.9620    9.7340   -1.0940 C.2    59  SER59       0.2362
    877  O          7.6100    9.6470   -2.1450 O.2    59  SER59      -0.2737
    878  CB         8.2520   11.5230    0.1390 C.3    59  SER59       0.0711
    879  OG         8.8000   11.9090    1.3980 O.3    59  SER59      -0.3927
    880  HN         9.1410    8.6990   -0.0720 H      59  SER59       0.1496
    881  HA         6.8690   10.1330    0.9890 H      59  SER59       0.0618
    882  HB1        9.0400   11.5260   -0.6000 H      59  SER59       0.0580
    883  HB2        7.4900   12.2340   -0.1430 H      59  SER59       0.0580
    884  HG         8.5350   11.2110    2.0160 H      59  SER59       0.2095
    885  N          5.6740    9.4710   -1.0200 N.am   60  ILE60      -0.3021
    886  CA         4.8730    9.1350   -2.1780 C.3    60  ILE60       0.1022
    887  C          3.7740   10.1900   -2.3290 C.2    60  ILE60       0.2368
    888  O          2.9460   10.3690   -1.4180 O.2    60  ILE60      -0.2735
    889  CB         4.2150    7.6950   -2.1100 C.3    60  ILE60      -0.0171
    890  CG1        5.2580    6.5500   -2.1490 C.3    60  ILE60      -0.0512
    891  CG2        3.2010    7.4970   -3.2340 C.3    60  ILE60      -0.0603
    892  CD1        6.0910    6.3820   -0.9010 C.3    60  ILE60      -0.0650
    893  HN         5.2360    9.5510   -0.1380 H      60  ILE60       0.1495
    894  HA         5.5210    9.1940   -3.0400 H      60  ILE60       0.0597
    895  HB         3.6690    7.6400   -1.1790 H      60  ILE60       0.0321
    896 HG11        4.7380    5.6180   -2.3040 H      60  ILE60       0.0266
    897 HG12        5.9310    6.7260   -2.9770 H      60  ILE60       0.0266
    898 HG21        3.7020    7.5910   -4.1860 H      60  ILE60       0.0233
    899 HG22        2.4290    8.2490   -3.1580 H      60  ILE60       0.0233
    900 HG23        2.7570    6.5160   -3.1540 H      60  ILE60       0.0233
    901 HD11        6.6570    7.2840   -0.7200 H      60  ILE60       0.0230
    902 HD12        6.7650    5.5490   -1.0240 H      60  ILE60       0.0230
    903 HD13        5.4400    6.2000   -0.0580 H      60  ILE60       0.0230
    904  N          3.7890   10.9500   -3.4440 N.am   61  PRO61      -0.2884
    905  CA         2.7740   11.9750   -3.7210 C.3    61  PRO61       0.1023
    906  C          1.3550   11.3870   -3.7820 C.2    61  PRO61       0.2342
    907  O          1.1520   10.2570   -4.2640 O.2    61  PRO61      -0.2738
    908  CB         3.1890   12.5390   -5.0830 C.3    61  PRO61      -0.0243
    909  CG         4.6350   12.2050   -5.2010 C.3    61  PRO61      -0.0350
    910  CD         4.8040   10.8910   -4.5040 C.3    61  PRO61       0.0156
    911  HA         2.7980   12.7560   -2.9750 H      61  PRO61       0.0597
    912  HB1        2.6060   12.0630   -5.8580 H      61  PRO61       0.0288
    913  HB2        3.0270   13.6060   -5.1060 H      61  PRO61       0.0288
    914  HG1        4.9080   12.1160   -6.2440 H      61  PRO61       0.0281
    915  HG2        5.2330   12.9640   -4.7140 H      61  PRO61       0.0281
    916  HD1        4.6020   10.0700   -5.1750 H      61  PRO61       0.0465
    917  HD2        5.7940   10.8150   -4.0800 H      61  PRO61       0.0465
    918  N          0.3970   12.1820   -3.3250 N.am   62  ASP62      -0.3019
    919  CA        -1.0220   11.8030   -3.1690 C.3    62  ASP62       0.1096
    920  C         -1.5900   11.1380   -4.4070 C.2    62  ASP62       0.2345
    921  O         -2.1170   10.0180   -4.3470 O.2    62  ASP62      -0.2737
    922  CB        -1.8790   13.0420   -2.8860 C.3    62  ASP62       0.0760
    923  CG        -1.4090   13.8420   -1.7160 C.2    62  ASP62       0.3582
    924  OD1       -0.5270   14.7090   -1.9070 O.co2  62  ASP62      -0.2463
    925  OD2       -1.9300   13.6650   -0.6110 O.co2  62  ASP62      -0.2463
    926  HN         0.6410   13.0950   -3.0530 H      62  ASP62       0.1495
    927  HA        -1.1140   11.1360   -2.3250 H      62  ASP62       0.0600
    928  HB1       -1.8550   13.6820   -3.7560 H      62  ASP62       0.0402
    929  HB2       -2.8980   12.7290   -2.7120 H      62  ASP62       0.0402
    930  N         -1.4550   11.8070   -5.5390 N.am   63  ASP63      -0.3019
    931  CA        -2.0640   11.3340   -6.7790 C.3    63  ASP63       0.1096
    932  C         -1.3640   10.0940   -7.3190 C.2    63  ASP63       0.2345
    933  O         -1.9350    9.3680   -8.1160 O.2    63  ASP63      -0.2737
    934  CB        -2.1120   12.4300   -7.8630 C.3    63  ASP63       0.0760
    935  CG        -0.7710   12.7380   -8.4950 C.2    63  ASP63       0.3582
    936  OD1        0.0370   13.4650   -7.8850 O.co2  63  ASP63      -0.2463
    937  OD2       -0.5170   12.2820   -9.6260 O.co2  63  ASP63      -0.2463
    938  HN        -0.9280   12.6340   -5.5440 H      63  ASP63       0.1495
    939  HA        -3.0790   11.0590   -6.5330 H      63  ASP63       0.0600
    940  HB1       -2.7760   12.1100   -8.6520 H      63  ASP63       0.0402
    941  HB2       -2.4940   13.3390   -7.4190 H      63  ASP63       0.0402
    942  N         -0.1550    9.8300   -6.8500 N.am   64  VAL64      -0.3022
    943  CA         0.6080    8.6830   -7.3180 C.3    64  VAL64       0.1017
    944  C          0.0600    7.4020   -6.6930 C.2    64  VAL64       0.2342
    945  O         -0.0340    6.3700   -7.3500 O.2    64  VAL64      -0.2738
    946  CB         2.1300    8.8320   -7.0210 C.3    64  VAL64      -0.0197
    947  CG1        2.9120    7.6230   -7.5210 C.3    64  VAL64      -0.0605
    948  CG2        2.6660   10.0990   -7.6650 C.3    64  VAL64      -0.0605
    949  HN         0.2280   10.4070   -6.1550 H      64  VAL64       0.1495
    950  HA         0.4650    8.6280   -8.3890 H      64  VAL64       0.0597
    951  HB         2.2670    8.9120   -5.9520 H      64  VAL64       0.0318
    952 HG11        2.5500    6.7320   -7.0260 H      64  VAL64       0.0233
    953 HG12        3.9590    7.7630   -7.2980 H      64  VAL64       0.0233
    954 HG13        2.7720    7.5240   -8.5890 H      64  VAL64       0.0233
    955 HG21        3.7220   10.1860   -7.4540 H      64  VAL64       0.0233
    956 HG22        2.1500   10.9570   -7.2630 H      64  VAL64       0.0233
    957 HG23        2.5130   10.0490   -8.7330 H      64  VAL64       0.0233
    958  N         -0.3640    7.4970   -5.4400 N.am   65  ALA65      -0.3027
    959  CA        -0.9180    6.3570   -4.7360 C.3    65  ALA65       0.0966
    960  C         -2.2840    5.9980   -5.3110 C.2    65  ALA65       0.2335
    961  O         -2.7270    4.8640   -5.2300 O.2    65  ALA65      -0.2738
    962  CB        -1.0290    6.6640   -3.2590 C.3    65  ALA65      -0.0381
    963  HN        -0.3130    8.3480   -4.9580 H      65  ALA65       0.1495
    964  HA        -0.2480    5.5200   -4.8680 H      65  ALA65       0.0592
    965  HB1       -1.7200    7.4830   -3.1150 H      65  ALA65       0.0252
    966  HB2       -0.0550    6.9380   -2.8820 H      65  ALA65       0.0252
    967  HB3       -1.3900    5.7840   -2.7480 H      65  ALA65       0.0252
    968  N         -2.9190    6.9780   -5.9330 N.am   66  GLY66      -0.3052
    969  CA        -4.2200    6.7700   -6.5240 C.3    66  GLY66       0.0882
    970  C         -4.1310    6.1720   -7.9180 C.2    66  GLY66       0.2308
    971  O         -5.1560    5.8910   -8.5480 O.2    66  GLY66      -0.2741
    972  HN        -2.4810    7.8540   -5.9860 H      66  GLY66       0.1492
    973  HA1       -4.8010    6.1160   -5.8900 H      66  GLY66       0.0558
    974  HA2       -4.7210    7.7240   -6.5880 H      66  GLY66       0.0558
    975  N         -2.9110    5.9670   -8.3970 N.am   67  ARG67      -0.3027
    976  CA        -2.6900    5.4200   -9.7200 C.3    67  ARG67       0.0995
    977  C         -2.6630    3.9040   -9.6800 C.2    67  ARG67       0.2340
    978  O         -2.7880    3.2480  -10.7230 O.2    67  ARG67      -0.2738
    979  CB        -1.3710    5.9270  -10.3100 C.3    67  ARG67      -0.0231
    980  CG        -1.2690    7.4300  -10.4230 C.3    67  ARG67      -0.0201
    981  CD         0.1020    7.8570  -10.9060 C.3    67  ARG67       0.0646
    982  NE         0.2900    9.3140  -10.8390 N.pl3  67  ARG67      -0.2787
    983  CZ         1.4320    9.9610  -11.1450 C.cat  67  ARG67       0.3410
    984  NH1        2.5080    9.2840  -11.5520 N.pl3  67  ARG67      -0.2919
    985  NH2        1.5030   11.2730  -11.0020 N.pl3  67  ARG67      -0.2919
    986  HN        -2.1320    6.1930   -7.8460 H      67  ARG67       0.1495
    987  HA        -3.4990    5.7480  -10.3550 H      67  ARG67       0.0594
    988  HB1       -0.5580    5.5870   -9.6850 H      67  ARG67       0.0289
    989  HB2       -1.2550    5.5040  -11.2960 H      67  ARG67       0.0289
    990  HG1       -2.0110    7.7800  -11.1250 H      67  ARG67       0.0296
    991  HG2       -1.4530    7.8660   -9.4510 H      67  ARG67       0.0296
    992  HD1        0.8450    7.3790  -10.2840 H      67  ARG67       0.0655
    993  HD2        0.2300    7.5320  -11.9270 H      67  ARG67       0.0655
    994  HE        -0.5000    9.8180  -10.5310 H      67  ARG67       0.2578
    995 HH11        2.5240    8.2780  -11.6370 H      67  ARG67       0.2545
    996 HH12        3.3650    9.7470  -11.8080 H      67  ARG67       0.2545
    997 HH21        0.7010   11.7890  -10.6540 H      67  ARG67       0.2545
    998 HH22        2.3300   11.8150  -11.2000 H      67  ARG67       0.2545
    999  N         -2.5270    3.3400   -8.4960 N.am   68  VAL68      -0.3022
   1000  CA        -2.4030    1.9020   -8.3860 C.3    68  VAL68       0.1017
   1001  C         -3.7750    1.2260   -8.3070 C.2    68  VAL68       0.2342
   1002  O         -4.8110    1.9020   -8.3410 O.2    68  VAL68      -0.2738
   1003  CB        -1.4670    1.4550   -7.2210 C.3    68  VAL68      -0.0197
   1004  CG1       -0.1140    2.1130   -7.3630 C.3    68  VAL68      -0.0605
   1005  CG2       -2.0530    1.7560   -5.8520 C.3    68  VAL68      -0.0605
   1006  HN        -2.5530    3.8940   -7.6870 H      68  VAL68       0.1495
   1007  HA        -1.9470    1.6000   -9.3190 H      68  VAL68       0.0597
   1008  HB        -1.3030    0.3890   -7.3040 H      68  VAL68       0.0318
   1009 HG11        0.3310    1.8150   -8.3010 H      68  VAL68       0.0233
   1010 HG12        0.5270    1.8110   -6.5470 H      68  VAL68       0.0233
   1011 HG13       -0.2330    3.1860   -7.3450 H      68  VAL68       0.0233
   1012 HG21       -2.2500    2.8130   -5.7550 H      68  VAL68       0.0233
   1013 HG22       -1.3310    1.4660   -5.1010 H      68  VAL68       0.0233
   1014 HG23       -2.9650    1.1940   -5.7160 H      68  VAL68       0.0233
   1015  N         -3.7910   -0.0760   -8.2470 N.am   69  ASP69      -0.3019
   1016  CA        -5.0390   -0.8470   -8.1650 C.3    69  ASP69       0.1096
   1017  C         -4.7970   -2.0880   -7.3800 C.2    69  ASP69       0.2345
   1018  O         -5.6240   -2.5180   -6.5850 O.2    69  ASP69      -0.2737
   1019  CB        -5.4850   -1.2510   -9.5630 C.3    69  ASP69       0.0760
   1020  CG        -6.7820   -2.0210   -9.6060 C.2    69  ASP69       0.3582
   1021  OD1       -7.8610   -1.4290   -9.3760 O.co2  69  ASP69      -0.2463
   1022  OD2       -6.7490   -3.2130   -9.9400 O.co2  69  ASP69      -0.2463
   1023  HN        -2.9430   -0.5710   -8.3170 H      69  ASP69       0.1495
   1024  HA        -5.8080   -0.2430   -7.7050 H      69  ASP69       0.0600
   1025  HB1       -5.5660   -0.3940  -10.2080 H      69  ASP69       0.0402
   1026  HB2       -4.7170   -1.8890   -9.9780 H      69  ASP69       0.0402
   1027  N         -3.6530   -2.6490   -7.6120 N.am   70  THR70      -0.3003
   1028  CA        -3.2220   -3.8450   -6.9790 C.3    70  THR70       0.1254
   1029  C         -2.0750   -3.5120   -6.0020 C.2    70  THR70       0.2391
   1030  O         -1.2800   -2.5780   -6.2610 O.2    70  THR70      -0.2734
   1031  CB        -2.7560   -4.8570   -8.0590 C.3    70  THR70       0.0792
   1032  OG1       -1.6450   -4.3120   -8.7870 O.3    70  THR70      -0.3897
   1033  CG2       -3.8880   -5.1290   -9.0470 C.3    70  THR70      -0.0367
   1034  HN        -3.0500   -2.2440   -8.2800 H      70  THR70       0.1496
   1035  HA        -4.0540   -4.2670   -6.4350 H      70  THR70       0.0621
   1036  HB        -2.4690   -5.7860   -7.5900 H      70  THR70       0.0614
   1037  HG1       -1.8820   -3.4110   -9.0680 H      70  THR70       0.2099
   1038 HG21       -4.7130   -5.5900   -8.5260 H      70  THR70       0.0255
   1039 HG22       -3.5420   -5.7750   -9.8400 H      70  THR70       0.0255
   1040 HG23       -4.2200   -4.1870   -9.4710 H      70  THR70       0.0255
   1041  N         -1.9700   -4.2300   -4.8680 N.am   71  PRO71      -0.2883
   1042  CA        -0.9470   -3.9750   -3.8420 C.3    71  PRO71       0.1023
   1043  C          0.4860   -4.0180   -4.3840 C.2    71  PRO71       0.2342
   1044  O          1.3580   -3.3010   -3.8940 O.2    71  PRO71      -0.2738
   1045  CB        -1.1640   -5.0990   -2.8300 C.3    71  PRO71      -0.0243
   1046  CG        -2.5890   -5.4740   -3.0040 C.3    71  PRO71      -0.0350
   1047  CD        -2.8560   -5.3390   -4.4710 C.3    71  PRO71       0.0156
   1048  HA        -1.1060   -3.0200   -3.3590 H      71  PRO71       0.0597
   1049  HB1       -0.5040   -5.9240   -3.0570 H      71  PRO71       0.0288
   1050  HB2       -0.9750   -4.7380   -1.8300 H      71  PRO71       0.0288
   1051  HG1       -2.7390   -6.4910   -2.6780 H      71  PRO71       0.0281
   1052  HG2       -3.2260   -4.8060   -2.4460 H      71  PRO71       0.0281
   1053  HD1       -2.5890   -6.2520   -4.9860 H      71  PRO71       0.0465
   1054  HD2       -3.8920   -5.0910   -4.6490 H      71  PRO71       0.0465
   1055  N          0.7160   -4.8120   -5.4210 N.am   72  ARG72      -0.3025
   1056  CA         2.0550   -4.9400   -5.9930 C.3    72  ARG72       0.0995
   1057  C          2.5480   -3.6490   -6.6400 C.2    72  ARG72       0.2339
   1058  O          3.7530   -3.3950   -6.6850 O.2    72  ARG72      -0.2738
   1059  CB         2.1530   -6.1130   -6.9680 C.3    72  ARG72      -0.0231
   1060  CG         1.1990   -6.0620   -8.1410 C.3    72  ARG72      -0.0201
   1061  CD         1.4210   -7.2450   -9.0560 C.3    72  ARG72       0.0646
   1062  NE         2.7750   -7.2390   -9.6390 N.pl3  72  ARG72      -0.2787
   1063  CZ         3.4480   -8.3180  -10.0620 C.cat  72  ARG72       0.3410
   1064  NH1        2.9970   -9.5400   -9.8360 N.pl3  72  ARG72      -0.2919
   1065  NH2        4.5940   -8.1670  -10.6920 N.pl3  72  ARG72      -0.2919
   1066  HN        -0.0390   -5.3140   -5.7970 H      72  ARG72       0.1495
   1067  HA         2.7120   -5.1390   -5.1590 H      72  ARG72       0.0594
   1068  HB1        3.1560   -6.1580   -7.3620 H      72  ARG72       0.0289
   1069  HB2        1.9600   -7.0250   -6.4240 H      72  ARG72       0.0289
   1070  HG1        0.1840   -6.0850   -7.7730 H      72  ARG72       0.0296
   1071  HG2        1.3700   -5.1510   -8.6930 H      72  ARG72       0.0296
   1072  HD1        1.2810   -8.1540   -8.4910 H      72  ARG72       0.0655
   1073  HD2        0.6940   -7.2080   -9.8550 H      72  ARG72       0.0655
   1074  HE         3.1820   -6.3460   -9.7550 H      72  ARG72       0.2578
   1075 HH11        2.1380   -9.7350   -9.3420 H      72  ARG72       0.2545
   1076 HH12        3.5140  -10.3430  -10.1640 H      72  ARG72       0.2545
   1077 HH21        4.9620   -7.2440  -10.8590 H      72  ARG72       0.2545
   1078 HH22        5.1250   -8.9350  -11.0570 H      72  ARG72       0.2545
   1079  N          1.6260   -2.8310   -7.1170 N.am   73  GLU73      -0.3025
   1080  CA         1.9810   -1.5600   -7.7230 C.3    73  GLU73       0.0999
   1081  C          2.3820   -0.5840   -6.6210 C.2    73  GLU73       0.2340
   1082  O          3.3630    0.1460   -6.7390 O.2    73  GLU73      -0.2738
   1083  CB         0.7960   -1.0110   -8.5100 C.3    73  GLU73      -0.0158
   1084  CG         0.3270   -1.9030   -9.6400 C.3    73  GLU73       0.0513
   1085  CD        -1.0220   -1.4890  -10.1680 C.2    73  GLU73       0.3561
   1086  OE1       -2.0180   -1.7520   -9.4870 O.co2  73  GLU73      -0.2464
   1087  OE2       -1.1050   -0.9010  -11.2620 O.co2  73  GLU73      -0.2464
   1088  HN         0.6760   -3.0770   -7.0620 H      73  GLU73       0.1495
   1089  HA         2.8180   -1.7200   -8.3850 H      73  GLU73       0.0595
   1090  HB1       -0.0340   -0.8630   -7.8370 H      73  GLU73       0.0293
   1091  HB2        1.0700   -0.0540   -8.9290 H      73  GLU73       0.0293
   1092  HG1        1.0450   -1.8480  -10.4470 H      73  GLU73       0.0380
   1093  HG2        0.2630   -2.9170   -9.2740 H      73  GLU73       0.0380
   1094  N          1.6300   -0.6260   -5.5240 N.am   74  LEU74      -0.3025
   1095  CA         1.8720    0.2360   -4.3650 C.3    74  LEU74       0.0996
   1096  C          3.2230   -0.1270   -3.7720 C.2    74  LEU74       0.2340
   1097  O          4.0390    0.7350   -3.4570 O.2    74  LEU74      -0.2738
   1098  CB         0.7730   -0.0070   -3.3080 C.3    74  LEU74      -0.0236
   1099  CG         0.5650    1.0750   -2.1910 C.3    74  LEU74      -0.0446
   1100  CD1        1.6810    1.0790   -1.1670 C.3    74  LEU74      -0.0626
   1101  CD2        0.4150    2.4590   -2.8150 C.3    74  LEU74      -0.0626
   1102  HN         0.8850   -1.2620   -5.5090 H      74  LEU74       0.1495
   1103  HA         1.8480    1.2680   -4.6830 H      74  LEU74       0.0594
   1104  HB1       -0.1710   -0.2020   -3.7970 H      74  LEU74       0.0290
   1105  HB2        1.1220   -0.9150   -2.8290 H      74  LEU74       0.0290
   1106  HG        -0.3400    0.8690   -1.6370 H      74  LEU74       0.0296
   1107 HD11        1.7450    0.1060   -0.7030 H      74  LEU74       0.0232
   1108 HD12        1.4860    1.8300   -0.4160 H      74  LEU74       0.0232
   1109 HD13        2.6150    1.3000   -1.6620 H      74  LEU74       0.0232
   1110 HD21       -0.4410    2.4670   -3.4730 H      74  LEU74       0.0232
   1111 HD22        1.3040    2.6990   -3.3800 H      74  LEU74       0.0232
   1112 HD23        0.2720    3.1910   -2.0340 H      74  LEU74       0.0232
   1113  N          3.4370   -1.4180   -3.6410 N.am   75  LEU75      -0.3025
   1114  CA         4.6410   -1.9710   -3.0940 C.3    75  LEU75       0.0996
   1115  C          5.8660   -1.5300   -3.8940 C.2    75  LEU75       0.2340
   1116  O          6.9180   -1.2220   -3.3210 O.2    75  LEU75      -0.2738
   1117  CB         4.5220   -3.4720   -3.1180 C.3    75  LEU75      -0.0236
   1118  CG         5.7360   -4.2300   -2.6850 C.3    75  LEU75      -0.0446
   1119  CD1        5.9990   -4.0630   -1.1940 C.3    75  LEU75      -0.0626
   1120  CD2        5.6280   -5.6740   -3.0960 C.3    75  LEU75      -0.0626
   1121  HN         2.7440   -2.0610   -3.9170 H      75  LEU75       0.1495
   1122  HA         4.7320   -1.6530   -2.0650 H      75  LEU75       0.0594
   1123  HB1        3.7110   -3.7530   -2.4630 H      75  LEU75       0.0290
   1124  HB2        4.2680   -3.7770   -4.1230 H      75  LEU75       0.0290
   1125  HG         6.5420   -3.7770   -3.2350 H      75  LEU75       0.0296
   1126 HD11        6.8910   -4.6120   -0.9280 H      75  LEU75       0.0232
   1127 HD12        5.1580   -4.4440   -0.6330 H      75  LEU75       0.0232
   1128 HD13        6.1360   -3.0160   -0.9700 H      75  LEU75       0.0232
   1129 HD21        5.5270   -5.6950   -4.1710 H      75  LEU75       0.0232
   1130 HD22        4.7420   -6.0960   -2.6460 H      75  LEU75       0.0232
   1131 HD23        6.5080   -6.2210   -2.7950 H      75  LEU75       0.0232
   1132  N          5.7130   -1.4790   -5.2100 N.am   76  ASP76      -0.3019
   1133  CA         6.7960   -1.0670   -6.0980 C.3    76  ASP76       0.1096
   1134  C          7.1410    0.3810   -5.8610 C.2    76  ASP76       0.2345
   1135  O          8.3120    0.7530   -5.8370 O.2    76  ASP76      -0.2737
   1136  CB         6.4390   -1.2890   -7.5730 C.3    76  ASP76       0.0760
   1137  CG         7.5340   -0.8090   -8.5100 C.2    76  ASP76       0.3582
   1138  OD1        8.5070   -1.5650   -8.7590 O.co2  76  ASP76      -0.2463
   1139  OD2        7.4500    0.3290   -9.0120 O.co2  76  ASP76      -0.2463
   1140  HN         4.8420   -1.7150   -5.5900 H      76  ASP76       0.1495
   1141  HA         7.6610   -1.6670   -5.8530 H      76  ASP76       0.0600
   1142  HB1        6.2800   -2.3440   -7.7430 H      76  ASP76       0.0402
   1143  HB2        5.5310   -0.7520   -7.7990 H      76  ASP76       0.0402
   1144  N          6.1120    1.1890   -5.6560 N.am   77  LEU77      -0.3025
   1145  CA         6.2830    2.5960   -5.3570 C.3    77  LEU77       0.0996
   1146  C          7.0750    2.7660   -4.0600 C.2    77  LEU77       0.2340
   1147  O          8.0290    3.5570   -3.9980 O.2    77  LEU77      -0.2738
   1148  CB         4.9200    3.2850   -5.2430 C.3    77  LEU77      -0.0236
   1149  CG         4.0340    3.2590   -6.4970 C.3    77  LEU77      -0.0446
   1150  CD1        2.6840    3.9040   -6.2060 C.3    77  LEU77      -0.0626
   1151  CD2        4.7190    3.9640   -7.6610 C.3    77  LEU77      -0.0626
   1152  HN         5.2010    0.8230   -5.7250 H      77  LEU77       0.1495
   1153  HA         6.8390    3.0410   -6.1680 H      77  LEU77       0.0594
   1154  HB1        4.3740    2.8030   -4.4470 H      77  LEU77       0.0290
   1155  HB2        5.0890    4.3120   -4.9660 H      77  LEU77       0.0290
   1156  HG         3.8660    2.2280   -6.7710 H      77  LEU77       0.0296
   1157 HD11        2.0640    3.8450   -7.0900 H      77  LEU77       0.0232
   1158 HD12        2.8230    4.9370   -5.9250 H      77  LEU77       0.0232
   1159 HD13        2.2000    3.3700   -5.4010 H      77  LEU77       0.0232
   1160 HD21        4.9060    4.9930   -7.3920 H      77  LEU77       0.0232
   1161 HD22        4.0770    3.9270   -8.5290 H      77  LEU77       0.0232
   1162 HD23        5.6560    3.4750   -7.8820 H      77  LEU77       0.0232
   1163  N          6.6820    1.9990   -3.0460 N.am   78  ILE78      -0.3022
   1164  CA         7.3340    2.0120   -1.7430 C.3    78  ILE78       0.1020
   1165  C          8.7820    1.5610   -1.8750 C.2    78  ILE78       0.2342
   1166  O          9.6780    2.3480   -1.6250 O.2    78  ILE78      -0.2738
   1167  CB         6.6050    1.0970   -0.7160 C.3    78  ILE78      -0.0171
   1168  CG1        5.1470    1.5350   -0.5330 C.3    78  ILE78      -0.0512
   1169  CG2        7.3340    1.1060    0.6320 C.3    78  ILE78      -0.0603
   1170  CD1        4.9680    2.9650   -0.0380 C.3    78  ILE78      -0.0650
   1171  HN         5.9070    1.4110   -3.1920 H      78  ILE78       0.1495
   1172  HA         7.3390    3.0270   -1.3670 H      78  ILE78       0.0597
   1173  HB         6.6210    0.0880   -1.1010 H      78  ILE78       0.0321
   1174 HG11        4.6400    1.4580   -1.4840 H      78  ILE78       0.0266
   1175 HG12        4.6710    0.8690    0.1730 H      78  ILE78       0.0266
   1176 HG21        6.8360    0.4400    1.3220 H      78  ILE78       0.0233
   1177 HG22        7.3430    2.1130    1.0260 H      78  ILE78       0.0233
   1178 HG23        8.3510    0.7820    0.4760 H      78  ILE78       0.0233
   1179 HD11        5.4480    3.0720    0.9230 H      78  ILE78       0.0230
   1180 HD12        3.9150    3.1890    0.0630 H      78  ILE78       0.0230
   1181 HD13        5.4200    3.6410   -0.7510 H      78  ILE78       0.0230
   1182  N          9.0110    0.2960   -2.2780 N.am   79  ASN79      -0.3020
   1183  CA        10.3800   -0.2420   -2.4090 C.3    79  ASN79       0.1076
   1184  C         11.2520    0.5720   -3.3460 C.2    79  ASN79       0.2342
   1185  O         12.4700    0.6120   -3.1770 O.2    79  ASN79      -0.2738
   1186  CB        10.4250   -1.7180   -2.8360 C.3    79  ASN79       0.0506
   1187  CG         9.9460   -2.6850   -1.7770 C.2    79  ASN79       0.2127
   1188  OD1        9.9510   -2.3750   -0.5820 O.2    79  ASN79      -0.2760
   1189  ND2        9.6720   -3.8960   -2.1800 N.am   79  ASN79      -0.3293
   1190  HN         8.2470   -0.2910   -2.4870 H      79  ASN79       0.1495
   1191  HA        10.8310   -0.1670   -1.4290 H      79  ASN79       0.0599
   1192  HB1        9.7930   -1.8390   -3.7040 H      79  ASN79       0.0381
   1193  HB2       11.4400   -1.9750   -3.1040 H      79  ASN79       0.0381
   1194 HD21        9.8030   -4.1070   -3.1310 H      79  ASN79       0.1449
   1195 HD22        9.3510   -4.5560   -1.5220 H      79  ASN79       0.1449
   1196  N         10.6410    1.2070   -4.3340 N.am   80  GLY80      -0.3052
   1197  CA        11.3800    2.0520   -5.2440 C.3    80  GLY80       0.0882
   1198  C         11.9600    3.2470   -4.5350 C.2    80  GLY80       0.2308
   1199  O         13.1310    3.5770   -4.7060 O.2    80  GLY80      -0.2741
   1200  HN         9.6740    1.0920   -4.4640 H      80  GLY80       0.1492
   1201  HA1       12.1840    1.4740   -5.6770 H      80  GLY80       0.0558
   1202  HA2       10.7270    2.3940   -6.0330 H      80  GLY80       0.0558
   1203  N         11.1530    3.8670   -3.7040 N.am   81  ALA81      -0.3030
   1204  CA        11.5880    5.0140   -2.9440 C.3    81  ALA81       0.0966
   1205  C         12.4860    4.5670   -1.8060 C.2    81  ALA81       0.2337
   1206  O         13.5230    5.1690   -1.5490 O.2    81  ALA81      -0.2738
   1207  CB        10.3920    5.7760   -2.4090 C.3    81  ALA81      -0.0381
   1208  HN        10.2350    3.5370   -3.5930 H      81  ALA81       0.1495
   1209  HA        12.1480    5.6610   -3.6000 H      81  ALA81       0.0592
   1210  HB1       10.7430    6.6350   -1.8560 H      81  ALA81       0.0252
   1211  HB2        9.8240    5.1300   -1.7560 H      81  ALA81       0.0252
   1212  HB3        9.7710    6.0990   -3.2310 H      81  ALA81       0.0252
   1213  N         12.0990    3.4650   -1.1710 N.am   82  LEU82      -0.3025
   1214  CA        12.7870    2.8970   -0.0500 C.3    82  LEU82       0.0996
   1215  C         14.2080    2.4750   -0.4170 C.2    82  LEU82       0.2339
   1216  O         15.0950    2.5200    0.4190 O.2    82  LEU82      -0.2738
   1217  CB        11.9810    1.7050    0.4820 C.3    82  LEU82      -0.0236
   1218  CG        12.5630    0.9760    1.6750 C.3    82  LEU82      -0.0446
   1219  CD1       12.7050    1.9090    2.8750 C.3    82  LEU82      -0.0626
   1220  CD2       11.7260   -0.2390    2.0280 C.3    82  LEU82      -0.0626
   1221  HN        11.2890    2.9930   -1.4660 H      82  LEU82       0.1495
   1222  HA        12.8360    3.6400    0.7330 H      82  LEU82       0.0594
   1223  HB1       10.9980    2.0530    0.7610 H      82  LEU82       0.0290
   1224  HB2       11.8740    0.9950   -0.3230 H      82  LEU82       0.0290
   1225  HG        13.5340    0.6420    1.3530 H      82  LEU82       0.0296
   1226 HD11       13.1220    1.3730    3.7130 H      82  LEU82       0.0232
   1227 HD12       11.7350    2.2990    3.1470 H      82  LEU82       0.0232
   1228 HD13       13.3550    2.7320    2.6230 H      82  LEU82       0.0232
   1229 HD21       12.1730   -0.7490    2.8670 H      82  LEU82       0.0232
   1230 HD22       11.6900   -0.9060    1.1800 H      82  LEU82       0.0232
   1231 HD23       10.7220    0.0670    2.2840 H      82  LEU82       0.0232
   1232  N         14.4170    2.1040   -1.6720 N.am   83  ALA83      -0.3027
   1233  CA        15.7320    1.7170   -2.1570 C.3    83  ALA83       0.0966
   1234  C         16.7410    2.8510   -1.9460 C.2    83  ALA83       0.2337
   1235  O         17.8250    2.6350   -1.3970 O.2    83  ALA83      -0.2738
   1236  CB        15.6600    1.3180   -3.6290 C.3    83  ALA83      -0.0381
   1237  HN        13.6560    2.0640   -2.2910 H      83  ALA83       0.1495
   1238  HA        16.0500    0.8570   -1.5850 H      83  ALA83       0.0592
   1239  HB1       14.9250    0.5350   -3.7490 H      83  ALA83       0.0252
   1240  HB2       16.6230    0.9500   -3.9500 H      83  ALA83       0.0252
   1241  HB3       15.3760    2.1780   -4.2190 H      83  ALA83       0.0252
   1242  N         16.3590    4.0600   -2.3200 N.am   84  GLU84      -0.3025
   1243  CA        17.2190    5.1990   -2.1680 C.3    84  GLU84       0.0999
   1244  C         17.0040    5.9180   -0.8310 C.2    84  GLU84       0.2340
   1245  O         17.7840    6.7990   -0.4620 O.2    84  GLU84      -0.2738
   1246  CB        17.0320    6.1790   -3.3210 C.3    84  GLU84      -0.0158
   1247  CG        17.6910    5.7900   -4.6420 C.3    84  GLU84       0.0513
   1248  CD        17.0890    4.5850   -5.3220 C.2    84  GLU84       0.3561
   1249  OE1       16.0520    4.7340   -5.9840 O.co2  84  GLU84      -0.2464
   1250  OE2       17.6950    3.4890   -5.2870 O.co2  84  GLU84      -0.2464
   1251  HN        15.4880    4.2230   -2.7370 H      84  GLU84       0.1495
   1252  HA        18.2360    4.8370   -2.2000 H      84  GLU84       0.0595
   1253  HB1       15.9710    6.2730   -3.4990 H      84  GLU84       0.0293
   1254  HB2       17.4040    7.1370   -3.0070 H      84  GLU84       0.0293
   1255  HG1       17.6050    6.6230   -5.3260 H      84  GLU84       0.0380
   1256  HG2       18.7370    5.5980   -4.4520 H      84  GLU84       0.0380
   1257  N         15.9500    5.5780   -0.1270 N.am   85  ALA85      -0.3027
   1258  CA        15.6630    6.2100    1.1570 C.3    85  ALA85       0.0966
   1259  C         16.3300    5.4750    2.3120 C.2    85  ALA85       0.2337
   1260  O         16.4390    6.0140    3.4260 O.2    85  ALA85      -0.2738
   1261  CB        14.1620    6.3350    1.3920 C.3    85  ALA85      -0.0381
   1262  HN        15.3290    4.9120   -0.4900 H      85  ALA85       0.1495
   1263  HA        16.0800    7.2050    1.1160 H      85  ALA85       0.0592
   1264  HB1       13.7040    6.8100    0.5380 H      85  ALA85       0.0252
   1265  HB2       13.9860    6.9420    2.2670 H      85  ALA85       0.0252
   1266  HB3       13.7290    5.3590    1.5450 H      85  ALA85       0.0252
   1267  N         16.7410    4.2510    2.0720 N.am   86  ALA86      -0.3009
   1268  CA        17.4420    3.4830    3.0740 C.3    86  ALA86       0.1218
   1269  C         18.9310    3.7440    2.9530 C.2    86  ALA86       0.3756
   1270  O         19.6590    2.9140    2.3550 O.co2  86  ALA86      -0.2443
   1271  CB        17.1300    1.9970    2.9430 C.3    86  ALA86      -0.0361
   1272  OXT       19.3920    4.8070    3.4400 O.co2  86  ALA86      -0.2443
   1273  HN        16.5610    3.8420    1.1990 H      86  ALA86       0.1496
   1274  HA        17.1090    3.8270    4.0440 H      86  ALA86       0.0613
   1275  HB1       17.4670    1.6410    1.9790 H      86  ALA86       0.0253
   1276  HB2       16.0620    1.8400    3.0250 H      86  ALA86       0.0253
   1277  HB3       17.6420    1.4510    3.7240 H      86  ALA86       0.0253
@<TRIPOS>BOND
     1   505   492    1
     2   503   491    1
     3   492   504    1
     4   492   490    2
     5   993   981    1
     6   996   984    1
     7   995   984    1
     8   984   983    2
     9   491   490    1
    10   491   502    1
    11   989   979    1
    12  1087  1085   ar
    13   490   489    1
    14   998   985    1
    15   983   985    1
    16   983   982    1
    17   990   980    1
    18  1078  1065    1
    19   985   997    1
    20   457   456   ar
    21   981   982    1
    22   981   980    1
    23   981   992    1
    24  1077  1065    1
    25   982   994    1
    26   978   977    2
    27  1065  1063    2
    28   458   456   ar
    29  1092  1084    1
    30   980   979    1
    31   980   991    1
    32   499   488    1
    33   489   501    1
    34   489   488    1
    35   987   976    1
    36   979   976    1
    37   979   988    1
    38   456   455    1
    39  1025  1019    1
    40  1085  1084    1
    41  1085  1086   ar
    42  1076  1064    1
    43  1063  1064    1
    44  1063  1062    1
    45  1026  1019    1
    46  1022  1020   ar
    47  1073  1061    1
    48  1039  1033    1
    49  1064  1075    1
    50  1074  1062    1
    51   976   977    1
    52   976   975    1
    53   977   999   am
    54   488   500    1
    55   488   487    1
    56  1084  1093    1
    57  1084  1083    1
    58  1062  1061    1
    59   937   935   ar
    60  1020  1019    1
    61  1020  1021   ar
    62  1019  1016    1
    63  1040  1033    1
    64  1007  1000    1
    65  1037  1032    1
    66  1061  1072    1
    67  1061  1060    1
    68  1033  1038    1
    69  1033  1031    1
    70  1139  1137   ar
    71   497   487    1
    72  1091  1083    1
    73   461   455    1
    74   533   532   ar
    75   455   462    1
    76   455   452    1
    77  1032  1031    1
    78  1138  1137   ar
    79   957   948    1
    80  1071  1060    1
    81   940   934    1
    82   454   453    2
    83   487   498    1
    84   487   486    1
    85   954   947    1
    86   971   970    2
    87  1161  1151    1
    88  1137  1136    1
    89  1083  1090    1
    90  1083  1080    1
    91   999  1000    1
    92   999  1006    1
    93   935   936   ar
    94   935   934    1
    95   975   970   am
    96   975   986    1
    97   950   943    1
    98  1000  1001    1
    99  1000  1003    1
   100  1089  1080    1
   101  1002  1001    2
   102  1023  1015    1
   103  1001  1015   am
   104  1009  1004    1
   105   460   452    1
   106  1034  1027    1
   107  1015  1016    1
   108  1016  1024    1
   109  1016  1017    1
   110  1060  1070    1
   111  1060  1059    1
   112   933   932    2
   113  1031  1036    1
   114  1031  1028    1
   115   534   532   ar
   116   970   969    1
   117   532   531    1
   118  1162  1151    1
   119   452   453    1
   120   452   451    1
   121   934   941    1
   122   934   931    1
   123  1143  1136    1
   124  1142  1136    1
   125  1080  1079    1
   126  1080  1081    1
   127   948   955    1
   128   948   956    1
   129   948   946    1
   130  1151  1160    1
   131  1151  1149    1
   132   453   463   am
   133   496   486    1
   134  1027  1017   am
   135  1027  1028    1
   136  1136  1133    1
   137   947   953    1
   138   947   952    1
   139   947   946    1
   140  1017  1018    2
   141  1004  1011    1
   142  1004  1003    1
   143  1004  1010    1
   144  1068  1059    1
   145   486   495    1
   146   486   483    1
   147   945   944    2
   148   932   942   am
   149   932   931    1
   150   943   946    1
   151   943   942    1
   152   943   944    1
   153  1008  1003    1
   154  1003  1005    1
   155  1079  1088    1
   156  1079  1057   am
   157  1157  1150    1
   158   946   951    1
   159  1028  1035    1
   160  1028  1029    1
   161  1059  1069    1
   162  1059  1056    1
   163   539   531    1
   164   942   949    1
   165   472   464    1
   166   931   939    1
   167   931   930    1
   168  1156  1149    1
   169  1082  1081    2
   170   944   958   am
   171  1058  1057    2
   172   531   540    1
   173   531   530    1
   174  1057  1056    1
   175  1081  1094   am
   176   974   969    1
   177   451   459    1
   178   451   434   am
   179   494   483    1
   180   969   968    1
   181   969   973    1
   182  1149  1150    1
   183  1149  1148    1
   184   463   464    1
   185   463   471    1
   186   435   434    2
   187   548   546   ar
   188   449   439    1
   189  1030  1029    2
   190   914   909    1
   191   483   482    1
   192   483   484    1
   193  1150  1158    1
   194  1150  1159    1
   195   476   469    1
   196   466   465    2
   197  1153  1145    1
   198   465   464    1
   199   465   482   am
   200  1133  1134    1
   201  1133  1141    1
   202  1133  1132    1
   203   538   530    1
   204   464   467    1
   205   482   493    1
   206  1202  1197    1
   207  1029  1041   am
   208   406   405   ar
   209  1056  1055    1
   210  1056  1067    1
   211   972   968    1
   212  1249  1248   ar
   213   444   437    1
   214   968   960   am
   215   434   433    1
   216   547   546   ar
   217  1134  1135    2
   218  1134  1144   am
   219   912   908    1
   220  1005  1012    1
   221  1005  1014    1
   222  1005  1013    1
   223  1066  1055    1
   224  1152  1144    1
   225  1201  1197    1
   226   448   439    1
   227   530   537    1
   228   530   527    1
   229  1144  1145    1
   230   411   404    1
   231   443   436    1
   232  1140  1132    1
   233   938   930    1
   234   546   545    1
   235   930   920   am
   236  1094  1102    1
   237  1094  1095    1
   238   439   437    1
   239   439   450    1
   240   958   963    1
   241   958   959    1
   242   517   506    1
   243  1055  1043   am
   244  1145  1148    1
   245  1145  1146    1
   246  1255  1247    1
   247  1248  1250   ar
   248  1248  1247    1
   249   960   961    2
   250   960   959    1
   251  1197  1198    1
   252  1197  1196    1
   253  1148  1155    1
   254  1148  1154    1
   255   535   526    1
   256   478   469    1
   257   405   404    1
   258   405   407   ar
   259   469   477    1
   260   469   468    1
   261  1132  1115   am
   262   909   908    1
   263   909   915    1
   264   909   910    1
   265   916   910    1
   266   522   513    1
   267   913   908    1
   268   437   436    1
   269   437   438    1
   270   908   905    1
   271  1053  1047    1
   272   484   506   am
   273   484   485    2
   274   964   959    1
   275  1041  1047    1
   276  1041  1042    1
   277   404   410    1
   278   404   401    1
   279   436   433    1
   280   436   442    1
   281   959   962    1
   282   506   507    1
   283  1199  1198    2
   284  1103  1095    1
   285   467   473    1
   286   467   468    1
   287   467   474    1
   288  1054  1047    1
   289  1247  1256    1
   290  1247  1246    1
   291   433   432    1
   292   433   441    1
   293   524   515    1
   294  1198  1203   am
   295   910   917    1
   296   910   904    1
   297   519   510    1
   298  1047  1046    1
   299  1200  1196    1
   300   549   541    1
   301   920   921    2
   302   920   919    1
   303  1043  1044    2
   304  1043  1042    1
   305  1095  1096    1
   306  1095  1098    1
   307   526   527    1
   308   526   508   am
   309  1196  1184   am
   310   527   536    1
   311   527   528    1
   312   907   906    2
   313   468   475    1
   314   468   470    1
   315  1241  1236    1
   316   898   891    1
   317  1129  1120    1
   318   447   438    1
   319   513   515   ar
   320   513   511   ar
   321  1124  1117    1
   322   545   551    1
   323   545   552    1
   324   545   542    1
   325  1146  1147    2
   326  1146  1163   am
   327   432   440    1
   328   432   414   am
   329  1240  1236    1
   330   438   446    1
   331   438   445    1
   332  1121  1113    1
   333   403   402    2
   334  1115  1116    2
   335  1115  1114    1
   336   621   616    1
   337   541   528   am
   338   541   542    1
   339  1042  1048    1
   340  1042  1045    1
   341  1104  1098    1
   342   515   516   ar
   343   906   905    1
   344   906   918   am
   345  1096  1113   am
   346  1096  1097    2
   347   928   922    1
   348  1239  1236    1
   349   905   904    1
   350   905   911    1
   351  1192  1186    1
   352  1203  1208    1
   353  1203  1204    1
   354   409   401    1
   355  1113  1114    1
   356  1236  1233    1
   357   415   414    2
   358  1209  1204    1
   359   528   529    2
   360   401   402    1
   361   401   400    1
   362   507   510    1
   363   507   508    1
   364   507   518    1
   365  1253  1246    1
   366   510   511    1
   367   510   520    1
   368   669   659    1
   369  1110  1101    1
   370   668   659    1
   371   904   887   am
   372   402   412   am
   373   414   413    1
   374   550   542    1
   375  1111  1101    1
   376  1184  1185    2
   377  1184  1183    1
   378   918   919    1
   379   918   926    1
   380  1246  1254    1
   381  1246  1243    1
   382   542   543    1
   383  1098  1105    1
   384  1098  1099    1
   385   508   509    2
   386   962   965    1
   387   962   966    1
   388   962   967    1
   389  1125  1118    1
   390   891   899    1
   391   891   900    1
   392   891   889    1
   393  1212  1207    1
   394  1171  1163    1
   395   620   616    1
   396   919   922    1
   397   919   927    1
   398   511   512   ar
   399  1194  1189    1
   400  1117  1114    1
   401  1117  1118    1
   402  1117  1123    1
   403  1193  1186    1
   404   106   101    1
   405  1120  1131    1
   406  1120  1118    1
   407  1120  1130    1
   408  1114  1122    1
   409  1049  1045    1
   410  1163  1164    1
   411   894   886    1
   412  1046  1045    1
   413  1046  1051    1
   414  1046  1052    1
   415    60    51    1
   416   897   890    1
   417   616   617    1
   418   616   613    1
   419   424   413    1
   420  1204  1207    1
   421  1204  1205    1
   422   659   670    1
   423   659   657    1
   424   922   929    1
   425   922   923    1
   426  1186  1183    1
   427  1186  1187    1
   428   470   480    1
   429   470   481    1
   430   470   479    1
   431  1045  1050    1
   432  1101  1099    1
   433  1101  1112    1
   434   412   413    1
   435   412   423    1
   436  1251  1242    1
   437  1118  1119    1
   438   413   416    1
   439   687   678    1
   440   619   613    1
   441  1190  1182    1
   442   516   525    1
   443   516   514   ar
   444   101   100    1
   445  1207  1210    1
   446  1207  1211    1
   447  1183  1182    1
   448  1183  1191    1
   449   400   408    1
   450   400   395   am
   451   887   886    1
   452   887   888    2
   453  1242  1243    1
   454  1242  1234   am
   455   664   657    1
   456   896   890    1
   457    61    51    1
   458   617   622    1
   459  1237  1232    1
   460  1182  1165   am
   461  1252  1243    1
   462  1099  1106    1
   463  1099  1100    1
   464    51    62    1
   465    51    49    1
   466  1189  1187   am
   467  1189  1195    1
   468   886   889    1
   469   886   885    1
   470  1243  1244    1
   471   109   102    1
   472  1233  1234    1
   473  1233  1232    1
   474  1233  1238    1
   475   890   889    1
   476   890   892    1
   477   877   876    2
   478   561   553    1
   479   889   895    1
   480   613   612    1
   481   613   614    1
   482   107   102    1
   483   685   678    1
   484  1234  1235    2
   485   924   923   ar
   486  1165  1164    1
   487  1165  1166    2
   488   543   553   am
   489   543   544    2
   490   657   656    1
   491   657   658    1
   492   512   514   ar
   493   512   521    1
   494  1205  1206    2
   495  1205  1213   am
   496   618   612    1
   497  1187  1188    2
   498   150   141    1
   499   678   686    1
   500   678   677    1
   501  1164  1172    1
   502  1164  1167    1
   503   151   141    1
   504   923   925   ar
   505   564   558    1
   506  1232  1215   am
   507  1109  1100    1
   508   582   581    2
   509   612   602   am
   510   667   658    1
   511   663   656    1
   512    57    50    1
   513   102   100    1
   514   102   108    1
   515   567   559    1
   516  1174  1168    1
   517   514   523    1
   518  1221  1213    1
   519   553   554    1
   520   395   396    2
   521   395   394    1
   522   152   141    1
   523   141   139    1
   524   100   105    1
   525   100    97    1
   526   609   601    1
   527  1119  1128    1
   528  1119  1126    1
   529  1119  1127    1
   530   662   656    1
   531  1213  1214    1
   532  1100  1107    1
   533  1100  1108    1
   534   416   425    1
   535   416   417    1
   536   416   426    1
   537  1173  1167    1
   538   876   885   am
   539   876   875    1
   540   683   676    1
   541   656   653    1
   542   902   892    1
   543   885   893    1
   544   570   560    1
   545   658   665    1
   546   658   666    1
   547   571   560    1
   548   892   901    1
   549   892   903    1
   550    49    56    1
   551    49    50    1
   552    49    48    1
   553   614   615    2
   554   614   623   am
   555  1244  1245    2
   556  1244  1257   am
   557   602   603    2
   558   602   601    1
   559   428   419    1
   560  1181  1170    1
   561   576   572    1
   562   104    97    1
   563  1167  1168    1
   564  1167  1169    1
   565    50    58    1
   566    50    59    1
   567   593   583    1
   568   558   560    1
   569   558   565    1
   570   558   557    1
   571   417   419   ar
   572   417   418   ar
   573   882   878    1
   574   591   579    1
   575   103    96    1
   576  1168  1170    1
   577  1168  1175    1
   578   560   569    1
   579    90    83    1
   580  1262  1257    1
   581   399   394    1
   582   419   421   ar
   583   559   566    1
   584   559   557    1
   585   559   568    1
   586   581   600   am
   587   581   580    1
   588  1215  1214    1
   589  1215  1216    2
   590    66    65    2
   591   427   418    1
   592   601   600    1
   593   601   604    1
   594  1224  1217    1
   595   677   676    1
   596    97    96    1
   597    97    98    1
   598   418   420   ar
   599   594   583    1
   600   394   398    1
   601   394   393    1
   602   147   140    1
   603   631   623    1
   604   676   684    1
   605   676   675    1
   606    96    84   am
   607   148   140    1
   608   883   878    1
   609  1257  1258    1
   610   726   721    1
   611   554   557    1
   612   554   562    1
   613   554   555    1
   614   880   874    1
   615  1214  1217    1
   616  1214  1222    1
   617  1170  1180    1
   618  1170  1179    1
   619    94    88    1
   620   421   430    1
   621   421   422   ar
   622   623   624    1
   623   385   384    2
   624   557   563    1
   625    55    48    1
   626   583   580    1
   627   583   584    1
   628   878   875    1
   629   878   879    1
   630   611   604    1
   631   724   721    1
   632   572   555   am
   633   572   573    1
   634   139   140    1
   635   139   146    1
   636   139   138    1
   637   420   422   ar
   638   420   429    1
   639   875   874    1
   640   875   881    1
   641   579   580    1
   642   579   574   am
   643   422   431    1
   644   680   672    1
   645   600   608    1
   646    54    48    1
   647    48    45    1
   648   606   605   ar
   649   140   149    1
   650   577   573    1
   651    91    86    1
   652   580   592    1
   653   653   654    1
   654   653   661    1
   655   653   652    1
   656    84    83    1
   657    84    85    2
   658   679   671    1
   659   660   652    1
   660   867   862    1
   661  1178  1169    1
   662  1217  1223    1
   663  1217  1218    1
   664    83    86    1
   665    83    82    1
   666   144   138    1
   667  1264  1261    1
   668    27    24    1
   669   721   725    1
   670   721   718    1
   671    28    24    1
   672  1169  1177    1
   673  1169  1176    1
   674   874   860   am
   675   604   605    1
   676   604   610    1
   677   378   369    1
   678   671   654   am
   679   671   672    1
   680   654   655    2
   681   145   138    1
   682   555   556    2
   683    73    67    1
   684    65    82   am
   685    65    64    1
   686   348   343    1
   687   573   574    1
   688   573   578    1
   689   138   135    1
   690   635   628    1
   691   682   675    1
   692   227   218    1
   693   225   217    1
   694   376   369    1
   695   675   672    1
   696   675   681    1
   697   672   673    1
   698    88    86    1
   699    88    95    1
   700    88    93    1
   701   393   384   am
   702   393   397    1
   703   652   644   am
   704    71    63    1
   705   632   624    1
   706    86    87    1
   707   384   383    1
   708   605   607   ar
   709    98    99    2
   710    98   110   am
   711    29    24    1
   712  1263  1258    1
   713    24    21    1
   714   574   575    2
   715  1258  1261    1
   716  1258  1259    1
   717   354   353    2
   718   595   585    1
   719  1230  1220    1
   720   223   216    1
   721  1273  1267    1
   722   372   364    1
   723   869   863    1
   724    11     1    1
   725   624   627    1
   726   624   625    1
   727   584   585   ar
   728   584   586   ar
   729    82    89    1
   730   362   355    1
   731  1225  1218    1
   732   868   863    1
   733  1261  1266    1
   734  1261  1265    1
   735   879   884    1
   736   369   377    1
   737   369   368    1
   738   788   786   ar
   739   871   864    1
   740    63    64    1
   741    63    46   am
   742   862   863    1
   743   862   864    1
   744   862   859    1
   745   346   341    1
   746   647   642    1
   747   358   356   ar
   748   347   342    1
   749   723   718    1
   750  1218  1220    1
   751  1218  1219    1
   752    45    53    1
   753    45    46    1
   754    45    44    1
   755    78    69    1
   756   118   110    1
   757   596   586    1
   758   585   587   ar
   759   863   870    1
   760    67    64    1
   761    67    74    1
   762    67    68    1
   763    64    72    1
   764   633   627    1
   765   872   864    1
   766   649   646    1
   767   866   859    1
   768   228   218    1
   769   224   217    1
   770   218   216    1
   771   218   229    1
   772   217   216    1
   773   217   226    1
   774   343   350    1
   775   343   341    1
   776   343   349    1
   777   718   717    1
   778   718   719    1
   779   860   859    1
   780   860   861    2
   781   714   709    1
   782    46    47    2
   783   639   630    1
   784   628   627    1
   785   628   630    1
   786   628   629    1
   787   110   111    1
   788  1275  1271    1
   789   375   368    1
   790   712   707    1
   791   216   215    1
   792   776   767    1
   793   722   717    1
   794  1220  1231    1
   795  1220  1229    1
   796   864   873    1
   797   586   588   ar
   798  1267  1259   am
   799  1267  1268    1
   800   627   634    1
   801   625   642   am
   802   625   626    2
   803   793   785    1
   804   642   643    1
   805   342   341    1
   806   359   351    1
   807     9     1    1
   808   366   365    2
   809   388   382    1
   810     1    10    1
   811     1     2    1
   812   364   365    1
   813   364   363    1
   814   364   367    1
   815   365   382   am
   816   353   363   am
   817   353   352    1
   818    25    20    1
   819   859   858    1
   820   341   338    1
   821   716   709    1
   822   382   383    1
   823   637   629    1
   824   644   643    1
   825   644   645    2
   826  1259  1260    2
   827   786   785    1
   828   786   787   ar
   829   142   134    1
   830  1270  1269   ar
   831    87    92    1
   832   673   674    2
   833   673   688   am
   834   355   356    1
   835   355   361    1
   836   355   352    1
   837   383   389    1
   838   383   386    1
   839   135   143    1
   840   135   134    1
   841   135   136    1
   842   641   630    1
   843   717   705   am
   844   391   386    1
   845   368   367    1
   846   368   370    1
   847    12     2    1
   848   630   640    1
   849    75    68    1
   850   356   357   ar
   851   775   767    1
   852    21    20    1
   853    21    26    1
   854    21    22    1
   855    20     3   am
   856    52    44    1
   857   166   157    1
   858  1228  1219    1
   859   638   629    1
   860   709   707    1
   861   709   715    1
   862    44    32   am
   863    69    68    1
   864    69    77    1
   865    69    76    1
   866   629   636    1
   867   767   774    1
   868   767   766    1
   869   164   153    1
   870   363   371    1
   871    68    70    1
   872   785   794    1
   873   785   784    1
   874   646   643    1
   875   646   650    1
   876   646   651    1
   877   587   597    1
   878   587   589   ar
   879   643   648    1
   880  1219  1227    1
   881  1219  1226    1
   882   697   688    1
   883   719   720    2
   884   719   727   am
   885   351   352    1
   886   351   339   am
   887   707   708    1
   888   707   704    1
   889  1271  1276    1
   890  1271  1268    1
   891  1271  1277    1
   892  1269  1268    1
   893  1269  1272   ar
   894   134   124   am
   895   352   360    1
   896     2     3    1
   897     2     5    1
   898   136   153   am
   899   136   137    2
   900   165   154    1
   901   171   159    1
   902     3     4    2
   903   380   370    1
   904  1268  1274    1
   905   386   387    1
   906   386   390    1
   907   153   154    1
   908   367   373    1
   909   367   374    1
   910   588   589   ar
   911   588   598    1
   912    23    22    2
   913   732   727    1
   914   132   126    1
   915   688   689    1
   916   119   111    1
   917    22    30   am
   918   387   392    1
   919   130   122    1
   920   771   765    1
   921   713   708    1
   922   215   221    1
   923   215   222    1
   924   215   212    1
   925   111   114    1
   926   111   112    1
   927   120   114    1
   928   727   728    1
   929   710   703    1
   930   370   379    1
   931   370   381    1
   932   705   704    1
   933   705   706    2
   934   589   590    1
   935   157   154    1
   936   157   167    1
   937   157   158    1
   938   154   155    1
   939   338   345    1
   940   338   339    1
   941   338   337    1
   942   858   865    1
   943   858   853   am
   944   854   853    2
   945    32    33    2
   946    32    31    1
   947   169   158    1
   948   735   731    1
   949   339   340    2
   950   772   765    1
   951   129   127   ar
   952   122   112   am
   953   122   123    1
   954   704   703    1
   955   704   711    1
   956   733   728    1
   957    30    37    1
   958    30    31    1
   959   703   690   am
   960   114   121    1
   961   114   115    1
   962   790   781    1
   963   765   766    1
   964   765   762    1
   965   766   773    1
   966   766   768    1
   967   159   158    1
   968   159   170    1
   969   159   160    1
   970   792   784    1
   971   112   113    2
   972    70    81    1
   973    70    79    1
   974    70    80    1
   975   784   781    1
   976   784   791    1
   977   344   337    1
   978   124   123    1
   979   124   125    2
   980   158   168    1
   981   126   123    1
   982   126   133    1
   983   126   127    1
   984    13     5    1
   985   853   852    1
   986   209   205    1
   987     5    14    1
   988     5     6    1
   989   173   162    1
   990   220   212    1
   991   728   731    1
   992   728   729    1
   993   789   780    1
   994   219   211    1
   995   337   332   am
   996   689   690    1
   997   689   692    1
   998   689   698    1
   999   599   590    1
  1000   325   323   ar
  1001   700   692    1
  1002   174   162    1
  1003   162   161    2
  1004   212   211    1
  1005   212   213    1
  1006   123   131    1
  1007   699   692    1
  1008    31    38    1
  1009    31    34    1
  1010   160   161    1
  1011   160   172    1
  1012   690   691    2
  1013   844   834    1
  1014   781   780    1
  1015   781   782    1
  1016   127   128   ar
  1017   731   734    1
  1018   731   736    1
  1019   161   163    1
  1020   780   763   am
  1021    15     6    1
  1022   845   834    1
  1023   847   837    1
  1024   211   203   am
  1025   155   156    2
  1026   155   177   am
  1027   769   761    1
  1028   692   693    1
  1029   778   768    1
  1030   163   176    1
  1031   163   175    1
  1032   779   768    1
  1033   768   777    1
  1034   208   205    1
  1035   205   210    1
  1036   205   202    1
  1037   763   762    1
  1038   763   764    2
  1039     6     7    1
  1040     6    16    1
  1041   115   116   ar
  1042   115   117   ar
  1043   762   761    1
  1044   762   770    1
  1045   834   835    1
  1046   834   831    1
  1047   748   737    1
  1048   837   835   ar
  1049   837   839   ar
  1050   188   177    1
  1051   321   320    2
  1052   269   267    1
  1053   729   737   am
  1054   729   730    2
  1055   849   839    1
  1056   213   214    2
  1057   213   230   am
  1058   206   201    1
  1059    39    34    1
  1060   761   739   am
  1061   332   333    2
  1062   332   331    1
  1063   852   857    1
  1064   852   851    1
  1065   852   856    1
  1066   323   324   ar
  1067   323   322    1
  1068   835   836   ar
  1069   270   267    1
  1070   177   178    1
  1071   833   832    2
  1072   839   840   ar
  1073   335   331    1
  1074    34    35    1
  1075    34    36    1
  1076   203   202    1
  1077   203   204    2
  1078   329   322    1
  1079   737   738    1
  1080   782   783    2
  1081   782   795   am
  1082   268   267    1
  1083   268   271    1
  1084     7     8    1
  1085   851   832   am
  1086   851   855    1
  1087    40    35    1
  1088   832   831    1
  1089   850   841    1
  1090   279   276    1
  1091   267   262    1
  1092   202   201    1
  1093   202   207    1
  1094    42    36    1
  1095   201   179   am
  1096    18     8    1
  1097   237   230    1
  1098   836   846    1
  1099   836   838   ar
  1100   693   701    1
  1101   693   702    1
  1102   693   694    1
  1103   831   830    1
  1104   831   843    1
  1105   840   838   ar
  1106   840   841    1
  1107   331   330    1
  1108   331   336    1
  1109   230   231    1
  1110   322   328    1
  1111   322   319    1
  1112   244   236    1
  1113   842   830    1
  1114   320   330   am
  1115   320   319    1
  1116   751   741    1
  1117   198   186    1
  1118    36    41    1
  1119    36    43    1
  1120   801   795    1
  1121   838   848    1
  1122   750   741    1
  1123   193   182    1
  1124   739   738    1
  1125   739   740    2
  1126   695   694   ar
  1127   795   796    1
  1128     8    19    1
  1129     8    17    1
  1130   738   741    1
  1131   738   749    1
  1132   197   186    1
  1133   245   236    1
  1134   830   808   am
  1135   178   179    1
  1136   178   189    1
  1137   178   181    1
  1138   330   334    1
  1139   186   185    2
  1140   276   280    1
  1141   276   281    1
  1142   276   273    1
  1143   200   187    1
  1144   694   696   ar
  1145   179   180    2
  1146   741   742    1
  1147   238   231    1
  1148   277   272    1
  1149   236   243    1
  1150   236   234    1
  1151   319   327    1
  1152   319   318    1
  1153   278   273    1
  1154   265   261    1
  1155   190   181    1
  1156   262   263    1
  1157   262   261    1
  1158   262   266    1
  1159   272   263   am
  1160   272   273    1
  1161   231   234    1
  1162   231   232    1
  1163   317   310    1
  1164   315   310    1
  1165   817   806    1
  1166   820   810    1
  1167   187   185    1
  1168   187   199    1
  1169   263   264    2
  1170   314   309    1
  1171   185   184    1
  1172   273   274    1
  1173   182   181    1
  1174   182   192    1
  1175   182   183    1
  1176   805   800    1
  1177   181   191    1
  1178   326   318    1
  1179   824   812    1
  1180   261   248   am
  1181   318   306   am
  1182   802   796    1
  1183   310   316    1
  1184   310   308    1
  1185   796   797    1
  1186   796   799    1
  1187   234   239    1
  1188   234   235    1
  1189   808   807    1
  1190   808   809    2
  1191   309   308    1
  1192   806   797   am
  1193   806   807    1
  1194   195   183    1
  1195   184   183    1
  1196   184   196    1
  1197   800   799    1
  1198   255   246    1
  1199   232   246   am
  1200   232   233    2
  1201   753   742    1
  1202   754   743    1
  1203   742   743    1
  1204   742   752    1
  1205   821   811    1
  1206   183   194    1
  1207   810   807    1
  1208   810   811    1
  1209   810   819    1
  1210   797   798    2
  1211   246   247    1
  1212   807   818    1
  1213   257   250    1
  1214   812   811    1
  1215   812   813    1
  1216   812   823    1
  1217   799   803    1
  1218   799   804    1
  1219   743   755    1
  1220   743   744    1
  1221   308   313    1
  1222   308   305    1
  1223   811   822    1
  1224   825   813    1
  1225   274   275    2
  1226   274   282   am
  1227   240   235    1
  1228   306   307    2
  1229   306   305    1
  1230   248   247    1
  1231   248   249    2
  1232   813   814    1
  1233   286   282    1
  1234   828   816    1
  1235   235   242    1
  1236   235   241    1
  1237   757   746    1
  1238   260   251    1
  1239   814   816    2
  1240   814   815    1
  1241   816   829    1
  1242   247   250    1
  1243   247   256    1
  1244   250   251    1
  1245   250   258    1
  1246   282   283    1
  1247   305   312    1
  1248   305   304    1
  1249   815   826    1
  1250   815   827    1
  1251   254   252   ar
  1252   251   252    1
  1253   251   259    1
  1254   746   758    1
  1255   746   745    2
  1256   744   756    1
  1257   744   745    1
  1258   252   253   ar
  1259   311   304    1
  1260   304   291   am
  1261   745   747    1
  1262   285   284    2
  1263   283   284    1
  1264   283   287    1
  1265   283   288    1
  1266   284   289   am
  1267   291   292    2
  1268   291   290    1
  1269   747   759    1
  1270   747   760    1
  1271   289   298    1
  1272   289   290    1
  1273   299   290    1
  1274   290   293    1
  1275   293   300    1
  1276   293   301    1
  1277   293   294    1
  1278   303   294    1
  1279   302   294    1
  1280   294   295    1
  1281   295   297   ar
  1282   295   296   ar
