# Supplementary material for: Path to Actinorhodin: Regio- and Stereoselective Ketone Reduction by a Type II Polyketide Ketoreductase Revealed in Atomistic Detail
Source: JACS Au. 2022 Apr 7;2(4):972–84. doi: 10.1021/jacsau.2c00086 (PMC9088766; doi:10.1021/jacsau.2c00086)
Supplement: Supplementary file 2 — au2c00086_si_002.zip [file au2c00086_si_002.zip › SI_files/BUDE_input_files/receptor_surface_points.xyz]

349
Surface points for 2rh4newemoWT_4TDR_4NDP_norest_8_1000000_strippedcpptraj_noTDR_fixed_unique_centre1_accessible698.pdb_349P.bsrf
Ar -13.244 0.364 -6.207
Ar -13.419 0.493 -6.212
Ar -11.879 0.827 -5.379
Ar -10.584 1.058 -4.504
Ar -12.392 1.799 -5.329
Ar -12.304 2.301 -5.100
Ar -13.641 2.647 -5.620
Ar -11.920 1.660 -5.226
Ar -11.711 -1.247 -5.681
Ar -10.438 -2.412 -5.607
Ar -10.071 0.169 -4.504
Ar -8.374 -2.708 -5.607
Ar -9.688 -1.843 -5.086
Ar -8.815 -1.263 -4.942
Ar -8.402 0.000 -4.398
Ar -5.748 0.952 -3.916
Ar -6.261 0.063 -3.916
Ar -7.048 -0.957 -4.437
Ar -7.800 0.952 -3.916
Ar -13.533 9.303 -4.524
Ar -13.885 9.169 -4.712
Ar -15.028 9.835 -3.234
Ar -12.379 7.905 -5.882
Ar -12.562 8.563 -5.095
Ar -12.133 8.419 -5.252
Ar -12.201 5.527 -5.653
Ar -13.358 8.181 -5.674
Ar -13.710 6.754 -6.309
Ar -10.657 9.113 -4.589
Ar -11.756 10.508 -3.547
Ar -11.406 8.929 -4.706
Ar -9.600 9.015 -4.348
Ar -10.601 10.278 -3.946
Ar -10.572 5.443 -5.678
Ar -11.490 3.605 -4.962
Ar -11.191 2.890 -4.875
Ar -12.304 4.078 -5.100
Ar -10.963 5.722 -5.662
Ar -10.282 5.310 -5.663
Ar -12.590 4.873 -5.566
Ar -8.629 7.624 -5.116
Ar -5.984 8.027 -4.761
Ar -8.524 9.169 -4.348
Ar -6.879 7.685 -5.229
Ar -7.423 10.507 -3.445
Ar -6.270 10.907 -2.766
Ar -7.760 9.862 -3.941
Ar -8.181 9.359 -4.350
Ar -9.141 6.081 -5.508
Ar -8.606 4.540 -6.014
Ar -10.382 2.996 -4.981
Ar -10.071 1.946 -4.504
Ar -9.569 3.933 -5.577
Ar -8.424 2.050 -4.480
Ar -7.287 1.841 -3.916
Ar -6.228 1.118 -3.840
Ar -7.353 2.737 -4.412
Ar -9.347 4.880 -5.823
Ar -7.743 3.952 -5.656
Ar -6.044 0.862 -3.698
Ar -6.794 3.208 -4.219
Ar -5.949 4.506 -4.818
Ar -6.879 4.595 -5.668
Ar -5.713 6.836 -4.928
Ar -4.543 5.221 -3.794
Ar -4.467 2.970 -2.665
Ar -5.291 3.513 -3.186
Ar -4.898 2.892 -2.774
Ar -5.648 3.460 -3.295
Ar -6.236 2.546 -3.295
Ar -6.927 1.463 -4.093
Ar -4.561 2.941 -2.783
Ar -5.750 4.119 -3.969
Ar -6.773 6.692 -5.524
Ar -7.456 5.355 -5.962
Ar -6.830 4.001 -5.017
Ar -15.359 9.208 -5.415
Ar -14.602 8.893 -5.416
Ar -14.359 8.665 -5.511
Ar -14.362 8.422 -5.810
Ar -17.402 8.482 -4.682
Ar -16.377 9.085 -4.515
Ar -15.725 9.489 -3.517
Ar -16.495 7.192 -7.836
Ar -15.890 6.612 -7.846
Ar -17.576 7.664 -7.043
Ar -13.641 3.733 -5.620
Ar -14.856 2.992 -6.878
Ar -14.460 6.185 -6.830
Ar -14.230 4.479 -6.735
Ar -17.123 5.371 -8.338
Ar -17.009 4.268 -8.881
Ar -18.703 6.828 -8.172
Ar -18.379 6.940 -7.992
Ar -17.850 5.841 -8.286
Ar -19.166 7.597 -6.738
Ar -19.546 6.943 -8.080
Ar -19.574 7.729 -6.211
Ar -20.095 7.904 -6.381
Ar -21.766 7.884 -6.889
Ar -20.586 8.206 -5.872
Ar -21.267 6.722 -8.868
Ar -20.541 6.150 -8.861
Ar -22.440 7.213 -7.940
Ar -21.395 5.698 -9.485
Ar -22.805 7.880 -6.806
Ar -22.741 8.388 -5.142
Ar -19.552 5.699 -8.861
Ar -19.344 4.815 -9.714
Ar -18.390 3.902 -10.636
Ar -17.648 3.855 -9.593
Ar -19.136 4.286 -10.587
Ar -16.304 2.346 -8.428
Ar -16.689 1.628 -8.981
Ar -14.666 0.125 -7.524
Ar -14.856 1.912 -6.878
Ar -15.996 1.394 -8.609
Ar -18.991 8.543 -3.703
Ar -17.965 9.146 -2.494
Ar -19.598 9.659 -2.260
Ar -18.413 10.295 -1.055
Ar -20.193 8.456 -4.716
Ar -20.724 8.851 -4.326
Ar -22.647 9.916 -2.910
Ar -21.579 10.746 -1.583
Ar -21.572 8.901 -4.332
Ar -23.212 8.703 -3.846
Ar -23.725 7.629 -3.624
Ar -21.520 11.055 -1.191
Ar -20.658 9.603 -3.048
Ar -20.626 9.993 -2.260
Ar -21.160 9.483 -3.622
Ar -16.240 11.983 -0.837
Ar -14.063 10.916 -2.403
Ar -15.581 10.865 -2.002
Ar -16.071 10.687 -1.695
Ar -16.516 11.161 -1.055
Ar -17.626 11.315 -0.535
Ar -14.845 11.970 -1.591
Ar -15.717 12.391 -0.735
Ar -15.315 12.900 -0.485
Ar -13.588 13.634 -1.061
Ar -14.050 12.643 -1.619
Ar -12.346 13.957 -0.490
Ar -13.155 13.854 -0.875
Ar -14.655 13.408 -0.312
Ar -12.612 14.377 0.692
Ar -9.984 15.989 2.579
Ar -9.758 16.235 3.214
Ar -10.023 14.862 0.977
Ar -7.801 14.765 -3.428
Ar -8.918 15.215 -1.528
Ar -5.593 13.184 -2.593
Ar -5.630 14.406 -1.726
Ar -6.193 15.091 -1.727
Ar -7.592 15.443 -1.365
Ar -7.537 11.510 -3.184
Ar -7.999 12.659 -3.420
Ar -9.509 14.688 -1.044
Ar -8.238 13.774 -3.761
Ar -8.975 15.155 -2.678
Ar -12.534 11.627 -2.684
Ar -12.068 14.019 -0.287
Ar -10.908 12.590 -3.970
Ar -10.908 14.577 -2.070
Ar -9.791 14.127 -3.970
Ar -10.252 12.297 -4.055
Ar -9.325 10.923 -3.646
Ar -9.049 11.086 -3.660
Ar -8.512 11.771 -3.420
Ar -10.175 14.771 -1.970
Ar -9.563 14.349 -3.723
Ar -11.284 16.787 4.144
Ar -12.060 15.854 2.749
Ar -14.187 17.227 4.573
Ar -14.067 16.965 4.071
Ar -14.494 16.739 2.255
Ar -14.383 15.642 1.198
Ar -14.945 14.990 1.007
Ar -13.235 15.415 1.613
Ar -13.088 16.188 2.749
Ar -14.201 16.753 3.060
Ar -14.727 16.852 2.560
Ar -16.159 17.570 3.062
Ar -15.789 17.450 4.198
Ar -16.745 16.850 1.477
Ar -18.041 17.752 3.139
Ar -17.690 15.736 1.029
Ar -16.152 16.586 1.546
Ar -17.273 18.335 5.377
Ar -16.761 17.934 5.240
Ar -17.364 18.868 6.423
Ar -18.031 19.065 5.120
Ar -18.054 19.335 5.797
Ar -18.617 18.351 3.767
Ar -17.268 14.201 0.083
Ar -18.136 13.106 -0.233
Ar -17.358 11.962 -0.397
Ar -15.732 13.970 0.486
Ar -19.116 12.852 -0.480
Ar -19.840 11.354 -0.941
Ar -19.165 12.203 -0.535
Ar -21.264 11.528 -0.970
Ar -3.732 7.348 -4.331
Ar -4.041 8.298 -4.656
Ar -2.784 9.147 -4.167
Ar -4.968 8.152 -4.568
Ar -4.919 8.041 -4.566
Ar -3.532 6.217 -3.634
Ar -4.517 10.338 -3.121
Ar -2.026 8.817 -4.100
Ar -1.986 7.676 -3.772
Ar -1.605 9.026 -4.098
Ar -1.489 7.546 -3.688
Ar -0.843 10.458 -4.347
Ar -3.000 10.587 -3.560
Ar -1.121 9.937 -4.242
Ar -1.440 11.348 -3.996
Ar 0.044 9.349 -3.648
Ar 0.776 9.859 -3.551
Ar 0.108 11.560 -3.919
Ar -4.805 11.203 -2.600
Ar -5.831 11.203 -2.600
Ar -2.887 12.890 -3.355
Ar -3.315 12.097 -3.151
Ar -1.995 12.177 -3.696
Ar -1.766 15.183 -2.239
Ar -1.858 13.793 -2.890
Ar -4.583 12.931 -2.581
Ar -4.642 13.955 -1.726
Ar -2.091 6.285 -3.666
Ar -1.354 6.516 -3.605
Ar -0.575 7.073 -3.355
Ar -0.012 5.390 -3.583
Ar -1.658 4.053 -3.302
Ar -3.565 5.192 -3.439
Ar -2.415 2.970 -2.665
Ar -2.928 3.859 -2.665
Ar -3.715 4.879 -3.186
Ar -0.211 4.335 -3.956
Ar -1.090 2.054 -3.647
Ar 1.102 3.555 -4.248
Ar 0.037 2.079 -4.401
Ar 1.120 2.682 -5.079
Ar 0.964 6.184 -3.355
Ar 2.077 6.917 -3.157
Ar 3.410 6.497 -2.326
Ar 3.495 4.073 -1.950
Ar 3.934 3.086 -1.950
Ar 4.186 5.156 -1.152
Ar 1.591 3.405 -4.120
Ar 2.282 3.402 -3.321
Ar 2.869 2.488 -3.321
Ar 1.720 9.509 -3.282
Ar 1.820 8.780 -3.127
Ar 2.356 7.918 -3.079
Ar 3.578 8.499 -2.971
Ar 2.357 10.536 -3.129
Ar 2.722 10.057 -3.173
Ar 4.653 8.207 -2.326
Ar 4.151 9.759 -3.350
Ar 5.787 8.705 -2.461
Ar 4.137 10.520 -3.325
Ar 4.802 7.132 -1.305
Ar 4.854 11.577 -3.615
Ar 6.107 9.602 -3.272
Ar 0.266 19.769 -3.750
Ar 0.004 20.014 -3.740
Ar -1.341 19.097 -3.647
Ar -1.548 17.194 -2.585
Ar -1.863 19.346 -3.571
Ar -3.070 18.993 -1.802
Ar -2.971 18.730 -2.278
Ar -2.554 17.025 -1.734
Ar -2.963 20.812 -3.022
Ar -0.745 20.712 -3.935
Ar -2.707 20.460 -3.244
Ar -3.066 21.837 -2.704
Ar -3.674 21.747 -0.291
Ar -3.433 20.722 -1.836
Ar -3.023 22.698 -0.572
Ar -3.078 21.842 0.996
Ar -3.320 20.061 0.621
Ar -3.564 20.123 -0.993
Ar -2.387 22.882 1.025
Ar -1.728 23.419 1.604
Ar -1.070 14.813 -2.369
Ar -1.583 15.702 -2.188
Ar 0.273 16.052 -2.660
Ar 1.178 17.176 -3.149
Ar 1.321 15.576 -3.364
Ar 0.853 13.944 -3.848
Ar 1.970 12.407 -3.848
Ar 1.802 11.364 -3.309
Ar -0.581 13.802 -3.002
Ar 0.870 15.002 -3.182
Ar 2.002 14.459 -3.908
Ar 2.290 12.556 -3.880
Ar 3.624 11.409 -3.325
Ar 4.035 13.927 -4.741
Ar 4.344 14.877 -4.416
Ar 5.234 12.781 -4.133
Ar 3.288 14.910 -4.267
Ar 3.277 12.793 -4.116
Ar -3.813 17.370 -0.993
Ar -3.651 17.936 -0.823
Ar -4.557 17.398 -0.225
Ar -5.025 17.088 1.686
Ar -5.678 16.672 0.595
Ar -5.401 15.507 -1.193
Ar -4.880 14.975 -1.205
Ar -2.239 15.977 -1.739
Ar -3.150 15.982 -1.214
Ar -6.503 16.043 0.832
Ar -7.497 15.610 1.366
Ar -6.977 15.639 -0.548
Ar -6.406 16.608 3.707
Ar -8.684 16.618 3.628
Ar -6.187 18.321 6.371
Ar -4.963 17.666 7.756
Ar -6.202 18.433 7.166
Ar -7.246 18.135 7.166
Ar -9.033 18.224 5.328
Ar -6.529 17.484 4.793
Ar -9.065 17.314 4.303
Ar -10.062 17.193 4.388
Ar -7.424 -2.395 -5.940
Ar -5.036 -0.979 -5.235
Ar -5.971 -1.519 -5.235
Ar -4.806 -0.929 -5.510
Ar -5.651 0.287 -4.089
Ar -5.806 -0.158 -4.219
Ar -4.113 -0.939 -5.072
Ar -5.194 -0.839 -5.072
Ar -6.166 -0.355 -5.072
Ar -6.897 0.448 -5.072
Ar 0.153 1.191 -5.200
Ar -1.234 0.132 -5.388
Ar -1.579 1.132 -3.978
Ar -1.301 0.581 -4.776
Ar -3.109 1.500 -2.950
Ar -1.818 1.928 -3.186
Ar -2.928 2.082 -2.665
Ar -2.647 0.072 -4.093
Ar -3.359 2.003 -2.774
Ar -3.584 0.249 -3.295
Ar -4.385 2.003 -2.593
Ar -4.898 1.114 -2.774
Ar 1.620 2.390 -5.099
