# Supplementary material for: Path to Actinorhodin: Regio- and Stereoselective Ketone Reduction by a Type II Polyketide Ketoreductase Revealed in Atomistic Detail
Source: JACS Au. 2022 Apr 7;2(4):972–84. doi: 10.1021/jacsau.2c00086 (PMC9088766; doi:10.1021/jacsau.2c00086)
Supplement: Supplementary file 2 — au2c00086_si_002.zip [file au2c00086_si_002.zip › SI_files/Series_II_starting_structures/SOHeq.rst]

153690  0.0000000e+00
  57.9177039  81.5787330  16.9188805  58.3873532  82.3122682  16.3520635
  57.6776900  80.7715852  16.3098286  57.0482216  81.9674722  17.3367916
  58.8467180  81.1206456  18.0215635  59.8460760  80.8841230  17.6564262
  59.0926412  82.2939409  19.0429066  59.6292628  83.0969371  18.5369194
  58.1301302  82.7010692  19.3529349  59.8857283  81.8742859  20.2962663
  59.9307750  82.7268623  20.9748631  59.3282474  81.0893727  20.8068199
  61.5742169  81.2821662  20.0144027  61.9309399  80.2379109  21.4501515
  62.9395371  79.8336261  21.3647041  61.8549791  80.8329291  22.3600078
  61.2139197  79.4177916  21.4914702  58.3139560  79.8251084  18.5911456
  57.0965641  79.7538007  18.8629092  59.1942769  78.8079146  18.8058947
  60.1739416  78.8186565  18.5218001  58.7437183  77.5462963  19.5115975
  57.9461655  77.0708479  18.9408199  59.9755504  76.6344025  19.6170611
  59.7010759  75.7075294  20.1212051  60.3469994  76.4076770  18.6177130
  60.7547604  77.1403674  20.1874351  58.1492720  77.8137548  20.8590805
  58.6979947  78.5596172  21.6778738  57.0938534  77.0856779  21.0734942
  56.6917632  76.4872237  20.3517069  56.3645564  77.0235899  22.3268224
  55.5681018  76.3091408  22.1217015  57.2241445  76.4408672  23.4735081
  56.5826180  76.3573794  24.3506679  57.6901331  74.9747118  23.1904929
  58.2898339  74.6158207  24.0267150  56.8178221  74.3324858  23.0673119
  58.2883273  74.9524323  22.2799438  58.2562865  77.3169808  23.8566225
  58.3180232  78.0516270  23.2111174  55.5407857  78.2861375  22.7303447
  55.2312775  78.3531726  23.8502083  55.1911643  79.2071050  21.8504715
  55.3352119  79.1260921  20.8437606  54.5324069  80.4830612  22.2954417
  54.9952368  80.9143316  23.1839785  54.7107163  81.4914462  21.1833588
  54.2821531  82.4384825  21.5096752  55.7781442  81.6558475  21.0407602
  54.0955764  81.1291796  19.8273549  54.1496734  80.0464094  19.7179077
  53.0393175  81.3935613  19.8618924  54.6853878  81.7487818  18.5737068
  55.5984093  82.5902337  18.4593609  54.3152554  81.2754455  17.4238391
  53.5742880  80.5764364  17.3751408  54.7658003  81.6020893  16.5693628
  53.0846773  80.2144333  22.7508514  52.5294795  81.1034878  23.3356452
  52.4228017  79.1264707  22.4409581  52.7752428  78.4237219  21.7906999
  51.0806859  78.8037557  23.0092287  50.5975464  79.7590935  23.2133325
  50.3257118  77.9438735  21.9529018  50.8531253  77.0038359  21.7881063
  49.3299177  77.6908942  22.3170666  50.2234581  78.7280254  20.6407660
  49.3193725  79.5571927  20.3450749  51.0857572  78.4297206  19.7830278
  51.0579107  78.1239992  24.3418207  50.0355553  78.1774201  25.0844303
  52.1667104  77.3593912  24.5867676  53.0295999  77.4903908  24.0592061
  52.2887535  76.2771374  25.6006166  51.5476811  75.5202814  25.3409552
  53.7617116  75.9418799  25.5873443  54.3625954  76.8515485  25.5889191
  54.0356936  75.3772658  26.4789927  53.9981461  75.2247214  24.4861807
  54.6917944  74.5593127  24.6734442  52.0781111  76.6775597  27.0474875
  51.9884897  77.8694084  27.2714954  52.0830677  75.7157842  27.9459326
  52.2371702  74.7337359  27.7185236  51.8633087  75.9725185  29.3826914
  50.8790037  76.4337993  29.4627076  51.9628969  74.6530393  30.1508081
  52.9467671  74.2070336  30.0056734  51.8476463  74.8305241  31.2197742
  50.8554578  73.6871926  29.6443014  51.1754243  73.2357809  28.7050725
  50.7306013  72.8768022  30.3618889  49.5288844  74.3733565  29.4368709
  49.0992075  75.1153604  30.3584760  48.9787367  74.3059405  28.3250265
  52.9160920  76.9331649  30.0032441  54.0106898  77.0884166  29.4454001
  52.6767073  77.6786995  31.0867566  51.8445897  77.5262223  31.6559980
  53.5084351  78.7759689  31.6185001  54.2842549  78.8837036  30.8604908
  52.7547936  80.1772583  31.7570679  52.0316069  80.0645133  32.5645765
  53.5874477  81.4033308  32.1797486  52.9424470  82.2811253  32.2312611
  54.0317845  81.2211174  33.1586977  54.3776661  81.5767510  31.4484314
  52.1851097  80.4671039  30.3186007  51.6490273  81.4161093  30.3231376
  53.0079021  80.5178278  29.6051535  51.5031128  79.6677845  30.0289676
  54.1323979  78.4407583  32.9617315  53.4565304  77.8487621  33.7691637
  55.4209661  78.8974113  33.1524689  55.8962211  79.4978934  32.4786750
  56.2267290  78.5864966  34.2971888  55.5711173  78.2237898  35.0887374
  57.2546731  77.5651547  33.8153770  57.9045811  77.2838857  34.6438735
  56.7404736  76.6803794  33.4408678  57.8545381  78.0013996  33.0158009
  56.9600450  79.7707437  34.8952454  57.4097118  80.6342444  34.0742395
  57.1531355  79.7319235  36.2103922  56.7296261  79.0076467  36.7902840
  57.9518040  80.6594893  36.9891639  58.5413508  81.2322547  36.2737855
  57.0579755  81.6773476  37.7296952  56.5746216  82.3108162  36.9863691
  56.2676301  81.1286305  38.2429219  57.7727846  82.6047239  38.7767647
  57.9708113  81.9966875  39.6601661  59.0651198  83.2062967  38.2612301
  59.5072826  83.8358314  39.0333625  59.7601313  82.4079110  38.0021195
  58.8581786  83.8084399  37.3765352  56.8578704  83.8290709  38.9854235
  57.3139596  84.5053078  39.7083828  56.7232967  84.3482227  38.0368763
  55.8888803  83.4996920  39.3585187  59.0466405  80.0228218  37.8325846
  58.7173042  79.3780265  38.8720271  60.3255787  80.0434864  37.4887364
  60.6183326  80.3671323  36.5677200  61.4569969  79.6394591  38.3011257
  61.0886790  78.8507416  38.9571318  62.6574644  78.9472370  37.5663745
  63.0262404  79.6509944  36.8202378  63.7784102  78.6450880  38.5785260
  64.6112848  78.1640402  38.0659086  64.1201080  79.5755590  39.0317606
  63.3986467  77.9813637  39.3557662  62.2676988  77.7214363  36.7669026
  63.1534142  77.3012605  36.2896538  61.8264328  76.9790603  37.4310062
  61.5421228  78.0009334  36.0030773  61.9456710  80.8893254  39.0516081
  62.5817218  81.7655982  38.4274349  61.5168484  81.0015855  40.3166911
  60.7641101  80.4316017  40.7025657  62.0927976  81.9659952  41.2882652
  62.2468068  82.9190112  40.7823346  61.1209827  82.1648537  42.4285501
  60.8683167  81.2452347  42.9566468  61.7244960  83.0816286  43.4898881
  61.0120949  83.2137324  44.3043304  62.6401860  82.6356211  43.8785882
  61.9529326  84.0507283  43.0460774  59.9782604  82.7513831  41.7895033
  59.2805695  82.9190120  42.4565500  63.4856894  81.5225334  41.7930492
  63.6558478  80.3808191  42.2977081  64.5214836  82.3033927  41.5297272
  64.4122924  83.1708199  41.0049689  65.9069849  82.0706110  41.9196417
  66.3780048  83.0401950  42.0853810  65.9056370  81.5488133  42.8767877
  66.7979462  81.2658777  40.9332281  67.3665711  80.2485520  41.1750980
  66.8338531  81.7828079  39.6472637  66.5913634  82.7466760  39.4173218
  67.2282355  80.9747258  38.4989091  66.9137765  79.9949941  38.8598200
  66.5309218  81.4254105  37.1663019  66.8637001  80.7873058  36.3475387
  65.4497125  81.3423596  37.2743812  66.7949498  82.4602720  36.9493378
  68.7565800  80.9117053  38.1316701  69.2102662  79.9740151  37.4807953
  69.6151607  81.8708222  38.5897006  69.3389899  82.6452047  39.1936563
  71.0378615  81.8531118  38.2340919  71.1829139  81.4585524  37.2287360
  71.5693204  83.3049723  38.1377985  71.6506879  83.6846650  39.1564190
  72.9120000  83.3908714  37.4217408  73.2373132  84.4300277  37.3819483
  73.6509981  82.7991927  37.9622590  72.8087655  83.0044038  36.4078596
  70.6972058  84.0167272  37.2902656  70.6850894  83.5953162  36.4059464
  71.8366466  80.8253291  39.0108138  73.0153826  80.5656111  38.7693671
  71.2488468  80.2251928  40.0199606  70.4426812  80.6550609  40.4727333
  71.5831263  78.9511737  40.6478838  72.4416850  79.0998337  41.3034029
  70.3677100  78.4738424  41.4668007  70.2509715  79.1447980  42.3172375
  69.4792355  78.5873945  40.8466147  70.3896826  77.1547922  41.9554021
  71.2340061  76.9942514  42.4257770  72.0070060  77.8788348  39.6127202
  71.4435716  77.8354409  38.4986360  72.9490442  77.0139723  39.9707862
  73.4628217  77.0697575  40.8497349  73.3518458  75.8422618  39.0837803
  73.6203643  76.2197907  38.0974244  74.2437285  75.3732107  39.4994446
  72.2356065  74.7640034  38.9292851  72.0760600  74.1298195  37.8894939
  71.4745569  74.5659374  40.0565955  71.7818612  74.8492097  40.9873126
  70.1471029  73.9307200  40.0473744  70.2140281  72.9437535  39.5907775
  69.6651222  73.6537042  41.4350147  69.7589247  74.5872198  41.9896549
  68.2389173  73.2243131  41.4068577  67.8993945  73.0255415  42.4227135
  67.6293987  74.0152035  40.9686978  68.1433455  72.3182984  40.8086181
  70.5299039  72.6050275  42.1887702  70.4547863  71.6558671  41.6574624
  71.5723488  72.9194023  42.1334706  70.1791378  72.3570225  43.6719120
  70.8522429  71.6066834  44.0847632  70.2854297  73.2866817  44.2315666
  69.1508157  72.0028728  43.7483615  69.1808240  74.7118476  39.1546185
  68.5688103  74.0631650  38.2691498  69.0341355  76.0393440  39.2668693
  69.6962562  76.6303967  39.7693730  67.9021971  76.7893322  38.6762973
  66.9731650  76.2419711  38.8374061  67.7958753  77.7519535  39.1771701
  68.1260541  77.0111058  37.1472601  67.1579778  77.1296679  36.3936082
  69.3638639  77.0217557  36.7044917  70.1427876  77.0586677  37.3622763
  69.8585755  76.9868322  35.2866165  69.4094426  77.8327482  34.7661455
  71.4331492  77.2777092  35.1207293  71.6710389  78.1974266  35.6565565
  71.9839928  76.4731392  35.6080274  71.9468614  77.4116669  33.6849056
  71.7509581  76.5198422  33.0891024  71.2246741  78.5674438  33.0285011
  71.5756505  78.6802843  32.0032178  70.1523171  78.3722108  33.0256226
  71.4249339  79.4838431  33.5839599  73.4602816  77.6127985  33.7400257
  73.8519140  77.7111642  32.7274523  73.6870796  78.5165896  34.3056851
  73.9241527  76.7544096  34.2262373  69.3797638  75.7147193  34.5960182
  68.6791906  75.7856538  33.5921191  69.5856802  74.5829286  35.2582919
  70.0760271  74.5443194  36.1518246  69.1407890  73.2965279  34.7894577
  69.4138188  73.2824588  33.7343317  69.7882402  72.2366431  35.6597442
  70.8636206  72.4095485  35.6346190  69.4599817  72.4138781  36.6840589
  69.5608735  70.7614883  35.3612999  70.2452661  70.1691806  35.9679496
  68.5500256  70.4911036  35.6643698  69.7555955  70.3880713  33.8795016
  70.4414367  71.2381731  33.1846039  69.3654426  69.2969807  33.4807123
  67.6251293  73.0163359  34.8746154  67.0487604  72.4619258  33.9779247
  66.9293453  73.5722519  35.8848976  67.3917523  74.0579317  36.6535686
  65.4497071  73.5635783  36.0264407  65.0158515  72.5646247  35.9764793
  65.0659880  74.1206676  37.4328992  65.6986462  75.0033616  37.5261869
  63.5358852  74.6224327  37.5957639  63.3786784  74.9893122  38.6100455
  63.3383314  75.4255461  36.8858194  62.8571467  73.7913230  37.4018328
  65.3680335  73.0975142  38.5588452  64.8712311  72.1552759  38.3287112
  66.4389150  72.8959335  38.5823059  64.9273304  73.5665038  39.9117622
  65.1664351  72.8070722  40.6558060  65.4428401  74.4941174  40.1614625
  63.8511657  73.7410419  39.9040626  64.9044072  74.3918810  34.8630437
  63.9737818  73.9117436  34.1498358  65.3435073  75.6145851  34.7199830
  66.0179503  76.0488478  35.3490197  64.9009828  76.4774912  33.6345847
  63.8199547  76.5096607  33.7678088  65.4078806  77.9344674  33.7442116
  65.0353713  78.5139016  32.8985504  65.0474754  78.3766669  34.6738129
  66.4982931  77.9418227  33.7374148  65.1523750  75.8950475  32.2084475
  64.2850429  75.8100258  31.3760925  66.3508767  75.2785803  31.9519421
  67.1468643  75.3075273  32.5891631  66.6011851  74.4953751  30.6919875
  66.4039028  75.1881584  29.8737784  68.0749596  73.9687665  30.7283051
  68.3525358  73.7507439  31.7595241  68.1334108  73.0303843  30.1779508
  69.0659592  74.9504585  30.1441368  68.6673922  75.3153181  29.1977061
  69.1325635  75.8079169  30.8140255  70.4850845  74.4203114  29.8975883
  70.4742210  73.7492519  29.0384497  71.1412962  75.2528729  29.6439661
  71.0480846  73.6873312  31.0979152  70.5475410  72.8392579  31.3633660
  72.0924391  73.9840093  31.8536669  73.0359206  74.7498924  31.4043615
  72.9774082  75.1303765  30.4599111  73.8366083  74.9720695  31.9950156
  72.1091603  73.4614825  33.0781508  71.3408736  72.8664855  33.3891859
  72.8893194  73.6556948  33.7059773  65.6793215  73.3115118  30.4492046
  65.0939368  73.1775407  29.3487385  65.5730124  72.4180344  31.4500915
  66.1268956  72.4555959  32.3057750  64.6088548  71.2682493  31.3860297
  64.7036673  70.7536649  30.4294007  64.9959815  70.3889827  32.6123592
  66.0022627  70.0077158  32.4397416  65.0481759  71.0424965  33.4831253
  64.1118467  69.2058075  32.9776578  64.4181887  68.7802568  33.9331582
  63.0748314  69.5232040  33.0871832  64.2422693  68.1537240  31.8468521
  63.9790436  68.6139149  30.8944470  65.2817175  67.8329973  31.7702885
  63.3580183  66.9422120  32.0810204  62.4032569  67.0124417  31.7281636
  63.6533558  65.8545392  32.6592882  64.7129453  65.7692871  33.3538867
  65.3273258  66.5767418  33.4473636  64.9485124  64.8916876  33.8182097
  62.8145686  64.8809724  32.7301711  61.8875322  64.9756596  32.3158292
  63.0767063  64.0149638  33.2017401  63.1205023  71.6315666  31.3635345
  62.4777320  70.9663391  30.5779913  62.6009623  72.6990428  31.9470235
  63.0944468  73.2499583  32.6499551  61.2544333  73.1975069  31.6365493
  60.5691260  72.3669719  31.8095196  60.9910659  74.4188027  32.5251716
  61.9379234  74.9231422  32.7189996  60.3621075  75.1213421  31.9782568
  60.3038307  74.0869336  33.8984582  59.3213090  73.7877079  33.5337438
  60.8545877  72.9116967  34.7104382  60.2806838  72.8049548  35.6316175
  60.7743066  71.9958083  34.1248326  61.9005319  73.0961965  34.9545928
  60.2196305  75.2764605  34.8405485  59.7334647  74.9724659  35.7677346
  61.2244454  75.6393756  35.0591805  59.6408631  76.0720979  34.3711912
  61.0547577  73.6843470  30.0855584  59.9801937  73.3968702  29.4578312
  62.1327459  74.3585316  29.5943912  62.9532449  74.7209740  30.0814776
  62.0022572  74.5461028  28.1147029  61.1291735  75.1695006  27.9237121
  62.8719832  75.0989678  27.7596150  61.8692872  73.2389165  27.2670491
  60.8731760  73.0672547  26.5684362  62.7246923  72.1922925  27.4388947
  63.4782458  72.2094330  28.1255284  62.6710899  70.9197924  26.6661790
  62.7417994  71.1659828  25.6061371  63.8046101  70.0158372  27.1179359
  63.6998374  69.8614365  28.1920404  63.6675797  69.0457979  26.6409002
  65.2289358  70.4681691  26.8500647  65.4399197  71.3510483  27.4527313
  65.9154758  69.6876094  27.1776335  65.5163946  70.8031299  25.3246445
  65.0745093  70.0251710  24.7021280  65.0180759  71.7377750  25.0678988
  67.0449375  70.9271682  24.9787943  67.4665929  71.7879657  25.4978463
  67.5727862  70.0459561  25.3437572  67.2707055  71.0696274  23.5279720
  68.2909874  71.1484869  23.3419831  66.8919646  70.2366913  23.0342993
  66.7890324  71.9242782  23.1838539  61.3527977  70.1537485  26.9620625
  60.8368358  69.5447572  26.0166010  60.9536080  70.1909398  28.2267918
  61.5330923  70.5305074  28.9940957  59.6275739  69.7401858  28.6306491
  59.4244870  68.7696207  28.1784587  59.6313501  69.5776247  30.1119562
  59.7881885  70.5488848  30.5809477  58.6549316  69.2206884  30.4373828
  60.7233213  68.5937161  30.5949226  61.5610343  68.6219438  29.8974826
  61.1015559  68.9290438  31.5605620  60.2128752  67.1014176  30.7291686
  61.0875651  66.1694425  30.7482426  58.9855691  66.9183952  30.7686894
  58.4388457  70.5727063  28.0440296  57.3201504  70.1306900  28.3442774
  58.6101155  71.6265736  27.2157967  59.4833128  72.1529731  27.2022004
  57.6438773  72.1532815  26.2677763  58.1318643  72.3139118  25.3060480
  56.8569326  71.4165417  26.1064930  57.0210779  73.4645286  26.7452174
  56.0044383  73.7894695  26.2049177  57.5074994  74.1266877  27.8134576
  58.4310882  73.9256201  28.1969421  56.8105689  75.1892084  28.5519135
  55.7474632  75.0610846  28.3470304  57.0241333  75.1127038  30.0655260
  58.0966874  75.0619360  30.2510354  56.6685441  76.0457630  30.5022203
  56.3527398  73.9456303  30.8231346  55.5402020  73.6384159  30.1650250
  57.2039252  72.7055271  30.9736747  56.6453501  71.9449330  31.5189605
  57.4687171  72.3241214  29.9876616  58.1121600  72.9522278  31.5231030
  55.7150210  74.3887939  32.1619804  55.2582021  73.5274439  32.6508623
  56.4844125  74.8084660  32.8106507  54.9521114  75.1430726  31.9698326
  57.3413528  76.5522553  28.0902147  58.4522295  76.7030926  27.6318523
  56.5381045  77.5694994  28.2136610  55.5232007  77.5319178  28.3104145
  57.1711873  78.9357749  28.2148818  57.8836250  78.9805514  27.3903951
  56.1214208  80.0937963  28.0399937  55.3029651  79.9782329  28.7509989
  56.5828190  81.0617190  28.2395429  55.5809678  80.0334049  26.5612335
  56.3983423  80.2182482  25.8636056  55.2013961  79.0341394  26.3501454
  54.4625350  81.0714437  26.3363989  54.6547570  81.9603911  26.9373700
  54.4543267  81.3884875  25.2934968  53.1284271  80.4823920  26.7041610
  53.1333937  79.5125272  27.0217741  51.9516648  81.0764784  26.6627625
  51.6858482  82.2615348  26.2947016  52.4345608  82.8783668  25.9815941
  50.7224588  82.5958916  26.3125960  50.9711169  80.3940549  27.0999989
  51.1249061  79.4497138  27.4529218  50.0319824  80.7907088  27.0980595
  57.7939956  79.1335999  29.6169807  57.4130392  78.6599808  30.6468599
  58.8610984  79.9444771  29.6078498  59.0559442  80.5775932  28.8324468
  59.8672234  80.0292254  30.6818351  59.5026168  79.5450433  31.5876749
  61.1479776  79.2110928  30.3210872  61.5383158  79.6063862  29.3833965
  62.1236854  79.3460651  31.4977657  63.0336599  78.7856706  31.2824816
  62.3715432  80.3975811  31.6468240  61.6603636  78.9510107  32.4021731
  60.8706738  77.6650610  30.1095360  61.8030912  77.1581873  29.8617339
  60.4589941  77.2402273  31.0252634  60.1582497  77.5307441  29.2956251
  60.0860024  81.4864940  31.0822789  60.5326220  82.4108812  30.4310210
  59.7939102  81.7854628  32.3588184  59.3069671  81.1221100  32.9604802
  60.1037874  83.0276006  33.0545772  60.6226723  83.6848871  32.3569123
  58.8259640  83.8226858  33.4617783  58.0448183  83.6193301  32.7292518
  58.4714322  83.4413251  34.4191700  58.9934758  85.2946121  33.5750192
  59.2998900  85.8231944  34.8462248  59.4936745  85.1766532  35.6890872
  59.3436701  87.1864148  34.9741978  59.5348726  87.6307973  35.9393175
  59.1394511  88.0109878  33.8459722  59.1605995  89.0814527  33.9835771
  58.9135714  87.5163107  32.5711318  58.7629054  88.1806876  31.7328457
  58.8869210  86.1036847  32.4065206  58.7892387  85.6585149  31.4269649
  61.0346355  82.7801626  34.1736500  60.8892973  81.9012691  35.0463015
  62.1482924  83.5280272  34.1888638  62.3219828  84.2508972  33.4902174
  63.2631019  83.4177624  35.1976551  62.9781885  82.6119082  35.8743450
  64.5853056  83.0330461  34.5290561  65.2539413  83.5124457  35.2443890
  64.7279248  81.5063923  34.3732292  65.6791790  81.2764649  33.8936166
  64.6932073  81.0353594  35.3560813  63.9113496  81.1256151  33.7598085
  64.9543679  83.5777110  33.1728363  65.9273525  83.1858788  32.8754642
  64.2032058  83.2761744  32.4433313  65.0001841  84.6655087  33.2176226
  63.4120805  84.6248851  36.0507624  63.1241343  85.7948534  35.6756116
  63.8725496  84.4730176  37.3155756  64.2020146  83.5669870  37.6487322
  63.9766787  85.5190952  38.3749641  64.1007635  86.5074404  37.9318524
  62.6973551  85.4708477  39.1727265  61.8493287  85.6945100  38.5258956
  62.5426321  84.4656270  39.5652852  62.7636813  86.6705892  40.5485328
  62.9181990  87.8702053  40.0703919  65.2016640  85.3080464  39.2427292
  65.4805969  84.1701907  39.5932772  65.9133634  86.2927439  39.6332171
  65.6668146  87.2392409  39.3474180  67.1242348  86.3055523  40.4925771
  66.8995817  85.8367231  41.4503069  68.2212985  85.5748795  39.7600389
  69.1245472  85.5692693  40.3695085  67.9085829  84.5494617  39.5651078
  68.4251704  86.0776139  38.8147812  67.6000187  87.7864786  40.7269755
  67.0012274  88.6845526  40.1050379  68.5261309  88.0605442  41.6627032
  69.0825496  87.3516549  42.1409056  68.8078890  89.4271841  42.0724071
  67.8177315  89.8717830  42.1737897  69.6279965  89.4370425  43.3902184
  70.6086863  88.9957344  43.2108797  69.7950808  90.4669083  43.7052173
  68.8922385  88.6379192  44.5564409  68.0170679  89.1987049  44.8857505
  68.5330348  87.6829746  44.1723494  69.8405120  88.3852791  45.7795550
  70.3240184  89.3245160  46.0493777  69.2380974  88.0792960  46.6347152
  70.8267373  87.4197389  45.5554330  71.0490347  87.2622331  44.5729213
  71.5124184  86.6859558  46.3909346  71.4352775  86.8748625  47.6787251
  70.8320057  87.6071908  48.0511980  71.9795052  86.2907802  48.3128741
  72.4456924  85.8561437  45.9479330  72.6339280  85.7872941  44.9468339
  72.9767864  85.2863706  46.6061725  69.5915759  90.2602358  41.0806275
  69.3024208  91.4074533  40.8505214  70.6456090  89.6511645  40.4496320
  70.8047514  88.6445777  40.4940296  71.6327921  90.3466005  39.6655691
  71.7980836  91.3312846  40.1013730  72.5774595  89.8061775  39.7309254
  71.2639619  90.5133074  38.2020535  71.0049607  89.4765571  37.5667592
  71.0655963  91.6591954  37.6908565  71.2330250  92.5327759  38.1882190
  70.5702215  91.8352623  36.3226635  69.6142360  91.3134795  36.2873654
  70.2205582  93.3357956  35.9610543  69.5860699  93.7413669  36.7494909
  71.1439576  93.9149706  35.9648392  69.5237203  93.5526771  34.6250140
  70.0823671  93.0017533  33.8688868  68.5368327  93.0936198  34.6892768
  69.3304111  95.0452404  34.0923382  69.3991152  95.2254818  32.8107591
  69.3738184  95.9588075  34.9229550  71.4783590  91.1420185  35.2666516
  71.0060880  90.3153115  34.5103937  72.7848912  91.3662515  35.2936391
  73.2457011  91.9668864  35.9763131  73.6969009  90.7453936  34.3105993
  73.2908019  90.9221551  33.3142107  75.1284447  91.4144332  34.3905103
  75.0249684  92.4856486  34.5616611  75.6771819  91.0076139  35.2399618
  75.9155764  91.1739878  33.1103342  76.9183021  91.5849574  33.2273418
  76.0269078  90.1001857  32.9587925  75.2770280  91.7794148  31.8864453
  74.3705055  92.6673790  31.9781050  75.6142969  91.3212938  30.7795379
  73.7846298  89.1427029  34.5087739  73.9554748  88.4699142  33.5011428
  73.7049926  88.5484846  35.7288180  73.7001323  89.0817536  36.5986670
  73.6171759  87.0730942  35.9448207  74.4200499  86.5783336  35.3984425
  73.7675951  86.8522791  37.0017404  72.2293794  86.4886504  35.4802876
  72.2111798  85.4581536  34.7954039  71.1171502  87.2275153  35.7116461
  71.1133035  88.0439910  36.3235517  69.7942111  86.9380358  35.1093683
  69.5998712  85.8750827  35.2549334  68.7168021  87.7605460  35.8302214
  68.8721441  87.6500264  36.9036607  68.8810933  88.8113888  35.5909089
  67.1908451  87.4164419  35.5157478  66.9884393  87.6711792  34.4755607
  66.8850667  85.9057371  35.6551111  65.8337758  85.7242632  35.4311625
  67.5067862  85.3429634  34.9586305  67.0997576  85.5839439  36.6736427
  66.3117508  88.2305072  36.4148989  65.2664563  88.0012722  36.2062463
  66.5357330  87.9920957  37.4551894  66.4930482  89.2910459  36.2378598
  69.7398007  87.1207245  33.5845121  69.0146790  86.3742976  32.9435292
  70.5845250  87.9918722  32.9872133  71.1506575  88.6784169  33.4855762
  70.7471917  88.0024281  31.5047299  69.7654493  87.8533099  31.0547316
  71.3979019  89.3262764  31.0871941  70.8458837  90.1331234  31.5692064
  72.4080684  89.3412030  31.4963100  71.4943389  89.6536985  29.6118759
  72.1251509  88.9198785  29.1102634  70.5077161  89.5920743  29.1533780
  72.0998224  91.1245622  29.4086265  72.8598794  91.3137563  30.1670902
  72.5952151  91.1835746  28.4396845  71.0803571  92.1342537  29.4885222
  70.3132326  92.0403100  28.8238050  71.0038821  93.1581726  30.3004440
  71.8981170  93.4602734  31.1636551  72.7370310  92.8864613  31.2513167
  71.7725271  94.2744849  31.7647877  69.8929862  93.8091363  30.4271525
  69.0717419  93.5253725  29.8945292  69.8387739  94.6064769  31.0614417
  71.7508032  86.8983757  31.0685622  71.5427752  86.2718871  30.0091083
  72.7320255  86.5420948  31.8693612  72.9500097  86.9994294  32.7551637
  73.6211143  85.3995490  31.5137768  74.0581335  85.6493916  30.5469821
  74.7856458  85.2198766  32.5141284  74.3990462  84.8847811  33.4771515
  75.7610141  84.2363318  31.8847856  76.6036286  84.0778459  32.5580633
  75.2562231  83.2875289  31.7057888  76.1237340  84.6381904  30.9389099
  75.5003121  86.4626317  32.6664312  74.9028728  87.1393006  33.0476711
  72.8561971  84.1225704  31.3610159  72.9370048  83.3900996  30.3878089
  72.0390848  83.8491655  32.3921659  72.0466056  84.3806668  33.2628248
  71.0372395  82.7444633  32.3763655  71.6174572  81.8313658  32.2459479
  70.2603179  82.7587968  33.6641909  69.9376290  83.7901929  33.8055065
  69.0549576  81.7847302  33.6452299  68.5300584  81.8366846  34.5989293
  68.3737834  82.0639762  32.8408669  69.4116808  80.7675500  33.4824296
  71.0929667  82.2275468  34.7198272  70.6655134  81.4353784  35.1068147
  70.0085890  82.8049473  31.1957349  69.8142780  81.8268941  30.4447713
  69.5397763  83.9831106  30.9062184  69.8297449  84.8250509  31.4024939
  68.5588358  84.2441514  29.8546818  67.8103185  83.4573952  29.9428254
  67.9611829  85.6611220  30.1017490  67.5878510  85.7162332  31.1240697
  68.7551940  86.4024413  30.0124975  66.8287465  86.0257300  29.1374014
  67.1270542  85.7334639  28.1301434  65.5285969  85.3696513  29.3447119
  64.8211735  85.7195356  28.5934234  65.6475666  84.2897175  29.2570057
  65.1530767  85.6134118  30.3380104  66.6038927  87.5232979  29.4561188
  65.8061079  87.9136874  28.8249881  66.3251207  87.6343016  30.5037575
  67.5226477  88.0784054  29.2646299  69.0152811  84.0716248  28.4175544
  68.3054665  83.5670532  27.5702071  70.3331091  84.4139545  28.1768172
  70.9064441  84.9353624  28.8403935  71.0218217  84.0643271  26.9598965
  70.2778582  84.2776618  26.1927906  72.2069524  84.9264261  26.6808514
  72.9051243  84.8926779  27.5169808  72.7415320  84.5613753  25.8041222
  71.7424735  86.3121507  26.4570569  71.1697662  86.3727151  25.5321266
  71.0784753  86.6223236  27.2638939  72.9749121  87.2475835  26.3873682
  72.6388302  88.2839304  26.3750025  73.5763174  87.1175614  27.2870026
  73.8382643  86.9882655  25.1685019  74.1395983  85.9403301  25.1592660
  73.2474971  87.1582912  24.2681262  75.0561859  87.8492142  25.1251172
  75.6067273  87.6283897  24.2715835  74.7731604  88.8496826  25.1053741
  75.6377198  87.6704675  25.9678511  71.3397843  82.5896416  26.7862556
  71.1435545  81.9834258  25.7305372  71.6147787  81.9320655  27.9387357
  71.6192097  82.3738887  28.8575686  71.9349007  80.5015391  27.9559952
  72.6690040  80.2510972  27.1901820  72.5123588  80.1790951  29.3230695
  73.2483729  80.9396882  29.5818473  71.7155900  80.2400475  30.0650731
  73.1922521  78.7574866  29.4212569  73.3436425  78.5186269  30.4742077
  72.5001246  78.0148658  29.0225706  74.5337048  78.6122622  28.6926349
  74.5769378  78.2275873  27.5105261  75.5597373  79.1139126  29.1814363
  70.6965835  79.6787504  27.6394413  70.7209775  78.6721634  26.9061853
  69.5134000  80.2549989  27.9444469  69.4466830  81.0856906  28.5323780
  68.2008301  79.7700601  27.4799509  68.3240686  78.6896419  27.5514052
  67.0883350  80.3669273  28.3696017  67.1444492  81.4538945  28.3108763
  66.1222035  80.0752782  27.9577722  67.1315794  79.9577538  29.8426662
  68.1481272  80.1481900  30.1867410  66.0479350  80.7917257  30.6243677
  66.0642039  80.5130516  31.6776443  66.2667299  81.8555787  30.5272038
  65.0608841  80.5849479  30.2104764  66.8281421  78.4511058  30.0886134
  66.8776891  78.2395627  31.1569689  65.8300379  78.2154378  29.7184078
  67.5633905  77.8409816  29.5638825  67.7803876  80.0241431  26.0052335
  67.2706148  79.1195179  25.3635140  68.0242764  81.1532587  25.3856620
  68.2682733  81.9891526  25.9167380  68.0016064  81.4382146  23.9059350
  67.0883791  81.1535137  23.3818440  68.1539705  83.0188867  23.8069007
  69.0283598  83.3290089  24.3781399  68.3369385  83.2957944  22.7688931
  66.9600942  83.7586965  24.3049488  66.7992256  83.5073133  25.3529255
  67.1621213  84.8286954  24.2610344  65.6847281  83.4624679  23.5215370
  65.8417749  83.7217548  22.4745924  65.4846401  82.3913215  23.5583796
  64.5136411  84.1861742  24.0238810  64.6893806  84.8561532  24.7717935
  63.2636670  84.0771232  23.6278607  62.9910373  83.4535310  22.5352753
  63.7425693  83.0455467  21.9801240  62.0229717  83.3670284  22.2258062
  62.2886669  84.5411064  24.2841652  62.4527361  85.0263044  25.1655439
  61.3385004  84.4287571  23.9316369  69.0656706  80.5941084  23.2085627
  68.8472554  80.2830427  22.0784725  70.2328074  80.2955198  23.7145494
  70.6452093  80.7159039  24.5471367  71.0698060  79.2288928  23.0164267
  71.0876128  79.3607127  21.9342600  72.4884655  79.3816635  23.5964433
  72.7912021  80.4230532  23.4884206  72.4438784  79.1716771  24.6650766
  73.5944728  78.4857624  22.9696812  73.4510415  77.4443915  23.2590482
  73.5443464  78.5237302  21.8811123  75.0019086  79.0136538  23.4785078
  75.2846289  80.2532587  23.6236524  75.9121728  78.1662724  23.7389948
  70.4606042  77.7913750  23.2001147  70.4212827  77.1146034  22.1584524
  69.8188839  77.4458265  24.3386608  69.7593736  78.0345243  25.1688290
  69.1280899  76.1229571  24.4523567  69.8652241  75.4449046  24.0222530
  68.8619323  75.6094793  25.9182208  68.3571149  74.6439724  25.8797045
  69.8109198  75.5020706  26.4442644  68.2329942  76.3261371  26.4463282
  67.7894646  76.0456726  23.6115250  67.1780529  74.9601342  23.6023617
  67.4521938  77.1470727  22.9855096  68.0157430  77.9963301  23.0107530
  66.2364133  77.2721854  22.1879880  66.3816236  78.0909437  21.4835361
  66.1261088  76.3610851  21.6003241  64.8956570  77.5208144  22.9410438
  63.8505225  77.2336256  22.3351761  64.8904527  77.9998118  24.1664887
  65.7197477  78.3501570  24.6452654  63.6340672  78.0689999  24.9725139
  62.9910760  77.2299982  24.7052966  63.9951600  78.0758382  26.4607147
  64.5104728  79.0218475  26.6254781  62.7845025  77.9525816  27.3715676
  63.1096431  77.9639763  28.4116534  62.1077022  78.7885480  27.1935118
  62.2665500  77.0163820  27.1639342  64.8539715  76.7924503  26.8022878
  65.1108536  76.7972975  27.8619226  64.2760703  75.8963234  26.5733342
  65.7674913  76.7968696  26.2075464  62.9719876  79.4527593  24.7208399
  63.6980324  80.3773201  24.4550366  61.6978044  79.5770162  24.6806198
  61.0766313  78.7816703  24.5323916  60.9833155  80.8353880  24.8364460
  61.4134124  81.6038425  24.1947391  59.5183341  80.6902576  24.3818663
  59.5073548  80.4441444  23.3201543  59.0728596  79.8465196  24.9091152
  58.6458112  81.9172872  24.6046425  57.6000822  81.6594924  24.4394092
  58.7322394  82.2468189  25.6397769  59.0528798  83.0594254  23.6616452
  58.1973463  83.9534160  23.4957318  60.2157066  83.1407431  23.2966131
  61.1252589  81.2913385  26.2461101  60.4438733  80.8201344  27.1903024
  62.1131641  82.1653860  26.4552049  62.6419139  82.5729367  25.6836610
  62.5616741  82.6429496  27.7424165  61.7501565  82.3719502  28.4173900
  63.9196092  81.9490926  28.0876919  64.2719783  82.2999817  29.0581048
  63.7777610  80.8692407  28.1224393  64.6584086  82.1936569  27.3243736
  62.6803771  84.1412480  27.9566872  63.0393146  84.8224835  27.0130774
  62.2902682  84.5942843  29.1230397  61.9747185  83.9519150  29.8502393
  62.2308162  86.0530077  29.5982557  63.0958313  86.5727133  29.1858585
  60.9781647  86.7547343  29.1067723  60.6059977  86.2525480  28.2138562
  60.1972552  86.6798123  29.8638856  61.2426479  88.2166432  28.7935556
  62.2695616  88.7042018  29.2231940  60.4328506  88.9169124  28.1700159
  62.2621369  86.0961467  31.1365434  62.0570431  85.0695755  31.7427173
  62.4773844  87.2807036  31.7199911  62.5928356  88.1715351  31.2366830
  62.5564479  87.3225273  33.1647196  61.6363692  86.9018141  33.5710298
  63.3720268  86.6730958  33.4828715  62.7696477  88.7005442  33.7836821
  63.1080190  89.6132688  33.0730690  62.6267009  88.8315333  35.1111128
  62.4372493  88.0396078  35.7257008  62.7213885  90.0681476  35.8027122
  63.3011107  90.7255461  35.1558942  61.3208444  90.6391584  36.0714558
  60.6741703  89.8142154  36.3716575  61.3924188  91.3146364  36.9243632
  60.6062011  91.4130129  34.8990143  60.4760963  90.7354148  34.0551301
  59.6090679  91.7092045  35.2261853  61.3396534  92.6221697  34.4360613
  62.3204240  92.3177273  34.0716617  60.8049594  93.0531808  33.5901403
  61.5126574  93.6302453  35.4314292  61.1440137  93.4179466  36.3580522
  62.0993987  94.8127567  35.2875141  62.3389485  95.2548916  34.1189226
  62.0807085  94.7010500  33.3020877  62.7893298  96.1617425  33.9995676
  62.5222403  95.5050567  36.2877511  62.4125008  95.1490047  37.2369690
  62.9673801  96.4085815  36.1310475  63.4159784  89.9535306  37.0996704
  63.1433790  89.0156052  37.8566572  64.3227376  90.8749024  37.3726727
  64.6132999  91.5766219  36.6921853  65.0278316  91.0041255  38.6907590
  65.6146859  90.0891297  38.7692077  65.9770171  92.2894190  38.7475811
  66.3088323  92.2234146  39.7841654  67.1683238  92.3028749  37.8034425
  67.7308757  93.2267073  37.9396712  67.8125898  91.4510250  38.0189874
  66.8169851  92.2404083  36.7739056  65.3086470  93.4975995  38.4279302
  65.9405142  94.2446835  38.4815916  64.0574034  91.1077518  39.8910090
  62.8708634  91.4206934  39.7427066  64.5770382  90.5962038  41.0233040
  65.4145752  90.0170868  41.0905071  63.8670481  90.8980590  42.3146530
  63.5079211  91.9268109  42.3424412  62.7631907  89.8724005  42.4000502
  62.2234597  89.8544946  41.4527854  63.2075517  88.8862760  42.5330648
  61.5831780  90.1740128  43.7445752  61.2609707  89.0438776  44.3005884
  64.8140103  90.6770263  43.5080326  65.6535984  89.8184270  43.5456754
  64.4427124  91.1663080  44.7267402  63.8626892  92.0022122  44.7916421
  64.7576887  90.6607607  46.0176402  65.1742191  89.6599265  45.9082850
  65.8333894  91.5571734  46.6847273  66.7784430  91.4208443  46.1595612
  65.5472890  92.6018015  46.5597628  66.0495009  91.2894113  48.1412586
  65.7495965  90.1978234  48.6380560  66.6055983  92.2150452  48.7769255
  63.4925555  90.4965011  46.8972802  62.8332174  91.4688451  47.1987301
  63.2167773  89.2426099  47.2302108  63.8392492  88.4653355  47.0112084
  62.0110399  88.8339648  47.9367359  61.1950848  89.2758303  47.3645775
  61.8480854  87.2772695  47.9595592  60.8344205  87.0918535  48.3135912
  61.9509731  86.6256388  46.6375509  61.8257077  85.5488883  46.7519475
  61.1732995  87.0138637  45.9797569  62.9297098  86.8336255  46.2055600
  62.8960946  86.6735437  48.8853418  62.7855267  85.5898413  48.9029707
  63.8920662  86.9303755  48.5240191  62.7619795  87.0681637  49.8925433
  61.9057534  89.3853293  49.3656538  60.8827785  89.1989535  50.0720979
  62.9519440  90.0582917  49.8413235  63.8229419  90.1294173  49.3153729
  63.0192589  90.7381684  51.0718525  62.6862500  89.9920186  51.7940526
  64.4216158  91.1931549  51.5051727  64.9393549  91.6311762  50.6526106
  64.3306608  91.9754475  52.2596083  65.2553346  90.0372439  52.0685119
  64.8007740  89.7137161  53.0048243  65.1888174  89.1994591  51.3744828
  66.7217354  90.3233187  52.3277086  66.8003072  91.0435028  53.1416619
  67.2035180  89.4063928  52.6657021  67.4595284  90.8454869  51.1560262
  66.9808792  90.7785816  50.2581522  68.6638344  91.3884199  51.1349163
  69.5546659  91.2767593  52.1146012  69.3264609  90.7427026  52.9532398
  70.4672733  91.7246322  52.0284954  69.0177029  92.0739856  50.1364669
  68.3752899  92.2057081  49.3547588  69.9452010  92.4966384  50.1114677
  62.1020270  92.0067133  51.0535796  62.0502129  92.6982540  52.0743516
  61.3341995  92.2986458  49.9786680  61.4753542  91.8560979  49.0710297
  60.2345354  93.2584811  49.9783193  59.8513699  93.2912995  50.9983773
  60.7926215  94.6149172  49.5138928  60.1977477  95.4052139  49.9715418
  61.8081513  94.7166448  49.8968302  60.8208877  94.8317336  48.1322366
  61.1902392  95.7202979  47.9486022  59.0098016  92.8711627  49.1328394
  59.0918557  91.9514472  48.3666643  57.8803835  93.4702575  49.4792937
  57.8547058  94.2854145  50.0907942  56.5380693  93.0330455  49.0265271
  56.5310062  91.9516443  48.8920629  55.4514687  93.3022202  50.0986201
  55.5945902  94.3530031  50.3484927  54.0378049  93.0399997  49.5762207
  53.3148808  93.2428012  50.3662091  53.8376238  93.6905269  48.7247341
  53.9521756  91.9989467  49.2652818  55.6039269  92.4177747  51.3644982
  54.8118083  92.6571003  52.0736579  55.5344334  91.3661071  51.0842866
  56.5735345  92.6069056  51.8265454  56.2433038  93.6486328  47.7087408
  55.7332600  92.9370021  46.8343461  56.4953588  95.0047747  47.4435308
  56.9521986  95.9762922  48.4173768  58.0407668  96.0288467  48.4501955
  56.6155903  95.7232986  49.4227158  56.3401928  97.2936500  47.9337005
  56.9463142  98.1454729  48.2410778  55.3442656  97.4423439  48.3525338
  56.2870902  97.1758951  46.4214504  57.1915364  97.5722358  45.9590418
  55.4469068  97.7335058  46.0081812  56.1350439  95.6024879  46.1567400
  55.1307314  95.2836522  45.8778463  56.9017651  95.1269184  44.9045898
  56.4421008  95.3123710  43.7843697  58.1182667  94.6366392  45.2548945
  58.5358555  94.7146097  46.1822999  58.9293991  93.9340969  44.2575696
  58.9837473  94.4517825  43.2993524  60.3452018  93.8625519  44.8822802
  60.6028077  94.8282714  45.3171953  60.3502599  93.1361431  45.6946725
  61.4129100  93.4666137  43.8211946  62.2359167  92.9530285  44.3178704
  60.9728880  92.7587763  43.1189011  61.9695296  94.6696557  43.0412296
  63.1428803  95.0919930  43.3678156  61.3275262  95.1240596  42.0978688
  58.2892110  92.5569744  43.8338104  58.4998679  92.1952766  42.6872794
  57.5199146  91.8207837  44.6536069  57.3678405  92.0698062  45.6308341
  56.8320727  90.6200296  44.2654271  57.4735564  90.0360263  43.6057354
  56.5156013  89.7947801  45.5157832  55.8975685  90.3438082  46.2260716
  55.5101901  88.6601245  45.3452534  55.3705488  88.1522180  46.2994541
  54.5564819  89.0664608  45.0075954  55.8842075  87.9502949  44.6072644
  57.9042584  89.5135361  46.1919942  58.4287827  90.4635568  46.2961798
  57.7209316  89.1386430  47.1990916  58.8175643  88.5549281  45.5002130
  59.7391343  88.4531426  46.0731276  58.3313290  87.5834275  45.4190055
  59.0495436  88.9283455  44.5034029  55.5374439  90.9551286  43.4784284
  55.3344620  90.3770212  42.3932116  54.8251508  92.0212021  43.9091008
  54.9920181  92.5524148  44.7643596  53.7025402  92.4617079  43.0707432
  53.0829947  91.5657648  43.0294812  53.0618553  93.6686144  43.6802365
  53.7851491  94.4835580  43.7236178  52.2405540  94.0045824  43.0470441
  52.5312793  93.3696160  45.1030696  52.1720850  92.3410483  45.1448803
  53.3507702  93.4502076  45.8175803  51.3695956  94.3452462  45.5298822
  51.0329523  95.3026029  44.7740163  50.6792733  94.0994242  46.5438036
  54.0120408  92.8777104  41.6123789  53.4669073  92.3780484  40.5936938
  55.0687759  93.6670068  41.4889930  55.5597664  94.0867387  42.2790085
  55.6416903  94.0148120  40.1474141  54.8383719  94.3489988  39.4908121
  56.6393116  95.2089372  40.2801930  57.0480654  95.4519009  39.2994011
  56.1160189  96.0773970  40.6806549  57.4508646  94.9323265  40.9528660
  56.2642891  92.7433786  39.4389926  56.3366671  92.7020954  38.2382170
  56.8446817  91.7700993  40.1747818  56.9772641  91.8200163  41.1853629
  57.3466876  90.5193431  39.5454782  58.0355475  90.7350770  38.7279371
  58.1111930  89.7091711  40.6774256  59.0210091  90.2409394  40.9577950
  57.4880500  89.6496182  41.5699090  58.4640889  88.3044030  40.2051893
  57.5182315  87.8324610  39.9373647  59.4223810  88.3652503  39.0054687
  59.6633910  87.3526202  38.6806292  58.9471736  88.9050533  38.1869222
  60.3376886  88.8803618  39.2966553  59.1856328  87.4431591  41.3371524
  59.4153622  86.4505239  40.9487278  60.1095358  87.9381850  41.6375304
  58.5267484  87.3510131  42.2003732  56.2075541  89.7226465  38.8874272
  56.2775176  89.4044771  37.6740656  55.1824110  89.3532019  39.6093906
  55.0630330  89.6109602  40.5896881  54.0477631  88.4871382  39.0480346
  54.3969571  87.6411937  38.4562261  53.2896143  87.9540844  40.2820456
  52.7986703  88.8239012  40.7186620  52.1999040  86.9262013  39.9557264
  51.7166733  86.6031907  40.8779989  51.4586910  87.3786287  39.2967169
  52.6487652  86.0653088  39.4597905  54.2632898  87.3114348  41.2454123
  53.7225316  86.9374945  42.1141331  54.7720415  86.4840902  40.7508847
  54.9987985  88.0494397  41.5655968  53.1960259  89.2887660  38.0583401
  52.7704738  88.7010709  37.0614539  53.0978027  90.6012313  38.0383108
  53.4974648  91.1967286  38.7629040  52.4360967  91.3247165  37.0204180
  51.4254809  90.9695731  36.8155590  52.4377631  92.7832405  37.5683345
  51.9443216  93.4411266  36.8533939  51.9049909  92.8163173  38.5186779
  53.4653660  93.1147825  37.7165777  53.1777966  91.1672483  35.5997602
  52.4530501  91.0430187  34.5996769  54.5282729  91.1350364  35.5777369
  55.1185755  91.2892732  36.3957807  55.2475459  90.8735792  34.3612314
  54.7452598  91.4852678  33.6109212  56.7028791  91.1547506  34.7107648
  57.3274042  90.9801322  33.8349930  56.8067392  92.1918381  35.0292073
  57.0175665  90.4934484  35.5183817  55.2412817  89.4451942  33.7345397
  55.3082487  89.4392182  32.4854779  54.9981232  88.3433410  34.5143750
  54.9350742  88.3667107  35.5321488  54.8045026  87.0092699  33.9203773
  55.4934980  86.9458413  33.0780522  55.2121852  85.8505034  34.9359638
  56.1901135  86.0482712  35.3755208  54.2693525  85.7754827  36.1251439
  54.5860813  84.9718652  36.7900688  54.2887693  86.7223704  36.6645949
  53.2566988  85.5790778  35.7739780  55.2552497  84.5629253  34.1389379
  55.5317493  83.7379466  34.7954684  54.2736497  84.3699205  33.7065242
  55.9916916  84.6542074  33.3402870  53.3946373  86.8050801  33.2762728
  53.2907646  86.2765010  32.1757022  52.3946737  87.3988197  33.8745342
  52.4647254  87.9273521  34.7439764  50.9938178  87.3227336  33.2618302
  50.9769694  86.3121308  32.8528464  49.8560466  87.4843625  34.2402446
  49.0214252  87.1732140  33.6115718  49.9529662  86.5683290  35.5090317
  49.0950649  86.7515119  36.1561430  49.9606684  85.5219891  35.2030645
  50.8712028  86.7939520  36.0516445  49.5796435  88.9703316  34.7559009
  48.7418519  88.9636435  35.4533108  50.4672974  89.3517605  35.2598156
  49.3406168  89.6119962  33.9080574  50.7659408  88.3921096  32.1781722
  49.9874193  88.1239087  31.2514435  51.5501092  89.4492018  32.1243755
  52.1341273  89.7306465  32.9110378  51.6880234  90.3234344  30.9880648
  50.6565027  90.4982189  30.6825140  52.4189121  91.6408047  31.3764540
  51.8953567  92.0918668  32.2194984  53.4226985  91.3921643  31.7205474
  52.5308226  92.6666392  30.2772151  52.6909118  92.1475833  29.3326930
  51.5792078  93.1922209  30.1944479  53.6939641  93.7427722  30.4733172
  53.8928682  94.0237037  31.6852728  54.2845883  94.1758695  29.5050593
  52.4115068  89.7501021  29.8226584  51.9103877  89.7083962  28.6644870
  53.6133917  89.2353204  30.1312219  54.0224567  89.2147477  31.0653666
  54.4911602  88.6045157  28.9864039  54.4474911  89.2467957  28.1069276
  55.9523810  88.4953386  29.5356715  56.3011403  89.4927388  29.8016555
  55.9375257  87.9076589  30.4531051  56.9295290  87.8844486  28.5937029
  57.9098611  87.8781359  29.0695392  56.6468255  86.8447117  28.4310401
  57.0575173  88.5753731  27.2229242  56.0665742  88.6209745  26.7703021
  57.3802919  89.6035589  27.3885497  57.9812927  87.9517211  26.2509928
  58.9148685  88.3595539  26.1968267  57.7386912  86.8955273  25.4163178
  56.5106382  86.3764945  25.3765682  55.7731554  86.7670505  25.9631977
  56.3093459  85.5884624  24.7611490  58.7011820  86.3151570  24.8002097
  59.6587465  86.6397206  24.9310379  58.5084850  85.5279572  24.1803452
  53.9766559  87.2603936  28.4960501  54.1854523  86.9969382  27.2889731
  53.4352717  86.4608525  29.3607461  53.3152721  86.6666608  30.3523601
  52.9552499  85.1816360  28.9372527  52.9406135  85.0842489  27.8520647
  53.9459235  84.1575366  29.5486685  53.9025871  84.2917106  30.6294117
  53.5414302  83.1692449  29.3334426  55.4026865  84.1109633  29.1828024
  55.8279224  84.2308764  27.8280180  55.1129343  84.4191720  27.0406637
  57.2277277  84.0964302  27.5292085  57.5411924  84.1499302  26.4971041
  58.1983722  83.9001745  28.5070594  59.4656736  83.8959333  28.1587811
  59.9989029  83.4876269  28.8716374  57.7320480  83.8486026  29.8487001
  58.4470519  83.8074845  30.6564371  56.3965324  83.8504967  30.1366106
  56.0912980  83.6408974  31.1512047  51.4413343  84.9430331  29.2967292
  50.7244468  84.4764400  28.4454617  51.0085825  85.2654234  30.4928941
  51.5652094  85.8501112  31.1167085  49.7109936  84.8620033  31.1150437
  49.1310063  85.7694085  31.2831096  49.1658905  84.2660729  30.3824882
  49.7269796  84.0652345  32.4466563  50.7781815  83.8595227  32.9717289
  48.5479306  83.6395697  32.8870370  47.2367335  83.8095775  32.2910787
  46.9959467  82.9804959  31.6251883  47.1899439  84.7209169  31.6955774
  46.2617878  83.8705330  33.4787314  45.2341847  83.6595184  33.1813514
  46.2600913  84.8476932  33.9627206  46.8359481  82.7881257  34.3709076
  46.5188288  81.7924767  34.0614951  46.5316841  82.9108682  35.4099127
  48.3678119  82.9994685  34.1813211  48.7092050  83.6342759  34.9995833
  49.3331724  81.7254989  34.4096940  49.4048109  80.7845993  33.5798607
  49.9535105  81.5938299  35.6037247  49.6663280  82.0588119  36.4655997
  51.1365895  80.7249442  35.7204911  51.7879079  80.7107678  34.8468529
  52.0461722  81.2685969  36.8471881  51.4401129  81.4435803  37.7353200
  53.1260380  80.2473917  37.2620677  53.7416063  80.6713709  38.0552869
  52.6461608  79.3373707  37.6222439  53.7536634  80.0120152  36.4028381
  52.6649674  82.5888436  36.3926550  53.3085422  82.9800766  37.1811247
  53.2555148  82.4228553  35.4918581  51.8736990  83.3076686  36.1807856
  50.5984743  79.3091271  35.8929304  49.6515047  79.1255233  36.6591490
  51.0446553  78.2070069  35.2075323  51.6461563  78.2847060  34.3878634
  50.7331575  76.8337306  35.5430961  49.7921352  76.9858382  36.0707159
  50.5616160  75.9349007  34.3653190  51.5425546  75.6900893  33.9571803
  50.1097860  74.9988602  34.6939765  49.6970363  76.5485076  33.2610880
  50.2317974  77.3022758  32.4301685  48.4666374  76.2215744  33.3590888
  51.7545605  76.0986989  36.4887721  51.3607168  75.1437539  37.1188761
  53.0031552  76.5668485  36.5687628  53.2732438  77.4339393  36.1044052
  54.1286318  75.9570755  37.2892424  53.7389212  75.1635775  37.9267964
  55.1416917  75.3486316  36.3595710  55.3305873  76.1465747  35.6410089
  56.4970719  75.0301892  36.9527654  57.1372937  74.5970323  36.1841364
  56.9522184  75.9447545  37.3309140  56.3781679  74.3189196  37.7701423
  54.5633723  74.0729073  35.6468022  55.3181323  73.6544270  34.9809843
  54.2880975  73.3304571  36.3959696  53.6811335  74.3479285  35.0676006
  54.8426499  77.0966270  38.0996134  55.5402935  77.8995024  37.4531845
  54.7431357  77.0702859  39.4325420  54.0744848  76.5044811  39.9546165
  55.6108020  77.8700573  40.2277957  56.0427077  78.6500029  39.6005952
  54.8670859  78.5375507  41.3309718  54.1193312  79.1979835  40.8917372
  54.3283568  77.7750097  41.8933784  55.7489674  79.3827574  42.3476603
  56.4604761  78.6959259  42.8054887  56.6354451  80.4957948  41.6281412
  57.2147618  81.0393210  42.3751227  57.3134726  80.0197017  40.9196523
  55.9864067  81.1915127  41.0961684  54.8744136  79.9708107  43.4572883
  55.4960628  80.5458100  44.1436034  54.1196204  80.6225035  43.0188229
  54.3842861  79.1627587  44.0018618  56.7575005  76.9565651  40.8202178
  56.4721754  76.0333922  41.5519245  57.9992383  77.3818435  40.6624744
  58.2238342  78.2211072  40.1281925  59.2022561  76.7159131  41.2265923
  58.8186206  75.8700860  41.7957619  60.1291794  75.9600485  40.2868822
  60.6607751  76.6665127  39.6492561  61.1740832  75.1767821  41.1200306
  61.8407026  74.6337477  40.4498931  61.7559699  75.8745820  41.7233651
  60.6632014  74.4706942  41.7743080  59.3066400  75.0178017  39.3310059
  59.9892247  74.4868738  38.6678904  58.7444486  74.2976124  39.9249295
  58.6156190  75.6162195  38.7364733  59.9194745  77.7036039  42.1203666
  60.4159550  78.7059727  41.6472876  59.9433623  77.3563540  43.4427908
  59.5532734  76.4889118  43.8131493  60.5562894  78.2424756  44.4642250
  60.6485510  79.2603185  44.0837243  59.6096060  78.2324923  45.7156353
  59.3723015  77.2035125  45.9874670  60.1247588  78.6764552  46.5682961
  58.3451650  78.9840139  45.4464930  58.2703529  79.9762268  44.7437705
  57.2591553  78.5042475  46.0593410  56.3589524  78.9691711  45.9402738
  57.3299657  77.6729199  46.6462809  61.9849476  77.8267781  44.7965553
  62.1604253  77.1488105  45.8150191  62.9681854  78.2061360  44.0207014
  62.8643736  78.8280220  43.2192588  64.3970296  77.7168320  44.2813373
  64.2733073  76.7048339  44.6661130  65.2457485  77.7491357  42.9412363
  64.6327366  77.3121472  42.1531397  65.4061570  78.7946648  42.6780778
  66.6113898  77.0481256  42.9085810  66.6833223  75.8575286  43.1847291
  67.6190094  77.8162504  42.6540739  68.5659027  77.4385984  42.6756664
  67.4667745  78.7997403  42.4327877  65.1600695  78.5126092  45.3196574
  66.2190166  78.0354299  45.7472786  64.7105233  79.7454209  45.5996587
  63.8331485  80.1004500  45.2214824  65.3957007  80.7223163  46.4603257
  66.2750309  81.0444935  45.9022193  64.4817652  81.9008310  46.7510690
  65.0016419  82.6155394  47.3884346  64.2028775  82.3848690  45.8151695
  63.5837969  81.5482726  47.2581483  65.9023741  80.1256167  47.8084417
  65.4045251  79.1535585  48.3663062  67.0141136  80.6889714  48.2645376
  67.5712564  81.3181184  47.6874803  67.5807656  80.5061455  49.5872174
  66.8738425  80.8407938  50.3462102  67.7690893  79.4484099  49.7710950
  68.8948186  81.3044426  49.6982107  69.4156018  81.9071356  48.7415046
  69.4444982  81.3483934  50.9191010  68.9133362  81.2183085  51.7796648
  70.9108300  81.5959911  51.1364210  71.4954968  81.1707662  50.3206590
  71.0873216  83.1426627  51.1951810  72.1476052  83.3576052  51.0635250
  70.5671769  83.5650091  50.3348434  70.6356131  83.8702867  52.3818944
  69.5486656  83.8696101  52.4561192  71.0188116  83.4146080  53.2954854
  71.1851121  85.3004776  52.1945575  72.1959852  85.2359423  51.7930892
  70.5774511  85.8129802  51.4479955  71.2156799  86.1236048  53.4282476
  70.4323591  86.7651739  53.5533631  72.1126839  86.1354313  54.3730480
  73.2649731  85.4749166  54.2511859  73.4621261  84.9444980  53.4025856
  73.9504524  85.5011107  55.0062176  72.0112578  86.8827103  55.4134088
  71.2056168  87.4987861  55.5232477  72.7377284  86.8598500  56.1293117
  71.4504125  80.8999560  52.3667514  70.6734386  80.7999227  53.3230210
  72.7712304  80.5484078  52.3945347  73.7101339  80.6644753  51.2594631
  73.5125438  81.5597840  50.6693043  73.6261748  79.8125521  50.5840848
  75.1071453  80.7229816  51.9265124  75.4079150  81.7333732  52.2032912
  75.8994164  80.3154134  51.2994741  74.7789043  79.8352675  53.1408124
  75.5428785  79.9262817  53.9130611  74.7341358  78.7838712  52.8583806
  73.4436780  80.3211753  53.6372137  72.8991778  79.6226201  54.2721658
  73.4712754  81.4083100  54.6768453  73.7509050  82.6083531  54.3840530
  73.3299513  81.0232506  55.9211017  72.8867341  80.1450478  56.1924215
  73.7935913  81.7972971  57.0150777  74.8732653  81.9150484  56.9284957
  73.3565421  82.7927568  56.9458270  73.4874179  81.2400055  58.3361999
  72.8332146  80.2044649  58.3664754  74.1091436  81.7398325  59.4359434
  74.6769177  82.5842521  59.3667908  74.0969168  81.2412404  60.7681692
  73.1073006  81.4084583  61.1915157  74.2528904  80.1633224  60.7370033
  75.1405691  81.8585155  61.7065881  75.6987828  82.8978302  61.3477326
  75.3791931  81.2662703  62.8550197  74.7996404  80.5208002  63.2403485
  76.5543804  81.6482688  63.7162878  77.4836602  81.4019054  63.2027891
  76.5565350  82.7260963  63.8798468  76.4975882  80.9217944  65.0582177
  75.6042248  80.1000223  65.2409040  77.4647100  81.1040466  65.9885181
  78.3567593  81.5671108  65.8157166  77.2696307  80.6241167  67.3517619
  77.0932053  79.5499674  67.4024221  78.5821025  81.0742359  68.0557130
  78.5576102  80.7681363  69.1015869  79.4366120  80.6116012  67.5620599
  78.6724017  82.1594840  67.9977495  76.0020010  81.2353418  68.0312216
  75.8471664  82.4608721  68.0787165  75.2040084  80.3635017  68.5979647
  75.4271766  79.3900550  68.8080529  73.8455022  80.8288564  68.9706021
  73.5097800  81.2955684  68.0451660  72.9777941  79.6797491  69.3826805
  73.4827206  79.3346856  70.2847561  71.5477612  79.9324008  69.9086342
  71.0770064  78.9811899  70.1551599  71.5939286  80.5559846  70.8009814
  70.9614121  80.4387045  69.1415295  72.9385586  78.7517247  68.3657056
  72.3712412  77.9970528  68.6354363  73.7281013  81.8999269  69.9846170
  72.8693433  82.7411388  69.8585839  74.6988223  82.0163564  70.9571245
  75.4084907  81.2972016  71.0957602  74.8501092  83.1354203  71.8914204
  73.8962646  83.3849979  72.3559459  75.9173305  82.6235929  72.9084830
  76.1057866  83.3919577  73.6573373  75.5499271  81.7219802  73.3986431
  76.8442268  82.3968152  72.3809515  75.2253956  84.4733680  71.2540763
  75.1208788  85.4850584  71.8849963  75.8807259  84.4387570  70.0974573
  75.8776543  83.6071791  69.5063582  76.6813832  85.5443727  69.5090823
  76.7577012  86.3873784  70.1955454  78.0928778  84.9323614  69.2119189
  77.9491431  84.1293782  68.4894630  78.6802895  85.7054407  68.7166911
  78.9319284  84.3839709  70.3153855  78.5105747  83.4290665  70.6285839
  79.9280552  84.1795099  69.9237293  79.0694079  85.2856313  71.5510561
  79.1653593  84.7344720  72.6508861  79.1006947  86.5623997  71.3765508
  76.0305216  86.1302900  68.2755673  76.3934301  87.1926186  67.7981736
  74.9961174  85.4182635  67.7326414  74.5874625  84.5771604  68.1416409
  74.3933432  85.8573352  66.4644348  75.0827932  86.1670593  65.6793518
  73.6841626  84.6262963  65.8623826  74.3972664  83.8014561  65.8471308
  72.8789093  84.3382178  66.5376675  73.0755195  84.7743802  64.4085973
  72.3077332  85.5487358  64.4253863  74.2334005  85.1485748  63.4059488
  73.8248986  85.2529447  62.4003981  74.6899882  86.0903958  63.7115135
  74.9880019  84.3613790  63.4104652  72.4511382  83.4456780  63.9497324
  72.0374030  83.5649709  62.9483850  73.2167396  82.6692642  63.9359101
  71.6571926  83.1598432  64.6393993  73.5970519  87.1754807  66.7237698
  72.6869369  87.0907011  67.5776787  73.7812612  88.2994713  66.0395453
  74.6101385  88.4633281  65.4680456  72.8237041  89.4375348  66.0182367
  72.6181129  89.8257030  67.0160543  73.4713961  90.5670300  65.1925591
  72.7974406  91.4226506  65.1541501  74.4104458  90.8661864  65.6583049
  73.6661765  90.2119095  64.1807361  71.4736143  88.9702707  65.4817400
  71.3000572  88.0696249  64.6531764  70.4545472  89.8086213  65.8330126
  70.5468002  90.6357097  66.4222823  69.0740596  89.5188701  65.3277785
  68.9050174  88.4774423  65.6011856  67.9996592  90.3958086  65.9949364
  68.4225481  91.3630332  66.2667151  67.1877344  90.5883017  65.2941939
  67.4632699  89.6968923  67.2338253  68.0829748  88.7337809  67.7480614
  66.5304212  90.2315290  67.8968363  68.9413397  89.6501819  63.7882560
  68.1944288  88.9576615  63.1026844  69.6324404  90.7106814  63.2947613
  70.2008448  91.3292980  63.8744427  69.6262778  91.0631933  61.8961405
  68.5866165  91.1519691  61.5799161  70.3886699  92.4171074  61.7235066
  71.3404838  92.3790827  62.2535206  70.6172277  92.5849458  60.6708396
  69.5368332  93.5635505  62.2619754  69.9974991  94.5111763  61.9809385
  68.5566961  93.5320691  61.7864471  69.3496255  93.5270384  63.8375358
  70.3693753  93.7182735  64.5030715  68.3161745  93.7349066  64.4216127
  70.2663942  89.9846901  60.9965854  69.8485000  89.8512257  59.8570134
  71.2805416  89.2615649  61.4497205  71.7208714  89.4019228  62.3591603
  71.8698374  88.1580624  60.6392457  71.7905838  88.3810806  59.5748489
  73.3239062  88.0757164  61.0418010  73.3657562  87.6740099  62.0543274
  73.8082618  87.3488197  60.3899880  74.1412813  89.3304183  61.0139002
  73.6270310  90.0598474  61.6391012  75.5201663  89.0130982  61.5362587
  76.1305187  89.9156587  61.5237215  75.4460453  88.6402270  62.5574650
  75.9824877  88.2538855  60.9054743  74.2640991  89.9809909  59.5911538
  74.8712482  90.8844783  59.6546301  74.7352370  89.2754486  58.9073110
  73.2714853  90.2366843  59.2210537  71.1075493  86.8513595  60.6885710
  71.2771405  86.0836423  59.7570164  70.2110746  86.6020975  61.7004237
  70.1542008  87.1598560  62.5529775  69.2489938  85.5051316  61.6437640
  69.6779251  84.5978914  61.2187245  68.7684456  85.2535137  63.1559739
  69.5981122  84.7822539  63.6832608  68.6164430  86.2311318  63.6124092
  67.5289961  84.4280064  63.4431024  66.2394630  84.7340432  63.2144876
  65.9113117  85.7047474  62.8754512  65.3872167  83.6944485  63.4532904
  64.3749532  83.6926700  63.3270037  66.1748713  82.6380476  63.9039145
  65.8240414  81.3086887  64.2809430  64.7897248  80.9999542  64.3139933
  66.8470302  80.4117204  64.6075709  66.6023878  79.3937899  64.8663520
  68.2209189  80.8378660  64.5992739  69.0116625  80.1456400  64.8478995
  68.5142472  82.1520591  64.2664362  69.5411965  82.4822743  64.3164973
  67.5204895  83.0779166  63.8635809  68.0721451  85.9268387  60.7699254
  67.6149454  85.2088917  59.8604685  67.4659035  87.0521616  61.0876467
  67.8328641  87.6890602  61.7941944  66.2235662  87.5229770  60.4879627
  65.4663337  86.7463787  60.5914320  65.7077085  88.7413524  61.2359421
  66.5684634  89.3301806  61.5540728  65.1451072  89.3545526  60.5326597
  64.7944545  88.4858162  62.5016640  65.4783000  87.9304781  63.1431497
  64.2451777  89.8287421  63.1191986  63.6230432  89.6033525  63.9853207
  65.0809541  90.4566159  63.4260224  63.6503129  90.3556442  62.3731280
  63.5342079  87.7071526  62.2576908  62.9890728  87.5939988  63.1948876
  62.9114706  88.2390323  61.5385784  63.7854939  86.7229806  61.8621919
  66.3661434  87.7440615  58.9527063  65.3178588  87.6162527  58.3077393
  67.5419910  87.9619663  58.3639454  68.4053685  88.0630604  58.8969240
  67.7567043  88.0858493  56.8683891  66.8709534  88.5666843  56.4521251
  69.0022782  88.9719750  56.5634798  68.9223405  89.9054414  57.1204241
  69.8982821  88.4636104  56.9192427  69.1610761  89.2844049  55.0999685
  68.6587265  90.3501669  54.6374284  69.8130253  88.5645303  54.3424358
  67.8981338  86.7226088  56.1996335  67.6904460  86.5077013  55.0241152
  68.3083841  85.7286840  56.9823332  68.5561241  85.8732964  57.9614285
  68.4561798  84.3283505  56.5555923  68.9635061  84.3042151  55.5913159
  69.3945541  83.5070658  57.4788454  69.0701279  83.6486143  58.5096570
  69.3349935  81.9698726  57.0915048  69.9978268  81.4034990  57.7464473
  68.3140557  81.6049721  57.2056300  69.6523745  81.8431040  56.0568024
  70.8327729  83.9773050  57.2977924  71.4894906  83.3991578  57.9471763
  71.1331612  83.8367039  56.2599220  70.9054070  85.0336986  57.5559566
  67.0316994  83.6959323  56.3702710  66.7058029  83.2028094  55.3060344
  66.2021816  83.8192883  57.4228048  66.4400544  84.3341877  58.2702827
  64.8664570  83.2172807  57.4437844  64.9586421  82.1981148  57.0680846
  64.2912997  83.1076243  58.9169951  64.3353073  84.1473293  59.2417769
  62.8096777  82.5789125  58.9805093  62.4845192  82.5303355  60.0202809
  62.1574701  83.2551327  58.4279859  62.7588673  81.5837381  58.5377606
  65.1287541  82.2621156  59.8952406  64.6473005  82.2527496  60.8731857
  65.2068687  81.2417000  59.5193758  66.1255535  82.6927055  59.9864094
  63.9061883  83.9696451  56.5059349  63.0303307  83.3653370  55.9279994
  64.0256455  85.3110422  56.2840255  64.6672305  85.8885184  56.8274843
  63.2668286  86.1102262  55.2539187  62.2044684  85.9401235  55.4262663
  63.5364168  87.6182791  55.4059229  63.4464281  87.9075243  56.4527022
  64.5575463  87.8457507  55.0990304  62.5333194  88.4296105  54.5451410
  62.8550128  88.3680408  53.5056710  61.5623843  87.9387801  54.6069122
  62.3359779  89.9311185  54.8992241  61.5622838  90.6274825  54.1985331
  62.9304081  90.4693704  55.8569938  63.5926318  85.6469857  53.8510206
  62.6657968  85.4127879  53.0700114  64.8846853  85.3685259  53.5261592
  65.6650605  85.4244079  54.1813136  65.2511002  84.9600927  52.1824669
  64.7816430  85.6360425  51.4684315  66.7545255  85.0443949  51.9850484
  67.1089166  84.2440090  52.6347404  67.2378625  84.9166287  50.5255557
  68.3250308  84.9897085  50.4940810  66.9274176  83.9530824  50.1225777
  66.8026062  85.7171931  49.9268370  67.2092566  86.3336393  52.2286056
  67.3875651  86.4420566  53.1854717  64.7532294  83.5346650  51.9246251
  64.2779649  83.2662271  50.8373502  64.8945702  82.6630638  52.9444713
  65.1804668  82.9294438  53.8860702  64.6436162  81.2452677  52.7717207
  64.8728487  80.9951086  51.7354865  65.5556243  80.4929327  53.7839240
  65.5250807  81.0068263  54.7452450  65.1604431  79.4904849  53.9459951
  67.0058131  80.3917746  53.3133236  67.3944965  79.5293519  52.4855991
  67.8924842  81.2094406  53.8544792  68.8776198  81.1352573  53.5992633
  67.5921662  81.9143129  54.5279868  63.1720515  80.8103258  52.9395033
  62.8468192  79.8371715  52.2753157  62.3464076  81.6456411  53.6243001
  62.5958501  82.5869642  53.9285350  60.9979216  81.2193024  53.9747053
  60.7533449  80.3370866  53.3827856  60.9320589  80.8200163  55.4378651
  61.5921127  79.9623876  55.5625712  61.3637156  81.6404759  56.0108994
  59.5779451  80.4541236  56.1177417  58.9808925  81.3640421  56.1715154
  58.7396844  79.4628494  55.3029896  57.8103557  79.2503814  55.8325389
  58.5116919  79.8949316  54.3286957  59.2998326  78.5376578  55.1669684
  59.8359937  79.9433261  57.5015268  58.8891269  79.6872124  57.9770662
  60.4679680  79.0566163  57.4495215  60.3385083  80.7134730  58.0856700
  59.9387072  82.2955390  53.6040498  58.9828184  82.1091080  52.8600042
  60.0831310  83.4705036  54.2522714  60.8760765  83.7115761  54.8469848
  59.0573593  84.5116697  54.1294810  58.1002258  84.0260820  54.3197103
  59.2007211  85.6379855  55.2515537  60.2678185  85.8594076  55.2337585
  58.4489239  86.8680520  54.9720678  58.6008891  87.5796041  55.7835840
  58.7999106  87.3037078  54.0363466  57.3880845  86.6348523  54.8881912
  58.8152448  85.2017065  56.5163627  58.9250083  85.9303258  57.1617219
  58.9331313  85.0821031  52.6747909  57.8364608  85.2824498  52.1679904
  60.0969873  85.2004320  51.9635511  61.0293788  85.2269707  52.3776341
  60.0640880  85.3002117  50.5125276  59.5923285  86.2530312  50.2739719
  61.0992943  85.3643931  50.1780868  59.3772120  84.2298871  49.6343330
  58.5985681  84.6286079  48.7905320  59.6041975  82.9804554  49.9424138
  60.2499850  82.7182397  50.6870677  58.9515161  81.7432472  49.2516459
  59.2398567  81.6472832  48.2047460  59.4763215  80.3896862  49.8672228
  59.4511304  80.6312032  50.9291101  58.5712438  79.2238258  49.5365177
  58.9729323  78.3135499  49.9814173  57.5744350  79.4124860  49.9351202
  58.5126885  79.1040455  48.4551684  60.9676403  79.9740391  49.6054283
  61.1713356  79.0215566  50.0949050  61.1346187  79.8738946  48.5329351
  61.6340850  80.7372897  50.0069096  57.4405138  81.9630645  49.2987768
  56.7154104  81.8416115  48.3698542  57.0211794  82.3598620  50.5392298
  57.6704524  82.4840005  51.3164204  55.6520696  82.6462460  50.9049033
  55.0410355  81.7886157  50.6217927  55.4816803  82.7362580  52.4293358
  55.4050053  81.7236119  52.8251017  56.3859993  83.1754731  52.8496695
  54.2725478  83.5450715  52.9311824  52.9717845  83.0956179  52.4924746
  52.8906581  82.1055628  52.0676028  51.8008538  83.8787962  52.5875021
  50.8370179  83.5160718  52.2623449  51.9716842  85.1482083  53.1272381
  51.1106542  85.7971083  53.1897229  53.2268262  85.6393133  53.6034928
  53.2906042  86.5836414  54.1234564  54.3842658  84.8570598  53.3760003
  55.3619294  85.2831977  53.5487599  55.0130962  83.7586827  50.0705071
  53.9159028  83.4823965  49.5765162  55.6377376  84.9416829  50.0359308
  56.5220717  85.1119328  50.5143874  55.1175112  86.1485079  49.2974319
  54.1369928  86.3746554  49.7157112  56.0484745  87.3709958  49.5032504
  57.0553275  87.1151819  49.1738894  55.7069520  88.1928807  48.8738758
  56.0983552  87.8501753  51.0019269  55.1203763  88.2121769  51.3201166
  56.3608964  87.0211325  51.6602066  57.1474631  88.9712361  51.1016986
  58.1074169  88.6136685  50.7284767  56.8528068  89.8105418  50.4718743
  57.2852036  89.4056207  52.4514799  56.4857908  89.2360518  53.0618006
  58.3095043  89.9922379  52.9969939  59.5020541  90.0323063  52.4238341
  59.6474128  89.5908557  51.5159339  60.2770861  90.5041351  52.8907141
  58.1545663  90.4886086  54.1821317  57.2534252  90.4117091  54.6529846
  58.9342116  90.9563840  54.6444817  54.9431233  85.8830891  47.8428649
  53.8791676  86.2638376  47.2745307  55.8613470  85.1808709  47.1874394
  56.6785690  84.7771410  47.6445454  55.8047206  84.9021778  45.7178305
  55.5820937  85.8656128  45.2599115  57.1138971  84.5498018  44.9287452
  57.8445154  85.3219498  45.1703887  57.7814975  83.2526632  45.3131826
  58.6755577  83.1091478  44.7056067  58.0599273  83.2849672  46.3666613
  57.0921395  82.4246581  45.1454235  56.7317106  84.4899722  43.4198542
  57.6149604  84.2464437  42.8296268  55.9712548  83.7234687  43.2668178
  56.3401543  85.4577241  43.1049496  54.7390740  83.8355725  45.5242300
  53.9391814  83.9487399  44.6531454  54.7284958  82.7372172  46.3395550
  55.4213516  82.5583221  47.0664986  53.6592633  81.6809587  46.2171748
  53.7149184  81.2058726  45.2374400  53.8704808  80.5901303  47.3266869
  53.7979689  81.0318963  48.3204675  52.8503335  79.4472512  47.2403971
  53.0457959  78.7239459  48.0318257  51.8438844  79.8487626  47.3568553
  52.9356241  78.9557732  46.2712224  55.0700910  80.0331481  46.9673022
  55.8024132  80.5530155  47.3598736  52.2583972  82.3571669  46.3960731
  51.3656343  82.1123322  45.6618098  52.0981559  83.2546203  47.4319377
  52.8190082  83.4983610  48.1113443  50.8431912  83.9180744  47.6055367
  50.0854310  83.1423818  47.7098320  50.7098745  84.6831500  48.9220809
  50.5476022  83.9722536  49.7319526  51.6471575  85.1974534  49.1323204
  49.5573685  85.7152275  48.9166112  49.7696685  86.4538356  48.1426820
  48.6430701  85.1991995  48.6234890  49.2799478  86.4632004  50.2202685
  48.7993098  85.8068627  50.9459718  50.2102408  86.8108418  50.6709033
  48.3329801  87.6946226  49.8582948  48.8280930  88.3574125  49.1492050
  47.4196231  87.3419731  49.3792835  48.0228091  88.3966925  51.0559510
  47.4050669  89.2032221  50.8358355  47.5358907  87.7576489  51.7162595
  48.9014531  88.7415887  51.4930556  50.4766136  84.7237121  46.3568268
  49.4043311  84.6686151  45.7544272  51.4253535  85.5820825  45.8487921
  52.3957334  85.6317891  46.1581843  51.0585220  86.5122534  44.7819440
  50.1262119  86.9913730  45.0811203  52.1008006  87.6016699  44.6192049
  52.3258432  88.0126771  45.6034623  53.0182614  87.1475753  44.2453100
  51.7145464  88.7715852  43.6765255  52.6222971  89.2691764  43.3348506
  51.2196327  88.3697320  42.7929020  50.8214385  89.7751369  44.3231562
  50.5174009  89.7378751  45.4998981  50.3195154  90.7659367  43.6331773
  50.5347402  90.8571068  42.6403918  49.7135228  91.4480953  44.0890329
  50.7745417  85.7919396  43.4558286  49.8694386  86.1642989  42.7005923
  51.4645260  84.6779698  43.1553216  52.2658487  84.3851368  43.7145228
  51.2021343  83.7504237  42.0434117  51.0987693  84.3440180  41.1355157
  52.4074168  82.8332414  41.7560787  52.5937112  82.3849574  42.7316731
  52.1201679  81.7106434  40.7613965  53.0209064  81.1138844  40.6158205
  51.3230319  81.0765489  41.1487921  51.8110124  82.1392587  39.8081241
  53.6529662  83.5634873  41.3274039  54.4511546  82.8445143  41.1448154
  53.4512605  84.1212718  40.4129792  53.9590698  84.2540629  42.1136798
  49.8132317  83.0349197  42.1612104  48.9856875  82.8912534  41.2680028
  49.5449691  82.6576636  43.3985926  50.2034522  82.6711241  44.1772930
  48.1762993  82.1677693  43.7130680  48.0583240  81.3167416  43.0422402
  47.9831179  81.6387239  45.0981559  48.4461174  82.3139129  45.8176633
  46.9190217  81.6031052  45.3331703  48.5896655  80.2427774  45.2356642
  49.5397916  80.3202631  44.7066805  48.8538038  79.8322074  46.7044952
  49.2843352  78.8306321  46.7311784  49.5484035  80.5382961  47.1606701
  47.9148731  79.8378281  47.2582298  47.7430581  79.1664408  44.5996726
  48.2271089  78.1984632  44.7310873  46.7614346  79.1489745  45.0730530
  47.6297313  79.3743790  43.5358105  47.1033774  83.2256425  43.4217656
  46.0363320  82.8977593  42.8908263  47.3505740  84.5127755  43.7333104
  48.2531469  84.8064618  44.1064639  46.4398298  85.6077698  43.5987327
  45.4255002  85.2270639  43.7189107  46.7916218  86.6310198  44.7201289
  47.8664580  86.8124107  44.7279498  46.3090994  87.5853375  44.5106808
  46.3310380  86.0996492  46.1378513  46.7794555  85.1227249  46.3178090
  46.7056307  86.7695697  46.9120606  44.8476489  85.9892546  46.2588818
  44.4723408  85.4235997  45.4068235  44.6156347  85.4111638  47.1529380
  44.1074235  87.2899185  46.3293337  44.4466912  87.9580015  45.5373872
  43.0413072  87.1238695  46.1717122  44.3386520  87.9177401  47.6681224
  43.7103158  88.7388612  47.7796566  44.1381012  87.2239760  48.4161704
  45.3283403  88.2278165  47.7397642  46.3600830  86.2413329  42.2026954
  45.4591128  85.9988524  41.3889326  47.3933050  87.0329714  41.8784137
  48.1493816  87.2393462  42.5308167  47.5609957  87.6778484  40.5925177
  46.5932583  88.0649561  40.2745453  48.5048567  88.9319753  40.7156687
  48.6168808  89.4008240  39.7379681  48.0702994  89.6473285  41.4138463
  49.4828387  88.6174823  41.0806307  47.9318716  86.6976330  39.4832354
  47.4874605  86.8745717  38.3592185  48.5769754  85.5714265  39.7738645
  48.7790711  85.2983479  40.7351673  49.0686726  84.6030455  38.8000197
  49.5285793  85.1448268  37.9743432  49.8529884  84.0088180  39.2679770
  48.0244277  83.6617894  38.2358121  48.3498773  82.7632035  37.4376134
  46.7509498  83.8099222  38.6619599  46.5451113  84.4850551  39.3971965
  45.5528438  83.1531659  38.2478594  44.7363552  83.8672834  38.3593402
  45.6498025  82.9437756  37.1831592  45.1141597  81.8382422  38.9391273
  44.0257817  81.3394697  38.7179817  46.0137425  81.1875983  39.6569861
  46.8276238  81.6193869  40.0944858  45.8922998  79.7942808  39.8663914
  45.6170056  79.2828046  38.9439140  47.3059670  79.3386573  40.3674038
  48.0879354  79.7438097  39.7248912  47.4943187  79.7136577  41.3734207
  47.3376586  77.8244941  40.3506298  46.4411966  77.4468501  40.8418866
  47.3032891  77.4814031  39.3168880  48.7994602  77.1120919  41.1611730
  50.2459242  77.5568057  40.1692449  51.1438954  77.1434056  40.6292368
  50.1350525  77.1532935  39.1628930  50.3323368  78.6419653  40.1174912
  44.7343953  79.3810324  40.7654354  44.0285935  78.3781448  40.4941299
  44.5481922  80.1359958  41.8279927  45.1438687  80.9184638  42.0981547
  43.3950533  79.8687001  42.7367370  43.2626566  78.8173655  42.9902647
  43.7123768  80.6066506  43.9859209  44.6244904  80.1706568  44.3933354
  43.9488788  81.6313690  43.7020737  42.7004764  80.6775132  45.1236031
  41.7891345  81.1115317  44.7130507  42.4655745  79.2744543  45.7453888
  41.7403187  79.3523812  46.5549281  42.0850665  78.5963752  44.9807896
  43.4059427  78.8876012  46.1375946  43.3100196  81.4645308  46.2779507
  42.5944384  81.5217810  47.0975923  44.2153758  80.9636350  46.6211919
  43.5571573  82.4710173  45.9423927  42.0584084  80.1619489  42.0647118
  41.1019970  79.6018407  42.5091060  42.0369872  81.0184249  41.0066769
  42.8739085  81.4212488  40.5844361  40.7537953  81.4477677  40.3629117
  39.9154342  81.4767866  41.0589849  41.0047118  82.8605145  39.7756786
  41.4348581  83.4922301  40.5529723  41.7463147  82.7829893  38.9804841
  39.7955289  83.5250049  39.2355124  40.0696184  84.5338006  38.9260069
  39.4835413  82.9900141  38.3390316  38.6116736  83.6196385  40.1678157
  38.8765029  83.8283938  41.3616999  37.4726582  83.5057761  39.7614568
  40.4473057  80.4365184  39.2291444  39.2780358  80.1978051  38.9707727
  41.4765266  79.7957355  38.6060299  42.4457065  80.0531873  38.7911279
  41.3810323  78.7035688  37.6314379  40.4904448  78.8996355  37.0345838
  42.5520300  78.7212981  36.7371231  42.7181948  79.7688926  36.4878234
  43.3960772  78.4009950  37.3471605  42.6772166  77.9530478  35.4160124
  42.6176668  76.8869201  35.6359161  41.8148266  78.2000817  34.7966398
  43.9877671  78.2082342  34.5624560  43.8942202  77.7062341  33.5994131
  44.0839488  79.2748300  34.3582921  45.2052394  77.7303636  35.2458950
  45.0758436  76.8569311  35.7561661  46.4245994  78.2149941  35.3221182
  47.2950867  77.7296086  36.1234504  47.0509403  76.9442157  36.7267814
  48.2329163  78.1282571  36.1587473  46.8563093  79.2568534  34.6284233
  46.2278637  79.7370772  33.9840747  47.8176626  79.5791695  34.7377906
  41.0773705  77.3306343  38.2178488  40.4976994  76.4749381  37.5607765
  41.5056852  77.1848102  39.4897587  41.8972773  77.9449715  40.0459305
  41.4417715  75.9017981  40.1864026  41.5475175  76.0838439  41.2553943
  40.4507112  75.4745485  40.0320148  42.4926742  74.8589854  39.7631296
  42.4598225  73.7499103  40.3185563  43.2850982  75.0914977  38.7235800
  43.2091785  75.9510786  38.1799348  44.3439041  74.2023018  38.2095959
  44.4016102  73.3159179  38.8413872  44.0157628  73.7831663  36.7895237
  44.7529907  73.0222873  36.5354851  42.5503622  73.1443025  36.6843770
  42.3512215  72.8566957  35.6518813  42.4900446  72.2633186  37.3245042
  41.8095911  73.8769020  37.0059807  44.1598826  74.8326412  35.8453621
  43.9365219  74.5005579  34.9506542  45.7518735  74.9565084  38.2383650
  45.9403042  76.0685975  37.7634248  46.7559679  74.1808389  38.6394482
  46.6248720  73.2438209  39.0204453  48.1700679  74.6099415  38.5685847
  48.5434986  74.4520289  37.5573818  48.2324864  75.6795018  38.7690058
  49.0635991  73.8553035  39.5627181  48.5255018  73.0548973  40.2611286
  50.3890980  74.0886962  39.7142671  50.8438890  74.9070109  39.3100019
  51.3424616  73.2099119  40.4705254  50.7446776  72.6801563  41.2120383
  51.9854263  72.1217046  39.6366170  52.6236977  72.5758611  38.8788274
  52.6288653  71.5124480  40.2711138  50.9087094  71.1954253  38.9327585
  50.1243245  70.9738739  39.6573119  50.4454054  71.7643004  38.1263263
  51.4157823  69.8640328  38.3515644  52.1956364  70.0220465  37.6067151
  51.8391894  69.2242028  39.1260363  50.2231754  69.2732781  37.7607823
  49.5987279  68.8087551  38.4194052  49.8265348  69.2482665  36.4964581
  50.5704306  69.5820781  35.4665133  51.5323147  69.8888696  35.6112989
  50.1874300  69.5342304  34.5232329  48.6240651  68.8598375  36.3018000
  48.0391181  68.5948743  37.0940705  48.2498192  68.8151404  35.3542470
  52.3708419  74.0399859  41.1548638  52.7892436  75.0415621  40.6004619
  52.7498822  73.6851864  42.3949038  52.3901042  72.8723777  42.8955837
  53.7652186  74.4917061  43.1534200  54.2169599  75.2585044  42.5248126
  53.1640989  75.3659863  44.2643657  52.6968078  74.7513954  45.0329287
  54.3247374  76.1684928  44.9008664  53.9353041  76.8029626  45.6964201
  55.0600420  75.4784350  45.3145903  54.7976371  76.7901529  44.1399156
  51.9968785  76.2693729  43.7235229  52.4022858  76.8981970  42.9308431
  51.2556481  75.6158890  43.2645818  51.2611988  77.1873140  44.7224134
  50.4849950  77.7460230  44.1995521  50.8070679  76.5821367  45.5065933
  51.9712075  77.8833671  45.1678266  54.8156846  73.5261896  43.5811037
  54.5340853  72.4595599  44.1209969  56.0839821  73.8949265  43.3350417
  56.3440345  74.7277355  42.8064121  57.2369461  73.0912886  43.8309567
  56.8769569  72.2293182  44.3926461  58.0782083  72.4217380  42.7016880
  58.4247805  73.0981965  41.9206608  59.3661828  71.8868172  43.3271922
  59.9746751  71.4124555  42.5572699  59.9235697  72.7109286  43.7738428
  59.1207227  71.1561239  44.0973625  57.1638911  71.4247809  41.9674625
  57.7233087  70.9376526  41.1692579  56.8059819  70.6724504  42.6706749
  56.3132398  71.9569067  41.5415021  58.0523309  74.0183078  44.7347321
  58.4465970  75.1821276  44.4000261  58.6035871  73.4855288  45.8112951
  58.4909260  72.5010688  46.0514179  59.4627017  74.2515359  46.8155258
  59.6489416  75.2715276  46.4788461  58.7138742  74.3512579  48.1860050
  58.6209026  73.3520381  48.6104815  59.3193733  74.9363046  48.8777946
  57.3571156  74.9650481  48.0946417  57.1904890  76.1224670  47.8396963
  56.3679458  74.1976815  48.4120717  55.4213688  74.5750900  48.4496278
  56.5340260  73.2143986  48.6250213  60.7706827  73.5369636  46.9420928
  60.8084346  72.3651734  47.1736753  61.8690813  74.2088912  46.7846791
  61.8742783  75.1752919  46.4590191  63.1816881  73.6989411  47.0399421
  63.2698185  72.6241948  46.8862673  64.1479297  74.2849193  46.0237198
  64.1089872  75.3577358  46.2136049  65.5212443  73.6023915  46.2105402
  66.2301938  74.0091106  45.4894389  65.8851406  73.7867435  47.2212286
  65.4184589  72.5287808  46.0525902  63.8146599  74.0478225  44.5439424
  63.0720842  74.7850051  44.2391830  64.7130651  74.2385026  43.9566573
  63.2854316  72.6488193  44.1746578  63.0875071  72.6059918  43.1033729
  64.0306244  71.8971420  44.4364691  62.3636943  72.4525051  44.7227761
  63.5017478  73.8804274  48.5134861  63.3943780  75.0113757  48.9827859
  63.7496966  72.7860666  49.2122076  63.7600905  71.8746517  48.7551762
  64.0275183  72.6653463  50.6177384  63.8015568  73.5931812  51.1418715
  63.0969948  71.6242981  51.3001443  63.3382232  71.5612728  52.3611286
  62.0578066  71.9321388  51.1817135  63.2416209  70.6484112  50.8373386
  65.4897329  72.3989055  50.7767187  66.3515243  73.0596858  50.2015926
  65.9045324  71.4012318  51.5584682  65.2462371  70.7336324  51.9610488
  67.2914511  71.1110271  51.9485192  67.9334815  71.1235691  51.0679966
  67.8101397  72.1774325  52.9372183  67.7590300  73.1693815  52.4870621
  67.1874353  72.2000857  53.8317385  69.1353102  71.8621171  53.2731550
  69.4818936  72.5302819  53.8997190  67.3169637  69.7277082  52.6169880
  66.2309518  69.2402068  53.1080044  68.4582509  68.9827794  52.6165008
  69.2548281  69.1815462  52.0107483  68.6557659  67.8183924  53.4886305
  67.8250362  67.1283577  53.3395572  69.9311272  67.0954879  53.1532436
  69.9474395  66.1939419  53.7656758  70.0145508  66.6638246  51.7590607
  70.9914439  66.1507220  51.5884717  69.2220536  66.0063232  51.4828069
  69.9449082  67.5687021  51.1287608  71.0109500  67.9950401  53.3932037
  71.8589481  67.5515431  53.1848273  68.7035085  68.2827947  54.9316021
  68.1224065  67.6103342  55.8551005  69.1656205  69.5196182  55.2203406
  69.6678264  70.0598852  54.5162806  69.0532537  70.2588356  56.4654525
  69.4349271  69.6432979  57.2800075  69.6863497  71.1452062  56.4112701
  67.6149562  70.6892992  56.7935034  67.3796330  71.1979163  57.8557094
  66.6795468  70.4731022  55.8237922  66.9472752  70.3148079  54.8524330
  65.2617676  70.4362144  56.0026193  64.9713438  71.3249032  56.5626537
  64.7972598  70.5132625  55.0195193  64.6592958  69.1994171  56.7206618
  63.4872113  69.2216369  57.0613138  65.5001178  68.2289386  57.0027605
  66.4448274  68.2076068  56.6190389  65.2206104  67.0805077  57.8735973
  64.4110028  67.4803924  58.4843229  64.8567422  65.8894218  57.0446673
  65.7519965  65.5271265  56.5394869  64.5187609  65.0919678  57.7057427
  63.7904196  66.1490556  56.0150558  62.8629530  66.4189871  56.5203325
  64.0818620  67.0035339  55.4049484  63.5445353  64.9912461  55.1402918
  64.4275770  64.8227596  54.5236743  63.4140363  64.1039928  55.7602355
  62.2946394  65.1451839  54.2047322  61.4192197  65.4038019  54.8003075
  62.4578465  65.9651537  53.5054893  62.0356503  63.8952098  53.4548001
  61.1147688  63.9620954  52.9753977  62.7849696  63.7534121  52.7473515
  62.0250334  63.0910438  54.1141092  66.2341427  66.6397947  58.8991280
  65.8412302  66.4310830  60.0718691  67.4980839  66.5255532  58.4579237
  67.7237085  66.5310442  57.4634156  68.6501855  66.3879466  59.2764486
  68.4756073  65.5447534  59.9441311  69.9673397  65.9840882  58.5105597
  70.4436218  66.8979846  58.1564376  70.6478165  65.5287214  59.2297360
  69.8318070  65.0310159  57.3205935  69.1879150  65.5076884  56.5819021
  70.8162011  64.9240436  56.8636545  69.2570650  63.5632420  57.6011704
  68.0154986  63.3063391  57.5938119  70.1740000  62.7031458  58.0180660
  71.1599770  62.9614368  58.0024500  69.8932690  61.7824222  58.3553341
  68.8307934  67.6906835  60.0714643  68.2967880  68.7274445  59.7238915
  69.4603599  67.5427678  61.2208040  69.5613523  66.6260883  61.6549171
  70.0821733  68.6011320  62.0205042  69.3799421  69.4269610  62.1325985
  70.2898562  68.2211310  63.0209711  71.3651841  69.1162720  61.4073383
  72.2465135  68.2745705  61.0535755  71.6824302  70.4240371  61.6027926
  71.1375979  71.0490470  62.1967714  72.8602300  71.0731641  60.9677905
  73.4985420  70.2352236  60.6888793  72.5874763  71.7714842  59.6348661
  72.2928939  72.7810944  59.9205744  73.8040365  72.0213036  58.6745257
  73.4572064  72.5233310  57.7706547  74.5419832  72.6474137  59.1767795
  74.2588824  71.0680237  58.4073360  71.4879909  71.0198793  58.8983451
  71.2863870  71.5105139  57.9466327  71.8070433  69.9935260  58.7170741
  70.5807904  71.0165017  59.5040245  73.6877254  71.9549192  61.9693606
  73.1065645  72.6088618  62.8155784  75.0371261  71.8175736  61.9861893
  75.5477722  71.1267931  61.4360677  75.8851493  72.6821063  62.8244598
  75.4897311  72.7128094  63.8396341  77.3051566  72.1383660  63.0786539
  77.9614478  72.9547005  63.3811359  77.2166062  71.0561730  64.1655063
  78.2111081  70.6567621  64.3627359  76.8126506  71.4907242  65.0798276
  76.5628801  70.2525227  63.8261877  77.8528722  71.4598955  61.7701451
  78.8568136  71.0763389  61.9516417  77.1963289  70.6377093  61.4839251
  77.8849449  72.1945966  60.9654707  75.8384120  74.0865863  62.2065111
  75.8232202  74.1253900  60.9795656  76.0366885  75.1928099  63.0148393
  75.8125893  74.9769266  63.9759527  76.3174665  76.5824142  62.6666101
  76.3126084  77.2192363  63.5507702  77.7148964  76.6289431  62.0372712
  78.3726660  76.0527924  62.6875935  77.6969599  76.1763726  61.0461259
  78.3369867  77.9646741  61.8816590  77.8070194  79.1389568  61.2215747
  78.7864774  80.0629514  61.3135413  78.6189186  81.0389005  60.8599022
  79.8125165  79.5877269  61.9671953  80.6783071  80.0799219  62.1330315
  79.5393279  78.3240025  62.3930438  80.2493225  77.7987666  63.0314550
  75.2133707  77.3704241  61.8396577  74.7075696  78.3970912  62.1922095
  74.8954250  76.8341309  60.6619137  75.3692924  76.0166160  60.2770284
  73.8125660  77.3705301  59.7792984  73.9167325  78.4514601  59.6846348
  73.9953378  76.6936107  58.4250450  73.7367554  76.9101256  58.0074936
  74.7684040  77.1254252  58.3863595  73.9074456  75.6177040  58.5088538
  72.3763035  77.2677136  60.3663288  71.4160620  76.9048473  59.6523464
  72.1857564  77.4961189  61.6599397  72.9227240  77.9027010  62.2364660
  71.0092668  77.2349237  62.4156276  70.8266527  76.1610465  62.3708198
  71.2085234  77.5978175  63.8619014  70.2951990  77.3886556  64.4188342
  72.0279900  77.0093093  64.2753891  71.4467940  78.6584940  63.9409861
  69.7490006  77.8966946  61.8047788  68.7588712  77.1590375  61.5729221
  69.7072044  79.1556985  61.3796294  70.5935125  80.2563155  61.7955326
  71.6328720  80.0161059  61.5720553  70.5274354  80.4144112  62.8718669
  70.1667418  81.4957678  61.0527181  70.7426071  81.6272830  60.1362544
  70.3177817  82.3911453  61.6551602  68.6857210  81.2701071  60.7514778
  68.3917286  81.7310119  59.8092925  68.0478210  81.6944256  61.5270989
  68.5705813  79.7365966  60.6953080  67.6897548  79.3815474  61.2305485
  68.3446147  79.2781673  59.3120875  67.2008972  79.2399846  58.8827020
  69.3392785  78.7975119  58.6354883  70.3022159  78.8105172  58.9705604
  69.1868625  78.2038097  57.3568947  68.5580818  78.9165480  56.8236112
  70.5729888  78.0311545  56.5505998  70.9819808  79.0128012  56.3173853
  70.7799786  77.6277681  57.1070823  70.4550549  77.2346075  55.2859853
  69.7395520  77.7789633  54.1944412  69.1143457  78.6410644  54.3722629
  69.7991587  77.2562027  52.8897483  69.2222426  77.7068068  52.0949573
  70.6395141  76.1123636  52.6246762  70.8539148  75.6554081  51.4240146
  71.4656818  74.8620418  51.4635918  71.3699730  75.5902430  53.7131650
  72.0674170  74.7778240  53.5507564  70.8747920  76.2461850  54.9701758
  71.6836206  75.5216971  56.1839636  68.4776247  76.8360577  57.3975394
  67.4152286  76.6863580  56.8841453  68.9606527  75.8506350  58.1197518
  69.9213711  75.8431994  58.4616402  68.1804012  74.6335050  58.5284683
  68.0168817  74.0990602  57.5924886  68.9821343  73.8355022  59.5833259
  69.2953492  74.4964239  60.3917187  68.3511241  73.0652358  60.0273664
  70.1066126  73.2480661  58.9793625  70.7514943  73.9449905  58.7409755
  66.7943603  74.9058495  59.1703162  65.8405220  74.1409526  58.9490460
  66.6504519  76.0179166  59.9758310  67.4020574  76.6749042  60.1851560
  65.3181026  76.3507493  60.6281165  64.9312290  75.4242307  61.0529168
  65.4835045  77.3834173  61.8134941  64.5079069  77.5938130  62.2523508
  66.1400068  76.9615770  62.5745145  65.9175262  78.3079715  61.4330964
  64.3282039  76.8461024  59.6226117  63.2753906  76.3112329  59.5079776
  64.7517016  77.7873842  58.7162207  65.6942624  78.1774425  58.7016577
  63.8493366  78.3235582  57.6605085  62.8820191  78.5748019  58.0955547
  64.5530153  79.5993194  57.0416439  63.9017390  80.0355619  56.2843755
  64.6825915  80.3506564  57.8213150  65.8047102  79.3127934  56.4649413
  66.4749198  79.2094851  57.1726296  63.5975525  77.2717691  56.5453913
  62.4412485  77.2027191  56.0496153  64.5184583  76.2956614  56.3757185
  65.3844344  76.2473490  56.9131287  64.3648851  75.1842862  55.3828416
  63.7512929  75.5991037  54.5833888  65.7026920  74.7635202  54.8353906
  66.4110603  74.6265790  55.6523459  65.6104484  73.8034765  54.3286774
  66.2289112  75.8145712  53.8637957  65.9779591  76.8046410  54.2432112
  67.3167444  75.7523549  53.8298094  65.6833095  75.6744425  52.4554422
  65.9962285  74.7115528  52.0516786  64.5943513  75.6626693  52.5004027
  66.1308489  76.7946527  51.4799112  65.7708968  77.7549635  51.8506862
  67.2199254  76.8448928  51.4698515  65.6327845  76.5919663  50.0670883
  66.4409384  76.4174687  49.4358304  64.9894359  75.7759475  50.0394008
  65.1262559  77.4437903  49.7524097  63.5999283  73.9596781  55.9113105
  62.9203440  73.2305790  55.1250171  63.5287551  73.7660813  57.2397287
  64.2312345  74.1869322  57.8308991  62.5004232  72.8878429  57.8765318
  62.4640280  71.8998820  57.4189199  62.9518185  72.7285020  59.4007511
  63.6556966  73.5512829  59.5284851  62.1231232  72.8486336  60.0995859
  63.6926009  71.4474664  59.8150211  64.9902128  71.1099120  59.6095685
  65.6609950  71.5639768  59.0062930  65.2250110  70.0192521  60.3870809
  66.2523037  69.6656285  60.4798672  64.0788031  69.5557728  60.9265610
  63.0859170  70.4702409  60.6253594  62.0768707  70.3278494  61.0140103
  61.1146446  73.4570358  57.7175315  60.1094060  72.8232247  57.5554013
  61.0701828  74.7240968  58.0002542  61.8721799  75.2365331  58.3665307
  59.8864532  75.5499663  57.8302197  59.0921669  75.1454229  58.4571934
  60.1086538  76.5496094  58.2028070  59.3512425  75.6755457  56.3879735
  58.1441820  75.7892820  56.2723267  60.1645035  75.4704699  55.3163232
  61.1824625  75.4064918  55.3302589  59.4896090  75.3231505  53.9712704
  58.6488485  76.0142911  53.9033995  60.5341044  75.6652205  52.9364250
  61.3913094  75.0691707  53.2508046  60.1325768  75.3188412  51.4777907
  60.9410408  75.5979315  50.8014749  59.9453140  74.2485198  51.3967433
  59.2294263  75.8672183  51.2085493  60.8161325  77.1621587  52.8965414
  61.5732124  77.3700212  52.1398874  59.8998609  77.6986781  52.6500160
  61.1775925  77.4902414  53.8707691  58.7309447  73.9733783  53.7335716
  57.6817018  74.0092162  53.1207225  59.2474813  72.9287933  54.3498676
  60.1730404  72.9358800  54.7771487  58.5478049  71.6541918  54.4852161
  58.3583679  71.2940769  53.4743573  59.3523321  70.5425280  55.1475441
  59.5763403  70.8974435  56.1532707  58.5692615  69.3065670  55.3145685
  59.1881972  68.5455213  55.7901782  57.6985483  69.5097957  55.9387030
  58.2410584  68.9490637  54.3384240  60.7255880  70.3077719  54.5017051
  61.2414407  69.5021821  55.0245207  60.5933597  70.0347561  53.4546729
  61.3187976  71.2200718  54.5669221  57.2559663  71.8964426  55.2573241
  56.2052947  71.4305362  54.8930775  57.3871799  72.5408498  56.4126067
  58.2934592  72.8661077  56.7488222  56.2927887  72.8651804  57.3361882
  55.8361798  71.9443676  57.6976593  56.6924011  73.3863863  58.2060892
  55.2002512  73.7584004  56.6439450  54.0061277  73.4418558  56.5967822
  55.6209388  74.7410168  55.8716832  56.5885470  75.0638448  55.8531503
  54.7272095  75.4743639  54.9530409  53.8416944  75.8063237  55.4952622
  55.4249475  76.7651882  54.4522310  55.7027589  77.3528594  55.3274215
  56.3509293  76.4713077  53.9590221  54.6995263  77.6424424  53.5434053
  53.7280395  78.4855058  54.0561734  53.4476039  78.4522205  55.0979183
  53.1266516  79.3768838  53.1712579  52.5010070  80.1592409  53.5754694
  53.2983506  79.3057874  51.7541498  52.7287409  79.9489355  51.0989574
  54.2549094  78.3507857  51.2085366  54.3964142  78.2264608  50.1447495
  54.9909604  77.5931441  52.1597763  55.7968496  76.9605519  51.8168754
  54.1444483  74.5630954  53.8494800  52.9983403  74.6697166  53.3841556
  54.8956437  73.5722244  53.3314071  55.8212437  73.3151792  53.6747021
  54.4106168  72.7585949  52.1845352  54.0169116  73.4941394  51.4831029
  55.5599807  71.9173172  51.5375867  55.9674039  71.3402912  52.3678565
  55.2166373  70.8168362  50.4859510  56.1356572  70.3380348  50.1472271
  54.5647789  70.0703807  50.9403160  54.7097910  71.2718572  49.6353464
  56.4076606  72.8284699  50.9232542  56.9164061  73.3135580  51.6053907
  53.3330769  71.7880630  52.5606749  52.3975076  71.5341527  51.8040704
  53.5037527  71.1687861  53.7421300  54.3652441  71.2961855  54.2733665
  52.5764877  70.2709076  54.4398029  52.3732894  69.3694763  53.8616046
  53.2400373  69.8470150  55.7431747  53.7825041  70.6925234  56.1669655
  52.4744150  69.5645754  56.4657143  54.1790168  68.7046161  55.5417335
  53.6207898  67.8318735  55.2019090  54.8906649  68.9539608  54.7554593
  54.9269285  68.3616022  56.8040600  55.3410439  69.2695907  57.2417649
  54.2363239  67.9421292  57.5354807  56.0778050  67.3425873  56.5249787
  55.6638780  66.3810363  56.2228005  56.7005961  67.6946063  55.7024973
  56.8840351  67.1873331  57.7410309  57.6527671  66.5104605  57.5638726
  57.2878968  68.1072034  58.0098242  56.2835249  66.8349868  58.5124173
  51.2527426  70.9057485  54.6012386  50.2252919  70.3229856  54.2089041
  51.4165240  72.1050925  55.1329926  52.3160696  72.5830476  55.1878869
  50.2919671  72.8654065  55.7018341  49.6176227  72.1347772  56.1471986
  50.9236799  73.8892858  56.6811923  50.1361880  74.4883069  57.1389728
  51.4745724  73.3587678  57.4579248  51.6051083  74.5419523  56.1356196
  49.4095162  73.6716608  54.6900944  48.1755174  73.6851741  54.8494784
  50.0426838  74.1859767  53.6519846  51.0557665  74.2963787  53.6391205
  49.4233757  74.6445767  52.4409778  48.5501806  75.1984778  52.7834672
  50.3718175  75.5788663  51.6033778  50.6927797  76.3804276  52.2684804
  51.2579387  74.9920715  51.3607783  49.9148625  76.2361217  50.3142781
  49.7283093  75.4093172  49.6282266  48.6977002  77.1494126  50.5514990
  48.3958444  77.6060388  49.6088658  47.8727887  76.5611170  50.9515990
  48.9486979  77.8877854  51.2721392  50.9760609  77.2825576  49.8129917
  50.6267549  77.7404548  48.8878028  51.1126561  78.0538728  50.5703343
  51.9260130  76.7801089  49.6326106  48.9666382  73.4908955  51.5093651
  47.9640375  73.5379002  50.7899370  49.7471328  72.3930255  51.5385404
  50.5530115  72.3510384  52.1627898  49.6157458  71.1428634  50.7521261
  49.7237610  71.3644980  49.6901805  50.4199752  70.4566840  51.0182099
  48.2245846  70.4531431  51.0097535  47.4497675  70.2499706  50.0661765
  47.9050652  70.2546041  52.2628647  48.5471490  70.4656037  53.0257689
  46.6509594  69.7309145  52.7215585  46.5063791  68.8313980  52.1233050
  46.6712113  69.3692975  54.1882558  46.9308654  70.2644505  54.7535642
  45.6588388  69.0897808  54.4811669  47.6394342  68.2194591  54.6255066
  48.6390893  68.4208650  54.2405944  47.5996947  68.1534613  56.1904180
  48.2631857  67.3621333  56.5388665  47.9256144  69.1083810  56.6030403
  46.5822114  67.9441875  56.5201918  47.1758326  66.8739797  54.0870111
  47.8683286  66.0955699  54.4070579  46.1793778  66.6534036  54.4689729
  47.1469027  66.9082935  52.9979190  45.4390775  70.7173099  52.4820779
  44.3088124  70.3117303  52.2212771  45.6709449  72.0423153  52.6075898
  46.5943512  72.4185845  52.8209183  44.6554916  73.0762329  52.4574306
  43.7736232  72.8216876  53.0458280  45.3398615  74.3893511  52.9212942
  45.4936249  74.3378858  53.9990648  46.3256755  74.4480690  52.4603045
  44.5776165  75.6713802  52.6001938  44.3624822  75.6834530  51.5319452
  43.6186699  75.6374447  53.1179241  45.2813165  76.9976854  52.9678983
  46.0542522  77.0195183  53.9333293  44.9244025  77.9808113  52.2407573
  44.1466143  73.2176393  51.0501020  42.9269854  73.4734597  50.8921351
  45.0252401  73.0840537  50.1030121  46.0176929  72.9709413  50.3098196
  44.7533075  73.0740807  48.6571361  43.8473185  73.6731751  48.5657952
  45.9650746  73.7110427  47.8869392  46.8581167  73.1282090  48.1136856
  45.7818679  73.6094445  46.8177593  46.2651991  75.1896503  48.1867513
  46.4550096  75.2813348  49.2565056  47.4830388  75.5676139  47.3846338
  47.7301602  76.6124255  47.5697861  48.3225686  74.9379686  47.6799237
  47.2781737  75.4247857  46.3237844  45.0914764  76.1739062  48.0152398
  45.4248516  77.1831447  48.2548633  44.7377841  76.1434538  46.9845663
  44.2797588  75.8918691  48.6856950  44.3277140  71.7353883  48.0007572
  44.2332894  71.5334689  46.8028829  44.2443558  70.6796606  48.8294417
  44.1346193  70.7885803  49.8376300  44.2981485  69.2974324  48.4209055
  45.2203832  69.1786581  47.8532247  44.3424433  68.3662382  49.6762050
  44.3826281  67.3249617  49.3559446  45.2264554  68.5971134  50.2699102
  43.4491554  68.5256759  50.2797329  43.1803845  68.8856932  47.4461337
  43.3929169  68.4551390  46.2641430  41.8983373  68.9940380  47.9100319
  41.6970579  69.3064609  48.8594052  40.6526211  68.6863155  47.1340033
  40.8021352  67.6578943  46.8054645  39.3878189  68.7925287  47.9824436
  39.5577607  69.5490484  48.7486123  38.5830116  69.1597757  47.3444254
  38.8894224  67.4892919  48.6902869  38.8021946  66.6797978  47.9658150
  39.6136099  67.1705626  49.4397798  37.5593326  67.7446154  49.3376070
  37.5310880  68.7394131  49.7829692  36.7570502  67.7029958  48.6007178
  37.3743362  66.6775088  50.3941295  37.9846507  66.7167229  51.2105748
  36.4628269  65.6719784  50.3440130  35.8960992  65.3634646  49.1870647
  36.1466277  65.8793998  48.3429353  35.2106246  64.6097004  49.1393277
  36.2826366  64.8579953  51.3412692  36.8344454  64.9641219  52.1919405
  35.5892774  64.1129783  51.2727504  40.4549861  69.5948769  45.9050891
  39.7929077  69.1448470  44.9491974  41.0117048  70.8218694  45.8541829
  41.4543684  71.2624875  46.6604179  41.0442805  71.6796984  44.6071632
  40.0421174  71.7008739  44.1790957  41.5354365  73.0614601  45.0266625
  42.5436120  72.8828901  45.4005434  41.6350577  74.1374782  43.8573347
  41.9939021  75.0838159  44.2624129  42.3290285  73.7829832  43.0947662
  40.6505845  74.2835680  43.4121007  40.6622631  73.6048761  45.9918777
  40.9824707  74.4909402  46.2600213  41.9884254  71.1204094  43.4919247
  41.5350411  71.1158062  42.3372981  43.0196134  70.4289803  43.8731407
  43.3275331  70.3397198  44.8407181  43.8117168  69.7272319  42.9268199
  44.0285303  68.7204921  43.2842956  43.2743345  69.6221268  41.9843564
  45.1417781  70.5317291  42.7134085  45.9852386  70.0482672  41.9367314
  45.3232613  71.7449918  43.1888427  44.5916398  72.2728766  43.6632029
  46.6248968  72.4781206  43.0823349  46.9690509  72.3962080  42.0514946
  46.4437644  73.9227498  43.4066798  45.8922659  73.8564220  44.3445173
  47.7609881  74.6933643  43.5716923  47.5458343  75.7362266  43.8062963
  48.3423428  74.2523954  44.3813604  48.3317891  74.6399975  42.6443649
  45.6534975  74.7226097  42.3671504  46.2724190  74.8680987  41.4811126
  44.7831309  74.1447748  42.0571412  45.1927461  76.0827640  42.8842659
  44.6388710  76.6013134  42.1017922  44.5492227  75.9429793  43.7521900
  46.0609733  76.6775271  43.1681744  47.7004075  71.8481479  43.9931238
  47.6509180  72.0229032  45.2511423  48.6419734  71.0779752  43.4316144
  48.8593265  71.0755410  42.4350129  49.4962587  70.1046335  44.2786364
  48.9899724  69.8376427  45.2065810  49.6962166  68.6873287  43.5091234
  50.4846801  68.1888228  44.0724845  48.4520977  67.7321422  43.4632336
  48.7115005  66.8211665  42.9234672  48.1506696  67.4783328  44.4793014
  47.6276904  68.2323583  42.9546859  49.9660018  68.9577402  42.1631884
  50.0918049  68.1158195  41.6788329  50.8056941  70.8213528  44.6715506
  51.3733622  71.5394735  43.9095440  51.2328377  70.5542794  45.9208171
  50.7936098  69.8844992  46.5519505  52.4047991  71.2431739  46.4652550
  52.9584052  71.6733772  45.6303985  51.9941970  72.4546849  47.4110100
  51.6570222  72.0443409  48.3634065  53.2001801  73.3517810  47.5630771
  52.9487816  74.1936799  48.2082763  54.0204756  72.7866128  48.0063124
  53.5028474  73.7227250  46.5836549  50.8201784  73.3155416  46.8083666
  50.5772014  74.1300688  47.4915585  51.1269780  73.7278860  45.8472960
  49.9419540  72.6854776  46.6681250  53.3155716  70.2572049  47.1795841
  52.9107585  69.7031884  48.2228898  54.5395759  70.0776759  46.8119603
  54.9114020  70.6164222  46.0298056  55.5874105  69.1642817  47.3562572
  55.2904650  68.9047945  48.3724438  55.7144060  67.8308284  46.5408011
  56.1118307  68.0422512  45.5486568  56.4230959  67.1641419  47.0321240
  54.3889625  67.1553446  46.4186749  53.9049235  66.5127687  47.3078330
  53.7163629  67.3954650  45.3063158  52.7694104  67.0319088  45.1938872
  54.1440585  67.9437805  44.5599228  56.9290229  69.8744345  47.3360770
  57.0890616  70.8157992  46.5746933  57.7272677  69.4804138  48.2470097
  57.5205475  68.7789204  48.9589688  59.1079788  70.0948726  48.2932555
  59.2356183  70.9206810  47.5931925  59.3628186  70.6994557  49.6586382
  60.3601024  71.1393581  49.6814354  58.6208568  71.4719996  49.8586508
  59.2914242  69.9218825  50.4189812  60.0512225  68.9897341  47.9381175
  59.8742660  67.7795656  48.0848503  61.2105588  69.4995015  47.4065250
  61.4032981  70.5009603  47.3747668  62.2919064  68.6877754  46.8304970
  62.0331315  67.6290218  46.8540838  62.5097422  69.0707015  45.3533381
  62.6974007  70.1285605  45.1674602  63.8142845  68.3887175  44.7663412
  63.9394890  68.6796670  43.7229510  64.6832098  68.7123532  45.3393039
  63.7197343  67.3045658  44.8323421  61.1532655  68.5868211  44.6974243
  61.1694593  68.8006016  43.6288177  61.0370964  67.5143583  44.8512074
  60.3170172  69.1122445  45.1596486  63.5564769  68.9092455  47.6655951
  63.8279963  70.1047645  47.7945379  64.2342600  67.8530064  48.1825399
  64.0409407  66.8769374  47.9566780  65.3253388  68.0600232  49.1311255
  65.3325664  69.1132025  49.4138392  65.1095725  67.1727509  50.3825111
  65.0103884  66.1315066  50.0758381  65.9868555  67.2330284  51.0259909
  63.5620283  67.6959201  51.3648755  63.9165290  68.4465652  52.3663216
  66.7158893  67.6839805  48.4767054  66.9911135  66.5035692  48.3894416
  67.5184265  68.6528005  48.0722280  67.2915179  70.0802932  47.8100021
  67.6259343  70.6768540  48.6590719  66.2272376  70.2749253  47.6833045
  68.0396523  70.4750895  46.5740495  68.3219307  71.5282154  46.5688114
  67.4729976  70.2930208  45.6605977  69.2403470  69.5383505  46.7249476
  70.0577990  70.0384641  47.2448126  69.6204805  69.2380474  45.7490421
  68.7316356  68.2569333  47.5589278  68.7042008  67.3814162  46.9101395
  69.6290200  67.8892028  48.7256711  69.6704657  68.2761755  49.7737442
  70.4382326  67.1253123  48.6695379  70.5722764  66.4958859  47.8801366
  71.4479720  66.9514378  49.7986953  71.1071381  67.1758836  50.7247711
  71.8512918  65.9411575  49.8490077  72.4705048  67.9651578  49.3791135
  72.1492989  69.0280925  48.8460030  73.7387267  67.6147732  49.5720601
  74.0304325  66.7955668  50.1047424  74.8407468  68.4053641  49.0159889
  74.7366766  69.4410753  49.3387223  76.1758381  67.8578420  49.5287953
  76.1971758  66.7793174  49.3746630  76.9830433  68.2807611  48.9313348
  76.4848998  68.1153670  50.9346864  77.0149170  69.3682827  51.3683389
  77.2384310  70.1007885  50.6297636  77.2490086  69.6299408  52.7186361
  77.6701253  70.5811246  53.0079434  77.0287599  68.6183548  53.5918158
  77.2747458  68.5870350  54.7463347  76.5758116  67.3807477  53.1959215
  76.3672161  66.6834118  53.9043016  76.2378094  67.1641327  51.9436200
  75.7224704  66.2589607  51.6810485  74.7975667  68.3770292  47.4867525
  74.8089632  67.2995721  46.8836676  74.7517255  69.5590836  46.8591767
  74.8128619  70.4497874  47.3538385  74.6110419  69.7087545  45.4115591
  74.7092841  68.7217519  44.9604350  73.2251995  70.2632021  45.0144705
  73.1324521  71.2551141  45.4553525  73.1006341  70.3989799  43.4854218
  72.1157217  70.7906198  43.2336248  73.8670978  71.0810614  43.1175564
  73.2312776  69.4211118  43.0209760  72.1109791  69.4031941  45.5616099
  71.1494706  69.8211073  45.2638158  72.2042448  68.3919443  45.1669902
  72.1738710  69.3752506  46.6493176  75.6997887  70.6457963  44.9004859
  75.8884240  71.7368290  45.4453556  76.3926061  70.2407664  43.8364970
  76.1958632  69.3867770  43.3155419  77.5213281  71.0221506  43.3268188
  78.1414353  71.3317129  44.1680583  78.3831414  70.1787525  42.3996413
  78.5575063  69.2038790  42.8553520  77.8469023  70.0028949  41.4669523
  79.7293491  70.8469311  42.0945189  80.3634189  70.1479269  41.5492092
  79.5668292  71.7048986  41.4425794  80.4536680  71.3049024  43.3628132
  80.8137546  70.4403286  44.1989566  80.6638885  72.5311751  43.5312884
  77.0126583  72.2768428  42.6127999  76.5510860  72.2232474  41.4709270
  77.0984553  73.4147272  43.2889688  77.4613120  73.4483808  44.2412968
  76.7051273  74.7305576  42.7952716  76.7215049  74.7252919  41.7050937
  75.2899404  75.1034318  43.2319132  74.9968028  76.0158573  42.7130541
  74.2555194  74.0394419  42.8497157  73.2677705  74.3559147  43.1833803
  74.2489384  73.9110258  41.7675994  74.5133853  73.0934117  43.3261089
  75.2979232  75.2994719  44.6483239  74.5473211  75.8754204  44.9029343
  77.6814957  75.7373200  43.3832366  78.5557241  75.3422628  44.1691130
  77.5663082  77.0320951  43.0530900  77.0201073  77.5805163  41.7928865
  75.9382736  77.7010279  41.8418842  77.2299149  76.9273289  40.9457632
  77.7221277  78.9088584  41.6581562  77.0951347  79.6345757  41.1414751
  78.6409438  78.8115817  41.0795230  78.0112997  79.3458395  43.0635984
  77.1482161  79.8319803  43.5190711  78.8348905  80.0583829  43.1016137
  78.3641143  78.0348399  43.7775069  79.4259034  77.7907031  43.7543707
  78.0643437  78.1104087  45.2644179  78.9533394  78.4969415  46.0301394
  76.8559882  77.7627176  45.7163869  76.0660377  77.4846425  45.1338581
  76.6091462  77.7700765  47.1579784  76.9129833  78.7435127  47.5429702
  75.1211403  77.5698575  47.4541593  74.5596540  78.4011734  47.0287475
  74.7780553  76.6638399  46.9539236  74.8004524  77.4642820  48.9655718
  75.3798141  76.6451031  49.3912172  75.1305586  78.3780855  49.4593952
  73.0465152  77.1979236  49.3419553  73.0977508  75.7147435  50.3495858
  72.1171490  75.4376430  50.6275730  73.5379193  74.8999956  49.7756191
  73.6998008  75.8997688  51.2390720  77.4353546  76.6967157  47.8597285
  77.9268648  76.9140705  48.9775248  77.5949492  75.5337077  47.2121760
  77.1975339  75.3274155  46.2958949  78.3739839  74.4499465  47.7967024
  77.9328254  74.1966965  48.7606728  78.3257852  73.2209494  46.8939672
  78.9118852  72.4180717  47.3411580  77.2924234  72.8948982  46.7781289
  78.7395475  73.4708267  45.9169404  79.8137518  74.8755680  48.0451092
  80.4176164  74.4776062  49.0487002  80.3805157  75.6834993  47.1456543
  79.9339940  75.9959619  46.2836783  81.7362017  76.1870611  47.3613827
  82.3869472  75.3361180  47.5626080  82.2307480  76.9086653  46.1081429
  83.2417569  77.2802569  46.2774370  82.2348780  76.2158563  45.2669247
  81.5683688  77.7454333  45.8854783  81.7996982  77.1146452  48.5739210
  82.7325488  77.0268076  49.3823137  80.8154389  78.0095162  48.7153600
  80.0785383  78.1655951  48.0272207  80.7277682  78.8542428  49.9070143
  81.6358041  79.4555364  49.9583224  79.4985251  79.7554699  49.8105955
  78.5951546  79.1809964  49.8851662  79.4997151  80.4620684  50.6454908
  79.4642114  80.4569106  48.5312332  80.3945251  80.4739968  48.1873260
  80.6398228  78.0182994  51.1761247  81.2611070  78.3463226  52.1971985
  79.8692145  76.9313194  51.1232760  79.3804498  76.6201628  50.2841903
  79.6619033  76.0831851  52.2944770  79.4078445  76.7042275  53.1531967
  78.4858944  75.1244755  52.0342537  78.6479898  74.6106838  51.0874346
  78.4035884  74.0409655  53.1026801  77.5624926  73.3813007  52.8882416
  79.3274155  73.4619664  53.1051271  78.2628522  74.5032393  54.0793139
  77.1896632  75.9275305  51.9365523  76.3554789  75.2512871  51.7522742
  77.0225459  76.4633084  52.8698561  77.2653676  76.6416235  51.1166756
  80.9438882  75.3348034  52.6542612  81.3567956  75.3020719  53.8207724
  81.5955627  74.7289772  51.6590098  81.2642094  74.6766213  50.6957443
  82.8777716  74.0783641  51.9078022  82.7041059  73.2503292  52.5943548
  83.4598396  73.5332185  50.6040846  83.3838332  74.3025290  49.8349695
  84.5211155  73.3317099  50.7497726  82.7844901  72.2696118  50.1024361
  82.6499828  71.5692155  50.9272194  81.7917225  72.5070394  49.7207271
  83.6083802  71.6282763  49.0172825  84.6164967  71.4499903  49.3907453
  83.1823019  70.6554770  48.7717895  83.6813548  72.4413273  47.8049980
  84.4184184  73.1431829  47.7413477  82.8431510  72.3190800  46.7803251
  81.8563585  71.4312711  46.8430484  81.7459232  70.8490929  47.6737113
  81.2097910  71.3319668  46.0604416  82.9853990  73.0727513  45.6946858
  83.7428659  73.7529688  45.6412755  82.3358214  72.9706006  44.9141267
  83.8668112  75.0370873  52.5617052  84.5109950  74.6962003  53.5592139
  84.0091982  76.2422229  51.9983969  83.5078929  76.5566150  51.1671762
  84.9339651  77.2203122  52.5693752  85.9383212  76.7968938  52.5603655
  84.9434980  78.4966827  51.7206802  83.9165607  78.7803514  51.4889101
  85.3756443  79.3110592  52.3029968  85.7335928  78.3387301  50.4085751
  86.7480453  78.0179878  50.6471519  85.2780605  77.5430152  49.8188297
  85.8158573  79.6019418  49.5540971  85.6755075  80.7105693  50.0633768
  86.0176710  79.2712629  48.3784872  84.5791585  77.5231470  54.0226749
  85.4508257  77.5206706  54.8964096  83.2947490  77.7421305  54.3032049
  82.5850238  77.6982598  53.5851498  82.8858882  78.0763664  55.6550129
  83.4406682  78.9346078  56.0331917  81.3960532  78.4347103  55.6158102
  81.2673160  79.2360026  54.8882328  80.8120493  77.5678189  55.3076700
  80.7952074  78.9230452  56.9044213  80.2860089  78.1110089  57.8245162
  79.8682673  78.8686545  58.8333338  79.4075738  78.4226981  59.7151353
  80.1233613  80.1378793  58.5310093  79.9020581  80.9184654  59.1324205
  80.7025944  80.2335336  57.3390866  80.9731923  81.2107333  56.9438921
  83.1074295  76.9473266  56.6438877  83.4790783  77.1872620  57.7989317
  82.8599247  75.7035630  56.2109155  82.5003812  75.4794371  55.2833385
  83.0968484  74.5504818  57.0674850  82.6314123  74.7551218  58.0314086
  82.4642829  73.2842725  56.4681199  82.4831643  73.3659616  55.3818202
  83.0823805  72.4267021  56.7346541  81.0302280  73.0100231  56.9121691
  80.6630408  73.0973116  58.2493735  81.4056231  73.3607295  58.9875877
  79.3697451  72.8535746  58.6472261  79.1003781  72.9206311  59.6904507
  78.4170536  72.5223270  57.7039916  77.1335686  72.2796479  58.1035093
  77.0889094  72.2708121  59.0793324  78.7490710  72.4137094  56.3700919
  78.0033436  72.1380358  55.6397372  80.0491571  72.6626879  55.9829320
  80.3136319  72.5867482  54.9388619  84.5879953  74.3270535  57.2790618
  85.0169463  73.9748794  58.3833485  85.3868286  74.5109668  56.2231041
  85.0613023  74.7477392  55.2855107  86.8314157  74.3774076  56.3584486
  87.0508066  73.3635680  56.6937692  87.5041976  74.6103906  55.0090731
  88.3465346  73.9285308  54.8925177  86.8037207  74.3915538  54.2037432
  87.9511290  75.9448124  54.9055658  87.1789087  76.5488667  54.8936718
  87.3843340  75.3388830  57.4111121  88.3184599  74.9915840  58.1492273
  86.8125409  76.5466806  57.5085988  86.0758552  76.8954728  56.8963291
  87.2444014  77.4679556  58.5549008  88.3327652  77.5189909  58.5277754
  86.6858902  78.8712023  58.3044048  85.6099104  78.8052813  58.1411555
  86.8362715  79.4817751  59.1940944  87.3340458  79.5577145  57.1089582
  88.5068543  79.2401423  56.7958489  86.6666816  80.4076469  56.4755241
  86.8287135  76.9663385  59.9319660  87.6044037  77.0552080  60.8861761
  85.6138303  76.4271367  60.0511454  84.9642035  76.2892183  59.2769183
  85.1222172  75.9831645  61.3551515  85.3370928  76.7546504  62.0946838
  83.5949540  75.7840304  61.3052673  83.3428787  75.2215669  60.4067580
  83.1175415  74.9817405  62.4938635  82.0368150  74.8549330  62.4364649
  83.5987930  74.0033305  62.4893010  83.3726835  75.5074747  63.4137146
  82.8924495  77.1481602  61.2425794  82.9803464  77.6360350  62.2128228
  83.4103934  77.7795005  60.5198373  81.4296118  77.0688386  60.8648772
  81.0056565  78.0723584  60.8418741  81.3318001  76.6108354  59.8807372
  80.8966884  76.4655641  61.5998444  85.8439626  74.7133546  61.8045005
  86.2225439  74.5803987  62.9733146  86.0461673  73.7658470  60.8839572
  85.7132368  73.8355522  59.9224303  86.7688200  72.5345291  61.1738618
  86.4279952  72.2182130  62.1599619  86.4666127  71.4709774  60.1163105
  86.8189920  71.8355524  59.1512073  87.0458887  70.5777682  60.3505289
  85.0156719  71.0754693  59.9761077  84.0454359  71.1052386  60.9475886
  84.1993825  71.4242570  61.9674538  82.8443210  70.6675851  60.4286288
  81.9644526  70.6053796  60.9418085  83.0237573  70.3290612  59.1109487
  82.1117327  69.8352517  58.1761825  81.0797716  69.6572041  58.4407113
  82.5756696  69.5833226  56.9051663  81.8956734  69.1943876  56.1622003
  83.9114127  69.8198635  56.5541441  84.2392193  69.6167529  55.5451147
  84.8245594  70.3136561  57.4871806  85.8531219  70.4916551  57.2096026
  84.3807688  70.5741069  58.7900541  88.2790329  72.7265142  61.2172130
  88.9803805  71.8072611  61.6515738  88.7901546  73.8654984  60.7385265
  88.2168544  74.6221007  60.3644097  90.2307652  74.1419786  60.7034346
  90.3840189  75.0969774  60.1992732  90.8004293  74.2853090  62.1196536
  90.6645019  73.3519495  62.6658873  91.8729085  74.4699540  62.0665292
  90.1165164  75.4301711  62.8759714  90.1340642  76.3258372  62.2552968
  89.0694533  75.1738475  63.0370473  90.7603050  75.7442134  64.2157270
  91.4422275  74.8681019  64.7765426  90.5719386  76.8702037  64.7166547
  90.9691349  73.0771541  59.8941192  91.9848377  72.5231319  60.3133313
  90.4229444  72.7892991  58.7137482  89.5202679  73.1626452  58.4196839
  91.0362933  71.9255072  57.7206743  92.0498975  71.6756061  58.0326020
  90.2924916  70.5803440  57.5755178  90.8158777  69.9714901  56.8380841
  90.2902582  69.8192271  58.9096424  89.7615212  68.8738728  58.7885524
  91.3173838  69.6243058  59.2185761  89.7906921  70.4194771  59.6704447
  88.8752112  70.8112910  57.0839099  88.3634443  69.8543426  56.9862926
  88.3398263  71.4378167  57.7975669  88.9032318  71.3083611  56.1138786
  91.0420624  72.6837619  56.4024451  90.3089266  73.6603016  56.2166993
  91.8882520  72.2296111  55.4815093  92.5300767  71.4497804  55.6235201
  91.9528504  72.8411738  54.1638349  92.1240840  73.9090237  54.2993398
  93.1061839  72.2493634  53.3537790  93.3653760  72.9228269  52.5367503
  93.9898049  72.1577590  53.9848903  92.7567202  70.9763762  52.8314082
  93.5707383  70.4887647  52.5848269  90.6376044  72.6473076  53.4071407
  89.7758623  71.8474284  53.7764554  90.4924750  73.4058333  52.3261894
  91.1802856  74.0814943  51.9944932  89.2837560  73.3060750  51.5206464
  88.4092466  73.4162125  52.1619451  89.2650936  74.4402198  50.4923636
  88.3936754  74.3068546  49.8512689  89.1955187  75.7972547  51.2036250
  89.1823133  76.5964646  50.4620460  88.2879162  75.8467432  51.8057700
  90.0661184  75.9147673  51.8490108  90.4674710  74.4113255  49.7154024
  90.4497305  75.1370818  49.0580333  89.1656107  71.9243101  50.8702880
  88.0722555  71.3463689  50.8172786  90.2885198  71.3578462  50.4182002
  91.1966829  71.8207476  50.3951831  90.2871294  69.9874734  49.9087612
  89.5593720  69.9324033  49.0996281  91.6714484  69.6292728  49.3641838
  92.1728824  70.5448392  49.0492879  92.2665363  69.2012557  50.1712679
  91.6544938  68.6426171  48.1836375  90.9515433  67.8384707  48.3993981
  91.2899345  69.1555417  47.2934013  93.0343525  68.0398396  47.8880335
  93.1140381  66.8026310  47.7103903  94.0353204  68.7981391  47.8282723
  89.8563536  68.9843128  50.9805655  89.0495601  68.0874099  50.7077728
  90.3861016  69.1082531  52.2024845  91.0732724  69.8095235  52.4774779
  89.9720294  68.1831249  53.2547138  90.1053237  67.1759119  52.8606248
  90.8449876  68.3340538  54.5080696  90.6332663  69.2983173  54.9693293
  90.5599389  67.5673409  55.2278893  92.3515283  68.2317033  54.2484836
  92.5857879  67.2238226  53.9068356  92.6200728  68.9120838  53.4411845
  93.2064875  68.5541862  55.4796105  93.0419230  69.6404922  56.0790749
  94.0600404  67.7145062  55.8416229  88.4995939  68.3627293  53.6153049
  87.8370146  67.3937540  54.0074864  87.9635475  69.5775258  53.4861496
  88.4802292  70.4206768  53.2354799  86.5344368  69.7648941  53.7099356
  86.2697353  69.3360386  54.6765525  86.2013892  71.2537857  53.7356412
  85.1326712  71.3844291  53.9032447  86.7567998  71.7365111  54.5392893
  86.4773902  71.7048978  52.7823428  85.7241898  69.0405066  52.6426707
  84.7191414  68.3779428  52.9457414  86.1579200  69.1554751  51.3860000
  86.9453668  69.7396312  51.1059352  85.5198026  68.4330755  50.2899152
  84.4829948  68.7583705  50.2100658  86.2496367  68.7509509  48.9836989
  86.1881665  69.8225572  48.7961564  87.3051849  68.5081420  49.0999053
  85.7071444  68.0131265  47.7871105  86.2100863  66.7660996  47.4355844
  86.9996446  66.3243068  48.0256057  85.7147398  66.0846197  46.3425224
  86.1108103  65.1140196  46.0838598  84.7108043  66.6481511  45.5814251
  84.3190297  66.1201579  44.7245971  84.2054490  67.8960298  45.9201273
  83.4226762  68.3408531  45.3248176  84.7029496  68.5676391  47.0172251
  84.3040173  69.5361840  47.2769882  85.4982347  66.9285368  50.5529864
  84.4683519  66.2666510  50.3606585  86.6336623  66.3656746  50.9982356
  87.4987100  66.8686764  51.1981077  86.6783139  64.9244681  51.2272851
  86.3096633  64.4331141  50.3270684  88.1145421  64.4520020  51.4766902
  88.5456776  65.0309259  52.2936744  88.0985184  63.4101509  51.7986512
  89.0036910  64.5819227  50.2487000  88.4908328  64.5578971  49.1105689
  90.2346765  64.6909383  50.4202767  85.7760994  64.5287959  52.3913139
  85.1059178  63.4940324  52.3332678  85.7316665  65.3397455  53.4531431
  86.2408930  66.2195282  53.5382722  84.9046175  64.9804298  54.6019561
  85.1897060  63.9706899  54.8989022  85.1559038  65.9219558  55.7776456
  86.2104992  65.8897611  56.0517921  84.9356056  66.9461230  55.4781877
  84.3009646  65.5469182  56.9878131  83.2959727  65.2978509  56.6460502
  84.7140409  64.6489409  57.4462001  84.2062265  66.6315476  58.0352148
  83.9333806  67.5733872  57.5584122  83.4095288  66.3877290  58.7385646
  85.4577863  66.7996254  58.7596532  86.3171335  66.4933854  58.3030711
  85.5542534  67.3272935  59.9782492  84.4605668  67.7316603  60.6232451
  83.5450728  67.6381605  60.1832892  84.5388055  68.1351656  61.5564702
  86.7493675  67.4453615  60.5530013  87.5857895  67.1325955  60.0594186
  86.8289073  67.8488207  61.4863157  83.4181063  64.9684369  54.2434325
  82.6775479  64.0772586  54.6796636  82.9520288  65.9588336  53.4727650
  83.5038100  66.7577158  53.1604749  81.5620007  65.9494201  53.0139379
  80.9100111  65.8835799  53.8843125  81.2211039  67.2560843  52.2742840
  81.9771159  67.4238254  51.5072259  79.8598461  67.1573438  51.5692725
  79.6466713  68.0953895  51.0562954  79.8839114  66.3438622  50.8436153
  79.0809354  66.9621565  52.3064417  81.2392242  68.4255664  53.2499317
  80.2652640  68.5023285  53.7328342  81.9690940  68.2254893  54.0335955
  81.5687149  69.7374516  52.5934345  81.5655541  70.5292785  53.3415771
  82.5554424  69.6770229  52.1338448  80.8244059  69.9586632  51.8279829
  81.3024742  64.7330908  52.1345612  80.3701268  63.9615309  52.3802453
  82.1328412  64.5344406  51.1055506  82.9698325  65.0871251  50.9229359
  81.8760466  63.4663892  50.1405730  80.8502905  63.6099082  49.8001267
  82.8286246  63.5539975  48.9421076  82.6382240  62.7045541  48.2864946
  82.5887657  64.8328714  48.1452026  83.2769269  64.8702285  47.3008081
  81.5629206  64.8451997  47.7771737  82.7544082  65.6979784  48.7873647
  84.1919343  63.5102841  49.4034167  84.4139784  64.3546067  49.8497038
  81.9843690  62.0856023  50.7629587  81.3296531  61.1526298  50.2861237
  82.8109717  61.9196191  51.8024027  83.4167598  62.6446080  52.1870802
  82.8891069  60.6233379  52.4698858  82.8768557  59.8629403  51.6890737
  84.1833301  60.5056333  53.2718408  84.2207947  59.5319803  53.7613743
  85.0373394  60.6080874  52.6020150  84.2174536  61.2918888  54.0256916
  81.6955836  60.3788487  53.3844695  81.3657919  59.2172350  53.6639523
  81.0404117  61.4460603  53.8657199  81.3067623  62.4162630  53.6954436
  79.8546317  61.2657216  54.6981661  80.0424641  60.3744044  55.2975220
  79.6393332  62.4728695  55.6112974  80.5992995  62.9512063  55.8053360
  79.0163324  63.2047137  55.0981273  78.9875660  62.1006591  56.9354691
  78.6768888  61.0560240  56.9077025  79.7169613  62.1948120  57.7400803
  77.7840005  62.9817903  57.2348099  76.9478654  62.6956998  56.5960473
  77.4635525  62.8322102  58.2654899  78.1163453  64.3873884  57.0177704
  79.0760038  64.6137503  56.7570460  77.2557208  65.3890347  57.1364736
  75.9952890  65.1491702  57.4900064  75.6894241  64.1926906  57.6702620
  75.3355391  65.9210046  57.5811102  77.6649825  66.6327580  56.9114270
  78.6339909  66.8114538  56.6499366  77.0102182  67.4097417  57.0002693
  78.5886340  61.0234232  53.8841257  77.6295004  60.4528994  54.4207395
  78.5526516  61.4551090  52.6236856  79.2989110  61.9981209  52.1903602
  77.4279852  61.1829842  51.7377144  76.5207394  61.3993788  52.2895701
  77.4384150  62.0884630  50.4985521  78.3894784  61.9911633  50.0000127
  76.3199358  61.6449486  49.5416017  76.3214482  62.2883979  48.6632387
  76.4931377  60.6136854  49.2395582  75.3532298  61.7165144  50.0381287
  77.2959796  63.5823971  50.8888913  77.3053736  64.1919940  49.9867177
  76.3585423  63.7397069  51.4220374  78.1290660  63.8674968  51.5300487
  77.4710209  59.7184643  51.2996247  78.4734833  59.2912810  50.7167994
  76.4110201  58.9169589  51.5181089  75.2572149  59.0778672  52.0132692
  74.5970444  59.6024636  51.8407946  75.8077695  59.4113921  53.4630409
  74.5914108  57.8438528  52.5621821  73.5065293  57.9220812  52.6596751
  74.9622040  57.4523158  53.5159701  75.0151866  57.0445745  51.4079217
  74.3708549  57.2129728  50.5455484  74.9738275  55.9788889  51.6341724
  76.4559915  57.5111543  51.1376714  77.2132593  56.9606845  51.6953412
  76.8991439  57.2562417  49.7037540  77.7652599  56.3995742  49.4872110
  76.3666961  57.9714633  48.7115001  75.6617781  58.7036267  48.8146591
  76.8123193  57.6969371  47.3503839  76.8276205  56.6091790  47.2765349
  75.8438739  58.2473617  46.2820986  76.2200582  57.9678070  45.2981491
  74.4631823  57.6165520  46.4389933  73.7911002  58.0156599  45.6828242
  74.5389477  56.5367689  46.3288777  74.0364931  57.7185333  47.2051384
  75.7941624  59.7821025  46.3031602  75.3251168  60.1080145  47.2288865
  76.8114930  60.1722385  46.3120533  75.0397048  60.3781379  45.1123229
  75.0410709  61.4650165  45.1881302  75.5277886  60.0780400  44.1861848
  74.0161939  60.0178455  45.1102349  78.2177233  58.2186468  47.0757580
  78.7893779  57.8911467  46.0324235  78.7914582  59.0098445  47.9745556
  78.3093989  59.4202977  48.7737375  80.1970737  59.3511914  47.8680541
  80.5654305  59.6194975  48.8576271  80.7475362  58.4650879  47.5517747
  80.5123180  60.4787680  46.9150056  81.6735306  60.6373449  46.5158218
  79.5178673  61.2795143  46.5552026  78.5755131  61.2102101  46.9378085
  79.6785606  62.3374928  45.5765121  80.6679994  62.7812642  45.6877777
  79.5942838  61.8055907  44.1382494  79.8691339  62.6035461  43.4474637
  80.3260141  61.0077977  44.0108577  78.2017765  61.2740114  43.7611993
  78.0029763  60.3562362  44.3134662  77.4447678  61.9974869  44.0623355
  78.0765005  61.0012814  42.2614694  78.2213585  61.9327038  41.7149443
  78.8728835  60.3240036  41.9533680  76.7834639  60.4234399  41.8922546
  76.7203922  59.4065482  41.8485431  75.6796361  61.1202175  41.6077425
  75.6824175  62.4485371  41.6443042  76.5350459  62.9497966  41.8919169
  74.8313002  62.9668422  41.4247634  74.5621615  60.4830527  41.2791325
  74.5470054  59.4637501  41.2445700  73.7177443  61.0134710  41.0610269
  78.5973484  63.3720577  45.8239460  77.6199064  63.1250226  46.5426455
  78.8069889  64.5446127  45.2364400  79.6608758  64.7815031  44.7312555
  77.8167058  65.6053094  45.2661090  77.4419140  65.7062062  46.2849924
  78.4470867  66.9286134  44.8311092  79.2374791  66.7210630  44.1098586
  77.6939509  67.5235444  44.3151067  79.0205812  67.7429541  45.9568331
  80.3134582  67.5133822  46.4146661  80.9081528  66.7362257  45.9577365
  80.8522001  68.2665457  47.4492901  81.8573860  68.0729055  47.7949207
  80.0952996  69.2673106  48.0369714  80.6302330  70.0220510  49.0601989
  79.9700579  70.6811375  49.3607412  78.8018679  69.5177816  47.5985926
  78.2112984  70.2961174  48.0593821  78.2750386  68.7566742  46.5606352
  77.2709163  68.9534330  46.2159692  76.6652765  65.2617741  44.3341634
  76.8555095  64.6181829  43.3043555  75.4613086  65.7042621  44.7020778
  75.2532773  66.1364021  45.6024823  74.3272335  65.5902847  43.7980176
  74.2916355  64.5972250  43.3506501  73.0097041  65.7835722  44.5731020
  73.0809265  66.7157726  45.1339544  71.8125771  65.9244070  43.6384535
  70.9049657  66.0588019  44.2275733  71.9563853  66.7898572  42.9915790
  71.7193319  65.0262802  43.0280132  72.8113700  64.6360010  45.5472604
  71.8781526  64.7787246  46.0921704  72.7707060  63.6949184  44.9984718
  73.6421738  64.6098053  46.2515647  74.4895909  66.6187778  42.6929318
  75.0480503  67.7005389  42.9120587  74.0234718  66.2593380  41.4311713
  73.5987879  65.3710011  41.1625147  74.1648720  67.2762177  40.3891451
  74.9733463  67.9427218  40.6914578  74.5268435  66.6397397  39.0392927
  73.8142546  65.8439876  38.8200256  74.4193952  67.3887820  38.2544948
  75.9670694  66.0562557  38.9875401  76.1016667  65.3618613  39.8167958
  76.0876825  65.4823854  38.0687824  77.0632516  67.1463029  39.0539122
  76.9902368  68.1624268  38.3601342  78.0704786  66.9287278  39.8961587
  78.0944267  66.0749305  40.4528133  78.8190303  67.6165193  39.9851558
  72.8770068  68.0850754  40.2421985  71.7845264  67.5690596  40.4824887
  72.9703803  69.3609473  39.8666491  74.1914611  70.1860482  39.7624582
  74.7836690  69.9234237  38.8856286  74.8377531  70.0642569  40.6314639
  73.6367824  71.5991697  39.6657992  74.2872065  72.2387597  39.0703955
  73.5521476  72.0577422  40.6505362  72.2856334  71.4439334  39.0199434
  72.3649532  71.3660673  37.9352164  71.6397740  72.2946313  39.2316110
  71.7441838  70.1511945  39.6423093  71.1844634  70.3017210  40.5653670
  70.7240429  69.4695589  38.7357194  69.5185368  69.5518088  39.0114378
  70.9646570  67.9917916  37.4167454  71.9471876  67.8669398  37.2123066
  69.9795786  67.2010636  36.6191967  69.2004028  67.9007123  36.3156140
  70.6921846  66.6303533  35.4418455  71.1221798  65.6647285  35.7072947
  69.9815672  66.4528225  34.6344795  71.6624325  67.4529371  35.0142616
  72.0132466  67.9663328  35.7716725  69.1502265  66.1511638  37.3708909
  68.0160375  65.8609483  36.9202895  69.6277177  65.5412263  38.4526765
  70.5991570  65.6308925  38.7511893  68.8237064  64.6755702  39.3368853
  68.1702947  64.0508558  38.7284366  69.7908892  63.8320072  40.1346632
  70.3974897  64.4932285  40.7530810  69.2201439  63.1967400  40.8108603
  70.7081777  62.9621580  39.3234351  70.0974526  62.1770345  38.8764269
  71.0917880  63.5717279  38.5058468  71.9427357  62.2630186  40.0036398
  72.0099402  61.0054802  39.9101743  72.8405556  62.9978045  40.4875315
  67.8514527  65.4686180  40.2653124  66.7697658  64.9353310  40.5238559
  68.1575024  66.7213682  40.6295348  69.0981145  67.1061843  40.5397195
  67.1732277  67.6935873  41.2031628  66.7268155  67.1812176  42.0550993
  67.8052608  69.0025011  41.7740658  68.1803542  69.5756618  40.9260902
  66.7161854  69.7571440  42.6119432  67.1411153  70.6748061  43.0184072
  65.8689327  70.0020524  41.9710767  66.3794817  69.1192106  43.4294867
  68.9342543  68.7094941  42.7568427  69.3449648  69.6476474  43.1294156
  68.5469082  68.1263216  43.5924575  69.7179313  68.1451575  42.2528176
  66.0904593  68.0504739  40.1498358  64.8775328  67.8352032  40.3505899
  66.4742325  68.5965917  38.9548041  67.4359343  68.8112654  38.6892338
  65.4658240  68.9113523  37.9581921  64.7394370  69.5554549  38.4534440
  66.1885034  69.5757648  36.7748231  65.4637573  69.8290964  36.0011911
  66.6874278  70.4831949  37.1155045  66.9285196  68.8870043  36.3666551
  64.6069854  67.6845825  37.4117983  63.4781919  67.9421390  36.9856723
  65.0820942  66.4408883  37.4402546  66.0260651  66.1914530  37.7356940
  64.2411107  65.3033699  37.0310706  63.8117980  65.4656083  36.0428465
  65.1323780  64.1000878  36.9615667  65.9646269  64.3696958  36.3115752
  65.5409601  63.9608100  37.9621301  64.6501349  62.7404737  36.5008700
  65.4261243  61.9931561  36.6675293  63.7816987  62.4341625  37.0841951
  64.2922659  62.7984821  35.0289350  63.0920958  62.7409462  34.7257637
  65.1489974  63.2022783  34.2135972  62.9799459  65.1495878  37.8956059
  61.8725886  65.0037045  37.2649584  63.0916140  65.2585401  39.2182752
  64.0053250  65.3481452  39.6616231  61.9933693  65.2696707  40.2191350
  61.4232089  64.3631345  40.0142588  62.5054300  65.2427445  41.6623788
  63.2652994  64.4663677  41.7469607  62.9951949  66.1928241  41.8750136
  61.4514039  64.9997885  42.7112789  60.7126130  65.7997340  42.6647497
  60.9297757  64.0703098  42.4825615  62.1206333  64.9056011  44.4005914
  62.4947309  63.1407203  44.3444213  62.9290213  62.8300329  45.2949859
  61.5777396  62.5798114  44.1638295  63.2039905  62.9446538  43.5397979
  61.1087449  66.5054905  40.0802528  59.8762610  66.3693293  40.2734868
  61.6839830  67.6725075  39.7251481  62.6848255  67.8123183  39.5839954
  60.8336396  68.8754985  39.5111989  60.0663713  68.9789068  40.2787017
  61.7091735  70.1101818  39.5706451  62.4906117  70.0071510  38.8185979
  60.8612907  71.3483996  39.2512964  61.4876978  72.2396779  39.2934291
  60.4361822  71.2506863  38.2526773  60.0560217  71.4359626  39.9813427
  62.4476425  70.2517224  40.8969946  63.0579330  71.1542212  40.8785630
  61.7256755  70.3187631  41.7103849  63.0878770  69.3831536  41.0507545
  60.1765079  68.7234074  38.1807161  59.0048456  69.0777871  38.0807344
  60.7503157  67.9994757  37.1678685  61.6725515  67.5764494  37.2678907
  60.1506521  67.7334367  35.8423334  59.6187378  68.6078707  35.4663077
  61.2760140  67.4127358  34.8360266  60.8423625  67.2160891  33.8557873
  61.9559409  68.2612555  34.7676522  61.8257712  66.5333947  35.1731706
  59.0834182  66.5514602  35.9784349  58.1061099  66.6919223  35.2594601
  59.1297046  65.5855013  36.8735851  59.9793044  65.4890892  37.4283581
  58.1870478  64.5607119  37.2769597  57.8557431  64.0148202  36.3939809
  58.8696640  63.5431840  38.2483762  59.5084888  62.8747444  37.6705494
  59.5176140  64.0882047  38.9350150  57.8809994  62.7089872  39.0559324
  57.4529722  61.5430144  38.4745246  57.8202790  61.2380034  37.5049347
  56.4963569  60.7349792  39.1977253  56.0385602  59.8784966  38.7261733
  56.1551716  61.0891587  40.5744644  55.2430590  60.3264058  41.2938921
  55.1359571  60.7037377  42.1909412  56.6864458  62.2133058  41.1840300
  56.5287028  62.4310578  42.2301089  57.4498300  63.0574141  40.3436421
  57.7183141  64.0342444  40.7186449  56.9337710  65.2314646  37.9658101
  55.7897367  64.8860752  37.7097364  57.2763826  66.1573822  38.9211642
  58.2432722  66.4382121  39.0888577  56.2947515  66.8579714  39.8195724
  55.7014386  66.0328664  40.2132659  56.9957261  67.6249300  40.8809749
  57.8711234  68.1049201  40.4440933  56.3367699  68.4205202  41.2296803
  57.4485457  66.7811520  42.1034167  58.0743050  66.0109398  41.6534699
  58.3086828  67.5497047  43.1562792  58.5748450  66.8752940  43.9708233
  59.2168499  67.9226860  42.6818631  57.7354531  68.3886135  43.5519742
  56.2633233  66.1757604  42.8445854  56.6239187  65.5933857  43.6926420
  55.6118567  66.9736324  43.2022978  55.7056884  65.5263526  42.1699418
  55.3124753  67.8514398  39.1268403  54.2082667  68.1337900  39.6709623
  55.7434531  68.4109354  37.9934692  56.6814111  68.2829644  37.6125366
  54.8916731  69.2563570  37.2089900  54.2364310  69.7499291  37.9274670
  55.6894835  70.3637665  36.4820859  54.9357438  70.9678187  35.9772469
  56.4098736  71.2735836  37.4497253  56.9559072  72.0359006  36.8937120
  55.6842310  71.7539612  38.1066630  57.1087687  70.6891251  38.0475946
  56.5984289  69.8612092  35.3199304  57.4467984  69.3465887  35.7715207
  56.0307892  69.1141967  34.7645379  57.1548440  70.8442370  34.3107093
  57.7621408  70.3100018  33.5794398  56.3325716  71.3475357  33.8010971
  57.7701470  71.5832625  34.8232570  53.9145005  68.4959169  36.2685320
  53.1885997  69.1674352  35.5252540  53.8951966  67.1535325  36.3603451
  54.4203508  66.6300155  37.0610495  53.1134549  66.3179312  35.4588325
  52.7936233  66.9015809  34.5951194  53.7286582  65.5006816  35.0814271
  51.8393487  65.7324470  36.2227640  51.7973058  65.6631796  37.4745383
  50.7386081  65.3883195  35.5067890  50.6188629  65.5552392  34.0563435
  51.4768726  65.1044557  33.5574683  50.6220422  66.6146803  33.8016780
  49.3200194  64.9001060  33.5623359  49.5094372  63.9364499  33.0895819
  48.8101110  65.5215398  32.8260591  48.4802891  64.7474896  34.8714708
  47.9286602  63.8071873  34.8721849  47.7460219  65.5488920  34.9579454
  49.4974520  64.7954731  36.0517927  49.1814110  65.4181322  36.8887232
  49.6400084  63.3562440  36.6675018  48.9994725  63.0137975  37.6675961
  50.5723932  62.5643411  36.1096739  51.0621973  62.7889673  35.2434260
  50.9596213  61.3160834  36.6997742  50.0975890  60.6502882  36.6636038
  51.7298842  60.8744676  36.0678928  51.4805925  61.3224337  38.1281081
  51.3769088  60.2738104  38.7368390  51.9160427  62.4841284  38.6429618
  51.9406855  63.3730232  38.1438074  52.4083139  62.5244834  40.0446303
  52.6265533  61.4962620  40.3323754  53.6175548  63.3331666  40.1451719
  53.9601286  63.3484774  41.1796029  54.3943311  62.9051989  39.5118363
  53.4021377  64.3509939  39.8186400  51.3483990  63.0967100  41.0035032
  51.5415173  63.3075979  42.1786357  50.0892507  63.3739847  40.5232756
  49.7569644  63.0539455  39.6137541  49.1055687  64.1493650  41.2610656
  49.6065647  65.0482079  41.6208285  47.9037247  64.3363109  40.2073640
  47.1020691  64.9140043  40.6675488  48.2705419  64.8637869  39.3267410
  47.5227338  63.3581124  39.9119012  48.5120404  63.5386316  42.5784820
  47.8627002  64.2439641  43.3486634  48.7666736  62.2452185  42.8440106
  49.1213726  61.5819050  42.1548653  48.5459054  61.6699265  44.1945963
  47.5477986  61.9299449  44.5465959  48.7384209  60.1628634  44.0711584
  48.5853456  59.6959143  45.0442287  48.0185865  59.7608616  43.3585027
  49.7492887  59.9529077  43.7232971  49.5482089  62.2153407  45.2042626
  49.2563738  62.2506500  46.4226464  50.6510338  62.7717147  44.7436070
  50.8122564  62.9835457  43.7589465  51.7452683  63.1355900  45.6204204
  51.7307025  62.4330723  46.4542720  53.1911757  63.0461000  45.0228157
  53.3662605  63.7841526  44.2399945  54.2621654  63.3482031  46.0722760
  55.2491475  63.2749839  45.6157430  54.1156840  64.3552799  46.4618319
  54.1853521  62.6292212  46.8882415  53.2833866  61.6271020  44.5044134
  54.2664116  61.4639981  44.0630633  53.1345100  60.9286405  45.3278343
  52.5151080  61.4653105  43.7479092  51.5082434  64.6169296  45.9361007
  51.5885789  65.5275723  45.0839598  51.0353087  64.8370992  47.1445864
  50.7908583  64.0910308  47.7954028  50.8170827  66.1625608  47.6649691
  51.5588601  66.8219734  47.2143777  49.4488128  66.7799574  47.1681115
  49.2624829  66.4882223  46.1346814  48.1312208  66.2310522  47.9686521
  47.2363418  66.7047862  47.5652061  48.0551507  65.1498787  47.8471161
  48.2226623  66.4706801  49.0277647  49.5969371  68.1546543  47.3316008
  48.7799614  68.6090497  47.0386385  51.1773700  66.3209108  49.1352043
  51.1531890  65.2757437  49.8430504  51.4806397  67.4942801  49.7386227
  51.3364230  68.3706242  49.2368817  52.0266197  67.7602952  51.1012580
  52.3879997  68.7880157  51.0635059  50.9641631  67.6296474  52.1582226
  51.3989077  67.8301841  53.1372642  50.1656544  68.3444988  51.9616689
  50.5578223  66.6182494  52.1425174  53.2286560  66.8466801  51.4783140
  53.5238396  66.5377443  52.6078142  54.0603243  66.4722264  50.4575743
  53.8578886  66.7295245  49.4915340  55.3035788  65.6885590  50.5683427
  55.2340942  65.3820036  51.6116132  55.3346630  64.4418583  49.6109195
  55.5404448  64.7987554  48.6020124  56.1752968  63.8142245  49.9050298
  54.0663285  63.5455193  49.5514079  53.2603690  64.0891710  49.0598416
  54.2732261  62.6635341  48.9443046  53.6170861  63.1154860  50.9251687
  54.3879497  62.5674785  51.7040092  52.4316114  63.4497558  51.3497817
  51.7736950  63.9073390  50.7187127  52.1613871  63.2550004  52.3139385
  56.6357259  66.4230091  50.4668856  56.8262005  67.3331847  49.6827243
  57.6525199  66.0400957  51.2108381  57.5205776  65.4368716  52.0221328
  59.0183251  66.3851106  51.0160065  59.1041182  67.0192822  50.1338342
  59.4722904  67.1724715  52.2714150  60.5190494  67.4573847  52.1632311
  58.8612317  68.0690841  52.3795527  59.3561700  66.5459017  53.1559918
  59.9372708  65.2362544  50.6030267  60.1427115  64.3886445  51.4513281
  60.5769968  65.1873042  49.4445314  60.6180593  65.9989471  48.8292394
  61.2786290  64.0559042  48.8886543  61.3170715  63.3391887  49.7086194
  60.4501629  63.4452375  47.6601700  60.4679113  64.1727774  46.8488367
  60.9781960  62.5603423  47.3054820  58.9751291  63.0497922  47.9134896
  58.3632158  63.9347665  48.0867616  58.6471580  62.2261312  46.6952049
  57.6152846  61.8818760  46.7556351  58.7751681  62.8347160  45.7995688
  59.3125663  61.3674239  46.6476532  58.7831134  62.2049947  49.0756336
  57.7240309  61.9722778  49.1845029  59.3412716  61.2858311  48.9496396
  59.1342277  62.7262532  49.9658744  62.7690948  64.2063433  48.5959057
  63.1562139  65.3282294  48.1960559  63.5686174  63.1984808  48.8058549
  63.2241513  62.2422106  48.8903574  64.9948031  63.2891343  48.9421528
  65.2831481  64.2976245  49.2403069  65.5397889  62.3671044  50.0664219
  65.4919669  61.3330711  49.7252994  66.5915361  62.5998646  50.2320049
  64.8220843  62.4749026  51.3539269  64.1855561  63.4289925  51.6594701
  64.7642402  61.4125463  52.1031161  64.1787044  61.4068508  52.9372669
  65.3045040  60.5849631  51.8548485  65.5975430  62.9291158  47.5579258
  65.2749473  61.8981201  46.9182034  66.6117547  63.7133617  47.1970365
  66.8265811  64.5849333  47.6805378  67.5260370  63.4331547  46.0890914
  67.3213387  62.3884654  45.8574592  67.2895435  64.1421642  44.7917338
  67.4486570  65.2154713  44.8987123  68.2689726  63.5627235  43.7477312
  68.1185221  64.0622876  42.7909492  69.2945966  63.7220091  44.0827745
  68.0873170  62.4939093  43.6315555  65.8736878  63.8946117  44.3533529
  65.6903866  64.4063365  43.4087539  65.7147524  62.8239810  44.2225162
  65.1874704  64.2734211  45.1101640  68.9769332  63.6761017  46.5373565
  69.3176683  64.8140712  46.8351450  69.7611132  62.6150532  46.8131648
  69.8879697  61.8085253  46.2009073  70.5128311  62.5672596  48.0806389
  70.8995610  63.5634023  48.2965192  69.5430180  62.1321221  49.1688225
  70.0214617  62.2200042  50.1444039  68.6780183  62.7956635  49.1771507
  69.0018394  60.4259651  48.9048056  68.1771309  60.0817640  49.8498781
  71.7664560  61.7499899  48.0378854  72.6166580  61.9227391  48.9187829
  72.0416790  60.9730868  46.9441643  71.5181970  61.0234645  46.0686272
  73.1059229  60.0000182  46.9384435  73.0574272  59.4761762  45.9855530
  74.0377814  60.5548136  46.9556416  73.1779500  58.9849372  47.9936495
  74.2584090  58.4527076  48.5103707  72.0276374  58.7244745  48.6130035
  71.1827238  59.2812029  48.4886561  71.8859444  57.6566403  49.5041290
  71.0151800  57.0651115  49.2207358  72.7544123  57.0029146  49.4234662
  71.7382305  58.1028680  50.9056547  71.1854731  57.3477525  51.6908613
  72.1054309  59.3475804  51.2671036  72.4639213  60.0260394  50.5956999
  72.0421492  59.8682879  52.6050122  72.4320331  59.0882722  53.2590350
  72.9449886  61.1447715  52.7591844  72.4413500  61.9971410  52.3034579
  73.0650863  61.3738132  53.8181351  74.3336744  61.1169030  52.1370140
  74.1434113  60.5319836  51.0510776  74.9952473  62.3524722  51.7859372
  75.9625122  62.2099474  51.3352134  74.3579061  62.8962019  51.0910865
  75.1075841  62.9248439  52.7042475  75.1810044  60.7774560  52.9615932
  76.3283138  60.1743192  52.5803202  75.4212240  60.8007761  53.9722898
  74.5488748  59.1850257  53.4755732  70.5957440  60.1528332  53.0690306
  69.7079619  60.5178214  52.2605301  70.3573223  59.9108164  54.3455753
  70.8969784  59.2890752  54.9481639  69.1915816  60.6044571  54.9805894
  69.4652981  61.6397685  55.1818598  68.3644889  60.6256993  54.2702182
  68.7060771  59.9573842  56.2864604  69.3527277  59.0112021  56.7433580
  67.4576084  60.2872037  56.7010500  66.9423260  61.0948019  56.3519388
  66.7009196  59.4648740  57.7443851  67.2059033  58.5032586  57.8366224
  66.8130335  60.1357428  59.2320381  66.6139968  61.2058816  59.1622342
  66.0459395  59.7109807  59.8790890  68.1455465  59.9121232  59.8406854
  69.0290248  60.7115148  59.5234853  68.2836326  58.8245573  60.6181617
  69.1273528  58.6901921  61.1756705  67.5405440  58.1284231  60.6417839
  65.3552444  59.0435385  57.3153333  64.9741882  57.9738570  57.7284480
  64.6684809  59.8234327  56.5681961  65.0784806  60.6932111  56.2284148
  63.3306790  59.6751805  56.0931311  63.3653594  58.6045588  55.8923611
  62.2285033  59.9150916  57.1364665  61.2707782  59.6560521  56.6858687
  62.3880457  59.2259913  57.9657669  62.1243184  61.3124508  57.6979550
  62.6772679  61.6115968  59.0209206  63.0616059  60.8412586  59.6733101
  62.6737931  62.9781712  59.3864185  63.3384608  63.3057870  60.1716332
  61.8600457  63.9092377  58.7835443  61.8919034  65.1905490  59.2756688
  61.2736356  65.7533663  58.7645336  61.2390900  63.5788768  57.5852651
  60.6559794  64.3227224  57.0635750  61.3587912  62.3145623  57.0561457
  60.8561259  62.0822146  56.1289801  62.9628504  60.2610074  54.7295801
  62.5595457  59.4094529  53.8761503  63.1009084  61.4586636  54.4341136
  63.7261266  81.1853607 103.9749943  63.2764162  81.9189865 104.5572806
  63.9714887  80.3716405 104.5733421  64.5904042  81.5683200 103.5399327
  62.7682733  80.7428907 102.8910540  61.7750195  80.5141024 103.2770101
  62.5117402  81.9259762 101.8826627  61.9941134  82.7307903 102.4056426
  63.4707682  82.3250261 101.5540471  61.6861360  81.5217858 100.6443618
  61.6349530  82.3794085  99.9725298  62.2243559  80.7352782 100.1164323
  59.9983608  80.9442688 100.9608410  59.5996733  79.9130539  99.5269713
  58.5895462  79.5183990  99.6321161  59.6610265  80.5139661  98.6187412
  60.3068193  79.0866664  99.4637619  63.2750438  79.4460729 102.3013392
  64.4855406  79.3652071 102.0014579  62.3798433  78.4389771 102.0999879
  61.4067259  78.4580431 102.4055312  62.8020159  77.1779436 101.3765049
  63.6077758  76.6904954 101.9263542  61.5590369  76.2792298 101.2929562
  61.8134718  75.3526400 100.7765423  61.2081270  76.0491018 102.2985392
  60.7721418  76.7964744 100.7428519  63.3691093  77.4477544 100.0171922
  62.8101373  78.2051252  99.2155322  64.4121508  76.7108590  99.7749584
  64.8244696  76.1036107 100.4834441  65.1127161  76.6500804  98.5049938
  65.9057675  75.9268185  98.6877312  64.2219974  76.0830680  97.3748194
  64.8432186  75.9995730  96.4831804  63.7472554  74.6197224  97.6587678
  63.1260460  74.2720497  96.8339374  64.6160604  73.9680895  97.7580166
  63.1698360  74.5977956  98.5820680  63.1901059  76.9717031  97.0196887
  63.1499878  77.7032227  97.6715973  65.9398830  77.9066112  98.0911639
  66.2251923  77.9785215  96.9656465  66.3182289  78.8185908  98.9692379
  66.1954512  78.7327978  99.9779928  66.9792926  80.0911756  98.5176654
  66.5016119  80.5327234  97.6422607  66.8358353  81.0936294  99.6398391
  67.2665818  82.0383038  99.3100258  65.7738076  81.2680791  99.8066030
  67.4777245  80.7163043 100.9788598  67.4151044  79.6338908 101.0829678
  68.5354664  80.9708239 100.9226536  66.9226305  81.3337892 102.2499304
  66.0202512  82.1840749 102.3896700  67.3132225  80.8493003 103.3874007
  68.0476904  80.1433433 103.4154985  66.8853896  81.1753678 104.2540815
  68.4137610  79.8115640  98.0276617  68.9649002  80.6986031  97.4367895
  69.0716737  78.7148909  98.3161900  68.7265184  78.0116036  98.9694079
  70.3974202  78.3822221  97.7165880  70.8855781  79.3346048  97.5077174
  71.1671313  77.5079471  98.7500844  70.6344723  76.5723621  98.9203096
  72.1517715  77.2481204  98.3618317  71.3062279  78.2826189 100.0641942
  72.2248148  79.1006554 100.3443383  70.4607628  77.9874174 100.9395819
  70.3836842  77.7114588  96.3788781  71.3896627  77.7593650  95.6136829
  69.2626456  76.9588930  96.1537248  68.4125351  77.0951756  96.7019626
  69.1070335  75.8851343  95.1363380  69.8453405  75.1187874  95.3745157
  67.6309146  75.5640487  95.1808228  67.0395147  76.4798016  95.1982247
  67.3321351  75.0083257  94.2921400  67.4119331  74.8416488  96.2819031
  66.7082406  74.1846944  96.1062718  69.2887028  76.2920761  93.6877693
  69.3853865  77.4846786  93.4698101  69.2544822  75.3370231  92.7840508
  69.0954594  74.3543574  93.0088337  69.4443061  75.6006016  91.3437439
  70.4313173  76.0530037  91.2447382  69.3145476  74.2871368  90.5700849
  68.3297578  73.8504065  90.7348001  69.4081310  74.4706953  89.5000003
  70.4239444  73.3075099  91.0455045  70.1197057  72.8531628  91.9889488
  70.5242267  72.5006380  90.3202351  71.7607752  73.9790286  91.2277718
  72.1775556  74.7230631  90.3018963  72.3357918  73.8985753  92.3266303
  68.3875857  76.5754476  90.7534377  67.3076086  76.7381296  91.3363827
  68.6101249  77.3256635  89.6694145  69.4277930  77.1685634  89.0809840
  67.7783388  78.4343463  89.1628851  67.0205811  78.5455580  89.9388918
  68.5424817  79.8291895  89.0167394  69.2467008  79.7151285  88.1923548
  67.7129511  81.0659877  88.6204121  68.3649769  81.9374799  88.5597612
  67.2454584  80.8953149  87.6500921  66.9408683  81.2431092  89.3703082
  69.1467084  80.1041465  90.4439101  69.6918883  81.0482188  90.4335995
  68.3408058  80.1586777  91.1756191  69.8275928  79.2960772  90.7128940
  67.1205379  78.1142314  87.8319270  67.7722956  77.5211500  87.0061275
  65.8333849  78.5845854  87.6731529  65.3789614  79.1853306  88.3612455
  64.9985797  78.2892711  86.5450129  65.6328491  77.9255375  85.7370466
  63.9719218  77.2755897  87.0427585  63.3004765  77.0059649  86.2279703
  64.4853844  76.3833488  87.4004516  63.3943607  77.7118847  87.8591301
  64.2639277  79.4849828  85.9713291  63.8422802  80.3473185  86.8067498
  64.0414260  79.4563763  84.6599844  64.4449162  78.7320292  84.0664028
  63.2351083  80.3965763  83.9053409  62.6678663  80.9707699  84.6375513
  64.1227321  81.4102688  83.1510977  64.6287755  82.0348382  83.8880254
  64.8953142  80.8574176  82.6173607  63.3931989  82.3518213  82.1263791
  63.1699286  81.7510008  81.2439304  62.1192422  82.9630563  82.6742170
  61.6664185  83.6016841  81.9167749  61.4221488  82.1696546  82.9445773
  62.3515172  83.5571664  83.5580936  64.3159969  83.5686408  81.9051018
  63.8505780  84.2537983  81.1967901  64.4771353  84.0800152  82.8535853
  65.2729721  83.2318241  81.5086023  62.1150393  79.7765147  83.0823553
  62.4153032  79.1354938  82.0318489  60.8448042  79.8073026  83.4553901
  60.5756860  80.1281508  84.3846096  59.6918697  79.4200306  82.6653148
  60.0371594  78.6318004  81.9971288  58.5011906  78.7343067  83.4226012
  58.1557136  79.4374679  84.1817354  57.3543029  78.4498294  82.4337205
  56.5289179  77.9741153  82.9624007  57.0125804  79.3867001  81.9943391
  57.7102116  77.7882110  81.6446089  58.8961628  77.5001347  84.2054225
  58.0170884  77.0857448  84.6994525  59.3146496  76.7581684  83.5271291
  59.6412738  77.7677530  84.9546379  59.1987273  80.6798034  81.9339123
  58.5857120  81.5579415  82.5783596  59.6005782  80.7956853  80.6603387
  60.3388723  80.2207047  80.2543002  59.0122797  81.7719761  79.7082640
  58.8798423  82.7235585  80.2238777  59.9604871  81.9682286  78.5475334
  60.1920304  81.0500492  78.0080090  59.3423069  82.8985567  77.5058067
  60.0382813  83.0290903  76.6770956  58.4146087  82.4635271  77.1350434
  59.1342630  83.8668029  77.9609904  61.1230544  82.5395306  79.1643755
  61.8078297  82.7044855  78.4831813  57.6046751  81.3458568  79.2323787
  57.4118872  80.2087302  78.7241472  56.5825374  82.1349005  79.5233328
  56.7123016  82.9982132  80.0506664  55.1863063  81.9180466  79.1626594
  54.7218239  82.8931869  79.0137108  55.1610433  81.4028749  78.2026399
  54.3095479  81.1157431  80.1639256  53.7257606  80.1056588  79.9284653
  54.3073387  81.6245369  81.4536286  54.5649390  82.5850431  81.6842560
  53.9308290  80.8127947  82.6058219  54.2269853  79.8329598  82.2316944
  54.6622563  81.2482694  83.9246531  54.3418561  80.6084567  84.7467655
  55.7398912  81.1551193  83.7925812  54.4137314  82.2839286  84.1547300
  52.4104818  80.7626515  83.0060248  51.9624947  79.8258237  83.6609323
  51.5518631  81.7333153  82.5741814  51.8217654  82.5091199  81.9687211
  50.1374433  81.7278102  82.9607843  50.0101880  81.3273644  83.9670725
  49.6226942  83.1839667  83.0781016  49.5219373  83.5708718  82.0639115
  48.2968168  83.2779534  83.8246569  47.9829552  84.3202229  83.8785879
  47.5407549  82.6976432  83.2973924  48.4185203  82.8844819  84.8332943
  50.5201065  83.8808753  83.9105389  50.5482471  83.4543575  84.7914381
  49.3108552  80.7124503  82.1960897  48.1356556  80.4631434  82.4619413
  49.8696850  80.1136122  81.1699001  50.6701487  80.5380094  80.7021010
  49.5087922  78.8470788  80.5423286  48.6376973  79.0079827  79.9069328
  50.7010560  78.3625174  79.6926046  50.8051115  79.0382613  78.8440804
  51.6043159  78.4635603  80.2939286  50.6548614  77.0475749  79.1962848
  49.7994109  76.8983851  78.7446362  49.0975188  77.7721782  81.5792201
  49.6852246  77.7158962  82.6805220  48.1394716  76.9185089  81.2372772
  47.6062357  76.9849308  80.3707087  47.7446820  75.7453970  82.1253095
  47.5020215  76.1188875  83.1196428  46.8391018  75.2880986  81.7271318
  48.8534643  74.6550196  82.2484292  49.0300099  74.0121770  83.2804417
  49.5867624  74.4573874  81.1033794  49.2615718  74.7493408  80.1810933
  50.9082841  73.8081817  81.0786501  50.8414893  72.8197363  81.5305390
  51.3557935  73.5359094  79.6791459  51.2597331  74.4733760  79.1323983
  52.7780466  73.0924064  79.6718373  53.0931291  72.8971490  78.6480887
  53.4048997  73.8738498  80.1014074  52.8775026  72.1813972  80.2625363
  50.4645081  72.5011089  78.9378231  50.5421273  71.5472276  79.4615672
  49.4263377  72.8250786  79.0180957  50.7794993  72.2588615  77.4462247
  50.0895231  71.5175580  77.0430798  50.6700026  73.1931820  76.8945808
  51.8020812  71.8954451  77.3437101  51.9017999  74.5738411  81.9547075
  52.5266336  73.9140353  82.8218730  52.0594561  75.9013413  81.8474514
  51.3913672  76.5018861  81.3633015  53.2109457  76.6359355  82.4172905
  54.1310545  76.0809958  82.2313755  53.3164288  77.6006552  81.9196539
  53.0241606  76.8498327  83.9523061  54.0098889  76.9539204  84.6849273
  51.7961144  76.8703312  84.4224398  51.0031843  76.9186046  83.7822191
  51.3333358  76.8310747  85.8509761  51.8021239  77.6688852  86.3665697
  49.7657324  77.1359050  86.0531982  49.5249014  78.0618138  85.5285776
  49.1957561  76.3396296  85.5738662  49.2855856  77.2656564  87.5010054
  49.4860702  76.3682864  88.0869429  50.0338158  78.4103489  88.1486580
  49.7065716  78.5197055  89.1827043  51.1041762  78.2042192  88.1259215
  49.8306320  79.3320933  87.6034731  47.7733803  77.4819633  87.4813611
  47.4056997  77.5779623  88.5029957  47.5428580  78.3914757  86.9262742
  47.2900634  76.6311860  87.0002853  51.8149380  75.5496141  86.5220152
  52.5380338  75.6073533  87.5107093  51.5822378  74.4245102  85.8580395
  51.0717728  74.3955871  84.9749564  52.0251712  73.1305445  86.3087634
  51.7755934  73.1117801  87.3694255  51.3472397  72.0823508  85.4463258
  50.2751608  72.2656907  85.4965042  51.6546687  72.2627847  84.4158837
  51.5664400  70.6036996  85.7299196  50.8629573  70.0221974  85.1356207
  52.5683988  70.3250210  85.4030740  51.4013199  70.2217501  87.2138315
  50.7398004  71.0744874  87.9294768  51.7896454  69.1248766  87.5962654
  53.5357330  72.8362286  86.1879819  54.1256157  72.2694061  87.0682674
  54.2140025  73.3912137  85.1653153  53.7389987  73.8867111  84.4105128
  55.6897204  73.3687138  84.9912209  56.1144855  72.3651727  85.0251073
  56.0481366  73.9317686  83.5795765  55.4223554  74.8211420  83.5059335
  57.5789886  74.4191061  83.3859900  57.7168034  74.7908468  82.3704281
  57.7999810  75.2153466  84.0958424  58.2530677  73.5801473  83.5590919
  55.7108386  72.9190631  82.4548424  56.2026988  71.9700200  82.6675523
  54.6375891  72.7279082  82.4537234  56.1254486  73.3920200  81.0946917
  55.8623040  72.6401017  80.3518021  55.6141020  74.3267364  80.8627544
  57.2033500  73.5558773  81.0796527  56.2688625  74.1839672  86.1466658
  57.2106948  73.6908823  86.8359894  55.8457126  75.4103268  86.3077778
  55.1615259  75.8551866  85.6965947  56.3206892  76.2620040  87.3885005
  57.3994342  76.2845615  87.2307567  55.8263781  77.7242804  87.2989467
  56.2234385  78.2943245  88.1403278  56.1701814  78.1692100  86.3643572
  54.7366635  77.7424356  87.3304597  56.0958201  75.6729987  88.8163476
  56.9807942  75.5736116  89.6280461  54.8969843  75.0659063  89.0950723
  54.0871393  75.1074093  88.4766041  54.6670637  74.2775825  90.3552750
  54.8893986  74.9627778  91.1737233  53.1878708  73.7660340  90.3493584
  52.8855320  73.5569422  89.3226421  53.1318577  72.8243262  90.8949209
  52.2196441  74.7534120  90.9615079  52.6427773  75.1083813  91.9012877
  52.1468245  75.6157748  90.2982799  50.8011018  74.2351602  91.2363619
  50.8245513  73.5583873  92.0906009  50.1595133  75.0723762  91.5094655
  50.2048556  73.5161396  90.0438441  50.6901346  72.6648394  89.7623257
  49.1470471  73.8282208  89.3141146  48.2213339  74.5995756  89.7890755
  48.3044307  74.9740211  90.7346463  47.4100560  74.8342630  89.2180203
  49.0976029  73.3133066  88.0868849  49.8529274  72.7132032  87.7552472
  48.3053680  73.5196381  87.4782517  55.5821317  73.0824995  90.5699644
  56.1910764  72.9356810  91.6565802  55.6570244  72.1952480  89.5613610
  55.0849776  72.2433669  88.7184321  56.6108672  71.0351478  89.5967134
  56.5324990  70.5153373  90.5519273  56.1874770  70.1678953  88.3735267
  55.1823538  69.7951649  88.5662466  56.1229881  70.8272602  87.5090213
  57.0518088  68.9780645  87.9815096  56.7197094  68.5625852  87.0309998
  58.0895520  69.2867266  87.8511897  56.9365048  67.9208659  89.1085304
  57.2250313  68.3722703  90.0572136  55.8953937  67.6091375  89.2060091
  57.8024599  66.7014997  88.8471783  58.7653958  66.7604891  89.1784165
  57.4836096  65.6209346  88.2682833  56.4080497  65.5510680  87.5967869
  55.7996131  66.3644264  87.5227128  56.1531370  64.6779550  87.1331239
  58.3108451  64.6393136  88.1727243  59.2476912  64.7226982  88.5668947
  58.0300505  63.7792298  87.7015479  58.1029634  71.3842442  89.5883792
  58.7568133  70.7072868  90.3549795  58.6199172  72.4503170  88.9999507
  58.1168829  73.0099865  88.3113764  59.9783982  72.9326034  89.2833950
  60.6510082  72.0965561  89.0898425  60.2341091  74.1571842  88.3966560
  59.2877774  74.6722829  88.2278220  60.8816505  74.8498447  88.9338453
  60.8865324  73.8274078  87.0067193  61.8745861  73.5166146  87.3468117
  60.3068627  72.6635392  86.2000135  60.8587965  72.5568228  85.2649121
  60.3911303  71.7431378  86.7772912  59.2570127  72.8601898  85.9799044
  60.9616813  75.0223845  86.0702394  61.4247556  74.7199587  85.1304009
  59.9564081  75.3966552  85.8766769  61.5587177  75.8097678  86.5318523
  60.2170333  73.4074356  90.8326170  61.3029927  73.1053657  91.4343110
  59.1573256  74.0889645  91.3525235  58.3301835  74.4628372  90.8857487
  59.3230957  74.2659481  92.8300379  60.2056843  74.8795572  93.0053302
  58.4671317  74.8253780  93.2076467  59.4615743  72.9525235  93.6657470
  60.4715088  72.7656161  94.3407730  58.5917563  71.9153180  93.5069365
  57.8234290  71.9445644  92.8373280  58.6504637  70.6368379  94.2699935
  58.6053201  70.8774694  95.3328499  57.4976085  69.7471658  93.8382664
  57.5774132  69.5985102  92.7603296  57.6353398  68.7731441  94.3052588
  56.0848894  70.2118966  94.1408674  55.8684400  71.1009410  93.5482806
  55.3829359  69.4399842  93.8236025  55.8349218  70.5399721  95.6738106
  56.2826113  69.7537298  96.2819823  56.3475751  71.4676526  95.9249448
  54.3157393  70.6764552  96.0545360  53.8911157  71.5450301  95.5509392
  53.7707866  69.8034337  95.6961069  54.1231910  70.8123391  97.5112054
  53.1085748  70.8998286  97.7201441  54.5045322  69.9724163  97.9907582
  54.6213407  71.6596434  97.8493608  59.9536588  69.8601146  93.9402194
  60.4849891  69.2398942  94.8694741  60.3250097  69.9015017  92.6666666
  59.7320142  70.2521145  91.9143982  61.6374448  69.4399595  92.2301114
  61.8402415  68.4649082  92.6722943  61.5988935  69.2878944  90.7484250
  61.4413428  70.2630001  90.2894643  62.5636983  68.9226378  90.3991905
  60.4867206  68.3172436  90.2842685  59.6652566  68.3497219  91.0005010
  60.0899299  68.6624462  89.3289649  60.9789497  66.8215360  90.1289433
  60.0943755  65.8978807  90.1231737  62.2030930  66.6259823  90.0605434
  62.8464425  70.2568535  92.7951911  63.9537571  69.8061990  92.4679685
  62.7043993  71.3069152  93.6337063  61.8373174  71.8425730  93.6706180
  63.6974737  71.8182890  94.5635462  63.2326081  71.9780336  95.5370088
  64.4803286  71.0726522  94.7019627  64.3220986  73.1269305  94.0807786
  65.3534542  73.4375904  94.5996460  63.8185977  73.8002210  93.0277383
  62.8844940  73.6111348  92.6638403  64.5098438  74.8606582  92.2805659
  65.5759891  74.7208004  92.4602197  64.2614421  74.7958342  90.7717187
  63.1843588  74.7570336  90.6093532  64.6164630  75.7280804  90.3329141
  64.9038948  73.6275617  89.9913118  65.7282804  73.3084597  90.6297521
  64.0370088  72.3973321  89.8520224  64.5759550  71.6344349  89.2898338
  63.7908697  72.0118345  90.8416262  63.1198878  72.6558109  89.3254458
  65.5158169  74.0729417  88.6418096  65.9535107  73.2109433  88.1371703
  64.7369538  74.5043839  88.0132820  66.2904112  74.8188384  88.8213275
  64.0030071  76.2257368  92.7619772  62.9038772  76.3846846  93.2466205
  64.8132584  77.2355506  92.6274396  65.8249094  77.1891249  92.5076621
  64.1941535  78.6085021  92.6491480  63.5006102  78.6551084  93.4890036
  65.2586782  79.7551297  92.8076385  66.0601457  79.6357384  92.0777621
  64.8028316  80.7290527  92.6249550  65.8316834  79.6792300  94.2737115
  65.0323078  79.8676487  94.9906877  66.2062054  78.6749804  94.4695868
  66.9655201  80.7049373  94.4797106  66.7687513  81.5993817  93.8886704
  66.9992609  81.0152770  95.5239467  68.2850655  80.1049893  94.0782894
  68.2628605  79.1371824  93.7551787  69.4684247  80.6877037  94.0977319
  69.7543534  81.8676883  94.4665277  69.0183051  82.4890580  94.8008921
  70.7201112  82.1921423  94.4294792  70.4321044  79.9985630  93.6338767
  70.2607488  79.0573231  93.2789005  71.3747557  80.3853852  93.6172247
  63.5419230  78.8212724  91.2626883  63.8952620  78.3504387  90.2209704
  62.4840404  79.6424794  91.3008988  62.3123380  80.2722024  92.0838508
  61.4543702  79.7443487  90.2497493  61.7945596  79.2623511  89.3331884
  60.1741988  78.9365648  90.6340228  59.8085579  79.3299636  91.5823506
  59.1742148  79.0889671  89.4801378  58.2629000  78.5364210  89.7124840
  58.9335499  80.1437538  89.3430991  59.6127754  78.6956040  88.5631005
  60.4403370  77.3869576  90.8293918  59.5088202  76.8872989  91.0950161
  60.8277305  76.9638102  89.9026491  61.1692054  77.2395748  91.6267292
  61.2419626  81.2060769  89.8635826  60.8185511  82.1306829  90.5300905
  61.5085199  81.5103586  88.5824450  61.9745260  80.8464307  87.9658299
  61.1951717  82.7602462  87.9019260  60.6983046  83.4176645  88.6146295
  62.4717276  83.5449802  87.4716972  63.2672399  83.3298475  88.1852273
  62.8003577  83.1665477  86.5034276  62.3163721  85.0192002  87.3712559
  61.9865767  85.5592820  86.1103520  61.7680965  84.9208621  85.2682286
  61.9534018  86.9243099  85.9915893  61.7459729  87.3764347  85.0343544
  62.1918103  87.7390287  87.1208912  62.1784103  88.8104035  86.9899119
  62.4406187  87.2336988  88.3867060  62.6167698  87.8912344  89.2258256
  62.4573861  85.8197862  88.5421607  62.5723625  85.3677908  89.5157868
  60.2374214  82.5291171  86.8019956  60.3541594  81.6547214  85.9212606
  59.1309640  83.2880608  86.8172830  58.9801216  84.0082393  87.5235445
  57.9924673  83.1956303  85.8325201  58.2546213  82.3916002  85.1450112
  56.6817241  82.8192572  86.5279504  56.0026921  83.3105191  85.8305273
  56.5279464  81.2935480  86.6771166  55.5856734  81.0695108  87.1763143
  56.5363150  80.8281166  85.6912908  57.3544063  80.9009840  87.2705076
  56.3492306  83.3592343  87.8951865  55.3785533  82.9750775  88.2118582
  57.1131854  83.0453988  88.6058597  56.3129697  84.4475580  87.8585790
  57.8373666  84.4096235  84.9905404  58.1454585  85.5740313  85.3667634
  57.3473255  84.2709854  83.7358962  57.0009755  83.3698108  83.4038430
  57.2293324  85.3241640  82.6853568  57.1252797  86.3111919  83.1374460
  58.4903406  85.2691473  81.8583436  59.3546194  85.4802855  82.4878880
  58.6262482  84.2647792  81.4561255  58.4049107  86.4778862  80.4922220
  58.2734817  87.6764906  80.9816797  55.9831652  85.1313011  81.8437009
  55.6856222  83.9986750  81.4923317  55.2729773  86.1252197  81.4758707
  55.5358578  87.0675861  81.7616750  54.0437368  86.1556245  80.6436872
  54.2418418  85.6907687  79.6779686  52.9558954  85.4309476  81.3956163
  52.0393562  85.4378670  80.8066157  53.2629907  84.4012099  81.5769137
  52.7780534  85.9297531  82.3481478  53.5771812  87.6426418  80.4289396
  54.1987802  88.5310341  81.0427960  52.6337896  87.9320247  79.5157744
  52.0598630  87.2315467  79.0463940  52.3567644  89.3039515  79.1213585
  53.3488563  89.7392899  79.0004004  51.5070261  89.3305425  77.8222095
  50.5263628  88.8972828  78.0210024  51.3433991  90.3643681  77.5178327
  52.2086081  88.5315961  76.6354387  53.0821371  89.0855873  76.2901448
  52.5671521  87.5710459  77.0052105  51.2315219  88.2967350  75.4316211
  50.7509715  89.2421373  75.1783631  51.8108412  87.9896004  74.5618769
  50.2407795  87.3390444  75.6716732  50.0389297  87.1770328  76.6578939
  49.5290076  86.6181525  74.8477794  49.5793412  86.8139237  73.5598118
  50.1817338  87.5424871  73.1785772  49.0147772  86.2401245  72.9338683
  48.5972153  85.7946404  75.3056037  48.4311703  85.7211897  76.3104344
  48.0466187  85.2338473  74.6562431  51.6038184  90.1384205  80.1360636
  51.9095234  91.2810139  80.3668767  50.5582509  89.5358303  80.7858565
  50.3875847  88.5308022  80.7395619  49.5949692  90.2352311  81.5970414
  49.4297321  91.2243268  81.1709392  48.6436643  89.7051820  81.5494752
  49.9981927  90.3885867  83.0528392  50.2608217  89.3459829  83.6754778
  50.2191945  91.5293590  83.5666202  50.0493449  92.4080917  83.0784072
  50.7467223  91.6919481  84.9239875  51.6984392  91.1601872  84.9347832
  51.1197722  93.1866354  85.2874420  51.7400105  93.5910297  84.4877656
  50.2018099  93.7749552  85.3078885  51.8481154  93.3873233  86.6088542
  51.3007342  92.8369957  87.3734708  52.8288140  92.9196364  86.5197914
  52.0680232  94.8752539  87.1463555  52.0298804  95.0477933  88.4301928
  52.0156450  95.7937728  86.3224658  49.8561824  91.0004551  85.9963087
  50.3368991  90.1646982  86.7362096  48.5513627  91.2375042  85.9993466
  48.0813326  91.8478825  85.3308861  47.6549320  90.6197848  86.9991737
  48.0852732  90.7857933  87.9870081  46.2288994  91.3037545  86.9554922
  46.3390453  92.3750448  86.7889982  45.6572933  90.9076284  86.1155330
  45.4688012  91.0626481  88.2509302  44.4669594  91.4841520  88.1589187
  45.3498549  89.9882370  88.3979148  46.1402781  91.6537323  89.4637536
  47.0536174  92.5334625  89.3577917  45.8230027  91.1918834  90.5758200
  47.5470873  89.0193396  86.7923028  47.3919816  88.3412647  87.7999236
  47.5940228  88.4323340  85.5671405  47.5842933  88.9712936  84.7012383
  47.6618229  86.9574659  85.3406644  46.8665852  86.4671998  85.9014205
  47.4855744  86.7449361  84.2853499  49.0539416  86.3566072  85.7698253
  49.0768270  85.3217554  86.4478250  50.1678378  87.0853272  85.5185436
  50.1660021  87.9059904  84.9111897  51.5009540  86.7794101  86.0888760
  51.6813013  85.7151419  85.9327494  52.5698562  87.5958848  85.3496144
  52.3901362  87.4942567  84.2793370  52.4217108  88.6465012  85.5986941
  54.0996048  87.2342957  85.6275546  54.3272928  87.4811630  86.6644276
  54.3866604  85.7219871  85.4714718  55.4408035  85.5290005  85.6713315
  53.7754597  85.1606029  86.1787033  54.1456726  85.4093181  84.4567055
  54.9664392  88.0455759  84.7142909  56.0132478  87.8053837  84.8979335
  54.7169628  87.8166873  83.6779432  54.7991755  89.1072842  84.9019321
  51.5908267  86.9513331  87.6136560  52.3230737  86.1942280  88.2335792
  50.7683410  87.8275584  88.2353079  50.1988226  88.5221944  87.7541768
  50.6396758  87.8291770  89.7204742  51.6288888  87.6682952  90.1475253
  50.0116194  89.1573075  90.1605989  50.5607657  89.9613296  89.6722951
  48.9929584  89.1844215  89.7743424  49.9506904  89.4756350  91.6397017
  49.3247973  88.7449101  92.1509375  50.9474977  89.4015322  92.0762699
  49.3647107  90.9509601  91.8664578  48.5904737  91.1526932  91.1263029
  48.8918852  91.0091113  92.8463600  50.3920645  91.9513799  91.7696075
  51.1729841  91.8450238  92.4169751  50.4608395  92.9792913  90.9627589
  49.5509077  93.2958481  90.1215388  48.7047784  92.7314236  90.0493642
  49.6707958  94.1131844  89.5229314  51.5757354  93.6204836  90.8150995
  52.4053138  93.3250767  91.3275126  51.6234033  94.4211295  90.1846363
  49.6345874  86.7331679  90.1724109  49.8604058  86.0971964  91.2228878
  48.6320518  86.3911433  89.3909531  48.3997118  86.8564827  88.5136879
  47.7399135  85.2556479  89.7592389  47.3267304  85.5034963  90.7378020
  46.5517555  85.0932733  88.7844082  46.9137610  84.7614888  87.8104564
  45.5811059  84.1153349  89.4287827  44.7223351  83.9699082  88.7743527
  46.0800446  83.1607477  89.5904995  45.2429740  84.5148653  90.3851240
  45.8458719  86.3442667  88.6559323  46.4422630  87.0179011  88.2661225
  48.4954700  83.9702014  89.8869399  48.4292046  83.2320676  90.8575058
  49.2868372  83.6951201  88.8366028  49.2647030  84.2321041  87.9689529
  50.2776928  82.5806063  88.8227335  49.6908865  81.6724525  88.9600388
  51.0257574  82.5952719  87.5175993  51.3555288  83.6246458  87.3758004
  52.2211435  81.6095325  87.5040503  52.7248663  81.6621147  86.5389616
  52.9228865  81.8770928  88.2947668  51.8581506  80.5953051  87.6679896
  50.1642433  82.0790570  86.4783098  50.5746360  81.2859598  86.0760201
  51.3327893  82.6235812  89.9802950  51.5339063  81.6382358  90.7201998
  51.8195143  83.7950666  90.2668303  51.5267302  84.6432611  89.7824095
  52.8260838  84.0391698  91.2979753  53.5642623  83.2456487  91.1882414
  53.4320939  85.4520484  91.0460765  53.7833328  85.5100773  90.0163129
  52.6481176  86.2004776  91.1579120  54.5895720  85.7991584  91.9868483
  54.3107006  85.5027422  92.9987727  55.8781295  85.1310658  91.7472014
  56.6060893  85.4695546  92.4843318  55.7506244  84.0520594  91.8305109
  56.2338561  85.3784163  90.7473088  54.8219509  87.2965183  91.6735454
  55.6376278  87.6743374  92.2887459  55.0788657  87.4115136  90.6202411
  53.9139536  87.8590300  91.8886006  52.4005027  83.8622956  92.7438009
  53.1240129  83.3452503  93.5716657  51.0917416  84.2160051  93.0157179
  50.5093594  84.7468165  92.3681093  50.4265788  83.8648137  94.2453714
  51.1900134  84.0656277  94.9973056  49.2570256  84.7372180  94.5561805
  48.5398261  84.7152563  93.7363261  48.7381198  84.3717083  95.4432283
  49.7404670  86.1168436  94.7784647  50.3339358  86.1656272  95.6904610
  50.3885533  86.4248994  93.9594988  48.5186052  87.0634175  94.8814878
  48.8656976  88.0962157  94.8931264  47.8964535  86.9452814  93.9952644
  47.6806384  86.8049909  96.1180499  47.3684570  85.7595847  96.1272425
  48.2926348  86.9630033  97.0061185  46.4723389  87.6777181  96.1944579
  45.9383944  87.4567605  97.0580545  46.7659447  88.6750041  96.2141769
  45.8707299  87.5103782  95.3630727  50.0978592  82.3918613  94.4171755
  50.3116296  81.7769147  95.4644933  49.7903644  81.7446141  93.2669620
  49.7705988  82.1929266  92.3510670  49.4558514  80.3177124  93.2480367
  48.7368931  80.0694885  94.0287069  48.8453105  80.0095719  91.8919499
  48.1109971  80.7797375  91.6546082  49.6256248  80.0677234  91.1332298
  48.1491533  78.5954733  91.7999419  47.9722077  78.3649710  90.7489632
  48.8423822  77.8435878  92.1787001  46.8228458  78.4595738  92.5581266
  46.8020729  78.0673087  93.7377548  45.7912808  78.9735344  92.0954388
  50.6930078  79.4810581  93.5315136  50.6749678  78.4695822  94.2583214
  51.8751115  80.0476888  93.2041975  51.9369091  80.8810127  92.6194943
  53.1926695  79.5462141  93.6361407  53.0568831  78.4682583  93.5604174
  54.2907926  80.1379524  92.7251600  54.2472472  81.2254753  92.7919821
  55.2623951  79.8344688  93.1132034  54.2103399  79.7388070  91.2511327
  53.1887923  79.9417400  90.9310102  55.2842925  80.5675556  90.4508278
  55.2419423  80.2962452  89.3964075  55.0785140  81.6323447  90.5595662
  56.2785828  80.3483242  90.8410396  54.4929850  78.2312735  90.9884458
  54.4174332  78.0272841  89.9204909  55.4967291  77.9833807  91.3346486
  53.7639888  77.6251788  91.5260843  53.6482458  79.7869077  95.1022696
  54.1625540  78.8734267  95.7264267  53.4295152  80.9146875  95.7346131
  53.1817271  81.7557632  95.2135712  53.4881537  81.1894452  97.2150195
  54.4097969  80.8924784  97.7160746  53.3534131  82.7711318  97.3273029
  52.4702081  83.0930784  96.7775777  53.1966817  83.0423656  98.3704799
  54.5438643  83.5023756  96.8074910  54.6781203  83.2561214  95.7538332
  54.3527370  84.5734260  96.8619304  55.8325711  83.1878392  97.5600017
  55.7019783  83.4420240  98.6114811  56.0217406  82.1157543  97.5116689
  56.9995166  83.9035810  97.0362793  56.8142394  84.5800950  96.2961432
  58.2570569  83.7795328  97.4034675  58.5475692  83.1463038  98.4860185
  57.8042864  82.7416330  99.0546627  59.5220821  83.0477183  98.7732311
  59.2218148  84.2384378  96.7286904  59.0428576  84.7304371  95.8541540
  60.1788457  84.1136538  97.0583751  52.4309809  80.3510048  97.9303138
  52.6716010  80.0312144  99.0534126  51.2498436  80.0672213  97.4491300
  50.8237156  80.4977543  96.6278420  50.4186861  79.0046787  98.1590126
  50.4260693  79.1292020  99.2415281  48.9888633  79.1749033  97.6119321
  48.6985137  80.2191828  97.7330262  49.0073292  78.9718694  96.5406905
  47.8884467  78.2865972  98.2577761  48.0145833  77.2450910  97.9584840
  47.9630460  78.3164244  99.3447395  46.4755056  78.8306352  97.7836070
  46.2013205  80.0741489  97.6523837  45.5508129  77.9950469  97.5377506
  51.0089269  77.5621511  97.9520636  51.0648437  76.8790448  98.9888549
  51.6220130  77.2180722  96.7979622  51.6680914  77.8110899  95.9705273
  52.2961649  75.8889250  96.6604610  51.5622093  75.2158407  97.1020386
  52.5243792  75.3822753  95.1859530  53.0205429  74.4119919  95.2066474
  51.5635483  75.2884470  94.6805069  53.1486163  76.0962383  94.6485634
  53.6529409  75.7935069  97.4705247  54.2534076  74.7012592  97.4594834
  54.0153367  76.8874450  98.0959046  53.4590890  77.7418164  98.0880639
  55.2494826  76.9947076  98.8662739  55.1277618  77.8103583  99.5792680
  55.3636954  76.0785978  99.4455056  56.5756655  77.2354866  98.0854441
  57.6312471  76.9337663  98.6662758  56.5580261  77.7226402  96.8633621
  55.7213016  78.0834209  96.4052098  57.7964680  77.7845496  96.0295635
  58.4369349  76.9377351  96.2770362  57.4024462  77.8043970  94.5502308
  56.8930356  78.7563287  94.4027973  58.5909692  77.6749453  93.6118789
  58.2428287  77.6963910  92.5792603  59.2803530  78.5029477  93.7795243
  59.1048687  76.7327815  93.8019124  56.5235490  76.5317182  94.2199678
  56.2436921  76.5462215  93.1659441  57.0977517  75.6289676  94.4294518
  55.6236424  76.5410607  94.8350914  58.4783282  79.1597636  96.2747495
  57.7677331  80.0892459  96.5630219  59.7538726  79.2709869  96.2873492
  60.3699139  78.4689927  96.4169964  60.4769299  80.5239341  96.1241215
  60.0691994  81.2916843  96.7794762  61.9509138  80.3614012  96.5446782
  61.9824486  80.1079439  97.6040590  62.3760685  79.5160387  96.0023746
  62.8303407  81.5809589  96.3102520  63.8769802  81.3113043  96.4501315
  62.7241967  81.9182667  95.2786330  62.4553319  82.7211096  97.2684657
  63.3235177  83.6046796  97.4218039  61.3022199  82.8108768  97.6604036
  60.3084854  80.9899240  94.7204522  60.9640724  80.5178302  93.7583630
  59.3248811  81.8748620  94.5392707  58.8177340  82.2829015  95.3252237
  58.8527999  82.3654586  93.2654347  59.6465646  82.0912582  92.5709617
  57.4807349  81.6868177  92.9464866  57.1105559  82.0478780  91.9860358
  57.6108372  80.6061934  92.9014664  56.7609892  81.9345268  93.7268342
  58.7438519  83.8666173  93.0634266  58.4135188  84.5446055  94.0184437
  59.1131585  84.3228329  91.8910641  59.4055989  83.6826679  91.1534764
  59.1757843  85.7835724  91.4241949  58.3260014  86.3091398  91.8588026
  60.4465593  86.4705881  91.8920354  60.8336283  85.9588598  92.7723717
  61.2099364  86.3923091  91.1171970  60.2034411  87.9324436  92.2199691
  59.1723446  88.4324993  91.8167998  61.0337859  88.6210649  92.8297986
  59.1107952  85.8375938  89.8870765  59.2923025  84.8130941  89.2698588
  58.8947830  87.0277223  89.3160230  58.7987788  87.9162010  89.8074567
  58.7840956  87.0797058  87.8734129  59.6904756  86.6530949  87.4437152
  57.9543593  86.4402029  87.5696823  58.5704379  88.4635906  87.2686646
  58.2572943  89.3754569  87.9917158  58.6853238  88.6025713  85.9393136
  58.8528989  87.8123294  85.3155759  58.5870616  89.8442522  85.2571257
  58.0294325  90.5027957  85.9209599  59.9874580  90.4026478  84.9611668
  60.6183912  89.5739007  84.6413566  59.9032590  91.0850409  84.1140648
  60.7355979  91.1622018  86.1218629  60.8773093  90.4773566  86.9580415
  61.7278005  91.4504345  85.7745539  60.0245220  92.3753512  86.6089099
  59.0497824  92.0779030  86.9926039  60.5827066  92.7953911  87.4448138
  59.8402111  93.3918883  85.6241045  60.1855690  93.1813915  84.6878576
  59.2680608  94.5787834  85.7879204  59.0594189  95.0162441  86.9649761
  59.3304967  94.4544761  87.7723830  58.6205770  95.9259100  87.1002717
  58.8296452  95.2816456  84.8022777  58.9152892  94.9310459  83.8484409
  58.3979454  96.1889397  84.9748592  57.8625386  89.7446936  83.9755232
  58.1092502  88.8086684  83.2066923  56.9592921  90.6768271  83.7284533
  56.6909977  91.3767166  84.4199960  56.2268107  90.8215156  82.4273783
  55.6293851  89.9129330  82.3559816  55.2890194  92.1165465  82.4003231
  54.9343260  92.0605896  81.3708751  54.1194177  92.1352025  83.3703557
  53.5631097  93.0658440  83.2529186  53.4617525  91.2910048  83.1646010
  54.4934406  92.0628432  84.3915418  55.9766767  93.3157101  82.7122920
  55.3516765  94.0692941  82.6772659  57.1710178  90.9232342  81.2068098
  58.3632302  91.2231494  81.3303032  56.6209258  90.4248050  80.0825151
  55.7762925  89.8536105  80.0309830  57.3050599  90.7279316  78.7775491
  57.6742849  91.7526297  78.7482304  58.3967344  89.6918656  78.6617878
  58.9573626  89.6621442  79.5958312  57.9397334  88.7111208  78.5324598
  59.5495238  89.9906709  77.2927559  59.8475725  88.8604134  76.7229642
  56.3298957  90.5233567  77.6047458  55.4811363  89.6732732  77.5809063
  56.6788824  91.0173972  76.3812498  57.2655746  91.8477543  76.3081093
  56.3302435  90.5236890  75.0943154  55.9062850  89.5257811  75.2065052
  55.2485349  91.4349249  74.4569562  54.3141424  91.3045733  75.0026357
  55.5475538  92.4756538  74.5819604  54.9973291  91.1779810  73.0043092
  55.2755209  90.0872159  72.4938639  54.4364219  92.1139634  72.3868145
  57.5737932  90.3526824  74.1860392  58.2357656  91.3196628  73.8755607
  57.8291855  89.0977018  73.8388910  57.2042449  88.3256187  74.0667112
  59.0148317  88.6820624  73.1029521  59.8479205  89.1123621  73.6590827
  59.1618232  87.1241045  73.0663055  60.1653817  86.9303453  72.6886987
  59.0813781  86.4648864  74.3866552  59.1938824  85.3874467  74.2629472
  59.8779961  86.8407946  75.0295180  58.1144060  86.6794037  74.8416820
  58.0871140  86.5369357  72.1603318  58.1860333  85.4523609  72.1335007
  57.1022348  86.8005496  72.5456550  58.2024743  86.9362535  71.1532184
  59.0931435  89.2417555  71.6759934  60.0989694  89.0497114  70.9452430
  58.0440866  89.9280598  71.2278003  57.1857389  90.0042882  71.7737071
  57.9560797  90.6159116  70.0032432  58.2654192  89.8713069  69.2689578
  56.5482373  91.0877341  69.6041387  56.0546521  91.5251494  70.4704063
  56.6309370  91.8745014  68.8530648  55.6915305  89.9442080  69.0524245
  56.1213190  89.6225798  68.1039520  55.7649700  89.1010337  69.7393501
  54.2221245  90.2458614  68.8280300  54.1323136  90.9726891  68.0208584
  53.7237270  89.3364018  68.4953285  53.5164931  90.7678934  70.0193295
  54.0137686  90.6902042  70.9050695  52.3182961  91.3223433  70.0703455
  51.4046724  91.2264720  69.1107885  51.6082748  90.6949916  68.2634643
  50.4983720  91.6825674  69.2198998  51.9930338  92.0048321  71.0811258
  52.6540754  92.1258021  71.8483461  51.0711521  92.4372176  71.1296295
  58.8855370  91.8757341  70.0088118  58.9215254  92.5735498  68.9915441
  59.6807529  92.1530554  71.0685530  59.5550557  91.7055928  71.9762730
  60.7889605  93.1015133  71.0500173  61.1503264  93.1374380  70.0220013
  60.2549846  94.4606481  71.5353084  60.8471534  95.2482466  71.0697152
  59.2327282  94.5750368  71.1762850  60.2596821  94.6683355  72.9182021
  59.9040255  95.5594528  73.1161638  62.0283696  92.6974663  71.8655180
  61.9544772  91.7735990  72.6272598  63.1563775  93.2871653  71.4972327
  63.1764218  94.1059021  70.8903243  64.5039853  92.8336592  71.9174125
  64.5024486  91.7520367  72.0445203  65.5689460  93.0993987  70.8232989
  65.4309120  94.1528730  70.5825458  66.9913281  92.8194198  71.3122354
  67.6978076  93.0203024  70.5074451  67.2161421  93.4630906  72.1628630
  67.0727471  91.7760845  71.6147906  65.3790693  92.2247351  69.5557676
  66.1571965  92.4608751  68.8299405  65.4445036  91.1708510  69.8268335
  64.4014710  92.4264838  69.1157717  64.8338674  93.4376962  73.2317909
  65.3557061  92.7151583  74.0902533  64.6016569  94.7948717  73.5110268
  64.1323102  95.7770281  72.5545512  63.0437815  95.8405799  72.5465034
  64.4441899  95.5277065  71.5395159  64.7681159  97.0850123  73.0320626
  64.1643000  97.9453497  72.7441375  65.7561914  97.2267630  72.5923507
  64.8539261  96.9571038  74.5417868  63.9645250  97.3587861  75.0270775
  65.7085853  97.5031720  74.9396330  64.9963184  95.3803903  74.7938360
  66.0034203  95.0504776  75.0476117  64.2529410  94.9048660  76.0594066
  64.7397018  95.0779646  77.1698420  63.0243053  94.4287804  75.7330247
  62.5868703  94.5168764  74.8164970  62.2287970  93.7271877  76.7439243
  62.2002056  94.2394582  77.7071183  60.7980401  93.6741446  76.1511116
  60.5408459  94.6449215  75.7282990  60.7682653  92.9533232  75.3342127
  59.7507780  93.2816672  77.2330012  58.9116671  92.7791374  76.7518696
  60.1996157  92.5652374  77.9213381  59.2234706  94.4851166  78.0329719
  58.0479606  94.9210131  77.7352174  59.8906417  94.9271817  78.9647378
  62.8641644  92.3414565  77.1446576  62.6758726  91.9738685  78.2932717
  63.6073639  91.6032834  76.3036917  63.7397248  91.8568870  75.3247273
  64.2918242  90.3929039  76.6689699  63.6591469  89.8112070  77.3389468
  64.5717512  89.5727615  75.4066654  65.1794789  90.1200521  74.6859169
  65.5695781  88.4276167  75.5470530  65.6823013  87.9244819  74.5867054
  66.5348293  88.8214754  75.8656455  65.2049905  87.7167484  76.2890325
  63.1660689  89.3093127  74.7599482  62.6483726  90.2653882  74.6729755
  63.3225197  88.9397288  73.7458459  62.2590782  88.3555503  75.4651663
  61.3236161  88.2667820  74.9128086  62.7368152  87.3789224  75.5296796
  62.0530363  88.7247054  76.4700399  65.6067644  90.7101632  77.4282079
  65.8278984  90.1230412  78.5053460  66.3203493  91.7719078  76.9885259
  66.1390020  92.3105643  76.1412232  67.4649298  92.1960967  77.8047420
  68.0767897  91.2931991  77.8266804  68.1039116  93.4008434  77.1882872
  67.3885279  94.2231481  77.1659754  68.9428657  93.7236076  77.8047346
  68.6002891  93.1055647  75.7520756  68.9478777  92.0733529  75.6959016
  67.7652354  93.1987304  75.0572534  69.7611373  94.0726276  75.3052675
  70.1251321  95.0213546  76.0596180  70.4265588  93.8267255  74.2746695
  67.1927832  92.6054828  79.2718927  67.7556871  92.0935206  80.2748433
  66.1465975  93.4046562  79.4238058  65.6429410  93.8343351  78.6480449
  65.6072214  93.7494006  80.7806953  66.4282264  94.0705976  81.4205977
  64.6193137  94.9539358  80.6777199  64.2344296  95.1946075  81.6684547
  65.1418212  95.8198493  80.2705669  63.7902476  94.6898416  80.0215149
  64.9882028  92.4794930  81.4944314  64.9425291  92.4306046  82.6962338
  64.3820389  91.5167545  80.7654505  64.2277992  91.5742493  79.7584758
  63.8812304  90.2666572  81.3977008  63.2128496  90.4834371  82.2318580
  63.0837687  89.4718700  80.2782498  62.1730440  90.0141480  80.0223347
  63.6862597  89.4117241  79.3717750  62.7281516  88.0666788  80.7498916
  63.6740578  87.5844937  80.9930017  61.7967751  88.1296026  81.9713395
  61.5533755  87.1171178  82.2951201  62.2959647  88.6589748  82.7815006
  60.8807776  88.6558981  81.7039608  61.9723506  87.2204348  79.6285908
  61.7419519  86.2274834  80.0164542  61.0470530  87.7263294  79.3524693
  62.6109997  87.1278452  78.7500625  65.0269556  89.4548772  82.0258474
  64.9806191  89.1293686  83.2383205  66.0325577  89.0794174  81.2785844
  66.1321342  89.3422123  80.2973915  67.1707351  88.1991671  81.8086722
  66.8258655  87.3524211  82.4025771  67.8948992  87.6661985  80.5553281
  68.3850535  88.5342401  80.1129936  68.9814460  86.6254324  80.8500779
  69.4408849  86.3040467  79.9155823  69.7417303  87.0660190  81.4957545
  68.5351840  85.7662074  81.3504766  66.8940076  87.0394324  79.6096482
  67.4116555  86.6661084  78.7267974  66.3884189  86.2138348  80.1099011
  66.1594931  87.7867266  79.3104093  68.0514961  88.9856624  82.7841669
  68.4941571  88.3874189  83.7672335  68.1639689  90.2972222  82.8103857
  67.7540569  90.9014362  82.0982190  68.8549704  91.0073140  83.8177763
  69.8668758  90.6406253  83.9973463  68.8555025  92.4693757  83.2792575
  69.3712432  93.1179559  83.9873038  69.3673344  92.5033029  82.3169310
  67.8288910  92.8114502  83.1557323  68.1440696  90.8478939  85.2537576
  68.8891579  90.7096895  86.2359330  66.7940509  90.8288520  85.3053346
  66.1869688  90.9939345  84.5024538  66.0991128  90.5664211  86.5366326
  66.6243513  91.1686464  87.2790454  64.6397907  90.8643894  86.2210260
  64.0332715  90.6899864  87.1099372  64.5392456  91.9043237  85.9120647
  64.2997097  90.2111425  85.4165016  66.1057041  89.1342299  87.1531972
  66.0659453  89.1207216  88.4034864  66.3203796  88.0352968  86.3620894
  66.3609694  88.0640274  85.3425711  66.5138611  86.6955501  86.9429434
  65.8423246  86.6326617  87.8000230  66.0719374  85.5469619  85.9294781
  65.0858620  85.7577615  85.5128149  66.9870773  85.4708136  84.7188899
  66.6469875  84.6742313  84.0560651  66.9651698  86.4211091  84.1860595
  68.0048216  85.2620177  85.0462322  66.0332814  84.2544622  86.7191773
  65.7336599  83.4372822  86.0631873  67.0229383  84.0493279  87.1285828
  65.3160891  84.3476674  87.5341681  67.9356517  86.4731619  87.5542174
  68.0580407  85.9363698  88.6486248  68.9274254  87.0602245  86.9374631
  68.8428407  87.5953564  86.0730866  70.3403550  86.9671471  87.5175853
  70.3566268  85.9533362  87.9204032  71.4579693  87.1231061  86.5154259
  72.3034490  86.7997484  87.1235358  71.3241033  86.2165461  85.2436020
  72.1687143  86.3958788  84.5780439  71.3122899  85.1684306  85.5423165
  70.3962598  86.4549236  84.7223444  71.7379439  88.6104618  86.0025254
  72.5592261  88.5995279  85.2869113  70.8425152  89.0029510  85.5215830
  72.0017246  89.2437935  86.8487726  70.6039203  88.0271141  88.6029553
  71.3996947  87.7451212  89.5100633  69.8312249  89.0907055  88.6805157
  69.2326090  89.3837583  87.9091686  69.7270788  89.9591150  89.8258089
  70.7673529  90.1218718  90.1083968  69.0009061  91.2864766  89.4617335
  69.5106390  91.7375693  88.6104425  67.9873663  91.0494519  89.1382461
  68.9245465  92.3061129  90.5696622  68.7799919  91.7826184  91.5138758
  69.8829671  92.8217831  90.6339289  67.7678316  93.3948294  90.4059644
  67.5451285  93.6850789  89.2006952  67.2035720  93.8275984  91.3900214
  69.0243021  89.3856075  91.0028560  69.5507299  89.3309194  92.1492027
  67.8106500  88.8841578  90.7187074  67.3810941  88.8746571  89.7936177
  66.9525193  88.2554130  91.8784444  67.0220814  88.8911203  92.7612008
  65.4789017  88.1636721  91.3617862  65.1341524  89.1663382  91.1090949
  65.4670483  87.5816624  90.4399282  64.5162129  87.5560452  92.3214069
  63.5256268  87.5629293  91.8669464  64.7925053  86.5128409  92.4707681
  64.4265405  88.2402273  93.6989897  65.4271471  88.2722951  94.1294229
  64.1103475  89.2722124  93.5469088  63.5183376  87.6192695  94.6868544
  62.5896498  88.0353191  94.7648986  63.7688694  86.5552638  95.5090159
  64.9923601  86.0234257  95.5183565  65.7197909  86.4106266  94.9176322
  65.1988760  85.2293391  96.1245931  62.8143502  85.9804932  96.1434851
  61.8578865  86.3149525  96.0363490  63.0131951  85.1871790  96.7540364
  67.4648177  86.9032409  92.3489477  67.2800228  86.6332173  93.5589245
  67.9781742  86.1033266  91.4674843  68.0780690  86.3149260  90.4740861
  68.4550603  84.8171096  91.8717548  68.4931179  84.7119633  92.9553095
  67.4406449  83.8070416  91.2761408  67.4609769  83.9479501  90.1952548
  67.8399317  82.8132438  91.4759375  65.9916577  83.7723929  91.6746392
  65.5980566  83.8877065  93.0387824  66.3329005  84.0634566  93.8114811
  64.2042101  83.7645841  93.3681680  63.9142629  83.8143097  94.4073271
  63.2100114  83.5840155  92.4112150  61.9506893  83.5901766  92.7872481
  61.3976198  83.1916811  92.0837794  63.6456602  83.5369576  91.0587560
  62.9127173  83.5079788  90.2673968  64.9751414  83.5277550  90.7410967
  65.2551138  83.3211780  89.7188849  69.9582388  84.5655653  91.4769126
  70.6893429  84.0866478  92.3089244  70.3670473  84.8920786  90.2736280
  69.8024737  85.4862786  89.6663556  71.6464076  84.4798401  89.6198854
  72.2320631  85.3825158  89.4450801  72.2016320  83.8735457  90.3360407
  71.5927240  83.6914605  88.2837075  70.5281655  83.4998342  87.7814301
  72.7579403  83.2570740  87.8150733  74.0828068  83.4103917  88.3820517
  74.3302603  82.5749380  89.0376562  74.1526066  84.3172071  88.9821186
  75.0320941  83.4697585  87.1729953  76.0640022  83.2464472  87.4468873
  75.0328726  84.4498348  86.6959200  74.4277044  82.3986805  86.2871350
  74.7408024  81.3981909  86.5832170  74.7099906  82.5249530  85.2432102
  72.9019686  82.6241203  86.5128039  72.5487478  83.2675210  85.7061853
  71.9194510  81.3606524  86.2984138  71.8573147  80.4151425  87.1232958
  71.2713707  81.2433133  85.1171030  71.5436914  81.7113876  84.2526596
  70.0774976  80.3870984  85.0213349  69.4459137  80.3737022  85.9095725
  69.1478012  80.9463013  83.9194448  69.7358511  81.1215286  83.0181870
  68.0492303  79.9389490  83.5221526  67.4200141  80.3739291  82.7451561
  68.5116838  79.0263511  83.1452457  67.4384569  79.7043727  84.3938579
  68.5526712  82.2700956  84.3956452  67.8959388  82.6730088  83.6240791
  67.9809551  82.1043514  85.3083581  69.3561191  82.9793773  84.5936592
  70.5973659  78.9664968  84.8281032  71.5252412  78.7787964  84.0395967
  70.1552563  77.8650664  85.5161864  69.5731091  77.9431559  86.3494730
  70.4460289  76.4911539  85.1649722  71.3761915  76.6371788  84.6174924
  70.6343556  75.5827479  86.3336384  69.6606146  75.3448658  86.7617520
  71.0691519  74.6443749  85.9888065  71.5296022  76.1808282  87.4216973
  71.0205360  76.9343237  88.2694603  72.7537862  75.8422546  87.2940649
  69.3958228  75.7716197  84.2380192  69.7659318  74.8170880  83.5933565
  68.1504518  76.2524435  84.1887158  67.9002308  77.1194536  84.6646357
  67.0034205  75.6594239  83.4899814  67.3711352  74.8661307  82.8393152
  66.0048252  75.0544185  84.4382327  65.8407252  75.8499058  85.1657337
  64.6339109  74.7530489  83.8733107  64.0063791  74.3215430  84.6538203
  64.1800555  75.6748964  83.5113048  64.7278187  74.0461124  83.0491123
  66.5869464  73.7683409  85.1305139  65.8427006  73.3535986  85.8099490
  66.8375326  73.0279945  84.3702058  67.4846497  74.0309031  85.6913424
  66.2826605  76.8112224  82.7031204  65.6081404  77.6164994  83.3704103
  66.3524396  76.7921036  81.3687461  67.0036021  76.2231524  80.8275257
  65.4749424  77.6051200  80.5974716  65.0652744  78.3859963  81.2390378
  66.2005779  78.2724420  79.4825201  66.9643990  78.9234822  79.9090163
  66.7187356  77.5089164  78.9032903  65.3052415  79.1329670  78.4909128
  64.5769797  78.4566553  78.0443954  64.4455983  80.2501382  79.2374241
  63.8559235  80.8042206  78.5069847  63.7788787  79.7758571  79.9577846
  65.1132812  80.9359760  79.7588297  66.1607113  79.7196614  77.3652811
  65.5292891  80.3058582  76.6967887  66.9317126  80.3610679  77.7912010
  66.6299642  78.9102806  76.8048818  64.3060749  76.7077042  80.0253736
  64.5662733  75.7861747  79.2814617  63.0731717  77.1438172  80.2135461
  62.8688167  77.9821520  80.7579958  61.8514718  76.4937718  79.6722870
  62.2138416  75.6475069  79.0891311  60.9380458  75.7408444  80.6278106
  60.4278011  76.4479830  81.2814459  59.8670049  74.9731367  79.8133465
  59.2096384  74.4322526  80.4948566  59.2785554  75.6805044  79.2270934
  60.3555235  74.2667131  79.1430905  61.7724372  74.7840967  81.5587612
  61.0989557  74.2559213  82.2339750  62.3134554  74.0626100  80.9481175
  62.4824853  75.3715644  82.1418005  61.1236710  77.4938958  78.8014384
  60.6482990  78.4980067  79.2911660  61.0667004  77.1551800  77.4776277
  61.4398079  76.2865826  77.0925766  60.4405176  78.0545510  76.4753913
  60.3668574  79.0702388  76.8642969  61.3586088  78.0432084  75.2032223
  61.5793526  77.0138610  74.9191728  60.8294660  78.4974245  74.3653646
  62.6364318  78.7804895  75.4487800  62.7370921  79.7668889  76.1552690
  63.7034775  78.2939316  74.8090380  64.6103813  78.7489382  74.9099234
  63.6114909  77.4669706  74.2177358  59.0007782  77.6553337  76.1722575
  58.7960678  76.9850381  75.1543935  58.0389052  78.0384928  76.9721773
  58.1668385  78.6540125  77.7753843  56.6000744  77.5651535  76.7412698
  56.7050771  76.5547082  76.3469893  55.7815546  77.5971810  78.0996281
  56.4073802  77.1490386  78.8708127  55.6373788  78.6430342  78.3726504
  54.4098849  76.9092948  78.1584878  54.3199554  75.7215942  77.8766604
  53.4160665  77.6858368  78.4398893  52.4652423  77.3174727  78.4374757
  53.5832094  78.6664380  78.6644315  55.8211965  78.3755772  75.7252066
  54.7487944  77.9113749  75.3182414  56.2768388  79.6053631  75.4424253
  57.1665391  79.9496188  75.8035884  55.5831885  80.5948715  74.6038362
  54.7189557  80.9217479  75.1834255  56.5016709  81.7660651  74.2995812
  55.9749706  82.4895694  73.6789416  56.8065117  82.2412197  75.2322004
  57.3849846  81.4081653  73.7706663  55.0403286  80.0118763  73.2637413
  55.5156237  79.0383061  72.6886661  53.9243277  80.5889752  72.8355280
  53.3866705  81.2200992  73.4292850  53.3266129  80.4205529  71.5247400
  54.0192579  80.7527470  70.7530398  53.1235043  79.3659515  71.3391726
  52.0181394  81.2319200  71.4481998  51.5252335  81.8341977  72.4209169
  51.4421673  81.2897408  70.2401609  51.9527485  81.1603163  69.3671016
  49.9733810  81.5527696  70.0574348  49.4032445  81.1280327  70.8838524
  49.8109970  83.1017642  70.0127705  48.7564212  83.3266514  70.1694997
  50.3547741  83.5132289  70.8632747  50.2439569  83.8321074  68.8209922
  51.3291030  83.8221273  68.7219302  49.8354724  83.3862157  67.9130343
  49.7125136  85.2672230  69.0297861  48.7103056  85.2100519  69.4532763
  50.3424656  85.7687552  69.7656052  49.6631685  86.0978157  67.8019164
  50.4497688  86.7325829  67.6629038  48.7455979  86.1251966  66.8774416
  47.5895388  85.4748489  67.0205952  47.4061306  84.9414409  67.8701897
  46.8881553  85.5127892  66.2814444  48.8312300  86.8779590  65.8394613
  49.6405516  87.4869298  65.7162518  48.0886147  86.8670708  65.1404976
  49.4000043  80.8704146  68.8351835  50.1538539  80.7687760  67.8618797
  48.0751888  80.5324940  68.8350108  47.1633652  80.6495752  69.9916077
  47.3830903  81.5394842  70.5827178  47.2534126  79.7930988  70.6591976
  45.7524796  80.7269791  69.3565882  45.4555426  81.7421379  69.0928405
  44.9706133  80.3227885  69.9980340  46.0440551  79.8443254  68.1299926
  45.2646624  79.9475977  67.3746955  46.0855264  78.7926623  68.4062906
  47.3733242  80.3207874  67.6061667  47.8971129  79.6221784  66.9543258
  47.3332983  81.4135211  66.5744240  47.0717428  82.6147728  66.8806145
  47.4411281  81.0333289  65.3243448  47.8713375  80.1547208  65.0376944
  46.9624926  81.8210512  64.2463576  45.8859806  81.9485797  64.3581376
  47.4110806  82.8117785  64.3117044  47.2333444  81.2693742  62.9153527
  47.8768157  80.2277800  62.8639253  46.5928928  81.7825707  61.8324153
  46.0345162  82.6320758  61.9199329  46.5701505  81.2928353  60.4980487
  47.5516487  81.4529266  60.0534611  46.4036498  80.2160877  60.5258538
  45.5124259  81.9256440  59.5866718  44.9728161  82.9683477  59.9644206
  45.2423175  81.3433833  58.4400466  45.8050721  80.5952944  58.0374041
  44.0515255  81.7425236  57.6079094  43.1314407  81.5020967  58.1403489
  44.0569921  82.8220024  57.4508069  44.0715540  81.0243593  56.2608601
  44.9519349  80.1949191  56.0524446  43.0854791  81.2223376  55.3531561
  42.2024786  81.6928040  55.5485666  43.2451624  80.7493608  53.9824527
  43.4097751  79.6736207  53.9213849  41.9221846  81.2169107  53.3109823
  41.9199968  80.9179769  52.2635790  41.0739419  80.7599179  53.8213514
  41.8435245  82.3022250  53.3781192  44.5031743  81.3522838  53.2791905
  44.6694224  82.5762525  53.2358915  45.2799394  80.4764185  52.6891436
  45.0428584  79.5070566  52.4784117  46.6348431  80.9311021  52.2896036
  46.9957165  81.3885515  53.2101643  47.4812707  79.7759488  51.8501404
  46.9525602  79.4422600  50.9582164  48.9015805  80.0185742  51.2942159
  49.3728126  79.1064463  51.0233215  48.8415384  80.6480876  50.4067784
  49.5093842  80.5134923  52.0516840  47.5352850  78.8398238  52.8593108
  48.0873805  78.0830922  52.5737760  46.7398362  82.0075916  51.2798705
  47.6100074  82.8394390  51.3914217  45.7491006  82.1398062  50.3293925
  45.0292005  81.4279889  50.2025672  45.5879489  83.2659650  49.4062148
  46.5335203  83.5090139  48.9216642  44.4925822  82.7713807  48.4099641
  44.2953041  83.5468493  47.6708943  44.8405964  81.8698754  47.9065253
  43.5757402  82.5509225  48.9569840  45.2398486  84.6040142  50.0597213
  45.3407602  85.6180191  49.4324560  44.6106565  84.5680731  51.2312137
  44.6185299  83.7329978  51.8161097  43.8348109  85.6773743  51.8438178
  43.7515080  86.5257801  51.1643401  42.4241054  85.0774075  52.1690472
  42.5751820  84.2687896  52.8826333  41.8551185  85.8533028  52.6819221
  41.5553931  84.5449632  51.0813047  41.9600207  83.5875806  50.7523295
  40.5659024  84.3478375  51.4930784  41.3991379  85.4554962  49.8547185
  41.2730779  84.9124140  48.7537711  41.3845791  86.7316166  50.0372118
  44.5189483  86.2493029  53.0666052  44.1771879  87.3114413  53.5584042
  45.5577557  85.5231594  53.5809511  45.9480622  84.6804172  53.1577292
  46.1929240  85.9482579  54.8386507  45.5245687  86.2593707  55.6402945
  46.9031577  84.7064483  55.4173238  46.1822920  83.8881354  55.4425915
  47.6898746  84.4150753  54.7219384  47.5453235  84.8385572  56.8578928
  48.3205001  85.6061447  56.8281951  46.4139971  85.2176978  57.8884858
  46.8457686  85.3115520  58.8850691  45.9602941  86.1663274  57.5984321
  45.6511344  84.4379865  57.8951805  48.1661766  83.5007268  57.2936528
  48.6039766  83.6095018  58.2866622  47.3932050  82.7320333  57.3204022
  48.9415817  83.2121222  56.5848134  46.9958193  87.2600319  54.5695982
  47.8863875  87.1721191  53.6945115  46.8388191  88.3809510  55.2647664
  46.0242118  88.5495254  55.8561387  47.8074611  89.5099658  55.2721751
  47.9953306  89.9021006  54.2725668  47.1902162  90.6404507  56.1193964
  47.8734924  91.4890990  56.1480841  46.2435424  90.9516758  55.6763585
  47.0146463  90.2808123  57.1322617  49.1642675  89.0252362  55.7756878
  49.3475810  88.1176820  56.5944119  50.1836355  89.8565503  55.4063552
  50.0866098  90.6878436  54.8243941  51.5722672  89.5491648  55.8787425
  51.7250095  88.5083123  55.5953710  52.6403521  90.4201679  55.1929341
  52.2209957  91.3934254  54.9370986  53.4700028  90.5997340  55.8770151
  53.1422872  89.7238716  53.9383521  52.5016776  88.7705190  53.4324705
  54.0647882  90.2536516  53.2580284  51.7411239  89.6691580  57.4162914
  52.4963762  88.9652963  58.0805830  51.0714216  90.7339280  57.9310656
  50.4965778  91.3617856  57.3681982  51.1126443  91.0772542  59.3319555
  52.1593073  91.1533251  59.6251474  50.3675210  92.4375851  59.5297042
  49.4039132  92.4120513  59.0208086  50.1647889  92.6003681  60.5878939
  51.2183940  93.5785474  58.9795801  50.7735751  94.5293573  59.2765775
  52.2092820  93.5348358  59.4325182  51.3699146  93.5503339  57.4000462
  50.3381215  93.7563419  56.7585627  52.3926745  93.7524649  56.7948030
  50.4813952  89.9990920  60.2384989  50.9239183  89.8540293  61.3671403
  49.4502331  89.2890378  59.8034081  48.9912030  89.4395210  58.9055110
  48.8681585  88.1857544  60.6204575  48.9742223  88.4015881  61.6841695
  47.4052680  88.1200697  60.2498228  47.3371135  87.7261849  59.2358196
  46.9286610  87.3946384  60.9080449  46.6016509  89.3832726  60.3040881
  47.1090682  90.1112597  59.6714062  45.2082183  89.0831718  59.8099623
  44.6074757  89.9909768  59.8425981  45.2555536  88.7156854  58.7856540
  44.7520927  88.3243073  60.4468739  46.5166656  90.0253092  61.7325587
  45.9171537  90.9354651  61.6892457  46.0539803  89.3200999  62.4223213
  47.5200032  90.2687675  62.0828728  49.6164822  86.8722588  60.5458748
  49.4599728  86.0996255  61.4755854  50.4877929  86.6209049  59.5123117
  50.5306424  87.1835043  58.6621686  51.4398132  85.5134295  59.5410800
  51.0111281  84.6086307  59.9696796  51.8835181  85.2678542  58.0165517
  51.0381206  84.8079188  57.5048751  52.0354612  86.2462230  57.5630060
  53.1078244  84.4317258  57.6968668  54.4060415  84.7229877  57.8977134
  54.7511749  85.6889437  58.2362386  55.2414842  83.6769455  57.6339823
  56.2570236  83.6640272  57.7373020  54.4334199  82.6310261  57.1947622
  54.7628956  81.3007410  56.8012011  55.7928537  80.9827580  56.7430433
  53.7233786  80.4163632  56.4913931  53.9521715  79.3973034  56.2215515
  52.3544247  80.8561510  56.5331646  51.5521179  80.1737225  56.2988067
  52.0826117  82.1712177  56.8809064  51.0577276  82.5120287  56.8565421
  53.0934876  83.0846478  57.2672854  52.6398279  85.9183576  60.3901690
  53.1099647  85.1904484  61.2847625  53.2505980  87.0391786  60.0660448
  52.8737962  87.6846810  59.3720260  54.5103683  87.4944087  60.6410978
  55.2571075  86.7108601  60.5158289  55.0214488  88.7128075  59.8889960
  54.1599258  89.3120766  59.5940905  55.6059533  89.3154642  60.5833789
  55.9036380  88.4560857  58.6019136  55.2001675  87.9118017  57.9729702
  56.4523525  89.7973132  57.9804095  57.0522152  89.5718453  57.0999233
  55.6162442  90.4352516  57.6969530  57.0693089  90.3140463  58.7164344
  57.1610802  87.6633614  58.8128782  57.6843648  87.5514757  57.8628721
  57.8047999  88.1849122  59.5208944  56.9089910  86.6796802  59.2076588
  54.4038265  87.7069875  62.1804037  55.4651936  87.5645122  62.8008133
  53.2437645  87.9327484  62.7968458  52.3695424  88.0456440  62.2839520
  53.0635251  88.0482059  64.2975945  53.9638024  88.5182117  64.6970675
  51.8342280  88.9452459  64.6357022  51.9107896  89.8812205  64.0827130
  50.9251188  88.4478339  64.2972739  51.7111895  89.2494347  66.1042879
  52.2350192  90.3076161  66.5621916  51.0690086  88.5306990  66.8720349
  52.9236258  86.6828511  64.9607322  53.1553093  86.4579296  66.1301467
  52.4857899  85.6980035  64.1813649  52.2181285  85.8511553  63.2087722
  52.3340688  84.2963103  64.6024694  51.8485014  84.2710377  65.5775250
  51.3670067  83.4902547  63.6948117  51.6701502  83.6358222  62.6586518
  51.4194591  81.9499551  64.0716105  50.7371055  81.3946705  63.4274686
  52.4348082  81.5758875  63.9316375  51.1241605  81.8193737  65.1123088
  49.9381443  83.9738380  63.9112643  49.2611082  83.4060008  63.2729787
  49.6590352  83.8287497  64.9544705  49.8705091  85.0318331  63.6611155
  53.7555305  83.6491095  64.7517023  54.1002582  83.1453508  65.8050069
  54.5626210  83.7705433  63.6812982  54.3115658  84.2929969  62.8430999
  55.8919367  83.1560365  63.6266480  55.7973819  82.1353211  63.9984427
  56.4332040  83.0497295  62.1409574  56.3923942  84.0920331  61.8236040
  57.9072574  82.5068005  62.0402651  58.2088123  82.4620215  60.9933219
  58.5783884  83.1736118  62.5826055  57.9582134  81.5086353  62.4755030
  55.5653261  82.2187849  61.1758999  56.0245313  82.2108882  60.1879157
  55.4858056  81.1970333  61.5468441  54.5711219  82.6605684  61.1102377
  56.8798676  83.8928008  64.5474499  57.7627307  83.2757974  65.1022825
  56.7794157  85.2333099  64.7807491  56.1310550  85.8207336  64.2559606
  57.5683456  86.0188439  65.7986697  58.6253449  85.8389828  65.6012744
  57.3105022  87.5298515  65.6626783  57.3802225  87.8252593  64.6153184
  56.2988661  87.7655528  65.9932610  58.3413331  88.3255927  66.5051332
  58.0418115  88.2602456  67.5511872  59.3055789  87.8259363  66.4192671
  58.5450990  89.8277273  66.1563622  59.3414750  90.5117646  66.8444084
  57.9354796  90.3778518  65.2155681  57.2694544  85.5494276  67.2056741
  58.2110102  85.3006563  67.9643738  55.9823186  85.2814451  67.5572965
  55.1886711  85.3497486  66.9202674  55.6420722  84.8679819  68.9069105
  56.1335779  85.5342130  69.6136896  54.1445323  84.9659546  69.1381794
  53.7677627  84.1733646  68.4914882  53.6924475  84.8329064  70.6073902
  52.6070136  84.9163585  70.6631338  54.0024065  83.8644197  70.9972281
  54.1490150  85.6258048  71.2011560  53.6967477  86.2613918  68.9125284
  53.4989818  86.3778620  67.9608958  56.1308639  83.4362896  69.1439041
  56.6276595  83.1559936  70.2183270  55.9579835  82.5727849  68.1218987
  55.6544689  82.8479563  67.1890814  56.1989656  81.1512372  68.2806207
  55.9904977  80.8965872  69.3195771  55.2572905  80.4146399  67.2845526
  55.2714281  80.9346633  66.3256621  55.6384211  79.4095274  67.1066338
  53.8166157  80.3247282  67.7868902  53.4385129  79.4609094  68.6168889
  52.9268882  81.1547228  67.2700932  51.9465303  81.0881786  67.5466695
  53.2189241  81.8609104  66.5946473  57.6616514  80.7027165  68.0766848
  57.9925313  79.7224000  68.7277204  58.4807550  81.5340005  67.3791045
  58.2340753  82.4802620  67.0864179  59.8163504  81.0973567  66.9964422
  60.0653043  80.2082532  67.5763222  59.8457374  80.7069710  65.5291076
  59.1743865  79.8566807  65.4142349  59.4097003  81.5349208  64.9714451
  61.1810606  80.3318874  64.8168726  61.7857017  81.2367445  64.7552375
  62.0268752  79.3273328  65.6068702  62.9415365  79.1095213  65.0554685
  62.2805886  79.7505613  66.5780236  61.4603012  78.4064935  65.7490440
  60.8864034  79.8327884  63.4362789  61.8201893  79.5707389  62.9377812
  60.2475069  78.9515869  63.4966135  60.3792627  80.6111276  62.8686012
  60.8944488  82.1605143  67.3493488  61.8643607  81.9601561  68.0710471
  60.7473799  83.3407081  66.7118122  59.9435556  83.5933186  66.1371592
  61.7856149  84.3710101  66.8187926  62.7339548  83.8776672  66.6044218
  61.6292181  85.5065173  65.7067823  60.5647806  85.7383692  65.7506093
  62.3989984  86.7269602  65.9771895  62.2359461  87.4451118  65.1736592
  62.0731120  87.1602774  66.9236411  63.4593966  86.4824158  66.0362117
  61.9816062  85.0741282  64.4315067  61.8645008  85.8085053  63.7936302
  61.9486771  84.9312707  68.2739075  63.0577452  85.1168179  68.7570866
  60.8020398  85.0562466  69.0119121  59.8609065  85.0940315  68.6184700
  60.8685452  85.1463194  70.4617228  61.3544352  86.0924198  70.6962709
  59.8412243  85.2181038  70.8204157  61.5632305  84.0627993  71.3178645
  62.3646587  84.4491185  72.1463626  61.3171673  82.8182219  71.0073385
  60.6525651  82.5675006  70.2759161  61.9730578  81.5702999  71.6758248
  61.7073361  81.4702086  72.7280346  61.4208644  80.2256160  71.0633384
  61.4245400  80.4740021  70.0029095  62.3218971  79.0491626  71.3664290
  61.9014376  78.1453024  70.9247741  63.3112529  79.2303278  70.9460862
  62.4031850  78.9211967  72.4456431  59.9315622  79.8230982  71.3558944
  59.7075241  78.8760434  70.8646402  59.7881576  79.7182019  72.4307724
  59.2646869  80.5959574  70.9738704  63.4847962  81.7758164  71.5960443
  64.2291620  81.6408685  72.5070391  63.8801329  82.1755962  70.3488412
  63.2145309  82.3115310  69.5874350  65.2431466  82.4517681  69.9542879
  65.8519534  81.5861949  70.2180650  65.3810450  82.5500150  68.4269888
  65.4380842  81.5389754  68.0237424  64.4721231  83.0008247  68.0302214
  66.5867903  83.3494064  67.9038692  67.8920162  82.8847021  68.3102812
  67.9731927  81.8907391  68.7265512  69.0679615  83.6565353  68.1942792
  70.0352684  83.2820936  68.4952545  68.8981402  84.9311038  67.6660702
  69.7642996  85.5716764  67.5884766  67.6378909  85.4373682  67.2212363
  67.5716956  86.3858505  66.7089623  66.4784308  84.6654802  67.4696040
  65.5014024  85.1023616  67.3215206  65.9118714  83.5516849  70.7817493
  67.0172241  83.2612521  71.2485677  65.2998478  84.7411830  70.8373133
  64.4066729  84.9230640  70.3793680  65.8485395  85.9376777  71.5718525
  66.8221133  86.1566705  71.1330040  64.9258235  87.1710071  71.3942634
  63.9243870  86.9220663  71.7448925  65.2894501  87.9844900  72.0212065
  64.8470962  87.6597033  69.9001656  65.8211830  88.0146594  69.5623700
  64.5615043  86.8376371  69.2425260  63.8077636  88.7920777  69.8307536
  62.8526369  88.4410041  70.2234644  64.1242833  89.6242872  70.4587671
  63.6438345  89.2368230  68.4874052  64.4281184  89.0632749  67.8583486
  62.6139544  89.8365664  67.9683467  61.4346851  89.8849943  68.5680603
  61.3048094  89.4385283  69.4770095  60.6544864  90.3673016  68.1221049
  62.7466019  90.3392775  66.7831821  63.6372144  90.2567941  66.2924388
  61.9618934  90.8175023  66.3418232  66.0526789  85.6606797  73.0202005
  67.1334355  86.0275054  73.5668840  65.1421339  84.9635147  73.6914943
  64.3112314  84.5707865  73.2504618  65.2287806  84.6748271  75.1581437
  65.4715283  85.6334398  75.6166028  63.9345697  84.3305103  75.9732368
  63.2064811  85.1106913  75.7527663  63.2459300  83.0420410  75.5964439
  62.3635853  82.9039866  76.2226590  62.9441719  83.0838087  74.5490058
  63.9305830  82.2068028  75.7433085  64.3494409  84.2564386  77.4734084
  63.4773161  84.0181490  78.0814505  65.1052572  83.4814542  77.6042255
  64.7579215  85.2188604  77.7848794  66.2878364  83.5961639  75.3210958
  67.1085838  83.6957810  76.1741478  66.2699952  82.5034792  74.4984212
  65.5591561  82.3357583  73.7858748  67.3304994  81.4357090  74.5900224
  67.2916833  80.9554936  75.5674611  67.0839305  80.3549901  73.4791795
  67.1390278  80.8018416  72.4864401  68.0946109  79.2010945  73.5355758
  67.8735305  78.4849521  72.7435906  69.1015925  79.5932662  73.3985203
  68.0254213  78.7038339  74.5028573  65.8871205  79.8066025  73.8614258
  65.1519040  80.3362318  73.4886306  68.7337199  82.0992461  74.3845624
  69.6403594  81.8412729  75.0967360  68.8800065  83.0021970  73.3507645
  68.1461808  83.2577625  72.6894377  70.1375938  83.6538649  73.1528550
  70.8848456  82.8722129  73.0267261  70.2488584  84.4261277  71.8385212
  70.3860895  83.7193707  71.0208202  69.3119393  84.9509909  71.6530649
  71.4118560  85.4467458  71.8254440  71.2242367  86.1826992  72.6085967
  72.3268402  84.9205712  72.0947755  71.6673585  86.2003087  70.5203753
  72.1249303  85.5446798  69.7796297  70.7307420  86.5604931  70.0923346
  72.6341200  87.4207863  70.8691631  72.1619714  88.0833101  71.5931583
  73.5548275  87.0559473  71.3246471  72.9251070  88.1275512  69.6697528
  73.5548018  88.9257946  69.8803793  73.3906508  87.4873849  68.9943500
  72.0400643  88.4836704  69.2535589  70.5395285  84.4476347  74.3980732
  71.6248223  84.3783690  74.9763208  69.6112526  85.3126662  74.9327883
  68.6348540  85.3732862  74.6454267  70.0106624  86.2321120  75.9975169
  70.9414335  86.7039308  75.6801258  68.9836185  87.3305279  76.1901388
  68.7408269  87.7503277  75.2135467  68.0703126  86.8825494  76.5816255
  69.4020001  88.4903975  77.1315297  68.5078070  88.9947050  77.4959326
  69.9133190  88.0776629  78.0013528  70.2911202  89.4897375  76.4713864
  70.5683817  89.4570820  75.2874184  70.8176765  90.4709141  77.1562868
  70.6262492  90.5568632  78.1532761  71.4203921  91.1494796  76.6907770
  70.3177548  85.5001029  77.3124605  71.2429230  85.8591085  78.0491180
  69.6231416  84.3910158  77.6211508  68.8065234  84.1102538  77.0776869
  69.9006120  83.4538304  78.7206379  70.0304869  84.0403504  79.6298557
  68.6932744  82.5465865  79.0297254  68.4804522  82.1067352  78.0556735
  68.9913463  81.4152266  80.0103572  68.0877545  80.8259713  80.1718371
  69.7729148  80.7757710  79.6012342  69.3262026  81.8347676  80.9585588
  67.4652354  83.2863541  79.4899684  66.6638789  82.5741921  79.6861078
  67.6929063  83.8366484  80.4034979  67.1484791  83.9847538  78.7150755
  71.2796829  82.7255909  78.5677419  72.1257376  82.5682395  79.4415381
  71.5160642  82.3540138  77.3225478  70.8408078  82.3790852  76.5580538
  72.8727127  81.8519002  76.9741987  72.9967265  80.9957361  77.6362246
  73.0291999  81.3302831  75.5817372  72.5578762  82.0153566  74.8768598
  74.0880169  81.2856170  75.3227659  72.4059624  79.9411318  75.4488838
  71.4694435  80.0246117  75.9996572  72.1057834  79.5433678  73.9840480
  71.6648176  78.5456360  73.9603144  71.4076008  80.2594610  73.5476730
  73.0319364  79.5433173  73.4096955  73.2563068  78.8528175  76.0590819
  72.7593695  77.8906529  75.9319508  74.2264402  78.8290125  75.5635336
  73.3956525  79.0530664  77.1216078  73.9628059  82.8981801  77.2481582
  75.0377668  82.5555086  77.7530594  73.7214121  84.1891798  76.9496191
  72.8133153  84.4944656  76.5991946  74.6459313  85.2738410  77.0711735
  75.6529404  84.8847242  76.9255392  74.2787588  86.3081559  75.9641204
  73.2061086  86.5002991  75.9812141  74.7753501  87.2562845  76.1685431
  74.7024849  85.7815564  74.5332636  74.2403272  84.8099412  74.3576894
  74.3175621  86.4605522  73.7718197  76.1814494  85.6578983  74.3788806
  76.5705387  85.0827734  75.2186223  76.3887897  85.0836017  73.4762083
  76.9335650  86.9512522  74.2998849  76.6180812  87.6171166  75.1035929
  78.0012719  86.7734619  74.4321412  76.6785228  87.5903600  72.9702954
  77.3126003  88.4055019  72.8498410  76.8557552  86.8995343  72.2140190
  75.6910584  87.9099923  72.9227682  74.7627115  85.8983061  78.4693024
  75.6794598  85.6415732  79.2609233  73.7449280  86.6974619  78.8209296
  72.9764471  86.9156797  78.1873634  73.6122730  87.3361887  80.1147161
  74.5907928  87.7116124  80.4130614  72.6791876  88.5997532  80.0200364
  72.5936651  89.0637315  81.0037283  73.1052556  89.3159015  79.3177087
  71.6893926  88.2977973  79.6751579  73.2566693  86.3518216  81.2256469
  73.7283183  86.5173106  82.3410138  72.5940636  85.2336390  80.9428759
  72.3679447  84.9690757  79.9842247  72.1145568  84.2644029  81.9212011
  71.6783141  84.8048867  82.7603634  71.3142180  83.6813975  81.4665183
  73.1614588  83.3096280  82.4557237  72.8450877  82.4089722  83.2550572
  74.4268789  83.4478324  82.0017982  74.6229140  84.1255413  81.2662840
  75.6274957  82.7767093  82.3850908  76.4482360  83.4828212  82.2601254
  75.5516575  82.5604477  83.4506341  76.0375529  81.4615331  81.6761854
  77.1252579  80.9506709  81.8692922  75.1148521  80.8250599  80.9740991
  74.2964002  81.2674396  80.5583074  75.2180160  79.4319273  80.7533713
  75.5084650  78.9110803  81.6664472  73.7888599  78.9934076  80.2815727
  73.0257085  79.4015433  80.9436637  73.5822376  79.3763005  79.2820372
  73.7427488  77.4789307  80.2895411  74.6239138  77.0962361  79.7760137
  73.7970308  77.1292374  81.3200501  72.2560921  76.7863106  79.5070643
  70.8364186  77.2394519  80.5343702  69.9249396  76.8377805  80.0916660
  70.9659824  76.8279014  81.5348545  70.7625940  78.3245763  80.5942672
  76.3519221  79.0129019  79.8261235  77.0535307  78.0012057  80.0753475
  76.5212034  79.7732069  78.7648371  75.9277964  80.5631292  78.5126314
  77.6512730  79.4998690  77.8287228  77.7675173  78.4489974  77.5654470
  77.3135925  80.2486771  76.5912422  76.3883172  79.8252908  76.2015647
  77.0937078  81.2740123  76.8873709  78.3006890  80.3175610  75.4318889
  79.2252191  80.7400177  75.8247337  78.5073663  78.9166426  74.7963842
  79.2149453  78.9922435  73.9707832  78.8983234  78.2293883  75.5483086
  77.5551784  78.5413077  74.4228116  77.6733753  81.1179752  74.2960015
  78.3705355  81.1736549  73.4618360  76.7559179  80.6282140  73.9705689
  77.4441759  82.1240834  74.6443610  79.0057858  79.7754731  78.4719597
  79.9464921  79.2091734  78.0032795  79.0590881  80.6248101  79.5354641
  78.2360347  81.0331411  79.9784576  80.3602524  81.0371360  80.1524935
  81.1835516  81.0629555  79.4383440  80.1374198  82.4487901  80.7542545
  79.6955605  83.0896354  79.9906594  79.4125233  82.3730011  81.5655242
  81.3643268  83.0979345  81.2716019  81.1070790  84.1073463  81.5937428
  81.6907299  82.5535724  82.1572118  82.5279150  83.1866322  80.3130878
  82.2392605  83.4059747  79.1273554  83.6747119  83.0592752  80.6936129
  80.6819588  80.0164075  81.2726398  81.8548232  79.7635850  81.5031412
  79.6606763  79.3813133  81.9152518  78.6905183  79.6493534  81.7535184
  79.7666883  78.2820795  82.8800910  80.6728684  78.4652114  83.4583051
  78.6163244  78.3052660  83.8002828  78.4663933  79.3528028  84.0603867
  77.7554246  77.9973123  83.2076161  78.5132405  77.5300525  85.1192436
  78.5569321  76.4650048  84.8918959  79.3915279  77.7641941  85.7208501
  77.2250413  77.7927488  86.0034390  77.3347228  77.2835112  86.9608165
  77.1437493  78.8583860  86.2160738  75.9872294  77.3310815  85.3448910
  76.0969526  76.4596141  84.8261257  74.7718567  77.8278543  85.2989069
  73.8788576  77.3563859  84.5137774  74.1009700  76.5727019  83.9001124
  72.9440440  77.7642620  84.5026428  74.3656819  78.8691145  86.0083426
  75.0138243  79.3395411  86.6416109  73.4053899  79.2017648  85.9227866
  80.0436018  76.9100822  82.2782803  80.6291282  76.0439042  82.9166289
  79.5856537  76.7768142  81.0154099  79.1894758  77.5444172  80.4729166
  79.6217317  75.4978020  80.3093967  79.4934217  75.6876039  79.2441866
  80.6111802  75.0596250  80.4391552  78.5694740  74.4620958  80.7501142
  78.5790874  73.3565225  80.1864838  77.8033653  74.6957902  81.8077708
  77.9000093  75.5511837  82.3551589  76.7470191  73.8135274  82.3397957
  76.6669202  72.9327346  81.7038416  77.1029611  73.3823856  83.7500246
  76.3641197  72.6267317  84.0154987  78.5634214  72.7285913  83.8182703
  78.7825619  72.4318723  84.8443705  78.6011706  71.8508335  83.1709272
  79.3042006  73.4556051  83.4849205  76.9900208  74.4268570  84.7034643
  77.2300714  74.0870977  85.5909021  75.3463023  74.5821084  82.3473156
  75.1802247  75.6926247  82.8335240  74.3259986  73.8187879  81.9644681
  74.4392931  72.8835038  81.5742792  72.9178246  74.2612558  82.0697266
  72.5659333  74.1011780  83.0876041  72.8621814  75.3327760  81.8769658
  71.9956028  73.5220234  81.0907407  72.5096742  72.7207492  80.3754511
  70.6687431  73.7693631  80.9700846  70.2316541  74.5895524  81.3900334
  69.6905519  72.9051127  80.2305058  70.2663963  72.3745172  79.4722120
  69.0555877  71.8178132  81.0716124  68.4383349  72.2735446  81.8458575
  68.3922547  71.2193693  80.4478662  70.1377572  70.8764888  81.7454281
  70.9036907  70.6522791  81.0023147  70.6246637  71.4354909  82.5448378
  69.6310303  69.5466300  82.3293210  68.8695152  69.7077808  83.0920857
  69.1839948  68.9159299  81.5603967  70.8302287  68.9401940  82.8897596
  71.4347761  68.4739939  82.2138725  71.2549825  68.9029951  84.1447727
  70.5379068  69.2375115  85.1925223  69.5753564  69.5548621  85.0710716
  70.9414247  69.1794495  86.1272804  72.4571840  68.5015740  84.3098794
  73.0213558  68.2356023  83.5031100  72.8517540  68.4466734  85.2478835
  68.6550508  73.7493821  79.5743754  68.2597361  74.7515941  80.1443657
  68.2452847  73.4065413  78.3409785  68.5853567  72.5933715  77.8275147
  67.2211563  74.2278425  77.6102104  66.7908446  74.9953193  78.2535121
  67.8063336  75.1036925  76.4919397  68.2500086  74.4897102  75.7094659
  66.6400594  75.9214111  75.8861841  67.0171432  76.5579218  75.0863464
  65.8881027  75.2414530  75.4848397  66.1897119  76.5432162  76.6619198
  68.9938627  75.9921743  77.0117188  68.6128231  76.6198310  77.8169831
  69.7388753  75.3284446  77.4497220  69.7168796  76.9090833  76.0024721
  70.5096185  77.4565980  76.5117974  70.1472858  76.3049854  75.2051662
  69.0034804  77.6151290  75.5780507  66.1521535  73.2763795  77.1998874
  66.4107379  72.2103657  76.6478146  64.8935326  73.6553954  77.4765587
  64.6528619  74.4876189  78.0165317  63.7218296  72.8668200  77.0015075
  64.0598229  72.0052084  76.4271794  62.8987875  72.1985279  78.1455626
  62.5768665  72.8724731  78.9381634  61.5923043  71.6799560  77.5451085
  60.9960616  71.2067491  78.3258247  61.0335791  72.5123620  77.1166397
  61.8129727  70.9514998  76.7655526  63.8196419  71.1877189  78.8522182
  63.2726434  70.7010773  79.6604834  64.1539999  70.4357252  78.1370552
  64.6841618  71.7087098  79.2633023  62.8957900  73.8075819  76.1219776
  62.5202501  74.9727482  76.4728742  62.3144553  73.2876274  75.0548486
  62.4120604  72.3036017  74.8064778  61.4410319  74.0685305  74.0754188
  61.2724109  75.0880335  74.4224897  62.1608051  74.1694309  72.6888201
  62.2339352  73.1724480  72.2565724  61.5453922  74.7647963  72.0146478
  63.5248522  74.7695687  72.7537919  63.7089052  75.9230677  73.0122037
  64.4992178  73.9941818  72.4095178  65.4487256  74.3620414  72.3528091
  64.3182572  73.0137581  72.1942902  60.1241491  73.3675797  73.9734761
  60.0691129  72.1971593  73.7357731  59.0360132  74.0494771  74.1599472
  59.0480493  75.0128604  74.4911649  57.7125980  73.5533777  73.9309206
  57.6178176  72.4784067  74.0790331  56.7757298  74.1425149  74.9714551
  56.8213917  75.2160516  74.7881721  55.3911529  73.4743506  74.8116230
  54.7029615  73.8837997  75.5511895  55.0068396  73.6688202  73.8105747
  55.4871304  72.3994662  74.9599916  57.1392378  73.8927786  76.4423989
  57.8957842  74.6206639  76.7348473  56.2558060  74.0884850  77.0509991
  57.6630230  72.4863545  76.7911329  57.8844480  72.4342122  77.8566136
  56.9040504  71.7438372  76.5409465  58.5698494  72.2841863  76.2208316
  57.3620932  73.7478075  72.4654269  57.4702709  74.8805953  72.0016674
  57.0878704  72.6607654  71.7661496  57.0784738  71.7467461  72.2168582
  56.7769006  72.5520255  70.3662887  57.0004711  73.4802658  69.8432137
  57.6815288  71.5062943  69.6563051  57.4163069  71.4521305  68.6004349
  58.7265974  71.8032761  69.7539810  57.5379215  70.5289249  70.1161442
  55.3095113  72.3012723  70.2380953  54.4669601  72.9664177  70.8362485
  54.8671819  71.3126475  69.4597592  55.5094919  70.6412657  69.0381781
  53.4693884  71.0383442  69.0992075  52.8466924  71.0519344  69.9937682
  52.9388414  72.1161238  68.1288193  53.0098113  73.1045425  68.5838799
  53.5417129  72.1381354  67.2204912  51.6048738  71.8163973  67.8208724
  51.0087419  72.3333420  68.4030608  53.4145569  69.6602358  68.4225366
  54.4847164  69.1645477  67.9047295  52.2667211  68.9261156  68.4442599
  51.4858901  69.1288153  69.0681431  52.0378730  67.7691004  67.5692840
  52.8648312  67.0705826  67.6954620  50.7627348  67.0570839  67.9281574
  50.7242468  66.1591873  67.3109383  50.7067078  66.6167426  69.3216462
  49.7281160  66.1127553  69.5109380  51.4978816  65.9498396  69.5753638
  50.7997486  67.5168787  69.9558231  49.6871753  67.9683248  67.7182842
  49.0717498  67.6000182  67.0509517  51.9624616  68.2432539  66.1301566
  52.5156822  67.5717808  65.1901715  51.5060905  69.4871250  65.8594885
  51.0255651  70.0279504  66.5780785  51.5987466  70.2327665  64.6170371
  51.1920850  69.6261303  63.8075644  50.9755256  71.1249278  64.6916978
  53.0328692  70.6518780  64.2599596  53.2497449  71.1645636  63.1963662
  53.9877329  70.4192481  65.2068061  53.7404831  70.2575475  66.1828868
  55.4009866  70.3698025  64.9960389  55.6875464  71.2591037  64.4359579
  55.8881102  70.4356927  65.9687916  55.9746045  69.1316300  64.2567289
  57.1395198  69.1451987  63.8909133  55.1181936  68.1714457  63.9880134
  54.1825092  68.1570787  64.3928138  55.3668176  67.0265432  63.1040114
  56.1661101  67.4226568  62.4780390  55.7373939  65.8263296  63.9164881
  54.8499789  65.4692817  64.4391693  56.0524730  65.0298021  63.2434191
  56.8283259  66.0688248  64.9238038  57.7472542  66.3329833  64.4000470
  56.5599504  66.9220116  65.5456668  57.0825420  64.9030904  65.7853226
  56.2115981  64.7394464  66.4211092  57.1905565  64.0185272  65.1572953
  58.3543983  65.0386551  66.6939682  59.2184690  65.2917829  66.0802597
  58.2146768  65.8551276  67.4017265  58.6170386  63.7812884  67.4298208
  59.5493401  63.8361685  67.8894866  57.8823060  63.6422491  68.1527803
  58.6050701  62.9811777  66.7656158  54.3262539  66.6018098  62.0987741
  54.6907555  66.3970874  60.9155347  53.0718375  66.4979778  62.5670296
  52.8683803  66.4991868  63.5666756  51.8995157  66.3767228  61.7740285
  52.0509427  65.5358493  61.0973348  50.5960823  65.9812972  62.5660791
  50.1371686  66.8967159  62.9368537  49.8955386  65.5374149  61.8593220
  50.7491585  65.0183875  63.7470683  51.4138323  65.4844474  64.4738609
  49.7740234  64.9183376  64.2249467  51.3023759  63.5471274  63.4442071
  52.5417443  63.2779611  63.4221910  50.3677466  62.6993073  63.0439982
  49.3853758  62.9671289  63.0819870  50.6319607  61.7774020  62.6933883
  51.7144363  67.6860537  60.9909918  52.2663280  68.7153511  61.3336433
  51.0583664  67.5523164  59.8556404  50.9384927  66.6397564  59.4179384
  50.4289043  68.6215158  59.0762722  51.1368698  69.4416145  58.9542038
  50.1957381  68.2501288  58.0788158  49.1655143  69.1455388  59.7215537
  48.2838251  68.3099855  60.0894298  48.8568780  70.4575634  59.5415314
  49.3943780  71.0812241  58.9393297  47.7006979  71.1146211  60.2066962
  47.0598217  70.2809111  60.4947422  48.0093989  71.8014083  61.5374090
  48.3083813  72.8095122  61.2517556  46.8172108  72.0563857  62.5264433
  47.1896973  72.5489037  63.4256906  46.0748542  72.6928916  62.0447352
  46.3592740  71.1058419  62.7972878  49.1178034  71.0337889  62.2439726
  49.3453356  71.5167180  63.1942580  48.7926387  70.0093691  62.4265906
  50.0113985  71.0251686  61.6188897  46.8592037  72.0108404  59.2294574
  47.4285963  72.6646291  58.3745074  45.5087317  71.8868714  59.2414828
  45.0033034  71.1970363  59.7983450  44.6509629  72.7650413  58.4277885
  45.0236234  72.7981313  57.4047271  43.2207152  72.2365537  58.2025492
  42.5652557  73.0617375  57.9193370  43.2736009  71.1604607  57.1072393
  42.2714502  70.7729170  56.9297900  43.6619977  71.5977433  56.1870634
  43.9272859  70.3487149  57.4269814  42.6951509  71.5555295  59.5189276
  41.6833619  71.1830333  59.3568975  43.3499275  70.7251655  59.7850485
  42.6886525  72.2849493  60.3279296  44.7256943  74.1645379  59.0535416
  44.7684180  74.1956242  60.2796649  44.5207621  75.2777974  58.2564199
  44.7207485  75.0658361  57.2898275  44.2614533  76.6677725  58.6199488
  44.2531892  77.3110119  57.7404465  42.8783913  76.7247127  59.2806729
  42.2012583  76.1588311  58.6413758  42.9137971  76.2653810  60.2680431
  42.2737644  78.0646234  59.4588318  42.8296089  79.2300335  60.1137087
  41.8577313  80.1634956  60.0494679  42.0452869  81.1347427  60.5053977
  40.8131626  79.7029938  59.4165834  39.9490194  80.2047352  59.2729910
  41.0641315  78.4391516  58.9767838  40.3351030  77.9256360  58.3512731
  45.3915439  77.4399898  59.4271440  45.8993483  78.4639119  59.0693617
  45.7299996  76.8923971  60.5938666  45.2570963  76.0778148  60.9843215
  46.8372224  77.4128663  61.4552493  46.7469548  78.4943326  61.5590165
  46.6811644  76.7341245  62.8330245  47.4687392  77.0811992  63.5019401
  45.7093415  76.9887533  63.2534107  46.7537899  75.6523800  62.7171891
  48.2590931  77.3000231  60.8359293  49.2317587  76.9227679  61.5257163
  48.4232244  77.5349162  59.5402743  47.6779400  77.9522539  58.9821653
  49.5805064  77.2662565  58.7559578  49.7532963  76.1909134  58.7902993
  49.3521506  77.6405313  57.3167791  50.2507894  77.4262135  56.7389123
  48.5176530  77.0628825  56.9184101  49.1229742  78.7041153  57.2504496
  50.8604796  77.9119720  59.3429604  51.8474121  77.1629816  59.5479954
  50.9243548  79.1678187  59.7752407  50.0399920  80.2794864  59.3863870
  49.0028060  80.0483890  59.6308963  50.0837101  80.4437438  58.3093783
  50.4948383  81.5102526  60.1265662  49.9415480  81.6416103  61.0563940
  50.3401378  82.4107280  59.5338713  51.9800236  81.2681586  60.3936730
  52.3002970  81.7195372  61.3320816  52.6053685  81.6906428  59.6063550
  52.0809110  79.7333459  60.4374538  52.9461310  79.3730915  59.8804708
  52.3333364  79.2635965  61.8127307  53.4857714  79.2106490  62.2157853
  51.3492314  78.7883198  62.5083146  50.3798042  78.8127911  62.1940507
  51.5240340  78.1848774  63.7789383  52.1722734  78.8875254  64.3023237
  50.1446169  78.0164019  64.6103465  49.7608152  79.0041591  64.8638622
  49.4014959  77.5399038  63.9708177  50.2908372  77.2126245  65.8714036
  51.0380120  77.7447706  66.9504722  51.6674760  78.6016737  66.7639128
  51.0028802  77.2137963  68.2525432  51.6010587  77.6540032  69.0370490
  50.1565380  76.0769492  68.5293835  49.9648777  75.6136297  69.7316243
  49.9114023  74.6293066  69.7291293  49.3852912  75.5709203  67.4383177
  48.6957564  74.7620670  67.6266314  49.4895027  76.0821291  66.1288899
  48.9572932  75.6066276  65.3136546  52.2192626  76.8097710  63.7134625
  53.2910711  76.6468632  64.2028434  51.7095553  75.8346599  62.9963180
  50.7416504  75.8385236  62.6757594  52.4685819  74.6123550  62.5626812
  52.6476424  74.0701528  63.4917139  51.6357364  73.8288370  61.5209973
  51.3112811  74.4980036  60.7236584  52.2492320  73.0555003  61.0582197
  50.5194799  73.2492800  62.1462709  49.8871133  73.9506932  62.4031500
  53.8427002  74.8748905  61.8914712  54.7937493  74.0988854  62.0864395
  53.9796255  75.9911718  61.0901400  53.2302257  76.6565632  60.9024879
  55.3002324  76.3151934  60.4101837  55.6689983  75.3873263  59.9710157
  55.1192160  77.3563757  59.2359665  56.0870552  77.5601050  58.7759158
  54.4411350  76.9464800  58.4867086  54.7033620  78.2826333  59.6317707
  56.3174284  76.7937842  61.3962120  57.3671053  76.2480432  61.4845579
  55.9238783  77.7330856  62.3182227  54.9854446  78.1323846  62.3561473
  56.8550110  78.2532702  63.3565236  57.8150178  78.4978107  62.9013667
  56.1776995  79.5317915  63.9988904  56.8503311  79.9569266  64.7441051
  56.0384858  80.2897501  63.2272865  54.9370325  79.2547170  64.6023075
  54.2497644  79.1623255  63.9093507  57.1206370  77.1917607  64.4589332
  58.2871337  77.1085673  64.9289826  56.1943217  76.2243146  64.6437738
  55.3156527  76.1876148  64.1257599  56.3586480  75.1051486  65.6253441
  56.9939539  75.5081931  66.4141869  55.0298383  74.6939047  66.2004672
  54.3018762  74.5689786  65.3980482  55.1237147  73.7298530  66.6988813
  54.5351007  75.7438295  67.1902922  54.7877443  76.7337484  66.8114507
  53.4479107  75.6920124  67.2474999  55.1113579  75.5887369  68.5847317
  54.7973945  74.6265908  68.9893062  56.1986898  75.5663312  68.5151815
  54.6962413  76.7070950  69.5769692  55.0572439  77.6660762  69.2044447
  53.6082370  76.7682408  69.6118054  55.2239058  76.4908337  70.9772502
  54.4288336  76.3195937  71.6247852  55.8594011  75.6679254  70.9848977
  55.7459651  77.3350564  71.2860735  57.0994463  73.8766036  65.0721768
  57.7889946  73.1353060  65.8389878  57.1392899  73.6908749  63.7419547
  56.4282764  74.1227144  63.1689134  58.1443422  72.8064356  63.0769840
  58.1807935  71.8155631  63.5269504  57.6574456  72.6619220  61.5613233
  56.9593472  73.4915806  61.4545567  58.4718131  72.7776797  60.8454302
  56.8944389  71.3908107  61.1563604  55.5985879  71.0641502  61.3889510
  54.9458565  71.5210159  62.0097766  55.3354568  69.9812979  60.6099102
  54.3029221  69.6382624  60.5378247  56.4643993  69.5105009  60.0420836
  57.4735373  70.4123669  60.3261197  58.4718656  70.2628152  59.9139774
  59.5389849  73.3608457  63.2075414  60.5405610  72.7164182  63.3435566
  59.5893952  74.6297254  62.9322508  58.7846357  75.1524476  62.5869039
  60.7845259  75.4420742  63.0811767  61.5609359  75.0340682  62.4335933
  60.5642216  76.4466182  62.7199057  61.3536087  75.5533045  64.5116626
  62.5641883  75.6545929  64.6008441  60.5619381  75.3487281  65.5999638
  59.5436060  75.2952044  65.6083360  61.2654881  75.1860654  66.9283451
  62.1148109  75.8693419  66.9820765  60.2479447  75.5324721  67.9888180
  59.3778258  74.9468295  67.6896695  60.6781985  75.1720394  69.4360567
  59.8883614  75.4553928  70.1316598  60.8565435  74.1000706  69.5055323
  61.5928895  75.7097311  69.6881597  59.9818257  77.0312677  68.0448236
  59.2443632  77.2418650  68.8192867  60.9087882  77.5568160  68.2735041
  59.6018744  77.3692871  67.0800815  62.0158477  73.8275211  67.1405692
  63.0788501  73.8490820  67.7302662  61.4755097  72.7919686  66.5295378
  60.5405204  72.8111049  66.1233314  62.1588298  71.5117747  66.3703299
  62.3673032  71.1429075  67.3743696  61.3286933  70.4128632  65.7197782
  61.0857190  70.7761156  64.7209709  62.0957585  69.1699089  65.5270342
  61.4580853  68.4183795  65.0604261  62.9539283  69.3689712  64.8849982
  62.4418760  68.8029865  66.4933624  59.9677919  70.1871784  66.3941585
  59.4327673  69.3896612  65.8783251  60.1208660  69.9063338  67.4364228
  59.3830112  71.1053456  66.3479021  63.4352580  71.7460605  65.5716002
  64.4898047  71.2675500  65.9088826  63.2848819  72.3990681  64.4230172
  62.3746307  72.7356527  64.1098033  64.3618425  72.7192441  63.4780662
  64.8011888  71.7964773  63.1000970  63.9480420  73.2500799  62.6203343
  65.4779062  73.5966626  64.1513565  66.6696677  73.2679734  64.1695521
  65.0845699  74.5784930  64.9384796  64.1210486  74.9112645  64.9807936
  66.0062441  75.2968330  65.8414410  66.8823561  75.6236086  65.2814355
  65.3326368  76.5910289  66.3655218  65.0416373  77.1880391  65.5010208
  64.4145535  76.3036778  66.8777331  66.0871029  77.4555399  67.2635154
  67.0549090  78.2923201  66.7348486  67.3116401  78.2631157  65.6859761
  67.6851834  79.1717030  67.6115317  68.3092031  79.9509765  67.1985165
  67.5446925  79.0931189  69.0321262  68.1347505  79.7267840  69.6778215
  66.5904328  78.1442088  69.5922314  66.4718864  78.0143275  70.6589361
  65.8256661  77.4002362  68.6532108  65.0213973  76.7737594  69.0106485
  66.6046264  74.3725953  66.9262351  67.7613979  74.4652850  67.3660317
  65.8551043  73.3863148  67.4546005  64.9197991  73.1410757  67.1300840
  66.3574374  72.5601867  68.5855433  66.7734127  73.2876073  69.2823916
  65.2139023  71.7262731  69.2523599  64.7829355  71.1584504  68.4273026
  65.5697355  70.6161070  70.2894143  64.6542023  70.1436532  70.6452863
  66.2037222  69.8656748  69.8158181  66.0997870  71.0598429  71.1314878
  64.3898949  72.6419060  69.8911809  63.8705822  73.1359523  69.2238478
  67.4159847  71.5816745  68.1790788  68.3655305  71.3138065  68.9128145
  67.2131927  70.9716894  66.9980279  66.3414713  71.1109083  66.4863015
  68.1155229  70.0697568  66.2736461  68.3224305  69.1625179  66.8412285
  67.4194381  69.6602275  64.9834262  66.8752777  70.5147037  64.5763726
  68.1654698  69.3758732  64.2416933  66.4734242  68.5258560  65.1986918
  67.0306553  67.6455597  65.5194636  65.7817681  68.7772516  66.0018751
  65.6938493  68.1987945  63.9507376  65.2790955  69.1134169  63.5284004
  66.3638775  67.7770861  63.2011102  64.5393256  67.1893013  64.2488506
  64.9506619  66.2222306  64.5359167  63.9390353  67.5424984  65.0879318
  63.7048096  67.0501412  63.0499932  62.9333195  66.3794100  63.2407957
  63.3041328  67.9753846  62.7961766  64.2848964  66.6973825  62.2639301
  69.4412638  70.6921126  66.0865634  70.4712940  70.0969922  66.4524949
  69.2785163  71.8968840  65.5668281  68.3827811  72.3842657  65.5343997
  70.3973810  72.6490902  64.9768700  71.0546411  71.9150288  64.5128951
  69.7544855  73.6858653  64.0186674  70.5368689  74.2800549  63.5471939
  69.1805198  73.1655348  63.2511090  69.0912996  74.3419878  64.5834913
  71.3097839  73.4401611  65.9742699  72.5406580  73.4427907  65.7868435
  70.7057891  73.9540933  67.0292959  69.6938753  74.0745950  67.0656251
  71.3562121  74.3987210  68.2294242  72.2268290  74.9465225  67.8701349
  70.4361771  75.3367357  69.0938400  70.1079912  76.1454605  68.4406256
  69.5500498  74.7577020  69.3520308  70.9285238  75.9812710  70.3766293
  71.1217220  75.1486889  71.0523531  72.1485421  76.8843039  70.1175898
  72.4759441  77.3311006  71.0556733  72.9584612  76.2903883  69.6958641
  71.8737294  77.6710506  69.4182103  69.8891541  77.0345176  70.9075268
  70.2637898  77.4834157  71.8280125  69.7424167  77.8116318  70.1587973
  68.9380871  76.5406486  71.1056915  71.8220575  73.2345039  69.1427133
  72.8403010  73.2668003  69.8397299  71.0297672  72.1451578  69.1245690
  70.2100298  72.1148327  68.5176083  71.1669009  70.8884711  69.8998162
  71.0848630  71.1040596  70.9651341  70.3499984  70.2114968  69.6469087
  72.5448735  70.1870379  69.6066624  73.3380461  69.9694716  70.5311113
  72.8339167  69.9926857  68.3458549  72.1772676  70.2148885  67.5988069
  74.0725652  69.4599577  67.8560748  74.2208544  68.5551786  68.4446723
  74.0153697  69.1078819  66.3874042  73.7521420  70.0092627  65.8338417
  75.0179751  68.8202643  66.0699376  73.0262046  67.9710731  65.9645781
  72.0374406  68.1797041  66.3736932  73.0307752  67.9144594  64.3992450
  72.3520141  67.1316839  64.0603199  72.7054873  68.8748774  63.9999371
  74.0384965  67.6974093  64.0453906  73.4886390  66.6177722  66.4842282
  72.7817442  65.8481061  66.1753973  74.4735113  66.3890068  66.0784983
  73.5421334  66.6446539  67.5727801  75.2995113  70.4327550  68.0738905
  76.4307606  70.0145901  68.3075074  75.0779457  71.7608100  67.9623721
  74.1538322  72.1477603  67.7718585  76.1069419  72.7832857  68.0958645
  76.9727760  72.5244284  67.4865650  75.4253343  74.1064774  67.6554725
  75.2463780  74.0638281  66.5816048  74.4504244  74.1722061  68.1387434
  76.2068256  75.3789257  67.9683152  76.4456837  75.3818961  69.0315579
  77.1535241  75.3383719  67.4288061  75.5087233  76.7141162  67.6247265
  74.7148559  76.7499643  66.6764489  75.8912658  77.6895098  68.3497307
  76.6485155  72.9111902  69.4921240  77.8735663  73.1536589  69.6244778
  75.7894865  72.7795099  70.4583847  74.7913529  72.6781285  70.2731087
  76.0934381  72.7572960  71.8974762  77.0072601  73.3469984  71.9726933
  74.9055278  73.4015384  72.6990096  74.0023942  72.8294221  72.4881020
  75.1120852  73.2913580  73.7626530  74.6135367  74.8854850  72.4149455
  74.4004907  74.9856400  71.3499677  73.4182240  75.2692870  73.2460908
  73.1773985  76.3185993  73.0731147  72.5652564  74.6506878  72.9657444
  73.6450395  75.1180108  74.3013186  75.8003886  75.8561137  72.5659101
  75.4718824  76.8704134  72.3402745  76.1773256  75.8158371  73.5885003
  76.5945195  75.5709823  71.8761694  76.5198099  71.4107346  72.5357719
  76.6391207  71.1996048  73.7302462  76.5740900  70.3595041  71.6988614
  76.6631620  70.4737007  70.6890022  76.5160324  68.9749493  72.0994006
  75.6052013  68.8623797  72.6871821  76.4339936  68.0533108  70.8404255
  76.3906574  67.0100908  71.1542911  75.5393021  68.2963813  70.2680018
  77.3153307  68.2073629  70.2179288  77.6509257  68.5465650  73.0465788
  77.4607117  68.1098785  74.2301887  78.9234590  68.6453124  72.5548053
  79.1071081  68.9616637  71.6032571  80.1827207  68.3196987  73.3011686
  80.0309497  67.2908456  73.6259665  81.4300252  68.4188825  72.4251014
  81.2504106  69.1826946  71.6678768  82.2520769  68.7747752  73.0476905
  81.8986156  67.1158984  71.6984303  81.9943075  66.3009661  72.4151202
  81.1554343  66.8093723  70.9633620  83.2170461  67.3624685  71.0230729
  83.2450988  68.3593786  70.5832414  84.0353908  67.3075117  71.7414237
  83.3680373  66.3004998  69.9557091  82.7395598  66.3503085  69.1530069
  84.2702059  65.2856531  69.9789646  84.8590517  64.9640732  71.1209971
  84.6323008  65.4762756  71.9740318  85.5376674  64.2034659  71.1492042
  84.4198474  64.4760371  68.9732869  83.8498580  64.5928396  68.1358778
  85.1072658  63.7237684  69.0211899  80.4173463  69.2184191  74.5312230
  81.0953496  68.7555394  75.4684376  79.8735593  70.4503211  74.6022091
  79.4178890  70.9012653  73.8087850  79.8778235  71.3002579  75.8544749
  80.8889795  71.3095225  76.2598777  79.3913576  72.6899437  75.4549084
  78.3734068  72.5233045  75.1021265  79.3285065  73.7594305  76.6328029
  78.9704618  74.7119424  76.2422068  78.6481497  73.4066730  77.4085195
  80.3242250  73.8927516  77.0565978  80.2480580  73.2310081  74.4736134
  79.9305131  74.1217479  74.2181690  78.9533868  70.7433835  76.9870178
  79.4325799  70.7270822  78.1310611  77.9068012  70.0643394  76.6252214
  77.5763211  69.9849033  75.6642389  77.1292950  69.3646885  77.5841482
  76.8939440  68.3619652  77.2250004  77.6868181  69.2476190  78.5132709
  75.8127419  70.1808759  77.8325785  74.9818308  69.7002204  78.6242428
  75.6321262  71.3985344  77.3689412  76.3586410  71.9223767  76.8813675
  74.3409729  72.1445004  77.5091093  74.0192949  72.0593018  78.5469659
  74.5293747  73.5891709  77.1893456  75.0593993  73.5232060  76.2396842
  73.2161501  74.3736548  77.0594277  73.4362647  75.4159121  76.8261509
  72.6124458  73.9437252  76.2599594  72.6655464  74.3193945  77.9982107
  75.3507601  74.3740523  78.2166478  74.7532464  74.5200850  79.1167999
  76.2217339  73.7857545  78.5032110  75.8127609  75.7333163  77.6971598
  76.3899034  76.2408604  78.4707174  76.4357878  75.5927551  76.8149659
  74.9447074  76.3381374  77.4373059  73.2391579  71.5310016  76.6186778
  73.2620703  71.7128107  75.3607746  72.3022440  70.7665272  77.1956170
  72.1071795  70.7589688  78.1975186  71.4204294  69.8072385  76.3624174
  71.9031153  69.5411329  75.4220592  71.2228535  68.3860952  77.1274762
  70.4170040  67.8997303  76.5783712  72.4586609  67.4183927  77.1393938
  72.2014336  66.5068377  77.6787445  72.7344117  67.1684889  76.1146629
  73.2983815  67.9078177  77.6327049  70.9864561  68.6510538  78.4804616
  70.8627531  67.8074064  78.9619263  70.1096756  70.5391200  76.0029280
  69.5662932  71.2580014  76.7826130  69.6516226  70.2840984  74.7624240
  70.0700388  69.6144056  74.1174629  68.4746616  70.9879672  74.2481615
  67.9443620  71.4186488  75.0978984  68.8766722  72.2017224  73.3015114
  69.1883836  71.7941785  72.3388574  67.6767685  73.1116627  73.1817796
  67.9219754  73.9547576  72.5366048  66.8411149  72.5577161  72.7541630
  67.3991024  73.4789044  74.1703429  70.0716135  73.0471029  73.8830085
  70.3077670  73.8638803  73.1994512  69.7912085  73.4562994  74.8532772
  70.9471919  72.4070934  74.0000266  67.5385460  70.0160538  73.5488293
  67.9148917  69.4648782  72.4924884  66.3210149  69.8459540  73.9420587
  65.9728097  70.3837964  74.7357436  65.2529164  68.9461711  73.4160270
  65.5242717  68.6905350  72.3913163  65.1300315  67.6089303  74.2251810
  64.7569472  67.8184790  75.2279057  64.4043095  66.9530958  73.7457211
  66.4511635  66.9197984  74.3141358  66.9089250  66.2785283  73.4097678
  67.1509157  67.1456462  75.4125129  68.0963320  66.7726163  75.5009156
  66.7457298  67.6934713  76.1712752  63.9191554  69.6697347  73.4704791
  63.7848964  70.6080050  74.2416946  63.0970447  69.2894128  72.5748128
  63.2805906  68.5907690  71.8547317  61.7215897  69.9182354  72.5639270
  61.6173148  70.7401102  73.2714074  61.4422584  70.5341266  71.2082731
  60.4494377  70.9836643  71.2107373  62.1876678  71.3006563  70.9965226
  61.4886317  69.7603751  70.4415544  60.7757952  68.8193688  72.9329949
  60.9368533  67.6085522  72.7749193  59.6330755  69.3371025  73.4938950
  59.4511916  70.3404745  73.5356503  58.5570700  68.5322801  74.0882109
  58.8047560  67.4717494  74.0528674  58.3760348  68.9083281  75.5728588
  58.2034583  69.9664815  75.7693867  57.0781728  68.2351570  76.1842624
  56.9789534  68.5204059  77.2315272  56.2002206  68.5716537  75.6325211
  57.1600769  67.1508612  76.1091112  59.7414628  68.4066433  76.1950926
  59.7512856  68.6138781  77.2652204  59.8437962  67.3344937  76.0319213
  60.5725979  68.9268553  75.7177418  57.2762457  68.7720877  73.2837132
  57.0138625  69.9709908  73.1676345  56.5769620  67.7256022  72.7752431
  56.7650395  66.7470516  72.9903700  55.4666753  67.9501484  71.8526930
  55.4634103  69.0053604  71.5760945  55.6458325  67.0684294  70.5906906
  55.7418013  66.0250307  70.8889643  54.7552878  67.1419088  69.9672490
  57.1757756  67.5830085  69.5777251  56.8068020  68.3432193  68.5895047
  54.0875193  67.5830955  72.5357431  53.8023075  66.4052467  72.6218004
  53.3037801  68.5576010  72.9636036  53.5512184  69.9812740  73.2303248
  53.2034849  70.5858811  72.3917921  54.6199495  70.1645703  73.3337872
  52.8350600  70.3751372  74.4846707  52.5629922  71.4302979  74.5027968
  53.4199615  70.1809289  75.3845123  51.6215724  69.4510792  74.3552947
  50.7975652  69.9629701  73.8567732  51.2600292  69.1477192  75.3370527
  52.0991372  68.1704051  73.5020923  52.1320479  67.2899380  74.1446042
  51.1715889  67.8183765  72.3531739  51.1113631  68.2128717  71.3085971
  50.3567529  67.0624956  72.4219021  50.2338586  66.4296895  73.2105399
  49.3202787  66.9064452  71.3153207  49.6428499  67.1331329  70.3832599
  48.9055646  65.8999360  71.2671370  48.3170223  67.9269287  71.7642482
  48.6607198  68.9831324  72.2964977  47.0417544  67.5903718  71.5972631
  46.7298270  66.7773789  71.0656263  45.9602190  68.3883593  72.1822236
  46.0674621  69.4249376  71.8639972  44.6088849  67.8569054  71.6965524
  44.5799273  66.7781470  71.8443094  43.8192635  68.2844361  72.3143054
  44.3121637  68.1602616  70.2462241  43.7634697  69.3803955  69.8762801
  43.5440882  70.1178365  70.6331635  43.4916458  69.6668540  68.5427155
  43.0651219  70.6173685  68.2691872  43.4349329  68.8403468  67.7605860
  43.5476238  68.9495527  66.5163033  44.2497398  67.4011533  68.0243831
  44.5290209  66.7739491  67.1556722  44.5743876  67.2255277  69.2550627
  44.9992170  66.2697097  69.5233968  46.0368661  68.3491325  73.7099754
  46.0288317  67.2681400  74.3062418  46.1088778  69.5273467  74.3441709
  46.0460636  70.4217734  73.8562999  46.2834164  69.6658766  75.7894667
  46.1853057  68.6768289  76.2359133  47.6833598  70.2036009  76.1582656
  47.7759038  71.1976817  75.7219533  47.8429896  70.3287057  77.6852439
  48.8376228  70.7085127  77.9173611  47.0923962  71.0162096  78.0747815
  47.7134076  69.3486066  78.1467775  48.7760161  69.3365605  75.5814907
  49.7488768  69.7432720  75.8599995  48.6822024  68.3241293  75.9709736
  48.6884999  69.3165774  74.4951811  45.2161383  70.6105740  76.3304949
  45.0260807  71.7063817  75.7970899  44.5426188  70.2046788  77.4065706
  44.7424264  69.3455759  77.9178851  43.4336350  70.9940765  77.9466086
  42.7985095  71.3155402  77.1211043  42.5844983  70.1533192  78.8875180
  42.3901113  69.1830222  78.4295118  43.1398859  69.9662627  79.8064400
  41.2517653  70.8328871  79.2266515  40.6231283  70.1368506  79.7818266
  41.4379768  71.6852491  79.8802933  40.5043997  71.3062102  77.9780778
  40.1168143  70.4502871  77.1446019  40.3028711  72.5358338  77.8219099
  43.9711069  72.2387310  78.6566420  44.4571638  72.1732673  79.7879024
  43.8811307  73.3821338  77.9900158  43.4980140  73.4261524  77.0465542
  44.2984853  74.6905316  78.4835273  44.3062221  74.6791430  79.5730466
  45.7072894  75.0523939  78.0171658  46.0212431  75.9583550  78.5346711
  46.7391457  73.9758730  78.3695398  47.7226492  74.2851186  78.0162496
  46.7686094  73.8404989  79.4506855  46.4619087  73.0357332  77.8931821
  45.6694542  75.2582863  76.6024914  46.4202792  75.8281572  76.3344845
  43.3194614  75.7113123  77.9237916  42.4244423  75.3294381  77.1550874
  43.4551346  77.0020273  78.2593397  44.0342018  77.5374439  79.5106571
  45.1165325  77.6471508  79.4381531  43.8368688  76.8809853  80.3574866
  43.3487852  78.8713024  79.6690984  43.9949854  79.5874872  80.1755312
  42.4420338  78.7795249  80.2673565  43.0325147  79.3201999  78.2730723
  43.8900212  79.8006673  77.8013447  42.2163726  80.0416969  78.2583210
  42.6515904  78.0175715  77.5593477  41.5880525  77.7839781  77.6047204
  42.9179711  78.1000713  76.0659144  42.0161028  78.5001124  75.3231822
  44.1133747  77.7428788  75.5849972  44.9127641  77.4539535  76.1482940
  44.3278681  77.7573417  74.1383128  44.0253640  78.7361874  73.7662141
  45.8066350  77.5451045  73.8078843  46.3858984  78.3679851  74.2258121
  46.1513985  76.6317344  74.2946890  46.0925101  77.4462427  72.2889083
  45.4952238  76.6352377  71.8714919  45.7606112  78.3657575  71.8083716
  47.8349625  77.1641605  71.8718353  47.7458561  75.6885967  70.8564717
  48.7177355  75.4034433  70.5544965  47.3106033  74.8743330  71.4348233
  47.1267265  75.8859212  69.9817859  43.4754940  76.6975360  73.4485120
  42.9612092  76.9268552  72.3437074  43.3186120  75.5317297  74.0920979
  43.7337364  75.3158010  74.9982987  42.5155548  74.4597260  73.5186878
  42.9329344  74.2075983  72.5430139  42.5722755  73.2244410  74.4127074
  41.9680004  72.4301750  73.9734049  43.6045182  72.8872887  74.5027304
  42.1822782  73.4718774  75.3995368  41.0747386  74.9005599  73.3050039
  40.4449504  74.5151895  72.3127752  40.5369632  75.7082059  74.2220061
  41.0057113  76.0106899  75.0755450  39.1820594  76.2269423  74.0402378
  38.5178755  75.3838503  73.8477846  38.7226923  76.9448374  75.3087007
  37.7120797  77.3277257  75.1642814  38.7304442  76.2467124  76.1455150
  39.3976729  77.7733681  75.5219529  39.1003275  77.1629650  72.8352747
  38.1493838  77.0889917  72.0472219  40.0901526  78.0487332  72.6773687
  40.8433060  78.1934614  73.3496922  40.1596437  78.9005856  71.4890645
  39.2566850  79.5102677  71.4615181  41.3996486  79.7883721  71.5640847
  42.2950566  79.2058104  71.4649654  41.3866580  80.5002354  70.7336581
  41.4697199  80.4813153  72.8466504  40.5476668  80.5050550  73.2110238
  40.2113518  78.0719093  70.2132348  39.5707425  78.4120230  69.2086836
  40.9718918  76.9764655  70.2419424  41.4758004  76.6553836  71.0683105
  41.1440254  76.1343646  69.0612540  41.3846288  76.7574223  68.2005760
  42.3159080  75.1627474  69.2894036  42.1702782  74.6445516  70.2357672
  42.3635912  74.0856389  68.2124865  43.2025909  73.4160883  68.4031651
  41.4345934  73.5156741  68.2266471  42.4875185  74.5523735  67.2354339
  43.6205639  75.9519352  69.3640158  44.4535772  75.2665141  69.5238776
  43.7018773  76.4983337  68.4656079  43.5719713  76.6618756  70.1881610
  39.8466428  75.4011061  68.7249816  39.4084427  75.3804374  67.5679523
  39.2121124  74.7955557  69.7307094  39.5640391  74.7336013  70.6864700
  37.9181072  74.1593524  69.5072264  38.0683888  73.3332442  68.8113575
  37.3592906  73.6110744  70.8199347  37.4603062  74.3749469  71.5916189
  36.2936334  73.4205391  70.6966436  38.0331441  72.3380413  71.2979885
  38.1424953  71.6410715  70.4661734  39.0368516  72.5624964  71.6593112
  37.2270492  71.6973041  72.3973581  36.2092007  71.5309603  72.0459701
  37.6496730  70.7189651  72.6270131  37.1896415  72.5030779  73.6169026
  36.4611168  73.2114020  73.7010820  38.0490187  72.3661890  74.6216238
  39.0257345  71.4686464  74.5305210  39.1113237  70.8914362  73.6942183
  39.6882600  71.3586578  75.2977772  37.9392538  73.1137317  75.7148879
  37.1895647  73.8010179  75.7893257  38.6047801  73.0000270  76.4802273
  36.9240927  75.1315168  68.8816877  36.2541844  74.8037493  67.8963194
  36.8066768  76.3346440  69.4551364  37.3291777  76.6382276  70.2769286
  35.8786216  77.3248936  68.9110540  34.8710233  76.9115529  68.9402185
  35.9009752  78.5963041  69.7681307  36.9361330  78.8683337  69.9785958
  35.4644991  79.4179724  69.2003217  35.1387713  78.4373443  71.0966768
  34.1166163  78.1282928  70.8791816  35.5993175  77.6328474  71.6704990
  35.0883069  79.6959651  71.9608076  35.2286325  80.8063080  71.4548083
  34.9097351  79.3593356  73.1382299  36.2047623  77.6342414  67.4521594
  35.3137378  77.6461751  66.5980249  37.4841261  77.8425658  67.1441883
  38.2090194  77.7865553  67.8467578  37.8658732  78.1812853  65.7860646
  37.3112647  79.0473092  65.4262865  39.3605017  78.5248453  65.7944819
  39.5127926  79.3196277  66.5240116  39.9424450  77.6501107  66.0834886
  39.9369039  79.0149064  64.4952078  40.4172473  78.2038930  63.5595819
  40.8198502  78.9644462  62.5459623  41.2565364  78.5196361  61.6516187
  40.5838988  80.2334867  62.8622170  40.7999088  81.0157145  62.2611437
  40.0327506  80.3277125  64.0670526  39.7805149  81.3051842  64.4743721
  37.6115123  77.0607763  64.7956164  37.2166577  77.3116768  63.6501183
  37.8555615  75.8117375  65.2146140  38.2340886  75.5776512  66.1324540
  37.5882056  74.6667666  64.3569135  38.0343430  74.8729615  63.3842406
  38.2213595  73.3905724  64.9336805  38.2273796  73.4650407  66.0204133
  37.5889196  72.5409651  64.6760805  39.6422675  73.1053566  64.4561056
  39.9808394  73.1977862  63.1109900  39.2240312  73.4724416  62.3914739
  41.2626334  72.9439555  62.6828889  41.5088783  73.0149218  61.6349883
  42.2327187  72.5970588  63.6029396  43.5058537  72.3448441  63.1764266
  43.6471454  71.3769222  63.1246999  41.9297082  72.4827202  64.9430817
  42.6869903  72.1957736  65.6543450  40.6405996  72.7423758  65.3603984
  40.3984778  72.6616458  66.4103490  36.0912812  74.4594677  64.1772061
  35.6336330  74.1183735  63.0804333  35.3174767  74.6438422  65.2513330
  35.6664315  74.8714199  66.1830664  33.8688315  74.5257397  65.1478563
  33.6320070  73.5163505  64.8109894  33.2292683  74.7563079  66.5130696
  32.3822765  74.0821975  66.6444292  33.9454187  74.5260328  67.3016743
  32.7977204  76.0944107  66.6352179  33.5757343  76.6913799  66.6339174
  33.3025362  75.4997307  64.1138043  32.3490480  75.1667038  63.3947118
  33.8837612  76.7022039  64.0109770  34.6379483  77.0400728  64.6091891
  33.4380392  77.6349282  62.9811524  32.3516970  77.6962352  63.0320212
  34.0161824  79.0300705  63.2277593  35.0953202  78.9527287  63.3664282
  33.8521537  79.6485884  62.3453025  33.4017458  79.7153025  64.4412104
  32.2333709  79.4078134  64.7789523  34.0915663  80.5548467  65.0646290
  33.8184442  77.1382522  61.5911267  33.0220495  77.2402563  60.6555649
  35.0241773  76.5876463  61.4419905  35.6903203  76.4378861  62.2007329
  35.4826751  76.1473164  60.1246928  35.2589199  76.9259936  59.3947560
  37.0086600  75.9330958  60.1390652  37.2746202  75.3624004  61.0282997
  37.4511190  75.1336224  58.9349541  38.5318384  74.9952188  58.9672301
  36.9601069  74.1599583  58.9439574  37.1805815  75.6680944  58.0242437
  37.7252699  77.2892892  60.1948900  37.6214121  77.7843216  59.2296117
  37.2307023  77.9212840  60.9321841  39.1961776  77.1928995  60.5391700
  39.6305124  78.1923902  60.5582051  39.3104828  76.7281641  61.5176911
  39.7062435  76.5899128  59.7880293  34.7384961  74.8869695  59.6834381
  34.3320192  74.7655270  58.5224008  34.5469858  73.9358333  60.6021046
  34.9017253  73.9959365  61.5564499  33.8063517  72.7133576  60.3203212
  34.1213846  72.4001607  59.3249014  34.1205574  71.6406125  61.3644842
  33.7942960  72.0024530  62.3398295  33.5274102  70.7546330  61.1379603
  35.5710618  71.2297808  61.4693946  36.5191589  71.2564755  60.4770624
  36.3456942  71.5835918  59.4629156  37.7276500  70.8037799  60.9663450
  38.5947363  70.7358651  60.4330121  37.5742226  70.4584731  62.2854797
  38.5016792  69.9491065  63.1965126  39.5254193  69.7628883  62.9081866
  38.0637350  69.6941477  64.4760794  38.7558072  69.2931225  65.2011315
  36.7386178  69.9411596  64.8585308  36.4309822  69.7345197  65.8732696
  35.8100474  70.4495406  63.9492424  34.7896972  70.6360399  64.2506147
  36.2267514  70.7140393  62.6386526  32.2975384  72.9208047  60.3126227
  31.5766833  72.0117097  59.8877042  31.8085784  74.0614680  60.8099370
  32.3976802  74.8106956  61.1752489  30.3710772  74.3521278  60.8788311
  30.2393301  75.3056647  61.3916513  29.7717012  74.5098914  59.4764299
  29.8857793  73.5788333  58.9210772  28.7023550  74.7056064  59.5543504
  30.4497971  75.6531136  58.7126150  30.4555382  76.5448209  59.3391824
  31.4907259  75.3880313  58.5263670  29.7798579  75.9821350  57.3888802
  29.0770604  75.1167194  56.8386346  29.9681890  77.1094879  56.8915832
  29.6404476  73.2892862  61.6978797  28.6103383  72.7480075  61.2978935
  30.2104016  72.9885782  62.8636865  31.1230999  73.3507807  63.1394762
  29.6108432  72.1245638  63.8649324  28.5874924  71.8868124  63.5736408
  30.3442436  70.7714510  63.9845797  29.8309642  70.1623021  64.7297844
  30.3092596  70.0188996  62.6460752  30.8311042  69.0669632  62.7498914
  29.2736174  69.8360434  62.3585535  30.7968699  70.6186133  61.8777569
  31.7742522  70.9850797  64.4458927  32.2782926  70.0227518  64.5264940
  32.2992822  71.6105814  63.7240975  31.7732220  71.4754009  65.4193253
  29.6423370  72.8738489  65.1875733  30.3890695  73.8423902  65.3628687
  28.8123038  72.4224665  66.1247489  28.1590096  71.6498793  65.9918586
  28.7830932  73.0261060  67.4470365  28.6197834  74.0966676  67.3221798
  27.6420705  72.4401042  68.2783783  27.4075316  73.1111205  69.1060314
  26.7433426  72.3618501  67.6666491  27.9903855  71.1602976  68.7853421
  27.1770342  70.6795902  69.0473384  30.1122004  72.8139726  68.1726060
  30.9576780  72.0080615  67.7791729  30.2894695  73.5637308  69.2551290
  29.6155477  74.2441989  69.6057253  31.5147710  73.4471570  70.0324068
  32.3760343  73.5528113  69.3722401  31.5673125  74.5745561  71.0671111
  32.4520437  74.4278497  71.6877206  31.6345128  75.9357485  70.3635763
  31.6723368  76.7299986  71.1091065  32.5296821  75.9800643  69.7408617
  30.7518098  76.0655315  69.7379762  30.3823041  74.5521563  71.8709306
  30.4226845  75.2731963  72.5320228  31.6335362  72.0597738  70.6716348
  32.7223647  71.4712661  70.6963538  30.5155349  71.5019901  71.1446458
  29.6124488  71.9738298  71.1914715  30.5144693  70.1282539  71.6458027
  31.2594994  70.0612518  72.4376410  29.1392742  69.7798174  72.2187145
  28.6541757  70.6986707  72.5502383  28.5216695  69.3636869  71.4225360
  29.1723234  68.7853223  73.3920598  29.8622209  67.9760166  73.1561518
  29.5623638  69.2896689  74.2774015  27.7940437  68.1950685  73.7144845
  27.7060253  66.9573082  73.8861910  26.8019890  68.9626538  73.8015201
  30.9111241  69.1276552  70.5578446  31.7151797  68.2215198  70.8071501
  30.3559581  69.2647720  69.3489800  29.6692854  69.9749674  69.0937802
  30.7368435  68.3423705  68.2818764  30.6020097  67.3343713  68.6727599
  29.8373273  68.5106384  67.0500269  30.0491324  69.4754286  66.5899507
  30.0990212  67.7458162  66.3185567  28.3363399  68.4212072  67.3425041
  28.0996200  67.4139205  67.6829871  28.0923184  69.0987890  68.1592878
  27.4572716  68.7598193  66.1321149  27.6193703  69.8489496  65.5363182
  26.5874328  67.9314811  65.7846650  32.2026200  68.5104046  67.8897493
  32.8465568  67.5369301  67.4771692  32.7530164  69.7191476  68.0142295
  32.2507082  70.5650108  68.2821854  34.1793834  69.8932283  67.7596300
  34.4179720  69.4687633  66.7851350  34.5260273  71.3787745  67.7363461
  35.5921078  71.4999014  67.5461022  33.9581016  71.8721959  66.9486161
  34.2758246  71.8270370  68.6980297  35.0054169  69.1545144  68.8041071
  35.9971975  68.4835071  68.4748779  34.6014746  69.2656698  70.0712807
  33.8262530  69.8550630  70.3722691  35.2564656  68.5290102  71.1485014
  36.2978986  68.8435780  71.2072690  34.5587078  68.8457041  72.4727438
  34.6358824  69.9153664  72.6656296  33.4983389  68.6145603  72.3778407
  35.1203509  68.0952894  73.6517092  34.6135338  66.8510102  74.0062555
  33.8068049  66.4208043  73.4312556  35.1262806  66.1570493  75.0835244
  34.7263556  65.1888645  75.3452448  36.1525220  66.7058562  75.8258104
  36.5575878  66.1688398  76.6706629  36.6627356  67.9512956  75.4840307
  37.4626165  68.3845504  76.0642565  36.1469961  68.6342852  74.4029790
  36.5498067  69.6014145  74.1401895  35.2573982  67.0269939  70.8755933
  36.2840067  66.3535183  71.0404391  34.1068170  66.4775811  70.4519059
  33.2422129  66.9904467  70.2750699  34.0426727  65.0386388  70.2146183
  34.4260943  64.5378416  71.1030082  32.5962125  64.5822818  69.9946216
  32.1531128  65.1705020  69.1914732  32.5940434  63.5416927  69.6657706
  31.7358367  64.7129657  71.2427747  32.2739183  64.6757213  72.3697299
  30.5023375  64.8348940  71.0998242  34.9137979  64.6417368  69.0282307
  35.5752559  63.6000822  69.0649785  34.9426480  65.4589272  67.9713785
  34.4412220  66.3444005  67.9029451  35.7411066  65.0995672  66.8013348
  35.4385982  64.0941251  66.5047423  35.4725560  66.0505276  65.6378443
  34.4121701  66.0307047  65.3874746  35.7101194  67.0704920  65.9386278
  36.2961533  65.6755581  64.4068530  37.3059694  65.4137748  64.7239513
  35.8641155  64.7845357  63.9514542  36.3783355  66.7655430  63.3644424
  36.6715656  67.7017205  63.8402571  37.1568878  66.5187074  62.6420177
  35.1132268  66.9505176  62.6686959  34.2608913  66.6500269  63.1425980
  34.9942845  67.4869595  61.4564089  36.0773588  67.8850737  60.7891385
  37.0015344  67.7796255  61.2079016  35.9823801  68.2956639  59.8607139
  33.7882478  67.6209093  60.9093558  32.9600360  67.3130716  61.4193630
  33.6920304  68.0314634  59.9798326  37.2347407  65.0704720  67.1270164
  37.9564492  64.1750115  66.6687244  37.7274585  66.0503489  67.8934806
  37.1906910  66.8527062  68.2229711  39.1275964  66.0245031  68.3203102
  39.7590018  65.9579479  67.4350799  39.4976953  67.3231533  69.0608112
  38.7608821  67.4928711  69.8455623  40.8734133  67.2067640  69.7346109
  41.1071059  68.1390270  70.2486810  40.8569926  66.3882067  70.4556039
  41.6334762  67.0085728  68.9783454  39.4698782  68.4988391  68.0932044
  40.4330252  68.5689531  67.5890903  38.7203434  68.3111535  67.3244414
  39.1680036  69.8098944  68.7654349  39.1618510  70.6060103  68.0224900
  38.1908453  69.7564170  69.2459295  39.9316317  70.0185361  69.5145550
  39.3943211  64.8005470  69.1867460  40.3129762  64.0206528  68.9152804
  38.5854236  64.6032608  70.2322924  37.7581946  65.1623662  70.4375701
  38.8523156  63.5263832  71.1850374  39.8872854  63.6575233  71.5031787
  37.9282111  63.6151747  72.4046096  38.1246066  62.7603593  73.0503932
  38.1987421  64.8867241  73.2039100  37.5295820  64.9256879  74.0638127
  39.2326987  64.8862453  73.5495008  38.0268649  65.7578386  72.5712361
  36.5544890  63.5881941  71.9734450  36.3305683  64.4378674  71.5379568
  38.7166826  62.1505666  70.5563565  39.3722390  61.2084096  71.0124044
  37.8659605  62.0001294  69.5342015  37.2582929  62.7329577  69.1678728
  37.7593281  60.7083138  68.8606594  37.7814403  59.9425458  69.6365832
  36.4466811  60.6091914  68.0877032  36.3880957  59.6384398  67.5929074
  35.6088665  60.7150623  68.7767310  36.4033421  61.4000360  67.3391755
  38.9294095  60.4582345  67.9182031  39.2415350  59.2955538  67.6244473
  39.5848910  61.5222589  67.4289588  39.3319408  62.4942001  67.6118049
  40.7493554  61.3359808  66.5691963  40.5392948  60.4500056  65.9688137
  40.9572511  62.5461648  65.6592514  39.9971676  63.0350541  65.4897955
  41.5984192  63.2683338  66.1630805  41.5747659  62.1765594  64.3182859
  41.8761089  61.1290299  64.3329503  40.8285320  62.2827225  63.5311217
  42.7799165  63.0475057  63.9979649  43.6275354  62.7494563  64.6156145
  43.0762008  62.9018378  62.9593256  42.4668114  64.4549407  64.2309800
  41.5156067  64.6894595  64.5144511  43.3345345  65.4490506  64.0994853
  44.5844479  65.1986400  63.7166056  44.8767276  64.2407177  63.5234662
  45.2497568  65.9644625  63.6156839  42.9429019  66.6946656  64.3410622
  41.9820032  66.8813711  64.6253307  43.6030602  67.4656401  64.2422933
  42.0308858  61.0758990  67.3531045  42.9724441  60.4992783  66.7914441
  42.0997956  61.4989331  68.6151376  41.3683420  62.0460310  69.0681925
  43.2406809  61.2095648  69.4738255  44.1374886  61.4202353  68.9034319
  43.2674414  62.1072716  70.7191735  42.3263610  62.0161877  71.2381990
  44.4023943  61.6466229  71.6480599  44.4267151  62.2838242  72.5297041
  44.2259872  60.6150765  71.9474852  45.3583886  61.7120277  71.1303585
  43.4154123  63.6021872  70.3352344  43.4323182  64.2058554  71.2403401
  44.3429270  63.7532876  69.7821657  42.5717751  63.8992207  69.7141331
  43.1934484  59.7423451  69.9035022  42.1998286  59.3214499  70.5061238
  44.2399783  58.9325530  69.6564769  45.3845177  59.0853856  69.1363325
  46.0531294  59.6016524  69.2973773  44.8048296  59.4327313  67.7026776
  46.0253155  57.8483076  68.5654191  47.1085570  57.9162711  68.4441528
  45.6285873  57.4664347  67.6176656  45.6185684  57.0455893  69.7241279
  46.2840593  57.2019703  70.5722541  45.6450601  55.9805923  69.4904149
  44.1891605  57.5243746  70.0288161  43.4142646  56.9856530  69.4855263
  43.7760470  57.2642120  71.4712246  42.9057765  56.4150295  71.7013145
  44.3369563  57.9676361  72.4552034  45.0469298  58.6942298  72.3410773
  43.9196387  57.6892106  73.8242467  43.8948505  56.6016353  73.8918920
  44.9166368  58.2229076  74.8748019  44.5597503  57.9405516  75.8651351
  46.2873314  57.5792846  74.6829517  46.9802073  57.9676461  75.4259041
  46.2029606  56.4996270  74.7877075  46.6980586  57.6825689  73.9077609
  44.9814456  59.7571744  74.8621044  45.4333447  60.0847302  73.9280201
  43.9682983  60.1579159  74.8785378  45.7679374  60.3378491  76.0391023
  45.7760861  61.4252607  75.9704894  45.2985069  60.0370551  76.9740594
  46.7880285  59.9678795  76.0163463  42.5258376  58.2227670  74.1340728
  41.9743764  57.8937799  75.1878396  41.9402520  59.0254153  73.2535386
  42.4080381  59.4361728  72.4459808  40.5407662  59.3799971  73.3933235
  40.1527932  59.6588041  72.4135545  39.9883205  58.4972136  73.7157733
  40.2577268  60.5041917  74.3599469  39.1081476  60.6719604  74.7862146
  41.2681182  61.2926358  74.7030281  42.2007139  61.2173070  74.2983032
  41.1404729  62.3461294  75.6907816  40.1524528  62.8007416  75.6047590
  41.2513572  61.8039218  77.1236693  40.9993827  62.6005178  77.8254438
  40.5145246  61.0127442  77.2623957  42.6464521  61.2561407  77.4662492
  42.8231321  60.3404821  76.9035460  43.4035829  61.9746620  77.1525426
  42.8025864  60.9730655  78.9608902  42.6786158  61.9020436  79.5166055
  42.0064507  60.3013008  79.2825465  44.0969416  60.3793717  79.2975953
  44.1514804  59.3621994  79.3337015  45.2140677  61.0637670  79.5618524
  45.2233813  62.3925467  79.5340901  44.3712304  62.9037857  79.3086149
  46.0845101  62.9002836  79.7372511  46.3318318  60.4133673  79.8611949
  46.3384810  59.3937425  79.8892043  47.1870731  60.9340244  80.0636577
  42.2262047  63.3717549  75.4259029  43.1843992  63.1191175  74.6842961
  42.0409908  64.5418381  76.0253328  41.2014471  64.7846703  76.5507717
  43.0405036  65.5928885  75.9805040  43.3935348  65.6967916  74.9541738
  42.4337606  66.9201608  76.4380748  41.6579324  66.7150469  77.1752769
  43.2039062  67.5044174  76.9407450  41.8430234  67.7471343  75.3302701
  40.5383060  67.5334259  74.8996636  39.9461423  66.7589630  75.3652343
  39.9841829  68.2986767  73.8822126  38.9694653  68.1166100  73.5579784
  40.7382464  69.2954771  73.2840611  40.1879170  70.0625562  72.2779745
  40.8472290  70.7162866  71.9672834  42.0432062  69.5306425  73.6947857
  42.6312531  70.3061773  73.2262976  42.5855663  68.7573592  74.7167200
  43.5991824  68.9415181  75.0399275  44.2090654  65.2323347  76.8844120
  44.0361063  64.5836620  77.9135564  45.4087970  65.6651215  76.4921865
  45.6014862  66.1013361  75.5899662  46.5617387  65.5343120  77.3702007
  46.5974638  64.5381328  77.8100343  47.8635115  65.7199156  76.5665865
  47.7890391  66.6562922  76.0136752  49.0828254  65.8425673  77.4755681
  49.9788285  65.9720749  76.8670085  48.9618328  66.7056978  78.1309925
  49.1808302  64.9396563  78.0782767  48.0289915  64.5764957  75.5812899
  48.9514811  64.7136641  75.0167326  48.0720762  63.6315237  76.1233478
  47.1821446  64.5628981  74.8960009  46.4349209  66.5569536  78.4849069
  45.8824249  67.6458670  78.2851516  46.9248702  66.1852535  79.7337024
  47.3468939  65.2908375  79.9866911  46.8171399  67.1962529  80.7846594
  46.0087579  67.8723178  80.5048758  46.4795628  66.5549076  82.1384368
  47.1880024  65.7503747  82.3371072  46.6113176  67.2973183  82.9252850
  45.0346998  65.9848600  82.2188176  44.8750430  65.2977451  81.3883624
  44.9284026  65.4065859  83.1365106  43.9478733  67.0862283  82.1835428
  44.0472565  68.0972531  82.8823671  42.9201689  66.8846360  81.3625140
  42.8756112  66.0345446  80.8019747  42.1766325  67.5794452  81.2954010
  48.1155620  67.9916318  80.9079191  49.1975959  67.4668493  80.6401848
  48.0441019  69.2662711  81.2931611  46.8341586  70.1023959  81.4300554
  46.2582073  69.8394688  82.3189826  46.1670471  69.9924662  80.5752992
  47.4043554  71.5090992  81.5237375  46.7743201  72.1516604  82.1375909
  47.4713231  71.9730900  80.5396693  48.7677486  71.3367717  82.1376650
  48.7126500  71.2517375  83.2232927  49.4180255  72.1818182  81.9175418
  49.2821861  70.0427618  81.4951692  49.8233293  70.1931296  80.5615066
  50.3163203  69.3444514  82.3749882  51.5158132  69.4170689  82.0729438
  50.0900470  67.8610998  83.6896532  49.1109472  67.7446806  83.9144679
  51.0846850  67.0558265  84.4599563  51.8773410  67.7456798  84.7500573
  50.3927614  66.4843050  85.6488866  49.9478105  65.5244893  85.3867627
  51.1194610  66.2945587  86.4396492  49.4405451  67.3136301  86.1030756
  49.0776161  67.8346281  85.3568743  51.8863315  66.0022032  83.6829291
  53.0278840  65.6975979  84.1066541  51.3788247  65.4041362  82.6082261
  50.4017816  65.5048751  82.3318980  52.1545221  64.5366093  81.7007280
  52.8143842  63.9015042  82.2905303  51.1610194  63.7075227  80.9199389
  50.5474164  64.3786127  80.3194042  51.7103668  63.0713609  80.2272088
  50.2538082  62.8419919  81.7455445  50.8663691  62.0474111  82.1744999
  49.8948362  63.4492638  82.5751358  48.9970657  62.1588296  81.0891596
  48.9198533  60.9021139  81.1760592  48.0964135  62.9060348  80.6302895
  53.1137097  65.3256471  80.7556803  54.1832435  64.7840103  80.4701363
  52.8120497  66.5842620  80.4062145  51.8776298  66.9769303  80.5194288
  53.7927295  67.5501970  79.8167881  54.2150956  67.0393670  78.9527267
  53.1614799  68.8687032  79.2685111  52.8105512  69.4403202  80.1282899
  54.2390093  69.6180130  78.4118056  53.8142872  70.5427993  78.0204654
  55.1021920  69.8502417  79.0349495  54.5505036  68.9826735  77.5828873
  52.0074510  68.5938816  78.3097667  51.5986675  69.5381217  77.9528266
  52.3707530  68.0117035  77.4615785  51.2303993  68.0334234  78.8277090
  54.9026988  67.8897042  80.8486119  56.1078076  67.6633413  80.6188866
  54.5504885  68.4315256  82.0547947  53.5974379  68.6534414  82.3433636
  55.5847339  68.7295826  83.0308514  56.3054261  69.3701571  82.5239469
  54.8951699  69.3933779  84.2337460  55.6388519  69.6350188  84.9933504
  54.3976815  70.3082219  83.9103573  54.1575456  68.7090878  84.6546481
  56.4424521  67.4910975  83.5499045  57.5837772  67.7346726  83.9521345
  55.9544094  66.2525202  83.5246582  55.0016437  66.0146149  83.2488245
  56.7929902  65.1041102  83.9075869  57.2457157  65.2557785  84.8865961
  55.8914949  63.9087956  83.9893530  55.0770617  64.1827535  84.6598545
  55.4591535  63.7801279  82.9975219  56.3705407  62.5421621  84.4308690
  55.5839698  61.8033856  84.2763244  57.2123918  62.2584731  83.8704364
  56.7616101  62.5866037  85.8942266  57.9677822  62.5154771  86.1704885
  55.9278280  62.9938889  86.7309831  58.0333731  64.9438448  83.0141491
  59.1530499  64.7829739  83.6186767  57.8931800  65.0621171  81.6950521
  56.9708338  65.1636095  81.2729668  58.9684239  65.0684463  80.6698025
  59.5340866  64.1556768  80.8564581  58.4240342  65.0562210  79.2381408
  57.6547487  64.2885413  79.1655573  57.9390892  66.0125800  79.0427710
  59.4526877  64.8097699  78.1643989  60.1995695  65.6018873  78.1994558
  59.9691894  63.8738210  78.3754161  58.7442184  64.7336875  76.4903245
  58.3544995  62.9721411  76.5431037  57.8959125  62.6717317  75.6009957
  59.2698338  62.4007339  76.6999515  57.6615951  62.7774929  77.3623687
  59.8687947  66.2946496  80.7965472  61.0953619  66.1478554  80.5755731
  59.3133884  67.4657385  81.1717359  58.3172972  67.6135795  81.3366298
  60.1799957  68.6582088  81.3742566  60.9311860  68.7588288  80.5901081
  59.3155401  69.9016721  81.3426963  58.5501679  69.8018743  82.1113714
  60.1831853  71.1295627  81.6507243  59.5645330  72.0276698  81.6280193
  60.6294266  71.0213885  82.6388089  60.9725900  71.2137058  80.9033735
  58.5495191  70.0590318  80.0341046  57.9488094  70.9678913  80.0716670
  59.2539494  70.1246323  79.2048990  57.8970713  69.1984617  79.8884464
  60.8649050  68.4911488  82.6891674  62.0426561  68.8332770  82.7644223
  60.3068881  67.7660315  83.7101125  59.3782959  67.3529885  83.6273541
  60.9329269  67.4860585  85.0195876  61.4820405  68.3525734  85.3892202
  59.8270313  67.1698007  86.0490968  60.2812014  66.9624343  87.0179631
  59.1574969  68.0247011  86.1377402  59.2611517  66.2979395  85.7184299
  61.9852503  66.2940298  84.8526064  62.9798593  66.4203852  85.5500952
  61.9096751  65.3342652  83.9523016  61.0470332  65.2503029  83.4159294
  62.8322460  64.3028681  83.5217768  63.1780967  63.7485986  84.3931116
  62.1185392  63.2993509  82.5592924  61.4857352  62.6335096  83.1473063
  61.4602765  63.8551717  81.8911491  63.0803345  62.4607159  81.7247297
  63.5096770  61.2863372  82.2892973  63.1610431  60.9783563  83.2648690
  64.4420720  60.4741670  81.5394676  64.9009253  59.6091126  81.9959752
  64.7558924  60.8333044  80.1579483  65.6441606  60.0668510  79.4128975
  65.7347597  60.4487986  78.5162097  64.2219712  61.9667049  79.5671675
  64.3584299  62.1896564  78.5190740  63.4861821  62.8123522  80.4303468
  63.2189432  63.7943226  80.0671731  64.0769970  64.9658971  82.8088445
  65.2231530  64.6080369  83.0373976  63.7224271  65.9015288  81.8678213
  62.7542076  66.1933366  81.7230112  64.6903238  66.5978520  80.9518077
  65.2669153  65.7701786  80.5395395  63.9738697  67.3789194  79.9112811
  63.1132807  67.8651094  80.3702206  64.6329889  68.1700819  79.5524345
  63.4853416  66.5472889  78.6941827  62.8619945  65.7811210  79.1526247
  62.6098112  67.3316932  77.6651250  62.3184138  66.6649258  76.8529473
  61.7160069  67.7101915  78.1619356  63.1826727  68.1669351  77.2623698
  64.6472903  65.9358305  77.9229457  64.2621909  65.3619776  77.0792400
  65.2988766  66.7289905  77.5550552  65.2137811  65.2760118  78.5803907
  65.6977406  67.5778927  81.6283465  66.7921352  67.8522877  81.0615592
  65.2981877  68.1340625  82.7745811  64.3677522  68.0131053  83.1759408
  66.1753546  68.9660047  83.5450478  66.8190622  69.4572314  82.8153462
  65.4054054  70.0760489  84.2970483  66.1760169  70.6692012  84.7883688
  64.6725176  70.9996691  83.3510956  64.1470471  71.7637099  83.9239139
  65.3877603  71.4770461  82.6811745  63.9544190  70.4259624  82.7654070
  64.5173314  69.5754645  85.4762917  63.6538838  69.0714721  85.0402533
  65.0902227  68.8186420  86.0137289  63.9933650  70.5567121  86.5031993
  63.3971542  70.0238080  87.2445904  64.8318946  71.0492110  86.9974707
  63.3739721  71.3057373  86.0097459  67.1656718  68.1900724  84.4586136
  67.9145576  68.8493453  85.1896859  67.1691187  66.8478259  84.3583061
  66.6237580  66.3335124  83.6665326  67.9632017  65.9989609  85.2365397
  68.3075542  66.5738219  86.0968872  67.3481102  65.1853883  85.6225509
  69.2136887  65.4053003  84.4411433  69.2266533  65.3440527  83.1878353
  70.3266149  65.0457884  85.1302723  70.4799368  65.2023086  86.5780410
  69.6289875  64.7571897  87.0933360  70.4936763  66.2602609  86.8392556
  71.7832014  64.5310426  87.0391698  71.5946564  63.5664345  87.5097055
  72.3159175  65.1428254  87.7673324  72.5924167  64.3792022  85.7104006
  73.1340361  63.4330206  85.6913781  73.3317353  65.1738909  85.6125141
  71.5492592  64.4448990  84.5537788  71.8531574  65.0696284  83.7138185
  71.3782368  63.0102765  83.9320652  71.9931972  62.6681546  82.9163384
  70.4508992  62.2241055  84.5058011  69.9832459  62.4478220  85.3844103
  70.0386400  60.9843416  83.9164094  70.8945371  60.3091574  83.9292543
  69.2782565  60.5455416  84.5624545  69.4858554  61.0046054  82.4999248
  69.5648685  59.9596458  81.8826926  69.0502079  62.1740021  82.0029505
  69.0459352  63.0602404  82.5082130  68.5276153  62.2282195  80.6123255
  68.2921653  61.2044859  80.3233416  67.3247403  63.0497759  80.5440147
  66.9591470  63.0750042  79.5179515  66.5576570  62.6255440  81.1921965
  67.5575200  64.0629055  80.8720020  69.5715755  62.7960641  79.6336975
  69.3545404  63.0171678  78.4647786  70.8438800  63.0584600  80.0876368
  71.1925567  62.7286490  80.9875733  71.8187701  63.8280229  79.3324612
  71.3183433  64.7348536  78.9902168  73.0451465  63.9963947  80.3604666
  73.8419691  64.5694026  79.8860119  72.7031469  64.5221180  81.2528307
  73.4228043  63.0130361  80.6411893  72.3764993  63.2201617  77.9984638
  73.0152979  63.9239541  77.2184430  72.1024523  61.9310827  77.7304842
  71.7565029  61.2670184  78.4236514  72.2871824  61.3623997  76.3726208
  73.2795516  61.6148454  75.9995586  72.0832743  59.8568622  76.4899299
  72.2098987  59.3944045  75.5109991  72.8143533  59.4426857  77.1839198
  71.0782743  59.6552200  76.8589662  71.2686646  61.9245610  75.3886002
  71.5297903  61.9690535  74.1659041  70.1818988  62.4891124  75.8775061
  70.0448039  62.6954705  76.8667948  69.0722059  62.8690496  75.0272499
  69.0607215  62.1719657  74.1894298  67.6386368  62.7895429  75.6562381
  67.4892031  63.5246897  76.4472600  66.5480955  63.1093879  74.6337736
  65.5708803  63.0430437  75.1114907  66.6960745  64.1175207  74.2464304
  66.5990260  62.3951263  73.8112000  67.5437717  61.3690066  76.1684025
  66.5697479  61.2124743  76.6298680  67.6672838  60.6747613  75.3370773
  68.3277836  61.1947344  76.9059324  69.3169146  64.3504368  74.7153083
  69.2647347  65.2560946  75.5748612  69.7643660  64.5730997  73.4989373
  69.9872130  63.8287718  72.8379686  69.9845324  65.8999663  72.9818931
  69.2598919  66.5639192  73.4525915  71.3700102  66.5005247  73.4519406
  71.5764399  66.2004562  74.4790650  72.6635641  65.9451630  72.6189139
  73.5719566  66.4060630  73.0050349  72.7322605  64.8633619  72.7341283
  72.5506201  66.1914205  71.5636290  71.2314453  67.8776965  73.3004569
  72.0593360  68.3226309  73.5773020  69.5931281  66.0717630  71.5211531
  69.5910916  65.0307801  70.8058086  69.2883574  67.2519218  70.9314496
  69.4520227  68.1232033  71.4356250  68.7149003  67.5318831  69.5828914
  68.3641821  68.5631363  69.6360591  69.7523932  67.3977128  68.5016523
  69.2970613  67.6089752  67.5339063  70.5621776  68.1038074  68.6854655
  70.1488639  66.3826002  68.5025662  67.4957668  66.6331148  69.2280117
  67.1721120  66.3337581  68.1030959  66.6830637  66.2598055  70.2641686
  66.9097264  66.5086780  71.2268771  65.4298573  65.4890502  70.1765244
  65.4725953  65.1883489  69.1297633  65.4076016  64.2370184  71.1266034
  65.2279339  64.5892934  72.1419370  64.5544957  63.6194591  70.8473816
  66.6677813  63.3278211  71.1518694  67.4904546  63.8600731  71.6292165
  66.4656186  62.4435117  71.7578597  67.0817677  62.9023501  69.7655710
  66.2885704  62.3681667  69.0011844  68.2615304  63.2274091  69.3170416
  68.9375508  63.6742907  69.9356843  68.5083558  63.0361883  68.3458850
  64.1082278  66.2357929  70.3126540  63.9439796  67.1428769  71.1062913
  63.0705659  65.8678106  69.5885677  63.1789674  65.2692330  68.7710599
  61.7128783  66.2255177  69.8165592  61.6531457  66.8542201  70.7041756
  61.2389577  67.0255498  68.5767243  60.1978809  67.3201099  68.7094760
  61.8567868  67.9161563  68.4600601  61.3288623  66.4028621  67.6855608
  60.7919507  65.0824978  70.2423340  60.5596919  64.2427006  69.3941953
  60.1784737  65.0325337  71.4149935  60.1588995  65.8407325  72.0360299
  59.4774715  63.9042490  71.9792059  59.4142116  63.1934570  71.1555356
  60.3271083  63.2779969  73.1852960  60.3350433  64.0005821  74.0010669
  59.7980783  62.3955843  73.5460900  61.7926745  62.8692263  72.8959698
  62.4085303  63.7497983  72.7144889  62.1391969  62.0351825  74.1014616
  63.1662177  61.6810854  74.0157243  62.0376797  62.6389711  75.0040796
  61.4654457  61.1811029  74.1583038  61.9495139  62.0304869  71.7252138
  63.0041358  61.7883304  71.5906133  61.3816034  61.1125136  71.8561324
  61.5842059  62.5606960  70.8461395  57.9959795  64.0675823  72.3063046
  57.6291431  65.1913165  72.7211924  57.1813395  63.0691494  72.1075257
  57.5141671  62.1100943  72.0091045  55.7539103  63.1745494  72.0041851
  55.4694047  64.1885292  71.7190856  55.1743741  62.2653576  70.8859106
  55.2198931  61.2291209  71.2194548  54.1220815  62.5098765  70.7462140
  55.8649827  62.3745962  69.5840157  56.5034003  63.3248892  69.2698542
  55.8945012  61.3161025  68.8268805  56.4620278  61.3104710  67.9802878
  55.3514553  60.4905347  69.0822929  55.1787943  62.8118122  73.3992487
  55.5048488  61.7730521  74.0252332  54.1801931  63.6036324  73.7875894
  53.9640549  64.4808424  73.3142737  53.2885897  63.3251937  74.9137664
  53.4881103  62.2772069  75.1342238  53.5608865  64.0233722  76.2096808
  53.4106014  65.0991819  76.1131992  52.5992560  63.4471030  77.2715571
  52.7757721  63.9385220  78.2286908  51.5682433  63.6179741  76.9611768
  52.7728161  62.3754194  77.3771001  54.9832897  63.7593034  76.6153136
  55.1931864  64.2628977  77.5580231  55.1343467  62.6856733  76.7355627
  55.6565698  64.1364003  75.8458040  51.8302569  63.5849156  74.4993765
  51.4945710  64.7286255  74.2167880  51.0297058  62.5340727  74.2350081
  50.9084978  61.7245593  74.8444542  50.2492087  62.5021373  72.9843573
  49.8675295  63.5030454  72.7827578  51.1904260  62.0643888  71.8715907
  50.6910376  62.1634106  70.9077401  52.0613896  62.7188184  71.8488181
  51.7204986  60.3507422  72.1129405  52.5204864  60.0047502  71.1471277
  48.9891103  61.6968756  73.0498807  48.1210418  61.8832213  72.1897349
  48.7319606  60.9137028  74.1456217  49.2736853  60.9547097  75.0087252
  47.6566445  59.9529061  74.1677903  47.7214277  59.4219580  75.1163178
  46.7306117  60.5172390  74.1752109  47.5511693  58.9452288  73.1086603
  46.4538349  58.4266307  72.6121292  48.6852326  58.6773961  72.4617374
  49.5375587  59.2249123  72.5706239  48.7959878  57.6132083  71.5615145
  49.6661071  57.0118380  71.8212837  47.9235381  56.9687685  71.6574318
  48.9170848  58.0678155  70.1591348  49.4441924  57.3131909  69.3571510
  48.5544218  59.3185174  69.8136415  48.2175738  59.9959495  70.4976218
  48.5931719  59.8478661  68.4782571  48.1806334  59.0760061  67.8277770
  47.6997953  61.1337277  68.3521263  48.2219586  61.9784307  68.8018658
  47.5584859  61.3705274  67.2978871  46.3243279  61.1154301  69.0048333
  46.5333867  60.5216035  70.0825796  45.6838562  62.3554891  69.3789177
  44.7254101  62.2196784  69.8501684  46.3420535  62.8886237  70.0624509
  45.5564334  62.9348002  68.4667692  45.4553975  60.7899959  68.1970749
  44.3117410  60.1956433  68.6009598  45.1932704  60.8218358  67.1932693
  46.0603645  59.1938074  67.6587440  50.0314252  60.1212562  67.9834512
  50.9404654  60.4718040  68.7745276  50.2391238  59.8847298  66.7011987
  49.6796251  59.2719988  66.1066152  51.3970783  60.5714544  66.0445384
  51.1288052  61.6105324  65.8556989  52.2393064  60.5791593  66.7360453
  51.8463616  59.9278363  64.7238554  51.1806442  58.9911475  64.2749812
  53.0882336  60.2476313  64.2834903  53.6196263  61.0484788  64.6256711
  53.8140061  59.4253980  63.2180069  53.2970668  58.4691021  63.1308644
  53.6755529  60.1065435  61.7384152  53.8860217  61.1736258  61.8107126
  54.4230036  59.6779357  61.0706940  52.3296647  59.8903073  61.1630383
  51.5312292  60.7020576  61.6698621  52.1607546  58.8187085  60.3768259
  51.3032041  58.6963838  59.8370098  52.8958628  58.1156662  60.3319102
  55.1646979  58.9872731  63.6140899  55.5257128  57.9173762  63.1857805
  55.8749728  59.7553967  64.3507251  55.4818486  60.6273879  64.7050888
  57.2218944  59.5912643  64.7947807  57.1805079  58.5202298  64.9898943
  58.3028158  59.8275935  63.7290465  59.2675011  59.5554463  64.1561047
  58.1181349  59.1454048  62.8984414  58.4080066  61.2268239  63.1743568
  57.8292231  61.5406964  61.8659382  57.4261923  60.7775279  61.2298336
  57.8381053  62.9087163  61.5085105  57.1592138  63.2487302  60.7406034
  58.6740369  63.8278769  62.0986384  58.6439678  65.1124448  61.6157544
  59.2797470  65.6664647  62.1162053  59.3183384  63.4842001  63.2813363
  59.9204441  64.2189692  63.7943908  59.1977140  62.2171518  63.8047804
  59.7191782  61.9739758  64.7184231  57.6261835  60.1646276  66.1534978
  58.0393770  59.3031092  66.9921088  57.5062187  61.3616449  66.4595534
  60.6930296  39.8220653 104.3821664  61.1974388  39.0856094 104.9154641
  60.4912999  40.6260327 105.0089292  59.7993157  39.4344600 104.0168149
  61.5520525  40.2852258 103.2259711  62.5717835  40.5204645 103.5294947
  61.7346421  39.1160074 102.1863811  62.3015281  38.3110077 102.6542301
  60.7550176  38.7106997 101.9342381  62.4478619  39.5416543 100.8875125
  62.4517825  38.6923942 100.2041328  61.8600966  40.3292602 100.4165621
  64.1512025  40.1335075 101.0670176  64.4181336  41.1843700  99.6170758
  65.4297720  41.5883853  99.6408512  64.2851639  40.5937951  98.7105895
  63.6990215  42.0040570  99.6237279  60.9844543  41.5827576 102.6964172
  59.7534086  41.6553239 102.5005077  61.8499970  42.6017929 102.4317219
  62.8458642  42.5894119 102.6547139  61.3562290  43.8655752 101.7614820
  60.5961949  44.3386976 102.3825580  62.5788077  44.7793979 101.5838987
  62.2738039  45.7080785 101.1013221  63.0122002  45.0009889 102.5587703
  63.3219601  44.2754914 100.9635096  60.6791133  43.6038129 100.4520816
  61.1761157  42.8625787  99.5970932  59.6124139  44.3325049 100.3069004
  59.2559121  44.9274577 101.0547269  58.8067074  44.4003940  99.1010112
  58.0244018  45.1133680  99.3591703  59.5935481  44.9881206  97.9058557
  58.8989070  45.0758968  97.0710558  60.0766545  46.4532993  98.1662184
  60.6224600  46.8165316  97.2962910  59.2128312  47.0948764  98.3459963
  60.7299458  46.4716734  99.0383934  60.6007558  44.1148835  97.4563469
  60.7017180  43.3773284  98.0931132  57.9601293  43.1395684  98.7437571
  57.5816927  43.0765958  97.6452222  57.6660231  42.2139355  99.6394767
  57.8721480  42.2904685 100.6358414  56.9813640  40.9401086  99.2311622
  57.3881804  40.5131537  98.3137261  57.2277516  39.9267700 100.3252274
  56.7804879  38.9813072 100.0219673  58.3023162  39.7619708 100.4008297
  56.6981609  40.2827055 101.7179183  56.7584474  41.3643711 101.8293241
  55.6415801  40.0179245 101.7483545  57.3646295  39.6572206 102.9300881
  58.2828417  38.8161135 102.9843632  57.0663490  40.1257051 104.1027047
  56.3303786  40.8240004 104.2008063  57.5693346  39.7950255 104.9263545
  55.5076096  41.2094316  98.8674393  54.9177864  40.3230628  98.3141759
  54.8666509  42.2960201  99.2225166  55.2584671  42.9961602  99.8524427
  53.4914716  42.6209065  98.7396747  52.9965869  41.6664046  98.5622566
  52.8029760  43.4753261  99.8452683  53.3394862  44.4151562  99.9813235
  51.7868630  43.7296521  99.5444795  52.7825025  42.6851578 101.1579035
  51.8990997  41.8551200 101.5048337  53.6965188  42.9806397 101.9614561
  53.3863244  43.3067501  97.4145634  52.3191406  43.2561416  96.7360339
  54.4773018  44.0724625  97.1045364  55.3716497  43.9402283  97.5767656
  54.5355313  45.1600615  96.0902413  53.8127268  45.9152956  96.3988666
  56.0073880  45.4957963  96.0140133  56.6068498  44.5858324  95.9708585
  56.2252858  46.0640161  95.1088864  56.3113236  46.2079222  97.1011056
  56.9915631  46.8743707  96.8740255  54.2362448  44.7659106  94.6573898
  54.1329268  43.5746103  94.4342263  54.1855430  45.7313824  93.7645436
  54.3524201  46.7128480  93.9865653  53.8768304  45.4808006  92.3434591
  52.8896153  45.0191410  92.3223957  53.9286916  46.8034485  91.5759436
  54.9193344  47.2498576  91.6620126  53.7472578  46.6307893  90.5154489
  52.8539003  47.7674281  92.1548973  53.2314652  48.2139464  93.0744295
  52.6847002  48.5807227  91.4497152  51.5428017  47.0790343  92.4409057
  51.0572846  46.3413158  91.5448548  51.0629451  47.1418852  93.5854227
  54.8889247  44.5231501  91.6545942  56.0159832  44.3660923  92.1426519
  54.5827244  43.7826183  90.5844120  53.7177624  43.9377260  90.0683310
  55.3804859  42.6881577  89.9968083  56.2020360  42.5770609  90.7051678
  54.6197186  41.2867683  89.8989632  53.8481114  41.4036293  89.1384504
  55.4250361  40.0635735  89.4201385  54.7783499  39.1853247  89.4044529
  55.8072169  40.2498255  88.4168100  56.2589636  39.8869754  90.0998559
  54.1406926  40.9902788  91.3687266  53.6050510  40.0414080  91.3931967
  55.0061016  40.9368382  92.0292891  53.4773649  41.7888211  91.7040866
  55.9197953  43.0298489  88.6192182  55.1955626  43.6246894  87.8574543
  57.1944882  42.5748720  88.3465302  57.7101932  41.9715733  88.9871791
  57.9276783  42.8910153  87.1561345  57.2240383  43.2568250  86.4077914
  58.9829657  43.9105779  87.5770647  59.5805159  44.1959471  86.7112559
  58.4928744  44.7930788  87.9872282  59.6315896  43.4714092  88.3363648
  58.6227905  41.7101030  86.5083532  59.1221993  40.8424999  87.2957393
  58.7334142  41.7541551  85.1833928  58.2742701  42.4810310  84.6347804
  59.4822332  40.8308091  84.3526529  60.1155328  40.2549360  85.0276739
  58.5442997  39.8155612  83.6640891  58.1079149  39.1783592  84.4330843
  57.7233848  40.3665688  83.2040066  59.1933644  38.8930780  82.5705694
  59.3364836  39.5056376  81.6800136  60.5151079  38.2905232  83.0023644
  60.9084189  37.6640489  82.2015487  61.2245780  39.0881822  83.2216459
  60.3631407  37.6837424  83.8958348  58.2671923  37.6692759  82.4142222
  58.6775551  36.9973082  81.6614727  58.1917353  37.1465477  83.3662658
  57.2770719  38.0003756  82.1026260  60.5225840  41.4720615  83.4454323
  60.1298621  42.1206424  82.4315616  61.8204523  41.4501856  83.7098555
  62.1696456  41.1221950  84.6091411  62.8998157  41.8583285  82.8299919
  62.4914259  42.6494396  82.2025085  64.1429575  42.5473937  83.4920672
  64.5570589  41.8403147  84.2114571  65.1991594  42.8544276  82.4136178
  66.0617583  43.3338449  82.8760910  65.5122037  41.9266730  81.9361136
  64.7715012  43.5222951  81.6649797  63.8033745  43.7699446  84.3204511
  64.7170108  44.1882418  84.7428819  63.3212424  44.5146251  83.6880933
  63.1266778  43.4862111  85.1260822  63.3409574  40.6121799  82.0454556
  64.0145305  39.7334228  82.6251980  62.8347535  40.5051128  80.8085093
  62.0590978  41.0769751  80.4728385  63.3491821  39.5455929  79.7991815
  63.5344468  38.5900093  80.2900994  62.3082962  39.3510630  78.7202647
  62.0234993  40.2728143  78.2132180  62.8451488  38.4395594  77.6194053
  62.0833238  38.3107045  76.8502360  63.7348034  38.8877380  77.1766254
  63.1005028  37.4689349  78.0440637  61.2079447  38.7611777  79.4269353
  60.4697772  38.5960665  78.8038095  64.7077625  39.9921184  79.2107399
  64.8463476  41.1361602  78.7021056  65.7581646  39.2104381  79.4060484
  65.6819206  38.3406105  79.9324059  67.1165620  39.4452194  78.9317555
  67.5766346  38.4763749  78.7329650  67.0556985  39.9715841  77.9787670
  68.0671333  40.2464014  79.8648530  68.6198024  41.2649652  79.5932081
  68.1827887  39.7235545  81.1435245  67.9549847  38.7582218  81.3841522
  68.6473862  40.5259457  82.2694544  68.3109247  41.5079635  81.9326204
  68.0337896  40.0696827  83.6406348  68.4168971  40.7040319  84.4400397
  66.9480615  40.1529388  83.5994409  68.3114318  39.0337106  83.8353883
  70.1955565  40.5883683  82.5415319  70.6890879  41.5230260  83.1668494
  71.0244025  39.6315211  82.0266143  70.7109937  38.8597956  81.4375395
  72.4659964  39.6481007  82.2935970  72.6735342  40.0382392  83.2894933
  73.0028892  38.1969364  82.3499702  73.0211110  37.8209677  81.3267787
  74.3877055  38.1079123  82.9803015  74.7150300  37.0684696  82.9959230
  75.0912220  38.7021398  82.3985584  74.3472803  38.4893571  84.0013185
  72.1851238  37.4808529  83.2465201  72.2278579  37.8984914  84.1317821
  73.2150735  40.6801842  81.4729094  74.4066644  40.9392145  81.6422775
  72.5662435  41.2843597  80.5046068  71.7328282  40.8565149  80.1009804
  72.8599452  42.5610153  79.8633748  73.6771280  42.4165563  79.1553500
  71.5961505  43.0422951  79.1233807  71.4268269  42.3752301  78.2790503
  70.7483610  42.9250941  79.7972133  71.5874733  44.3635172  78.6403012
  72.4011930  44.5261332  78.1190563  73.3471277  43.6290382  80.8752374
  72.8544944  43.6677472  82.0218880  74.2652430  44.4964942  80.4631846
  74.7232063  44.4447877  79.5536895  74.7224319  45.6645284  81.3287039
  75.0518886  45.2823394  82.2948861  75.5861075  46.1353946  80.8607268
  73.6172273  46.7416314  81.5570133  73.5228845  47.3710465  82.6079182
  72.7878921  46.9441495  80.4801164  73.0373997  46.6649043  79.5305850
  71.4639201  47.5790604  80.5744095  71.5580414  48.5632718  81.0303163
  70.8963918  47.8614459  79.2199571  70.9559320  46.9310038  78.6568319
  69.4742286  48.2901167  79.3391798  69.0723662  48.4934802  78.3465859
  68.8934999  47.4975038  79.8105917  69.4164083  49.1930462  79.9459019
  71.7126975  48.9144245  78.4195000  71.6699126  49.8607703  78.9580307
  72.7562807  48.6002386  78.4087858  71.2707053  49.1686592  76.9614319
  71.9162770  49.9206640  76.5117611  71.3423044  48.2412588  76.3924320
  70.2391806  49.5228240  76.9510637  70.5544104  46.7932192  81.5217602
  69.9984450  47.4374516  82.4467407  70.4010973  45.4655130  81.4131658
  71.0314724  44.8778221  80.8677581  69.3083293  44.7132429  82.0687044
  68.3710975  45.2600499  81.9688103  69.1714252  43.7528141  81.5714240
  69.6265683  44.4844175  83.5805614  68.7069230  44.3621093  84.3922474
  70.8892975  44.4719910  83.9456455  71.6262307  44.4381135  83.2400307
  71.4711964  44.5007647  85.3303746  71.0551438  43.6524982  85.8735704
  73.0532293  44.2098772  85.3962677  73.2576568  43.2933238  84.8427012
  73.5727130  45.0172758  84.8799574  73.6547894  44.0700216  86.7975709
  73.4959106  44.9593127  87.4079990  72.9753977  42.9109931  87.4917464
  73.3890890  42.7937087  88.4929432  71.9047991  43.1056045  87.5616663
  73.1408500  41.9972070  86.9212765  75.1618391  43.8699124  86.6472772
  75.6159633  43.7666797  87.6328892  75.3538473  42.9681134  86.0647300
  75.5948213  44.7308527  86.1372133  71.0362761  45.7702543  86.0544371
  70.3986852  45.6945941  87.0998492  71.2005312  46.9048306  85.3859938
  71.6346740  46.9471509  84.4636162  70.7855112  48.1890144  85.8873668
  71.1227501  48.1985288  86.9238927  71.3774887  49.2529697  84.9830646
  72.4517737  49.0807262  84.9409072  70.9856852  49.0804843  83.9802482
  71.1687552  50.7260319  85.3020075  71.8140115  51.3220405  84.6561453
  70.1407229  50.9975646  85.0632713  71.4549872  51.0929672  86.7708374
  72.1829889  50.2401180  87.4175364  71.0894955  52.1826020  87.1973992
  69.2671317  48.4690978  85.8978590  68.7478519  49.0185701  86.8304832
  68.5100542  47.9165979  84.9301014  68.9237366  47.4352581  84.1322876
  67.0244916  47.9256516  84.8807515  66.5948216  48.9243533  84.9613667
  66.5545815  47.3743213  83.4975248  67.1798602  46.4927418  83.3615873
  65.0174982  46.8731747  83.4284791  64.7977545  46.5105321  82.4235297
  64.8643088  46.0664651  84.1449089  64.3521208  47.7025320  83.6671263
  66.7862780  48.4033920  82.3595832  66.3044609  49.3435584  82.6244624
  67.8532680  48.6055756  82.2712566  66.2621130  47.9393704  81.0348452
  66.4549459  48.7029830  80.2814305  66.7610284  47.0131026  80.7501311
  65.1883774  47.7651554  81.1088224  66.5529120  47.0918947  86.0712967
  65.6681762  47.5688277  86.8429492  66.9997362  45.8685971  86.1819183
  67.6341872  45.4378442  85.5104049  66.6256674  45.0006932  87.2883441
  65.5380171  44.9687153  87.2220679  67.1255099  43.5449811  87.1409801
  66.8062144  42.9614764  88.0052301  66.7081637  43.1060995  86.2339369
  68.2141158  43.5375078  87.0804624  66.9645598  45.5764566  88.6986254
  66.1510758  45.6582461  89.5836350  68.1768360  46.1925287  88.8835760
  68.9321819  46.1668868  88.1982886  68.5049432  46.9699859  90.1290710
  68.3591618  46.2736649  90.9545051  69.9733288  47.4980496  90.0033591
  70.1868961  47.7206725  88.9586595  70.0653523  48.4335777  90.5534080
  70.9987271  46.5140089  90.5210001  70.6595384  46.1447575  91.4886567
  71.0238194  45.6591764  89.8438314  72.4306564  47.0439522  90.6813997
  72.4732805  47.7112806  91.5424572  73.1013552  46.2100251  90.8899514
  72.9176403  47.7826285  89.4517024  72.4011199  48.6313172  89.2214141
  73.9131009  47.4897536  88.6316333  74.8835587  46.7218841  89.0179336
  74.8836486  46.3368769  89.9626046  75.6455332  46.5029696  88.3778823
  73.8544432  48.0170892  87.4104998  73.0680824  48.6137220  87.1506644
  74.5938644  47.8268404  86.7347595  67.5994399  48.1525951  90.4337426
  67.0836408  48.2815374  91.5692961  67.4314209  49.0511115  89.4455021
  67.9307733  49.0172147  88.5564302  66.4725075  50.1999412  89.5748153
  66.6267450  50.7103605  90.5256719  66.7830246  51.0843366  88.3306856
  67.7978783  51.4653362  88.4415991  66.7815462  50.4351538  87.4550753
  65.8779280  52.2695165  88.0258560  66.1235746  52.6991108  87.0547299
  64.8359520  51.9519593  87.9790997  66.0773968  53.3160624  89.1510254
  65.8740437  52.8514459  90.1160292  67.1194104  53.6369669  89.1647348
  65.1801055  54.5286779  88.9780481  64.2495590  54.4556558  89.3888423
  65.4391460  55.6183698  88.3870890  66.4538180  55.7078365  87.6288697
  67.0606946  54.9011509  87.4930412  66.6602553  56.5876283  87.1548130
  64.5972197  56.5917921  88.3728778  63.6980614  56.4947591  88.8430230
  64.8298693  57.4604451  87.8896946  64.9882534  49.8359289  89.6878017
  64.3961728  50.4972151  90.5142033  64.4336264  48.7706008  89.1323987
  64.8829460  48.2235129  88.3979714  63.1092695  48.2706360  89.5236522
  62.4143198  49.1011639  89.3976583  62.7918064  47.0530566  88.6475967
  63.7250058  46.5493914  88.3930527  62.1981502  46.3475703  89.2289218
  62.0207152  47.3903090  87.3209958  61.0630201  47.6874225  87.7475778
  62.5197289  48.5692672  86.4817381  61.8900690  48.6802306  85.5982129
  62.4761517  49.4832844  87.0757532  63.5486236  48.3868603  86.1719358
  61.8787675  46.2050908  86.3808829  61.3354248  46.5125962  85.4871861
  62.8680047  45.8436803  86.0984786  61.3300117  45.4071900  86.8812672
  63.0062688  47.7765586  91.0814612  61.9725625  48.0607020  91.7760433
  64.1134085  47.1002877  91.5021136  64.9017041  46.7405420  90.9639153
  64.0740891  46.9064473  92.9859028  63.2154430  46.2814133  93.2283469
  64.9650618  46.3524026  93.2845221  63.9940020  48.2091461  93.8461551
  63.0432188  48.3776500  94.6059180  64.8372515  49.2572011  93.6260441
  65.5466328  49.2437230  92.8944501  64.8315122  50.5263353  94.4069016
  64.9679805  50.2756401  95.4596234  65.9345038  51.4326301  93.8897590
  65.7633823  51.5920186  92.8243949  65.8267948  52.4009231  94.3785006
  67.3731973  50.9801334  94.0670425  67.5464877  50.1000108  93.4477149
  68.0377543  51.7625738  93.7005217  67.7542417  50.6380264  95.5698276
  67.3514718  51.4128726  96.2223429  67.2726377  49.7021921  95.8523463
  69.3017590  50.5133937  95.8195366  69.6899320  49.6544679  95.2717250
  69.8059255  51.3961841  95.4269307  69.6171799  50.3648594  97.2532293
  70.6465526  50.2849528  97.3744785  69.2694992  51.1945663  97.7726713
  69.1573330  49.5083151  97.6227701  63.4972025  51.2930821  94.1970989
  63.0408041  51.8980061  95.1751555  63.0204697  51.2615200  92.9594220
  63.5510062  50.9250107  92.1556907  61.6712277  51.7127964  92.6404729
  61.4968192  52.6816507  93.1080817  61.5833572  51.8827463  91.1620758
  61.7114047  50.9135187  90.6799503  60.5888528  52.2403423  90.8995732
  62.6434994  52.8693782  90.6167240  63.5223679  52.8376692  91.2612912
  62.9610711  52.5381159  89.6283468  62.1252904  54.3612212  90.5210174
  62.9973475  55.2940461  90.4518752  60.8982598  54.5444646  90.5585085
  60.5217543  50.8771955  93.2960579  59.3868337  51.3208404  93.0678236
  60.7445728  49.8201716  94.1074038  61.6163483  49.2944282  94.0640305
  59.8384060  49.2887711  95.1108783  60.3859698  49.1236795  96.0399038
  59.0630919  50.0241560  95.3236052  59.1877636  47.9791660  94.6665878
  58.2064776  47.6516837  95.2678238  59.6066706  47.3225951  93.5671798
  60.5050787  47.5249342  93.1280221  58.8659916  46.2625431  92.8686984
  57.8179509  46.3892870  93.1395013  58.9853906  46.3464778  91.3451937
  60.0436859  46.3977786  91.0940665  58.6029174  45.4150036  90.9276630
  58.2679258  47.5164709  90.6358274  57.4975960  47.8201927  91.3451411
  59.1077819  48.7569853  90.4383053  58.5168270  49.5202289  89.9327610
  59.4336477  49.1346996  91.4083814  59.9804964  48.5132343  89.8326361
  57.5487851  47.0784349  89.3370916  57.0619146  47.9419253  88.8816483
  58.2763812  46.6626308  88.6402406  56.7990203  46.3230782  89.5729002
  59.4249314  44.8973686  93.2907363  60.5620897  44.7459148  93.6783667
  58.6152279  43.8803400  93.2125295  57.5961543  43.9180837  93.1789398
  59.2473994  42.5152214  93.1663902  60.0094955  42.4671693  93.9445997
  58.2109310  41.3559245  93.4003218  57.3500851  41.4742610  92.7418677
  58.6589891  40.3885914  93.1684904  57.7629341  41.4091220  94.9102277
  58.6217525  41.2214879  95.5554111  57.3969020  42.4070017  95.1487900
  56.6608235  40.3698585  95.1998540  56.8156032  39.4833945  94.5835521
  56.7172775  40.0481419  96.2391071  55.3060618  40.9593578  94.9174982
  55.2915957  41.9311797  94.6052092  54.1343888  40.3650937  95.0292475
  53.8921977  39.1783326  95.4082861  54.6594247  38.5604737  95.6716844
  52.9295673  38.8428971  95.4488172  53.1280698  41.0491062  94.6564640
  53.2600086  41.9945567  94.2994024  52.1919061  40.6517683  94.7149728
  59.7819714  42.3237834  91.7271640  59.3379074  42.8014597  90.7255144
  60.8479867  41.5134414  91.6666011  61.0905782  40.8764744  92.4255158
  61.7857441  41.4338442  90.5315899  61.3656378  41.9213364  89.6525495
  63.0856078  42.2508201  90.8157808  63.5333947  41.8516128  91.7257757
  63.9864607  42.1215169  89.5804630  64.9087111  42.6812878  89.7417391
  64.2252351  41.0705015  89.4121244  63.4682302  42.5204425  88.7088344
  62.8218377  43.7959860  91.0515441  63.7675499  44.3015630  91.2427237
  62.3539015  44.2244295  90.1649901  62.1609118  43.9262958  91.9082291
  61.9794507  39.9785087  90.1124667  62.4656138  39.0508945  90.7306770
  61.6085278  39.6847081  88.8544182  61.0854021  40.3507248  88.2875554
  61.8750192  38.4457079  88.1351591  62.4357715  37.7862499  88.7965406
  60.5744628  37.6517973  87.8044385  59.8402286  37.8521233  88.5857555
  60.1612185  38.0375846  86.8732318  60.7346132  36.1811756  87.6745478
  60.9615520  35.6584638  86.3843554  61.1027630  36.3084841  85.5345621
  60.9976701  34.2957716  86.2485217  61.1291863  33.8557119  85.2709176
  60.8638777  33.4656957  87.3828141  60.8765326  32.3964164  87.2399878
  60.7180589  33.9546826  88.6718979  60.6188226  33.2864503  89.5150912
  60.7009519  35.3660691  88.8440765  60.6637272  35.8072568  89.8294673
  62.7347532  38.6991971  86.9624881  62.5351229  39.5816331  86.1040461
  63.8445734  37.9515047  86.8743790  64.0618534  37.2254409  87.5571849
  64.8956070  38.0665599  85.7986887  64.5686965  38.8759841  85.1446727
  66.2559358  38.4488343  86.3861297  66.8790851  37.9728195  85.6279334
  66.4074756  39.9747132  86.5395421  67.3874245  40.2037160  86.9606351
  66.3122273  40.4508169  85.5632414  65.6308595  40.3528940  87.2045152
  66.7083844  37.8981369  87.7142680  67.6987202  38.2892790  87.9519857
  66.0044184  38.1960796  88.4904447  66.7514523  36.8109211  87.6613185
  64.9908991  36.8631616  84.9328567  64.7270014  35.6921078  85.3196152
  65.3722634  37.0211634  83.6421290  65.6803482  37.9288783  83.2933258
  65.4108136  35.9800695  82.5736147  65.5622790  34.9896924  83.0039653
  64.0839378  36.0313408  81.8572913  63.2779717  35.8046157  82.5548407
  63.9052619  37.0381753  81.4795472  64.0654950  34.8378918  80.4747170
  64.2498117  33.6356841  80.9368550  66.5794104  36.1955756  81.6328689
  66.8355469  37.3353959  81.2713246  67.2658729  35.2130213  81.1947489
  67.0377069  34.2650140  81.4904038  68.4211473  35.2044541  80.2613912
  68.1372099  35.6775954  79.3216581  69.5614386  35.9324646  80.9285651
  70.4252531  35.9409434  80.2633745  69.2605676  36.9564542  81.1462933
  69.8232222  35.4250920  81.8563576  68.8814289  33.7252719  79.9917479
  68.3230325  32.8237363  80.6457857  69.7479110  33.4552669  78.9993783
  70.2729616  34.1670638  78.4907696  70.0034753  32.0904755  78.5665823
  69.0096418  31.6463944  78.5245886  70.7402415  32.0869602  77.2004619
  71.7302038  32.5276494  77.3208862  70.8883040  31.0583443  76.8712645
  69.9337735  32.8908817  76.0859085  69.0401302  32.3311780  75.8083491
  69.5989971  33.8438165  76.4956517  70.8043783  33.1497911  74.8071889
  71.2700844  32.2114246  74.5036776  70.1501348  33.4596306  73.9925795
  71.8025372  34.1148259  74.9739233  72.0849387  34.2680193  75.9415620
  72.4348160  34.8522445  74.1006105  72.2780249  34.6696422  72.8200569
  71.6530866  33.9383216  72.4821416  72.7816095  35.2563768  72.1556926
  73.3936367  35.6808942  74.4885126  73.6436586  35.7449369  75.4770823
  73.8826389  36.2541254  73.8020142  70.8478448  31.2532199  79.5036505
  70.5730929  30.1048859  79.7467456  71.9386975  31.8599904  80.0715512
  72.0949371  32.8669053  80.0219650  72.9723601  31.1622131  80.7889443
  73.1104014  30.1787023  80.3393575  73.9115613  31.7033962  80.6677310
  72.6957915  30.9887869  82.2724114  72.4756664  32.0221270  82.9267761
  72.5295685  29.8402345  82.7895989  72.6657800  28.9687775  82.2784145
  72.1200696  29.6575379  84.1849500  71.1672579  30.1784371  84.2819859
  71.7933618  28.1550062  84.5605766  71.1110496  27.7528262  83.8118291
  72.7147504  27.5762469  84.4973348  71.1811177  27.9325702  85.9361283
  71.7854179  28.4799988  86.6590343  70.1923049  28.3912629  85.9359751
  71.0214470  26.4374572  86.4732413  71.1697279  26.2515713  87.7474040
  71.0128780  25.5268918  85.6376364  73.0913546  30.3465058  85.1853036
  72.6670395  31.1697122  85.9734707  74.3942800  30.1232866  85.0767686
  74.8111382  29.5259897  84.3638583  75.3652811  30.7398873  86.0040225
  75.0214420  30.5586527  87.0230598  76.7885729  30.0716286  85.8327966
  76.6754657  29.0017696  85.6633158  77.2838630  30.4830575  84.9522596
  77.6535087  30.3071037  87.0624152  78.6475739  29.8966735  86.8815477
  77.7740054  31.3796570  87.2117462  77.0930564  29.6958688  88.3208835
  76.1826222  28.8076894  88.2817490  77.4976671  30.1494798  89.4065659
  75.4397924  32.3438285  85.8080758  75.6732692  33.0116069  86.8064238
  75.2851176  32.9433766  84.5982910  75.2260475  32.4136163  83.7276723
  75.1840271  34.4194660  84.3949851  76.0188796  34.9121764  84.8922820
  75.2678304  34.6449956  83.3317078  73.8269562  35.0009316  84.9469460
  73.8517391  36.0285295  85.6366371  72.7033051  34.2627408  84.7819172
  72.6606556  33.4488857  84.1676246  71.4199368  34.5492339  85.4657056
  71.2164719  35.6123441  85.3372515  70.2994567  33.7296789  84.8097997
  70.3885753  33.8449885  83.7296328  70.4784368  32.6772924  85.0339438
  68.7962835  34.0717188  85.2197741  68.6589131  33.8114992  86.2690773
  68.4816707  35.5829812  85.1064240  67.4470321  35.7622711  85.3964092
  69.1454631  36.1421485  85.7653324  68.6328673  35.9094551  84.0778598
  67.8628666  33.2614120  84.3728984  66.8324362  33.4885368  84.6472182
  68.0219992  33.5036305  83.3219652  68.0555225  32.1995537  84.5336722
  71.4596549  34.3594305  86.9901491  70.7760206  35.1026280  87.6781670
  72.3404402  33.4858157  87.5302600  72.8747370  32.8022667  86.9948035
  72.5942944  33.4692841  89.0000234  71.6425732  33.6153415  89.5106580
  73.2701900  32.1440540  89.3704942  72.6896669  31.3389175  88.9196509
  74.2532698  32.1306547  88.8996427  73.4579438  31.8096770  90.8348140
  74.1185198  32.5419420  91.2996191  72.5012307  31.8691517  91.3542822
  74.0756045  30.3376665  90.9936747  74.7867861  30.1521817  90.1889594
  74.6296355  30.2752982  91.9304147  73.0531301  29.3280130  90.9731776
  72.3286601  29.4191332  91.6839137  72.9268322  28.3077223  90.1624574
  73.7649770  28.0100102  89.2447376  74.5976727  28.5851608  89.1077303
  73.6026590  27.1988348  88.6487347  71.8096234  27.6571575  90.1018566
  71.0230478  27.9385503  90.6864731  71.7168866  26.8630382  89.4686066
  73.6229017  34.5712223  89.3781093  73.4806671  35.1931753  90.4510325
  74.5529319  34.9314341  88.5194663  74.7150150  34.4788495  87.6201062
  75.4619724  36.0731318  88.8242510  75.9583248  35.8190808  89.7609708
  76.5622515  36.2583116  87.7544698  76.1162645  36.5973649  86.8189578
  77.5741186  37.2393876  88.3263553  78.3737577  37.4008449  87.6027634
  77.0816023  38.1869696  88.5407398  77.9950439  36.8332242  89.2464487
  77.2663039  35.0158487  87.5528516  76.6467503  34.3412663  87.2057409
  74.7083235  37.3491065  89.0299018  74.8486637  38.0772361  89.9993145
  73.8278356  37.6271625  88.0529418  73.7820221  37.0993485  87.1806022
  72.8294967  38.7313378  88.1357247  73.4166341  39.6439831  88.2337275
  71.9739705  38.7221108  86.8987604  71.6436933  37.6909095  86.7726125
  70.7716613  39.6956769  86.9961653  70.1888705  39.6476501  86.0767215
  70.1421687  39.4118701  87.8400776  71.1376172  40.7121734  87.1413306
  72.7391311  39.2580398  85.7953912  72.2887713  40.0518331  85.4395253
  71.8759212  38.6644054  89.3777608  71.7284427  39.6390287  90.1438823
  71.4255538  37.4854843  89.6898878  71.6846708  36.6455137  89.1731103
  70.5122950  37.2186455  90.7996941  69.7599091  38.0054997  90.7618110
  69.9006689  35.8027839  90.5835208  69.4642703  35.7517737  89.5858894
  70.6988843  35.0610397  90.6202817  68.8304707  35.4331140  91.6140866
  69.1905683  35.7211913  92.6030144  67.5201036  36.0902016  91.4913768
  66.8606321  35.7363359  92.2832157  67.6435914  37.1689600  91.5765041
  67.0832722  35.8505097  90.5218672  68.5859342  33.9370325  91.3039922
  67.8293256  33.5433284  91.9813133  68.2428545  33.8305134  90.2743723
  69.5151776  33.3813875  91.4349143  71.0564179  37.3854457  92.2063985
  70.4011698  37.8861172  93.0982046  72.3873306  37.0424223  92.3631409
  72.9187097  36.5240351  91.6633434  73.1500298  37.3866437  93.5366233
  72.4553011  37.1698052  94.3478237  74.3507223  36.5238797  93.7380231
  74.9954341  36.5614157  92.8602076  74.9382006  36.8851175  94.5809863
  73.9009711  35.1374167  93.9832666  73.3861617  35.0719313  94.9418309
  73.1885492  34.8302096  93.2182285  75.1350481  34.2019229  93.9724332
  74.8004287  33.1656387  94.0015929  75.6793210  34.3362965  93.0380990
  76.0724178  34.4563594  95.1364619  76.3737599  35.5037511  95.1323150
  75.5383645  34.2821439  96.0707874  77.2910884  33.5951178  95.1004326
  77.8928618  33.8123922  95.9190378  77.0103288  32.5945347  95.1330945
  77.8188315  33.7779770  94.2242029  73.4774973  38.8610647  93.6963900
  73.3471383  39.4619717  94.7657313  73.6806052  39.5241941  92.5328616
  73.6279899  39.0859782  91.6127195  73.9993005  40.9544357  92.5019561
  74.7786444  41.2019143  93.2221038  74.4906847  41.2836692  91.1028907
  75.2095594  40.5246492  90.7954657  73.6488238  41.2257888  90.4119899
  75.1627827  42.7052173  90.9697267  75.2485687  42.9488094  89.9103155
  74.4968877  43.4459691  91.4136253  76.5469083  42.8482788  91.6136957
  76.6626807  43.2271622  92.7931884  77.5402111  42.3493872  91.0601399
  72.7824416  41.7753708  92.8986472  72.8525439  42.7786929  93.6335838
  71.5824415  41.1997338  92.6641897  71.4799614  40.3717583  92.0782353
  70.3018448  41.6817968  93.2117322  70.4202751  42.7630268  93.1376962
  69.1361063  41.0883005  92.3898805  69.1958359  40.0011264  92.4404920
  68.1972132  41.3780806  92.8623222  69.0876884  41.5044570  90.9189243
  70.0812562  41.3156575  90.5115067  67.9578298  40.6733236  90.2027266
  67.9091914  40.9567697  89.1515501  68.1822563  39.6096412  90.2811609
  66.9984058  40.8779223  90.6777083  68.7688813  43.0126376  90.6990416
  68.7523394  43.2284324  89.6304718  67.7959453  43.2459650  91.1322107
  69.5360855  43.6207446  91.1804861  69.9738153  41.4212503  94.7090773
  69.5038183  42.3227750  95.3845919  70.2553503  40.2899065  95.3070175
  70.4660140  39.4562820  94.7577967  70.3249979  39.9982861  96.7841417
  69.4459676  40.2799298  97.3648789  70.4826868  38.4167904  96.8661934
  71.3199581  38.1101224  96.2401829  70.7299735  38.1349969  97.8889903
  69.2606285  37.6783499  96.4398441  69.0350041  37.9349169  95.4045340
  69.4656411  36.6082594  96.4663202  68.0365163  37.9713704  97.3019826
  68.2583425  37.7068271  98.3355491  67.8339269  39.0426333  97.2824314
  66.8366074  37.2493457  96.8697460  66.9654772  36.5825732  96.1099823
  65.6131090  37.3554378  97.3435418  65.4087014  37.9744954  98.4531304
  66.1932891  38.3797282  98.9627897  64.4615836  38.0591095  98.8225712
  64.5991788  36.8938278  96.7468512  64.7091945  36.4126881  95.8546165
  63.6735535  37.0046195  97.1578828  71.4291881  40.8392061  97.4176528
  71.2821716  41.1456713  98.5607169  72.5635480  41.1405996  96.8419459
  72.9228275  40.7238121  95.9829510  73.4420275  42.2047728  97.4912379
  73.5266178  42.0676880  98.5698249  74.8215229  42.0553802  96.8238996
  75.1311657  41.0134096  96.9081964  74.7110510  42.2702482  95.7607180
  75.9638226  42.9487077  97.3849164  75.8032223  43.9909145  97.1093322
  75.9817040  42.9054999  98.4736905  77.3375104  42.4240202  96.7874543
  77.6110378  41.1844768  96.6193684  78.2302441  43.2726199  96.4748378
  72.8215257  43.6424002  97.3521807  72.8477116  44.3150961  98.3973844
  72.1104025  43.9930970  96.2575808  72.0003816  43.4081468  95.4293948
  71.4140731  45.3159341  96.1921164  72.1764540  45.9929474  96.5790212
  71.0569713  45.8358767  94.7482922  70.5561975  46.8011245  94.8224974
  71.9719436  45.9458971  94.1650864  70.3971301  45.1218101  94.2568840
  70.1301063  45.3891398  97.1150466  69.5200814  46.4737536  97.1665390
  69.8327857  44.2850224  97.7556005  70.3934655  43.4359226  97.6914633
  68.6682047  44.1555669  98.6266255  68.8578952  43.3332118  99.3172313
  68.5948800  45.0633782  99.2238430  67.2834841  43.9100320  97.9572161
  66.2785304  44.1934002  98.6279137  67.2029536  43.4364390  96.7317961
  68.0004407  43.0879135  96.2012583  65.8990750  43.3695920  96.0055746
  65.2734992  44.2073750  96.3158080  66.1667003  43.3703207  94.4979768
  66.6706839  42.4247003  94.2970464  64.9021719  43.4965536  93.6639286
  65.1618417  43.4904192  92.6060258  64.2374812  42.6597649  93.8795810
  64.3977471  44.4313484  93.9078465  67.0029352  44.6551224  94.1092530
  67.1930107  44.6555340  93.0357037  66.4397834  45.5499807  94.3777117
  67.9507938  44.6482667  94.6459782  65.2541546  41.9852083  96.2916195
  65.9946973  41.0593221  96.5074059  63.9844294  41.8594603  96.4101232
  63.3737701  42.6538314  96.6000673  63.2624308  40.6015401  96.2932546
  63.7311826  39.8305878  96.9030974  61.8279382  40.7445474  96.8387339
  61.8829205  40.9859941  97.8999408  61.3508670  41.5905992  96.3432013
  60.9430444  39.5176541  96.6643143  59.9096818  39.7743103  96.8953288
  60.9654105  39.1928967  95.6242661  61.4085719  38.3718449  97.5753847
  60.5645456  37.4763512  97.7896254  62.5919731  38.2895589  97.8671751
  63.3163978  40.1519910  94.8755649  62.5776592  40.6268817  93.9777341
  64.2897605  39.2791997  94.6018715  64.8650290  38.8686734  95.3372690
  64.6576034  38.8075606  93.2866287  63.8050268  39.0814411  92.6646707
  65.9910593  39.5040588  92.8608338  66.2827121  39.1578477  91.8695110
  65.8476165  40.5838839  92.8402083  66.7759960  39.2565845  93.5761125
  64.7632380  37.3108028  93.0583726  65.1792242  36.6252161  93.9755494
  64.3015880  36.8625761  91.9171854  63.9408573  37.5080294  91.2139556
  64.2123440  35.4056815  91.4392343  65.1012123  34.8847285  91.7954066
  62.9924352  34.7019057  92.0044624  62.6763652  35.2000977  92.9208427
  62.1663857  34.7791307  91.2983383  63.2765425  33.2388651  92.2942352
  64.2746049  32.7531514  91.7996592  62.5067988  32.5351781  92.9638518
  64.1488470  35.3702780  89.9020019  63.9064671  36.3986868  89.3146819
  64.3271477  34.1875861  89.3015541  64.4724148  33.2955778  89.7726395
  64.3169172  34.1522458  87.8543206  63.3729498  34.5743837  87.5071386
  65.1107851  34.8034296  87.4890465  64.4913327  32.7779627  87.2165689
  64.8735599  31.8614637  87.9006346  64.2662456  32.6523086  85.9001297
  64.0391849  33.4472297  85.3022917  64.3182415  31.4187007  85.1982942
  64.9370865  30.7590096  85.8056010  62.9038580  30.8481577  85.0144220
  62.2394754  31.6745788  84.7587230  62.9223316  30.1772995  84.1562607
  62.2632322  30.0693844  86.2259978  62.1857025  30.7425067  87.0793034
  61.2472965  29.7735202  85.9602529  63.0242609  28.8580662  86.6369457
  64.0254046  29.1619587  86.9410298  62.5430238  28.4236195  87.5119565
  63.1355851  27.8549985  85.6284120  62.7098133  28.0705391  84.7269667
  63.7301240  26.6721012  85.7304481  64.0416761  26.2248850  86.8794623
  63.8339344  26.7743618  87.7129784  64.4983380  25.3176528  86.9667423
  64.0898817  25.9843217  84.7024140  63.9218237  26.3445039  83.7639256
  64.5440578  25.0805393  84.8271642  64.9304852  31.5398385  83.8618857
  64.6112456  32.4805055  83.1268833  65.8190281  30.6195258  83.5291795
  66.1513381  29.9152934  84.1865835  66.4406999  30.4969507  82.1689435
  67.0215803  31.4124945  82.0580570  67.3851616  29.2123882  82.0479200
  67.6516107  29.2827634  80.9930573  68.6331034  29.1957097  82.9155558
  69.1859674  28.2719567  82.7407294  69.2624684  30.0478846  82.6648032
  68.3458654  29.2525286  83.9657918  66.7382480  28.0026166  82.4022767
  67.3656303  27.2555954  82.3068832  65.3975839  30.3986399  81.0310790
  64.2226940  30.0845025  81.2511863  65.8462572  30.9152765  79.8703710
  66.6778699  31.4945838  79.7539453  65.0573572  30.6184839  78.6241591
  64.6977821  29.5904455  78.6148502  63.9502032  31.6440917  78.6122115
  63.4707511  31.6575666  79.5916815  64.3860230  32.6316683  78.4569507
  62.6895268  31.3486783  77.3422165  62.3333390  32.4809166  76.8122539
  65.9292309  30.8457879  77.3761509  66.7640398  31.7046210  77.2901272
  65.4831543  30.3615382  76.1804141  64.8997363  29.5260884  76.1477800
  65.7164443  30.8730922  74.8749887  66.1394922  31.8730931  74.9625678
  66.7491574  29.9800021  74.1380573  67.7254973  30.1143322  74.6040679
  66.4715229  28.9352117  74.2760205  66.8744113  30.2542685  72.6723141
  66.5442597  31.3483142  72.1998940  67.3903588  29.3323909  71.9986385
  64.3992012  31.0405366  74.0759457  63.7228284  30.0694362  73.8118712
  64.1034325  32.2963283  73.7662807  64.7379609  33.0727949  73.9496879
  62.8562840  32.7071240  73.1377627  62.0771283  32.2626118  73.7575445
  62.6918078  34.2635099  73.1325573  61.6585394  34.4500116  72.8421529
  62.8761247  34.9092680  74.4484501  62.7445569  35.9871792  74.3461560
  62.1414511  34.5179901  75.1509385  63.8803769  34.6997147  74.8180943
  63.6800353  34.8720955  72.1454909  63.5689443  35.9562285  72.1397173
  64.6971646  34.6139187  72.4433891  63.4842647  34.4820504  71.1469343
  62.6625349  32.1625436  71.7153795  61.5979502  32.3517296  71.0749770
  63.6772359  31.4915693  71.1725728  64.5797196  31.4183656  71.6436055
  63.6686751  30.8171028  69.9378752  63.2913785  31.5671051  69.2408551
  65.0416291  30.3653024  69.4160647  65.6111103  29.9231893  70.2330865
  64.9034658  29.5863139  68.6657192  65.8379507  31.5241552  68.8078492
  65.3261946  31.8516570  67.9027894  65.8149118  32.3583266  69.5081064
  67.2857533  31.2392906  68.4562473  67.3135945  30.5228471  67.6354719
  67.7453522  32.1581294  68.0938290  68.0946988  30.7123914  69.5781064
  67.6729616  30.7747164  70.5039571  69.2985928  30.1699399  69.5217009
  70.1262572  30.2862106  68.4890845  69.8462465  30.8244945  67.6683781
  71.0433097  29.8385649  68.5162020  69.7134751  29.4799428  70.4930281
  69.1209156  29.3442490  71.3125115  70.6407562  29.0578274  70.4591191
  62.7539280  29.5481437  70.0071929  62.6395350  28.8613477  68.9881877
  62.0543668  29.2515051  71.1261786  62.2513840  29.6895263  72.0248874
  60.9569006  28.2906193  71.1905056  60.5115215  28.2627492  70.1958017
  61.5431687  26.9324403  71.6133412  60.9213828  26.1442481  71.1898379
  62.5326765  26.8333208  71.1672363  61.6576800  26.7096877  72.9890157
  62.0370015  25.8204911  73.1460503  59.7874024  28.6744713  72.1119741
  59.9165995  29.5908179  72.8757013  58.6384502  28.0758144  71.8333684
  58.5750050  27.2638984  71.2209689  57.3270092  28.5106746  72.3703161
  57.3280539  29.5910824  72.5099991  56.1754580  28.2461694  71.3665671
  56.3035506  27.1963336  71.1040715  54.7972992  28.5050661  71.9770982
  54.0267404  28.3053903  71.2330375  54.6504198  27.8509940  72.8369059
  54.7310669  29.5450671  72.2974106  56.2489501  29.1362923  70.0976444
  55.4145930  28.8991230  69.4381531  56.1974696  30.1861374  70.3861693
  57.1882727  28.9490842  69.5758258  57.1143814  27.8893417  73.7011275
  56.6594308  28.5960014  74.6088731  57.3831253  26.5319550  73.9439210
  57.7786567  25.5646032  72.9397570  58.8632214  25.5128692  72.8388241
  57.3797097  25.8222422  71.9584690  57.1982360  24.2454896  73.4547587
  57.7843437  23.3953131  73.1060619  56.1778591  24.0981000  73.0974578
  57.2390501  24.3561636  74.9675275  58.1700334  23.9581662  75.3708288
  56.4260780  23.7964743  75.4294741  57.1026505  25.9285398  75.2484805
  56.1178046  26.2448948  75.5899861  57.9458801  26.3988446  76.4525530
  57.5564878  26.2082244  77.5979923  59.1377790  26.8907276  76.0298143
  59.4976290  26.8173955  75.0777474  60.0099710  27.5895565  76.9784296
  60.1237125  27.0670701  77.9287372  61.3841887  27.6644219  76.2666950
  61.6141396  26.7002185  75.8124620  61.3380913  28.3945707  75.4587216
  62.5153237  28.0554173  77.2618125  63.3058374  28.5717730  76.7168629
  62.1190503  28.7601839  77.9928188  63.1194249  26.8497372  78.0006212
  64.2698863  26.4293605  77.5995559  62.5372724  26.3904434  78.9794640
  59.3966019  28.9645912  77.4466967  59.6781127  29.3209148  78.5798336
  58.5781723  29.7032718  76.6792267  58.3655665  29.4585687  75.7128704
  57.9152916  30.9022391  77.1153352  58.5958791  31.4838937  77.7361540
  57.5218030  31.7333380  75.8901217  56.8605087  31.1869693  75.2171928
  56.5285311  32.8665007  76.1285813  56.3300710  33.3789546  75.1863360
  55.5977164  32.4584027  76.5221270  56.9480007  33.5731366  76.8444565
  58.8653339  32.0175271  75.1309289  59.3828654  31.0690346  74.9897548
  58.6204549  32.3973076  74.1389771  59.8200510  32.9737745  75.7684683
  60.7044200  33.0787282  75.1404334  59.3397911  33.9452842  75.8849645
  60.1137316  32.5961720  76.7476628  56.6722514  30.5636167  77.9794170
  56.5365830  31.1362976  79.0777165  55.9341701  29.4989416  77.5891968
  56.0484956  28.9717480  76.7229070  54.8659360  29.0544412  78.4933287
  54.2498932  29.9494379  78.5774408  54.1886297  27.8498831  77.9195640
  54.9088985  27.0354224  77.8279599  53.4089377  27.5102272  78.6006083
  53.5707914  28.1545269  76.5334227  53.2097175  29.1828978  76.5191758
  54.3448377  28.0775407  75.7693340  52.3853659  27.1807973  76.1748567
  52.0966936  26.2197456  76.9459398  51.6338375  27.4299704  75.2070969
  55.2653782  28.6315884  79.9276192  54.7847056  29.1268027  80.9807280
  56.3278268  27.8426834  79.9817972  56.7695828  27.4267383  79.1606406
  56.9828385  27.4888254  81.2838664  56.2217266  27.1512174  81.9870169
  57.9708795  26.2960960  81.0836328  58.4399384  26.0485304  82.0363056
  57.4237318  25.4288095  80.7131169  58.7389021  26.5752456  80.3638661
  57.6482056  28.7577013  81.9576275  57.7951840  28.7935636  83.1516659
  58.1821107  29.7341449  81.1922588  58.2512548  29.6886914  80.1744807
  58.7218397  30.9825456  81.7946335  59.4603637  30.7632027  82.5665699
  59.4145874  31.7973837  80.6209351  60.3050935  31.2677029  80.2826611
  58.7365472  31.8614549  79.7695716  59.7951989  33.2005542  81.0771658
  58.8676817  33.6708659  81.4044826  60.8265016  33.1352013  82.2143441
  61.0865845  34.1465317  82.5284177  60.4032726  32.5908318  83.0588118
  61.7224660  32.6212665  81.8648729  60.4453508  34.0668475  79.9064787
  60.6989616  35.0580361  80.2837746  61.3489493  33.5741049  79.5472335
  59.7342315  34.1630029  79.0858285  57.6255734  31.7749886  82.5250678
  57.7701122  32.0877464  83.7338480  56.5571151  32.1472111  81.8703332
  56.3769833  31.8942437  80.8976263  55.4594816  33.0110380  82.5049312
  55.8448662  33.8543785  83.0777084  54.6266458  33.5485339  81.3223304
  54.1092088  32.6813217  80.9134566  53.5588327  34.5747318  81.7202204
  53.0194923  34.9013147  80.8311913  52.8595977  34.1187997  82.4223740
  54.0376397  35.4334307  82.1912665  55.5385221  34.1959592  80.3040033
  54.9448345  34.5736366  79.4715022  56.0764500  35.0219576  80.7694139
  56.2522049  33.4604677  79.9353728  54.6714446  32.2044237  83.5418709
  54.3082879  32.7874076  84.5657753  54.5746368  30.8914830  83.5618046
  54.9284458  30.2994447  82.8114474  53.9770871  30.1637712  84.6154328
  52.9812036  30.5173287  84.8845006  53.9447075  28.7069802  84.0625684
  53.4975548  28.0461902  84.8029250  53.3539940  28.6786959  83.1460494
  54.9612198  28.3773015  83.8487850  54.8059043  30.3147118  85.9884406
  54.1440613  30.4338259  87.0317557  56.1545021  30.3475872  85.9266646
  56.6935375  30.1975650  85.0725295  56.9479258  30.6040716  87.0975656
  56.4938351  29.9883840  87.8748560  58.3791905  30.3249240  86.6565846
  59.0571095  30.4960335  87.4931860  58.4630606  29.2891545  86.3284728
  58.6433351  30.9894728  85.8344003  56.9807587  32.0296994  87.7293610
  57.1252866  32.0302576  88.9719610  56.6889532  33.1347376  86.9714561
  56.5630219  33.1159738  85.9593506  56.5328742  34.4663078  87.5819072
  57.2723348  34.5261504  88.3805813  56.8759001  35.6295987  86.5486304
  57.8252656  35.4338747  86.0486705  55.8615570  35.7093753  85.4208398
  56.1358117  36.5163298  84.7409200  55.8481097  34.7644779  84.8761626
  54.8722932  35.9041981  85.8350615  56.9681033  36.9132324  87.3469108
  57.2035104  37.7409730  86.6781843  56.0156245  37.1041435  87.8399684
  57.7530056  36.8190299  88.0986052  55.1650122  34.6662556  88.3136172
  55.1300504  35.1898830  89.4211619  54.1302157  34.0746992  87.7755130
  54.1468617  33.5507431  86.9009555  52.7699185  34.1476424  88.4742369
  52.7787312  35.1562436  88.8885221  51.5744134  33.9900071  87.5675645
  50.7798742  34.2983041  88.2480692  51.5918337  34.9119284  86.2996513
  50.6954420  34.7309448  85.7057685  51.6183076  35.9565645  86.6094338
  52.4747002  34.6894132  85.7001040  51.2662526  32.5067220  87.0636078
  50.3866150  32.5158831  86.4191152  52.1215646  32.1279665  86.5038274
  51.0801866  31.8609187  87.9215848  52.6098802  33.0733735  89.5657083
  51.8901309  33.3377330  90.5396370  53.3962843  32.0167098  89.5657563
  53.9301179  31.7383856  88.7434088  53.6041461  31.1369431  90.6868660
  52.5941428  30.9602759  91.0558680  54.3106758  29.8219870  90.2484422
  53.7357994  29.3748950  89.4373265  55.2902334  30.0730893  89.8439483
  54.4901688  28.7912240  91.3343839  54.7085870  29.3060556  92.2685329
  53.5460536  28.2648020  91.4734303  55.6392670  27.7168788  91.0612098
  55.7624025  27.4412999  89.8377625  56.2884848  27.2798490  91.9885673
  54.3986908  31.7053513  91.8084744  53.9704257  31.7423339  92.9956228
  55.5796219  32.2225323  91.4283225  55.9290681  32.2476233  90.4702220
  56.5257928  32.8486658  92.5184832  56.5369032  32.2020982  93.3961599
  57.9501885  32.9608659  91.8807850  58.2825213  31.9643765  91.5886302
  57.8787270  33.5529379  90.9683792  58.9843712  33.5674337  92.7624543
  59.9326414  33.5767999  92.2271422  58.7120041  34.6071756  92.9478043
  59.1974217  32.8709670  94.1201710  58.2364853  32.8231407  94.6330813
  59.5094203  31.8433605  93.9300137  60.1793463  33.4904933  95.0355960
  61.1145174  33.0833193  95.0293415  59.9884363  34.5426622  95.8885788
  58.7656097  35.0607982  96.0063871  57.9925341  34.6732344  95.4653019
  58.6020989  35.8462242  96.6367577  60.9873566  35.1212492  96.4462450
  61.9350941  34.7976328  96.2546880  60.8338445  35.9050490  97.0803416
  56.0430234  34.1905316  93.0462584  56.3264265  34.4486480  94.2389082
  55.4489692  34.9929097  92.2208000  55.2676593  34.7918507  91.2368416
  54.9957853  36.2703557  92.6784425  55.0479441  36.3630192  93.7633478
  55.9461499  37.2976501  92.0111229  55.8360083  37.1683464  90.9347691
  55.5557032  38.2851873  92.2555632  57.4230513  37.3435977  92.2868938
  57.9313648  37.2174816  93.6116348  57.2666069  37.0251174  94.4409852
  59.3473783  37.3514514  93.8235393  59.7242894  37.2929770  94.8341919
  60.2555789  37.5524142  92.7889478  61.5417886  37.5552562  93.0576723
  62.0292953  37.9670072  92.3145424  59.7061716  37.6095724  91.4783240
  60.3696033  37.6547438  90.6286131  58.3561498  37.6081242  91.2736805
  57.9884676  37.8228162  90.2809067  53.4622832  36.5097397  92.4150623
  52.7997456  36.9723602  93.3113795  52.9560383  36.1925362  91.2461919
  53.4734497  35.6106171  90.5862229  51.6223086  36.5987793  90.7073680
  51.0336429  35.6918188  90.5717539  51.1239499  37.1911378  91.4749788
  51.5561996  37.4012302  89.3814572  52.5728338  37.6100201  88.7930038
  50.3513799  37.8285404  89.0166580  49.0798769  37.6547147  89.6922938
  48.8811022  38.4806354  90.3758220  49.0705357  36.7409094  90.2848144
  48.0335338  37.5990241  88.5673009  47.0263268  37.8082250  88.9289059
  48.0014106  36.6235719  88.0794984  48.5505019  38.6854299  87.6453807
  48.2528337  39.6796461  87.9786192  48.1828151  38.5677877  86.6271531
  50.0914896  38.4744619  87.7389279  50.3820400  37.8432373  86.8982008
  51.0402423  39.7494514  87.4566328  51.1632492  40.6868040  88.2845851
  51.5854583  39.8866084  86.2271831  51.2452931  39.4250385  85.3825306
  52.7592104  40.7567154  86.0417793  53.4629910  40.7667704  86.8733840
  53.5974545  40.2187693  84.8580091  52.9371222  40.0475574  84.0087663
  54.6488450  41.2415615  84.3814909  55.2147064  40.8221589  83.5493034
  54.1474015  42.1534687  84.0561175  55.3287899  41.4734695  85.2013628
  54.2431062  38.8966806  85.2676849  54.8367740  38.5094357  84.4382792
  54.8879970  39.0586748  86.1306965  53.4668977  38.1763897  85.5241905
  52.2107565  42.1726885  85.9089059  51.2187738  42.3591601  85.2034450
  52.6988899  43.2726507  86.5701675  53.3494305  43.1910779  87.3504591
  52.3665680  44.6473037  86.2604480  51.3953020  44.4962613  85.7916622
  52.2682711  45.5402163  87.4508604  53.2725591  45.7835041  87.7985771
  51.7966822  46.4775688  87.1549556  51.4738281  44.9215032  88.6040317
  52.0593999  44.1638593  89.3972166  50.2396052  45.2484512  88.5844163
  53.3269941  45.3868212  85.2573944  52.8955661  46.3437980  84.6565606
  54.5688551  44.9197898  85.0980376  54.8677383  44.0498097  85.5402245
  55.6468929  45.5326548  84.3113336  55.2183603  46.3292218  83.7027840
  56.7160787  46.1372977  85.1791635  56.9490571  45.3363824  85.8807924
  58.0317503  46.4592092  84.5041650  58.7179949  46.8890542  85.2337629
  58.4630952  45.5460639  84.0945425  57.8628156  47.1744159  83.6989587
  56.1824814  47.4099651  85.9324281  56.9769057  47.8257706  86.5523043
  55.8619302  48.1551308  85.2053722  55.3382821  47.1313678  86.5639221
  56.3100196  44.3970761  83.4530535  57.0465883  43.5916242  84.0516210
  56.1276160  44.4293695  82.1290668  55.4282388  44.9972365  81.6525077
  56.9442823  43.6338223  81.2780057  57.4149843  42.8514309  81.8741961
  56.1343213  42.9709835  80.2198995  55.4149210  42.3078380  80.7022159
  55.5609185  43.7354641  79.6959331  56.9510937  42.1301156  79.1468867
  57.6326439  42.8201267  78.6486014  57.8806962  41.0142710  79.8049992
  58.4124183  40.4748051  79.0215457  58.6017535  41.4875646  80.4718748
  57.2658410  40.3162948  80.3728382  56.0099975  41.5468070  78.0906362
  56.5877219  40.9755166  77.3647157  55.2833818  40.8932914  78.5726753
  55.4867064  42.3575180  77.5819882  58.0522419  44.5497949  80.6195478
  57.7223638  45.4765395  79.9116419  59.3015470  44.1246380  80.6979170
  59.5586523  43.2828595  81.2141184  60.4672889  44.7938736  80.0637066
  60.0489290  45.6418915  79.5229734  61.4501536  45.5456889  80.9476955
  62.0209818  44.8372135  81.5472332  62.4412973  46.3338176  80.0542663
  63.1483223  46.8738931  80.6846902  62.9849987  45.6381916  79.4129637
  61.8909451  47.0422163  79.4366126  60.6888893  46.4834395  81.9568245
  61.4104891  47.0116161  82.5781515  60.0904119  47.2062004  81.4020599
  60.0362064  45.8821950  82.5900652  61.1275381  43.8101719  79.1230056
  61.6528911  42.8062052  79.5598540  61.0693797  44.1631890  77.8027505
  60.6574292  45.0328271  77.4618200  61.6180133  43.2824812  76.7410376
  61.7337066  42.2631141  77.1111675  60.5953548  43.2971267  75.5514462
  60.3415038  44.3275666  75.2990322  61.0570912  42.8572555  74.6660826
  59.3505625  42.5442774  75.8946317  59.3190735  41.5492467  76.5961619
  58.2285580  43.0259969  75.3531141  57.3374555  42.5599861  75.5257485
  58.2625757  43.8601107  74.7664252  63.0229689  43.6998573  76.3231317
  63.1349472  44.3829455  75.2984367  64.0526061  43.3181308  77.0346181
  63.9989085  42.6920849  77.8386707  65.4627614  43.8091536  76.6882150
  65.3154756  44.8222228  76.3160485  66.3923525  43.7708211  77.9732807
  65.8294294  44.2042431  78.7991477  66.5690380  42.7246754  78.2204871
  67.7572545  44.4727353  77.9240401  67.8123632  45.6643350  77.6493914
  68.7797029  43.7033814  78.1115467  69.7225714  44.0818055  78.0328777
  68.6416402  42.7187232  78.3381272  66.1597042  43.0179718  75.6010371
  67.1900676  43.4974095  75.1102673  65.6938678  41.7864420  75.3435083
  64.8414165  41.4287860  75.7740812  66.3243580  40.8140788  74.4381006
  67.2370073  40.4889457  74.9386547  65.3946127  39.6360804  74.1987722
  65.8742882  38.9246233  73.5278946  65.1748138  39.1473866  75.1484058
  64.4665581  39.9903512  73.7504591  66.7465421  41.4165774  73.0639582
  66.2152039  42.3911872  72.5416006  67.8284547  40.8561868  72.5370075
  68.4203840  40.2243751  73.0753120  68.3112064  41.0446596  71.1820352
  67.5587073  40.7133690  70.4677770  68.4879292  42.1031109  70.9921918
  69.6159251  40.2474091  70.9870904  70.1951830  39.6407145  71.9068232
  70.0892160  40.2089130  69.7338642  69.5052060  40.3428790  68.9088178
  71.5394048  39.9635601  69.4250203  72.1736702  40.3856784  70.2045726
  71.7124407  38.4173449  69.3478629  72.7788383  38.2018987  69.4130575
  71.2466568  37.9908036  70.2372177  71.1878048  37.6945862  68.1887240
  70.0979615  37.6953965  68.1817402  71.5136869  38.1544472  67.2549370
  71.7478626  36.2634085  68.3347107  72.7821304  36.3268496  68.6736165
  71.1879605  35.7473757  69.1157273  71.7024564  35.4461536  67.0984725
  70.9121585  34.8050643  67.0191824  72.5384816  35.4388945  66.0991396
  73.6964538  36.0993600  66.1530180  73.9458933  36.6259976  66.9898235
  74.3340923  36.0767339  65.3560128  72.3730131  34.6967242  65.0641796
  71.5621764  34.0807731  65.0016978  73.0536629  34.7227643  64.3043243
  72.0013620  40.6649139  68.1661249  71.1667219  40.7692176  67.2609600
  73.3182684  41.0177064  68.0587020  74.3254558  40.8968118  69.1327902
  74.1650464  39.9988463  69.7296791  74.2834878  41.7458554  69.8156709
  75.6788036  40.8413537  68.3801151  75.9616843  39.8331523  68.0806044
  76.5080578  41.2467471  68.9586529  75.2752706  41.7347431  67.1926940
  75.9899168  41.6475133  66.3739168  75.2476039  42.7846710  67.4817648
  73.9116605  41.2501819  66.7770430  73.3292302  41.9515571  66.1810762
  73.8748468  40.1679246  65.7337078  74.1728557  38.9670671  66.0029914
  73.6586390  40.5602401  64.5018327  73.1977237  41.4380299  64.2628386
  74.0518355  39.7896525  63.3776886  75.1349195  39.6715476  63.3964885
  73.6198837  38.7937077  63.4697279  73.6644165  40.3527746  62.0810292
  73.0097305  41.3879275  62.0962950  74.2167499  39.8585364  60.9426269
  74.7872674  39.0133433  60.9723654  74.1217343  40.3623677  59.6161270
  73.1075879  40.1965285  59.2538650  74.2791383  41.4406065  59.6421735
  75.1051892  39.7498150  58.6117135  75.6845392  38.7097533  58.9302441
  75.2721611  40.3470546  57.4528720  74.6698592  41.0949422  57.1084366
  76.3920086  39.9697623  56.5190998  77.3512051  40.2138882  56.9746233
  76.3839534  38.8928337  56.3507419  76.2515529  40.7028024  55.1861087
  75.3484101  41.5245696  55.0631647  77.1590148  40.5242451  54.1972524
  78.0600283  40.0612060  54.3124220  76.8796000  41.0107226  52.8507752
  76.7005730  42.0853369  52.8157212  78.1465790  40.5643906  52.0652533
  78.0564360  40.8746592  51.0244080  79.0296688  41.0246900  52.5062880
  78.2403504  39.4784245  52.1126945  75.5722368  40.4016745  52.2486558
  75.4148756  39.1768612  52.2052343  74.7412533  41.2758270  51.7366935
  74.9500395  42.2503383  51.5172594  73.3618817  40.8113873  51.4461938
  73.0843948  40.3401971  52.3894195  72.4703214  41.9618119  51.0945021
  72.9181278  42.3117659  50.1645870  71.0107358  41.7111271  50.6570918
  70.5252302  42.6636929  50.4446830  71.0012689  41.0916706  49.7603763
  70.4724571  41.2015013  51.4571120  72.4940430  42.8855740  52.1159888
  71.9111762  43.6409947  51.8851677  73.1819906  39.7450809  50.4366520
  72.3331417  38.9034462  50.6123077  74.0910961  39.6333849  49.4054170
  74.7900746  40.3538166  49.2267682  74.1836625  38.5190361  48.4584171
  73.2035186  38.2703884  48.0534739  75.1860034  39.0361470  47.3797209
  75.3275373  38.2713487  46.6171548  74.7889650  39.9393653  46.9175955
  76.1440056  39.2604959  47.8495051  74.5985795  37.1777717  49.0657523
  74.4553253  36.1698772  48.4390223  75.3241685  37.2074636  50.1794245
  75.3572419  38.0362797  50.7734775  76.1597025  36.0996977  50.7117604
  76.1931237  35.2594559  50.0183817  77.5864613  36.7114236  50.9242106
  77.4878935  37.5106824  51.6573152  78.2038468  35.9360946  51.3787167
  78.3553618  37.2645546  49.7726518  77.9160168  38.2212389  49.4909714
  79.3741985  37.4677083  50.1028203  78.4166273  36.3683387  48.5268805
  78.4443162  36.9253894  47.4256022  78.4586925  35.0910589  48.6938728
  75.5863917  35.5078204  51.9807654  75.9785410  34.4440178  52.4303740
  74.5876061  36.2170838  52.5898714  74.1547670  37.0600875  52.2107050
  74.0646179  35.7717916  53.8910841  74.8017891  35.4594371  54.6305745
  73.3942081  36.9998440  54.5421182  74.1070156  37.8251035  54.5167780
  72.5486083  37.2909009  53.9193818  72.8773568  36.8455290  56.0299090
  72.1101630  36.0709694  56.0575848  74.0953098  36.4676548  56.9573002
  73.7496859  36.3577693  57.9856638  74.5316208  35.5272728  56.6190314
  74.8476566  37.2548533  56.9093130  72.2819440  38.1714259  56.5320956
  71.9310087  38.0475410  57.5566157  73.0467543  38.9480218  56.5026085
  71.4466329  38.4603878  55.8941972  73.2545462  34.4548908  53.6758900
  72.2923913  34.5444856  52.8834809  73.4810261  33.3278446  54.3424122
  74.3440829  33.1622778  54.8608882  72.5263967  32.1897626  54.4175728
  72.2599096  31.8051519  53.4334529  73.2245005  31.0560387  55.1965374
  72.5540120  30.2005712  55.2726395  74.1326669  30.7603188  54.6722030
  73.4817188  31.4074621  56.1963536  71.2127558  32.6536532  55.0395904
  71.0905677  33.5501921  55.8807296  70.1739616  31.8162710  54.7483586
  70.2289637  30.9922216  54.1508026  68.8272887  32.1031638  55.3393703
  68.6412781  33.1460494  55.0815507  67.7133720  31.2292316  54.7358281
  68.1188706  30.2630088  54.4346418  66.9467995  31.0332308  55.4846146
  67.1011275  31.9328127  53.5356289  67.6881045  32.8987701  52.9886009
  66.1294129  31.4020901  52.9311268  68.7901513  31.9646078  56.8830048
  68.0867356  32.6545849  57.6170601  69.5110020  30.9023393  57.3284157
  70.0417998  30.2867155  56.7116936  69.5913271  30.5443507  58.7234548
  68.5736890  30.4535848  59.1027045  70.3636525  29.1895606  58.8416511
  71.2801705  29.2302006  58.2543086  70.6569517  29.0175156  59.8778377
  69.4798248  28.0454124  58.3517376  69.9570111  27.0965732  58.5995020
  68.5312214  28.0738434  58.8877271  69.1955227  28.0885351  56.7918539
  70.1714817  27.9007159  56.0634017  68.1277781  27.8832485  56.2712568
  70.2855214  31.6186351  59.5857183  69.9396389  31.7465314  60.7494504
  71.2698542  32.3443423  59.0736620  71.6526197  32.2079916  58.1389513
  71.9077062  33.4438557  59.8516223  71.8954550  33.2161445  60.9173266
  73.3347537  33.5291891  59.3598209  73.3127974  33.9350615  58.3485373
  73.8579844  34.2534646  59.9839069  74.1522769  32.2743457  59.3316927
  73.6001533  31.5481089  58.7363049  75.4954249  32.5945250  58.7257469
  76.1062574  31.6928059  58.6969260  75.3585517  32.9718582  57.7129626
  75.9967089  33.3517740  59.3303462  74.3632490  31.6181604  60.7406762
  74.9654651  30.7144528  60.6352744  74.8758748  32.3209162  61.3976328
  73.3957874  31.3601813  61.1703371  71.1438968  34.7504863  59.8554554
  71.3713361  35.5141538  60.7779744  70.1868963  35.0042678  58.9023240
  70.0765395  34.4502567  58.0526581  69.2292717  36.1002972  59.0231113
  69.6834792  37.0060043  59.4248317  68.6556941  36.3592361  57.5452198
  69.4512966  36.8323654  56.9692504  68.4765690  35.3831677  57.0945185
  67.4007459  37.1846089  57.3386100  66.1287032  36.8769114  57.6461220
  65.8222503  35.9045156  57.9996953  65.2625103  37.9180214  57.4652882
  64.2604084  37.9181140  57.6540596  66.0202490  38.9767208  56.9708045
  65.6473624  40.3068927  56.6224498  64.6125690  40.6155455  56.6548171
  66.6470548  41.2066444  56.2370112  66.3873487  42.2256865  55.9974861
  68.0195732  40.7804782  56.1578787  68.7929968  41.4741216  55.8637394
  68.3327333  39.4646414  56.4662108  69.3545928  39.1353332  56.3514362
  67.3660540  38.5364520  56.9256441  68.1091658  35.6748170  59.9664824
  67.7093416  36.3885700  60.9054081  67.4847946  34.5504925  59.6824162
  67.8068352  33.9165775  58.9513896  66.2815803  34.0758379  60.3559080
  65.5195162  34.8533859  60.3023445  65.7210954  32.8605575  59.6350880
  66.5607582  32.2740838  59.2615945  65.2035193  32.2444555  60.3697239
  64.7312152  33.1222215  58.4298320  65.3730501  33.6802698  57.7502711
  64.1444991  31.7809631  57.8415805  63.4699352  32.0099246  57.0164488
  64.9596178  31.1550973  57.4811519  63.5975327  31.2507319  58.6212003
  63.4879770  33.8986947  58.7546575  62.8859237  34.0154440  57.8545213
  62.9113504  33.3630552  59.5093644  63.7627256  34.8817390  59.1385046
  66.5191104  33.8484985  61.8777485  65.5131921  33.9723520  62.5876548
  67.7293413  33.6279807  62.3918736  68.5583694  33.5302035  61.8058112
  68.0366394  33.4978830  63.8699846  67.1783582  33.0143280  64.3391475
  69.2988524  32.6109982  64.0939074  69.1848547  31.6800729  63.5388169
  70.1713036  33.1212681  63.6853819  69.5478005  32.2915009  65.5430216
  69.0756757  31.2236517  66.0311758  70.2458235  33.0092732  66.2617008
  68.2188104  34.8585369  64.5352731  68.0850425  35.0679863  65.7219836
  68.5802949  35.8561471  63.7331674  68.7659429  35.7156772  62.7396441
  68.7540684  37.2539013  64.1565186  69.3194517  37.2738336  65.0867907
  69.6329575  38.0804333  63.1797443  69.2450332  37.9427116  62.1711597
  69.5970984  39.6150381  63.5774946  70.2177886  40.1847705  62.8849798
  68.5710562  39.9800192  63.5280048  69.9784826  39.7378805  64.5904526
  71.0796222  37.6092284  63.2694455  71.6944396  38.1906425  62.5829059
  71.4441179  37.7456626  64.2877622  71.1358567  36.5546998  63.0026793
  67.3428581  37.8846595  64.4324799  67.0842507  38.3735679  65.5165121
  66.4501224  37.7657764  63.4330077  66.6345693  37.2549073  62.5695035
  65.1152547  38.3673502  63.4977924  65.2303310  39.3850626  63.8711586
  64.4500568  38.4839597  62.0635146  64.4737429  37.4457054  61.7313166
  62.9676243  39.0121089  62.0941856  62.5785742  39.0654799  61.0767006
  62.3508055  38.3326045  62.6827649  62.9441594  40.0047869  62.5435975
  65.2250325  39.3342714  61.0390110  64.6839748  39.3471766  60.0923114
  65.3260757  40.3530317  61.4135410  66.2142783  38.9041180  60.8833689
  64.2155045  37.6103848  64.4896811  63.3770319  38.2122434  65.1234845
  64.3486797  36.2687660  64.6976405  64.9554746  35.6933599  64.1128515
  63.6552079  35.4639679  65.7693240  62.5844870  35.6345281  65.6636582
  63.9149518  33.9566934  65.5935313  63.7608938  33.6726580  64.5533478
  64.9539181  33.7282303  65.8363326  62.9678704  33.1411180  66.5115446
  63.3528508  33.1988321  67.5289892  61.9946867  33.6318085  66.5127622
  62.7492295  31.6415253  66.1631832  62.0201212  30.9411256  66.9082661
  63.2830558  31.1074155  65.1683753  64.0673586  35.9215910  67.1510985
  63.1907492  36.1516759  67.9891538  65.3766909  36.1990364  67.3966709
  66.1155376  36.1462093  66.6935814  65.8259473  36.6014251  68.7164920
  65.4019558  35.9219298  69.4552627  67.3392802  36.5170908  68.8198651
  67.6522754  37.3203864  68.1534687  67.9114731  36.6385583  70.2469842
  68.9985458  36.5653226  70.2113078  67.6265807  37.5998149  70.6731073
  67.5142023  35.8348929  70.8682654  67.7781428  35.2293085  68.5425943
  67.8965951  35.1250357  67.5761402  65.3450975  38.0257740  69.0110697
  64.9383308  38.2888143  70.1267130  65.4221722  38.9020213  67.9884313
  65.6493050  38.6393612  67.0295889  65.1827552  40.3183136  68.1826088
  65.4755817  40.5642857  69.2043565  66.0300552  41.0755161  67.1199230
  65.9395899  40.5667025  66.1598412  65.6248854  42.0791644  66.9872438
  67.5060357  41.1759707  67.4997100  67.9453702  42.0344967  68.3060962
  68.3579766  40.3609595  66.9008316  69.3570056  40.4345866  67.0946541
  68.0165311  39.6583622  66.2440702  63.7032863  40.7537563  68.1085206
  63.4200882  41.7235523  68.7963419  62.8367641  39.9210963  67.4727407
  63.0674935  38.9812150  67.1494461  61.4692397  40.3486589  67.2086871
  61.2616654  41.2276239  67.8186903  61.3128122  40.7543472  65.7543485
  61.9632494  41.6125582  65.5921409  61.7085186  39.9368757  65.1519235
  59.9191033  41.1222240  65.1609523  59.3195877  40.2125546  65.1406269
  59.1324285  42.1097095  66.0304091  58.1724759  42.3244258  65.5608626
  58.9654050  41.6727368  67.0157583  59.6997986  43.0341689  66.1364267
  60.0909389  41.6392016  63.7668407  59.1156784  41.8973038  63.3514894
  60.7245062  42.5261575  63.7829484  60.5558119  40.8720474  63.1483445
  60.4351260  39.2701098  67.6396348  59.5275474  39.4529850  68.4418527
  60.5389761  38.0979199  66.9785754  61.2943019  37.8600955  66.3338945
  59.5230826  37.0558207  67.1598151  58.5565669  37.5414045  67.0308424
  59.5974786  35.9350140  66.0259513  60.6636409  35.7131435  65.9760613
  58.8638255  34.7031000  66.3461767  58.9659944  33.9953470  65.5237150
  59.2727669  34.2629446  67.2559663  57.8109229  34.9348910  66.4960548
  59.1336995  36.3761894  64.7892491  59.2037922  35.6507831  64.1354334
  59.4896976  36.4791963  68.6171548  58.4263357  36.2761208  69.1896424
  60.6952163  36.3581383  69.2533749  61.6005153  36.3339886  68.7830440
  60.7529631  36.2515306  70.7035763  60.2968540  35.2979071  70.9670616
  61.8065821  36.1865656  70.9729114  60.1217201  37.3173029  71.6275867
  59.3964726  36.9146058  72.5158031  60.3284207  38.5689406  71.3111141
  60.9270925  38.8342444  70.5292604  59.7195741  39.8020251  72.0466920
  60.0723459  39.8936688  73.0748773  60.2051002  41.1590076  71.4062200
  60.1139353  40.9216359  70.3464245  59.3218475  42.3228972  71.7974158
  59.6950146  43.2348682  71.3329986  58.3025932  42.1355342  71.4603245
  59.3305996  42.4373259  72.8815791  61.7097833  41.5745108  71.5767186
  61.8826108  42.5287810  71.0798649  61.9431937  41.6695726  72.6370612
  62.3501645  40.8127504  71.1318505  58.2087219  39.5821749  72.0927680
  57.5424949  39.6995052  73.0651100  57.7138012  39.1907066  70.8787067
  58.3131690  39.0706501  70.0621597  56.3248371  38.9052149  70.5978706
  55.7319936  39.7611061  70.9217274  56.0597305  38.8220186  69.0858288
  55.9586055  39.8364178  68.7003508  56.9364560  38.3847594  68.6082731
  54.8221728  38.0153383  68.6567610  53.5510586  38.4620797  69.1777584
  53.4961160  39.4501849  69.6104836  52.3761695  37.6787688  69.1519638
  51.4343726  38.0396287  69.5377603  52.5133905  36.4115472  68.5962716
  51.6501226  35.7630501  68.5849610  53.7369327  35.9234788  68.0410305
  53.7681200  34.9818006  67.5136622  54.9058125  36.7047253  68.1999987
  55.8711407  36.2797162  67.9652821  55.7384934  37.7887874  71.4647891
  54.6738967  38.0623422  72.0275179  56.3641196  36.6058440  71.4550054
  57.2169396  36.4382376  70.9218746  55.8908535  35.3957310  72.2197855
  54.8869881  35.1711108  71.8618925  56.8075908  34.1746411  71.9503870
  57.8329656  34.4292703  72.2176523  56.5063386  33.3500366  72.5965920
  56.7646792  33.7024813  70.4493864  55.7684508  33.3410987  70.1912434
  56.9859946  34.5340979  69.7799092  57.8054559  32.5816129  70.2804517
  58.7866910  32.9383345  70.5948086  57.5512002  31.7392538  70.9227850
  57.8592211  32.1536205  68.9228084  57.0236531  32.3252391  68.3634921
  58.8477711  31.5696260  68.3118462  60.0740352  31.5281565  68.8091946
  60.2752809  31.9651693  69.7088440  60.8188996  31.0584120  68.2933638
  58.6200877  31.0784118  67.1362422  57.6913265  31.1570106  66.7222817
  59.3698059  30.6138124  66.6245538  55.8074414  35.6542841  73.6835617
  54.7806894  35.2702745  74.3151254  56.7641673  36.3541865  74.2835071
  57.5513094  36.7606283  73.7784344  56.7991312  36.6267302  75.7549429
  56.6053523  35.6602317  76.2216628  58.1544603  36.9755453  76.4625281
  58.8683377  36.2048794  76.1726095  58.7967106  38.2752841  76.0435910
  59.7269366  38.4161042  76.5954635  59.0090949  38.2475575  74.9746451
  58.1189637  39.1013760  76.2578787  57.8665474  37.0284977  77.9932643
  58.7843125  37.2701585  78.5286130  57.1166551  37.7940227  78.1959073
  57.4950799  36.0591370  78.3272601  55.7473295  37.6919547  76.0186993
  55.0027591  37.5745421  76.9376177  55.6861130  38.7938517  75.2108805
  56.3322165  38.9755099  74.4433940  54.6258255  39.8486427  75.4038391
  54.7422057  40.3190017  76.3805204  54.7680976  40.9450931  74.2887187
  54.6334386  40.5068017  73.2992615  53.7549961  42.0862221  74.4431807
  53.9004195  42.8140391  73.6446133  52.7432278  41.6849768  74.3873300
  53.8999504  42.5733920  75.4072378  55.9876473  41.5007320  74.5752957
  56.6938750  40.9823192  74.1356581  53.2170146  39.1729197  75.3096230
  52.3709213  39.4141074  76.0986260  52.9923479  38.2796292  74.2813754
  53.6697839  38.0390611  73.5573156  51.7293063  37.6167992  74.1831002
  50.9667071  38.3924516  74.1297580  51.5146431  36.8571498  72.8738513
  51.3030009  37.5713615  72.0792073  52.4372673  36.3443734  72.6035971
  50.3648301  35.8252400  72.9460051  50.6252511  35.0830509  73.7021937
  49.4710282  36.3391322  73.2983046  50.0080542  35.0826220  71.6587883
  49.4825259  35.7416610  70.9677584  50.9082534  34.7373017  71.1501757
  49.0855315  33.8495056  72.0731161  49.6234452  33.1832176  72.7475773
  48.2032114  34.1990968  72.6098690  48.7009708  33.1523404  70.8941274
  48.0987772  32.3448588  71.1484742  48.1740704  33.7940274  70.2686948
  49.5514986  32.8100204  70.4015620  51.4417820  36.8053450  75.4480865
  50.4089523  36.8571139  76.1162171  52.4198704  35.9449809  75.8927705
  53.3688074  35.8972573  75.5232558  52.1199961  35.0099120  76.9763215
  51.1713083  34.5320569  76.7328736  53.1711047  33.9206821  77.0687859
  53.3345795  33.5134977  76.0706970  54.1096523  34.3733390  77.3878385
  52.8434879  32.7455272  78.0288390  53.7706376  32.2472789  78.3114186
  52.4046962  33.1435869  78.9426407  51.9127270  31.7446569  77.4338705
  51.5361931  31.7869244  76.2782713  51.4541105  30.7507248  78.1500256
  51.7307955  30.6552275  79.1263629  50.8218704  30.0706206  77.7289975
  51.9186031  35.7237327  78.3207268  51.0624875  35.3484920  79.1285019
  52.6254854  36.8369158  78.5826906  53.3910647  37.1331800  77.9758571
  52.4324265  37.7591921  79.7128210  52.3863337  37.1614828  80.6230600
  53.6533485  38.6760958  79.9290689  53.7784547  39.1286629  78.9453868
  53.4283856  39.7940163  80.9449781  54.3359272  40.3899738  81.0364089
  52.6083793  40.4293494  80.6099560  53.1787883  39.3613016  81.9131264
  54.9230783  37.9441445  80.2765151  55.7311759  38.6628480  80.4121161
  54.7787957  37.3828091  81.1992557  55.1804725  37.2576353  79.4692020
  51.0389807  38.4744539  79.6847498  50.2687251  38.6144879  80.6286931
  50.6949643  38.8572766  78.4680351  51.3038319  38.8480443  77.6503156
  49.3089464  39.3481125  78.2412888  49.2327415  40.1957707  78.9220449
  49.0301518  39.8837428  76.8728830  49.4476436  39.2119386  76.1230911
  47.9532013  39.9197669  76.7048286  49.6266169  41.2805188  76.7046803
  50.6083512  41.2011099  77.1731398  49.7989072  41.6973008  75.2242966
  50.2272365  42.6991728  75.1751421  50.4646383  40.9940869  74.7228244
  48.8277395  41.6937526  74.7293162  48.8206932  42.3528745  77.3963642
  49.2954786  43.3218794  77.2399088  47.8123371  42.3728409  76.9855516
  48.7742209  42.1407609  78.4649269  48.2562305  38.2887003  78.5940133
  47.2246200  38.6133188  79.1914823  48.4841631  37.0029670  78.2616146
  49.3614263  36.7112443  77.8322731  47.5836689  35.9067307  78.4474642
  46.5635786  36.2876291  78.3924616  47.8656221  34.8890555  77.3025038
  48.9371047  34.7082853  77.2265290  47.3966948  33.9337564  77.5367263
  47.3176434  35.4260893  75.9175330  47.7533232  36.4045096  75.7151759
  47.6439925  34.7602516  75.1193895  45.8293770  35.5368422  75.8899247
  45.5073478  36.0984428  76.7657719  45.5420026  36.1191151  75.0142852
  45.0863645  34.2363020  75.8590982  45.4747589  33.5645241  76.6262476
  44.0324495  34.4009399  76.0839622  45.2339048  33.6142225  74.5058000
  44.6008020  32.7938643  74.4300150  44.9876740  34.3117503  73.7745837
  46.2177712  33.3055048  74.3721132  47.5903611  35.2676242  79.8431305
  46.7418294  35.5053327  80.7120642  48.6417371  34.4741012  80.0994777
  49.3566833  34.2714609  79.3998423  48.8896756  33.8242368  81.3696749
  47.9432031  33.4351645  81.7445944  49.8236309  32.5707234  81.1818856
  49.9966053  32.0979334  82.1485254  49.3466430  31.8587081  80.5090208
  50.7770074  32.8873122  80.7583801  49.3285346  34.7993970  82.4573012
  48.9545395  34.6174886  83.6063887  49.9534593  35.9269078  82.1325889
  50.0958612  36.2045165  81.1620093  50.5044345  36.8909349  83.0784868
  51.0147727  36.3461962  83.8717669  51.2582601  37.4883999  82.5659196
  49.4971417  37.8292917  83.7105164  49.8717271  38.7250094  84.4909127
  48.2002874  37.6824182  83.3635711  47.9493033  37.0109226  82.6394812
  47.0298963  38.3369591  83.8547177  46.2084843  37.6228622  83.7903521
  47.1923230  38.5422432  84.9122626  46.5491846  39.6552309  83.1970277
  45.4758176  40.1522709  83.4879393  47.4024572  40.3096732  82.4279619
  48.1876107  39.8795239  81.9386920  47.2674703  41.7031992  82.2326546
  47.0500183  42.2111014  83.1726486  48.6478753  42.1622047  81.6474590
  49.4675881  41.7546980  82.2381704  48.7726868  41.7914711  80.6302850
  48.6800299  43.6759062  81.6689772  47.7542075  44.0552787  81.2353657
  48.7092898  44.0149676  82.7039494  50.0887930  44.3932556  80.7725346
  51.5939326  43.9440299  81.6707808  52.4613162  44.3603109  81.1581202
  51.5450648  44.3433911  82.6838456  51.6833634  42.8590942  81.7122887
  46.0563019  42.1202081  81.4096086  45.3679934  43.1219773  81.7284176
  45.8047712  41.3700257  80.3565558  46.3821250  40.5890518  80.0467356
  44.5967646  41.6411129  79.5225398  44.4496038  42.6934705  79.2829194
  44.8361437  40.9081954  78.2525512  45.7210328  41.3472949  77.7913362
  45.0899705  39.8829948  78.5169949  43.7556330  40.8420827  77.1800409
  42.8716995  40.4059628  77.6443281  43.4829910  42.2484909  76.5802565
  42.7088814  42.1736622  75.8168745  43.1499534  42.9224253  77.3702025
  44.3968491  42.6368942  76.1322295  44.2930424  40.0603739  75.9858919
  43.5276031  40.0073341  75.2128030  45.1747536  40.5633353  75.5902395
  44.5608614  39.0525989  76.3012505  43.3050244  41.3437023  80.2748453
  42.3221308  41.9057060  79.8932926  43.3491222  40.4823611  81.3281609
  44.2109774  40.0788868  81.6961073  42.1086721  40.0495998  82.0484917
  41.2280979  40.0240518  81.4053742  42.3959924  38.6347051  82.6126495
  42.7769809  38.0068762  81.8075272  43.1853675  38.7093925  83.3605498
  41.2224071  37.9668372  83.2243815  41.5153303  36.9571201  83.5117841
  40.9661510  38.4977033  84.1400832  39.9832483  37.8764922  82.3660341
  40.1735693  37.6731372  81.1579459  38.8709506  37.9880494  82.8432714
  41.8729654  41.0559582  83.2035441  40.7212668  41.2927273  83.5352972
  42.9380625  41.6940139  83.7644033  43.8946246  41.4386008  83.5189288
  42.9034434  42.7822883  84.7486271  42.0520249  42.5835344  85.3983396
  44.1276536  42.7610027  85.5680173  44.3091747  41.7119095  85.8019846
  44.9319011  43.0843447  84.9084548  44.3344870  43.5237212  86.8824014
  44.2611706  44.5909286  86.6712056  43.5125483  43.2733992  87.5525738
  45.6954776  43.2649978  87.6522005  45.6613854  43.7630811  88.6208269
  45.8042176  42.1978394  87.8451037  46.8678374  43.7462595  86.8959265
  46.7069414  44.6216665  86.3989550  48.0800006  43.2623864  86.7424187
  48.8996921  43.7520572  85.8910747  48.6179336  44.5396878  85.3073933
  49.8336079  43.3540557  85.7953620  48.5549731  42.2180398  87.4030078
  47.9676087  41.7349475  88.0834778  49.5070494  41.8966615  87.2326973
  42.5640936  44.1576083  84.1880652  42.0261893  45.0101968  84.8837113
  42.9119738  44.3091009  82.8925054  43.2690407  43.5513493  82.3097504
  42.8053150  45.5949300  82.2068963  42.8444533  45.4179208  81.1327054
  41.8253075  46.0218188  82.4242259  43.8800864  46.6372326  82.5687636
  43.8129073  47.7487129  82.0218653  44.7359367  46.3997708  83.5558556
  44.6931549  45.5382692  84.0997620  45.8242378  47.2876370  84.0076860
  45.8422216  48.1766115  83.3771929  45.5847721  47.6996552  85.4470174
  46.3355328  48.4604146  85.6582275  44.1279395  48.3372896  85.6458012
  43.9935289  48.6204438  86.6902137  44.0286438  49.2211138  85.0143454
  43.3694174  47.6066897  85.3674082  45.7867211  46.6466472  86.3758407
  45.6196844  46.9739197  87.2845508  47.2278558  46.5338875  83.8881746
  47.4455486  45.4197027  84.3456863  48.2050962  47.3120187  83.4287394
  48.0498140  48.2500010  83.0609059  49.6202783  46.8825289  83.4102220
  50.0564868  47.0363368  84.3967455  49.6706161  45.8147294  83.2017797
  50.4503535  47.6427407  82.3658851  49.8703686  48.4460633  81.7061030
  51.7645073  47.4105825  82.1316543  52.2437226  46.5900354  82.5027986
  52.6684322  48.2929504  81.3214548  52.0256738  48.8256841  80.6209326
  53.3616878  49.3779353  82.1189923  54.0459168  48.9203997  82.8338928
  53.9648668  49.9903039  81.4482346  52.3311266  50.2999114  82.8926675
  51.5027798  50.5247107  82.2183103  51.9182978  49.7276168  83.7232277
  52.8723340  51.6289977  83.4467041  53.6976794  51.4686781  84.1416160
  53.2476084  52.2726823  82.6508493  51.7188909  52.2166927  84.1127600
  51.0543801  52.6838386  83.4968385  51.4016433  52.2364670  85.3994911
  52.2079070  51.8979891  86.3804346  53.1587739  51.5920874  86.1748117
  51.8841038  51.9416550  87.3458918  50.2130785  52.6235745  85.6699523
  49.5803892  52.8916003  84.9168966  49.8984085  52.6631437  86.6390544
  53.6527491  47.4664851  80.5706727  54.1050062  46.4622247  81.0941964
  53.9537529  47.8272633  79.3114281  53.5635274  48.6416460  78.8373487
  54.9204566  47.0241551  78.4875526  55.4108624  46.2551798  79.0837500
  54.2522165  46.1545865  77.4125826  53.7375247  46.7720426  76.6768428
  55.3705255  45.3556435  76.7011904  54.9334873  44.7241209  75.9289229
  56.0789236  46.0482520  76.2462123  55.8903672  44.7311870  77.4289404
  53.1209280  45.2483959  78.0200222  53.5747875  44.6158079  78.7832446
  52.4096259  45.8993363  78.5275240  52.3250327  44.3342724  77.0654188
  51.5826762  43.7734549  77.6321899  51.8224844  44.9434916  76.3131512
  53.0057695  43.6413092  76.5736260  55.9423936  47.9918127  78.0003115
  55.6277843  49.0611521  77.4835512  57.2236499  47.6226314  78.1649220
  57.5156216  46.7878071  78.6729766  58.3433196  48.4288737  77.6023404
  57.9488773  49.2933880  77.0683919  59.2534098  49.0942086  78.6805089
  59.6474210  48.4141198  79.4353001  60.4994514  49.6326270  77.9790585
  61.1545132  50.1032127  78.7111952  61.0286364  48.8103937  77.4948363
  60.2063265  50.3664325  77.2289696  58.3860371  50.0872357  79.4740087
  58.9940055  50.5708938  80.2388222  57.9851555  50.8430661  78.7976783
  57.5631845  49.5528960  79.9503619  59.1009194  47.5062612  76.6456950
  59.5157672  46.3412945  76.9497084  59.5848159  48.0446218  75.5393552
  59.4572240  49.0303637  75.3107396  60.3796100  47.2836246  74.4803768
  60.5869604  46.2614534  74.8001125  59.5474570  47.1893813  73.1589353
  59.4282000  48.1900975  72.7449770  60.1087913  46.6078041  72.4277070
  58.1989639  46.5748373  73.3312942  58.0493748  45.4160735  73.5904696
  57.1924515  47.3427367  73.0796666  56.2446598  46.9654715  73.0983283
  57.3449181  48.3273501  72.8604066  61.6774721  47.9992106  74.2763397
  61.7009167  49.1715165  74.0475900  62.7832697  47.3273205  74.3625482
  62.8094016  46.3590961  74.6821079  64.0775477  47.8382952  74.0287728
  64.1749982  48.9124364  74.1808747  65.1052620  47.2488049  74.9802818
  65.0552324  46.1762908  74.7875528  66.4644910  47.9322913  74.7115027
  67.2169621  47.5231945  75.3857712  66.7643707  47.7527548  73.6792069
  66.3707979  49.0055082  74.8804288  64.8645050  47.4787370  76.4785102
  64.1417826  46.7398391  76.8252738  65.7974006  47.2853852  77.0078434
  64.3586926  48.8762581  76.8865346  64.2277206  48.9136910  77.9675543
  65.0858811  49.6287098  76.5824771  63.4052004  49.0739200  76.3969419
  64.3057089  47.6637808  72.5367036  64.1694213  46.5350162  72.0700256
  64.5098027  48.7614944  71.8289123  64.5485993  49.6703069  72.2882276
  64.7003685  48.8886395  70.4096879  64.4419390  47.9632281  69.8967157
  63.7284970  49.9318721  69.7907679  63.9038608  49.9999309  68.7169464
  62.6984494  49.6229428  69.9726269  63.9017400  50.9061179  70.2483117
  66.1492409  49.1562838  70.1614116  67.0454789  48.4933102  70.6791765
  66.5142912  50.1577075  69.3599540  65.8322608  50.8265651  69.0019137
  67.8742782  50.4499444  68.8864093  68.5706222  50.4341389  69.7244852
  68.3307691  49.3885754  67.8620534  68.3079658  48.3940489  68.3098576
  67.6541763  49.3694611  67.0075981  69.6325321  49.7060574  67.4458401
  69.9404754  49.0405952  66.7960587  67.8583871  51.8363926  68.2235761
  66.7439107  52.3258731  67.8026205  68.9975699  52.5819562  68.1561232
  69.8302539  52.3810780  68.7111359  69.1399750  53.7498926  67.2789108
  68.3207978  54.4389424  67.4825442  70.4339826  54.4725234  67.5381390
  70.4118537  55.3770968  66.9298890  70.6036685  54.8975881  68.9262726
  71.5890105  55.4105887  69.0384133  69.8296717  55.5532003  69.2542736
  70.5736544  53.9904016  69.5557244  71.4868478  53.5864916  67.2325659
  71.1329423  52.6790277  67.0695831  69.0986371  53.2925512  65.8336091
  68.4615975  53.9691181  64.9513298  69.5419995  52.0572328  65.5117882
  70.0867871  51.5135287  66.1806691  69.3528895  51.3237820  64.2722781
  69.6830154  51.9425358  63.4384252  69.9881312  50.4376081  64.2834443
  67.8965926  50.8941887  64.0319101  67.5965986  50.3896813  62.9846622
  67.0231128  51.1052365  65.0588743  67.3510079  51.2588639  66.0121420
  65.5972309  51.1424117  64.9689290  65.2733416  50.2561949  64.4236682
  65.1947027  51.0610268  65.9778494  64.9513320  52.3821573  64.2951508
  63.7599520  52.3607265  64.0273650  65.7733592  53.3537986  63.9650601
  66.7399509  53.3740607  64.2899623  65.4401292  54.5068237  63.1189093
  64.5936385  54.1088572  62.5579218  65.1279472  55.6940318  63.9738784
  66.0529608  56.0536165  64.4244955  64.7493300  56.4933183  63.3392020
  64.1278838  55.4293350  65.0668518  63.1704124  55.1606574  64.6184481
  64.4562976  54.5713408  65.6540036  63.9361618  56.5830086  65.9601980
  64.8556830  56.7486432  66.5218858  63.7672009  57.4721328  65.3538573
  62.7467127  56.4242862  66.9703621  61.8355999  56.1676422  66.4291510
  62.9530035  55.6009723  67.6545230  62.5347353  57.6708934  67.7410441
  61.6449451  57.6008128  68.2767194  63.3266527  57.8089250  68.4008427
  62.4827543  58.4776359  67.0869262  66.3872341  54.9518420  62.0347535
  65.9228466  55.1663292  60.8893993  67.6761310  55.0646995  62.3974043
  67.9630100  55.0549385  63.3757745  68.7755020  55.2067054  61.5089542
  68.5597743  56.0530960  60.8570818  70.1374194  55.6081081  62.1938027
  70.6348943  54.6922644  62.5133956  70.7717563  56.0670785  61.4359404
  70.0761275  56.5557858  63.3938232  69.4790143  56.0750599  64.1695812
  71.0873202  56.6603134  63.7899757  69.4847147  58.0241428  63.1566157
  68.2457571  58.2799731  63.2420130  70.3737009  58.8864405  62.6875901
  71.3592656  58.6284936  62.6402904  70.0724093  59.8089518  62.3719906
  68.9068500  53.9071814  60.6988192  68.3955533  52.8687592  61.0735088
  69.4642300  54.0607690  59.5133126  69.5369985  54.9797413  59.0780076
  70.0349369  53.0060326  58.6712564  69.3270951  52.1808820  58.5991785
  70.1806259  53.3906279  57.6621971  71.3540855  52.4887993  59.2021083
  72.2545644  53.3296114  59.5036554  71.6584573  51.1825469  58.9815769
  71.0775452  50.5602836  58.4195137  72.8730725  50.5308010  59.5387280
  73.5278159  51.3682013  59.7817621  72.6836713  49.8260779  60.8831139
  72.3718772  48.8180093  60.6118972  73.9573720  49.5734280  61.7650880
  73.6675896  49.0675951  62.6861892  74.6629309  48.9497706  61.2146231
  74.4285603  50.5254665  62.0074760  71.6322097  50.5740654  61.6899952
  71.4897188  50.0798796  62.6499513  71.9617450  51.6001717  61.8552557
  70.6889238  50.5799478  61.1419450  73.6371637  49.6535891  58.4836368
  73.0044762  49.0037931  57.6724293  74.9834181  49.7916175  58.3841442
  75.5271592  50.4810833  58.9048700  75.7773423  48.9319814  57.4905639
  75.3200983  48.9050772  56.5025915  77.1793597  49.4773029  57.1512199
  77.8154137  48.6623643  56.8058653  77.0232543  50.5638002  56.0770212
  78.0028616  50.9645871  55.8207097  76.5634540  50.1339134  55.1882744
  76.3916106  51.3660922  56.4599459  77.8071917  50.1504032  58.4270752
  78.7975160  50.5344834  58.1848151  77.1686920  50.9701736  58.7572779
  77.8889093  49.4114775  59.2247585  75.7697479  47.5240537  58.1044771
  75.8303448  47.4805657  59.3298338  75.9169465  46.4222765  57.2798324
  75.6339184  46.6424844  56.3356610  76.2197439  45.0308800  57.6043632
  76.1601684  44.3985475  56.7194454  77.6534882  44.9819704  58.1452783
  78.2693214  45.5614192  57.4577350  77.6965623  45.4307391  59.1375738
  78.2843877  43.6463005  58.2564250  77.7963117  42.4685526  58.9426763
  78.7682731  41.5457225  58.7854406  78.6293282  40.5675014  59.2449795
  79.7517730  42.0236163  58.0714625  80.6059444  41.5329294  57.8505856
  79.4528643  43.2892485  57.6698893  80.1213911  43.8175306  56.9905391
  75.1691665  44.2391146  58.4948066  74.6420712  43.2138819  58.1688962
  74.9249228  44.7693296  59.6916429  75.4214141  45.5859662  60.0500425
  73.8992362  44.2285784  60.6380300  74.0090523  43.1471489  60.7211222
  74.1767476  44.8874987  61.9783457  73.4873802  44.3044601  62.4670356
  75.1717636  44.6448953  62.3400392  74.0718097  45.9766022  61.9071014
  72.4286097  44.3332172  60.1411252  71.5141265  44.6923335  60.9149094
  72.1587805  44.1104250  58.8608146  72.8579800  43.7072876  58.2382706
  70.9374495  44.3751674  58.1811513  70.7570561  45.4484554  58.2418465
  71.0466616  44.0185083  56.7238631  70.0997528  44.2301128  56.2249158
  71.8384731  44.6097706  56.2621817  71.2799531  42.9582106  56.6250433
  69.7168740  43.7102744  58.8660444  68.7438243  44.4456774  59.1616107
  69.7023907  42.4488215  59.2872341  70.5609417  41.3508526  58.8123807
  71.6124333  41.5903104  58.9716801  70.4287393  41.1973071  57.7410353
  70.1816491  40.1074796  59.5748288  70.8132460  39.9727438  60.4524941
  70.2953406  39.2149839  58.9599669  68.7220514  40.3317074  59.9674370
  68.4872977  39.8659383  60.9244252  68.0375296  39.9097452  59.2317037
  68.6102250  41.8646455  60.0376678  67.6982207  42.2216493  59.5600146
  68.4705281  42.3164289  61.4349227  67.3553359  42.3521678  61.9344983
  69.5052507  42.7949013  62.0505667  70.4453645  42.7837477  61.6559210
  69.4325467  43.3830261  63.3381291  68.8382490  42.6673052  63.9069045
  70.8748865  43.5562677  64.0527045  71.2881427  42.5696104  64.2612268
  71.5572499  44.0471097  63.3581061  70.8281066  44.3445366  65.3304472
  70.1797177  43.7934183  66.4627181  69.5445579  42.9320023  66.3195720
  70.3205067  44.3105854  67.7632497  69.7937586  43.8558970  68.5903193
  71.1753922  45.4537426  67.9810879  71.4631584  45.9050249  69.1680419
  71.4859513  46.8901588  69.1789693  71.8472395  45.9793710  66.8344656
  72.5427787  46.7930012  66.9730007  71.6441889  45.4819470  65.5322018
  72.1093960  45.9687203  64.6894002  68.7213845  44.7504479  63.3479649
  67.6927168  44.8969340  63.9275745  69.1589363  45.7386314  62.6020496
  70.0960936  45.7489029  62.2007971  68.3549087  46.9572724  62.2475387
  68.2496382  47.4877801  63.1940977  69.0894898  47.7605114  61.1491068
  69.3519840  47.1037480  60.3192482  68.4312677  48.5324111  60.7478043
  70.2489700  48.3456300  61.6840591  70.9073910  47.6481422  61.8792232
  66.9312335  46.6874382  61.6923477  65.9932798  47.4506051  61.9757765
  66.7382671  45.5788849  60.8917546  67.4747531  44.9236896  60.6336027
  65.3672887  45.2483271  60.3223586  64.9547810  46.1770571  59.9259027
  65.4598032  44.2214851  59.1237708  64.4582079  44.0126809  58.7460442
  66.0677485  44.6465652  58.3258432  65.9161501  43.2953766  59.4725836
  64.4421081  44.7479840  61.3848679  63.3981306  45.2826219  61.5669033
  64.9215879  43.8032628  62.2592511  65.8626672  43.4138881  62.2129719
  64.0859131  43.2613785  63.3657005  63.0934267  43.0118505  62.9911641
  64.8272889  41.9840882  63.9342966  64.2245089  41.5436841  64.7281068
  64.9079226  41.2362519  63.1451272  66.1121411  42.2681250  64.4340288
  66.7370633  42.3748594  63.6863477  63.9039074  44.3080597  64.4992577
  62.7804101  44.3745023  65.0659624  64.8328860  45.2846950  64.6162951
  65.6640608  45.3353780  64.0266387  64.7413346  46.3913464  65.6219159
  64.1788219  45.9729194  66.4551473  66.1110432  46.8098440  66.0863395
  66.7668316  46.9507340  65.2279291  66.0493031  47.7678118  66.6025323
  66.6962359  45.7548449  67.0195289  66.4220323  44.7659063  66.6517358
  67.7841987  45.8169225  66.9863184  66.2389391  45.8886731  68.4595364
  66.5760896  46.8493469  68.8472633  65.1490166  45.8995687  68.4818976
  66.7468533  44.7643716  69.4002093  66.3640743  43.8055998  69.0477672
  67.8339566  44.7139788  69.3420543  66.3364413  44.9604520  70.8423363
  67.1821772  45.1320038  71.4229420  65.6967879  45.7761545  70.9135529
  65.8505591  44.1063425  71.1832500  63.9449519  47.6176223  65.1468381
  63.3153541  48.3432255  65.9776248  63.7917409  47.8175980  63.8263188
  64.4556589  47.3996742  63.1906258  62.7258641  48.6976175  63.2588008
  62.7179312  49.6833017  63.7220139  63.0816168  48.8638475  61.7098709
  63.7766524  48.0422251  61.5354819  62.2107929  48.7473251  61.0632967
  63.7949744  50.1475396  61.2559750  65.1025045  50.4850822  61.3820093
  65.8101990  50.0280535  61.9413837  65.2888938  51.5788689  60.5965046
  66.3082838  51.9334268  60.4420922  64.1112590  52.0444348  60.1314699
  63.1390538  51.1276120  60.4894103  62.1075801  51.2721422  60.1651395
  61.3525794  48.1272844  63.5007084  60.3590284  48.7595814  63.7277795
  61.2902600  46.8614064  63.2157556  62.0687843  46.3514509  62.7983738
  60.1200487  46.0343402  63.4553228  59.2881464  46.4410451  62.8800306
  60.3185667  45.0367080  63.0647852  59.6753358  45.9026006  64.9274032
  58.4777668  45.7873493  65.1163912  60.5530435  46.1030256  65.9471100
  61.5688266  46.1668096  65.8700134  59.9631352  46.2441230  67.3321054
  59.1279337  45.5517360  67.4484557  61.0697810  45.8977080  68.2986680
  61.9062079  46.4951275  67.9341873  60.7598604  46.2369265  69.7806309
  61.6086009  45.9558890  70.4041637  60.5774526  47.3065973  69.8778018
  59.8747030  45.6874910  70.1033306  61.3544475  44.4008351  68.3144404
  62.1566217  44.1893238  69.0218105  60.4553877  43.8620581  68.6144019
  61.6545375  44.0765528  67.3177024  59.2207001  47.5920130  67.6220962
  58.2108910  47.5531869  68.2990292  59.6973578  48.6398881  66.9795302
  60.5946249  48.6350924  66.4965368  58.9903781  49.9143121  66.8940884
  58.8640567  50.2701366  67.9162006  59.7521388  51.0294309  66.1881557
  59.9132374  50.6793097  65.1687118  58.9602634  52.2659875  66.0760060
  59.5481045  53.0288525  65.5655640  58.0530036  52.0647894  65.5059393
  58.6930176  52.6191577  67.0713333  61.1628975  51.2624866  66.7482353
  61.6449187  52.0703837  66.1979857  61.0955125  51.5300653  67.8034022
  61.7512089  50.3507487  66.6420820  57.6529712  49.6748772  66.2022468
  56.6268525  50.1386909  66.6331993  57.7129892  49.0358482  65.0381150
  58.5970369  48.7126140  64.6453523  56.5630227  48.7151477  64.1831243
  56.0855458  49.6371986  63.8547881  56.9083665  48.1983430  63.2877447
  55.5158674  47.8182850  64.9373296  54.3272111  48.1344920  65.0600401
  55.9835958  46.8331037  65.6780906  56.9509970  46.5103578  65.6349649
  55.1486380  46.0951229  66.6471127  54.2312674  45.7650092  66.1588471
  55.8768953  44.8016303  67.0973626  56.1002940  44.2185811  66.2043277
  56.8316877  45.0942266  67.5338456  55.2092305  43.9201816  68.0456533
  54.2075102  43.0797251  67.5908899  53.8629665  43.1174824  66.5682715
  53.6630803  42.1839266  68.5064936  53.0132930  41.4032429  68.1385074
  53.9221656  42.2481749  69.9113788  53.3945724  41.6019968  70.5975361
  54.9107226  43.2014004  70.4009937  55.1177512  43.3212630  71.4544696
  55.5856687  43.9633485  69.4086540  56.4110956  44.5948530  69.7036832
  54.6355660  47.0004480  67.7886313  53.5205793  46.8913511  68.3232059
  55.4177440  47.9895419  68.2633181  56.3201981  48.2489112  67.8641333
  55.0046782  48.7976698  69.4421113  54.6552123  48.0596643  70.1629446
  56.1914497  49.6370055  70.0201954  56.5466972  50.2176134  69.1688309
  55.9138630  50.7330133  71.0959147  56.8520706  51.2103650  71.3787598
  55.2344542  51.4807967  70.6857764  55.4611253  50.2739807  71.9746107
  57.0759477  48.7234308  70.5761025  57.5410493  48.2414118  69.8623613
  53.9048774  49.7693652  69.1372283  53.0185180  50.0200254  69.9515091
  54.0023652  50.3946462  67.9511838  54.8289702  50.2695252  67.3660337
  53.0336802  51.2947466  67.3157764  52.8661531  52.1935189  67.9101496
  53.6150627  51.7247402  65.9761531  54.1303094  50.8818903  65.5158064
  52.8057200  52.0107057  65.3034667  54.5639315  52.8669333  66.1236266
  54.0275987  53.7377445  66.5013066  55.3234803  52.6143065  66.8637269
  55.2325473  53.2162842  64.8189707  55.6186457  52.3100932  64.3528454
  54.4974889  53.6383990  64.1341032  56.3981483  54.2342354  65.0308691
  56.0038656  55.1939428  65.3627480  57.0710580  53.8786351  65.8114146
  57.1279395  54.3956784  63.7682407  57.9058544  55.0718611  63.8995404
  57.5139632  53.4765362  63.4704281  56.4798848  54.7509555  63.0371421
  51.7024820  50.6605196  67.2345215  50.7008396  51.2405408  67.6918880
  51.8332352  49.4632876  66.6872921  52.7277380  48.9863633  66.5747323
  50.6756164  48.7052959  66.1864017  49.9746500  49.4379374  65.7868177
  51.2449888  47.6861266  65.1653682  50.4312556  47.0884029  64.7543895
  51.7468512  48.2203364  64.3582495  51.9590183  47.0315902  65.6644514
  49.8575962  47.8936172  67.2475372  48.6161804  47.8810699  67.1649633
  50.5544862  47.3749594  68.2414976  51.5658515  47.2653087  68.1915207
  50.0112019  46.9108766  69.4868032  49.1185286  46.3580804  69.1969646
  51.0094547  45.9737140  70.2593741  51.2889262  45.1745037  69.5729314
  51.9094710  46.5595574  70.4496016  50.6335572  45.3103666  71.5720772
  50.4903510  46.1338093  72.2718727  49.4042778  44.3972378  71.4066524
  49.1616251  43.9365882  72.3636586  48.5563348  44.9873403  71.0608987
  49.6088548  43.6568602  70.6676477  51.7240191  44.2615701  72.0010560
  51.4328135  43.7999763  72.9449966  51.8135580  43.4938797  71.2336478
  52.6834912  44.7639385  72.1246776  49.6131662  48.0603664  70.4498104
  48.6566184  48.0101009  71.2297713  50.3901783  49.1586533  70.3773621
  51.1552825  49.2040788  69.7043330  50.3071043  50.4053147  71.1764191
  50.4805295  50.1787120  72.2284404  51.0938107  51.0931098  70.8638797
  48.9027870  51.0956677  71.0079981  48.1879065  51.2940357  71.9994612
  48.5060895  51.2990328  69.7782298  49.0995522  51.0920100  68.9764467
  47.2256466  51.8242704  69.4004536  47.1180454  52.7209862  70.0106900
  47.1554348  52.1925499  67.9374596  47.3791331  51.3008620  67.3529598
  46.1264755  52.4731931  67.7089690  48.0940018  53.3453315  67.4465207
  49.1156841  53.1426441  67.7677294  47.9571276  53.4180458  65.8868135
  48.5980643  54.2109075  65.5010605  48.2566900  52.4656335  65.4509599
  46.9214776  53.6283620  65.6218724  47.6644298  54.6883571  68.0187317
  48.3355074  55.4677414  67.6592998  46.6458891  54.9102604  67.7002527
  47.7034600  54.6491100  69.1065322  46.0315674  50.8362711  69.7103374
  44.9195681  51.2405885  70.0426677  46.2549865  49.5125525  69.5646205
  47.1635707  49.1376024  69.2932940  45.2512529  48.4768728  69.7734535
  44.3348480  48.7343152  69.2418381  45.9059176  47.1664421  69.2620438
  45.9919891  47.2226582  68.1767145  46.9181505  47.1062768  69.6601561
  45.1645172  45.8823970  69.6235214  45.0169911  45.8656850  70.7036772
  44.1754189  45.9181427  69.1668817  45.8445079  44.5581172  69.2077102
  46.5564899  44.5410304  68.1955258  45.5342325  43.5717553  69.9504508
  44.8305077  48.3296594  71.2088381  43.6235979  48.0722209  71.4408802
  45.7666443  48.4594958  72.0995740  46.7435880  48.5739587  71.8328679
  45.5849325  48.4621648  73.5596204  44.6860265  47.8628856  73.7049963
  46.8418938  47.8221610  74.2502587  47.7185159  48.4069119  73.9716947
  46.7256609  47.9195800  75.3300960  47.1231774  46.3457080  73.9257786
  47.2458603  46.2582981  72.8458951  48.3878070  45.9648221  74.6498480
  48.6231420  44.9204765  74.4445693  49.2074634  46.5955866  74.3056768
  48.2497453  46.1021596  75.7219251  45.9623922  45.3604027  74.1661419
  46.2803969  44.3518663  73.9013888  45.6732772  45.3851740  75.2166769
  45.1107454  45.6443393  73.5486760  45.1997879  49.7979814  74.2477849
  45.1798553  49.9941232  75.4498146  45.0656458  50.8572303  73.4307936
  44.8929951  50.7532054  72.4305813  45.1445300  52.2374594  73.8406569
  46.0993886  52.3549140  74.3507458  45.1102056  53.1747840  72.5899273
  45.1701531  54.2148294  72.9116601  45.9563317  52.9464908  71.9408175
  44.1812502  53.0180506  72.0420368  44.0886311  52.6443582  74.8845950
  44.3745908  53.0696150  76.0539768  42.7810311  52.5381877  74.5015676
  42.5211393  52.2293462  73.5645149  41.5858141  52.8411367  75.3542773
  41.7546163  53.8688932  75.6774978  40.2700061  52.7390905  74.5853349
  40.3929270  51.9856707  73.8067384  39.5065602  52.3683947  75.2700324
  39.7287265  54.0448080  73.9153607  39.6866059  54.8514006  74.6474523
  40.4054928  54.3667663  73.1241229  38.3612256  53.7918215  73.3507325
  38.3056407  52.7993624  72.9043145  37.6065238  53.8300930  74.1368981
  38.1112238  54.8638587  72.3125847  38.6697798  54.8280720  71.4596226
  37.2040072  55.8681034  72.4242635  36.7102320  56.1719733  73.6148989
  37.0126876  55.6519907  74.4393980  36.0289868  56.9247511  73.7091272
  36.9626049  56.6871417  71.4438995  37.4602951  56.5845830  70.5599621
  36.2740314  57.4310432  71.5584688  41.4649112  51.9271436  76.5884644
  40.8628962  52.3730607  77.5863846  42.0236411  50.7002899  76.5998918
  42.4153079  50.2636945  75.7659439  42.1330728  49.8374337  77.8388881
  41.1598401  49.8138616  78.3280622  42.5980689  48.4575593  77.3834035
  43.5808798  48.6376543  76.9478937  42.7699977  47.3764914  78.5391957
  43.1027931  46.4321353  78.1085309  43.5095688  47.7274356  79.2589187
  41.8154460  47.2272547  79.0442409  41.6670165  47.9180006  76.4712599
  41.9700871  47.0334133  76.1799018  43.1453879  50.3919852  78.8957113
  42.7639977  50.3915490  80.0761012  44.1503027  51.0853152  78.4542989
  44.3974836  51.1796016  77.4699366  44.9998643  51.7830341  79.3524021
  45.1934120  52.7918212  78.9873388  44.5211727  51.8837445  80.3269521
  46.3407200  50.9779696  79.4800287  47.2305380  51.4590649  80.2042372
  46.4923424  49.7670838  78.9887677  45.7331739  49.2412985  78.5582613
  47.7981635  49.0339156  79.0107517  48.2056715  49.1113067  80.0189635
  47.5970451  47.5914248  78.6919319  46.9891421  47.6613122  77.7901974
  48.9016571  46.8218838  78.4418839  48.6732075  45.7797304  78.2160101
  49.4318538  47.2669688  77.5997323  49.5293293  46.8709761  79.3317335
  46.8728493  46.7864882  79.7742574  47.5464552  46.6374115  80.6194673
  46.0241674  47.3618306  80.1402886  46.3818192  45.4283410  79.2808854
  45.8772169  44.9060550  80.0939526  45.6850389  45.5713690  78.4554820
  47.2304632  44.8350613  78.9410373  48.8145327  49.6691537  78.0376835
  48.6872449  49.5001134  76.7848699  49.7899123  50.4373257  78.5431968
  50.0685811  50.4353792  79.5242454  50.5891786  51.4147680  77.6494546
  50.0262141  51.6849775  76.7554231  50.8361036  52.8284012  78.4111634
  51.5886379  53.3301477  77.8020926  49.5973223  53.7825320  78.5381667
  49.8894973  54.6915726  79.0653831  49.2337278  54.0405173  77.5446452
  48.8060607  53.2795260  79.0950678  51.1888665  52.5525029  79.7370585
  51.3447575  53.3915300  80.2164656  51.8720398  50.6999038  77.1725507
  52.4858998  49.9783574  77.8946623  52.2206328  50.9726480  75.9006885
  51.7429145  51.6457695  75.3010641  53.3571421  50.2865434  75.2813120
  53.9610247  49.8537400  76.0781314  52.8885650  49.0795620  74.3576967
  52.4925503  49.4935792  73.4292852  54.0828959  48.1839086  74.1264565
  53.7922350  47.3450200  73.4944475  54.8737975  48.7508479  73.6360269
  54.4458459  47.8088042  75.0842951  51.7543117  48.2158457  75.0282768
  51.4699592  47.4034431  74.3577713  52.1206385  47.7993894  75.9665054
  50.8859742  48.8442168  75.2255087  54.2210189  51.2764776  74.5159822
  53.7530123  51.8351723  73.5025885  55.4658796  51.4550022  74.8080158
  55.8851903  50.9129971  75.5631309  56.4776323  52.3714500  74.2036140
  56.1184172  52.6351741  73.2096557  56.6552538  53.7011914  75.0162949
  57.1133300  53.4849822  75.9801444  57.3319129  54.3700024  74.4848021
  55.3397335  54.3754541  75.2231481  54.8013730  55.0216223  74.3682288
  54.7371458  54.1300413  76.3738092  53.7990459  54.4928657  76.5461363
  55.2107989  53.5782664  77.0902548  57.8178788  51.6618072  74.1376179
  58.0251545  50.7170706  74.8830114  58.5579950  52.0600524  73.1810671
  58.3080720  52.7642556  72.4862774  59.9331446  51.4466534  73.0460236
  60.1040901  50.6179775  73.7335166  60.1030434  50.8481381  71.6654927
  61.0977575  50.4087200  71.5780177  59.3505234  50.0756584  71.5075124
  59.9845992  51.6293534  70.9138589  60.8967356  52.5507152  73.3475179
  60.7114466  53.7613333  73.2176358  62.0866155  52.0390643  73.8037750
  62.2814943  51.0373765  73.8187744  63.2018811  52.8488180  74.3148890
  62.9418730  53.9068578  74.3127156  63.5107396  52.4587225  75.7744266
  63.7103285  51.4006361  75.9435677  64.8493360  53.1389930  76.2816670
  65.0385936  52.8433167  77.3139476  65.6812776  52.8177398  75.6553248
  64.7507911  54.2227883  76.2265220  62.1979421  52.9391712  76.5150967
  62.2801050  52.7210933  77.5792591  62.0717670  54.0119256  76.3739093
  61.3342046  52.4153384  76.1031709  64.4124556  52.6313790  73.4019160
  64.6753310  51.4366996  73.2510065  65.0569019  53.6903047  72.8490340
  64.8771093  54.6647082  73.0911525  66.0870799  53.4877259  71.8331401
  66.0763006  52.4354836  71.5465323  65.7931591  54.3803414  70.6017754
  65.7130934  55.4203216  70.9188265  66.6296398  54.3235477  69.9054523
  64.1876976  53.8611678  69.7152436  64.4799430  53.1151944  68.6897985
  67.5147307  53.8613467  72.4025739  67.7946372  55.0418368  72.4771623
  68.3410859  52.8913287  72.7512795  68.1317466  51.4625943  73.0209867
  68.4126106  50.8694863  72.1500524  67.0766314  51.2665118  73.2129031
  68.9547369  51.0622230  74.2062588  69.2368427  50.0091618  74.1894649
  68.4456587  51.2404614  75.1539181  70.1436597  52.0004197  73.9855575
  70.9275059  51.5029525  73.4138448  70.5830286  52.2967189  74.9374247
  69.5844325  53.2851077  73.1904377  69.5966696  54.1575664  73.8437994
  70.4076267  53.6584134  71.9715803  70.3836612  53.2765033  70.9217330
  71.2181505  54.4231035  71.9812699  71.4009780  55.0488944  72.7634354
  72.1558866  54.6021643  70.7929472  71.7585862  54.3818902  69.8887252
  72.5553034  55.6123841  70.7221349  73.2024937  53.5865268  71.1430954
  72.9152230  52.5211044  71.6908683  74.4562085  53.9382755  70.8736499
  74.7146530  54.7605474  70.3274171  75.5906107  53.1459536  71.3564059
  75.4676669  52.1115461  71.0367092  76.8914654  53.6966845  70.7649384
  76.9222982  54.7746705  70.9223221  77.7344231  53.2707955  71.3089727
  77.0664938  53.4117316  69.2916966  77.5953787  52.2009993  68.8636718
  77.8845302  51.4586497  69.5900582  77.7892473  51.9071092  67.5101189
  78.1678577  50.9894788  67.1875082  77.8571733  52.7608896  66.6355243
  77.6838405  52.4380796  65.4521431  77.0965480  54.2553980  67.1099425
  76.8728430  54.7144541  66.1000293  76.7080972  54.3549736  68.3432371
  76.3034175  55.3028985  68.6519359  75.6428134  53.1673556  72.8853885
  75.6916406  54.2423010  73.4913849  75.6356197  51.9828591  73.5098714
  75.6661956  51.0937814  73.0079422  75.5852765  51.8267847  74.9623466
  75.7112676  52.8114752  75.4115332  74.2266851  51.2693237  75.4428261
  74.1069697  50.2798095  75.0034645  74.1979927  51.1274112  76.9753992
  73.2297957  50.7335242  77.2865119  74.9856893  50.4436274  77.2921237
  74.3563961  52.1024423  77.4356113  73.0806928  52.1318918  74.9688781
  72.1394633  51.7120907  75.3241981  73.1983540  53.1407391  75.3620306
  73.0757482  52.1642680  73.8800532  76.7043670  50.8877809  75.4010786
  76.8584484  49.7992117  74.8400416  77.4614904  51.2884078  76.4216940
  77.2969860  52.1397953  76.9574827  78.6201375  50.5046576  76.8572225
  79.1865149  50.1997179  75.9778330  79.5368690  51.3450350  77.7323333
  79.6825145  52.3212994  77.2712527  79.0595849  51.5165209  78.6970312
  80.8993578  50.6755676  77.9503554  81.5667901  51.3720899  78.4585172
  80.7778195  49.8144934  78.6074068  81.5444954  50.2235232  76.6373948
  81.8519301  51.0920627  75.7845386  81.7437761  48.9982399  76.4513906
  78.1563126  49.2467968  77.5957736  77.7661283  49.2952224  78.7639316
  78.2001109  48.1118310  76.9099824  78.5029620  48.0830072  75.9369739
  77.8385787  46.7944211  77.4214698  77.9223328  46.7944148  78.5081593
  76.3988414  46.4227274  77.0721043  76.1392691  45.5072366  77.6036149
  75.3906108  47.4838931  77.5218312  74.3838744  47.1688572  77.2489138
  75.4511436  47.6077006  78.6030722  75.6175334  48.4324979  77.0352015
  76.3188791  46.2331604  75.6561990  75.5541065  45.6571364  75.4463384
  78.7764034  45.7905637  76.7695462  79.6001738  46.1890061  75.9324042
  78.6824670  44.4941951  77.1001396  78.2158970  43.9393786  78.3893387
  77.1326997  43.8190825  78.4071578  78.4771123  44.5890240  79.2247930
  78.9249327  42.6112424  78.4740001  78.3314713  41.8826118  79.0260087
  79.8774764  42.7061657  78.9952571  79.1268433  42.1808254  77.0520560
  78.2372489  41.6958980  76.6487581  79.9461125  41.4682243  76.9597486
  79.4343779  43.4947118  76.3236852  80.4949560  43.7393137  76.2815133
  79.0426333  43.4260832  74.8572264  79.8827641  43.0431412  74.0361491
  77.8088512  43.7750127  74.4829152  77.0560660  44.0498444  75.1142116
  77.4731651  43.7743914  73.0589223  77.7519309  42.8021690  72.6522342
  75.9695473  43.9748321  72.8568779  75.4354229  43.1414886  73.3121877
  75.6578138  44.8781163  73.3813887  75.5556045  44.0870575  71.3684682
  76.1067239  44.9085159  70.9116826  75.8539699  43.1757914  70.8513086
  73.7809963  44.3547198  71.1032797  73.7702787  45.8422835  70.1011372
  72.7738496  46.1194001  69.8855107  74.2445833  46.6547122  70.6496963
  74.3153993  45.6616439  69.1748878  78.2533197  44.8505170  72.3121354
  78.6744212  44.6388129  71.1659130  78.4529493  46.0111984  72.9539902
  78.1126104  46.2131229  73.8944751  79.1942139  47.0980894  72.3274767
  78.6938876  47.3554898  71.3938690  79.2016998  48.3228502  73.2367127
  79.7592376  49.1280946  72.7579155  78.1771801  48.6479117  73.4175748
  79.6755853  48.0684251  74.1852856  80.6152534  46.6742774  71.9885350
  81.1557450  47.0766325  70.9513116  81.2372271  45.8619851  72.8468752
  80.8454574  45.5453961  73.7336226  82.5768121  45.3600354  72.5454817
  83.2136514  46.2124020  72.3085597  83.1486432  44.6331671  73.7619520
  84.1467479  44.2631977  73.5293408  83.2046866  45.3224475  74.6050627
  82.5015689  43.7948215  74.0220797  82.5652512  44.4377749  71.3270372
  83.4463183  44.5298631  70.4632471  81.5738951  43.5434835  71.2427021
  80.8817791  43.3839733  71.9745695  81.4128358  42.7039029  70.0558027
  82.3158163  42.1027777  69.9452398  80.1923417  41.8019019  70.2241516
  79.2861343  42.3760967  70.2077926  80.1420813  41.0988920  69.3869486
  80.2378483  41.0947016  71.5001801  81.1877479  41.0760059  71.7853779
  81.2468713  43.5450404  68.7976472  81.8029212  43.2225727  67.7387462
  80.4801882  44.6318680  68.9030705  80.0447058  44.9392981  69.7729597
  80.2009527  45.4854958  67.7510637  79.8942617  44.8681749  66.9070770
  79.0433251  46.4422437  68.0881166  79.2630046  46.9518455  69.0254272
  78.8946708  47.5301556  67.0318153  78.0681660  48.1885162  67.3003312
  79.8160811  48.1095994  66.9749067  78.6935156  47.0723513  66.0632969
  77.7556671  45.6397450  68.2642463  76.9344392  46.3135368  68.5005389
  77.5376335  45.2358109  67.4552022  77.8823963  44.9206608  69.0722341
  81.4578242  46.2353989  67.3161552  81.7974158  46.2736397  66.1259153
  82.1701138  46.8372074  68.2710938  81.8992311  46.8851677  69.2537482
  83.4345173  47.4894193  67.9469101  83.2175876  48.3206284  67.2761838
  84.0961346  48.0296246  69.2135635  84.0680173  47.2565359  69.9833985
  85.1458667  48.2315368  69.0039585  83.4528675  49.2906915  69.7620197
  83.2670134  49.9947873  68.9505668  82.4858160  49.0509681  70.2032920
  84.3419199  49.9275346  70.7974418  85.3246886  50.1073361  70.3623247
  83.9322900  50.8982967  71.0726174  84.4905696  49.1090814  71.9989526
  85.2294841  48.4068906  72.0131654  83.7172055  49.2255563  73.0738420
  82.7285279  50.1140491  73.0771992  82.5669160  50.6992485  72.2571607
  82.1315441  50.2092638  73.8979890  83.9272027  48.4674624  74.1449849
  84.6864124  47.7872039  74.1486467  83.3270325  48.5654650  74.9650062
  84.3806038  46.5347048  67.2282905  84.9615727  46.8795852  66.1942847
  84.5579529  45.3268868  67.7762921  84.1093389  45.0085326  68.6352548
  85.4460965  44.3519429  67.1449447  86.4488011  44.7750021  67.0927476
  85.5081958  43.0710386  67.9851458  84.4980613  42.7865120  68.2792039
  85.9036399  42.2596485  67.3734301  86.3785444  43.2240914  69.2463892
  87.3762280  43.5465181  68.9473995  85.9595703  44.0164768  69.8672003
  86.5136312  41.9572925  70.0883302  86.3423931  40.8503654  69.5841307
  86.7879437  42.2825697  71.2508726  85.0011231  44.0552626  65.7149461
  85.8176609  44.0620543  64.7882925  83.7026884  43.8364578  65.5130791
  83.0379607  43.8773065  66.2739209  83.2104468  43.5086447  64.1881612
  83.7404075  42.6522596  63.7724716  81.7258079  43.1496033  64.3179193
  81.6425675  42.3447386  65.0490463  81.1615911  44.0141700  64.6658390
  81.0466740  42.6669073  63.0666499  80.4805604  43.4821595  62.1837010
  80.0019138  42.7289484  61.1996148  79.4871778  43.1788228  60.3503846
  80.2750842  41.4585254  61.4802077  80.0167122  40.6803930  60.8897839
  80.9271226  41.3578427  62.6325082  81.2222505  40.3787942  63.0065719
  83.3700711  44.6425001  63.1927084  83.6692013  44.4074667  62.0158237
  83.1500596  45.8839346  63.6453118  82.8480453  46.1032353  64.5944052
  83.3330657  47.0411195  62.7807999  82.8080861  46.8402540  61.8469730
  82.7384152  48.3044511  63.4247361  82.8246456  48.2175252  64.5073663
  83.3389258  49.1629427  63.1239595  81.2790361  48.5796279  63.0713458
  80.8298489  48.4983904  61.7590405  81.5250752  48.2384289  60.9747756
  79.5146285  48.7431455  61.4427395  79.1806744  48.6806713  60.4188680
  78.6221034  49.0698962  62.4456326  77.3147095  49.3128052  62.1301200
  77.2594845  49.6604490  61.2150484  79.0355607  49.1719226  63.7559929
  78.3386182  49.4444673  64.5319126  80.3581967  48.9221276  64.0611221
  80.6862334  48.9933785  65.0872148  84.8077281  47.2661593  62.4789581
  85.1671672  47.6231281  61.3516657  85.6704619  47.0773654  63.4820315
  85.4036885  46.8362466  64.4366759  87.1043126  47.2118946  63.2575450
  87.3018988  48.2278165  62.9144005  87.8588993  46.9733004  64.5623190
  88.7068720  47.6555029  64.6289048  87.2100776  47.1883180  65.4105746
  88.3122599  45.6393913  64.6318963  87.5422632  45.0340457  64.6884989
  87.5909812  46.2559194  62.1689053  88.4775440  46.6065483  61.3751887
  87.0137629  45.0477494  62.1012202  86.3172287  44.6964550  62.7563540
  87.3805021  44.1322135  61.0265013  88.4681128  44.0810333  60.9854204
  86.8391156  42.7269085  61.3050395  85.7751461  42.7922230  61.5342317
  86.9336444  42.1210782  60.4046133  87.5596412  42.0352993  62.4539459
  88.7495384  42.3521383  62.6953092  86.9329089  41.1829304  63.1243862
  86.8806823  44.6391766  59.6798739  87.5950253  44.5551936  58.6787120
  85.6602751  45.1786904  59.6390872  85.0601624  45.3124903  60.4527121
  85.0886993  45.6279255  58.3697555  85.2575641  44.8601958  57.6145748
  83.5674927  45.8268453  58.5148169  83.3718123  46.3850833  59.4302522
  83.0171489  46.6336882  57.3616293  81.9420935  46.7597961  57.4865346
  83.4976946  47.6121609  57.3410700  83.2148920  46.1122390  56.4256649
  82.8705281  44.4614677  58.6151597  82.8982296  43.9784038  57.6387665
  83.4317464  43.8269567  59.3016473  81.4336208  44.5386567  59.0827819
  81.0116088  43.5349196  59.1278024  81.3974446  44.9927084  60.0737114
  80.8560051  45.1448693  58.3851835  85.7807706  46.9001187  57.8822110
  86.0864751  47.0389827  56.6930933  86.0393490  47.8439998  58.7924786
  85.7665256  47.7698756  59.7725172  86.7422068  49.0767682  58.4639624
  86.3415025  49.3976936  57.5021039  86.5066037  50.1354492  59.5426534
  86.9180385  49.7664215  60.4826969  87.0701666  51.0300200  59.2768686
  85.0671719  50.5299217  59.7744260  84.0384464  50.5035884  58.8648424
  84.1291508  50.1893166  57.8362217  82.8716285  50.9390186  59.4598304
  81.9613471  51.0021457  59.0021645  83.1324848  51.2717441  60.7649549
  82.2798468  51.7607304  61.7563914  81.2338220  51.9396322  61.5575847
  82.8215192  52.0069924  62.9977831  82.1892725  52.3923810  63.7833538
  84.1766530  51.7690545  63.2643477  84.5665497  51.9683907  64.2519500
  85.0305317  51.2801193  62.2745532  86.0740947  51.1011880  62.4866225
  84.5068182  51.0255854  60.9999514  88.2477455  48.8857334  58.3265549
  88.9205483  49.8070829  57.8534981  88.7870537  47.7443794  58.7670472
  88.2384646  46.9865431  59.1729626  90.2269557  47.4688533  58.7119051
  90.4113723  46.5112707  59.2011121  90.7077404  47.3321684  57.2623443
  90.5379329  48.2673599  56.7299401  91.7822398  47.1471599  57.2472928
  89.9789344  46.1899642  56.5441235  90.0354004  45.2918005  57.1591899
  88.9240668  46.4469813  56.4496173  90.5385846  45.8826911  55.1655877
  91.1835189  46.7615072  54.5677021  90.3190654  44.7586194  54.6730811
  91.0139957  48.5298150  59.4781549  92.0016967  49.0865424  58.9997900
  90.5427532  48.8123257  60.6916742  89.6593387  48.4379069  61.0391166
  91.2159770  49.6725054  61.6481413  92.2086133  49.9240258  61.2750115
  90.4819373  51.0159433  61.8457492  91.0508329  51.6218070  62.5514665
  90.3969525  51.7835263  60.5176551  89.8764827  52.7282308  60.6759873
  91.4030710  51.9802201  60.1465685  89.8520103  51.1865884  59.7868754
  89.0979941  50.7826176  62.4227914  88.5936126  51.7391796  62.5564586
  88.5200563  50.1589267  61.7415899  89.1870496  50.2813583  63.3876960
  91.3033575  48.9078737  62.9601017  90.5839569  47.9307468  63.1874425
  92.2055469  49.3588132  63.8291060  92.8367765  50.1389304  63.6508415
  92.3514631  48.7407522  65.1373420  92.5139707  47.6742757  64.9869659
  93.5523526  49.3297244  65.8768757  93.8627071  48.6523980  66.6737489
  94.3958418  49.4249266  65.1924588  93.2366206  50.5999692  66.4259299
  94.0633069  51.0865092  66.6232614  91.0861507  48.9308058  65.9756120
  90.2025880  49.7320394  65.6632549  91.0080255  48.1676395  67.0595632
  91.7155494  47.4900985  67.3447661  89.8518053  48.2631615  67.9390595
  88.9392402  48.1549991  67.3531456  89.8965350  47.1241378  68.9614722
  89.0666836  47.2541281  69.6559622  89.7839348  45.7707279  68.2496258
  89.8169433  44.9676289  68.9875415  88.8402741  45.7227492  67.7051511
  90.6124230  45.6565861  67.5509158  91.1449961  47.1499356  69.6624382
  91.1685291  46.4211458  70.3167471  89.7734077  49.6415324  68.6014325
  88.6859143  50.2186587  68.7248482  90.9228166  50.2066341  68.9858938
  91.8302730  49.7439011  68.9505225  90.9520591  51.5752383  69.5003870
  90.2766379  51.6260893  70.3533541  92.3679004  51.9308672  69.9596450
  92.8877299  51.0147021  70.2392972  92.9111766  52.3631987  69.1191141
  92.4237968  52.9128554  71.1438481  91.7085416  53.7177088  70.9754088
  92.1156303  52.3960042  72.0520007  93.8190513  53.5147376  71.3560544
  93.9093570  54.7515072  71.5335914  94.8217731  52.7563051  71.3496064
  90.4557139  52.5826739  68.4624292  89.6672530  53.4780550  68.7888498
  90.9091692  52.4639511  67.2085823  91.5773114  51.7644659  66.8884653
  90.4300070  53.3935891  66.1889900  90.5876034  54.3999567  66.5787691
  91.2241015  53.2488014  64.8834110  90.9838350  52.2871894  64.4311640
  90.8945225  54.0190609  64.1853739  92.7432774  53.3511889  65.0486491
  92.9978927  54.3576901  65.3799666  93.0613730  52.6670635  65.8351683
  93.5204415  53.0344785  63.7654661  93.3191343  51.9507124  63.1731452
  94.3494096  53.8756521  63.3559000  88.9377591  53.2153434  65.9195751
  88.2528909  54.1855928  65.5731959  88.4114581  51.9998020  66.0764316
  88.9428588  51.1561980  66.2899126  86.9712704  51.8124915  65.9404473
  86.6472893  52.2460692  64.9936735  86.6374199  50.3236718  65.9284072
  85.5600263  50.1933782  65.8269419  87.1424036  49.8446460  65.0900872
  86.9720421  49.8689823  66.8610705  86.2283002  52.5315785  67.0588802
  85.2064535  53.1954281  66.8217283  86.7390603  52.4115127  68.2861062
  87.5430190  51.8269036  68.5136952  86.1699382  53.1291386  69.4230688
  85.1407313  52.8027727  69.5652373  86.9795477  52.8054662  70.6797327
  86.9308856  51.7330082  70.8661827  88.0260430  53.0496057  70.4999228
  86.5127540  53.5379656  71.9111880  87.0357376  54.7835297  72.2363324
  87.7872760  55.2285724  71.6005934  86.6094423  55.4593290  73.3611578
  87.0211136  56.4288617  73.5991779  85.6548818  54.8924981  74.1807706
  85.3163250  55.4161977  75.0625842  85.1293923  53.6460410  73.8676327
  84.3850670  53.1980854  74.5091682  85.5584550  52.9791609  72.7396048
  85.1437888  52.0116497  72.5006969  86.1321544  54.6343101  69.1681021
  85.1157735  55.2953221  69.4270553  87.2374215  55.1995476  68.6563311
  88.0885086  54.6980022  68.4005438  87.2680521  56.6423532  68.4315906
  86.9561766  57.1287790  69.3550157  88.6856007  57.1166272  68.0949193
  89.0659816  56.5415957  67.2500933  88.6498335  58.1591662  67.7797850
  89.6498966  56.9812174  69.2652103  89.2078164  57.0002451  70.4332935
  90.8675898  56.8740582  69.0166912  86.2953993  57.0423758  67.3270513
  85.6300608  58.0764739  67.4314839  86.1852203  56.2362795  66.2666444
  86.6878294  55.3568099  66.1456090  85.2881998  56.6000541  65.1729631
  85.5540787  57.6118440  64.8634414  85.4668168  55.6646025  63.9799423
  86.5021291  55.6980294  63.6406354  85.2649410  54.6383159  64.2874042
  84.5383540  56.0446586  62.8260112  83.5563410  56.2912724  63.2312976
  84.9221009  56.9444964  62.3473276  84.3788861  54.9641337  61.7815806
  84.1360366  54.0204900  62.2706948  83.5394750  55.2110356  61.1302505
  85.5826404  54.7999596  60.9809542  86.4691278  55.1049089  61.3846395
  85.6037861  54.2780495  59.7561706  84.4724564  53.8765652  59.1780496
  83.5859457  53.9668523  59.6749980  84.4919546  53.4766518  58.2403392
  86.7611306  54.1632706  59.1078577  87.6262674  54.4743056  59.5501337
  86.7829159  53.7633665  58.1699366  83.8272513  56.6105599  65.6230739
  83.0605912  57.5027855  65.2373310  83.4101622  55.6156848  66.4161331
  83.9803724  54.8159348  66.6906149  82.0506913  55.6230580  66.9605357
  81.3463155  55.6920180  66.1322535  81.7568096  54.3127071  67.7137520
  82.5591025  54.1423186  68.4325402  80.4422786  54.4079547  68.5027498
  80.2614622  53.4669998  69.0237220  80.5102280  55.2181489  69.2291673
  79.6189023  54.6054867  67.8163976  81.7142831  53.1479915  66.7339106
  80.7122485  53.0728316  66.3121035  82.3939641  53.3513490  65.9071993
  82.0844726  51.8331465  67.3626152  82.0344963  51.0448958  66.6133100
  83.0978221  51.8921448  67.7602491  81.3894003  51.6084361  68.1721708
  81.8458555  56.8350641  67.8604226  80.9000756  57.6069843  67.6764092
  82.7386860  57.0292836  68.8363699  83.5857089  56.4768379  68.9642086
  82.5417811  58.0930804  69.8204784  81.5395232  57.9477701  70.2229016
  83.5676854  58.0008704  70.9567840  83.4181421  58.8468824  71.6265115
  83.3772847  56.7178099  71.7610170  84.1164900  56.6768431  72.5607944
  82.3760516  56.7037041  72.1919758  83.5033177  55.8557856  71.1064575
  84.8995433  58.0472238  70.4118235  85.0934641  57.2048992  69.9487582
  82.6118539  59.4772197  69.1987169  81.9871097  60.4069252  69.7190256
  83.3723838  59.6477841  68.1109367  83.9528505  58.9244099  67.6861338
  83.4083282  60.9469566  67.4453649  83.4447208  61.7035789  68.2283739
  84.6500210  61.0691432  66.5653885  84.6566319  62.0451591  66.0782647
  85.5442024  60.9634237  67.1802183  84.6376966  60.2860110  65.8067256
  82.1599391  61.1946735  66.6073465  81.8133330  62.3574284  66.3539648
  81.4762791  60.1296497  66.1636385  81.7530286  59.1593605  66.3126161
  80.2413553  60.3133627  65.4070390  80.3914248  61.2071771  64.8006532
  79.9698911  59.1105993  64.5031213  80.9167726  58.6331403  64.2474110
  79.3802043  58.3758865  65.0503469  79.2371322  59.4877527  63.2240185
  78.9291642  60.5319289  63.2757461  79.9160638  59.3978558  62.3753943
  78.0175399  58.6079140  62.9956454  77.2225645  58.8901387  63.6863224
  77.6344086  58.7613837  61.9878784  78.3636780  57.2011912  63.1856141
  79.3370011  56.9739160  63.3847640  77.4969064  56.1999422  63.1161850
  76.2165956  56.4402591  62.8418359  75.9009895  57.3982838  62.6855904
  75.5529478  55.6687616  62.7886299  77.9199854  54.9552112  63.3097301
  78.9030524  54.7757239  63.5099544  77.2605008  54.1785723  63.2574812
[truncated: 5,209,792 more chars]
