# Supplementary material for: Path to Actinorhodin: Regio- and Stereoselective Ketone Reduction by a Type II Polyketide Ketoreductase Revealed in Atomistic Detail
Source: JACS Au. 2022 Apr 7;2(4):972–84. doi: 10.1021/jacsau.2c00086 (PMC9088766; doi:10.1021/jacsau.2c00086)
Supplement: Supplementary file 2 — au2c00086_si_002.zip [file au2c00086_si_002.zip › SI_files/Series_II_starting_structures/ROHeq.rst]

153693  0.0000000e+00
  57.9322190  81.5702800  16.9157603  58.4019664  82.3035935  16.3490123
  57.6921752  80.7631757  16.3068547  57.0627446  81.9591622  17.3334464
  58.8609020  81.1123554  18.0186428  59.8602747  80.8754887  17.6537229
  59.1067808  82.2855150  19.0398857  59.6436485  83.0884583  18.5339191
  58.1443007  82.6929146  19.3497226  59.8995662  81.8659986  20.2935040
  59.9446479  82.7186711  20.9719508  59.3419101  81.0812492  20.8040401
  61.5880826  81.2736139  20.0119356  61.9443336  80.2295077  21.4479716
  62.9529130  79.8250481  21.3627741  61.8683217  80.8246442  22.3577068
  61.2272141  79.4094851  21.4892755  58.3278370  79.8167815  18.5884698
  57.1105073  79.7457220  18.8598382  59.2078282  78.7994260  18.8034630
  60.1876511  78.8101539  18.5195058  58.7572409  77.5382537  19.5090219
  57.9596284  77.0626610  18.9382791  59.9887441  76.6260196  19.6149813
  59.7140886  75.6992529  20.1192325  60.3603929  76.3990998  18.6157654
  60.7679720  77.1319450  20.1854683  58.1625880  77.8058679  20.8565554
  58.7110650  78.5517452  21.6752240  57.1066739  77.0778234  21.0708911
  56.7049159  76.4794867  20.3490862  56.3772422  77.0161738  22.3240450
  55.5808323  76.3017234  22.1189079  57.2365686  76.4333266  23.4710196
  56.5949265  76.3501431  24.3480185  57.7024605  74.9672818  23.1882245
  58.3019530  74.6082923  24.0246304  56.8300810  74.3250387  23.0649920
  58.3008265  74.9446558  22.2778172  58.2688601  77.3094138  23.8541562
  58.3308070  78.0439234  23.2085859  55.5539005  78.2786073  22.7270342
  55.2438453  78.3461613  23.8473237  55.2043109  79.1999445  21.8471396
  55.3486296  79.1185044  20.8405756  54.5457185  80.4756060  22.2918495
  55.0084829  80.9071317  23.1804044  54.7243832  81.4841767  21.1795939
  54.2958857  82.4312001  21.5057664  55.7918558  81.6482700  21.0372431
  54.1093556  81.1216576  19.8236467  54.1633789  80.0389009  19.7142750
  53.0531959  81.3862212  19.8578961  54.6997483  81.7411631  18.5698838
  55.6126752  82.5822338  18.4557539  54.3294988  81.2674715  17.4199068
  53.5885626  80.5687181  17.3714011  54.7802547  81.5940719  16.5657634
  53.0979230  80.2076131  22.7469337  52.5426275  81.0968337  23.3316897
  52.4357599  79.1193612  22.4371519  52.7883726  78.4167559  21.7870954
  51.0936319  78.7972389  23.0050931  50.6105072  79.7525573  23.2090585
  50.3386451  77.9373558  21.9489414  50.8660202  76.9970846  21.7843026
  49.3427951  77.6844532  22.3128834  50.2368629  78.7211858  20.6364411
  49.3328536  79.5504320  20.3407237  51.0992252  78.4226931  19.7790565
  51.0705158  78.1173679  24.3380776  50.0481589  78.1712335  25.0801508
  52.1790339  77.3528606  24.5832512  53.0420623  77.4836557  24.0557249
  52.3007909  76.2708653  25.5971548  51.5597571  75.5138494  25.3374985
  53.7737345  75.9352245  25.5844008  54.3747496  76.8448026  25.5857935
  54.0474744  75.3706666  26.4759862  54.0103679  75.2176956  24.4829503
  54.7037556  74.5524476  24.6707459  52.0899272  76.6713864  27.0437830
  52.0004859  77.8633102  27.2679080  52.0946087  75.7096201  27.9427077
  52.2486009  74.7276656  27.7152470  51.8747232  75.9667333  29.3792469
  50.8903803  76.4281088  29.4590400  51.9737930  74.6472232  30.1475034
  52.9577114  74.2010933  30.0026326  51.8584357  74.8249244  31.2164543
  50.8664798  73.6814695  29.6410002  51.1864797  73.2299249  28.7018336
  50.7412905  72.8712360  30.3586338  49.5398495  74.3680217  29.4332806
  49.1102133  75.1099274  30.3545481  48.9900105  74.3002311  28.3211498
  52.9275246  76.9273242  29.9997657  54.0221417  77.0822042  29.4421257
  52.6878532  77.6729712  31.0833211  51.8556607  77.5206286  31.6522567
  53.5197624  78.7703325  31.6149014  54.2957610  78.8777401  30.8571266
  52.7663400  80.1714442  31.7530646  52.0428579  80.0590637  32.5605089
  53.5990669  81.3975495  32.1758167  52.9541567  82.2754990  32.2271317
  54.0431610  81.2154731  33.1549103  54.3894190  81.5708080  31.4446665
  52.1969191  80.4613422  30.3147047  51.6609589  81.4104059  30.3188795
  53.0198356  80.5118317  29.6012728  51.5148370  79.6620794  30.0249171
  54.1436451  78.4351784  32.9581834  53.4673204  77.8432167  33.7658769
  55.4318200  78.8915474  33.1492457  55.9074233  79.4918196  32.4754523
  56.2374986  78.5806349  34.2942354  55.5817201  78.2181214  35.0856219
  57.2653822  77.5590702  33.8127280  57.9150955  77.2778684  34.6413477
  56.7511509  76.6744082  33.4382225  57.8654849  77.9951518  33.0131749
  56.9709493  79.7650070  34.8919402  57.4207924  80.6281308  34.0713713
  57.1637651  79.7262643  36.2075094  56.7399945  79.0020755  36.7872298
  57.9625161  80.6539371  36.9860549  58.5521319  81.2263845  36.2708251
  57.0685950  81.6719050  37.7264593  56.5854510  82.3052974  36.9828899
  56.2780537  81.1233422  38.2395731  57.7832489  82.5992269  38.7733712
  57.9810817  81.9913991  39.6570350  59.0758565  83.2005996  38.2580723
  59.5179624  83.8301713  39.0302411  59.7707960  82.4021469  37.9992530
  58.8691676  83.8026444  37.3732952  56.8685500  83.8237401  38.9818524
  57.3245966  84.5000670  39.7047637  56.7342188  84.3428513  38.0331701
  55.8994451  83.4946123  39.3547663  59.0568646  80.0167661  37.8302214
  58.7273645  79.3726134  38.8691795  60.3361017  80.0374936  37.4860213
  60.6288832  80.3610244  36.5652924  61.4672562  79.6333282  38.2990102
  61.0986468  78.8448935  38.9550464  62.6676351  78.9410721  37.5644947
  63.0367331  79.6445307  36.8183576  63.7883724  78.6387214  38.5768699
  64.6213132  78.1575099  38.0645136  64.1301809  79.5692166  39.0300818
  63.4084064  77.9751830  39.3541696  62.2778566  77.7150422  36.7651392
  63.1636319  77.2947512  36.2880817  61.8363903  76.9728527  37.4292518
  61.5525059  77.9945626  36.0011283  61.9558158  80.8833044  39.0492920
  62.5921980  81.7593565  38.4252700  61.5269473  80.9959100  40.3144001
  60.7740091  80.4259402  40.7000802  62.1028644  81.9602086  41.2858012
  62.2569884  82.9131840  40.7798629  61.1307232  82.1595007  42.4259834
  60.8778647  81.2398883  42.9540764  61.7341844  83.0762891  43.4872570
  61.0216975  83.2085787  44.3015713  62.6497663  82.6301854  43.8762376
  61.9628872  84.0452698  43.0433828  59.9881967  82.7460517  41.7867625
  59.2905583  82.9138263  42.4534531  63.4955063  81.5164234  41.7909308
  63.6653098  80.3751817  42.2957996  64.5315226  82.2974727  41.5277042
  64.4224530  83.1646836  41.0028595  65.9169533  82.0643130  41.9180566
  66.3879867  83.0339450  42.0836357  65.9152694  81.5427459  42.8751685
  66.8077466  81.2598329  40.9314556  67.3763554  80.2418387  41.1740765
  66.8441634  81.7761121  39.6458607  66.6017570  82.7400125  39.4157552
  67.2386885  80.9678536  38.4975197  66.9239244  79.9881854  38.8584744
  66.5415648  81.4184510  37.1649759  66.8744211  80.7802033  36.3461999
  65.4603534  81.3355990  37.2727330  66.8058089  82.4532691  36.9477571
  68.7670678  80.9046809  38.1308699  69.2205739  79.9667180  37.4799602
  69.6255076  81.8635543  38.5886648  69.3494260  82.6380929  39.1925171
  71.0484251  81.8457002  38.2332568  71.1935182  81.4509560  37.2281096
  71.5801424  83.2973048  38.1370261  71.6612918  83.6773046  39.1555554
  72.9228891  83.3830292  37.4211916  73.2483797  84.4221368  37.3813093
  73.6617123  82.7913456  37.9619108  72.8198275  82.9964499  36.4073351
  70.7081293  84.0092177  37.2891253  70.6962778  83.5877001  36.4050331
  71.8470511  80.8179343  39.0105025  73.0255917  80.5579419  38.7691563
  71.2586239  80.2178925  40.0197101  70.4526469  80.6480515  40.4719898
  71.5928914  78.9438715  40.6476335  72.4512245  79.0926136  41.3033615
  70.3771586  78.4670212  41.4664476  70.2603392  79.1380175  42.3167471
  69.4887986  78.5805254  40.8460604  70.3988629  77.1478933  41.9551336
  71.2430313  76.9873477  42.4258282  72.0166066  77.8715609  39.6127018
  71.4534888  77.8278967  38.4986530  72.9586852  77.0062063  39.9710014
  73.4720943  77.0623797  40.8501322  73.3612542  75.8346837  39.0843705
  73.6300831  76.2119458  38.0979644  74.2530642  75.3654594  39.5002312
  72.2450050  74.7565420  38.9300251  72.0854925  74.1222633  37.8899832
  71.4836676  74.5586743  40.0569038  71.7908900  74.8420905  40.9876462
  70.1562089  73.9236707  40.0474350  70.2225053  72.9368614  39.5912480
  69.6739524  73.6469573  41.4353606  69.7676580  74.5804670  41.9897057
  68.2474691  73.2176539  41.4068179  67.9078214  73.0191483  42.4226125
  67.6382527  74.0086176  40.9684612  68.1519924  72.3116212  40.8086770
  70.5383396  72.5981942  42.1891953  70.4631559  71.6490204  41.6580879
  71.5808426  72.9124064  42.1341000  70.1872373  72.3504845  43.6723105
  70.8599160  71.6002465  44.0855870  70.2935965  73.2801376  44.2318960
  69.1588957  71.9964423  43.7486771  69.1900718  74.7047109  39.1544028
  68.5782132  74.0562030  38.2691638  69.0435611  76.0324279  39.2666201
  69.7057416  76.6232667  39.7691690  67.9119678  76.7823643  38.6756086
  66.9827700  76.2351958  38.8367029  67.8056472  77.7451128  39.1764121
  68.1359623  77.0039757  37.1467771  67.1681421  77.1225013  36.3928318
  69.3742906  77.0143277  36.7039745  70.1527178  77.0512403  37.3621062
  69.8690021  76.9792696  35.2863502  69.4199693  77.8250334  34.7657351
  71.4433944  77.2696755  35.1208417  71.6815084  78.1895352  35.6564772
  71.9942185  76.4651875  35.6082397  71.9576007  77.4034382  33.6849881
  71.7616485  76.5115763  33.0892919  71.2356883  78.5592931  33.0282393
  71.5868744  78.6719071  32.0030547  70.1633257  78.3641957  33.0251819
  71.4359902  79.4757032  33.5836484  73.4709916  77.6043781  33.7403183
  73.8628702  77.7025576  32.7278440  73.6978658  78.5082228  34.3059325
  73.9346920  76.7459970  34.2267684  69.3900557  75.7070719  34.5959311
  68.6897071  75.7778923  33.5917397  69.5957008  74.5752262  35.2583578
  70.0858769  74.5367989  36.1519137  69.1505769  73.2888330  34.7895194
  69.4239441  73.2745571  33.7345126  69.7979554  72.2290395  35.6601798
  70.8732597  72.4017666  35.6351758  69.4694365  72.4064264  36.6843488
  69.5702659  70.7537872  35.3617786  70.2545135  70.1615460  35.9686979
  68.5593723  70.4836735  35.6647515  69.7655419  70.3805297  33.8800773
  70.4511698  71.2299933  33.1853094  69.3749049  69.2890161  33.4813781
  67.6350327  73.0091378  34.8746007  67.0586464  72.4543993  33.9776248
  66.9390085  73.5650384  35.8846514  67.4015172  74.0507650  36.6532027
  65.4594812  73.5566544  36.0258436  65.0254786  72.5577336  35.9758852
  65.0753453  74.1140784  37.4321011  65.7082931  74.9965945  37.5254855
  63.5456986  74.6158988  37.5945525  63.3880799  74.9831455  38.6087403
  63.3481884  75.4189563  36.8845801  62.8666507  73.7849565  37.4007051
  65.3772677  73.0909125  38.5581495  64.8803125  72.1487420  38.3281879
  66.4480564  72.8892000  38.5819755  64.9363316  73.5601888  39.9111587
  65.1751898  72.8008116  40.6552468  65.4519315  74.4877504  40.1607252
  63.8602411  73.7347692  39.9032494  64.9141935  74.3846663  34.8622424
  63.9840955  73.9048541  34.1489724  65.3538932  75.6077213  34.7189733
  66.0281771  76.0416703  35.3481951  64.9114705  76.4703310  33.6333631
  63.8305268  76.5026748  33.7664594  65.4186814  77.9271614  33.7430228
  65.0464052  78.5066023  32.8971910  65.0581644  78.3696067  34.6724690
  66.5090911  77.9344250  33.7364006  65.1634516  75.8874895  32.2076021
  64.2957919  75.8026818  31.3748616  66.3615360  75.2709067  31.9511520
  67.1574371  75.2999183  32.5886919  66.6121134  74.4876193  30.6915325
  66.4150553  75.1802211  29.8730982  68.0856413  73.9607006  30.7281297
  68.3630879  73.7427931  31.7594268  68.1441611  73.0222593  30.1778939
  69.0770107  74.9422877  30.1439882  68.6786579  75.3069787  29.1974478
  69.1435921  75.7997313  30.8137981  70.4961767  74.4117257  29.8979014
  70.4852722  73.7406167  29.0387576  71.1524498  75.2442470  29.6441814
  71.0586409  73.6789379  31.0981976  70.5580688  72.8309471  31.3638595
  72.1028992  73.9753720  31.8543489  73.0467645  74.7413287  31.4049686
  72.9884064  75.1215481  30.4605813  73.8472557  74.9633294  31.9957596
  72.1195186  73.4533525  33.0786980  71.3510316  72.8582572  33.3897378
  72.8994613  73.6472940  33.7067146  65.6900350  73.3037339  30.4486942
  65.1048853  73.1697638  29.3481880  65.5832246  72.4103502  31.4495778
  66.1371846  72.4481293  32.3054222  64.6191633  71.2608822  31.3856987
  64.7141045  70.7460400  30.4290645  65.0058949  70.3816949  32.6120664
  66.0121531  70.0002134  32.4397278  65.0579920  71.0352608  33.4827938
  64.1214660  69.1985910  32.9773241  64.4276276  68.7731806  33.9330017
  63.0845176  69.5162179  33.0866682  64.2519032  68.1462885  31.8468255
  63.9889900  68.6064890  30.8942384  65.2914095  67.8255074  31.7704316
  63.3675363  66.9354152  32.0807543  62.4128413  67.0052955  31.7278693
  63.6625149  65.8472743  32.6595618  64.7222261  65.7621636  33.3542558
  65.3364736  66.5693902  33.4476722  64.9573796  64.8844828  33.8186632
  62.8236199  64.8739106  32.7302022  61.8967080  64.9687447  32.3157136
  63.0855555  64.0080007  33.2020354  63.1309178  71.6243250  31.3626798
  62.4880293  70.9590828  30.5771336  62.6112832  72.6920730  31.9460387
  63.1048213  73.2428485  32.6489212  61.2648783  73.1906537  31.6348902
  60.5794246  72.3602077  31.8081762  61.0015742  74.4120264  32.5237738
  61.9484624  74.9162795  32.7175477  60.3728031  75.1145959  31.9764994
  60.3140344  74.0804055  33.8966341  59.3314965  73.7813424  33.5320432
  60.8644824  72.9052686  34.7090329  60.2903789  72.7987028  35.6301417
  60.7841620  71.9892927  34.1235728  61.9103684  73.0896220  34.9533936
  60.2298170  75.2701581  34.8387144  59.7434420  74.9663471  35.7658649
  61.2346558  75.6329202  35.0574977  59.6512879  76.0657712  34.3691525
  61.0656555  73.6771200  30.0844941  59.9913474  73.3899007  29.4563183
  62.1435727  74.3511220  29.5926996  62.9642103  74.7135358  30.0803069
  62.0137116  74.5385865  28.1133551  61.1406354  75.1620857  27.9220692
  62.8834584  75.0912379  27.7583386  61.8806019  73.2312242  27.2659232
  60.8846431  73.0597736  26.5669685  62.7358907  72.1845801  27.4379342
  63.4892092  72.2017994  28.1247490  62.6820764  70.9120654  26.6654902
  62.7530923  71.1579814  25.6053454  63.8154855  70.0078576  27.1175179
  63.7104942  69.8536766  28.1916153  63.6784002  69.0378329  26.6405700
  65.2400230  70.4600954  26.8496774  65.4509243  71.3429451  27.4524137
  65.9262809  69.6793862  27.1776355  65.5277689  70.7946974  25.3245121
  65.0858315  70.0167291  24.7019379  65.0295760  71.7294129  25.0674627
  67.0562400  70.9184812  24.9788956  67.4780166  71.7793132  25.4978718
  67.5839847  70.0372388  25.3440338  67.2824001  71.0607149  23.5279229
  68.3026382  71.1394100  23.3422353  66.9036733  70.2278791  23.0344530
  66.8009753  71.9153056  23.1837627  61.3639246  70.1462238  26.9610406
  60.8477862  69.5371406  26.0157480  60.9641378  70.1835930  28.2257572
  61.5437096  70.5232110  28.9931118  59.6380940  69.7331595  28.6292538
  59.4350152  68.7624665  28.1774080  59.6415583  69.5707092  30.1109612
  59.7984968  70.5420354  30.5796851  58.6650624  69.2140156  30.4360996
  60.7332739  68.5865797  30.5941213  61.5712057  68.6146970  29.8968577
  61.1114277  68.9221275  31.5597860  60.2227813  67.0945494  30.7284388
  61.0971196  66.1625744  30.7478229  58.9952811  66.9116555  30.7677608
  58.4495771  70.5655986  28.0426476  57.3308297  70.1239887  28.3425163
  58.6212556  71.6194284  27.2141739  59.4944975  72.1456186  27.2007037
  57.6552228  72.1461503  26.2659324  58.1434171  72.3065931  25.3042560
  56.8681869  71.4095105  26.1045879  57.0326093  73.4574770  26.7431756
  56.0158579  73.7826700  26.2023832  57.5188728  74.1197896  27.8113613
  58.4423085  73.9185747  28.1949359  56.8219418  75.1824926  28.5493738
  55.7588313  75.0545758  28.3444094  57.0352625  75.1061336  30.0632150
  58.1077107  75.0553006  30.2488583  56.6796565  76.0393547  30.4996347
  56.3633756  73.9393515  30.8206863  55.5510072  73.6321238  30.1625861
  57.2145182  72.6991079  30.9716848  56.6556849  71.9386615  31.5169130
  57.4793880  72.3175251  29.9857398  58.1226331  72.9457422  31.5212045
  55.7256489  74.3827256  32.1594014  55.2685489  73.5215425  32.6483463
  56.4949126  74.8023485  32.8081796  54.9628230  75.1371182  31.9670489
  57.3528559  76.5452640  28.0876755  58.4641228  76.6959780  27.6294772
  56.5498579  77.5631825  28.2107439  55.5349770  77.5252797  28.3074808
  57.1828761  78.9289901  28.2121416  57.8958075  78.9735691  27.3876711
  56.1335949  80.0870040  28.0366102  55.3149821  79.9717671  28.7476161
  56.5951040  81.0550158  28.2362336  55.5934279  80.0266584  26.5580022
  56.4109380  80.2112569  25.8604073  55.2137188  79.0273793  26.3468772
  54.4750766  81.0647344  26.3327437  54.6674099  81.9537827  26.9336064
  54.4671948  81.3816698  25.2897619  53.1410490  80.4760793  26.7002434
  53.1456368  79.5061769  27.0180530  51.9642841  81.0700349  26.6587213
  51.6986818  82.2555272  26.2902015  52.4474611  82.8718813  25.9773229
  50.7353794  82.5897595  26.3080494  50.9833119  80.3880627  27.0957646
  51.1370928  79.4436859  27.4488087  50.0444948  80.7847589  27.0936122
  57.8060065  79.1270927  29.6139422  57.4243803  78.6533716  30.6441464
  58.8730035  79.9376865  29.6051740  59.0680063  80.5705235  28.8296494
  59.8788872  80.0223081  30.6792474  59.5140076  79.5383592  31.5851205
  61.1594884  79.2039303  30.3189013  61.5502075  79.5991291  29.3812588
  62.1351164  79.3390031  31.4956982  63.0450381  78.7784415  31.2807074
  62.3831071  80.3904874  31.6447091  61.6715632  78.9441324  32.4001247
  60.8821127  77.6581563  30.1075493  61.8144746  77.1509320  29.8599714
  60.4701882  77.2333370  31.0232113  60.1698238  77.5236556  29.2934887
  60.0977891  81.4797537  31.0798948  60.5447317  82.4038450  30.4280356
  59.8054309  81.7787818  32.3560844  59.3183880  81.1156265  32.9576384
  60.1153164  83.0211642  33.0515439  60.6344870  83.6780712  32.3540578
  58.8377061  83.8161903  33.4585011  58.0566289  83.6130288  32.7259027
  58.4828937  83.4351766  34.4159048  59.0054251  85.2882954  33.5715612
  59.3115983  85.8169069  34.8427007  59.5051481  85.1705472  35.6857855
  59.3555920  87.1803774  34.9705748  59.5466765  87.6247139  35.9356882
  59.1516952  88.0047910  33.8423141  59.1729649  89.0751397  33.9796721
  58.9259759  87.5096922  32.5673283  58.7755815  88.1741425  31.7289843
  58.8991525  86.0972899  32.4030784  58.8015706  85.6519583  31.4234812
  61.0463144  82.7735925  34.1711703  60.9003229  81.8948863  35.0436020
  62.1599539  83.5213834  34.1863637  62.3336722  84.2440412  33.4875406
  63.2742276  83.4108855  35.1950764  62.9893002  82.6053148  35.8720521
  64.5966865  83.0260507  34.5271012  65.2653904  83.5053022  35.2423359
  64.7391176  81.4993718  34.3714343  65.6904346  81.2691817  33.8920119
  64.7041288  81.0284340  35.3542670  63.9226062  81.1185890  33.7578766
  64.9660507  83.5705235  33.1706956  65.9390800  83.1784660  32.8736165
  64.2150266  83.2689334  32.4411497  65.0120565  84.6582566  33.2154069
  63.4234026  84.6186177  36.0484993  63.1357132  85.7880180  35.6728724
  63.8836734  84.4664750  37.3132172  64.2128592  83.5604576  37.6464663
  63.9877389  85.5127048  38.3722791  64.1120004  86.5009628  37.9292019
  62.7081624  85.4648096  39.1699971  61.8603664  85.6884571  38.5229501
  62.5533067  84.4596156  39.5626363  62.7744491  86.6645336  40.5457429
  62.9292719  87.8642718  40.0672427  65.2124366  85.3013234  39.2404930
  65.4911638  84.1637097  39.5912019  65.9244695  86.2865787  39.6310096
  65.6778990  87.2326810  39.3449728  67.1349728  86.2990701  40.4905173
  66.9101110  85.8303144  41.4482948  68.2321167  85.5679952  39.7582735
  69.1352255  85.5623914  40.3679237  67.9192886  84.5426536  39.5634512
  68.4362219  86.0706215  38.8130113  67.6108505  87.7797972  40.7248576
  67.0124188  88.6779307  40.1026487  68.5369536  88.0539338  41.6606468
  69.0931406  87.3449728  42.1390275  68.8187817  89.4206264  42.0703082
  67.8287307  89.8654041  42.1714441  69.6385380  89.4304002  43.3883300
  70.6193190  88.9890090  43.2091155  69.8058391  90.4603919  43.7031124
  68.9027188  88.6316958  44.5543488  68.0274358  89.1926168  44.8834799
  68.5433239  87.6767024  44.1703993  69.8503662  88.3792437  45.7777825
  70.3341809  89.3182438  46.0475153  69.2479584  88.0732568  46.6328159
  70.8367959  87.4131851  45.5537366  71.0592258  87.2556047  44.5714819
  71.5223571  86.6795713  46.3896405  71.4447194  86.8686136  47.6775228
  70.8415935  87.6010522  48.0496213  71.9888075  86.2846270  48.3116804
  72.4552511  85.8494557  45.9471910  72.6437720  85.7805878  44.9458609
  72.9862687  85.2798637  46.6053014  69.6030208  90.2531236  41.0783802
  69.3138044  91.4007674  40.8481616  70.6567259  89.6441461  40.4478035
  70.8158157  88.6374419  40.4924543  71.6443967  90.3393971  39.6638156
  71.8096497  91.3239785  40.0995159  72.5888690  89.7986995  39.7294152
  71.2756639  90.5053432  38.2003444  71.0167616  89.4691053  37.5649955
  71.0776725  91.6521352  37.6886410  71.2451236  92.5251952  38.1861461
  70.5824961  91.8276518  36.3203893  69.6265144  91.3059542  36.2850934
  70.2332825  93.3281195  35.9587478  69.5986140  93.7339277  36.7468850
  71.1566763  93.9071904  35.9625023  69.5365308  93.5450466  34.6222764
  70.0953373  92.9938449  33.8664706  68.5496586  93.0860430  34.6865670
  69.3438380  95.0372895  34.0893317  69.4125655  95.2174712  32.8081087
  69.3869522  95.9512096  34.9200639  71.4907671  91.1341385  35.2648900
  71.0184769  90.3073590  34.5084217  72.7975137  91.3581841  35.2919158
  73.2580529  91.9587739  35.9746263  73.7095402  90.7368292  34.3092976
  73.3035674  90.9136948  33.3127002  75.1409385  91.4058047  34.3893002
  75.0377306  92.4771227  34.5602349  75.6895936  90.9990766  35.2388672
  75.9284826  91.1651046  33.1093071  76.9311781  91.5759829  33.2264010
  76.0396142  90.0912856  32.9578914  75.2901032  91.7705091  31.8851420
  74.3838370  92.6585513  31.9765034  75.6275547  91.3122199  30.7782639
  73.7970104  89.1345351  34.5076253  73.9677632  88.4613545  33.5000405
  73.7169238  88.5402758  35.7277182  73.7120239  89.0737169  36.5974028
  73.6287855  87.0649953  35.9438099  74.4317956  86.5699989  35.3977187
  73.7790686  86.8442656  37.0008665  72.2412182  86.4807243  35.4792432
  72.2228236  85.4501072  34.7943979  71.1288402  87.2196932  35.7101463
  71.1251788  88.0362481  36.3220261  69.8061082  86.9302997  35.1077153
  69.6115456  85.8674415  35.2534493  68.7284791  87.7530954  35.8282774
  68.8837677  87.6427046  36.9017651  68.8931311  88.8038949  35.5888561
  67.2029406  87.4090894  35.5135078  67.0005084  87.6638302  34.4733111
  66.8966595  85.8986087  35.6530963  65.8454097  85.7172019  35.4289584
  67.5184214  85.3355757  34.9567941  67.1111265  85.5768533  36.6716970
  66.3234743  88.2235316  36.4124734  65.2782674  87.9943864  36.2036279
  66.5473034  87.9852029  37.4528063  66.5050375  89.2839819  36.2352969
  69.7520903  87.1128638  33.5829528  69.0268277  86.3664062  32.9417665
  70.5968760  87.9837705  32.9853965  71.1630323  88.6702587  33.4840573
  70.7600103  87.9940599  31.5031706  69.7782240  87.8450773  31.0529519
  71.4108231  89.3178532  31.0856436  70.8588580  90.1247932  31.5673374
  72.4209513  89.3326462  31.4948420  71.5076729  89.6451640  29.6100966
  72.1384285  88.9110271  29.1088080  70.5210610  89.5834644  29.1515208
  72.1133884  91.1155019  29.4068952  72.8733119  91.3049166  30.1654372
  72.6089271  91.1745532  28.4379960  71.0938658  92.1256563  29.4862263
  70.3270349  92.0316673  28.8216773  71.0174602  93.1496031  30.2984037
  71.9116749  93.4518205  31.1614805  72.7505329  92.8778356  31.2494832
  71.7860902  94.2659821  31.7625281  69.9066649  93.8007896  30.4243713
  69.0855681  93.5171223  29.8919621  69.8524713  94.5982116  31.0588607
  71.7632365  86.8897818  31.0672442  71.5554412  86.2633666  30.0079114
  72.7445655  86.5333977  31.8683772  72.9622596  86.9909893  32.7540834
  73.6334785  85.3909642  31.5130353  74.0706588  85.6404262  30.5463241
  74.7977465  85.2112283  32.5136442  74.4109257  84.8761737  33.4766598
  75.7730820  84.2273049  31.8846475  76.6155379  84.0688044  32.5581019
  75.2682050  83.2785568  31.7056866  76.1360370  84.6289974  30.9387759
  75.5124442  86.4536796  32.6658826  74.9151996  87.1305661  33.0469707
  72.8682813  84.1138331  31.3605597  72.9491932  83.3813267  30.3871483
  72.0508234  83.8406751  32.3913263  72.0584928  84.3724251  33.2619411
  71.0490285  82.7362191  32.3753499  71.6290685  81.8229840  32.2453905
  70.2718382  82.7506692  33.6633386  69.9492498  83.7822890  33.8043989
  69.0663670  81.7769991  33.6441689  68.5412578  81.8291058  34.5977606
  68.3853183  82.0561626  32.8396712  69.4229249  80.7596879  33.4815682
  71.1040592  82.2196393  34.7190372  70.6766126  81.4276242  35.1060576
  70.0208512  82.7965480  31.1947128  69.8262208  81.8186560  30.4439163
  69.5518707  83.9751212  30.9048295  69.8420074  84.8167706  31.4012124
  68.5711499  84.2359124  29.8531998  67.8225864  83.4493231  29.9413368
  67.9737775  85.6528924  30.0999559  67.6002497  85.7083018  31.1221843
  68.7679252  86.3941674  30.0107300  66.8416960  86.0177296  29.1353934
  67.1400316  85.7253349  28.1281546  65.5411864  85.3616982  29.3425529
  64.8341037  85.7116658  28.5910313  65.6601203  84.2818316  29.2549656
  65.1656186  85.6057280  30.3357038  66.6168885  87.5152627  29.4536912
  65.8192757  87.9057221  28.8224851  66.3379283  87.6264981  30.5013930
  67.5357450  88.0702534  29.2624177  69.0283864  84.0632026  28.4162651
  68.3181555  83.5585052  27.5686590  70.3457398  84.4051971  28.1756648
  70.9191167  84.9266162  28.8393161  71.0346040  84.0552803  26.9586746
  70.2910146  84.2686529  26.1915887  72.2202107  84.9171408  26.6799909
  72.9180880  84.8834778  27.5162310  72.7547575  84.5519678  25.8033566
  71.7558630  86.3031810  26.4558331  71.1833277  86.3635095  25.5308182
  71.0917672  86.6133980  27.2625523  72.9883828  87.2382616  26.3863365
  72.6524963  88.2746219  26.3737159  73.5896562  87.1082348  27.2860671
  73.8520478  86.9786275  25.1675436  74.1531689  85.9306169  25.1586013
  73.2613915  87.1486050  24.2671143  75.0700474  87.8394418  25.1243270
  75.6206646  87.6183868  24.2710624  74.7872233  88.8397787  25.1044329
  75.6513365  87.6606720  25.9671345  71.3525521  82.5804543  26.7857699
  71.1564408  81.9743577  25.7298078  71.6272800  81.9231170  27.9380152
  71.6315820  82.3651226  28.8568563  71.9471577  80.4925402  27.9556218
  72.6813794  80.2419148  27.1900026  72.5244071  80.1700847  29.3229210
  73.2603915  80.9307194  29.5816804  71.7274105  80.2313691  30.0647114
  73.2038884  78.7485591  29.4213712  73.3551279  78.5097810  30.4743900
  72.5117979  78.0059359  29.0226726  74.5456714  78.6031376  28.6929529
  74.5887790  78.2180767  27.5109497  75.5714967  79.1046017  29.1820022
  70.7086569  79.6699042  27.6388843  70.7331434  78.6632513  26.9059033
  69.5254674  80.2463765  27.9436209  69.4590107  81.0771213  28.5314901
  68.2130771  79.7615550  27.4789682  68.3360349  78.6811172  27.5506637
  67.1004691  80.3586622  28.3683491  67.1567692  81.4456499  28.3095036
  66.1343896  80.0671345  27.9564047  67.1433289  79.9496950  29.8415749
  68.1598539  80.1400660  30.1857793  66.0598348  80.7838931  30.6228073
  66.0757621  80.5054355  31.6761961  66.2786942  81.8477660  30.5256206
  65.0727290  80.5772629  30.2088531  66.8396856  78.4432438  30.0875339
  66.8890164  78.2317511  31.1559811  65.8416243  78.2075808  29.7172380
  67.5749480  77.8328532  29.5630904  67.7929956  80.0153744  26.0042105
  67.2831113  79.1107921  25.3624546  68.0371118  81.1447589  25.3843506
  68.2811446  81.9803377  25.9155783  68.0147697  81.4293400  23.9048970
  67.1015584  81.1445805  23.3805740  68.1674964  83.0096469  23.8053902
  69.0416892  83.3199591  24.3768642  68.3505544  83.2866211  22.7674834
  66.9733927  83.7500330  24.3033182  66.8123873  83.4987215  25.3512070
  67.1756917  84.8199026  24.2591945  65.6982210  83.4537437  23.5195415
  65.8555183  83.7129162  22.4726688  65.4979641  82.3826770  23.5565851
  64.5271935  84.1778467  24.0217255  64.7028196  84.8477358  24.7695009
  63.2773358  84.0687202  23.6253374  63.0047570  83.4450381  22.5326750
  63.7562237  83.0369679  21.9779761  62.0367002  83.3587133  22.2232930
  62.3021171  84.5331941  24.2815748  62.4661626  85.0182802  25.1628097
  61.3520844  84.4207139  23.9287639  69.0788486  80.5850908  23.2076883
  68.8604034  80.2736369  22.0773721  70.2459863  80.2859737  23.7138179
  70.6580518  80.7066539  24.5465338  71.0827049  79.2193727  23.0163037
  71.1008410  79.3510770  21.9339117  72.5013924  79.3719300  23.5963207
  72.8042519  80.4133371  23.4882256  72.4565458  79.1621659  24.6650031
  73.6074311  78.4759822  22.9700077  73.4637045  77.4345385  23.2594066
  73.5574365  78.5136986  21.8813211  75.0149774  79.0035943  23.4790725
  75.2974964  80.2431044  23.6237965  75.9246711  78.1561603  23.7395288
  70.4733943  77.7821320  23.1997635  70.4340900  77.1049895  22.1583782
  69.8312791  77.4365014  24.3383916  69.7718525  78.0255130  25.1683767
  69.1402929  76.1139102  24.4520562  69.8774250  75.4356457  24.0221913
  68.8738980  75.6007681  25.9178645  68.3688968  74.6352250  25.8794992
  69.8227161  75.4931960  26.4442036  68.2449115  76.3174869  26.4458608
  67.8021496  76.0365732  23.6112302  67.1902603  74.9513028  23.6017870
  67.4646724  77.1382001  22.9846359  68.0285872  77.9871696  23.0100764
  66.2492147  77.2632430  22.1870168  66.3947178  78.0818839  21.4824888
  66.1389219  76.3520802  21.5994554  64.9084394  77.5121065  22.9396071
  63.8633877  77.2250835  22.3338000  64.9029262  77.9913294  24.1653181
  65.7323274  78.3415944  24.6439924  63.6465593  78.0609568  24.9709055
  63.0034198  77.2218882  24.7037501  64.0073890  78.0676212  26.4592069
  64.5227880  79.0137316  26.6240110  62.7964685  77.9448813  27.3698334
  63.1214452  77.9563534  28.4099898  62.1198396  78.7808790  27.1915854
  62.2784180  77.0087337  27.1622533  64.8658421  76.7844863  26.8010840
  65.1225830  76.7892907  27.8608044  64.2879326  75.8882752  26.5721676
  65.7795289  76.7885344  26.2065742  62.9849051  79.4444060  24.7188868
  63.7109683  80.3692463  24.4531566  61.7101751  79.5690438  24.6784166
  61.0893401  78.7737819  24.5303108  60.9961464  80.8275820  24.8339022
  61.4265828  81.5958155  24.1923226  59.5312836  80.6825041  24.3791900
  59.5204540  80.4363408  23.3174945  59.0855732  79.8390005  24.9064634
  58.6589019  81.9098161  24.6015923  57.6131478  81.6521106  24.4362098
  58.7451680  82.2394483  25.6367232  59.0660842  83.0517003  23.6587424
  58.2109247  83.9458771  23.4922875  60.2293296  83.1329548  23.2935481
  61.1379362  81.2837061  26.2438896  60.4563432  80.8127694  27.1876296
  62.1259994  82.1577738  26.4527229  62.6548266  82.5649243  25.6812986
  62.5743049  82.6352018  27.7401697  61.7626562  82.3644662  28.4149197
  63.9319276  81.9413199  28.0856310  64.2842731  82.2922690  29.0560728
  63.7900276  80.8614681  28.1205184  64.6710242  82.1856471  27.3224369
  62.6930900  84.1335163  27.9539779  63.0524019  84.8147849  27.0104069
  62.3028278  84.5871594  29.1205361  61.9871347  83.9446153  29.8475256
  62.2436345  86.0454216  29.5952718  63.1087264  86.5651789  29.1830597
  60.9910169  86.7474742  29.1034664  60.6190444  86.2452721  28.2105911
  60.2100436  86.6728048  29.8604935  61.2557788  88.2093430  28.7901811
  62.2829742  88.6969118  29.2199480  60.4461847  88.9096071  28.1662499
  62.2746343  86.0891597  31.1334469  62.0693295  85.0625337  31.7399549
  62.4899261  87.2735859  31.7170371  62.6055873  88.1643127  31.2334764
  62.5687071  87.3156004  33.1617697  61.6485122  86.8951049  33.5678883
  63.3841492  86.6661295  33.4800745  62.7820087  88.6935382  33.7805648
  63.1206467  89.6064234  33.0697312  62.6387876  88.8247786  35.1078754
  62.4491590  88.0330297  35.7224785  62.7335170  90.0617585  35.7992224
  63.3135084  90.7188405  35.1525790  61.3329832  90.6328968  36.0676611
  60.6862007  89.8080290  36.3679445  61.4045580  91.3084251  36.9205710
  60.6187333  91.4064577  34.8951906  60.4887204  90.7289494  34.0512425
  59.6215983  91.7030149  35.2220112  61.3525313  92.6156349  34.4318787
  62.3332614  92.3109743  34.0678995  60.8179747  93.0465820  33.5859991
  61.5254063  93.6239311  35.4275329  61.1566202  93.4116880  36.3539065
  62.1123476  94.8060399  35.2834328  62.3522522  95.2482923  34.1145195
  62.0940557  94.6942563  33.2980518  62.8027207  96.1548456  33.9954055
  62.5351314  95.4986823  36.2836501  62.4251602  95.1426829  37.2328102
  62.9803910  96.4019642  36.1268826  63.4279758  89.9469166  37.0965848
  63.1550322  89.0092728  37.8534683  64.3348886  90.8684798  37.3695725
  64.6254688  91.5698447  36.6889738  65.0395894  90.9977597  38.6875421
  65.6263362  90.0825729  38.7664121  65.9888683  92.2825652  38.7445488
  66.3206364  92.2169711  39.7811517  67.1804512  92.2958993  37.8005654
  67.7431252  93.2196898  37.9368032  67.8245625  91.4440124  38.0163767
  66.8293108  92.2333726  36.7709939  65.3208330  93.4910951  38.4245420
  65.9527660  94.2378988  38.4782819  64.0691255  91.1013429  39.8876700
  62.8825377  91.4147175  39.7391590  64.5881194  90.5902170  41.0203766
  65.4257790  90.0109054  41.0875887  63.8783543  90.8921537  42.3112837
  63.5191298  91.9210212  42.3389473  62.7740048  89.8666273  42.3966980
  62.2345376  89.8487730  41.4493612  63.2183134  88.8805576  42.5299476
  61.5938746  90.1688292  43.7409632  61.2714399  89.0385745  44.2970774
  64.8246983  90.6712714  43.5053052  65.6644110  89.8123669  43.5427206
  64.4533216  91.1608942  44.7233011  63.8734712  91.9966581  44.7881538
  64.7681311  90.6552113  46.0147339  65.1844737  89.6544287  45.9054208
  65.8436975  91.5516234  46.6815925  66.7888953  91.4150953  46.1567513
  65.5578261  92.5962970  46.5565694  66.0596540  91.2841983  48.1383646
  65.7593523  90.1924566  48.6352883  66.6156764  92.2096128  48.7739790
  63.5029369  90.4913304  46.8938189  62.8433638  91.4638584  47.1952234
  63.2266406  89.2374075  47.2271019  63.8491614  88.4602210  47.0082204
  62.0207030  88.8291120  47.9333867  61.2049842  89.2710566  47.3610510
  61.8575657  87.2726953  47.9565163  60.8438495  87.0872402  48.3102990
  61.9606454  86.6206105  46.6343485  61.8351859  85.5439498  46.7490119
  61.1831715  87.0088855  45.9765060  62.9394712  86.8284373  46.2026547
  62.9053381  86.6687101  48.8824659  62.7946313  85.5850564  48.9002204
  63.9014248  86.9253692  48.5212994  62.7711126  87.0634949  49.8895924
  61.9152297  89.3807409  49.3622915  60.8922223  89.1945881  50.0683861
  62.9616832  90.0535648  49.8378925  63.8325851  90.1245127  49.3121350
  63.0285697  90.7337999  51.0685777  62.6953968  89.9877172  51.7907270
  64.4310901  91.1884809  51.5019005  64.9489797  91.6263207  50.6494390
  64.3400852  91.9708779  52.2562881  65.2644168  90.0324739  52.0655820
  64.8097034  89.7091997  53.0018842  65.1979807  89.1946599  51.3716792
  66.7309774  90.3184610  52.3250650  66.8093913  91.0387201  53.1389113
  67.2124615  89.4014685  52.6632503  67.4689092  90.8402624  51.1534113
  66.9904713  90.7734273  50.2554796  68.6734192  91.3830054  51.1327088
  69.5638191  91.2714627  52.1122445  69.3355454  90.7375185  52.9510231
  70.4766900  91.7190951  52.0263246  69.0275965  92.0685390  50.1337699
  68.3852178  92.2001711  49.3521956  69.9550822  92.4909695  50.1091550
  62.1116381  92.0022746  51.0499007  62.0596962  92.6940128  52.0704019
  61.3440435  92.2941906  49.9746687  61.4853735  91.8514934  49.0672346
  60.2445290  93.2542664  49.9739899  59.8612204  93.2872804  50.9940396
  60.8029264  94.6105428  49.5096602  60.2080619  95.4009507  49.9669612
  61.8183894  94.7121447  49.8926521  60.8314311  94.8272178  48.1277757
  61.2009837  95.7155067  47.9441901  59.0200840  92.8669922  49.1286036
  59.1018951  91.9470225  48.3622088  57.8903147  93.4662714  49.4745738
  57.8649257  94.2814470  50.0859278  56.5483048  93.0290980  49.0217342
  56.5410458  91.9477705  48.8872539  55.4615180  93.2986628  50.0934353
  55.6046051  94.3494361  50.3432618  54.0478717  93.0365985  49.5708113
  53.3248015  93.2396066  50.3606366  53.8479025  93.6870249  48.7192103
  53.9621217  91.9955015  49.2600017  55.6135875  92.4144338  51.3593918
  54.8213392  92.6539083  52.0684650  55.5439438  91.3626909  51.0794069
  56.5830957  92.6034217  51.8216809  56.2537010  93.6449234  47.7034228
  55.7438456  92.9329556  46.8292768  56.5060875  95.0003598  47.4383831
  56.9628585  95.9723453  48.4121001  58.0514647  96.0246997  48.4450936
  56.6260556  95.7195440  49.4173996  56.3512043  97.2897270  47.9282221
  56.9573686  98.1414468  48.2355139  55.3551724  97.4385404  48.3467589
  56.2982628  97.1715321  46.4157797  57.2029424  97.5678433  45.9536260
  55.4582924  97.7293867  46.0024082  56.1460792  95.5984879  46.1513086
  55.1417520  95.2796378  45.8724104  56.9131360  95.1225528  44.8997926
  56.4535774  95.3077327  43.7790451  58.1293151  94.6320050  45.2497853
  58.5467026  94.7100731  46.1774939  58.9405192  93.9291329  44.2530144
  58.9951821  94.4468587  43.2947082  60.3562736  93.8575254  44.8778349
  60.6139239  94.8233219  45.3127622  60.3610369  93.1312614  45.6904267
  61.4240432  93.4613632  43.8171355  62.2469366  92.9477051  44.3140201
  60.9841071  92.7534740  43.1148252  61.9813630  94.6641830  43.0372618
  63.1541726  95.0863283  43.3637569  61.3391709  95.1186279  42.0934056
  58.3003931  92.5522395  43.8292999  58.5110096  92.1902220  42.6827662
  57.5306931  91.8163130  44.6490630  57.3785275  92.0654305  45.6261424
  56.8425876  90.6154237  44.2607805  57.4842713  90.0313008  43.6013979
  56.5259552  89.7904353  45.5113906  55.9079234  90.3397671  46.2213783
  55.5204602  88.6558335  45.3406551  55.3804940  88.1481704  46.2949626
  54.5667995  89.0623345  45.0028430  55.8944385  87.9459392  44.6029012
  57.9142616  89.5091270  46.1878794  58.4391020  90.4590033  46.2920072
  57.7308528  89.1343617  47.1949092  58.8277514  88.5501796  45.4962454
  59.7491263  88.4484381  46.0694044  58.3413595  87.5788179  45.4151494
  59.0599484  88.9234921  44.4995007  55.5485080  90.9507370  43.4736195
  55.3453808  90.3724430  42.3885095  54.8360436  92.0168802  43.9038119
  55.0029555  92.5481419  44.7592047  53.7137216  92.4573563  43.0652749
  53.0939683  91.5616587  43.0240937  53.0729978  93.6645912  43.6746993
  53.7964948  94.4793833  43.7179850  52.2519558  94.0005103  43.0411614
  52.5421324  93.3659130  45.0973689  52.1828440  92.3372975  45.1392213
  53.3615808  93.4463827  45.8119905  51.3805053  94.3417298  45.5237489
  51.0443241  95.2988832  44.7677097  50.6901126  94.0959910  46.5376254
  54.0236380  92.8731024  41.6069661  53.4785136  92.3735077  40.5884161
  55.0805732  93.6624828  41.4834882  55.5712801  94.0820625  42.2737802
  55.6536502  94.0097694  40.1422086  54.8504809  94.3440887  39.4853938
  56.6513552  95.2037800  40.2749832  57.0603825  95.4466424  39.2942314
  56.1281717  96.0724629  40.6752275  57.4628043  94.9272338  40.9478453
  56.2762977  92.7383789  39.4343082  56.3487109  92.6967933  38.2330946
  56.8562965  91.7648947  40.1699880  56.9886665  91.8150892  41.1806565
  57.3582411  90.5140718  39.5411909  58.0472928  90.7296374  38.7236226
  58.1223579  89.7040292  40.6731325  59.0322599  90.2356192  40.9536971
  57.4991096  89.6445805  41.5655797  58.4753070  88.2989481  40.2013992
  57.5293510  87.8271680  39.9333119  59.4336785  88.3595814  39.0017097
  59.6746408  87.3468982  38.6770526  58.9587598  88.8993414  38.1829919
  60.3490540  88.8746224  39.2929948  59.1962807  87.4379781  41.3333283
  59.4260582  86.4451442  40.9452342  60.1203202  87.9327979  41.6339614
  58.5373440  87.3459357  42.1965857  56.2192370  89.7174385  38.8827004
  56.2892421  89.3991394  37.6696935  55.1934585  89.3481133  39.6046136
  55.0743474  89.6062169  40.5849322  54.0592352  88.4824600  39.0433973
  54.4083469  87.6362150  38.4516915  53.3005688  87.9495578  40.2770813
  52.8097619  88.8194400  40.7136514  52.2108638  86.9217484  39.9507959
  51.7274017  86.5989306  40.8730311  51.4698253  87.3741803  39.2916087
  52.6596737  86.0607168  39.4550784  54.2740573  87.3068098  41.2408849
  53.7330929  86.9331063  42.1095048  54.7827845  86.4793594  40.7465213
  55.0096078  88.0447394  41.5611102  53.2076800  89.2837779  38.0531211
  52.7821755  88.6960479  37.0564477  53.1096860  90.5964242  38.0332672
  53.5092737  91.1918422  38.7576824  52.4483384  91.3199670  37.0146693
  51.4375880  90.9647987  36.8100209  52.4499791  92.7783506  37.5625836
  51.9567997  93.4362787  36.8475446  51.9170624  92.8117099  38.5129081
  53.4776383  93.1098401  37.7110598  53.1900545  91.1621235  35.5946949
  52.4656757  91.0377525  34.5942487  54.5405961  91.1295529  35.5726689
  55.1307469  91.2838892  36.3908432  55.2601396  90.8677707  34.3563374
  54.7581580  91.4796334  33.6058421  56.7154392  91.1489937  34.7060650
  57.3400903  90.9740885  33.8304859  56.8193809  92.1860318  35.0244407
  57.0298779  90.4876777  35.5138791  55.2536029  89.4395186  33.7298997
  55.3209584  89.4331648  32.4809141  55.0103112  88.3377330  34.5097196
  54.9470732  88.3613329  35.5275256  54.8165924  87.0034826  33.9159528
  55.5057451  86.9399508  33.0737631  55.2238762  85.8450987  34.9316808
  56.2018062  86.0426016  35.3714318  54.2808027  85.7701745  36.1207681
  54.5973344  84.9666273  36.7858741  54.3003048  86.7171256  36.6600822
  53.2682286  85.5738831  35.7694635  55.2669306  84.5571731  34.1349306
  55.5431974  83.7322884  34.7916127  54.2853939  84.3642755  33.7023540
  56.0035364  84.6482832  33.3364008  53.4070863  86.7996114  33.2716771
  53.3030474  86.2707942  32.1710646  52.4063785  87.3935654  33.8695884
  52.4768702  87.9221052  34.7389680  51.0063540  87.3176296  33.2567301
  50.9890872  86.3069246  32.8477776  49.8680779  87.4795474  34.2349991
  49.0335343  87.1683465  33.6061074  49.9646907  86.5636368  35.5036317
  49.1066970  86.7469745  36.1506810  49.9723045  85.5172088  35.1979339
  50.8828549  86.7891490  36.0465158  49.5918997  88.9653499  34.7501426
  48.7539387  88.9590799  35.4474779  50.4794742  89.3469100  35.2542576
  49.3530755  89.6071374  33.9022690  50.7785648  88.3865714  32.1726359
  50.0001693  88.1186308  31.2460337  51.5630185  89.4438706  32.1190962
  52.1467702  89.7251714  32.9057573  51.7010063  90.3179704  30.9825808
  50.6697261  90.4927754  30.6767898  52.4320975  91.6350681  31.3710688
  51.9084967  92.0863959  32.2138214  53.4358336  91.3863913  31.7152516
  52.5445342  92.6609960  30.2714517  52.7046153  92.1416265  29.3271501
  51.5928804  93.1865110  30.1885639  53.7073621  93.7365030  30.4680989
  53.9064781  94.0179109  31.6796049  54.2986493  94.1697875  29.4993423
  52.4247795  89.7440826  29.8173040  51.9239152  89.7024554  28.6592798
  53.6267465  89.2290810  30.1258344  54.0353373  89.2088555  31.0605021
  54.5042744  88.5983452  28.9819985  54.4610007  89.2404099  28.1021441
  55.9653381  88.4889871  29.5312878  56.3143572  89.4862954  29.7971565
  55.9503927  87.9013377  30.4487572  56.9428850  87.8776232  28.5894275
  57.9229795  87.8713534  29.0655664  56.6599181  86.8380263  28.4269731
  57.0710178  88.5685217  27.2186716  56.0802367  88.6141547  26.7658801
  57.3939770  89.5966269  27.3842447  57.9949947  87.9443745  26.2468716
  58.9285486  88.3522138  26.1930272  57.7521683  86.8884077  25.4127883
  56.5242673  86.3694116  25.3724082  55.7867246  86.7601457  25.9589915
  56.3229860  85.5813625  24.7572432  58.7149923  86.3077122  24.7964931
  59.6723714  86.6320837  24.9275559  58.5221631  85.5203821  24.1768185
  53.9899513  87.2542775  28.4912838  54.1987454  86.9904364  27.2844791
  53.4479896  86.4546669  29.3561654  53.3280175  86.6607849  30.3476591
  52.9679111  85.1754681  28.9327376  52.9535951  85.0780251  27.8475472
  53.9582569  84.1513127  29.5445223  53.9148791  84.2857066  30.6251836
  53.5538101  83.1631286  29.3293016  55.4153352  84.1045836  29.1786658
  55.8408361  84.2242101  27.8242376  55.1259234  84.4125105  27.0366496
  57.2404055  84.0895442  27.5254833  57.5542603  84.1428489  26.4935871
  58.2107562  83.8933303  28.5038094  59.4785763  83.8887290  28.1556784
  60.0113803  83.4805355  28.8686179  57.7446865  83.8419285  29.8451482
  58.4592740  83.8007827  30.6530827  56.4086463  83.8440733  30.1330356
  56.1034082  83.6346949  31.1474861  51.4542196  84.9372346  29.2919325
  50.7371129  84.4705350  28.4405350  51.0209349  85.2598766  30.4882578
  51.5777030  85.8444807  31.1117685  49.7232913  84.8567012  31.1098518
  49.1434019  85.7642018  31.2777843  49.1782306  84.2607419  30.3773823
  49.7388455  84.0602051  32.4413883  50.7901323  83.8542800  32.9671158
  48.5596604  83.6346058  32.8819922  47.2486375  83.8048659  32.2856443
  47.0078784  82.9756345  31.6198691  47.2020933  84.7160685  31.6900568
  46.2734380  83.8660524  33.4730653  45.2459262  83.6551241  33.1755813
  46.2718945  84.8432781  33.9569961  46.8474167  82.7836409  34.3656289
  46.5301392  81.7880548  34.0561889  46.5429158  82.9066314  35.4044642
  48.3794196  82.9945430  34.1763808  48.7205643  83.6297147  34.9944285
  49.3442046  81.7206813  34.4049480  49.4160110  80.7798579  33.5753208
  49.9645973  81.5891058  35.5989835  49.6771804  82.0542842  36.4608088
  51.1474581  80.7200387  35.7162391  51.7988436  80.7056843  34.8426730
  52.0568432  81.2636154  36.8430577  51.4506632  81.4389374  37.7310061
  53.1364885  80.2424687  37.2582043  53.7519972  80.6664175  38.0515218
  52.6564462  79.3325244  37.6184651  53.7642695  80.0068361  36.3991650
  52.6759642  82.5838226  36.3884413  53.3194280  82.9750726  37.1769602
  53.2666408  82.4176349  35.4877603  51.8848318  83.3027479  36.1763099
  50.6090336  79.3040955  35.8887533  49.6619425  79.1210387  36.6548928
  51.0553264  78.2022528  35.2035834  51.6568847  78.2796138  34.3840543
  50.7434923  76.8288951  35.5395433  49.8023554  76.9810417  36.0667058
  50.5719826  75.9298951  34.3614384  51.5529825  75.6849078  33.9536746
  50.1199694  74.9939781  34.6903126  49.7075313  76.5433519  33.2572449
  50.2427590  77.2971285  32.4261718  48.4773644  76.2168424  33.3549203
  51.7644897  76.0940091  36.4851262  51.3704568  75.1389232  37.1155164
  53.0133164  76.5618507  36.5654313  53.2834451  77.4287564  36.1009508
  54.1384196  75.9520850  37.2863844  53.7485537  75.1586330  37.9238227
  55.1515725  75.3431858  36.3566055  55.3407668  76.1410033  35.6381040
  56.5068566  75.0246375  36.9503291  57.1471508  74.5913383  36.1818357
  56.9620812  75.9392133  37.3283768  56.3876861  74.3135501  37.7677362
  54.5732944  74.0676107  35.6441526  55.3280621  73.6488281  34.9784715
  54.2977225  73.3252044  36.3933037  53.6911581  74.3425771  35.0646826
  54.8524439  77.0913564  38.0964125  55.5503060  77.8942062  37.4502435
  54.7526675  77.0654249  39.4294409  54.0839187  76.4997018  39.9514057
  55.6206553  77.8650303  40.2247940  56.0525411  78.6449346  39.5975528
  54.8764945  78.5330547  41.3278890  54.1289839  79.1933640  40.8882419
  54.3376126  77.7705027  41.8901225  55.7584601  79.3781141  42.3442719
  56.4696756  78.6912342  42.8025206  56.6449690  80.4907887  41.6250180
  57.2244051  81.0344526  42.3719527  57.3232365  80.0146412  40.9166559
  55.9963153  81.1866456  41.0927537  54.8836962  79.9664306  43.4537761
  55.5053103  80.5414338  44.1401770  54.1290846  80.6181785  43.0151357
  54.3933503  79.1585379  43.9984218  56.7667046  76.9517987  40.8174602
  56.4812057  76.0284105  41.5493174  58.0088674  77.3765611  40.6598797
  58.2334155  78.2157819  40.1255893  59.2113297  76.7105484  41.2244387
  58.8276172  75.8649557  41.7936717  60.1384493  75.9544410  40.2847989
  60.6702801  76.6607797  39.6473377  61.1830474  75.1711756  41.1183544
  61.8497568  74.6279495  40.4484680  61.7649909  75.8689528  41.7217432
  60.6719988  74.4652395  41.7726797  59.3160416  75.0122723  39.3291494
  59.9985946  74.4810985  38.6661307  58.7535561  74.2921899  39.9229594
  58.6251592  75.6106463  38.7343101  59.9286083  77.6981169  42.1183453
  60.4254294  78.7006119  41.6450381  59.9523845  77.3514165  43.4406038
  59.5619521  76.4839183  43.8109578  60.5650495  78.2373813  44.4620523
  60.6575802  79.2551933  44.0814356  59.6183478  78.2277350  45.7132098
  59.3807042  77.1988585  45.9852111  60.1332547  78.6717568  46.5659832
  58.3537377  78.9793652  45.4439102  58.2794093  79.9715365  44.7409364
  57.2677839  78.4998783  46.0564797  56.3676720  78.9649246  45.9372317
  57.3383102  77.6686465  46.6435796  61.9935390  77.8215048  44.7948573
  62.1688600  77.1436591  45.8132693  62.9774722  78.2006117  44.0189248
  62.8734807  78.8224393  43.2174630  64.4056920  77.7111979  44.2798189
  64.2819587  76.6992619  44.6648161  65.2546794  77.7431655  42.9400226
  64.6418875  77.3061670  42.1518591  65.4154160  78.7886311  42.6767398
  66.6201438  77.0419534  42.9078407  66.6920880  75.8514061  43.1839797
  67.6282132  77.8099296  42.6532445  68.5749356  77.4321135  42.6751024
  67.4760927  78.7933558  42.4318323  65.1688835  78.5069970  45.3182988
  66.2274418  78.0298772  45.7460508  64.7193027  79.7400070  45.5981601
  63.8421710  80.0949257  45.2196514  65.4045816  80.7166633  46.4587664
  66.2840140  81.0388214  45.9007427  64.4906794  81.8955233  46.7490979
  65.0105744  82.6102350  47.3865016  64.2120729  82.3794617  45.8131204
  63.5925964  81.5431516  47.2561023  65.9109769  80.1202467  47.8068890
  65.4126666  79.1482953  48.3650065  67.0226400  80.6835184  48.2632894
  67.5798944  81.3124682  47.6861804  67.5889919  80.5007659  49.5860356
  66.8819706  80.8356291  50.3448573  67.7771350  79.4430204  49.7700997
  68.9031618  81.2989238  49.6972266  69.4240833  81.9012598  48.7405128
  69.4527466  81.3429050  50.9182352  68.9212172  81.2129671  51.7785604
  70.9187531  81.5903883  51.1357143  71.5036273  81.1649365  50.3200727
  71.0957268  83.1368052  51.1940949  72.1559719  83.3517099  51.0628059
  70.5757145  83.5592956  50.3338092  70.6437348  83.8649473  52.3810380
  69.5568364  83.8643350  52.4548475  71.0267917  83.4092379  53.2945552
  71.1935522  85.2949521  52.1934433  72.2044955  85.2302145  51.7921478
  70.5860927  85.8074098  51.4466611  71.2238135  86.1181370  53.4269355
  70.4407871  86.7599504  53.5518956  72.1211653  86.1300295  54.3719112
  73.2728597  85.4693037  54.2503776  73.4702983  84.9388158  53.4019901
  73.9584259  85.4955622  55.0055562  72.0191316  86.8774341  55.4122531
  71.2138094  87.4936814  55.5217489  72.7456835  86.8546490  56.1282326
  71.4582811  80.8944206  52.3662481  70.6810087  80.7945352  53.3224476
  72.7786979  80.5427691  52.3942807  73.7181031  80.6584578  51.2594855
  73.5207477  81.5536856  50.6691132  73.6341096  79.8063945  50.5841639
  75.1149288  80.7167539  51.9266780  75.4157822  81.7272038  52.2034421
  75.9072711  80.3090108  51.2998797  74.7865529  79.8293070  53.1412114
  75.5502161  79.9203102  53.9135392  74.7414728  78.7778797  52.8587587
  73.4510317  80.3153549  53.6372733  72.9064113  79.6169475  54.2719708
  73.4788605  81.4031074  54.6764631  73.7584430  82.6024429  54.3837954
  73.3387551  81.0159567  55.9212376  72.8936642  80.1398251  56.1922081
  73.8007471  81.7921732  57.0148047  74.8803251  81.9096004  56.9284972
  73.3637277  82.7875392  56.9454303  73.4942020  81.2348681  58.3362568
  72.8396585  80.1994075  58.3663753  74.1156960  81.7349400  59.4356579
  74.6836016  82.5791642  59.3666071  74.1030681  81.2362839  60.7682554
  73.1135047  81.4038635  61.1912615  74.2589882  80.1585147  60.7371271
  75.1466748  81.8537663  61.7064822  75.7051731  82.8927906  61.3477892
  75.3852107  81.2615779  62.8554127  74.8053266  80.5162174  63.2404525
  76.5600436  81.6434946  63.7165657  77.4894612  81.3969209  63.2033549
  76.5624049  82.7213461  63.8800617  76.5030625  80.9171587  65.0586697
  75.6094278  80.0956324  65.2413054  77.4698982  81.0994318  65.9890795
  78.3620098  81.5623793  65.8163567  77.2745652  80.6198607  67.3524701
  77.0980368  79.5456039  67.4031194  78.5868862  81.0697003  68.0565311
  78.5622287  80.7638083  69.1024331  79.4414971  80.6069302  67.5630980
  78.6774359  82.1549750  67.9984297  76.0071588  81.2311855  68.0314043
  75.8521901  82.4567879  68.0788127  75.2084332  80.3597219  68.5984901
  75.4316945  79.3861208  68.8083852  73.8501965  80.8251785  68.9703722
  73.5145897  81.2917981  68.0450009  72.9822036  79.6764058  69.3828001
  73.4869261  79.3311750  70.2848125  71.5521237  79.9293201  69.9082279
  71.0811406  78.9786992  70.1550194  71.5981833  80.5529017  70.8005599
  70.9659742  80.4354952  69.1410016  72.9436534  78.7488177  68.3649720
  72.3756699  77.9936587  68.6354444  73.7329955  81.8965306  69.9846134
  72.8740220  82.7378334  69.8581307  74.7031841  82.0128158  70.9570233
  75.4127603  81.2936087  71.0958610  74.8545059  83.1319815  71.8912474
  73.9006583  83.3817225  72.3556035  75.9212697  82.6203476  72.9084043
  76.1098649  83.3882203  73.6573682  75.5535852  81.7189155  73.3986600
  76.8484590  82.3932215  72.3812145  75.2303149  84.4696206  71.2536984
  75.1255055  85.4818178  71.8842890  75.8857145  84.4350622  70.0972233
  75.8825928  83.6032714  69.5063730  76.6866735  85.5402792  69.5090489
  76.7629657  86.3834390  70.1952958  78.0979534  84.9282549  69.2119491
  77.9543700  84.1250737  68.4897290  78.6856999  85.7010443  68.7168813
  78.9369071  84.3797010  70.3159479  78.5152852  83.4249465  70.6290527
  79.9330220  84.1750912  69.9243543  79.0742720  85.2818168  71.5512022
  79.1698462  84.7305356  72.6514159  79.1056253  86.5581136  71.3768104
  76.0359213  86.1260221  68.2751042  76.3992551  87.1884907  67.7977700
  75.0017472  85.4144049  67.7321127  74.5928958  84.5733050  68.1412419
  74.3992023  85.8533837  66.4637546  75.0889290  86.1627441  65.6788966
  73.6898282  84.6222524  65.8617046  74.4029351  83.7972889  65.8467771
  72.8845188  84.3343703  66.5369648  73.0817620  84.7702448  64.4079077
  72.3139282  85.5446812  64.4243983  74.2395820  85.1440589  63.4055070
  73.8314252  85.2483955  62.3997409  74.6963813  86.0858946  63.7108620
  74.9942043  84.3568101  63.4101448  72.4571151  83.4415498  63.9490909
  72.0435774  83.5607624  62.9476318  73.2225903  82.6650150  63.9355000
  71.6629985  83.1559208  64.6386290  73.6028126  87.1713386  66.7228540
  72.6927951  87.0868741  67.5761065  73.7876048  88.2955773  66.0384440
  74.6165232  88.4589981  65.4671123  72.8302590  89.4334986  66.0168200
  72.6244777  89.8219440  67.0145641  73.4781457  90.5628703  65.1911378
  72.8043475  91.4186371  65.1524571  74.4171778  90.8620040  65.6569896
  73.6730877  90.2076331  64.1793686  71.4799119  88.9667624  65.4801160
  71.3066497  88.0657102  64.6517113  70.4609981  89.8049162  65.8310518
  70.5534014  90.6321516  66.4202537  69.0807252  89.5153666  65.3256124
  68.9113769  88.4740397  65.5991262  68.0062957  90.3925638  65.9924873
  68.4292470  91.3597993  66.2642267  67.1944772  90.5850994  65.2915825
  67.4695198  89.6940152  67.2316399  68.0889968  88.7307630  67.7458216
  66.5366381  90.2286882  67.8939797  68.9483344  89.6467900  63.7861819
  68.2014098  88.9539479  63.1005380  69.6395940  90.7067293  63.2925623
  70.2079343  91.3254339  63.8723302  69.6337998  91.0592036  61.8938469
  68.5941585  91.1480966  61.5774654  70.3963246  92.4128780  61.7212476
  71.3480753  92.3748713  62.2514364  70.6251196  92.5806306  60.6685829
  69.5444925  93.5596111  62.2595496  70.0054587  94.5071273  61.9783063
  68.5645339  93.5281994  61.7836727  69.3573504  93.5235423  63.8347523
  70.3768873  93.7143788  64.5006330  68.3232340  93.7313679  64.4187865
  70.2738548  89.9805991  60.9946296  69.8560977  89.8468585  59.8549757
  71.2878875  89.2570538  61.4480438  71.7279212  89.3977236  62.3575177
  71.8770226  88.1537198  60.6378716  71.7981353  88.3765011  59.5733869
  73.3311235  88.0708517  61.0406818  73.3726866  87.6694786  62.0532594
  73.8154615  87.3439897  60.3890389  74.1486276  89.3258163  61.0125587
  73.6344560  90.0552300  61.6377916  75.5274400  89.0081841  61.5354814
  76.1378862  89.9106511  61.5228546  75.4530395  88.6354633  62.5566441
  75.9897365  88.2488165  60.9048050  74.2718176  89.9759108  59.5900893
  74.8791020  90.8793990  59.6533922  74.7429932  89.2702921  58.9062728
  73.2793323  90.2317816  59.2196075  71.1145449  86.8469808  60.6873262
  71.2842100  86.0789986  59.7558028  70.2180332  86.5979219  61.6988571
  70.1610269  87.1559178  62.5513082  69.2556040  85.5011269  61.6424149
  69.6845828  84.5937941  61.2173928  68.7748400  85.2498644  63.1542364
  69.6043292  84.7785089  63.6818893  68.6228723  86.2275061  63.6106692
  67.5353238  84.4245620  63.4412821  66.2456858  84.7308867  63.2124577
  65.9178185  85.7014267  62.8732460  65.3934204  83.6911494  63.4513526
  64.3811108  83.6896575  63.3248150  66.1805425  82.6346713  63.9021931
  65.8296606  81.3056655  64.2793172  64.7952703  80.9969919  64.3122309
  66.8525802  80.4085314  64.6062542  66.6071331  79.3913842  64.8645551
  68.2261774  80.8343221  64.5981836  69.0169863  80.1421310  64.8470602
  68.5200222  82.1486246  64.2651947  69.5469465  82.4786162  64.3154120
  67.5264305  83.0743476  63.8621315  68.0789906  85.9228037  60.7680658
  67.6219885  85.2048666  59.8587316  67.4728579  87.0485159  61.0855985
  67.8399044  87.6852556  61.7920967  66.2308104  87.5191836  60.4854800
  65.4734318  86.7427938  60.5890072  65.7148352  88.7379193  61.2333798
  66.5756934  89.3265984  61.5514696  65.1525652  89.3510158  60.5298316
  64.8015931  88.4827624  62.4987924  65.4850067  87.9272648  63.1406620
  64.2523159  89.8255545  63.1161173  63.6299120  89.6005224  63.9821738
  65.0880526  90.4534851  63.4230260  63.6575870  90.3525852  62.3698837
  63.5410653  87.7039902  62.2547600  62.9957954  87.5911324  63.1918676
  62.9185853  88.2359541  61.5354772  63.7923156  86.7198278  61.8594757
  66.3735138  87.7401305  58.9503591  65.3255514  87.6123482  58.3051674
  67.5498146  87.9578342  58.3616053  68.4128919  88.0588385  58.8949168
  67.7646218  88.0814842  56.8663153  66.8790740  88.5623465  56.4497068
  69.0103839  88.9672604  56.5615356  68.9305163  89.9008886  57.1182227
  69.9062953  88.4588756  56.9174233  69.1694734  89.2798164  55.0977227
  68.6674418  90.3452072  54.6352099  69.8215930  88.5592637  54.3406077
  67.9061138  86.7180520  56.1977705  67.6984196  86.5030241  55.0220351
  68.3160587  85.7240370  56.9806811  68.5635320  85.8689927  57.9596704
  68.4635727  84.3237145  56.5539838  68.9711247  84.2994668  55.5898655
  69.4016524  83.5023889  57.4775396  69.0771608  83.6442019  58.5083396
  69.3420240  81.9653919  57.0905256  70.0046529  81.3988788  57.7456019
  68.3210226  81.6005035  57.2044544  69.6595838  81.8382930  56.0558364
  70.8400450  83.9724569  57.2967727  71.4965657  83.3943585  57.9463484
  71.1406343  83.8317159  56.2589606  70.9128109  85.0289114  57.5547811
  67.0392999  83.6917425  56.3687285  66.7132910  83.1982686  55.3043081
  66.2093334  83.8151007  57.4209580  66.4472992  84.3301672  58.2683351
  64.8735467  83.2132951  57.4418257  64.9657065  82.1941645  57.0661826
  64.2981295  83.1040551  58.9147263  64.3422124  84.1437165  59.2395674
  62.8165759  82.5755278  58.9781612  62.4910768  82.5271222  60.0178839
  62.1644306  83.2517426  58.4254420  62.7655673  81.5802823  58.5355511
  65.1352943  82.2584843  59.8933270  64.6536803  82.2493338  60.8712386
  65.2133533  81.2380330  59.5177012  66.1321505  82.6889523  59.9846784
  63.9136342  83.9659556  56.5036067  63.0377329  83.3613909  55.9255380
  64.0333128  85.3071221  56.2815197  64.6748981  85.8844935  56.8250530
  63.2748539  86.1061402  55.2513371  62.2124209  85.9363197  55.4233523
  63.5445817  87.6143263  55.4030348  63.4544180  87.9036626  56.4497539
  64.5658071  87.8415544  55.0962924  62.5417767  88.4256643  54.5419515
  62.8636428  88.3638641  53.5025439  61.5707344  87.9349562  54.6036118
  62.3446287  89.9273508  54.8958115  61.5710234  90.6234615  54.1948215
  62.9388969  90.4653929  55.8536291  63.6008973  85.6427149  53.8483442
  62.6740823  85.4085845  53.0672798  64.8928229  85.3640891  53.5238700
  65.6730738  85.4199808  54.1791460  65.2594105  84.9553999  52.1801975
  64.7902540  85.6313140  51.4660358  66.7629198  85.0394202  51.9830084
  67.1172317  84.2391499  52.6329716  67.2464939  84.9113368  50.5237828
  68.3337337  84.9843291  50.4924313  66.9360441  83.9478632  50.1208124
  66.8115214  85.7119499  49.9248100  67.2178572  86.3286803  52.2267204
  67.3959827  86.4372057  53.1834294  64.7615591  83.5301317  51.9226117
  64.2863091  83.2613989  50.8351488  64.9024073  82.6584416  52.9424836
  65.1882621  82.9250713  53.8840659  64.6513346  81.2406960  52.7699683
  64.8807777  80.9903766  51.7337560  65.5630343  80.4884340  53.7822953
  65.5324043  81.0024482  54.7436045  65.1677156  79.4860375  53.9444973
  67.0134235  80.3868838  53.3119899  67.4019175  79.5244972  52.4846694
  67.8999906  81.2045489  53.8532664  68.8851711  81.1302167  53.5982606
  67.5996668  81.9095882  54.5265912  63.1798337  80.8062986  52.9374027
  62.8543347  79.8327459  52.2734477  62.3539659  81.6414318  53.6219899
  62.6036454  82.5828503  53.9261457  61.0052695  81.2154952  53.9720570
  60.7608145  80.3332117  53.3803716  60.9392508  80.8163360  55.4355409
  61.5991417  79.9586880  55.5603579  61.3708844  81.6368519  56.0084313
  59.5849276  80.4509003  56.1148977  58.9880117  81.3608097  56.1686556
  58.7467224  79.4594988  55.3003488  57.8172227  79.2472735  55.8297154
  58.5189243  79.8915081  54.3259239  59.3067167  78.5342432  55.1645279
  59.8426542  79.9400854  57.4990741  58.8956615  79.6842438  57.9743961
  60.4745026  79.0533395  57.4472320  60.3451684  80.7103056  58.0831294
  59.9465433  82.2919134  53.6014080  58.9906634  82.1053291  52.8569768
  60.0908903  83.4668960  54.2492706  60.8837818  83.7078053  54.8441082
  59.0651848  84.5083009  54.1262333  58.1080695  84.0227344  54.3163010
  59.2087992  85.6343713  55.2479105  60.2757297  85.8558933  55.2305418
  58.4569706  86.8648529  54.9683055  58.6089877  87.5763832  55.7797632
  58.8082902  87.3002218  54.0326253  57.3962013  86.6316786  54.8842860
  58.8228434  85.1985188  56.5130342  58.9326066  85.9271867  57.1581223
  58.9416972  85.0783662  52.6714604  57.8448698  85.2787915  52.1643450
  60.1052607  85.1963779  51.9603289  61.0377249  85.2228935  52.3746556
  60.0728759  85.2961385  50.5092084  59.6012604  86.2489067  50.2705263
  61.1080887  85.3600203  50.1750615  59.3860423  84.2259377  49.6313076
  58.6074559  84.6243571  48.7870253  59.6126938  82.9757715  49.9393025
  60.2583064  82.7141629  50.6842207  58.9601559  81.7392086  49.2486854
  59.2484893  81.6429876  48.2018630  59.4845347  80.3857042  49.8646342
  59.4590858  80.6270885  50.9264206  58.5792530  79.2197029  49.5338455
  58.9807422  78.3094666  49.9789484  57.5824246  79.4085880  49.9322409
  58.5209101  79.0998205  48.4525105  60.9756304  79.9696758  49.6030672
  61.1792536  79.0171771  50.0927511  61.1429441  79.8692999  48.5306577
  61.6422612  80.7328254  50.0046012  57.4491451  81.9591565  49.2960005
  56.7238920  81.8375795  48.3662472  57.0294609  82.3561097  50.5357832
  57.6786798  82.4802701  51.3130790  55.6602515  82.6427097  50.9011403
  55.0492747  81.7851749  50.6181179  55.4897064  82.7331005  52.4256995
  55.4127989  81.7204394  52.8215050  56.3939885  83.1721672  52.8460598
  54.2804074  83.5419687  52.9268541  52.9799136  83.0927066  52.4883051
  52.8986439  82.1026745  52.0634749  51.8091500  83.8760842  52.5829442
  50.8451709  83.5134959  52.2576447  51.9799086  85.1457261  53.1226089
  51.1189685  85.7946185  53.1847947  53.2349982  85.6364265  53.5988863
  53.2988689  86.5809836  54.1187588  54.3924279  84.8541965  53.3718609
  55.3701016  85.2801296  53.5446928  55.0216930  83.7551331  50.0667596
  53.9245825  83.4790860  49.5723027  55.6465049  84.9383064  50.0317829
  56.5307745  85.1082029  50.5105623  55.1266578  86.1448076  49.2933499
  54.1460323  86.3712650  49.7112248  56.0576931  87.3672627  49.4991084
  57.0645917  87.1112615  49.1698613  55.7164131  88.1891339  48.8694537
  56.1073857  87.8466287  50.9974946  55.1293902  88.2088552  51.3155638
  56.3696727  87.0176941  51.6560441  57.1566290  88.9675097  51.0973105
  58.1166041  88.6097993  50.7244376  56.8622130  89.8068352  50.4674376
  57.2940873  89.4021016  52.4473029  56.4946434  89.2328073  53.0573341
  58.3186435  89.9886828  52.9927951  59.5109778  90.0284790  52.4198447
  59.6566354  89.5869279  51.5120841  60.2861899  90.5002673  52.8868675
  58.1633509  90.4852264  54.1779543  57.2622014  90.4085522  54.6484967
  58.9430253  90.9529363  54.6402245  54.9522165  85.8793571  47.8384442
  53.8888140  86.2600614  47.2700990  55.8709211  85.1767665  47.1832817
  56.6877391  84.7731396  47.6408328  55.8143253  84.8980149  45.7139217
  55.5917903  85.8613465  45.2557762  57.1234934  84.5453400  44.9251747
  57.8542489  85.3173967  45.1666885  57.7908918  83.2480607  45.3098315
  58.6850605  83.1043838  44.7024364  58.0691533  83.2805234  46.3633404
  57.1014831  82.4201815  45.1420394  56.7417208  84.4853373  43.4161896
  57.6249785  84.2415908  42.8260876  55.9811454  83.7189047  43.2630204
  56.3503042  85.4530866  43.1010064  54.7486902  83.8313431  45.5203926
  53.9486264  83.9447257  44.6488078  54.7375082  82.7332178  46.3356228
  55.4303580  82.5544387  47.0627540  53.6682530  81.6772522  46.2133992
  53.7240185  81.2019361  45.2336193  53.8789580  80.5865304  47.3228026
  53.8065632  81.0283411  48.3166699  52.8588440  79.4437253  47.2366260
  53.0540406  78.7204665  48.0281940  51.8524223  79.8453535  47.3528520
  52.9443182  78.9521726  46.2676481  55.0788750  80.0291582  46.9639368
  55.8110052  80.5490462  47.3565035  52.2677935  82.3536607  46.3921498
  51.3746306  82.1086751  45.6571873  52.1072144  83.2510926  47.4274061
  52.8279787  83.4948718  48.1069818  50.8520311  83.9148232  47.6007649
  50.0943752  83.1392848  47.7050042  50.7188749  84.6801972  48.9172615
  50.5562951  83.9693636  49.7271406  51.6561448  85.1943422  49.1275404
  49.5664690  85.7123410  48.9113274  49.7790279  86.4508559  48.1373928
  48.6521443  85.1964415  48.6181556  49.2888238  86.4606988  50.2148295
  48.8080360  85.8043852  50.9405752  50.2191879  86.8081481  50.6656237
  48.3423467  87.6918401  49.8524970  48.8375687  88.3547025  49.1434693
  47.4288705  87.3394698  49.3734360  48.0318019  88.3945461  51.0502355
  47.4144076  89.2008498  50.8297949  47.5448455  87.7555378  51.7103601
  48.9104334  88.7391402  51.4872777  50.4862926  84.7206387  46.3517617
  49.4138000  84.6652751  45.7494167  51.4349064  85.5784665  45.8439323
  52.4053002  85.6281129  46.1535641  51.0684396  86.5086128  44.7768366
  50.1362231  86.9879269  45.0758156  52.1110543  87.5979141  44.6141866
  52.3359110  88.0089655  45.5984304  53.0284402  87.1435749  44.2405258
  51.7251264  88.7675761  43.6712196  52.6329574  89.2651215  43.3297127
  51.2302688  88.3658162  42.7876134  50.8319216  89.7716144  44.3177387
  50.5276822  89.7343555  45.4942960  50.3302969  90.7622593  43.6271940
  50.5457606  90.8532668  42.6347175  49.7244234  91.4445397  44.0830681
  50.7846752  85.7880902  43.4507355  49.8797784  86.1605659  42.6954002
  51.4746343  84.6739913  43.1505936  52.2757038  84.3812387  43.7100246
  51.2120746  83.7464624  42.0385091  51.1091240  84.3398904  41.1307694
  52.4173299  82.8289283  41.7519219  52.6035138  82.3807833  42.7274362
  52.1301884  81.7063172  40.7571713  53.0308704  81.1093910  40.6118566
  51.3329088  81.0723669  41.1445135  51.8212917  82.1348327  39.8038052
  53.6631949  83.5590480  41.3231897  54.4612887  82.8398996  41.1408941
  53.4617231  84.1166839  40.4086895  53.9692305  84.2496392  42.1094508
  49.8234270  83.0311272  42.1565495  48.9958499  82.8874753  41.2629453
  49.5544306  82.6539522  43.3939276  50.2130307  82.6675681  44.1725428
  48.1859057  82.1644460  43.7078859  48.0678172  81.3133483  43.0373052
  47.9923411  81.6355589  45.0933376  48.4553048  82.3107966  45.8126784
  46.9281876  81.6001333  45.3280086  48.5987487  80.2396054  45.2310634
  49.5489048  80.3167712  44.7022012  48.8624296  79.8291847  46.6998736
  49.2928441  78.8275277  46.7268389  49.5570729  80.5352047  47.1561395
  47.9234275  79.8349890  47.2534949  47.7519655  79.1632384  44.5949652
  48.2358854  78.1952325  44.7266219  46.7702938  79.1459988  45.0681923
  47.6389049  79.3710424  43.5311017  47.1130830  83.2224514  43.4163881
  46.0461730  82.8945655  42.8853283  47.3605595  84.5095098  43.7277962
  48.2630227  84.8030401  44.1011186  46.4497531  85.6047597  43.5929257
  45.4355239  85.2240989  43.7129694  46.8015525  86.6279340  44.7143253
  47.8765028  86.8092313  44.7222541  46.3192863  87.5823583  44.5045873
  46.3408948  86.0969687  46.1318444  46.7889489  85.1199192  46.3121354
  46.7152643  86.7668629  46.9061454  44.8571828  85.9866004  46.2527128
  44.4820246  85.4210084  45.4007219  44.6250184  85.4088422  47.1467855
  44.1172304  87.2876358  46.3229495  44.4567554  87.9554362  45.5308832
  43.0511110  87.1215738  46.1650912  44.3483156  87.9155588  47.6616094
  43.7201199  88.7365939  47.7729307  44.1475174  87.2218945  48.4096746
  45.3378961  88.2253643  47.7334138  46.3706475  86.2380435  42.1967324
  45.4696727  85.9955596  41.3829785  47.4039245  87.0295493  41.8726144
  48.1598512  87.2357554  42.5251258  47.5719190  87.6742733  40.5865991
  46.6043013  88.0613615  40.2684546  48.5159060  88.9280184  40.7097986
  48.6282323  89.3968588  39.7320520  48.0813758  89.6436740  41.4077967
  49.4938272  88.6135730  41.0749796  47.9428439  86.6936987  39.4775494
  47.4987202  86.8706200  38.3533766  48.5878410  85.5673871  39.7685412
  48.7896175  85.2945748  40.7298395  49.0795630  84.5989197  38.7948107
  49.5396302  85.1404802  37.9691742  49.8636332  84.0046003  39.2630183
  48.0351118  83.6575811  38.2305396  48.3606341  82.7590647  37.4326337
  46.7617375  83.8061387  38.6565927  46.5558875  84.4813512  39.3915356
  45.5634102  83.1493763  38.2421467  44.7471497  83.8636865  38.3534596
  45.6606634  82.9398833  37.1776059  45.1246997  81.8347571  38.9335239
  44.0360608  81.3360407  38.7122755  46.0239292  81.1840779  39.6517874
  46.8377436  81.6157825  40.0892192  45.9023096  79.7905395  39.8613137
  45.6270928  79.2791875  38.9387824  47.3156078  79.3349889  40.3625897
  48.0978794  79.7399003  39.7201803  47.5039331  79.7100693  41.3686156
  47.3472580  77.8207638  40.3460358  46.4506147  77.4433416  40.8372091
  47.3129810  77.4775828  39.3123625  48.8087385  77.1082553  41.1570293
  50.2554392  77.5526827  40.1652207  51.1532897  77.1391911  40.6254675
  50.1447248  77.1490278  39.1589322  50.3420476  78.6377988  40.1133647
  44.7441276  79.3776637  40.7601447  44.0382571  78.3750748  40.4888637
  44.5576292  80.1328676  41.8227837  45.1535535  80.9153011  42.0926817
  43.4044880  79.8658310  42.7309725  43.2719383  78.8146055  42.9847922
  43.7217286  80.6040903  43.9804153  44.6336312  80.1679111  44.3879351
  43.9583439  81.6286329  43.6963583  42.7095356  80.6750221  45.1177791
  41.7983293  81.1092528  44.7070540  42.4743141  79.2722482  45.7396545
  41.7489276  79.3503503  46.5491036  42.0938560  78.5940813  44.9751387
  43.4145604  78.8852543  46.1321454  43.3188659  81.4621921  46.2719508
  42.6032440  81.5197001  47.0916241  44.2240456  80.9610090  46.6152631
  43.5663212  82.4686306  45.9364604  42.0681446  80.1594547  42.0587604
  41.1112265  79.5992829  42.5031478  42.0467135  81.0156176  41.0007226
  42.8839351  81.4181887  40.5786151  40.7640573  81.4449797  40.3565365
  39.9253843  81.4742564  41.0525556  41.0152075  82.8575542  39.7693359
  41.4451899  83.4894267  40.5465308  41.7568390  82.7799261  38.9741883
  39.8059963  83.5223260  39.2285769  40.0804138  84.5309761  38.9191568
  39.4942209  82.9871859  38.3322758  38.6222552  83.6171652  40.1610276
  38.8867499  83.8261333  41.3547855  37.4829365  83.5034661  39.7541027
  40.4574586  80.4336813  39.2229832  39.2881796  80.1950567  38.9643020
  41.4867335  79.7926555  38.6000931  42.4558190  80.0500530  38.7854024
  41.3908690  78.7003174  37.6255932  40.5007732  78.8965020  37.0285831
  42.5626743  78.7178872  36.7314784  42.7287564  79.7653465  36.4821152
  43.4062792  78.3974733  37.3417796  42.6877125  77.9493059  35.4104772
  42.6279462  76.8832743  35.6305927  41.8254631  78.1964373  34.7909876
  43.9983901  78.2042824  34.5572761  43.9050091  77.7021037  33.5942184
  44.0948151  79.2707929  34.3529248  45.2156244  77.7261580  35.2410022
  45.0861354  76.8529638  35.7513103  46.4352319  78.2109130  35.3171732
  47.3054632  77.7252714  36.1189708  47.0610255  76.9401059  36.7222414
  48.2432553  78.1238536  36.1542933  46.8670129  79.2524832  34.6236141
  46.2389534  79.7325812  33.9790705  47.8284867  79.5745813  34.7330335
  41.0873281  77.3276990  38.2123538  40.5075846  76.4718209  37.5550692
  41.5152599  77.1817159  39.4841793  41.9068903  77.9420470  40.0402447
  41.4510759  75.8989516  40.1810121  41.5566496  76.0811136  41.2499820
  40.4599743  75.4718022  40.0264779  42.5017420  74.8557808  39.7580977
  42.4688537  73.7470146  40.3136181  43.2946882  75.0882545  38.7185306
  43.2188149  75.9476709  38.1749334  44.3534322  74.1989668  38.2050423
  44.4107785  73.3124361  38.8368808  44.0252174  73.7793177  36.7848361
  44.7625317  73.0184335  36.5310708  42.5601247  73.1409067  36.6795266
  42.3609130  72.8530779  35.6470692  42.4993344  72.2599144  37.3197950
  41.8191688  73.8735421  37.0009119  44.1697613  74.8287630  35.8405106
  43.9466281  74.4966367  34.9460287  45.7612138  74.9524793  38.2338798
  45.9500224  76.0647826  37.7588581  46.7654360  74.1770105  38.6352705
  46.6339476  73.2400949  39.0163609  48.1794953  74.6059254  38.5645916
  48.5530814  74.4477656  37.5534974  48.2420297  75.6754400  38.7649000
  49.0728173  73.8513857  39.5589840  48.5342770  73.0508113  40.2575394
  50.3982799  74.0844227  39.7107362  50.8531435  74.9026407  39.3064279
  51.3510951  73.2056409  40.4673374  50.7533371  72.6760989  41.2088504
  51.9942247  72.1170971  39.6335350  52.6327468  72.5711915  38.8759482
  52.6374944  71.5079574  40.2684027  50.9176829  71.1911110  38.9298462
  50.1330037  70.9696654  39.6542052  50.4544840  71.7598535  38.1231610
  51.4245324  69.8595506  38.3488323  52.2045247  70.0172949  37.6041202
  51.8476895  69.2196793  39.1234996  50.2318924  69.2686561  37.7578931
  49.6073659  68.8045105  38.4164606  49.8357001  69.2437200  36.4936006
  50.5795024  69.5772484  35.4636230  51.5415958  69.8838819  35.6085945
  50.1969237  69.5293389  34.5204169  48.6328788  68.8553184  36.2985907
  48.0479553  68.5906552  37.0908445  48.2590107  68.8106303  35.3511555
  52.3796978  74.0356533  41.1519037  52.7983770  75.0371604  40.5972378
  52.7585304  73.6811220  42.3919545  52.3984201  72.8682850  42.8925697
  53.7735853  74.4874486  43.1503899  54.2257458  75.2540478  42.5218203
  53.1724588  75.3620214  44.2612681  52.7050752  74.7475623  45.0297302
  54.3331255  76.1643863  44.8978110  53.9437179  76.7990294  45.6932238
  55.0683256  75.4743086  45.3117983  54.8063338  76.7858874  44.1368853
  52.0056401  76.2654417  43.7200168  52.4112098  76.8941146  42.9273432
  51.2643107  75.6120291  43.2610508  51.2698779  77.1835975  44.7186580
  50.4938146  77.7423914  44.1955776  50.8154677  76.5786374  45.5028407
  51.9797597  77.8795503  45.1639983  54.8241695  73.5218818  43.5785080
  54.5421298  72.4553133  44.1185267  56.0924945  73.8901906  43.3326790
  56.3525956  74.7230742  42.8039502  57.2451135  73.0866952  43.8287989
  56.8849270  72.2248180  44.3906699  58.0864920  72.4168643  42.6998388
  58.4333054  73.0931556  41.9188428  59.3742827  71.8816872  43.3256493
  59.9828660  71.4072193  42.5559363  59.9317708  72.7058354  43.7722847
  59.1286005  71.1512110  44.0958973  57.1722575  71.4198347  41.9656387
  57.7316940  70.9325489  41.1675607  56.8140476  70.6676851  42.6688401
  56.3217063  71.9520508  41.5393942  58.0607147  74.0138474  44.7326233
  58.4548281  75.1771301  44.3978957  58.6115736  73.4809847  45.8097272
  58.4985793  72.4965470  46.0495900  59.4702660  74.2469041  46.8136121
  59.6569808  75.2668435  46.4769080  58.7215801  74.3469169  48.1839603
  58.6282601  73.3478293  48.6086162  59.3268967  74.9320309  48.8758391
  57.3648360  74.9609177  48.0923727  57.1983686  76.1184673  47.8371448
  56.3752878  74.1936594  48.4096663  55.4290128  74.5713304  48.4469911
  56.5413535  73.2105596  48.6228060  60.7783788  73.5322756  46.9405876
  60.8159245  72.3602703  47.1724207  61.8769704  74.2041077  46.7832369
  61.8822421  75.1703041  46.4575425  63.1894520  73.6936738  47.0388868
  63.2773167  72.6190566  46.8853531  64.1559480  74.2795250  46.0227962
  64.1171797  75.3523860  46.2124990  65.5290312  73.5968806  46.2099904
  66.2382066  74.0033304  45.4889150  65.8928072  73.7812777  47.2206499
  65.4261931  72.5232231  46.0521190  63.8228168  74.0422937  44.5429180
  63.0804510  74.7795339  44.2379578  64.7213974  74.2327668  43.9557911
  63.2935239  72.6433361  44.1737837  63.0957758  72.6003686  43.1024509
  64.0385353  71.8915614  44.4358056  62.3716382  72.4472030  44.7217217
  63.5091446  73.8756100  48.5123665  63.4019718  75.0064824  48.9817179
  63.7568254  72.7810179  49.2114285  63.7671900  71.8697625  48.7544056
  64.0342662  72.6606640  50.6170861  63.8084904  73.5885813  51.1409157
  63.1036279  71.6198097  51.2992934  63.3446002  71.5568817  52.3604019
  62.0644717  71.9277727  51.1806931  63.2481553  70.6438211  50.8367081
  65.4967887  72.3939073  50.7762646  66.3584717  73.0546043  50.2012221
  65.9110341  71.3962920  51.5583480  65.2525596  70.7289724  51.9607424
  67.2978595  71.1060236  51.9485922  67.9400523  71.1183080  51.0681750
  67.8164676  72.1724650  52.9371875  67.7656491  73.1643560  52.4869178
  67.1936510  72.1953184  53.8316342  69.1403758  71.8576408  53.2733616
  69.4880670  72.5252110  53.8998985  67.3228942  69.7225421  52.6172302
  66.2371240  69.2356373  53.1080801  68.4641354  68.9777171  52.6170663
  69.2608932  69.1762920  52.0114299  68.6613229  67.8134247  53.4893560
  67.8305961  67.1234445  53.3402855  69.9366681  67.0901642  53.1544441
  69.9528395  66.1887946  53.7669379  70.0120457  66.6544139  51.7682996
  70.9964362  66.1394318  51.5950603  69.2277456  66.0009124  51.4839329
  69.9412133  67.5619599  51.1440259  70.9563844  67.9630641  53.3877346
  71.8622334  67.4946078  53.3909815  68.7087480  68.2778824  54.9326339
  68.1277080  67.6058422  55.8555816  69.1712480  69.5147677  55.2209709
  69.6734258  70.0546886  54.5169060  69.0586708  70.2541464  56.4660304
  69.4401031  69.6386818  57.2806813  69.6919011  71.1404474  56.4117773
  67.6203977  70.6848234  56.7934586  67.3848611  71.1937179  57.8558934
  66.6852378  70.4687149  55.8238529  66.9530680  70.3101952  54.8526110
  65.2671469  70.4320727  56.0024438  64.9769111  71.3208417  56.5622632
  64.8029968  70.5090138  55.0192038  64.6646108  69.1956518  56.7204363
  63.4923266  69.2178340  57.0609387  65.5053748  68.2246592  57.0029730
  66.4499026  68.2034230  56.6193236  65.2252053  67.0767359  57.8738851
  64.4156057  67.4765909  58.4843522  64.8614378  65.8853161  57.0449813
  65.7567317  65.5229548  56.5400171  64.5232039  65.0881299  57.7061189
  63.7952594  66.1452845  56.0151823  62.8678169  66.4152245  56.5202232
  64.0870044  66.9994173  55.4049378  63.5493587  64.9870336  55.1403250
  64.4325839  64.8185036  54.5240577  63.4186962  64.1000498  55.7605372
  62.2998295  65.1411924  54.2047407  61.4242576  65.4000151  54.8000703
  62.4632195  65.9610534  53.5053452  62.0406757  63.8911476  53.4548912
  61.1200372  63.9580746  52.9752895  62.7900809  63.7491264  52.7476368
  62.0298988  63.0871035  54.1141832  66.2386136  66.6359145  58.8996596
  65.8455332  66.4273860  60.0722212  67.5025936  66.5213054  58.4585403
  67.7283285  66.5267629  57.4642007  68.6546738  66.3836550  59.2774770
  68.4796818  65.5406780  59.9452100  69.9716776  65.9796163  58.5118880
  70.4482499  66.8933501  58.1576551  70.6520507  65.5242038  59.2311934
  69.8361971  65.0261565  57.3218975  69.1926453  65.5029972  56.5830839
  70.8207814  64.9191768  56.8652202  69.2612207  63.5589426  57.6026430
  68.0199736  63.3020177  57.5950121  70.1781064  62.6985475  58.0197579
  71.1639940  62.9566515  58.0043597  69.8970777  61.7778794  58.3571651
  68.8351321  67.6864067  60.0723220  68.3014536  68.7234222  59.7244444
  69.4645956  67.5386721  61.2219423  69.5652936  66.6220706  61.6559264
  70.0862076  68.5971221  62.0214097  69.3842019  69.4230288  62.1332720
  70.2937859  68.2171835  63.0219876  71.3698099  69.1118791  61.4085863
  72.2506209  68.2702024  61.0548961  71.6869330  70.4197126  61.6037304
  71.1420611  71.0448077  62.1975320  72.8651191  71.0684679  60.9689747
  73.5032200  70.2305149  60.6902347  72.5926418  71.7668631  59.6358407
  72.2980060  72.7764095  59.9213241  73.8092198  72.0161456  58.6757456
  73.4627369  72.5182201  57.7716731  74.5472721  72.6423259  59.1779878
  74.2640607  71.0628799  58.4087387  71.4931554  71.0150640  58.8991193
  71.2917478  71.5056947  57.9473829  71.8120172  69.9887678  58.7181307
  70.5857585  71.0119981  59.5046894  73.6924355  71.9501580  61.9704389
  73.1110942  72.6045126  62.8165093  75.0417155  71.8127162  61.9876578
  75.5523296  71.1219161  61.4376557  75.8896921  72.6773531  62.8260123
  75.4940823  72.7082664  63.8409818  77.3096316  72.1333396  63.0802454
  77.9659955  72.9496662  63.3829556  77.2207439  71.0513775  64.1674152
  78.2151299  70.6518384  64.3649031  76.8166672  71.4860969  65.0816249
  76.5669445  70.2477620  63.8281099  77.8574648  71.4547006  61.7722523
  78.8613476  71.0709967  61.9538619  77.2009217  70.6325331  61.4858905
  77.8897727  72.1892337  60.9674082  75.8435400  74.0818701  62.2077970
  75.8283308  74.1204508  60.9808193  76.0414619  75.1876937  63.0159341
  75.8173524  74.9723716  63.9771030  76.3225245  76.5777708  62.6675261
  76.3177891  77.2144324  63.5517329  77.7202045  76.6237370  62.0385226
  78.3777995  76.0476021  62.6890331  77.7024013  76.1710520  61.0474414
  78.3424441  77.9596404  61.8828215  77.8129698  79.1334666  61.2226225
  78.7921017  80.0575845  61.3144317  78.6251893  81.0334570  60.8607609
  79.8183586  79.5823806  61.9685914  80.6840977  80.0743616  62.1343640
  79.5447486  78.3187456  62.3946985  80.2545447  77.7932992  63.0330145
  75.2191273  77.3652823  61.8402254  74.7130614  78.3925023  62.1928042
  74.9008410  76.8292444  60.6624245  75.3748989  76.0115615  60.2780068
  73.8186643  77.3656688  59.7796988  73.9228380  78.4464869  59.6848931
  73.9996690  76.6943100  58.4016009  73.2306404  77.0532674  57.7172813
  74.9835638  76.9414064  58.0028303  73.9131798  75.6127026  58.5094521
  72.3820078  77.2630011  60.3664203  71.4220304  76.9003217  59.6521536
  72.1913554  77.4917698  61.6601406  72.9282515  77.8982394  62.2365821
  71.0144320  77.2307441  62.4154687  70.8318588  76.1569317  62.3708568
  71.2136724  77.5938772  63.8618642  70.3001975  77.3848950  64.4186079
  72.0329629  77.0052780  64.2755405  71.4520712  78.6544970  63.9408115
  69.7544070  77.8924748  61.8043271  68.7644653  77.1551417  61.5724714
  69.7131366  79.1518085  61.3790932  70.5994732  80.2520201  61.7949825
  71.6387698  80.0117681  61.5716997  70.5331364  80.4104149  62.8712600
  70.1729490  81.4916659  61.0518831  70.7490103  81.6228413  60.1355131
  70.3240136  82.3869974  61.6542576  68.6919681  81.2660701  60.7504056
  68.3982299  81.7269024  59.8081080  68.0540002  81.6905740  61.5258757
  68.5765284  79.7326182  60.6945606  67.6956361  79.3778012  61.2295748
  68.3507387  79.2739855  59.3112417  67.2071429  79.2359108  58.8816021
  69.3458548  78.7930169  58.6348197  70.3083659  78.8060550  58.9702018
  69.1935097  78.1990853  57.3561258  68.5647174  78.9119708  56.8227826
  70.5892118  78.0223775  56.5556568  70.9887096  79.0077881  56.3170436
  71.3137667  77.5346054  57.2082294  70.4637029  77.2276802  55.2858231
  69.7464546  77.7738133  54.1940821  69.1213983  78.6361182  54.3716248
  69.8064172  77.2507280  52.8894842  69.2296092  77.7015366  52.0944692
  70.6464668  76.1072801  52.6251831  70.8478724  75.6514723  51.4320862
  70.8701828  74.6644965  51.4142291  71.3886422  75.5866448  53.7293798
  72.0743132  74.7727616  53.5519812  71.2662743  76.0900106  55.0403203
  71.7851130  75.6076140  55.8557669  68.4839199  76.8317095  57.3970991
  67.4213262  76.6819856  56.8833714  68.9666648  75.8459911  58.1196708
  69.9272115  75.8387849  58.4615386  68.1860936  74.6293535  58.5282012
  68.0226661  74.0946361  57.5923204  68.9874813  73.8312973  59.5832938
  69.3006784  74.4922680  60.3916939  68.3563070  73.0611438  60.0273458
  70.1119495  73.2438338  58.9796020  70.7569890  73.9403444  58.7413404
  66.7999883  74.9020588  59.1698627  65.8461542  74.1371273  58.9484073
  66.6558792  76.0140186  59.9751261  67.4077694  76.6709323  60.1844538
  65.3238789  76.3471872  60.6272066  64.9365508  75.4207996  61.0519529
  65.4889992  77.3798982  61.8122403  64.5133367  77.5906050  62.2510161
  66.1452852  76.9581749  62.5735682  65.9231981  78.3044403  61.4319281
  64.3342632  76.8427927  59.6211237  63.2808926  76.3077088  59.5065827
  64.7576592  77.7836081  58.7149308  65.7004302  78.1735374  58.7005288
  63.8559131  78.3198375  57.6588517  62.8883725  78.5712875  58.0937769
  64.5595836  79.5953083  57.0401113  63.9086345  80.0316160  56.2825822
  64.6892438  80.3467747  57.8196093  65.8115187  79.3085295  56.4636775
  66.4814881  79.2053214  57.1714126  63.6038536  77.2679146  56.5440470
  62.4479557  77.1989406  56.0479607  64.5247955  76.2914969  56.3744405
  65.3906382  76.2433879  56.9121389  64.3711232  75.1802010  55.3818946
  63.7578618  75.5949300  54.5821585  65.7091568  74.7590826  54.8346436
  66.4172838  74.6221933  55.6517710  65.6167995  73.7990245  54.3280482
  66.2357150  75.8100282  53.8630429  65.9847755  76.8001309  54.2422453
  67.3234749  75.7475713  53.8292382  65.6902371  75.6697060  52.4544751
  66.0031482  74.7067520  52.0510211  64.6013140  75.6581261  52.4993363
  66.1381343  76.7897061  51.4789285  65.7782863  77.7501606  51.8495678
  67.2272667  76.8398182  51.4691213  65.6403145  76.5868939  50.0662160
  66.4484428  76.4122056  49.4350939  64.9969317  75.7711073  50.0383398
  65.1340503  77.4387120  49.7511797  63.6058279  73.9556485  55.9102507
  62.9265912  73.2267648  55.1240888  63.5345283  73.7622193  57.2386269
  64.2369884  74.1831945  57.8299840  62.5061590  72.8842046  57.8755860
  62.4695551  71.8963066  57.4179658  62.9571083  72.7251090  59.3996111
  63.6609957  73.5478120  59.5276395  62.1282399  72.8455008  60.0984248
  63.6972441  71.4440622  59.8144493  64.9951938  71.1061555  59.6093081
  65.6661859  71.5601956  59.0059943  65.2297451  70.0158263  60.3867468
  66.2568422  69.6618463  60.4799685  64.0833900  69.5523648  60.9263407
  63.0907365  70.4670079  60.6246359  62.0814720  70.3249365  61.0131577
  61.1204389  73.4537919  57.7163072  60.1149022  72.8198653  57.5538133
  61.0759229  74.7210623  57.9986493  61.8780196  75.2331197  58.3649962
  59.8923859  75.5468620  57.8282895  59.0979398  75.1424862  58.4551759
  60.1146888  76.5464936  58.2007785  59.3576393  75.6722329  56.3859828
  58.1504233  75.7861893  56.2700337  60.1706849  75.4668934  55.3143744
  61.1888238  75.4028534  55.3286812  59.4961880  75.3194912  53.9694031
  58.6556526  76.0108577  53.9011725  60.5409531  75.6612584  52.9344727
  61.3981017  75.0652178  53.2491651  60.1396922  75.3147698  51.4760368
  60.9483135  75.5936698  50.7997327  59.9522842  74.2444942  51.3949936
  59.2366586  75.8632677  51.2064547  60.8232624  77.1581931  52.8946088
  61.5805003  77.3658720  52.1380384  59.9071001  77.6948422  52.6478026
  61.1845719  77.4863872  53.8688079  58.7376611  73.9701533  53.7317240
  57.6882443  74.0056379  53.1185638  59.2537815  72.9250516  54.3482348
  60.1791559  72.9323707  54.7756153  58.5537476  71.6507994  54.4834523
  58.3644557  71.2905767  53.4727356  59.3582310  70.5393037  55.1462957
  59.5819237  70.8940898  56.1519211  58.5747021  69.3031043  55.3132537
  59.1935058  68.5422056  55.7890841  57.7039865  69.5067012  55.9372012
  58.2466960  68.9456887  54.3371047  60.7313473  70.3040299  54.5006323
  61.2470456  69.4984668  55.0236781  60.5993294  70.0309145  53.4536349
  61.3247370  71.2162672  54.5658572  57.2619925  71.8933191  55.2554870
  56.2110830  71.4274839  54.8909732  57.3929306  72.5379637  56.4107764
  58.2992409  72.8630226  56.7468995  56.2983261  72.8625321  57.3339051
  55.8416212  71.9418015  57.6954654  56.6979702  73.3837797  58.2038587
  55.2061935  73.7556845  56.6413955  54.0120556  73.4393350  56.5941321
  55.6271371  74.7383800  55.8689723  56.5947877  75.0608648  55.8507244
  54.7335882  75.4716020  54.9501806  53.8481337  75.8037481  55.4922037
  55.4318477  76.7620759  54.4494339  55.7094508  77.3499899  55.3244752
  56.3577470  76.4681524  53.9563245  54.7065464  77.6394597  53.5400988
  53.7351034  78.4827291  54.0526053  53.4541627  78.4489998  55.0936105
  53.1339567  79.3741835  53.1674507  52.5083912  80.1565795  53.5715424
  53.3061594  79.3026030  51.7504835  52.7365998  79.9459291  51.0950981
  54.2623555  78.3476889  51.2053997  54.4042138  78.2230921  50.1414349
  54.9982659  77.5899594  52.1566007  55.8041122  76.9571693  51.8139830
  54.1510376  74.5601956  53.8464550  53.0050105  74.6670448  53.3812009
  54.9021540  73.5691051  53.3288003  55.8276173  73.3121573  53.6723548
  54.4173143  72.7555090  52.1819050  54.0237387  73.4909390  51.4803160
  55.5664085  71.9138958  51.5353902  55.9738551  71.3370236  52.3657635
  55.2232633  70.8134836  50.4838614  56.1422712  70.3343961  50.1453333
  54.5712238  70.0670679  50.9381379  54.7166479  71.2683495  49.6330507
  56.4146386  72.8248828  50.9210810  56.9231495  73.3099950  51.6032076
  53.3394465  71.7850761  52.5580863  52.4040312  71.5313008  51.8013530
  53.5098612  71.1659494  53.7396746  54.3712506  71.2934343  54.2709300
  52.5823591  70.2682517  54.4370839  52.3791214  69.3669322  53.8591146
  53.2454567  69.8446526  55.7408803  53.7880592  70.6900536  56.1645746
  52.4797457  69.5623148  56.4632269  54.1844458  68.7019024  55.5395796
  53.6261036  67.8292845  55.1998818  54.8962393  68.9511395  54.7535122
  54.9321196  68.3589718  56.8022485  55.3462028  69.2670444  57.2398430
  54.2412146  67.9397668  57.5335443  56.0827092  67.3398881  56.5234841
  55.6687702  66.3782805  56.2213426  56.7057941  67.6916526  55.7010473
  56.8888922  67.1845802  57.7397791  57.6573492  66.5076864  57.5628089
  57.2926701  68.1043690  58.0084388  56.2881415  66.8325073  58.5109586
  51.2586724  70.9034115  54.5983046  50.2311835  70.3208692  54.2059946
  51.4222198  72.1030167  55.1300262  52.3220861  72.5805669  55.1849583
  50.2979275  72.8634777  55.6984154  49.6233918  72.1329409  56.1439015
  50.9295543  73.8872133  56.6778340  50.1421158  74.4864971  57.1353817
  51.4802740  73.3568114  57.4547398  51.6112313  74.5398021  56.1322971
  49.4157496  73.6694786  54.6866003  48.1818514  73.6833116  54.8455732
  50.0493781  74.1837640  53.6483218  51.0623042  74.2939191  53.6357768
  49.4300548  74.6423026  52.4370374  48.5570031  75.1963240  52.7794330
  50.3789974  75.5762357  51.5998691  50.6998975  76.3778677  52.2647400
  51.2650237  74.9893125  51.3573222  49.9223243  76.2335231  50.3104067
  49.7357586  75.4065969  49.6243725  48.7051469  77.1464472  50.5471430
  48.4036176  77.6034511  49.6045253  47.8801619  76.5587893  50.9472904
  48.9512839  77.8706856  51.2707774  50.9837039  77.2794732  49.8091770
  50.6347044  77.7374445  48.8838520  51.1203659  78.0510105  50.5664233
  51.9336753  76.7770124  49.6290366  48.9735159  73.4884014  51.5057004
  47.9710349  73.5355601  50.7861032  49.7538427  72.3903974  51.5351746
  50.5595194  72.3485579  52.1595416  49.6221971  71.1402743  50.7488957
  49.7306050  71.3617343  49.6869369  50.4264338  70.4539902  51.0152256
  48.2312229  70.4509204  51.0061578  47.4564219  70.2475403  50.0627086
  47.9112976  70.2524357  52.2596889  48.5533021  70.4634840  53.0223534
  46.6568067  69.7290305  52.7178075  46.5123644  68.8294340  52.1198254
  46.6770223  69.3675143  54.1848331  46.9366234  70.2627901  54.7499482
  45.6644724  69.0882584  54.4774793  47.6448396  68.2177562  54.6223522
  48.6446708  68.4188652  54.2375860  47.6049027  68.1518791  56.1871077
  48.2681856  67.3605180  56.5358964  47.9308591  69.1068204  56.5997699
  46.5873034  67.9428148  56.5168353  47.1811996  66.8721700  54.0839127
  47.8735428  66.0937156  54.4041805  46.1846596  66.6518007  54.4657052
  47.1525037  66.9063414  52.9948057  45.4454378  70.7156144  52.4781470
  44.3150539  70.3100404  52.2171627  45.6773839  72.0404827  52.6035053
  46.6007719  72.4166316  52.8169401  44.6621288  73.0746140  52.4530606
  43.7800901  72.8202762  53.0413145  45.3465669  74.3876471  52.9168637
  45.5001129  74.3363182  53.9946300  46.3324586  74.4461908  52.4560046
  44.5845350  75.6698008  52.5954042  44.3696354  75.6817333  51.5271064
  43.6255095  75.6360296  53.1129629  45.2882222  76.9960376  52.9628966
  46.0611439  77.0177565  53.9287143  44.9317516  77.9787760  52.2357434
  44.1532554  73.2159532  51.0456882  42.9340440  73.4717749  50.8872650
  45.0324379  73.0819328  50.0983715  46.0246428  72.9688061  50.3057368
  44.7605334  73.0719854  48.6526547  43.8547560  73.6711484  48.5610922
  45.9725132  73.7085479  47.8826984  46.8655285  73.1256335  48.1096683
  45.7895900  73.6068664  46.8134715  46.2727849  75.1871816  48.1824748
  46.4625903  75.2789640  49.2521028  47.4909791  75.5649086  47.3803635
  47.7381861  76.6096539  47.5654512  48.3303239  74.9351339  47.6759284
  47.2862593  75.4219199  46.3195339  45.0993797  76.1715289  48.0103907
  45.4328274  77.1808090  48.2500304  44.7458496  76.1410447  46.9797436
  44.2874697  75.8897687  48.6808229  44.3350659  71.7330359  47.9966697
  44.2406778  71.5311893  46.7984958  44.2511693  70.6775714  48.8253697
  44.1414236  70.7867292  49.8333846  44.3049890  69.2951611  48.4168747
  45.2272832  69.1762826  47.8494555  44.3488636  68.3643162  49.6722894
  44.3889648  67.3229247  49.3522605  45.2328037  68.5950773  50.2662023
  43.4554940  68.5238986  50.2757153  43.1871401  68.8834943  47.4418505
  43.3999990  68.4529112  46.2603644  41.9050757  68.9921986  47.9056632
  41.7038780  69.3047548  48.8549162  40.6597167  68.6845303  47.1294414
  40.8089463  67.6560387  46.8010101  39.3945779  68.7909928  47.9777209
  39.5645249  69.5476466  48.7437209  38.5899699  69.1583032  47.3394132
  38.8960457  67.4880468  48.6854274  38.8086821  66.6783904  47.9611675
  39.6199216  67.1692553  49.4352270  37.5656740  67.7434377  49.3327353
  37.5375668  68.7384355  49.7778331  36.7635912  67.7019744  48.5955391
  37.3802216  66.6766313  50.3892308  37.9905155  66.7158831  51.2057285
  36.4689533  65.6712946  50.3388764  35.9020801  65.3626402  49.1821895
  36.1529304  65.8783992  48.3379165  35.2166698  64.6090343  49.1342675
  36.2881506  64.8573724  51.3365174  36.8398882  64.9635791  52.1871093
  35.5948692  64.1125447  51.2678408  40.4622979  69.5929237  45.9002031
  39.8003783  69.1429051  44.9445095  41.0192259  70.8199161  45.8493086
  41.4617552  71.2604342  46.6556356  41.0522099  71.6773728  44.6023137
  40.0500500  71.6988108  44.1740098  41.5434334  73.0593966  45.0214501
  42.5514853  72.8806360  45.3958010  41.6433881  74.1349438  43.8523528
  42.0023207  75.0814330  44.2572149  42.3374704  73.7804019  43.0898103
  40.6590429  74.2812640  43.4067631  40.6701884  73.6029817  45.9866940
  40.9904016  74.4888955  46.2546984  41.9959806  71.1179696  43.4873221
  41.5433277  71.1132702  42.3326269  43.0275367  70.4263056  43.8688502
  43.3350833  70.3372593  44.8364215  43.8197887  69.7244512  42.9226779
  44.0362115  68.7176904  43.2803687  43.2824013  69.6192485  41.9801313
  45.1497712  70.5284751  42.7091747  45.9933198  70.0449625  41.9330365
  45.3314889  71.7422042  43.1848321  44.5997534  72.2699382  43.6588659
  46.6331734  72.4747248  43.0782651  46.9774937  72.3928061  42.0476029
  46.4521452  73.9196928  43.4025374  45.9004908  73.8535756  44.3402367
  47.7694874  74.6900122  43.5676508  47.5545545  75.7329102  43.8021030
  48.3506302  74.2491395  44.3774658  48.3404513  74.6364689  42.6404196
  45.6621766  74.7193838  42.3626378  46.2813177  74.8647143  41.4767432
  44.7918092  74.1416931  42.0526026  45.2015369  76.0797347  42.8795362
  44.6479117  76.5982362  42.0968978  44.5578555  75.9401578  43.7473581
  46.0697217  76.6744742  43.1634809  47.7083635  71.8448977  43.9896173
  47.6587027  72.0197484  45.2472110  48.6501038  71.0742994  43.4283686
  48.8674196  71.0719259  42.4316755  49.5038369  70.1011247  44.2752537
  48.9974250  69.8344065  45.2034004  49.7037032  68.6839154  43.5064235
  50.4921582  68.1851435  44.0697482  48.4596825  67.7288145  43.4602722
  48.7189555  66.8176207  42.9206654  48.1579292  67.4750826  44.4762873
  47.6353473  68.2289721  42.9514847  49.9739904  68.9538145  42.1602111
  50.0996824  68.1119820  41.6761848  50.8132099  70.8174659  44.6687689
  51.3814250  71.5358149  43.9064270  51.2403672  70.5507990  45.9179654
  50.8008040  69.8811609  46.5490473  52.4122310  71.2397024  46.4625576
  52.9660713  71.6695665  45.6277393  52.0015249  72.4511660  47.4078577
  51.6642472  72.0411324  48.3604458  53.2077698  73.3482390  47.5602552
  52.9563340  74.1902374  48.2052487  54.0278527  72.7829967  48.0036738
  53.5106536  73.7189624  46.5808287  50.8279749  73.3121476  46.8051164
  50.5848732  74.1268713  47.4880925  51.1348652  73.7243690  45.8440020
  49.9495596  72.6822803  46.6647485  53.3225475  70.2535153  47.1774704
  52.9176422  69.6997590  48.2203643  54.5471107  70.0737674  46.8095835
  54.9187668  70.6124167  46.0276442  55.5942647  69.1602827  47.3543373
  55.2972403  68.9010361  48.3705864  55.7213578  67.8268559  46.5392061
  56.1189728  68.0379873  45.5470563  56.4298254  67.1600235  47.0307077
  54.3957705  67.1515258  46.4167315  53.9114926  66.5090237  47.3061543
  53.7234715  67.3915410  45.3043111  52.7765177  67.0280448  45.1918243
  54.1513461  67.9396307  44.5580258  56.9357567  69.8702926  47.3343519
  57.0965176  70.8115691  46.5728496  57.7346117  69.4764741  48.2456692
  57.5271144  68.7749078  48.9574565  59.1146239  70.0904021  48.2920049
  59.2427393  70.9161730  47.5917619  59.3695865  70.6952575  49.6573465
  60.3669295  71.1350371  49.6802054  58.6277036  71.4679510  49.8570561
  59.2979390  69.9178181  50.4177219  60.0584665  68.9853712  47.9369501
  59.8808508  67.7750915  48.0840158  61.2175059  69.4946052  47.4057526
  61.4103895  70.4961701  47.3738297  62.2989735  68.6827420  46.8300013
  62.0399831  67.6240629  46.8536671  62.5171175  69.0653143  45.3526662
  62.7048509  70.1232870  45.1668652  63.8214492  68.3832369  44.7661928
  63.9470672  68.6740034  43.7227220  64.6905039  68.7068055  45.3391899
  63.7269129  67.2990916  44.8322585  61.1608164  68.5817612  44.6966873
  61.1770805  68.7953321  43.6280611  61.0442874  67.5092781  44.8505892
  60.3243791  69.1073033  45.1586422  63.5632324  68.9041620  47.6651644
  63.8351285  70.0996526  47.7942198  64.2409398  67.8480311  48.1825145
  64.0473988  66.8718855  47.9566921  65.3319571  68.0548557  49.1311882
  65.3391745  69.1081056  49.4138396  65.1155406  67.1679380  50.3828342
  65.0163999  66.1265702  50.0761564  65.9928656  67.2280746  51.0263465
  63.5680744  67.6912195  51.3645323  63.9225695  68.4421473  52.3661702
  66.7221240  67.6786840  48.4772422  66.9975102  66.4979427  48.3900971
  67.5250785  68.6472659  48.0726255  67.2983764  70.0746791  47.8103372
  67.6329073  70.6713214  48.6592581  66.2343290  70.2694780  47.6832666
  68.0470305  70.4692401  46.5742850  68.3294095  71.5222929  46.5690359
  67.4804464  70.2870602  45.6608216  69.2474349  69.5321286  46.7256905
  70.0648908  70.0324042  47.2455747  69.6273652  69.2316906  45.7499100
  68.7387698  68.2513390  47.5594713  68.7109455  67.3755110  46.9109488
  69.6351423  67.8837241  48.7263092  69.6738643  68.2766712  49.7650200
  70.4454452  67.1183856  48.6706508  70.5786971  66.4899025  47.8814246
  71.4552226  66.9453840  49.7985177  71.1334553  67.1754204  50.7101273
  71.8573646  65.9351766  49.8505473  72.4770620  67.9590266  49.3806435
  72.1559345  69.0181779  48.8475159  73.7451955  67.6085079  49.5738669
  74.0364703  66.7893360  50.1066296  74.8472944  68.3988353  49.0178336
  74.7433227  69.4346060  49.3403977  76.1822064  67.8512101  49.5310433
  76.2034313  66.7726333  49.3769773  76.9895862  68.2739048  48.9336162
  76.4478533  68.1427100  50.9893772  77.0000115  69.3456751  51.3782117
  77.2449398  70.0866775  50.6254037  77.2444965  69.6179682  52.7274308
  77.6827186  70.5615983  53.0318091  76.9953951  68.7575446  53.6133138
  77.1480554  68.9135690  54.6652215  76.4143157  67.4096892  53.0756232
  76.1222815  66.6461306  54.0077801  76.1474855  67.2061472  51.9666560
  75.7263267  66.2546566  51.6840666  74.8043915  68.3703399  47.4885753
  74.8157511  67.2927542  46.8857048  74.7588566  69.5522852  46.8608373
  74.8200149  70.4430071  47.3554192  74.6184334  69.7017524  45.4131658
  74.7166566  68.7147198  44.9622001  73.2328579  70.2564225  45.0157440
  73.1400698  71.2483476  45.4564808  73.1085038  70.3919015  43.4866986
  72.1239852  70.7835146  43.2344655  73.8751196  71.0738560  43.1188337
  73.2390876  69.4140133  43.0223767  72.1183189  69.3965325  45.5627934
  71.1573357  69.8147340  45.2646411  72.2114636  68.3853718  45.1683495
  72.1809987  69.3687997  46.6504476  75.7074072  70.6385963  44.9021482
  75.8961027  71.7295408  45.4469163  76.4004824  70.2332766  43.8383315
  76.2035721  69.3792870  43.3175645  77.5292825  71.0144807  43.3288222
  78.1493032  71.3240452  44.1701286  78.3911984  70.1707583  42.4018742
  78.5653364  69.1959683  42.8577857  77.8551004  69.9948835  41.4691322
  79.7375603  70.8387463  42.0969310  80.3716142  70.1395564  41.5518400
  79.5752654  71.6966454  41.4448470  80.4617830  71.2968270  43.3653165
  80.8214584  70.4322810  44.2016681  80.6720799  72.5229713  43.5337040
  77.0210041  72.2691383  42.6145127  76.5595748  72.2154180  41.4725595
  77.1067906  73.4071067  43.2905703  77.4694968  73.4407652  44.2428981
  76.7137505  74.7228788  42.7965554  76.7303758  74.7175114  41.7064318
  75.2985038  75.0960339  43.2329833  75.0056434  76.0084529  42.7139161
  74.2640695  74.0321382  42.8506859  73.2764940  74.3484951  43.1840176
  74.2576487  73.9035968  41.7685881  74.5216679  73.0861774  43.3272550
  75.3062620  75.2922828  44.6492797  74.5557229  75.8683547  44.9036883
  77.6902325  75.7296132  43.3845868  78.5641592  75.3345560  44.1707279
  77.5752736  77.0243672  43.0542242  77.0293482  77.5725841  41.7939664
  75.9475252  77.6933846  41.8426897  77.2392435  76.9193551  40.9468854
  77.7315541  78.9009732  41.6589541  77.1047873  79.6266395  41.1422093
  78.6505112  78.8033884  41.0806716  78.0206458  79.3380785  43.0646371
  77.1574407  79.8243355  43.5197748  78.8442502  80.0504000  43.1026473
  78.3729776  78.0270720  43.7786745  79.4348168  77.7828013  43.7557081
  78.0730216  78.1029967  45.2655652  78.9619140  78.4893195  46.0313238
  76.8644425  77.7554187  45.7173774  76.0747136  77.4774351  45.1346660
  76.6174150  77.7630459  47.1588865  76.9213223  78.7364825  47.5438083
  75.1293273  77.5630896  47.4548496  74.5680487  78.3944289  47.0291823
  74.7864112  76.6570218  46.9547579  74.8083178  77.4578165  48.9660608
  75.3867617  76.6397142  49.3901863  75.1384866  78.3715735  49.4599276
  73.0542398  77.1917313  49.3422467  73.1054270  75.7085897  50.3499872
  72.1370603  75.4295039  50.6199822  73.5452767  74.8937866  49.7763253
  73.7069636  75.8936778  51.2397096  77.4432977  76.6897071  47.8609724
  77.9347269  76.9070202  48.9786076  77.6029074  75.5263726  47.2135639
  77.2055921  75.3202718  46.2972552  78.3816301  74.4427472  47.7984122
  77.9403965  74.1897898  48.7621782  78.3334187  73.2136105  46.8958024
  78.9193375  72.4107238  47.3432013  77.3000862  72.8877357  46.7798456
  78.7474228  73.4632936  45.9188137  79.8214661  74.8682128  48.0469557
  80.4249883  74.4702112  49.0507547  80.3886004  75.6759195  47.1474939
  79.9421161  75.9882890  46.2854828  81.7442031  76.1792795  47.3634572
  82.3947935  75.3283002  47.5649078  82.2390712  76.9006237  46.1101807
  83.2501185  77.2721354  46.2796327  82.2432702  76.2077397  45.2690738
  81.5768753  77.7375045  45.8872936  81.8076553  77.1071673  48.5758559
  82.7402519  77.0190522  49.3844308  80.8234045  78.0020837  48.7170495
  80.0867452  78.1581339  48.0286885  80.7357112  78.8468553  49.9084830
  81.6438062  79.4479132  49.9598555  79.5032325  79.7409832  49.8123224
  78.6030940  79.1740092  49.8862435  79.5046073  80.4502363  50.6459142
  79.4644775  80.4397878  48.5195191  80.4028901  80.4665736  48.1885984
  80.6473802  78.0113434  51.1777307  81.2685425  78.3391593  52.1988692
  79.8769689  76.9241458  51.1247536  79.3879831  76.6132833  50.2857321
  79.6722354  76.0754785  52.2951125  79.4236209  76.6935218  53.1558696
  78.6094150  75.3348306  51.9723660  78.6591060  74.6081504  51.0826328
  78.7600632  74.0204672  53.6298555  77.6614177  72.9197338  52.9661859
  79.3368223  73.4542429  53.1089888  78.3730519  74.3890883  54.1169875
  77.2971750  75.9749584  51.9099690  76.4060823  75.5870897  52.1597608
  76.7174859  76.2978282  52.6894536  77.2857837  76.6440690  51.1182551
  80.9507643  75.3279189  52.6562635  81.3634417  75.2952415  53.8228592
  81.6026298  74.7217262  51.6612255  81.2713211  74.6694706  50.6979558
  82.8846028  74.0709989  51.9103916  82.7107281  73.2431544  52.5970156
  83.4668801  73.5256975  50.6068176  83.3910996  74.2948694  49.8375952
  84.5280696  73.3239948  50.7527583  82.7913204  72.2620771  50.1052840
  82.6566681  71.5618156  50.9300718  81.7987522  72.4995882  49.7233044
  83.6154724  71.6204002  49.0203032  84.6234330  71.4420869  49.3939962
  83.1892371  70.6476918  48.7749045  83.6887034  72.4333781  47.8078791
  84.4258787  73.1350374  47.7443178  82.8506646  72.3110768  46.7830476
  81.8637748  71.4234846  46.8457815  81.7530992  70.8414207  47.6764338
  81.2173677  71.3240952  46.0630176  82.9932639  73.0645528  45.6975031
  83.7507770  73.7446247  45.6440379  82.3437868  72.9624007  44.9167407
  83.8737187  75.0297874  52.5642570  84.5175681  74.6888084  53.5619598
  84.0163934  76.2347708  52.0009109  83.5152102  76.5490761  51.1695210
  84.9411706  77.2127718  52.5718779  85.9454419  76.7892412  52.5631350
  84.9510042  78.4890941  51.7230102  83.9241674  78.7728277  51.4910315
  85.3831942  79.3034253  52.3053137  85.7413555  78.3307794  50.4111728
  86.7557090  78.0099378  50.6499073  85.2857981  77.5350510  49.8213757
  85.8286795  79.5902591  49.5587420  85.6862688  80.6897505  50.0604474
  86.0290792  79.2399096  48.3905187  84.5861196  77.5159660  54.0250412
  85.4576335  77.5133301  54.8990030  83.3017211  77.7350788  54.3054281
  82.5920836  77.6912496  53.5871077  82.8925336  78.0696007  55.6570967
  83.4474684  78.9277878  56.0351648  81.4028673  78.4281974  55.6174998
  81.2743522  79.2293292  54.8897735  80.8188840  77.5612337  55.3093939
  80.8019701  78.9169509  56.9057280  80.2922376  78.1047322  57.8262247
  79.8745107  78.8626052  58.8345616  79.4136100  78.4170095  59.7163603
  80.1297707  80.1319663  58.5324699  79.9085309  80.9125925  59.1334825
  80.7086231  80.2266865  57.3403751  80.9765159  81.2032620  56.9442832
  83.1137566  76.9406147  56.6460577  83.4853062  77.1806602  57.8012159
  82.8662071  75.6967463  56.2133297  82.5067989  75.4727445  55.2856285
  83.1027785  74.5438417  57.0700494  82.6372408  74.7486892  58.0338321
  82.4701342  73.2776560  56.4707130  82.4892663  73.3591787  55.3844027
  83.0880641  72.4200260  56.7374872  81.0360238  73.0036860  56.9144910
  80.6687108  73.0912137  58.2517390  81.4110346  73.3546013  58.9899749
  79.3751286  72.8476684  58.6494455  79.1056330  72.9149891  59.6923930
  78.4221329  72.5165369  57.7058142  77.1375376  72.2746797  58.1019882
  77.1009987  71.4294143  58.5956607  78.7542823  72.4076267  56.3720362
  78.0082348  72.1324928  55.6420619  80.0551549  72.6563085  55.9850718
  80.3197145  72.5802258  54.9411740  84.5938594  74.3202101  57.2818474
  85.0224972  73.9681486  58.3862883  85.3930218  74.5038570  56.2261035
  85.0675482  74.7405874  55.2884274  86.8374854  74.3701112  56.3617404
  87.0566623  73.3563077  56.6971961  87.5105445  74.6028316  55.0124041
  88.3527966  73.9208436  54.8961279  86.8101952  74.3839867  54.2069944
  87.9576508  75.9371897  54.9087369  87.1855933  76.5413368  54.8966965
  87.3904113  75.3316815  57.4142870  88.3241912  74.9843154  58.1526994
  86.8186852  76.5396377  57.5116891  86.0822123  76.8883158  56.8990495
  87.2505188  77.4609078  58.5578043  88.3388884  77.5117949  58.5308901
  86.6922090  78.8642142  58.3070303  85.6162798  78.7984245  58.1435844
  86.8425589  79.4748923  59.1966611  87.3407980  79.5505169  57.1113898
  88.5135101  79.2326506  56.7988510  86.6735163  80.4002519  56.4781558
  86.8345005  76.9595269  59.9347540  87.6099682  77.0485661  60.8893379
  85.6194235  76.4205385  60.0540380  84.9700671  76.2826539  59.2795044
  85.1275721  75.9768261  61.3579025  85.3424247  76.7483567  62.0973362
  83.6003156  75.7779096  61.3076584  83.3483092  75.2153482  60.4092430
  83.1225110  74.9758291  62.4964060  82.0418161  74.8491643  62.4387785
  83.6036110  73.9973518  62.4920236  83.3775839  75.5016582  63.4161840
  82.8980675  77.1421605  61.2447543  82.9857842  77.6301227  62.2149224
  83.4161509  77.7732946  60.5219835  81.4352721  77.0628859  60.8666961
  81.0116860  78.0664077  60.8433566  81.3375265  76.6048380  59.8826676
  80.9020871  76.4598407  61.6016735  85.8490949  74.7069322  61.8074816
  86.2273621  74.5741606  62.9764337  86.0513096  73.7592201  60.8871799
  85.7185469  73.8289928  59.9255911  86.7737083  72.5279358  61.1773928
  86.4326914  72.2117534  62.1634253  86.4714764  71.4642659  60.1199230
  86.8241365  71.8286682  59.1548265  87.0506395  70.5709977  60.3543460
  85.0205834  71.0689821  59.9796027  84.0502178  71.0989837  60.9507464
  84.2039695  71.4181553  61.9706241  82.8491140  70.6614293  60.4316763
  81.9691447  70.5994709  60.9446489  83.0285702  70.3226989  59.1140294
  82.1167869  69.8289044  58.1792847  81.0847472  69.6510673  58.4435337
  82.5809001  69.5766982  56.9081541  81.9010056  69.1878202  56.1652418
  83.9167734  69.8130239  56.5574260  84.2447287  69.6097480  55.5485338
  84.8297961  70.3068003  57.4906270  85.8584587  70.4846508  57.2132089
  84.3858461  70.5675436  58.7933999  88.2839995  72.7196748  61.2209509
  88.9849746  71.8003942  61.6556034  88.7953539  73.8586196  60.7422725
  88.2221831  74.6150942  60.3678948  90.2359882  74.1347605  60.7073914
  90.3894679  75.0896951  60.2030814  90.8054080  74.2782410  62.1236935
  90.6692334  73.3449831  62.6700112  91.8779144  74.4627400  62.0707073
  90.1214827  75.4233133  62.8796725  90.1393103  76.3188963  62.2589011
  89.0743734  75.1671599  63.0406273  90.7652166  75.7373672  64.2195740
  91.4467765  74.8612849  64.7806412  90.5766393  76.8636899  64.7202222
  90.9743432  73.0697910  59.8983117  91.9899039  72.5156464  60.3177824
  90.4283086  72.7817489  58.7178834  89.5258079  73.1553244  58.4236631
  91.0417245  71.9177573  57.7250529  92.0552628  71.6678154  58.0371753
  90.2978288  70.5727579  57.5799598  90.8211689  69.9637168  56.8427524
  90.2951316  69.8117862  58.9141537  89.7663333  68.8665019  58.7931128
  91.3222168  69.6167651  59.2233228  89.7955612  70.4122034  59.6747983
  88.8805429  70.8037908  57.0880553  88.3687277  69.8469311  56.9904474
  88.3452012  71.4305072  57.8014806  88.9088663  71.3007344  56.1179448
  91.0479280  72.6758349  56.4067317  90.3149403  73.6524723  56.2207160
  91.8942336  72.2215240  55.4859380  92.5357787  71.4415336  55.6283034
  91.9590728  72.8328327  54.1682505  92.1304569  73.9006919  54.3036391
  93.1125222  72.2407367  53.3584837  93.3719218  72.9140687  52.5414163
  93.9959791  72.1491070  53.9897957  92.7630165  70.9678764  52.8361855
  93.5768747  70.4800334  52.5898786  90.6440202  72.6391265  53.4113569
  89.7820086  71.8393474  53.7806050  90.4990946  73.3974981  52.3302377
  91.1871148  74.0729295  51.9986532  89.2905169  73.2977660  51.5245012
  88.4159496  73.4081382  52.1656336  89.2722886  74.4317764  50.4960328
  88.4009372  74.2984728  49.8548203  89.2027555  75.7889082  51.2071030
  89.1897856  76.5880398  50.4654450  88.2950347  75.8386366  51.8091019
  90.0732319  75.9064211  51.8526652  90.4747329  74.4026961  49.7193260
  90.4572407  75.1281931  49.0619201  89.1723483  71.9159893  50.8742657
  88.0789038  71.3381842  50.8212001  90.2952809  71.3491678  50.4224949
  91.2034108  71.8120578  50.3996351  90.2937042  69.9788030  49.9132480
  89.5661390  69.9237279  49.1039940  91.6781692  69.6203421  49.3689836
  92.1797461  70.5357793  49.0540536  92.2729944  69.1923395  50.1762520
  91.6612184  68.6335157  48.1885850  90.9581228  67.8294986  48.4043317
  91.2969125  69.1463819  47.2982044  93.0411153  68.0305118  47.8932839
  93.1206214  66.7932014  47.7158800  94.0421399  68.7886078  47.8337056
  89.8626874  68.9758224  50.9850682  89.0557461  68.0790717  50.7123507
  90.3921234  69.0998444  52.2072280  91.0793723  69.8011159  52.4820718
  89.9777946  68.1749467  53.2593933  90.1109755  67.1676656  52.8654889
  90.8505043  68.3259627  54.5129357  90.6388340  69.2902839  54.9739360
  90.5652127  67.5593573  55.2327773  92.3570956  68.2233113  54.2535953
  92.5912462  67.2153583  53.9121405  92.6258818  68.9034161  53.4463240
  93.2118725  68.5458394  55.4848682  93.0473811  69.6323279  56.0841449
  94.0652416  67.7061111  55.8471581  88.5053400  68.3548250  53.6197112
  87.8424702  67.3859949  54.0119050  87.9692967  69.5697450  53.4903390
  88.4863616  70.4126717  53.2395799  86.5403122  69.7572882  53.7138035
  86.2753769  69.3286148  54.6803938  86.2074890  71.2462488  53.7392168
  85.1387479  71.3770734  53.9065980  86.7628112  71.7290004  54.5428961
  86.4837175  71.6971949  52.7859087  85.7301541  69.0329233  52.6464308
  84.7249610  68.3705058  52.9494650  86.1640740  69.1475771  51.3897435
  86.9517463  69.7316265  51.1099256  85.5260885  68.4251610  50.2937660
  84.4893817  68.7505990  50.2136481  86.2562539  68.7427749  48.9876370
  86.1949707  69.8143419  48.7999184  87.3117278  68.4998019  49.1040367
  85.7139092  68.0048478  47.7910663  86.2167789  66.7576680  47.4398591
  87.0060960  66.3158594  48.0299980  85.7214755  66.0760279  46.3466750
  86.1174459  65.1054490  46.0882560  84.7176801  66.6396826  45.5852631
  84.3260431  66.1116553  44.7285075  84.2124206  67.8877133  45.9237096
  83.4299041  68.3325743  45.3282585  84.7098425  68.5595202  47.0209329
  84.3110718  69.5280303  47.2804211  85.5043844  66.9206657  50.5569627
  84.4743251  66.2588977  50.3646355  86.6395013  66.3575899  51.0026009
  87.5046081  66.8606644  51.2024553  86.6839419  64.9165142  51.2318004
  86.3154061  64.4250763  50.3315961  88.1200551  64.4438791  51.4815748
  88.5511252  65.0228478  52.2985367  88.1038222  63.4020573  51.8036354
  89.0095450  64.5735694  50.2535942  88.4967313  64.5493258  49.1155213
  90.2404170  64.6822727  50.4255798  85.7815448  64.5211325  52.3956880
  85.1111093  63.4864507  52.3377091  85.7368663  65.3322362  53.4575675
  86.2463403  66.2119320  53.5424461  84.9095871  64.9731532  54.6061718
  85.1945037  63.9634493  54.9032787  85.1608789  65.9148980  55.7817453
  86.2153778  65.8825270  56.0560987  84.9407296  66.9390062  55.4821014
  84.3056047  65.5400179  56.9917923  83.3006497  65.2911656  56.6499576
  84.7184742  64.6421149  57.4503952  84.2107997  66.6249353  58.0390422
  83.9382327  67.5666698  57.5620656  83.4139725  66.3812530  58.7422669
  85.4623573  66.7928756  58.7637705  86.3216434  66.4864806  58.3073285
  85.5586485  67.3207336  59.9822257  84.4648941  67.7252742  60.6270628
  83.5495223  67.6319134  60.1868512  84.5430000  68.1289217  61.5600634
  86.7534960  67.4386588  60.5572131  87.5900861  67.1257459  60.0638399
  86.8330878  67.8422198  61.4903853  83.4232243  64.9614095  54.2472929
  82.6824189  64.0703311  54.6835511  82.9572948  65.9517230  53.4764300
  83.5094308  66.7504455  53.1641853  81.5674282  65.9424600  53.0173935
  80.9152856  65.8768205  53.8876240  81.2268981  67.2490422  52.2774206
  81.9830723  67.4165905  51.5105295  79.8657447  67.1504187  51.5722442
  79.6527938  68.0884344  51.0590681  79.8898022  66.3368724  50.8466584
  79.0866587  66.9554622  52.3092629  81.2449512  68.4186368  53.2530487
  80.2709505  68.4956576  53.7356800  81.9746941  68.2186365  54.0367877
  81.5748054  69.7304832  52.5963141  81.5716121  70.5223625  53.3443833
  82.5615981  69.6697937  52.1369538  80.8306645  69.9516537  51.8307330
  81.3079539  64.7260711  52.1380712  80.3753994  63.9546574  52.3837712
  82.1384372  64.5270611  51.1092512  82.9755209  65.0797231  50.9267988
  81.8816428  63.4590109  50.1443997  80.8560056  63.6025800  49.8037202
  82.8345713  63.5463070  48.9461387  82.6440883  62.6967810  48.2905677
  82.5949526  64.8250819  48.1489880  83.2832844  64.8622315  47.3047080
  81.5691906  64.8375225  47.7807540  82.7605965  65.6902661  48.7910204
  84.1975891  63.5024600  49.4076523  84.4197826  64.3467635  49.8538255
  81.9897402  62.0782826  50.7669292  81.3349054  61.1453759  50.2902299
  82.8160615  61.9121816  51.8067038  83.4218707  62.6373005  52.1912280
  82.8938784  60.6161068  52.4742650  82.8816674  59.8555947  51.6936016
  84.1879419  60.4983233  53.2764940  84.2251772  59.5247332  53.7661767
  85.0420928  60.6005651  52.6068248  84.2220438  61.2846800  54.0302571
  81.7001543  60.3719260  53.3886502  81.3701687  59.2104006  53.6682758
  81.0449631  61.4393000  53.8697595  81.3116356  62.4093914  53.6992506
  79.8590628  61.2592178  54.7019394  80.0466404  60.3679747  55.3014400
  79.6438443  62.4665688  55.6148001  80.6037913  62.9447623  55.8090148
  79.0210148  63.1983931  55.1014077  78.9917292  62.0945477  56.9389784
  78.6808782  61.0500154  56.9112767  79.7209866  62.1887722  57.7436778
  77.7882149  62.9759342  57.2379530  76.9521828  62.6898901  56.5990399
  77.4675821  62.8265542  58.2685912  78.1207699  64.3815683  57.0208065
  79.0805283  64.6076614  56.7602075  77.2605003  65.3827169  57.1398709
  75.9997457  65.1436706  57.4924793  75.6937964  64.1872810  57.6728258
  75.3402014  65.9155158  57.5834202  77.6978969  66.6158764  56.9738216
  78.6389006  66.8055039  56.6527607  77.0155111  67.4033764  57.0032496
  78.5932136  61.0169740  53.8876878  77.6340392  60.4467420  54.4242634
  78.5574872  61.4485787  52.6270931  79.3039715  61.9913502  52.1939868
  77.4381253  61.1780825  51.7390405  76.5366649  61.4042227  52.2904825
  77.4490160  62.0813912  50.4987805  78.3949289  61.9842304  50.0033715
  76.3257065  61.6379110  49.5434194  76.3271708  62.2816026  48.6661880
  76.4984947  60.6069722  49.2427353  75.3582046  61.7089402  50.0379170
  77.3021012  63.5763176  50.8916235  77.3111357  64.1852448  49.9895924
  76.3648069  63.7348974  51.4246803  78.1344675  63.8608452  51.5331094
  77.4777962  59.7111155  51.3011101  78.4783642  59.2845124  50.7206355
  76.4167493  58.9035349  51.5153260  75.2607400  59.0525412  51.9991342
  74.6067155  59.5728435  51.8462799  75.8241713  59.3899475  53.4744104
  74.5958808  57.8276542  52.5582541  73.5110406  57.9159014  52.6625366
  74.9664496  57.4461509  53.5193131  75.0196962  57.0381156  51.4112671
  74.3755272  57.2067346  50.5488756  74.9780942  55.9726992  51.6377452
  76.4605467  57.5046977  51.1412623  77.2175972  56.9541900  51.6992756
  76.9039074  57.2494641  49.7074881  77.7699478  56.3926708  49.4912806
  76.3731174  57.9644001  48.7151261  75.6672831  58.6969403  48.8181139
  76.8176046  57.6898923  47.3540056  76.8327907  56.6021222  47.2803082
  75.8495116  58.2403195  46.2855094  76.2257845  57.9605479  45.3016761
  74.4692134  57.6088312  46.4404110  73.7969417  58.0084109  45.6857673
  74.5442835  56.5299129  46.3322576  74.0412266  57.6999174  47.1912820
  75.8004008  59.7749344  46.3062334  75.3347871  60.0998882  47.2327559
  76.8173295  60.1650703  46.3153703  75.0460728  60.3710653  45.1149873
  75.0473273  61.4579413  45.1909511  75.5340149  60.0707472  44.1893064
  74.0248638  60.0122661  45.1103818  78.2231554  58.2112912  47.0795782
  78.7949372  57.8836341  46.0364778  78.7969026  59.0026803  47.9784172
  78.3146657  59.4131417  48.7774330  80.2025657  59.3436674  47.8721852
  80.5707114  59.6120903  48.8617068  80.7529174  58.4575030  47.5560706
  80.5182013  60.4711402  46.9190073  81.6793582  60.6294294  46.5200244
  79.5237896  61.2719923  46.5588185  78.5814617  61.2027974  46.9413549
  79.6848388  62.3298073  45.5800620  80.6743601  62.7734482  45.6914955
  79.6007810  61.7976687  44.1418592  79.8758745  62.5955271  43.4510405
  80.3324230  60.9997765  44.0147316  78.2082476  61.2662619  43.7646749
  78.0092452  60.3485926  44.3169924  77.4512981  61.9898932  44.0655101
  78.0832846  60.9933646  42.2649079  78.2283388  61.9246879  41.7183045
  78.8795767  60.3159061  41.9570731  76.7900910  60.4156225  41.8955239
  76.7269798  59.3988173  41.8519751  75.6864547  61.1125984  41.6107085
  75.6894679  62.4407987  41.6471148  76.5420649  62.9420430  41.8948320
  74.8384683  62.9592371  41.4273215  74.5691249  60.4754576  41.2820798
  74.5536711  59.4563133  41.2475815  73.7246803  61.0060363  41.0636153
  78.6038269  63.3646050  45.8272193  77.6261580  63.1177376  46.5456852
  78.8137285  64.5370831  45.2395469  79.6676329  64.7736058  44.7345429
  77.8235463  65.5978352  45.2688974  77.4485647  65.6989358  46.2876878
  78.4542002  66.9209709  44.8337959  79.2446996  66.7132335  44.1127388
  77.7012507  67.5159690  44.3176075  79.0276057  67.7354140  45.9595566
  80.3204087  67.5055860  46.4175960  80.9150507  66.7284109  45.9609382
  80.8591057  68.2588772  47.4522983  81.8641237  68.0651924  47.7981155
  80.1022379  69.2599858  48.0398365  80.6368752  70.0146880  49.0628548
  79.9769646  70.6738466  49.3632180  78.8087940  69.5105327  47.6010494
  78.2183114  70.2889649  48.0615812  78.2819925  68.7492967  46.5630232
  77.2780923  68.9461664  46.2181847  76.6722152  65.2543881  44.3368659
  76.8625883  64.6105323  43.3070324  75.4682199  65.6969438  44.7043647
  75.2602166  66.1293632  45.6046995  74.3342846  65.5831159  43.8001697
  74.2987041  64.5900048  43.3529047  73.0167467  65.7767851  44.5749261
  73.0879933  66.7088669  45.1356999  71.8197524  65.9175363  43.6400833
  70.9120663  66.0521986  44.2289973  71.9637914  66.7829313  42.9931154
  71.7265008  65.0193902  43.0297302  72.8179886  64.6292472  45.5492564
  71.8847293  64.7722308  46.0939580  72.7773254  63.6881468  45.0005784
  73.6486814  64.6030686  46.2537137  74.4969748  66.6113263  42.6946983
  75.0556251  67.6930914  42.9140549  74.0312852  66.2520170  41.4333028
  73.6063663  65.3635965  41.1646141  74.1728560  67.2685575  40.3909811
  74.9813819  67.9350471  40.6933303  74.5350439  66.6318593  39.0413051
  73.8223328  65.8362085  38.8220305  74.4278139  67.3808427  38.2563929
  75.9751363  66.0482393  38.9899364  76.1094853  65.3538887  39.8192898
  76.0958559  65.4741879  38.0712525  77.0714624  67.1380897  39.0563191
  76.9987427  68.1540673  38.3624689  78.0785229  66.9204161  39.8988527
  78.1022318  66.0668402  40.4555314  78.8270962  67.6081821  39.9878020
  72.8851779  68.0776650  40.2437872  71.7925419  67.5617335  40.4838725
  72.9787322  69.3534733  39.8679846  74.1999296  70.1782870  39.7639511
  74.7923062  69.9155231  38.8872305  74.8460988  70.0566053  40.6330974
  73.6456682  71.5916139  39.6669796  74.2961754  72.2309433  39.0715987
  73.5607723  72.0502264  40.6516488  72.2943769  71.4364061  39.0209029
  72.3740301  71.3583567  37.9361912  71.6492716  72.2868474  39.2322019
  71.7528601  70.1437957  39.6432136  71.1929585  70.2945676  40.5662621
  70.7326447  69.4597716  38.7345887  69.5271858  69.5447936  39.0121210
  70.9731872  67.9865518  37.4200562  71.9558260  67.8591692  37.2136857
  69.9882052  67.1937312  36.6205036  69.2092868  67.8932866  36.3164132
  70.7008629  66.6223580  35.4431112  71.1308270  65.6569273  35.7088270
  69.9905103  66.4450433  34.6356799  71.6717119  67.4451062  35.0156234
  72.0221322  67.9583754  35.7729087  69.1584978  66.1438180  37.3718512
  68.0245926  65.8538119  36.9213058  69.6358599  65.5340098  38.4540578
  70.6071757  65.6236442  38.7525614  68.8314674  64.6687214  39.3380801
  68.1781507  64.0438621  38.7296248  69.7984388  63.8249871  40.1363909
  70.4050161  64.4862227  40.7546297  69.2274676  63.1899001  40.8123673
  70.7158662  62.9547670  39.3251530  70.1050454  62.1698389  38.8782365
  71.0996210  63.5642836  38.5076437  71.9499304  62.2557498  40.0056516
  72.0171716  60.9981962  39.9126427  72.8479508  62.9903410  40.4898346
  67.8592352  65.4618224  40.2661329  66.7773953  64.9288741  40.5247137
  68.1653707  66.7148426  40.6304525  69.1060463  67.0992682  40.5406092
  67.1811454  67.6870560  41.2036586  66.7344441  67.1749265  42.0555756
  67.8131559  68.9959453  41.7745239  68.1885605  69.5690390  40.9265949
  66.7242043  69.7508885  42.6120011  67.1491125  70.6685857  43.0185021
  65.8770323  69.9958824  41.9710362  66.3871774  69.1131618  43.4296540
  68.9420286  68.7029500  42.7575437  69.3528042  69.6411098  43.1300602
  68.5544429  68.1199663  43.5931660  69.7257179  68.1384601  42.2537465
  66.0986112  68.0440634  40.1499855  64.8857047  67.8289210  40.3507195
  66.4826442  68.5898085  38.9551355  67.4444733  68.8043795  38.6897177
  65.4744429  68.9045244  37.9581234  64.7481434  69.5490073  38.4532038
  66.1974765  69.5688468  36.7749343  65.4729485  69.8221620  36.0010892
  66.6965038  70.4762323  37.1155401  66.9375016  68.8798996  36.3669484
  64.6156937  67.6781602  37.4118803  63.4869695  67.9356026  36.9854857
  65.0904712  66.4341115  37.4405474  66.0343934  66.1847450  37.7361874
  64.2493429  65.2968228  37.0313518  63.8203893  65.4589323  36.0430097
  65.1407031  64.0932727  36.9622636  65.9729687  64.3627194  36.3123266
  65.5489309  63.9541205  37.9628506  64.6581247  62.7336756  36.5015858
  65.4340557  61.9863140  36.6684885  63.7896348  62.4276744  37.0846878
  64.3006147  62.7916702  35.0295661  63.1004341  62.7341345  34.7261252
  65.1575441  63.1951105  34.2143408  62.9879008  65.1431928  37.8954258
  61.8810442  64.9974965  37.2651212  63.0995476  65.2524045  39.2186072
  64.0131908  65.3419242  39.6617722  62.0011057  65.2638060  40.2188902
  61.4308224  64.3573488  40.0141797  62.5130297  65.2369959  41.6622944
  63.2726292  64.4605265  41.7471806  63.0027602  66.1870508  41.8749563
  61.4585688  64.9943630  42.7111407  60.7199790  65.7944065  42.6643261
  60.9369132  64.0649178  42.4824016  62.1275034  64.9002733  44.4005188
  62.5014027  63.1353396  44.3447056  62.9354565  62.8247342  45.2953692
  61.5843481  62.5745526  44.1639974  63.2107676  62.9390720  43.5402200
  61.1166073  66.4996917  40.0797701  59.8843164  66.3638419  40.2727563
  61.6920257  67.6667251  39.7247005  62.6930437  67.8061866  39.5836712
  60.8421983  68.8695996  39.5104287  60.0746376  68.9733145  40.2777121
  61.7177763  70.1043243  39.5697417  62.4992838  70.0010447  38.8178982
  60.8701198  71.3425814  39.2501664  61.4966220  72.2337696  39.2922538
  60.4451612  71.2448194  38.2514433  60.0647019  71.4303633  39.9800105
  62.4559404  70.2459049  40.8963055  63.0664115  71.1482971  40.8778358
  61.7338836  70.3131466  41.7095191  63.0960605  69.3772722  41.0502883
  60.1850027  68.7173814  38.1795607  59.0135278  69.0720971  38.0795211
  60.7589909  67.9934634  37.1671386  61.6811673  67.5702844  37.2674352
  60.1595017  67.7270547  35.8416640  59.6278516  68.6017211  35.4653060
  61.2850317  67.4062477  34.8355141  60.8515653  67.2095259  33.8551810
  61.9651264  68.2546550  34.7671127  61.8346305  66.5268729  35.1728311
  59.0921086  66.5457108  35.9773857  58.1148920  66.6859084  35.2584358
  59.1383446  65.5795014  36.8731019  59.9876171  65.4832027  37.4277533
  58.1950190  64.5550296  37.2762344  57.8639932  64.0090518  36.3932549
  58.8774621  63.5376118  38.2478965  59.5163572  62.8689087  37.6702849
  59.5254015  64.0825276  38.9345952  57.8886652  62.7036134  39.0553457
  57.4602905  61.5373432  38.4741628  57.8279094  61.2323882  37.5045640
  56.5036817  60.7299428  39.1973182  56.0458952  59.8734914  38.7259591
  56.1621066  61.0839437  40.5736782  55.2499721  60.3217994  41.2932387
  55.1426565  60.6990932  42.1900467  56.6936473  62.2084237  41.1832483
  56.5356115  62.4263029  42.2293343  57.4572384  63.0523496  40.3430962
  57.7258221  64.0290570  40.7179040  56.9422365  65.2260608  37.9648336
  55.7978043  64.8808166  37.7085084  57.2843044  66.1521451  38.9200583
  58.2513924  66.4326817  39.0878236  56.3026908  66.8527454  39.8179271
  55.7092586  66.0279749  40.2118869  57.0037849  67.6199685  40.8797992
  57.8792278  68.0997042  40.4428160  56.3447858  68.4156275  41.2280984
  57.4562332  66.7762794  42.1021865  58.0818343  66.0058133  41.6526073
  58.3161175  67.5447621  43.1550813  58.5821261  66.8704550  43.9698395
  59.2245068  67.9175678  42.6808531  57.7430303  68.3838346  43.5506291
  56.2706889  66.1710890  42.8432841  56.6310474  65.5887825  43.6914689
  55.6192874  66.9691083  43.2007461  55.7130950  65.5216716  42.1686417
  55.3208065  67.8463585  39.1252206  54.2166464  68.1289377  39.6689007
  55.7520739  68.4056831  37.9917080  56.6900695  68.2774772  37.6110815
  54.9004409  69.2511760  37.2069431  54.2452665  69.7449193  37.9252668
  55.6986208  70.3583105  36.4799410  54.9451066  70.9624357  35.9750453
  56.4190270  71.2681936  37.4477799  56.9652507  72.0303278  36.8917390
  55.6933141  71.7487385  38.1044806  57.1177050  70.6837034  38.0458212
  56.6077257  69.8553502  35.3182794  57.4559539  69.3407852  35.7699893
  56.0401143  69.1084671  34.7627676  57.1644827  70.8383447  34.3089190
  57.7718516  70.3038567  33.5778373  56.3423927  71.3416277  33.7990904
  57.7798159  71.5772854  34.8214735  53.9235650  68.4907368  36.2665824
  53.1978039  69.1621439  35.5229393  53.9038828  67.1483069  36.3583507
  54.4289050  66.6249015  37.0593272  53.1220663  66.3126501  35.4570172
  52.8026453  66.8963009  34.5930663  53.7373859  65.4953210  35.0797475
  51.8479274  65.7275865  36.2207281  51.8056275  65.6584205  37.4723293
  50.7472289  65.3834130  35.5044728  50.6278310  65.5502031  34.0540383
  51.4858204  65.0992113  33.5554030  50.6311534  66.6096136  33.7992615
  49.3288917  64.8951987  33.5599971  49.5183238  63.9314274  33.0873459
  48.8192586  65.5166136  32.8234560  48.4889990  64.7428878  34.8688865
  47.9371801  63.8026489  34.8696314  47.7547999  65.5444179  34.9551297
  49.5058914  64.7907779  36.0494494  49.1897408  65.4137107  36.8861608
  49.6482135  63.3517980  36.6652668  49.0073636  63.0095366  37.6652975
  50.5805115  62.5596421  36.1077710  51.0704539  62.7840814  35.2416609
  50.9674317  61.3112347  36.6980894  50.1053124  60.6456765  36.6619053
  51.7377599  60.8695389  36.0664671  51.4880867  61.3179030  38.1264559
  51.3842329  60.2692863  38.7354984  51.9237692  62.4795232  38.6415026
  51.9485174  63.3682844  38.1420369  52.4154558  62.5199119  40.0430402
  52.6337369  61.4917995  40.3310638  53.6252013  63.3286309  40.1437262
  53.9674166  63.3439284  41.1782426  54.4018548  62.9003636  39.5106139
  53.4098241  64.3463442  39.8170405  51.3553561  63.0925127  41.0015245
  51.5487141  63.3035464  42.1769104  50.0967653  63.3698440  40.5212676
  49.7645698  63.0497842  39.6116484  49.1126944  64.1454885  41.2586469
  49.6139684  65.0444026  41.6183595  47.9115012  64.3325670  40.2049189
  47.1096681  64.9103844  40.6646970  48.2783792  64.8598162  39.3241178
  47.5302390  63.3543233  39.9093408  48.5191802  63.5350098  42.5759478
  47.8696991  64.2405960  43.3460593  48.7733966  62.2415689  42.8419523
  49.1282117  61.5782808  42.1528109  48.5524064  61.6666191  44.1923532
  47.5542320  61.9267702  44.5442278  48.7446577  60.1594530  44.0692810
  48.5913680  59.6926677  45.0423463  48.0249300  59.7574686  43.3565258
  49.7555852  59.9493196  43.7216097  49.5544461  62.2120925  45.2023546
  49.2625533  62.2474330  46.4204512  50.6577102  62.7681105  44.7417033
  50.8189493  62.9797604  43.7570542  51.7518249  63.1321086  45.6186318
  51.7368519  62.4296384  46.4526829  53.1975804  63.0422156  45.0213779
  53.3729887  63.7800749  44.2384278  54.2685132  63.3442308  46.0709877
  55.2555870  63.2708533  45.6146373  54.1221392  64.3513895  46.4603510
  54.1914634  62.6254169  46.8869879  53.2898504  61.6230588  44.5031387
  54.2728708  61.4597954  44.0620208  53.1406663  60.9247708  45.3266465
  52.5216586  61.4612994  43.7465249  51.5147528  64.6133590  45.9340918
  51.5954663  65.5238226  45.0819178  51.0416380  64.8337737  47.1426150
  50.7970559  64.0878356  47.7932805  50.8235066  66.1596380  47.6625384
  51.5655116  66.8185756  47.2120716  49.4553002  66.7766061  47.1656994
  49.2693376  66.4850825  46.1319997  48.1379395  66.2284155  47.9656863
  47.2429173  66.7020885  47.5621356  48.0614469  65.1471128  47.8443954
  48.2289302  66.4680433  49.0249115  49.6036680  68.1517031  47.3287300
  48.7869686  68.6059991  47.0356354  51.1835313  66.3176509  49.1332160
  51.1591100  65.2729352  49.8407721  51.4869066  67.4913869  49.7362101
  51.3429425  68.3674930  49.2342846  52.0327404  67.7572273  51.0988663
  52.3942345  68.7850483  51.0611414  50.9699184  67.6270600  52.1557431
  51.4045742  67.8276150  53.1348054  50.1716490  68.3419699  51.9589256
  50.5635276  66.6156917  52.1400854  53.2346976  66.8436834  51.4760137
  53.5294199  66.5348265  52.6061139  54.0663310  66.4689563  50.4557289
  53.8640583  66.7261519  49.4897349  55.3093632  65.6849969  50.5670182
  55.2397853  65.3786037  51.6101885  55.3404802  64.4382991  49.6097032
  55.5465489  64.7949838  48.6007475  56.1810160  63.8105398  49.9040235
  54.0720967  63.5421472  49.5500093  53.2662954  64.0858034  49.0582508
  54.2789579  62.6599969  48.9431404  53.6226085  63.1123554  50.9238719
  54.3930777  62.5643093  51.7028001  52.4368937  63.4467244  51.3481847
  51.7793060  63.9044408  50.7168931  52.1666153  63.2522470  52.3121884
  56.6417403  66.4194198  50.4655705  56.8323765  67.3293953  49.6813119
  57.6582964  66.0361979  51.2099864  57.5260779  65.4332700  52.0210769
  59.0243607  66.3813476  51.0150418  59.1102367  67.0152481  50.1329852
  59.4780677  67.1685999  52.2705156  60.5248777  67.4533809  52.1625317
  58.8671146  68.0653473  52.3784530  59.3616854  66.5422016  53.1552038
  59.9430666  65.2320790  50.6026676  60.1482283  64.3845240  51.4510597
  60.5830504  65.1830770  49.4440036  60.6242325  65.9944915  48.8287979
  61.2844849  64.0510560  48.8885156  61.3227210  63.3346844  49.7085967
  60.4563442  63.4406960  47.6601716  60.4742530  64.1680564  46.8485781
  60.9842482  62.5556149  47.3055531  58.9812408  63.0455884  47.9130219
  58.3692729  63.9305212  48.0860725  58.6531357  62.2216500  46.6948280
  57.6213022  61.8775542  46.7551499  58.7814990  62.8300903  45.7991710
  59.3175642  61.3638309  46.6474260  58.7887140  62.2006985  49.0755021
  57.7296140  61.9682713  49.1840426  59.3438782  61.2840600  48.9492452
  59.1397495  62.7221187  49.9655621  62.7750150  64.2018937  48.5959685
  63.1624776  65.3231310  48.1962010  63.5744873  63.1933349  48.8063784
  63.2297784  62.2374368  48.8908872  65.0006931  63.2839990  48.9427826
  65.2890501  64.2925288  49.2408851  65.5453295  62.3620756  50.0672108
  65.4973453  61.3280127  49.7263645  66.5970070  62.5947045  50.2331121
  64.8273000  62.4700004  51.3547460  64.1908022  63.4245679  51.6600905
  64.7690773  61.4084537  52.1041800  64.1834878  61.4024050  52.9380661
  65.3091381  60.5813114  51.8561747  65.6036136  62.9237090  47.5588299
  65.2809125  61.8928177  46.9192926  66.6180118  63.7078891  47.1979139
  66.8327819  64.5793754  47.6814397  67.5324876  63.4271318  46.0902953
  67.3277433  62.3826654  45.8587582  67.2962819  64.1362299  44.7926773
  67.4555152  65.2094577  44.8996175  68.2756451  63.5565769  43.7490605
  68.1256006  64.0558902  42.7921326  69.3013423  63.7157278  44.0842069
  68.0937804  62.4877105  43.6329539  65.8803890  63.8887404  44.3541031
  65.6973970  64.4003791  43.4094320  65.7213692  62.8181460  44.2234113
  65.1941355  64.2677773  45.1107518  68.9832154  63.6700266  46.5388087
  69.3241313  64.8080550  46.8364840  69.7672770  62.6089831  46.8149031
  69.8939678  61.8023724  46.2027532  70.5186581  62.5613382  48.0823765
  70.9055043  63.5573686  48.2983025  69.5485855  62.1263937  49.1706387
  70.0269131  62.2143222  50.1461944  68.6837230  62.7900562  49.1786032
  69.0073190  60.4202105  48.9065079  68.1822622  60.0763589  49.8517317
  71.7724083  61.7437284  48.0399079  72.6222268  61.9164420  48.9211305
  72.0484437  60.9675106  46.9471005  71.5242087  61.0170500  46.0709670
  73.1112701  59.9937049  46.9414926  73.0606239  59.4684779  45.9905501
  74.0393134  60.5496273  46.9579772  73.1809135  58.9818968  47.9993408
  74.2642004  58.4557330  48.5294880  72.0328356  58.7186235  48.6156849
  71.1880978  59.2751455  48.4909777  71.8908628  57.6509197  49.5074717
  71.0198324  57.0595539  49.2237472  72.7592548  56.9968107  49.4265758
  71.7428340  58.0971216  50.9084244  71.1899384  57.3421100  51.6936001
  72.1101985  59.3418128  51.2695928  72.4689365  60.0199941  50.5982001
  72.0467466  59.8627523  52.6076089  72.4362402  59.0828841  53.2618067
  72.9497178  61.1390842  52.7617117  72.4463299  61.9914000  52.3057222
  73.0696806  61.3682086  53.8206156  74.3344956  61.1255045  52.1413650
  74.1439293  60.5347847  51.0459363  74.9983031  62.3470831  51.7899291
  75.9587260  62.2073656  51.3401134  74.3631900  62.8901110  51.0936506
  75.1126052  62.9188776  52.7069091  75.1739395  60.7901500  52.9727391
  76.3389294  60.1776639  52.5900248  75.4251859  60.7963937  53.9759579
  74.5378019  59.1840524  53.5002418  70.6003531  60.1473854  53.0710197
  69.7128686  60.5125042  52.2626077  70.3614411  59.9057775  54.3479141
  70.9011114  59.2839713  54.9504452  69.1959502  60.5995538  54.9824470
  69.4697111  61.6348655  55.1836326  68.3689115  60.6208288  54.2719291
  68.7099539  59.9526973  56.2881851  69.3564567  59.0065607  56.7455180
  67.4614617  60.2827077  56.7028449  66.9465330  61.0904123  56.3532699
  66.7048956  59.4609298  57.7460773  67.2093918  58.4990547  57.8383869
  66.8162470  60.1315674  59.2330495  66.6175881  61.2019134  59.1634514
  66.0491933  59.7071961  59.8804525  68.1466968  59.9035742  59.8377772
  69.0336849  60.7017468  59.5013101  68.2864089  58.8199940  60.6197407
  69.1301706  58.6862459  61.1777114  67.5434606  58.1246249  60.6436932
  65.3589152  59.0394368  57.3168275  64.9774853  57.9698246  57.7299121
  64.6723167  59.8198286  56.5691512  65.0825788  60.6890409  56.2295322
  63.3345296  59.6711175  56.0939867  63.3691196  58.6006468  55.8933887
  62.2323125  59.9115040  57.1371471  61.2746590  59.6525537  56.6863781
  62.3915877  59.2225022  57.9665428  62.1282574  61.3090286  57.6986945
  62.6808315  61.6082559  59.0211089  63.0651263  60.8379210  59.6738081
  62.6777444  62.9746838  59.3869016  63.3421390  63.3024588  60.1720728
  61.8642142  63.9060886  58.7835890  61.8959418  65.1873270  59.2754175
  61.2780759  65.7500976  58.7642787  61.2432313  63.5756513  57.5852302
  60.6604401  64.3193557  57.0633323  61.3630038  62.3109397  57.0562172
  60.8604452  62.0786883  56.1290626  62.9671060  60.2567866  54.7300844
  62.5639063  59.4054764  53.8770853  63.1054633  61.4547095  54.4348080
  63.7242591  81.1879738 103.9730248  63.2746584  81.9216687 104.5550428
  63.9694156  80.3744043 104.5714449  64.5886426  81.5707088 103.5380841
  62.7665945  80.7456378 102.8890007  61.7732552  80.5169019 103.2748042
  62.5104441  81.9283761 101.8803858  61.9928048  82.7334340 102.4031307
  63.4695660  82.3273337 101.5518512  61.6850208  81.5242253 100.6419356
  61.6340511  82.3817707  99.9700169  62.2231898  80.7375773 100.1142327
  59.9970447  80.9470077 100.9582825  59.5985200  79.9156705  99.5243937
  58.5882884  79.5211615  99.6294021  59.6601001  80.5164299  98.6161247
  60.3055315  79.0891561  99.4614257  63.2733081  79.4484978 102.2993653
  64.4836867  79.3673916 101.9999514  62.3781113  78.4414028 102.0980915
  61.4048533  78.4608378 102.4034626  62.7999663  77.1805024 101.3750735
  63.6056423  76.6928283 101.9250160  61.5570306  76.2817802 101.2912654
  61.8113900  75.3550885 100.7750040  61.2058632  76.0518411 102.2967932
  60.7702755  76.7990675 100.7409149  63.3673612  77.4499457 100.0156234
  62.8088093  78.2072359  99.2138965  64.4106499  76.7126937  99.7736694
  64.8224861  76.1056272 100.4823498  65.1113487  76.6518024  98.5038932
  65.9041563  75.9283633  98.6868396  64.2207401  76.0846208  97.3735707
  64.8420393  76.0009936  96.4821218  63.7456382  74.6215855  97.6577117
  63.1245483  74.2737734  96.8327850  64.6143424  73.9697186  97.7571836
  63.1680541  74.5997423  98.5808775  63.1889024  76.9734015  97.0182020
  63.1488380  77.7050063  97.6699552  65.9384918  77.9078893  98.0902453
  66.2243028  77.9798898  96.9642905  66.3170232  78.8203338  98.9681105
  66.1939791  78.7344585  99.9767297  66.9783126  80.0923253  98.5164403
  66.5008280  80.5340289  97.6408981  66.8347970  81.0953183  99.6385202
  67.2657530  82.0397656  99.3085925  65.7727664  81.2698138  99.8049916
  67.4764597  80.7179241 100.9775939  67.4136071  79.6355717 101.0819157
  68.5341902  80.9723069 100.9216002  66.9210041  81.3358636 102.2485798
  66.0189001  82.1860024 102.3879292  67.3114911  80.8511506 103.3863725
  68.0458203  80.1452969 103.4144068  66.8835831  81.1775884 104.2525910
  68.4128132  79.8128161  98.0268388  68.9642436  80.6996635  97.4357507
  69.0706201  78.7157118  98.3155524  68.7251498  78.0128737  98.9687548
  70.3963366  78.3831017  97.7163642  70.8847572  79.3352633  97.5073742
  71.1657999  77.5088881  98.7499247  70.6329057  76.5732680  98.9202512
  72.1504289  77.2487447  98.3619639  71.3047612  78.2835764 100.0642092
  72.2233052  79.1014943 100.3440974  70.4589220  77.9885982 100.9393231
  70.3827631  77.7118528  96.3784466  71.3887227  77.7597165  95.6137515
  69.2617232  76.9596571  96.1532720  68.4115618  77.0961280  96.7014255
  69.1061122  75.8859107  95.1361135  69.8441706  75.1192564  95.3744949
  67.6299230  75.5648856  95.1801679  67.0386425  76.4807230  95.1975050
  67.3312091  75.0090572  94.2916969  67.4104679  74.8425028  96.2817577
  66.7069293  74.1858284  96.1057435  69.2881663  76.2924977  93.6876736
  69.3849439  77.4850988  93.4692717  69.2538533  75.3372150  92.7837220
  69.0947311  74.3547568  93.0088374  69.4439307  75.6007230  91.3435715
  70.4311192  76.0529051  91.2446583  69.3143087  74.2870492  90.5701194
  68.3293303  73.8505227  90.7346932  69.4080436  74.4704998  89.4999980
  70.4232906  73.3073258  91.0458068  70.1188851  72.8531943  91.9893101
  70.5236722  72.5003775  90.3207040  71.7604928  73.9788854  91.2281924
  72.1772294  74.7224853  90.3024368  72.3349552  73.8982717  92.3273348
  68.3875009  76.5756586  90.7530292  67.3074777  76.7384322  91.3357292
  68.6104840  77.3256178  89.6687508  69.4282284  77.1682521  89.0806715
  67.7788557  78.4344962  89.1620882  67.0209553  78.5458139  89.9378329
  68.5432055  79.8288977  89.0159656  69.2476771  79.7147705  88.1916713
  67.7139352  81.0658610  88.6192293  68.3661397  81.9373049  88.5585395
  67.2466434  80.8951921  87.6488104  66.9417780  81.2432520  89.3689145
  69.1472299  80.1041343  90.4429584  69.6925780  81.0480978  90.4327512
  68.3412281  80.1588610  91.1746406  69.8279833  79.2959930  90.7123150
  67.1210713  78.1142618  87.8311719  67.7730612  77.5207926  87.0052522
  65.8343916  78.5846519  87.6719311  65.3798206  79.1855158  88.3598657
  64.9995985  78.2892766  86.5436031  65.6339334  77.9253261  85.7358939
  63.9726903  77.2757983  87.0413268  63.3013683  77.0062143  86.2264815
  64.4859405  76.3836263  87.3992552  63.3950283  77.7123287  87.8575551
  64.2651803  79.4851661  85.9699405  63.8435574  80.3474718  86.8047011
  64.0429039  79.4563325  84.6581878  64.4464679  78.7317977  84.0649653
  63.2367876  80.3966695  83.9035107  62.6696409  80.9709117  84.6354166
  64.1247948  81.4100084  83.1491172  64.6308191  82.0345556  83.8861145
  64.8974239  80.8569366  82.6156349  63.3957032  82.3514337  82.1242916
  63.1724372  81.7506399  81.2417437  62.1216256  82.9629782  82.6717369
  61.6690499  83.6015756  81.9140784  61.4243805  82.1697965  82.9420198
  62.3538329  83.5571779  83.5555337  64.3186241  83.5680843  81.9028612
  63.8534544  84.2532776  81.1944099  64.4796808  84.0796413  82.8513451
  65.2756319  83.2311386  81.5066324  62.1170240  79.7762094  83.0799395
  62.4172488  79.1354336  82.0300956  60.8464780  79.8075117  83.4533284
  60.5774387  80.1285930  84.3821712  59.6936868  79.4202243  82.6627589
  60.0390496  78.6319933  81.9947482  58.5029061  78.7350305  83.4199922
  58.1573021  79.4381898  84.1789410  57.3561222  78.4503919  82.4309723
  56.5305360  77.9749070  82.9595172  57.0145672  79.3872738  81.9913520
  57.7120513  77.7886442  81.6419694  58.8975153  77.5007124  84.2030413
  58.0182711  77.0866075  84.6969912  59.3160032  76.7586318  83.5249322
  59.6424976  77.7683556  84.9523667  59.2010454  80.6800568  81.9312050
  58.5879192  81.5583093  82.5752701  59.6029500  80.7958014  80.6575793
  60.3412980  80.2205185  80.2518824  59.0149778  81.7718951  79.7054073
  58.8826997  82.7236170  80.2207675  59.9635753  81.9679921  78.5447150
  60.1950401  81.0495936  78.0054440  59.3457076  82.8982116  77.5028033
  60.0418097  83.0285067  76.6741778  58.4179845  82.4632573  77.1318735
  59.1376787  83.8665319  77.9577866  61.1260999  82.5391349  79.1615810
  61.8108955  82.7038622  78.4806944  57.6074952  81.3457326  79.2292811
  57.4147118  80.2089772  78.7211619  56.5853458  82.1353284  79.5199418
  56.7152503  82.9985454  80.0471206  55.1891171  81.9184088  79.1588884
  54.7249059  82.8936917  79.0098309  55.1640434  81.4032088  78.1990347
  54.3123183  81.1169005  80.1605536  53.7282033  80.1062217  79.9246303
  54.3097115  81.6253788  81.4497654  54.5675224  82.5859216  81.6802876
  53.9328345  80.8139010  82.6021634  54.2290152  79.8339357  82.2282563
  54.6641939  81.2494315  83.9208198  54.3435374  80.6098038  84.7431196
  55.7418185  81.1561407  83.7890906  54.4157619  82.2851924  84.1508685
  52.4124421  80.7641792  83.0017922  51.9643280  79.8273309  83.6570016
  51.5542174  81.7346847  82.5699213  51.8242722  82.5104251  81.9643517
  50.1395812  81.7295621  82.9563346  50.0121721  81.3292582  83.9625178
  49.6249964  83.1856669  83.0731898  49.5245685  83.5726114  82.0589832
  48.2990689  83.2800427  83.8195016  47.9853339  84.3223818  83.8732394
  47.5430092  82.6998115  83.2921910  48.4204898  82.8867160  84.8282256
  50.5225061  83.8826592  83.9058042  50.5502717  83.4563193  84.7866028
  49.3128671  80.7142849  82.1913804  48.1377544  80.4650521  82.4572186
  49.8721218  80.1150434  81.1652978  50.6725481  80.5394000  80.6978675
  49.5108864  78.8484546  80.5380634  48.6400574  79.0095227  79.9024138
  50.7033356  78.3638081  79.6885704  50.8076642  79.0393168  78.8399973
  51.6065109  78.4646975  80.2900680  50.6570059  77.0486275  79.1925408
  49.8016835  76.8995933  78.7405811  49.0994813  77.7740172  81.5750064
  49.6868160  77.7175419  82.6763200  48.1411094  76.9199900  81.2330895
  47.6082746  76.9867472  80.3662960  47.7462214  75.7474412  82.1210568
  47.5033589  76.1210199  83.1153378  46.8405745  75.2901300  81.7228013
  48.8547222  74.6569413  82.2442887  49.0309925  74.0141476  83.2768018
  49.5882200  74.4589110  81.0997689  49.2632191  74.7508828  80.1773484
  50.9095750  73.8095553  81.0754500  50.8431294  72.8214061  81.5271792
  51.3572900  73.5370717  79.6757186  51.2615936  74.4744062  79.1290130
  52.7796794  73.0932279  79.6689312  53.0948515  72.8978731  78.6452754
  53.4064817  73.8746963  80.0984713  52.8787970  72.1823479  80.2597637
  50.4660848  72.5022279  78.9346056  50.5434967  71.5484614  79.4584032
  49.4279493  72.8263620  79.0145819  50.7813420  72.2597740  77.4430885
  50.0915758  71.5186614  77.0397157  50.6720520  73.1939697  76.8912595
  51.8038471  71.8961432  77.3407554  51.9032133  74.5751103  81.9515431
  52.5276393  73.9154850  82.8187142  52.0610236  75.9027056  81.8439981
  51.3930792  76.5031288  81.3596216  53.2124166  76.6370960  82.4140684
  54.1325323  76.0820329  82.2283147  53.3181767  77.6017766  81.9162359
  53.0255729  76.8513368  83.9488095  54.0110349  76.9552530  84.6817212
  51.7969734  76.8719734  84.4190069  51.0045734  76.9203363  83.7783993
  51.3341927  76.8331288  85.8472919  51.8031333  77.6708046  86.3627998
  49.7668429  77.1379923  86.0490526  49.5260678  78.0639793  85.5243723
  49.1966643  76.3418440  85.5698362  49.2862678  77.2681295  87.4968605
  49.4865197  76.3707903  88.0829372  50.0345254  78.4127984  88.1445506
  49.7071231  78.5223495  89.1784697  51.1048583  78.2065287  88.1220467
  49.8315862  79.3345025  87.5991618  47.7741073  77.4846044  87.4769518
  47.4062322  77.5808555  88.4984649  47.5437970  78.3941319  86.9216601
  47.2907364  76.6338929  86.9958653  51.8155990  75.5516772  86.5184904
  52.5384222  75.6092848  87.5074817  51.5827626  74.4263180  85.8546900
  51.0725229  74.3975404  84.9715647  52.0255993  73.1323954  86.3057497
  51.7756849  73.1137982  87.3663053  51.3474374  72.0842563  85.4432266
  50.2754685  72.2677340  85.4932379  51.6551694  72.2644606  84.4128801
  51.5665285  70.6055113  85.7271812  50.8630058  70.0241164  85.1327709
  52.5684454  70.3267269  85.4005077  51.4008365  70.2242187  87.2110599
  50.7395670  71.0766168  87.9264236  51.7891351  69.1268600  87.5937980
  53.5360057  72.8381301  86.1851135  54.1256595  72.2710001  87.0658722
  54.2146094  73.3925804  85.1625498  53.7396934  73.8880808  84.4077125
  55.6902457  73.3699109  84.9887970  56.1148769  72.3662918  85.0229527
  56.0492531  73.9328074  83.5771943  55.4234300  74.8221648  83.5032160
  57.5797785  74.4196983  83.3838963  57.7181346  74.7914921  82.3683152
  57.8009779  75.2160258  84.0935550  58.2539456  73.5807664  83.5571335
  55.7117731  72.9198719  82.4526315  56.2035149  71.9708167  82.6654272
  54.6385570  72.7288989  82.4512009  56.1267513  73.3926235  81.0922604
  55.8636367  72.6406279  80.3495229  55.6155882  74.3273708  80.8601981
  57.2046329  73.5562078  81.0773804  56.2696519  74.1850477  86.1442141
  57.2107546  73.6921698  86.8337637  55.8462071  75.4118886  86.3052269
  55.1623353  75.8564912  85.6937234  56.3213589  76.2634466  87.3859198
  57.4000263  76.2858269  87.2282997  55.8271413  77.7256920  87.2959438
  56.2241474  78.2958688  88.1373381  56.1711976  78.1705175  86.3613816
  54.7374389  77.7440876  87.3272752  56.0957440  75.6745329  88.8135579
  56.9809761  75.5752757  89.6256755  54.8971050  75.0677028  89.0923987
  54.0873835  75.1093660  88.4735925  54.6666850  74.2797130  90.3524892
  54.8890217  74.9649139  91.1709722  53.1875955  73.7682925  90.3464234
  52.8853275  73.5591255  89.3196885  53.1312453  72.8266996  90.8921292
  52.2192872  74.7560221  90.9582873  52.6423098  75.1109592  91.8980808
  52.1467380  75.6182065  90.2949007  50.8005442  74.2378442  91.2328232
  50.8238400  73.5612516  92.0872558  50.1591345  75.0752819  91.5057998
  50.2045783  73.5187888  90.0405147  50.6897137  72.6674541  89.7590287
  49.1470553  73.8308969  89.3103305  48.2210643  74.6025145  89.7850956
  48.3041726  74.9770827  90.7305751  47.4101243  74.8372695  89.2139112
  49.0973835  73.3159404  88.0833453  49.8529143  72.7155965  87.7518647
  48.3056035  73.5222655  87.4744808  55.5816937  73.0844567  90.5675491
  56.1902716  72.9377019  91.6542525  55.6567492  72.1969373  89.5591888
  55.0846881  72.2452419  88.7160785  56.6101667  71.0369074  89.5946775
  56.5315558  70.5171297  90.5500369  56.1869451  70.1695172  88.3716832
  55.1817278  69.7969183  88.5642237  56.1227412  70.8287183  87.5070281
  57.0512294  68.9794051  87.9800245  56.7191836  68.5638936  87.0294458
  58.0889968  69.2879570  87.8498001  56.9355958  67.9223233  89.1070265
  57.2239510  68.3739188  90.0557770  55.8943421  67.6108719  89.2044273
  57.8013138  66.7032797  88.8462220  58.7642163  66.7617349  89.1775073
  57.4825338  65.6221873  88.2671325  56.4067395  65.5525607  87.5955285
  55.7987688  66.3658666  87.5212923  56.1520808  64.6793327  87.1320097
  58.3095777  64.6404793  88.1720319  59.2463029  64.7238770  88.5663618
  58.0287360  63.7804542  87.7008467  58.1023384  71.3857089  89.5867580
  58.7560313  70.7087430  90.3535609  58.6196292  72.4517199  88.9981822
  58.1167377  73.0112240  88.3094924  59.9781598  72.9338184  89.2821612
  60.6506785  72.0976135  89.0885169  60.2341490  74.1581573  88.3948292
  59.2879464  74.6733986  88.2259057  60.8817232  74.8508127  88.9321867
  60.8868189  73.8280646  87.0053933  61.8747762  73.5172347  87.3454524
  60.3070692  72.6642246  86.1985907  60.8592009  72.5572759  85.2635836
  60.3911371  71.7438792  86.7759727  59.2573583  72.8609803  85.9782197
  60.9622950  75.0229719  86.0686066  61.4255096  74.7203451  85.1288773
  59.9571172  75.3973369  85.8747852  61.5593423  75.8102945  86.5302050
  60.2165024  73.4086542  90.8306570  61.3020709  73.1066698  91.4329055
  59.1570229  74.0904181  91.3510163  58.3298696  74.4643984  90.8836149
  59.3222275  74.2676746  92.8281448  60.2050013  74.8811800  93.0035626
  58.4664072  74.8272441  93.2055301  59.4604938  72.9542780  93.6639740
  60.4701755  72.7674441  94.3394345  58.5904472  71.9172368  93.5053089
  57.8223868  71.9466125  92.8354922  58.6489951  70.6389404  94.2684419
  58.6036338  70.8796104  95.3313199  57.4960011  69.7492331  93.8366712
  57.5759802  69.6004747  92.7587845  57.6335051  68.7753112  94.3038457
  56.0831979  70.2143611  94.1391219  55.8670879  71.1032732  93.5462237
  55.3812979  69.4424146  93.8216785  55.8330314  70.5425716  95.6717313
  56.2805549  69.7563627  96.2801689  56.3458402  71.4702510  95.9229128
  54.3139551  70.6793486  96.0521850  53.8894690  71.5479453  95.5484247
  53.7688545  69.8063516  95.6938115  54.1210208  70.8154312  97.5089923
  53.1065641  70.9031654  97.7175577  54.5021754  69.9756913  97.9885175
  54.6192346  71.6627011  97.8469470  59.9518905  69.8619612  93.9391632
  60.4831292  69.2417396  94.8684951  60.3237794  69.9030536  92.6656564
  59.7308386  70.2536871  91.9132208  61.6361278  69.4413365  92.2295710
  61.8386364  68.4662209  92.6716727  61.5978370  69.2889799  90.7475187
  61.4404689  70.2640765  90.2885606  62.5626193  68.9235943  90.3986710
  60.4856302  68.3183075  90.2834293  59.6639514  68.3511080  90.9994853
  60.0890177  68.6635764  89.3280100  60.9775208  66.8227082  90.1284460
  60.0929815  65.8992357  90.1225925  62.2016533  66.6268605  90.0603329
  62.8451764  70.2579587  92.7944065  63.9523953  69.8072933  92.4677019
  62.7029875  71.3082534  93.6329019  61.8360471  71.8439685  93.6695214
  63.6960280  71.8196128  94.5628116  63.2310106  71.9795752  95.5361824
  64.4787700  71.0738894  94.7014937  64.3208812  73.1280358  94.0798850
  65.3523873  73.4387631  94.5991504  63.8176835  73.8013101  93.0267188
  62.8837069  73.6122610  92.6627721  64.5092616  74.8615295  92.2796932
  65.5753840  74.7216261  92.4594663  64.2610754  74.7965076  90.7706318
  63.1840915  74.7579102  90.6081428  64.6163962  75.7286939  90.3318450
  64.9037100  73.6281318  89.9906701  65.7278175  73.3089466  90.6291924
  64.0364745  72.3979590  89.8512746  64.5754736  71.6349064  89.2893326
  63.7901601  72.0126384  90.8409029  63.1195562  72.6565006  89.3245194
  65.5157403  74.0731605  88.6411829  65.9534848  73.2110683  88.1367049
  64.7371424  74.5046119  88.0124211  66.2904905  74.8190031  88.8206961
  64.0027138  76.2266292  92.7607292  62.9031884  76.3858778  93.2451830
  64.8129799  77.2368294  92.6263044  65.8246228  77.1897656  92.5065492
  64.1943317  78.6094938  92.6474540  63.5003246  78.6563489  93.4872918
  65.2587288  79.7558585  92.8062815  66.0603192  79.6363621  92.0764335
  64.8030495  80.7299539  92.6232593  65.8314275  79.6802485  94.2722264
  65.0319670  79.8688500  94.9891229  66.2057973  78.6759285  94.4684118
  66.9654856  80.7057192  94.4783681  66.7688673  81.6001611  93.8871946
  66.9989959  81.0162327  95.5226065  68.2847718  80.1056774  94.0773728
  68.2626902  79.1377477  93.7543262  69.4683249  80.6879133  94.0967919
  69.7543977  81.8683742  94.4656819  69.0184413  82.4895651  94.7996993
  70.7201246  82.1923780  94.4286410  70.4322241  79.9988506  93.6332870
  70.2606220  79.0574921  93.2784563  71.3746701  80.3853821  93.6167678
  63.5418877  78.8223704  91.2612373  63.8956974  78.3510190  90.2193203
  62.4842883  79.6435871  91.2988630  62.3126388  80.2733144  92.0817677
  61.4549028  79.7453416  90.2475979  61.7952267  79.2632310  89.3311280
  60.1746482  78.9378020  90.6316843  59.8087304  79.3314643  91.5798678
  59.1747620  79.0902540  89.4776459  58.2633505  78.5378829  89.7098467
  58.9342839  80.1450554  89.3403650  59.6134561  78.6967067  88.5606885
  60.4403909  77.3884078  90.8272874  59.5087921  76.8887552  91.0928173
  60.8279210  76.9649195  89.9007132  61.1690987  77.2408657  91.6248083
  61.2428028  81.2072262  89.8608247  60.8193190  82.1318040  90.5276904
  61.5096923  81.5111062  88.5799532  61.9756300  80.8470845  87.9636218
  61.1967163  82.7611461  87.8993880  60.6997469  83.4185343  88.6117400
  62.4732873  83.5453384  87.4691879  63.2686750  83.3303673  88.1828524
  62.8020912  83.1668904  86.5010094  62.3181552  85.0197568  87.3685301
  61.9887539  85.5596123  86.1075409  61.7703219  84.9212047  85.2653654
  61.9557640  86.9248601  85.9885111  61.7485818  87.3767463  85.0311517
  62.1940837  87.7396689  87.1176189  62.1808798  88.8109023  86.9866060
  62.4425908  87.2341915  88.3837267  62.6186649  87.8919942  89.2227300
  62.4591164  85.8205446  88.5392003  62.5738689  85.3686281  89.5130015
  60.2387441  82.5298834  86.7989782  60.3558634  81.6553568  85.9186834
  59.1325010  83.2890428  86.8140698  58.9818563  84.0092687  87.5203170
  57.9945203  83.1964415  85.8294071  58.2564534  82.3924371  85.1418313
  56.6834075  82.8205408  86.5243216  56.0044392  83.3116441  85.8268655
  56.5293605  81.2948643  86.6737471  55.5869629  81.0709918  87.1728156
  56.5378745  80.8292682  85.6880593  57.3556555  80.9022366  87.2673785
  56.3507558  83.3607724  87.8916030  55.3799282  82.9767770  88.2080885
  57.1144957  83.0468769  88.6024044  56.3146307  84.4490505  87.8547752
  57.8395803  84.4108805  84.9867889  58.1477370  85.5747047  85.3631612
  57.3496733  84.2717292  83.7322639  57.0033570  83.3705997  83.4003670
  57.2320655  85.3248219  82.6817655  57.1281189  86.3119157  83.1335533
  58.4933081  85.2695562  81.8548083  59.3574279  85.4806110  82.4845115
  58.6290618  84.2650714  81.4527807  58.4082623  86.4779284  80.4884115
  58.2768910  87.6768303  80.9779077  55.9861235  85.1317618  81.8397115
  55.6884371  83.9993388  81.4884883  55.2758769  86.1263268  81.4715878
  55.5390596  87.0683100  81.7573704  54.0470084  86.1565441  80.6392413
  54.2451884  85.6914388  79.6736001  52.9588695  85.4319813  81.3910784
  52.0424686  85.4390164  80.8018938  53.2657815  84.4022887  81.5725472
  52.7809409  85.9310013  82.3434827  53.5807931  87.6434490  80.4241517
  54.2022888  88.5318720  81.0380305  52.6374844  87.9329051  79.5108414
  52.0635838  87.2324032  79.0414719  52.3607861  89.3048611  79.1160917
  53.3529025  89.7400610  78.9952661  51.5113979  89.3312557  77.8167239
  50.5305157  88.8982522  78.0155128  51.3478566  90.3651703  77.5122831
  52.2128185  88.5321991  76.6303710  53.0866218  89.0859757  76.2851025
  52.5712726  87.5715956  77.0002623  51.2362776  88.2974696  75.4262924
  50.7556943  89.2427085  75.1728687  51.8155078  87.9899266  74.5567537
  50.2450508  87.3396069  75.6665383  50.0430216  87.1778700  76.6525430
  49.5331877  86.6188885  74.8424257  49.5840599  86.8143888  73.5543199
  50.1865342  87.5428096  73.1732486  49.0194802  86.2407031  72.9285112
  48.6015137  85.7954286  75.2999358  48.4351792  85.7223202  76.3050109
  48.0508446  85.2348305  74.6508439  51.6075179  90.1392950  80.1307406
  51.9136547  91.2822592  80.3613254  50.5621047  89.5372429  80.7802626
  50.3911999  88.5321634  80.7339938  49.5985413  90.2369811  81.5911914
  49.4336250  91.2259090  81.1649254  48.6472683  89.7069212  81.5435275
  50.0017013  90.3899051  83.0469125  50.2639406  89.3478340  83.6698793
  50.2226925  91.5315749  83.5608781  50.0530415  92.4097749  83.0722969
  50.7500586  91.6938793  84.9182739  51.7016133  91.1619379  84.9292109
  51.1230825  93.1884987  85.2813546  51.7436320  93.5927248  84.4818625
  50.2053026  93.7769797  85.3016729  51.8514160  93.3893851  86.6031449
  51.3037086  92.8391467  87.3675932  52.8319660  92.9214403  86.5141791
  52.0711180  94.8770776  87.1405093  52.0330355  95.0499247  88.4239613
  52.0193511  95.7957440  86.3162783  49.8591706  91.0027070  85.9902775
  50.3396688  90.1668715  86.7305982  48.5541937  91.2398751  85.9932093
  48.0846289  91.8502250  85.3245384  47.6575689  90.6222333  86.9927872
  48.0878378  90.7884982  87.9807917  46.2318750  91.3065368  86.9488281
  46.3420643  92.3778495  86.7822595  45.6602318  90.9104334  86.1088609
  45.4712853  91.0657516  88.2441596  44.4696005  91.4874242  88.1519409
  45.3522322  89.9913978  88.3913054  46.1427355  91.6570243  89.4571438
  47.0561627  92.5364405  89.3511875  45.8252412  91.1952484  90.5692103
  47.5495282  89.0221832  86.7862184  47.3943003  88.3439751  87.7939449
  47.5967225  88.4347341  85.5611354  47.5872069  88.9736610  84.6952593
  47.6644271  86.9599112  85.3349702  46.8689042  86.4697991  85.8955835
  47.4882497  86.7472308  84.2795823  49.0561524  86.3589735  85.7643445
  49.0789207  85.3241198  86.4425744  50.1704086  87.0873589  85.5132966
  50.1686301  87.9079637  84.9057620  51.5032375  86.7813127  86.0838791
  51.6835002  85.7170541  85.9278700  52.5726075  87.5975579  85.3446745
  52.3929050  87.4958223  84.2743787  52.4244022  88.6482529  85.5935859
  54.1018355  87.2357233  85.6230228  54.3296266  87.4827987  86.6598320
  54.3889541  85.7234820  85.4671161  55.4430104  85.5303307  85.6672167
  53.7775493  85.1622297  86.1743240  54.1481010  85.4106566  84.4523605
  54.9692802  88.0468564  84.7097067  56.0159439  87.8065096  84.8936121
  54.7198921  87.8178437  83.6733801  54.8020623  89.1085831  84.8972025
  51.5927752  86.9535525  87.6085355  52.3249370  86.1963005  88.2288450
  50.7704761  87.8298753  88.2301852  50.2011310  88.5245380  87.7485811
  50.6413298  87.8316939  89.7151115  51.6305672  87.6708057  90.1424257
  50.0135651  89.1600828  90.1548676  50.5628994  89.9639115  89.6666595
  48.9949462  89.1872572  89.7685203  49.9523276  89.4787335  91.6341206
  49.3262651  88.7480115  92.1452303  50.9490963  89.4043858  92.0707808
  49.3665305  90.9537663  91.8604247  48.5924809  91.1557386  91.1201376
  48.8935759  91.0123645  92.8402771  50.3942564  91.9543029  91.7638532
  51.1748212  91.8478925  92.4111101  50.4632266  92.9820244  90.9564858
  49.5534290  93.2987177  90.1152945  48.7071702  92.7343543  90.0429537
  49.6735398  94.1158050  89.5165655  51.5782902  93.6230966  90.8094039
  52.4075385  93.3276255  91.3216544  51.6260854  94.4236031  90.1784860
  49.6363308  86.7359318  90.1671002  49.8617036  86.1001743  91.2176390
  48.6335611  86.3938102  89.3854110  48.4016553  86.8592702  88.5081052
  47.7412705  85.2588051  89.7537648  47.3279995  85.5066709  90.7321699
  46.5533231  85.0964632  88.7787114  46.9154513  84.7643265  87.8048567
  45.5824187  84.1185795  89.4230120  44.7237480  83.9732143  88.7684429
  46.0811630  83.1639557  89.5849541  45.2441622  84.5183104  90.3792408
  45.8477630  86.3472710  88.6499654  46.4441637  87.0208975  88.2601223
  48.4967360  83.9730552  89.8815236  48.4301544  83.2351211  90.8524991
  49.2883664  83.6976478  88.8316304  49.2662508  84.2346863  87.9638896
  50.2788620  82.5831100  88.8182475  49.6919651  81.6750361  88.9553426
  51.0272031  82.5973416  87.5129428  51.3571704  83.6267817  87.3711163
  52.2224127  81.6116138  87.4998670  52.7263688  81.6639506  86.5348676
  52.9241171  81.8791225  88.2906459  51.8592936  80.5974190  87.6638831
  50.1659411  82.0812450  86.4737242  50.5761288  81.2881325  86.0716169
  51.3335128  82.6259827  89.9758133  51.5346404  81.6408796  90.7158130
  51.8207347  83.7977586  90.2623892  51.5280349  84.6456537  89.7776323
  52.8271649  84.0416291  91.2935605  53.5651662  83.2480372  91.1840505
  53.4333079  85.4542671  91.0415913  53.7847632  85.5122185  90.0118996
  52.6494105  86.2029220  91.1531990  54.5905481  85.8015624  91.9824912
  54.3115565  85.5053546  92.9944748  55.8792633  85.1330340  91.7431618
  56.6069943  85.4716287  92.4804429  55.7514892  84.0541805  91.8266528
  56.2351196  85.3803007  90.7433541  54.8233104  87.2986806  91.6691887
  55.6389344  87.6765424  92.2843722  55.0804457  87.4135813  90.6157946
  53.9153712  87.8614389  91.8838799  52.4007528  83.8651346  92.7392594
  53.1245104  83.3479131  93.5675150  51.0925403  84.2189024  93.0109364
  50.5102825  84.7497540  92.3631046  50.4271272  83.8679598  94.2407570
  51.1902581  84.0688246  94.9926221  49.2573453  84.7405662  94.5509803
  48.5404369  84.7186747  93.7310117  48.7383720  84.3753332  95.4380281
  49.7410630  86.1204300  94.7732499  50.3343801  86.1690601  95.6853184
  50.3893430  86.4281190  93.9543095  48.5193906  87.0670299  94.8758236
  48.8665900  88.0997552  94.8874356  47.8973315  86.9488358  93.9895313
  47.6810295  86.8088730  96.1123877  47.3687661  85.7635003  96.1215712
  48.2929796  86.9669206  97.0004707  46.4728973  87.6817896  96.1884026
  45.9388131  87.4610951  97.0517586  46.7665966  88.6789451  96.2079838
  45.8714835  87.5144759  95.3569615  50.0980079  82.3950609  94.4122252
  50.3114587  81.7803950  95.4599668  49.7905723  81.7477666  93.2624265
  49.7710748  82.1960468  92.3463959  49.4558915  80.3209273  93.2435383
  48.7367369  80.0729501  94.0240861  48.8454592  80.0125829  91.8873112
  48.1114016  80.7829260  91.6497750  49.6260279  80.0706216  91.1287797
  48.1493041  78.5987353  91.7954204  47.9724381  78.3680699  90.7444333
  48.8422796  77.8467467  92.1743952  46.8226452  78.4633250  92.5534727
  46.8018404  78.0708153  93.7330679  45.7913710  78.9770389  92.0902960
  50.6930082  79.4841748  93.5274240  50.6745528  78.4727740  94.2542369
  51.8752647  80.0505413  93.2002189  51.9370615  80.8837815  92.6153552
  53.1925146  79.5489488  93.6324567  53.0566972  78.4709926  93.5567847
  54.2909241  80.1403532  92.7215824  54.2475149  81.2279332  92.7882294
  55.2624001  79.8368229  93.1098235  54.2107524  79.7410522  91.2474947
  53.1892680  79.9441057  90.9271890  55.2847832  80.5694558  90.4474348
  55.2427059  80.2981076  89.3929698  55.0792595  81.6343821  90.5559050
  56.2790806  80.3502183  90.8377663  54.4931453  78.2335193  90.9852092
  54.4177643  78.0293336  89.9172109  55.4967956  77.9854641  91.3315665
  53.7639698  77.6275447  91.5227253  53.6478195  79.7896882  95.0985689
  54.1619455  78.8762056  95.7230070  53.4291699  80.9179178  95.7308923
  53.1815981  81.7586448  95.2094722  53.4875502  81.1927044  97.2109563
  54.4091178  80.8955695  97.7123289  53.3529266  82.7741064  97.3232845
  52.4700023  83.0963507  96.7732354  53.1961819  83.0457455  98.3662920
  54.5438156  83.5054394  96.8033860  54.6781422  83.2589294  95.7498864
  54.3527331  84.5764363  96.8577501  55.8322535  83.1906835  97.5563518
  55.7014783  83.4450814  98.6076989  56.0212763  82.1186061  97.5081102
  56.9993626  83.9063237  97.0325978  56.8143708  84.5826203  96.2924009
  58.2567251  83.7819468  97.4001634  58.5470517  83.1488561  98.4829903
  57.8036701  82.7444643  99.0512940  59.5214972  83.0502267  98.7701318
  59.2218647  84.2408844  96.7253901  59.0430660  84.7325878  95.8507895
  60.1787310  84.1157720  97.0553190  52.4301716  80.3546728  97.9263169
  52.6706425  80.0346709  99.0497332  51.2488832  80.0705085  97.4450767
  50.8232407  80.5012699  96.6235310  50.4177048  79.0084510  98.1546306
  50.4248056  79.1331639  99.2373445  48.9879019  79.1787314  97.6075065
  48.6977322  80.2231354  97.7283926  49.0065664  78.9756094  96.5362717
  47.8871874  78.2908651  98.2531502  48.0133180  77.2491676  97.9541070
  47.9616682  78.3207218  99.3402260  46.4743016  78.8349735  97.7785947
  46.2006820  80.0782926  97.6474752  45.5498592  77.9993923  97.5329826
  51.0076725  77.5660099  97.9482988  51.0633024  76.8827210  98.9850337
  51.6210053  77.2212867  96.7942119  51.6672057  77.8144206  95.9667938
  52.2949944  75.8922148  96.6570988  51.5608408  75.2192525  97.0986237
  52.5232919  75.3854153  95.1827831  53.0193627  74.4149680  95.2035877
  51.5625965  75.2915707  94.6770633  53.1477909  76.0991212  94.6453062
  53.6512879  75.7965982  97.4672037  54.2518681  74.7043966  97.4566946
  54.0141698  76.8907813  98.0928335  53.4578324  77.7450652  98.0845855
  55.2480491  76.9978549  98.8632879  55.1262731  77.8136290  99.5761422
  55.3619813  76.0818146  99.4426653  56.5743337  77.2383093  98.0828577
  57.6297410  76.9365238  98.6637149  56.5571253  77.7252934  96.8603636
  55.7204144  78.0861458  96.4022238  57.7955860  77.7870722  96.0269900
  58.4359589  76.9400826  96.2746260  57.4018337  77.8064680  94.5475422
  56.8926023  78.7585938  94.3998121  58.5905743  77.6769034  93.6094503
  58.2426122  77.6982569  92.5767510  59.2800407  78.5048004  93.7770605
  59.1043112  76.7347106  93.7996840  56.5229054  76.5341758  94.2173222
  56.2432021  76.5484439  93.1632073  57.0968689  75.6312499  94.4270154
  55.6228400  76.5435959  94.8322154  58.4774323  79.1618774  96.2721457
  57.7670705  80.0918783  96.5600942  59.7535440  79.2730703  96.2849587
  60.3690360  78.4710495  96.4147025  60.4765265  80.5259465  96.1217288
  60.0686706  81.2937853  96.7767563  61.9503442  80.3631603  96.5424636
  61.9816588  80.1099368  97.6019034  62.3754916  79.5177601  96.0003660
  62.8299936  81.5826834  96.3080775  63.8765816  81.3128527  96.4481823
  62.7241052  81.9198342  95.2763732  62.4552296  82.7229564  97.2658184
  63.3232309  83.6065013  97.4194983  61.3016687  82.8131020  97.6579451
  60.3083703  80.9917923  94.7176045  60.9640084  80.5194746  93.7561041
  59.3248468  81.8769551  94.5364572  58.8177465  82.2849785  95.3221696
  58.8531095  82.3672160  93.2622427  59.6469342  82.0928583  92.5680642
  57.4811521  81.6888484  92.9432891  57.1111045  82.0498188  91.9827133
  57.6109979  80.6081814  92.8984258  56.7611831  81.9367535  93.7234528
  58.7445326  83.8683848  93.0602733  58.4140062  84.5467200  94.0151038
  59.1141022  84.3247336  91.8875985  59.4065185  83.6841364  91.1503829
  59.1769093  85.7848926  91.4208028  58.3271927  86.3108790  91.8550891
  60.4478533  86.4719858  91.8887740  60.8345840  85.9603778  92.7692195
  61.2112752  86.3935300  91.1140461  60.2048755  87.9340246  92.2164017
  59.1736374  88.4341762  91.8129137  61.0352513  88.6224520  92.8264158
  59.1122650  85.8391200  89.8837877  59.2936613  84.8143029  89.2665007
  58.8965300  87.0289908  89.3122488  58.8005910  87.9175522  89.8037116
  58.7861426  87.0808099  87.8696259  59.6925264  86.6540387  87.4402333
  57.9563608  86.4414274  87.5659168  58.5728000  88.4645271  87.2646752
  58.2596266  89.3768219  87.9876818  58.6879818  88.6033338  85.9353850
  58.8555172  87.8130627  85.3118571  58.5900480  89.8452241  85.2531160
  58.0323384  90.5038048  85.9166042  59.9906009  90.4032696  84.9573067
  60.6214072  89.5743219  84.6376410  59.9066004  91.0854989  84.1100193
  60.7385690  91.1626324  86.1178328  60.8799973  90.4780684  86.9542645
  61.7308694  91.4508484  85.7707932  60.0275107  92.3761431  86.6049124
  59.0527130  92.0788652  86.9882711  60.5856779  92.7961896  87.4406679
  59.8436078  93.3926823  85.6195256  60.1890536  93.1818826  84.6836031
  59.2716043  94.5793867  85.7832329  59.0627163  95.0173599  86.9604654
  59.3336330  94.4555257  87.7676991  58.6240993  95.9268529  87.0952847
  58.8334657  95.2824412  84.7974102  58.9192114  94.9316164  83.8437095
  58.4018755  96.1896650  84.9697887  57.8656245  89.7453111  83.9711413
  58.1123970  88.8092662  83.2026557  56.9624826  90.6778148  83.7238291
  56.6943760  91.3776271  84.4152923  56.2304361  90.8224158  82.4228272
  55.6328480  89.9137963  82.3512583  55.2929254  92.1172192  82.3952487
  54.9382564  92.0614951  81.3657828  54.1230473  92.1363607  83.3651045
  53.5668769  93.0670933  83.2474192  53.4652812  91.2922638  83.1593233
  54.4968471  92.0641211  84.3863573  55.9805795  93.3166096  82.7072103
  55.3557599  94.0701017  82.6719644  57.1747206  90.9234858  81.2023545
  58.3670605  91.2235114  81.3259624  56.6250975  90.4253213  80.0777683
  55.7801907  89.8541614  80.0263911  57.3091142  90.7279702  78.7731683
  57.6787368  91.7526736  78.7436875  58.4009781  89.6916875  78.6576566
  58.9613431  89.6621171  79.5917906  57.9437461  88.7110956  78.5283668
  59.5539784  89.9903682  77.2888041  59.8519303  88.8597527  76.7192154
  56.3345056  90.5235042  77.5997620  55.4853575  89.6733554  77.5763921
  56.6837032  91.0174384  76.3768455  57.2704803  91.8474803  76.3035302
  56.3350840  90.5233476  75.0895117  55.9110285  89.5256454  75.2019293
  55.2537767  91.4347156  74.4521305  54.3191949  91.3045895  74.9975235
  55.5528682  92.4754434  74.5769105  55.0026466  91.1777789  72.9992944
  55.2809143  90.0866415  72.4890412  54.4420896  92.1135505  72.3816371
  57.5786660  90.3521034  74.1818328  58.2411426  91.3189979  73.8711278
  57.8341978  89.0969284  73.8346688  57.2089891  88.3251730  74.0625801
  59.0199331  88.6810877  73.0990782  59.8529179  89.1113812  73.6552707
  59.1666585  87.1233562  73.0625491  60.1702140  86.9291638  72.6852418
  59.0858287  86.4640686  74.3832433  59.1982148  85.3866564  74.2595584
  59.8823605  86.8399789  75.0260517  58.1188261  86.6788353  74.8379150
  58.0920038  86.5359847  72.1565709  58.1907508  85.4514253  72.1299036
  57.1070836  86.7998213  72.5416636  58.2075935  86.9351595  71.1494139
  59.0986048  89.2406249  71.6719689  60.1043966  89.0483194  70.9416286
  58.0494681  89.9269774  71.2236726  57.1912372  90.0034231  71.7693579
  57.9620882  90.6148755  69.9987603  58.2713753  89.8700389  69.2647252
  56.5542196  91.0866867  69.5995276  56.0606003  91.5243022  70.4655791
  56.6371881  91.8733260  68.8482849  55.6975555  89.9431550  69.0477768
  56.1274091  89.6213962  68.0994012  55.7706741  89.1001230  69.7348104
  54.2280747  90.2450905  68.8230205  54.1386298  90.9717928  68.0157523
  53.7297057  89.3356112  68.4903700  53.5224496  90.7672771  70.0141630
  54.0194984  90.6897697  70.8999680  52.3242010  91.3219249  70.0645936
  51.4109659  91.2261366  69.1052417  51.6145003  90.6944978  68.2578923
  50.5045546  91.6822948  69.2140310  51.9988430  92.0047218  71.0757275
  52.6598734  92.1256389  71.8427408  51.0770801  92.4371909  71.1236917
  58.8916040  91.8743426  70.0044053  58.9279758  92.5721048  68.9871762
  59.6866813  92.1517266  71.0643678  59.5606858  91.7044011  71.9720232
  60.7950311  93.1001025  71.0459141  61.1565495  93.1358301  70.0179022
  60.2611365  94.4593691  71.5307464  60.8535252  95.2467747  71.0652813
  59.2389693  94.5738241  71.1716334  60.2656393  94.6672809  72.9138055
  59.9100693  95.5582989  73.1114895  62.0340487  92.6959696  71.8614454
  61.9601121  91.7720712  72.6236433  63.1625609  93.2854124  71.4934609
  63.1825754  94.1040147  70.8864862  64.5097460  92.8316829  71.9138449
  64.5081018  91.7501621  72.0412625  65.5749935  93.0971947  70.8200428
  65.4372868  94.1506363  70.5790504  66.9972648  92.8171071  71.3092913
  67.7039655  93.0177581  70.5045943  67.2220680  93.4608381  72.1598491
  67.0785137  91.7737767  71.6119899  65.3852062  92.2224912  69.5526900
  66.1635697  92.4583307  68.8268687  65.4505107  91.1685566  69.8238135
  64.4077989  92.4242177  69.1123797  64.8396670  93.4362209  73.2285806
  65.3610924  92.7134373  74.0870089  64.6075008  94.7928351  73.5072906
  64.1385107  95.7753329  72.5506642  63.0499564  95.8389972  72.5424313
  64.4505125  95.5258337  71.5357398  64.7743475  97.0832921  73.0280297
  64.1707354  97.9436191  72.7399552  65.7625733  97.2247524  72.5885701
  64.8599637  96.9553306  74.5379825  63.9704364  97.3573816  75.0229150
  65.7145711  97.5015108  74.9357852  65.0020368  95.3790132  74.7902206
  66.0090586  95.0488626  75.0440920  64.2581685  94.9036872  76.0552855
  64.7448902  95.0766881  77.1662255  63.0297288  94.4275913  75.7293657
  62.5925068  94.5156678  74.8124908  62.2339271  93.7261874  76.7398947
  62.2051759  94.2387665  77.7030392  60.8032051  93.6733269  76.1469857
  60.5462415  94.6441402  75.7238970  60.7735082  92.9524335  75.3300813
  59.7557557  93.2812276  77.2286030  58.9166085  92.7787344  76.7473974
  60.2043033  92.5648074  77.9171511  59.2280888  94.4848344  78.0281708
  58.0532628  94.9208193  77.7303636  59.8956143  94.9269975  78.9602742
  62.8688397  92.3406084  77.1409638  62.6804791  91.9730738  78.2896795
  63.6122299  91.6022497  76.3002254  63.7447599  91.8556412  75.3213355
  64.2966050  90.3916391  76.6659286  63.6635571  89.8101910  77.3357635
  64.5764567  89.5713293  75.4035932  65.1843456  90.1185478  74.6829973
  65.5740356  88.4259846  75.5445023  65.6869422  87.9227967  74.5841759
  66.5393642  88.8198199  75.8631362  65.2092836  87.7153642  76.2864373
  63.1710358  89.3080430  74.7566636  62.6533016  90.2640983  74.6694975
  63.3274652  88.9382599  73.7427341  62.2635800  88.3543967  75.4620085
  61.3282851  88.2657895  74.9094246  62.7411956  87.3777861  75.5266705
  62.0574306  88.7237840  76.4667135  65.6111027  90.7089428  77.4252546
  65.8322031  90.1218705  78.5024408  66.3251663  91.7704312  76.9857591
  66.1439293  92.3089527  76.1381685  67.4695931  92.1944824  77.8020359
  68.0813957  91.2916619  77.8241385  68.1089615  93.3992017  77.1853203
  67.3936104  94.2215609  77.1628837  68.9477573  93.7218495  77.8020280
  68.6055431  93.1037036  75.7493489  68.9529301  92.0713316  75.6934135
  67.7705570  93.1967994  75.0543899  69.7665983  94.0704555  75.3026820
  70.1304793  95.0191853  76.0569630  70.4320762  93.8242470  74.2722779
  67.1971466  92.6040997  79.2690366  67.7598878  92.0923159  80.2719756
  66.1509907  93.4037059  79.4208235  65.6477332  93.8331554  78.6446582
  65.6115450  93.7484567  80.7773150  66.4325041  94.0697246  81.4173487
  64.6238996  94.9531424  80.6740197  64.2388087  95.1940929  81.6646559
  65.1465513  95.8190088  80.2668495  63.7948545  94.6891643  80.0176992
  64.9921057  92.4789637  81.4908899  64.9463822  92.4301348  82.6931324
  64.3860504  91.5160005  80.7622688  64.2320416  91.5735367  79.7551899
  63.8849370  90.2661572  81.3943581  63.2164267  90.4831911  82.2284870
  63.0876310  89.4714118  80.2751240  62.1769709  90.0137099  80.0188673
  63.6902110  89.4109507  79.3686987  62.7315414  88.0661550  80.7466490
  63.6774212  87.5839140  80.9901520  61.8001037  88.1294562  81.9680450
  61.5564596  87.1170857  82.2919275  62.2991666  88.6588741  82.7782460
  60.8841891  88.6558799  81.7004332  61.9760677  87.2200768  79.6256061
  61.7453302  86.2271079  80.0134111  61.0507737  87.7259641  79.3490938
  62.6147437  87.1271699  78.7470646  65.0303148  89.4542806  82.0231692
  64.9838276  89.1289877  83.2353674  66.0364333  89.0784400  81.2760394
  66.1358268  89.3412831  80.2947639  67.1739375  88.1984188  81.8062425
  66.8289070  87.3516391  82.4002730  67.8984789  87.6650452  80.5533546
  68.3887418  88.5328886  80.1108339  68.9847165  86.6241230  80.8483597
  69.4442965  86.3025355  79.9139814  69.7449591  87.0646701  81.4940922
  68.5382543  85.7650224  81.3487735  66.8975753  87.0382087  79.6074111
  67.4153268  86.6647274  78.7247584  66.3917717  86.2127895  80.1077267
  66.1632330  87.7855585  79.3079276  68.0547585  88.9846235  82.7821073
  68.4971992  88.3864854  83.7651123  68.1673791  90.2963343  82.8077831
  67.7577158  90.9003958  82.0956388  68.8582455  91.0065658  83.8156979
  69.8701675  90.6396095  83.9951522  68.8592268  92.4683279  83.2767756
  69.3748860  93.1170117  83.9847472  69.3712051  92.5021379  82.3144594
  67.8326435  92.8106267  83.1529301  68.1472478  90.8473851  85.2510486
  68.8919724  90.7090808  86.2336057  66.7971724  90.8283665  85.3026198
  66.1902879  90.9935160  84.4995731  66.1018876  90.5661658  86.5338242
  66.6269977  91.1686191  87.2762692  64.6426728  90.8645121  86.2179411
  64.0359769  90.6902508  87.1067186  64.5423506  91.9043461  85.9087722
  64.3026512  90.2111336  85.4134037  66.1083304  89.1342860  87.1505448
  66.0681812  89.1207271  88.4007379  66.3228233  88.0351158  86.3597198
  66.3636111  88.0637961  85.3401793  66.5160102  86.6953000  86.9407212
  65.8443005  86.6327456  87.7976862  66.0741556  85.5469492  85.9274264
  65.0881325  85.7576475  85.5105103  66.9895091  85.4702874  84.7169395
  66.6493886  84.6736975  84.0541538  66.9677975  86.4205127  84.1839906
  68.0071254  85.2614071  85.0444819  66.0351281  84.2543229  86.7171971
  65.7355026  83.4371450  86.0612799  67.0246682  84.0491270  87.1268249
  65.3177971  84.3477939  87.5320506  67.9373878  86.4730024  87.5522399
  68.0597870  85.9362195  88.6468231  68.9300818  87.0598053  86.9356412
  68.8452129  87.5947383  86.0712052  70.3421639  86.9666358  87.5159716
  70.3585593  85.9528320  87.9190235  71.4603333  87.1222900  86.5139068
  72.3056426  86.7987974  87.1223160  71.3265070  86.2155338  85.2424659
  72.1712676  86.3945921  84.5769275  71.3144782  85.1674148  85.5412059
  70.3988010  86.4539241  84.7208815  71.7405102  88.6092519  86.0010919
  72.5619711  88.5982968  85.2855699  70.8452741  89.0019962  85.5198600
  72.0042825  89.2428651  86.8472223  70.6059611  88.0264098  88.6014846
  71.4015083  87.7446535  89.5085586  69.8332623  89.0904309  88.6784965
  69.2350080  89.3833101  87.9070787  69.7293120  89.9590620  89.8237580
  70.7694031  90.1216206  90.1065482  69.0033119  91.2862594  89.4592300
  69.5132266  91.7372372  88.6081039  67.9897510  91.0494036  89.1357179
  68.9267294  92.3063220  90.5672663  68.7820295  91.7828141  91.5114029
  69.8853434  92.8216654  90.6315093  67.7705999  93.3947218  90.4027473
  67.5478391  93.6851570  89.1977889  67.2058394  93.8280545  91.3871653
  69.0260691  89.3855440  91.0008490  69.5522405  89.3310515  92.1470613
  67.8121959  88.8841215  90.7168618  67.3830958  88.8748516  89.7912548
  66.9541033  88.2560121  91.8757949  67.0234623  88.8917464  92.7587623
  65.4806085  88.1643819  91.3591347  65.1358930  89.1669887  91.1062927
  65.4686791  87.5821546  90.4374037  64.5173467  87.5568314  92.3188234
  63.5269912  87.5639152  91.8640575  64.7935973  86.5137232  92.4682592
  64.4277251  88.2413873  93.6961969  65.4281907  88.2733211  94.1267959
  64.1116467  89.2733453  93.5438892  63.5191298  87.6204586  94.6841242
  62.5905823  88.0368322  94.7617037  63.7696072  86.5568664  95.5059380
  64.9927302  86.0246793  95.5161014  65.7204041  86.4117082  94.9153002
  65.1990848  85.2307043  96.1222738  62.8145367  85.9821849  96.1408354
  61.8583841  86.3167340  96.0332876  63.0133296  85.1888728  96.7513420
  67.4658354  86.9039022  92.3470382  67.2809652  86.6338558  93.5567984
  67.9795385  86.1035049  91.4655843  68.0794681  86.3151196  90.4722582
  68.4561093  84.8172815  91.8701440  68.4938171  84.7123723  92.9537400
  67.4417189  83.8072859  91.2744343  67.4621361  83.9481116  90.1935927
  67.8406759  82.8135376  91.4744994  65.9924105  83.7730120  91.6729381
  65.5985637  83.8885285  93.0367055  66.3333951  84.0642904  93.8095875
  64.2049106  83.7656745  93.3660642  63.9145964  83.8155883  94.4050069
  63.2109555  83.5851854  92.4086763  61.9510918  83.5914317  92.7845822
  61.3983508  83.1930426  92.0811248  63.6463342  83.5377863  91.0565445
  62.9137951  83.5087808  90.2649844  64.9763302  83.5283608  90.7388970
  65.2562636  83.3216494  89.7168840  69.9589958  84.5655709  91.4756511
  70.6901960  84.0865477  92.3079381  70.3684305  84.8918788  90.2721154
  69.8038928  85.4859938  89.6649813  71.6477398  84.4793340  89.6190332
  72.2335633  85.3818881  89.4441159  72.2027501  83.8730493  90.3352695
  71.5942751  83.6908703  88.2831492  70.5295383  83.4992041  87.7802600
  72.7594774  83.2560878  87.8143908  74.0842391  83.4094291  88.3817273
  74.3314172  82.5739329  89.0374462  74.1540514  84.3162542  88.9816367
  75.0337969  83.4684152  87.1728828  76.0655514  83.2449715  87.4469363
  75.0347051  84.4484301  86.6955959  74.4292661  82.3972677  86.2869257
  74.7422401  81.3968276  86.5833050  74.7118330  82.5234154  85.2431269
  72.9034518  82.6227688  86.5121946  72.5506678  83.2664110  85.7056136
  71.9211418  81.3596281  86.2979554  71.8585534  80.4144489  87.1228732
  71.2729660  81.2422475  85.1166676  71.5456608  81.7101985  84.2521421
  70.0790522  80.3861655  85.0206440  69.4473998  80.3730211  85.9088150
  69.1497165  80.9452629  83.9184731  69.7379346  81.1204049  83.0173531
  68.0510551  79.9381691  83.5211883  67.4220301  80.3730893  82.7439778
  68.5134185  79.0254139  83.1444469  67.4400637  79.7037578  84.3927735
  68.5546347  82.2693170  84.3944010  67.8981308  82.6722252  83.6226770
  67.9827434  82.1037931  85.3070500  69.3581621  82.9785236  84.5924871
  70.5988285  78.9652372  84.8277252  71.5267608  78.7775999  84.0393346
  70.1562679  77.8644023  85.5158718  69.5741019  77.9425497  86.3490128
  70.4469803  76.4902237  85.1646427  71.3773137  76.6358677  84.6175742
  70.6350240  75.5819171  86.3338787  69.6611428  75.3442589  86.7616897
  71.0697287  74.6434462  85.9890876  71.5303537  76.1798759  87.4217884
  71.0209488  76.9337873  88.2694202  72.7541605  75.8413835  87.2944598
  69.3969921  75.7708815  84.2379792  69.7669756  74.8159251  83.5932713
  68.1514920  76.2517483  84.1882274  67.9014994  77.1187735  84.6640344
  67.0046551  75.6588689  83.4891776  67.3723063  74.8653375  82.8388412
  66.0058125  75.0539607  84.4377047  65.8416258  75.8495707  85.1649323
  64.6348668  74.7527238  83.8723387  64.0071516  74.3214750  84.6528294
  64.1812150  75.6746151  83.5101806  64.7288517  74.0457154  83.0482964
  66.5874905  73.7680564  85.1300206  65.8431293  73.3534129  85.8094363
  66.8381760  73.0274698  84.3699292  67.4851902  74.0304585  85.6910484
  66.2842466  76.8103805  82.7023462  65.6097018  77.6160082  83.3691579
  66.3542531  76.7912787  81.3678654  67.0053676  76.2220754  80.8269149
  65.4766732  77.6041779  80.5962849  65.0672545  78.3853041  81.2376733
  66.2029489  78.2715101  79.4812198  66.9667236  78.9223211  79.9079518
  66.7210450  77.5076598  78.9023672  65.3077863  79.1318749  78.4896826
  64.5796052  78.4555960  78.0429277  64.4484142  80.2491278  79.2356245
  63.8587869  80.8033248  78.5050828  63.7813242  79.7751920  79.9559938
  65.1159267  80.9350640  79.7571404  66.1636243  79.7182684  77.3640132
  65.5324131  80.3044680  76.6952720  66.9346431  80.3596267  77.7899304
  66.6328711  78.9087573  76.8037553  64.3082110  76.7071951  80.0241701
  64.5682770  75.7851680  79.2803660  63.0749681  77.1432028  80.2120790
  62.8709239  77.9817056  80.7562996  61.8536343  76.4932731  79.6705443
  62.2158427  75.6469833  79.0875554  60.9398071  75.7406374  80.6262041
  60.4295164  76.4479776  81.2794911  59.8688175  74.9730082  79.8115486
  59.2112152  74.4323167  80.4929520  59.2805275  75.6803665  79.2250443
  60.3573139  74.2664139  79.1414287  61.7737663  74.7839804  81.5572023
  61.1001781  74.2559431  82.2324566  62.3148896  74.0622756  80.9468560
  62.4838682  75.3713632  82.1403815  61.1260750  77.4932553  78.7992812
  60.6506281  78.4977540  79.2889855  61.0690981  77.1547304  77.4757420
  61.4423144  76.2858666  77.0909196  60.4434419  78.0538483  76.4732367
  60.3698111  79.0696398  76.8619835  61.3615530  78.0422269  75.2013250
  61.5823394  77.0128415  74.9173777  60.8327850  78.4964259  74.3632208
  62.6397759  78.7793183  75.4468202  62.7402211  79.7658397  76.1533147
  63.7066048  78.2925426  74.8075038  64.6135794  78.7474524  74.9084383
  63.6146840  77.4655547  74.2162565  59.0037575  77.6547926  76.1697275
  58.7989839  76.9843839  75.1521125  58.0412774  78.0381943  76.9696535
  58.1695853  78.6538448  77.7726926  56.6029341  77.5650959  76.7385938
  56.7076567  76.5545761  76.3443717  55.7841438  77.5973972  78.0966528
  56.4096332  77.1492827  78.8680258  55.6399529  78.6433090  78.3695135
  54.4124703  76.9097418  78.1552073  54.3221445  75.7220083  77.8737442
  53.4183758  77.6864624  78.4365286  52.4676500  77.3182415  78.4339209
  53.5857289  78.6670464  78.6609036  55.8241524  78.3754959  75.7221489
  54.7519673  77.9115295  75.3151927  56.2801654  79.6052576  75.4391856
  57.1697363  79.9492535  75.8005765  55.5866967  80.5945014  74.6003784
  54.7224622  80.9217694  75.1797985  56.5054981  81.7656867  74.2962198
  55.9789861  82.4891809  73.6753384  56.8101986  82.2409164  75.2287854
  57.3888267  81.4075762  73.7674694  55.0439633  80.0115820  73.2604237
  55.5194073  79.0378071  72.6853744  53.9281739  80.5887893  72.8317683
  53.3906033  81.2200449  73.4253916  53.3307134  80.4202533  71.5209489
  54.0235627  80.7522526  70.7493192  53.1274820  79.3656515  71.3354767
  52.0223702  81.2318591  71.4439841  51.5294684  81.8341547  72.4165554
  51.4464755  81.2895161  70.2358236  51.9574114  81.1598632  69.3630158
  49.9780914  81.5528010  70.0528616  49.4076337  81.1282489  70.8792697
  49.8156839  83.1015857  70.0081523  48.7612020  83.3267868  70.1644541
  50.3594495  83.5132764  70.8584955  50.2491328  83.8319996  68.8159378
  51.3342374  83.8217376  68.7172952  49.8406629  83.3859402  67.9081764
  49.7177928  85.2671343  69.0246034  48.7154907  85.2101717  69.4479391
  50.3476910  85.7686466  69.7605072  49.6689876  86.0974512  67.7967096
  50.4554901  86.7322147  67.6576658  48.7510827  86.1249318  66.8720324
  47.5954121  85.4747228  67.0150662  47.4115682  84.9415507  67.8645650
  46.8939547  85.5127378  66.2757268  48.8375237  86.8774786  65.8338876
  49.6467241  87.4863798  65.7108344  48.0948358  86.8667080  65.1348289
  49.4045981  80.8704045  68.8305669  50.1586716  80.7683443  67.8573991
  48.0800426  80.5326534  68.8302452  47.1677550  80.6500050  69.9865506
  47.3875073  81.5399277  70.5776334  47.2575912  79.7935414  70.6543195
  45.7571457  80.7274305  69.3514026  45.4603475  81.7426575  69.0873572
  44.9750168  80.3234617  69.9926960  46.0486265  79.8435917  68.1245001
  45.2694714  79.9477297  67.3695372  46.0892630  78.7907210  68.3990705
  47.3782687  80.3196405  67.6010972  47.9012412  79.6194912  66.9504215
  47.3383134  81.4138232  66.5695222  47.0771348  82.6144651  66.8753295
  47.4465782  81.0329075  65.3192581  47.8765777  80.1543553  65.0329624
  46.9680819  81.8209401  64.2412200  45.8916481  81.9483839  64.3527292
  47.4168791  82.8113553  64.3064586  47.2390915  81.2686824  62.9100858
  47.8825996  80.2270182  62.8590469  46.5990173  81.7820281  61.8273301
  46.0407607  82.6315167  61.9145193  46.5765302  81.2918586  60.4927161
  47.5580325  81.4519093  60.0484297  46.4097758  80.2153213  60.5207835
  45.5190419  81.9249401  59.5813628  44.9794339  82.9676033  59.9586696
  45.2488306  81.3424878  58.4344019  45.8117183  80.5942380  58.0322397
  44.0585155  81.7416622  57.6022614  43.1382139  81.5014384  58.1344814
  44.0640853  82.8211184  57.4449289  44.0785130  81.0232733  56.2552221
  44.9589316  80.1937309  56.0470921  43.0927914  81.2212753  55.3473630
  42.2098426  81.6919563  55.5425606  43.2525808  80.7482459  53.9766370
  43.4169920  79.6723292  53.9158644  41.9298801  81.2157008  53.3049258
  41.9277719  80.9167008  52.2575703  41.0814011  80.7589766  53.8152038
  41.8512843  82.3011013  53.3719072  44.5105613  81.3507245  53.2737213
  44.6772920  82.5746855  53.2301921  45.2877936  80.4749416  52.6836198
  45.0503710  79.5054490  52.4732877  46.6425748  80.9291175  52.2846650
  47.0034659  81.3866242  53.2050348  47.4889798  79.7738448  51.8451652
  46.9603474  79.4399773  50.9533876  48.9093594  80.0165549  51.2897314
  49.3856505  79.1185305  51.0160907  48.8496335  80.6455417  50.4021004
  49.5171385  80.5110818  52.0471508  47.5428640  78.8378054  52.8546435
  48.0945694  78.0810379  52.5693555  46.7476738  82.0055814  51.2744134
  47.6183139  82.8372990  51.3861810  45.7575083  82.1376686  50.3239916
  45.0374920  81.4259765  50.1971562  45.5966429  83.2637312  49.4005701
  46.5422988  83.5065361  48.9161270  44.5014955  82.7693328  48.4043226
  44.3043135  83.5445497  47.6650084  44.8495690  81.8678360  47.9013575
  43.5843613  82.5489584  48.9510675  45.2483878  84.6017584  50.0539193
  45.3498165  85.6160820  49.4263522  44.6191503  84.5663577  51.2252912
  44.6268134  83.7312384  51.8101639  43.8433033  85.6756672  51.8373974
  43.7602755  86.5240614  51.1578928  42.4326392  85.0761802  52.1627221
  42.5833292  84.2675163  52.8763002  41.8635382  85.8520929  52.6752330
  41.5638545  84.5435213  51.0745932  41.9684798  83.5860816  50.7459720
  40.5743195  84.3466485  51.4863619  41.4079843  85.4542211  49.8481481
  41.2821670  84.9107393  48.7469674  41.3936833  86.7299308  50.0302617
  44.5275128  86.2475559  53.0604385  44.1856185  87.3100730  53.5519250
  45.5658822  85.5216595  53.5750835  45.9561400  84.6787010  53.1519427
  46.2009504  85.9468324  54.8328078  45.5323998  86.2580028  55.6341475
  46.9110181  84.7048845  55.4118144  46.1899084  83.8866679  55.4369832
  47.6977103  84.4132913  54.7165318  47.5526518  84.8371235  56.8523655
  48.3281010  85.6045530  56.8227577  46.4214840  85.2164895  57.8826114
  46.8529474  85.3104630  58.8793885  45.9678500  86.1651854  57.5925101
  45.6583770  84.4369499  57.8893981  48.1733828  83.4992352  57.2884481
  48.6110208  83.6080785  58.2815333  47.4003109  82.7306517  57.3151678
  48.9488801  83.2104161  56.5798043  47.0043259  87.2581114  54.5635837
  47.8947241  87.1702336  53.6887677  46.8470744  88.3795329  55.2586989
  46.0324621  88.5480518  55.8498394  47.8158349  89.5081115  55.2661020
  48.0040078  89.9001918  54.2664560  47.1987213  90.6388963  56.1130198
  47.8820907  91.4874921  56.1417505  46.2521498  90.9502406  55.6697952
  47.0228847  90.2794619  57.1259378  49.1727681  89.0236453  55.7699462
  49.3555203  88.1158820  56.5887697  50.1922272  89.8543915  55.4007215
  50.0952899  90.6856782  54.8186137  51.5805652  89.5469279  55.8734062
  51.7333115  88.5060470  55.5902061  52.6489352  90.4176896  55.1876407
  52.2297977  91.3910083  54.9315769  53.4785358  90.5972475  55.8718321
  53.1510865  89.7212441  53.9329952  52.5103686  88.7678532  53.4273954
  54.0737388  90.2507008  53.2531038  51.7491345  89.6674014  57.4108389
  52.5041826  88.9631951  58.0753858  51.0795687  90.7319637  57.9254390
  50.5049746  91.3599007  57.3623230  51.1205271  91.0756175  59.3263408
  52.1672044  91.1515825  59.6196738  50.3756656  92.4359762  59.5236884
  49.4121067  92.4106026  59.0146226  50.1727429  92.5990295  60.5818349
  51.2268679  93.5768377  58.9734167  50.7820238  94.5277471  59.2703626
  52.2175711  93.5330323  59.4267135  51.3783373  93.5485535  57.3942705
  50.3467603  93.7543608  56.7523427  52.4018085  93.7502477  56.7889676
  50.4890350  89.9977877  60.2328540  50.9313606  89.8526257  61.3615960
  49.4577579  89.2874911  59.7976655  48.9990743  89.4381655  58.8996904
  48.8755305  88.1847705  60.6147145  48.9812907  88.4006305  61.6784623
  47.4125728  88.1188873  60.2438452  47.3445935  87.7250688  59.2298938
  46.9357740  87.3938037  60.9020974  46.6092059  89.3825859  60.2979854
  47.1167453  90.1102485  59.6650789  45.2157389  89.0824597  59.8033983
  44.6151618  89.9903393  59.8358583  45.2632441  88.7148137  58.7792105
  44.7594157  88.3237368  60.4403914  46.5240045  90.0245861  61.7260191
  45.9246452  90.9348885  61.6826273  46.0610970  89.3196108  62.4159449
  47.5273136  90.2680178  62.0766445  49.6236660  86.8710000  60.5403555
  49.4668480  86.0984020  61.4702531  50.4949380  86.6193106  59.5071872
  50.5380912  87.1818994  58.6569874  51.4469865  85.5117443  59.5360268
  51.0179949  84.6070874  59.9648635  51.8908484  85.2659646  58.0119565
  51.0454837  84.8060401  57.5000357  52.0430367  86.2441938  57.5581426
  53.1149853  84.4296025  57.6925787  54.4133900  84.7208369  57.8935551
  54.7585282  85.6866170  58.2319893  55.2485572  83.6743292  57.6300143
  56.2641394  83.6614372  57.7335840  54.4407143  82.6284468  57.1908523
  54.7698532  81.2983120  56.7975643  55.7998045  80.9800734  56.7396237
  53.7301429  80.4139756  56.4876886  53.9593427  79.3954847  56.2188150
  52.3616054  80.8538182  56.5291026  51.5590269  80.1715925  56.2946847
  52.0896508  82.1691733  56.8766519  51.0648919  82.5100491  56.8520373
  53.1006379  83.0822838  57.2629883  52.6469037  85.9165269  60.3855212
  53.1166234  85.1887324  61.2801993  53.2578834  87.0374680  60.0612784
  52.8811895  87.6827309  59.3671382  54.5175091  87.4923464  60.6366442
  55.2641712  86.7087580  60.5115308  55.0290611  88.7107470  59.8842876
  54.1676083  89.3100389  59.5892621  55.6134175  89.3133296  60.5787769
  55.9111766  88.4538031  58.5975881  55.2079656  87.9093816  57.9683977
  56.4602793  89.7945585  57.9759249  57.0603463  89.5690345  57.0955505
  55.6243918  90.4327214  57.6922034  57.0772484  90.3114491  58.7119715
  57.1686732  87.6606575  58.8088131  57.6920612  87.5486527  57.8589159
  57.8122867  88.1823051  59.5168674  56.9163288  86.6771679  59.2036539
  54.4109109  87.7052583  62.1757584  55.4719061  87.5626462  62.7964445
  53.2504450  87.9312975  62.7921464  52.3765571  88.0442335  62.2788820
  53.0701498  88.0470089  64.2925959  53.9703630  88.5168873  64.6922845
  51.8409125  88.9441403  64.6303334  51.9176812  89.8801046  64.0773459
  50.9317510  88.4468796  64.2919163  51.7176826  89.2489268  66.0991275
  52.2414962  90.3066579  66.5567577  51.0751086  88.5298646  66.8666899
  52.9297892  86.6816878  64.9558920  53.1614152  86.4568833  66.1256006
  52.4919633  85.6966479  64.1765907  52.2246199  85.8499585  63.2040505
  52.3401198  84.2951281  64.5980251  51.8543196  84.2701554  65.5729340
  51.3731140  83.4890610  63.6902806  51.6763647  83.6345187  62.6540915
  51.4251908  81.9490466  64.0671828  50.7428690  81.3936390  63.4230486
  52.4404919  81.5746591  63.9274986  51.1296690  81.8185076  65.1078977
  49.9442072  83.9729426  63.9063261  49.2672020  83.4051770  63.2679974
  49.6648572  83.8280880  64.9495115  49.8767502  85.0309558  63.6560400
  53.7611989  83.6480121  64.7473623  54.1058876  83.1440809  65.8010070
  54.5687713  83.7689065  63.6772378  54.3177764  84.2913779  62.8389864
  55.8979742  83.1542050  63.6228599  55.8031545  82.1336581  63.9948729
  56.4394804  83.0477499  62.1374939  56.3988939  84.0899326  61.8198036
  57.9133145  82.5045521  62.0370412  58.2151963  82.4595660  60.9901459
  58.5845790  83.1713117  62.5793873  57.9641778  81.5064187  62.4724043
  55.5716420  82.2167263  61.1723174  56.0310078  82.2086388  60.1843573
  55.4918788  81.1950631  61.5432959  54.5775045  82.6586564  61.1063474
  56.8857846  83.8912393  64.5438268  57.7685026  83.2738718  65.0989699
  56.7854880  85.2316072  64.7769525  56.1372982  85.8189759  64.2519168
  57.5742958  86.0170306  65.7947308  58.6313211  85.8370953  65.5977135
  57.3167540  87.5282141  65.6586293  57.3867326  87.8233985  64.6112534
  56.3050831  87.7640525  65.9890069  58.3475269  88.3238957  66.5011777
  58.0478156  88.2586930  67.5471898  59.3117426  87.8240567  66.4155557
  58.5515199  89.8260368  66.1521862  59.3480599  90.5098435  66.8403923
  57.9422630  90.3758836  65.2112988  57.2750322  85.5479116  67.2019541
  58.2164944  85.2991373  67.9607940  55.9879342  85.2802226  67.5532822
  55.1944273  85.3485968  66.9160954  55.6473952  84.8669779  68.9029780
  56.1388006  85.5332316  69.6097108  54.1497958  84.9651722  69.1339923
  53.7728692  84.1726237  68.4872540  53.6974259  84.8323386  70.6029868
  52.6119442  84.9160342  70.6585835  54.0071159  83.8639426  70.9930792
  54.1539477  85.6253191  71.1967896  53.7021692  86.2606778  68.9078589
  53.5046271  86.3770666  67.9563217  56.1357607  83.4353774  69.1401040
  56.6324510  83.1549263  70.2148085  55.9631105  82.5715369  68.1183200
  55.6597220  82.8467977  67.1854266  56.2038001  81.1500219  68.2771808
  55.9950505  80.8955587  69.3161920  55.2622127  80.4134894  67.2811927
  55.2765910  80.9333665  66.3221668  55.6431944  79.4082709  67.1034114
  53.8213235  80.3237548  67.7832394  53.4431208  79.4602898  68.6131103
  52.9319004  81.1538370  67.2661461  51.9515017  81.0875271  67.5424875
  53.2241725  81.8599402  66.5906478  57.6663161  80.7015689  68.0737116
  57.9971541  79.7209293  68.7247925  58.4858665  81.5322370  67.3761193
  58.2392349  82.4785852  67.0832489  59.8215664  81.0954973  66.9939009
  60.0701376  80.2064209  67.5737947  59.8509864  80.7048284  65.5263539
  59.1795508  79.8546819  65.4115967  59.4152126  81.5328092  64.9686027
  61.1864261  80.3296214  64.8147293  61.7911897  81.2342752  64.7528670
  62.0318853  79.3249091  65.6048051  62.9466679  79.1069246  65.0536361
  62.2855377  79.7482636  66.5759735  61.4652029  78.4042117  65.7470241
  60.8919347  79.8302032  63.4338833  61.8257764  79.5680208  62.9356659
  60.2529064  78.9491696  63.4942890  60.3850185  80.6086101  62.8660739
  60.8994885  82.1586333  67.3465156  61.8693326  81.9580334  68.0686631
  60.7528354  83.3387056  66.7090228  59.9491359  83.5912297  66.1341673
  61.7913145  84.3689797  66.8159615  62.7394944  83.8753229  66.6018869
  61.6349918  85.5039766  65.7040408  60.5707816  85.7362496  65.7473759
  62.4051642  86.7246892  65.9742354  62.2422611  87.4426421  65.1705756
  62.0790684  87.1580746  66.9205272  63.4654241  86.4798801  66.0334624
  61.9877324  85.0715596  64.4285615  61.8708404  85.8058445  63.7907507
  61.9537970  84.9292293  68.2710146  63.0630806  85.1146640  68.7544624
  60.8074800  85.0544177  69.0088764  59.8662849  85.0923470  68.6151817
  60.8735020  85.1448534  70.4587749  61.3595292  86.0908324  70.6931861
  59.8461935  85.2167381  70.8171484  61.5678436  84.0615065  71.3149118
  62.3693163  84.4475054  72.1437909  61.3217350  82.8161630  71.0048120
  60.6572411  82.5660445  70.2731866  61.9771301  81.5688867  71.6734896
  61.7113883  81.4689068  72.7256496  61.4249738  80.2242530  71.0609925
  61.4289720  80.4722070  70.0005913  62.3258627  79.0474728  71.3644877
  61.9053439  78.1436569  70.9228711  63.3153024  79.2284659  70.9442972
  62.4069094  78.9196852  72.4437216  59.9357622  79.8218573  71.3534313
  59.7115224  78.8747187  70.8622265  59.7919947  79.7170723  72.4282600
  59.2689247  80.5947068  70.9711450  63.4889413  81.7740819  71.5934603
  64.2334251  81.6390330  72.5053305  63.8847440  82.1735493  70.3468189
  63.2192416  82.3094908  69.5852661  65.2479532  82.4494331  69.9524997
  65.8564523  81.5838562  70.2164259  65.3860301  82.5475979  68.4250475
  65.4430106  81.5364164  68.0220310  64.4772730  82.9984142  68.0281268
  66.5921867  83.3465524  67.9023890  67.8970101  82.8817713  68.3087786
  67.9780449  81.8879273  68.7252745  69.0730223  83.6534381  68.1929515
  70.0403691  83.2789343  68.4941710  68.9036424  84.9281364  67.6644655
  69.7699035  85.5684315  67.5869967  67.6435855  85.4342436  67.2194670
  67.5775767  86.3828379  66.7070330  66.4838994  84.6627754  67.4675856
  65.5069871  85.0996963  67.3193095  65.9165859  83.5493844  70.7796460
  67.0217724  83.2589867  71.2470199  65.3047345  84.7392328  70.8352968
  64.4116743  84.9209009  70.3769740  65.8533895  85.9354560  71.5694448
  66.8271495  86.1543576  71.1309365  64.9309602  87.1689677  71.3915806
  63.9294037  86.9202302  71.7421650  65.2945877  87.9825108  72.0185839
  64.8525685  87.6574644  69.8976333  65.8267766  88.0122683  69.5598623
  64.5669869  86.8354056  69.2399475  63.8134207  88.7899374  69.8278725
  62.8581676  88.4391084  70.2203312  64.1299473  89.6222523  70.4557100
  63.6498714  89.2345666  68.4841824  64.4341854  89.0608996  67.8554745
  62.6199557  89.8344085  67.9649981  61.4408759  89.8831176  68.5644780
  61.3105898  89.4368082  69.4734159  60.6606421  90.3654392  68.1182567
  62.7530602  90.3369883  66.7796593  63.6436934  90.2542782  66.2892557
  61.9684914  90.8151791  66.3382460  66.0575304  85.6587716  73.0181997
  67.1378149  86.0253854  73.5648139  65.1462777  84.9616776  73.6894439
  64.3156632  84.5691734  73.2480595  65.2328134  84.6733146  75.1559159
  65.4757500  85.6318787  75.6143407  63.9385049  84.3292962  75.9707708
  63.2105010  85.1095379  75.7502174  63.2496786  83.0407812  75.5941060
  62.3671909  82.9029944  76.2201816  62.9481084  83.0825059  74.5466263
  63.9341533  82.2055110  75.7412319  64.3529384  84.2553497  77.4710604
  63.4807371  84.0172607  78.0790451  65.1086599  83.4802520  77.6022205
  64.7615670  85.2177346  77.7825491  66.2915525  83.5943295  75.3190880
  67.1124991  83.6941480  76.1726173  66.2739860  82.5016395  74.4968023
  65.5631129  82.3340503  73.7841145  67.3342144  81.4338888  74.5885396
  67.2951510  80.9537209  75.5661557  67.0878516  80.3530317  73.4780866
  67.1429519  80.7996433  72.4851450  68.0981532  79.1989367  73.5346887
  67.8771361  78.4826875  72.7427577  69.1052356  79.5908984  73.3977575
  68.0286421  78.7018914  74.5019153  65.8905500  79.8047084  73.8599808
  65.1556893  80.3344727  73.4870341  68.7372313  82.0971729  74.3830438
  69.6441980  81.8389642  75.0959862  68.8841128  82.9997572  73.3496079
  68.1504542  83.2553979  72.6880370  70.1421152  83.6512853  73.1517525
  70.8890477  82.8695393  73.0258917  70.2534482  84.4234567  71.8372583
  70.3907811  83.7164941  71.0197357  69.3166910  84.9483793  71.6516173
  71.4166475  85.4438015  71.8243623  71.2289846  86.1799309  72.6073244
  72.3315046  84.9175678  72.0938877  71.6725962  86.1973124  70.5192440
  72.1301280  85.5413706  69.7786305  70.7360099  86.5574581  70.0909438
  72.6392263  87.4173262  70.8680581  72.1671624  88.0802677  71.5918135
  73.5599463  87.0526347  71.3236899  72.9308409  88.1245084  69.6687881
  73.5603683  88.9222291  69.8791144  73.3961967  87.4838865  68.9933834
  72.0458753  88.4802657  69.2521365  70.5434683  84.4454763  74.3970575
  71.6289275  84.3757728  74.9752692  69.6155405  85.3103653  74.9313346
  68.6391475  85.3711359  74.6437124  70.0148672  86.2299697  75.9960601
  70.9456819  86.7016285  75.6787382  68.9877952  87.3286248  76.1883011
  68.7453110  87.7482674  75.2116045  68.0744307  86.8807730  76.5796755
  69.4061970  88.4883805  77.1296657  68.5120589  88.9930019  77.4937664
  69.9173377  88.0758317  77.9995841  70.2957059  89.4877517  76.4693364
  70.5731430  89.4547131  75.2856047  70.8222711  90.4688639  77.1545823
  70.6305974  90.5549305  78.1512203  71.4250365  91.1471840  76.6888236
  70.3215334  85.4980293  77.3111862  71.2465952  85.8570883  78.0478628
  69.6266087  84.3890996  77.6198256  68.8101661  84.1085032  77.0762039
  69.9039901  83.4521491  78.7197422  70.0336159  84.0387219  79.6286470
  68.6964011  82.5449938  79.0283274  68.4835602  82.1050710  78.0544789
  68.9940343  81.4137999  80.0093437  68.0903305  80.8246877  80.1707237
  69.7755713  80.7741525  79.6004451  69.3287629  81.8334110  80.9575292
  67.4682524  83.2851156  79.4884405  66.6667840  82.5730649  79.6844776
  67.6958557  83.8354485  80.4018930  67.1517698  83.9834093  78.7133655
  71.2825962  82.7236472  78.5668047  72.1286382  82.5663005  79.4410405
  71.5195949  82.3517269  77.3216995  70.8442360  82.3769444  76.5572912
  72.8759693  81.8495228  76.9740093  72.9998479  80.9934288  77.6360218
  73.0326828  81.3276293  75.5813187  72.5615934  82.0126920  74.8764217
  74.0915483  81.2827776  75.3227043  72.4091847  79.9386169  75.4486288
  71.4726467  80.0221959  75.9992595  72.1093335  79.5406770  73.9839123
  71.6681993  78.5429880  73.9601710  71.4113193  80.2567842  73.5472552
  73.0355697  79.5403861  73.4096726  73.2593828  78.8501897  76.0592285
  72.7623010  77.8881057  75.9321162  74.2295698  78.8261944  75.5638358
  73.3985276  79.0505589  77.1217027  73.9662771  82.8956900  77.2478720
  75.0409964  82.5528418  77.7529995  73.7249667  84.1866038  76.9491304
  72.8170713  84.4919012  76.5984455  74.6498662  85.2712902  77.0706764
  75.6566818  84.8818857  76.9252789  74.2829913  86.3053261  75.9633341
  73.2102771  86.4976922  75.9802705  74.7796056  87.2534757  76.1677902
  74.7066285  85.7786283  74.5329005  74.2445563  84.8069626  74.3571838
  74.3221131  86.4575114  73.7711503  76.1859295  85.6545759  74.3787069
  76.5746770  85.0795754  75.2184652  76.3934273  85.0805076  73.4762034
  76.9381204  86.9480034  74.2994993  76.6225755  87.6138848  75.1031457
  78.0057900  86.7699108  74.4320413  76.6834233  87.5869570  72.9698740
  77.3175530  88.4017261  72.8493802  76.8606971  86.8959273  72.2137688
  75.6961220  87.9065266  72.9220830  74.7662152  85.8958243  78.4687850
  75.6828631  85.6390454  79.2604961  73.7485779  86.6952469  78.8200557
  72.9803151  86.9133365  78.1863045  73.6158171  87.3342086  80.1137793
  74.5943284  87.7094181  80.4121954  72.6829542  88.5976463  80.0187152
  72.5972754  89.0619047  81.0023236  73.1092163  89.3137708  79.3163659
  71.6931380  88.2959214  79.6736963  73.2598764  86.3498941  81.2247490
  73.7312879  86.5155445  82.3402324  72.5970403  85.2317265  80.9419231
  72.3711684  84.9672236  79.9833434  72.1172283  84.2628080  81.9204013
  71.6809811  84.8034294  82.7593787  71.3169614  83.6798152  81.4656248
  73.1640666  83.3077926  82.4552411  72.8473586  82.4075216  83.2545324
  74.4294275  83.4459344  82.0013806  74.6256737  84.1234622  81.2659649
  75.6300785  82.7745575  82.3851923  76.4508011  83.4805971  82.2602011
  75.5538807  82.5585155  83.4506375  76.0397735  81.4593764  81.6765240
  77.1276121  80.9483100  81.8698943  75.1172488  80.8229384  80.9742228
  74.2989814  81.2653574  80.5583666  75.2201762  79.4294933  80.7537450
  75.5104019  78.9089402  81.6670175  73.7912582  78.9913248  80.2817958
  73.0279153  79.3996287  80.9436815  73.5847691  79.3740854  79.2821488
  73.7447440  77.4768086  80.2899610  74.6259853  77.0939349  79.7766172
  73.7988339  77.1272906  81.3205000  72.2581940  76.7842923  79.5072211
  70.8384160  77.2378388  80.5342860  69.9269326  76.8362192  80.0914390
  70.9677027  76.8263872  81.5348266  70.7647089  78.3229626  80.5939947
  76.3542419  79.0102571  79.8268155  77.0556371  77.9987260  80.0762974
  76.5240413  79.7704561  78.7652377  75.9306169  80.5604516  78.5130810
  77.6540445  79.4967943  77.8297503  77.7701336  78.4459261  77.5664674
  77.3166576  80.2456712  76.5918087  76.3914654  79.8222547  76.2021354
  77.0969589  81.2709726  76.8878636  78.3040703  80.3140136  75.4327412
  79.2285947  80.7365252  75.8256477  78.5106568  78.9131521  74.7975373
  79.2184007  78.9884824  73.9719930  78.9013746  78.2258964  75.5495532
  77.5584827  78.5378396  74.4237712  77.6772352  81.1144064  74.2967743
  78.3744129  81.1699554  73.4625886  76.7598632  80.6245649  73.9712259
  77.4480304  82.1206550  74.6448762  79.0083357  79.7725683  78.4730985
  79.9494076  79.2057951  78.0045876  79.0619063  80.6218526  79.5363789
  78.2386589  81.0303069  79.9791269  80.3626615  81.0340098  80.1537226
  81.1862756  81.0596499  79.4396127  80.1399955  82.4457196  80.7550666
  79.6984907  83.0866357  79.9913943  79.4150525  82.3702597  81.5663118
  81.3671399  83.0949305  81.2728262  81.1098482  84.1043619  81.5946117
  81.6931679  82.5505697  82.1584089  82.5306431  83.1832746  80.3141712
  82.2423940  83.4025059  79.1284644  83.6776983  83.0557689  80.6952257
  80.6841717  80.0134531  81.2739384  81.8570054  79.7604039  81.5047968
  79.6626588  79.3785794  81.9164941  78.6926580  79.6467992  81.7544743
  79.7687254  78.2794069  82.8815321  80.6744595  78.4625558  83.4598686
  78.6175485  78.3030262  83.8015419  78.4680025  79.3505387  84.0614170
  77.7569939  77.9950427  83.2086863  78.5143878  77.5278707  85.1206015
  78.5579845  76.4628428  84.8933301  79.3926069  77.7620230  85.7222618
  77.2261268  77.7909719  86.0043729  77.3355015  77.2817884  86.9619088
  77.1449045  78.8566097  86.2169086  75.9884110  77.3292472  85.3456489
  76.0979802  76.4578183  84.8271081  74.7729325  77.8264450  85.2996056
  73.8800399  77.3548005  84.5141163  74.1022256  76.5710851  83.9007440
  72.9453862  77.7628532  84.5028660  74.3669969  78.8677634  86.0086244
  75.0148773  79.3380419  86.6419519  73.4066614  79.2004338  85.9229237
  80.0450820  76.9074780  82.2797779  80.6304860  76.0411397  82.9185103
  79.5875161  76.7738346  81.0169973  79.1915039  77.5415740  80.4744011
  79.6234755  75.4948638  80.3111448  79.4953946  75.6845266  79.2458977
  80.6128449  75.0565397  80.4411643  78.5711386  74.4592395  80.7517742
  78.5804977  73.3537894  80.1883744  77.8045919  74.6933912  81.8094013
  77.9014273  75.5487503  82.3565165  76.7480415  73.8114986  82.3411774
  76.6680394  72.9304014  81.7054088  77.1039257  73.3801340  83.7516689
  76.3647811  72.6247539  84.0170649  78.5639123  72.7263639  83.8202287
  78.7830285  72.4296666  84.8463929  78.6018636  71.8484297  83.1729975
  79.3050800  73.4531294  83.4869157  76.9908602  74.4248590  84.7049328
  77.2306185  74.0852480  85.5923316  75.3477227  74.5797873  82.3484232
  75.1815913  75.6907053  82.8343953  74.3270648  73.8168584  81.9654668
  74.4404798  72.8815341  81.5754419  72.9190576  74.2595749  82.0704238
  72.5669586  74.0996314  83.0882454  72.8636057  75.3310111  81.8774873
  71.9968230  73.5204352  81.0913876  72.5110948  72.7186465  80.3761535
  70.6700610  73.7677711  80.9704553  70.2331413  74.5881032  81.3902257
  69.6921529  72.9035951  80.2307576  70.2678285  72.3728412  79.4726149
  69.0567128  71.8163786  81.0720639  68.4393399  72.2724403  81.8459878
  68.3933699  71.2180699  80.4481095  70.1384412  70.8752228  81.7459726
  70.9046056  70.6506892  81.0031070  70.6254070  71.4341708  82.5454819
  69.6315471  69.5455000  82.3300456  68.8699383  69.7068133  83.0926332
  69.1845756  68.9146762  81.5610952  70.8306001  68.9387310  82.8907935
  71.4351077  68.4725499  82.2151018  71.2549162  68.9018433  84.1458320
  70.5379817  69.2365624  85.1934575  69.5753666  69.5539995  85.0717871
  70.9411315  69.1785880  86.1282335  72.4573631  68.5001168  84.3113154
  73.0214068  68.2340898  83.5046953  72.8515248  68.4454109  85.2493176
  68.6566893  73.7479280  79.5741806  68.2613624  74.7503391  80.1441623
  68.2470051  73.4051294  78.3408623  68.5871906  72.5916899  77.8276778
  67.2234031  74.2263318  77.6099462  66.7928941  74.9939113  78.2530057
  67.8088418  75.1019953  76.4914999  68.2524341  74.4877999  75.7092936
  66.6427610  75.9197428  75.8854848  67.0200165  76.5560970  75.0856091
  65.8907181  75.2398719  75.4840587  66.1922957  76.5417328  76.6610250
  68.9962366  75.9903127  77.0114509  68.6152138  76.6181520  77.8165403
  69.7411573  75.3265600  77.4496578  69.7195996  76.9069503  76.0022014
  70.5123672  77.4544606  76.5115949  70.1501161  76.3027212  75.2050488
  69.0065351  77.6129809  75.5776546  66.1540087  73.2750155  77.1994501
  66.4126993  72.2088290  76.6475405  64.8954370  73.6540443  77.4757935
  64.6549806  74.4865579  78.0156307  63.7238546  72.8658143  77.0007481
  64.0618003  72.0040389  76.4264651  62.9005121  72.1977968  78.1446712
  62.5785309  72.8718893  78.9370695  61.5940319  71.6791765  77.5440646
  60.9975710  71.2062562  78.3246948  61.0354563  72.5116676  77.1153771
  61.8147236  70.9506616  76.7646183  63.8209699  71.1868414  78.8515911
  63.2738262  70.7004283  79.6598553  64.1554272  70.4347376  78.1366326
  64.6855632  71.7077903  79.2628100  62.8978851  73.8067128  76.1209078
  62.5228037  74.9715358  76.4715139  62.3167624  73.2865390  75.0533879
  62.4144357  72.3024405  74.8055278  61.4440002  74.0673347  74.0740703
  61.2751986  75.0869346  74.4208978  62.1636539  74.1679389  72.6875868
  62.2368506  73.1709440  72.2554193  61.5486012  74.7633617  72.0131525
  63.5278888  74.7679099  72.7526016  63.7120977  75.9215571  73.0109992
  64.5023810  73.9922477  72.4086867  65.4517237  74.3600884  72.3521000
  64.3211741  73.0120081  72.1935243  60.1267808  73.3666850  73.9719108
  60.0715839  72.1959961  73.7342933  59.0386278  74.0488415  74.1581529
  59.0508813  75.0121250  74.4891320  57.7151926  73.5525879  73.9288655
  57.6203662  72.4778127  74.0771283  56.7782353  74.1421569  74.9691160
  56.8240367  75.2156756  74.7857228  55.3936816  73.4742308  74.8090991
  54.7053892  73.8838147  75.5485210  55.0095512  73.6685802  73.8080135
  55.4894088  72.3993112  74.9576725  57.1415356  73.8925857  76.4402308
  57.8980897  74.6203930  76.7326824  56.2579838  74.0885101  77.0486218
  57.6649755  72.4861512  76.7891964  57.8862169  72.4341018  77.8547458
  56.9059705  71.7436887  76.5390024  58.5719019  72.2837459  76.2191281
  57.3651234  73.7471657  72.4633726  57.4734040  74.8797141  71.9992715
  57.0908223  72.6597710  71.7640592  57.0812092  71.7460412  72.2150012
  56.7802116  72.5511005  70.3640914  57.0038690  73.4792190  69.8410660
  57.6846541  71.5051068  69.6545941  57.4196710  71.4508255  68.5986052
  58.7297821  71.8019362  69.7523512  57.5408616  70.5278044  70.1144738
  55.3124327  72.3004305  70.2357622  54.4701802  72.9658880  70.8336819
  54.8703593  71.3117628  69.4573755  55.5126698  70.6403647  69.0361477
  53.4725801  71.0377047  69.0966961  52.8497232  71.0514713  69.9911502
  52.9426155  72.1154628  68.1260999  53.0133891  73.1038717  68.5810312
  53.5454162  72.1371960  67.2178559  51.6643828  71.8326227  67.8267598
  51.2587796  72.4828756  67.1909939  53.4178458  69.6592599  68.4202088
  54.4875900  69.1637229  67.9027456  52.2697820  68.9255656  68.4418493
  51.4889005  69.1285015  69.0655382  52.0409542  67.7684943  67.5670141
  52.8677097  67.0698149  67.6933644  50.7656322  67.0566329  67.9256247
  50.7270145  66.1587004  67.3085655  50.7172764  66.6125345  69.3109739
  49.7310865  66.1070196  69.5031819  51.5002979  65.9494873  69.5731832
  50.8116690  67.5154767  69.9388570  49.7317930  67.9187800  67.7065819
  49.5164409  68.4658915  68.5414902  51.9659530  68.2422971  66.1274126
  52.5189844  67.5708568  65.1881977  51.5095146  69.4863735  65.8568980
  51.0291520  70.0271415  66.5753143  51.6026665  70.2317432  64.6142323
  51.1960788  69.6250697  63.8048215  50.9795770  71.1240289  64.6887111
  53.0369229  70.6505336  64.2576321  53.2541359  71.1631674  63.1937097
  53.9914489  70.4180097  65.2044815  53.7440667  70.2564058  66.1804675
  55.4050149  70.3683278  64.9939412  55.6916513  71.2574759  64.4338308
  55.8918081  70.4342421  65.9668197  55.9783550  69.1301621  64.2550061
  57.1434599  69.1432585  63.8893558  55.1216999  68.1696452  63.9861369
  54.1861940  68.1557437  64.3908516  55.3706573  67.0249259  63.1023580
  56.1700626  67.4206040  62.4765242  55.7407857  65.8244959  63.9151343
  54.8532253  65.4677819  64.4376979  56.0558891  65.0279576  63.2422145
  56.8316567  66.0672876  64.9225714  57.7506384  66.3310455  64.3989765
  56.5632222  66.9203807  65.5443432  57.0855494  64.9012754  65.7845050
  56.2143717  64.7380171  66.4199832  57.1934685  64.0167780  65.1564442
  58.3570825  65.0369468  66.6931394  59.2213884  65.2898605  66.0796012
  58.2174213  65.8535484  67.4008282  58.6195238  63.7796362  67.4292629
  59.5516126  63.8344159  67.8890967  57.8846693  63.6407858  68.1520464
  58.6074907  62.9794681  66.7652717  54.3300955  66.6000984  62.0969667
  54.6946943  66.3951446  60.9140018  53.0755916  66.4964022  62.5651972
  52.8720291  66.4979052  63.5646635  51.9032551  66.3752212  61.7718087
  52.0548508  65.5343299  61.0952885  50.5998478  65.9802051  62.5636722
  50.1409083  66.8957030  62.9343099  49.8992750  65.5362881  61.8569033
  50.7525917  65.0171960  63.7449425  51.4170683  65.4834314  64.4717397
  49.7772357  64.9175520  64.2225964  51.3056262  63.5462987  63.4424340
  52.5446278  63.2767289  63.4207235  50.3704683  62.6982904  63.0426169
  49.3885789  62.9662197  63.0798205  50.6350437  61.7762376  62.6916288
  51.7187085  67.6843987  60.9885797  52.2705677  68.7138966  61.3312711
  51.0626806  67.5507265  59.8529882  50.9428527  66.6381502  59.4156571
  50.4337428  68.6199750  59.0735575  51.1417225  69.4399106  58.9514952
  50.2005672  68.2484396  58.0760864  49.1699038  69.1441565  59.7183597
  48.2884797  68.3089872  60.0863855  48.8617659  70.4562934  59.5382909
  49.3994980  71.0797132  58.9360895  47.7053802  71.1134977  60.2030371
  47.0644792  70.2800384  60.4911391  48.0140217  71.8006311  61.5337838
  48.3133455  72.8085134  61.2480683  46.8218696  72.0557171  62.5224688
  47.1941595  72.5483931  63.4218140  46.0796124  72.6923422  62.0406313
  46.3636425  71.1053606  62.7934489  49.1222080  71.0327001  62.2407514
  49.3496803  71.5158208  63.1909267  48.7969307  70.0084806  62.4233607
  50.0159992  71.0239582  61.6157700  46.8643507  72.0096096  59.2256510
  47.4340770  72.6634312  58.3706677  45.5139189  71.8859685  59.2373322
  45.0083398  71.1963797  59.7942619  44.6564592  72.7642501  58.4233127
  45.0293263  72.7971565  57.4004330  43.2261131  72.2358342  58.1981598
  42.5708263  73.0611249  57.9145119  43.2790388  71.1596560  57.1028399
  42.2768694  70.7722277  56.9252328  43.6676733  71.5967430  56.1826482
  43.9325538  70.3478478  57.4227846  42.7002378  71.5551798  59.5142305
  41.6883933  71.1827652  59.3521828  43.3547772  70.7246983  59.7807192
  42.6937108  72.2846303  60.3231943  44.7310326  74.1639372  59.0489085
  44.7737230  74.1951126  60.2751906  44.5267534  75.2766296  58.2517280
  44.7266961  75.0649061  57.2851141  44.2675739  76.6672569  58.6150469
  44.2593677  77.3101004  57.7353188  42.8842710  76.7242142  59.2754213
  42.2071396  76.1583724  58.6360890  42.9194063  76.2650366  60.2628540
  42.2798756  78.0645364  59.4533027  42.8355779  79.2294772  60.1079965
  41.8642879  80.1633532  60.0436411  42.0514778  81.1345960  60.4993479
  40.8193657  79.7029896  59.4103871  39.9554040  80.2047310  59.2667122
  41.0703886  78.4390430  58.9706683  40.3413870  77.9253656  58.3453853
  45.3972092  77.4388975  59.4223678  45.9055474  78.4630855  59.0642960
  45.7358109  76.8917328  60.5892629  45.2625171  76.0772700  60.9794971
  46.8427531  77.4121227  61.4505760  46.7525867  78.4936019  61.5542721
  46.6863072  76.7336384  62.8285347  47.4738211  77.0806426  63.4974953
  45.7137026  76.9888752  63.2504470  46.7588536  75.6518259  62.7128111
  48.2648108  77.2989171  60.8316950  49.2371459  76.9216621  61.5215952
  48.4290638  77.5337413  59.5358394  47.6839914  77.9510403  58.9777130
  49.5867189  77.2647080  58.7519591  49.7591599  76.1893823  58.7863959
  49.3584825  77.6388881  57.3125574  50.2572198  77.4243310  56.7349296
  48.5239945  77.0612802  56.9141518  49.1294912  78.7024649  57.2460720
  50.8666477  77.9101781  59.3390797  51.8531814  77.1612750  59.5443208
  50.9303625  79.1664525  59.7711069  50.0462857  80.2778650  59.3819616
  49.0090970  80.0470910  59.6263433  50.0903158  80.4421093  58.3049643
  50.5012558  81.5088959  60.1220973  49.9478001  81.6403325  61.0517980
  50.3467858  82.4092093  59.5292199  51.9863359  81.2665127  60.3895028
  52.3064876  81.7179867  61.3279047  52.6118722  81.6887843  59.6022197
  52.0870764  79.7317401  60.4333775  52.9522618  79.3713146  59.8767154
  52.3391792  79.2620932  61.8088768  53.4915019  79.2090323  62.2122133
  51.3545188  78.7869966  62.5044191  50.3854711  78.8116691  62.1898537
  51.5291036  78.1836588  63.7753920  52.1775067  78.8863646  64.2985665
  50.1498979  78.0156589  64.6060459  49.7659677  79.0034660  64.8595812
  49.4066357  77.5391430  63.9666851  50.2954769  77.2119640  65.8676450
  51.0426283  77.7441904  66.9465395  51.6722037  78.6009828  66.7600490
  51.0070560  77.2131904  68.2487877  51.6052153  77.6536234  69.0333024
  50.1606253  76.0769658  68.5251885  49.9816094  75.6159465  69.7196859
  50.2850263  74.6958857  69.8196890  49.3901338  75.5720624  67.4340705
  48.7546052  74.9103904  67.6412947  49.4873566  76.0806359  66.1241187
  48.9455546  75.6090245  65.3179174  52.2242202  76.8086813  63.7098678
  53.2962024  76.6455407  64.1996534  51.7145286  75.8331828  62.9926501
  50.7467734  75.8375055  62.6721014  52.4735167  74.6110496  62.5595237
  52.6523275  74.0687831  63.4886000  51.6407851  73.8274350  61.5178083
  51.3165375  74.4965202  60.7202829  52.2542204  73.0539010  61.0552309
  50.5243651  73.2483336  62.1429908  49.8920361  73.9496034  62.3995321
  53.8477858  74.8733706  61.8884117  54.7986012  74.0971019  62.0838007
  53.9852321  75.9892696  61.0870389  53.2357360  76.6547634  60.8991984
  55.3055919  76.3130638  60.4071992  55.6745437  75.3851015  59.9683285
  55.1251592  77.3540187  59.2330305  56.0931255  77.5576514  58.7730060
  54.4471710  76.9442283  58.4835786  54.7093943  78.2804944  59.6285017
  56.3226618  76.7918923  61.3936715  57.3727269  76.2456477  61.4820732
  55.9294695  77.7310878  62.3152336  54.9909412  78.1305451  62.3528844
  56.8601476  78.2513519  63.3537657  57.8204523  78.4956938  62.8986558
  56.1832125  79.5299568  63.9956532  56.8556437  79.9551672  64.7410199
  56.0441326  80.2878701  63.2240196  54.9422100  79.2531493  64.5989009
  54.2551585  79.1608705  63.9058978  57.1257479  77.1899389  64.4561378
  58.2918060  77.1066092  64.9265445  56.1990963  76.2224922  64.6411932
  55.3205558  76.1861137  64.1228907  56.3632012  75.1036303  65.6227401
  56.9983028  75.5066250  66.4117497  55.0340374  74.6925814  66.1977736
  54.3062814  74.5676952  65.3952156  55.1277533  73.7286243  66.6963330
  54.5392705  75.7428170  67.1873230  54.7921887  76.7325916  66.8084247
  53.4521297  75.6910895  67.2443655  55.1153602  75.5877497  68.5820232
  54.8011246  74.6257418  68.9865505  56.2026592  75.5652048  68.5125755
  54.7002120  76.7062920  69.5739766  55.0613922  77.6652127  69.2013221
  53.6121646  76.7676346  69.6085422  55.2275629  76.4901376  70.9742144
  54.4324747  76.3191192  71.6216484  55.8628729  75.6672859  70.9822629
  55.7496225  77.3342968  71.2831554  57.1040003  73.8747758  65.0699970
  57.7929651  73.1337086  65.8369072  57.1438978  73.6888330  63.7398809
  56.4330331  74.1208473  63.1665262  58.1487349  72.8041494  63.0749862
  58.1851135  71.8134473  63.5252326  57.6622471  72.6595940  61.5595617
  56.9643698  73.4893536  61.4522682  58.4768229  72.7751821  60.8436474
  56.8995096  71.3885772  61.1543596  55.6032101  71.0620124  61.3867484
  54.9504108  71.5192095  62.0074750  55.3400219  69.9793456  60.6080638
  54.3075710  69.6362318  60.5356339  56.4689705  69.5080885  60.0402548
  57.4781477  70.4099175  60.3245476  58.4766608  70.2602774  59.9125668
  59.5434933  73.3585895  63.2056651  60.5451829  72.7137837  63.3422302
  59.5943248  74.6275771  62.9304228  58.7896181  75.1500628  62.5848524
  60.7895121  75.4395590  63.0794436  61.5659628  75.0313149  62.4320565
  60.5693936  76.4440527  62.7179981  61.3581669  75.5508121  64.5099608
  62.5689291  75.6519926  64.5994273  60.5666457  75.3464967  65.5982842
  59.5481128  75.2932118  65.6062968  61.2697533  75.1839215  66.9266337
  62.1190570  75.8671892  66.9805367  60.2520449  75.5306067  67.9870951
  59.3818026  74.9451459  67.6878013  60.6819189  75.1703463  69.4342462
  59.8920092  75.4539285  70.1297611  60.8601056  74.0983864  69.5040054
  61.5966613  75.7079621  69.6865397  59.9860677  77.0294963  68.0426810
  59.2485107  77.2403376  68.8170064  60.9130864  77.5549700  68.2714979
  59.6063703  77.3674690  67.0778742  62.0195978  73.8256533  67.1392042
  63.0827674  73.8467112  67.7292137  61.4793501  72.7895690  66.5282462
  60.5445615  72.8090933  66.1219234  62.1626718  71.5094779  66.3695109
  62.3708937  71.1407224  67.3735064  61.3322554  70.4107958  65.7187353
  61.0896961  70.7737129  64.7199329  62.0994091  69.1673279  65.5264011
  61.4616556  68.4160004  65.0597706  62.9576535  69.3663326  64.8844889
  62.4452352  68.8006598  66.4928310  59.9714146  70.1851711  66.3930152
  59.4363123  69.3876947  65.8771593  60.1242017  69.9044734  67.4353162
  59.3867198  71.1034364  66.3464944  63.4390977  71.7434476  65.5707737
  64.4937322  71.2647923  65.9084697  63.2891689  72.3964158  64.4220233
  62.3789909  72.7329779  64.1087956  64.3664483  72.7162545  63.4774190
  64.8056250  71.7933406  63.0996133  63.9527694  73.2470165  62.6194926
  65.4823758  73.5934720  64.1507342  66.6740486  73.2646397  64.1691341
  65.0890613  74.5757141  64.9377710  64.1255904  74.9084324  64.9796997
  66.0107691  75.2939105  65.8406792  66.8869222  75.6204669  65.2807811
  65.3370102  76.5881030  66.3643548  65.0463947  77.1851960  65.4998330
  64.4189264  76.3011114  66.8765419  66.0916174  77.4527664  67.2626213
  67.0596520  78.2892798  66.7340462  67.3169423  78.2592824  65.6855741
  67.6899241  79.1688479  67.6106771  68.3140921  79.9478668  67.1975670
  67.5489005  79.0902171  69.0311489  68.1391024  79.7240689  69.6768682
  66.5947221  78.1418239  69.5909902  66.4757908  78.0120012  70.6579048
  65.8298794  77.3977240  68.6522042  65.0254675  76.7713804  69.0095293
  66.6086847  74.3696656  66.9258849  67.7653947  74.4623694  67.3656031
  65.8589388  73.3835239  67.4541182  64.9237008  73.1385647  67.1293990
  66.3608509  72.5576006  68.5853065  66.7769156  73.2849773  69.2821134
  65.2173444  71.7238633  69.2519090  64.7861811  71.1560927  68.4269130
  65.5726505  70.6139475  70.2891730  64.6569901  70.1415736  70.6449766
  66.2066069  69.8632443  69.8158639  66.1026083  71.0576120  71.1313313
  64.3930322  72.6397462  69.8904832  63.8741114  73.1337841  69.2230046
  67.4194563  71.5787676  68.1790551  68.3687601  71.3109606  68.9130081
  67.2167301  70.9686630  66.9980420  66.3451599  71.1080783  66.4862549
  68.1190474  70.0664467  66.2741677  68.3257351  69.1594201  66.8417650
  67.4232845  69.6570613  64.9836219  66.8792421  70.5114678  64.5764385
  68.1693303  69.3723840  64.2421630  66.4769333  68.5226676  65.1990592
  67.0340254  67.6424222  65.5199470  65.7852005  68.7743773  66.0019745
  65.6974942  68.1955682  63.9508540  65.2830370  69.1102795  63.5283755
  66.3677028  67.7737280  63.2014594  64.5429578  67.1864233  64.2489236
  64.9540271  66.2192529  64.5362132  63.9424751  67.5397702  65.0878648
  63.7084351  67.0471171  63.0498685  62.9370329  66.3766412  63.2406494
  63.3081181  67.9723299  62.7959171  64.2886757  66.6942482  62.2640914
  69.4449320  70.6886948  66.0871204  70.4748084  70.0935903  66.4531974
  69.2827464  71.8936211  65.5670897  68.3868377  72.3808535  65.5344929
  70.4015822  72.6454945  64.9773830  71.0588204  71.9112057  64.5134800
  69.7590581  73.6820440  64.0188317  70.5415756  74.2761382  63.5474286
  69.1851202  73.1617854  63.2512403  69.0958220  74.3384375  64.5834436
  71.3139590  73.4363221  65.9746273  72.5447149  73.4388697  65.7876431
  70.7096276  73.9506939  67.0297115  69.6979133  74.0712489  67.0656768
  71.3602134  74.3953999  68.2299844  72.2308486  74.9429730  67.8706426
  70.4399358  75.3335711  69.0937247  70.1120514  76.1422760  68.4405190
  69.5537349  74.7547302  69.3520209  70.9322010  75.9783449  70.3766980
  71.1251696  75.1457711  71.0526403  72.1523738  76.8808160  70.1178453
  72.4797103  77.3279195  71.0558534  72.9623278  76.2869601  69.6962796
  71.8772317  77.6664739  69.4188086  69.8929198  77.0315171  70.9072781
  70.2674089  77.4806707  71.8277647  69.7462084  77.8085806  70.1584076
  68.9417144  76.5380036  71.1053210  71.8255269  73.2310843  69.1433154
  72.8436516  73.2634321  69.8405070  71.0330674  72.1418241  69.1251790
  70.2135328  72.1117176  68.5181018  71.1701014  70.8853501  69.9006257
  71.0877378  71.1010852  70.9659065  70.3529947  70.2084406  69.6476607
  72.5477083  70.1838074  69.6080278  73.3407807  69.9660567  70.5324203
  72.8370741  69.9890762  68.3468540  72.1805834  70.2113108  67.5999785
  74.0759724  69.4561346  67.8577797  74.2238630  68.5513975  68.4463594
  74.0187030  69.1037764  66.3888838  73.7557950  70.0052001  65.8352628
  75.0214144  68.8160376  66.0717518  73.0296217  67.9672137  65.9660888
  72.0407259  68.1759456  66.3750078  73.0343500  67.9102820  64.4009353
  72.3555813  67.1275802  64.0618722  72.7093196  68.8707086  64.0013189
  74.0421472  67.6930550  64.0471735  73.4916794  66.6138041  66.4860643
  72.7847253  65.8442259  66.1772115  74.4765957  66.3848639  66.0805508
  73.5449638  66.6408429  67.5746173  75.3027050  70.4288303  68.0755159
  76.4339346  70.0104090  68.3094349  75.0814257  71.7567834  67.9637933
  74.1574515  72.1438252  67.7730653  76.1105356  72.7792150  68.0972922
  76.9764722  72.5201411  67.4882045  75.4292406  74.1023930  67.6566022
  75.2504887  74.0596351  66.5827428  74.4542689  74.1683630  68.1397251
  76.2108966  75.3748254  67.9694547  76.4495204  75.3778831  69.0327505
  77.1576649  75.3340155  67.4301256  75.5131889  76.7100801  67.6257181
  74.7192734  76.7458354  66.6770749  75.8954936  77.6853780  68.3504378
  76.6521592  72.9072752  69.4935615  77.8768268  73.1494261  69.6263041
  75.7925160  72.7756794  70.4600951  74.7946038  72.6745205  70.2742829
  76.0964406  72.7538026  71.8990356  77.0102302  73.3433279  71.9743100
  74.9084976  73.3982107  72.7001524  74.0052188  72.8262141  72.4891808
  75.1147429  73.2881802  73.7638808  74.6167930  74.8821830  72.4157151
  74.4037760  74.9822095  71.3508451  73.4212203  75.2663355  73.2467691
  73.1806232  76.3155953  73.0735668  72.5682632  74.6477697  72.9663093
  73.6478583  75.1151195  74.3020149  75.8036100  75.8526111  72.5670048
  75.4753301  76.8669814  72.3410679  76.1803799  75.8124739  73.5895720
  76.5978588  75.5673327  71.8773506  76.5223036  71.4070350  72.5372965
  76.6415053  71.1962734  73.7321466  76.5767972  70.3558181  71.7006632
  76.6659319  70.4699506  70.6909385  76.5183207  68.9712131  72.1015391
  75.6073961  68.8589621  72.6890875  76.4364295  68.0495905  70.8426905
  76.3928777  67.0063629  71.1566108  75.5418806  68.2926527  70.2699925
  77.3179027  68.2033650  70.2202514  77.6531994  68.5428258  73.0490635
  77.4625001  68.1064980  74.2323260  78.9257606  68.6414342  72.5573754
  79.1094347  68.9576025  71.6058435  80.1845846  68.3157210  73.3040223
  80.0328012  67.2869251  73.6289768  81.4322553  68.4145514  72.4280752
  81.2528639  69.1783355  71.6708077  82.2542235  68.7704382  73.0508542
  81.9006194  67.1115177  71.7018903  81.9962023  66.2965925  72.4185913
  81.1576461  66.8049405  70.9665960  83.2194000  67.3575882  71.0264700
  83.2476155  68.3545713  70.5866335  84.0375395  67.3027558  71.7451405
  83.3705052  66.2955655  69.9594320  82.7421104  66.3453862  69.1566546
  84.2722308  65.2806728  69.9831408  84.8610668  64.9591121  71.1251584
  84.6341466  65.4714268  71.9780207  85.5394177  64.1984219  71.1535962
  84.4221170  64.4708231  68.9773917  83.8523490  64.5875809  68.1399571
  85.1093698  63.7185079  69.0255736  80.4192687  69.2145396  74.5341208
  81.0969577  68.7517422  75.4713112  79.8756170  70.4466231  74.6048052
  79.4202137  70.8973781  73.8111406  79.8797180  71.2965363  75.8568076
  80.8908840  71.3058788  76.2624384  79.3935988  72.6865137  75.4572132
  78.3757085  72.5198792  75.1040172  79.3307089  73.7558673  76.6346076
  78.9728608  74.7085331  76.2439592  78.6501440  73.4034801  77.4103884
  80.3263538  73.8892555  77.0587125  80.2505062  73.2272107  74.4757726
  79.9332531  74.1178420  74.2201988  78.9554895  70.7401233  76.9892252
  79.4339626  70.7238973  78.1334098  77.9083371  70.0610503  76.6273458
  77.5782049  69.9816547  75.6663677  77.1304751  69.3617791  77.5863112
  76.8952203  68.3590064  77.2272141  77.6879704  69.2447102  78.5155442
  75.8142259  70.1779392  77.8346028  74.9830926  69.6977071  78.6258576
  75.6337368  71.3959985  77.3704219  76.3605157  71.9193405  76.8830203
  74.3427403  72.1417626  77.5104428  74.0208707  72.0569394  78.5481487
  74.5314595  73.5866319  77.1903609  75.0616238  73.5204612  76.2408482
  73.2183341  74.3711638  77.0601258  73.4385341  75.4133309  76.8267210
  72.6147172  73.9412841  76.2606280  72.6675526  74.3171465  77.9988348
  75.3527794  74.3713915  78.2178158  74.7550865  74.5176871  79.1177937
  76.2235897  73.7830642  78.5045685  75.8150696  75.7305728  77.6981818
  76.3921097  76.2381186  78.4717622  76.4382141  75.5897974  76.8161186
  74.9472268  76.3355516  77.4381205  73.2410617  71.5284826  76.6196091
  73.2641942  71.7100311  75.3620852  72.3037358  70.7640164  77.1965103
  72.1087198  70.7568474  78.1984979  71.4221997  69.8049079  76.3636955
  71.9049365  69.5386819  75.4232060  71.2243074  68.3841392  77.1284609
  70.4183134  67.8975843  76.5795273  72.4597283  67.4161640  77.1409024
  72.2023723  66.5046135  77.6803459  72.7357398  67.1659747  76.1162913
  73.2995322  67.9054241  77.6343235  70.9874639  68.6490233  78.4816560
  70.8636481  67.8056346  78.9630304  70.1117144  70.5367015  76.0034068
  69.5679849  71.2561774  76.7832402  69.6535597  70.2818710  74.7630448
  70.0721320  69.6120215  74.1183088  68.4769028  70.9859493  74.2484377
  67.9464921  71.4166791  75.0980183  68.8793770  72.1992751  73.3018977
  69.1910671  71.7916886  72.3391690  67.6794568  73.1095087  73.1816038
  67.9249553  73.9524565  72.5363953  66.8438569  72.5556112  72.7539458
  67.4016880  73.4768853  74.1700674  70.0740951  73.0446001  73.8832754
  70.3106141  73.8613154  73.1997053  69.7937195  73.4540227  74.8534752
  70.9496836  72.4045674  74.0005873  67.5409564  70.0138920  73.5487653
  67.9172235  69.4625742  72.4930067  66.3228071  69.8440362  73.9423351
  65.9749320  70.3821008  74.7356448  65.2551201  68.9443234  73.4160718
  65.5264834  68.6885674  72.3913711  65.1317476  67.6073694  74.2252814
  64.7585372  67.8170108  75.2279469  64.4060547  66.9514636  73.7458098
  66.4528499  66.9180338  74.3147514  66.9106351  66.2764501  73.4103064
  67.1523370  67.1438711  75.4131468  68.0976772  66.7706612  75.5017021
  66.7471548  67.6918068  76.1716485  63.9216955  69.6681465  73.4701266
  63.7869657  70.6065750  74.2412296  63.0988363  69.2880233  72.5742132
  63.2829738  68.5890441  71.8544613  61.7242642  69.9166958  72.5630359
  61.6197562  70.7387669  73.2704843  61.4449852  70.5325701  71.2072649
  60.4522337  70.9822753  71.2095427  62.1905458  71.2989769  70.9956041
  61.4913903  69.7587290  70.4407184  60.7775625  68.8183266  72.9323323
  60.9389019  67.6072963  72.7742613  59.6352613  69.3360021  73.4927030
  59.4535383  70.3395467  73.5343409  58.5588999  68.5315233  74.0869687
  58.8065010  67.4709804  74.0518236  58.3776801  68.9076769  75.5716784
  58.2053240  69.9660497  75.7678519  57.0798054  68.2349546  76.1827577
  56.9802699  68.5203422  77.2300255  56.2018307  68.5714878  75.6308857
  57.1613946  67.1506218  76.1078309  59.7427787  68.4060980  76.1941350
  59.7526016  68.6134159  77.2642163  59.8451694  67.3338510  76.0311221
  60.5742679  68.9260555  75.7168964  57.2784705  68.7714246  73.2823127
  57.0160248  69.9703417  73.1658318  56.5789249  67.7251132  72.7737515
  56.7669614  66.7464822  72.9890865  55.4687728  67.9495275  71.8510397
  55.4658242  69.0047360  71.5742142  55.6483148  67.0677643  70.5890146
  55.7439462  66.0242929  70.8875720  54.7577524  67.1411861  69.9655138
  57.1783407  67.5817288  69.5765757  56.8095963  68.3420610  68.5879424
  54.0898971  67.5829360  72.5336972  53.8041506  66.4048590  72.6199926
  53.3060036  68.5575444  72.9614620  53.5536509  69.9811407  73.2278457
  53.2059814  70.5857015  72.3893046  54.6222136  70.1643267  73.3316385
  52.8370884  70.3753234  74.4822020  52.5652252  71.4304993  74.5000485
  53.4218657  70.1810867  75.3821037  51.6236109  69.4512110  74.3525625
  50.7997482  69.9633619  73.8538856  51.2621831  69.1480867  75.3342754
  52.1007644  68.1707871  73.4999172  52.1338100  67.2901781  74.1423916
  51.1741443  67.8188187  72.3509723  51.1169881  68.2189466  71.3156362
  50.3579546  67.0617609  72.4194717  50.2356841  66.4301384  73.2080746
  49.3214327  66.9065651  71.3142168  49.6253919  67.1386212  70.3970456
  48.9075728  65.9002357  71.2645683  48.3191036  67.9273882  71.7611265
  48.6630360  68.9798474  72.2931186  47.0437904  67.5910174  71.5937338
  46.7321027  66.7780075  71.0624583  45.9624623  68.3892170  72.1786680
  46.0698937  69.4257452  71.8603349  44.6111360  67.8578894  71.6928313
  44.5819839  66.7791539  71.8407388  43.8214690  68.2856222  72.3103599
  44.3154817  68.1611642  70.2421271  43.7666256  69.3813536  69.8724869
  43.5467654  70.1187088  70.6289000  43.4891018  69.6659792  68.5379829
  43.0683773  70.6180976  68.2647632  43.7737566  68.7220594  67.5570619
  43.5701464  68.9412500  66.5204844  44.3183490  67.5098977  67.9250764
  44.5179216  66.7258046  67.2320811  44.5843537  67.2282459  69.2510688
  45.0018172  66.2705170  69.5198740  46.0388132  68.3502566  73.7064191
  46.0305032  67.2692655  74.3028657  46.1108759  69.5284765  74.3405548
  46.0482744  70.4228266  73.8524372  46.2851885  69.6671654  75.7858332
  46.1868118  68.6782411  76.2323787  47.6850340  70.2048160  76.1547974
  47.7779042  71.1987573  75.7183765  47.8444767  70.3299876  77.6817835
  48.8388467  70.7095532  77.9142093  47.0939405  71.0176968  78.0711051
  47.7146830  69.3500413  78.1434296  48.7777576  69.3374135  75.5783763
  49.7502203  69.7442121  75.8571232  48.6837725  68.3252025  75.9679404
  48.6904489  69.3173644  74.4921029  45.2179639  70.6121281  76.3264835
  45.0281483  71.7077545  75.7930048  44.5440384  70.2064243  77.4026282
  44.7437931  69.3474152  77.9138899  43.4352190  70.9961206  77.9422161
  42.8002696  71.3175444  77.1165500  42.5857299  70.1555453  78.8831258
  42.3912846  69.1852598  78.4251948  43.1409240  69.9685629  79.8021685
  41.2530359  70.8354018  79.2219085  40.6242026  70.1395099  79.7770654
  41.4392666  71.6878170  79.8754725  40.5059045  71.3087588  77.9729973
  40.1184509  70.4526524  77.1397740  40.3046618  72.5381531  77.8167948
  43.9726841  72.2408099  78.6521561  44.4585310  72.1753234  79.7836352
  43.8830197  73.3840936  77.9854203  43.5000759  73.4279896  77.0418832
  44.3004791  74.6924672  78.4788568  44.3079695  74.6812824  79.5683289
  45.7094613  75.0540866  78.0125933  46.0233980  75.9600826  78.5300783
  46.7410131  73.9774389  78.3653894  47.7244430  74.2861960  78.0123321
  46.7702856  73.8422406  79.4465382  46.4637748  73.0373240  77.8890910
  45.6718961  75.2597844  76.5980029  46.4228431  75.8295042  76.3300236
  43.3216439  75.7133684  77.9187491  42.4267988  75.3315021  77.1499484
  43.4574503  77.0040887  78.2542039  44.0364063  77.5394879  79.5054190
  45.1187617  77.6491530  79.4331617  43.8387948  76.8832803  80.3523940
  43.3511921  78.8736377  79.6637839  43.9973742  79.5897246  80.1700877
  42.4442649  78.7819798  80.2617209  43.0351263  79.3223647  78.2673961
  43.8928979  79.8025694  77.7958654  42.2191724  80.0438716  78.2524496
  42.6542999  78.0196368  77.5538873  41.5906408  77.7862350  77.5991555
  42.9208889  78.1020248  76.0604484  42.0192558  78.5018716  75.3175708
  44.1164180  77.7444340  75.5797764  44.9155145  77.4555469  76.1433460
  44.3311059  77.7587168  74.1331720  44.0288111  78.7375536  73.7608818
  45.8099018  77.5462217  73.8030194  46.3891995  78.3690767  74.2209783
  46.1542288  76.6328415  74.2899314  46.0960248  77.4470890  72.2841930
  45.4987498  76.6361654  71.8667658  45.7643752  78.3666026  71.8034360
  47.8385581  77.1647353  71.8674428  47.7594430  75.6994255  70.8544486
  48.7088321  75.4016003  70.5588455  47.3676194  74.9012128  71.4864165
  47.1307662  75.8872302  69.9766142  43.4786908  76.6989933  73.4433911
  42.9646332  76.9281520  72.3391232  43.3215270  75.5330987  74.0870708
  43.7364656  75.3174640  74.9933721  42.5184491  74.4612714  73.5136314
  42.9359372  74.2089334  72.5381224  42.5748142  73.2260939  74.4078904
  41.9704954  72.4318653  73.9685721  43.6069418  72.8888353  74.4980988
  42.1846511  73.4737161  75.3945986  41.0776684  74.9022996  73.2996844
  40.4481130  74.5168299  72.3073887  40.5397839  75.7101477  74.2165075
  41.0085564  76.0126445  75.0699825  39.1850852  76.2290242  74.0343520
  38.5208093  75.3860384  73.8419052  38.7256213  76.9471407  75.3026625
  37.7150582  77.3302044  75.1579833  38.7330826  76.2491744  76.1395579
  39.4006480  77.7756538  75.5159120  39.1036517  77.1650506  72.8292720
  38.1529662  77.0908342  72.0410577  40.0937731  78.0505196  72.6713665
  40.8466973  78.1952013  73.3438782  40.1635140  78.9020709  71.4830544
  39.2606630  79.5117785  71.4552717  41.4069067  79.7824386  71.5574504
  42.2990274  79.2070808  71.4592626  41.3940215  80.4966938  70.7281517
  41.4819473  80.4728672  72.8531520  40.5515693  80.5068888  73.2047702
  40.2150610  78.0732811  70.2076541  39.5729851  78.4124260  69.2035306
  40.9736672  76.9777610  70.2373394  41.4793978  76.6568725  71.0628139
  41.1438158  76.1334910  69.0588630  41.2665937  76.6714224  68.3513470
  41.9685915  75.0901673  69.0469544  42.0934340  74.5894744  70.2448655
  42.3324759  74.0590749  68.1957519  43.2037863  73.4108206  68.3969954
  41.4383373  73.5164642  68.2214477  42.4714303  74.5230294  67.2252180
  42.9505184  76.7058102  69.4213096  44.5808585  75.5877250  70.1188706
  43.9125075  76.6977413  68.6174503  43.3427879  76.6704444  70.3732146
  39.8504452  75.4025993  68.7193784  39.4126084  75.3815500  67.5622655
  39.2156282  74.7969590  69.7250743  39.5675259  74.7352740  70.6808347
  37.9216952  74.1609534  69.5013787  38.0719432  73.3348118  68.8056558
  37.3625108  73.6130542  70.8140941  37.4635210  74.3769708  71.5856797
  36.2968736  73.4225970  70.6906008  38.0362051  72.3399389  71.2923773
  38.1454989  71.6428465  70.4607461  39.0397841  72.5642913  71.6539099
  37.2296616  71.6994028  72.3917551  36.2119120  71.5332269  72.0401773
  37.6521573  70.7210948  72.6215774  37.1922144  72.5054227  73.6112414
  36.4638074  73.2138425  73.6951197  38.0514225  72.3685790  74.6161019
  39.0279461  71.4708762  74.5253363  39.1136412  70.8935590  73.6891028
  39.6903116  71.3608662  75.2926782  37.9415198  73.1161309  75.7091428
  37.1919567  73.8036649  75.7834130  38.6068898  73.0025785  76.4746644
  36.9278714  75.1333258  68.8755813  36.2582192  74.8053490  67.8901573
  36.8105330  76.3364588  69.4487912  37.3329943  76.6400554  70.2706422
  35.8827474  77.3267580  68.9044303  34.8751016  76.9136023  68.9334362
  35.9051695  78.5983452  69.7613346  36.9403090  78.8702001  69.9719367
  35.4688839  79.4199409  69.1933173  35.1426576  78.4396151  71.0896644
  34.1205046  78.1306956  70.8720968  35.6029985  77.6351265  71.6637587
  35.0874036  79.6948306  71.9514730  35.2302139  80.7957385  71.4526878
  34.9097994  79.3388950  73.1214712  36.2092046  77.6359760  67.4455573
  35.3183622  77.6477415  66.5912511  37.4886494  77.8439520  67.1377188
  38.2134324  77.7879827  67.8405319  37.8708176  78.1824798  65.7796153
  37.3162940  79.0485143  65.4197035  39.3654391  78.5258657  65.7883604
  39.5177046  79.3206330  66.5178042  39.9470416  77.6510513  66.0775303
  39.9420031  79.0158180  64.4893177  40.4226509  78.2041943  63.5534991
  40.8254284  78.9646105  62.5401402  41.2621962  78.5197922  61.6459138
  40.5896873  80.2339396  62.8558210  40.8058538  81.0159854  62.2549249
  40.0389419  80.3277147  64.0607995  39.7897202  81.3047150  64.4686593
  37.6164153  77.0618476  64.7893491  37.2217918  77.3126087  63.6437344
  37.8601927  75.8127085  65.2084934  38.2384915  75.5789208  66.1264966
  37.5928369  74.6677704  64.3509305  38.0391309  74.8737789  63.3783376
  38.2257015  73.3915757  64.9280189  38.2314923  73.4661778  66.0147453
  37.5931768  72.5420200  64.6704077  39.6465917  73.1060974  64.4507851
  39.9853258  73.1983021  63.1056140  39.2288302  73.4729419  62.3859788
  41.2673539  72.9442143  62.6777244  41.5136986  73.0150188  61.6300484
  42.2373399  72.5971699  63.5980705  43.5104926  72.3453630  63.1719106
  43.9592508  73.1912631  62.9655615  41.9340461  72.4831235  64.9383522
  42.6933940  72.1955276  65.6499504  40.6446523  72.7430691  65.3554062
  40.4024022  72.6625326  66.4051838  36.0958831  74.4606772  64.1710297
  35.6384934  74.1194648  63.0742523  35.3218373  74.6452644  65.2449546
  35.6707879  74.8729828  66.1766714  33.8732622  74.5273802  65.1411930
  33.6363539  73.5180076  64.8044617  33.2334801  74.7582601  66.5063018
  32.3863787  74.0842942  66.6375734  33.9494447  74.5279789  67.2950569
  32.8021683  76.0964191  66.6283000  33.5801673  76.6933008  66.6269118
  33.3072221  75.5013851  64.1069545  32.3540015  75.1682781  63.3877210
  33.8887686  76.7037530  64.0039692  34.6428126  77.0414968  64.6023877
  33.4433220  77.6363452  62.9740171  32.3569819  77.6978392  63.0246594
  34.0216756  79.0314509  63.2205354  35.1007425  78.9539644  63.3594202
  33.8578545  79.6498742  62.3379688  33.4069837  79.7169968  64.4339076
  32.2386308  79.4096249  64.7713350  34.0970042  80.5563051  65.0570594
  33.8238839  77.1394904  61.5841643  33.0277656  77.2414090  60.6484043
  35.0297221  76.5885760  61.4351997  35.6954998  76.4389423  62.1942212
  35.4882997  76.1480519  60.1181155  35.2647737  76.9266640  59.3880496
  37.0142057  75.9336299  60.1328948  37.2799467  75.3629970  61.0221979
  37.4568747  75.1338650  58.9288487  38.5374852  74.9953359  58.9613940
  36.9656852  74.1603144  58.9379387  37.1865098  75.6682992  58.0180666
  37.7309835  77.2897430  60.1885737  37.6274326  77.7846280  59.2232312
  37.2364426  77.9218818  60.9257262  39.2018214  77.1930711  60.5332340
  39.6360775  78.1924452  60.5523394  39.3159233  76.7285284  61.5117735
  39.7119718  76.5899581  59.7822438  34.7439399  74.8878067  59.6769315
  34.3377770  74.7661732  58.5158513  34.5521811  73.9366506  60.5956781
  34.9067545  73.9970451  61.5500351  33.8114278  72.7143835  60.3138989
  34.1265652  72.4009583  59.3186147  34.1253552  71.6417153  61.3582712
  33.7989129  72.0037524  62.3335138  33.5320561  70.7557900  61.1317823
  35.5756911  71.2307125  61.4634201  36.5239447  71.2570895  60.4714069
  36.3507496  71.5841493  59.4571459  37.7322901  70.8042773  60.9609250
  38.5994667  70.7362319  60.4278026  37.5787417  70.4591851  62.2801144
  38.5058143  69.9498132  63.1912754  39.5295863  69.7634358  62.9032668
  38.0676227  69.6950571  64.4710267  38.7594795  69.2940929  65.1961337
  36.7424395  69.9423418  64.8531227  36.4345939  69.7359127  65.8677772
  35.8141317  70.4507205  63.9435308  34.7937326  70.6374636  64.2446872
  36.2310770  70.7150428  62.6329528  32.3026128  72.9220693  60.3059187
  31.5818022  72.0129484  59.8809811  31.8137084  74.0628673  60.8029490
  32.4029244  74.8119885  61.1682888  30.3762835  74.3536812  60.8715414
  30.2445872  75.3073439  61.3842541  29.7771919  74.5113841  59.4690125
  29.8912421  73.5802301  58.9138236  28.7078648  74.7072748  59.5467400
  30.4556372  75.6544044  58.7052177  30.4613476  76.5461900  59.3316450
  31.4965312  75.3891287  58.5191626  29.7859308  75.9833809  57.3812959
  29.0831274  75.1178298  56.8309703  29.9745792  77.1106275  56.8838178
  29.6453663  73.2911811  61.6906604  28.6152029  72.7498576  61.2905097
  30.2150640  72.9903529  62.8565964  31.1276995  73.3526604  63.1324380
  29.6151858  72.1266199  63.8578353  28.5918259  71.8890554  63.5664172
  30.3482893  70.7735175  63.9777913  29.8348798  70.1645155  64.7229326
  30.3135488  70.0206938  62.6394063  30.8351859  69.0687534  62.7434429
  29.2778893  69.8380037  62.3517094  30.8013456  70.6202674  61.8710864
  31.7783751  70.9869074  64.4393406  32.2821897  70.0245666  64.5201913
  32.3035499  71.6122737  63.7176006  31.7771869  71.4773962  65.4127190
  29.6464629  72.8761341  65.1803460  30.3933421  73.8445170  65.3557053
  28.8161823  72.4250330  66.1175548  28.1629310  71.6524595  65.9844752
  28.7869047  73.0288085  67.4396720  28.6237603  74.0993961  67.3146329
  27.6456031  72.4430848  68.2708744  27.4110440  73.1142612  69.0983953
  26.7470032  72.3648916  67.6589746  27.9935535  71.1634449  68.7781694
  27.1802745  70.6827968  69.0399520  30.1157800  72.8166696  68.1654684
  30.9612812  72.0104707  67.7723744  30.2930423  73.5664931  69.2480104
  29.6191246  74.2470424  69.5982746  31.5181870  73.4498154  70.0254953
  32.3795419  73.5552783  69.3654565  31.5706285  74.5773659  71.0600667
  32.4552490  74.4306261  71.6808476  31.6381794  75.9384197  70.3563731
  31.6759984  76.7328008  71.1017593  32.5334796  75.9825571  69.7337799
  30.7556303  76.0682980  69.7305480  30.3855204  74.5553092  71.8636750
  30.4258895  75.2763048  72.5245862  31.6365780  72.0625770  70.6649466
  32.7253260  71.4738766  70.6899407  30.5183723  71.5048726  71.1378508
  29.6154666  71.9769793  71.1843534  30.5171012  70.1312859  71.6391594
  31.2619237  70.0642829  72.4311406  29.1416510  69.7831464  72.2118615
  28.6566755  70.7021018  72.5431735  28.5241844  69.3669879  71.4156111
  29.1744113  68.7887977  73.3853353  29.8642207  67.9793533  73.1496596
  29.5643443  69.2932144  74.2706858  27.7959039  68.1987607  73.7075559
  27.7077117  66.9610896  73.8794947  26.8040298  68.9665262  73.7943569
  30.9137035  69.1304497  70.5514434  31.7176602  68.2243070  70.8009584
  30.3588852  69.2674816  69.3423266  29.6723460  69.9777972  69.0870601
  30.7397635  68.3449017  68.2755213  30.6047475  67.3369765  68.6664917
  29.8405399  68.5131720  67.0434323  30.0525748  69.4778332  66.5833550
  30.1022525  67.7481817  66.3121493  28.3394647  68.4239565  67.3356909
  28.1025618  67.4167585  67.6762587  28.0953967  69.1015615  68.1522707
  27.4606389  68.7625673  66.1250523  27.6230721  69.8515823  65.5291936
  26.5908311  67.9342614  65.7775489  32.2056115  68.5126758  67.8836050
  32.8495672  67.5390466  67.4712990  32.7563685  69.7214084  68.0079946
  32.2539144  70.5672840  68.2757949  34.1826576  69.8951941  67.7536593
  34.4213633  69.4705696  66.7792976  34.5295193  71.3806970  67.7302693
  35.5956612  71.5016491  67.5402036  33.9618185  71.8740967  66.9423620
  34.2792163  71.8291362  68.6918350  35.0084041  69.1565527  68.7984273
  36.0001267  68.4853070  68.4694509  34.6043006  69.2678506  70.0656253
  33.8290146  69.8574560  70.3661829  35.2589454  68.5312941  71.1429260
  36.3003777  68.8457170  71.2018717  34.5609477  68.8482920  72.4670004
  34.6382465  69.9179453  72.6597711  33.5005798  68.6172628  72.3719672
  35.1222292  68.0979360  73.6461585  34.6151169  66.8537472  74.0007331
  33.8085003  66.4236033  73.4257134  35.1276259  66.1597775  75.0783186
  34.7275195  65.1917991  75.3400343  36.1538968  66.7086140  75.8207654
  36.5586549  66.1716869  76.6656685  36.6643766  67.9539578  75.4789054
  37.4641287  68.3871930  76.0591326  36.1489095  68.6370081  74.3975328
  36.5518428  69.6039080  74.1347417  35.2595773  67.0292427  70.8702729
  36.2861688  66.3556255  71.0353542  34.1091436  66.4798277  70.4463950
  33.2446211  66.9929685  70.2694034  34.0447859  65.0409706  70.2093243
  34.4279530  64.5402255  71.0978376  32.5983041  64.5847982  69.9890865
  32.1554359  65.1729729  69.1857963  32.5960409  63.5441522  69.6604163
  31.7375820  64.7158498  71.2371622  32.2756980  64.6785214  72.3641658
  30.5043010  64.8377855  71.0938285  34.9159879  64.6437863  69.0231688
  35.5773863  63.6020153  69.0601611  34.9453181  65.4608178  67.9660555
  34.4438983  66.3463382  67.8976256  35.7438982  65.1011327  66.7963198
  35.4412784  64.0957448  66.4998272  35.4756250  66.0520781  65.6326771
  34.4153204  66.0323133  65.3821043  35.7133366  67.0719959  65.9333680
  36.2994505  65.6766812  64.4018982  37.3091591  65.4149127  64.7191425
  35.8673576  64.7857354  63.9465285  36.3820190  66.7666473  63.3593410
  36.6752421  67.7027670  63.8350788  37.1606320  66.5195228  62.6371073
  35.1169380  66.9516421  62.6632522  34.2645995  66.6513919  63.1371104
  34.9983768  67.4880219  61.4509614  36.0815800  67.8857436  60.7837416
  37.0056466  67.7803309  61.2027818  35.9868922  68.2963017  59.8554257
  33.7925398  67.6219359  60.9036219  32.9641827  67.3144173  61.4135332
  33.6964833  68.0324593  59.9741388  37.2374098  65.0719574  67.1223389
  37.9590710  64.1762509  66.6642886  37.7302405  66.0518147  67.8887613
  37.1933625  66.8542633  68.2179733  39.1302225  66.0258355  68.3158002
  39.7617738  65.9590527  67.4307219  39.5003463  67.3244995  69.0562598
  38.7634100  67.4944572  69.8408072  40.8759099  67.2080139  69.7302802
  41.1096736  68.1403255  70.2442756  40.8592819  66.3896014  70.4514022
  41.6361194  67.0096313  68.9741915  39.4729219  68.5000419  68.0883564
  40.4361474  68.5699949  67.5844904  38.7234654  68.3124356  67.3195686
  39.1710708  69.8113285  68.7604715  39.1651840  70.6072964  68.0173790
  38.1938294  69.7580078  69.2407530  39.9345991  70.0199186  69.5096659
  39.3965700  64.8019847  69.1824860  40.3151634  64.0218843  68.9112662
  38.5874574  64.6048535  70.2279488  37.7603125  65.1642399  70.4328792
  38.8540545  63.5281658  71.1808399  39.8889476  63.6591469  71.4991742
  37.9296237  63.6172584  72.4001736  38.1258494  62.7624731  73.0461663
  38.2002749  64.8888443  73.1994083  37.5309604  64.9280327  74.0591695
  39.2341617  64.8882762  73.5451854  38.0286570  65.7599113  72.5666066
  36.5561570  63.5904036  71.9688559  36.3323560  64.4400177  71.5332035
  38.7182557  62.1522750  70.5523606  39.3736385  61.2101222  71.0085854
  37.8677370  62.0016840  69.5299565  37.2602826  62.7347141  69.1635566
  37.7610630  60.7099166  68.8566720  37.7829068  59.9442300  69.6326545
  36.4485275  60.6108838  68.0834649  36.3899012  59.6400708  67.5887831
  35.6106082  60.7169700  68.7723116  36.4054513  61.4016315  67.3348086
  38.9312846  60.4595299  67.9144511  39.2432604  59.2968046  67.6209123
  39.5870787  61.5234131  67.4250915  39.3341073  62.4953616  67.6078889
  40.7516272  61.3368068  66.5656339  40.5415554  60.4508066  65.9653407
  40.9597905  62.5468904  65.6556247  39.9998690  63.0358650  65.4858596
  41.6010076  63.2689937  66.1594803  41.5775511  62.1769233  64.3147481
  41.8787641  61.1294136  64.3296308  40.8314808  62.2831560  63.5274637
  42.7829128  63.0476904  63.9945496  43.6303475  62.7496142  64.6124358
  43.0793405  62.9018500  62.9559918  42.4699622  64.4552956  64.2272652
  41.5187833  64.6899254  64.5105903  43.3378717  65.4492907  64.0959107
  44.5878098  65.1985379  63.7132228  44.8799304  64.2406320  63.5203107
  45.2531517  65.9642291  63.6123718  42.9462179  66.6947118  64.3369513
  41.9855205  66.8818069  64.6212800  43.6066097  67.4657270  64.2385614
  42.0329476  61.0766477  67.3498084  42.9743634  60.4998562  66.7883587
  42.1017116  61.4999055  68.6119107  41.3701987  62.0471136  69.0645782
  43.2372870  61.2121292  69.4728816  44.1284900  61.4322709  68.9030512
  43.2638559  62.1079949  70.7190498  42.3278234  62.0174264  71.2348777
  44.4034596  61.6472612  71.6463936  44.4279969  62.2849535  72.5267171
  44.2271477  60.6161825  71.9447203  45.3603120  61.7116977  71.1306633
  43.4166790  63.6037088  70.3321356  43.4341130  64.2069635  71.2369027
  44.3441068  63.7556809  69.7791045  42.5738354  63.9002519  69.7105863
  43.1929592  59.7425625  69.9026910  42.2010732  59.3226797  70.5030744
  44.2403370  58.9262415  69.6601350  45.3872510  59.0665399  69.1512562
  46.0494092  59.5786729  69.2925568  44.7940889  59.4180822  67.6918513
  46.0266109  57.8382885  68.5705267  47.1097913  57.9161031  68.4424249
  45.6299499  57.4664744  67.6155766  45.6195432  57.0459287  69.7221560
  46.2849199  57.2025746  70.5702641  45.6459620  55.9811356  69.4885125
  44.1902211  57.5252168  70.0264783  43.4153780  56.9865296  69.4829835
  43.7768284  57.2652476  71.4687933  42.9063767  56.4162519  71.6988144
  44.3362759  57.9685153  72.4527639  45.0473854  58.6952368  72.3385554
  43.9200164  57.6905913  73.8218482  43.8950302  56.6030280  73.8896260
  44.9168303  58.2242953  74.8724581  44.5597670  57.9420978  75.8627621
  46.2869698  57.5795367  74.6827991  46.9801294  57.9683799  75.4241025
  46.2029622  56.5008018  74.7858629  46.6992614  57.6714778  73.9227536
  44.9814811  59.7584166  74.8596987  45.4300074  60.0846636  73.9247965
  43.9688465  60.1594512  74.8757697  45.7680252  60.3392831  76.0369508
  45.7765937  61.4266695  75.9678750  45.2986377  60.0386611  76.9715267
  46.7857939  59.9705128  76.0168659  42.5262150  58.2243281  74.1312917
  41.9745448  57.8956265  75.1850014  41.9408500  59.0270935  73.2505535
  42.4089352  59.4374985  72.4430129  40.5414081  59.3817576  73.3899541
  40.1537290  59.6605195  72.4101560  39.9888155  58.4991594  73.7124798
  40.2583124  60.5061830  74.3563780  39.1088161  60.6741661  74.7824600
  41.2688915  61.2945507  74.6996753  42.2014489  61.2189498  74.2950055
  41.1411906  62.3481884  75.6872130  40.1532367  62.8029395  75.6008706
  41.2517081  61.8061134  77.1201747  40.9997256  62.6028754  77.8217641
  40.5147322  61.0150841  77.2588504  42.6466790  61.2581965  77.4630328
  42.8232965  60.3424336  76.9005278  43.4039644  61.9765642  77.1494320
  42.8024193  60.9753171  78.9577973  42.6785259  61.9043853  79.5133379
  42.0061788  60.3036941  79.2793696  44.0967558  60.3814590  79.2948276
  44.1510691  59.3643489  79.3310692  45.2139221  61.0657507  79.5591798
  45.2233558  62.3944742  79.5312842  44.3714104  62.9058253  79.3054893
  46.0845554  62.9020999  79.7344832  46.3313273  60.4152291  79.8587618
  46.3380016  59.3956729  79.8869790  47.1867770  60.9357715  80.0614055
  42.2270351  63.3736684  75.4222714  43.1853837  63.1207081  74.6810376
  42.0419206  64.5438914  76.0216165  41.2023638  64.7867409  76.5467795
  43.0416246  65.5946961  75.9767956  43.3948775  65.6984152  74.9505186
  42.4349897  66.9220986  76.4341089  41.6589923  66.7172268  77.1711742
  43.2051262  67.5063412  76.9368040  41.8445811  67.7490419  75.3260416
  40.5398594  67.5353352  74.8953037  39.9475342  66.7611472  75.3607837
  39.9859982  68.3005904  73.8775660  38.9714031  68.1186865  73.5531632
  40.7403401  69.2973631  73.2792411  40.1904895  70.0642593  72.2732028
  40.8497881  70.7178161  71.9624718  42.0453690  69.5323199  73.6903600
  42.6335855  70.3076755  73.2218665  42.5874822  68.7590408  74.7125631
  43.6009484  68.9431165  75.0358589  44.2099998  65.2341337  76.8808325
  44.0366871  64.5855516  77.9102929  45.4098730  65.6665434  76.4889895
  45.6026746  66.1027299  75.5866672  46.5626497  65.5357902  77.3671466
  46.5980743  64.5396681  77.8071411  47.8645048  65.7211738  76.5637873
  47.7902679  66.6573051  76.0107157  49.0837076  65.8436484  77.4729643
  49.9798401  65.9729912  76.8645516  48.9627496  66.7069340  78.1282260
  49.1814710  64.9408503  78.0758106  48.0300582  64.5774699  75.5786590
  48.9526427  64.7144743  75.0142486  48.0728829  63.6326115  76.1208439
  47.1833218  64.5639434  74.8931967  46.4358290  66.5584871  78.4819057
  45.8833997  67.6475191  78.2817389  46.9251905  66.1871378  79.7305348
  47.3472288  65.2925707  79.9837417  46.8176088  67.1981123  80.7814795
  46.0093758  67.8743169  80.5014641  46.4796241  66.5570163  82.1352590
  47.1879620  65.7524348  82.3341531  46.6113849  67.2995496  82.9220210
  45.0347164  65.9872823  82.2154179  44.8751172  65.3000148  81.3850391
  44.9281587  65.4090981  83.1331902  43.9481981  67.0886657  82.1796816
  44.0472524  68.0998727  82.8786353  42.9203517  66.8872270  81.3587918
  42.8759361  66.0370765  80.7981560  42.1771473  67.5820794  81.2911765
  48.1161285  67.9933939  80.9047180  49.1980889  67.4683197  80.6374181
  48.0447898  69.2680996  81.2899414  46.8349861  70.1043271  81.4264294
  46.2587980  69.8416752  82.3153140  46.1679675  69.9944661  80.5715560
  47.4051837  71.5111038  81.5200405  46.7752481  72.1537534  82.1336985
  47.4725453  71.9748392  80.5359114  48.7686763  71.3385728  82.1342361
  48.7132211  71.2536766  83.2198742  49.4184471  72.1831239  81.9142596
  49.2828102  70.0443660  81.4921536  49.8241801  70.1945684  80.5584436
  50.3168790  69.3436055  82.3741293  51.5162546  69.4185676  82.0703471
  50.0901270  67.8652570  83.6848651  49.1109581  67.7466200  83.9115781
  51.0844931  67.0577956  84.4573490  51.8771107  67.7474075  84.7477661
  50.3923731  66.4861332  85.6464587  49.9471550  65.5265742  85.3843466
  51.1187401  66.2966180  86.4373573  49.4397089  67.3160567  86.1004205
  49.0774349  67.8367767  85.3540815  51.8862401  66.0036981  83.6809187
  53.0273442  65.6991168  84.1047296  51.3786109  65.4056349  82.6060111
  50.4017634  65.5065295  82.3296247  52.1544729  64.5379856  81.6989050
  52.8140631  63.9027050  82.2888876  51.1609324  63.7088029  80.9178057
  50.5475428  64.3799174  80.3172700  51.7103226  63.0724688  80.2254704
  50.2533288  62.8433835  81.7436652  50.8657788  62.0489439  82.1727322
  49.8943819  63.4509449  82.5730165  48.9968981  62.1605254  81.0871696
  48.9192365  60.9038679  81.1740356  48.0961872  62.9077059  80.6278653
  53.1138908  65.3265465  80.7539926  54.1833865  64.7848508  80.4685986
  52.8124716  66.5854138  80.4041293  51.8781282  66.9779966  80.5172315
  53.7934041  67.5509019  79.8148464  54.2159191  67.0399478  78.9509255
  53.1625682  68.8694166  79.2662263  52.8114821  69.4413024  80.1258209
  54.2401747  69.6184752  78.4097387  53.8157570  70.5433117  78.0180960
  55.1033672  69.8507141  79.0329056  54.5518248  68.9830226  77.5808653
  52.0085541  68.5946665  78.3073393  51.5999884  69.5389409  77.9501808
  52.3719383  68.0123449  77.4592841  51.2313345  68.0344284  78.8251919
  54.9032710  67.8904951  80.8468922  56.1082541  67.6638439  80.6172927
  54.5509130  68.4323756  82.0527944  53.5978280  68.6545494  82.3411228
  55.5850627  68.7303613  83.0291489  56.3058671  69.3709694  82.5222423
  54.8953232  69.3945977  84.2317030  55.6388802  69.6362198  84.9914443
  54.3980135  70.3094539  83.9081293  54.1575065  68.7104532  84.6525986
  56.4423765  67.4921834  83.5483808  57.5836400  67.7354127  83.9508412
  55.9542376  66.2533765  83.5232886  55.0014881  66.0157403  83.2472942
  56.7926632  65.1050597  83.9065215  57.2450805  65.2567422  84.8856138
  55.8907198  63.9097665  83.9882049  55.0763445  64.1839790  84.6585788
  55.4586913  63.7810696  82.9963802  56.3695474  62.5432405  84.4302693
  55.5829745  61.8044887  84.2754856  57.2083875  62.2675556  83.8831643
  56.7604689  62.5878584  85.8934831  57.9665566  62.5164529  86.1700626
  55.9265201  62.9952375  86.7300748  58.0333052  64.9443410  83.0135659
  59.1523906  64.7835013  83.6178452  57.8931193  65.0625498  81.6939556
  56.9708993  65.1641065  81.2720052  58.9685927  65.0685568  80.6692638
  59.5341158  64.1557511  80.8559989  58.4243331  65.0562096  79.2374427
  57.6550852  64.2886358  79.1647614  57.9396943  66.0126281  79.0417836
  59.4533448  64.8094847  78.1638141  60.2002682  65.6014959  78.1989405
  59.9696124  63.8734768  78.3751069  58.7451408  64.7332396  76.4896966
  58.3551117  62.9717677  76.5425957  57.8966728  62.6713125  75.6004617
  59.2703501  62.4002625  76.6997085  57.6620449  62.7773455  77.3617735
  59.8692182  66.2946073  80.7958976  61.0955133  66.1476966  80.5752389
  59.3139291  67.4659587  81.1707568  58.3177289  67.6137992  81.3354744
  60.1803861  68.6581328  81.3732745  60.9319092  68.7586240  80.5893083
  59.3162641  69.9018814  81.3415004  58.5507728  69.8022629  82.1100078
  60.1840128  71.1296388  81.6494313  59.5655441  72.0278312  81.6265222
  60.6300967  71.0215641  82.6376465  60.9736147  71.2135699  80.9022498
  58.5505588  70.0591346  80.0326576  57.9499468  70.9680730  80.0700062
  59.2551170  70.1245049  79.2036024  57.8979875  69.1986497  79.8870047
  60.8653548  68.4911152  82.6885981  62.0429602  68.8332454  82.7638399
  60.3068894  67.7664412  83.7093402  59.3782639  67.3535032  83.6264084
  60.9326957  67.4862862  85.0188288  61.4818071  68.3529813  85.3885577
  59.8265297  67.1705195  86.0482736  60.2804658  66.9632272  87.0172898
  59.1570819  68.0255357  86.1367102  59.2605603  66.2987069  85.7176666
  61.9848841  66.2945738  84.8525154  62.9793290  66.4204861  85.5499922
  61.9090039  65.3342933  83.9519673  61.0467038  65.2505530  83.4156963
  62.8319823  64.3028320  83.5219241  63.1773995  63.7486149  84.3934136
  62.1181451  63.2993615  82.5594717  61.4850788  62.6336042  83.1474520
  61.4600546  63.8550849  81.8911146  63.0798381  62.4604137  81.7252450
  63.5091706  61.2857719  82.2898958  63.1601624  60.9782210  83.2655680
  64.4413329  60.4737480  81.5403450  64.9000365  59.6085411  81.9971341
  64.7556728  60.8322506  80.1590828  65.6437113  60.0659341  79.4141192
  65.7346686  60.4475779  78.5175564  64.2217923  61.9659665  79.5680028
  64.3586201  62.1887212  78.5198309  63.4860342  62.8118908  80.4307139
  63.2189966  63.7937134  80.0674684  64.0764710  64.9655879  82.8090698
  65.2228529  64.6075999  83.0379600  63.7226526  65.9012193  81.8679136
  62.7543554  66.1929789  81.7229509  64.6907674  66.5970246  80.9522448
  65.2672400  65.7694042  80.5399355  63.9744043  67.3782772  79.9110394
  63.1139169  67.8645878  80.3699481  64.6338090  68.1692181  79.5523797
  63.4860226  66.5465454  78.6942123  62.8625901  65.7804213  79.1525004
  62.6109435  67.3308347  77.6649156  62.3195179  66.6640375  76.8526953
  61.7170373  67.7095612  78.1614310  63.1839231  68.1659722  77.2620713
  64.6480977  65.9347255  77.9232119  64.2630793  65.3608257  77.0795311
  65.2998664  66.7277501  77.5553535  65.2143718  65.2749226  78.5808349
  65.6980995  67.5771071  81.6284983  66.7924959  67.8512574  81.0620701
  65.2983786  68.1335373  82.7747227  64.3678976  68.0127285  83.1758142
  66.1756654  68.9655094  83.5452506  66.8194563  69.4565231  82.8155680
  65.4056724  70.0757123  84.2970518  66.1762313  70.6688518  84.7882707
  64.6730126  70.9993467  83.3506497  64.1475885  71.7635190  83.9232891
  65.3884855  71.4765022  82.6808308  63.9549774  70.4256567  82.7649424
  64.5172774  69.5753042  85.4759385  63.6538279  69.0715005  85.0399229
  65.0899304  68.8185982  86.0137083  63.9932543  70.5569631  86.5027303
  63.3968195  70.0241780  87.2440791  64.8317539  71.0493349  86.9970820
  63.3740509  71.3059403  86.0090635  67.1654852  68.1895416  84.4589535
  67.9143928  68.8487043  85.1901777  67.1688896  66.8472257  84.3590215
  66.6235318  66.3329894  83.6671343  67.9628114  65.9983160  85.2373187
  68.3069298  66.5733188  86.0977551  67.3473719  65.1849504  85.6234227
  69.2131838  65.4044905  84.4423158  69.2263633  65.3430024  83.1891710
  70.3259545  65.0448122  85.1318015  70.4789830  65.2015535  86.5795340
  69.6279166  64.7566132  87.0947090  70.4928844  66.2595443  86.8405699
  71.7821503  64.5301668  87.0408718  71.5933114  63.5656243  87.5115729
  72.3147739  65.1419781  87.7691380  72.5914867  64.3780289  85.7123897
  73.1330237  63.4317483  85.6935915  73.3309725  65.1726079  85.6145174
  71.5486140  64.4436129  84.5555015  71.8528035  65.0682966  83.7155905
  71.3774174  63.0090928  83.9341042  71.9925807  62.6667469  82.9184784
  70.4499059  62.2231438  84.5076602  69.9822103  62.4470105  85.3861240
  70.0376052  60.9831582  83.9184132  70.8934036  60.3079724  83.9314672
  69.2770351  60.5446819  84.5643303  69.4851647  61.0035255  82.5019251
  69.5636930  59.9584696  81.8846194  69.0495805  62.1728257  82.0043894
  69.0454882  63.0590658  82.5097461  68.5276036  62.2268395  80.6138879
  68.2918131  61.2032039  80.3249077  67.3244498  63.0487614  80.5452169
  66.9592264  63.0737998  79.5190554  66.5573710  62.6246326  81.1932912
  67.5574937  64.0618035  80.8730819  69.5719373  62.7944892  79.6355001
  69.3546933  63.0154706  78.4662500  70.8437332  63.0566973  80.0893787
  71.1922528  62.7270110  80.9895261  71.8192561  63.8260351  79.3344082
  71.3188172  64.7329849  78.9919721  73.0450357  63.9944746  80.3624006
  73.8422097  64.5672418  79.8881953  72.7031311  64.5203103  81.2548009
  73.4226839  63.0110435  80.6435085  72.3768022  63.2179081  78.0007048
  73.0159411  63.9215298  77.2205361  72.1027849  61.9287821  77.7325750
  71.7565300  61.2650604  78.4259382  72.2875588  61.3600374  76.3751120
  73.2799270  61.6121741  76.0022678  72.0834954  59.8544887  76.4924424
  72.2102340  59.3918415  75.5137417  72.8143505  59.4402977  77.1866152
  71.0784472  59.6531287  76.8613053  71.2694069  61.9223521  75.3906150
  71.5284464  61.9684440  74.1690308  70.1824360  62.4868995  75.8792953
  70.0453822  62.6934090  76.8685230  69.0729636  62.8670606  75.0288281
  69.0616773  62.1698011  74.1910016  67.6395212  62.7877395  75.6574806
  67.4899715  63.5229520  76.4484360  66.5491106  63.1075277  74.6347769
  65.5717869  63.0414388  75.1123357  66.6972836  64.1155917  74.2473552
  66.6000778  62.3931926  73.8123648  67.5441855  61.3672285  76.1698868
  66.5701067  61.2109295  76.6311506  67.6677327  60.6732102  75.3387577
  68.3280546  61.1929542  76.9075607  69.3181550  64.3482026  74.7166965
  69.2658477  65.2539271  75.5760387  69.7658448  64.5706400  73.5002176
  69.9886122  63.8261995  72.8396032  69.9863104  65.8977053  72.9832780
  69.2616302  66.5615252  73.4536701  71.3718990  66.4975740  73.4531347
  71.5778831  66.1979330  74.4806198  72.6651429  65.9428068  72.6212217
  73.5737488  66.4030006  73.0069134  72.7341067  64.8613349  72.7376334
  72.5526545  66.1884925  71.5653737  71.2334888  67.8751279  73.3017440
  72.0612495  68.3198129  73.5785949  69.5952058  66.0688829  71.5220238
  69.5930699  65.0281507  70.8072859  69.2906730  67.2493210  70.9324472
  69.4543500  68.1204640  71.4365609  68.7174451  67.5289072  69.5837829
  68.3669108  68.5603741  69.6366405  69.7552629  67.3946172  68.5026609
  69.3000847  67.6057600  67.5348339  70.5650227  68.1005852  68.6865447
  70.1514950  66.3794192  68.5038020  67.4981352  66.6304614  69.2290457
  67.1748266  66.3309633  68.1036251  66.6853368  66.2573971  70.2648691
  66.9119176  66.5063730  71.2274559  65.4321222  65.4866903  70.1769037
  65.4748681  65.1858504  69.1303258  65.4094717  64.2349282  71.1272209
  65.2296202  64.5873261  72.1425123  64.5562793  63.6174145  70.8479577
  66.6694452  63.3255605  71.1529182  67.4921177  63.8577134  71.6303099
  66.4670595  62.4413224  71.7589147  67.0835777  62.8998561  69.7666153
  66.2907835  62.3661953  69.0022715  68.2636157  63.2245228  69.3183214
  68.9394974  63.6715200  69.9370411  68.5104931  63.0332384  68.3473549
  64.1104778  66.2338265  70.3128148  63.9463218  67.1409742  71.1063259
  63.0729301  65.8656403  69.5883882  63.1814434  65.2670891  68.7712244
  61.7150929  66.2239297  69.8163880  61.6554561  66.8526279  70.7037189
  61.2416522  67.0236475  68.5762666  60.2006068  67.3184160  68.7087382
  61.8596414  67.9141815  68.4595577  61.3316398  66.4008618  67.6851573
  60.7940730  65.0808865  70.2418570  60.5618171  64.2409749  69.3938774
  60.1803047  65.0313668  71.4147276  60.1608574  65.8395173  72.0354401
  59.4791742  63.9028217  71.9788452  59.4159148  63.1921630  71.1552488
  60.3283051  63.2769632  73.1849753  60.3362957  63.9995940  74.0008076
  59.7991503  62.3946207  73.5459375  61.7938400  62.8680340  72.8962194
  62.4100055  63.7483288  72.7147221  62.1402390  62.0339253  74.1018580
  63.1671358  61.6796817  74.0163177  62.0385582  62.6378628  75.0043279
  61.4666295  61.1802527  74.1585063  61.9509141  62.0287971  71.7253595
  63.0055136  61.7866178  71.5911421  61.3834955  61.1115208  71.8561474
  61.5858643  62.5590595  70.8463087  57.9976735  64.0670725  72.3056885
  57.6307869  65.1903761  72.7202190  57.1827625  63.0681254  72.1067463
  57.5155711  62.1093144  72.0085599  55.7553452  63.1739200  72.0032601
  55.4711248  64.1879385  71.7179359  55.1758915  62.2646965  70.8850791
  55.2212717  61.2284983  71.2186245  54.1237318  62.5093421  70.7449901
  55.8668794  62.3734874  69.5830973  56.5055036  63.3239966  69.2689051
  55.8962330  61.3150509  68.8261390  56.4640371  61.3092212  67.9796652
  55.3531750  60.4895913  69.0815837  55.1799516  62.8114576  73.3981408
  55.5057637  61.7728620  74.0242917  54.1813756  63.6036142  73.7863209
  53.9655552  64.4806668  73.3127224  53.2894918  63.3251911  74.9122449
  53.4888053  62.2773552  75.1329179  53.5617218  64.0237413  76.2082205
  53.4116177  65.0994868  76.1114954  52.5998466  63.4477059  77.2699143
  52.7762318  63.9392109  78.2270255  51.5688899  63.6186751  76.9593743
  52.7732077  62.3760018  77.3756610  54.9840771  63.7594306  76.6141343
  55.1938218  64.2631445  77.5567738  55.1349152  62.6858246  76.7345170
  55.6575145  64.1363514  75.8446717  51.8314113  63.5851717  74.4975131
  51.4958522  64.7289582  74.2147673  51.0306179  62.5344649  74.2332222
  50.9093847  61.7250992  74.8427244  50.2504863  62.5025792  72.9825161
  49.8689755  63.5034330  72.7805966  51.1918291  62.0644442  71.8697940
  50.6925880  62.1633919  70.9059286  52.0628597  62.7187396  71.8471958
  51.7214732  60.3507075  72.1117615  52.5217418  60.0045392  71.1458381
  48.9900254  61.6973606  73.0479639  48.1223727  61.8836801  72.1874815
  48.7327713  60.9145288  74.1434633  49.2743452  60.9554714  75.0067299
  47.6576711  59.9540291  74.1653462  47.7243615  59.4219402  75.1120109
  46.7356125  60.5197210  74.1732345  47.5542557  58.9493527  73.1037696
  46.4536620  58.4371085  72.5941239  48.6860387  58.6779779  72.4601511
  49.5383324  59.2253055  72.5690722  48.7967784  57.6133992  71.5599905
  49.6667397  57.0121194  71.8199771  47.9242450  56.9692400  71.6558078
  48.9182817  58.0680420  70.1574337  49.4453161  57.3131283  69.3557404
  48.5558125  59.3187232  69.8119333  48.2189190  59.9961679  70.4956794
  48.5948857  59.8479248  68.4762699  48.1825143  59.0761529  67.8258103
  47.7017454  61.1338605  68.3498671  48.2239107  61.9784829  68.7996284
  47.5606426  61.3704910  67.2955922  46.3302989  61.1304130  69.0007223
  46.5396294  60.5309425  70.0880932  45.6877945  62.3567608  69.3748358
  44.7361478  62.2240883  69.8450403  46.3439576  62.8892200  70.0596704
  45.5586093  62.9353072  68.4638765  45.4690717  60.8090276  68.1861022
  44.3074673  60.2059625  68.5919753  45.1958933  60.8236851  67.1899328
  46.0772790  59.1989436  67.6347014  50.0332162  60.1208502  67.9819569
  50.9420732  60.4714902  68.7729220  50.2413424  59.8843193  66.6994655
  49.6816316  59.2715181  66.1050724  51.3992449  60.5706625  66.0430808
  51.1312317  61.6097683  65.8540400  52.2414305  60.5783487  66.7347286
  51.8488348  59.9267679  64.7226766  51.1829997  58.9901888  64.2736657
  53.0908343  60.2462696  64.2821854  53.6221061  61.0471737  64.6245994
  53.8162464  59.4240859  63.2170242  53.2995135  58.4676557  63.1300555
  53.6788438  60.1043951  61.7383627  53.8891370  61.1717523  61.8101014
  54.4261053  59.6759580  61.0700501  52.3396903  59.8806855  61.1707112
  51.5137756  60.6752454  61.6789842  52.1644277  58.8158494  60.3764877
  51.3063908  58.6948594  59.8358915  52.8987652  58.1139630  60.3310276
  55.1671151  58.9855278  63.6133934  55.5281995  57.9154725  63.1854388
  55.8774732  59.7541383  64.3503943  55.4843226  60.6257833  64.7043380
  57.2243254  59.5892829  64.7945830  57.1827221  58.5184638  64.9898057
  58.3053614  59.8254776  63.7289496  59.2698749  59.5532697  64.1562465
  58.1207517  59.1432149  62.8984335  58.4108285  61.2247008  63.1738194
  57.8325703  61.5385045  61.8660055  57.4308866  60.7752077  61.2362086
  57.8413993  62.9062345  61.5077764  57.1628785  63.2463831  60.7398066
  58.6773945  63.8256471  62.0980853  58.6478319  65.1100191  61.6151575
  59.2833641  65.6639439  62.1154443  59.3216245  63.4820310  63.2809614
  59.9236286  64.2166307  63.7940199  59.2005455  62.2147727  63.8046403
  59.7217416  61.9717928  64.7183459  57.6283906  60.1627540  66.1534625
  58.0412128  59.3015855  66.9919395  57.5084645  61.3601435  66.4590675
  60.6851434  39.8251692 104.3852847  61.1892275  39.0887977 104.9187075
  60.4833810  40.6291591 105.0118199  59.7914722  39.4376891 104.0198323
  61.5443933  40.2879054 103.2292239  62.5640880  40.5231841 103.5329113
  61.7269804  39.1187628 102.1898150  62.2936952  38.3136464 102.6578487
  60.7473694  38.7134717 101.9375004  62.4404977  39.5440447 100.8909715
  62.4444570  38.6946773 100.2077442  61.8529677  40.3316563 100.4198194
  64.1439591  40.1356405 101.0708118  64.4112519  41.1862706  99.6206952
  65.4229745  41.5901588  99.6445963  64.2784016  40.5956094  98.7142892
  63.6922903  42.0060772  99.6270939  60.9770746  41.5856292 102.6992000
  59.7462075  41.6583395 102.5032598  61.8426642  42.6045755 102.4346424
  62.8386099  42.5919125 102.6578213  61.3495136  43.8680597 101.7643207
  60.5893255  44.3415622 102.3850810  62.5720787  44.7818479 101.5867081
  62.2673411  45.7105114 101.1039209  63.0053610  45.0035168 102.5616039
  63.3153133  44.2777552 100.9664950  60.6725897  43.6063305 100.4546334
  61.1694591  42.8649249  99.5999863  59.6056861  44.3353071 100.3091505
  59.2494059  44.9302759 101.0568652  58.8003207  44.4029910  99.1031527
  58.0181803  45.1161999  99.3610250  59.5875035  44.9905897  97.9080049
  58.8930930  45.0782665  97.0731166  60.0708426  46.4555282  98.1683351
  60.6168634  46.8186777  97.2984235  59.2070833  47.0973731  98.3478284
  60.7239776  46.4740495  99.0405904  60.5947633  44.1170866  97.4588662
  60.6954789  43.3796269  98.0957105  57.9539548  43.1425174  98.7460956
  57.5753349  43.0791491  97.6470371  57.6592735  42.2166272  99.6417389
  57.8653071  42.2935308 100.6380133  56.9745574  40.9432885  99.2334265
  57.3815238  40.5159478  98.3161301  57.2206044  39.9297018 100.3277441
  56.7732395  38.9843828 100.0244651  58.2951163  39.7648896 100.4034992
  56.6907085  40.2860582 101.7201750  56.7512005  41.3677005 101.8315200
  55.6341530  40.0214183 101.7504997  57.3571147  39.6605025 102.9326689
  58.2749429  38.8194786 102.9870875  57.0584625  40.1293868 104.1053377
  56.3226234  40.8277007 104.2029069  57.5612402  39.7986676 104.9287597
  55.5009886  41.2124253  98.8694821  54.9109770  40.3260298  98.3160569
  54.8599171  42.2994939  99.2242108  55.2518708  42.9993732  99.8540744
  53.4850274  42.6241942  98.7411924  52.9899437  41.6698605  98.5637337
  52.7963564  43.4788338  99.8463425  53.3330482  44.4187372  99.9824367
  51.7803864  43.7333849  99.5453993  52.7756387  42.6889888 101.1593480
  51.8919334  41.8591758 101.5058909  53.6895170  42.9844615 101.9628043
  53.3802138  43.3101732  97.4156645  52.3132881  43.2594348  96.7372568
  54.4712409  44.0754569  97.1058260  55.3655117  43.9431582  97.5783406
  54.5298925  45.1627661  96.0915030  53.8072345  45.9183872  96.3998444
  56.0018246  45.4984448  96.0152963  56.6011735  44.5883911  95.9725546
  56.2199953  46.0665345  95.1103313  56.3057974  46.2108531  97.1028056
  56.9860152  46.8769450  96.8754113  54.2308242  44.7686042  94.6587909
  54.1273703  43.5772446  94.4354855  54.1804175  45.7340519  93.7654712
  54.3474116  46.7154022  93.9875930  53.8720552  45.4831846  92.3444888
  52.8846887  45.0217317  92.3232852  53.9240705  46.8058438  91.5768770
  54.9148509  47.2520771  91.6630428  53.7428772  46.6330101  90.5163359
  52.8494842  47.7700520  92.1554057  53.2268698  48.2165993  93.0750115
  52.6804549  48.5832396  91.4501291  51.5380350  47.0816833  92.4412029
  51.0527219  46.3441769  91.5453918  51.0580789  47.1450164  93.5858563
  54.8841430  44.5252830  91.6560311  56.0109671  44.3682536  92.1443314
  54.5778237  43.7847114  90.5857433  53.7130406  43.9399467  90.0696251
  55.3756628  42.6899152  89.9985890  56.1970819  42.5789087  90.7070043
  54.6147592  41.2889390  89.9008548  53.8431747  41.4056520  89.1401407
  55.4199443  40.0654506  89.4222765  54.7731101  39.1872497  89.4065426
  55.8023118  40.2514508  88.4189498  56.2536973  39.8887782  90.1021256
  54.1353412  40.9925473  91.3703344  53.5995586  40.0437806  91.3949557
  55.0006215  40.9390882  92.0311866  53.4720646  41.7912347  91.7055856
  55.9155134  43.0313826  88.6211324  55.1912601  43.6263879  87.8588868
  57.1897444  42.5762940  88.3486492  57.7053869  41.9730629  88.9894584
  57.9233776  42.8922102  87.1582435  57.2199719  43.2580303  86.4098107
  58.9787373  43.9116806  87.5792679  59.5764930  44.1967969  86.7135610
  58.4887270  44.7942222  87.9892316  59.6271816  43.4724890  88.3387690
  58.6185378  41.7109593  86.5110671  59.1175289  40.8435832  87.2982213
  58.7293564  41.7548820  85.1857643  58.2703927  42.4818097  84.6371461
  59.4783084  40.8311959  84.3555206  60.1112425  40.2554614  85.0306303
  58.5402396  39.8161148  83.6667528  58.1036026  39.1791290  84.4358185
  57.7194744  40.3672125  83.2064802  59.1892907  38.8934884  82.5736455
  59.3327131  39.5057813  81.6828879  60.5109422  38.2907249  83.0056939
  60.9043095  37.6640987  82.2049922  61.2204869  39.0882502  83.2249398
  60.3587237  37.6841076  83.8991728  58.2630263  37.6697854  82.4171316
  58.6734347  36.9976015  81.6645878  58.1873147  37.1471333  83.3692727
  57.2730252  38.0009344  82.1053490  60.5186624  41.4726402  83.4479675
  60.1263677  42.1206741  82.4344429  61.8167368  41.4503037  83.7132101
  62.1655114  41.1223385  84.6123372  62.8962492  41.8582541  82.8331669
  62.4880416  42.6492059  82.2055023  64.1392553  42.5469939  83.4954624
  64.5531943  41.8400916  84.2149949  65.1957239  42.8538970  82.4172001
  66.0583475  43.3332249  82.8797195  65.5087810  41.9260194  81.9398294
  64.7683424  43.5217016  81.6683426  63.7997084  43.7698737  84.3235961
  64.7133631  44.1880231  84.7461674  63.3178370  44.5145144  83.6910528
  63.1228640  43.4863344  85.1291482  63.3372128  40.6118630  82.0489993
  64.0106186  39.7331196  82.6288432  62.8313807  40.5045834  80.8118578
  62.0558426  41.0766668  80.4760889  63.3458787  39.5450095  79.8028963
  63.5307893  38.5894204  80.2938937  62.3050209  39.3503582  78.7237142
  62.0204938  40.2721780  78.2165706  62.8419536  38.4386581  77.6231350
  62.0803020  38.3098445  76.8538131  63.7317859  38.8866675  77.1804063
  63.0971306  37.4680840  78.0479422  61.2044241  38.7607692  79.4301505
  60.4665247  38.5957488  78.8070940  64.7045461  39.9914547  79.2146247
  64.8432920  41.1349638  78.7058531  65.7548489  39.2092594  79.4102292
  65.6782783  38.3396825  79.9366421  67.1134007  39.4440124  78.9360064
  67.5732768  38.4749790  78.7375541  67.0527152  39.9701549  77.9830434
  68.0637074  40.2446654  79.8696393  68.6167234  41.2637238  79.5974572
  68.1792154  39.7224398  81.1479731  67.9511268  38.7571528  81.3886752
  68.6437779  40.5248879  82.2740395  68.3074314  41.5069333  81.9370483
  68.0297206  40.0689035  83.6449233  68.4127996  40.7032893  84.4444729
  66.9440498  40.1522874  83.6036455  68.3072084  39.0328941  83.8400308
  70.1918640  40.5869933  82.5460987  70.6852706  41.5217869  83.1716508
  71.0204861  39.6301393  82.0317522  70.7071615  38.8583443  81.4426614
  72.4621935  39.6464339  82.2990530  72.6695028  40.0367003  83.2948150
  72.9988797  38.1953542  82.3555631  73.0171568  37.8190704  81.3324863
  74.3834867  38.1061033  82.9861905  74.7106756  37.0666086  83.0020168
  75.0872144  38.7001179  82.4045070  74.3429689  38.4876782  84.0071464
  72.1806891  37.4793799  83.2521762  72.2234701  37.8971082  84.1372082
  73.2116897  40.6782615  81.4781201  74.4031019  40.9372177  81.6478524
  72.5627750  41.2825308  80.5095561  71.7296001  40.8546438  80.1060964
  72.8570912  42.5590996  79.8684168  73.6742504  42.4143035  79.1605031
  71.5934032  43.0402685  79.1280671  71.4241212  42.3732048  78.2838227
  70.7454546  42.9233764  79.8017810  71.5850389  44.3615600  78.6449177
  72.3988144  44.5239427  78.1236467  73.3440344  43.6269584  80.8802149
  72.8513087  43.6660927  82.0266579  74.2625944  44.4946192  80.4682873
  74.7204985  44.4423852  79.5587882  74.7195530  45.6623401  81.3335974
  75.0488509  45.2803301  82.2999324  75.5834656  46.1331184  80.8657419
  73.6145660  46.7396629  81.5613161  73.5200923  47.3692141  82.6124706
  72.7854449  46.9422169  80.4845836  73.0351277  46.6627514  79.5351136
  71.4616299  47.5773124  80.5786152  71.5552299  48.5613538  81.0341767
  70.8943988  47.8595640  79.2236820  70.9537914  46.9290969  78.6608852
  69.4720739  48.2885639  79.3427739  69.0705150  48.4917803  78.3500950
  68.8912374  47.4960623  79.8141521  69.4143818  49.1915445  79.9493594
  71.7109215  48.9123685  78.4234607  71.6681438  49.8587511  78.9617746
  72.7544614  48.5980348  78.4129331  71.2692137  49.1664263  76.9652793
  71.9147307  49.9181389  76.5154363  71.3408183  48.2390092  76.3963742
  70.2377883  49.5207972  76.9546022  70.5516834  46.7918487  81.5258907
  69.9957283  47.4360713  82.4504418  70.3982083  45.4639654  81.4172910
  71.0286538  44.8762921  80.8720649  69.3053330  44.7120739  82.0728470
  68.3681367  45.2589757  81.9726160  69.1683296  43.7515583  81.5755864
  69.6230569  44.4833366  83.5845959  68.7033603  44.3613426  84.3962351
  70.8861839  44.4708281  83.9501690  71.6228363  44.4367229  83.2445047
  71.4675526  44.4995771  85.3348573  71.0511482  43.6515900  85.8780459
  73.0492700  44.2086882  85.4009840  73.2538596  43.2919193  84.8476721
  73.5691588  45.0158395  84.8847540  73.6507479  44.0688484  86.8025011
  73.4918667  44.9582389  87.4127648  72.9710614  42.9099671  87.4967702
  73.3845401  42.7927845  88.4980080  71.9004947  43.1047556  87.5664649
  73.1364888  41.9961044  86.9264128  75.1577763  43.8684963  86.6525730
  75.6117241  43.7653069  87.6382370  75.3497903  42.9665670  86.0701418
  75.5910036  44.7292775  86.1424288  71.0325796  45.7692844  86.0585752
  70.3948523  45.6939426  87.1040330  71.1971824  46.9038640  85.3900556
  71.6314793  46.9458641  84.4678141  70.7821086  48.1881710  85.8912739
  71.1192929  48.1978010  86.9277857  71.3746449  49.2518494  84.9868124
  72.4488190  49.0794598  84.9449423  70.9829182  49.0793192  83.9840153
  71.1659165  50.7250790  85.3056415  71.8114328  51.3208138  84.6597571
  70.1380180  50.9966411  85.0666212  71.4522184  51.0918240  86.7744279
  72.1796023  50.2393244  87.4213208  71.0864778  52.1818927  87.2008191
  69.2639239  48.4682198  85.9012532  68.7444791  49.0181682  86.8339893
  68.5068294  47.9159432  84.9334880  68.9207637  47.4344307  84.1359293
  67.0214163  47.9251549  84.8839137  66.5918678  48.9239575  84.9643686
  66.5514488  47.3736262  83.5007466  67.1767974  46.4920272  83.3649350
  65.0147220  46.8728704  83.4315174  64.7948374  46.5099265  82.4266079
  64.8610682  46.0662780  84.1479224  64.3491903  47.7022740  83.6698433
  66.7837488  48.4026173  82.3627884  66.3019535  49.3428719  82.6273148
  67.8507194  48.6046182  82.2744958  66.2597007  47.9384619  81.0377811
  66.4527940  48.7019528  80.2843991  66.7585410  47.0120907  80.7533865
  65.1859714  47.7645263  81.1115624  66.5491614  47.0918512  86.0744946
  65.6648164  47.5687152  86.8458535  66.9961942  45.8680576  86.1854710
  67.6305908  45.4374264  85.5140176  66.6215618  45.0005749  87.2919688
  65.5340232  44.9687492  87.2254092  67.1213333  43.5448543  87.1447546
  66.8017842  42.9614491  88.0090453  66.7040912  43.1058466  86.2377184
  68.2099466  43.5371482  87.0844659  66.9606744  45.5766565  88.7019566
  66.1465734  45.6584697  89.5870776  68.1726448  46.1924685  88.8873286
  68.9281265  46.1665365  88.2020073  68.5007689  46.9699256  90.1325860
  68.3547087  46.2738395  90.9581856  69.9690969  47.4978562  90.0071566
  70.1829848  47.7202935  88.9624594  70.0612582  48.4334251  90.5571074
  70.9943735  46.5136189  90.5251355  70.6549342  46.1446475  91.4927676
  71.0194418  45.6587888  89.8480672  72.4264122  47.0435481  90.6856042
  72.4688773  47.7109237  91.5466820  73.0968491  46.2094633  90.8945077
  72.9135802  47.7818816  89.4561290  72.3973004  48.6306337  89.2254511
  73.9090405  47.4889091  88.6360657  74.8796351  46.7207556  89.0227526
  74.8793235  46.3359561  89.9673919  75.6414771  46.5016997  88.3828912
  73.8510424  48.0157980  87.4150333  73.0646420  48.6127358  87.1549055
  74.5903070  47.8255401  86.7393924  67.5953008  48.1528482  90.4369779
  67.0793449  48.2819284  91.5723669  67.4274161  49.0512882  89.4487037
  67.9271540  49.0170312  88.5596494  66.4688839  50.2000935  89.5774590
  66.6230552  50.7107452  90.5283658  66.7797344  51.0843146  88.3334201
  67.7946231  51.4652237  88.4444337  66.7782926  50.4350695  87.4578614
  65.8748177  52.2696877  88.0283015  66.1207658  52.6990625  87.0570981
  64.8328436  51.9522158  87.9813376  66.0741812  53.3164095  89.1532321
  65.8706534  52.8518516  90.1183243  67.1163346  53.6370550  89.1671524
  65.1771989  54.5286441  88.9801622  64.2465735  54.4562622  89.3906198
  65.4364489  55.6187429  88.3887366  66.4514819  55.7077227  87.6308450
  67.0580801  54.9011124  87.4952831  66.6579859  56.5875661  87.1567530
  64.5946495  56.5921746  88.3745118  63.6954954  56.4953014  88.8444192
  64.8275888  57.4607058  87.8911059  64.9846338  49.8364186  89.6903967
  64.3922974  50.4978879  90.5166097  64.4297885  48.7709674  89.1349553
  64.8792787  48.2238831  88.4007324  63.1053036  48.2712857  89.5263767
  62.4104874  49.1019389  89.3998074  62.7878476  47.0537185  88.6499504
  63.7210237  46.5498597  88.3958090  62.1939724  46.3483874  89.2314066
  62.0170778  47.3909476  87.3234949  61.0592848  47.6881864  87.7496021
  62.5164187  48.5696423  86.4840283  61.8869284  48.6806141  85.6003387
  62.4728503  49.4837676  87.0778633  63.5453049  48.3870734  86.1743984
  61.8750989  46.2055273  86.3833636  61.3319794  46.5130114  85.4895007
  62.8643512  45.8439766  86.1011703  61.3261718  45.4078263  86.8837324
  63.0020036  47.7776369  91.0835214  61.9683847  48.0618308  91.7781719
  64.1087249  47.1012116  91.5052398  64.8972377  46.7412575  90.9667982
  64.0694171  46.9075030  92.9886310  63.2105153  46.2826304  93.2310505
  64.9601238  46.3534121  93.2875108  63.9892692  48.2104202  93.8486125
  63.0383821  48.3789990  94.6083898  64.8327509  49.2582299  93.6286731
  65.5421791  49.2444613  92.8971599  64.8268790  50.5273875  94.4092561
  64.9632117  50.2769413  95.4620991  65.9302201  51.4336059  93.8922435
  65.7593267  51.5928151  92.8268360  65.8225626  52.4019191  94.3808516
  67.3689195  50.9807704  94.0700208  67.5420894  50.1006209  93.4507060
  68.0335440  51.7631588  93.7033734  67.7495724  50.6389216  95.5726859
  67.3467494  51.4139071  96.2251006  67.2677294  49.7031645  95.8553255
  69.2968713  50.5140792  95.8227435  69.6851209  49.6550032  95.2751495
  69.8013413  51.3967539  95.4301412  69.6121090  50.3656792  97.2566837
  70.6413432  50.2856484  97.3780120  69.2645082  51.1954211  97.7757645
  69.1521423  49.5093472  97.6260876  63.4930784  51.2943514  94.1992351
  63.0362651  51.8994773  95.1770096  63.0161567  51.2627176  92.9614735
  63.5469996  50.9260061  92.1578659  61.6672030  51.7140873  92.6423603
  61.4928973  52.6831297  93.1095508  61.5795967  51.8839380  91.1635507
  61.7076443  50.9146010  90.6817432  60.5852337  52.2415878  90.9009664
  62.6399676  52.8704645  90.6184090  63.5187946  52.8386115  91.2631139
  62.9577255  52.5388803  89.6301308  62.1222169  54.3622013  90.5224269
  62.9941659  55.2947597  90.4533021  60.8950018  54.5456978  90.5596629
  60.5174536  50.8789240  93.2974742  59.3826958  51.3224994  93.0692499
  60.7400492  49.8218752  94.1091798  61.6117402  49.2960728  94.0659714
  59.8335842  49.2907354  95.1125065  60.3809492  49.1256768  96.0416681
  59.0583163  50.0262551  95.3250008  59.1829011  47.9812441  94.6681558
  58.2012251  47.6538064  95.2695574  59.6018688  47.3243816  93.5689981
  60.5003465  47.5265956  93.1300763  58.8611593  46.2643634  92.8706847
  57.8130544  46.3912184  93.1411743  58.9808875  46.3481015  91.3470112
  60.0391851  46.3991493  91.0961460  58.5982946  45.4165783  90.9296175
  58.2635658  47.5180084  90.6375237  57.4932260  47.8219882  91.3465340
  59.1037817  48.7584181  90.4398698  58.5130055  49.5216852  89.9341517
  59.4294855  49.1362175  91.4099719  59.9765343  48.5144638  89.8344267
  57.5447615  47.0799762  89.3386769  57.0580481  47.9434337  88.8829772
  58.2723681  46.6639906  88.6419812  56.7947882  46.3247275  89.5743934
  59.4196616  44.8993020  93.2929198  60.5570030  44.7476311  93.6808164
  58.6099499  43.8818418  93.2148020  57.5909296  43.9202103  93.1808372
  59.2416524  42.5169962  93.1687344  60.0039398  42.4689210  93.9471782
  58.2052732  41.3580183  93.4029029  57.3445518  41.4762833  92.7441329
  58.6532331  40.3904624  93.1711640  57.7570080  41.4113208  94.9124699
  58.6156626  41.2236796  95.5579340  57.3910524  42.4093277  95.1509324
  56.6545833  40.3723490  95.2021107  56.8094440  39.4857347  94.5859825
  56.7108854  40.0507320  96.2414533  55.3001842  40.9618688  94.9195058
  55.2857627  41.9337206  94.6070251  54.1283566  40.3680842  95.0309456
  53.8857722  39.1809469  95.4103433  54.6529519  38.5633366  95.6738336
  52.9232431  38.8459637  95.4505662  53.1218902  41.0519212  94.6580055
  53.2542870  41.9973899  94.3008534  52.1859729  40.6548641  94.7163593
  59.7770531  42.3251065  91.7299750  59.3328004  42.8030097  90.7278895
  60.8427055  41.5147272  91.6694769  61.0849936  40.8779747  92.4285893
  61.7806160  41.4349637  90.5347405  61.3607124  41.9223437  89.6555154
  63.0804501  42.2518014  90.8190096  63.5281503  41.8525601  91.7291075
  63.9816322  42.1221116  89.5839244  64.9039188  42.6817755  89.7452418
  64.2202883  41.0710567  89.4157160  63.4636136  42.5210038  88.7120845
  62.8169637  43.7967860  91.0544725  63.7626952  44.3024366  91.2457760
  62.3492523  44.2253515  90.1678154  62.1559087  43.9274897  91.9110474
  61.9741607  39.9793882  90.1154754  62.4601576  39.0519323  90.7344761
  61.6033622  39.6856289  88.8576789  61.0805617  40.3516024  88.2907139
  61.8697763  38.4462987  88.1388188  62.4303637  37.7870541  88.8002198
  60.5693327  37.6528356  87.8078552  59.8349442  37.8531921  88.5889577
  60.1562713  38.0383892  86.8764895  60.7293080  36.1819772  87.6782020
  60.9563299  35.6591584  86.3881817  61.0978104  36.3089516  85.5382209
  60.9923065  34.2962048  86.2524494  61.1239432  33.8561446  85.2749204
  60.8581666  33.4663434  87.3867251  60.8706957  32.3971670  87.2441500
  60.7121818  33.9558023  88.6758817  60.6127159  33.2875337  89.5190852
  60.6952438  35.3669803  88.8476898  60.6578938  35.8083436  89.8330996
  62.7301470  38.6996542  86.9658960  62.5304506  39.5819486  86.1076438
  63.8397512  37.9516977  86.8782360  64.0566019  37.2257855  87.5613041
  64.8906842  38.0666612  85.8030495  64.5642374  38.8758925  85.1486173
  66.2511370  38.4486491  86.3903508  66.8744931  37.9725899  85.6324898
  66.4028781  39.9745144  86.5436650  67.3827863  40.2034852  86.9649213
  66.3078657  40.4505392  85.5673544  65.6262002  40.3529370  87.2084727
  66.7032330  37.8980256  87.7188339  67.6936236  38.2890921  87.9566206
  65.9992093  38.1962360  88.4947776  66.7461885  36.8108542  87.6659732
  64.9861295  36.8626210  84.9369278  64.7219996  35.6922091  85.3240662
  65.3678131  37.0207648  83.6464574  65.6760250  37.9283728  83.2976813
  65.4064080  35.9794960  82.5782941  65.5575928  34.9891665  83.0086643
  64.0795662  36.0308075  81.8615345  63.2735176  35.8043475  82.5589869
  63.9011979  37.0376684  81.4836413  64.0612381  34.8373643  80.4790267
  64.2453553  33.6349904  80.9415843  66.5751133  36.1949804  81.6375521
  66.8315018  37.3344717  81.2759436  67.2617634  35.2116525  81.1996403
  67.0332021  34.2641128  81.4954662  68.4170090  35.2030507  80.2665962
  68.1333539  35.6761933  79.3267153  69.5573322  35.9311230  80.9338817
  70.4212463  35.9393318  80.2688486  69.2565717  36.9551322  81.1513933
  69.8188535  35.4237895  81.8617748  68.8770516  33.7239227  79.9971948
  68.3184981  32.8225010  80.6512642  69.7437957  33.4535765  79.0050774
  70.2690145  34.1652856  78.4965011  69.9991858  32.0886509  78.5724262
  69.0053576  31.6446927  78.5303145  70.7360982  32.0849864  77.2063982
  71.7262304  32.5254643  77.3270571  70.8842020  31.0561992  76.8774674
  69.9302377  32.8887236  76.0917398  69.0364276  32.3291496  75.8140402
  69.5953955  33.8418117  76.5012225  70.8007514  33.1471706  74.8130636
  71.2666008  32.2089006  74.5098057  70.1469184  33.4572046  73.9983326
  71.7993345  34.1124133  74.9800730  72.0815431  34.2656238  75.9475521
  72.4320222  34.8494968  74.1065945  72.2751442  34.6667510  72.8259239
  71.6502857  33.9355414  72.4881432  72.7790170  35.2532684  72.1617347
  73.3905311  35.6781319  74.4943288  73.6405027  35.7421477  75.4831894
  73.8798930  36.2510524  73.8081241  70.8435302  31.2517018  79.5099628
  70.5682548  30.1030384  79.7530280  71.9339801  31.8580672  80.0778279
  72.0904816  32.8650444  80.0280596  72.9676579  31.1601609  80.7955228
  73.1055346  30.1767098  80.3461044  73.9068520  31.7013371  80.6744238
  72.6905807  30.9875723  82.2788537  72.4706159  32.0205133  82.9331482
  72.5242091  29.8382174  82.7964386  72.6603781  28.9671953  82.2851982
  72.1143456  29.6561800  84.1917033  71.1616655  30.1772795  84.2883790
  71.7875017  28.1538177  84.5672280  71.1051820  27.7515988  83.8185376
  72.7087326  27.5748849  84.5043643  71.1747894  27.9315295  85.9429799
  71.7791233  28.4790670  86.6657720  70.1861259  28.3904706  85.9424217
  71.0151311  26.4368006  86.4803031  71.1627999  26.2509294  87.7540841
  71.0062579  25.5258292  85.6445845  73.0855862  30.3451158  85.1919078
  72.6611861  31.1685721  85.9800974  74.3886710  30.1217424  85.0837781
  74.8053506  29.5243072  84.3710267  75.3595104  30.7385292  86.0109876
  75.0153812  30.5572956  87.0300996  76.7825184  30.0699056  85.8402136
  76.6694302  28.9999746  85.6708957  77.2781672  30.4810853  84.9597456
  77.6474675  30.3053835  87.0699444  78.6414367  29.8947524  86.8893628
  77.7680228  31.3779273  87.2191941  77.0865475  29.6942587  88.3285141
  76.1760999  28.8064565  88.2892409  77.4910887  30.1481075  89.4142331
  75.4343151  32.3420257  85.8149304  75.6675216  33.0101874  86.8132873
  75.2798167  32.9416858  84.6050295  75.2208798  32.4117463  83.7345832
  75.1789170  34.4176840  84.4016149  76.0138546  34.9103830  84.8989275
  75.2630428  34.6430915  83.3382410  73.8220568  34.9993787  84.9530950
  73.8466861  36.0271189  85.6427450  72.6981102  34.2614374  84.7881022
  72.6556409  33.4474968  84.1738271  71.4147954  34.5482291  85.4715577
  71.2114683  35.6113046  85.3428628  70.2941138  33.7287187  84.8155440
  70.3836116  33.8438622  83.7353637  70.4730595  32.6763242  85.0398521
  68.7913294  34.0711099  85.2252285  68.6534602  33.8109449  86.2744915
  68.4766922  35.5822511  85.1115466  67.4420545  35.7617848  85.4013354
  69.1404435  36.1414819  85.7705218  68.6281454  35.9086289  84.0829846
  67.8576136  33.2607061  84.3782135  66.8272578  33.4880508  84.6523389
  68.0170633  33.5027824  83.3273077  68.0501723  32.1988783  84.5391947
  71.4542869  34.3585351  86.9959060  70.7704746  35.1020079  87.6838657
  72.3346664  33.4849316  87.5365968  72.8689769  32.8012508  87.0010548
  72.5884236  33.4685992  89.0061680  71.6365340  33.6147991  89.5166777
  73.2638884  32.1432149  89.3768915  72.6833675  31.3381555  88.9261578
  74.2470968  32.1296491  88.9063297  73.4514244  31.8089026  90.8414945
  74.1119706  32.5412920  91.3062163  72.4945540  31.8687471  91.3606796
  74.0688093  30.3372346  91.0005401  74.7800999  30.1513032  90.1960180
  74.6226167  30.2746623  91.9374348  73.0459746  29.3274954  90.9801763
  72.3216344  29.4187650  91.6905371  72.9198251  28.3070564  90.1693088
  73.7581116  28.0091222  89.2518429  74.5910095  28.5840802  89.1149461
  73.5958439  27.1979460  88.6560224  71.8024434  27.6567298  90.1088641
  71.0160102  27.9382070  90.6930627  71.7098461  26.8624940  89.4754930
  73.6168340  34.5704175  89.3844234  73.4746056  35.1924125  90.4571417
  74.5473692  34.9304972  88.5257774  74.7093708  34.4775670  87.6265945
  75.4564530  36.0717947  88.8306579  75.9525326  35.8179803  89.7674699
  76.5569067  36.2566852  87.7610430  76.1111488  36.5958348  86.8253832
  77.5687996  37.2378561  88.3329567  78.3685921  37.3990765  87.6094941
  77.0764033  38.1855309  88.5471178  77.9894964  36.8317399  89.2531869
  77.2606922  35.0143467  87.5597631  76.6412686  34.3396891  87.2125694
  74.7028113  37.3481388  89.0357457  74.8431262  38.0762899  90.0054116
  73.8224554  37.6262209  88.0588601  73.7769550  37.0981520  87.1865466
  72.8244741  38.7304448  88.1414351  73.4116458  39.6430511  88.2392018
  71.9691285  38.7213409  86.9040033  71.6387044  37.6900203  86.7779922
  70.7669804  39.6948810  87.0011690  70.1843125  39.6468657  86.0816261
  70.1372205  39.4113512  87.8449745  71.1330094  40.7113978  87.1462705
  72.7344336  39.2568268  85.8008806  72.2844440  40.0505833  85.4448024
  71.8708935  38.6639580  89.3830929  71.7230918  39.6384898  90.1490050
  71.4199047  37.4847768  89.6954407  71.6791267  36.6450034  89.1786505
  70.5063799  37.2184703  90.8049872  69.7542005  38.0053796  90.7668266
  69.8947066  35.8027782  90.5888926  69.4584769  35.7515898  89.5912047
  70.6928212  35.0608371  90.6259250  68.8243893  35.4332038  91.6192593
  69.1842242  35.7213163  92.6082932  67.5139007  36.0906473  91.4962262
  66.8543923  35.7368956  92.2880333  67.6376496  37.1692987  91.5812720
  67.0773301  35.8508018  90.5267064  68.5795742  33.9372342  91.3095014
  67.8227774  33.5436924  91.9866086  68.2366653  33.8305735  90.2797037
  69.5087021  33.3814239  91.4405524  71.0508199  37.3852826  92.2116528
  70.3949702  37.8863177  93.1034974  72.3810751  37.0422272  92.3687880
  72.9125957  36.5236385  91.6691158  73.1436046  37.3865167  93.5426104
  72.4488758  37.1698402  94.3535147  74.3444086  36.5236248  93.7440746
  74.9891544  36.5608687  92.8664098  74.9316431  36.8848121  94.5871676
  73.8943017  35.1369767  93.9895238  73.3792949  35.0718936  94.9479677
  73.1819821  34.8299351  93.2243421  75.1281732  34.2014740  93.9789597
  74.7934366  33.1652612  94.0082478  75.6726926  34.3356658  93.0447384
  76.0654936  34.4559475  95.1432437  76.3669115  35.5033167  95.1389228
  75.5311437  34.2819456  96.0774194  77.2840019  33.5945090  95.1075177
  77.8855590  33.8117898  95.9260467  77.0030935  32.5940846  95.1401917
  77.8118477  33.7771524  94.2313927  73.4713797  38.8609576  93.7017597
  73.3409567  39.4618225  94.7712734  73.6748827  39.5237950  92.5385424
  73.6223458  39.0853975  91.6183880  73.9937506  40.9539892  92.5074135
  74.7730111  41.2014198  93.2276484  74.4855330  41.2830679  91.1083188
  75.2042652  40.5237927  90.8011861  73.6436993  41.2251073  90.4173287
  75.1576830  42.7043378  90.9751504  75.2437821  42.9478123  89.9157122
  74.4918836  43.4452957  91.4188066  76.5419056  42.8471382  91.6194289
  76.6572622  43.2264721  92.7988480  77.5350960  42.3482558  91.0659582
  72.7768182  41.7751300  92.9038356  72.8470353  42.7785207  93.6385141
  71.5767502  41.1996447  92.6692110  71.4744978  40.3716282  92.0832667
  70.2962767  41.6819748  93.2164151  70.4147682  42.7631856  93.1421885
  69.1305713  41.0885810  92.3944121  69.1901490  40.0013658  92.4451613
  68.1916510  41.3785236  92.8666094  69.0824354  41.5045294  90.9232913
  70.0760636  41.3154947  90.5161200  67.9527666  40.6735070  90.2071425
  67.9042601  40.9567366  89.1558518  68.1769137  39.6097306  90.2856869
  66.9931801  40.8782464  90.6818286  68.7639582  43.0126070  90.7032825
  68.7476545  43.2283483  89.6346216  67.7909775  43.2462277  91.1361694
  69.5311578  43.6207552  91.1847138  69.9679825  41.4217991  94.7136517
  69.4978841  42.3234346  95.3890385  70.2491908  40.2901126  95.3119883
  70.4598406  39.4567275  94.7627005  70.3185065  39.9988622  96.7888441
  69.4393877  40.2808260  97.3694871  70.4760881  38.4176809  96.8714223
  71.3132892  38.1105624  96.2455049  70.7229931  38.1357528  97.8942113
  69.2537482  37.6790266  96.4447559  69.0284544  37.9355773  95.4094593
  69.4587118  36.6090013  96.4715134  68.0296201  37.9724808  97.3067896
  68.2512326  37.7079954  98.3403588  67.8271820  39.0437252  97.2869635
  66.8296795  37.2504133  96.8742861  66.9585948  36.5836878  96.1146893
  65.6062715  37.3569887  97.3479280  65.4015927  37.9761457  98.4575844
  66.1860979  38.3812661  98.9670280  64.4544247  38.0609213  98.8265338
  64.5921289  36.8951082  96.7510435  64.7023620  36.4140971  95.8589048
  63.6665649  37.0063875  97.1619161  71.4227364  40.8395795  97.4226030
  71.2753610  41.1465217  98.5658309  72.5573822  41.1411803  96.8471682
  72.9165125  40.7239664  95.9882061  73.4356229  42.2050600  97.4961902
  73.5201173  42.0680726  98.5750118  74.8153535  42.0554581  96.8293630
  75.1247756  41.0133822  96.9138502  74.7050780  42.2701308  95.7661066
  75.9577182  42.9484975  97.3903463  75.7972333  43.9908266  97.1146806
  75.9753161  42.9055482  98.4792412  77.3315486  42.4236316  96.7931933
  77.6045987  41.1841756  96.6255646  78.2241672  43.2720752  96.4808975
  72.8155076  43.6425943  97.3571169  72.8415283  44.3156648  98.4020676
  72.1045109  43.9935755  96.2621961  71.9947069  43.4083414  95.4341508
  71.4084064  45.3163508  96.1965056  72.1708275  45.9933509  96.5834465
  71.0517682  45.8360423  94.7526100  70.5510630  46.8014873  94.8264805
  71.9668019  45.9459561  94.1694592  70.3918502  45.1221145  94.2610752
  70.1246129  45.3900214  97.1189143  69.5143987  46.4745051  97.1704765
  69.8265266  44.2857425  97.7599689  70.3873416  43.4367697  97.6958207
  68.6619248  44.1567204  98.6306321  68.8514081  43.3344333  99.3213731
  68.5886599  45.0646288  99.2277099  67.2774221  43.9113463  97.9611504
  66.2723181  44.1949036  98.6314504  67.1968287  43.4375620  96.7354988
  67.9945459  43.0888661  96.2053342  65.8932591  43.3706602  96.0092128
  65.2676749  44.2086943  96.3191446  66.1611868  43.3714622  94.5016198
  66.6650363  42.4255901  94.3008491  64.8967451  43.4975515  93.6673580
  65.1566468  43.4912526  92.6094790  64.2319128  42.6609329  93.8829409
  64.3924179  44.4324500  93.9110206  66.9975608  44.6557549  94.1129266
  67.1879000  44.6561463  93.0393654  66.4345795  45.5508747  94.3811254
  67.9453827  44.6489957  94.6497595  65.2482725  41.9867704  96.2953302
  65.9884480  41.0603935  96.5113569  63.9779250  41.8610351  96.4136751
  63.3677680  42.6555019  96.6032189  63.2560700  40.6031605  96.2968450
  63.7246997  39.8322932  96.9067216  61.8215482  40.7465491  96.8419110
  61.8763561  40.9880408  97.9031159  61.3446788  41.5925063  96.3461873
  60.9365155  39.5196400  96.6675419  59.9031269  39.7765176  96.8983199
  60.9590074  39.1947633  95.6275184  61.4014485  38.3739725  97.5786161
  60.5575142  37.4784855  97.7931339  62.5851565  38.2913453  97.8710361
  63.3102676  40.1534088  94.8788536  62.5718124  40.6282439  93.9812324
  64.2836257  39.2802999  94.6058039  64.8585839  38.8700090  95.3412800
  64.6516051  38.8086774  93.2904716  63.7992293  39.0825403  92.6684235
  65.9851045  39.5047937  92.8650064  66.2770004  39.1584236  91.8737592
  65.8419371  40.5846619  92.8441738  66.7699925  39.2573261  93.5804305
  64.7570005  37.3118549  93.0627139  65.1727773  36.6261385  93.9800228
  64.2954462  36.8631674  91.9211774  63.9350606  37.5088866  91.2180176
  64.2062440  35.4067499  91.4436689  65.0948889  34.8854752  91.7999847
  62.9859661  34.7030165  92.0087669  62.6698951  35.2013289  92.9249713
  62.1601412  34.7802319  91.3024206  63.2698521  33.2398920  92.2987039
  64.2681402  32.7539498  91.8043423  62.4997605  32.5365274  92.9684497
  64.1430053  35.3707320  89.9065407  63.9008976  36.3992926  89.3188017
  64.3211868  34.1881432  89.3060214  64.4662511  33.2961745  89.7774180
  64.3112084  34.1525899  87.8588010  63.3673993  34.5747868  87.5114629
  65.1052672  34.8035687  87.4936729  64.4855778  32.7783114  87.2212978
  64.8675252  31.8615663  87.9056964  64.2606518  32.6524774  85.9048976
  64.0338905  33.4472801  85.3069700  64.3125947  31.4184789  85.2033442
  64.9312859  30.7589223  85.8107008  62.8981442  30.8482330  85.0192584
  62.2339957  31.6747726  84.7632273  62.9167379  30.1773057  84.1611029
  62.2572293  30.0699505  86.2306056  62.1796810  30.7430188  87.0839359
  61.2413259  29.7740273  85.9648359  63.0181078  28.8583924  86.6421863
  64.0191641  29.1622021  86.9462249  62.5365478  28.4241564  87.5169777
  63.1293378  27.8550501  85.6333966  62.7038778  28.0706702  84.7320883
  63.7237422  26.6724050  85.7359053  64.0350831  26.2249684  86.8852280
  63.8271931  26.7746925  87.7184020  64.4914969  25.3179044  86.9725600
  64.0835454  25.9840934  84.7079774  63.9157931  26.3443362  83.7695026
  64.5375834  25.0805408  84.8329974  64.9252490  31.5396406  83.8667775
  64.6061902  32.4801178  83.1317564  65.8137532  30.6188773  83.5343970
  66.1456569  29.9148937  84.1920583  66.4355242  30.4960375  82.1745444
  67.0165902  31.4115978  82.0634544  67.3797382  29.2116711  82.0537095
  67.6465406  29.2815530  80.9989130  68.6275939  29.1947586  82.9216215
  69.1803807  28.2708732  82.7469968  69.2571535  30.0467765  82.6708428
  68.3401979  29.2517286  83.9717745  66.7326448  28.0017804  82.4081431
  67.3599450  27.2548011  82.3129275  65.3927863  30.3980749  81.0364273
  64.2176552  30.0838570  81.2562901  65.8413630  30.9141347  79.8754906
  66.6733261  31.4933996  79.7593657  65.0530976  30.6174973  78.6294241
  64.6931243  29.5894439  78.6201183  63.9457630  31.6433028  78.6170659
  63.4662205  31.6568802  79.5964117  64.3818713  32.6306917  78.4617262
  62.6853618  31.3476587  77.3468672  62.3294886  32.4801313  76.8166753
  65.9248402  30.8443849  77.3811328  66.7600829  31.7032481  77.2956283
  65.4790333  30.3598974  76.1859452  64.8955521  29.5247697  76.1531477
  65.7127656  30.8715135  74.8800814  66.1358900  31.8713403  74.9677804
  66.7453625  29.9781061  74.1437822  67.7216911  30.1123456  74.6098208
  66.4675934  28.9333516  74.2816947  66.8710717  30.2520162  72.6778422
  66.5410204  31.3462514  72.2052006  67.3869300  29.3301342  72.0044476
  64.3958457  31.0389840  74.0811068  63.7190374  30.0678673  73.8168442
  64.1000245  32.2948620  73.7709999  64.7347647  33.0710750  73.9545102
  62.8530495  32.7056898  73.1422641  62.0737797  32.2613430  73.7619210
  62.6888476  34.2618602  73.1366820  61.6557038  34.4486974  72.8461494
  62.8730698  34.9080131  74.4527930  62.7416529  35.9858794  74.3501837
  62.1382161  34.5169193  75.1550475  63.8771889  34.6983297  74.8225093
  63.6773767  34.8703797  72.1498379  63.5664673  35.9545081  72.1438889
  64.6944201  34.6120848  72.4479471  63.4817537  34.4802305  71.1512856
  62.6594874  32.1609109  71.7198357  61.5951783  32.3501475  71.0793882
  63.6744492  31.4897345  71.1774710  64.5766273  31.4164621  71.6486485
  63.6657034  30.8149021  69.9426358  63.2887367  31.5649606  69.2455363
  65.0388809  30.3629971  69.4213369  65.6080711  29.9209054  70.2384629
  64.9007183  29.5839420  68.6709968  65.8353703  31.5217040  68.8130842
  65.3238945  31.8490991  67.9078536  65.8123919  32.3559208  69.5131988
  67.2833553  31.2364898  68.4617334  67.3111388  30.5199556  67.6410898
  67.7430582  32.1552558  68.0993025  68.0918614  30.7097076  69.5838655
  67.6700144  30.7721245  70.5095963  69.2957848  30.1671240  69.5274683
  70.1234755  30.2829851  68.4953766  69.8438283  30.8212470  67.6743992
  71.0405956  29.8353256  68.5226102  69.7104524  29.4769716  70.4994697
  69.1175593  29.3416256  71.3185689  70.6375718  29.0548765  70.4654956
  62.7508875  29.5463301  70.0120310  62.6365353  28.8592965  68.9932260
  62.0510578  29.2498790  71.1310419  62.2480423  29.6880251  72.0296169
  60.9534553  28.2891011  71.1952957  60.5082923  28.2611594  70.2004477
  61.5394592  26.9309104  71.6182466  60.9176229  26.1427855  71.1948657
  62.5290337  26.8316115  71.1724625  61.6536366  26.7082626  72.9941868
  62.0328460  25.8192444  73.1512953  59.7840078  28.6732786  72.1162104
  59.9129663  29.5898196  72.8802215  58.6346628  28.0747647  71.8377000
  58.5714955  27.2628417  71.2253956  57.3234562  28.5099861  72.3742033
  57.3245830  29.5903288  72.5138989  56.1720432  28.2454410  71.3704172
  56.2998815  27.1955620  71.1080374  54.7937634  28.5045701  71.9806800
  54.0232841  28.3049390  71.2364861  54.6465871  27.8506762  72.8405208
  54.7275958  29.5446614  72.3008171  56.2458905  29.1352749  70.1014793
  55.4115716  28.8982301  69.4417618  56.1944489  30.1852402  70.3897560
  57.1852229  28.9479535  69.5797656  57.1103571  27.8885129  73.7054283
  56.6554280  28.5956107  74.6127846  57.3788975  26.5317246  73.9481834
  57.7744623  25.5637876  72.9442905  58.8590750  25.5119244  72.8435861
  57.3757669  25.8213419  71.9629029  57.1938142  24.2448251  73.4592676
  57.7798453  23.3945744  73.1108820  56.1734437  24.0976223  73.1018933
  57.2342690  24.3559425  74.9722380  58.1652053  23.9576969  75.3756206
  56.4211805  23.7962569  75.4339744  57.0980922  25.9279965  75.2528911
  56.1131989  26.2446721  75.5940326  57.9413334  26.3984521  76.4565968
  57.5515332  26.2081795  77.6024741  59.1331948  26.8902013  76.0346710
  59.4931815  26.8166793  75.0824270  60.0052965  27.5891241  76.9830288
  60.1188539  27.0665777  77.9334555  61.3797482  27.6636317  76.2717024
  61.6096194  26.6992789  75.8175489  61.3338635  28.3936421  75.4635243
  62.5106676  28.0545248  77.2668476  63.3014108  28.5707073  76.7219884
  62.1144194  28.7594650  77.9977130  63.1148805  26.8488952  78.0057710
  64.2647075  26.4283408  77.6052330  62.5319352  26.3897276  78.9848810
  59.3922512  28.9641377  77.4510030  59.6733574  29.3206647  78.5842598
  58.5738907  29.7027609  76.6832970  58.3615093  29.4580406  75.7169967
  57.9109655  30.9020776  77.1192523  58.5916816  31.4836599  77.7400018
  57.5180065  31.7330276  75.8936441  56.8568196  31.1865463  75.2207723
  56.5249145  32.8664244  76.1319342  56.3266324  33.3786987  75.1895227
  55.5938903  32.4584590  76.5252856  56.9442809  33.5730209  76.8477255
  58.8615414  32.0168709  75.1346919  59.3791570  31.0683622  74.9937583
  58.6170657  32.3965861  74.1427174  59.8164796  32.9731734  75.7724249
  60.7009062  33.0778135  75.1444819  59.3363084  33.9446905  75.8886269
  60.1098973  32.5955989  76.7516492  56.6680725  30.5636548  77.9829918
  56.5319915  31.1365132  79.0811618  55.9296521  29.4990652  77.5930259
  56.0441955  28.9718299  76.7266192  54.8612578  29.0549572  78.4969087
  54.2452428  29.9499029  78.5807117  54.1837723  27.8502716  77.9229683
  54.9040315  27.0357397  77.8317299  53.4039986  27.5108976  78.6040625
  53.5662602  28.1547651  76.5367794  53.2054023  29.1832881  76.5223548
  54.3405148  28.0776561  75.7728744  52.3807659  27.1812724  76.1781703
  52.0919724  26.2203744  76.9493819  51.6295947  27.4304129  75.2102485
  55.2604692  28.6323171  79.9312587  54.7795230  29.1274881  80.9840651
  56.3228201  27.8428916  79.9859470  56.7645017  27.4270387  79.1646736
  56.9774156  27.4894270  81.2879393  56.2161065  27.1519305  81.9910166
  57.9652254  26.2964853  81.0880959  58.4341591  26.0489167  82.0408779
  57.4181147  25.4291639  80.7175798  58.7335180  26.5753595  80.3684171
  57.6429629  28.7581103  81.9614228  57.7894987  28.7941476  83.1559282
  58.1770040  29.7345176  81.1963656  58.2463283  29.6887972  80.1785442
  58.7168114  30.9828492  81.7984317  59.4551794  30.7634681  82.5706639
  59.4098489  31.7973429  80.6250155  60.3004034  31.2675708  80.2868765
  58.7320494  31.8615076  79.7734399  59.7907509  33.2007269  81.0808679
  58.8631599  33.6711487  81.4081056  60.8216676  33.1352696  82.2183979
  61.0818922  34.1465902  82.5323796  60.3982733  32.5910914  83.0628652
  61.7176807  32.6211459  81.8691628  60.4410135  34.0665226  79.9104851
  60.6948201  35.0578488  80.2875335  61.3447289  33.5737219  79.5513174
  59.7301850  34.1627919  79.0895353  57.6206861  31.7755972  82.5288915
  57.7648543  32.0884063  83.7373488  56.5519251  32.1479683  81.8738341
  56.3723613  31.8947345  80.9010259  55.4547419  33.0117356  82.5078497
  55.8400800  33.8552752  83.0806663  54.6220125  33.5493393  81.3252920
  54.1046042  32.6821944  80.9162710  53.5543602  34.5757596  81.7227467
  53.0152223  34.9023207  80.8335572  52.8549159  34.1200568  82.4248030
  54.0331887  35.4344751  82.1937421  55.5342418  34.1965568  80.3068758
  54.9407854  34.5741787  79.4742616  56.0722174  35.0225144  80.7723151
  56.2478886  33.4609320  79.9384719  54.6663028  32.2057064  83.5450763
  54.3029557  32.7887998  84.5686237  54.5692922  30.8925679  83.5647909
  54.9231538  30.3005361  82.8147594  53.9715428  30.1650060  84.6188914
  52.9755169  30.5188981  84.8873813  53.9389017  28.7083479  84.0660182
  53.4915422  28.0476748  84.8063138  53.3483787  28.6799695  83.1493214
  54.9554395  28.3784343  83.8523952  54.7998834  30.3161145  85.9915339
  54.1380410  30.4355334  87.0349211  56.1485491  30.3489033  85.9302335
  56.6877214  30.1986367  85.0762042  56.9418908  30.6054981  87.1012514
  56.4876426  29.9897806  87.8785475  58.3731767  30.3258660  86.6606102
  59.0509611  30.4970643  87.4972687  58.4569555  29.2901168  86.3326096
  58.6375794  30.9903432  85.8383414  56.9746504  32.0309916  87.7328187
  57.1190520  32.0318994  88.9753615  56.6832918  33.1360383  86.9748050
  56.5575610  33.1170817  85.9626374  56.5272807  34.4678425  87.5849694
  57.2666202  34.5275772  88.3837697  56.8706506  35.6306443  86.5516854
  57.8201211  35.4348926  86.0518910  55.8564986  35.7106082  85.4236261
  56.1310511  36.5174126  84.7436322  55.8430724  34.7656573  84.8790854
  54.8672379  35.9056271  85.8376100  56.9629031  36.9146000  87.3497226
  57.1985713  37.7421746  86.6809329  56.0103752  37.1056988  87.8425773
  57.7476571  36.8203445  88.1015727  55.1596023  34.6679013  88.3163085
  55.1241849  35.1917717  89.4238971  54.1240748  34.0764206  87.7782284
  54.1413496  33.5524549  86.9037101  52.7643902  34.1496329  88.4765458
  52.7729364  35.1583418  88.8908145  51.5686869  33.9920698  87.5695958
  50.7740721  34.3006546  88.2500222  51.5865468  34.9138341  86.3018649
  50.6902421  34.7329699  85.7077102  51.6131237  35.9585656  86.6113776
  52.4694885  34.6911695  85.7023754  51.2605103  32.5090230  87.0660510
  50.3809592  32.5180325  86.4213030  52.1158308  32.1298828  86.5063880
  51.0741449  31.8631689  87.9239717  52.6037602  33.0758646  89.5683874
  51.8838018  33.3401798  90.5419309  53.3900724  32.0187448  89.5684734
  53.9238934  31.7404066  88.7463435  53.5973623  31.1390654  90.6898705
  52.5874220  30.9626836  91.0587174  54.3038501  29.8241644  90.2516088
  53.7291135  29.3769696  89.4405754  55.2835799  30.0750044  89.8473899
  54.4831801  28.7932619  91.3379665  54.7013794  29.3083514  92.2719798
  53.5388163  28.2671901  91.4767944  55.6317840  27.7191760  91.0647119
  55.7553555  27.4431054  89.8417221  56.2810922  27.2818358  91.9927877
  54.3919635  31.7077997  91.8116250  53.9634620  31.7448553  92.9984256
  55.5732322  32.2248397  91.4319284  55.9225655  32.2494723  90.4734685
  56.5189005  32.8506366  92.5214782  56.5299096  32.2042858  93.3995155
  57.9434133  32.9625796  91.8842901  58.2758190  31.9660821  91.5923707
  57.8723764  33.5546351  90.9718258  58.9778382  33.5693247  92.7662143
  59.9260592  33.5783538  92.2309619  58.7054427  34.6090040  92.9512562
  59.1903180  32.8728290  94.1239761  58.2293460  32.8252665  94.6366915
  59.5022667  31.8452102  93.9339845  60.1722846  33.4925357  95.0396686
  61.1073087  33.0851216  95.0333621  59.9810869  34.5446160  95.8918931
  58.7586476  35.0629899  96.0099358  57.9855193  34.6755501  95.4685999
  58.5950145  35.8485662  96.6399591  60.9803563  35.1231421  96.4502168
  61.9278465  34.7994988  96.2586820  60.8266771  35.9072002  97.0839686
  56.0365689  34.1925931  93.0494081  56.3195455  34.4510166  94.2418811
  55.4424319  34.9952169  92.2235663  55.2614927  34.7938919  91.2396633
  54.9894208  36.2727833  92.6809722  55.0415321  36.3654992  93.7658759
  55.9399945  37.2998446  92.0136489  55.8301781  37.1703425  90.9373351
  55.5498006  38.2873919  92.2579234  57.4171201  37.3455048  92.2899323
  57.9251474  37.2195350  93.6144972  57.2601083  37.0273763  94.4438456
  59.3408810  37.3532987  93.8268930  59.7177708  37.2949213  94.8374487
  60.2492040  37.5539425  92.7921666  61.5358193  37.5567590  93.0612155
  62.0233071  37.9682426  92.3181861  59.7005766  37.6110804  91.4816416
  60.3639123  37.6560734  90.6319944  58.3500983  37.6097863  91.2765454
  57.9828670  37.8243591  90.2837710  53.4563652  36.5122642  92.4172590
  52.7933432  36.9751826  93.3135295  52.9498681  36.1949362  91.2481122
  53.4675334  35.6129497  90.5886171  51.6164582  36.6013337  90.7093335
  51.0276745  35.6944574  90.5736300  51.1180281  37.1938841  91.4766588
  51.5506626  37.4035439  89.3834730  52.5676050  37.6122006  88.7947662
  50.3459511  37.8311143  89.0180282  49.0743444  37.6574389  89.6935637
  48.8755833  38.4835774  90.3768959  49.0647558  36.7437757  90.2861627
  48.0281615  37.6018165  88.5684265  47.0209815  37.8112392  88.9297552
  47.9960838  36.6263079  88.0806733  48.5455970  38.6880668  87.6463187
  48.2479473  39.6823114  87.9794710  48.1780257  38.5702758  86.6281335
  50.0866003  38.4770732  87.7400936  50.3770415  37.8453936  86.8997082
  51.0352662  39.7516887  87.4579754  51.1583887  40.6889020  88.2857564
  51.5810214  39.8885470  86.2287304  51.2408099  39.4268941  85.3840092
  52.7548593  40.7584900  86.0432744  53.4583998  40.7685251  86.8750660
  53.5931795  40.2203650  84.8597104  52.9330019  40.0489993  84.0104158
  54.6448187  41.2427710  84.3833283  55.2107969  40.8232256  83.5512560
  54.1436014  42.1547534  84.0576799  55.3246716  41.4747432  85.2032461
  54.2386078  38.8981132  85.2697060  54.8323561  38.5106743  84.4404819
  54.8833525  39.0601297  86.1328320  53.4622418  38.1779656  85.5261800
  52.2065786  42.1747738  85.9101237  51.2147831  42.3609594  85.2043906
  52.6948817  43.2742879  86.5713313  53.3451622  43.1928849  87.3517166
  52.3627340  44.6491335  86.2610994  51.3915089  44.4983420  85.7924128
  52.2643143  45.5422579  87.4517911  53.2685847  45.7854232  87.7995017
  51.7929226  46.4796250  87.1554960  51.4693610  44.9239604  88.6046317
  52.0549347  44.1661109  89.3981686  50.2355261  45.2508074  88.5848420
  53.3233633  45.3882164  85.2585000  52.8922293  46.3454426  84.6572448
  54.5653446  44.9210994  85.0993034  54.8638526  44.0512360  85.5417153
  55.6434631  45.5336377  84.3125376  55.2152475  46.3302830  83.7039431
  56.7126038  46.1384297  85.1808548  56.9453765  45.3375674  85.8825075
  58.0284965  46.4600320  84.5058336  58.7146637  46.8898282  85.2355363
  58.4598025  45.5467517  84.0964692  57.8598086  47.1751078  83.7005362
  56.1791377  47.4110957  85.9336032  56.9734501  47.8269857  86.5536271
  55.8587798  48.1563246  85.2064476  55.3347334  47.1328288  86.5650399
  56.3065943  44.3981410  83.4548467  57.0428940  43.5924798  84.0534416
  56.1244225  44.4300483  82.1307251  55.4253033  44.9980542  81.6540005
  56.9414835  43.6344196  81.2798493  57.4117081  42.8519382  81.8762602
  56.1312716  42.9712810  80.2215565  55.4117672  42.3084859  80.7040027
  55.5581565  43.7359458  79.6975467  56.9482999  42.1303176  79.1491447
  57.6299202  42.8201570  78.6507143  57.8773304  41.0145475  79.8073631
  58.4093073  40.4747833  79.0241407  58.5985162  41.4876931  80.4743525
  57.2624585  40.3166291  80.3752381  56.0072117  41.5470009  78.0927017
  56.5849986  40.9755360  77.3669057  55.2804170  40.8936638  78.5746277
  55.4841361  42.3577161  77.5837806  58.0493015  44.5498076  80.6215789
  57.7197777  45.4768385  79.9134233  59.2988583  44.1247703  80.7002493
  59.5554746  43.2829776  81.2165516  60.4644564  44.7937400  80.0660532
  60.0464745  45.6416489  79.5250942  61.4474150  45.5455210  80.9503108
  62.0180281  44.8369960  81.5498979  62.4387958  46.3333263  80.0568713
  63.1458219  46.8733981  80.6872879  62.9825781  45.6375658  79.4157113
  61.8887156  47.0417456  79.4389574  60.6861681  46.4834203  81.9589242
  61.4076644  47.0116390  82.5804180  60.0878331  47.2062542  81.4040570
  60.0332294  45.8824267  82.5922210  61.1248157  43.8099672  79.1254582
  61.6500528  42.8056981  79.5627388  61.0671491  44.1624220  77.8053698
  60.6552476  45.0322472  77.4642893  61.6156505  43.2817003  76.7438651
  61.7311764  42.2623363  77.1141420  60.5934390  43.2963044  75.5541425
  60.3396422  44.3267178  75.3014746  61.0551179  42.8562315  74.6688571
  59.3481327  42.5437398  75.8970275  59.3165787  41.5487376  76.5987981
  58.2265432  43.0254794  75.3553874  57.3353438  42.5596428  75.5278464
  58.2607415  43.8595085  74.7685388  63.0206932  43.6988469  76.3259981
  63.1331015  44.3817418  75.3014274  64.0506472  43.3170431  77.0379329
  63.9962842  42.6910956  77.8419849  65.4604380  43.8077566  76.6918209
  65.3135726  44.8208110  76.3193673  66.3897922  43.7694956  77.9769141
  65.8269134  44.2031060  78.8026205  66.5664041  42.7233613  78.2242992
  67.7547176  44.4712078  77.9277030  67.8103004  45.6627254  77.6530926
  68.7773150  43.7016801  78.1156840  69.7201419  44.0800008  78.0370871
  68.6389950  42.7171453  78.3423203  66.1576915  43.0163468  75.6047293
  67.1879847  43.4953897  75.1142545  65.6915491  41.7847370  75.3472006
  64.8390993  41.4274645  75.7777623  66.3221936  40.8124195  74.4420802
  67.2346530  40.4870409  74.9428888  65.3922383  39.6343513  74.2028323
  65.8719672  38.9227442  73.5320924  65.1722262  39.1458371  75.1524415
  64.4643490  39.9887148  73.7542445  66.7447924  41.4145127  73.0680856
  66.2134638  42.3891429  72.5453260  67.8266335  40.8538518  72.5412681
  68.4182889  40.2220788  73.0798298  68.3096455  41.0421022  71.1864214
  67.5572225  40.7108171  70.4720538  68.4865650  42.1005116  70.9964516
  69.6143020  40.2446105  70.9917420  70.1931713  39.6380818  71.9117281
  70.0879406  40.2059092  69.7386116  69.5039311  40.3399106  68.9135853
  71.5378380  39.9602333  69.4301650  72.1721402  40.3824045  70.2098053
  71.7109415  38.4142238  69.3534322  72.7771892  38.1984987  69.4186576
  71.2448282  37.9876896  70.2425527  71.1862221  37.6910970  68.1938850
  70.0964583  37.6921694  68.1869096  71.5124538  38.1508815  67.2603005
  71.7461312  36.2599400  68.3403381  72.7803472  36.3232742  68.6794465
  71.1859959  35.7441258  69.1213534  71.7006354  35.4426012  67.1043114
  70.9104893  34.8015423  67.0248552  72.5373831  35.4350748  66.1050741
  73.6949074  36.0953273  66.1591133  73.9444708  36.6220305  66.9957496
  74.3329154  36.0725032  65.3621721  72.3714520  34.6927493  65.0701325
  71.5608083  34.0769193  65.0076663  73.0524804  34.7185544  64.3104411
  72.0004200  40.6613937  68.1711968  71.1658320  40.7657586  67.2658652
  73.3170386  41.0138704  68.0640818  74.3242817  40.8930681  69.1382252
  74.1636252  39.9952361  69.7352628  74.2822757  41.7422707  69.8210290
  75.6776894  40.8374065  68.3859318  75.9604702  39.8290559  68.0865369
  76.5069201  41.2427293  68.9645202  75.2747259  41.7306561  67.1981498
  75.9893743  41.6432095  66.3796048  75.2469749  42.7806255  67.4871939
  73.9108358  41.2463334  66.7823644  73.3287502  41.9477370  66.1863878
  73.8743539  40.1634730  65.7393842  74.1718403  38.9631813  66.0087322
  73.6581243  40.5560891  64.5071614  73.1975623  41.4338084  64.2681308
  74.0516237  39.7849349  63.3833376  75.1346018  39.6669403  63.4023126
  73.6194275  38.7893285  63.4753847  73.6645346  40.3483389  62.0862914
  73.0097792  41.3834919  62.1014053  74.2169109  39.8535924  60.9484087
  74.7872909  39.0084727  60.9782803  74.1221191  40.3575364  59.6215353
  73.1081333  40.1916376  59.2592369  74.2797827  41.4355788  59.6476004
  75.1057315  39.7444966  58.6176953  75.6849220  38.7044946  58.9362622
  75.2731899  40.3415795  57.4584119  74.6709352  41.0895533  57.1140557
  76.3929269  39.9640357  56.5251937  77.3521511  40.2080913  56.9807806
  76.3848227  38.8870860  56.3568957  76.2530028  40.6969802  55.1919867
  75.3498646  41.5187495  55.0687605  77.1604601  40.5180974  54.2033754
  78.0613757  40.0549254  54.3187997  76.8814465  41.0042987  52.8566582
  76.7026489  42.0790808  52.8215419  78.1484129  40.5578521  52.0715089
  78.0585968  40.8679361  51.0306122  79.0315820  41.0180326  52.5126483
  78.2421124  39.4718388  52.1191202  75.5743891  40.3955470  52.2545652
  75.4165269  39.1706789  52.2111985  74.7430986  41.2695957  51.7419945
  74.9523615  42.2441572  51.5228072  73.3640091  40.8054250  51.4517221
  73.0861389  40.3344245  52.3947699  72.4725877  41.9558360  51.0993417
  72.9206747  42.3057623  50.1696755  71.0131123  41.7053199  50.6619382
  70.5279279  42.6576085  50.4491905  71.0036789  41.0858109  49.7652356
  70.4745835  41.1959430  51.4618589  72.4968846  42.8790287  52.1215908
  71.9137047  43.6351950  51.8899021  73.1843587  39.7388997  50.4418689
  72.3350096  38.8974060  50.6177031  74.0932816  39.6270394  49.4111235
  74.7924451  40.3473273  49.2325183  74.1859160  38.5125672  48.4642360
  73.2058617  38.2640639  48.0590820  75.1884017  39.0292606  47.3857601
  75.3299613  38.2650267  46.6231583  74.7916807  39.9324969  46.9233508
  76.1465145  39.2535924  47.8555996  74.6007275  37.1715151  49.0719069
  74.4573762  36.1634532  48.4462819  75.3259712  37.2008990  50.1857060
  75.3590133  38.0299524  50.7795075  76.1612641  36.0933045  50.7181400
  76.1946758  35.2528961  50.0250040  77.5879134  36.7046151  50.9310608
  77.4894456  37.5041109  51.6638812  78.2052162  35.9293956  51.3856260
  78.3572780  37.2576707  49.7792624  77.9180611  38.2143317  49.4975168
  79.3760334  37.4606667  50.1097429  78.4186690  36.3610347  48.5339460
  78.4465392  36.9180803  47.4323222  78.4604264  35.0841233  48.7009093
  75.5874604  35.5018051  51.9873526  75.9794906  34.4377190  52.4370360
  74.5888657  36.2109234  52.5961393  74.1562285  37.0540845  52.2166793
  74.0655076  35.7659141  53.8972955  74.8025713  35.4537124  54.6368204
  73.3950314  36.9942630  54.5480767  74.1080791  37.8194371  54.5226718
  72.5496961  37.2853778  53.9250516  72.8781559  36.8402273  56.0356532
  72.1106899  36.0658007  56.0633524  74.0955721  36.4623406  56.9632614
  73.7498927  36.3526281  57.9916898  74.5319518  35.5218352  56.6253583
  74.8481902  37.2493930  56.9154236  72.2826863  38.1662709  56.5375772
  71.9315383  38.0426012  57.5620658  73.0476032  38.9427783  56.5081430
  71.4475389  38.4552911  55.8995016  73.2550457  34.4494858  53.6821433
  72.2927378  34.5397776  52.8917470  73.4815166  33.3220735  54.3488231
  74.3443688  33.1567127  54.8674426  72.5267539  32.1844333  54.4239403
  72.2603272  31.7996218  53.4398015  73.2244136  31.0506243  55.2031699
  72.5538172  30.1952233  55.2792851  74.1326683  30.7546600  54.6790643
  73.4815281  31.4021064  56.2030070  71.2127693  32.6482268  55.0456666
  71.0908287  33.5451632  55.8866028  70.1740138  31.8112937  54.7544139
  70.2291364  30.9871204  54.1569180  68.8274295  32.0984261  55.3450943
  68.6415179  33.1412640  55.0871096  67.7134650  31.2245578  54.7414331
  68.1188476  30.2582021  54.4404415  66.9466687  31.0287540  55.4900909
  67.1014846  31.9279812  53.5407395  67.6887278  32.8938310  52.9940380
  66.1301519  31.3978959  52.9371042  68.7899933  31.9598131  56.8886041
  68.0865159  32.6502664  57.6224720  69.5105344  30.8978298  57.3344195
  70.0413008  30.2820021  56.7178071  69.5906044  30.5398958  58.7295530
  68.5728226  30.4493297  59.1085841  70.3626024  29.1851206  58.8480148
  71.2792839  29.2254556  58.2608377  70.6557051  29.0130759  59.8842912
  69.4786319  28.0409378  58.3579488  69.9557530  27.0920637  58.6060839
  68.5300383  28.0695861  58.8939174  69.1949879  28.0837495  56.7983046
  70.1709795  27.8958854  56.0698758  68.1267402  27.8786903  56.2774026
  70.2847167  31.6141181  59.5917322  69.9385867  31.7423359  60.7554155
  71.2693254  32.3398833  59.0797773  71.6521034  32.2031405  58.1451788
  71.9070467  33.4390705  59.8576617  71.8946967  33.2116156  60.9234336
  73.3343117  33.5244862  59.3661412  73.3125681  33.9300331  58.3548077
  73.8575038  34.2485865  59.9902434  74.1516123  32.2691664  59.3385333
  73.5995685  31.5430765  58.7429164  75.4949781  32.5892023  58.7325402
  76.1056460  31.6874199  58.7040301  75.3583158  32.9664436  57.7197522
  75.9962300  33.3464871  59.3372036  74.3622216  31.6133493  60.7473154
  74.9643451  30.7095037  60.6423033  74.8748458  32.3160754  61.4044211
  73.3946686  31.3555295  61.1769853  71.1434306  34.7460004  59.8610820
  71.3708230  35.5098120  60.7836480  70.1868382  34.9998056  58.9079180
  70.0765084  34.4456147  58.0583218  69.2291427  36.0959748  59.0281429
  69.6835187  37.0016456  59.4300016  68.6560017  36.3547108  57.5504311
  69.4517590  36.8276985  56.9744016  68.4767833  35.3786753  57.0996749
  67.4013179  37.1802537  57.3434374  66.1289693  36.8726552  57.6506909
  65.8223905  35.9005293  58.0043157  65.2631433  37.9141550  57.4694383
  64.2609286  37.9142879  57.6580808  66.0208382  38.9727138  56.9750407
  65.6484141  40.3026403  56.6264425  64.6136446  40.6115498  56.6585599
  66.6484451  41.2022651  56.2410524  66.3885800  42.2210127  56.0015926
  68.0205476  40.7760260  56.1622421  68.7943460  41.4694100  55.8681276
  68.3337268  39.4599877  56.4708198  69.3554959  39.1306073  56.3562713
  67.3667740  38.5322409  56.9300965  68.1088235  35.6708933  59.9715883
  67.7090510  36.3847171  60.9102368  67.4843375  34.5463182  59.6874903
  67.8065485  33.9124925  58.9566282  66.2810485  34.0722000  60.3609476
  65.5190876  34.8497699  60.3070467  65.7203527  32.8567169  59.6400222
  66.5600825  32.2701406  59.2668779  65.2026633  32.2408852  60.3747118
  64.7310232  33.1183022  58.4346966  65.3728333  33.6763001  57.7550138
  64.1441430  31.7773154  57.8464577  63.4696900  32.0061434  57.0211581
  64.9591622  31.1511688  57.4862468  63.5968711  31.2471554  58.6260266
  63.4876371  33.8952327  58.7591387  62.8858783  34.0118509  57.8590868
  62.9108238  33.3597111  59.5137829  63.7624795  34.8782072  59.1428594
  66.5180618  33.8449670  61.8827354  65.5122540  33.9690483  62.5924839
  67.7284833  33.6242427  62.3972844  68.5573809  33.5263364  61.8112150
  68.0352702  33.4943234  63.8752440  67.1768971  33.0110065  64.3444155
  69.2973141  32.6074078  64.0994984  69.1833283  31.6763495  63.5446271
  70.1699699  33.1174325  63.6911761  69.5459467  32.2877559  65.5489862
  69.0736180  31.2203754  66.0369422  70.2440426  33.0059364  66.2675099
  68.2176595  34.8551417  64.5403581  68.0835092  35.0647160  65.7272562
  68.5794151  35.8526831  63.7382019  68.7651373  35.7118387  62.7448633
  68.7531688  37.2503996  64.1615708  69.3184345  37.2702876  65.0918863
  69.6323664  38.0767106  63.1848357  69.2447054  37.9388199  62.1761209
  69.5967208  39.6111110  63.5822387  70.2176385  40.1808081  62.8898257
  68.5707651  39.9764046  63.5325596  69.9779529  39.7341957  64.5953105
  71.0790010  37.6052185  63.2747888  71.6940476  38.1864120  62.5882881
  71.4433625  37.7417112  64.2931615  71.1351650  36.5506250  63.0081941
  67.3422640  37.8811626  64.4369129  67.0832817  38.3704651  65.5210603
  66.4494185  37.7624958  63.4374561  66.6341392  37.2514234  62.5741134
  65.1146607  38.3642837  63.5018491  65.2298748  39.3819354  63.8751925
  64.4497909  38.4806730  62.0676414  64.4733578  37.4424438  61.7354044
  62.9675748  39.0090654  62.0978398  62.5785858  39.0623849  61.0802732
  62.3504103  38.3297700  62.6863812  62.9440387  40.0018406  62.5471029
  65.2250894  39.3307853  61.0430890  64.6842321  39.3436435  60.0962289
  65.3262324  40.3495702  61.4174096  66.2143105  38.9004702  60.8876318
  64.2146892  37.6073274  64.4937451  63.3761264  38.2096574  65.1273887
  64.3476165  36.2658519  64.7019524  64.9544490  35.6903999  64.1173050
  63.6538661  35.4614659  65.7734261  62.5831812  35.6320643  65.6676955
  63.9133818  33.9539771  65.5980453  63.7594505  33.6698822  64.5578745
  64.9522693  33.7254442  65.8410779  62.9660184  33.1386863  66.5159920
  63.3508088  33.1965203  67.5335118  61.9928848  33.6295430  66.5169631
  62.7472484  31.6390261  66.1677608  62.0177881  30.9389932  66.9128990
  63.2811505  31.1048467  65.1731536  64.0658843  35.9191775  67.1554240
  63.1890548  36.1494282  67.9932238  65.3750601  36.1963645  67.4011152
  66.1140172  36.1433253  66.6981821  65.8241167  36.5989016  68.7210689
  65.3999528  35.9195801  69.4597927  67.3374530  36.5144072  68.8247647
  67.6508438  37.3174776  68.1582163  67.9093721  36.6360132  70.2518284
  68.9965004  36.5625495  70.2164227  67.6246060  37.5972987  70.6778216
  67.5119281  35.8324357  70.8731970  67.7762238  35.2264391  68.5475187
  67.8948386  35.1220531  67.5812603  65.3435914  38.0232572  69.0151838
  64.9365092  38.2866912  70.1308845  65.4208131  38.8995268  67.9925890
  65.6481854  38.6365662  67.0338411  65.1816169  40.3158630  68.1864336
  65.4743484  40.5619162  69.2082464  66.0292223  41.0727227  67.1239510
  65.9388809  40.5638111  66.1638518  65.6242651  42.0764434  66.9909850
  67.5052886  41.1731535  67.5039585  67.9443525  42.0314805  68.3101461
  68.3570715  40.3578280  66.9053360  69.3561009  40.4313523  67.0992778
  68.0156835  39.6552088  66.2486011  63.7023989  40.7512178  68.1121163
  63.4189474  41.7214736  68.7996342  62.8356456  39.9189658  67.4762666
  63.0664555  38.9789372  67.1531166  61.4681597  40.3465427  67.2120413
  61.2607315  41.2256516  67.8217158  61.3122186  40.7521386  65.7573265
  61.9628082  41.6101778  65.5952511  61.7078908  39.9344904  65.1551993
  59.9186672  41.1199840  65.1639335  59.3190220  40.2104928  65.1434049
  59.1320080  42.1078192  66.0328975  58.1721351  42.3225936  65.5631699
  58.9646895  41.6709955  67.0182923  59.6994525  43.0321903  66.1389143
  60.0908256  41.6368959  63.7695170  59.1156933  41.8950268  63.3540210
  60.7245243  42.5237105  63.7856931  60.5557084  40.8695351  63.1512846
  60.4340529  39.2681473  67.6425624  59.5262554  39.4514234  68.4448517
  60.5377400  38.0958729  66.9819336  61.2931668  37.8579981  66.3374089
  59.5215461  37.0538512  67.1630431  58.5552484  37.5397084  67.0338631
  59.5962998  35.9332633  66.0295870  60.6622211  35.7109674  65.9796895
  58.8621389  34.7011459  66.3496908  58.9644798  33.9933798  65.5273878
  59.2709328  34.2611706  67.2595633  57.8093209  34.9332373  66.4993007
  59.1326137  36.3741311  64.7924527  59.2027547  35.6486568  64.1389034
  59.4881844  36.4776377  68.6203979  58.4244139  36.2747734  69.1928412
  60.6931360  36.3565083  69.2570064  61.5986581  36.3321288  68.7867460
  60.7508269  36.2499297  70.7072819  60.2944857  35.2964979  70.9707232
  61.8043172  36.1849525  70.9767169  60.1195889  37.3157993  71.6307410
  59.3939727  36.9135905  72.5191901  60.3264529  38.5680673  71.3144623
  60.9253068  38.8326031  70.5325603  59.7178401  39.8007158  72.0496372
  60.0702440  39.8925210  73.0778679  60.2035640  41.1574963  71.4089756
  60.1124707  40.9202680  70.3492757  59.3203170  42.3217801  71.7999456
  59.6937214  43.2336085  71.3354566  58.3011249  42.1345064  71.4626726
  59.3289118  42.4363298  72.8840711  61.7080702  41.5729134  71.5798324
  61.8812868  42.5271574  71.0828234  61.9414456  41.6681592  72.6401503
  62.3485713  40.8110705  71.1351380  58.2068862  39.5812051  72.0949514
  57.5402306  39.6988356  73.0679069  57.7119868  39.1896898  70.8814218
  58.3115657  39.0694418  70.0649819  56.3229620  38.9044072  70.6003791
  55.7303098  39.7603880  70.9239179  56.0582340  38.8208978  69.0881282
  55.9573208  39.8353405  68.7025739  56.9349638  38.3835206  68.6108753
  54.8204648  38.0145257  68.6593033  53.5495518  38.4614625  69.1796501
  53.4946010  39.4495749  69.6123104  52.3746311  37.6783024  69.1538021
  51.4326611  38.0393239  69.5393928  52.5116077  36.4108110  68.5982496
  51.6482544  35.7625836  68.5869116  53.7351506  35.9227695  68.0434484
  53.7663543  34.9808631  67.5161780  54.9041746  36.7036483  68.2023807
  55.8694651  36.2785551  67.9679498  55.7363750  37.7881953  71.4670429
  54.6717642  38.0618005  72.0298514  56.3618405  36.6048611  71.4579094
  57.2147277  36.4373654  70.9247669  55.8883035  35.3952235  72.2224321
  54.8844206  35.1706053  71.8645689  56.8048473  34.1738967  71.9534389
  57.8302382  34.4284080  72.2209661  56.5033663  33.3494017  72.5998015
  56.7621808  33.7015458  70.4527269  55.7659368  33.3402437  70.1943404
  56.9837271  34.5329856  69.7830683  57.8028174  32.5805484  70.2841350
  58.7840413  32.9371195  70.5985059  57.5483092  31.7382491  70.9264169
  57.8566955  32.1523013  68.9263284  57.0213258  32.3239099  68.3669908
  58.8455064  31.5680987  68.3157352  60.0713676  31.5264460  68.8133586
  60.2726890  31.9635753  69.7129104  60.8164418  31.0565919  68.2976468
  58.6177820  31.0766676  67.1400738  57.6891973  31.1554005  66.7260547
  59.3675701  30.6119988  66.6287140  55.8043938  35.6538787  73.6864994
  54.7778392  35.2701815  74.3176828  56.7615677  36.3538361  74.2865247
  57.5485910  36.7599543  73.7813088  56.7960798  36.6264480  75.7577146
  56.6019456  35.6601269  76.2245883  58.1512262  36.9751789  76.4654626
  58.8651223  36.2043737  76.1759390  58.7938057  38.2748399  76.0465524
  59.7239663  38.4155607  76.5985764  59.0064106  38.2468945  74.9776594
  58.1161795  39.1010270  76.2606099  57.8631727  37.0283858  77.9961621
  58.7808165  37.2700044  78.5317238  57.1133289  37.7940774  78.1986568
  57.4914504  36.0591526  78.3302963  55.7445104  37.6920810  76.0209904
  54.9994229  37.5746513  76.9401552  55.6833271  38.7937304  75.2132831
  56.3297574  38.9750918  74.4458343  54.6232581  39.8485628  75.4056757
  54.7395272  40.3191275  76.3824314  54.7657674  40.9448571  74.2907271
  54.6314572  40.5065489  73.3011402  53.7529780  42.0862114  74.4446989
  53.8986449  42.8139341  73.6460516  52.7411526  41.6851561  74.3887001
  53.8978920  42.5734269  75.4085942  55.9856519  41.5005022  74.5772387
  56.6916971  40.9818788  74.1378656  53.2146860  39.1730741  75.3110478
  52.3680246  39.4146454  76.1004815  52.9898432  38.2798403  74.2833742
  53.6673718  38.0390396  73.5593932  51.7264336  37.6171113  74.1848824
  50.9641903  38.3928510  74.1312922  51.5121903  36.8572248  72.8755962
  51.3007491  37.5714316  72.0808741  52.4347431  36.3443272  72.6056496
  50.3621680  35.8255905  72.9477875  50.6223408  35.0834270  73.7040677
  49.4683644  36.3396296  73.2997993  50.0054313  35.0826848  71.6606134
  49.4802064  35.7418532  70.9693456  50.9057762  34.7372834  71.1521719
  49.0828948  33.8501271  72.0749378  49.6204555  33.1836136  72.7495311
  48.2003641  34.1997119  72.6114122  48.6981965  33.1524149  70.8957990
  48.0960160  32.3453481  71.1501898  48.1716871  33.7942371  70.2703014
  49.5487657  32.8101543  70.4035668  51.4390352  36.8056054  75.4499944
  50.4057804  36.8579241  76.1177244  52.4165760  35.9454605  75.8948746
  53.3656312  35.8975318  75.5254628  52.1163942  35.0105294  76.9785390
  51.1677544  34.5327643  76.7349322  53.1674666  33.9210952  77.0712989
  53.3310073  33.5138135  76.0732974  54.1059448  34.3737230  77.3904657
  52.8394864  32.7463047  78.0315043  53.7664492  32.2478270  78.3142631
  52.4005260  33.1444133  78.9451212  51.9085419  31.7452602  77.4362911
  51.5322945  31.7875614  76.2807973  51.4497068  30.7515105  78.1529010
  51.7262225  30.6562177  79.1289644  50.8175292  30.0715886  77.7315386
  51.9149282  35.7246551  78.3228220  51.0586130  35.3495176  79.1303994
  52.6220050  36.8377232  78.5846979  53.3876260  37.1336908  77.9779227
  52.4286449  37.7600605  79.7149299  52.3824353  37.1625455  80.6249697
  53.6496871  38.6769617  79.9308724  53.7751904  39.1293351  78.9473267
  53.4247907  39.7949583  80.9467582  54.3324113  40.3908224  81.0382608
  52.6049654  40.4303997  80.6114830  53.1749711  39.3624361  81.9148930
  54.9193853  37.9447442  80.2788459  55.7275367  38.6633903  80.4144507
  54.7748293  37.3836173  81.2015955  55.1768064  37.2581433  79.4716498
  51.0356610  38.4755907  79.6860594  50.2650910  38.6158212  80.6301387
  50.6914811  38.8584010  78.4692859  51.3007728  38.8488368  77.6518523
  49.3058747  39.3492695  78.2425141  49.2295416  40.1970313  78.9229925
  49.0273436  39.8848117  76.8736641  49.4448863  39.2128294  76.1241961
  47.9504312  39.9209678  76.7055483  49.6241391  41.2814227  76.7054487
  50.6056959  41.2020374  77.1741616  49.7966539  41.6979771  75.2251898
  50.2251644  42.6998116  75.1759019  50.4623932  40.9946364  74.7238691
  48.8256007  41.6945419  74.7299553  48.8181164  42.3540475  77.3969639
  49.2931016  43.3229435  77.2404250  47.8098731  42.3740927  76.9859119
  48.7714440  42.1420986  78.4654773  48.2528127  38.2900519  78.5950250
  47.2212311  38.6149786  79.1922599  48.4807788  37.0043085  78.2628739
  49.3579872  36.7124866  77.8336806  47.5798457  35.9080919  78.4486917
  46.5599841  36.2892542  78.3934190  47.8619138  34.8903984  77.3038281
  48.9334822  34.7094003  77.2281429  47.3928881  33.9351374  77.5381610
  47.3145541  35.4271810  75.9188665  47.7502207  36.4055923  75.7163443
  47.6407722  34.7612602  75.1207642  45.8260206  35.5383489  75.8908795
  45.5039750  36.0999957  76.7665233  45.5389796  36.1203370  75.0151359
  45.0829134  34.2376600  75.8599862  45.4710768  33.5660695  76.6273794
  44.0289696  34.4026409  76.0846929  45.2306398  33.6154278  74.5068856
  44.5974692  32.7953383  74.4310700  44.9846288  34.3129181  73.7755714
  46.2143346  33.3066768  74.3734043  47.5864452  35.2692982  79.8444473
  46.7377061  35.5072424  80.7131118  48.6375630  34.4755580  80.1010621
  49.3525363  34.2728930  79.4015825  48.8851321  33.8257975  81.3714463
  47.9385359  33.4370372  81.7461838  49.8189080  32.5723767  81.1839669
  49.9916801  32.0995608  82.1507024  49.3419892  31.8602073  80.5111057
  50.7724597  32.8886386  80.7605956  49.3239153  34.8012120  82.4589863
  48.9497307  34.6194183  83.6080993  49.9491751  35.9286143  82.1341622
  50.0917005  36.2059217  81.1636381  50.5001051  36.8925818  83.0801311
  51.0101423  36.3479178  83.8735552  51.2540401  37.4899075  82.5676024
  49.4926677  37.8313454  83.7118369  49.8672672  38.7268557  84.4920963
  48.1959901  37.6844093  83.3645310  47.9450871  37.0129148  82.6406167
  47.0254225  38.3393210  83.8555748  46.2040564  37.6252776  83.7910601
  47.1878029  38.5446697  84.9129998  46.5453225  39.6574384  83.1975613
  45.4717335  40.1547202  83.4882415  47.3986932  40.3116294  82.4284650
  48.1838400  39.8813414  81.9395400  47.2640208  41.7054307  82.2329734
  47.0464504  42.2132809  83.1729250  48.6443901  42.1639396  81.6480428
  49.4640623  41.7564333  82.2389442  48.7694464  41.7930799  80.6309110
  48.6769402  43.6776975  81.6693409  47.7512214  44.0571198  81.2354774
  48.7060070  44.0168480  82.7042496  50.0859039  44.3947140  80.7729957
  51.5908035  43.9453373  81.6716685  52.4583691  44.3614451  81.1590771
  51.5418339  44.3448656  82.6846358  51.6800956  42.8604172  81.7133069
  46.0530190  42.1224308  81.4096752  45.3648165  43.1240894  81.7282383
  45.8013488  41.3720608  80.3565128  46.3788512  40.5909475  80.0471345
  44.5937735  41.6432420  79.5225821  44.4468443  42.6955386  79.2826083
  44.8333028  40.9099387  78.2524395  45.7182771  41.3489499  77.7914505
  45.0868480  39.8848343  78.5171822  43.7528986  40.8440722  77.1798404
  42.8688058  40.4080050  77.6439842  43.4805854  42.2502508  76.5799050
  42.7066040  42.1754957  75.8163138  43.1474922  42.9244013  77.3696107
  44.3945805  42.6385370  76.1319159  44.2903251  40.0620235  75.9860813
  43.5251097  40.0089545  75.2126919  45.1720984  40.5650173  75.5906922
  44.5580196  39.0542292  76.3014837  43.3019797  41.3458631  80.2745459
  42.3188704  41.9082016  79.8927225  43.3454012  40.4848205  81.3279418
  44.2073012  40.0813479  81.6960256  42.1051211  40.0524232  82.0481767
  41.2244799  40.0268731  81.4048047  42.3920362  38.6376163  82.6124102
  42.7729793  38.0095088  81.8075443  43.1811830  38.7121775  83.3605570
  41.2180333  37.9698268  83.2242997  41.5108668  36.9601683  83.5117213
  40.9617944  38.5009294  84.1397170  39.9793049  37.8796131  82.3653295
  40.1696107  37.6760356  81.1575087  38.8665137  37.9914064  82.8427671
  41.8691707  41.0589230  83.2029099  40.7174163  41.2959147  83.5345731
  42.9342872  41.6968886  83.7639673  43.8907587  41.4412548  83.5186189
  42.8992516  42.7853483  84.7480831  42.0480340  42.5867598  85.3976061
  44.1239472  42.7638740  85.5676832  44.3049869  41.7148684  85.8017934
  44.9280810  43.0870821  84.9081780  44.3303678  43.5268774  86.8820353
  44.2572209  44.5940086  86.6706056  43.5082502  43.2767106  87.5520136
  45.6910967  43.2679648  87.6519804  45.6569606  43.7662453  88.6206003
  45.7996988  42.2008593  87.8451098  46.8636284  43.7490897  86.8958735
  46.7030859  44.6243451  86.3987984  48.0759607  43.2647883  86.7428368
  48.8958169  43.7543969  85.8913733  48.6142364  44.5419229  85.3076426
  49.8296201  43.3562230  85.7959717  48.5504136  42.2205330  87.4035240
  47.9630652  41.7377846  88.0839024  49.5025982  41.8991219  87.2334683
  42.5606391  44.1604765  84.1870315  42.0226490  45.0133890  84.8826487
  42.9086477  44.3119948  82.8917069  43.2657627  43.5539667  82.3091838
  42.8023567  45.5976095  82.2058695  42.8416764  45.4204573  81.1317219
  41.8223748  46.0246866  82.4229756  43.8770788  46.6399346  82.5677743
  43.8103403  47.7511457  82.0207798  44.7329727  46.4022797  83.5551814
  44.6897913  45.5409586  84.0990328  45.8212928  47.2899100  84.0069165
  45.8394219  48.1790214  83.3763997  45.5813594  47.7025309  85.4463113
  46.3323326  48.4630703  85.6575024  44.1249504  48.3401657  85.6446629
  43.9901707  48.6235723  86.6890033  44.0256842  49.2240046  85.0130654
  43.3661456  47.6097335  85.3662396  45.7830690  46.6494814  86.3753228
  45.6160062  46.9768817  87.2837643  47.2245478  46.5364425  83.8878817
  47.4421003  45.4219608  84.3455449  48.2022823  47.3140579  83.4284930
  48.0470377  48.2519939  83.0605157  49.6173021  46.8843434  83.4103200
  50.0533347  47.0382735  84.3968872  49.6675158  45.8165664  83.2020106
  50.4477749  47.6441995  82.3660312  49.8678110  48.4478468  81.7059281
  51.7618845  47.4119871  82.1321077  52.2407950  46.5914091  82.5034644
  52.6658129  48.2940777  81.3219262  52.0235020  48.8267911  80.6211487
  53.3592591  49.3791998  82.1195906  54.0433189  48.9215308  82.8345322
  53.9626764  49.9912672  81.4486930  52.3288454  50.3012058  82.8926896
  51.5005419  50.5261382  82.2182394  51.9156598  49.7291715  83.7233529
  52.8700217  51.6303013  83.4467556  53.6951832  51.4700092  84.1418275
  53.2455196  52.2739070  82.6508515  51.7164691  52.2184847  84.1125485
  51.0522707  52.6854536  83.4964078  51.3992205  52.2382901  85.3990793
  52.2048938  51.8998647  86.3803802  53.1559724  51.5938345  86.1749078
  51.8811764  51.9436977  87.3456145  50.2102977  52.6257535  85.6694828
  49.5780563  52.8936341  84.9161910  49.8956907  52.6653712  86.6383201
  53.6503705  47.4673860  80.5712616  54.1024175  46.4630434  81.0952287
  53.9517417  47.8277728  79.3121429  53.5616094  48.6423124  78.8379841
  54.9182330  47.0245689  78.4887315  55.4086010  46.2556520  79.0850497
  54.2501262  46.1549011  77.4135775  53.7358108  46.7723702  76.6777528
  55.3684896  45.3557473  76.7025797  54.9315792  44.7241831  75.9302826
  56.0771414  46.0481667  76.2475923  55.8881756  44.7313087  77.4304747
  53.1187673  45.2490167  78.0209973  53.5723136  44.6164534  78.7843736
  52.4073751  45.9001069  78.5282540  52.3228820  44.3349134  77.0663525
  51.5803014  43.7742349  77.6330656  51.8205224  44.9440547  76.3139100
  53.0034755  43.6418354  76.5749011  55.9407353  47.9919802  78.0014027
  55.6261901  49.0613222  77.4844441  57.2218277  47.6228211  78.1662845
  57.5134179  46.7878515  78.6745368  58.3415963  48.4285877  77.6039221
  57.9474045  49.2931249  77.0696438  59.2515796  49.0939434  78.6820988
  59.6453464  48.4139068  79.4370057  60.4978444  49.6322258  77.9808242
  61.1528542  50.1027394  78.7129828  61.0270623  48.8098034  77.4968111
  60.2049930  50.3659063  77.2305497  58.3842918  50.0873043  79.4752525
  58.9921339  50.5709496  80.2401489  57.9835927  50.8430728  78.7987848
  57.5612224  49.5531316  79.9515696  59.0994891  47.5056185  76.6474866
  59.5137172  46.3410418  76.9517244  59.5835236  48.0438887  75.5408314
  59.4560002  49.0296544  75.3124242  60.3780880  47.2827329  74.4825181
  60.5854835  46.2605617  74.8023324  59.5465435  47.1884354  73.1608897
  59.4273846  48.1890580  72.7467165  60.1077881  46.6066210  72.4297950
  58.1978360  46.5741030  73.3329594  58.0479706  45.4152306  73.5923867
  57.1912674  47.3421683  73.0811396  56.2436804  46.9649482  73.0996379
  57.3440932  48.3265719  72.8617123  61.6763432  47.9979970  74.2785285
  61.7000051  49.1704913  74.0495640  62.7820987  47.3258498  74.3651019
  62.8078938  46.3578409  74.6846962  64.0765044  47.8369282  74.0314160
  64.1739471  48.9109139  74.1834194  65.1039332  47.2472631  74.9831635
  65.0538359  46.1747205  74.7906017  66.4632132  47.9304538  74.7145372
  67.2155332  47.5214109  75.3890415  66.7633042  47.7507766  73.6823817
  66.3697228  49.0037510  74.8833344  64.8628294  47.4774170  76.4813998
  64.1399804  46.7386825  76.8280853  65.7956377  47.2839972  77.0109118
  64.3572156  48.8750438  76.8890734  64.2260301  48.9126721  77.9700844
  65.0845502  49.6273794  76.5850812  63.4038262  49.0728128  76.3993129
  64.3048040  47.6618917  72.5395081  64.1685439  46.5332171  72.0727523
  64.5092054  48.7597487  71.8314826  64.5480730  49.6684113  72.2907809
  64.6999448  48.8864678  70.4122117  64.4416358  47.9610460  69.8994412
  63.7285189  49.9297899  69.7931321  63.9040392  49.9976916  68.7192598
  62.6983547  49.6210527  69.9747696  63.9017725  50.9040920  70.2505097
  66.1492843  49.1539957  70.1642360  67.0450303  48.4908325  70.6823032
  66.5143729  50.1552327  69.3626491  65.8325007  50.8240216  69.0045107
  67.8745131  50.4471278  68.8893977  68.5706830  50.4313822  69.7276224
  68.3310097  49.3855859  67.8653600  68.3080159  48.3911137  68.3132209
  67.6546051  49.3664580  67.0107004  69.6325112  49.7026958  67.4496347
  70.2662386  49.4951657  68.1689476  67.8587924  51.8337497  68.2263572
  66.7448716  52.3229489  67.8052121  68.9981507  52.5788425  68.1591043
  69.8307618  52.3779368  68.7142046  69.1409134  53.7466482  67.2817470
  68.3218638  54.4358874  67.4850575  70.4350490  54.4692421  67.5409450
  70.4132158  55.3736433  66.9326522  70.5957961  54.8983822  68.9216589
  71.5888561  55.4129800  69.0363525  69.8305204  55.5502099  69.2569389
  70.5636762  53.9885832  69.5451461  71.4554884  53.5890778  67.2419453
  72.3251302  54.0761556  67.0955836  69.0996619  53.2891976  65.8361491
  68.4632274  53.9655967  64.9541707  69.5431156  52.0537675  65.5148654
  70.0875559  51.5101860  66.1839856  69.3540766  51.3201648  64.2753647
  69.6844597  51.9387331  63.4415514  69.9891958  50.4338613  64.2868458
  67.8978436  50.8907732  64.0350956  67.5978019  50.3860887  62.9874957
  67.0242299  51.1020317  65.0615997  67.3519503  51.2557766  66.0148516
  65.5981176  51.1393800  64.9713715  65.2743673  50.2531746  64.4262019
  65.1955566  51.0582317  65.9802631  64.9527882  52.3789402  64.2973829
  63.7613022  52.3578922  64.0293408  65.7751363  53.3508445  63.9671774
  66.7414329  53.3707195  64.2923664  65.4419027  54.5034481  63.1208539
  64.5955302  54.1057678  62.5598050  65.1298642  55.6910943  63.9756630
  66.0548427  56.0504761  64.4263986  64.7514658  56.4902278  63.3407848
  64.1294666  55.4263739  65.0684386  63.1721238  55.1579748  64.6199174
  64.4577161  54.5686361  65.6558404  63.9377521  56.5805542  65.9618025
  64.8572744  56.7459668  66.5234665  63.7691035  57.4694620  65.3551266
  62.7482443  56.4219809  66.9715261  61.8371217  56.1654042  66.4302283
  62.9542259  55.5987228  67.6559079  62.5361866  57.6687198  67.7420529
  61.6464336  57.5988888  68.2775618  63.3279748  57.8067622  68.4019302
  62.4845326  58.4753685  67.0879179  66.3894064  54.9482925  62.0367892
  65.9253648  55.1627139  60.8914828  67.6782465  55.0611254  62.3998540
  67.9648467  55.0513218  63.3781476  68.7779354  55.2028388  61.5114001
  68.5622881  56.0490728  60.8594099  70.1395527  55.6040166  62.1964596
  70.6369270  54.6881920  62.5163395  70.7741966  56.0628379  61.4387066
  70.0781550  56.5521091  63.3964776  69.4809530  56.0714082  64.1721090
  71.0894003  56.6563506  63.7927244  69.4870120  58.0201076  63.1588552
  68.2484618  58.2762967  63.2440805  70.3763946  58.8823827  62.6899678
  71.3617718  58.6243717  62.6428079  70.0751756  59.8049669  62.3741059
  68.9090443  53.9032527  60.7014949  68.3976572  52.8647341  61.0762988
  69.4668143  54.0564801  59.5159345  69.5397163  54.9753506  59.0807830
  70.0373213  53.0014784  58.6743418  69.3294923  52.1764604  58.6022206
  70.1833863  53.3859591  57.6652225  71.3566636  52.4842282  59.2053002
  72.2568030  53.3247799  59.5071552  71.6606472  51.1778240  58.9852174
  71.0797181  50.5556415  58.4231265  72.8752277  50.5260891  59.5425629
  73.5299015  51.3633020  59.7856732  72.6853939  49.8213533  60.8871046
  72.3733612  48.8134423  60.6159770  73.9587377  49.5687396  61.7686202
  73.6685438  49.0603352  62.6877178  74.6643622  48.9449274  61.2191063
  74.4300549  50.5203960  62.0113106  71.6338651  50.5698884  61.6937297
  71.4910777  50.0757276  62.6536888  71.9634440  51.5958058  61.8588657
  70.6906041  50.5757100  61.1454814  73.6392488  49.6487074  58.4878801
  73.0065285  48.9986662  57.6766013  74.9854774  49.7864148  58.3885210
  75.5291559  50.4757564  58.9092990  75.7794104  48.9264277  57.4951546
  75.3223374  48.8994474  56.5072129  77.1816403  49.4716062  57.1562654
  77.8176367  48.6564764  56.8109444  77.0259005  50.5579112  56.0817434
  78.0056019  50.9585236  55.8255141  76.5661942  50.1279805  55.1929203
  76.3942879  51.3603558  56.4643913  77.8092836  50.1446791  58.4318747
  78.7997536  50.5286249  58.1898374  77.1709183  50.9646465  58.7619429
  77.8907356  49.4059285  59.2297031  75.7717304  47.5184752  58.1092657
  75.8319256  47.4752312  59.3347525  75.9186000  46.4170405  57.2849488
  75.6359582  46.6367711  56.3405892  76.2211408  45.0250899  57.6097495
  76.1618231  44.3929240  56.7247600  77.6548981  44.9763170  58.1508511
  78.2709761  45.5555552  57.4633540  77.6978679  45.4251922  59.1430845
  78.2855132  43.6402774  58.2623212  77.7973149  42.4631459  58.9484891
  78.7687519  41.5398959  58.7918021  78.6299877  40.5618046  59.2512883
  79.7528291  42.0174665  58.0776709  80.6069261  41.5267456  57.8571746
  79.4540163  43.2831029  57.6757395  80.1227867  43.8113794  56.9967348
  75.1707041  44.2341361  58.5001109  74.6431690  43.2085092  58.1740006
  74.9258599  44.7642059  59.6968730  75.4225989  45.5808397  60.0550270
  73.9000085  44.2237127  60.6430319  74.0097964  43.1423666  60.7262951
  74.1656631  44.8892808  62.0104240  73.4397111  44.5266416  62.7385639
  75.1720463  44.6403769  62.3459757  74.0725773  45.9716677  61.9129206
  72.4295433  44.3286494  60.1459123  71.5150766  44.6879256  60.9193640
  72.1600156  44.1055653  58.8653698  72.8592622  43.7023303  58.2431897
  70.9386071  44.3705013  58.1856429  70.7585442  45.4437873  58.2460604
  71.0482296  44.0135542  56.7282722  70.1014364  44.2252622  56.2291742
  71.8402042  44.6046692  56.2667085  71.2813768  42.9532467  56.6296834
  69.7178528  43.7060304  58.8703710  68.7450727  44.4413864  59.1655461
  69.7033405  42.4442430  59.2916084  70.5617757  41.3464185  58.8170999
  71.6132023  41.5856080  58.9766007  70.4296673  41.1926072  57.7457812
  70.1820859  40.1029770  59.5796848  70.8135069  39.9683973  60.4574877
  70.2957666  39.2104852  58.9649432  68.7224645  40.3275766  59.9719888
  68.4874756  39.8619642  60.9289853  68.0380307  39.9056313  59.2361541
  68.6107550  41.8604933  60.0418569  67.6989831  42.2175379  59.5640866
  68.4708736  42.3125593  61.4391400  67.3556145  42.3484852  61.9385516
  69.5059010  42.7909905  62.0549505  70.4457687  42.7795619  61.6603945
  69.4329589  43.3793511  63.3426675  68.8382768  42.6637244  63.9112052
  70.8747879  43.5523424  64.0569914  71.2880776  42.5656779  64.2659416
  71.5577561  44.0431712  63.3627230  70.8281791  44.3408375  65.3350046
  70.1793708  43.7899272  66.4669940  69.5441824  42.9285924  66.3239184
  70.3201195  44.3074590  67.7675933  69.7931045  43.8527682  68.5945792
  71.1750151  45.4500828  67.9850104  71.4492709  45.9001322  69.1651560
  71.4686928  46.8865942  69.1867743  71.8471711  45.9758001  66.8389226
  72.5425603  46.7887689  66.9774931  71.6444368  45.4780895  65.5363516
  72.1117253  45.9635918  64.6920715  68.7218918  44.7466826  63.3518343
  67.6928495  44.8934666  63.9314159  69.1596883  45.7350034  62.6057341
  70.0968483  45.7447620  62.2048646  68.3558638  46.9533932  62.2511221
  68.2504921  47.4842186  63.1975340  69.0907401  47.7564614  61.1527421
  69.3533253  47.0995575  60.3229812  68.4327352  48.5284364  60.7511866
  70.2501513  48.3412398  61.6878211  70.9084656  47.6440135  61.8831473
  66.9322804  46.6836350  61.6955894  65.9944348  47.4470950  61.9788498
  66.7390629  45.5752177  60.8952023  67.4757527  44.9198843  60.6373069
  65.3685749  45.2447409  60.3254754  64.9560413  46.1734580  59.9289420
  65.4609568  44.2178066  59.1272982  64.4593865  44.0089969  58.7492800
  66.0690986  44.6425890  58.3292937  65.9170728  43.2915838  59.4761893
  64.4431677  44.7444474  61.3882006  63.3987123  45.2795801  61.5697980
  64.9219087  43.8000270  62.2625908  65.8631051  43.4105172  62.2164858
  64.0863110  43.2583610  63.3690607  63.0936726  43.0089220  62.9942865
  64.8270755  41.9811476  63.9378165  64.2242076  41.5408620  64.7316494
  64.9078707  41.2331447  63.1488531  66.1120376  42.2650283  64.4377568
  66.7370465  42.3715055  63.6902570  63.9039110  44.3052607  64.5022337
  62.7806334  44.3719338  65.0688249  64.8331572  45.2818944  64.6195558
  65.6644293  45.3321428  64.0299192  64.7414486  46.3885114  65.6248041
  64.1788530  45.9703590  66.4580900  66.1113254  46.8069622  66.0895235
  66.7672304  46.9475964  65.2311931  66.0495667  47.7649672  66.6055680
  66.6961957  45.7518995  67.0229194  66.4218566  44.7630089  66.6552484
  67.7841046  45.8138919  66.9899396  66.2385380  45.8860687  68.4629661
  66.5758092  46.8467167  68.8504976  65.1486548  45.8971041  68.4850151
  66.7461193  44.7618356  69.4038328  66.3633000  43.8030365  69.0513813
  67.8332753  44.7112484  69.3458223  66.3354724  44.9581690  70.8456895
  67.1810089  45.1296805  71.4264551  65.6960138  45.7738511  70.9168294
  65.8494919  44.1042334  71.1867518  63.9453004  47.6149937  65.1495385
  63.3159266  48.3405453  65.9799539  63.7924940  47.8148046  63.8290287
  64.4565066  47.3965684  63.1933898  62.7270540  48.6949287  63.2609417
  62.7190397  49.6805579  63.7241648  63.0830001  48.8607907  61.7123668
  63.7778452  48.0390361  61.5379475  62.2122116  48.7442635  61.0654990
  63.7962324  50.1442727  61.2581977  65.1041360  50.4817692  61.3843915
  65.8116997  50.0245756  61.9440465  65.2909045  51.5751773  60.5990216
  66.3102374  51.9297818  60.4445667  64.1134269  52.0410553  60.1334525
  63.1410790  51.1243740  60.4915145  62.1095607  51.2688863  60.1670015
  61.3535880  48.1246268  63.5026085  60.3598605  48.7573151  63.7297073
  61.2909590  46.8585331  63.2180434  62.0695813  46.3487336  62.8008703
  60.1206194  46.0318982  63.4574887  59.2889030  46.4386821  62.8819797
  60.3190933  45.0342153  63.0671257  59.6757900  45.9005281  64.9294236
  58.4779749  45.7853912  65.1183036  60.5529610  46.1009394  65.9494521
  61.5689472  46.1644964  65.8723365  59.9629688  46.2423151  67.3341124
  59.1277657  45.5499620  67.4504995  61.0694299  45.8958897  68.3011501
  61.9060921  46.4930392  67.9366754  60.7593069  46.2353131  69.7827968
  61.6078918  45.9542236  70.4066179  60.5770442  47.3050021  69.8798846
  59.8740067  45.6860329  70.1054942  61.3539125  44.3989186  68.3170176
  62.1559165  44.1873686  69.0245899  60.4547092  43.8602969  68.6169167
  61.6541306  44.0744382  67.3204276  59.2209671  47.5900181  67.6237732
  58.2107439  47.5518255  68.3006734  59.6977498  48.6382340  66.9812091
  60.5950109  48.6329493  66.4984430  58.9908390  49.9125312  66.8956337
  58.8643817  50.2685136  67.9175430  59.7531255  51.0272545  66.1894549
  59.9141871  50.6771974  65.1702024  58.9612081  52.2642724  66.0771049
  59.5493252  53.0268197  65.5666565  58.0541098  52.0629831  65.5068822
  58.6938961  52.6174548  67.0723181  61.1635910  51.2603952  66.7499085
  61.6458955  52.0681260  66.1995989  61.0961057  51.5281130  67.8049874
  61.7518498  50.3485512  66.6439526  57.6537101  49.6732362  66.2033522
  56.6273450  50.1372662  66.6342216  57.7136867  49.0339197  65.0392777
  58.5978236  48.7106287  64.6469231  56.5637630  48.7133249  64.1843172
  56.0865803  49.6354387  63.8557096  56.9093092  48.1963691  63.2890148
  55.5164746  47.8168666  64.9383710  54.3278580  48.1332106  65.0607595
  55.9838980  46.8314461  65.6794802  56.9512392  46.5087712  65.6364178
  55.1485463  46.0938582  66.6483260  54.2313296  45.7638353  66.1599164
  55.8767605  44.8005077  67.0987698  56.1001184  44.2171365  66.2059795
  56.8313903  45.0928613  67.5355077  55.2086300  43.9191349  68.0473181
  54.2068811  43.0787749  67.5924624  53.8621656  43.1170882  66.5704839
  53.6620984  42.1830582  68.5080902  53.0123018  41.4025380  68.1399718
  53.9211781  42.2477325  69.9128898  53.3931945  41.6015439  70.5990451
  54.9094420  43.2005749  70.4023607  55.1164806  43.3206646  71.4560646
  55.5848517  43.9624007  69.4103151  56.4102978  44.5938639  69.7053595
  54.6355433  46.9995047  67.7897880  53.5203986  46.8904932  68.3238964
  55.4177342  47.9885639  68.2643658  56.3202635  48.2475762  67.8652487
  55.0046612  48.7968053  69.4429973  54.6548453  48.0590235  70.1638585
  56.1911775  49.6361315  70.0210955  56.5469321  50.2164641  69.1697597
  55.9137091  50.7321513  71.0965945  56.8519332  51.2095179  71.3795849
  55.2345050  51.4801022  70.6862902  55.4607512  50.2734250  71.9753118
  57.0757369  48.7224419  70.5773097  57.5407308  48.2402713  69.8637402
  53.9049423  49.7687385  69.1376673  53.0185119  50.0195159  69.9517574
  54.0027882  50.3938113  67.9515488  54.8294684  50.2683637  67.3666872
  53.0343880  51.2940201  67.3160558  52.8668590  52.1927428  67.9101182
  53.6159202  51.7235394  65.9762367  54.1312283  50.8806347  65.5161783
  52.8068405  52.0096373  65.3034464  54.5650842  52.8657980  66.1239169
  54.0287471  53.7366503  66.5012677  55.3244093  52.6130590  66.8640837
  55.2340277  53.2148505  64.8191797  55.6200026  52.3084587  64.3533140
  54.4990602  53.6369163  64.1341730  56.3995538  54.2325258  65.0312030
  56.0054204  55.1924146  65.3628873  57.0723541  53.8769874  65.8119370
  57.1297944  54.3937758  63.7686052  57.9075847  55.0697746  63.9000112
  57.5155834  53.4746241  63.4710810  56.4818991  54.7489935  63.0374785
  51.7031029  50.6598873  67.2344933  50.7014232  51.2399715  67.6914903
  51.8334660  49.4623342  66.6873988  52.7281858  48.9855539  66.5751038
  50.6760954  48.7045423  66.1865080  49.9753038  49.4372992  65.7865460
  51.2454547  47.6853321  65.1656437  50.4317601  47.0875892  64.7545917
  51.7475936  48.2192722  64.3585412  51.9593468  47.0306673  65.6649452
  49.8577169  47.8933854  67.2473941  48.6164540  47.8808679  67.1647819
  50.5545473  47.3745352  68.2417810  51.5657270  47.2648419  68.1918579
  50.0106650  46.9106972  69.4871555  49.1180809  46.3580478  69.1970739
  51.0088241  45.9735940  70.2596541  51.2882591  45.1742282  69.5735498
  51.9088433  46.5593024  70.4501569  50.6325385  45.3103507  71.5725510
  50.4893069  46.1339580  72.2722816  49.4030444  44.3979505  71.4071766
  49.1602366  43.9370056  72.3640568  48.5553470  44.9876669  71.0610516
  49.6016688  43.6706371  70.6654200  51.7227090  44.2617071  72.0019050
  51.4313218  43.8001397  72.9458393  51.8123960  43.4937804  71.2346158
  52.6822833  44.7638040  72.1256201  49.6127922  48.0605470  70.4497092
  48.6560828  48.0104023  71.2294951  50.3899826  49.1587175  70.3772714
  51.1551415  49.2037708  69.7044059  50.3067222  50.4053793  71.1761551
  50.4800780  50.1789100  72.2282338  51.0937402  51.0930407  70.8636578
  48.9028790  51.0957936  71.0075518  48.1877058  51.2945798  71.9986357
  48.5062707  51.2992019  69.7772543  49.0999083  51.0919516  68.9759241
  47.2257817  51.8245384  69.3995885  47.1183430  52.7213750  70.0094938
  47.1561623  52.1927289  67.9362377  47.3797740  51.3008409  67.3520225
  46.1272184  52.4734155  67.7076348  48.0948474  53.3451506  67.4453856
  49.1165100  53.1424466  67.7668293  47.9583738  53.4177532  65.8858103
  48.5994744  54.2104649  65.4999517  48.2578568  52.4652334  65.4500239
  46.9227845  53.6281783  65.6205252  47.6654134  54.6883912  68.0173817
  48.3367019  55.4676362  67.6579737  46.6469969  54.9104065  67.6986846
  47.7042718  54.6493031  69.1051948  46.0318031  50.8367178  69.7091780
  44.9197110  51.2413639  70.0412842  46.2549810  49.5130552  69.5637141
  47.1635179  49.1379599  69.2926163  45.2510649  48.4774752  69.7724490
  44.3347721  48.7349761  69.2406451  45.9055939  47.1669235  69.2613504
  45.9918737  47.2229678  68.1760734  46.9177356  47.1066318  69.6597088
  45.1639125  45.8829813  69.6229148  45.0162174  45.8664611  70.7030456
  44.1749266  45.9188529  69.1660774  45.8436504  44.5585773  69.2075684
  46.5560079  44.5413054  68.1953011  45.5332995  43.5724836  69.9501727
  44.8297266  48.3304639  71.2077167  43.6231683  48.0734058  71.4397457
  45.7661722  48.4604592  72.0990130  46.7429558  48.5746485  71.8321076
  45.5839262  48.4631771  73.5588214  44.6850080  47.8640987  73.7040673
  46.8406371  47.8232005  74.2496861  47.7174974  48.4077659  73.9712123
  46.7243160  47.9207468  75.3294966  47.1217371  46.3466370  73.9253328
  47.2448066  46.2590765  72.8456332  48.3863488  45.9655988  74.6498696
  48.6215285  44.9212605  74.4447356  49.2061159  46.5962563  74.3057225
  48.2480667  46.1031611  75.7218536  45.9609372  45.3615743  74.1658488
  46.2787938  44.3529134  73.9011863  45.6715859  45.3864875  75.2162229
  45.1093992  45.6454985  73.5480785  45.1990192  49.7993721  74.2463997
  45.1787703  49.9954543  75.4487734  45.0649815  50.8583910  73.4294036
  44.8926572  50.7541694  72.4292848  45.1441401  52.2387846  73.8392315
  46.0988928  52.3560599  74.3494072  45.1101472  53.1757556  72.5883902
  45.1701837  54.2159036  72.9099072  45.9563520  52.9473195  71.9393946
  44.1812654  53.0191534  72.0402596  44.0879101  52.6459399  74.8830046
  44.3738555  53.0711447  76.0520174  42.7804145  52.5397936  74.4996149
  42.5208522  52.2308894  73.5625574  41.5853398  52.8430629  75.3520547
  41.7540328  53.8708350  75.6752041  40.2694603  52.7411475  74.5827827
  40.3924533  51.9875515  73.8044045  39.5058584  52.3706251  75.2674738
  39.7286919  54.0467339  73.9127369  39.6863930  54.8535080  74.6446022
  40.4055190  54.3685433  73.1214612  38.3610433  53.7940851  73.3476332
  38.3054792  52.8014331  72.9014559  37.6062813  53.8324295  74.1338065
  38.1112937  54.8658808  72.3094634  38.6701402  54.8298833  71.4566088
  37.2045866  55.8702460  72.4209381  36.7103115  56.1743472  73.6112650
  37.0126426  55.6545082  74.4358751  36.0293257  56.9272176  73.7052927
  36.9632151  56.6892146  71.4402378  37.4610752  56.5864740  70.5564932
  36.2748331  57.4331930  71.5545971  41.4639168  51.9292793  76.5864295
  40.8618446  52.3753745  77.5840410  42.0225015  50.7022584  76.5981552
  42.4141981  50.2656352  75.7642123  42.1316189  49.8397508  77.8371157
  41.1582136  49.8162156  78.3261533  42.5964552  48.4594721  77.3821422
  43.5793293  48.6394578  76.9465656  42.7679434  47.3788322  78.5378065
  43.1007193  46.4342194  78.1074623  43.5074669  47.7296083  79.2577480
  41.8133128  47.2296562  79.0428215  41.6655165  47.9200065  76.4697233
  41.9684258  47.0354902  76.1785417  43.1433223  50.3941215  78.8940428
  42.7622080  50.3939126  80.0744011  44.1489447  51.0873835  78.4527323
  44.3961567  51.1813725  77.4684481  44.9985250  51.7849613  79.3509669
  45.1921145  52.7937093  78.9857689  44.5195076  51.8859233  80.3254119
  46.3390357  50.9799786  79.4791684  47.2287497  51.4608359  80.2032000
  46.4906748  49.7685608  78.9877799  45.7314230  49.2431562  78.5572981
  47.7963246  49.0356145  79.0103009  48.2036376  49.1128984  80.0184685
  47.5950019  47.5928393  78.6914748  46.9873054  47.6626917  77.7896649
  48.8995840  46.8231945  78.4418265  48.6711347  45.7810785  78.2160047
  49.4300080  47.2680224  77.5997241  49.5270979  46.8722896  79.3317942
  46.8704831  46.7882965  79.7738985  47.5439348  46.6391870  80.6192004
  46.0218331  47.3637581  80.1396314  46.3793455  45.4300964  79.2805653
  45.8745470  44.9080191  80.0935951  45.6827679  45.5731197  78.4550092
  47.2278969  44.8365832  78.9410015  48.8129003  49.6704032  78.0370453
  48.6858738  49.5012722  76.7846475  49.7884669  50.4386918  78.5426681
  50.0667475  50.4366249  79.5238983  50.5878259  51.4157253  77.6493724
  50.0251365  51.6858283  76.7549346  50.8347622  52.8292090  78.4104785
  51.5876619  53.3309798  77.8017292  49.5963298  53.7836155  78.5372828
  49.8884439  54.6927951  79.0644383  49.2328621  54.0416286  77.5436834
  48.8047987  53.2809160  79.0941188  51.1874604  52.5537042  79.7367757
  51.3432976  53.3926283  80.2158896  51.8705485  50.7008635  77.1723492
  52.4844864  49.9788895  77.8950193  52.2197145  50.9730676  75.9006990
  51.7420919  51.6461941  75.3009503  53.3561366  50.2866151  75.2815983
  53.9598294  49.8539749  76.0785934  52.8874671  49.0798145  74.3582701
  52.4918091  49.4936269  73.4295330  54.0818549  48.1838113  74.1271568
  53.7911521  47.3449121  73.4952417  54.8728882  48.7505929  73.6368336
  54.4445522  47.8088366  75.0851113  51.7531788  48.2163073  75.0285203
  51.4687202  47.4037980  74.3581314  52.1191239  47.7998824  75.9669192
  50.8847744  48.8447546  75.2255519  54.2201149  51.2765102  74.5160163
  53.7525779  51.8350550  73.5028797  55.4654846  51.4548635  74.8087579
  55.8841736  50.9128488  75.5638172  56.4770353  52.3711002  74.2043066
  56.1181857  52.6346857  73.2101456  56.6548292  53.7007659  75.0167087
  57.1126753  53.4847252  75.9807244  57.3316576  54.3695219  74.4852943
  55.3393177  54.3752897  75.2234042  54.8012108  55.0215154  74.3680594
  54.7365279  54.1301433  76.3739248  53.7984786  54.4932159  76.5459261
  55.2099224  53.5784850  77.0904010  57.8169608  51.6612080  74.1386132
  58.0243997  50.7164816  74.8841919  58.5581375  52.0590025  73.1819316
  58.3079191  52.7633602  72.4872484  59.9324499  51.4457279  73.0473566
  60.1033756  50.6170440  73.7350663  60.1028073  50.8468708  71.6669231
  61.0974733  50.4072817  71.5797578  59.3502101  50.0744716  71.5089672
  59.9846220  51.6279850  70.9152219  60.8968525  52.5494041  73.3490625
  60.7112961  53.7601695  73.2188340  62.0860900  52.0379150  73.8054157
  62.2808132  51.0360773  73.8206373  63.2015097  52.8474793  74.3166488
  62.9416012  53.9055332  74.3142974  63.5100285  52.4576720  75.7764513
  63.7093034  51.3994032  75.9456035  64.8483955  53.1376212  76.2836891
  65.0375985  52.8420921  77.3160913  65.6806012  52.8161906  75.6576091
  64.7502081  54.2214532  76.2284243  62.1972733  52.9381789  76.5166945
  62.2790504  52.7203045  77.5809009  62.0711120  54.0110012  76.3753475
  61.3333648  52.4144926  76.1047265  64.4120406  52.6297366  73.4040682
  64.6749864  51.4349803  73.2531546  65.0569157  53.6883329  72.8510341
  64.8771002  54.6628871  73.0930392  66.0873378  53.4856372  71.8354371
  66.0763453  52.4333274  71.5488927  65.7934858  54.3779750  70.6037348
  65.7136551  55.4181085  70.9207433  66.6302431  54.3210671  69.9076824
  64.1883148  53.8591561  69.7172736  64.4806981  53.1128134  68.6917406
  67.5144748  53.8589803  72.4049357  67.7948764  55.0396872  72.4795109
  68.3408460  52.8889320  72.7540897  68.1311748  51.4603476  73.0237750
  68.4123112  50.8670675  72.1530934  67.0761917  51.2644190  73.2156579
  68.9541332  51.0599774  74.2094276  69.2360285  50.0069031  74.1927524
  68.4448269  51.2384877  75.1569018  70.1430990  51.9981855  73.9886721
  70.9270106  51.5003172  73.4172356  70.5819932  52.2944984  74.9405885
  69.5846104  53.2824079  73.1935242  69.5964646  54.1551823  73.8466433
  70.4073453  53.6553500  71.9749412  70.3815373  53.2673990  70.9345807
  71.2191754  54.4212268  71.9843856  71.4010852  55.0460420  72.7664876
  72.1575183  54.5991235  70.7976929  71.7804010  54.3733120  69.9065743
  72.5559808  55.6091608  70.7253831  73.2028800  53.5832496  71.1465987
  72.9151798  52.5217252  71.6942898  74.4566992  53.9347739  70.8773428
  74.7151633  54.7569176  70.3311513  75.5907660  53.1423652  71.3604749
  75.4677357  52.1079309  71.0408967  76.8918317  53.6928367  70.7691810
  76.9227839  54.7708362  70.9264226  77.7345988  53.2668950  71.3134043
  77.0668508  53.4074300  69.2952260  77.5950788  52.1991140  68.8670213
  77.8848891  51.4553626  69.5954390  77.7547653  51.9338989  67.5091222
  78.1718329  50.9979549  67.1781997  77.3833707  52.8798515  66.5696419
  77.5055456  52.6745008  65.5154777  76.8599465  54.0837212  66.9842144
  76.5671694  54.8271540  66.2586934  76.7070726  54.3478901  68.3409012
  76.3043247  55.2990266  68.6548969  75.6426742  53.1639384  72.8894771
  75.6915665  54.2389813  73.4952724  75.6352250  51.9795385  73.5141159
  75.6657323  51.0904460  73.0122781  75.5845512  51.8237023  74.9666148
  75.7106394  52.8083967  75.4156758  74.2258952  51.2664452  75.4468958
  74.1060174  50.2769378  75.0076557  74.1968047  51.1248318  76.9794608
  73.2287952  50.7312805  77.2906179  74.9843270  50.4409559  77.2964656
  74.3552618  52.0998573  77.4395943  73.0800342  52.1292154  74.9726380
  72.1390875  51.7094238  75.3279269  73.1977165  53.1379565  75.3656489
  73.0752912  52.1613836  73.8838668  76.7034017  50.8845811  75.4056862
  76.8574583  49.7960242  74.8448360  77.4605421  51.2852524  76.4264143
  77.2958954  52.1367188  76.9619431  78.6188392  50.5013565  76.8621980
  79.1853648  50.1962338  75.9829594  79.5355911  51.3417861  77.7374095
  79.6814647  52.3179226  77.2761866  79.0581446  51.5134430  78.7019736
  80.8979422  50.6721036  77.9557565  81.5653665  51.3686149  78.4639462
  80.7761343  49.8111395  78.6129034  81.5433086  50.2197518  76.6429361
  81.8509441  51.0881437  75.7900389  81.7424008  48.9945220  76.4571341
  78.1547626  49.2436775  77.6008463  77.7643283  49.2923459  78.7689466
  78.1984923  48.1086006  76.9152092  78.5015308  48.0796767  75.9423123
  77.8366693  46.7913596  77.4268662  77.9202627  46.7914448  78.5135209
  76.3969015  46.4198191  77.0771772  76.1371481  45.5044167  77.6087984
  75.3888196  47.4811958  77.5266336  74.3822817  47.1665747  77.2536588
  75.4491452  47.6051217  78.6078600  75.6159304  48.4296607  77.0399125
  76.3172065  46.2300433  75.6613895  75.5523964  45.6541376  75.4514309
  78.7745268  45.7872552  76.7752195  79.5984432  46.1854226  75.9381553
  78.6803471  44.4909236  77.1060055  78.2133946  43.9364713  78.3950686
  77.1301858  43.8162088  78.4127583  78.4745816  44.5860856  79.2305686
  78.9222029  42.6080692  78.4802796  78.3285480  41.8796765  79.0321198
  79.8747009  42.7030222  79.0015303  79.1244187  42.1774546  77.0581742
  78.2347282  41.6926769  76.6548924  79.9435210  41.4648307  76.9661844
  79.4321298  43.4912536  76.3298057  80.4928360  43.7356694  76.2878538
  79.0407153  43.4223723  74.8632224  79.8809544  43.0393778  74.0424613
  77.8069831  43.7715544  74.4886360  77.0542658  44.0465286  75.1198090
  77.4716379  43.7707491  73.0646094  77.7503369  42.7984426  72.6580935
  75.9680879  43.9713808  72.8622187  75.4337671  43.1381774  73.3175820
  75.6565910  44.8748152  73.3864545  75.5543960  44.0833540  71.3739593
  76.1051045  44.9030015  70.9204185  75.8527681  43.1720982  70.8567868
  73.7798635  44.3513325  71.1082404  73.7697866  45.8388385  70.1060185
  72.7863404  46.1181967  69.8972014  74.2439203  46.6512004  70.6544118
  74.3145362  45.6579239  69.1797117  78.2520411  44.8466165  72.3177831
  78.6734407  44.6348315  71.1718794  78.4518010  46.0075667  72.9595617
  78.1112659  46.2094164  73.8999317  79.1932892  47.0940970  72.3330097
  78.6933658  47.3513224  71.3994557  79.2007905  48.3190023  73.2421155
  79.7585498  49.1240874  72.7633181  78.1763335  48.6442005  73.4227057
  79.6744796  48.0646416  74.1908101  80.6143849  46.6700111  71.9944495
  81.1550367  47.0722340  70.9572600  81.2361725  45.8577634  72.8530339
  80.8440073  45.5413964  73.7396557  82.5756162  45.3556108  72.5519026
  83.2126291  46.2078193  72.3149943  83.1470970  44.6288428  73.7686220
  84.1452095  44.2586487  73.5362144  83.2030976  45.3181879  74.6116201
  82.4998722  43.7905809  74.0287149  82.5641876  44.4330369  71.3335891
  83.4453534  44.5251345  70.4699957  81.5726303  43.5389999  71.2491670
  80.8804384  43.3797305  71.9809654  81.4117467  42.6994080  70.0624215
  82.3146399  42.0982485  69.9521343  80.1876770  41.8048707  70.2302991
  79.2849078  42.3718428  70.2140147  80.1377830  41.0992169  69.3943826
  80.2289069  41.1002500  71.5200714  81.1859519  41.0716317  71.7920875
  81.2461026  43.5401539  68.8040677  81.8023253  43.2177171  67.7453569
  80.4798622  44.6274564  68.9093710  80.0439817  44.9347064  69.7789897
  80.2034690  45.4822215  67.7579215  79.9027854  44.8676246  66.9115340
  79.1100301  46.3494407  68.1183478  79.2666435  46.9428447  69.0360165
  79.1971278  47.4648106  66.6671386  78.1865475  48.6185801  67.1021662
  79.8182237  48.1054356  66.9789812  78.8263451  47.2068279  66.0138027
  77.8094266  45.6014192  68.3245374  77.0798242  45.9342784  68.1138774
  77.2211157  45.2376885  67.5374795  77.8878174  44.9135888  69.0787423
  81.4577743  46.2303149  67.3222627  81.7975138  46.2684472  66.1321277
  82.1700121  46.8323360  68.2772848  81.8988204  46.8802852  69.2598095
  83.4344729  47.4842817  67.9531978  83.2178310  48.3153570  67.2823098
  84.0959801  48.0244510  69.2199334  84.0675770  47.2515205  69.9898503
  85.1457523  48.2262435  69.0104634  83.4526729  49.2857336  69.7680306
  83.2671885  49.9897434  68.9565059  82.4856007  49.0462207  70.2092032
  84.3417827  49.9226589  70.8035862  85.3245952  50.1021928  70.3686138
  83.9321769  50.8934633  71.0785190  84.4900509  49.1042413  72.0053222
  85.2287681  48.4020174  72.0196544  83.7163857  49.2210300  73.0800198
  82.7279857  50.1095720  73.0830277  82.5665530  50.6947295  72.2629230
  82.1308317  50.2050864  73.9037243  83.9262399  48.4630666  74.1511452
  84.6851550  47.7827141  74.1551592  83.3258120  48.5612584  74.9711541
  84.3806141  46.5292002  67.2349265  84.9617327  46.8740001  66.2010308
  84.5576952  45.3214983  67.7830874  84.1087880  45.0033662  68.6420115
  85.4457812  44.3463616  67.1520617  86.4485342  44.7692345  67.0999709
  85.5074980  43.0654993  67.9924534  84.4972789  42.7812109  68.2863433
  85.9029683  42.2540270  67.3809061  86.3776597  43.2186624  69.2537395
  87.3754458  43.5408869  68.9549691  85.9586744  44.0111935  69.8744422
  86.5169673  41.9555675  70.0933857  86.3440270  40.8577946  69.5969190
  86.7891068  42.3004582  71.2488709  85.0010249  44.0494415  65.7220158
  85.8177341  44.0561469  64.7955369  83.7026060  43.8309032  65.5198768
  83.0377212  43.8719098  66.2806847  83.2104471  43.5029365  64.1949107
  83.7404683  42.6464397  63.7795137  81.7258491  43.1440837  64.3244960
  81.6423217  42.3394149  65.0557331  81.1617977  44.0089045  64.6721465
  81.0469997  42.6611570  63.0733571  80.4809165  43.4767867  62.1898419
  80.0024438  42.7234535  61.2060476  79.4879550  43.1731144  60.3566369
  80.2752749  41.4528141  61.4865148  80.0169859  40.6747286  60.8963915
  80.9264953  41.3528805  62.6392707  81.2185399  40.3743799  63.0144910
  83.3704736  44.6366645  63.1993943  83.6698338  44.4014507  62.0226037
  83.1505851  45.8783006  63.6517331  82.8484427  46.0975628  64.6007860
  83.3339079  47.0352364  62.7871260  82.8091296  46.8343102  61.8532440
  82.7393199  48.2987274  63.4308014  82.8253741  48.2119542  64.5134604
  83.3400205  49.1570989  63.1300115  81.2801223  48.5740612  63.0771394
  80.8312550  48.4927093  61.7646377  81.5264557  48.2325575  60.9806142
  79.5159279  48.7376470  61.4480151  79.1822893  48.6750143  60.4242715
  78.6231756  49.0646225  62.4507656  77.3160887  49.3077618  62.1346993
  77.2180680  49.3502501  61.1608215  79.0369511  49.1667614  63.7611609
  78.3530446  49.4375036  64.5366071  80.3592077  48.9168750  64.0667616
  80.6869670  48.9881845  65.0927874  84.8086854  47.2600203  62.4855695
  85.1683059  47.6167890  61.3583551  85.6712925  47.0712632  63.4888048
  85.4041500  46.8302654  64.4433859  87.1051235  47.2055425  63.2645442
  87.3029238  48.2213612  62.9213303  87.8594283  46.9669937  64.5695218
  88.7074792  47.6490694  64.6361597  87.2104883  47.1822219  65.4176219
  88.3125558  45.6330152  64.6395038  87.5425153  45.0278021  64.6958686
  87.5919236  46.2492877  62.1761442  88.4785333  46.5997591  61.3825936
  87.0144439  45.0411819  62.1084538  86.3177928  44.6901820  62.7636013
  87.3812899  44.1254967  61.0340012  88.4688916  44.0741400  60.9931084
  86.8395919  42.7203084  61.3126250  85.7756215  42.7858087  61.5416145
  86.9342477  42.1143309  60.4123013  87.5599270  42.0287005  62.4618600
  88.7497279  42.3454783  62.7033212  86.9327607  41.1767061  63.1320760
  86.8818158  44.6323075  59.6872314  87.5962446  44.5481222  58.6862002
  85.6613493  45.1720715  59.6460362  85.0612976  45.3059750  60.4596490
  85.0901689  45.6211778  58.3765980  85.2590853  44.8533241  57.6215757
  83.5690122  45.8203220  58.5214397  83.3732136  46.3787344  59.4367021
  83.0189049  46.6271323  57.3679290  81.9439179  46.7534072  57.4926452
  83.4996219  47.6055141  57.3473530  83.2168080  46.1055053  56.4321050
  82.8718540  44.4550471  58.6217413  82.8996052  43.9718723  57.6454475
  83.4327744  43.8205741  59.3084619  81.4348614  44.5326231  59.0891853
  81.0129253  43.5290073  59.1343656  81.3985163  44.9867358  60.0799732
  80.8574306  45.1387708  58.3913648  85.7826032  46.8931944  57.8890353
  86.0884156  47.0318411  56.6999892  86.0410815  47.8372734  58.7992278
  85.7680599  47.7631408  59.7791612  86.7441755  49.0697766  58.4706365
  86.3437355  49.3906760  57.5086882  86.5084557  50.1286565  59.5491514
  86.9197097  49.7596852  60.4893231  87.0722615  51.0231125  59.2833669
  85.0691086  50.5233427  59.7805033  84.0406023  50.4970798  58.8708855
  84.1314139  50.1826030  57.8422748  82.8737079  50.9327646  59.4655435
  81.9635517  50.9959052  59.0077239  83.1342112  51.2656256  60.7707119
  82.2815787  51.7548629  61.7618075  81.2356380  51.9338677  61.5628725
  82.8230534  52.0012482  63.0034923  82.1907355  52.3867850  63.7887606
  84.1781261  51.7631225  63.2702686  84.5678596  51.9625209  64.2578562
  85.0320907  51.2739386  62.2806380  86.0756169  51.0948450  62.4929203
  84.5086295  51.0192574  61.0059441  88.2497419  48.8785046  58.3335365
  88.9226730  49.7997247  57.8605298  88.7888221  47.7370960  58.7742938
  88.2399700  46.9794940  59.1802074  90.2286495  47.4614343  58.7194431
  90.4128261  46.5038630  59.2088587  90.7096828  47.3244399  57.2699962
  90.5401067  48.2595868  56.7374510  91.7841531  47.1392619  57.2552079
  89.9808095  46.1822435  56.5518560  90.0370691  45.2841584  57.1670291
  88.9260205  46.4394118  56.4570758  90.5407016  45.8747237  55.1734245
  91.1859345  46.7533901  54.5754833  90.3211023  44.7505054  54.6810010
  91.0156840  48.5222997  59.4857357  92.0036014  49.0788872  59.0074865
  90.5442474  48.8051788  60.6991520  89.6607729  48.4307817  61.0463796
  91.2174246  49.6653540  61.6556032  92.2102036  49.9166137  61.2826435
  90.4836224  51.0088506  61.8528500  91.0523737  51.6147395  62.5585652
  90.3988976  51.7763160  60.5246924  89.8785831  52.7210932  60.6827733
  91.4051534  51.9727888  60.1537453  89.8540447  51.1793510  59.7938652
  89.0994076  50.7758637  62.4297067  88.5952112  51.7324880  62.5631489
  88.5215872  50.1521446  61.7484995  89.1882554  50.2747121  63.3946846
  91.3045363  48.9008940  62.9676166  90.5849168  47.9238791  63.1950534
  92.2066281  49.3517117  63.8368974  92.8378740  50.1318132  63.6584412
  92.3521212  48.7338866  65.1451506  92.5145155  47.6673475  64.9949369
  93.5529973  49.3227937  65.8847988  93.8630682  48.6455101  66.6818418
  94.3966010  49.4177573  65.2005278  93.2374541  50.5929741  66.4337529
  94.0639513  51.0795624  66.6310064  91.0867300  48.9241805  65.9830713
  90.2033067  49.7255491  65.6705668  91.0082396  48.1611780  67.0672548
  91.7156087  47.4836694  67.3525395  89.8518486  48.2570359  67.9464684
  88.9394178  48.1489103  67.3603724  89.8962857  47.1181415  68.9690342
  89.0663024  47.2483285  69.6633567  89.7836190  45.7646641  68.2573947
  89.8163394  44.9616398  68.9953705  88.8400271  45.7167231  67.7126982
  90.6121868  45.6502657  67.5588013  91.1445909  47.1437705  69.6702833
  91.1678643  46.4152128  70.3245637  89.7735728  49.6354689  68.6086238
  88.6861528  50.2127515  68.7317910  90.9230462  50.2005473  68.9932865
  91.8302983  49.7375863  68.9580328  90.9522963  51.5691612  69.5075507
  90.2767656  51.6202366  70.3603684  92.3681933  51.9246396  69.9670120
  92.8877937  51.0084378  70.2468957  92.9116445  52.3567751  69.1265153
  92.4239439  52.9067857  71.1510775  91.7088515  53.7117187  70.9823964
  92.1155461  52.3900881  72.0592592  93.8193107  53.5085449  71.3634249
  93.9097363  54.7452446  71.5409062  94.8218620  52.7498715  71.3573338
  90.4563834  52.5765944  68.4693545  89.6679445  53.4719837  68.7954949
  90.9099677  52.4575756  67.2155433  91.5780845  51.7579294  66.8957608
  90.4312020  53.3871539  66.1957984  90.5888296  54.3935471  66.5854459
  91.2254745  53.2420287  64.8903416  90.9851582  52.2804182  64.4382765
  90.8961485  54.0122644  64.1921757  92.7446606  53.3442560  65.0559040
  92.9993350  54.3507528  65.3871219  93.0624979  52.6603159  65.8425073
  93.5219887  53.0272731  63.7728134  93.3206721  51.9433806  63.1807630
  94.3512138  53.8681768  63.3633986  88.9389966  53.2091007  65.9260802
  88.2542598  54.1793472  65.5794885  88.4122930  51.9935532  66.0830153
  88.9437399  51.1500370  66.2967288  86.9722411  51.8065155  65.9467832
  86.6485116  52.2399994  64.9999263  86.6381907  50.3177207  65.9349251
  85.5607858  50.1875726  65.8332683  87.1432498  49.8385129  65.0967566
  86.9725539  49.8631094  66.8676978  86.2291615  52.5258374  67.0650108
  85.2074693  53.1897952  66.8275686  86.7396325  52.4058984  68.2924861
  87.5435260  51.8211901  68.5200767  86.1704240  53.1237406  69.4290888
  85.1411769  52.7975490  69.5711358  86.9797938  52.8000994  70.6859568
  86.9309324  51.7276996  70.8725558  88.0263390  53.0440901  70.5063392
  86.5129037  53.5328527  71.9172000  87.0360589  54.7784099  72.2422225
  87.7877068  55.2232551  71.6066387  86.6095995  55.4545069  73.3670067
  87.0213442  56.4239189  73.6049136  85.6547156  54.8878498  74.1865674
  85.3161325  55.4116998  75.0681545  85.1290843  53.6413931  73.8735004
  84.3846399  53.1936421  74.5148730  85.5582814  52.9741755  72.7455116
  85.1435748  52.0068384  72.5067107  86.1330306  54.6289207  69.1739490
  85.1165945  55.2900467  69.4325840  87.2383414  55.1939607  68.6622736
  88.0894242  54.6921408  68.4067762  87.2692641  56.6366593  68.4373620
  86.9573061  57.1232807  69.3606483  88.6869468  57.1106675  68.1008616
  89.0674003  56.5354746  67.2562054  88.6513916  58.1531934  67.7856127
  89.6511100  56.9753193  69.2714186  89.2086364  56.9944944  70.4394183
  90.8686974  56.8678854  69.0230787  86.2969761  57.0367091  67.3325965
  85.6316403  58.0708550  67.4367533  86.1866906  56.2304240  66.2721463
  86.6893476  55.3509281  66.1515220  85.2899740  56.5942360  65.1783478
  85.5560904  57.6059270  64.8687526  85.4687624  55.6585086  63.9855050
  86.5041052  55.6918033  63.6463866  85.2666267  54.6323507  64.2930803
  84.5405192  56.0386787  62.8313708  83.5584718  56.2853788  63.2363549
  84.9244957  56.9383268  62.3526154  84.3810543  54.9579076  61.7870455
  84.1380314  54.0144435  62.2762315  83.5418429  55.2049159  61.1355318
  85.5850456  54.7934856  60.9865727  86.4713925  55.0983515  61.3904580
  85.6063085  54.2713771  59.7619598  84.4750269  53.8700644  59.1835923
  83.5884984  53.9604744  59.6804360  84.4946227  53.4699725  58.2461090
  86.7636099  54.1564171  59.1138508  87.6287887  54.4673059  59.5562454
  86.7856551  53.7563401  58.1760826  83.8290322  56.6049882  65.6282288
  83.0625326  57.4972610  65.2422228  83.4115032  55.6102673  66.4213646
  83.9817258  54.8105419  66.6959758  82.0520121  55.6179194  66.9654474
  81.3478187  55.6868918  66.1370502  81.7578410  54.3077569  67.7188594
  82.5599635  54.1373200  68.4377707  80.4431521  54.4032666  68.5075365
  80.2621011  53.4624208  69.0286219  80.5110702  55.2135315  69.2338888
  79.6199261  54.6008240  67.8210191  81.7152616  53.1429203  66.7390383
  80.7133343  53.0678035  66.3171305  82.3951790  53.3459945  65.9125092
  82.0851970  51.8280116  67.3681107  82.0352346  51.0397154  66.6188631
  83.0984672  51.8869709  67.7658841  81.3899323  51.6035593  68.1775238
  81.8472599  56.8300891  67.8651631  80.9015560  57.6020883  67.6808349
  82.7398800  57.0243597  68.8412874  83.5867751  56.4717183  68.9692497
  82.5429283  58.0882438  69.8251687  81.5406058  57.9431934  70.2274431
  83.5687157  57.9960668  70.9616142  83.4190931  58.8421968  71.6312609
  83.3778873  56.7131418  71.7660500  84.1169419  56.6721808  72.5659631
  82.3765816  56.6992406  72.1968213  83.5039097  55.8510084  71.1116586
  84.9004775  58.0420843  70.4170105  85.0944837  57.1997911  69.9540831
  82.6134206  59.4723269  69.2032659  81.9886173  60.4021062  69.7232551
  83.3740911  59.6427188  68.1154965  83.9545373  58.9190771  67.6910404
  83.4103573  60.9416942  67.4498477  83.4467231  61.6984406  68.2327170
  84.6522397  61.0635661  66.5700769  84.6590848  62.0395260  66.0828043
  85.5462910  60.9578110  67.1850693  84.6399434  60.2803457  65.8114986
  82.1621854  61.1895046  66.6115328  81.8157762  62.3522271  66.3579711
  81.4783310  60.1244615  66.1677830  81.7550831  59.1542380  66.3170521
  80.2436406  60.3082899  65.4109876  80.3939629  61.2020004  64.8044991
  79.9722598  59.1054070  64.5072322  80.9190572  58.6278106  64.2517032
  79.3823304  58.3708997  65.0544544  79.2397420  59.4825851  63.2278636
  78.9318895  60.5267503  63.2794147  79.9188167  59.3924029  62.3794157
  78.0200433  58.6028508  62.9994078  77.2250066  58.8852779  63.6899286
  77.6371489  58.7562294  61.9915452  78.3659126  57.1959721  63.1896107
  79.3391679  56.9687105  63.3889962  77.4990594  56.1948952  63.1201965
  76.2187737  56.4353821  62.8455663  75.9034543  57.3934061  62.6891418
  75.5551773  55.6640682  62.7923637  77.9221444  54.9504071  63.3136451
  78.9048364  54.7705822  63.5144318  77.2623684  54.1737138  63.2618582
[truncated: 5,209,902 more chars]
