# Supplementary material for: Path to Actinorhodin: Regio- and Stereoselective Ketone Reduction by a Type II Polyketide Ketoreductase Revealed in Atomistic Detail
Source: JACS Au. 2022 Apr 7;2(4):972–84. doi: 10.1021/jacsau.2c00086 (PMC9088766; doi:10.1021/jacsau.2c00086)
Supplement: Supplementary file 2 — au2c00086_si_002.zip [file au2c00086_si_002.zip › SI_files/Series_II_starting_structures/SOHax.rst]

153690  0.0000000e+00
  57.9553834  81.5873098  16.9242253  58.4255452  82.3208643  16.3579157
  57.7154919  80.7804297  16.3148114  57.0857719  81.9761619  17.3417392
  58.8836129  81.1286653  18.0273126  59.8831119  80.8919389  17.6626882
  59.1292620  82.3015397  19.0491470  59.6664145  83.1045528  18.5437188
  58.1666921  82.7088654  19.3587431  59.9214968  81.8813092  20.3028597
  59.9663944  82.7336749  20.9817251  59.3635038  81.0964053  20.8128512
  61.6100033  81.2887941  20.0217933  61.9655754  80.2440222  21.4574554
  62.9741123  79.8394776  21.3724795  61.8892547  80.8387923  22.3674358
  61.2483045  79.4240923  21.4981131  58.3501368  79.8330823  18.5962237
  57.1326218  79.7620189  18.8672424  59.2300408  78.8155382  18.8111977
  60.2098797  78.8261438  18.5276560  58.7787646  77.5539132  19.5162054
  57.9813896  77.0788194  18.9448454  60.0102460  76.6415952  19.6221569
  59.7352190  75.7146606  20.1258680  60.3822193  76.4150683  18.6229603
  60.7892688  77.1471815  20.1931382  58.1835908  77.8211345  20.8634518
  58.7320307  78.5665624  21.6827782  57.1277951  77.0932280  21.0770562
  56.7260003  76.4951539  20.3548378  56.3977595  77.0310228  22.3299217
  55.6012434  76.3168428  22.1241295  57.2565079  76.4476994  23.4769451
  56.6144687  76.3641417  24.3536965  57.7222842  74.9815206  23.1937610
  58.3213822  74.6222010  24.0302314  56.8498526  74.3395622  23.0698831
  58.3209938  74.9593256  22.2835589  58.2887207  77.3233910  23.8609188
  58.3510108  78.0582356  23.2156627  55.5741607  78.2936342  22.7332790
  55.2639698  78.3604721  23.8531051  55.2252818  79.2150342  21.8535266
  55.3698986  79.1342319  20.8468870  54.5666262  80.4909543  22.2984878
  55.0290636  80.9218776  23.1874190  54.7458705  81.4996955  21.1867919
  54.3173800  82.4467305  21.5131504  55.8134262  81.6638097  21.0448815
  54.1314049  81.1379669  19.8303494  54.1852724  80.0552230  19.7205946
  53.0752124  81.4026419  19.8643325  54.7221619  81.7578150  18.5771824
  55.6354634  82.5989800  18.4636819  54.3525549  81.2848506  17.4269719
  53.6114069  80.5861124  17.3776545  54.8036563  81.6116617  16.5728907
  53.1185539  80.2226852  22.7529383  52.5632629  81.1117135  23.3377347
  52.4565402  79.1349128  22.4423804  52.8091748  78.4323287  21.7921114
  51.1140172  78.8124844  23.0097306  50.6310074  79.7678728  23.2138496
  50.3594031  77.9531325  21.9527537  50.8866625  77.0129661  21.7879739
  49.3633350  77.7003009  22.3162451  50.2581311  78.7376747  20.6407109
  49.3544970  79.5671663  20.3448474  51.1208967  78.4393713  19.7834705
  51.0902614  78.1322820  24.3421628  50.0675365  78.1858034  25.0841444
  52.1986967  77.3673282  24.5875354  53.0619198  77.4982484  24.0604815
  52.3198459  76.2847765  25.6011040  51.5787318  75.5281567  25.3407927
  53.7927180  75.9490759  25.5886353  54.3938611  76.8585711  25.5907948
  54.0660252  75.3841135  26.4802378  54.0296431  75.2321184  24.4873154
  54.7229300  74.5665334  24.6748455  52.1084563  76.6848106  27.0479289
  52.0190684  77.8766128  27.2723156  52.1126428  75.7227328  27.9461818
  52.2665852  74.7407484  27.7185189  51.8921282  75.9791439  29.3828505
  50.9078862  76.4406658  29.4624308  51.9908556  74.6593843  30.1506235
  52.9747048  74.2131523  30.0059378  51.8750447  74.8365977  31.2195813
  50.8834793  73.6939984  29.6432014  51.2038530  73.2427823  28.7040146
  50.7579578  72.8834405  30.3604683  49.5571701  74.3806490  29.4351978
  49.1271994  75.1224334  30.3567569  49.0076953  74.3136431  28.3229937
  52.9448115  76.9393187  30.0042775  54.0397701  77.0943848  29.4471312
  52.7049701  77.6845772  31.0879169  51.8724831  77.5321585  31.6565843
  53.5367187  78.7814890  31.6204317  54.3130155  78.8892065  30.8629301
  52.7833975  80.1828869  31.7589533  52.0596802  80.0701370  32.5660195
  53.6161456  81.4086154  32.1825043  52.9713547  82.2865918  32.2339053
  54.0598494  81.2260071  33.1616655  54.4068331  81.5820440  31.4517082
  52.2146300  80.4733472  30.3202982  51.6788067  81.4225009  30.3247686
  53.0378482  80.5240493  29.6073155  51.5325707  79.6743078  30.0299971
  54.1598445  78.4457060  32.9639025  53.4832957  77.8536137  33.7708350
  55.4483429  78.9019029  33.1555630  55.9241864  79.5024469  32.4822221
  56.2533835  78.5904210  34.3006788  55.5972137  78.2276640  35.0917171
  57.2813229  77.5689277  33.8191612  57.9306655  77.2872450  34.6479477
  56.7670981  76.6844298  33.4440863  57.8817825  78.0052493  33.0200591
  56.9866963  79.7743242  34.8994425  57.4370693  80.6378836  34.0790564
  57.1790046  79.7350352  36.2147731  56.7549398  79.0107024  36.7941622
  57.9774971  80.6621758  36.9942316  58.5675911  81.2349582  36.2793927
  57.0834996  81.6800405  37.7345786  56.6007542  82.3138560  36.9911421
  56.2926948  81.1313897  38.2471720  57.7979354  82.6068920  38.7823040
  57.9952873  81.9985604  39.6656726  59.0907621  83.2082565  38.2677192
  59.5326477  83.8374444  39.0403050  59.7856982  82.4097725  38.0087920
  58.8845066  83.8107229  37.3830898  56.8832610  83.8314270  38.9908229
  57.3391154  84.5073411  39.7142394  56.7493859  84.3509173  38.0423417
  55.9139603  83.5022299  39.3632440  59.0716071  80.0248584  37.8382052
  58.7415107  79.3799368  38.8771514  60.3508055  80.0453184  37.4949815
  60.6441456  80.3691718  36.5742943  61.4816216  79.6407182  38.3079871
  61.1126856  78.8519432  38.9635435  62.6822958  78.9484305  37.5737181
  63.0517250  79.6522697  36.8280092  63.8025709  78.6456240  38.5864277
  64.6356179  78.1645021  38.0741667  64.1442772  79.5758712  39.0401471
  63.4221734  77.9817863  39.3632602  62.2926589  77.7229311  36.7736585
  63.1785409  77.3026674  36.2967999  61.8508010  76.9804943  37.4372850
  61.5676165  78.0028661  36.0094907  61.9701723  80.8902494  39.0590992
  62.6068572  81.7665061  38.4355863  61.5406810  81.0022717  40.3239878
  60.7875454  80.4323605  40.7092265  62.1163338  81.9662018  41.2961515
  62.2708812  82.9193360  40.7906127  61.1438762  82.1650316  42.4359495
  60.8906515  81.2453025  42.9636090  61.7470298  83.0813082  43.4978989
  61.0341990  83.2133695  44.3119682  62.6623724  82.6349281  43.8870142
  61.9760074  84.0504720  43.0545136  60.0016928  82.7520476  41.7964318
  59.3036905  82.9196780  42.4630763  63.5087839  81.5221637  41.8016268
  63.6783075  80.3803360  42.3060507  64.5449671  82.3028817  41.5391408
  64.4363029  83.1704656  41.0145873  65.9301811  82.0695485  41.9298303
  66.4013556  83.0389724  42.0961062  65.9281083  81.5474918  42.8867989
  66.8214405  81.2649724  40.9436027  67.3896788  80.2472724  41.1856108
  66.8582908  81.7821611  39.6579023  66.6161829  82.7461773  39.4281081
  67.2531264  80.9743183  38.5095053  66.9381597  79.9945625  38.8699370
  66.5566935  81.4255885  37.1766773  66.8897745  80.7876373  36.3578872
  65.4754034  81.3428182  37.2840721  66.8211441  82.4604471  36.9601389
  68.7816605  80.9110057  38.1432099  69.2354320  79.9733464  37.4922629
  69.6402043  81.8696996  38.6019618  69.3639145  82.6439940  39.2059997
  71.0631396  81.8517203  38.2471683  71.2086494  81.4574113  37.2418099
  71.5950675  83.3034260  38.1516520  71.6759295  83.6828323  39.1704174
  72.9381764  83.3891802  37.4363972  73.2638073  84.4282590  37.3971023
  73.6766923  82.7971420  37.9771723  72.8354334  83.0030446  36.4223428
  70.7236210  84.0157006  37.3037877  70.7119313  83.5945644  36.4193826
  71.8612081  80.8234926  39.0241099  73.0399716  80.5634942  38.7832341
  71.2725753  80.2231921  40.0327479  70.4663101  80.6531812  40.4851181
  71.6061909  78.9488873  40.6604423  72.4643803  79.0971383  41.3165232
  70.3901406  78.4716996  41.4785212  70.2730890  79.1424167  42.3290810
  69.5020575  78.5856638  40.8578435  70.4114591  77.1524659  41.9667205
  71.2554533  76.9915636  42.4375780  72.0303304  77.8767861  39.6252167
  71.4675622  77.8338322  38.5108108  72.9719667  77.0114629  39.9835586
  73.4851993  77.0669199  40.8628496  73.3749082  75.8399809  39.0964765
  73.6441258  76.2177046  38.1103794  74.2664314  75.3705345  39.5125177
  72.2584825  74.7620775  38.9410607  72.0993501  74.1282492  37.9009137
  71.4967055  74.5638783  40.0677909  71.8035569  74.8468039  40.9987774
  70.1690979  73.9290424  40.0575894  70.2358889  72.9422418  39.6007989
  69.6862325  73.6517633  41.4449400  69.7799447  74.5850740  41.9998693
  68.2598746  73.2227559  41.4157806  67.9197226  73.0237984  42.4313756
  67.6508589  74.0139575  40.9775048  68.1644240  72.3169561  40.8172188
  70.5502553  72.6026071  42.1988424  70.4751760  71.6536349  41.6672298
  71.5928215  72.9167039  42.1442575  70.1985462  72.3542730  43.6817067
  70.8711467  71.6036536  44.0947736  70.3047803  73.2837228  44.2417058
  69.1700903  72.0003789  43.7574634  69.2035321  74.7106839  39.1645052
  68.5918712  74.0624757  38.2785342  69.0571519  76.0382252  39.2770926
  69.7191593  76.6289055  39.7801628  67.9257978  76.7886779  38.6860546
  66.9965054  76.2415392  38.8464772  67.8194438  77.7511914  39.1871673
  68.1505722  77.0108595  37.1572610  67.1829937  77.1298929  36.4030476
  69.3887395  77.0212737  36.7151551  70.1672054  77.0577807  37.3734566
  69.8842144  76.9866588  35.2975956  69.4355979  77.8328234  34.7771246
  71.4589116  77.2770937  35.1327421  71.6967873  78.1966091  35.6689571
  72.0092841  76.4722461  35.6201024  71.9735456  77.4113468  33.6972404
  71.7777345  76.5197559  33.1010603  71.2520670  78.5675321  33.0407346
  71.6036732  78.6805698  32.0157065  70.1796596  78.3725995  33.0371754
  71.4522598  79.4837053  33.5965945  73.4869814  77.6120404  33.7532873
  73.8792417  77.7105957  32.7409869  73.7137119  78.5156028  34.3193594
  73.9503346  76.7533793  34.2395305  69.4054324  75.7148738  34.6063692
  68.7054718  75.7862785  33.6020363  69.6106446  74.5828011  35.2684103
  70.1004597  74.5438212  36.1622098  69.1656387  73.2966671  34.7989209
  69.4393134  73.2828271  33.7439659  69.8123351  72.2363581  35.6692972
  70.8877552  72.4089640  35.6448397  69.4835059  72.4133758  36.6934582
  69.5846923  70.7613357  35.3702597  70.2685744  70.1686747  35.9771480
  68.5736017  70.4911641  35.6726694  69.7802591  70.3883867  33.8884744
  70.4666235  71.2384033  33.1942417  69.3899210  69.2974267  33.4891234
  67.6498899  73.0169368  34.8831515  67.0738621  72.4628833  33.9858904
  66.9536393  73.5726905  35.8931736  67.4157720  74.0580194  36.6622350
  65.4739471  73.5644057  36.0338355  65.0398374  72.5655850  35.9833162
  65.0895104  74.1212088  37.4402237  65.7224010  75.0036750  37.5341623
  63.5595439  74.6233125  37.6023243  63.4017863  74.9899847  38.6166219
  63.3625865  75.4266962  36.8925299  62.8806358  73.7924745  37.4077753
  65.3906602  73.0976110  38.5660228  64.8937147  72.1555867  38.3353505
  66.4614581  72.8957268  38.5900812  64.9492865  73.5663343  39.9188715
  65.1877427  72.8066139  40.6628092  65.4649114  74.4937272  40.1691250
  63.8731860  73.7411534  39.9105972  64.9294900  74.3931644  34.8703737
  63.9992494  73.9135503  34.1564750  65.3691047  75.6158723  34.7278924
  66.0432779  76.0497002  35.3574843  64.9274087  76.4791807  33.6424919
  63.8463343  76.5116155  33.7751103  65.4346792  77.9359605  33.7528728
  65.0628251  78.5157661  32.9071619  65.0738530  78.3780045  34.6823894
  66.5250956  77.9430281  33.7467123  65.1795592  75.8970578  32.2163922
  64.3125911  75.8125519  31.3834377  66.3779564  75.2803371  31.9603389
  67.1735860  75.3088992  32.5980804  66.6288133  74.4974605  30.7003399
  66.4321999  75.1905253  29.8822066  68.1023837  73.9704082  30.7373547
  68.3793157  73.7520070  31.7686715  68.1609157  73.0321773  30.1867543
  69.0940270  74.9520193  30.1540513  68.6961133  75.3172488  29.2074981
  69.1604755  75.8092404  30.8242370  70.5131629  74.4215071  29.9082042
  70.5025916  73.7507181  29.0488415  71.1697339  75.2539780  29.6551886
  71.0752049  73.6880408  31.1085863  70.5743071  72.8400213  31.3735449
  72.1192089  73.9841537  31.8651039  73.0632038  74.7499722  31.4165273
  73.0053366  75.1307115  30.4721975  73.8635845  74.9717108  32.0077333
  72.1351014  73.4613442  33.0893819  71.3664617  72.8664115  33.3998181
  72.9149266  73.6550921  33.7177492  65.7067450  73.3139184  30.4566802
  65.1219698  73.1804231  29.3558102  65.5995526  72.4201453  31.4571936
  66.1529991  72.4573463  32.3132392  64.6351646  71.2706917  31.3922737
  64.7304000  70.7563453  30.4355417  65.0213189  70.3909523  32.6185444
  66.0275940  70.0094436  32.4464127  65.0731811  71.0441822  33.4895430
  64.1366259  69.2078956  32.9829698  64.4423017  68.7819888  33.9385369
  63.0996448  69.5255657  33.0919934  64.2674048  68.1560988  31.8519614
  64.0048810  68.6166670  30.8995239  65.3068275  67.8351259  31.7758976
  63.3827020  66.9448654  32.0851805  62.4281577  67.0153796  31.7318549
  63.6773661  65.8568395  32.6634244  64.7365888  65.7711168  33.3585332
  65.3510911  66.5783484  33.4526369  64.9715914  64.8932987  33.8227625
  62.8382899  64.8834976  32.7334199  61.9115123  64.9785835  32.3186193
  63.0998942  64.0172921  33.2049554  63.1469378  71.6344328  31.3690008
  62.5044095  70.9695925  30.5828483  62.6273301  72.7018888  31.9524943
  63.1205778  73.2524333  32.6558768  61.2811205  73.2008213  31.6413100
  60.5954783  72.3704232  31.8137092  61.0175880  74.4219106  32.5302413
  61.9644713  74.9259341  32.7247390  60.3891427  75.1247935  31.9831359
  60.3294527  74.0898277  33.9029586  59.3470543  73.7909966  33.5376343
  60.8794113  72.9142037  34.7149388  60.3049328  72.8073494  35.6357616
  60.7992089  71.9985111  34.1290308  61.9252530  73.0983358  34.9597741
  60.2450371  75.2791106  34.8453791  59.7582423  74.9749820  35.7721979
  61.2498260  75.6416757  35.0647131  59.6667731  76.0750450  34.3759243
  61.0825023  73.6881482  30.0905124  60.0082810  73.4011703  29.4619825
  62.1609213  74.3621579  29.5999924  62.9812705  74.7242483  30.0877707
  62.0314186  74.5502283  28.1203774  61.1585953  75.1739315  27.9290510
  62.9014799  75.1029479  27.7659601  61.8985459  73.2433421  27.2722983
  60.9028271  73.0721393  26.5729687  62.7535792  72.1963973  27.4442660
  63.5067112  72.2131725  28.1313850  62.7000326  70.9241592  26.6711642
  62.7714493  71.1706476  25.6112541  63.8330565  70.0197355  27.1233243
  63.7276131  69.8650622  28.1973232  63.6960331  69.0498906  26.6459236
  65.2576878  70.4717791  26.8563845  65.4685455  71.3544032  27.4594667
  65.9437927  69.6909087  27.1841579  65.5461202  70.8070808  25.3312811
  65.1043772  70.0294407  24.7082672  65.0482076  71.7419568  25.0745073
  67.0748685  70.9307964  24.9863568  67.4964873  71.7913322  25.5059054
  67.6022830  70.0493322  25.3513647  67.3015256  71.0736014  23.5356636
  68.3219579  71.1522631  23.3503357  66.9228978  70.2409817  23.0415733
  66.8203465  71.9285108  23.1915649  61.3813980  70.1584501  26.9661025
  60.8658188  69.5497926  26.0200390  60.9814329  70.1953117  28.2305170
  61.5605854  70.5345224  28.9983071  59.6550500  69.7448461  28.6334632
  59.4519651  68.7744514  28.1809270  59.6579108  69.5818277  30.1148063
  59.8147596  70.5529096  30.5841373  58.6812111  69.2250816  30.4395198
  60.7493184  68.5974409  30.5980886  61.5874669  68.6256607  29.9011497
  61.1270940  68.9324081  31.5640461  60.2383971  67.1052869  30.7316197
  61.1128064  66.1730842  30.7508673  59.0110246  66.9225839  30.7703099
  58.4668743  70.5778492  28.0464890  57.3479393  70.1360782  28.3458618
  58.6389878  71.6319042  27.2186016  59.5123054  72.1580724  27.2057057
  57.6734256  72.1591790  26.2701930  58.1620162  72.3199630  25.3087964
  56.8863599  71.4227131  26.1082308  57.0507114  73.4704632  26.7476846
  56.0344651  73.7958546  26.2068210  57.5367146  74.1321583  27.8163810
  58.4599927  73.9307224  28.2003321  56.8396371  75.1946634  28.5547100
  55.7766070  75.0669193  28.3491891  57.0523055  75.1176453  30.0684629
  58.1247201  75.0665379  30.2545703  56.6967054  76.0506894  30.5052073
  56.3800931  73.9505642  30.8253004  55.5678807  73.6437579  30.1666481
  57.2308905  72.7101583  30.9759936  56.6717633  71.9495659  31.5207222
  57.4961315  72.3289752  29.9900229  58.1388523  72.9564465  31.5260230
  55.7417649  74.3934893  32.1639100  55.2843973  73.5321365  32.6522791
  56.5108738  74.8127536  32.8131608  54.9791603  75.1480511  31.9715485
  57.3710287  76.5576813  28.0937445  58.4822992  76.7083355  27.6360679
  56.5680389  77.5752131  28.2170004  55.5530678  77.5377950  28.3131836
  57.2014460  78.9412299  28.2190477  57.9144450  78.9860607  27.3949662
  56.1521660  80.0995736  28.0438232  55.3332596  79.9840555  28.7543447
  56.6137207  81.0673359  28.2439536  55.6125651  80.0398072  26.5647820
  56.4303952  80.2246191  25.8676667  55.2328290  79.0407021  26.3531550
  54.4945318  81.0782065  26.3395827  54.6866726  81.9669330  26.9409230
  54.4870415  81.3955672  25.2967614  53.1601015  80.4894492  26.7063778
  53.1645591  79.5194812  27.0237099  51.9834948  81.0838259  26.6644837
  51.7182368  82.2691522  26.2965914  52.4672772  82.8858022  25.9841190
  50.7549300  82.6037233  26.3140349  51.0024628  80.4015928  27.1009510
  51.1558092  79.4570997  27.4536550  50.0634859  80.7984976  27.0985581
  57.8235975  79.1385216  29.6214840  57.4418309  78.6646209  30.6510725
  58.8908974  79.9490546  29.6132764  59.0863504  80.5823243  28.8381585
  59.8964023  80.0331812  30.6878559  59.5311205  79.5488501  31.5933477
  61.1771117  79.2147988  30.3276293  61.5681450  79.6102724  29.3902885
  62.1521997  79.3491574  31.5049054  63.0621369  78.7885752  31.2900012
  62.4002648  80.4005622  31.6544316  61.6882334  78.9539714  32.4089383
  60.8995273  77.6689496  30.1154650  61.8319370  77.1618550  29.8680583
  60.4871856  77.2439326  31.0308189  60.1875384  77.5350427  29.3010930
  60.1153479  81.4903135  31.0889368  60.5626332  82.4147191  30.4380908
  59.8225851  81.7889400  32.3653367  59.3351224  81.1255660  32.9664954
  60.1323924  83.0308335  33.0616026  60.6518829  83.6881354  32.3644727
  58.8545925  83.8260926  33.4683127  58.0738098  83.6232127  32.7352791
  58.4993827  83.4445863  34.4253899  59.0224550  85.2979797  33.5820829
  59.3282568  85.8260776  34.8536124  59.5213686  85.1792575  35.6964188
  59.3723543  87.1892991  34.9820299  59.5631150  87.6333152  35.9473965
  59.1690256  88.0142551  33.8539533  59.1903917  89.0846482  33.9918634
  58.9437521  87.5199555  32.5787980  58.7937662  88.1846622  31.7406328
  58.9168009  86.1074390  32.4137927  58.8195613  85.6625794  31.4340301
  61.0625980  82.7827783  34.1812236  60.9164292  81.9036648  35.0534601
  62.1764353  83.5303309  34.1972797  62.3506887  84.2533467  33.4989259
  63.2905492  83.4194139  35.2066260  63.0050618  82.6134752  35.8829618
  64.6130737  83.0345626  34.5387596  65.2814561  83.5135273  35.2545894
  64.7553593  81.5079114  34.3825470  65.7068285  81.2778492  33.9034215
  64.7199277  81.0365936  35.3652250  63.9390349  81.1275406  33.7685304
  64.9830807  83.5795261  33.1828748  65.9561359  83.1875030  32.8859711
  64.2322678  83.2784070  32.4528558  65.0291823  84.6672885  33.2280244
  63.4394031  84.6263633  36.0602765  63.1520162  85.7963873  35.6852420
  63.8991075  84.4738988  37.3252672  64.2281007  83.5676885  37.6583316
  64.0029048  85.5196449  38.3849822  64.1275157  86.5080849  37.9422664
  62.7230804  85.4715332  39.1820218  61.8755115  85.6956168  38.5347551
  62.5678627  84.4662325  39.5741880  62.7889489  86.6708057  40.5582397
  62.9440907  87.8705712  40.0804953  65.2272990  85.3079425  39.2534449
  65.5057175  84.1699440  39.6038069  65.9391091  86.2924454  39.6446431
  65.6929439  87.2390187  39.3589672  67.1494329  86.3046087  40.5047000
  66.9240955  85.8355415  41.4621657  68.2467315  85.5738098  39.7725857
  69.1496150  85.5677799  40.3825855  67.9338404  84.5485524  39.5771762
  68.4512932  86.0767786  38.8276024  67.6254758  87.7853031  40.7398271
  67.0273333  88.6837275  40.1177924  68.5511503  88.0588386  41.6761585
  69.1070773  87.3496463  42.1544745  68.8330412  89.4252872  42.0864502
  67.8429602  89.8701447  42.1873852  69.6523551  89.4344981  43.4047576
  70.6330519  88.9929854  43.2258370  69.8195719  90.4642476  43.7201346
  68.9157488  88.6352720  44.5702757  68.0405146  89.1961989  44.8992516
  68.5564744  87.6805311  44.1857096  69.8631567  88.3820390  45.7938934
  70.3468175  89.3210165  46.0642646  69.2602014  88.0759287  46.6485985
  70.8493098  87.4162077  45.5700116  71.0721277  87.2589561  44.5876270
  71.5343205  86.6820292  46.4057366  71.4564239  86.8705555  47.6935664
  70.8531588  87.6029471  48.0658656  72.0001250  86.2861609  48.3278229
  72.4675524  85.8520510  45.9630925  72.6563732  85.7834827  44.9620259
  72.9981240  85.2819781  46.6214101  69.6175894  90.2583561  41.0953389
  69.3288426  91.4057963  40.8654189  70.6717510  89.6492329  40.4648069
  70.8306013  88.6425741  40.5090226  71.6596377  90.3446406  39.6815254
  71.8249286  91.3291209  40.1177166  72.6040913  89.8039017  39.7472744
  71.2916619  90.5117563  38.2178770  71.0327805  89.4753747  37.5820858
  71.0939536  91.6580422  37.7068263  71.2613255  92.5313172  38.2045999
  70.5994052  91.8345642  36.3384121  69.6433089  91.3130514  36.3024248
  70.2504111  93.3352881  35.9770923  69.6155566  93.7408126  36.7652493
  71.1739527  93.9142073  35.9815609  69.5543748  93.5527864  34.6406492
  70.1133313  93.0019069  33.8847170  68.5673418  93.0939656  34.7042312
  69.3618505  95.0455164  34.1082988  69.4313290  95.2261109  32.8268824
  69.4049932  95.9588472  34.9392509  71.5079669  91.1413835  35.2827859
  71.0359127  90.3150105  34.5259472  72.8146008  91.3652279  35.3105557
  73.2751198  91.9655254  35.9936915  73.7269869  90.7443593  34.3279092
  73.3215011  90.9215686  33.3313126  75.1586223  91.4130015  34.4088373
  75.0553797  92.4842085  34.5802310  75.7067783  91.0057885  35.2584794
  75.9464813  91.1727186  33.1290513  76.9492402  91.5833793  33.2467557
  76.0575847  90.0989339  32.9772481  75.3087686  91.7787018  31.9049711
  74.4025141  92.6668670  31.9963229  75.6466086  91.3208139  30.7980624
  73.8141446  89.1416728  34.5256511  73.9853666  88.4690746  33.5178908
  73.7336089  88.5470617  35.7454580  73.7283917  89.0800935  36.6154490
  73.6452317  87.0716506  35.9609579  74.4483083  86.5768160  35.4149200
  73.7949896  86.8504745  37.0179183  72.2575862  86.4877470  35.4954777
  72.2394716  85.4574415  34.8102476  71.1453934  87.2268286  35.7263624
  71.1414506  88.0431307  36.3385305  69.8227519  86.9378972  35.1232398
  69.6280174  85.8749675  35.2683918  68.7451085  87.7605041  35.8437093
  68.8998250  87.6496273  36.9172085  68.9098693  88.8113759  35.6048045
  67.2193238  87.4169101  35.5282310  67.0175461  87.6720315  34.4880125
  66.9129894  85.9062766  35.6669828  65.8617804  85.7251584  35.4423640
  67.5349529  85.3435227  34.9706996  67.1269925  85.5841134  36.6855442
  66.3398689  88.2309760  36.4271235  65.2946460  88.0020960  36.2177873
  66.5631875  87.9921957  37.4674696  66.5215811  89.2915141  36.2504995
  69.7692958  87.1210735  33.5984384  69.0443194  86.3750169  32.9567666
  70.6145876  87.9921419  33.0018197  71.1806168  88.6783773  33.5007834
  70.7781653  88.0030810  31.5194853  69.7966154  87.8543873  31.0688592
  71.4294520  89.3268922  31.1027374  70.8773837  90.1337415  31.5846419
  72.4393901  89.3414050  31.5124267  71.5268633  89.6547447  29.6275290
  72.1577531  88.9208608  29.1260924  70.5404777  89.5934994  29.1684568
  72.1328747  91.1254089  29.4250972  72.8925360  91.3142151  30.1840536
  72.6288406  91.1846203  28.4564539  71.1136196  92.1354221  29.5046362
  70.3468776  92.0418892  28.8395157  71.0369416  93.1591230  30.3169184
  71.9308171  93.4607182  31.1806655  72.7694950  92.8866511  31.2686898
  71.8050728  94.2747785  31.7819910  69.9261975  93.8103435  30.4430556
  69.1051787  93.5270021  29.9099494  69.8718172  94.6075333  31.0776292
  71.7816408  86.8988774  31.0835652  71.5741008  86.2727923  30.0238144
  72.7623768  86.5420616  31.8848478  72.9799200  86.9991149  32.7709020
  73.6513302  85.3994358  31.5294328  74.0889711  85.6494013  30.5629755
  74.8152087  85.2191375  32.5304212  74.4279580  84.8838323  33.4931181
  75.7906753  84.2354650  31.9013560  76.6328448  84.0765502  32.5750859
  75.2857220  83.2868618  31.7217911  76.1540576  84.6375079  30.9558157
  75.5301240  86.4615919  32.6834882  74.9326729  87.1383395  33.0646036
  72.8861064  84.1226725  31.3759074  72.9673053  83.3904715  30.4024568
  72.0683041  83.8491801  32.4064320  72.0755074  84.3804572  33.2772640
  71.0661979  82.7447905  32.3896927  71.6462184  81.8315615  32.2593958
  70.2885166  82.7589292  33.6771381  69.9660332  83.7904056  33.8185539
  69.0829043  81.7852510  33.6571542  68.5574509  81.8370631  34.6105633
  68.4022632  82.0649130  32.8524840  69.4394240  80.7680086  33.4942641
  71.1203727  82.2271689  34.7330595  70.6925045  81.4350225  35.1195742
  70.0383020  82.8058870  31.2085251  69.8440986  81.8281488  30.4571658
  69.5699155  83.9843399  30.9190488  69.8598532  84.8259906  31.4157827
  68.5896573  84.2459164  29.8670447  67.8408842  83.4593567  29.9545246
  67.9922854  85.6629576  30.1141782  67.6183662  85.7178971  31.1362940
  68.7865579  86.4040994  30.0256061  66.8605370  86.0282167  29.1492874
  67.1593314  85.7361697  28.1421001  65.5600419  85.3723961  29.3556417
  64.8531834  85.7227259  28.6040321  65.6787761  84.2924826  29.2676771
  65.1840254  85.6159938  30.3487838  66.6359040  87.5257200  29.4682746
  65.8385906  87.9165355  28.8368208  66.3565412  87.6365106  30.5158125
  67.5549166  88.0806410  29.2775146  69.0470071  84.0737097  28.4301559
  68.3374509  83.5695484  27.5821958  70.3649570  84.4157044  28.1902720
  70.9380661  84.9367623  28.8543486  71.0542761  84.0662375  26.9735977
  70.3108635  84.2800195  26.2061642  72.2398764  84.9280820  26.6955585
  72.9375230  84.8939056  27.5320816  72.7748361  84.5631554  25.8190244
  71.7758945  86.3140634  26.4718823  71.2037438  86.3750197  25.5466414
  71.1115133  86.6241501  27.2784322  73.0086230  87.2491349  26.4032089
  72.6728471  88.2855717  26.3909428  73.6094756  87.1186678  27.3031512
  73.8726418  86.9899275  25.1847454  74.1736709  85.9419014  25.1754023
  73.2824286  87.1603812  24.2840943  75.0908313  87.8505647  25.1423313
  75.6417746  87.6298140  24.2891014  74.8080833  88.8510676  25.1227411
  75.6717848  87.6713748  25.9853571  71.3719550  82.5915155  26.7998211
  71.1761895  81.9856937  25.7437332  71.6461128  81.9335245  27.9521758
  71.6501147  82.3751037  28.8711609  71.9658070  80.5029120  27.9692248
  72.7002888  80.2524952  27.2037730  72.5423940  80.1798775  29.3365581
  73.2784523  80.9402117  29.5959783  71.7451885  80.2408606  30.0781000
  73.2217904  78.7580854  29.4347110  73.3725152  78.5188644  30.4876805
  72.5297033  78.0157666  29.0354034  74.5636668  78.6127071  28.7068297
  74.6074372  78.2283437  27.5246202  75.5895264  79.1139336  29.1963747
  70.7274122  79.6805732  27.6516943  70.7519855  78.6741941  26.9181740
  69.5442157  80.2570574  27.9561754  69.4774352  81.0875948  28.5443316
  68.2318132  79.7726271  27.4907762  68.3546810  78.6921528  27.5620007
  67.1189587  80.3695351  28.3799554  67.1754154  81.4565139  28.3215882
  66.1529888  80.0782897  27.9674812  67.1612114  79.9599241  29.8529490
  68.1776170  80.1499754  30.1976643  66.0773879  80.7939523  30.6342234
  66.0929354  80.5149863  31.6874459  66.2965115  81.8577933  30.5375220
  65.0904953  80.5875944  30.2197169  66.8572237  78.4533048  30.0982379
  66.9060864  78.2414207  31.1665765  65.8592694  78.2180147  29.7273976
  67.5926061  77.8431161  29.5737771  67.8123095  80.0272465  26.0159077
  67.3026474  79.1229456  25.3736026  68.0568778  81.1565453  25.3967676
  68.3007938  81.9921468  25.9282836  68.0351559  81.4419064  23.9171813
  67.1221402  81.1575980  23.3924509  68.1880435  83.0224973  23.8186410
  69.0621555  83.3322575  24.3905081  68.3716650  83.2997108  22.7808451
  66.9940307  83.7625697  24.3162526  66.8324991  83.5109023  25.3640409
  67.1964082  84.8325040  24.2727500  65.7190599  83.4669009  23.5319708
  65.8767957  83.7264636  22.4852116  65.5186473  82.3958104  23.5684006
  64.5479026  84.1908143  24.0338785  64.7233631  84.8605004  24.7820719
  63.2981200  84.0822086  23.6370562  63.0259711  83.4589919  22.5441151
  63.7776640  83.0510037  21.9893283  62.0580296  83.3728930  22.2340975
  62.3228586  84.5463032  24.2929750  62.4865432  85.0311699  25.1745619
  61.3728644  84.4342977  23.9398223  69.0993764  80.5977442  23.2201540
  68.8815153  80.2869959  22.0897918  70.2661825  80.2985682  23.7267043
  70.6781504  80.7186533  24.5596861  71.1032256  79.2319707  23.0288275
  71.1217251  79.3641127  21.9466650  72.5216129  79.3841523  23.6096665
  72.8246961  80.4255047  23.5021303  72.4763358  79.1738784  24.6782172
  73.6277450  78.4881676  22.9833135  73.4838324  77.4467228  23.2722708
  73.5782504  78.5264463  21.8947037  75.0350522  79.0154791  23.4931368
  75.3179763  80.2549495  23.6387339  75.9448476  78.1677806  23.7538214
  70.4935370  77.7946125  23.2116711  70.4546278  77.1180927  22.1698213
  69.8510315  77.4488244  24.3497660  69.7912301  78.0373457  25.1800586
  69.1598013  76.1261580  24.4626533  69.8970003  75.4480155  24.0327838
  68.8926646  75.6123405  25.9281907  68.3875886  74.6469690  25.8891224
  69.8413025  75.5044927  26.4547838  68.2636083  76.3290017  26.4561670
  67.8217205  76.0494849  23.6210723  67.2099335  74.9641243  23.6111552
  67.4850221  77.1511944  22.9951000  68.0488449  78.0002570  23.0209704
  66.2697761  77.2768645  22.1969369  66.4156374  78.0957923  21.4928131
  66.1595664  76.3659721  21.6089394  64.9286621  77.5256570  22.9492413
  63.8838168  77.2389180  22.3427276  64.9228520  78.0042736  24.1748958
  65.7519906  78.3542589  24.6542175  63.6660462  78.0736198  24.9801644
  63.0229568  77.2348574  24.7123389  64.0262691  78.0798584  26.4685880
  64.5417498  79.0256986  26.6339456  62.8150335  77.9567048  27.3786879
  63.1395708  77.9677079  28.4189725  62.1385724  78.7929150  27.2004954
  62.2969352  77.0207240  27.1704832  64.8844999  76.7961828  26.8102728
  65.1407736  76.8006240  27.8700722  64.3064963  75.9002683  26.5807267
  65.7983794  76.8004974  26.2160854  63.0045327  79.4575774  24.7285038
  63.7309732  80.3820744  24.4634132  61.7303001  79.5822192  24.6875776
  61.1090697  78.7871172  24.5387772  61.0161321  80.8407694  24.8433471
  61.4468430  81.6092779  24.2021512  59.5513878  80.6961644  24.3878935
  59.5409593  80.4503857  23.3261000  59.1053655  79.8524162  24.9146317
  58.6790816  81.9234001  24.6105115  57.6333739  81.6659387  24.4445932
  58.7649938  82.2525953  25.6457994  59.0869616  83.0657001  23.6681299
  58.2318472  83.9599737  23.5019420  60.2501241  83.1468039  23.3037401
  61.1573812  81.2962747  26.2533053  60.4753335  80.8249710  27.1968773
  62.1454376  82.1699937  26.4631669  62.6747172  82.5775879  25.6920681
  62.5933154  82.6470066  27.7508280  61.7813336  82.3760491  28.4252227
  63.9508234  81.9526892  28.0966578  64.3027437  82.3031925  29.0673832
  63.8086728  80.8728656  28.1310085  64.6901615  82.1972688  27.3338489
  62.7122876  84.1452173  27.9655485  63.0720041  84.8266589  27.0223651
  62.3216349  84.5980885  29.1318804  62.0054895  83.9555359  29.8586540
  62.2623390  86.0565802  29.6074328  63.1277247  86.5762153  29.1957156
  61.0101389  86.7588492  29.1154248  60.6383750  86.2570423  28.2221522
  60.2287843  86.6839319  29.8720697  61.2752107  88.2207962  28.8028108
  62.3020876  88.7079378  29.2331952  60.4659859  88.9214470  28.1789748
  62.2927586  86.0993497  31.1457273  62.0870414  85.0726060  31.7515275
  62.5080016  87.2836217  31.7297063  62.6239785  88.1745682  31.2466961
  62.5862238  87.3250043  33.1744925  61.6657931  86.9044378  33.5801234
  63.4014366  86.6752585  33.4929114  62.7994481  88.7027588  33.7939829
  63.1385014  89.6156467  33.0838004  62.6557581  88.8333941  35.1213501
  62.4657314  88.0413641  35.7355823  62.7503863  90.0698407  35.8133475
  63.3306805  90.7272416  35.1670973  61.3498391  90.6411460  36.0814476
  60.7027718  89.8162843  36.3810471  61.4211175  91.3163411  36.9346135
  60.6361132  91.4154963  34.9088618  60.5063189  90.7382237  34.0646732
  59.6388757  91.7119103  35.2355096  61.3701946  92.6246244  34.4466228
  62.3510784  92.3200080  34.0827501  60.8360990  93.0560299  33.6005595
  61.5428835  93.6323716  35.4424733  61.1736459  93.4198921  36.3687734
  62.1300333  94.8147198  35.2992229  62.3704185  95.2571674  34.1308344
  62.1124858  94.7036383  33.3137594  62.8211003  96.1639065  34.0120712
  62.5525019  95.5066327  36.2999084  62.4420968  95.1503365  37.2489397
  62.9979685  96.4100698  36.1437279  63.4442056  89.9545956  37.1107365
  63.1708933  89.0165349  37.8672449  64.3510874  90.8756765  37.3845255
  64.6421943  91.5774777  36.7044020  65.0554072  91.0043141  38.7030133
  65.6419659  90.0891067  38.7815766  66.0048996  92.2892523  38.7608107
  66.3361263  92.2229119  39.7975569  67.1967891  92.3026805  37.8173572
  67.7595210  93.2263238  37.9541951  67.8406882  91.4505965  38.0330357
  66.8460358  92.2406273  36.7876026  65.3370869  93.4977619  38.4411070
  65.9691161  94.2446283  38.4953756  64.0843397  91.1077947  39.9027430
  62.8979551  91.4211559  39.7538481  64.6030964  90.5958250  41.0352421
  65.4404746  90.0164452  41.1027168  63.8925247  90.8974635  42.3262068
  63.5336179  91.9263227  42.3541061  62.7882587  89.8720799  42.4106735
  62.2490956  89.8546308  41.4630937  63.2322884  88.8858165  42.5436615
  61.6075645  90.1736760  43.7545970  61.2847204  89.0434231  44.3100899
  64.8386437  90.6758485  43.5201697  65.6780306  89.8169443  43.5579417
  64.4667936  91.1648849  44.7386791  63.8869769  92.0008952  44.8035252
  64.7809007  90.6588194  46.0297020  65.1971997  89.6579284  45.9202580
  65.8564330  91.5547457  46.6976161  66.8017697  91.4183078  46.1729912
  65.5707113  92.5994959  46.5728219  66.0716453  91.2865415  48.1542277
  65.7711207  90.1948138  48.6505399  66.6276213  92.2117615  48.7904918
  63.5152317  90.4946803  46.9084777  62.8559277  91.4671143  47.2098764
  63.2388513  89.2407299  47.2409297  63.8612558  88.4633990  47.0220393
  62.0325823  88.8322374  47.9466124  61.2170998  89.2745121  47.3741142
  61.8691854  87.2756410  47.9689077  60.8552714  87.0903509  48.3222737
  61.9726742  86.6243070  46.6467106  61.8470343  85.5475751  46.7607471
  61.1954982  87.0129554  45.9886082  62.9517161  86.8321593  46.2153846
  62.9164898  86.6712894  48.8951027  62.8056102  85.5876240  48.9123462
  63.9127459  86.9279564  48.5344389  62.7818992  87.0656567  49.9023417
  61.9266111  89.3832318  49.3756467  60.9032034  89.1969147  50.0814008
  62.9727723  90.0557353  49.8520927  63.8440500  90.1267835  49.3266795
  63.0394932  90.7352751  51.0829127  62.7058666  89.9889944  51.8046759
  64.4417614  91.1897077  51.5171435  64.9601068  91.6278371  50.6650274
  64.3505798  91.9718014  52.2717725  65.2747990  90.0333854  52.0806358
  64.8196145  89.7097226  53.0165933  65.2084684  89.1958359  51.3863263
  66.7411645  90.3189906  52.3407862  66.8194383  91.0389076  53.1549923
  67.2224689  89.4018204  52.6787862  67.4797592  90.8412681  51.1696844
  67.0016238  90.7747988  50.2715116  68.6842494  91.3838805  51.1494884
  69.5744338  91.2716872  52.1295986  69.3456172  90.7374536  52.9679624
  70.4872505  91.7193216  52.0441683  69.0389091  92.0696556  50.1513560
  68.3969550  92.2017880  49.3693645  69.9665161  92.4920517  50.1270768
  62.1226469  92.0040544  51.0644584  62.0704314  92.6953002  52.0853762
  61.3555367  92.2965059  49.9891600  61.4971086  91.8541960  49.0814966
  60.2561425  93.2566746  49.9884502  59.8723975  93.2893025  51.0083076
  60.8148857  94.6130916  49.5247878  60.2199637  95.4034093  49.9822943
  61.8302192  94.7144105  49.9083240  60.8440184  94.8303010  48.1431715
  61.2137255  95.7187947  47.9600330  59.0318314  92.8699585  49.1421959
  59.1140276  91.9503933  48.3757231  57.9023048  93.4692426  49.4881276
  57.8765553  94.2842266  50.0998441  56.5601921  93.0325282  49.0344710
  56.5528887  91.9511924  48.8996482  55.4730324  93.3017205  50.1059731
  55.6162747  94.3523767  50.3562553  54.0595946  93.0400418  49.5826714
  53.3362577  93.2428224  50.3722955  53.8600845  93.6908832  48.7312614
  53.9738471  91.9991112  49.2713755  55.6244990  92.4168597  51.3716662
  54.8320236  92.6561941  52.0804515  55.5548608  91.3652924  51.0911234
  56.5938781  92.6055758  51.8343537  56.2663298  93.6486843  47.7166092
  55.7566311  92.9373641  46.8417609  56.5189450  95.0046750  47.4520145
  56.9754800  95.9758713  48.4263960  58.0640511  96.0281000  48.4598626
  56.6382184  95.7226781  49.4314607  56.3641431  97.2935441  47.9427700
  56.9703188  98.1450934  48.2507352  55.3680023  97.4423772  48.3610446
  56.3118702  97.1761964  46.4304113  57.2167175  97.5724557  45.9686795
  55.4720974  97.7342052  46.0168434  56.1595455  95.6029916  46.1651597
  55.1553018  95.2844966  45.8856147  56.9268989  95.1275723  44.9134118
  56.4679207  95.3134149  43.7928844  58.1430241  94.6367909  45.2641511
  58.5600777  94.7143959  46.1918751  58.9545360  93.9343102  44.2671609
  59.0096035  94.4523032  43.3091222  60.3699696  93.8621955  44.8926432
  60.6275897  94.8277248  45.3280144  60.3743402  93.1355521  45.7048458
  61.4381704  93.4662851  43.8320949  62.2607538  92.9523163  44.3290976
  60.9983733  92.7587731  43.1293285  61.9956616  94.6694078  43.0528437
  63.1688345  95.0912719  43.3801856  61.3542563  95.1242551  42.1091721
  58.3142462  92.5575449  43.8426163  58.5254334  92.1960750  42.6960814
  57.5442359  91.8213192  44.6617470  57.3916691  92.0700971  45.6389400
  56.8562470  90.6208407  44.2727808  57.4979873  90.0368677  43.6133164
  56.5388529  89.7953251  45.5227518  55.9205708  90.3443412  46.2328163
  55.5332337  88.6609800  45.3512617  55.3928749  88.1528589  46.3052445
  54.5798213  89.0677070  45.0131825  55.9074670  87.9512892  44.6132972
  57.9269954  89.5134978  46.1996882  58.4517685  90.4633233  46.3044550
  57.7430084  89.1383528  47.2065491  58.8404786  88.5548118  45.5081256
  59.7616683  88.4526210  46.0815620  58.3540107  87.5834906  45.4263622
  59.0731411  88.9284731  44.5115774  55.5622492  90.9565777  43.4851514
  55.3596839  90.3788103  42.3996583  54.8499523  92.0226821  43.9156757
  55.0164945  92.5536039  44.7712280  53.7279706  92.4637456  43.0768118
  53.1081789  91.5680256  43.0349392  53.0872468  93.6706864  43.6863326
  53.8107645  94.4854004  43.7303512  52.2664309  94.0070526  43.0527266
  52.5557583  93.3714277  45.1087437  52.1962638  92.3429246  45.1500339
  53.3748706  93.4515550  45.8237508  51.3940984  94.3472724  45.5351493
  51.0582054  95.3048679  44.7793655  50.7031465  94.1012669  46.5485988
  54.0384596  92.8800987  41.6187650  53.4937581  92.3808943  40.5996466
  55.0955032  93.6691685  41.4961877  55.5861051  94.0885037  42.2866689
  55.6692697  94.0171626  40.1551004  54.8664251  94.3517930  39.4981234
  56.6671357  95.2109660  40.2888082  57.0765430  95.4541286  39.3083278
  56.1438648  96.0794804  40.6892207  57.4782295  94.9339535  40.9618756
  56.2919465  92.7458235  39.4467203  56.3649778  92.7048238  38.2458730
  56.8716113  91.7720971  40.1824836  57.0036080  91.8217263  41.1931732
  57.3736335  90.5214119  39.5531586  58.0630339  90.7372045  38.7360572
  58.1372355  89.7107089  40.6852581  59.0470497  90.2421226  40.9663381
  57.5135683  89.6510476  41.5773749  58.4900482  88.3059450  40.2128679
  57.5441984  87.8343558  39.9443177  59.4490282  88.3668840  39.0136954
  59.6899503  87.3542949  38.6886988  58.9744629  88.9070694  38.1950286
  60.3643187  88.8816645  39.3055696  59.2106382  87.4442020  41.3449365
  59.4403404  86.4515995  40.9563873  60.1345293  87.9388623  41.6460341
  58.5512480  87.3519707  42.2077767  56.2346874  89.7252378  38.8941340
  56.3052423  89.4073975  37.6807835  55.2089213  89.3558247  39.6154071
  55.0891316  89.6133814  40.5957284  54.0744553  88.4903212  39.0531828
  54.4237427  87.6444189  38.4613126  53.3153896  87.9570958  40.2865370
  52.8244541  88.8269027  40.7231577  52.2255999  86.9295976  39.9592979
  51.7417374  86.6064565  40.8811942  51.4848985  87.3824308  39.2999929
  52.6745064  86.0687294  39.4633747  54.2883379  87.3138596  41.2503198
  53.7469688  86.9398304  42.1186028  54.7971474  86.4865314  40.7558368
  55.0238658  88.0515667  41.5711534  53.2234985  89.2924262  38.0631591
  52.7983504  88.7051357  37.0658959  53.1256616  90.6049455  38.0435387
  53.5250629  91.2001025  38.7685054  52.4647700  91.3289461  37.0253681
  51.4541483  90.9741170  36.8198892  52.4664957  92.7872576  37.5737573
  51.9736660  93.4455123  36.8587413  51.9331837  92.8202252  38.5238180
  53.4941135  93.1184876  37.7227194  53.2072094  91.1716802  35.6052126
  52.4830530  91.0479082  34.6046147  54.5577014  91.1390446  35.5839126
  55.1475645  91.2929010  36.4023572  55.2776309  90.8777384  34.3677527
  54.7759725  91.4898342  33.6173275  56.7328365  91.1584405  34.7182119
  57.3578221  90.9838915  33.8427660  56.8367997  92.1953918  35.0370332
  57.0468644  90.4967986  35.5258286  55.2712922  89.4495948  33.7406491
  55.3390229  89.4439096  32.4916397  55.0274047  88.3475506  34.5199916
  54.9637661  88.3706652  35.5377451  54.8337533  87.0136861  33.9255057
  55.5232256  86.9503382  33.0835646  55.2405062  85.8545762  34.9409685
  56.2182449  86.0518955  35.3811648  54.2969549  85.7794189  36.1295910
  54.6130780  84.9755269  36.7944664  54.3163330  86.7261456  36.6693294
  53.2844613  85.5834106  35.7777791  55.2836819  84.5671631  34.1436093
  55.5595665  83.7419276  34.8000547  54.3022826  84.3745718  33.7105621
  56.0206165  84.6584875  33.3454149  53.4242668  86.8101345  33.2805283
  53.3208248  86.2818738  32.1797246  52.4239625  87.4039650  33.8783640
  52.4937698  87.9322079  34.7480008  51.0236030  87.3284643  33.2648381
  51.0066348  86.3179779  32.8555235  49.8852318  87.4901273  34.2426526
  49.0508903  87.1793763  33.6133775  49.9811611  86.5736778  35.5111630
  49.1229354  86.7569037  36.1578518  49.9887516  85.5274209  35.2049180
  50.8991446  86.7988760  36.0544070  49.6089638  88.9759547  34.7585299
  48.7707564  88.9693458  35.4554647  50.4964236  89.3570319  35.2630949
  49.3706061  89.6179856  33.9107577  50.7966054  88.3981615  32.1813064
  50.0185435  88.1305009  31.2540986  51.5811245  89.4551077  32.1283387
  52.1647292  89.7361298  32.9154083  51.7198942  90.3296518  30.9923412
  50.6886362  90.5047984  30.6862331  52.4509440  91.6466544  31.3815773
  51.9270321  92.0976308  32.2244194  53.4544695  91.3976429  31.7261563
  52.5638239  92.6728372  30.2826503  52.7242958  92.1539789  29.3380952
  51.6123768  93.1986684  30.1995091  53.7270613  93.7484905  30.4798533
  53.9254172  94.0290594  31.6919100  54.3184605  94.1817721  29.5119511
  52.4439334  89.7564011  29.8271693  51.9434863  89.7152024  28.6687484
  53.6455374  89.2411620  30.1362168  54.0539856  89.2202664  31.0706889
  54.5237201  88.6105250  28.9918857  54.4807761  89.2530588  28.1125095
  55.9845798  88.5007681  29.5419170  56.3334995  89.4979751  29.8083894
  55.9690581  87.9128016  30.4591593  56.9621745  87.8898370  28.6003061
  57.9421941  87.8831341  29.0767399  56.6792428  86.8502538  28.4371972
  57.0911134  88.5811682  27.2298263  56.1004637  88.6271713  26.7766422
  57.4140945  89.6092023  27.3959496  58.0153115  87.9574865  26.2582286
  58.9490049  88.3651147  26.2047674  57.7728391  86.9016886  25.4231962
  56.5447270  86.3829652  25.3824889  55.8069988  86.7735677  25.9688197
  56.3435634  85.5951933  24.7667453  58.7356109  86.3211874  24.8073994
  59.6931291  86.6454430  24.9388931  58.5430107  85.5342246  24.1872027
  54.0091853  87.2667119  28.5007306  54.2185757  87.0035004  27.2937518
  53.4670068  86.4670003  29.3649206  53.3465235  86.6725906  30.3565052
  52.9868833  85.1880489  28.9407621  52.9728831  85.0910058  27.8555334
  53.9768967  84.1634914  29.5524655  53.9329959  84.2973739  30.6332102
  53.5722838  83.1753945  29.3366994  55.4339156  84.1166388  29.1873799
  55.8599785  84.2368206  27.8329452  55.1454800  84.4255551  27.0452086
  57.2598622  84.1020729  27.5348666  57.5739831  84.1557920  26.5029930
  58.2298557  83.9052738  28.5132826  59.4974668  83.9007382  28.1657286
  60.0301037  83.4921058  28.8787580  57.7628479  83.8534131  29.8545887
  58.4773078  83.8118536  30.6627436  56.4270615  83.8556028  30.1417675
  56.1212194  83.6458030  31.1560944  51.4727612  84.9497921  29.2992700
  50.7561727  84.4836233  28.4474438  51.0393221  85.2719501  30.4953469
  51.5957867  85.8562838  31.1195833  49.7412825  84.8687087  31.1165352
  49.1614520  85.7762257  31.2845496  49.1964391  84.2731465  30.3835073
  49.7562524  84.0715681  32.4478764  50.8071316  83.8653676  32.9736050
  48.5768243  83.6460633  32.8875318  47.2660341  83.8166485  32.2908276
  47.0254092  82.9878105  31.6245618  47.2198500  84.7281630  31.6955776
  46.2904016  83.8775129  33.4779185  45.2629278  83.6668703  33.1798878
  46.2887187  84.8545307  33.9622110  46.8637656  82.7946717  34.3701404
  46.5465323  81.7992162  34.0602260  46.5589153  82.9172075  35.4089823
  48.3958153  83.0055974  34.1815304  48.7368678  83.6401337  35.0001374
  49.3606108  81.7313407  34.4100537  49.4324986  80.7907000  33.5800083
  49.9802729  81.5991415  35.6043870  49.6926893  82.0639646  36.4662419
  51.1630252  80.7298859  35.7216203  51.8148308  80.7157928  34.8483471
  52.0720876  81.2729328  36.8490138  51.4655613  81.4478501  37.7368333
  53.1514233  80.2513301  37.2642101  53.7666526  80.6748954  38.0579223
  52.6710872  79.3413326  37.6238468  53.7794919  80.0160235  36.4052864
  52.6915297  82.5931575  36.3952299  53.3347490  82.9839818  37.1841867
  53.2825549  82.4272744  35.4947252  51.9005867  83.3122747  36.1831048
  50.6243969  79.3141252  35.8933195  49.6769340  79.1306198  36.6589522
  51.0706986  78.2121680  35.2078630  51.6726777  78.2899147  34.3885728
  50.7586023  76.8388469  35.5428943  49.8173061  76.9910276  36.0699511
  50.5874849  75.9404047  34.3646617  51.5685978  75.6954422  33.9570592
  50.1352024  75.0043976  34.6928163  49.7236869  76.5545572  33.2601590
  50.2591941  77.3084546  32.4297581  48.4932039  76.2279855  33.3573296
  51.7792183  76.1032880  36.4888655  51.3847510  75.1482005  37.1185125
  53.0279368  76.5710266  36.5697601  53.2985029  77.4381651  36.1058025
  54.1527869  75.9607426  37.2907566  53.7624970  75.1671465  37.9278154
  55.1662203  75.3522508  36.3614164  55.3557725  76.1503500  35.6432295
  56.5211787  75.0332500  36.9553598  57.1617252  74.6001543  36.1869696
  56.9763631  75.9475840  37.3340320  56.4015925  74.3217874  37.7724486
  54.5879822  74.0769307  35.6479873  55.3429998  73.6584144  34.9824749
  54.3120474  73.3343183  36.3967603  53.7061481  74.3523507  35.0683362
  54.8666490  77.0997972  38.1018110  55.5648938  77.9026928  37.4560797
  54.7663452  77.0731300  39.4346991  54.0972482  76.5073458  39.9562012
  55.6338478  77.8723931  40.2307059  56.0662856  78.6524264  39.6039850
  54.8896008  78.5398294  41.3336758  54.1423039  79.2005661  40.8941584
  54.3503421  77.7772398  41.8955035  55.7711585  79.3844581  42.3510520
  56.4821817  78.6972864  42.8091365  56.6583120  80.4974212  41.6324347
  57.2373835  81.0405953  42.3798978  57.3366588  80.0213816  40.9241884
  56.0098211  81.1935090  41.1002709  54.8960999  79.9724202  43.4603677
  55.5175124  80.5470473  44.1472262  54.1417492  80.6244607  43.0216643
  54.4054279  79.1643536  44.0044273  56.7798544  76.9584836  40.8235094
  56.4938617  76.0350901  41.5547934  58.0218763  77.3833833  40.6666151
  58.2469622  78.2227601  40.1327269  59.2242995  76.7169541  41.2312681
  58.8401260  75.8710904  41.7999684  60.1515881  75.9611124  40.2918345
  60.6837590  76.6676208  39.6547618  61.1957763  75.1773112  41.1253840
  61.8626442  74.6342880  40.4554896  61.7775205  75.8747672  41.7292748
  60.6843253  74.4711740  41.7791656  59.3293636  75.0193941  39.3352516
  60.0121693  74.4884598  38.6723585  58.7666046  74.2991784  39.9286120
  58.6388456  75.6181705  38.7404716  59.9412903  77.7041540  42.1257833
  60.4383536  78.7065706  41.6532484  59.9643468  77.3565815  43.4480700
  59.5737653  76.4891091  43.8179346  60.5768819  78.2421875  44.4701290
  60.6696635  79.2601247  44.0899838  59.6295103  78.2321067  45.7209652
  59.3917273  77.2031225  45.9923708  60.1442561  78.6756791  46.5740750
  58.3653680  78.9840623  45.4513439  58.2912905  79.9765017  44.7488481
  57.2789145  78.5044165  46.0633843  56.3789152  78.9696410  45.9439380
  57.3491386  77.6729119  46.6501274  62.0052180  77.8259901  44.8032063
  62.1799378  77.1476677  45.8215332  62.9891246  78.2052927  44.0279929
  62.8858652  78.8274565  43.2266926  64.4175683  77.7155261  44.2893052
  64.2933813  76.7034481  44.6737332  65.2670840  77.7479778  42.9497428
  64.6544398  77.3113977  42.1611569  65.4279678  78.7935400  42.6869846
  66.6325288  77.0465980  42.9177092  66.7040159  75.8558981  43.1935047
  67.6405767  77.8145129  42.6639758  68.5873266  77.4365883  42.6860237
  67.4887324  78.7981058  42.4429030  65.1802739  78.5107842  45.3283341
  66.2387845  78.0332070  45.7564047  64.7308762  79.7436538  45.6084589
  63.8538485  80.0990058  45.2298485  65.4158502  80.7200500  46.4698031
  66.2955870  81.0421845  45.9122984  64.5020584  81.8987720  46.7603415
  65.0217700  82.6131464  47.3982303  64.2238623  82.3831635  45.8244303
  63.6037008  81.5463162  47.2668008  65.9215795  80.1228522  47.8180026
  65.4230842  79.1507524  48.3753356  67.0331945  80.6857560  48.2749531
  67.5908332  81.3149124  47.6983922  67.5990151  80.5023780  49.5978962
  66.8917410  80.8370041  50.3565751  67.7869354  79.4445344  49.7815736
  68.9132341  81.3002825  49.7099068  69.4347161  81.9030743  48.7536787
  69.4622352  81.3437046  50.9311378  68.9304949  81.2135059  51.7913153
  70.9284395  81.5908424  51.1493712  71.5134925  81.1656835  50.3338155
  71.1053917  83.1373936  51.2086458  72.1657921  83.3521056  51.0777165
  70.5858501  83.5601803  50.3481732  70.6531569  83.8648582  52.3953984
  69.5661797  83.8644432  52.4689408  71.0357130  83.4087809  53.3090340
  71.2031841  85.2949321  52.2087689  72.2142748  85.2302304  51.8078678
  70.5961017  85.8078192  51.4619944  71.2332212  86.1176600  53.4427038
  70.4500529  86.7594439  53.5675605  72.1297833  86.1289811  54.3880238
  73.2818506  85.4681578  54.2666619  73.4793914  84.9379601  53.4180295
  73.9669398  85.4939616  55.0220939  72.0278524  86.8759605  55.4285807
  71.2223688  87.4922511  55.5380964  72.7539388  86.8527149  56.1448784
  71.4671780  80.8942711  52.3798022  70.6895786  80.7941753  53.3356245
  72.7877908  80.5423897  52.4082586  73.7274554  80.6584935  51.2737937
  73.5304610  81.5540263  50.6837712  73.6436439  79.8067801  50.5981069
  75.1241076  80.7163844  51.9416695  75.4249677  81.7266280  52.2189208
  75.9166063  80.3087877  51.3149750  74.7950398  79.8290254  53.1555086
  75.5582009  79.9190085  53.9283353  74.7586814  78.8040419  52.8624167
  73.4594911  80.3145522  53.6513239  72.9144392  79.6159356  54.2856637
  73.4868540  81.4014287  54.6911851  73.7669178  82.6013625  54.3989948
  73.3463994  81.0141543  55.9355169  72.9009755  80.1378589  56.2060693
  73.8079201  81.7895416  57.0297220  74.8876141  81.9070618  56.9438584
  73.3711258  82.7851977  56.9605625  73.5007697  81.2319986  58.3506211
  72.8462192  80.1965749  58.3801178  74.1219676  81.7313408  59.4507641
  74.6900238  82.5756063  59.3822265  74.1088065  81.2323110  60.7829092
  73.1190133  81.3997175  61.2056974  74.2645172  80.1543959  60.7514876
  75.1520930  81.8490640  61.7220556  75.7108224  82.8882952  61.3638769
  75.3899230  81.2564032  62.8705329  74.8099024  80.5109728  63.2552408
  76.5646593  81.6378088  63.7325393  77.4941868  81.3913329  63.2195289
  76.5670383  82.7155870  63.8964350  76.5069105  80.9109374  65.0742383
  75.6131881  80.0893931  65.2561628  77.4735150  81.0926620  66.0051512
  78.3657811  81.5555238  65.8330004  77.2775145  80.6124109  67.3681634
  77.1007707  79.5382655  67.4183766  78.5896845  81.0619166  68.0729992
  78.5645075  80.7555251  69.1187664  79.4443666  80.5991947  67.5797092
  78.6803377  82.1471624  68.0154071  76.0097115  81.2237489  68.0470170
  75.8551389  82.4493287  68.0948056  75.2110406  80.3520151  68.6131157
  75.4338676  79.3784057  68.8229691  73.8525043  80.8176076  68.9850007
  73.5174272  81.2846828  68.0595477  72.9842210  79.6686542  69.3963107
  73.4885271  79.3231377  70.2985344  71.5539574  79.9215527  69.9214511
  71.0827801  78.9705063  70.1674706  71.5997698  80.5448338  70.8140234
  70.9681949  80.4282226  69.1541661  72.9454618  78.7410704  68.3788243
  72.3776593  77.9863409  68.6481668  73.7348574  81.8884357  69.9993500
  72.8763396  82.7299297  69.8730211  74.7049694  82.0042829  70.9723991
  75.4143571  81.2848891  71.1112348  74.8560308  83.1230246  71.9071265
  73.9019945  83.3727252  72.3711767  75.9224726  82.6106445  72.9246235
  76.1107405  83.3786105  73.6738548  75.5545139  81.7090019  73.4143131
  76.8496608  82.3837283  72.3975990  75.2321057  84.4610141  71.2703787
  75.1274470  85.4726439  71.9014938  75.8880858  84.4266338  70.1141331
  75.8851070  83.5951960  69.5228189  76.6893976  85.5321494  69.5265982
  76.7655453  86.3749467  70.2133295  78.1008536  84.9198787  69.2300191
  77.9573467  84.1171235  68.5072755  78.6888027  85.6929094  68.7353966
  78.9391459  84.3708855  70.3338801  78.5173261  83.4160183  70.6465184
  79.9354338  84.1662714  69.9427132  79.0761341  85.2722027  71.5698367
  79.1713007  84.7206516  72.6696034  79.1078886  86.5489283  71.3957679
  76.0393703  86.1185898  68.2928253  76.4029151  87.1810153  67.8159885
  75.0051481  85.4070904  67.7490917  74.5960093  84.5659546  68.1576233
  74.4032198  85.8467023  66.4806662  75.0932329  86.1564294  65.6961076
  73.6940182  84.6160161  65.8778290  74.4069235  83.7909754  65.8627681
  72.8883117  84.3279621  66.5525761  73.0863259  84.7647033  64.4237570
  72.3187166  85.5392630  64.4403150  74.2448390  85.1388510  63.4219169
  73.8369820  85.2436421  62.4161291  74.7015371  86.0804620  63.7279882
  74.9992417  84.3514535  63.4266135  72.4618101  83.4363076  63.9641322
  72.0486904  83.5560115  62.9625741  73.2271948  82.6596808  63.9505253
  71.6673775  83.1504924  64.6532458  73.6070887  87.1649206  66.7399417
  72.6965196  87.0801618  67.5931880  73.7920879  88.2891412  66.0561461
  74.6213193  88.4528821  65.4851839  72.8348685  89.4274202  66.0346143
  72.6287890  89.8153762  67.0324294  73.4833362  90.5569939  65.2096569
  72.8096480  91.4128276  65.1710972  74.4222012  90.8557601  65.6760321
  73.6786125  90.2021280  64.1978347  71.4848950  88.9607823  65.4971824
  71.3116362  88.0603595  64.6682732  70.4658867  89.7992310  65.8481057
  70.5580529  90.6261364  66.4376735  69.0856454  89.5100322  65.3419775
  68.9161274  88.4685800  65.6149775  68.0110949  90.3870792  66.0087734
  68.4340906  91.3541121  66.2810876  67.1996230  90.5800115  65.3076159
  67.4737670  89.6879726  67.2471954  68.0929113  88.7245137  67.7614531
  66.5406939  90.2226408  67.9097358  68.9538657  89.6419014  63.8024418
  68.2071588  88.9497178  63.1162309  69.6455402  90.7022646  63.3096493
  70.2137651  91.3205717  63.8898520  69.6403048  91.0552246  61.9111141
  68.6008420  91.1443885  61.5943174  70.4031577  92.4089520  61.7393421
  71.3546596  92.3705212  62.2699008  70.6323827  92.5770557  60.6868556
  69.5513153  93.5554961  62.2776828  70.0124363  94.5030739  61.9971604
  68.5714686  93.5244289  61.8015356  69.3632515  93.5186154  63.8530411
  70.3826448  93.7092945  64.5192903  68.3293962  93.7265466  64.4366344
  70.2806255  89.9768339  61.0116273  69.8633551  89.8437768  59.8717761
  71.2943259  89.2532122  61.4651483  71.7341267  89.3932360  62.3748754
  71.8837503  88.1498637  60.6546997  71.8052110  88.3731961  59.5903120
  73.3375864  88.0669100  61.0580760  73.3787210  87.6649379  62.0705047
  73.8221106  87.3401122  60.4063269  74.1553145  89.3214764  61.0309752
  73.6409258  90.0508254  61.6561429  75.5338262  89.0035698  61.5541114
  76.1444262  89.9059646  61.5421749  75.4589900  88.6304217  62.5751418
  75.9962912  88.2444155  60.9233512  74.2791560  89.9723702  59.6085743
  74.8865222  90.8756896  59.6726319  74.7504951  89.2669196  58.9247603
  73.2868326  90.2284745  59.2379288  71.1210640  86.8433314  60.7032105
  71.2909942  86.0758085  59.7715116  70.2239741  86.5940040  61.7144286
  70.1667422  87.1515546  62.5671069  69.2615724  85.4973359  61.6569344
  69.6905180  84.5901071  61.2318380  68.7800906  85.2454250  63.1687164
  69.6093133  84.7737663  63.6963816  68.6280908  86.2229383  63.6253853
  67.5402650  84.4201787  63.4548842  66.2509104  84.7266743  63.2256208
  65.9232462  85.6975358  62.8866815  65.3982713  83.6871839  63.4636422
  64.3860631  83.6857634  63.3367479  66.1852984  82.6304246  63.9143989
  65.8339216  81.3011072  64.2908256  64.7994924  80.9926343  64.3231830
  66.8564927  80.4037413  64.6177869  66.6112790  79.3859592  64.8760003
  68.2304291  80.8294694  64.6104253  69.0208769  80.1369728  64.8593125
  68.5243794  82.1437207  64.2781412  69.5513759  82.4736148  64.3289033
  67.5311068  83.0699283  63.8750001  68.0853528  85.9196174  60.7824785
  67.6285194  85.2020747  59.8725710  67.4792488  87.0450679  61.1001983
  67.8459981  87.6816142  61.8071380  66.2374170  87.5163579  60.4998942
  65.4799016  86.7399615  60.6027109  65.7214310  88.7346974  61.2479709
  66.5821811  89.3231757  61.5667515  65.1594371  89.3482446  60.5445223
  64.8074236  88.4790634  62.5130422  65.4906894  87.9233104  63.1548057
  64.2581504  89.8218948  63.1306728  63.6354262  89.5964588  63.9963647
  65.0939045  90.4494738  63.4381701  63.6638501  90.3492169  62.3844099
  63.5470589  87.7007673  62.2681214  63.0013531  87.5875124  63.2049623
  62.9248996  88.2330565  61.5488026  63.7983041  86.7166652  61.8724841
  66.3809094  87.7378788  58.9648132  65.3330209  87.6105391  58.3191919
  67.5572366  87.9556293  58.3767718  68.4202792  88.0563211  58.9103205
  67.7728129  88.0798971  56.8814273  66.8874529  88.5610946  56.4647618
  69.0188152  88.9657338  56.5775127  68.9388224  89.8990747  57.1346602
  69.9144779  88.4570257  56.9336255  69.1785477  89.2786334  55.1141183
  68.6767933  90.3445753  54.6516677  69.8307744  88.5586800  54.3568088
  67.9142770  86.7168007  56.2123494  67.7071807  86.5022909  55.0366082
  68.3237917  85.7224921  56.9950014  68.5709723  85.8668053  57.9742516
  68.4714070  84.3222652  56.5678944  68.9793004  84.2982929  55.6039199
  69.4090056  83.5004423  57.4914557  69.0840422  83.6417910  58.5221354
  69.3492649  81.9634240  57.1036589  70.0115490  81.3966486  57.7588050
  68.3281543  81.5987498  57.2170640  69.6672109  81.8368456  56.0690878
  70.8474837  83.9703352  57.3114043  71.5036567  83.3918301  57.9609978
  71.1484423  83.8299710  56.2736621  70.9202662  85.0266457  57.5699146
  67.0469106  83.6903656  56.3816026  66.7214534  83.1975843  55.3169954
  66.2167594  83.8135804  57.4336633  66.4543149  84.3281867  58.2814129
  64.8808577  83.2119462  57.4536943  64.9729863  82.1928880  57.0777257
  64.3048120  83.1020486  58.9264873  64.3489204  84.1416259  59.2516440
  62.8230411  82.5737231  58.9890074  62.4972289  82.5249296  60.0285743
  62.1713158  83.2502865  58.4363046  62.7721790  81.5786918  58.5459373
  65.1414626  82.2559966  59.9049931  64.6594369  82.2464826  60.8826646
  65.2195126  81.2356777  59.5288910  66.1383297  82.6862833  59.9968834
  63.9213624  83.9649237  56.5154829  63.0456637  83.3609580  55.9368501
  64.0413284  85.3063045  56.2940400  64.6827577  85.8834276  56.8380480
  63.2833478  86.1059806  55.2637604  62.2208352  85.9361494  55.4354017
  63.5532599  87.6139457  55.4163340  63.4627356  87.9028931  56.4631453
  64.5746344  87.8412080  55.1101045  62.5508980  88.4258079  54.5552039
  62.8731800  88.3644443  53.5159031  61.5797838  87.9352262  54.6162632
  62.3537763  89.9272978  54.9096131  61.5806668  90.6240086  54.2086724
  62.9477930  90.4650277  55.8679023  63.6098498  85.6430779  53.8608672
  62.6833901  85.4093693  53.0792698  64.9019862  85.3643561  53.5367075
  65.6819886  85.4198384  54.1923281  65.2690672  84.9562146  52.1930851
  64.8002328  85.6325068  51.4789855  66.7726377  85.0401470  51.9965610
  67.1264587  84.2394842  52.6462468  67.2567910  84.9126598  50.5373509
  68.3440093  84.9854613  50.5065177  66.9463233  83.9493398  50.1338919
  66.8221218  85.7135400  49.9385987  67.2276067  86.3291936  52.2408226
  67.4053767  86.4372887  53.1977811  64.7709835  83.5310346  51.9345633
  64.2962501  83.2629951  50.8469051  64.9114467  82.6590408  52.9542126
  65.1968855  82.9251028  53.8960471  64.6602056  81.2413774  52.7809148
  64.8899858  80.9914628  51.7447290  65.5714079  80.4885011  53.7933985
  65.5404493  81.0021183  54.7548654  65.1758574  79.4861120  53.9549562
  67.0218692  80.3870520  53.3236135  67.4107472  79.5248030  52.4959167
  67.9084310  81.2043135  53.8655573  68.8936935  81.1299396  53.6108852
  67.6079159  81.9090854  54.5390776  63.1884542  80.8068708  52.9476777
  62.8632844  79.8339196  52.2830502  62.3625991  81.6421243  53.6322526
  62.6121609  82.5833120  53.9369096  61.0137697  81.2160988  53.9817105
  60.7693215  80.3341224  53.3894221  60.9469762  80.8163820  55.4447751
  61.6067122  79.9585447  55.5695862  61.3785204  81.6365611  56.0182790
  59.5923554  80.4507095  56.1236815  58.9955305  81.3607552  56.1774225
  58.7543026  79.4598766  55.3081969  57.8245962  79.2475252  55.8371303
  58.5269917  79.8923191  54.3338898  59.3142610  78.5345784  55.1722233
  59.8494525  79.9393906  57.5075275  58.9022356  79.6834212  57.9824198
  60.4812062  79.0525346  57.4556134  60.3518409  80.7092411  58.0921742
  59.9551317  82.2927650  53.6108271  58.9996041  82.1067710  52.8661193
  60.0994802  83.4674784  54.2594331  60.8921488  83.7081306  54.8546815
  59.0740495  84.5089960  54.1363672  58.1166951  84.0235919  54.3258819
  59.2171351  85.6348629  55.2587957  60.2842619  85.8560418  55.2417476
  58.4657923  86.8652912  54.9792760  58.6175035  87.5765410  55.7910916
  58.8174690  87.3011040  54.0438951  57.4049549  86.6323931  54.8947135
  58.8307589  85.1983523  56.5233253  58.9403503  85.9267561  57.1689173
  58.9509163  85.0798591  52.6817749  57.8545395  85.2806478  52.1743769
  60.1151272  85.1980478  51.9712341  61.0473140  85.2242214  52.3858842
  60.0831543  85.2983062  50.5202030  59.6117939  86.2513109  50.2816718
  61.1185599  85.3622733  50.1864106  59.3964983  84.2284721  49.6413500
  58.6184272  84.6275821  48.7971517  59.6229320  82.9787135  49.9491320
  60.2682098  82.7162333  50.6941088  58.9703489  81.7420358  49.2576396
  59.2592344  81.6462851  48.2108824  59.4943883  80.3881596  49.8731434
  59.4686230  80.6293073  50.9350735  58.5891549  79.2225974  49.5415496
  58.9903309  78.3120886  49.9864165  57.5921727  79.4114295  49.9396249
  58.5312055  79.1031633  48.4601325  60.9856971  79.9721371  49.6120765
  61.1888721  79.0194446  50.1013996  61.1533076  79.8722515  48.5396599
  61.6521539  80.7350721  50.0141794  57.4593750  81.9622508  49.3040579
  56.7347135  81.8412413  48.3745220  57.0393870  82.3587741  50.5442666
  57.6882563  82.4825103  51.3218729  55.6701286  82.6454331  50.9092179
  55.0590474  81.7880693  50.6255153  55.4988975  82.7350752  52.4336141
  55.4217035  81.7223175  52.8290181  56.4030889  83.1738965  52.8545884
  54.2896577  83.5440405  52.9349142  52.9890795  83.0950943  52.4953868
  52.9079070  82.1052055  52.0701582  51.8183289  83.8785767  52.5899462
  50.8545499  83.5162329  52.2641150  51.9891671  85.1478217  53.1301713
  51.1282854  85.7969188  53.1923322  53.2441608  85.6383697  53.6072742
  53.3079116  86.5825679  54.1275581  54.4015266  84.8559068  53.3802597
  55.3792046  85.2817033  53.5537050  55.0319787  83.7583047  50.0748372
  53.9350013  83.4824897  49.5800597  55.6569704  84.9411853  50.0408996
  56.5410723  85.1109905  50.5199619  55.1375301  86.1483099  49.3025230
  54.1568176  86.3746407  49.7202531  56.0687022  87.3704953  49.5092318
  57.0756805  87.1144963  49.1803609  55.7277806  88.1926671  48.8798770
  56.1178452  87.8492175  51.0080276  55.1397800  88.2114089  51.3257758
  56.3797655  87.0199188  51.6662397  57.1672079  88.9699447  51.1087439
  58.1272800  88.6122275  50.7360046  56.8731565  89.8095329  50.4790208
  57.3042624  89.4038927  52.4587890  56.5044649  89.2343996  53.0685526
  58.3284616  89.9900904  53.0050400  59.5212952  90.0299618  52.4325969
  59.6670965  89.5887672  51.5246570  60.2962225  90.5014561  52.9000761
  58.1729339  90.4861270  54.1902685  57.2715080  90.4093695  54.6605298
  58.9524425  90.9535633  54.6531688  54.9638574  85.8834149  47.8477006
  53.9004256  86.2645832  47.2789092  55.8823664  85.1810817  47.1926058
  56.6991509  84.7770311  47.6501218  55.8264777  84.9028714  45.7229297
  55.6043613  85.8664905  45.2651528  57.1359943  84.5503641  44.9345166
  57.8667034  85.3222269  45.1767806  57.8030172  83.2528960  45.3189447
  58.6973958  83.1093237  44.7118485  58.0808444  83.2848279  46.3725916
  57.1135329  82.4251496  45.1505342  56.7547046  84.4910738  43.4253780
  57.6382168  84.2474737  42.8355801  55.9941151  83.7248305  43.2716499
  56.3635920  85.4590302  43.1105137  54.7606742  83.8365898  45.5284180
  53.9612449  83.9502709  44.6568263  54.7492443  82.7380099  46.3433605
  55.4416594  82.5587393  47.0706637  53.6798107  81.6821265  46.2200890
  53.7359055  81.2072959  45.2402206  53.8900417  80.5909132  47.3293382
  53.8171227  81.0323810  48.3232415  52.8696606  79.4483269  47.2421470
  53.0644550  78.7247293  48.0334772  51.8632561  79.8500806  47.3581365
  52.9553978  78.9571286  46.2729020  55.0897711  80.0336527  46.9705398
  55.8219707  80.5532247  47.3636767  52.2791076  82.3586786  46.3984113
  51.3865908  82.1142573  45.6634313  52.1184485  83.2558188  47.4343478
  52.8389746  83.4991761  48.1142624  50.8635080  83.9195914  47.6074263
  50.1055223  83.1440938  47.7110449  50.7297012  84.6843417  48.9241353
  50.5667436  83.9732377  49.7336895  51.6669952  85.1983090  49.1350608
  49.5774781  85.7167239  48.9182719  49.7904403  86.4555095  48.1446969
  48.6632050  85.2010473  48.6244735  49.2994850  86.4644257  50.2219867
  48.8182558  85.8079801  50.9472243  50.2296349  86.8116488  50.6732756
  48.3531289  87.6961414  49.8598187  48.8488177  88.3590561  49.1512275
  47.4399197  87.3439391  49.3801851  48.0423984  88.3980302  51.0575513
  47.4250558  89.2047534  50.8372910  47.5549551  87.7589181  51.7173474
  48.9208897  88.7425159  51.4952327  50.4979993  84.7257797  46.3587145
  49.4259781  84.6710668  45.7557247  51.4471971  85.5839413  45.8515198
  52.4174264  85.6333031  46.1615085  51.0812602  86.5145511  44.7847201
  50.1489278  86.9938506  45.0835011  52.1239723  87.6037348  44.6229215
  52.3485410  88.0143765  45.6074317  53.0415070  87.1494794  44.2494300
  51.7385947  88.7739960  43.6803489  52.6466733  89.2714631  43.3393666
  51.2440746  88.3725751  42.7963296  50.8453666  89.7776821  44.3267961
  50.5406313  89.7400884  45.5033169  50.3441263  90.7687635  43.6367375
  50.5599717  90.8601949  42.6441709  49.7380867  91.4509815  44.0924936
  50.7978723  85.7947026  43.4582198  49.8933124  86.1675396  42.7025895
  51.4877317  84.6806143  43.1578067  52.2886244  84.3874270  43.7173987
  51.2256792  83.7535029  42.0454152  51.1230480  84.3473838  41.1376895
  52.4308846  82.8360411  41.7586026  52.6165101  82.3874203  42.7341359
  52.1439180  81.7138275  40.7633861  53.0445759  81.1168586  40.6181632
  51.3463833  81.0798424  41.1501293  51.8354469  82.1428119  39.8100635
  53.6769162  83.5660795  41.3308315  54.4750047  82.8469332  41.1485078
  53.4758999  84.1241837  40.4164613  53.9827501  84.2563320  42.1174945
  49.8365937  83.0383536  42.1622768  49.0094847  82.8951719  41.2684875
  49.5673965  82.6607676  43.3993904  50.2254886  82.6738540  44.1784347
  48.1984674  82.1712026  43.7128487  48.0806218  81.3204087  43.0417342
  48.0043154  81.6417900  45.0977385  48.4670851  82.3166426  45.8176807
  46.9400717  81.6064051  45.3320870  48.6104133  80.2456517  45.2351709
  49.5608496  80.3229973  44.7067569  48.8735423  79.8345624  46.7040088
  49.3037883  78.8328594  46.7306622  49.5680838  80.5403209  47.1608102
  47.9343008  79.8402845  47.2572084  47.7638376  79.1697172  44.5983474
  48.2475521  78.2015759  44.7297630  46.7819475  79.1523981  45.0711529
  47.6512058  79.3780057  43.5344897  47.1259963  83.2294766  43.4212622
  46.0591756  82.9020146  42.8896104  47.3733965  84.5164161  43.7333299
  48.2758207  84.8097320  44.1071070  46.4629866  85.6117385  43.5985475
  45.4485223  85.2312636  43.7180206  46.8144271  86.6345243  44.7204681
  47.8893292  86.8156247  44.7289568  46.3323132  87.5890545  44.5110038
  46.3529224  86.1028978  46.1377228  46.8009187  85.1257758  46.3176801
  46.7272119  86.7724676  46.9123732  44.8693693  85.9928391  46.2578741
  44.4944180  85.4275702  45.4054428  44.6366923  85.4145908  47.1516199
  44.1294902  87.2937464  46.3282979  44.4694132  87.9619426  45.5367276
  43.0634193  87.1280150  46.1699908  44.3601114  87.9210895  47.6673868
  43.7319574  88.7423299  47.7788017  44.1589331  87.2271714  48.4151067
  45.3498210  88.2308532  47.7397062  46.3843072  86.2457299  42.2026401
  45.4837054  86.0037159  41.3883079  47.4179048  87.0371671  41.8792119
  48.1736504  87.2431166  42.5321182  47.5865269  87.6823936  40.5935915
  46.6190861  88.0698427  40.2751804  48.5306595  88.9361579  40.7176735
  48.6434008  89.4052979  39.7401769  48.0959083  89.6514632  41.4158081
  49.5083525  88.6213167  41.0831142  47.9577778  86.7023754  39.4842441
  47.5140750  86.8797691  38.3600089  48.6024101  85.5758761  39.7749380
  48.8038499  85.3025028  40.7362608  49.0944043  84.6076748  38.8010718
  49.5549316  85.1495621  37.9758303  49.8782640  84.0130808  39.2693175
  48.0501925  83.6668517  38.2359744  48.3758587  82.7684462  37.4377293
  46.7765328  83.8152456  38.6614587  46.5704669  84.4902168  39.3967370
  45.5784446  83.1589262  38.2464168  44.7621245  83.8732545  38.3576477
  45.6759960  82.9498356  37.1817358  45.1390576  81.8439604  38.9370399
  44.0506037  81.3455326  38.7151231  46.0379976  81.1928410  39.6552698
  46.8517413  81.6242733  40.0933354  45.9160588  79.7994422  39.8641814
  45.6411575  79.2883619  38.9413759  47.3292595  79.3433194  40.3658729
  48.1117447  79.7484322  39.7239403  47.5171510  79.7179637  41.3721158
  47.3605727  77.8291400  40.3486729  46.4637101  77.4516094  40.8393004
  47.3267013  77.4863736  39.3148159  48.8216823  77.1160844  41.1598803
  50.2688510  77.5606979  40.1689094  51.1664426  77.1469052  40.6293111
  50.1584617  77.1575096  39.1623796  50.3556061  78.6458441  40.1175321
  44.7575099  79.3862791  40.7624105  44.0515737  78.3837090  40.4904087
  44.5708381  80.1409855  41.8251344  45.1666262  80.9232178  42.0958145
  43.4171421  79.8737439  42.7330413  43.2843140  78.8223859  42.9862185
  43.7339506  80.6112760  43.9826935  44.6456897  80.1748843  44.3904858
  43.9708901  81.6359914  43.6992616  42.7213925  80.6820450  45.1197774
  41.8104056  81.1164641  44.7088324  42.4857185  79.2788929  45.7410004
  41.7600223  79.3567848  46.5501495  42.1054780  78.6011461  44.9759912
  43.4257591  78.8916552  46.1336540  43.3304446  81.4685564  46.2746743
  42.6144305  81.5257844  47.0939515  44.2354581  80.9672693  46.6182616
  43.5780933  82.4750881  45.9395923  42.0810142  80.1676348  42.0603395
  41.1240887  79.6075916  42.5040355  42.0603612  81.0243766  41.0025758
  42.8976921  81.4270834  40.5809468  40.7777537  81.4542602  40.3581570
  39.9389547  81.4833198  41.0537707  41.0293939  82.8670973  39.7715261
  41.4592376  83.4984864  40.5492376  41.7714154  82.7896213  38.9767211
  39.8206646  83.5321256  39.2307885  40.0952448  84.5409207  38.9217781
  39.5090768  82.9974705  38.3340036  38.6363674  83.6268084  40.1625083
  38.9004909  83.8351320  41.3565783  37.4974435  83.5133763  39.7553711
  40.4716154  80.4434493  39.2239373  39.3024020  80.2051206  38.9647934
  41.5010105  79.8025502  38.6012320  42.4701438  80.0596932  38.7869816
  41.4056956  78.7106875  37.6262536  40.5155968  78.9071984  37.0289393
  42.5773645  78.7283811  36.7326231  42.7439093  79.7759856  36.4837397
  43.4209036  78.4076454  37.3430730  42.7030474  77.9604563  35.4113548
  42.6430643  76.8942930  35.6309262  41.8410871  78.2079277  34.7915674
  44.0141541  78.2155463  34.5586722  43.9210426  77.7138430  33.5954120
  44.1107663  79.2821656  34.3548659  45.2310772  77.7370927  35.2426889
  45.1011732  76.8635820  35.7526029  46.4505809  78.2214262  35.3197068
  47.3204431  77.7354997  36.1214734  47.0757178  76.9500283  36.7243910
  48.2583529  78.1338948  36.1574043  46.8829332  79.2633319  34.6266319
  46.2550509  79.7439002  33.9820411  47.8443412  79.5853317  34.7366266
  41.1014154  77.3377139  38.2121163  40.5218494  76.4823288  37.5544247
  41.5288968  77.1913275  39.4842088  41.9203966  77.9512537  40.0408096
  41.4642316  75.9081628  40.1804379  41.5694051  76.0898617  41.2495401
  40.4731419  75.4812336  40.0253384  42.5150644  74.8651519  39.7574677
  42.4816022  73.7559625  40.3125554  43.3082084  75.0977875  38.7184365
  43.2328202  75.9575320  38.1750295  44.3670645  74.2084762  38.2048431
  44.4241290  73.3218417  38.8363861  44.0395813  73.7897727  36.7844206
  44.7767718  73.0287900  36.5306021  42.5741376  73.1514064  36.6782443
  42.3754766  72.8641363  35.6455488  42.5131531  72.2702288  37.3180769
  41.8333389  73.8840952  36.9996283  44.1845580  74.8395090  35.8406597
  43.9616625  74.5077641  34.9457533  45.7751728  74.9621736  38.2346309
  45.9642096  76.0744106  37.7601498  46.7788715  74.1861624  38.6360877
  46.6472562  73.2490784  39.0167220  48.1931121  74.6148952  38.5661695
  48.5670887  74.4571640  37.5551417  48.2557146  75.6843655  38.7669464
  49.0858725  73.8597354  39.5605961  48.5470887  73.0591966  40.2584942
  50.4113325  74.0926666  39.7129934  50.8665671  74.9109805  39.3092289
  51.3639460  73.2134000  40.4695594  50.7656339  72.6836012  41.2105727
  52.0071302  72.1252303  39.6356703  52.6459822  72.5794595  38.8784197
  52.6500345  71.5156325  40.2704002  50.9306037  71.1995121  38.9309616
  50.1457051  70.9779447  39.6549735  50.4679040  71.7687357  38.1244068
  51.4376120  69.8681449  38.3496509  52.2179411  70.0261466  37.6053076
  51.8603830  69.2279488  39.1241880  50.2451714  69.2778511  37.7579977
  49.6202343  68.8133499  38.4161107  49.8493119  69.2533611  36.4934458
  50.5938346  69.5872634  35.4640205  51.5557567  69.8937310  35.6094615
  50.2114226  69.5398011  34.5205221  48.6467737  68.8653081  36.2979467
  48.0613378  68.6002932  37.0897935  48.2731163  68.8210075  35.3501862
  52.3922134  74.0429857  41.1547734  52.8112221  75.0446156  40.6008707
  52.7704390  73.6877427  42.3949098  52.4101169  72.8748582  42.8951143
  53.7855041  74.4937220  43.1542222  54.2378709  75.2605689  42.5261178
  53.1839973  75.3678568  44.2651089  52.7161131  74.7531616  45.0331961
  54.3444931  76.1698331  44.9025117  53.9547923  76.8041826  45.6980280
  55.0793788  75.4794558  45.3164691  54.8180313  76.7915900  44.1420255
  52.0173835  76.2717167  43.7238352  52.4234152  76.9006641  42.9315815
  51.2762190  75.6185828  43.2642728  51.2813710  77.1895641  44.7225683
  50.5056228  77.7486557  44.1994179  50.8266017  76.5842939  45.5063048
  51.9912838  77.8852742  45.1685782  54.8355238  73.5277961  43.5822586
  54.5532638  72.4610711  44.1216804  56.1040499  73.8961987  43.3370581
  56.3646106  74.7291335  42.8088191  57.2564687  73.0921442  43.8333848
  56.8959159  72.2301025  44.3946379  58.0982045  72.4226900  42.7044250
  58.4454231  73.0992777  41.9238124  59.3856640  71.8871872  43.3305224
  59.9944771  71.4129010  42.5608242  59.9430355  72.7110234  43.7777415
  59.1395539  71.1563536  44.1003395  57.1840559  71.4261823  41.9693826
  57.7437908  70.9391396  41.1713531  56.8255109  70.6737533  42.6721541
  56.3337918  71.9586793  41.5430705  58.0716408  74.0186984  44.7379160
  58.4663450  75.1824059  44.4037969  58.6220891  73.4854102  45.8147229
  58.5089805  72.5009077  46.0544090  59.4807570  74.2508594  46.8195951
  59.6675382  75.2709027  46.4833427  58.7312381  74.3503865  48.1896701
  58.6377108  73.3510822  48.6138107  59.3364674  74.9350732  48.8819985
  57.3746888  74.9645952  48.0977180  57.2085207  76.1221601  47.8429965
  56.3850663  74.1973894  48.4143310  55.4386348  74.5750851  48.4514432
  56.5507874  73.2140409  48.6270929  60.7885194  73.5359088  46.9467320
  60.8258065  72.3639844  47.1780082  61.8872127  74.2075887  46.7901476
  61.8928448  75.1740520  46.4647970  63.1995257  73.6971242  47.0460443
  63.2874136  72.6224342  46.8920996  64.1665221  74.2831633  46.0305672
  64.1277819  75.3559372  46.2207396  65.5395145  73.6002052  46.2179958
  66.2490069  74.0069234  45.4974179  65.9028793  73.7841493  47.2289351
  65.4365351  72.5266622  46.0596581  63.8340296  74.0465999  44.5505098
  63.0918498  74.7840796  44.2455416  64.7328404  74.2372012  43.9638106
  63.3046391  72.6478587  44.1805157  63.1073259  72.6053978  43.1090990
  64.0494620  71.8958894  44.4425348  62.3825222  72.4516367  44.7280291
  63.5187469  73.8781522  48.5198073  63.4114488  75.0089545  48.9894264
  63.7659858  72.7834504  49.2183824  63.7763930  71.8722164  48.7610633
  64.0429275  72.6622851  50.6240528  63.8169526  73.5900244  51.1482981
  63.1117476  71.6212902  51.3055705  63.3523267  71.5578819  52.3666931
  62.0727081  71.9294558  51.1866371  63.2563607  70.6454953  50.8425754
  65.5050483  72.3953583  50.7837885  66.3673142  73.0560907  50.2093636
  65.9190648  71.3973422  51.5655062  65.2603388  70.7298355  51.9674771
  67.3056749  71.1066518  51.9562611  67.9482165  71.1192555  51.0761170
  67.8240800  72.1726042  52.9455466  67.7735157  73.1647095  52.4956910
  67.2008634  72.1951707  53.8397427  69.1487141  71.8567103  53.2820339
  69.7610143  72.3300988  52.6802733  67.3303684  69.7230675  52.6243416
  66.2440238  69.2358112  53.1145638  68.4714643  68.9778880  52.6243050
  69.2684728  69.1765927  52.0190647  68.6681422  67.8131814  53.4961981
  67.8373209  67.1234144  53.3464412  69.9435306  67.0900179  53.1613857
  69.9592245  66.1882780  53.7735278  70.0251164  66.6575204  51.7695033
  71.0043324  66.1439466  51.5982125  69.2351039  66.0015286  51.4901758
  69.9550496  67.5640162  51.1407644  71.0232008  67.9890588  53.4023395
  71.5280746  67.6911954  54.1871115  68.7151112  68.2771172  54.9394048
  68.1333988  67.6045941  55.8622469  69.1770085  69.5133644  55.2288914
  69.6798408  70.0538815  54.5250318  69.0645595  70.2526123  56.4740223
  69.4456107  69.6367389  57.2885757  69.6979440  71.1388451  56.4204441
  67.6262224  70.6833962  56.8012515  67.3904040  71.1917712  57.8635612
  66.6913395  70.4677458  55.8309974  66.9595854  70.3096672  54.8597542
  65.2733891  70.4312158  56.0089853  64.9829235  71.3198136  56.5691027
  64.8095144  70.5086763  55.0256271  64.6702038  69.1944203  56.7262866
  63.4978950  69.2168116  57.0662759  65.5106172  68.2235257  57.0086244
  66.4554888  68.2021050  56.6254260  65.2302047  67.0749934  57.8789524
  64.4203655  67.4748763  58.4893104  64.8665120  65.8841950  57.0494437
  65.7619593  65.5218254  56.5446804  64.5279165  65.0866694  57.7100896
  63.8008467  66.1445017  56.0192951  62.8731776  66.4145031  56.5241027
  64.0929005  66.9990300  55.4095939  63.5551462  64.9869418  55.1440015
  64.4385215  64.8184249  54.5278863  63.4240523  64.0995785  55.7636443
  62.3058783  65.1415432  54.2078058  61.4301660  65.4002313  54.8029345
  62.4697111  65.9616752  53.5088846  62.0469495  63.8918624  53.4573453
  61.1263997  63.9591414  52.9774195  62.7966382  63.7500571  52.7503006
  62.0357383  63.0875106  54.1163836  66.2430386  66.6336717  58.9049452
  65.8494019  66.4247169  60.0773647  67.5072034  66.5191768  58.4644101
  67.7333921  66.5249268  57.4700647  68.6588190  66.3810081  59.2836075
  68.4835754  65.5376886  59.9509323  69.9762574  65.9770308  58.5183706
  70.4530228  66.8908869  58.1647804  70.6562045  65.5212496  59.2377974
  69.8411455  65.0242934  57.3280162  69.1978479  65.5014018  56.5891026
  70.8258021  64.9172207  56.8716358  69.2658296  63.5566924  57.6078386
  68.0242776  63.3000981  57.5996647  70.1823175  62.6961659  58.0250084
  71.1683430  62.9541760  58.0100542  69.9011036  61.7754175  58.3618498
  68.8392848  67.6834460  60.0791061  68.3058022  68.7205072  59.7315145
  69.4681549  67.5350341  61.2287984  69.5686293  66.6182114  61.6626463
  70.0897237  68.5930886  62.0291133  69.3877278  69.4189906  62.1410634
  70.2967836  68.2126418  63.0296159  71.3722983  69.1084648  61.4175596
  72.1336067  68.2527239  61.2581551  71.6908505  70.4155862  61.6128526
  71.1457868  71.0405518  62.2067364  72.8679886  71.0662570  60.9793724
  73.3699236  70.4124210  60.7366442  72.5972087  71.7637570  59.6460641
  72.3029040  72.7729456  59.9317354  73.7588025  72.0480100  58.7100086
  73.4683308  72.5158802  57.7827777  74.5522748  72.6393150  59.1896888
  73.8037746  71.0442588  58.6073425  71.4975800  71.0129852  58.9088978
  71.2971782  71.5032405  57.9568480  71.7932485  70.0087762  58.7534138
  70.5905562  71.0089610  59.5136570  73.6963360  71.9457643  61.9811026
  73.1148304  72.5996397  62.8271497  75.0456437  71.8080269  61.9986773
  75.5564476  71.1173151  61.4486438  75.8934289  72.6721064  62.8377145
  75.4974275  72.7026265  63.8526391  77.3131535  72.1278723  63.0925084
  77.9694952  72.9439413  63.3956688  77.2236596  71.0453952  64.1790369
  78.2179333  70.6456470  64.3767337  76.8192926  71.4797901  65.0932540
  76.5699066  70.2420292  63.8391040  77.8614305  71.4496428  61.7842143
  78.8651673  71.0657543  61.9661372  77.2048436  70.6277299  61.4973169
  77.8941766  72.1845678  60.9797292  75.8475205  74.0768071  62.2201344
  75.8329725  74.1159654  60.9931848  76.0455403  75.1826333  63.0288942
  75.8208671  74.9666152  63.9898243  76.3269202  76.5723826  62.6812284
  76.3217671  77.2088831  63.5656011  77.7247591  76.6186436  62.0527384
  78.3819926  76.0421209  62.7032723  77.7072785  76.1663741  61.0614502
  78.3473007  77.9543051  61.8978772  77.8180906  79.1288441  61.2378687
  78.7976609  80.0525813  61.3306260  78.6307332  81.0287029  60.8772056
  79.8232711  79.5768997  61.9847991  80.6890848  80.0687666  62.1512461
  79.5494431  78.3131232  62.4101438  80.2589179  77.7874522  63.0487473
  75.2236294  77.3608222  61.8538477  74.7178247  78.3876328  62.2064710
  74.9061056  76.8250623  60.6757111  75.3800233  76.0075106  60.2909467
  73.8241756  77.3621067  59.7927062  73.9285150  78.4429095  59.6984033
  73.9950196  76.7332420  58.4665393  73.2358742  77.0520717  57.7305574
  74.9915898  76.9417909  58.0185122  73.9086167  75.6087395  58.5631286
  72.3873447  77.2593805  60.3788489  71.4274977  76.8971042  59.6639562
  72.1961012  77.4875131  61.6724427  72.9328471  77.8936945  62.2494914
  71.0190449  77.2264004  62.4273329  70.8361959  76.1525974  62.3821199
  71.2176008  77.5888278  63.8738573  70.3038879  77.3797522  64.4301849
  72.0366566  76.9999606  64.2876427  71.4561208  78.6494063  63.9533875
  69.7593245  77.8886748  61.8159566  68.7691884  77.1514133  61.5833080
  69.7181960  79.1478988  61.3911628  70.6045557  80.2480721  61.8079064
  71.6439633  80.0076661  61.5849599  70.5378755  80.4059003  62.8842434
  70.1785529  81.4879140  61.0651998  70.7549929  81.6195087  60.1491130
  70.3294936  82.3830482  61.6679997  68.6976491  81.2627350  60.7630280
  68.4043400  81.7240033  59.8208079  68.0594177  81.6870018  61.5384062
  68.5820920  79.7292841  60.7063682  67.7008703  79.3743323  61.2409650
  68.3567893  79.2713200  59.3228587  67.2133451  79.2335797  58.8927790
  69.3518384  78.7905532  58.6466687  70.3144624  78.8032349  58.9823602
  69.1999984  78.1972231  57.3678466  68.5716433  78.9103647  56.8343803
  70.5963127  78.0205478  56.5674598  70.9958566  79.0060409  56.3296037
  71.3203872  77.5324268  57.2202961  70.4708822  77.2265153  55.2975416
  69.7543200  77.7731405  54.2055636  69.1292581  78.6354489  54.3832872
  69.8146332  77.2507697  52.9008459  69.2382431  77.7018421  52.1057725
  70.6547089  76.1069679  52.6360746  70.8661735  75.6504384  51.4372392
  70.9129393  74.6651471  51.4317408  71.3946291  75.5860974  53.7397719
  72.0713522  74.7744050  53.5582231  71.2229903  76.0844695  55.0479332
  71.7796954  75.5984673  55.8759249  68.4902705  76.8297485  57.4076676
  67.4280938  76.6804920  56.8935879  68.9726220  75.8439284  58.1299116
  69.9330935  75.8361665  58.4723146  68.1917627  74.6269555  58.5377657
  68.0286391  74.0927951  57.6015425  68.9926442  73.8283976  59.5928502
  69.3055816  74.4889906  60.4016309  68.3611660  73.0581707  60.0363008
  70.1173199  73.2408666  58.9893724  70.7625200  73.9376263  58.7515833
  66.8054223  74.8995137  59.1789028  65.8515196  74.1349242  58.9568312
  66.6613165  76.0113367  59.9846487  67.4130272  76.6680501  60.1945972
  65.3287673  76.3443624  60.6362715  64.9413321  75.4178313  61.0605487
  65.4937214  77.3766140  61.8219991  64.5179221  77.5871789  62.2603751
  66.1496554  76.9543882  62.5833073  65.9282183  78.3011804  61.4421567
  64.3395999  76.8403439  59.6302623  63.2865978  76.3057278  59.5149026
  64.7638087  77.7817120  58.7244519  65.7065159  78.1715118  58.7105624
  63.8622852  78.3184661  57.6683419  62.8947449  78.5698556  58.1029163
  64.5666166  79.5941896  57.0503009  63.9159341  80.0308541  56.2927634
  64.6959748  80.3452690  57.8302491  65.8186121  79.3074807  56.4742495
  66.4883481  79.2037997  57.1822740  63.6107851  77.2670731  56.5528129
  62.4548234  77.1984877  56.0563197  64.5315483  76.2907231  56.3833421
  65.3971898  76.2420623  56.9212684  64.3782159  75.1797255  55.3900923
  63.7652361  75.5949359  54.5903782  65.7162657  74.7587256  54.8432767
  66.4241029  74.6213531  55.6606103  65.6240346  73.7988660  54.3362277
  66.2433504  75.8099368  53.8723086  65.9924417  76.7999536  54.2518620
  67.3311705  75.7474075  53.8389341  65.6985081  75.6703593  52.4635656
  66.0114043  74.7075088  52.0597287  64.6095303  75.6588860  52.5079082
  66.1469362  76.7907283  51.4886389  65.7870445  77.7510407  51.8595000
  67.2360421  76.8406732  51.4792442  65.6496457  76.5885943  50.0755031
  66.4580909  76.4140646  49.4446579  65.0060979  75.7728008  50.0471600
  65.1435566  77.4406511  49.7607475  63.6125963  73.9551485  55.9177212
  62.9333280  73.2265208  55.1308508  63.5406190  73.7611757  57.2460305
  64.2428787  74.1816858  57.8377586  62.5117140  72.8830363  57.8820213
  62.4752763  71.8952467  57.4240673  62.9621422  72.7231416  59.4063924
  63.6661582  73.5456882  59.5348404  62.1330589  72.8433102  60.1048101
  63.7022385  71.4417841  59.8207735  64.9999515  71.1038953  59.6159866
  65.6712205  71.5579832  59.0132132  65.2339993  70.0129969  60.3932561
  66.2611104  69.6590090  60.4865818  64.0873508  69.5496328  60.9319858
  63.0949074  70.4644849  60.6304313  62.0855666  70.3222889  61.0184583
  61.1261785  73.4527132  57.7223902  60.1208026  72.8191799  57.5594279
  61.0818655  74.7197379  58.0054174  61.8838134  75.2317736  58.3723117
  59.8984775  75.5459436  57.8349352  59.1037143  75.1414322  58.4613259
  60.1207471  76.5454081  58.2079464  59.3641865  75.6720809  56.3924252
  58.1571803  75.7862008  56.2760926  60.1779306  75.4670895  55.3211610
  61.1959064  75.4028406  55.3357107  59.5038193  75.3203577  53.9757107
  58.6633179  76.0117800  53.9075279  60.5490230  75.6624378  52.9415269
  61.4058948  75.0660727  53.2562480  60.1482604  75.3166058  51.4826049
  60.9571973  75.5956736  50.8068227  59.9607436  74.2463690  51.4011092
  59.2454200  75.8653237  51.2129755  60.8315069  77.1593151  52.9022870
  61.5890854  77.3671955  52.1461310  59.9155279  77.6961734  52.6553754
  61.1924857  77.4870174  53.8768115  58.7449796  73.9709485  53.7371650
  57.6960375  74.0071674  53.1236886  59.2608255  72.9259201  54.3534499
  60.1861155  72.9326884  54.7812591  58.5606806  71.6515261  54.4879754
  58.3717368  71.2917632  53.4769277  59.3645610  70.5394833  55.1504930
  59.5880402  70.8939885  56.1564343  58.5809892  69.3036121  55.3166749
  59.1994483  68.5422895  55.7924231  57.7099879  69.5069360  55.9403607
  58.2532730  68.9465264  54.3402353  60.7380777  70.3044806  54.5053637
  61.2534118  69.4985986  55.0282491  60.6063984  70.0318161  53.4581789
  61.3315197  71.2165978  54.5712018  57.2685036  71.8939087  55.2594425
  56.2178564  71.4283974  54.8944140  57.3991840  72.5379587  56.4150063
  58.3053710  72.8628388  56.7518013  56.3043264  72.8623155  57.3379987
  55.8472704  71.9415176  57.6989418  56.7036024  73.3831486  58.2082978
  55.2124816  73.7560196  56.6453926  54.0182925  73.4398287  56.5974547
  55.6338841  74.7387958  55.8736439  56.6015960  75.0613156  55.8558044
  54.7408804  75.4726383  54.9547203  53.8551669  75.8046845  55.4965236
  55.4393265  76.7633742  54.4547229  55.7167629  77.3507452  55.3302228
  56.3654857  76.4694131  53.9619449  54.7146460  77.6411328  53.5456763
  53.7430994  78.4843162  54.0581324  53.4619796  78.4506685  55.0995512
  53.1424685  79.3761473  53.1731265  52.5168181  80.1585415  53.5772244
  53.3150315  79.3053630  51.7561196  52.7459516  79.9489071  51.1007835
  54.2715697  78.3503180  51.2108328  54.4137013  78.2262462  50.1470436
  55.0068829  77.5921654  52.1622190  55.8127926  76.9594419  51.8196132
  54.1585429  74.5618461  53.8505103  53.0127238  74.6689484  53.3846127
  54.9097487  73.5709037  53.3326167  55.8350720  73.3135389  53.6763884
  54.4251867  72.7577759  52.1852117  54.0320765  73.4936218  51.4837695
  55.5746365  71.9163487  51.5387105  55.9814660  71.3389843  52.3690374
  55.2316306  70.8163085  50.4865543  56.1507145  70.3373255  50.1482181
  54.5793011  70.0698777  50.9403026  54.7254135  71.2716987  49.6357765
  56.4229924  72.8274502  50.9251406  56.9314417  73.3121981  51.6077092
  53.3471338  71.7874142  52.5604581  52.4119363  71.5340101  51.8032345
  53.5169464  71.1677426  53.7418343  54.3781630  71.2947736  54.2735855
  52.5890264  70.2699095  54.4386534  52.3859133  69.3687405  53.8601019
  53.2516641  69.8454920  55.7423410  53.7941410  70.6907040  56.1666806
  52.4855589  69.5630316  56.4643300  54.1904701  68.7028477  55.5410713
  53.6321854  67.8303818  55.2006871  54.9026401  68.9522460  54.7553106
  54.9375562  68.3592556  56.8037679  55.3516535  69.2670166  57.2419690
  54.2463839  67.9397761  57.5346493  56.0882678  67.3400286  56.5250518
  55.6742635  66.3786665  56.2223444  56.7116593  67.6921031  55.7030339
  56.8937849  67.1841674  57.7415443  57.6623870  66.5071546  57.5646277
  57.2977144  68.1038310  58.0108287  56.2927170  66.8317795  58.5124464
  51.2653760  70.9050980  54.5995265  50.2379691  70.3227673  54.2064501
  51.4291027  72.1042845  55.1317532  52.3288153  72.5819105  55.1872996
  50.3044890  72.8647278  55.7001295  49.6296788  72.1341428  56.1449156
  50.9359021  73.8880995  56.6801778  50.1483256  74.4872272  57.1376720
  51.4862047  73.3572181  57.4570748  51.6178478  74.5407568  56.1351950
  49.4228570  73.6714790  54.6881526  48.1887821  73.6853112  54.8467845
  50.0568065  74.1859607  53.6505212  51.0698971  74.2960641  53.6383126
  49.4382736  74.6450969  52.4392650  48.5650633  75.1991324  52.7814379
  50.3875130  75.5793431  51.6025786  50.7083011  76.3806249  52.2680654
  51.2736008  74.9923787  51.3602828  49.9314906  76.2371416  50.3133643
  49.7450979  75.4105763  49.6269473  48.7144161  77.1505723  50.5501151
  48.4132642  77.6076669  49.6074673  47.8891295  76.5624977  50.9495839
  48.9638203  77.8846203  51.2719707  50.9932555  77.2833623  49.8130086
  50.6446389  77.7416677  48.8877480  51.1296496  78.0544507  50.5706543
  51.9431887  76.7807367  49.6330338  48.9818069  73.4917884  51.5070886
  47.9796202  73.5393027  50.7870939  49.7619619  72.3936795  51.5363987
  50.5674544  72.3513230  52.1610982  49.6306400  71.1438154  50.7495364
  49.7393755  71.3657296  49.6877188  50.4345556  70.4573261  51.0158890
  48.2392169  70.4544400  51.0061030  47.4648467  70.2517196  50.0620653
  47.9188612  70.2555847  52.2590664  48.5605749  70.4661877  53.0223366
  46.6642969  69.7321222  52.7167823  46.5198504  68.8328184  52.1182177
  46.6836507  69.3700468  54.1834444  46.9432111  70.2649777  54.7491424
  45.6710127  69.0907442  54.4756559  47.6512664  68.2198399  54.6209080
  48.6512142  68.4210582  54.2366370  47.6106047  68.1533763  56.1857428
  48.2736696  67.3617578  56.5343689  47.9365530  69.1080809  56.5988597
  46.5928710  67.9442907  56.5148835  47.1876033  66.8746322  54.0817340
  47.8797041  66.0959328  54.4019551  46.1908740  66.6542232  54.4630467
  47.1593334  66.9092725  52.9926361  45.4529151  70.7189408  52.4769249
  44.3226425  70.3137257  52.2153305  45.6850429  72.0438129  52.6029563
  46.6084356  72.4197606  52.8169338  44.6699820  73.0780826  52.4525185
  43.7876937  72.8236126  53.0403220  45.3544419  74.3908610  52.9171676
  45.5075571  74.3390367  53.9950040  46.3405373  74.4494433  52.4567624
  44.5927380  75.6732113  52.5959901  44.3782387  75.6856531  51.5276175
  43.6334830  75.6393825  53.1131494  45.2965753  76.9992175  52.9644629
  46.0689694  77.0204970  53.9304049  44.9403796  77.9825608  52.2374413
  44.1619175  73.2200635  51.0449517  42.9425062  73.4762263  50.8862983
  45.0411277  73.0864610  50.0982446  46.0333989  72.9730368  50.3056783
  44.7699938  73.0770338  48.6522531  43.8642536  73.6764010  48.5605653
  45.9823846  73.7138554  47.8829754  46.8751545  73.1307090  48.1100675
  45.7997996  73.6126332  46.8136526  46.2827548  75.1923013  48.1834224
  46.4719979  75.2836085  49.2532826  47.5011909  75.5701612  47.3820935
  47.7484982  76.6148416  47.5677045  48.3403695  74.9401873  47.6776952
  47.2969071  75.4276984  46.3210897  45.1094275  76.1769167  48.0114671
  45.4429486  77.1860100  48.2516029  44.7563335  76.1468868  46.9805967
  44.2972417  75.8949321  48.6813835  44.3444689  71.7386123  47.9952945
  44.2506203  71.5371072  46.7972389  44.2602492  70.6826835  48.8235918
  44.1500088  70.7913614  49.8317213  44.3139389  69.3005389  48.4146474
  45.2364672  69.1816955  47.8474873  44.3572187  68.3690018  49.6696921
  44.3973079  67.3277945  49.3491680  45.2409568  68.5994391  50.2640006
  43.4636324  68.5284991  50.2727651  43.1966125  68.8894168  47.4390804
  43.4096948  68.4591758  46.2571760  41.9142868  68.9979967  47.9022906
  41.7126207  69.3102029  48.8516386  40.6689918  68.6908456  47.1254427
  40.8184063  67.6624932  46.7966800  39.4037042  68.7971641  47.9731968
  39.5734208  69.5534234  48.7396678  38.5993830  69.1648363  47.3347977
  38.9045722  67.4938879  48.6803198  38.8175084  66.6846148  47.9555837
  39.6282015  67.1747194  49.4301685  37.5741316  67.7493500  49.3269984
  37.5459221  68.7440539  49.7726097  36.7722858  67.7082107  48.5896002
  37.3881628  66.6820035  50.3829879  37.9980788  66.7208129  51.1998949
  36.4765286  65.6767434  50.3322140  35.9103001  65.3687888  49.1744743
  36.1615293  65.8848613  48.3311864  35.2246516  64.6151368  49.1265022
  36.2954384  64.8625555  51.3289454  36.8467978  64.9682305  52.1800747
  35.6019398  64.1177077  51.2599270  40.4723783  69.5998613  45.8966420
  39.8106356  69.1502425  44.9403125  41.0294001  70.8266851  45.8464496
  41.4717390  71.2669299  46.6530850  41.0629780  71.6848415  44.5997290
  40.0610602  71.7064675  44.1710684  41.5542789  73.0664101  45.0198613
  42.5621670  72.8874176  45.3943386  41.6548594  74.1426679  43.8509932
  42.0137469  75.0888229  44.2565235  42.3491895  73.7882419  43.0886899
  40.6707017  74.2892038  43.4051894  40.6806651  73.6097435  45.9847897
  41.0009838  74.4956334  46.2533602  42.0075335  71.1256653  43.4848647
  41.5548940  71.1215091  42.3300012  43.0383826  70.4337876  43.8665043
  43.3456981  70.3441920  44.8342093  43.8308731  69.7321305  42.9204137
  44.0471589  68.7252164  43.2777257  43.2939801  69.6274446  41.9776035
  45.1612499  70.5362644  42.7079596  46.0050049  70.0528289  41.9317174
  45.3428038  71.7494233  43.1839469  44.6110473  72.2773098  43.6580015
  46.6446991  72.4821316  43.0783691  46.9894329  72.4004666  42.0477273
  46.4637768  73.9267757  43.4030668  45.9117153  73.8603264  44.3405529
  47.7811219  74.6969399  43.5690713  47.5661543  75.7397908  43.8038612
  48.3618848  74.2555870  44.3789425  48.3524555  74.6436957  42.6420563
  45.6743381  74.7271321  42.3632874  46.2938272  74.8727198  41.4776648
  44.8039972  74.1496472  42.0526105  45.2136686  76.0872761  42.8805461
  44.6604050  76.6062081  42.0979028  44.5696048  75.9474168  43.7480514
  46.0818818  76.6817258  43.1651277  47.7194973  71.8516295  43.9896574
  47.6693092  72.0260043  45.2476195  48.6611988  71.0813075  43.4284741
  48.8790953  71.0791568  42.4319659  49.5146649  70.1075149  44.2756133
  49.0077811  69.8404089  45.2032386  49.7146730  68.6904297  43.5058955
  50.5026986  68.1914871  44.0695185  48.4703538  67.7355892  43.4589655
  48.7297995  66.8246753  42.9190771  48.1682432  67.4815415  44.4747727
  47.6463693  68.2361627  42.9500765  49.9853568  68.9611008  42.1601418
  50.1111995  68.1193225  41.6756459  50.8240581  70.8236982  44.6696015
  51.3924283  71.5419715  43.9080683  51.2504466  70.5561999  45.9190017
  50.8106425  69.8863563  46.5496655  52.4222657  71.2446270  46.4643339
  52.9764862  71.6748894  45.6299266  52.0114320  72.4559250  47.4101588
  51.6736104  72.0454226  48.3622803  53.2176078  73.3526628  47.5632463
  52.9660629  74.1944385  48.2085365  54.0374772  72.7871313  48.0067843
  53.5209511  73.7238025  46.5841080  50.8380526  73.3172949  46.8071350
  50.5948840  74.1317059  47.4904111  51.1455026  73.7298495  45.8463553
  49.9597103  72.6875405  46.6661824  53.3323087  70.2581519  47.1789651
  52.9267597  69.7039546  48.2217821  54.5565828  70.0783883  46.8118937
  54.9289363  70.6172745  46.0301627  55.6037472  69.1645363  47.3565638
  55.3061667  68.9048459  48.3725178  55.7308742  67.8313218  46.5408150
  56.1289346  68.0429032  45.5489548  56.4390826  67.1642667  47.0323463
  54.4053024  67.1562402  46.4176712  53.9205588  66.5135168  47.3064159
  53.7334249  67.3968707  45.3050130  52.7864509  67.0335971  45.1919353
  54.1617101  67.9452690  44.5590521  56.9455237  69.8743294  47.3373870
  57.1063649  70.8158808  46.5763703  57.7433025  69.4798573  48.2487100
  57.5358529  68.7781690  48.9602917  59.1239912  70.0938410  48.2959268
  59.2523220  70.9198365  47.5961623  59.3782643  70.6979766  49.6616351
  60.3756588  71.1375958  49.6851318  58.6364044  71.4706737  49.8614285
  59.3062072  69.9202039  50.4216940  60.0672835  68.9886051  47.9409627
  59.8897991  67.7784099  48.0872777  61.2269699  69.4981395  47.4102520
  61.4200092  70.4995835  47.3788887  62.3084551  68.6863002  46.8346103
  62.0493565  67.6276196  46.8577301  62.5272588  69.0695737  45.3576572
  62.7152987  70.1274708  45.1722406  63.8319037  68.3874342  44.7712615
  63.9578396  68.6786507  43.7280181  64.7006262  68.7106520  45.3448113
  63.7370503  67.3032858  44.8368747  61.1710562  68.5863164  44.7008319
  61.1879012  68.8003938  43.6323007  61.0544578  67.5138282  44.8542306
  60.3346469  69.1118245  45.1627136  63.5725591  68.9071715  47.6704839
  63.8443873  70.1025763  47.7999855  64.2497782  67.8506208  48.1875417
  64.0562920  66.8746553  47.9612676  65.3403796  68.0570145  49.1368084
  65.3477139  69.1101151  49.4198541  65.1235681  67.1694678  50.3878448
  65.0243015  66.1283204  50.0807790  66.0005256  67.2292861  51.0318288
  63.5756365  67.6927298  51.3693912  63.9297787  68.4430223  52.3713154
  66.7311131  67.6808059  48.4831280  67.0061164  66.5002863  48.3956537
  67.5341970  68.6495092  48.0793703  67.3078347  70.0771242  47.8174706
  67.6419622  70.6733433  48.6668833  66.2437229  70.2720996  47.6901756
  68.0568537  70.4720833  46.5820322  68.3394198  71.5251243  46.5772872
  67.4906667  70.2904284  45.6682105  69.2571687  69.5349146  46.7333906
  70.0744636  70.0346901  47.2538675  69.6377152  69.2348035  45.7576224
  68.7476927  68.2534907  47.5666349  68.7203093  67.3781230  46.9176058
  69.6441438  67.8851801  48.7337804  69.6844126  68.2732389  49.7797227
  70.4534106  67.1207921  48.6779196  70.5875676  66.4917958  47.8884413
  71.4625132  66.9464890  49.8072949  71.1275615  67.1719119  50.7288527
  71.8652933  65.9361106  49.8578810  72.4853798  67.9600804  49.3890093
  72.1647225  69.0224198  48.8560043  73.7533936  67.6092722  49.5825572
  74.0444949  66.7898445  50.1151688  74.8559204  68.3997156  49.0273513
  74.7519502  69.4353647  49.3503331  76.1905553  67.8516896  49.5408667
  76.2116831  66.7731829  49.3863441  76.9982303  68.2745375  48.9439235
  76.4556678  68.1425831  50.9994847  77.0083239  69.3539111  51.3907044
  77.2531294  70.0939651  50.6430418  77.2514714  69.6273953  52.7324380
  77.6832135  70.5735059  53.0215878  76.9377937  68.6808741  53.6999215
  77.1243530  68.8895600  54.7424612  76.3894484  67.4766308  53.3244577
  76.1407075  66.7406688  54.0742717  76.1551295  67.2061357  51.9784876
  75.7336064  66.2542656  51.6930045  74.8136224  68.3718577  47.4980929
  74.8250741  67.2945607  46.8946889  74.7684882  69.5541008  46.8708185
  74.8295812  70.4446334  47.3658014  74.6286865  69.7042326  45.4231694
  74.7269243  68.7173452  44.9718157  73.2432591  70.2592030  45.0254385
  73.1505084  71.2509987  45.4665563  73.1196032  70.3954438  43.4963606
  72.1350135  70.7874053  43.2440632  73.8864725  71.0774250  43.1291379
  73.2502445  69.4176890  43.0316993  72.1284525  69.3993231  45.5716647
  71.1673281  69.8176347  45.2734096  72.2216575  68.3881965  45.1768111
  72.1907023  69.3710559  46.6593913  75.7179958  70.6411242  44.9130138
  75.9066188  71.7319157  45.4583037  76.4113459  70.2362045  43.8492969
  76.2146388  69.3824325  43.3280059  77.5405584  71.0174321  43.3405288
  78.1602658  71.3265670  44.1822215  78.4026883  70.1740489  42.4135974
  78.5765121  69.1990023  42.8691297  77.8669441  69.9986242  41.4805473
  79.7492622  70.8419485  42.1094637  80.3834506  70.1429224  41.5643199
  79.5873607  71.7001531  41.4576823  80.4729859  71.2993516  43.3783260
  80.8323079  70.4344208  44.2144199  80.6834316  72.5254891  43.5472833
  77.0326773  72.2724747  42.6265810  76.5717422  72.2193392  41.4844132
  77.1183858  73.4101379  43.3031340  77.4807005  73.4433919  44.2556756
  76.7257188  74.7262133  42.8095835  76.7427431  74.7212747  41.7194259
  75.3103753  75.0993602  43.2455315  75.0178077  76.0120261  42.7267610
  74.2758924  74.0357740  42.8623994  73.2880797  74.3523601  43.1955585
  74.2699047  73.9076829  41.7802444  74.5332054  73.0895396  43.3386666
  75.3175844  75.2949862  44.6619776  74.5670037  75.8710645  44.9163296
  77.7020439  75.7325337  43.3984254  78.5756776  75.3370057  44.1846996
  77.5874079  77.0274415  43.0685837  77.0420908  77.5763631  41.8082508
  75.9602630  77.6971918  41.8566389  77.2522159  76.9233888  40.9610393
  77.7445566  78.9045835  41.6742728  77.1180755  79.6306138  41.1574718
  78.6636940  78.8071978  41.0961847  78.0330544  79.3410635  43.0800659
  77.1698179  79.8272975  43.5351536  78.8568054  80.0533404  43.1187601
  78.3850478  78.0297428  43.7937691  79.4467993  77.7853189  43.7711695
  78.0844462  78.1049806  45.2805396  78.9730982  78.4910000  46.0468738
  76.8757089  77.7574711  45.7316986  76.0860547  77.4798015  45.1486133
  76.6280433  77.7644822  47.1731417  76.9319287  78.7377176  47.5586002
  75.1398084  77.5645965  47.4683998  74.5788067  78.3961952  47.0428967
  74.7968062  76.6588156  46.9677146  74.8182113  77.4586619  48.9795768
  75.3970839  76.6391950  49.4053272  75.1482794  78.3722277  49.4738700
  73.0639632  77.1926935  49.3548496  73.1142892  75.7091494  50.3620899
  72.1366584  75.4316890  50.6373641  73.5544783  74.8944955  49.7881394
  73.7157861  75.8937402  51.2520001  77.4535339  76.6906920  47.8750655
  77.9444575  76.9075494  48.9931683  77.6131898  75.5277870  47.2272530
  77.2162450  75.3219276  46.3106861  78.3915674  74.4436666  47.8119251
  77.9497784  74.1902553  48.7755532  78.3435524  73.2149454  46.9087888
  78.9291676  72.4117739  47.3560861  77.3101777  72.8892277  46.7922591
  78.7579609  73.4649933  45.9320797  79.8313211  74.8688124  48.0612857
  80.4344679  74.4703689  49.0651161  80.3988567  75.6768489  47.1623960
  79.9528922  75.9896796  46.3002731  81.7545335  76.1799561  47.3790786
  82.4049233  75.3287771  47.5804312  82.2500114  76.9017876  46.1263340
  83.2610305  77.2730529  46.2963343  82.2544430  76.2092330  45.2849184
  81.5880036  77.7388165  45.9035325  81.8175931  77.1071929  48.5919209
  82.7499211  77.0188086  49.4008351  80.8334797  78.0022827  48.7330636
  80.0970461  78.1587566  48.0445236  80.7454084  78.8466486  49.9248184
  81.6535380  79.4476484  49.9769048  79.5155716  79.7464089  49.8281314
  78.6128461  79.1740333  49.9019003  79.5166286  80.4535585  50.6629906
  79.4803630  80.4468863  48.5445992  80.4135596  80.4670353  48.2055066
  80.6672476  78.0018659  51.1850159  81.2803825  78.3370362  52.2151835
  79.8859543  76.9230848  51.1396085  79.3971910  76.6128911  50.3006335
  79.6784519  76.0741672  52.3106297  79.4254419  76.6943055  53.1704122
  78.5013467  75.1164919  52.0495863  78.6636997  74.6033547  51.1028556
  78.4178562  74.0330783  53.1178144  77.5764983  73.3737158  52.9028707
  79.3416174  73.4538498  53.1206078  78.2767969  74.4951255  54.0944785
  77.1965568  75.8940566  51.9385848  76.3709622  75.2443576  51.7664658
  76.9364022  76.2941446  52.8979103  77.2809139  76.6332920  51.1295899
  80.9588725  75.3263828  52.6712361  81.3710839  75.2931673  53.8379766
  81.6109863  74.7206301  51.6761871  81.2801528  74.6686903  50.7127221
  82.8928443  74.0695905  51.9255474  82.7185543  73.2414178  52.6117509
  83.4755329  73.5246881  50.6220007  83.4001868  74.2942368  49.8530706
  84.5366602  73.3228249  50.7682561  82.8000958  72.2614101  50.1195992
  82.6649326  71.5608092  50.9440829  81.8076388  72.4992277  49.7373680
  83.6244736  71.6201466  49.0347242  84.6323083  71.4414817  49.4087279
  83.1982521  70.6475533  48.7887040  83.6983613  72.4335554  47.8227143
  84.4356697  73.1352056  47.7597105  82.8607341  72.3118402  46.7975108
  81.8736534  71.4243015  46.8594087  81.7625739  70.8419097  47.6898213
  81.2275281  71.3253969  46.0763864  83.0038217  73.0657844  45.7122110
  83.7615130  73.7457973  45.6594254  82.3546789  72.9640487  44.9312255
  83.8817880  75.0278663  52.5802894  84.5252641  74.6864780  53.5780831
  84.0248386  76.2331213  52.0174445  83.5240963  76.5478836  51.1860140
  84.9495441  77.2107714  52.5892399  85.9537813  76.7870799  52.5806976
  84.9599237  78.4874038  51.7409267  83.9332050  78.7714190  51.5086444
  85.3919651  79.3014742  52.3237402  85.7507490  78.3296022  50.4292590
  86.7649695  78.0085070  50.6683191  85.2953336  77.5341888  49.8389968
  85.8349693  79.5922455  49.5756588  85.6939506  80.6982703  50.0832967
  86.0367503  79.2569163  48.4016891  84.5939700  77.5132977  54.0424150
  85.4651235  77.5102942  54.9166720  83.3094617  77.7325473  54.3222831
  82.6001390  77.6890887  53.6037734  82.8998787  78.0665059  55.6739475
  83.4547004  78.9244719  56.0526840  81.4101920  78.4252856  55.6339777
  81.2821224  79.2268232  54.9065646  80.8261033  77.5586350  55.3252234
  80.8087443  78.9134427  56.9223188  80.2987442  78.1012016  57.8419772
  79.8806361  78.8586705  58.8506916  79.4193073  78.4126224  59.7320987
  80.1362524  80.1279669  58.5489782  79.9148259  80.9084098  59.1504245
  80.7160763  80.2236588  57.3573594  80.9865212  81.2007791  56.9624267
  83.1205293  76.9370992  56.6625969  83.4915863  77.1765960  57.8179433
  82.8729403  75.6935170  56.2291378  82.5138766  75.4698094  55.3012665
  83.1090333  74.5401375  57.0854954  82.6431015  74.7446264  58.0492013
  82.4764612  73.2742859  56.4853814  82.4960095  73.3562864  55.3991164
  83.0941629  72.4164617  56.7520262  81.0420841  73.0003115  56.9285016
  80.6741634  73.0873118  58.2655411  81.4163521  73.3502960  59.0042527
  79.3805345  72.8438168  58.6625720  79.1105672  72.9106414  59.7056187
  78.4280453  72.5131398  57.7185708  77.1430490  72.2719629  58.1139581
  76.5955118  73.0670955  57.9487745  78.7613981  72.4051374  56.3852508
  78.0661793  72.1435032  55.6583780  80.0614757  72.6535216  55.9985765
  80.3265154  72.5778178  54.9546616  84.5999971  74.3162243  57.2978616
  85.0281849  73.9636073  58.4022973  85.3995186  74.5002221  56.2424431
  85.0745767  74.7373702  55.3047320  86.8439731  74.3662174  56.3785953
  87.0628820  73.3522222  56.7137358  87.5176094  74.5994121  55.0296703
  88.3598203  73.9173522  54.9134132  86.8175438  74.3810102  54.2238708
  87.9649656  75.9337458  54.9268059  87.1929415  76.5380109  54.9146544
  87.3965616  75.3272334  57.4318502  88.3301202  74.9794461  58.1704170
  86.8250277  76.5351785  57.5293901  86.0888124  76.8843254  56.9167588
  87.2565446  77.4560034  58.5761911  88.3449369  77.5067431  58.5497219
  86.6985639  78.8594844  58.3257845  85.6226679  78.7939135  58.1618854
  86.8486062  79.4697538  59.2157412  87.3476382  79.5461632  57.1308787
  88.5205146  79.2283607  56.8184170  86.6808464  80.3964515  56.4973922
  86.8399159  76.9541000  59.9528565  87.6150491  77.0424807  60.9075567
  85.6247784  76.4152022  60.0711994  84.9756069  76.2777073  59.2965169
  85.1322976  75.9709884  61.3747689  85.3469624  76.7421931  62.1146490
  83.6050167  75.7723005  61.3239112  83.3533036  75.2101698  60.4251023
  83.1266652  74.9697890  62.5120197  82.0459502  74.8433017  62.4539409
  83.6076468  73.9912468  62.5074403  83.3814279  75.4951826  63.4321634
  82.9029402  77.1366523  61.2612358  82.9903925  77.6242090  62.2316687
  83.4214669  77.7680522  60.5389747  81.4402981  77.0578293  60.8826342
  81.0166868  78.0614622  60.8596522  81.3429233  76.6001594  59.8983163
  80.9067676  76.4544989  61.6171169  85.8534420  74.7008439  61.8241533
  86.2312680  74.5674343  62.9931557  86.0559017  73.7535269  60.9034597
  85.7235546  73.8236476  59.9417643  86.7780370  72.5219456  61.1934274
  86.4365555  72.2054255  62.1792243  86.4761353  71.4587869  60.1353844
  86.8291925  71.8235495  59.1705931  87.0550361  70.5653445  60.3696730
  85.0251820  71.0637349  59.9942373  84.0543962  71.0934820  60.9651262
  84.2078264  71.4121666  61.9851808  82.8534574  70.6563170  60.4453465
  81.9732727  70.5942241  60.9579805  83.0335323  70.3181342  59.1276615
  82.1219452  69.8248557  58.1922432  81.0897803  69.6470309  58.4560918
  82.5865502  69.5731644  56.9213736  81.9068846  69.1846542  56.1779220
  83.9225714  69.8094381  56.5712197  84.2509102  69.6065386  55.5623325
  84.8353057  70.3026961  57.5049490  85.8640869  70.4804980  57.2280240
  84.3908372  70.5629008  58.8076433  88.2882949  72.7134917  61.2377120
  88.9890879  71.7939057  61.6722129  88.8000067  73.8524832  60.7596665
  88.2271306  74.6093315  60.3854352  90.2407121  74.1285471  60.7255005
  90.3945280  75.0836575  60.2217015  90.8095875  74.2713088  62.1420943
  90.6730755  73.3378276  62.6879682  91.8821473  74.4556702  62.0896430
  90.1255458  75.4161417  62.8983367  90.1437168  76.3119854  62.2779404
  89.0783210  75.1600632  63.0587323  90.7686751  75.7296052  64.2385837
  91.4499794  74.8531192  64.7995223  90.5802670  76.8555259  64.7397050
  90.9792535  73.0637719  59.9162976  91.9945592  72.5093264  60.3359288
  90.4336682  72.7763905  58.7355161  89.5312837  73.1501102  58.4410514
  91.0473568  71.9127255  57.7425514  92.0607138  71.6624618  58.0549931
  90.3032780  70.5678329  57.5965680  90.8269036  69.9590449  56.8592705
  90.3000266  69.8063123  58.9304571  89.7711067  68.8611468  58.8087850
  91.3269265  69.6110145  59.2399400  89.8001955  70.4064788  59.6911495
  88.8863215  70.7993090  57.1041980  88.3743592  69.8425416  57.0059937
  88.3507146  71.4257804  57.8177164  88.9150613  71.2966611  56.1343263
  91.0541268  72.6713696  56.4245515  90.3213696  73.6481721  56.2386653
  91.9007321  72.2172685  55.5039630  92.5422209  71.4371990  55.6461437
  91.9662520  72.8291882  54.1865177  92.1377108  73.8969532  54.3224357
  93.1199029  72.2372911  53.3769566  93.3797542  72.9109254  52.5602824
  94.0031221  72.1452550  54.0085663  92.7703996  70.9645816  52.8540160
  93.5843908  70.4768069  52.6077565  90.6514139  72.6359320  53.4289923
  89.7892087  71.8361669  53.7975777  90.5071026  73.3948104  52.3481884
  91.1953123  74.0703554  52.0170955  89.2988307  73.2956205  51.5419053
  88.4239884  73.4058196  52.1827252  89.2811128  74.4300717  50.5139314
  88.4100190  74.2971481  49.8723014  89.2114896  75.7869194  51.2255655
  89.1989423  76.5863526  50.4842165  88.3035490  75.8364885  51.8271957
  90.0817432  75.9040019  51.8714968  90.4838975  74.4010989  49.7377049
  90.4667792  75.1270000  49.0805123  89.1806990  71.9140972  50.8910484
  88.0871923  71.3364687  50.8372636  90.3037001  71.3474121  50.4394845
  91.2119974  71.8101006  50.4171198  90.3022139  69.9772136  49.9296258
  89.5749273  69.9225881  49.1200509  91.6867716  69.6187880  49.3857533
  92.1886357  70.5343006  49.0714233  92.2812549  69.1903614  50.1930652
  91.6702141  68.6324812  48.2049117  90.9669130  67.8284665  48.4200267
  91.3063215  69.1457699  47.3146140  93.0500922  68.0294471  47.9099070
  93.1295269  66.7921759  47.7319939  94.0513014  68.7873784  47.8510344
  89.8705550  68.9738602  51.0008661  89.0636457  68.0772622  50.7273738
  90.3995941  69.0972739  52.2231809  91.0868099  69.7982940  52.4987322
  89.9846639  68.1719655  53.2748633  90.1178968  67.1648334  52.8805598
  90.8569228  68.3222888  54.5287838  90.6452023  69.2864674  54.9901850
  90.5712378  67.5554363  55.2482044  92.3635901  68.2195801  54.2700389
  92.5977605  67.2117353  53.9282338  92.6327970  68.9000947  53.4631135
  93.2179144  68.5414667  55.5017658  93.0533204  69.6276472  56.1014549
  94.0710321  67.7014309  55.8640324  88.5120746  68.3518852  53.6346487
  87.8489739  67.3829690  54.0261622  87.9763994  69.5668759  53.5055537
  88.4935146  70.4099354  53.2554150  86.5472433  69.7545701  53.7285496
  86.2818574  69.3255073  54.6948771  86.2146011  71.2435506  53.7544942
  85.1458209  71.3744470  53.9215087  86.7696765  71.7258831  54.5586071
  86.4912849  71.6948678  52.8014895  85.7374188  69.0307401  52.6605829
  84.7320041  68.3683534  52.9628872  86.1718980  69.1459320  51.4041871
  86.9596973  69.7299644  51.1247901  85.5342286  68.4240470  50.3075416
  84.4975683  68.7496588  50.2271744  86.2649253  68.7421063  49.0018453
  86.2038663  69.8137808  48.8145785  87.3203340  68.4989612  49.1185895
  85.7229332  68.0047839  47.8047260  86.2257381  66.7577102  47.4531385
  87.0148143  66.3155293  48.0434718  85.7308257  66.0766731  46.3595585
  86.1267761  65.1060671  46.1008514  84.7274767  66.6407296  45.5980287
  84.3360721  66.1131096  44.7408361  84.2222693  67.8886571  45.9368048
  83.4399901  68.3338817  45.3411851  84.7193231  68.5598302  47.0344196
  84.3205289  69.5283854  47.2942201  85.5121143  66.9194440  50.5701386
  84.4821299  66.2578925  50.3770375  86.6470874  66.3560953  51.0159113
  87.5121671  66.8588415  51.2164108  86.6912099  64.9148384  51.2445483
  86.3229520  64.4238507  50.3439742  88.1271590  64.4418948  51.4946627
  88.5579798  65.0204560  52.3120645  88.1106543  63.3999500  51.8162984
  89.0170833  64.5719555  50.2671985  88.5048484  64.5483521  49.1287979
  90.2479780  64.6805111  50.4395764  85.7882228  64.5190820  52.4079256
  85.1177601  63.4845120  52.3491950  85.7433606  65.3297233  53.4700058
  86.2528146  66.2093381  53.5556423  84.9155463  64.9702934  54.6182061
  85.2001836  63.9603976  54.9150141  85.1664285  65.9114250  55.7943120
  86.2208453  65.8788399  56.0690674  84.9465817  66.9357318  55.4950260
  84.3106639  65.5362434  57.0038656  83.3058041  65.2875846  56.6614589
  84.7232211  64.6380303  57.4622332  84.2156117  66.6206192  58.0515344
  83.9433215  67.5626589  57.5748510  83.4184420  66.3768015  58.7543439
  85.4668151  66.7881151  58.7767715  86.3263253  66.4817813  58.3205897
  85.5627196  67.3154146  59.9955620  84.4687572  67.7198716  60.6400573
  83.5535150  67.6267832  60.1995170  84.5465686  68.1230949  61.5734077
  86.7574808  67.4329559  60.5710508  87.5941392  67.1201167  60.0778721
  86.8366338  67.8361221  61.5045120  83.4292602  64.9588507  54.2587893
  82.6881879  64.0677270  54.6943378  82.9638824  65.9495865  53.4881501
  83.5161098  66.7484024  53.1764279  81.5741374  65.9407045  53.0285164
  80.9216233  65.8747900  53.8984825  81.2340491  67.2476768  52.2890312
  81.9905560  67.4154354  51.5224760  79.8731767  67.1495289  51.5832098
  79.6605611  68.0877882  51.0703788  79.8974291  66.3362642  50.8573183
  79.0937681  66.9543504  52.3198617  81.2519165  68.4168618  53.2650638
  80.2777027  68.4937670  53.7474018  81.9812806  68.2163651  54.0490766
  81.5821708  69.7288690  52.6091204  81.5787928  70.5204655  53.3575022
  82.5691471  69.6682862  52.1500985  80.8383707  69.9505059  51.8433072
  81.3147955  64.7247178  52.1486138  80.3820800  63.9533330  52.3935472
  82.1457012  64.5261076  51.1200354  82.9829485  65.0786424  50.9380898
  81.8891647  63.4584364  50.1545982  80.8636554  63.6023341  49.8135887
  82.8424919  63.5461307  48.9567247  82.6522198  62.6969266  48.3007416
  82.6034415  64.8252965  48.1600504  83.2921071  64.8627128  47.3160684
  81.5778164  64.8380274  47.7914220  82.7689490  65.6901729  48.8025554
  84.2054783  63.5018890  49.4188063  84.4275211  64.3460171  49.8654635
  81.9967520  62.0774381  50.7766246  81.3420415  61.1447902  50.2991622
  82.8226890  61.9108782  51.8165389  83.4284513  62.6356246  52.2017467
  82.9000663  60.6144094  52.4836598  82.8880591  59.8542435  51.7026266
  84.1937890  60.4961024  53.2863414  84.2306932  59.5222970  53.7756111
  85.0482186  60.5985162  52.6170476  84.2276928  61.2821289  54.0404461
  81.7059389  60.3699924  53.3974682  81.3756661  59.2083837  53.6764305
  81.0507695  61.4372407  53.8786814  81.3175241  62.4074124  53.7088117
  79.8644647  61.2569851  54.7103650  80.0516920  60.3654451  55.3095631
  79.6489875  62.4639361  55.6237104  80.6089631  62.9419393  55.8184650
  79.0264865  63.1960983  55.1103899  78.9963306  62.0915005  56.9474072
  78.6853698  61.0469745  56.9191466  79.7252809  62.1852258  57.7524653
  77.7928338  62.9728904  57.2462991  76.9569975  62.6872262  56.6069550
  77.4717467  62.8230999  58.2767461  78.1256889  64.3784833  57.0298802
  79.0855739  64.6046340  56.7697681  77.2653200  65.3803317  57.1483623
  76.0045659  65.1407288  57.5010735  75.6983592  64.1842651  57.6808764
  75.3450189  65.9126826  57.5920339  77.6749881  66.6239421  56.9239427
  78.6442406  66.8025094  56.6630397  77.0204639  67.4011638  57.0125784
  78.5988820  61.0152838  53.8955051  77.6393132  60.4448909  54.4314129
  78.5637497  61.4473637  52.6351589  79.3104292  61.9902819  52.2024597
  77.4409915  61.1764798  51.7478192  76.5337252  61.3953326  52.2996827
  77.4521471  62.0815687  50.5088919  78.4022718  61.9842246  50.0115596
  76.3329648  61.6386491  49.5515694  76.3351052  62.2824403  48.6736661
  76.5059831  60.6075158  49.2495848  75.3658322  61.7101842  50.0471504
  77.3088371  63.5756267  50.9002228  77.3187930  64.1853711  49.9982816
  76.3711756  63.7332766  51.4328878  78.1414853  63.8601887  51.5419957
  77.4830428  59.7111559  51.3093020  78.4850897  59.2841235  50.7276204
  76.4222704  58.9080758  51.5259558  75.2785261  59.0652394  52.0269448
  74.6110768  59.5867790  51.8531688  75.8288911  59.4247785  53.4887274
  74.6021474  57.8241284  52.5617734  73.5165838  57.9155821  52.6670765
  74.9717241  57.4451305  53.5241805  75.0257797  57.0381103  51.4160046
  74.3819909  57.2070140  50.5533468  74.9839746  55.9724357  51.6419519
  76.4668558  57.5044380  51.1467605  77.2236330  56.9535856  51.7047384
  76.9107674  57.2498059  49.7130312  77.7767740  56.3929660  49.4967586
  76.3793872  57.9654282  48.7207073  75.6743868  58.6978062  48.8236702
  76.8254507  57.6912278  47.3597350  76.8404943  56.6034874  47.2855744
  75.8578025  58.2422404  46.2910496  76.2344702  57.9628648  45.3072454
  74.4769473  57.6115550  46.4465202  73.8053392  58.0112022  45.6904876
  74.5523547  56.5320006  46.3365640  74.0491057  57.7084382  47.2048579
  75.8085924  59.7769604  46.3125138  75.3398998  60.1024708  47.2382704
  76.8259270  60.1668394  46.3221412  75.0549591  60.3735908  45.1213707
  75.0565319  61.4604443  45.1975656  75.5434422  60.0736240  44.1955010
  74.0318772  60.0138892  45.1180470  78.2311629  58.2126091  47.0860871
  78.8033369  57.8852679  46.0430084  78.8046124  59.0034109  47.9854631
  78.3221792  59.4137297  48.7844785  80.2103796  59.3443641  47.8798962
  80.5782181  59.6122830  48.8697454  80.7607685  58.4582127  47.5636650
  80.5265062  60.4721524  46.9273572  81.6879714  60.6304990  46.5289002
  79.5324651  61.2732799  46.5671891  78.5898888  61.2041159  46.9492433
  79.6940321  62.3314986  45.5889160  80.6835365  62.7749660  45.7008985
  79.6104532  61.8000371  44.1504469  79.8859314  62.5981270  43.4600629
  80.3420341  61.0020814  44.0232524  78.2180132  61.2689660  43.7724369
  78.0186389  60.3510841  44.3243086  77.4610341  61.9925666  44.0733301
  78.0935541  60.9967171  42.2725427  78.2389851  61.9282591  41.7263821
  78.8899158  60.3193010  41.9647133  76.8005403  60.4193389  41.9023970
  76.7372297  59.4024968  41.8583598  75.6970848  61.1165293  41.6174504
  75.7002246  62.4448079  41.6544009  76.5528406  62.9457739  41.9026719
  74.8493859  62.9634282  41.4345185  74.5796589  60.4797555  41.2880121
  74.5642048  59.4605009  41.2531313  73.7354898  61.0104896  41.0695482
  78.6129910  63.3663168  45.8360320  77.6350419  63.1193162  46.5540715
  78.8232866  64.5389813  45.2489924  79.6775377  64.7757473  44.7443774
  77.8332849  65.5999312  45.2783923  77.4579220  65.7006358  46.2970842
  78.4642923  66.9231819  44.8441432  79.2550490  66.7156269  44.1232983
  77.7116269  67.5184830  44.3278835  79.0373576  67.7370364  45.9704514
  80.3299119  67.5069380  46.4289590  80.9246474  66.7297748  45.9721597
  80.8682682  68.2596581  47.4641375  81.8731802  68.0656458  47.8102933
  80.1113042  69.2604964  48.0516993  80.6458031  70.0147627  49.0754205
  79.9856899  70.6739333  49.3757712  78.8181731  69.5114493  47.6126089
  78.2275632  70.2898044  48.0732729  78.2917246  68.7507823  46.5741024
  77.2878865  68.9479280  46.2289183  76.6823026  65.2570065  44.3456933
  76.8729585  64.6136412  43.3157673  75.4782341  65.6996883  44.7129981
  75.2698279  66.1316510  45.6134201  74.3446546  65.5863210  43.8082568
  74.3090567  64.5934044  43.3605715  73.0267511  65.7797702  44.5826184
  73.0979047  66.7117443  45.1437915  71.8301950  65.9211880  43.6473157
  70.9222819  66.0556772  44.2359435  71.9746236  66.7868003  43.0007837
  71.7370583  65.0232788  43.0365559  72.8275055  64.6319378  45.5563278
  71.8940191  64.7747761  46.1007340  72.7869067  63.6910412  45.0072393
  73.6578959  64.6053117  46.2611129  74.5079457  66.6150709  42.7035152
  75.0665930  67.6966217  42.9233372  74.0425136  66.2561844  41.4414557
  73.6177061  65.3680231  41.1722777  74.1847742  67.2732933  40.3997756
  74.9932617  67.9394939  40.7027534  74.5473690  66.6371147  39.0499525
  73.8346744  65.8416338  38.8300375  74.4405829  67.3864253  38.2653145
  75.9874479  66.0532578  38.9988780  76.1213665  65.3585706  39.8280034
  76.1084415  65.4796162  38.0800163  77.0838989  67.1429668  39.0662079
  77.0115773  68.1593021  38.3726969  78.0905731  66.9248461  39.9089830
  78.1139557  66.0709096  40.4653900  78.8392546  67.6124153  39.9986114
  72.8972346  68.0825747  40.2523406  71.8044557  67.5667721  40.4918148
  72.9911670  69.3585310  39.8771948  74.2125368  70.1832982  39.7739729
  74.8051934  69.9207795  38.8974047  74.8582981  70.0610872  40.6433217
  73.6583544  71.5966340  39.6774024  74.3092806  72.2361979  39.0825656
  73.5732410  72.0549170  40.6622272  72.3074876  71.4419512  39.0307122
  72.3874516  71.3643771  37.9460069  71.6618897  72.2926860  39.2422242
  71.7653619  70.1491742  39.6523522  71.2051372  70.2995942  40.5751516
  70.7455317  69.4675689  38.7445470  69.5399006  69.5506317  39.0200212
  70.9864735  67.9911559  37.4261834  71.9691129  67.8655758  37.2218235
  70.0016560  67.2004781  36.6274080  69.2228775  67.9004007  36.3235196
  70.7147750  66.6298292  35.4502534  71.1443752  65.6640524  35.7156802
  70.0046086  66.4527840  34.6424277  71.6855801  67.4523420  35.0234836
  72.0360372  67.9653795  35.7812266  69.1715596  66.1505413  37.3782426
  68.0375978  65.8607976  36.9269253  69.6482740  65.5401595  38.4601687
  70.6195505  65.6294802  38.7592462  68.8434852  64.6744983  39.3436241
  68.1902700  64.0501131  38.7346165  69.8099766  63.8303977  40.1417708
  70.4163998  64.4912698  40.7606937  69.2386551  63.1950932  40.8174021
  70.7275196  62.9605018  39.3307579  70.1168210  62.1757185  38.8831817
  71.1117585  63.5702293  38.5135930  71.9614279  62.2608592  40.0114785
  72.0283715  61.0033332  39.9177271  72.8592050  62.9952221  40.4961478
  67.8709301  65.4674993  40.2717023  66.7889334  64.9344731  40.5294804
  68.1771098  66.7201135  40.6365098  69.1178830  67.1046391  40.5473318
  67.1927775  67.6923915  41.2098283  66.7457111  67.1799093  42.0613525
  67.8248226  69.0009569  41.7814947  68.2005876  69.5742839  40.9339173
  66.7355046  69.7556652  42.6189328  67.1604385  70.6730970  43.0259361
  65.8886808  70.0010118  41.9776653  66.3981272  69.1175958  43.4361117
  68.9531788  68.7073515  42.7648398  69.3639363  69.6452826  43.1379311
  68.5651815  68.1240458  43.6000587  69.7369936  68.1429491  42.2611110
  66.1107245  68.0499170  40.1559587  64.8976378  67.8349113  40.3559671
  66.4953393  68.5962440  38.9613429  67.4572690  68.8107425  38.6964064
  65.4875986  68.9115711  37.9642019  64.7611219  69.5557772  38.4592303
  66.2111649  69.5761661  36.7814785  65.4869518  69.8299273  36.0074912
  66.7101534  70.4833523  37.1227128  66.9512341  68.8873136  36.3735332
  64.6287710  67.6852827  37.4169836  63.5002900  67.9432316  36.9902504
  65.1034813  66.4413812  37.4453239  66.0472190  66.1916304  37.7412527
  64.2624055  65.3042566  37.0353193  63.8337494  65.4668948  36.0468902
  65.1534300  64.1007160  36.9660011  65.9861040  64.3702919  36.3165608
  65.5613553  63.9610391  37.9667455  64.6710257  62.7413758  36.5046040
  65.4467250  61.9938008  36.6714952  63.8021841  62.4351599  37.0873071
  64.3140453  62.7999447  35.0324972  63.1140391  62.7428156  34.7285509
  65.1713752  63.2037170  34.2177304  63.0006695  65.1505416  37.8990240
  61.8937336  65.0051823  37.2677844  63.1116424  65.2590949  39.2218885
  64.0251181  65.3483082  39.6657309  62.0128118  65.2702337  40.2220325
  61.4425096  64.3639233  40.0165886  62.5240495  65.2427365  41.6655815
  63.2836201  64.4661223  41.7503913  63.0139283  66.1926194  41.8787971
  61.4692971  64.9997741  42.7138165  60.7307752  65.7999405  42.6670827
  60.9475555  64.0705072  42.4845090  62.1375185  64.9048936  44.4034759
  62.5111628  63.1399256  44.3470153  62.9448063  62.8288389  45.2977373
  61.5941163  62.5793305  44.1657171  63.2208344  62.9438987  43.5427452
  61.1285977  66.5063328  40.0830226  59.8960196  66.3704867  40.2754790
  61.7043620  67.6733255  39.7286093  62.7053532  67.8128564  39.5880800
  60.8545472  68.8765730  39.5145201  60.0868230  68.9799909  40.2815919
  61.7303660  70.1110279  39.5748179  62.5122035  70.0079908  38.8232046
  60.8830167  71.3495678  39.2553553  61.5096433  72.2406577  39.2981113
  60.4584597  71.2522754  38.2564534  60.0773390  71.4371442  39.9849500
  62.4680820  70.2519611  40.9016575  63.0786468  71.1542911  40.8838452
  61.7456690  70.3189630  41.7146400  63.1079906  69.3831693  41.0555351
  60.1980862  68.7250510  38.1835527  59.0266127  69.0798273  38.0830255
  60.7723086  68.0013059  37.1708650  61.6943677  67.5779843  37.2713204
  60.1733362  67.7357669  35.8449359  59.6419021  68.6105064  35.4688326
  61.2992044  67.4150875  34.8391680  60.8660757  67.2188514  33.8586138
  61.9794148  68.2634357  34.7714384  61.8485217  66.5354930  35.1763688
  59.1056930  66.5541496  35.9799971  58.1288445  66.6950338  35.2605269
  59.1512488  65.5878366  36.8749699  60.0004455  65.4910548  37.4301553
  58.2079677  64.5632199  37.2774503  57.8770675  64.0176780  36.3941148
  58.8897631  63.5452304  38.2489616  59.5287504  62.8767610  37.6713132
  59.5374724  64.0898435  38.9361433  57.9004214  62.7110620  39.0556852
  57.4723457  61.5453218  38.4737143  57.8401695  61.2405423  37.5042254
  56.5151365  60.7374298  39.1961223  56.0573821  59.8812171  38.7240851
  56.1732021  61.0912041  40.5727079  55.2605055  60.3285864  41.2914214
  55.1529604  60.7056369  42.1884800  56.7044847  62.2150977  41.1829285
  56.5461618  62.4325744  42.2289936  57.4685823  63.0592473  40.3432813
  57.7371266  64.0358601  40.7187058  56.9545869  65.2341199  37.9657837
  55.8105274  64.8891373  37.7089160  57.2967970  66.1596825  38.9215920
  58.2637053  66.4401507  39.0899222  56.3148537  66.8602269  39.8195771
  55.7210941  66.0352147  40.2127377  57.0154674  67.6267235  40.8817118
  57.8912321  68.1065811  40.4454412  56.3565106  68.4223800  41.2302284
  57.4673292  66.7824543  42.1041155  58.0931070  66.0121775  41.6543387
  58.3270295  67.5504368  43.1577011  58.5925464  66.8757173  43.9722187
  59.2355966  67.9233061  42.6839428  57.7538252  68.3893953  43.5533250
  56.2814819  66.1771645  42.8444257  56.6414189  65.5944379  43.6925176
  55.6300346  66.9751137  43.2019879  55.7240618  65.5281111  42.1692682
  55.3332865  67.8541954  39.1266388  54.2288648  68.1366975  39.6701548
  55.7650879  68.4139153  37.9936517  56.7032259  68.2857818  37.6132573
  54.9139769  69.2598192  37.2089219  54.2584809  69.7533592  37.9271687
  55.7125389  70.3672054  36.4827912  54.9592749  70.9716253  35.9777249
  56.4326346  71.2765418  37.4511596  56.9792009  72.0388641  36.8956867
  55.7067373  71.7569251  38.1078076  57.1310090  70.6917090  38.0492587
  56.6220275  69.8647100  35.3210743  57.4699910  69.3497432  35.7729862
  56.0545094  69.1180477  34.7651050  57.1793124  70.8479184  34.3124449
  57.7868888  70.3137140  33.5813747  56.3574823  71.3515848  33.8025019
  57.7945263  71.5866059  34.8255697  53.9371872  68.4999273  36.2677066
  53.2118975  69.1718457  35.5241720  53.9174227  67.1575112  36.3590637
  54.4420308  66.6336569  37.0599435  53.1359447  66.3223841  35.4568932
  52.8168176  66.9063934  34.5931438  53.7511735  65.5050851  35.0795873
  51.8612654  65.7370570  36.2198899  51.8184728  65.6674252  37.4715869
  50.7608434  65.3934340  35.5031477  50.6420036  65.5608232  34.0526918
  51.5001678  65.1099416  33.5541898  50.6456173  66.6203392  33.7983474
  49.3432452  64.9062028  33.5577568  49.5326829  63.9426276  33.0848157
  48.8339530  65.5279986  32.8213466  48.5027286  64.7534384  34.8663314
  47.9508232  63.8132872  34.8664464  47.7686293  65.5550236  34.9526154
  49.5192016  64.8007649  36.0472754  49.2028364  65.4232901  36.8841870
  49.6610100  63.3613470  36.6626117  49.0197780  63.0187914  37.6622461
  50.5934868  62.5693499  36.1051176  51.0838435  62.7940849  35.2392332
  50.9800121  61.3207666  36.6950674  50.1178139  60.6552488  36.6582074
  51.7505221  60.8791445  36.0635178  51.5001352  61.3265847  38.1236889
  51.3958257  60.2778065  38.7321003  51.9356492  62.4879994  38.6392059
  51.9608067  63.3770136  38.1402814  52.4270387  62.5277793  40.0411241
  52.6448732  61.4994334  40.3287145  53.6365363  63.3361373  40.1426188
  53.9784721  63.3510222  41.1772589  54.4135233  62.9081137  39.5096154
  53.4215596  64.3540974  39.8162657  51.3667057  63.1000356  40.9995167
  51.5592846  63.3105369  42.1748851  50.1080067  63.3778033  40.5186947
  49.7761578  63.0581301  39.6088610  49.1240339  64.1532428  41.2561071
  49.6251192  65.0518589  41.6164232  47.9229502  64.3408618  40.2018088
  47.1211524  64.9186307  40.6616525  48.2903941  64.8684798  39.3215149
  47.5418194  63.3628419  39.9057927  48.5296451  63.5422793  42.5729711
  47.8800153  64.2475926  43.3430239  48.7837092  62.2487229  42.8383319
  49.1386490  61.5855406  42.1491590  48.5620177  61.6731165  44.1885661
  47.5637705  61.9332983  44.5400787  48.7541648  60.1660264  44.0648254
  48.6003982  59.6988319  45.0376577  48.0346436  59.7644356  43.3516236
  49.7651842  59.9558887  43.7174860  49.5638555  62.2179590  45.1990249
  49.2713405  62.2529669  46.4172044  50.6671562  62.7741406  44.7391571
  50.8289770  62.9862045  43.7546519  51.7609803  63.1374814  45.6167075
  51.7456976  62.4347055  46.4503657  53.2071595  63.0477333  45.0199364
  53.3829240  63.7859564  44.2374233  54.2776379  63.3492135  46.0701119
  55.2648716  63.2758588  45.6141317  54.1312208  64.3562159  46.4598720
  54.2001507  62.6300203  46.8858089  53.2993091  61.6288509  44.5011615
  54.2825337  61.4656064  44.0603431  53.1497438  60.9301939  45.3242921
  52.5314223  61.4675003  43.7441613  51.5241491  64.6187536  45.9326889
  51.6052483  65.5296209  45.0808843  51.0505625  64.8387093  47.1409995
  50.8055497  64.0925148  47.7914061  50.8324084  66.1641416  47.6615924
  51.5746468  66.8234112  47.2116460  49.4645835  66.7819465  47.1641928
  49.2788180  66.4906406  46.1305093  48.1464585  66.2332693  47.9637187
  47.2518930  66.7073427  47.5599159  48.0700988  65.1521243  47.8418433
  48.2372909  66.4725292  49.0229828  49.6129993  68.1566431  47.3281118
  48.7963740  68.6113144  47.0348206  51.1918843  66.3218488  49.1321703
  51.1669919  65.2765621  49.8396021  51.4951301  67.4950300  49.7360432
  51.3514681  68.3715196  49.2344676  52.0404071  67.7604277  51.0990663
  52.4020896  68.7880919  51.0618502  50.9772605  67.6298076  52.1553904
  51.4115052  67.8299215  53.1347382  50.1790925  68.3449343  51.9585764
  50.5706676  66.6185220  52.1391461  53.2419968  66.8464037  51.4765003
  53.5363785  66.5370484  52.6061910  54.0741122  66.4720168  50.4561915
  53.8723074  66.7296544  49.4901342  55.3170651  65.6879381  50.5674957
  55.2469158  65.3810968  51.6106069  55.3483666  64.4415408  49.6097086
  55.5548495  64.7986674  48.6010191  56.1886621  63.8135742  49.9041187
  54.0798298  63.5455791  49.5491759  53.2743091  64.0895921  49.0573052
  54.2868306  62.6637027  48.9419500  53.6296830  63.1152608  50.9225736
  54.3998923  62.5668071  51.7016762  52.4439973  63.4497205  51.3465853
  51.7866212  63.9076932  50.7152573  52.1731976  63.2547721  52.3104975
  56.6495033  66.4220808  50.4670044  56.8406624  67.3324217  49.6832213
  57.6657401  66.0386073  51.2114870  57.5331479  65.4352159  52.0224698
  59.0317953  66.3833721  51.0174870  59.1182456  67.0177494  50.1355925
  59.4852166  67.1701892  52.2734120  60.5321172  67.4548470  52.1659343
  58.8743467  68.0669485  52.3814644  59.3684016  66.5433987  53.1577464
  59.9506281  65.2343296  50.6047668  60.1553317  64.3864080  51.4529244
  60.5910266  65.1855862  49.4465673  60.6326545  65.9973670  48.8315803
  61.2926368  64.0540555  48.8907901  61.3304090  63.3371389  49.7105687
  60.4647581  63.4440611  47.6616871  60.4831653  64.1718201  46.8505433
  60.9927355  62.5591081  47.3070149  58.9894735  63.0489738  47.9139730
  58.3776745  63.9340374  48.0871508  58.6619308  62.2257327  46.6952625
  57.6299475  61.8817485  46.7549953  58.7906576  62.8345424  45.7998894
  59.3269362  61.3670671  46.6478271  58.7965022  62.2038298  49.0758111
  57.7372989  61.9714039  49.1839566  59.3538296  61.2851322  48.9497637
  59.1472447  62.7247459  49.9663728  62.7833147  64.2043023  48.5989466
  63.1710037  65.3260825  48.1996883  63.5824581  63.1960226  48.8091035
  63.2376555  62.2398906  48.8931099  65.0085969  63.2862770  48.9462311
  65.2970343  64.2946068  49.2448582  65.5526635  62.3637696  50.0705323
  65.5047345  61.3298523  49.7291082  66.6043640  62.5961846  50.2368326
  64.8342159  62.4713561  51.3576867  64.1977636  63.4256114  51.6631509
  64.7756139  61.4089495  52.1065550  64.1896116  61.4030512  52.9403251
  65.3157626  60.5814082  51.8583684  65.6120416  62.9264969  47.5622766
  65.2895118  61.8958139  46.9220817  66.6266831  63.7105930  47.2021859
  66.8414546  64.5819353  47.6860944  67.5415420  63.4303971  46.0947200
  67.3366994  62.3858825  45.8626588  67.3059962  64.1399053  44.7974094
  67.4653445  65.2131209  44.9048126  68.2858332  63.5605127  43.7538325
  68.1361179  64.0603699  42.7971018  69.3113312  63.7194038  44.0895112
  68.1039296  62.4917700  43.6372287  65.8903083  63.8928633  44.3581317
  65.7077173  64.4049209  43.4135856  65.7311592  62.8223220  44.2268947
  65.2037662  64.2716474  45.1146585  68.9922210  63.6728258  46.5439118
  69.3331107  64.8106239  46.8422227  69.7759555  62.6114908  46.8198598
  69.9029105  61.8051133  46.2074364  70.5268992  62.5631319  48.0877296
  70.9137861  63.5590844  48.3041542  69.5563279  62.1279250  49.1752602
  70.0342377  62.2153829  50.1511251  68.6915205  62.7917073  49.1832539
  69.0148481  60.4219836  48.9103706  68.1894640  60.0777587  49.8549145
  71.7803712  61.7454922  48.0454571  72.6300516  61.9177268  48.9269411
  72.0561720  60.9690196  46.9518311  71.5330157  61.0196313  46.0758962
  73.1198674  59.9955281  46.9463993  73.0712770  59.4716972  45.9937491
  74.0509938  60.5503406  46.9641228  73.1902830  58.9811406  48.0020640
  74.2719931  58.4517347  48.5261325  72.0403235  58.7198104  48.6198793
  71.1956506  59.2767471  48.4951725  71.8978128  57.6517517  49.5107229
  71.0269974  57.0605676  49.2265910  72.7661446  56.9977518  49.4302702
  71.7493774  58.0975569  50.9121854  71.1959760  57.3423467  51.6968441
  72.1167297  59.3420524  51.2741814  72.4758073  60.0205834  50.6031931
  72.0528077  59.8623958  52.6122464  72.4420554  59.0821019  53.2662648
  72.9559219  61.1385582  52.7672972  72.4527932  61.9912024  52.3115257
  73.0754578  61.3672579  53.8263907  74.3432439  61.1160146  52.1454114
  74.1531032  60.5290200  51.0551365  75.0066309  62.3461015  51.7958944
  75.9725611  62.2041506  51.3458756  74.3702968  62.8901011  51.1005565
  75.1190453  62.9180728  52.7141538  75.1683472  60.7815813  52.9733177
  76.3442775  60.1741748  52.5806470  75.4308551  60.7946448  53.9822848
  74.5531592  59.1559352  53.4833615  70.6062267  60.1471727  53.0754327
  69.7190407  60.5126685  52.2665929  70.3669436  59.9048866  54.3518514
  70.9061176  59.2828029  54.9545148  69.2010840  60.5986433  54.9863482
  69.4749589  61.6338212  55.1880844  68.3743954  60.6203299  54.2755010
  68.7145980  59.9513163  56.2917123  69.3607350  59.0048323  56.7487567
  67.4659843  60.2813536  56.7057493  66.9511683  61.0892173  56.3565157
  66.7085471  59.4589950  57.7483809  67.2131335  58.4971673  57.8405965
  66.8198577  60.1293047  59.2361622  66.6212024  61.1995593  59.1666437
  66.0523081  59.7046079  59.8827359  68.1513145  59.9039514  59.8443218
  69.0360165  60.7024686  59.5183736  68.2892700  58.8171857  60.6227848
  69.1326613  58.6825976  61.1808106  67.5460253  58.1214288  60.6458478
  65.3629318  59.0381003  57.3184149  64.9813075  57.9683962  57.7309713
  64.6768096  59.8185172  56.5710420  65.0872667  60.6881796  56.2318003
  63.3392323  59.6706539  56.0951783  63.3737344  58.6001209  55.8941167
  62.2365390  59.9106051  57.1379526  61.2790102  59.6519701  56.6867119
  62.3953992  59.2212172  57.9671368  62.1324253  61.3078439  57.6998504
  62.6846475  61.6064406  59.0230941  63.0684275  60.8357952  59.6755105
  62.6813991  62.9728654  59.3890974  63.3456608  63.3000947  60.1747709
  61.8682594  63.9044037  58.7859873  61.9001413  65.1855321  59.2784796
  61.2823797  65.7486589  58.7671905  61.2478685  63.5745706  57.5872453
  60.6652976  64.3186998  57.0654341  61.3675576  62.3103116  57.0578042
  60.8653628  62.0784105  56.1302920  62.9723798  60.2569785  54.7315394
  62.5693516  59.4058585  53.8777100  63.1109637  61.4547569  54.4365802
  63.7127273  81.1666614 103.9836137  63.2629080  81.9002272 104.5658356
  63.9575163  80.3527200 104.5818470  64.5773611  81.5494983 103.5491744
  62.7553925  80.7248071 102.8989881  61.7618548  80.4961557 103.2842965
  62.4997885  81.9082099 101.8907933  61.9820739  82.7130351 102.4137003
  63.4591142  82.3071047 101.5628464  61.6747965  81.5046345 100.6518788
  61.6242399  82.3624709  99.9802783  62.2130964  80.7181330 100.1240365
  59.9866567  80.9274949 100.9672202  59.5885319  79.8968237  99.5327966
  58.5782276  79.5024207  99.6372340  59.6505805  80.4979835  98.6247872
  60.2954778  79.0702543  99.4697571  63.2621580  79.4279993 102.3091506
  64.4727524  79.3468458 102.0099945  62.3667992  78.4211664 102.1069951
  61.3935014  78.4404741 102.4119800  62.7889895  77.1603023 101.3834360
  63.5943105  76.6724267 101.9335861  61.5458378  76.2619192 101.2988624
  61.8003099  75.3354172 100.7823195  61.1942704  76.0316001 102.3041672
  60.7594059  76.7795540 100.7484439  63.3569654  77.4303442 100.0244916
  62.7986920  78.1880735  99.2227545  64.3999911  76.6931682  99.7826460
  64.8116798  76.0856410 100.4912013  65.1012686  76.6326096  98.5130847
  65.8939896  75.9090542  98.6960646  64.2110558  76.0661559  97.3822095
  64.8327519  75.9827605  96.4909231  63.7357038  74.6028942  97.6654666
  63.1148890  74.2556195  96.8401636  64.6042760  73.9509669  97.7650248
  63.1577462  74.5808362  98.5884150  63.1795735  76.9551800  97.0267512
  63.1393124  77.6865332  97.6788451  65.9289818  77.8889797  98.1001548
  66.2150079  77.9611902  96.9747165  66.3070984  78.8006672  98.9786808
  66.1837039  78.7145709  99.9873151  66.9687821  80.0731102  98.5278623
  66.4917327  80.5150959  97.6523120  66.8249512  81.0753530  99.6502626
  67.2561591  82.0199776  99.3209659  65.7628761  81.2500242  99.8164411
  67.4659664  80.6974170 100.9895209  67.4029704  79.6150007 101.0932912
  68.5238013  80.9516627 100.9340208  66.9102669  81.3147456 102.2604829
  66.0080648  82.1651469 102.3998989  67.3000707  80.8296960 103.3980528
  68.0343376  80.1236100 103.4263275  66.8718524  81.1557138 104.2645276
  68.4034648  79.7933250  98.0386417  68.9551917  80.6803709  97.4482992
  69.0609020  78.6962938  98.3272065  68.7151642  77.9929842  98.9800060
  70.3868971  78.3635033  97.7283100  70.8754643  79.3157833  97.5199887
  71.1557711  77.4887144  98.7619561  70.6227351  76.5531999  98.9316095
  72.1405556  77.2286989  98.3742189  71.2943311  78.2629362 100.0764266
  72.2129345  79.0806116 100.3572831  70.4482059  77.9676898 100.9512050
  70.3737756  77.6930648  96.3903289  71.3801356  77.7409838  95.6258083
  69.2526376  76.9409418  96.1643182  68.4022747  77.0772987  96.7121180
  69.0973258  75.8675527  95.1465475  69.8352639  75.1008771  95.3849224
  67.6210961  75.5468359  95.1900309  67.0299351  76.4627484  95.2073934
  67.3226700  74.9914521  94.3010511  67.4012018  74.8241303  96.2908699
  66.6975103  74.1674812  96.1145552  69.2799972  76.2748361  93.6982448
  69.3770714  77.4674978  93.4806146  69.2459591  75.3200431  92.7941321
  69.0865866  74.3373876  93.0185942  69.4367148  75.5840230  91.3540579
  70.4239344  76.0361613  91.2557592  69.3070798  74.2707965  90.5799475
  68.3220478  73.8343033  90.7439523  69.4013223  74.4546553  89.5099638
  70.4158813  73.2907175  91.0557108  70.1109758  72.8361868  91.9988530
  70.5163762  72.4840388  90.3302687  71.7529205  73.9618504  91.2389970
  72.1702781  74.7059980  90.3135157  72.3270294  73.8808662  92.3380994
  68.3806351  76.5593414  90.7634504  67.3003437  76.7221282  91.3457878
  68.6040265  77.3098032  89.6797179  69.4220055  77.1526265  89.0917732
  67.7728347  78.4188980  89.1730731  67.0146538  78.5300697  89.9486494
  68.5374546  79.8134988  89.0278085  69.2421457  79.6995175  88.2037839
  67.7085005  81.0506732  88.6313306  68.3608181  81.9220087  88.5713162
  67.2415400  80.8804301  87.6606862  66.9360400  81.2278005  89.3808245
  69.1409216  80.0879086  90.4553466  69.6863838  81.0318198  90.4456698
  68.3346174  80.1424423  91.1866360  69.8214341  79.2795617  90.7245281
  67.1156903  78.0993505  87.8416736  67.7677879  77.5062947  87.0159912
  65.8288341  78.5700886  87.6822341  65.3741600  79.1707488  88.3702490
  64.9945766  78.2753347  86.5535092  65.6292098  77.9116574  85.7458269
  63.9673384  77.2617926  87.0503595  63.2962986  76.9926090  86.2351084
  64.4803392  76.3693227  87.4080964  63.3894218  77.6980186  87.8665293
  64.2605896  79.4714538  85.9798246  63.8387018  80.3336188  86.8151378
  64.0388393  79.4432804  84.6682492  64.4424907  78.7189830  84.0747382
  63.2332132  80.3839555  83.9134686  62.6657367  80.9580638  84.6454914
  64.1215840  81.3975942  83.1600045  64.6273778  82.0217928  83.8974273
  64.8943289  80.8446747  82.6265662  63.3929403  82.3396321  82.1351758
  63.1700019  81.7391606  81.2523854  62.1188121  82.9510776  82.6824250
  61.6666142  83.5900560  81.9249017  61.4213403  82.1578088  82.9521364
  62.3507390  83.5448608  83.5666085  64.3161899  83.5562595  81.9147549
  63.8513815  84.2417678  81.2063871  64.4769208  84.0673228  82.8634974
  65.2733032  83.2193012  81.5187316  62.1135058  79.7643538  83.0895504
  62.4141703  79.1236529  82.0391338  60.8430052  79.7954504  83.4619715
  60.5734800  80.1161154  84.3910722  59.6904367  79.4087195  82.6710381
  60.0359098  78.6206196  82.0028242  58.4991530  78.7231634  83.4274445
  58.1534096  79.4261636  84.1865760  57.3527541  78.4392570  82.4378128
  56.5269196  77.9636286  82.9658619  57.0115423  79.3763590  81.9984999
  57.7089328  77.7777784  81.6487066  58.8933094  77.4886056  84.2101260
  58.0138273  77.0743384  84.7035276  59.3119821  76.7467312  83.5318623
  59.6380525  77.7558013  84.9598602  59.1981170  80.6688658  81.9397482
  58.5849451  81.5469725  82.5840543  59.6007016  80.7850304  80.6664125
  60.3390853  80.2099309  80.2606688  59.0132368  81.7617339  79.7143160
  58.8807907  82.7132123  80.2301120  59.9622098  81.9580914  78.5541766
  60.1938009  81.0399822  78.0145332  59.3448981  82.8888891  77.5123713
  60.0413837  83.0194651  76.6841022  58.4172876  82.4542275  77.1409272
  59.1368508  83.8570552  77.9677140  61.1245752  82.5288705  79.1718352
  61.8097659  82.6938227  78.4911421  57.6058117  81.3361114  79.2374773
  57.4130174  80.1992782  78.7287895  56.5837106  82.1254359  79.5280606
  56.7134330  82.9885245  80.0557156  55.1876224  81.9090338  79.1664763
  54.7235235  82.8843695  79.0175680  55.1627948  81.3941737  78.2063128
  54.3101095  81.1067990  80.1670950  53.7261267  80.0968048  79.9308814
  54.3072385  81.6151038  81.4568482  54.5649984  82.5754807  81.6879096
  53.9298186  80.8031411  82.6086204  54.2259393  79.8233254  82.2343844
  54.6606211  81.2380165  83.9279517  54.3395578  80.5980586  84.7497241
  55.7383023  81.1446102  83.7965127  54.4122499  82.2736862  84.1582247
  52.4092316  80.7533424  83.0078576  51.9606254  79.8164038  83.6622760
  51.5511761  81.7243214  82.5758492  51.8216348  82.5002441  81.9707685
  50.1364975  81.7191294  82.9616410  50.0085606  81.3184207  83.9677078
  49.6220837  83.1753676  83.0790527  49.5220477  83.5626330  82.0649275
  48.2958129  83.2695239  83.8248591  47.9822095  84.3118719  83.8789174
  47.5398937  82.6895933  83.2969867  48.4168072  82.8757289  84.8334558
  50.5192386  83.8717937  83.9122358  50.5467102  83.4450287  84.7929979
  49.3100455  80.7042456  82.1961144  48.1346572  80.4551556  82.4612354
  49.8693765  80.1055078  81.1700526  50.6701929  80.5298508  80.7029112
  49.5084351  78.8392580  80.5419491  48.6377846  79.0006217  79.9060766
  50.7010811  78.3546564  79.6927689  50.8058266  79.0305978  78.8445092
  51.6040198  78.4552447  80.2946543  50.6547982  77.0398324  79.1960559
  49.7995856  76.8910395  78.7438312  49.0963005  77.7642271  81.5782816
  49.6833103  77.7073942  82.6798828  48.1381550  76.9108268  81.2355410
  47.6054956  76.9777378  80.3686581  47.7425677  75.7376492  82.1229652
  47.4994150  76.1108972  83.1172762  46.8370758  75.2807037  81.7241295
  48.8509486  74.6469298  82.2463614  49.0267135  74.0037158  83.2783672
  49.5848651  74.4493964  81.1017590  49.2602911  74.7417361  80.1793639
  50.9062015  73.7998369  81.0776293  50.8389896  72.8113268  81.5291267
  51.3544501  73.5278613  79.6782320  51.2590007  74.4655001  79.1317451
  52.7766250  73.0839298  79.6716664  53.0922365  72.8889058  78.6480472
  53.4034288  73.8650839  80.1018257  52.8754587  72.1727338  80.2621536
  50.4633275  72.4935142  78.9361333  50.5403781  71.5394688  79.4596218
  49.4252021  72.8177532  79.0158813  50.7791284  72.2516268  77.4446457
  50.0892325  71.5106682  77.0408353  50.6702107  73.1861266  76.8932055
  51.8016587  71.8879418  77.3426099  51.8994583  74.5649439  81.9544854
  52.5235647  73.9047347  82.8217758  52.0575368  75.8924559  81.8476804
  51.3898940  76.4933010  81.3633147  53.2088788  76.6265347  82.4184363
  54.1289517  76.0713991  82.2328779  53.3149342  77.5913813  81.9211281
  53.0212995  76.8400587  83.9533618  54.0065939  76.9436189  84.6866126
  51.7928803  76.8607362  84.4228436  51.0004274  76.9094387  83.7821249
  51.3293139  76.8212236  85.8510613  51.7980637  77.6587215  86.3671638
  49.7617317  77.1263870  86.0524283  49.5214303  78.0525441  85.5279643
  49.1917741  76.3304381  85.5725529  49.2807366  77.2558764  87.5000165
  49.4806265  76.3582697  88.0858017  50.0289040  78.4001598  88.1484544
  49.7010908  78.5093100  89.1823315  51.0992203  78.1937443  88.1262860
  49.8263018  79.3221277  87.6034151  47.7686042  77.4725978  87.4795604
  47.4003504  77.5684164  88.5009996  47.5386590  78.3823552  86.9245991
  47.2853267  76.6221156  86.9979434  51.8101892  75.5394321  86.5219825
  52.5326984  75.5966318  87.5111521  51.5775381  74.4145379  85.8575524
  51.0675969  74.3860659  84.9741731  52.0198825  73.1203290  86.3081706
  51.7696493  73.1013201  87.3686671  51.3421091  72.0725964  85.4450052
  50.2700727  72.2562173  85.4946231  51.6502104  72.2532372  84.4148102
  51.5607618  70.5937779  85.7283169  50.8574492  70.0126670  85.1334225
  52.5628196  70.3149314  85.4019645  51.3946154  70.2115412  87.2120032
  50.7329704  71.0641176  87.9275126  51.7824476  69.1143191  87.5943686
  53.5304042  72.8256898  86.1881477  54.1196114  72.2583575  87.0686744
  54.2094387  73.3807134  85.1660533  53.7349913  73.8765795  84.4111459
  55.6852289  73.3578668  84.9928298  56.1096965  72.3541927  85.0266807
  56.0446840  73.9212563  83.5815730  55.4191556  74.8108060  83.5078047
  57.5756900  74.4081750  83.3890396  57.7142702  74.7802235  82.3736710
  57.7965413  75.2041507  84.0992302  58.2494861  73.5689993  83.5622674
  55.7077056  72.9089491  82.4563637  56.1991874  71.9597119  82.6690523
  54.6344167  72.7181027  82.4545306  56.1232547  73.3821988  81.0965446
  55.8603338  72.6305707  80.3533012  55.6123080  74.3171252  80.8646052
  57.2012009  73.5457327  81.0821808  56.2640060  74.1725797  86.1488498
  57.2051741  73.6790728  86.8385729  55.8410055  75.3990906  86.3101050
  55.1573343  75.8442683  85.6986262  56.3156461  76.2502755  87.3913574
  57.3944659  76.2725765  87.2342356  55.8217685  77.7126964  87.3019161
  56.2185021  78.2823988  88.1437023  56.1662479  78.1578220  86.3676656
  54.7320451  77.7311676  87.3328032  56.0896934  75.6608887  88.8188466
  56.9742489  75.5610346  89.6310827  54.8905918  75.0540537  89.0967445
  54.0811241  75.0960004  88.4777762  54.6596795  74.2654517  90.3565420
  54.8817427  74.9503321  91.1753413  53.1803864  73.7543056  90.3496214
  52.8785704  73.5456065  89.3226687  53.1237680  72.8124604  90.8948788
  52.2120556  74.7418040  90.9615017  52.6347413  75.0963557  91.9016299
  52.1398714  75.6043611  90.2984795  50.7931909  74.2238340  91.2353456
  50.8159727  73.5468177  92.0894197  50.1517017  75.0611701  91.5083438
  50.1974735  73.5053343  90.0423173  50.6826652  72.6540076  89.7607911
  49.1402066  73.8179379  89.3120092  48.2143625  74.5894084  89.7866801
  48.2970447  74.9635686  90.7323932  47.4035318  74.8245123  89.2152258
  49.0912507  73.3034077  88.0846466  49.8466513  72.7031834  87.7532531
  48.2994976  73.5101446  87.4755916  55.5743262  73.0700449  90.5714225
  56.1825519  72.9227190  91.6583416  55.6495737  72.1830305  89.5626256
  55.0779999  72.2316131  88.7193607  56.6030155  71.0226968  89.5981509
  56.5239483  70.5026083  90.5531840  56.1801140  70.1559200  88.3744938
  55.1747728  69.7834074  88.5665061  56.1163230  70.8155461  87.5101348
  57.0443522  68.9659397  87.9826393  56.7126784  68.5508445  87.0317989
  58.0822484  69.2743606  87.8530055  56.9280987  67.9084301  89.1092497
  57.2161841  68.3594965  90.0582510  55.8868261  67.5969909  89.2060432
  57.7938323  66.6889957  88.8480964  58.7566070  66.7475306  89.1798825
  57.4750624  65.6085993  88.2686251  56.3997763  65.5392510  87.5965105
  55.7917012  66.3527905  87.5223235  56.1449708  64.6663437  87.1324457
  58.3020335  64.6267642  88.1733128  59.2386866  64.7098036  88.5680416
  58.0212965  63.7669318  87.7016896  58.0952290  71.3713698  89.5908316
  58.7484443  70.6939839  90.3576140  58.6128315  72.4374790  89.0029990
  58.1103497  72.9974678  88.3143080  59.9712926  72.9192965  89.2874561
  60.6437808  72.0831109  89.0939790  60.2278522  74.1440480  88.4011246
  59.2817709  74.6594699  88.2319236  60.8752825  74.8363724  88.9389285
  60.8810080  73.8144933  87.0115475  61.8687741  73.5033328  87.3520682
  60.3014630  72.6510332  86.2041246  60.8539270  72.5444344  85.2693115
  60.3851476  71.7304387  86.7811737  59.2518169  72.8480432  85.9834522
  60.9570302  75.0097361  86.0754257  61.4205754  74.7074576  85.1357684
  59.9519808  75.3843433  85.8813838  61.5540181  75.7968092  86.5376192
  60.2091462  73.3935741  90.8368053  61.2946026  73.0910440  91.4391112
  59.1493638  74.0752395  91.3564520  58.3225740  74.4495011  90.8892133
  59.3142545  74.2517660  92.8340306  60.1969420  74.8650764  93.0100303
  58.4582569  74.8113190  93.2113063  59.4519109  72.9380508  93.6694146
  60.4613613  72.7506711  94.3450256  58.5818601  71.9011365  93.5098266
  57.8139695  71.9308290  92.8397630  58.6397990  70.6224354  94.2725173
  58.5940933  70.8627483  95.3354303  57.4869294  69.7331876  93.8398633
  57.5673226  69.5848400  92.7619327  57.6241141  68.7590026  94.3066541
  56.0741438  70.1982600  94.1418128  55.8583130  71.0875218  93.5493291
  55.3721820  69.4266186  93.8238766  55.8233793  70.5259292  95.6746537
  56.2705058  69.7393870  96.2828715  56.3361620  71.4534018  95.9263781
  54.3040471  70.6627329  96.0545366  53.8799456  71.5315840  95.5509548
  53.7590405  69.7899713  95.6955396  54.1106533  70.7982298  97.5111757
  53.0959841  70.8859694  97.7195080  54.4914863  69.9581072  97.9906561
  54.6088485  71.6453043  97.8498319  59.9429265  69.8454536  93.9433043
  60.4735583  69.2247764  94.8726716  60.3150817  69.8870773  92.6699829
  59.7226064  70.2380984  91.9174663  61.6276279  69.4253189  92.2340930
  61.8298789  68.4500608  92.6760519  61.5899026  69.2736808  90.7522571
  61.4328842  70.2489717  90.2935277  62.5548004  68.9082673  90.4035139
  60.4777324  68.3034534  90.2871946  59.6558392  68.3359740  91.0029521
  60.0815865  68.6490786  89.3317622  60.9696071  66.8077041  90.1317216
  60.0847921  65.8842969  90.1251661  62.1937269  66.6117822  90.0639891
  62.8365421  70.2416754  92.8000420  63.9438785  69.7908323  92.4733904
  62.6942551  71.2915378  93.6388184  61.8273298  71.8274225  93.6753664
  63.6869503  71.8023642  94.5693790  63.2215631  71.9619581  95.5426198
  64.4695208  71.0564696  94.7080372  64.3122280  73.1109665  94.0873417
  65.3433832  73.4212000  94.6069582  63.8095137  73.7847087  93.0342175
  62.8756016  73.5959895  92.6697403  64.5015108  74.8451720  92.2877983
  65.5675213  74.7049807  92.4680143  64.2539609  74.7808561  90.7787481
  63.1769807  74.7424226  90.6157577  64.6095213  75.7131437  90.3404445
  64.8965947  73.6126566  89.9984124  65.7204849  73.2931213  90.6372131
  64.0293879  72.3826959  89.8582240  64.5684702  71.6198168  89.2961378
  63.7825844  71.9969816  90.8475762  63.1126712  72.6415923  89.3311955
  65.5093732  74.0582414  88.6493847  65.9471462  73.1962787  88.1447447
  64.7310264  74.4900858  88.0205272  66.2840985  74.8038761  88.8295710
  63.9948270  76.2102305  92.7692990  62.8953681  76.3693516  93.2533469
  64.8053904  77.2199631  92.6355478  65.8171047  77.1731873  92.5163173
  64.1867183  78.5930002  92.6572437  63.4926343  78.6395640  93.4967366
  65.2514188  79.7392546  92.8167618  66.0532811  79.6198768  92.0872900
  64.7959518  80.7133882  92.6340729  65.8235402  79.6627993  94.2830946
  65.0238027  79.8512251  94.9996789  66.1976715  78.6583774  94.4789152
  66.9575689  80.6881049  94.4900752  66.7613783  81.5827895  93.8991896
  66.9907684  80.9981354  95.5344310  68.2771170  80.0879394  94.0892625
  68.2548892  79.1202116  93.7658518  69.4606738  80.6702375  94.1095543
  69.7467067  81.8501485  94.4788796  69.0106646  82.4715469  94.8129941
  70.7125715  82.1742645  94.4424906  70.4244539  79.9810459  93.6460487
  70.2530297  79.0399148  93.2907279  71.3671884  80.3675501  93.6300875
  63.5352621  78.8064104  91.2705611  63.8891380  78.3357095  90.2288256
  62.4776133  79.6278665  91.3083226  62.3056595  80.2573831  92.0913823
  61.4486064  79.7303108  90.2566241  61.7892053  79.2485017  89.3401137
  60.1680090  78.9227778  90.6399007  59.8018872  79.3160154  91.5881227
  59.1687089  79.0758110  89.4854825  58.2571112  78.5234580  89.7171243
  58.9284252  80.1307079  89.3486054  59.6077022  78.6825981  88.5685770
  60.4335625  77.3730826  90.8349583  59.5017623  76.8735752  91.0998950
  60.8213886  76.9500679  89.9083286  61.1619286  77.2252276  91.6326872
  61.2368453  81.1922538  89.8706919  60.8132795  82.1167386  90.5373328
  61.5042431  81.4967939  88.5898448  61.9704077  80.8329306  87.9733375
  61.1916608  82.7470144  87.9095553  60.6945478  83.4043193  88.6221261
  62.4686500  83.5314512  87.4802823  63.2636928  83.3159234  88.1942059
  62.7977509  83.1532471  86.5120898  62.3137661  85.0057855  87.3801882
  61.9848783  85.5463097  86.1192598  61.7667076  84.9082195  85.2768025
  61.9521495  86.9114326  86.0008632  61.7454077  87.3638661  85.0436396
  62.1901267  87.7257448  87.1305175  62.1771075  88.7971333  86.9998754
  62.4380539  87.2199103  88.3963661  62.6138947  87.8771868  89.2357753
  62.4543306  85.8060006  88.5513763  62.5686152  85.3536775  89.5249605
  60.2344054  82.5164531  86.8089309  60.3514848  81.6422842  85.9280593
  59.1281741  83.2757138  86.8238082  58.9771705  83.9957124  87.5302257
  57.9903034  83.1838504  85.8384209  58.2525834  82.3799839  85.1507813
  56.6790078  82.8076834  86.5329065  56.0004922  83.2993056  85.8352628
  56.5247084  81.2819689  86.6815450  55.5820814  81.0580431  87.1801317
  56.5335301  80.8168212  85.6956061  57.3507119  80.8889940  87.2753140
  56.3458693  83.3473529  87.9001403  55.3748916  82.9633731  88.2161220
  57.1093123  83.0330849  88.6111595  56.3099301  84.4356894  87.8638223
  57.8359992  84.3982529  84.9966191  58.1441924  85.5623344  85.3734073
  57.3466373  84.2600320  83.7416791  57.0002497  83.3590621  83.4091851
  57.2295627  85.3135623  82.6914302  57.1255329  86.3004835  83.1437182
  58.4910587  85.2584446  81.8650971  59.3550119  85.4691440  82.4952173
  58.6269006  84.2541473  81.4626706  58.4067592  86.4675691  80.4992604
  58.2753734  87.6661102  80.9890477  55.9838536  85.1212409  81.8489515
  55.6861905  83.9888469  81.4970752  55.2741047  86.1155967  81.4809848
  55.5371277  87.0577210  81.7672390  54.0454046  86.1465377  80.6481101
  54.2439358  85.6818916  79.6823659  52.9569089  85.4219134  81.3991896
  52.0407218  85.4292786  80.8096541  53.2636077  84.3920505  81.5803593
  52.7786530  85.9205015  82.3517602  53.5794084  87.6337169  80.4335209
  54.2008788  88.5217620  81.0479995  52.6366097  87.9236472  79.5198973
  52.0627664  87.2234605  79.0499837  52.3602131  89.2957777  79.1257040
  53.3524818  89.7308768  79.0054590  51.5112635  89.3229596  77.8260552
  50.5303362  88.8899364  78.0241726  51.3480789  90.3569441  77.5219110
  52.2132572  88.5241989  76.6394985  53.0871722  89.0780370  76.2948656
  52.5713403  87.5634276  77.0091798  51.2368866  88.2900011  75.4350160
  50.7567032  89.2355700  75.1817671  51.8165835  87.9829150  74.5655325
  50.2456720  87.3324402  75.6742573  50.0432017  87.1702232  76.6602723
  49.5341440  86.6120389  74.8497007  49.5853512  86.8081446  73.5617871
  50.1881459  87.5366597  73.1811572  49.0209770  86.2347248  72.9353846
  48.6019279  85.7886112  75.3066734  48.4352502  85.7149598  76.3114501
  48.0515256  85.2282187  74.6568969  51.6068452  90.1300978  80.1402642
  51.9128149  91.2726221  80.3715549  50.5608158  89.5276748  80.7892244
  50.3898673  88.5226946  80.7425221  49.5972031  90.2271272  81.6000590
  49.4325140  91.2163658  81.1741529  48.6457981  89.6973293  81.5517821
  49.9996527  90.3798173  83.0561158  50.2616062  89.3370588  83.6786178
  50.2206671  91.5205612  83.5704146  50.0513380  92.3993788  83.0823242
  50.7474554  91.6825167  84.9281345  51.6989976  91.1504754  84.9393079
  51.1206747  93.1769780  85.2921963  51.7415180  93.5814401  84.4930281
  50.2028889  93.7655556  85.3123046  51.8483463  93.3770985  86.6141516
  51.3003410  92.8266791  87.3782537  52.8289448  92.9091394  86.5254913
  52.0682784  94.8647460  87.1522424  52.0295125  95.0369478  88.4359956
  52.0167326  95.7835836  86.3285131  49.8560791  90.9909707  85.9996842
  50.3361450  90.1548311  86.7396513  48.5512923  91.2283653  86.0020503
  48.0818723  91.8390762  85.3334979  47.6541157  90.6105661  87.0011423
  48.0839437  90.7762031  87.9893029  46.2283512  91.2949791  86.9568460
  46.3388655  92.3662998  86.7907422  45.6570966  90.8992724  86.1164443
  45.4673810  91.0537120  88.2517677  44.4657294  91.4755318  88.1593014
  45.3480635  89.9792946  88.3983732  46.1383306  91.6442873  89.4651964
  47.0519843  92.5237338  89.3599906  45.8203028  91.1821475  90.5769134
  47.5459384  89.0103057  86.7937650  47.3900941  88.3319022  87.8010908
  47.5934564  88.4235805  85.5684443  47.5843758  88.9628220  84.7027249
  47.6609887  86.9487822  85.3415985  46.8652609  86.4585676  85.9017322
  47.4852772  86.7366068  84.2861042  49.0526358  86.3474244  85.7713749
  49.0748709  85.3123367  86.4490907  50.1669323  87.0758673  85.5209773
  50.1656419  87.8967193  84.9138567  51.4995973  86.7694063  86.0919946
  51.6797450  85.7051468  85.9356479  52.5692078  87.5858036  85.3535920
  52.3900487  87.4845446  84.2831816  52.4211754  88.6363937  85.6028969
  54.0985997  87.2236901  85.6323419  54.3258082  87.4702083  86.6694005
  54.3853783  85.7113728  85.4759549  55.4393442  85.5180238  85.6763837
  53.7736068  85.1499426  86.1826712  54.1448933  85.3990607  84.4609636
  54.9662697  88.0350168  84.7197935  56.0128843  87.7944699  84.9039914
  54.7173176  87.8064997  83.6832464  54.7991765  89.0967099  84.9076626
  51.5886075  86.9408857  87.6168591  52.3203119  86.1833565  88.2370068
  50.7660458  87.8171292  88.2383361  50.1969979  88.5120742  87.7570251
  50.6364672  87.8183421  89.7233813  51.6254110  87.6570770  90.1509813
  50.0085652  89.1465453  90.1635179  50.5582188  89.9505466  89.6757954
  48.9901305  89.1740527  89.7766960  49.9468426  89.4644790  91.6427236
  49.3204519  88.7337454  92.1533537  50.9433851  89.3899322  92.0798304
  49.3611475  90.9398137  91.8695411  48.5874048  91.1420325  91.1290017
  48.8877746  90.9978628  92.8491938  50.3888890  91.9400269  91.7736259
  51.1693458  91.8332636  92.4213750  50.4583910  92.9681542  90.9670599
  49.5490430  93.2852269  90.1254218  48.7027697  92.7210621  90.0525914
  49.6694947  94.1026831  89.5271437  51.5735791  93.6090772  90.8203081
  52.4027218  93.3132912  91.3330695  51.6218053  94.4098926  90.1900598
  49.6308753  86.7225023  90.1744372  49.8558688  86.0861645  91.2248304
  48.6286325  86.3809473  89.3922602  48.3969790  86.8466632  88.5150179
  47.7359761  85.2456664  89.7597103  47.3223025  85.4933065  90.7380954
  46.5483539  85.0839174  88.7841350  46.9108343  84.7522770  87.8102909
  45.5770546  84.1060161  89.4276422  44.7186258  83.9610343  88.7726697
  46.0756244  83.1512485  89.5893724  45.2384742  84.5053691  90.3839068
  45.8429256  86.3350740  88.6556119  46.4396959  87.0086990  88.2663494
  48.4911218  83.9599319  89.8874233  48.4240745  83.2215281  90.8577937
  49.2830496  83.6849105  88.8375168  49.2615262  84.2222004  87.9700148
  50.2735560  82.5701526  88.8239342  49.6864287  81.6621198  88.9605805
  51.0223954  82.5849637  87.5191783  51.3525435  83.6143124  87.3778846
  52.2175037  81.5989275  87.5060593  52.7218163  81.6516458  86.5412837
  52.9188745  81.8660472  88.2972604  51.8541412  80.5847472  87.6694904
  50.1613729  82.0693181  86.4792607  50.5717428  81.2762542  86.0769838
  51.3279365  82.6124727  89.9820895  51.5284046  81.6268773  90.7217970
  51.8149047  83.7837962  90.2692711  51.5226149  84.6321627  89.7848991
  52.8209431  84.0272666  91.3010520  53.5589448  83.2335827  91.1915127
  53.4274721  85.4400226  91.0499257  53.7793335  85.4982821  90.0203898
  52.6436391  86.1886619  91.1615292  54.5844729  85.7865827  91.9914736
  54.3049497  85.4899496  93.0031581  55.8730268  85.1181443  91.7523718
  56.6006210  85.4562397  92.4900474  55.7451496  84.0391806  91.8353072
  56.2293891  85.3657162  90.7527781  54.8174791  87.2839270  91.6787734
  55.6329039  87.6613561  92.2945440  55.0750446  87.3991830  90.6256341
  53.9095181  87.8466535  91.8934444  52.3943509  83.8501203  92.7465659
  53.1173319  83.3325729  93.5747326  51.0856482  84.2040694  93.0178251
  50.5037787  84.7352533  92.3700282  50.4196733  83.8527008  94.2470394
  51.1826830  84.0530967  94.9994419  49.2501197  84.7253438  94.5573688
  48.5334247  84.7038431  93.7370924  48.7306248  84.3597370  95.4440154
  49.7338444  86.1048283  94.7803609  50.3267956  86.1531345  95.6927116
  50.3824958  86.4129079  93.9618537  48.5122045  87.0516787  94.8829274
  48.8595713  88.0843725  94.8950853  47.8905260  86.9339749  93.9963129
  47.6734139  86.7931198  96.1189495  47.3609483  85.7477984  96.1276318
  48.2849556  86.9507013  97.0074064  46.4653290  87.6661577  96.1948951
  45.9308249  87.4451256  97.0580802  46.7591902  88.6633507  96.2150720
  45.8641703  87.4992583  95.3631205  50.0904074  82.3798011  94.4181192
  50.3033811  81.7645019  95.4654393  49.7833880  81.7329750  93.2676120
  49.7642931  82.1815938  92.3518267  49.4484936  80.3061848  93.2480525
  48.7290058  80.0579421  94.0282239  48.8386384  79.9985926  91.8915030
  48.1047022  80.7690561  91.6539687  49.6194355  80.0567695  91.1332676
  48.1421786  78.5847518  91.7986822  47.9657651  78.3545983  90.7475307
  48.8349579  77.8325470  92.1776210  46.8153516  78.4490565  92.5560734
  46.7938236  78.0563347  93.7355517  45.7842229  78.9633457  92.0928801
  50.6852796  79.4691151  93.5320222  50.6664963  78.4574080  94.2584896
  51.8677325  80.0354858  93.2055543  51.9300593  80.8689747  92.6211237
  53.1848641  79.5335211  93.6381180  53.0488438  78.4556258  93.5619828
  54.2836930  80.1252072  92.7279503  54.2404131  81.2127335  92.7950643
  55.2549815  79.8213466  93.1164682  54.2040068  79.7265312  91.2537394
  53.1826965  79.9298453  90.9330845  55.2786159  80.5551883  90.4543371
  55.2368337  80.2842268  89.3997995  55.0731016  81.6200280  90.5632542
  56.2726425  80.3355853  90.8450487  54.4863600  78.2190042  90.9908010
  54.4113787  78.0153428  89.9227317  55.4898357  77.9707186  91.3375057
  53.7568833  77.6129492  91.5278212  53.6396465  79.7736447  95.1045717
  54.1533397  78.8598153  95.7287695  53.4208654  80.9013578  95.7371535
  53.1736214  81.7425978  95.2161707  53.4787101  81.1756280  97.2176070
  54.3999924  80.8782387  97.7191384  53.3443305  82.7572544  97.3303407
  52.4615667  83.0796650  96.7801689  53.1870958  83.0282775  98.3734836
  54.5353426  83.4883890  96.8113961  54.6701264  83.2423871  95.7577661
  54.3444628  84.5594575  96.8660625  55.8235023  83.1732389  97.5646055
  55.6923609  83.4271621  98.6160675  56.0123987  82.1011245  97.5160479
  56.9909424  83.8888281  97.0417384  56.8063064  84.5655939  96.3017173
  58.2482249  83.7642954  97.4096680  58.5379316  83.1306457  98.4922131
  57.7942314  82.7260599  99.0602601  59.5122636  83.0317368  98.7799234
  59.2135323  84.2231607  96.7355452  59.0352202  84.7154418  95.8610754
  60.1703287  84.0979778  97.0657819  52.4208996  80.3373254  97.9320703
  52.6607876  80.0170419  99.0552626  51.2399145  80.0538895  97.4501361
  50.8144503  80.4848584  96.6287019  50.4081031  78.9914392  98.1591510
  50.4148665  79.1156520  99.2417538  48.9786253  79.1622109  97.6113376
  48.6885095  80.2065495  97.7325669  48.9976670  78.9594995  96.5400416
  47.8775705  78.2740653  98.2562503  48.0036084  77.2325822  97.9567429
  47.9515592  78.3035269  99.3432879  46.4650373  78.8186397  97.7814070
  46.1913541  80.0621921  97.6504541  45.5403215  77.9833351  97.5348220
  50.9980389  77.5488587  97.9521900  51.0531532  76.8653431  98.9887776
  51.6117168  77.2048446  96.7983133  51.6584242  77.7981556  95.9711007
  52.2855786  75.8755975  96.6608329  51.5511715  75.2025808  97.1017808
  52.5144864  75.3693329  95.1863267  53.0103776  74.3988872  95.2070007
  51.5539384  75.2759089  94.6802677  53.1392527  76.0832621  94.6494902
  53.6417881  75.7795440  97.4716134  54.2420046  74.6871400  97.4606606
  54.0042151  76.8732246  98.0975999  53.4481704  77.7277304  98.0896450
  55.2379125  76.9798946  98.8686945  55.1159959  77.7953730  99.5818564
  55.3515206  76.0635854  99.4477226  56.5646084  77.2205360  98.0887526
  57.6197489  76.9183277  98.6700662  56.5478411  77.7080360  96.8667283
  55.7114652  78.0692010  96.4082418  57.7867594  77.7698833  96.0337177
  58.4268611  76.9227932  96.2813003  57.3936103  77.7902161  94.5541533
  56.8845541  78.7423606  94.4066857  58.5826538  77.6607393  93.6164610
  58.2351236  77.6825914  92.5836442  59.2721745  78.4884968  93.7847448
  59.0961827  76.7183840  93.8065139  56.5145636  76.5179396  94.2230063
  56.2353210  76.5328090  93.1688163  57.0883778  75.6149451  94.4325565
  55.6142930  76.5273300  94.8375935  58.4688329  79.1447686  96.2797178
  57.7583526  80.0744300  96.5678279  59.7445097  79.2556461  96.2930884
  60.3601698  78.4534621  96.4228367  60.4679584  80.5084579  96.1306643
  60.0600364  81.2761179  96.7859755  61.9416366  80.3453654  96.5520098
  61.9724822  80.0916065  97.6113375  62.3668729  79.5000635  96.0097078
  62.8215433  81.5647712  96.3184668  63.8680273  81.2947708  96.4588771
  62.7161006  81.9024053  95.2868804  62.4463595  82.7047422  97.2767548
  63.3146241  83.5880178  97.4309008  61.2929405  82.7947291  97.6681118
  60.3004625  80.9749191  94.7269607  60.9564561  80.5029136  93.7651926
  59.3171872  81.8601998  94.5455286  58.8097296  82.2681159  95.3312923
  58.8460009  82.3512597  93.2715173  59.6400887  82.0770523  92.5774524
  57.4739624  81.6731223  92.9515985  57.1044269  82.0345694  91.9910384
  57.6037651  80.5924733  92.9063347  56.7538066  81.9208033  93.7315964
  58.7376212  83.8525179  93.0699526  58.4068891  84.5303435  94.0249536
  59.1077325  84.3090417  91.8978569  59.4004127  83.6689541  91.1603126
  59.1710189  85.7697944  91.4315195  58.3211453  86.2955246  91.8657657
  60.4417470  86.4563573  91.9003022  60.8281350  85.9442729  92.7807072
  61.2055363  86.3781004  91.1258787  60.1988469  87.9182102  92.2285279
  59.1680634  88.4186683  91.8248582  61.0290356  88.6063773  92.8390386
  59.1069560  85.8243767  89.8944133  59.2885183  84.7999594  89.2769313
  58.8916123  87.0146858  89.3235084  58.7955758  87.9030484  89.8151955
  58.7817887  87.0671299  87.8808587  59.6882967  86.6403970  87.4515839
  57.9520483  86.4279590  87.5764746  58.5688725  88.4512268  87.2764089
  58.2555608  89.3630315  87.9995562  58.6845851  88.5905741  85.9471644
  58.8522915  87.8004844  85.3233162  58.5870761  89.8325464  85.2653096
  58.0292300  90.4910197  85.9289849  59.9878053  90.3906103  84.9703311
  60.6186779  89.5617656  84.6506277  59.9042812  91.0732633  84.1233650
  60.7354648  91.1495592  86.1316447  60.8764883  90.4644687  86.9677329
  61.7279498  91.4376528  85.7850280  60.0244305  92.3628066  86.6187052
  59.0493950  92.0655146  87.0016993  60.5822605  92.7824370  87.4550176
  59.8410043  93.3797165  85.6339918  60.1868300  93.1693599  84.6979519
  59.2690785  94.5666421  85.7978850  59.0598713  95.0039067  86.9749683
  59.3303183  94.4417793  87.7823363  58.6212145  95.9135842  87.1102509
  58.8314560  95.2700003  84.8121587  58.9175379  94.9196186  83.8583090
  58.3998957  96.1773094  84.9847815  57.8632421  89.7335021  83.9832131
  58.1101597  88.7976672  83.2142717  56.9603936  90.6660283  83.7358861
  56.6919327  91.3657396  84.4275015  56.2287490  90.8113004  82.4344801
  55.6310991  89.9028817  82.3624275  55.2913528  92.1065226  82.4072251
  54.9372155  92.0510409  81.3775580  54.1211737  92.1252652  83.3765809
  53.5651891  93.0561020  83.2590927  53.4633850  91.2813192  83.1701921
  54.4945708  92.0525058  84.3979656  55.9791502  93.3054713  82.7199429
  55.3543836  94.0591921  82.6847868  57.1736577  90.9130332  81.2144862
  58.3659151  91.2126442  81.3387396  56.6241640  90.4151709  80.0896582
  55.7793514  89.8442077  80.0375195  57.3090556  90.7184429  78.7852462
  57.6786378  91.7430585  78.7564263  58.4005763  89.6820957  78.6697968
  58.9606293  89.6519624  79.6041569  57.9433491  88.7015388  78.5399114
  59.5542332  89.9810315  77.3015285  59.8522854  88.8508026  76.7315786
  56.3345954  90.5145126  77.6117171  55.4855614  89.6646405  77.5872362
  56.6844272  91.0088461  76.3886941  57.2713775  91.8390059  76.3161059
  56.3363656  90.5155559  75.1013239  55.9120755  89.5177622  75.2130087
  55.2553197  91.4272977  74.4636666  54.3205564  91.2970517  75.0087325
  55.5545460  92.4679109  74.5891227  55.0048505  91.1708880  73.0107568
  55.2830771  90.0801394  72.5001542  54.4446042  92.1071670  72.3932300
  57.5803703  90.3444790  74.1937994  58.2428721  91.3113824  73.8839474
  57.8356754  89.0895089  73.8463799  57.2103555  88.3175773  74.0736294
  59.0216356  88.6737670  73.1110280  59.8545051  89.1036760  73.6677653
  59.1681983  87.1158325  73.0739818  60.1719148  86.9218518  72.6969237
  59.0867884  86.4561930  74.3941472  59.1990637  85.3787704  74.2701571
  59.8831295  86.8316929  75.0375549  58.1196139  86.6708575  74.8486407
  58.0938507  86.5291831  72.1672309  58.1924748  85.4445956  72.1401377
  57.1088171  86.7929664  72.5520533  58.2099076  86.9287674  71.1603008
  59.1009386  89.2338675  71.6842596  60.1071141  89.0417553  70.9540870
  58.0522863  89.9205920  71.2356981  57.1936815  89.9969041  71.7811118
  57.9652540  90.6088723  70.0112394  58.2747932  89.8643780  69.2769335
  56.5577395  91.0811736  69.6114920  56.0637841  91.5184747  70.4775854
  56.6411031  91.8681359  68.8606817  55.7010569  89.9380395  69.0589321
  56.1312959  89.6165830  68.1106107  55.7738419  89.0946551  69.7456477
  54.2318325  90.2401942  68.8337565  54.1427221  90.9672790  68.0267509
  53.7333953  89.3309631  68.5004996  53.5256882  90.7620475  70.0248093
  54.0224059  90.6839892  70.9108053  52.3275805  91.3168296  70.0752191
  51.4145534  91.2215047  69.1151864  51.6184602  90.6902248  68.2677889
  50.5082732  91.6778160  69.2238751  52.0019318  91.9991316  71.0861281
  52.6625708  92.1196798  71.8536968  51.0801453  92.4317549  71.1341466
  58.8950274  91.8683816  70.0177331  58.9318383  92.5665088  69.0007301
  59.6897148  92.1451780  71.0780534  59.5633404  91.6974784  71.9855411
  60.7981966  93.0933450  71.0604442  61.1601635  93.1294693  70.0326367
  60.2643107  94.4524823  71.5457827  60.8569797  95.2400436  71.0807976
  59.2423002  94.5672591  71.1862224  60.2682761  94.6597806  72.9287916
  59.9127369  95.5508839  73.1267759  62.0369692  92.6886989  71.8764904
  61.9624321  91.7646082  72.6379985  63.1654442  93.2781911  71.5090852
  63.1860101  94.0970817  70.9024311  64.5126142  92.8241594  71.9298926
  64.5107135  91.7425160  72.0567148  65.5782964  93.0899331  70.8365095
  65.4407304  94.1435170  70.5959746  67.0003222  92.8094245  71.3262033
  67.7073359  93.0103360  70.5218800  67.2248287  93.4527708  72.1771436
  67.0812764  91.7659667  71.6284923  65.3889162  92.2157254  69.5686359
  66.1675458  92.4518381  68.8433070  65.4539082  91.1617232  69.8394046
  64.4116465  92.4178535  69.1281012  64.8419342  93.4277842  73.2447197
  65.3630434  92.7048051  74.1032296  64.6099271  94.7848229  73.5241605
  64.1414218  95.7674740  72.5677132  63.0529077  95.8313240  72.5590526
  64.4538184  95.5183643  71.5527907  64.7773006  97.0751387  73.0459633
  64.1739020  97.9357154  72.7579567  65.7656840  97.2167215  72.6068906
  64.8622145  96.9467086  74.5557424  63.9726220  97.3485343  75.0406015
  65.7167821  97.4924571  74.9542221  65.0040066  95.3699642  74.8073991
  66.0108697  95.0396633  75.0616368  64.2597094  94.8942422  76.0723010
  64.7459095  95.0668682  77.1831641  63.0311858  94.4185949  75.7451950
  62.5943096  94.5070741  74.8283814  62.2348821  93.7169014  76.7553530
  62.2058585  94.2289321  77.7186872  60.8044426  93.6644476  76.1617229
  60.5477722  94.6354351  75.7390254  60.7749505  92.9438843  75.3445729
  59.7564532  93.2719640  77.2428554  58.9174717  92.7698086  76.7610877
  60.2046743  92.5552018  77.9312499  59.2289222  94.4753060  78.0428449
  58.0538537  94.9116399  77.7445744  59.8957939  94.9169535  78.9751822
  62.8695821  92.3309066  77.1560574  62.6805670  91.9630226  78.3044667
  63.6131043  91.5927951  76.3153038  63.7460933  91.8466267  75.3365111
  64.2970418  90.3820706  76.6806551  63.6637730  89.8003669  77.3500682
  64.5774342  89.5622291  75.4182310  65.1857269  90.1095869  74.6980241
  65.5748469  88.4167507  75.5589026  65.6880054  87.9138836  74.5984591
  66.5400374  88.8102556  75.8781589  65.2096399  87.7057828  76.3004444
  63.1720964  89.2993785  74.7706164  62.6546778  90.2556065  74.6836299
  63.3290023  88.9300405  73.7565171  62.2643826  88.3456394  75.4750582
  61.3292352  88.2573184  74.9221134  62.7418136  87.3688744  75.5395474
  62.0578617  88.7145700  76.4799028  65.6115474  90.6987552  77.4407339
  65.8319473  90.1112562  78.5178064  66.3257475  91.7604256  77.0018215
  66.1450155  92.2993592  76.1545344  67.4699522  92.1840244  77.8188135
  68.0815617  91.2809826  77.8408283  68.1096546  93.3888050  77.2030411
  67.3944960  94.2113089  77.1805791  68.9483193  93.7111357  77.8201064
  68.6067853  93.0938210  75.7670565  68.9541030  92.0615069  75.7107886
  67.7721485  93.1874067  75.0717801  69.7681610  94.0606551  75.3212243
  70.1319604  95.0090818  76.0760664  70.4340991  93.8148858  74.2909541
  67.1970408  92.5930433  79.2859189  67.7592414  92.0806756  80.2889998
  66.1509846  93.3925421  79.4374881  65.6479398  93.8225339  78.6615088
  65.6109371  93.7369732  80.7941118  66.4316632  94.0577716  81.4345947
  64.6234457  94.9418264  80.6909178  64.2380345  95.1823277  81.6815017
  65.1464201  95.8077250  80.2843288  63.7946735  94.6781717  80.0341527
  64.9911171  92.4670684  81.5070696  64.9447746  92.4178365  82.7089131
  64.3851411  91.5046872  80.7775144  64.2315094  91.5625448  79.7704578
  63.8836071  90.2545593  81.4090546  63.2147970  90.4712889  82.2429134
  63.0865911  89.4603439  80.2889583  62.1761544  90.0029351  80.0326502
  63.6895793  89.4002712  79.3828044  62.7302611  88.0550702  80.7599292
  63.6759105  87.5725613  81.0034799  61.7982256  88.1179192  81.9808710
  61.5543412  87.1054111  82.3042181  62.2970758  88.6469095  82.7914899
  60.8825208  88.6445540  81.7131189  61.9749344  87.2094210  79.6379920
  61.7440007  86.2163940  80.0253990  61.0499122  87.7156310  79.3614497
  62.6140425  87.1168839  78.7597827  65.0287079  89.4422600  82.0377134
  64.9816033  89.1164310  83.2499814  66.0347408  89.0667213  81.2908944
  66.1348743  89.3298111  80.3098299  67.1722613  88.1860603  81.8213448
  66.8268213  87.3391984  82.4148165  67.8970553  87.6532245  80.5683253
  68.3876924  88.5212478  80.1264961  68.9831169  86.6120645  80.8633787
  69.4430134  86.2908189  79.9290587  69.7431485  87.0522387  81.5096284
  68.5363226  85.7528115  81.3632629  66.8965226  87.0270069  79.6218345
  67.4145789  86.6538015  78.7391910  66.3904070  86.2014082  80.1215610
  66.1623937  87.7745896  79.3223881  68.0526969  88.9719466  82.7976629
  68.4946306  88.3733125  83.7807476  68.1655203  90.2835175  82.8242381
  67.7561974  90.8880203  82.1120574  68.8561184  90.9931327  83.8323547
  69.8678375  90.6260740  84.0123325  68.8574080  92.4553086  83.2942201
  69.3729056  93.1035471  84.0027446  69.3698028  92.4893890  82.3321888
  67.8309538  92.7977229  83.1701804  68.1443710  90.8334670  85.2677696
  68.8888179  90.6947562  86.2503675  66.7943139  90.8147681  85.3185864
  66.1877487  90.9802660  84.5154040  66.0985613  90.5521543  86.5494079
  66.6235176  91.1540562  87.2923102  64.6395107  90.8506745  86.2330388
  64.0324238  90.6761627  87.1215387  64.5394404  91.8907091  85.9243199
  64.2997161  90.1977419  85.4281192  66.1044239  89.1198233  87.1655565
  66.0639014  89.1059204  88.4157741  66.3192209  88.0210524  86.3742512
  66.3604135  88.0500852  85.3547716  66.5119860  86.6810505  86.9548137
  65.8399290  86.6181232  87.8114854  66.0703418  85.5329501  85.9407786
  65.0845582  85.7441117  85.5235867  66.9861696  85.4568591  84.7306771
  66.6462346  84.6605718  84.0674230  66.9648314  86.4073141  84.1981231
  68.0036546  85.2476809  85.0585553  66.0308525  84.2401808  86.7300431
  65.7313837  83.4232866  86.0736469  67.0202097  84.0346505  87.1399757
  65.3132097  84.3333564  87.5446498  67.9332961  86.4581222  87.5668560
  68.0549596  85.9209569  88.6611713  68.9257554  87.0450905  86.9508474
  68.8417107  87.5804729  86.0865980  70.3381601  86.9514484  87.5317600
  70.3539852  85.9375021  87.9343121  71.4564774  87.1073818  86.5302878
  72.3015100  86.7835907  87.1388125  71.3230900  86.2012331  85.2581699
  72.1681387  86.3805059  84.5931407  71.3108033  85.1530180  85.5565497
  70.3956181  86.4400093  84.7364196  71.7371507  88.5947568  86.0180303
  72.5588561  88.5838392  85.3028866  70.8421215  88.9876753  85.5366714
  72.0006240  89.2278034  86.8646079  70.6014450  88.0109472  88.6176627
  71.3966137  87.7285270  89.5250797  69.8289796  89.0748135  88.6950036
  69.2309306  89.3682182  87.9234286  69.7244653  89.9429188  89.8405275
  70.7645854  90.1052800  90.1237806  68.9988600  91.2705438  89.4763895
  69.5092093  91.7217614  88.6255566  67.9854333  91.0339152  89.1522659
  68.9221033  92.2899331  90.5846294  68.7768725  91.7661664  91.5285756
  69.8806600  92.8052728  90.6495783  67.7658697  93.3789085  90.4205045
  67.5438988  93.6696770  89.2152215  67.2010886  93.8116514  91.4044103
  69.0207999  89.3691991  91.0170291  69.5465412  89.3140587  92.1635827
  67.8071345  88.8681579  90.7320674  67.3781765  88.8591096  89.8066446
  66.9482225  88.2393880  91.8909604  67.0174173  88.8747960  92.7740185
  65.4748898  88.1482058  91.3734765  65.1305359  89.1510270  91.1208909
  65.4633767  87.5664508  90.4514517  64.5114023  87.5405252  92.3323912
  63.5211158  87.5478477  91.8773268  64.7873436  86.4972244  92.4815804
  64.4211613  88.2243642  93.7101016  65.4215106  88.2560133  94.1411271
  64.1053337  89.2564718  93.5581349  63.5121778  87.6033157  94.6972691
  62.5835858  88.0196487  94.7748634  63.7619911  86.5390810  95.5191785
  64.9852539  86.0068455  95.5291522  65.7131685  86.3940303  94.9289650
  65.1912144  85.2125446  96.1352603  62.8068517  85.9643470  96.1529965
  61.8506075  86.2991133  96.0453865  63.0051652  85.1707998  96.7634170
  67.4598027  86.8869454  92.3614906  67.2742647  86.6165734  93.5711974
  67.9735154  86.0870884  91.4800210  68.0740112  86.2989842  90.4867777
  68.4497912  84.8006177  91.8842065  68.4871565  84.6951617  92.9677586
  67.4354537  83.7910123  91.2876912  67.4564284  83.9322480  90.2068729
  67.8343118  82.7970605  91.4874422  65.9861712  83.7566778  91.6853906
  65.5918014  83.8716912  93.0492711  66.3262675  84.0470102  93.8224740
  64.1977864  83.7488681  93.3778512  63.9072089  83.7983720  94.4168284
  63.2041207  83.5688776  92.4202132  61.9444726  83.5752457  92.7955209
  61.3917640  83.1771451  92.0916385  63.6404326  83.5220739  91.0680386
  62.9080034  83.4935296  90.2762335  64.9701965  83.5125939  90.7511036
  65.2506672  83.3062487  89.7290269  69.9530581  84.5487845  91.4901908
  70.6836108  84.0694024  92.3224792  70.3627406  84.8755506  90.2871580
  69.7986527  85.4700632  89.6798161  71.6423419  84.4631338  89.6341306
  72.2283541  85.3656921  89.4599150  72.1969778  83.8564693  90.3504112
  71.5892354  83.6751743  88.2977446  70.5248663  83.4839831  87.7946691
  72.7545978  83.2405747  87.8295599  74.0791695  83.3933781  88.3973930
  74.3259972  82.5576404  89.0528864  74.1488714  84.2999832  88.9977583
  75.0291889  83.4528170  87.1889192  76.0608581  83.2291302  87.4633357
  75.0305002  84.4330344  86.7121164  74.4249840  82.3821628  86.3023608
  74.7376436  81.3815092  86.5983539  74.7079312  82.5086757  85.2586589
  72.8991648  82.6079245  86.5271845  72.5466387  83.2517260  85.7205922
  71.9164931  81.3448346  86.3118947  71.8535724  80.3991606  87.1364184
  71.2690073  81.2280438  85.1301783  71.5419961  81.6962960  84.2660296
  70.0749636  80.3721837  85.0334328  69.4428780  80.3587102  85.9213106
  69.1460859  80.9319501  83.9311630  69.7347068  81.1073066  83.0303076
  68.0474596  79.9250616  83.5329383  67.4188178  80.3604355  82.7556993
  68.5098717  79.0124339  83.1560289  67.4361064  79.6903888  84.4042141
  68.5510375  82.2557999  84.4074002  67.8948758  82.6591231  83.6355788
  67.9787449  82.0899473  85.3197397  69.3545718  82.9647969  84.6061035
  70.5945640  78.9514377  84.8401043  71.5228320  78.7637853  84.0520456
  70.1517019  77.8500336  85.5275810  69.5691216  77.9280044  86.3605606
  70.4423128  76.4761001  85.1760878  71.3728471  76.6219872  84.6292525
  70.6297138  75.5672903  86.3446837  69.6556501  75.3295612  86.7721244
  71.0644437  74.6288990  85.9997935  71.5245463  76.1647586  87.4334184
  71.0151087  76.9182160  88.2810692  72.7486133  75.8259569  87.3063512
  69.3924826  75.7571685  84.2484010  69.7626703  74.8026662  83.6036009
  68.1472247  76.2383330  84.1984620  67.8970151  77.1052518  84.6745127
  67.0004706  75.6458558  83.4988473  67.3683289  74.8526296  82.8481982
  66.0011570  75.0408130  84.4464226  65.8368379  75.8361325  85.1740288
  64.6304640  74.7399986  83.8805534  64.0023625  74.3084524  84.6605805
  64.1770831  75.6620863  83.5185701  64.7246638  74.0332903  83.0562144
  66.5824776  73.7544037  85.1386036  65.8377375  73.3396487  85.8174992
  66.8333189  73.0141890  84.3782440  67.4799444  74.0165246  85.7000546
  66.2805065  76.7980255  82.7119821  65.6058135  77.6033337  83.3790484
  66.3510533  76.7793283  81.3776052  67.0023600  76.2103332  80.8366210
  65.4741629  77.5927875  80.6060543  65.0643949  78.3736121  81.2476133
  66.2007113  78.2602921  79.4916896  66.9644525  78.9109528  79.9188656
  66.7189805  77.4967539  78.9125778  65.3061680  79.1213260  78.4998929
  64.5779982  78.4453496  78.0527048  64.4464562  80.2384904  79.2461684
  63.8573281  80.7929801  78.5155696  63.7791455  79.7642155  79.9660178
  65.1139891  80.9240118  79.7681882  66.1624778  79.7081091  77.3749036
  65.5316117  80.2946790  76.7062074  66.9334103  80.3491721  77.8014549
  66.6318319  78.8987625  76.8145321  64.3054727  76.6959424  80.0330304
  64.5658144  75.7744831  79.2889752  63.0724998  77.1322811  80.2206072
  62.8681268  77.9705260  80.7651730  61.8510130  76.4827414  79.6784148
  62.2134546  75.6365695  79.0952193  60.9367926  75.7297959  80.6332282
  60.4263574  76.4368936  81.2867373  59.8660131  74.9626366  79.8178868
  59.2080904  74.4217382  80.4988420  59.2780957  75.6703398  79.2314902
  60.3547167  74.2562717  79.1476994  61.7703415  74.7725572  81.5643293
  61.0963390  74.2443616  82.2390161  62.3115366  74.0510862  80.9538134
  62.4802320  75.3596401  82.1479787  61.1239904  77.4832984  78.8074085
  60.6485843  78.4874542  79.2971904  61.0676534  77.1450683  77.4835102
  61.4407781  76.2764440  77.0984340  60.4423562  78.0448653  76.4811685
  60.3687443  79.0604678  76.8703295  61.3611417  78.0336455  75.2095511
  61.5817926  77.0043266  74.9253116  60.8326505  78.4882614  74.3715005
  62.6391017  78.7704848  75.4560354  62.7395771  79.7566590  76.1628929
  63.7063275  78.2838237  74.8168003  64.6133046  78.7385468  74.9183454
  63.6144703  77.4570688  74.2251991  59.0026953  77.6461411  76.1770425
  58.7983569  76.9762027  75.1588983  58.0403494  78.0293341  76.9765588
  58.1680808  78.6445898  77.7800021  56.6016328  77.5564817  76.7446831
  56.7065372  76.5461219  76.3501450  55.7823219  77.5883325  78.1025397
  56.4075428  77.1397901  78.8739618  55.6382559  78.6341463  78.3757889
  54.4104493  76.9008217  78.1603671  54.3202885  75.7132258  77.8781788
  53.4166093  77.6775565  78.4414536  52.4657180  77.3094648  78.4383673
  53.5839223  78.6580422  78.6663756  55.8235327  78.3674246  75.7283788
  54.7512817  77.9036730  75.3206749  56.2797154  79.5971825  75.4462002
  57.1692771  79.9410425  75.8080124  55.5868091  80.5870790  74.6075094
  54.7223420  80.9140685  75.1866974  56.5058188  81.7581395  74.3041546
  55.9796783  82.4819747  73.6834115  56.8102396  82.2329320  75.2370833
  57.3893343  81.4001449  73.7756416  55.0445629  80.0046711  73.2669635
  55.5199569  79.0311233  72.6918308  53.9289824  80.5822096  72.8382274
  53.3911805  81.2133058  73.4318720  53.3319964  80.4143379  71.5270553
  54.0251896  80.7465670  70.7558562  53.1286996  79.3598475  71.3410567
  52.0238007  81.2261132  71.4499801  51.5305089  81.8281939  72.4225800
  51.4485090  81.2844255  70.2416092  51.9596189  81.1551145  69.3688479
  49.9799768  81.5479349  70.0581169  49.4092189  81.1231213  70.8840921
  49.8180021  83.0969445  70.0138615  48.7634177  83.3221133  70.1699968
  50.3614160  83.5080469  70.8647606  50.2519000  83.8275819  68.8224618
  51.3370882  83.8173011  68.7240785  49.8438020  83.3820503  67.9141794
  49.7207236  85.2627667  69.0314038  48.7182503  85.2057544  69.4542961
  50.3503882  85.7638985  69.7677471  49.6723727  86.0937004  67.8037714
  50.4591850  86.7283288  67.6653864  48.7552387  86.1216558  66.8787614
  47.5990266  85.4715471  67.0210485  47.4149250  84.9379897  67.8703509
  46.8980363  85.5099475  66.2814872  48.8418026  86.8746563  65.8410393
  49.6513143  87.4834719  65.7184985  48.0995471  86.8642294  65.1416435
  49.4070946  80.8661501  68.8353471  50.1614558  80.7644912  67.8624246
  48.0822236  80.5285265  68.8342688  47.1697055  80.6455583  69.9903677
  47.3893365  81.5352227  70.5818792  47.2591289  79.7888451  70.6577679
  45.7592116  80.7235174  69.3545567  45.4627339  81.7388565  69.0909301
  44.9768671  80.3193691  69.9954256  46.0512291  79.8401519  68.1275341
  45.2719657  79.9447489  67.3723132  46.0915475  78.7871463  68.4015876
  47.3810198  80.3163239  67.6048588  47.9042446  79.6164027  66.9539284
  47.3418274  81.4105800  66.5735551  47.0804876  82.6116017  66.8799089
  47.4503342  81.0305460  65.3233811  47.8804436  80.1519757  65.0367378
  46.9725159  81.8188274  64.2453699  45.8959920  81.9465740  64.3565446
  47.4213611  82.8093564  64.3112582  47.2439890  81.2674061  62.9142914
  47.8872325  80.2256182  62.8629919  46.6043398  81.7811210  61.8312318
  46.0461506  82.6307467  61.9186403  46.5822556  81.2917371  60.4966347
  47.5640366  81.4517201  60.0526985  46.4154148  80.2150691  60.5240561
  45.5252354  81.9251732  59.5848915  44.9856837  82.9678644  59.9625900
  45.2555858  81.3432966  58.4378571  45.8184016  80.5951727  58.0353844
  44.0654505  81.7430173  57.6052012  43.1449689  81.5026931  58.1370143
  44.0712950  82.8225422  57.4484022  44.0860300  81.0252462  56.2579352
  44.9663190  80.1956123  56.0497873  43.1005694  81.2237535  55.3497195
  42.2175968  81.6944357  55.5447596  43.2609082  80.7511777  53.9789476
  43.4252421  79.6753787  53.9176847  41.9384708  81.2192513  53.3068547
  41.9367992  80.9206478  52.2593654  41.0897876  80.7623679  53.8165952
  41.8600620  82.3045868  53.3742687  44.5194517  81.3539273  53.2766433
  44.6861236  82.5778462  53.2337785  45.2964114  80.4780601  52.6867210
  45.0591357  79.5088085  52.4756336  46.6516230  80.9324304  52.2881945
  47.0121140  81.3895059  53.2090585  47.4979999  79.7771889  51.8488100
  46.9697061  79.4438770  50.9565213  48.9186840  80.0196482  51.2938438
  49.3912702  79.1115229  51.0221229  48.8593528  80.6493544  50.4065363
  49.5261946  80.5140882  52.0517931  47.5511928  78.8407265  52.8577727
  48.1031805  78.0839562  52.5723463  46.7574635  82.0092259  51.2787558
  47.6278742  82.8407722  51.3910974  45.7673935  82.1419518  50.3277926
  45.0473668  81.4303946  50.2003428  45.6070927  83.2684370  49.4048401
  46.5530075  83.5113546  48.9209071  44.5121905  82.7744859  48.4078328
  44.3155327  83.5501933  47.6688547  44.8602695  81.8730632  47.9043945
  43.5949352  82.5541022  48.9542226  45.2589423  84.6063676  50.0585581
  45.3605506  85.6205962  49.4316089  44.6290830  84.5702990  51.2296671
  44.6363908  83.7350387  51.8142934  43.8531856  85.6796085  51.8421018
  43.7705252  86.5282546  51.1628484  42.4421626  85.0799934  52.1663888
  42.5925637  84.2710948  52.8797926  41.8730647  85.8558667  52.6791259
  41.5738940  84.5480715  51.0779165  41.9784603  83.5906809  50.7489278
  40.5841196  84.3511132  51.4890858  41.4186288  85.4590965  49.8515758
  41.2930620  84.9162776  48.7503251  41.4043245  86.7350314  50.0343834
  44.5368183  86.2509719  53.0655031  44.1950198  87.3130928  53.5573904
  45.5750629  85.5244353  53.5802425  45.9653831  84.6816996  53.1569784
  46.2096326  85.9489908  54.8384315  45.5408766  86.2600261  55.6397462
  46.9192045  84.7067851  55.4171611  46.1980684  83.8886680  55.4417491
  47.7062226  84.4153960  54.7221320  47.5605040  84.8383029  56.8581180
  48.3359466  85.6056650  56.8291116  46.4287439  85.2174272  57.8881433
  46.8599297  85.3108856  58.8850333  45.9754519  86.1662881  57.5981391
  45.6656309  84.4379511  57.8941888  48.1807571  83.5001504  57.2938536
  48.6180092  83.6085174  58.2871516  47.4075585  82.7316739  57.3199250
  48.9564974  83.2115438  56.5853843  47.0131079  87.2605574  54.5702043
  47.9040908  87.1726890  53.6956342  46.8559522  88.3813775  55.2656402
  46.0410652  88.5499672  55.8565719  47.8248983  89.5100630  55.2739407
  48.0134763  89.9024645  54.2745540  47.2075031  90.6404873  56.1211273
  47.8909954  91.4889499  56.1504709  46.2611707  90.9521245  55.6776334
  47.0312334  90.2806144  57.1337906  49.1813363  89.0248999  55.7781052
  49.3638558  88.1169654  56.5966602  50.2011338  89.8559321  55.4096251
  50.1046508  90.6874546  54.8278462  51.5893665  89.5480412  55.8827315
  51.7420040  88.5072372  55.5991426  52.6581045  90.4189460  55.1977972
  52.2391782  91.3924047  54.9419994  53.4874163  90.5980814  55.8824122
  53.1605938  89.7229153  53.9432456  52.5200011  88.7698473  53.4367728
  54.0836352  90.2525828  53.2636973  51.7573516  89.6676071  57.4203830
  52.5120249  88.9632466  58.0849190  51.0876682  90.7323123  57.9351060
  50.5133390  91.3605297  57.3720703  51.1281538  91.0752559  59.3361285
  52.1746787  91.1509483  59.6299453  50.3833193  92.4357154  59.5338254
  49.4199937  92.4106206  59.0243604  50.1800105  92.5982630  60.5919486
  51.2348487  93.5766205  58.9845033  50.7901006  94.5274655  59.2815563
  52.2254391  93.5324928  59.4380453  51.3872061  93.5488842  57.4051204
  50.3558718  93.7552751  56.7630589  52.4105122  93.7508237  56.8005014
  50.4960873  89.9970387  60.2419685  50.9379203  89.8514586  61.3708326
  49.4649629  89.2873133  59.8060701  49.0065333  89.4382571  58.9079514
  48.8821336  88.1840396  60.6224423  48.9876056  88.3995102  61.6862889
  47.4194145  88.1187965  60.2509387  47.3517519  87.7252751  59.2367816
  46.9422259  87.3933495  60.9086716  46.6161370  89.3822996  60.3051470
  47.1241080  90.1102864  59.6729308  45.2228923  89.0826856  59.8100674
  44.6223945  89.9906575  59.8426308  45.2707305  88.7154960  58.7856907
  44.7661871  88.3237704  60.4465005  46.5304888  90.0238706  61.7336879
  45.9312595  90.9342327  61.6903239  46.0672020  89.3186145  62.4230026
  47.5336884  90.2669691  62.0846925  49.6301284  86.8703329  60.5478867
  49.4728530  86.0974246  61.4773073  50.5019314  86.6190062  59.5148072
  50.5454504  87.1818798  58.6648547  51.4536652  85.5112705  59.5437486
  51.0244543  84.6064727  59.9718719  51.8981733  85.2660345  58.0194819
  51.0529471  84.8064793  57.5071425  52.0506611  86.2444826  57.5662780
  53.1224076  84.4296512  57.7002598  54.4206288  84.7205174  57.9019364
  54.7658198  85.6862438  58.2409416  55.2558936  83.6742491  57.6383628
  56.2713831  83.6610565  57.7422836  54.4478563  82.6286876  57.1983744
  54.7771397  81.2984765  56.8046217  55.8070496  80.9802033  56.7469679
  53.7375291  80.4144692  56.4939454  53.9663044  79.3955665  56.2241084
  52.3687527  80.8545965  56.5350368  51.5663459  80.1724926  56.3000064
  52.0970480  82.1696802  56.8830154  51.0722912  82.5107746  56.8581476
  53.1079666  83.0826675  57.2702309  52.6532970  85.9156005  60.3937077
  53.1226735  85.1872927  61.2883443  53.2645696  87.0363856  60.0702587
  52.8883297  87.6821651  59.3762145  54.5241081  87.4910431  60.6462117
  55.2707028  86.7073416  60.5211285  55.0360052  88.7095576  59.8947288
  54.1748075  89.3091447  59.5995214  55.6202491  89.3118289  60.5896476
  55.9188137  88.4529904  58.6081244  55.2156078  87.9090513  57.9785700
  56.4682896  89.7941696  57.9873246  57.0686171  89.5688319  57.1071132
  55.6325403  90.4324646  57.7035587  57.0849738  90.3105508  58.7238543
  57.1759573  87.6597829  58.8195773  57.6997521  87.5480542  57.8698413
  57.8193965  88.1809697  59.5281189  56.9233503  86.6760840  59.2139119
  54.4167671  87.7032295  62.1854831  55.4776827  87.5602452  62.8064906
  53.2563407  87.9291272  62.8013606  52.3824972  88.0424271  62.2879426
  53.0752993  88.0442053  64.3019805  53.9754620  88.5138293  64.7021427
  51.8460554  88.9414619  64.6396294  51.9231970  89.8775946  64.0869859
  50.9369952  88.4444199  64.3005468  51.7222480  89.2453447  66.1082878
  52.2460966  90.3031312  66.5667688  51.0793901  88.5264307  66.8754179
  52.9345973  86.6786839  64.9646314  53.1655756  86.4533378  66.1341662
  52.4969422  85.6941447  64.1847240  52.2299186  85.8477226  63.2120442
  52.3446152  84.2923950  64.6053614  51.8584604  84.2669955  65.5801118
  51.3778606  83.4868793  63.6968951  51.6816264  83.6326776  62.6609431
  51.4296360  81.9464956  64.0732486  50.7475064  81.3915711  63.4285539
  52.4449619  81.5721570  63.9337677  51.1336943  81.8156672  65.1137447
  49.9489886  83.9708027  63.9126411  49.2721670  83.4033655  63.2737908
  49.6692246  83.8255050  64.9556413  49.8817942  85.0289076  63.6627667
  53.7657534  83.6448169  64.7551796  54.1097673  83.1405807  65.8085843
  54.5735580  83.7662680  63.6853182  54.3231050  84.2890671  62.8471390
  55.9027262  83.1514079  63.6312508  55.8076571  82.1306337  64.0027099
  56.4448290  83.0454183  62.1458903  56.4045004  84.0878061  61.8287807
  57.9187529  82.5020908  62.0458784  58.2209381  82.4575335  60.9990946
  58.5897841  83.1685498  62.5888010  57.9692028  81.5037811  62.4808465
  55.5772765  82.2149813  61.1800664  56.0370539  82.2072523  60.1923343
  55.4972474  81.1931519  61.5506424  54.5832344  82.6570700  61.1139382
  56.8903137  83.8876898  64.5528641  57.7726881  83.2702001  65.1080466
  56.7901033  85.2281101  64.7865083  56.1422118  85.8158601  64.2615013
  57.5786478  86.0130966  65.8050809  58.6357150  85.8330195  65.6082849
  57.3213212  87.5242510  65.6694153  57.3917423  87.8199320  64.6221862
  56.3095568  87.7601272  65.9994791  58.3518793  88.3194481  66.5127102
  58.0517305  88.2538678  67.5585706  59.3160406  87.8195387  66.4272604
  58.5562550  89.8216488  66.1644850  59.3524722  90.5052094  66.8532313
  57.9473743  90.3721644  65.2235265  57.2787912  85.5433657  67.2118167
  58.2198529  85.2941081  67.9709803  55.9914064  85.2756498  67.5625883
  55.1981535  85.3443780  66.9251142  55.6502577  84.8618836  68.9119000
  56.1415229  85.5277682  69.6191527  54.1526041  84.9602067  69.1423300
  53.7759545  84.1679269  68.4951659  53.6996233  84.8268374  70.6112031
  52.6141700  84.9105977  70.6663513  54.0090698  83.8581685  71.0009517
  54.1560555  85.6194489  71.2054834  53.7053008  86.2558357  68.9167503
  53.5081300  86.3726552  67.9650682  56.1384710  83.4300152  69.1487248
  56.6345869  83.1492086  70.2233863  55.9659795  82.5668077  68.1263920
  55.6630716  82.8423804  67.1934829  56.2064580  81.1451575  68.2848148
  55.9972997  80.8902636  69.3235870  55.2651591  80.4091319  67.2880118
  55.2800034  80.9294321  66.3292692  55.6461054  79.4039597  67.1100051
  53.8241526  80.3194604  67.7894756  53.4453422  79.4555389  68.6189533
  52.9349577  81.1498502  67.2723936  51.9544458  81.0835288  67.5483676
  53.2276073  81.8561801  66.5973274  57.6691070  80.6963532  68.0816326
  57.9993755  79.7156712  68.7325376  58.4888933  81.5275227  67.3847641
  58.2426206  82.4739615  67.0922108  59.8246109  81.0906493  67.0027846
  60.0729437  80.2013016  67.5825148  59.8547070  80.7006703  65.5352936
  59.1831881  79.8506168  65.4198045  59.4192379  81.5289170  64.9776430
  61.1903493  80.3254580  64.8237971  61.7952768  81.2301391  64.7627355
  62.0354060  79.3204008  65.6139457  62.9503388  79.1025023  65.0630229
  62.2886822  79.7432787  66.5853783  61.4685006  78.3996883  65.7555225
  60.8963563  79.8268096  63.4428263  61.8303598  79.5646606  62.9448133
  60.2571779  78.9457858  63.5025425  60.3897677  80.6054755  62.8750964
  60.9027434  82.1534190  67.3565602  61.8721991  81.9525309  68.0788185
  60.7564084  83.3338282  66.7193360  59.9529863  83.5868089  66.1442826
  61.7948946  84.3638307  66.8272069  62.7431926  83.8702523  66.6132569
  61.6394019  85.4996276  65.7154984  60.5750493  85.7318219  65.7587150
  62.4094271  86.7198476  65.9866764  62.2470230  87.4382578  65.1832613
  62.0830866  87.1529546  66.9330552  63.4697005  86.4749621  66.0462404
  61.9924570  85.0675550  64.4402333  61.8759250  85.8021517  63.8025425
  61.9571760  84.9235764  68.2825782  63.0660780  85.1086656  68.7664807
  60.8102409  85.0486455  69.0199682  59.8693161  85.0868251  68.6259706
  60.8758727  85.1383104  70.4698628  61.3619007  86.0841868  70.7049528
  59.8483770  85.2102572  70.8279501  61.5697445  84.0543762  71.3260312
  62.3708307  84.4401589  72.1551718  61.3235322  82.8097957  71.0150582
  60.6592883  82.5596083  70.2831499  61.9786387  81.5616331  71.6835390
  61.7123140  81.4612909  72.7355610  61.4264507  80.2172963  71.0703145
  61.4308363  80.4659320  70.0099735  62.3269935  79.0404493  71.3736001
  61.9065358  78.1368466  70.9314327  63.3166412  79.2214657  70.9538894
  62.4076088  78.9121514  72.4528225  59.9369087  79.8150829  71.3619012
  59.7128581  78.8682251  70.8702299  59.7928137  79.7098980  72.4366575
  59.2704430  80.5882305  70.9797091  63.4904857  81.7667267  71.6045964
  64.2343497  81.6312780  72.5161393  63.8867052  82.1667459  70.3578583
  63.2215721  82.3030945  69.5961030  65.2500440  82.4426420  69.9641887
  65.8584237  81.5768300  70.2280491  65.3888379  82.5413317  68.4369637
  65.4458312  81.5303778  68.0334703  64.4802805  82.9924985  68.0398142
  66.5951567  83.3404962  67.9148603  67.8999581  82.8753178  68.3218275
  67.9806277  81.8812247  68.7378686  69.0761740  83.6468585  68.2067545
  70.0432301  83.2720632  68.5081885  68.9070543  84.9216686  67.6788067
  69.7734366  85.5619890  67.6019196  67.6472163  85.4283581  67.2334151
  67.5815757  86.3770471  66.7213774  66.4873788  84.6567707  67.4808465
  65.5105645  85.0939524  67.3323306  65.9185703  83.5421287  70.7923038
  67.0235644  83.2512797  71.2597480  65.3068548  84.7318408  70.8479377
  64.4139973  84.9140454  70.3894834  65.8554368  85.9279011  71.5830789
  66.8293428  86.1467711  71.1449060  64.9331869  87.1615570  71.4053278
  63.9314712  86.9127969  71.7553209  65.2966750  87.9747585  72.0327459
  64.8554683  87.6507139  69.9113785  65.8298540  88.0055030  69.5742341
  64.5700317  86.8289340  69.2533067  63.8164966  88.7833918  69.8416919
  62.8610409  88.4324827  70.2337138  64.1328833  89.6153412  70.4701094
  63.6534965  89.2285900  68.4983274  64.4380807  89.0550220  67.8697133
  62.6240329  89.8287779  67.9788680  61.4445013  89.8773695  68.5779135
  61.3139214  89.4306731  69.4866378  60.6646499  90.3600183  68.1316245
  62.7575621  90.3318133  66.7939119  63.6484169  90.2492167  66.3036916
  61.9732345  90.8103699  66.3522594  66.0587141  85.6504455  73.0315380
  67.1391674  86.0167855  73.5789110  65.1474804  84.9533118  73.7020960
  64.3167801  84.5609797  73.2604092  65.2332305  84.6641960  75.1686610
  65.4760080  85.6225876  75.6275566  63.9384674  84.3200010  75.9828874
  63.2107133  85.1004504  75.7622537  63.2496723  83.0318190  75.6053262
  62.3669203  82.8938388  76.2309875  62.9485353  83.0739910  74.5577303
  63.9339970  82.1963537  75.7523515  64.3524096  84.2453698  77.4832828
  63.4798764  84.0071423  78.0907623  65.1079392  83.4701273  77.6143371
  64.7609916  85.2075780  77.7952948  66.2918568  83.5851416  75.3318910
  67.1122113  83.6843275  76.1855197  66.2742537  82.4927322  74.5089319
  65.5637517  82.3254457  73.7959165  67.3343802  81.4246698  74.6007958
  67.2948574  80.9441569  75.5780967  67.0881902  80.3443413  73.4895548
  67.1439416  80.7914501  72.4969448  68.0984707  79.1901339  73.5461689
  67.8776561  78.4742793  72.7538445  69.1056460  79.5820516  73.4098177
  68.0285595  78.6926225  74.5132410  65.8909307  79.7961464  73.8708894
  65.1561250  80.3261062  73.4978382  68.7378315  82.0878646  74.3963109
  69.6440938  81.8293892  75.1090548  68.8850396  82.9910393  73.3629600
  68.1516720  83.2470160  72.7012657  70.1429871  83.6424262  73.1659591
  70.8900410  82.8606059  73.0400435  70.2551744  84.4150662  71.8519028
  70.3926962  83.7084952  71.0340864  69.3185225  84.9402363  71.6660665
  71.4184774  85.4353383  71.8398296  71.2306059  86.1711228  72.6230774
  72.3331557  84.9088349  72.1095309  71.6749763  86.1892494  70.5351340
  72.1327784  85.5336780  69.7944540  70.7386890  86.5497978  70.1066438
  72.6418237  87.4092714  70.8848499  72.1694638  88.0717683  71.6087508
  73.5621935  87.0440860  71.3407494  72.9337800  88.1164444  69.6858591
  73.5635168  88.9143459  69.8970206  73.3994847  87.4762792  69.0105004
  72.0490642  88.4728384  69.2691976  70.5443104  84.4357767  74.4116767
  71.6293145  84.3659667  74.9904785  69.6160408  85.3008440  74.9460662
  68.6398120  85.3618289  74.6581391  70.0150800  86.2198761  76.0113118
  70.9461507  86.6915295  75.6945963  68.9881997  87.3185382  76.2036478
  68.7461117  87.7386809  75.2270372  68.0745559  86.8706883  76.5944674
  69.4063626  88.4779737  77.1456366  68.5121086  88.9824535  77.5096509
  69.9170653  88.0648685  78.0156254  70.2961728  89.4773029  76.4862645
  70.5741153  89.4448943  75.3024845  70.8226096  90.4581335  77.1718385
  70.6306019  90.5438132  78.1686808  71.4257541  91.1366267  76.7068283
  70.3211779  85.4873734  77.3262285  71.2460165  85.8459313  78.0635021
  69.6260564  84.3784029  77.6341623  68.8096997  84.0980518  77.0901334
  69.9026730  83.4408398  78.7335919  70.0321441  84.0270425  79.6430043
  68.6948848  82.5338141  79.0416220  68.4824804  82.0943187  78.0673527
  68.9920461  81.4021022  80.0221262  68.0881942  80.8130488  80.1829052
  69.7736699  80.7625395  79.6132745  69.3264620  81.8212644  80.9706469
  67.4667580  83.2738207  79.5014019  66.6650917  82.5618167  79.6968552
  67.6940530  83.8237672  80.4152208  67.1506567  83.9725249  78.7265273
  71.2815413  82.7122429  78.5812084  72.1270826  82.5544075  79.4554981
  71.5186463  82.3409440  77.3360330  70.8437877  82.3664587  76.5712034
  72.8752979  81.8385819  76.9884060  72.9987071  80.9821862  77.6502199
  73.0324628  81.3173176  75.5958109  72.5617445  82.0027340  74.8908960
  74.0914193  81.2724294  75.3374805  72.4088924  79.9283924  75.4622062
  71.4720919  80.0119518  76.0124625  72.1094863  79.5311448  73.9970988
  71.6682459  78.5335374  73.9728029  71.4117550  80.2475541  73.5605178
  73.0359681  79.5309939  73.4232786  73.2586036  78.8396482  76.0725953
  72.7614620  77.8776634  75.9448898  74.2290104  78.8157166  75.5776060
  73.3973747  79.0395405  77.1352551  73.9655460  82.8844704  77.2632833
  75.0401003  82.5413385  77.7686974  73.7246608  84.1756166  76.9649796
  72.8168716  84.4812402  76.6141079  74.6494666  85.2600118  77.0873887
  75.6564131  84.8706247  76.9422311  74.2832188  86.2947147  75.9804103
  73.2105933  86.4871685  75.9969482  74.7799401  87.2426570  76.1854186
  74.7075732  85.7684517  74.5497058  74.2452873  84.7969982  74.3735338
  74.3233235  86.4477663  73.7882061  76.1866644  85.6443889  74.3961290
  76.5750771  85.0689207  75.2359003  76.3943859  85.0703819  73.4934210
  76.9391619  86.9375960  74.3179170  76.6233922  87.6032815  75.1216564
  78.0067426  86.7594298  74.4507604  76.6850831  87.5771668  72.9883860
  77.3194320  88.3921052  72.8685379  76.8625548  86.8864945  72.2320239
  75.6977521  87.8970449  72.9403711  74.7655415  85.8839998  78.4857867
  75.6817807  85.6267846  79.2778323  73.7478049  86.6833656  78.8370323
  72.9797672  86.9019460  78.2030834  73.6145789  87.3217522  80.1309433
  74.5930276  87.6967874  80.4299592  72.6819104  88.5855557  80.0360801
  72.5959326  89.0492940  81.0198596  73.1085808  89.3018170  79.3342141
  71.6922221  88.2840062  79.6905360  73.2580476  86.3371185  81.2413753
  73.7290861  86.5021773  82.3570647  72.5952727  85.2192083  80.9578579
  72.3696600  84.9550181  79.9990207  72.1149225  84.2498396  81.9356446
  71.6783562  84.7901890  82.7747056  71.3147011  83.6671835  81.4803177
  73.1612776  83.2945705  82.4705051  72.8441783  82.3938313  83.2693479
  74.4269718  83.4326038  82.0173144  74.6236187  84.1104548  81.2821568
  75.6272171  82.7609967  82.4011608  76.4481971  83.4669271  82.2768673
  75.5506657  82.5444551  83.4665726  76.0372491  81.4459400  81.6921122
  77.1247583  80.9347121  81.8856872  75.1148166  80.8099436  80.9892569
  74.2967383  81.2526642  80.5731578  75.2176992  79.4167851  80.7681927
  75.5074716  78.8956322  81.6813020  73.7887424  78.9788514  80.2954415
  73.0252907  79.3869997  80.9572044  73.5827892  79.3620913  79.2958936
  73.7421612  77.4643752  80.3029357  74.6235267  77.0815878  79.7898047
  73.7957527  77.1143720  81.3333679  72.2557817  76.7724048  79.5193640
  70.8356389  77.2256543  80.5459938  69.9243001  76.8243650  80.1026335
  70.9644948  76.8137678  81.5464290  70.7620783  78.3107768  80.6061634
  76.3520368  78.9977257  79.8415039  77.0532171  77.9858193  80.0908226
  76.5222044  79.7583185  78.7804810  75.9291244  80.5484805  78.5282266
  77.6526990  79.4849281  77.8450341  77.7687898  78.4341123  77.5814807
  77.3159440  80.2342373  76.6075121  76.3907924  79.8112006  76.2171957
  77.0961934  81.2595225  76.9038392  78.3037544  80.3031281  75.4487853
  79.2281774  80.7252422  75.8422806  78.5104132  78.9023843  74.8129977
  79.2184935  78.9780120  73.9878232  78.9007340  78.2147830  75.5649359
  77.5583354  78.5274084  74.4387468  77.6773692  81.1040707  74.3127922
  78.3749974  81.1598127  73.4790246  76.7599816  80.6146217  73.9866801
  77.4482261  82.1101484  74.6613015  79.0068776  79.7600155  78.4891290
  79.9477842  79.1935414  78.0208024  79.0598783  80.6089940  79.5528772
  78.2366379  81.0174056  79.9955106  80.3607166  81.0207523  80.1708232
  81.1844790  81.0465578  79.4571401  80.1379448  82.4322787  80.7728305
  79.6967390  83.0734981  80.0091851  79.4125780  82.3564801  81.5836744
  81.3647836  83.0809634  81.2911456  81.1076034  84.0903398  81.6133961
  81.6904872  82.5362337  82.1767501  82.5288932  83.1695958  80.3332710
  82.2410360  83.3893885  79.1474424  83.6755148  83.0418142  80.7144805
  80.6815112  79.9996123  81.2908340  81.8541886  79.7463841  81.5219583
  79.6596772  79.3646223  81.9326610  78.6897034  79.6329896  81.7704322
  79.7649005  78.2650615  82.8972448  80.6707099  78.4477786  83.4760446
  78.6138623  78.2883283  83.8167818  78.4641344  79.3358124  84.0770946
  77.7532833  77.9807753  83.2235059  78.5098489  77.5127251  85.1354569
  78.5533779  76.4477449  84.9078039  79.3878521  77.7464546  85.7376291
  77.2212204  77.7755443  86.0189441  77.3301861  77.2659802  86.9762512
  77.1400936  78.8411325  86.2318591  75.9836775  77.3143951  85.3595179
  76.0934259  76.4430665  84.8406026  74.7684241  77.8115614  85.3130564
  73.8757630  77.3405523  84.5271671  74.0980273  76.5569919  83.9134638
  72.9410908  77.7486903  84.5156617  74.3621809  78.8527296  86.0224734
  75.0100336  79.3227352  86.6562954  73.4020060  79.1856323  85.9365050
  80.0416686  76.8931963  82.2951668  80.6266174  76.0266404  82.9336169
  79.5844686  76.7603800  81.0320074  79.1888088  77.5282820  80.4895338
  79.6205828  75.4815938  80.3256392  79.4929498  75.6717423  79.2604141
  80.6098332  75.0430949  80.4558522  78.5678050  74.4460221  80.7654368
  78.5774024  73.3406618  80.2014875  77.8010909  74.6796699  81.8227300
  77.8976865  75.5348499  82.3704008  76.7441874  73.7975769  82.3538455
  76.6642352  72.9169437  81.7176048  77.0992373  73.3658388  83.7641941
  76.3600001  72.6103446  84.0289953  78.5594002  72.7116649  83.8330781
  78.7778983  72.4145623  84.8592215  78.5973231  71.8340685  83.1855013
  79.3006231  73.4385468  83.5003819  76.9860209  74.4100898  84.7178463
  77.2254287  74.0700092  85.6053269  75.3437424  74.5664383  82.3608044
  75.1776706  75.6769334  82.8472080  74.3233835  73.8035879  81.9771106
  74.4366814  72.8683898  81.5867284  72.9152983  74.2464254  82.0816874
  72.5627674  74.0861342  83.0993108  72.8600692  75.3180033  81.8892075
  71.9934227  73.5077584  81.1019587  72.5077270  72.7064812  80.3866832
  70.6667112  73.7554721  80.9805854  70.2296364  74.5756629  81.4005325
  69.6887686  72.8917218  80.2401695  70.2648578  72.3611924  79.4820555
  69.0529721  71.8043253  81.0806239  68.4353856  72.2600316  81.8546113
  68.3898276  71.2062789  80.4562777  70.1344436  70.8625487  81.7547445
  70.9007758  70.6383181  81.0120294  70.6210669  71.4211580  82.5546221
  69.6270303  69.5326566  82.3379690  68.8651200  69.6937857  83.1003328
  69.1802704  68.9022908  81.5685913  70.8257366  68.9256704  82.8989214
  71.4305317  68.4595369  82.2232702  71.2497115  68.8880176  84.1541830
  70.5321634  69.2224265  85.2015936  69.5697602  69.5400704  85.0796954
  70.9350933  69.1639742  86.1365794  72.4517662  68.4861880  84.3198632
  73.0162872  68.2203145  83.5133748  72.8457283  68.4309171  85.2580915
  68.6538467  73.7364732  79.5836638  68.2584660  74.7386466  80.1537469
  68.2446823  73.3941475  78.3499374  68.5848567  72.5809987  77.8364625
  67.2212722  74.2159191  77.6188494  66.7907593  74.9833168  78.2621142
  67.8073343  75.0919443  76.5011453  68.2512642  74.4780590  75.7187713
  66.6416365  75.9101583  75.8949601  67.0193523  76.5467990  75.0955291
  65.8897102  75.2305362  75.4929708  66.1909963  76.5318634  76.6706126
  68.9947728  75.9799255  77.0218953  68.6134549  76.6074557  77.8271181
  69.7393608  75.3158624  77.4601338  69.7186436  76.8969223  76.0133392
  70.5112478  77.4440722  76.5232895  70.1493570  76.2929465  75.2161061
  69.0057245  77.6032802  75.5887319  66.1521719  73.2648869  77.2076032
  66.4108116  72.1989522  76.6553518  64.8935038  73.6441322  77.4836328
  64.6527948  74.4763029  78.0237203  63.7218897  72.8560782  77.0076915
  64.0599708  71.9945327  76.4332789  62.8979937  72.1876805  78.1510548
  62.5757950  72.8614811  78.9436529  61.5917068  71.6696194  77.5496845
  60.9948747  71.1963708  78.3299055  61.0334569  72.5023225  77.1211359
  61.8126243  70.9413481  76.7700384  63.8181218  71.1763807  78.8579374
  63.2705317  70.6896632  79.6657490  64.1527048  70.4245112  78.1427598
  64.6825654  71.6970128  79.2696934  62.8965810  73.7973610  76.1279536
  62.5212384  74.9624336  76.4789537  62.3157421  73.2778508  75.0602491
  62.4132527  72.2938651  74.8117265  61.4431917  74.0592663  74.0806235
  61.2745973  75.0787198  74.4278808  62.1637195  74.1603722  72.6944739
  62.2368506  73.1635084  72.2619613  61.5489010  74.7561222  72.0201040
  63.5279216  74.7601107  72.7603972  63.7121559  75.9135137  73.0192739
  64.5023084  73.9845343  72.4164722  65.4519028  74.3521690  72.3604335
  64.3211667  73.0042639  72.2008489  60.1261174  73.3587428  73.9776912
  60.0708822  72.1883556  73.7395929  59.0380455  74.0409085  74.1637373
  59.0501898  75.0041592  74.4952248  57.7146276  73.5451805  73.9337736
  57.6194880  72.4702277  74.0815187  56.7773207  74.1343081  74.9739276
  56.8233808  75.2078888  74.7909935  55.3926686  73.4665936  74.8130832
  54.7041554  73.8760041  75.5523773  55.0089896  73.6614576  73.8118819
  55.4882431  72.3916294  74.9612008  57.1399195  73.8840398  76.4450246
  57.8964900  74.6116243  76.7381222  56.2561792  74.0798170  77.0531617
  57.6630883  72.4773696  76.7936379  57.8838801  72.4248467  77.8592373
  56.9040598  71.7351351  76.5427957  58.5701966  72.2751082  76.2238159
  57.3650650  73.7402045  72.4681545  57.4737994  74.8730650  72.0047438
  57.0909339  72.6533826  71.7683648  57.0810168  71.7392813  72.2188236
  56.7807780  72.5451886  70.3682773  57.0048841  73.4735158  69.8456362
  57.6854914  71.4994051  69.6585526  57.4208826  71.4456239  68.6024952
  58.7305934  71.7960604  69.7569121  57.5413489  70.5219366  70.1180054
  55.3133120  72.2948587  70.2391736  54.4706634  72.9600942  70.8370322
  54.8712176  71.3065942  69.4602665  55.5135848  70.6351803  69.0388925
  53.4735537  71.0328085  69.0988369  52.8503380  71.0462981  69.9930368
  52.9438845  72.1110136  68.1284627  53.0148568  73.0992804  68.5838537
  53.5472854  72.1331240  67.2204883  51.6091471  71.8111339  67.8198222
  51.0158962  72.4374900  68.2863004  53.4187483  69.6548576  68.4217237
  54.4890047  69.1591036  67.9044170  52.2706926  68.9211178  68.4425718
  51.4895324  69.1238636  69.0660402  52.0420341  67.7644225  67.5671246
  52.8686994  67.0656260  67.6935631  50.7664365  67.0526670  67.9250195
  50.7280736  66.1549487  67.3075195  50.7119160  66.6106891  69.3158710
  49.7307592  66.1066835  69.5056191  51.5003450  65.9447071  69.5723389
  50.8059056  67.5120276  69.9490228  49.6910295  67.9644169  67.7150422
  48.8436294  67.5287830  67.9382688  51.9675850  68.2389889  66.1280195
  52.5211492  67.5676845  65.1882621  51.5116393  69.4831311  65.8575218
  51.0309308  70.0238113  66.5760279  51.6053046  70.2290663  64.6153213
  51.1989523  69.6227852  63.8054458  50.9823109  71.1213818  64.6898844
  53.0397581  70.6478607  64.2592779  53.2574150  71.1608366  63.1958756
  53.9939820  70.4147155  65.2065501  53.7461204  70.2527787  66.1824334
  55.4074008  70.3649317  64.9965924  55.6945040  71.2543094  64.4369507
  55.8939383  70.4303899  65.9696597  55.9810492  69.1268564  64.2572796
  57.1462116  69.1401515  63.8921313  55.1244962  68.1669021  63.9877450
  54.1886224  68.1527386  64.3920189  55.3733869  67.0222639  63.1035571
  56.1731429  67.4182860  62.4781816  55.7431230  65.8216472  63.9159129
  54.8553024  65.4647243  64.4379695  56.0583748  65.0252570  63.2427899
  56.8335530  66.0636075  64.9239277  57.7528442  66.3276192  64.4007924
  56.5650392  66.9166393  65.5459013  57.0869385  64.8974699  65.7852966
  56.2155565  64.7339215  66.4204888  57.1950534  64.0130979  65.1570343
  58.3582632  65.0324454  66.6946763  59.2227822  65.2855096  66.0815582
  58.2183729  65.8487513  67.4026086  58.6201455  63.7747863  67.4303221
  59.5521635  63.8292630  67.8905514  57.8849575  63.6357381  68.1527993
  58.6083246  62.9748821  66.7658990  54.3332644  66.5980962  62.0975906
  54.6983798  66.3936164  60.9145319  53.0785498  66.4944546  62.5651108
  52.8745221  66.4954562  63.5646172  51.9066254  66.3737668  61.7713536
  52.0582481  65.5330708  61.0945087  50.6026674  65.9784995  62.5625247
  50.1437748  66.8939299  62.9333177  49.9023921  65.5350135  61.8552405
  50.7547883  65.0151451  63.7433447  51.4191390  65.4808434  64.4706535
  49.7793201  64.9152744  64.2206126  51.3077644  63.5439294  63.4403909
  52.5469960  63.2743652  63.4190193  50.3730270  62.6964199  63.0394695
  49.3908093  62.9645067  63.0768498  50.6372794  61.7745347  62.6886273
  51.7224189  67.6833618  60.9886108  52.2743673  68.7124595  61.3318839
  51.0669338  67.5501764  59.8527906  50.9470900  66.6377800  59.4148153
  50.4382822  68.6197940  59.0734186  51.1465245  69.4397186  58.9520028
  50.2055672  68.2487552  58.0757111  49.1746612  69.1439353  59.7180327
  48.2945259  68.3076723  60.0814667  48.8665320  70.4562578  59.5382990
  49.4045175  71.0798096  58.9365935  47.7120413  71.1158699  60.2016467
  47.3186240  70.4581622  60.2433636  48.0194876  71.7997924  61.5332737
  48.3176638  72.8077194  61.2488685  47.1319846  72.0753346  62.4125014
  47.1997291  72.5484647  63.3934675  46.1079864  72.7395211  61.9793015
  46.6683652  71.2715966  62.5143318  49.1263037  71.0317047  62.2408351
  49.3531249  71.5140708  63.1916231  48.8017165  70.0073513  62.4223095
  50.0199430  71.0227945  61.6165016  46.8694477  72.0100504  59.2254967
  47.4394930  72.6639545  58.3711031  45.5189024  71.8864710  59.2367213
  45.0129756  71.1966162  59.7930575  44.6618745  72.7651346  58.4227541
  45.0351459  72.7984249  57.3999385  43.2315933  72.2370930  58.1965704
  42.5765352  73.0625565  57.9131822  43.2848190  71.1613262  57.1009480
  42.2826640  70.7741137  56.9227908  43.6738781  71.5987661  56.1811195
  43.9380898  70.3492975  57.4208238  42.7050918  71.5558666  59.5123941
  41.6932697  71.1836800  59.3496763  43.3594480  70.7252112  59.7786693
  42.6983061  72.2850160  60.3216002  44.7365829  74.1644738  59.0489334
  44.7786253  74.1951038  60.2752118  44.5325021  75.2778842  58.2520853
  44.7329539  75.0662575  57.2855176  44.2733707  76.6679593  58.6158714
  44.2657590  77.3114052  57.7365244  42.8899113  76.7250361  59.2757855
  42.2129851  76.1595415  58.6359270  42.9246052  76.2654121  60.2630396
  42.2855733  78.0651329  59.4539944  42.8413176  79.2300860  60.1094904
  41.8698389  80.1639027  60.0450165  42.0573085  81.1349544  60.5013131
  40.8254210  79.7038942  59.4113252  39.9615246  80.2059046  59.2674177
  41.0763261  78.4401087  58.9712705  40.3475183  77.9269494  58.3452538
  45.4031063  77.4395290  59.4239685  45.9114908  78.4634664  59.0667196
  45.7408612  76.8915126  60.5906959  45.2674146  76.0770176  60.9806077
  46.8476647  77.4114440  61.4528537  46.7576166  78.4929019  61.5569162
  46.6910798  76.7322686  62.8303459  47.4778779  77.0789956  63.4998380
  45.7515106  76.9821188  63.2526393  46.7630108  75.6506153  62.7142419
  48.2698778  77.2983811  60.8343654  49.2419817  76.9206338  61.5246080
  48.4347916  77.5336147  59.5388504  47.6899657  77.9513253  58.9804602
  49.5925181  77.2648479  58.7551668  49.7649460  76.1894549  58.7892737
  49.3650641  77.6396230  57.3159382  50.2639876  77.4252191  56.7385421
  48.5306436  77.0623242  56.9169181  49.1362317  78.7032875  57.2497937
  50.8723294  77.9100060  59.3430976  51.8588624  77.1607104  59.5484788
  50.9362388  79.1657795  59.7757710  50.0524305  80.2777422  59.3867312
  49.0150532  80.0468955  59.6305726  50.0968441  80.4423355  58.3098022
  50.5072076  81.5082121  60.1275478  49.9534077  81.6394238  61.0570889
  50.3531050  82.4088832  59.5350213  51.9921637  81.2655971  60.3954500
  52.3120123  81.7166126  61.3341777  52.6180846  81.6881346  59.6086173
  52.0926117  79.7307537  60.4388084  52.9580383  79.3704273  59.8822492
  52.3441081  79.2605237  61.8141148  53.4962718  79.2071228  62.2178463
  51.3593700  78.7852964  62.5090062  50.3902154  78.8101639  62.1941497
  51.5332902  78.1814253  63.7796010  52.1814572  78.8837547  64.3035215
  50.1534246  78.0131285  64.6100390  49.7697048  79.0009108  64.8636696
  49.4105035  77.5370197  63.9699869  50.2986062  77.2089183  65.8710331
  51.0453220  77.7405529  66.9506424  51.6751427  78.5973327  66.7647200
  51.0092576  77.2091599  68.2525561  51.6071246  77.6490059  69.0375404
  50.1624905  76.0725536  68.5284943  49.9732090  75.6094563  69.7283817
  49.5060664  74.7272000  69.6909176  49.3920458  75.5677619  67.4369634
  48.7149214  74.7694567  67.6311211  49.4903653  76.0778472  66.1268335
  48.9489987  75.6067188  65.3199265  52.2281997  76.8061933  63.7140478
  53.2997157  76.6428118  64.2040455  51.7186189  75.8313602  62.9962929
  50.7509419  75.8356686  62.6752100  52.4775779  74.6090426  62.5627844
  52.6559446  74.0664797  63.4917492  51.6451341  73.8260482  61.5203872
  51.3213220  74.4955382  60.7230472  52.2586718  73.0526667  61.0577355
  50.5283299  73.2466766  62.1448416  49.8960487  73.9481200  62.4015310
  53.8521677  74.8714044  61.8924317  54.8028544  74.0950443  62.0877526
  53.9899097  75.9878290  61.0915261  53.2407658  76.6534923  60.9036404
  55.3109192  76.3116922  60.4124198  55.6797331  75.3838547  59.9732164
  55.1309277  77.3532502  59.2384527  56.0990973  77.5568669  58.7790010
  54.4531745  76.9437909  58.4886503  54.7151105  78.2795320  59.6342583
  56.3276729  76.7897619  61.3992541  57.3772437  76.2436185  61.4880058
  55.9339268  77.7288372  62.3212569  54.9955567  78.1283949  62.3587406
  56.8645274  78.2484707  63.3602840  57.8249083  78.4928759  62.9057397
  56.1872686  79.5269720  64.0025925  56.8595557  79.9517129  64.7483443
  56.0486926  80.2852050  63.2311523  54.9461235  79.2500668  64.6052068
  54.2592682  79.1581005  63.9118354  57.1292849  77.1865586  64.4624867
  58.2954053  77.1028915  64.9332197  56.2025499  76.2192845  64.6465532
  55.3241859  76.1830407  64.1279882  56.3660149  75.0998256  65.6278448
  57.0009483  75.5024433  66.4172019  55.0367133  74.6887689  66.2020920
  54.3092021  74.5642931  65.3992062  55.1300424  73.7245523  66.7002761
  54.5416925  75.7385634  67.1919282  54.7948493  76.7285107  66.8135332
  53.4544693  75.6870191  67.2484910  55.1171146  75.5828807  68.5866873
  54.8026317  74.6207113  68.9907685  56.2044715  75.5601950  68.5177448
  54.7017301  76.7010605  69.5789998  55.0632143  77.6600586  69.2069555
  53.6137134  76.7625085  69.6132052  55.2285086  76.4842374  70.9794868
  54.4330390  76.3130322  71.6265141  55.8637554  75.6611783  70.9873033
  55.7506124  77.3282141  71.2888969  57.1068090  73.8712043  65.0747787
  57.7956274  73.1295399  65.8417409  57.1473413  73.6858539  63.7445366
  56.4367820  74.1180931  63.1711830  58.1524890  72.8013251  63.0798448
  58.1884317  71.8103345  63.5295706  57.6664705  72.6574156  61.5639234
  56.9686860  73.4873050  61.4569316  58.4813024  72.7731650  60.8485072
  56.9034256  71.3866470  61.1580807  55.6072677  71.0602566  61.3898132
  54.9543008  71.5171537  62.0104153  55.3442807  69.9777618  60.6103590
  54.3117178  69.6349907  60.5375249  56.4734134  69.5067681  60.0429947
  57.4826323  70.4082807  60.3279320  58.4811877  70.2585938  59.9163198
  59.5472241  73.3553503  63.2113697  60.5485892  72.7105471  63.3478377
  59.5981920  74.6243303  62.9365263  58.7937637  75.1473144  62.5908635
  60.7934568  75.4362524  63.0863881  61.5701265  75.0282106  62.4391381
  60.5736407  76.4409576  62.7252853  61.3616947  75.5468816  64.5172278
  62.5722915  75.6478151  64.6071611  60.5694131  75.3422071  65.6050339
  59.5510197  75.2889866  65.6127576  61.2721025  75.1789565  66.9337391
  62.1215624  75.8620013  66.9881925  60.2540323  75.5253340  67.9937686
  59.3839035  74.9400456  67.6939235  60.6833250  75.1643625  69.4411034
  59.8931641  75.4477370  70.1363503  60.8613300  74.0923281  69.5103913
  61.5980239  75.7017269  69.6939218  59.9882878  77.0241986  68.0500226
  59.2504358  77.2347819  68.8241233  60.9152692  77.5494246  68.2794092
  59.6090020  77.3626155  67.0851704  62.0218947  73.8202156  67.1460086
  63.0846184  73.8412114  67.7363555  61.4816515  72.7848816  66.5343597
  60.5469315  72.8044669  66.1276272  62.1647385  71.5045907  66.3752124
  62.3725179  71.1353700  67.3792368  61.3346210  70.4061473  65.7238047
  61.0923720  70.7697116  64.7249833  62.1015005  69.1629527  65.5311624
  61.4638760  68.4117777  65.0639596  62.9600853  69.3619959  64.8896867
  62.4469360  68.7956855  66.4975832  59.9733101  70.1805975  66.3973466
  59.4383498  69.3833900  65.8809595  60.1256831  69.8994083  67.4396122
  59.3888020  71.0989468  66.3510133  63.4416587  71.7387475  65.5772546
  64.4959227  71.2598333  65.9150424  63.2921701  72.3921570  64.4287628
  62.3821889  72.7290654  64.1151607  64.3697938  72.7122966  63.4845786
  64.8090784  71.7895107  63.1065851  63.9566196  73.2434979  62.6267515
  65.4856785  73.5891737  64.1587682  66.6773320  73.2601508  64.1775475
  65.0921659  74.5709373  64.9459741  64.1287143  74.9039239  64.9877894
  66.0135338  75.2887227  65.8496599  66.8900409  75.6154131  65.2902615
  65.3399316  76.5829162  66.3737055  65.0496354  77.1802973  65.5092355
  64.4214974  76.2957065  66.8853183  66.0941547  77.4469804  67.2724497
  67.0625076  78.2836323  66.7446011  67.3199236  78.2545309  65.6959474
  67.6925236  79.1626136  67.6219012  68.3169940  79.9418092  67.2094592
  67.5511232  79.0835938  69.0423668  68.1410182  79.7169420  69.6885951
  66.5963393  78.1348531  69.6015869  66.4770951  78.0046674  70.6682315
  65.8318818  77.3913483  68.6619596  65.0272305  76.7649852  69.0187324
  66.6109915  74.3639814  66.9345716  67.7675354  74.4562438  67.3750067
  65.8608888  73.3777483  67.4621760  64.9257127  73.1329083  67.1370292
  66.3623072  72.5511721  68.5931790  66.7781037  73.2782530  69.2904813
  65.2182065  71.7173660  69.2590574  64.7875053  71.1499303  68.4335929
  65.5730834  70.6068296  70.2959879  64.6572107  70.1345064  70.6511945
  66.2071338  69.8563335  69.8225575  66.1027664  71.0501442  71.1385138
  64.3940147  72.6330530  69.8976684  63.8752733  73.1274425  69.2301857
  67.4208429  71.5724570  68.1870230  68.3698712  71.3041280  68.9212302
  67.2185580  70.9628803  67.0056680  66.3471819  71.1025251  66.4935013
  68.1210544  70.0608956  66.2815958  68.3273776  69.1534668  66.8490014
  67.4256397  69.6519896  64.9907943  66.8819401  70.5067186  64.5836936
  68.1720073  69.3676192  64.2494355  66.4791521  68.5177801  65.2052139
  67.0359583  67.6372515  65.5260289  65.7871048  68.7691563  66.0080437
  65.7002052  68.1913098  63.9566746  65.2859743  69.1061921  63.5343779
  66.3705753  67.7696486  63.2073264  64.5452643  67.1820843  64.2538220
  64.9561443  66.2147961  64.5408471  63.9445632  67.5351917  65.0926605
  63.7113660  67.0434898  63.0544212  62.9396226  66.3729449  63.2445829
  63.3111357  67.9689089  62.8006589  64.2918251  66.6908171  62.2686234
  69.4470811  70.6829561  66.0954496  70.4767333  70.0874643  66.4617739
  69.2850429  71.8879715  65.5759467  68.3894076  72.3755546  65.5431553
  70.4044090  72.6400165  64.9868991  71.0617334  71.9058919  64.5230603
  69.7623762  73.6772141  64.0286058  70.5451929  74.2713403  63.5577681
  69.1887038  73.1572916  63.2605604  69.0990347  74.3333778  64.5932366
  71.3164596  73.4304829  65.9850219  72.5474114  73.4328480  65.7983560
  70.7119468  73.9443202  67.0398925  69.7000857  74.0650737  67.0756341
  71.3618617  74.3884126  68.2405523  72.2328148  74.9360631  67.8819043
  70.4415377  75.3264111  69.1046242  70.1139750  76.1354249  68.4514962
  69.5551091  74.7475567  69.3621680  70.9333278  75.9704579  70.3879328
  71.1259008  75.1376113  71.0635370  72.1537477  76.8731507  70.1298875
  72.4807349  77.3196256  71.0682803  72.9637545  76.2791802  69.7084477
  71.8794391  77.6599533  69.4306913  69.8939532  77.0237782  70.9185329
  70.2681663  77.4723380  71.8393709  69.7478223  77.8011593  70.1699476
  68.9426237  76.5301583  71.1159955  71.8268024  73.2237607  69.1537299
  72.8446496  73.2555899  69.8513432  71.0342147  72.1346386  69.1347967
  70.2148435  72.1047619  68.5273584  71.1705898  70.8777121  69.9097563
  71.0879546  71.0930074  70.9750918  70.3536116  70.2010381  69.6561724
  72.5484664  70.1760057  69.6172504  73.3410607  69.9579016  70.5420406
  72.8382192  69.9819079  68.3564514  72.1820664  70.2045239  67.6091598
  74.0770550  69.4489827  67.8673290  74.2247109  68.5439851  68.4557106
  74.0205557  69.0973361  66.3984635  73.7579242  69.9989717  65.8450389
  75.0232851  68.8095447  66.0815239  73.0313542  67.9609657  65.9747399
  72.0423923  68.1697326  66.3833391  73.0368038  67.9047889  64.4094265
  72.3580245  67.1223095  64.0698498  72.7120234  68.8654192  64.0101890
  74.0446744  67.6875635  64.0560735  73.4930880  66.6073558  66.4942685
  72.7861549  65.8379870  66.1848015  74.4781321  66.3784392  66.0890513
  73.5459490  66.6339065  67.5828617  75.3040793  70.4213812  68.0861146
  76.4350912  70.0028007  68.3202720  75.0829674  71.7495049  67.9748565
  74.1590854  72.1367679  67.7839226  76.1121713  72.7716704  68.1092451
  76.9782951  72.5127473  67.5003795  75.4312022  74.0951720  67.6688465
  75.2528646  74.0528924  66.5948694  74.4560321  74.1610403  68.1515753
  76.2128764  75.3673201  67.9825296  76.4511051  75.3699053  69.0459146
  77.1598736  75.3266494  67.4435623  75.5153802  76.7028062  67.6389631
  74.7220283  76.7391481  66.6901830  75.8977218  77.6778583  68.3644276
  76.6530273  72.8990195  69.5058444  77.8779819  73.1410729  69.6390258
  75.7933054  72.7672611  70.4716500  74.7952955  72.6662361  70.2856844
  76.0964614  72.7445770  71.9108683  77.0103825  73.3339874  71.9867878
  74.9082686  73.3888925  72.7118727  74.0050756  72.8170959  72.5002747
  75.1141511  73.2783476  73.7756122  74.6168644  74.8730077  72.4280529
  74.4044309  74.9735352  71.3630128  73.4211402  75.2569185  73.2586466
  73.1807195  76.3063332  73.0858341  72.5681722  74.6386285  72.9776137
  73.6473033  75.1052543  74.3139561  75.8038705  75.8432511  72.5800448
  75.4757884  76.8577184  72.3544969  76.1802026  75.8025760  73.6028251
  76.5983301  75.5581099  71.8906660  76.5220377  71.3976563  72.5489557
  76.6406235  71.1861912  73.7435003  76.5765590  70.3466878  71.7117882
  76.6662226  70.4611753  70.7020477  76.5178457  68.9620067  72.1119221
  75.6066462  68.8495433  72.6991206  76.4362951  68.0408000  70.8526297
  76.3924801  66.9974881  71.1661467  75.5420069  68.2842784  70.2797396
  77.3180389  68.1947739  70.2306772  77.6521110  68.5330315  73.0596585
  77.4610417  68.0960856  74.2429386  78.9249451  68.6315888  72.5686228
  79.1091962  68.9481642  71.6172840  80.1836235  68.3053968  73.3156284
  80.0314146  67.2764900  73.6400460  81.4315088  68.4044769  72.4403003
  81.2525459  69.1685733  71.6832167  82.2532918  68.7599609  73.0634939
  81.9001204  67.1016007  71.7135677  81.9951945  66.2864137  72.4300475
  81.1573082  66.7954876  70.9779461  83.2190562  67.3479519  71.0389947
  83.2476328  68.3450134  70.5995009  84.0369510  67.2925848  71.7578427
  83.3703871  66.2862757  69.9714411  82.7423797  66.3365108  69.1683943
  84.2721965  65.2711970  69.9949525  84.8603343  64.9490887  71.1372045
  84.6332107  65.4611075  71.9902401  85.5386894  64.1882977  71.1655789
  84.4222300  64.4618030  68.9890849  83.8527811  64.5790240  68.1513937
  85.1094062  63.7093509  69.0371730  80.4178131  69.2036824  74.5461167
  81.0951267  68.7403452  75.4835379  79.8743283  70.4357361  74.6171344
  79.4192590  70.8870098  73.8235601  79.8780860  71.2852603  75.8696230
  80.8890247  71.2941573  76.2756298  79.3922587  72.6752593  75.4702389
  78.3744732  72.5089911  75.1167563  79.3290271  73.7443531  76.6483331
  78.9714745  74.6971131  76.2578421  78.6481131  73.3915932  77.4235810
  80.3245305  73.8773011  77.0727832  80.2496774  73.2163525  74.4895482
  79.9325534  74.1072257  74.2341980  78.9529352  70.7283491  77.0014600
  79.4313514  70.7115751  78.1457779  77.9062594  70.0496791  76.6388458
  77.5763555  69.9706451  75.6776650  77.1279771  69.3499936  77.5971339
  76.8925917  68.3474348  77.2375449  77.6849581  69.2324835  78.5265472
  75.8115561  70.1664217  77.8450892  74.9800503  69.6858128  78.6360408
  75.6315287  71.3843658  77.3816185  76.3584946  71.9080737  76.8946557
  74.3405184  72.1305640  77.5212975  74.0182117  72.0451902  78.5589201
  74.5295235  73.5753333  77.2020383  75.0600796  73.5094996  76.2526754
  73.2165885  74.3602000  77.0715858  73.4371082  75.4024563  76.8387436
  72.6132307  73.9306895  76.2716472  72.6654205  74.3058238  78.0100395
  75.3505314  74.3596505  78.2300735  74.7525247  74.5055976  79.1299103
  76.2211663  73.7710355  78.5169621  75.8132175  75.7189496  77.7112464
  76.3900427  76.2260985  78.4852886  76.4367151  75.5784717  76.8293756
  74.9455023  76.3241056  77.4510717  73.2390640  71.5176749  76.6299867
  73.2627567  71.6998329  75.3722259  72.3015568  70.7532525  77.2061480
  72.1059547  70.7455003  78.2079677  71.4200168  69.7944924  76.3722450
  71.9031594  69.5285446  75.4320365  71.2216006  68.3732306  77.1366762
  70.4158974  67.8872052  76.5870073  72.4570759  67.4051579  77.1490590
  72.1992987  66.4934926  77.6879980  72.7333786  67.1554548  76.1244275
  73.2966674  67.8941764  77.6430142  70.9844346  68.6377969  78.4896503
  70.8602357  67.7940765  78.9707693  70.1097005  70.5267974  76.0121116
  69.5659969  71.2456938  76.7917546  69.6522374  70.2723363  74.7712972
  70.0708714  69.6027127  74.1264017  68.4757986  70.9767108  74.2565502
  67.9451198  71.4072595  75.1061052  68.8787285  72.1905784  73.3105397
  69.1908582  71.7832601  72.3479049  67.6791143  73.1009223  73.1903233
  67.9249464  73.9441322  72.5455510  66.8435671  72.5473331  72.7620654
  67.4009790  73.4679413  74.1788352  70.0735160  73.0354610  73.8929313
  70.3103248  73.8523864  73.2097680  69.7926906  73.4444609  74.8631680
  70.9488723  72.3951886  74.0102856  67.5398586  70.0052260  73.5563239
  67.9166246  69.4542695  72.5001278  66.3219359  69.8353574  73.9489017
  65.9735053  70.3730767  74.7424944  65.2539892  68.9360267  73.4219490
  65.5258408  68.6806290  72.3973061  65.1302234  67.5986167  74.2306128
  64.7566185  67.8079535  75.2331910  64.4046057  66.9431036  73.7505441
  66.4511296  66.9090809  74.3201821  66.9092269  66.2679226  73.4158291
  67.1502789  67.1343971  75.4190042  68.0955400  66.7610615  75.5078458
  66.7448207  67.6820998  76.1776781  63.9204534  69.6599620  73.4758262
  63.7859049  70.5980509  74.2472420  63.0985722  69.2801797  72.5795301
  63.2824649  68.5816504  71.8593970  61.7234728  69.9093168  72.5680378
  61.6189669  70.7310309  73.2757212  61.4450451  70.5257138  71.2124057
  60.4523506  70.9755351  71.2144353  62.1907940  71.2920990  71.0013303
  61.4916496  69.7521798  70.4454996  60.7770065  68.8106751  72.9362852
  60.9379079  67.5998229  72.7779020  59.6342007  69.3284996  73.4966129
  59.4525801  70.3319412  73.5385710  58.5575934  68.5238283  74.0900715
  58.8050157  67.4632447  74.0545623  58.3758042  68.8994634  75.5747565
  58.2034319  69.9576434  75.7714562  57.0774368  68.2265149  76.1851637
  56.9776505  68.5114800  77.2324675  56.1998655  68.5634187  75.6330250
  57.1590437  67.1422159  76.1097541  59.7406942  68.3972580  76.1976182
  59.7499872  68.6041617  77.2678093  59.8428624  67.3251149  76.0341903
  60.5722973  68.9173620  75.7209145  57.2773537  68.7642376  73.2849201
  57.0153194  69.9632466  73.1689995  56.5780288  67.7181287  72.7757098
  56.7657357  66.7394450  72.9906665  55.4683300  67.9432235  71.8525927
  55.4655477  68.9985251  71.5762853  55.6480385  67.0618590  70.5903973
  55.7435103  66.0183247  70.8884461  54.7578471  67.1357516  69.9664813
  57.1786803  67.5762508  69.5785462  56.8104829  68.3369010  68.5902826
  54.0887702  67.5763962  72.5346845  53.8031028  66.3985363  72.6202608
  53.3050099  68.5509783  72.9624175  53.5527033  69.9744868  73.2296607
  53.2055914  70.5794424  72.3911328  54.6213868  70.1574584  73.3338362
  52.8358722  70.3681917  74.4837461  52.5641025  71.4234177  74.5020056
  53.4202079  70.1735393  75.3838560  51.6222269  69.4444670  74.3533525
  50.7986504  69.9567821  73.8545141  51.2600978  69.1409305  75.3348046
  52.0998473  68.1640047  73.5001154  52.1322171  67.2832906  74.1423510
  51.1730371  67.8126013  72.3505604  51.1142370  68.2087782  71.3083379
  50.3576812  67.0566324  72.4185679  50.2343370  66.4238673  73.2069174
  49.3217540  66.9013898  71.3116571  49.6386939  67.1294608  70.3844057
  48.9070089  65.8950413  71.2625997  48.3187278  67.9220670  71.7599155
  48.6624335  68.9771524  72.2926705  47.0433744  67.5859141  71.5918252
  46.7316578  66.7731655  71.0600527  45.9618378  68.3840218  72.1766641
  46.0695587  69.4206685  71.8588206  44.6106413  67.8530924  71.6900498
  44.5812872  66.7742990  71.8374828  43.8207757  68.2806645  72.3074719
  44.3156461  68.1570979  70.2392551  43.7678098  69.3775625  69.8693704
  43.5470656  70.1146273  70.6267128  43.4970034  69.6628847  68.5347610
  43.0696312  70.6149820  68.2625496  43.7794478  68.7198687  67.5540216
  43.5726351  68.9386359  66.5174455  44.3238034  67.5070440  67.9090855
  44.5473878  66.7740702  67.1485544  44.5847421  67.2246498  69.2479151
  45.0019769  66.2665947  69.5165811  46.0375862  68.3443400  73.7044576
  46.0288839  67.2631563  74.3004057  46.1095433  69.5223318  74.3390577
  46.0472773  70.4169173  73.8513922  46.2832855  69.6603846  75.7844900
  46.1846281  68.6712443  76.2305840  47.6831431  70.1976248  76.1542620
  47.7762421  71.1917926  75.7182990  47.8419294  70.3222067  77.6813680
  48.8364744  70.7016391  77.9142181  47.0913087  71.0098181  78.0706742
  47.7118059  69.3420254  78.1425385  48.7759085  69.3304174  75.5778791
  49.7486339  69.7368158  75.8570996  48.6815942  68.3179330  75.9669983
  48.6890260  69.3107958  74.4915214  45.2159648  70.6052335  76.3251656
  45.0265164  71.7012176  75.7919879  44.5416636  70.1991947  77.4007486
  44.7409700  69.3399008  77.9118887  43.4326213  70.9887618  77.9403457
  42.7980645  71.3106436  77.1145652  42.5826858  70.1479514  78.8805200
  42.3882928  69.1778536  78.4221085  43.1374834  69.9604738  79.7997086
  41.2499463  70.8278048  79.2190712  40.6207894  70.1317767  79.7736730
  41.4360180  71.6799198  79.8730729  40.5034397  71.3017302  77.9701748
  40.1161053  70.4461269  77.1362591  40.3023466  72.5313982  77.8142820
  43.9700177  72.2330596  78.6510606  44.4553933  72.1671028  79.7825975
  43.8807538  73.3766737  77.9847237  43.4982029  73.4210692  77.0410562
  44.2981908  74.6848026  78.4788734  44.3052782  74.6731031  79.5683837
  45.7073788  75.0464120  78.0134205  46.0212722  75.9521336  78.5313841
  46.7387067  73.9694905  78.3660955  47.7224642  74.2784992  78.0134935
  46.7675064  73.8337970  79.4472156  46.4614946  73.0295802  77.8892965
  45.6704219  75.2527284  76.5988056  46.4215638  75.8224673  76.3314039
  43.3197707  75.7060374  77.9188578  42.4251077  75.3246340  77.1495170
  43.4556089  76.9966081  78.2548746  44.0341049  77.5314713  79.5066598
  45.1165076  77.6409221  79.4348346  43.8360862  76.8748421  80.3532002
  43.3489792  78.8655129  79.6651438  43.9950783  79.5813507  80.1721329
  42.4418410  78.7737941  80.2628084  43.0336257  79.3149049  78.2690127
  43.8915667  79.7952541  77.7979511  42.2177131  80.0366131  78.2540086
  42.6527862  78.0125816  77.5547049  41.5891394  77.7792814  77.5994000
  42.9200469  78.0954775  76.0614451  42.0187339  78.4959376  75.3183158
  44.1156497  77.7380521  75.5811120  44.9145965  77.4487543  76.1448133
  44.3309770  77.7528927  74.1345693  44.0289654  78.7319326  73.7625824
  45.8098770  77.5403372  73.8049382  46.3891255  78.3629314  74.2234544
  46.1540524  76.6267206  74.2916569  46.0966084  77.4418378  72.2861188
  45.4993462  76.6311248  71.8681069  45.7652548  78.3615908  71.8056521
  47.8392340  77.1593938  71.8699638  47.7502016  75.6841250  70.8541122
  48.7189887  75.3982597  70.5548198  47.3144834  74.8698324  71.4319809
  47.1315294  75.8816936  69.9787931  43.4787037  76.6935402  73.4439646
  42.9651511  76.9233016  72.3389407  43.3211196  75.5275454  74.0871084
  43.7356573  75.3112852  74.9934859  42.5181029  74.4559687  73.5129061
  42.9359763  74.2040091  72.5374120  42.5739512  73.2204004  74.4066064
  41.9697073  72.4264385  73.9667147  43.6060357  72.8829404  74.4971241
  42.1834424  73.4676568  75.3932779  41.0775209  74.8972772  73.2985186
  40.4482290  74.5123569  72.3058197  40.5394242  75.7047984  74.2154566
  41.0077895  76.0068944  75.0693327  39.1847946  76.2239648  74.0330325
  38.5204856  75.3811246  73.8399450  38.7248940  76.9416100  75.3014455
  37.7144678  77.3248376  75.1565427  38.7319538  76.2432480  76.1380541
  39.3999763  77.7699006  75.5153328  39.1040188  77.1604007  72.8282987
  38.1535383  77.0868652  72.0396800  40.0942158  78.0459063  72.6712258
  40.8469868  78.1902184  73.3440457  40.1646199  78.8980620  71.4832326
  39.2618513  79.5079832  71.4553405  41.4056501  79.7836017  71.5590333
  42.3001410  79.2027150  71.4604637  41.3932182  80.4964891  70.7292388
  41.4771204  80.4747618  72.8462063  40.5521070  80.5019531  73.2058721
  40.2168110  78.0697598  70.2071936  39.5766612  78.4100823  69.2025006
  40.9770614  76.9740580  70.2360752  41.4803813  76.6526641  71.0625773
  41.1483584  76.1291294  69.0599533  41.3180569  76.5941337  68.4710243
  42.3211072  75.1602547  69.2837443  42.1747979  74.6418579  70.2298498
  42.3691553  74.0834971  68.2066124  43.2079326  73.4135710  68.3974640
  41.4399745  73.5137751  68.2199540  42.4936476  74.5505814  67.2300401
  43.6272566  75.9494263  69.3578727  44.4590708  75.2633697  69.5191907
  43.7800095  76.4899830  68.4243262  43.5770990  76.6587595  70.1836759
  39.8522382  75.3994951  68.7179156  39.4146624  75.3792458  67.5606839
  39.2169444  74.7938200  69.7231213  39.5683304  74.7315282  70.6790354
  37.9229122  74.1580543  69.4986769  38.0733696  73.3321311  68.8026445
  37.3631696  73.6095746  70.8108984  37.4639546  74.3731813  71.5828636
  36.2975368  73.4193629  70.6869209  38.0364102  72.3362007  71.2889556
  38.1460280  71.6394466  70.4570142  39.0399485  72.5602653  71.6509434
  37.2294591  71.6953522  72.3876798  36.2117824  71.5294133  72.0356422
  37.6516857  70.7168401  72.6172838  37.1915750  72.5007894  73.6074575
  36.4632144  73.2092946  73.6913968  38.0503438  72.3633783  74.6126226
  39.0268329  71.4655761  74.5218435  39.1127626  70.8886004  73.6854081
  39.6888850  71.3551761  75.2894380  37.9401267  73.1105856  75.7060311
  37.1906078  73.7980972  75.7802388  38.6051857  72.9965072  76.4717288
  36.9295489  75.1307211  68.8728395  36.2601132  74.8033876  67.8870028
  36.8121072  76.3336878  69.4465801  37.3342424  76.6368785  70.2687568
  35.8846659  77.3243576  68.9022462  34.8769394  76.9112998  68.9306934
  35.9068848  78.5955228  69.7597099  36.9419909  78.8671875  69.9708573
  35.4709639  79.4174684  69.1918850  35.1438502  78.4363740  71.0877426
  34.1217365  78.1276757  70.8695745  35.6038376  77.6315761  71.6616136
  35.0921222  79.6939889  71.9517682  35.2337468  80.8018857  71.4480517
  34.9132930  79.3520922  73.1273374  36.2117614  77.6340673  67.4436336
  35.3212158  77.6464652  66.5889788  37.4913326  77.8421025  67.1364595
  38.2158321  77.7856819  67.8394504  37.8740091  78.1811207  65.7786553
  37.3198366  79.0474002  65.4188293  39.3686043  78.5243410  65.7880080
  39.5208098  79.3187675  66.5179251  39.9485339  77.6496161  66.0761782
  39.9459943  79.0145780  64.4893270  40.4267011  78.2037004  63.5536075
  40.8300865  78.9643645  62.5405579  41.2671675  78.5197370  61.6463337
  40.5943272  80.2334282  62.8569625  40.8108893  81.0157587  62.2563083
  40.0426319  80.3273004  64.0615556  39.7910959  81.3046055  64.4691962
  37.6199351  77.0609591  64.7877583  37.2257625  77.3123139  63.6420726
  37.8633181  75.8117134  65.2064968  38.2412941  75.5772988  66.1245042
  37.5961774  74.6670938  64.3483153  38.0429334  74.8734529  63.3759743
  38.2286353  73.3905563  64.9250824  38.2340329  73.4646983  66.0118409
  37.5961048  72.5412000  64.6668606  39.6497242  73.1050856  64.4482674
  39.9890866  73.1978060  63.1033281  39.2328113  73.4728912  62.3834975
  41.2711159  72.9437272  62.6758590  41.5179300  73.0149574  61.6282246
  42.2397471  72.5951852  63.5948296  43.5117725  72.3456320  63.1698397
  43.6256467  72.6786970  62.2567014  41.8684444  72.4139582  64.9049780
  42.3981907  72.2343305  65.6431108  40.6468892  72.7414092  65.3529389
  40.4046956  72.6605944  66.4028043  36.0993124  74.4602760  64.1676956
  35.6421971  74.1196181  63.0705357  35.3248829  74.6445349  65.2413990
  35.6734074  74.8717578  66.1733993  33.8762920  74.5268777  65.1370378
  33.6393830  73.5176611  64.7997454  33.2359997  74.7572318  66.5019565
  32.3887410  74.0833212  66.6326155  33.9516192  74.5265200  67.2909076
  32.8047557  76.0954106  66.6242638  33.5829353  76.6921720  66.6235708
  33.3108714  75.5013512  64.1029630  32.3577280  75.1687737  63.3831927
  33.8924995  76.7036845  64.0007900  34.6464319  77.0411471  64.5995800
  33.4476432  77.6368280  62.9710069  32.3612900  77.6984311  63.0212556
  34.0260447  79.0317373  63.2183609  35.1050723  78.9540496  63.3576396
  33.8626967  79.6505619  62.3359920  33.4110758  79.7168035  64.4316935
  32.2424212  79.4095099  64.7686092  34.1007857  80.5559108  65.0556825
  33.8287245  77.1404722  61.5810765  33.0329046  77.2429519  60.6450450
  35.0344059  76.5895403  61.4324334  35.7000330  76.4393987  62.1915678
  35.4935357  76.1494830  60.1152980  35.2704250  76.9284397  59.3854678
  37.0194448  75.9348339  60.1305260  37.2847288  75.3637965  61.0197315
  37.4624004  75.1355734  58.9263981  38.5430475  74.9968657  58.9592875
  36.9711059  74.1620572  58.9348481  37.1925344  75.6704037  58.0157095
  37.7363970  77.2908112  60.1871443  37.6332560  77.7861511  59.2219580
  37.2415923  77.9227222  60.9243449  39.2070780  77.1938807  60.5322762
  39.6416353  78.1932320  60.5518897  39.3206904  76.7288419  61.5107155
  39.7174208  76.5909836  59.7812528  34.7492545  74.8894908  59.6732621
  34.3434274  74.7684789  58.5119231  34.5569349  73.9380959  60.5915060
  34.9111455  73.9978666  61.5460841  33.8161298  72.7159433  60.3089337
  34.1316515  72.4029408  59.3136172  34.1294386  71.6427979  61.3529656
  33.8026976  72.0044464  62.3282288  33.5361611  70.7570519  61.1258395
  35.5797445  71.2315324  61.4585814  36.5284230  71.2582430  60.4668428
  36.3556548  71.5857193  59.4526929  37.7365016  70.8050611  60.9566822
  38.6038842  70.7370743  60.4238655  37.5822478  70.4594127  62.2756467
  38.5089901  69.9495143  63.1870359  39.5328559  69.7631036  62.8992895
  38.0702340  69.6942952  64.4663267  38.7617704  69.2928796  65.1916409
  36.7449545  69.9415731  64.8480587  36.4366759  69.7347303  65.8625476
  35.8170635  70.4504811  63.9383624  34.7965924  70.6371926  64.2391984
  36.2346061  70.7152642  62.6280946  32.3073821  72.9238206  60.3004353
  31.5865239  72.0150431  59.8747953  31.8184307  74.0644749  60.7977634
  32.4075587  74.8134150  61.1636652  30.3809904  74.3555056  60.8659172
  30.2492143  75.3089366  61.3789532  29.7824801  74.5138605  59.4632140
  29.8966208  73.5829333  58.9076548  28.7131434  74.7098557  59.5405712
  30.4613527  75.6571170  58.7001427  30.4669675  76.5486362  59.3269701
  31.5023078  75.3917927  58.5144157  29.7922853  75.9867306  57.3761448
  29.0895343  75.1216341  56.8251391  29.9811994  77.1141576  56.8792040
  29.6495938  73.2926539  61.6842490  28.6195400  72.7517567  61.2834652
  30.2187684  72.9914012  62.8502769  31.1314030  73.3533084  63.1267052
  29.6183841  72.1272728  63.8509206  28.5951331  71.8899118  63.5589699
  30.3513214  70.7739391  63.9706004  29.8374517  70.1647099  64.7153100
  30.3169242  70.0217748  62.6318508  30.8384339  69.0696704  62.7356956
  29.2813941  69.8393036  62.3436732  30.8051479  70.6215824  61.8639983
  31.7811407  70.9870103  64.4328056  32.2848529  70.0245270  64.5134278
  32.3067568  71.6125849  63.7115162  31.7796736  71.4770521  65.4063891
  29.6493059  72.8761713  65.1738020  30.3962015  73.8444325  65.3498174
  28.8185837  72.4247525  66.1103742  28.1651861  71.6523749  65.9768435
  28.7887935  73.0280004  67.4328085  28.6258561  74.0986493  67.3081717
  27.6471134  72.4420752  68.2633102  27.4122851  73.1129162  69.0910230
  26.7487255  72.3642568  67.6510278  27.9947459  71.1620518  68.7701149
  27.1811564  70.6814772  69.0314718  30.1174083  72.8153006  68.1590861
  30.9628911  72.0092395  67.7659192  30.2942630  73.5646734  69.2419475
  29.6203277  74.2452175  69.5923284  31.5190812  73.4475204  70.0199015
  32.3807520  73.5531329  69.3602663  31.5713226  74.5746064  71.0549712
  32.4556516  74.4274680  71.6760521  31.6393168  75.9359757  70.3518797
  31.6769347  76.7300054  71.0976573  32.5348677  75.9802332  69.7296941
  30.7570235  76.0662051  69.7257929  30.3858418  74.5523090  71.8580916
  30.4260460  75.2731235  72.5194002  31.6370763  72.0599351  70.6587920
  32.7257155  71.4710996  70.6839746  30.5186245  71.5022894  71.1309905
  29.6156759  71.9744014  71.1774072  30.5169023  70.1284261  71.6317336
  31.2614395  70.0609811  72.4239864  29.1412529  69.7802121  72.2037376
  28.6562297  70.6991009  72.5352493  28.5240078  69.3644878  71.4070723
  29.1733514  68.7853599  73.3768060  29.8631559  67.9759281  73.1410621
  29.5630120  69.2893368  74.2625259  27.7947008  68.1953960  73.6982406
  27.7062397  66.9576162  73.8695561  26.8028283  68.9632336  73.7849391
  30.9138922  69.1280305  70.5437189  31.7175557  68.2216094  70.7932166
  30.3594863  69.2656579  69.3345424  29.6731658  69.9761347  69.0791856
  30.7407257  68.3434691  68.2674125  30.6053881  67.3353929  68.6579142
  29.8419864  68.5123616  67.0350761  30.0543324  69.4772201  66.5754277
  30.1038912  67.7476750  66.3035408  28.3407983  68.4232577  67.3266590
  28.1036012  67.4159393  67.6667043  28.0964905  69.1006409  68.1434848
  27.4625342  68.7624780  66.1158522  27.6252863  69.8517430  65.5204709
  26.5926692  67.9344861  65.7676378  32.2067777  68.5112077  67.8761848
  32.8506898  67.5376725  67.4636981  32.7574765  69.7197691  68.0013359
  32.2552100  70.5656755  68.2692600  34.1840137  69.8935130  67.7476281
  34.4230533  69.4692700  66.7731547  34.5310851  71.3789694  67.7249916
  35.5973169  71.4998552  67.5354066  33.9637648  71.8727849  66.9370744
  34.2804527  71.8270224  68.6866587  35.0092380  69.1542729  68.7923768
  36.0010033  68.4830657  68.4635283  34.6045865  69.2651440  70.0593746
  33.8293416  69.8546826  70.3600357  35.2587358  68.5279959  71.1367286
  36.3002158  68.8422534  71.1962035  34.5602834  68.8445005  72.4606572
  34.6376475  69.9140793  72.6539065  33.4999094  68.6136779  72.3650728
  35.1210185  68.0935762  73.6397263  34.6136325  66.8493281  73.9936001
  33.8071358  66.4195245  73.4180148  35.1255669  66.1548876  75.0709922
  34.7252205  65.1867638  75.3321766  36.1515475  66.7032038  75.8140493
  36.5559542  66.1658328  76.6589570  36.6623155  67.9486052  75.4729347
  37.4619634  68.3814693  76.0537347  36.1473952  68.6320877  74.3917538
  36.5506193  69.5991530  74.1294951  35.2593812  67.0260625  70.8633858
  36.2857192  66.3522419  71.0286302  34.1089176  66.4770712  70.4388580
  33.2445617  66.9902712  70.2616799  34.0445007  65.0382415  70.2011131
  34.4272582  64.5370717  71.0895756  32.5980416  64.5823574  69.9801284
  32.1555768  65.1709388  69.1768989  32.5957714  63.5418632  69.6509779
  31.7369479  64.7129306  71.2278331  32.2744047  64.6751691  72.3550906
  30.5035963  64.8352171  71.0841768  34.9161924  64.6414451  69.0151200
  35.5773516  63.5995883  69.0519479  34.9459213  65.4589363  67.9584950
  34.4447598  66.3445676  67.8900753  35.7449545  65.0996854  66.7888362
  35.4423348  64.0944269  66.4917740  35.4773373  66.0510872  65.6254750
  34.4171008  66.0316230  65.3744772  35.7150240  67.0708844  65.9266987
  36.3015612  65.6762181  64.3948572  37.3111155  65.4140829  64.7124522
  35.8695369  64.7854680  63.9389402  36.3846675  66.7665162  63.3528136
  36.6778711  67.7024539  63.8290753  37.1635649  66.5196576  62.6307749
  35.1199864  66.9520398  62.6563581  34.2673230  66.6516559  63.1296966
  35.0019297  67.4888820  61.4441958  36.0854849  67.8868686  60.7776297
  37.0093901  67.7810541  61.1969454  35.9911851  68.2977671  59.8493345
  33.7962585  67.6233195  60.8964451  32.9676678  67.3155767  61.4058961
  33.7006920  68.0341757  59.9670301  37.2383831  65.0700966  67.1153943
  37.9601004  64.1745467  66.6572583  37.7309446  66.0495922  67.8824373
  37.1941803  66.8520013  68.2118333  39.1308121  66.0232312  68.3100658
  39.7627160  65.9567576  67.4251906  39.5008388  67.3215539  69.0511789
  38.7636132  67.4912521  69.8355404  40.8761241  67.2045766  69.7257435
  41.1097866  68.1366287  70.2402213  40.8590633  66.3858248  70.4464849
  41.6365862  67.0064057  68.9698593  39.4739259  68.4975270  68.0838760
  40.4373846  68.5675302  67.5803624  38.7247816  68.3102962  67.3146380
  39.1720173  69.8084895  68.7563428  39.1665280  70.6048171  68.0136194
  38.1945677  69.7551357  69.2362401  39.9352690  70.0166875  69.5059609
  39.3966803  64.7989549  69.1763012  40.3152711  64.0188671  68.9051404
  38.5871128  64.6015600  70.2213291  37.7599336  65.1608693  70.4262587
  38.8531545  63.5243497  71.1738997  39.8879675  63.6550939  71.4926884
  37.9283392  63.6130431  72.3929426  38.1241307  62.7579749  73.0386037
  38.1987751  64.8842718  73.1927927  37.5291247  64.9231738  74.0523104
  39.2325298  64.8834042  73.5389848  38.0275184  65.7556251  72.5602780
  36.5548958  63.5865711  71.9609952  36.3314562  64.4364304  71.5256175
  38.7174866  62.1487555  70.5447393  39.3725179  61.2062870  71.0008831
  37.8673251  61.9988284  69.5220231  37.2600884  62.7319712  69.1555826
  37.7607291  60.7072684  68.8480579  37.7821691  59.9412609  69.6237575
  36.4485026  60.6087449  68.0743012  36.3899357  59.6381542  67.5791823
  35.6103169  60.7146477  68.7628664  36.4058265  61.3998212  67.3259776
  38.9312919  60.4571342  67.9062074  39.2432543  59.2944647  67.6122951
  39.5873731  61.5211243  67.4176429  39.3345619  62.4930711  67.6006548
  40.7522778  61.3347627  66.5585202  40.5423201  60.4490287  65.9577550
  40.9610292  62.5451675  65.6490672  40.0011955  63.0343704  65.4791799
  41.6021135  63.2669987  66.1534854  41.5792354  62.1757641  64.3083378
  41.8802805  61.1281590  64.3228739  40.8334927  62.2823840  63.5207758
  42.7848233  63.0464737  63.9889823  43.6319911  62.7480062  64.6070481
  43.0816685  62.9010313  62.9504754  42.4719810  64.4539441  64.2222172
  41.5206805  64.6886411  64.5052174  43.3400475  65.4478773  64.0915452
  44.5901310  65.1971765  63.7093249  44.8822354  64.2392561  63.5160644
  45.2556908  65.9628635  63.6090129  42.9486308  66.6934104  64.3332110
  41.9876443  66.8804115  64.6170254  43.6090641  67.4643566  64.2351388
  42.0332686  61.0740880  67.3430992  42.9749509  60.4973883  66.7818084
  42.1015674  61.4967455  68.6053223  41.3699899  62.0439038  69.0580718
  43.2404039  61.2074991  69.4652723  44.1374361  61.4205195  68.8949887
  43.2669579  62.1040524  70.7109044  42.3267349  62.0131508  71.2286527
  44.4023634  61.6428014  71.6398901  44.4264112  62.2798199  72.5214616
  44.2255574  60.6113063  71.9386404  45.3588439  61.7079270  71.1231591
  43.4166279  63.5992320  70.3268458  43.4333084  64.2025129  71.2320823
  44.3444651  63.7504693  69.7743400  42.5735778  63.8965716  69.7052840
  43.1933317  59.7392056  69.8944747  42.1998801  59.3186816  70.4956970
  44.2402165  58.9273443  69.6487871  45.3742237  59.0759677  69.1225276
  46.0507893  59.5889313  69.2855371  44.7934606  59.4522979  67.6763719
  46.0254228  57.8311463  68.5656804  47.1094559  57.9125478  68.4362873
  45.6297345  57.4633521  67.6087027  45.6184131  57.0420084  69.7150750
  46.2834608  57.1980237  70.5635932  45.6447543  55.9771416  69.4810290
  44.1889803  57.5211827  70.0190426  43.4142592  56.9828338  69.4751109
  43.7749592  57.2606921  71.4611182  42.9043084  56.4116963  71.6904493
  44.3352015  57.9636334  72.4456247  45.0456766  58.6901021  72.3321107
  43.9172845  57.6849680  73.8143660  43.8921462  56.5973796  73.8816725
  44.9138029  58.2180753  74.8656533  44.5562696  57.9355231  75.8556890
  46.2843258  57.5739022  74.6748546  46.9769529  57.9619787  75.4179074
  46.1997050  56.4944568  74.7788013  46.6963849  57.6722403  73.9074692
  44.9789678  59.7522997  74.8534714  45.4306943  60.0797512  73.9195547
  43.9660246  60.1533527  74.8694032  45.7649760  60.3324371  76.0311410
  45.7735247  61.4198641  75.9627839  45.2949704  60.0314953  76.9656608
  46.7844659  59.9624902  76.0094153  42.5234516  58.2188112  74.1235177
  41.9712836  57.8896828  75.1768746  41.9385900  59.0219171  73.2428882
  42.4069860  59.4327429  72.4357181  40.5391281  59.3768212  73.3819398
  40.1518226  59.6560329  72.4020430  39.9862547  58.4941115  73.7038177
  40.2558336  60.5008240  74.3487252  39.1060763  60.6687865  74.7743906
  41.2662709  61.2888858  74.6926667  42.1990629  61.2133977  74.2884332
  41.1383387  62.3421219  75.6806448  40.1504963  62.7970410  75.5941590
  41.2482288  61.7994521  77.1134309  40.9960696  62.5959197  77.8152859
  40.5110924  61.0084461  77.2514877  42.6429732  61.2511820  77.4566529
  42.8197175  60.3356389  76.8937921  43.4004879  61.9695823  77.1436150
  42.7981372  60.9676258  78.9513134  42.6741128  61.8964744  79.5072244
  42.0016361  60.2959867  79.2722994  44.0921519  60.3734591  79.2886084
  44.1463749  59.3562815  79.3244330  45.2093234  61.0574782  79.5537018
  45.2189986  62.3862357  79.5263622  44.3671517  62.8977998  79.3005092
  46.0801669  62.8936820  79.7301550  46.3266718  60.4066619  79.8535125
  46.3330660  59.3870505  79.8812243  47.1819871  60.9270250  80.0566346
  42.2245013  63.3675351  75.4166708  43.1830622  63.1148224  74.6755919
  42.0392675  64.5374942  76.0163664  41.1995004  64.7803743  76.5413640
  43.0391112  65.5882585  75.9724231  43.3927762  65.6923666  74.9463305
  42.4324740  66.9155622  76.4300379  41.6561567  66.7104560  77.1667211
  43.2024899  67.4994605  76.9333227  41.8426185  67.7430360  75.3221230
  40.5380806  67.5297929  74.8907085  39.9454372  66.7553886  75.3556845
  39.9847600  68.2955129  73.8731424  38.9702022  68.1138421  73.5482579
  40.7394589  69.2923143  73.2756855  40.1899753  70.0598140  72.2695653
  40.8496107  70.7134472  71.9594266  42.0442696  69.5269745  73.6872833
  42.6327991  70.3024739  73.2193691  42.5858249  68.7532248  74.7093202
  43.5992795  68.9370079  75.0331605  44.2070534  65.2271225  76.8768776
  44.0332878  64.5781685  77.9057880  45.4071315  65.6596471  76.4855305
  45.6004494  66.0961041  75.5835339  46.5595279  65.5282791  77.3641608
  46.5947002  64.5319624  77.8037251  47.8618043  65.7137728  76.5613705
  47.7879166  66.6502918  76.0086886  49.0806267  65.8357823  77.4711001
  49.9770230  65.9652302  76.8631014  48.9595014  66.6987669  78.1267021
  49.1780266  64.9326787  78.0735976  48.0275483  64.5705656  75.5758318
  48.9504023  64.7076531  75.0118521  48.0700473  63.6254341  76.1176325
  47.1810977  64.5574196  74.8900382  46.4323597  66.5506095  78.4791417
  45.8802560  67.6397404  78.2793459  46.9214060  66.1784470  79.7280459
  47.3430727  65.2838194  79.9810214  46.8133885  67.1891323  80.7792697
  46.0053598  67.8655215  80.4992155  46.4748251  66.5474865  82.1326553
  47.1829332  65.7427020  82.3314990  46.6063377  67.2896363  82.9197973
  45.0297669  65.9778402  82.2120156  44.8704031  65.2910043  81.3812676
  44.9227682  65.3993179  83.1294803  43.9432947  67.0795270  82.1764255
  44.0425108  68.0902749  82.8756048  42.9159577  66.8784285  81.3547606
  42.8715331  66.0285610  80.7939265  42.1727154  67.5735009  81.2873953
  48.1119606  67.9841322  80.9034915  49.1939958  67.4590903  80.6362696
  48.0406394  69.2586697  81.2891012  46.8308590  70.0950773  81.4255209
  46.2543056  69.8320658  82.3140402  46.1642059  69.9856065  80.5703407
  47.4013563  71.5016234  81.5199545  46.7711687  72.1441620  82.1336306
  47.4690615  71.9658612  80.5360603  48.7643935  71.3287120  82.1346266
  48.7086045  71.2433696  83.2201988  49.4148910  72.1735596  81.9151637
  49.2787915  70.0347394  81.4920805  49.8205302  70.1852388  80.5587521
  50.3122559  69.3353576  82.3727049  51.5119077  69.4082733  82.0709608
  50.0847950  67.8527134  83.6859137  49.1055257  67.7359930  83.9105669
  51.0787519  67.0464704  84.4569700  51.8714138  67.7359809  84.7477937
  50.3859957  66.4747102  85.6453737  49.9408896  65.5151437  85.3827004
  51.1121443  66.2845731  86.4365017  49.4336433  67.3042404  86.0992729
  49.0713887  67.8255299  85.3530023  51.8805827  65.9928038  83.6801626
  53.0217244  65.6877675  84.1044372  51.3734809  65.3952001  82.6049522
  50.3966590  65.4963159  82.3281068  52.1494938  64.5277533  81.6976769
  52.8088174  63.8922546  82.2876711  51.1562016  63.6991475  80.9160103
  50.5431393  64.3705902  80.3153596  51.7057762  63.0630350  80.2234595
  50.2482391  62.8335996  81.7408961  50.8603433  62.0387568  82.1699522
  49.8889721  63.4407544  82.5704373  48.9917563  62.1510381  81.0835734
  48.9140744  60.8943114  81.1700334  48.0915191  62.8985948  80.6243757
  53.1094457  65.3167576  80.7534350  54.1789850  64.7749256  80.4683357
  52.8083385  66.5756092  80.4041308  51.8739741  66.9684608  80.5169369
  53.7896365  67.5413955  79.8155821  54.2123788  67.0307141  78.9516153
  53.1591061  68.8602410  79.2673141  52.8078167  69.4317235  80.1270475
  54.2373042  69.6095019  78.4114865  53.8130936  70.5345336  78.0201494
  55.1002085  69.8413165  79.0351808  54.5491263  68.9743303  77.5825416
  52.0055328  68.5860312  78.3078219  51.5972279  69.5304985  77.9509175
  52.3691703  68.0040082  77.4596712  51.2280236  68.0256491  78.8251390
  54.8991093  67.8803133  80.8481675  56.1042532  67.6536548  80.6190542
  54.5463403  68.4218381  82.0542748  53.5931836  68.6439594  82.3423430
  55.5801096  68.7193077  83.0310551  56.3012625  69.3598738  82.5247507
  54.8900168  69.3829792  84.2337158  55.6333195  69.6241858  84.9938327
  54.3929733  70.2980569  83.9103123  54.1519522  68.6987707  84.6539919
  56.4371524  67.4805107  83.5502111  57.5782954  67.7235872  83.9531941
  55.9487839  66.2420055  83.5243341  54.9961195  66.0044927  83.2478658
  56.7868403  65.0932865  83.9074106  57.2390043  65.2445278  84.8867331
  55.8849050  63.8981755  83.9882797  55.0701869  64.1721742  84.6583992
  55.4531392  63.7699305  82.9961736  56.3633241  62.5313011  84.4297303
  55.5766485  61.7927775  84.2744689  57.2044957  62.2499654  83.8736081
  56.7535843  62.5752190  85.8932775  57.9595420  62.5036217  86.1702587
  55.9193883  62.9824413  86.7296944  58.0277318  64.9329051  83.0147005
  59.1468960  64.7715588  83.6197334  57.8882782  65.0516211  81.6954560
  56.9662213  65.1534983  81.2729294  58.9641355  65.0579460  80.6709149
  59.5294393  64.1449673  80.8575998  58.4205516  65.0462947  79.2389184
  57.6511222  64.2788539  79.1656456  57.9360185  66.0028511  79.0435319
  59.4498059  64.7998752  78.1656817  60.1968756  65.5917715  78.2014177
  59.9659082  63.8637162  78.3767365  58.7422860  64.7244769  76.4911875
  58.3520322  62.9630276  76.5432092  57.8939162  62.6630285  75.6007485
  59.2671181  62.3913196  76.7004277  57.6585985  62.7683362  77.3620144
  59.8648042  66.2838517  80.7985245  61.0913855  66.1367945  80.5782370
  59.3095030  67.4550117  81.1737178  58.3133409  67.6030506  81.3380793
  60.1762677  68.6471364  81.3770969  60.9279839  68.7477953  80.5934306
  59.3122152  69.8908889  81.3454236  58.5463714  69.7910712  82.1136121
  60.1800175  71.1184320  81.6542997  59.5616443  72.0167207  81.6315062
  60.6256618  71.0098486  82.6426217  60.9698955  71.2025751  80.9074446
  58.5470114  70.0488395  80.0364101  57.9465316  70.9578551  80.0738946
  59.2519395  70.1144839  79.2076432  57.8944034  69.1884995  79.8901194
  60.8604377  68.4794898  82.6924177  62.0381906  68.8212971  82.7684188
  60.3015764  67.7542745  83.7127771  59.3729265  67.3415155  83.6293421
  60.9267860  67.4736822  85.0225058  61.4759147  68.3399791  85.3927394
  59.8201890  67.1574731  86.0512961  60.2737320  66.9496956  87.0203743
  59.1508422  68.0125381  86.1398067  59.2542560  66.2858719  85.7200506
  61.9788806  66.2815111  84.8558592  62.9730940  66.4073027  85.5539244
  61.9034762  65.3219474  83.9551432  61.0411898  65.2384237  83.4182999
  62.8261183  64.2904456  83.5248938  63.1712628  63.7358187  84.3962714
  62.1126568  63.2874291  82.5617022  61.4793100  62.6215737  83.1491482
  61.4549350  63.8436100  81.8933345  63.0746751  62.4487565  81.7274646
  63.5034110  61.2740299  82.2919022  63.1540942  60.9659144  83.2672069
  64.4359601  60.4619017  81.5423769  64.8943238  59.5965523  81.9989177
  64.7507444  60.8212715  80.1612053  65.6391656  60.0548664  79.4164005
  65.7304373  60.4370171  78.5199229  64.2174298  61.9550649  79.5704322
  64.3545996  62.1782797  78.5224714  63.4813890  62.8006763  80.4333839
  63.2146411  63.7827994  80.0703696  64.0713741  64.9533348  82.8128753
  65.2173479  64.5950885  83.0420023  63.7177011  65.8893607  81.8719279
  62.7496242  66.1814471  81.7266556  64.6863220  66.5856264  80.9567445
  65.2629070  65.7579541  80.5445143  63.9706495  67.3672505  79.9159336
  63.1099555  67.8535328  80.3745562  64.6302249  68.1583163  79.5577445
  63.4826120  66.5361147  78.6983612  62.8588025  65.7699637  79.1561794
  62.6079315  67.3210464  77.6690254  62.3168068  66.6546090  76.8564659
  61.7139320  67.6996568  78.1654100  63.1812494  68.1562532  77.2668365
  64.6448503  65.9245379  77.9276053  64.2600880  65.3510443  77.0835128
  65.2968777  66.7176245  77.5603378  65.2107744  65.2643676  78.5851871
  65.6936031  67.5652039  81.6340931  66.7883641  67.8394586  81.0680585
  65.2935175  68.1211599  82.7802805  64.3628312  68.0003369  83.1810400
  66.1705022  68.9526390  83.5515103  66.8147497  69.4438948  82.8223243
  65.4004135  70.0626663  84.3034094  66.1708927  70.6554637  84.7953193
  64.6683169  70.9867791  83.3572567  64.1427392  71.7507943  83.9300005
  65.3840975  71.4641465  82.6879054  63.9504118  70.4134456  82.7709897
  64.5115004  69.5619596  85.4819280  63.6481651  69.0583655  85.0452610
  65.0838590  68.8048453  86.0195040  63.9872072  70.5430942  86.5088431
  63.3904120  70.0101250  87.2497275  64.8255850  71.0351959  87.0037487
  63.3683125  71.2924240  86.0152493  67.1600297  68.1761539  84.4653988
  67.9086681  68.8349812  85.1971151  67.1631700  66.8339274  84.3647313
  66.6180706  66.3199881  83.6724744  67.9565342  65.9845679  85.2431386
  68.3005130  66.5590937  86.1038800  67.3409566  65.1710678  85.6285713
  69.2072943  65.3908072  84.4483263  69.2209512  65.3299270  83.1950211
  70.3197031  65.0307735  85.1380071  70.4722177  65.1868268  86.5859075
  69.6208523  64.7417918  87.1005685  70.4861146  66.2446991  86.8474342
  71.7750420  64.5150589  87.0475739  71.5859363  63.5503589  87.5177296
  72.3074938  65.1264786  87.7762473  72.5849691  64.3633838  85.7192581
  73.1263443  63.4170495  85.7002740  73.3245756  65.1578943  85.6220362
  71.5425198  64.4296925  84.5620312  71.8470956  65.0546059  83.7224528
  71.3714522  62.9953145  83.9398571  71.9869072  62.6533556  82.9243199
  70.4435388  62.2092753  84.5127434  69.9754857  62.4328275  85.3911719
  70.0312983  60.9697416  83.9227769  70.8870027  60.2943370  83.9359220
  69.2704185  60.5309908  84.5682426  69.4793827  60.9906196  82.5060220
  69.5583365  59.9458257  81.8884330  69.0442872  62.1602743  82.0090332
  69.0400139  63.0463431  82.5146199  68.5226084  62.2150250  80.6181805
  68.2869871  61.1914654  80.3287382  67.3199127  63.0369844  80.5493993
  66.9549682  63.0625948  79.5231277  66.5523749  62.6127556  81.1970058
  67.5528273  64.0499294  80.8778191  69.5673289  62.7828812  79.6403696
  69.3509326  63.0043959  78.4713101  70.8393336  63.0447765  80.0950506
  71.1874080  62.7146082  80.9951348  71.8149670  63.8142888  79.3407117
  71.3149507  64.7213810  78.9984481  73.0406961  63.9820371  80.3694312
  73.8379957  64.5549455  79.8956569  72.6983619  64.5075786  81.2617938
  73.4179525  62.9984753  80.6501310  72.3732305  63.2066614  78.0068962
  73.0127062  63.9105131  77.2273980  72.0990153  61.9177303  77.7382962
  71.7524558  61.2536008  78.4311167  72.2843520  61.3494272  76.3804454
  73.2769867  61.6016788  76.0080537  72.0799708  59.8439004  76.4971557
  72.2070370  59.3816874  75.5181978  72.8105188  59.4293131  77.1914533
  71.0747087  59.6424510  76.8655456  71.2665901  61.9121948  75.3959561
  71.5279348  61.9573735  74.1736465  70.1796548  62.4768596  75.8843906
  70.0420821  62.6829632  76.8736680  69.0705684  62.8573980  75.0336123
  69.0594093  62.1605504  74.1955607  67.6366655  62.7780857  75.6617249
  67.4869582  63.5130279  76.4528859  66.5467879  63.0985230  74.6387126
  65.5692737  63.0323233  75.1158447  66.6952729  64.1067291  74.2517634
  66.5979972  62.3844991  73.8159736  67.5410621  61.3574130  76.1734225
  66.5667379  61.2010251  76.6342671  67.6648629  60.6634554  75.3419865
  68.3245993  61.1827051  76.9113587  69.3159221  64.3387713  74.7222509
  69.2634715  65.2441793  75.5820105  69.7641435  64.5616683  73.5061621
  69.9871467  63.8174746  72.8451572  69.9849876  65.8886905  72.9896950
  69.2602480  66.5526429  73.4601486  71.3703827  66.4886001  73.4606543
  71.5760814  66.1882400  74.4878683  72.6641851  65.9333145  72.6283882
  73.5725277  66.3937090  73.0150630  72.7326060  64.8515315  72.7435537
  72.5519758  66.1798183  71.5730024  71.2322791  67.8659394  73.3095524
  72.0601003  68.3105220  73.5870040  69.5944863  66.0609240  71.5286911
  69.5925599  65.0202282  70.8131305  69.2903848  67.2414112  70.9392246
  69.4539948  68.1124579  71.4437630  68.7177815  67.5218715  69.5904250
  68.3673320  68.5532414  69.6436693  69.7559009  67.3877665  68.5097320
  69.3011818  67.5994305  67.5417905  70.5657554  68.0935716  68.6942321
  70.1520650  66.3725361  68.5105833  67.4985781  66.6235931  69.2346239
  67.1755386  66.3246511  68.1093191  66.6851980  66.2502042  70.2701385
  66.9113800  66.4987302  71.2330288  65.4318449  65.4798012  70.1814945
  65.4750797  65.1793986  69.1346995  65.4086731  64.2275254  71.1312066
  65.2285003  64.5795428  72.1465475  64.5555464  63.6102799  70.8513110
  66.6685669  63.3179681  71.1569574  67.4911128  63.8498381  71.6349355
  66.4658049  62.4335283  71.7625526  67.0832325  62.8927924  69.7707507
  66.2904086  62.3591685  69.0057604  68.2633842  63.2176162  69.3230096
  68.9391454  63.6641541  69.9421918  68.5106984  63.0266359  68.3519761
  64.1103246  66.2269153  70.3171017  63.9458907  67.1337969  71.1109109
  63.0729906  65.8593831  69.5922527  63.1817117  65.2610493  68.7746872
  61.7152358  66.2174819  69.8196241  61.6551975  66.8459104  70.7073500
  61.2422950  67.0179662  68.5797280  60.2012261  67.3127887  68.7119480
  61.8604445  67.9084403  68.4636804  61.3325472  66.3955238  67.6884242
  60.7937710  65.0745495  70.2444615  60.5617652  64.2350602  69.3959556
  60.1795791  65.0244544  71.4168138  60.1598964  65.8324465  72.0380327
  59.4779601  63.8961058  71.9802583  59.4149718  63.1856258  71.1563395
  60.3266733  63.2693357  73.1866163  60.3343568  63.9916643  74.0026395
  59.7971998  62.3869537  73.5468727  61.7922891  62.8602583  72.8980811
  62.4085298  63.7406749  72.7172165  62.1379171  62.0257227  74.1035202
  63.1648709  61.6713651  74.0182721  62.0360254  62.6292766  75.0062481
  61.4639543  61.1718818  74.1596778  61.9496061  62.0217512  71.7271137
  63.0042366  61.7793699  71.5930940  61.3815033  61.1040293  71.8573982
  61.5849664  62.5523484  70.8480193  57.9963303  64.0599036  72.3065479
  57.6295360  65.1834993  72.7215222  57.1814886  63.0616253  72.1069656
  57.5141275  62.1025732  72.0084657  55.7541459  63.1675022  72.0028500
  55.4701109  64.1816540  71.7178757  55.1750094  62.2588105  70.8839856
  55.2200583  61.2224633  71.2172183  54.1228836  62.5036659  70.7437097
  55.8664377  62.3682033  69.5824834  56.5053082  63.3184827  69.2689714
  55.8960670  61.3099577  68.8250594  56.4641148  61.3044174  67.9788007
  55.3526749  60.4844679  69.0799153  55.1781209  62.8045175  73.3974416
  55.5035182  61.7655059  74.0233050  54.1795085  63.5965313  73.7854623
  53.9639181  64.4739172  73.3122504  53.2871623  63.3179550  74.9110075
  53.4862568  62.2698804  75.1312797  53.5589144  64.0157274  76.2073085
  53.4089885  65.0915905  76.1110423  52.5965057  63.4394022  77.2684365
  52.7725967  63.9304874  78.2258190  51.5657191  63.6106548  76.9575136
  52.7696993  62.3676386  77.3737688  54.9810171  63.7511165  76.6136931
  55.1904949  64.2543802  77.5566640  55.1316949  62.6774165  76.7337041
  55.6548465  64.1282579  75.8446819  51.8291778  63.5782350  74.4958310
  51.4939548  64.7221311  74.2134009  51.0284517  62.5277031  74.2307061
  50.9067069  61.7180572  74.8398329  50.2487094  62.4963808  72.9796064
  49.8674270  63.4974383  72.7780540  51.1904500  62.0586735  71.8672208
  50.6916446  62.1581174  70.9031268  52.0616047  62.7128645  71.8451721
  51.7198692  60.3447967  72.1084378  52.5203595  59.9988804  71.1429237
  48.9882985  61.6914240  73.0441639  48.1208297  61.8782562  72.1835362
  48.7303286  60.9080311  74.1394616  49.2715639  60.9486109  75.0029058
  47.6548093  59.9475624  74.1606684  47.7193734  59.4160338  75.1086399
  46.7298102  60.5124296  74.1678758  47.5503794  58.9412536  73.1004390
  46.4513477  58.4264498  72.5963256  48.6839542  58.6722308  72.4549491
  49.5363578  59.2194581  72.5644839  48.7949369  57.6082223  71.5544554
  49.6647304  57.0065699  71.8145501  47.9222564  56.9640303  71.6496659
  48.9170026  58.0632607  70.1522494  49.4443373  57.3087038  69.3503741
  48.5548767  59.3141610  69.8069649  48.2178198  59.9914591  70.4909293
  48.5945629  59.8439031  68.4717121  48.1822232  59.0723747  67.8207619
  47.7016158  61.1300328  68.3454657  48.2237519  61.9744531  68.7957572
  47.5609982  61.3671849  67.2912037  46.3275466  61.1174045  68.9978878
  46.5362342  60.5207683  70.0796234  45.6858722  62.3521911  69.3711414
  44.7286703  62.2172017  69.8415695  46.3433800  62.8848242  70.0554945
  45.5587003  62.9317075  68.4593780  45.4811917  60.7976460  68.1858838
  44.3080147  60.2001581  68.6025314  45.1962032  60.8203626  67.1844892
  46.0694950  59.1677921  67.6518628  50.0331700  60.1169917  67.9778853
  50.9418214  60.4670753  68.7695473  50.2415960  59.8808285  66.6956182
  49.6822254  59.2684141  66.1005721  51.4000701  60.5673934  66.0398712
  51.1322163  61.6066059  65.8511791  52.2419144  60.5746596  66.7318699
  51.8499798  59.9240305  64.7192850  51.1842453  58.9876797  64.2697155
  53.0921967  60.2435960  64.2796706  53.6235785  61.0442111  64.6224542
  53.8182668  59.4215373  63.2143876  53.3011816  58.4653688  63.1266916
  53.6810057  60.1030458  61.7351573  53.8916693  61.1700801  61.8077797
  54.4286844  59.6744737  61.0675631  52.3389738  59.8859555  61.1616532
  51.5172786  60.6818873  61.6578310  52.1668256  58.8157053  60.3722337
  51.3093335  58.6942011  59.8317648  52.9015124  58.1128840  60.3273909
  55.1686726  58.9828503  63.6111276  55.5296675  57.9129707  63.1827435
  55.8787550  59.7506650  64.3484769  55.4856505  60.6225637  64.7028190
  57.2253784  59.5858948  64.7932418  57.1835712  58.5148538  64.9880096
  58.3069644  59.8222700  63.7281954  59.2713115  59.5497299  64.1557429
  58.1225810  59.1403806  62.8972881  58.4128667  61.2216521  63.1739215
  57.8349880  61.5360783  61.8654197  57.4324305  60.7731879  61.2303175
  57.8443957  62.9041495  61.5082676  57.1660884  63.2446108  60.7400887
  58.6802491  63.8229639  62.0991897  58.6508738  65.1076537  61.6166940
  59.2864649  65.6613314  62.1176380  59.3238048  63.4787561  63.2821640
  59.9257921  64.2131714  63.7957865  59.2024802  62.2115226  63.8051824
  59.7233274  61.9679627  64.7190444  57.6290222  60.1587389  66.1524016
  58.0414623  59.2969229  66.9909268  57.5091977  61.3557682  66.4586800
  60.6677700  39.8040902 104.3768187  61.1716333  39.0673516 104.9101790
  60.4658923  40.6079080 105.0036830  59.7741678  39.4168524 104.0108328
  61.5275857  40.2673245 103.2212695  62.5472027  40.5022148 103.5254609
  61.7104497  39.0984113 102.1814394  62.2768417  38.2930963 102.6493757
  60.7308637  38.6934372 101.9285937  62.4245472  39.5242243 100.8831028
  62.4286363  38.6751617 100.1994830  61.8372864  40.3121311 100.4120440
  64.1279606  40.1155510 101.0637992  64.3960251  41.1667558  99.6143071
  65.4077706  41.5704791  99.6387921  64.2634286  40.5764856  98.7075747
  63.6771481  41.9866424  99.6207787  60.9606674  41.5651854 102.6917301
  59.7297719  41.6382068 102.4951565  61.8266069  42.5841166 102.4278588
  62.8223745  42.5713227 102.6514348  61.3336595  43.8481545 101.7577456
  60.5733726  44.3213457 102.3784931  62.5565562  44.7617316 101.5811168
  62.2521099  45.6906299 101.0986316  62.9894531  44.9829041 102.5563033
  63.2999427  44.2577892 100.9610091  60.6572433  43.5869644 100.4478335
  61.1544780  42.8459045  99.5929431  59.5907429  44.3160860 100.3022337
  59.2340431  44.9108494 101.0500430  58.7857916  44.3845016  99.0959083
  58.0035619  45.0976290  99.3538116  59.5735139  44.9723647  97.9013747
  58.8793910  45.0605876  97.0662055  60.0568768  46.4373289  98.1624673
  60.6033056  46.8006654  97.2929594  59.1931416  47.0790967  98.3419227
  60.7096749  46.4552659  99.0350230  60.5807361  44.0990256  97.4522121
  60.6811357  43.3612005  98.0888104  57.9391492  43.1240432  98.7378289
  57.5612385  43.0615036  97.6389528  57.6441835  42.1981934  99.6330679
  57.8497753  42.2743971 100.6295535  56.9594227  40.9247544  99.2239691
  57.3666665  40.4979069  98.3066459  57.2048870  39.9109458 100.3178942
  56.7575314  38.9657239 100.0140798  58.2793582  39.7458502 100.3940618
  56.6745595  40.2666562 101.7103548  56.7351017  41.3482614 101.8221324
  55.6179034  40.0021561 101.7401068  57.3402087  39.6405651 102.9227630
  58.2580792  38.7992829 102.9772843  57.0413059  40.1088975 104.0953613
  56.3054991  40.8072933 104.1931909  57.5437290  39.7777612 104.9191439
  55.4859865  41.1945002  98.8594821  54.8961750  40.3084853  98.3055827
  54.8450636  42.2812843  99.2144858  55.2367499  42.9810278  99.8448430
  53.4702976  42.6066058  98.7309642  52.9752285  41.6523204  98.5529579
  52.7813749  43.4608900  99.8363630  53.3180852  44.4005569  99.9730240
  51.7655207  43.7156154  99.5350699  52.7599405  42.6703369 101.1488199
  51.8760673  41.8405203 101.4948977  53.6735529  42.9653958 101.9529251
  53.3661183  43.2929099  97.4059266  52.2993440  43.2428135  96.7268295
  54.4574624  44.0584081  97.0967860  55.3515069  43.9257421  97.5695195
  54.5166095  45.1462357  96.0828683  53.7938567  45.9016265  96.3912822
  55.9886089  45.4815969  96.0075527  56.5878414  44.5714918  95.9645213
  56.2071999  46.0500411  95.1027661  56.2921328  46.1934340  97.0951382
  56.9726676  46.8595985  96.8685684  54.2180539  44.7525861  94.6497475
  54.1145255  43.5614340  94.4261255  54.1681428  45.7184183  93.7571049
  54.3351674  46.6996962  93.9795367  53.8602177  45.4682811  92.3357806
  52.8728664  45.0069173  92.3139981  53.9128608  46.7911666  91.5687010
  54.9035978  47.2372653  91.6554777  53.7320139  46.6188620  90.5080438
  52.8380395  47.7552786  92.1472908  53.2151766  48.2014137  93.0671917
  52.6694642  48.5688231  91.4422622  51.5265326  47.0670935  92.4322964
  51.0413688  46.3298948  91.5358303  51.0460597  47.1298663  93.5766391
  54.8724499  44.5105255  91.6472360  55.9991435  44.3530836  92.1359293
  54.5666155  43.7704471  90.5766400  53.7020171  43.9259409  90.0601201
  55.3644427  42.6758924  89.9892083  56.1855520  42.5643735  90.6979894
  54.6033521  41.2748014  89.8905153  53.8321911  41.3920809  89.1295787
  55.4085914  40.0515176  89.4117893  54.7616653  39.1734330  89.3954546
  55.7914087  40.2379319  88.4087285  56.2420694  39.8744614  90.0919307
  54.1233613  40.9779984  91.3598638  53.5874424  40.0292615  91.3837647
  54.9883726  40.9241083  92.0209407  53.4600649  41.7766144  91.6950951
  55.9047107  43.0178253  88.6120449  55.1810282  43.6131644  87.8499881
  57.1793300  42.5626248  88.3399580  57.6945272  41.9589834  88.9807213
  57.9133472  42.8789083  87.1500585  57.2102576  43.2451376  86.4014310
  58.9686734  43.8980560  87.5719168  59.5668133  44.1834958  86.7065460
  58.4785992  44.7805491  87.9820534  59.6167371  43.4584678  88.3314688
  58.6085311  41.6979451  86.5024019  59.1071962  40.8300408  87.2897323
  58.7199240  41.7423949  85.1774459  58.2613033  42.4695598  84.6288154
  59.4689955  40.8190494  84.3469210  60.1017047  40.2428262  85.0221191
  58.5311544  39.8042966  83.6574727  58.0941373  39.1669979  84.4260386
  57.7106609  40.3556749  83.1970806  59.1805822  38.8819654  82.5640978
  59.3244049  39.4947278  81.6737743  60.5019189  38.2789101  82.9964701
  60.8955221  37.6525542  82.1956922  61.2114852  39.0762816  83.2163908
  60.3492593  37.6719029  83.8896643  58.2541691  37.6584831  82.4068108
  58.6647841  36.9865989  81.6541135  58.1780079  37.1354704  83.3586664
  57.2643275  37.9899309  82.0947438  60.5100037  41.4603657  83.4404024
  60.1180849  42.1092745  82.4266050  61.8077635  41.4379974  83.7057040
  62.1562963  41.1096215  84.6050389  62.8877415  41.8461082  82.8265220
  62.4799312  42.6374877  82.1990336  64.1306660  42.5345720  83.4895458
  64.5441626  41.8271992  84.2089624  65.1875885  42.8416707  82.4118115
  66.0500610  43.3206987  82.8749207  65.5006644  41.9139616  81.9342066
  64.7605657  43.5098698  81.6631103  63.7909424  43.7570187  84.3180872
  64.7044589  44.1749133  84.7411811  63.3093997  44.5020109  83.6856675
  63.1137061  43.4732298  85.1232396  63.3289612  40.6000411  82.0419036
  64.0019621  39.7209483  82.6217457  62.8234848  40.4934700  80.8046017
  62.0481807  41.0656735  80.4686745  63.3382386  39.5341319  79.7953237
  63.5229201  38.5783398  80.2860504  62.2978977  39.3401804  78.7157211
  62.0136665  40.2621868  78.2087958  62.8351408  38.4288647  77.6149167
  62.0737397  38.3004549  76.8452593  63.7251863  38.8769241  77.1727797
  63.0899816  37.4580460  78.0394332  61.1969621  38.7504202  79.4215455
  60.4591501  38.5856992  78.7979839  64.6972683  39.9804841  79.2078068
  64.8364538  41.1245526  78.6995848  65.7473499  39.1983773  79.4034932
  65.6705285  38.3284447  79.9295430  67.1060962  39.4329624  78.9300339
  67.5659918  38.4640254  78.7312538  67.0459216  39.9596021  77.9771893
  68.0562985  40.2334831  79.8640289  68.6094513  41.2521149  79.5928921
  68.1710997  39.7103383  81.1425135  67.9428586  38.7449864  81.3827253
  68.6352743  40.5122554  82.2689895  68.2992666  41.4944720  81.9322568
  68.0207175  40.0557645  83.6396217  68.4035410  40.6897634  84.4394737
  66.9350448  40.1393299  83.5978466  68.2979606  39.0196485  83.8342687
  70.1832902  40.5741281  82.5419309  70.6766937  41.5085008  83.1678626
  71.0121354  39.6172500  82.0272702  70.6988679  38.8457714  81.4377772
  72.4536096  39.6333168  82.2951158  72.6606513  40.0231068  83.2912237
  72.9900599  38.1820138  82.3513450  73.0087612  37.8063083  81.3280624
  74.3744719  38.0923972  82.9824586  74.7014948  37.0528527  82.9979696
  75.0784955  38.6865876  82.4013084  74.3335617  38.4735455  84.0035678
  72.1715454  37.4658813  83.2472179  72.2139018  37.8832264  84.1326023
  73.2034757  40.6654184  81.4751241  74.3950135  40.9240887  81.6452930
  72.5553166  41.2700979  80.5065985  71.7220599  40.8425785  80.1024210
  72.8498159  42.5468664  79.8659641  73.6673416  42.4023591  79.1583626
  71.5865658  43.0286769  79.1253621  71.4175462  42.3619290  78.2807408
  70.7383472  42.9115371  79.7986679  71.5785569  44.3500751  78.6426863
  72.3926037  44.5126039  78.1219383  73.3366551  43.6144014  80.8784290
  72.8433982  43.6529584  82.0247697  74.2553195  44.4818088  80.4671773
  74.7137435  44.4301671  79.5579195  74.7122737  45.6493793  81.3332820
  75.0410729  45.2668335  82.2995534  75.5763718  46.1201623  80.8659554
  73.6072551  46.7267337  81.5612151  73.5124790  47.3558570  82.6123180
  72.7786130  46.9298134  80.4839608  73.0286002  46.6507676  79.5344928
  71.4547794  47.5650656  80.5776844  71.5487843  48.5490692  81.0338876
  70.8881233  47.8480035  79.2229114  70.9477065  46.9177236  78.6595876
  69.4659685  48.2770616  79.3414680  69.0647631  48.4808163  78.3487046
  68.8847613  47.4844659  79.8123006  69.4080706  49.1798208  79.9484235
  71.7051759  48.9009993  78.4232910  71.6623353  49.8471893  78.9620586
  72.7486765  48.5865243  78.4130842  71.2641035  49.1557787  76.9650402
  71.9100957  49.9077049  76.5159281  71.3357818  48.2285417  76.3957995
  70.2326943  49.5102497  76.9541584  70.5444607  46.7792273  81.5242716
  69.9881565  47.4232948  82.4490592  70.3908433  45.4515565  81.4151567
  71.0213807  44.8638873  80.8699450  69.2975056  44.6994285  82.0698617
  68.3604726  45.2465224  81.9695615  69.1606107  43.7391759  81.5721999
  69.6147510  44.4700494  83.5817964  68.6946224  44.3477830  84.3929275
  70.8773665  44.4571759  83.9476659  71.6146118  44.4232908  83.2424348
  71.4584017  44.4853483  85.3327139  71.0417647  43.6370695  85.8754070
  73.0402579  44.1940439  85.3994247  73.2447922  43.2775714  84.8457287
  73.5603114  45.0014257  84.8836780  73.6409988  44.0535845  86.8010595
  73.4820113  44.9427410  87.4116512  72.9608795  42.8945387  87.4945040
  73.3739475  42.7768434  88.4959002  71.8902964  43.0894286  87.5638582
  73.1264065  41.9808747  86.9238559  75.1480813  43.8530987  86.6515954
  75.6015997  43.7494396  87.6374367  75.3401780  42.9514096  86.0688899
  75.5816048  44.7140592  86.1420336  71.0233926  45.7547575  86.0568787
  70.3851823  45.6789902  87.1019259  71.1883706  46.8895103  85.3888727
  71.6230593  46.9319534  84.4667783  70.7733868  48.1736632  85.8904044
  71.1100518  48.1827826  86.9271140  71.3662439  49.2377038  84.9867357
  72.4404844  49.0651730  84.9451697  70.9749603  49.0656311  83.9836540
  71.1577057  50.7107508  85.3060178  71.8035189  51.3067466  84.6606953
  70.1299001  50.9826231  85.0667479  71.4432508  51.0771174  86.7751145
  72.1705433  50.2239149  87.4219735  71.0777261  52.1667483  87.2017916
  69.2551182  48.4541176  85.9000489  68.7354211  49.0035146  86.8325943
  68.4984196  47.9021659  84.9316983  68.9124747  47.4209448  84.1340097
  67.0129211  47.9116420  84.8814936  66.5834845  48.9104467  84.9621635
  66.5436158  47.3608342  83.4978450  67.1687627  46.4791386  83.3619897
  65.0065195  46.8601813  83.4277606  64.7872050  46.4978517  82.4225816
  64.8526404  46.0533004  84.1438386  64.3411890  47.6896351  83.6662434
  66.7763192  48.3901989  82.3603601  66.2945979  49.3304190  82.6252054
  67.8434037  48.5921049  82.2726879  66.2527855  47.9267090  81.0351279
  66.4462764  48.6904910  80.2820733  66.7516085  47.0003864  80.7504546
  65.1789680  47.7527988  81.1084214  66.5403444  47.0777126  86.0715167
  65.6553792  47.5546077  86.8427840  66.9868391  45.8541654  86.1820646
  67.6215408  45.4234934  85.5107696  66.6118318  44.9860845  87.2880197
  65.5242346  44.9544323  87.2210789  67.1113743  43.5302963  87.1404883
  66.7914084  42.9466094  88.0043838  66.6944364  43.0917826  86.2330773
  68.2000137  43.5225169  87.0806111  66.9501534  45.5613683  88.6986059
  66.1360601  45.6430946  89.5832292  68.1624063  46.1770306  88.8845121
  68.9181541  46.1513549  88.1996188  68.4900330  46.9540009  90.1303864
  68.3435726  46.2574962  90.9555486  69.9586094  47.4817076  90.0057055
  70.1728713  47.7045757  88.9611951  70.0505972  48.4170432  90.5560863
  70.9834535  46.4972000  90.5236590  70.6435911  46.1277804  91.4910055
  71.0086959  45.6425815  89.8462487  72.4154512  47.0267305  90.6850255
  72.4577385  47.6937792  91.5463267  73.0857709  46.1925337  90.8937484
  72.9033286  47.7656072  89.4558822  72.3871997  48.6145183  89.2255019
  73.8991611  47.4727338  88.6362626  74.8692523  46.7044303  89.0229217
  74.8686384  46.3191625  89.9674654  75.6314847  46.4855040  88.3832616
  73.8414494  48.0003728  87.4152859  73.0553662  48.5973642  87.1551566
  74.5811499  47.8101662  86.7399142  67.5846830  48.1367999  90.4348789
  67.0682381  48.2655419  91.5701716  67.4174368  49.0356662  89.4468420
  67.9173595  49.0018551  88.5580294  66.4588228  50.1846877  89.5758846
  66.6126660  50.6948112  90.5269951  66.7703173  51.0693714  88.3322272
  67.7852139  51.4500620  88.4438384  66.7691624  50.4204596  87.4564166
  65.8657233  52.2549186  88.0272258  66.1120713  52.6847187  87.0563565
  64.8236937  51.9376553  87.9797539  66.0648181  53.3010881  89.1527909
  65.8607861  52.8362223  90.1175517  67.1069353  53.6216722  89.1672176
  65.1679692  54.5138932  88.9797092  64.2371973  54.4411207  89.3898816
  65.4277033  55.6038206  88.3891208  66.4428150  55.6931430  87.6315755
  67.0495634  54.8863948  87.4958620  66.6498085  56.5730750  87.1578987
  64.5859871  56.5774351  88.3747912  63.6866013  56.4805269  88.8443394
  64.8192334  57.4461781  87.8919476  64.9744431  49.8210799  89.6879170
  64.3819839  50.4822928  90.5141961  64.4197768  48.7560512  89.1318776
  64.8694111  48.2090838  88.3975523  63.0950624  48.2563491  89.5222784
  62.4004215  49.0871166  89.3960472  62.7777734  47.0391369  88.6455752
  63.7109830  46.5352764  88.3914615  62.1835795  46.3336414  89.2263742
  62.0075664  47.3770001  87.3186888  61.0496861  47.6742476  87.7447482
  62.5073907  48.5560575  86.4800510  61.8782849  48.6674617  85.5961764
  62.4637286  49.4699116  87.0742924  63.5364147  48.3734540  86.1707808
  61.8658178  46.1920900  86.3781197  61.3230933  46.5000086  85.4841856
  62.8551275  45.8304855  86.0961779  61.3165590  45.3941993  86.8779374
  62.9910418  47.7618711  91.0797127  61.9570128  48.0460892  91.7738676
  64.0976664  47.0851760  91.5009995  64.8862279  46.7253485  90.9630511
  64.0575020  46.8908846  92.9846114  63.1985150  46.2660188  93.2263782
  64.9481180  46.3365080  93.2835917  63.9772814  48.1933548  93.8451716
  63.0260553  48.3619039  94.6044988  64.8209272  49.2412400  93.6259160
  65.5307360  49.2277486  92.8947098  64.8150527  50.5101244  94.4071209
  64.9508737  50.2591016  95.4598535  65.9186390  51.4162911  93.8908961
  65.7481891  51.5760288  92.8254803  65.8109188  52.3844567  94.3798630
  67.3571249  50.9633036  94.0689231  67.5305064  50.0833328  93.4494075
  68.0220913  51.7456855  93.7029908  67.7371780  50.6206706  95.5717796
  67.3342383  51.3954353  96.2243030  67.2551378  49.6848808  95.8537569
  69.2844814  50.4955243  95.8223662  69.6727575  49.6366459  95.2745331
  69.7891511  51.3782909  95.4303200  69.5990365  50.3464783  97.2562416
  70.6283074  50.2662429  97.3780317  69.2513136  51.1761061  97.7756734
  69.1387638  49.4899684  97.6252140  63.4812169  51.2773056  94.1967626
  63.0242523  51.8820888  95.1747508  63.0050351  51.2462659  92.9588422
  63.5360335  50.9098308  92.1552882  61.6561735  51.6979959  92.6392467
  61.4817802  52.6667831  93.1069790  61.5692082  51.8684257  91.1607673
  61.6972732  50.8992994  90.6784696  60.5749639  52.2263676  90.8978249
  62.6299416  52.8549469  90.6163610  63.5084394  52.8227778  91.2614283
  62.9480072  52.5238558  89.6280727  62.1122900  54.3469353  90.5207659
  62.9845258  55.2794879  90.4524620  60.8851787  54.5305104  90.5576616
  60.5061116  50.8625449  93.2937930  59.3713810  51.3065756  93.0651918
  60.7281051  49.8052411  94.1050618  61.5998018  49.2792446  94.0619923
  59.8212231  49.2737771  95.1078146  60.3682049  49.1082453  96.0371098
  59.0459979  50.0093032  95.3202978  59.1705170  47.9644481  94.6627023
  58.1886896  47.6371400  95.2633852  59.5898300  47.3081441  93.5634073
  60.4885666  47.5103347  93.1248312  58.8492734  46.2484884  92.8642013
  57.8011057  46.3754223  93.1344018  58.9695939  46.3328463  91.3407539
  60.0280421  46.3839029  91.0902727  58.5870923  45.4015862  90.9227386
  58.2528472  47.5032122  90.6313347  57.4821981  47.8069675  91.3402754
  59.0931829  48.7435840  90.4346737  58.5027447  49.5071289  89.9289957
  59.4185920  49.1209042  91.4050330  59.9661864  48.4997518  89.8294296
  57.5343665  47.0658037  89.3320653  57.0480003  47.9295411  88.8765668
  58.2622469  46.6499891  88.6354959  56.7842456  46.3105657  89.5671864
  59.4075595  44.8830297  93.2861316  60.5444852  44.7311750  93.6744084
  58.5976266  43.8661816  93.2071879  57.5786011  43.9042960  93.1729658
  59.2293822  42.5009743  93.1609629  59.9910890  42.4524556  93.9396203
  58.1925197  41.3419181  93.3940036  57.3320895  41.4606664  92.7350503
  58.6404413  40.3744986  93.1621225  57.7436557  41.3947586  94.9036088
  58.6020398  41.2066998  95.5492599  57.3777595  42.3926807  95.1422736
  56.6410597  40.3557388  95.1923013  56.7959715  39.4694027  94.5758347
  56.6968346  40.0336905  96.2314995  55.2866687  40.9457031  94.9093458
  55.2726383  41.9175922  94.5973190  54.1147785  40.3517374  95.0201904
  53.8719487  39.1649002  95.3988015  54.6389441  38.5467630  95.6624374
  52.9092746  38.8297481  95.4386170  53.1087757  41.0361543  94.6470585
  53.2412580  41.9816374  94.2903452  52.1725476  40.6390410  94.7048839
  59.7648817  42.3097320  91.7220612  59.3214272  42.7879415  90.7202399
  60.8306363  41.4991772  91.6618361  61.0725959  40.8619257  92.4207174
  61.7690286  41.4196656  90.5273687  61.3495687  41.9075181  89.6482170
  63.0689387  42.2361834  90.8125484  63.5161078  41.8365710  91.7226810
  63.9704977  42.1069878  89.5777318  64.8928112  42.6664431  89.7396998
  64.2090788  41.0559492  89.4092099  63.4528912  42.5063087  88.7059036
  62.8054801  43.7813168  91.0486075  63.7512242  44.2866001  91.2404900
  62.3381885  44.2101799  90.1619122  62.1440979  43.9115878  91.9049475
  61.9625697  39.9643458  90.1078484  62.4481206  39.0364779  90.7261918
  61.5922796  39.6710833  88.8495567  61.0697037  40.3373866  88.2826031
  61.8588387  38.4321670  88.1301279  62.4190305  37.7723982  88.7916055
  60.5582889  37.6387867  87.7983885  59.8236459  37.8390478  88.5793240
  60.1456882  38.0249268  86.8670477  60.7181047  36.1681146  87.6681597
  60.9456339  35.6457447  86.3779581  61.0875288  36.2959497  85.5284180
  60.9814551  34.2830319  86.2417236  61.1134196  33.8432488  85.2640674
  60.8467619  33.4526669  87.3756703  60.8591999  32.3834472  87.2325607
  60.7003265  33.9413764  88.6648486  60.6004147  33.2728794  89.5077754
  60.6835149  35.3526648  88.8373957  60.6458372  35.7935734  89.8229149
  62.7194147  38.6857787  86.9579552  62.5204547  39.5685380  86.0997287
  63.8290464  37.9378032  86.8703010  64.0456814  37.2114808  87.5530508
  64.8806736  38.0529171  85.7953320  64.5544225  38.8625895  85.1413114
  66.2408046  38.4345911  86.3836103  66.8642927  37.9586631  85.6256696
  66.3926851  39.9603911  86.5375752  67.3724533  40.1889981  86.9593136
  66.2981394  40.4368107  85.5613770  65.6157887  40.3385954  87.2022138
  66.6923151  37.8833791  87.7118862  67.6826311  38.2741712  87.9502885
  65.9879887  38.1812950  88.4877285  66.7351161  36.7961704  87.6586301
  64.9761696  36.8496229  84.9291044  64.7117195  35.6786728  85.3154110
  65.3583472  37.0079978  83.6386833  65.6668749  37.9157136  83.2903538
  65.3972282  35.9671952  82.5699323  65.5481505  34.9766494  83.0000494
  64.0707637  36.0190416  81.8528071  63.2643424  35.7923452  82.5498247
  63.8926111  37.0260450  81.4752619  64.0528021  34.8260496  80.4698483
  64.2365207  33.6236021  80.9317927  66.5664119  36.1827011  81.6298999
  66.8230902  37.3225194  81.2688401  67.2529136  35.1999639  81.1918696
  67.0242598  34.2520097  81.4871379  68.4086852  35.1913969  80.2592119
  68.1254389  35.6649135  79.3194462  69.5488032  35.9189221  80.9272646
  70.4130017  35.9273390  80.2625845  69.2480915  36.9429173  81.1451169
  69.8098956  35.4111887  81.8550597  68.8686874  33.7121922  79.9893996
  68.3096852  32.8106233  80.6428310  69.7357079  33.4422292  78.9974569
  70.2612435  34.1540343  78.4893798  69.9911286  32.0774840  78.5643896
  68.9972040  31.6336878  78.5216909  70.7286671  32.0741927  77.1986935
  71.7187101  32.5145491  77.3198513  70.8766605  31.0456091  76.8693013
  69.9231386  32.8786368  76.0839394  69.0294708  32.3192747  75.8056811
  69.5883630  33.8315557  76.4937527  70.7944846  33.1376428  74.8057876
  71.2601525  32.1992793  74.5022809  70.1408515  33.4479520  73.9908962
  71.7928927  34.1024226  74.9734342  72.0747524  34.2552297  75.9412485
  72.4259033  34.8398859  74.1006780  72.2697665  34.6577153  72.8199461
  71.6448311  33.9266785  72.4814882  72.7739057  35.2444864  72.1560897
  73.3846743  35.6681761  74.4893251  73.6341441  35.7318224  75.4781227
  73.8742529  36.2414331  73.8033497  70.8347615  31.2397707  79.5017637
  70.5594921  30.0913673  79.7443065  71.9253823  31.8460075  80.0704279
  72.0819488  32.8529059  80.0212258  72.9584781  31.1477073  80.7882300
  73.0964816  30.1643201  80.3384379  73.8978774  31.6886925  80.6677304
  72.6809396  30.9740429  82.2714748  72.4607655  32.0071559  82.9260126
  72.5141300  29.8252054  82.7882570  72.6503825  28.9539639  82.2768747
  72.1037393  29.6422939  84.1833221  71.1510330  30.1634418  84.2799319
  71.7764219  28.1397586  84.5582621  71.0944163  27.7379848  83.8090223
  72.6976667  27.5607532  84.4954136  71.1632717  27.9170623  85.9334498
  71.7673224  28.4641308  86.6568350  70.1746062  28.3760576  85.9328165
  71.0029388  26.4218800  86.4700838  71.1503363  26.2355958  87.7440720
  70.9945322  25.5115300  85.6340596  73.0746352  30.3306760  85.1844122
  72.6500905  31.1538147  85.9725846  74.3776133  30.1071564  85.0765673
  74.7946583  29.5099401  84.3637526  75.3482189  30.7232419  86.0045593
  75.0037152  30.5417607  87.0233692  76.7713748  30.0546035  85.8339906
  76.6580984  28.9848138  85.6641339  77.2673267  30.4661416  84.9538695
  77.6357029  30.2894652  87.0641794  78.6297446  29.8788029  86.8837803
  77.7564003  31.3619392  87.2139046  77.0742890  29.6779592  88.3221986
  76.1636977  28.7901608  88.2821753  77.4784532  30.1312277  89.4081927
  75.4232931  32.3271204  85.8091627  75.6563524  32.9946260  86.8078267
  75.2694808  32.9271433  84.5994388  75.2107707  32.3976292  83.7286700
  75.1689051  34.4032967  84.3965425  76.0036267  34.8956331  84.8944592
  75.2534126  34.6291221  83.3333651  73.8117173  34.9849609  84.9478601
  73.8363612  36.0123812  85.6378681  72.6879191  34.2471776  84.7819682
  72.6454329  33.4335009  84.1674061  71.4042579  34.5338276  85.4650852
  71.2011574  35.5970199  85.3368154  70.2838872  33.7147763  84.8082787
  70.3737044  33.8303748  83.7281979  70.4624739  32.6622676  85.0322176
  68.7806585  34.0571256  85.2174903  68.6425448  33.7966202  86.2666187
  68.4664830  35.5684925  85.1043755  67.4317296  35.7479898  85.3938194
  69.1300450  36.1272839  85.7638482  68.6183750  35.8952313  84.0760071
  67.8474393  33.2473211  84.3698003  66.8169304  33.4746522  84.6435987
  68.0072714  33.4898000  83.3190470  68.0397190  32.1853594  84.5303885
  71.4430446  34.3435279  86.9894804  70.7591890  35.0867620  87.6773329
  72.3232358  33.4695448  87.5298939  72.8576511  32.7859901  86.9945031
  72.5762630  33.4525152  88.9997501  71.6242613  33.5986623  89.5098957
  73.2515303  32.1269543  89.3702200  72.6710525  31.3221247  88.9188242
  74.2348906  32.1134245  88.8999635  73.4383551  31.7920677  90.8345958
  74.0988543  32.5240444  91.2999797  72.4813402  31.8516938  91.3535002
  74.0555013  30.3199245  90.9933562  74.7670977  30.1344251  90.1890113
  74.6089571  30.2570681  91.9304116  73.0327116  29.3105600  90.9719782
  72.3079035  29.4015921  91.6823033  72.9066268  28.2904204  90.1609035
  73.7452460  27.9928756  89.2434829  74.5781777  28.5677367  89.1072293
  73.5830379  27.1818491  88.6472692  71.7892382  27.6403500  90.0994000
  71.0024743  27.9216570  90.6836771  71.6967039  26.8463239  89.4659212
  73.6048883  34.5540170  89.3788115  73.4622369  35.1757071  90.4517886
  74.5355970  34.9142792  88.5207681  74.6980312  34.4618529  87.6214024
  75.4447615  36.0555537  88.8264469  75.9404790  35.8011229  89.7633769
  76.5457016  36.2407342  87.7573688  76.1003640  36.5802307  86.8216853
  77.5575166  37.2214045  88.3301188  78.3576186  37.3828393  87.6070484
  77.0651418  38.1690544  88.5444992  77.9777848  36.8148419  89.2503447
  77.2495122  34.9982099  87.5557832  76.6299893  34.3238549  87.2081221
  74.6913147  37.3317161  89.0319886  74.8313139  38.0595267  90.0017518
  73.8114669  37.6103363  88.0546404  73.7660585  37.0827475  87.1821206
  72.8134330  38.7147370  88.1371980  73.4007515  39.6271928  88.2357671
  71.9586155  38.7061447  86.8996681  71.6281197  37.6750472  86.7730315
  70.7565346  39.6799844  86.9966757  70.1742584  39.6323988  86.0768802
  70.1264525  39.3961161  87.8401323  71.1226801  40.6963416  87.1423588
  72.7245497  39.2421602  85.7969316  72.2746543  40.0361582  85.4410435
  71.8591607  38.6477238  89.3786175  71.7114419  39.6221399  90.1449178
  71.4081978  37.4687802  89.6901530  71.6674065  36.6289384  89.1732506
  70.4942087  37.2019169  90.7993232  69.7420851  37.9889794  90.7612269
  69.8823366  35.7863169  90.5823736  69.4465055  35.7356961  89.5844780
  70.6803245  35.0443138  90.6193898  68.8114596  35.4165865  91.6121992
  69.1710325  35.7042734  92.6014345  67.5012955  36.0741425  91.4889096
  66.8412980  35.7201939  92.2802729  67.6250646  37.1528036  91.5744417
  67.0649907  35.8348253  90.5190879  68.5666561  33.9207164  91.3015485
  67.8095411  33.5269996  91.9782910  68.2241493  33.8145692  90.2716765
  69.4956657  33.3647432  91.4328324  71.0376750  37.3681085  92.2063764
  70.3819357  37.8687680  93.0979848  72.3682752  37.0247227  92.3638071
  72.8999344  36.5063673  91.6641664  73.1303840  37.3683844  93.5378916
  72.4351582  37.1514799  94.3485830  74.3307743  36.5052205  93.7396823
  74.9759806  36.5428151  92.8622637  74.9178302  36.8660257  94.5831112
  73.8804659  35.1187494  93.9842759  73.3650753  35.0531694  94.9425120
  73.1684065  34.8120046  93.2187190  75.1142708  34.1829513  93.9738687
  74.7793502  33.1467521  94.0025396  75.6591385  34.3174480  93.0399013
  76.0510587  34.4367826  95.1385462  76.3526798  35.4840909  95.1348673
  75.5163874  34.2624391  96.0724931  77.2695042  33.5752198  95.1029614
  77.8708275  33.7920523  95.9219595  76.9884326  32.5747008  95.1351600
  77.7977811  33.7581571  94.2271133  73.4581964  38.8426493  93.6981905
  73.3273938  39.4432683  94.7676819  73.6621935  39.5060732  92.5350442
  73.6099838  39.0681108  91.6147365  73.9812983  40.9362220  92.5047328
  74.7602931  41.1832605  93.2254046  74.4736131  41.2657526  91.1060360
  75.1924351  40.5065984  90.7988193  73.6321206  41.2082904  90.4146380
  75.1461500  42.6871162  90.9736980  75.2326424  42.9310054  89.9144065
  74.4802194  43.4279358  91.4174212  76.5299756  42.8295562  91.6185406
  76.6451208  43.2081470  92.7981911  77.5234449  42.3306182  91.0653682
  72.7644127  41.7573677  92.9009714  72.8343894  42.7604696  93.6362109
  71.5643817  41.1821588  92.6656323  71.4620639  40.3543752  92.0793598
  70.2836344  41.6644146  93.2125621  70.4023891  42.7456318  93.1389004
  69.1182025  41.0715000  92.3898499  69.1776006  39.9842819  92.4401718
  68.1791195  41.3613931  92.8618215  69.0707529  41.4880905  90.9189685
  70.0645071  41.2991316  90.5120831  67.9411156  40.6575121  90.2018936
  67.8931511  40.9412532  89.1507601  68.1651747  39.5937165  90.2801312
  66.9814507  40.8622159  90.6763568  68.7525103  42.9964141  90.6993725
  68.7366591  43.2125390  89.6308446  67.7793903  43.2298986  91.1320262
  69.5196060  43.6041733  91.1814296  69.9546697  41.4035287  94.7096217
  69.4845010  42.3050057  95.3851430  70.2355212  40.2718715  95.3074312
  70.4462748  39.4384066  94.7580435  70.3042194  39.9798334  96.7844407
  69.4249258  40.2615647  97.3647714  70.4614462  38.3983319  96.8661805
  71.2989667  38.0915587  96.2405471  70.7080224  38.1161145  97.8890189
  69.2393751  37.6602874  96.4388573  69.0144505  37.9172433  95.4035107
  69.4440953  36.5901515  96.4651591  68.0148633  37.9534280  97.3004013
  68.2360139  37.6885059  98.3340033  67.8125852  39.0247431  97.2810276
  66.8149997  37.2318555  96.8672150  66.9441315  36.5652751  96.1073481
  65.5912975  37.3381544  97.3403545  65.3863703  37.9569894  98.4500360
  66.1707719  38.3617851  98.9602154  64.4390709  38.0417035  98.8188898
  64.5775206  36.8769956  96.7429079  64.6879577  36.3960971  95.8506080
  63.6517209  36.9879419  97.1534461  71.4082866  40.8201983  97.4188825
  71.2606406  41.1264725  98.5619988  72.5430933  41.1215751  96.8439472
  72.9027059  40.7048623  95.9850230  73.4214342  42.1852396  97.4940058
  73.5053820  42.0478032  98.5726452  74.8013065  42.0356729  96.8274817
  75.1105952  40.9935765  96.9116501  74.6915102  42.2508725  95.7642933
  75.9435376  42.9284714  97.3894030  75.7833729  43.9708352  97.1140516
  75.9607534  42.8849634  98.4781986  77.3174491  42.4035797  96.7925912
  77.5906588  41.1640745  96.6243398  78.2105437  43.2520553  96.4807951
  72.8014542  43.6230360  97.3550729  72.8271956  44.2954931  98.4004566
  72.0910370  43.9743476  96.2601310  71.9813721  43.3896177  95.4317256
  71.3951254  45.2973572  96.1946667  72.1574737  45.9740509  96.5822139
  71.0390389  45.8178061  94.7508023  70.5384832  46.7831943  94.8249742
  71.9543717  45.9277603  94.1681418  70.3792728  45.1040902  94.2587748
  70.1107184  45.3706731  97.1168048  69.5008804  46.4554192  97.1683394
  69.8125961  44.2664111  97.7569518  70.3731343  43.4172017  97.6928402
  68.6475079  44.1370484  98.6272201  68.8365725  43.3144340  99.3176916
  68.5740985  45.0447026  99.2246615  67.2631461  43.8920925  97.9569602
  66.2578492  44.1755732  98.6271179  67.1831384  43.4189065  96.7312944
  67.9808854  43.0702964  96.2011580  65.8797100  43.3525992  96.0043267
  65.2541758  44.1904865  96.3144252  66.1482277  43.3537543  94.4968753
  66.6520511  42.4080280  94.2959482  64.8841956  43.4805609  93.6621351
  65.1444964  43.4746571  92.6043755  64.2191536  42.6438931  93.8771374
  64.3798988  44.4154130  93.9060241  66.9850166  44.6383788  94.1090329
  67.1757402  44.6390772  93.0355829  66.4219854  45.5333379  94.3774165
  67.9325787  44.6311235  94.6462935  65.2342822  41.9683677  96.2895866
  65.9743836  41.0421604  96.5055273  63.9643125  41.8429418  96.4073233
  63.3538683  42.6373931  96.5971054  63.2421017  40.5852287  96.2896619
  63.7103025  39.8139773  96.8995174  61.8073417  40.7284997  96.8343164
  61.8617675  40.9696015  97.8956308  61.3307949  41.5748140  96.3387569
  60.9222059  39.5018826  96.6590278  59.8887760  39.7587729  96.8895111
  60.9450846  39.1774334  95.6188916  61.3868243  38.3556595  97.5699824
  60.5424768  37.4603754  97.7835311  62.5701045  38.2729758  97.8625221
  63.2967828  40.1360640  94.8717915  62.5587039  40.6114591  93.9737566
  64.2700680  39.2630832  94.5984825  64.8447707  38.8522017  95.3340797
  64.6385424  38.7917668  93.2832695  63.7864171  39.0660566  92.6609167
  65.9724120  39.4879933  92.8584977  66.2645727  39.1419891  91.8672391
  65.8293116  40.5678630  92.8381002  66.7568880  39.2400850  93.5741561
  64.7438786  37.2950247  93.0546976  65.1591419  36.6090467  93.9718983
  64.2827534  36.8472182  91.9130298  63.9226460  37.4930230  91.2098341
  64.1934178  35.3905877  91.4346580  65.0819134  34.8692256  91.7911772
  62.9729450  34.6869448  91.9989642  62.6565001  35.1849444  92.9152957
  62.1473485  34.7646027  91.2923673  63.2564866  33.2236966  92.2884624
  64.2547339  32.7378923  91.7942990  62.4861151  32.5201013  92.9574406
  64.1308072  35.3555514  89.8974073  63.8890594  36.3842746  89.3101882
  64.3091105  34.1730584  89.2966475  64.4538566  33.2808506  89.7675984
  64.2997157  34.1381328  87.8494047  63.3560775  34.5606296  87.5018126
  65.0939866  34.7891898  87.4848070  64.4741257  32.7639992  87.2113647
  64.8556887  31.8471579  87.8953962  64.2497596  32.6388111  85.8947579
  64.0232871  33.4339434  85.2970428  64.3018184  31.4053309  85.1926126
  64.9201333  30.7453088  85.8000600  62.8873776  30.8352602  85.0077426
  62.2233915  31.6619552  84.7518782  62.9061771  30.1646600  84.1493757
  62.2458344  30.0563598  86.2186675  62.1680040  30.7292134  87.0721542
  61.2299769  29.7608232  85.9522676  63.0063039  28.8446661  86.6297744
  64.0073389  29.1481913  86.9344930  62.5244117  28.4101014  87.5043346
  63.1179090  27.8418478  85.6209108  62.6927451  28.0577897  84.7193480
  63.7120624  26.6588039  85.7230150  64.0228319  26.2111115  86.8720845
  63.8147452  26.7604054  87.7056209  64.4791691  25.3037578  86.9593614
  64.0722267  25.9711725  84.6949421  63.9048266  26.3317004  83.7565097
  64.5260695  25.0672739  84.8197345  64.9149054  31.5267353  83.8565584
  64.5963467  32.4677031  83.1216638  65.8033965  30.6062311  83.5240894
  66.1350811  29.9017448  84.1815148  66.4257983  30.4838778  82.1642426
  67.0070071  31.3993138  82.0539278  67.3699482  29.1991559  82.0433663
  67.6370689  29.2697041  80.9886785  68.6173985  29.1818413  82.9117224
  69.1701081  28.2579740  82.7369492  69.2471531  30.0339018  82.6615911
  68.3295664  29.2384198  83.9618099  66.7225082  27.9894177  82.3969718
  67.3497297  27.2422678  82.3017416  65.3833549  30.3862636  81.0257337
  64.2082243  30.0723473  81.2450274  65.8327769  30.9030523  79.8653725
  66.6646679  31.4821720  79.7496632  65.0446159  30.6068893  78.6186731
  64.6847017  29.5789397  78.6088367  63.9376869  31.6328224  78.6063639
  63.4576832  31.6461186  79.5855531  64.3738986  32.6202966  78.4516468
  62.6776904  31.3380884  77.3355402  62.3221382  32.4706318  76.8057072
  65.9171923  30.8342843  77.3711595  66.7523674  31.6929540  77.2859673
  65.4717154  30.3504922  76.1751283  64.8880850  29.5152621  76.1418798
  65.7059351  30.8624200  74.8699075  66.1292010  31.8622485  74.9580681
  66.7388017  29.9692424  74.1333857  67.7149185  30.1031575  74.5999779
  66.4608019  28.9244845  74.2708479  66.8650139  30.2438708  72.6677641
  66.5354289  31.3382023  72.1954586  67.3810937  29.3220899  71.9941193
  64.3892354  31.0304544  74.0702215  63.7126789  30.0596139  73.8054109
  64.0939452  32.2864467  73.7606976  64.7286085  33.0626345  73.9447308
  62.8472773  32.6977624  73.1315895  62.0676472  32.2532781  73.7507772
  62.6832501  34.2541408  73.1267206  61.6502155  34.4410706  72.8357837
  62.8669940  34.8995175  74.4429657  62.7357820  35.9774810  74.3408842
  62.1317988  34.5082314  75.1448791  63.8709613  34.6895612  74.8131077
  63.6722358  34.8627901  72.1404341  63.5614563  35.9469485  72.1349161
  64.6891174  34.6042337  72.4388509  63.4769419  34.4730921  71.1416480
  62.6542037  32.1536433  71.7089203  61.5900813  32.3433227  71.0679799
  63.6690949  31.4825543  71.1665370  64.5712330  31.4089532  71.6380736
  63.6609976  30.8084101  69.9315871  63.2843373  31.5587426  69.2345907
  65.0341696  30.3564116  69.4104911  65.6030318  29.9138958  70.2277023
  64.8962204  29.5776864  68.6598191  65.8311481  31.5152306  68.8030776
  65.3200278  31.8431307  67.8978081  65.8079492  32.3491905  69.5035616
  67.2791102  31.2300422  68.4522265  67.3072070  30.5138382  67.6312625
  67.7391585  32.1488678  68.0903540  68.0872219  30.7026048  69.5744118
  67.6649650  30.7647513  70.5000309  69.2910058  30.1598369  69.5184930
  70.1192828  30.2761538  68.4864750  69.8399208  30.8147630  67.6657344
  71.0362104  29.8282611  68.5139741  69.7051560  29.4693934  70.4899620
  69.1120305  29.3336529  71.3090014  70.6323011  29.0470574  70.4564125
  62.7458751  29.5397359  70.0000197  62.6318821  28.8532543  68.9807625
  62.0455790  29.2429566  71.1185230  62.2422042  29.6806596  72.0174592
  60.9478057  28.2823453  71.1819285  60.5030081  28.2548929  70.1869432
  61.5334450  26.9238790  71.6046708  60.9116835  26.1359952  71.1805975
  62.5231867  26.8246188  71.1591402  61.6470872  26.7006794  72.9803805
  62.0260649  25.8113700  73.1373653  59.7779088  28.6662562  72.1027730
  59.9068746  29.5823755  72.8669126  58.6288798  28.0680166  71.8233524
  58.5656223  27.2563078  71.2106873  57.3173043  28.5031062  72.3596355
  57.3185597  29.5834522  72.4996756  56.1662632  28.2392021  71.3551734
  56.2941820  27.1894129  71.0924254  54.7878110  28.4983017  71.9649654
  54.0176252  28.2990655  71.2204012  54.6402351  27.8440219  72.8244979
  54.7216778  29.5382308  72.2855506  56.2407461  29.1296602  70.0865650
  55.4066981  28.8929377  69.4264999  56.1893796  30.1794478  70.3753550
  57.1803086  28.9423592  69.5652266  57.1036887  27.8813558  73.6902343
  56.6484347  28.5879470  74.5978496  57.3719245  26.5239641  73.9327052
  57.7677658  25.5567089  72.9285089  58.8523825  25.5047083  72.8282000
  57.3694723  25.8147472  71.9470661  57.1866857  24.2376063  73.4427611
  57.7727541  23.3873803  73.0941755  56.1664682  24.0906283  73.0848410
  57.2266255  24.3478758  74.9556308  58.1572787  23.9494610  75.3593287
  56.4132362  23.7882406  75.4169084  57.0905143  25.9201253  75.2369540
  56.1055498  26.2366840  75.5779496  57.9331956  26.3898521  76.4415758
  57.5430702  26.1990544  77.5868007  59.1254595  26.8815610  76.0197941
  59.4858270  26.8083966  75.0678789  59.9972803  27.5798775  76.9690677
  60.1103321  27.0570406  77.9192950  61.3719548  27.6545525  76.2581949
  61.6018961  26.6904073  75.8037904  61.3265271  28.3849455  75.4503877
  62.5025990  28.0449207  77.2540605  63.2935889  28.5612184  76.7097279
  62.1061096  28.7495876  77.9850478  63.1060092  26.8388549  77.9928456
  64.2564688  26.4182928  77.5923570  62.5230621  26.3794301  78.9712509
  59.3840628  28.9549001  77.4373922  59.6649739  29.3108507  78.5708039
  58.5662638  29.6940386  76.6696473  58.3541642  29.4496864  75.7031211
  57.9034310  30.8930995  77.1057571  58.5838521  31.4743641  77.7271223
  57.5109312  31.7246582  75.8805164  56.8498912  31.1786506  75.2070609
  56.5178539  32.8580510  76.1187594  56.3200722  33.3708134  75.1765418
  55.5866758  32.4500789  76.5116291  56.9370857  33.5643335  76.8350793
  58.8549484  32.0086856  75.1221975  59.3723377  31.0601050  74.9810508
  58.6107920  32.3888337  74.1302316  59.8096049  32.9644998  75.7606088
  60.6943542  33.0693668  75.1331108  59.3295431  33.9360921  75.8770956
  60.1026001  32.5865112  76.7398480  56.6598607  30.5545346  77.9689892
  56.5236597  31.1269631  79.0673527  55.9216656  29.4902189  77.5780538
  56.0363684  28.9632467  76.7116498  54.8527863  29.0457616  78.4814186
  54.2369268  29.9408713  78.5654198  54.1754526  27.8415305  77.9068573
  54.8955669  27.0269071  77.8154579  53.3952883  27.5019130  78.5873744
  53.5585173  28.1467475  76.5204666  53.1977554  29.1752479  76.5063161
  54.3330062  28.0697903  75.7568127  52.3730220  27.1734577  76.1609648
  52.0836796  26.2123164  76.9315253  51.6221730  27.4231704  75.1927710
  55.2512805  28.6223664  79.9158145  54.7701202  29.1174046  80.9687328
  56.3135044  27.8331086  79.9704018  56.7555679  27.4173115  79.1493447
  56.9676146  27.4787305  81.2727075  56.2059902  27.1411056  81.9753181
  57.9554256  26.2857805  81.0727057  58.4238658  26.0377804  82.0255816
  57.4082596  25.4187352  80.7016158  58.7239585  26.5649043  80.3534720
  57.6329582  28.7471607  81.9471886  57.7792244  28.7826764  83.1414087
  58.1675741  29.7237435  81.1824829  58.2372891  29.6785256  80.1647282
  58.7072972  30.9717883  81.7854944  59.4453103  30.7519986  82.5578276
  59.4009511  31.7867600  80.6124984  60.2915181  31.2569432  80.2745690
  58.7234418  31.8512936  79.7607423  59.7817244  33.1897238  81.0693142
  58.8541329  33.6601933  81.3962573  60.8123117  33.1237378  82.2071018
  61.0725041  34.1348885  82.5216299  60.3884479  32.5792309  83.0511670
  61.7083456  32.6096408  81.8580084  60.4327588  34.0561412  79.8993212
  60.6864514  35.0471645  80.2770278  61.3364523  33.5632674  79.5404302
  59.7221710  34.1527558  79.0782549  57.6108559  31.7643159  82.5155999
  57.7547433  32.0766904  83.7244806  56.5427905  32.1370802  81.8603248
  56.3632430  31.8843943  80.8874229  55.4451221  33.0009527  82.4944819
  55.8303942  33.8440486  83.0677524  54.6130866  33.5390515  81.3116145
  54.0956632  32.6721261  80.9021430  53.5453494  34.5654546  81.7091567
  53.0066189  34.8924436  80.8199076  52.8455725  34.1095069  82.4107627
  54.0241186  35.4238725  82.1807334  55.5257580  34.1865517  80.2939699
  54.9326673  34.5646249  79.4612469  56.0636476  35.0122453  80.7599508
  56.2394485  33.4509618  79.9255423  54.6562274  32.1943016  83.5307967
  54.2926234  32.7771101  84.5546090  54.5590446  30.8813746  83.5501986
  54.9131182  30.2894638  82.7999172  53.9606913  30.1534846  84.6033697
  52.9647186  30.5072742  84.8718844  53.9281956  28.6969215  84.0500138
  53.4804258  28.0360152  84.7898978  53.3380121  28.6690477  83.1331249
  54.9447432  28.3669937  83.8367114  54.7886888  30.3037884  85.9767980
  54.1263190  30.4228391  87.0198084  56.1373534  30.3363641  85.9158705
  56.6768388  30.1864081  85.0620047  56.9301808  30.5922796  87.0873126
  56.4754783  29.9764457  87.8641569  58.3616218  30.3128180  86.6470936
  59.0390969  30.4834997  87.4841332  58.4453902  29.2771320  86.3187167
  58.6264347  30.9775453  85.8252518  56.9630081  32.0176485  87.7195402
  57.1068342  32.0178773  88.9622032  56.6719915  33.1230373  86.9618084
  56.5466484  33.1045705  85.9496172  56.5159261  34.4544895  87.5725452
  57.2549403  34.5138593  88.3716693  56.8598805  35.6179120  86.5398323
  57.8094917  35.4221164  86.0403612  55.8462129  35.6983666  85.4114553
  56.1211046  36.5054287  84.7319318  55.8328310  34.7536258  84.8664952
  54.8567733  35.8933330  85.8251506  56.9519788  36.9013516  87.3385251
  57.1880149  37.7292025  86.6701824  55.9992698  37.0923698  87.8310822
  57.7364170  36.8066860  88.0906509  55.1477564  34.6545439  88.3034953
  55.1122205  35.1779116  89.4111990  54.1129461  34.0634709  87.7646398
  54.1300736  33.5397682  86.8899308  52.7524197  34.1365748  88.4625583
  52.7612010  35.1450559  88.8771717  51.5573264  33.9795327  87.5551237
  50.7624771  34.2878834  88.2352783  51.5757623  34.9018508  86.2875581
  50.6796691  34.7212944  85.6930702  51.6023518  35.9463855  86.5976360
  52.4589169  34.6792619  85.6884329  51.2490676  32.4965663  87.0506067
  50.3698010  32.5061056  86.4055835  52.1045899  32.1176773  86.4911956
  51.0623060  31.8505024  87.9082611  52.5913876  33.0620745  89.5536734
  51.8711332  33.3263347  90.5272143  53.3775127  32.0051566  89.5538170
  53.9117176  31.7269341  88.7317161  53.5844168  31.1249738  90.6748155
  52.5741813  30.9484990  91.0431758  54.2908474  29.8099951  90.2363851
  53.7163325  29.3632896  89.4248296  55.2707258  30.0609287  89.8325665
  54.4694563  28.7788061  91.3221805  54.6874468  29.2933375  92.2565861
  53.5250807  28.2526524  91.4604949  55.6183241  27.7043035  91.0492617
  55.7421618  27.4290167  89.8259017  56.2669497  27.2667722  91.9769944
  54.3785043  31.6928751  91.7970713  53.9495504  31.7296304  92.9839268
  55.5598445  32.2098804  91.4178308  55.9097952  32.2350769  90.4598512
  56.5054677  32.8353479  92.5085764  56.5159192  32.1885287  93.3861288
  57.9302655  32.9473357  91.8718021  58.2625245  31.9508553  91.5795564
  57.8595413  33.5397167  90.9595371  58.9641720  33.5533964  92.7542872
  59.9127251  33.5626263  92.2195076  58.6919574  34.5931329  92.9397591
  59.1761849  32.8564298  94.1119035  58.2149499  32.8087344  94.6242326
  59.4880199  31.8288038  93.9216190  60.1577709  33.4754685  95.0281164
  61.0928175  33.0679866  95.0222370  59.9666008  34.5273535  95.8811854
  58.7439285  35.0458441  95.9985260  57.9710345  34.6586567  95.4568600
  58.5802250  35.8311193  96.6290053  60.9654345  35.1055459  96.4397112
  61.9131462  34.7817056  96.2485810  60.8117380  35.8891916  97.0739121
  56.0228507  34.1771547  93.0365614  56.3055569  34.4349148  94.2294022
  55.4294167  34.9800362  92.2109528  55.2486787  34.7792620  91.2268435
  54.9763442  36.2574600  92.6687124  55.0279272  36.3497675  93.7536756
  55.9273740  37.2846830  92.0022429  55.8178576  37.1557113  90.9257960
  55.5370963  38.2722391  92.2467549  57.4041851  37.3301092  92.2789445
  57.9116824  37.2034748  93.6038791  57.2463643  37.0110405  94.4328157
  59.3275534  37.3369788  93.8167057  59.7038940  37.2780892  94.8275285
  60.2363956  37.5379617  92.7826503  61.5225438  37.5404191  93.0521408
  62.0105586  37.9521995  92.3094379  59.6878838  37.5956962  91.4717639
  60.3517706  37.6409259  90.6224451  58.3378742  37.5946841  91.2662866
  57.9708867  37.8097523  90.2733838  53.4431488  36.4973125  92.4044983
  52.7801220  36.9599137  93.3006054  52.9373981  36.1806240  91.2351948
  53.4550824  35.5987499  90.5754196  51.6041355  36.5873944  90.6957846
  51.0152920  35.6806394  90.5595358  51.1054917  37.1796665  91.4632534
  51.5390210  37.3902165  89.3701073  52.5560878  37.5989559  88.7822238
  50.3345251  37.8180339  89.0046530  49.0625904  37.6443294  89.6795169
  48.8636528  38.4701247  90.3631621  49.0526445  36.7303643  90.2717530
  48.0168813  37.5892800  88.5539050  47.0095358  37.7986635  88.9149692
  47.9847901  36.6139816  88.0657794  48.5347241  38.6758226  87.6325784
  48.2371272  39.6700103  87.9659583  48.1675883  38.5585693  86.6141217
  50.0756111  38.4644342  87.7269462  50.3664389  37.8333079  86.8862465
  51.0248221  39.7391774  87.4456171  51.1476276  40.6762373  88.2739094
  51.5708512  39.8765628  86.2165579  51.2310260  39.4153137  85.3715531
  52.7449425  40.7463909  86.0320632  53.4482217  40.7559910  86.8640940
  53.5837159  40.2085701  84.8486187  52.9238354  40.0377739  83.9989507
  54.6356717  41.2311855  84.3730370  55.2019091  40.8118710  83.5410453
  54.1346847  42.1433305  84.0476249  55.3152100  41.4626622  85.1933625
  54.2287623  38.8861686  85.2582882  54.8228044  38.4989912  84.4291192
  54.8731934  39.0477155  86.1217275  53.4522020  38.1660085  85.5141296
  52.1969574  42.1625937  85.8992853  51.2054377  42.3495094  85.1932944
  52.6850338  43.2621509  86.5611674  53.3350782  43.1801780  87.3417988
  52.3532660  44.6370150  86.2515960  51.3822272  44.4864205  85.7822533
  52.2545165  45.5296136  87.4423059  53.2586719  45.7725106  87.7906469
  51.7833658  46.4671827  87.1463634  51.4591852  44.9107918  88.5947595
  52.0441263  44.1527480  89.3881162  50.2251289  45.2380778  88.5745634
  53.3144707  45.3765128  85.2493980  52.8836650  46.3338684  84.6485630
  54.5563210  44.9092241  85.0906126  54.8546694  44.0390364  85.5327212
  55.6349601  45.5219966  84.3046776  55.2070283  46.3188819  83.6961413
  56.7038173  46.1261161  85.1733867  56.9361660  45.3249327  85.8748919
  58.0199795  46.4478610  84.4992122  58.7059206  46.8772810  85.2293412
  58.4513142  45.5347052  84.0895802  57.8517192  47.1633364  83.6941217
  56.1701505  47.3986837  85.9266711  56.9643204  47.8141005  86.5471394
  55.8502273  48.1441717  85.1996536  55.3254970  47.1201567  86.5575950
  56.2982761  44.3865359  83.4465128  57.0342516  43.5806824  84.0452346
  56.1166460  44.4192380  82.1224155  55.4177304  44.9874535  81.6456193
  56.9336650  43.6237391  81.2715792  57.4037436  42.8410148  81.8678194
  56.1240603  42.9613817  80.2127766  55.4042098  42.2983333  80.6945135
  55.5511972  43.7262131  79.6887359  56.9412641  42.1206300  79.1400659
  57.6232721  42.8106007  78.6423447  57.8701031  41.0043676  79.7983458
  58.4021735  40.4649501  79.0150575  58.5909442  41.4772244  80.4657924
  57.2547617  40.3063653  80.3656313  56.0005974  41.5379085  78.0830722
  56.5785895  40.9666639  77.3573084  55.2735185  40.8844495  78.5644788
  55.4778343  42.3489088  77.5743430  58.0421841  44.5395126  80.6140602
  57.7129945  45.4666457  79.9062260  59.2913902  44.1140571  80.6930409
  59.5479006  43.2720349  81.2091293  60.4576148  44.7831448  80.0596849
  60.0398442  45.6314170  79.5189496  61.4402075  45.5344165  80.9445101
  62.0104837  44.8255966  81.5441404  62.4320833  46.3225222  80.0518758
  63.1389016  46.8622128  80.6828577  62.9759794  45.6269361  79.4106743
  61.8823054  47.0312602  79.4340951  60.6786280  46.4720686  81.9534192
  61.4000014  46.9998684  82.5753445  60.0806671  47.1951706  81.3985387
  60.0253972  45.8708322  82.5861191  61.1181562  43.7995606  79.1190471
  61.6429928  42.7952680  79.5559498  61.0609099  44.1529083  77.7989117
  60.6493744  45.0227945  77.4580060  61.6098738  43.2724008  76.7372573
  61.7250746  42.2528846  77.1071516  60.5879643  43.2876806  75.5470851
  60.3345201  44.3182575  75.2948122  61.0500607  42.8479348  74.6618478
  59.3426865  42.5350840  75.8892838  59.3105515  41.5398538  76.5905246
  58.2211855  43.0172800  75.3472840  57.3298538  42.5514604  75.5192440
  58.2557725  43.8515443  74.7608499  63.0151798  43.6895070  76.3202614
  63.1279807  44.3728655  75.2958748  64.0444031  43.3072833  77.0322805
  63.9899661  42.6810060  77.8361017  65.4547899  43.7979955  76.6868688
  65.3080512  44.8112185  76.3148887  66.3836204  43.7590309  77.9724335
  65.8203647  44.1923647  78.7981003  66.5598931  42.7127615  78.2194365
  67.7487268  44.4605717  77.9241738  67.8043891  45.6522335  77.6499455
  68.7709193  43.6908710  78.1120841  69.7139093  44.0690566  78.0340731
  68.6324250  42.7061939  78.3382880  66.1521931  43.0069392  75.5998346
  67.1829323  43.4861992  75.1098421  65.6861263  41.7755985  75.3416496
  64.8333494  41.4180941  75.7716418  66.3168987  40.8033781  74.4363338
  67.2291523  40.4778010  74.9373349  65.3869450  39.6256762  74.1961335
  65.8668188  38.9142825  73.5253174  65.1664595  39.1367667  75.1454843
  64.4592583  39.9803426  73.7473711  66.7400691  41.4061251  73.0626506
  66.2092664  42.3810486  72.5402299  67.8221183  40.8455826  72.5361341
  68.4135329  40.2134528  73.0746134  68.3057095  41.0343235  71.1815143
  67.5535330  40.7034533  70.4667153  68.4828423  42.0927824  70.9920832
  69.6103181  40.2367548  70.9870791  70.1888463  39.6296588  71.9069852
  70.0843619  40.1985062  69.7341201  69.5008334  40.3328911  68.9088027
  71.5345938  39.9528197  69.4260735  72.1685463  40.3745382  70.2061245
  71.7072993  38.4066310  69.3485997  72.7735745  38.1908366  69.4143118
  71.2408527  37.9799193  70.2375113  71.1830963  37.6842996  68.1888521
  70.0932745  37.6854412  68.1812768  71.5096778  38.1443652  67.2554360
  71.7426844  36.2529390  68.3347808  72.7767717  36.3159885  68.6743144
  71.1821772  35.7368402  69.1153246  71.6977327  35.4360787  67.0982993
  70.9073443  34.7952182  67.0183344  72.5344466  35.4288763  66.0994390
  73.6924712  36.0889865  66.1542007  73.9416009  36.6153080  66.9912722
  74.3306062  36.0664199  65.3575459  72.3692693  34.6870497  65.0641543
  71.5583450  34.0713466  65.0010332  73.0504114  34.7131144  64.3047124
  71.9975533  40.6544308  68.1676349  71.1634329  40.7592431  67.2620187
  73.3145344  41.0068464  68.0611209  74.3211211  40.8853805  69.1357245
  74.1601079  39.9872896  69.7322674  74.2789843  41.7342469  69.8188402
  75.6749032  40.8297860  68.3838393  75.9576490  39.8215769  68.0841933
  76.5039195  41.2347661  68.9629726  75.2724569  41.7230408  67.1964666
  75.9872039  41.6364306  66.3780280  75.2540436  42.7465708  67.4954299
  73.9087647  41.2395677  66.7798416  73.3269197  41.9413142  66.1837863
  73.8723341  40.1575661  65.7362152  74.1697804  38.9566487  66.0052875
  73.6568797  40.5503829  64.5042721  73.1964049  41.4283529  64.2653077
  74.0505682  39.7799426  63.3801634  75.1335900  39.6615868  63.3995534
  73.6182649  38.7841505  63.4716460  73.6640735  40.3436476  62.0833954
  73.0096079  41.3789556  62.0986032  74.2169074  39.8495232  60.9452403
  74.7871670  39.0041989  60.9750487  74.1227893  40.3538356  59.6187740
  73.1088337  40.1883547  59.2558985  74.2805047  41.4319843  59.6452610
  75.1066683  39.7412583  58.6148257  75.6855590  38.7009593  58.9333367
  75.2745336  40.3387969  57.4561681  74.6726114  41.0869651  57.1116675
  76.3947684  39.9614728  56.5230057  77.3537824  40.2051959  56.9791449
  76.3865244  38.8845961  56.3543074  76.2553316  40.6949581  55.1901303
  75.3524724  41.5169939  55.0668978  77.1632964  40.5164263  54.2017629
  78.0641026  40.0530940  54.3173283  76.8848191  41.0033491  52.8552395
  76.7061289  42.0780557  52.8204231  78.1521140  40.5569309  52.0703442
  78.0626839  40.8675187  51.0295393  79.0350928  41.0168400  52.5120317
  78.2455699  39.4709151  52.1175208  75.5776938  40.3948854  52.2522159
  75.4199515  39.1701181  52.2083242  74.7471493  41.2693927  51.7399534
  74.9563967  42.2439313  51.5210019  73.3678787  40.8054491  51.4486007
  73.0896762  40.3340629  52.3914832  72.4768249  41.9562059  51.0966463
  72.9252884  42.3063447  50.1671435  71.0174430  41.7060670  50.6583623
  70.5323591  42.6587614  50.4459240  71.0083154  41.0868907  49.7614430
  70.4785453  41.1963689  51.4579016  72.5003531  42.8795099  52.1186132
  71.9177251  43.6353103  51.8875289  73.1883188  39.7394648  50.4385461
  72.3390639  38.8980211  50.6135079  74.0979260  39.6278446  49.4078791
  74.7972163  40.3481253  49.2298524  74.1907413  38.5137510  48.4605914
  73.2107750  38.2655107  48.0549880  75.1938323  39.0308715  47.3826576
  75.3355938  38.2664065  46.6199123  74.7973379  39.9343417  46.9205467
  76.1516560  39.2548239  47.8530477  74.6049644  37.1722290  49.0677887
  74.4617891  36.1645441  48.4408971  75.3298887  37.2013175  50.1818958
  75.3628316  38.0299802  50.7761794  76.1647987  36.0932046  50.7143476
  76.1983850  35.2531428  50.0207672  77.5915702  36.7044148  50.9278755
  77.4928251  37.5035123  51.6611239  78.2084971  35.9288083  51.3824792
  78.3613373  37.2577108  49.7768633  77.9224132  38.2145914  49.4952400
  79.3800275  37.4604689  50.1077203  78.4230763  36.3617879  48.5309326
  78.4515616  36.9191965  47.4297776  78.4646821  35.0845330  48.6975290
  75.5905376  35.5011385  51.9828921  75.9821595  34.4370374  52.4323876
  74.5916467  36.2104276  52.5916163  74.1592632  37.0536932  52.2124228
  74.0677552  35.7649038  53.8923866  74.8044210  35.4521577  54.6321843
  73.3972836  36.9929771  54.5433989  74.1103620  37.8180475  54.5187005
  72.5521524  37.2844592  53.9202336  72.8795750  36.8383679  56.0308108
  72.1121162  36.0640213  56.0578229  74.0968170  36.4598882  56.9587905
  73.7505896  36.3497919  57.9869436  74.5330885  35.5194787  56.6205332
  74.8494414  37.2468810  56.9115006  72.2842122  38.1642849  56.5330466
  71.9326390  38.0402009  57.5573282  73.0492526  38.9406786  56.5042395
  71.4493537  38.4536736  55.8947484  73.2573829  34.4483744  53.6763312
  72.2956554  34.5386263  52.8838730  73.4832228  33.3209815  54.3426484
  74.3459068  33.1550718  54.8615699  72.5282367  32.1832074  54.4169090
  72.2622026  31.7989386  53.4325150  73.2255375  31.0490392  55.1959441
  72.5547693  30.1937278  55.2714054  74.1339334  30.7532080  54.6720575
  73.4822750  31.4000855  56.1960179  71.2142954  32.6472011  55.0382964
  71.0919330  33.5435892  55.8796190  70.1754651  31.8102756  54.7462261
  70.2306090  30.9863755  54.1484432  68.8285586  32.0973628  55.3365234
  68.6429703  33.1403678  55.0789049  67.7147426  31.2239189  54.7320655
  68.1201386  30.2576636  54.4308288  66.9476648  31.0279097  55.4803426
  67.1033813  31.9280041  53.5316507  67.6909626  32.8939761  52.9853329
  66.1319539  31.3978661  52.9266421  68.7904786  31.9583012  56.8800641
  68.0868269  32.6483239  57.6139220  69.5107586  30.8957743  57.3256135
  70.0417281  30.2801702  56.7090027  69.5901763  30.5373229  58.7205989
  68.5722776  30.4467316  59.0992173  70.3620276  29.1823047  58.8388341
  71.2789115  29.2228402  58.2520402  70.6546770  29.0098508  59.8751441
  69.4781505  28.0385291  58.3480350  69.9549508  27.0894829  58.5958322
  68.5292648  28.0670708  58.8835125  69.1948489  28.0821583  56.7880605
  70.1711709  27.8943276  56.0600894  68.1272338  27.8773625  56.2667540
  70.2841485  31.6111388  59.5835697  69.9376165  31.7388179  60.7471462
  71.2690067  32.3367821  59.0723092  71.6522460  32.2005510  58.1377855
  71.9066789  33.4358115  59.8509562  71.8937678  33.2078131  60.9165940
  73.3340629  33.5209657  59.3600209  73.3128041  33.9271003  58.3488461
  73.8571249  34.2448695  59.9846300  74.1512362  32.2658220  59.3320426
  73.5992758  31.5399498  58.7360702  75.4948474  32.5858342  58.7269249
  76.1054301  31.6839556  58.6982095  75.3586617  32.9635075  57.7141860
  75.9959796  33.3427673  59.3320547  74.3612040  31.6092100  60.7408868
  74.9632273  30.7053542  60.6356025  74.8736426  32.3116163  61.3983810
  73.3934200  31.3513661  61.1699370  71.1432323  34.7426949  59.8547066
  71.3703557  35.5060402  60.7776084  70.1869084  34.9970328  58.9011307
  70.0768787  34.4432834  58.0512391  69.2294747  36.0932913  59.0216292
  69.6837255  36.9987464  59.4239207  68.6568617  36.3528087  57.5435485
  69.4529295  36.8258949  56.9681530  68.4777181  35.3769383  57.0924211
  67.4022905  37.1785996  57.3364398  66.1299372  36.8711420  57.6431030
  65.8230203  35.8987653  57.9962043  65.2641833  37.9126124  57.4620446
  64.2619522  37.9129002  57.6502409  66.0224447  38.9712501  56.9683350
  65.6501818  40.3015765  56.6201567  64.6154521  40.6105313  56.6520054
  66.6503818  41.2011752  56.2355648  66.3910255  42.2202945  55.9962425
  68.0227466  40.7746761  56.1571118  68.7965838  41.4681635  55.8636238
  68.3354144  39.4586174  56.4652408  69.3572327  39.1290737  56.3509646
  67.3681926  38.5306153  56.9238119  68.1087001  35.6678697  59.9642675
  67.7085583  36.3814375  60.9031474  67.4841820  34.5437427  59.6794905
  67.8064966  33.9100011  58.9484688  66.2804649  34.0692855  60.3521649
  65.5186461  34.8470455  60.2983652  65.7200235  32.8543354  59.6306226
  66.5597572  32.2677500  59.2574720  65.2018683  32.2381825  60.3647882
  64.7309837  33.1166187  58.4248968  65.3733239  33.6747174  57.7458410
  64.1442196  31.7757596  57.8358951  63.4701854  32.0051263  57.0104326
  64.9593552  31.1497441  57.4757535  63.5966286  31.2454260  58.6150326
  63.4877325  33.8933994  58.7492149  62.8862617  34.0105606  57.8488062
  62.9105196  33.3576829  59.5034195  63.7625367  34.8762333  59.1335023
  66.5169941  33.8414141  61.8740491  65.5107486  33.9653425  62.5834132
  67.7269358  33.6203861  62.3888541  68.5562265  33.5225611  61.8032100
  68.0332825  33.4897692  63.8670570  67.1746048  33.0063282  64.3355973
  69.2951155  32.6024899  64.0914516  69.1811902  31.6717441  63.5360448
  70.1679608  33.1126208  63.6836111  69.5431197  32.2824242  65.5406791
  69.0704295  31.2146421  66.0281848  70.2409580  32.9998825  66.2599364
  68.2154757  34.8501959  64.5328484  68.0810365  35.0593247  65.7195936
  68.5777096  35.8479637  63.7312522  68.7638770  35.7076863  62.7378248
  68.7515958  37.2455280  64.1551553  69.3164510  37.2650071  65.0857510
  69.6312893  38.0721078  63.1791367  69.2439381  37.9347743  62.1702679
  69.5956444  39.6065505  63.5772895  70.2169029  40.1763426  62.8853200
  68.5697385  39.9718700  63.5273182  69.9764738  39.7290198  64.5905199
  71.0777823  37.6004511  63.2695276  71.6931675  38.1818859  62.5835201
  71.4417270  37.7364763  64.2880990  71.1338822  36.5459805  63.0024873
  67.3404571  37.8765478  64.4304183  67.0813038  38.3652596  65.5144923
  66.4482159  37.7582629  63.4304243  66.6330627  37.2475809  62.5668903
  65.1134863  38.3601945  63.4945920  65.2286426  39.3777431  63.8683463
  64.4491692  38.4773858  62.0600053  64.4727519  37.4392402  61.7274751
  62.9669005  39.0059512  62.0899376  62.5784307  39.0597364  61.0722404
  62.3495156  38.3264537  62.6779521  62.9434226  39.9985086  62.5396263
  65.2249870  39.3277954  61.0361895  64.6844908  39.3411308  60.0891646
  65.3261012  40.3464125  61.4110594  66.2142034  38.8974083  60.8809868
  64.2129568  37.6031314  64.4857471  63.3742728  38.2051017  65.1192529
  64.3456329  36.2614481  64.6933964  64.9526082  35.6860663  64.1087832
  63.6513142  35.4565628  65.7643960  62.5807013  35.6274327  65.6581884
  63.9107277  33.9492339  65.5883453  63.7571934  33.6655617  64.5479885
  64.9494876  33.7204176  65.8316886  62.9628816  33.1336596  66.5055634
  63.3472809  33.1909738  67.5232523  61.9898310  33.6246292  66.5063564
  62.7440253  31.6342164  66.1566277  62.0142652  30.9338445  66.9010910
  63.2782816  31.1002877  65.1619755  64.0627957  35.9136515  67.1465931
  63.1857435  36.1437256  67.9841864  65.3720328  36.1906386  67.3929919
  66.1112705  36.1378057  66.6903235  65.8206258  36.5925175  68.7132178
  65.3960241  35.9129256  69.4515272  67.3338796  36.5077347  68.8174588
  67.6475262  37.3111208  68.1514598  67.9052693  36.6286293  70.2449152
  68.9923530  36.5550826  70.2098668  67.6204105  37.5898236  70.6711674
  67.5074197  35.8248794  70.8657391  67.7725577  35.2198969  68.5400123
  67.8915392  35.1158788  67.5736340  65.3400393  38.0168890  69.0078966
  64.9326667  38.2797611  70.1234129  65.4179258  38.8934586  67.9855919
  65.6455648  38.6309842  67.0268099  65.1788031  40.3097551  68.1800269
  65.4711135  40.5553397  69.2020280  66.0269380  41.0670168  67.1180924
  65.9368947  40.5585147  66.1577930  65.6221366  42.0708239  66.9854562
  67.5027521  41.1669699  67.4987648  67.9418074  42.0250877  68.3056245
  68.3547860  40.3518795  66.9001399  69.3537249  40.4251655  67.0945579
  68.0135317  39.6495695  66.2429720  63.6995368  40.7455694  68.1052252
  63.4161540  41.7153190  68.7931394  62.8331053  39.9134261  67.4686866
  63.0637919  38.9735563  67.1452455  61.4658394  40.3414173  67.2039902
  61.2581839  41.2202668  67.8140942  61.3104112  40.7475966  65.7496166
  61.9611840  41.6056593  65.5880706  61.7062339  39.9301823  65.1472069
  59.9171515  41.1160049  65.1555817  59.3173921  40.2065327  65.1345903
  59.1302537  42.1034848  66.0248226  58.1706279  42.3186033  65.5547840
  58.9625199  41.6662640  67.0099492  59.6978128  43.0277461  66.1314494
  60.0899465  41.6333810  63.7616652  59.1150043  41.8918655  63.3458352
  60.7237546  42.5201400  63.7784207  60.5549664  40.8662639  63.1432309
  60.4312225  39.2630167  67.6339333  59.5232062  39.4459527  68.4357289
  60.5351059  38.0910028  66.9726416  61.2907441  37.8531838  66.3283305
  59.5187877  37.0491135  67.1529624  58.5525110  37.5350392  67.0235762
  59.5935987  35.9287013  66.0188655  60.6596806  35.7064901  65.9694816
  58.8593538  34.6968258  66.3382631  58.9618312  33.9893098  65.5156631
  59.2676573  34.2563109  67.2481517  57.8064459  34.9288952  66.4875858
  59.1306246  36.3703319  64.7819577  59.2009023  35.6451004  64.1280050
  59.4844691  36.4721099  68.6101025  58.4206571  36.2691684  69.1819300
  60.6894890  36.3505356  69.2470197  61.5950850  36.3262577  68.7771925
  60.7464061  36.2434469  70.6972355  60.2898648  35.2898929  70.9601540
  61.7998337  36.1781278  70.9671456  60.1149259  37.3090929  71.6211310
  59.3890163  36.9064060  72.5088659  60.3221489  38.5609270  71.3052147
  60.9213512  38.8261625  70.5237653  59.7132598  39.7938277  72.0407747
  60.0654142  39.8850834  73.0691920  60.1995164  41.1508497  71.4009673
  60.1088854  40.9138779  70.3410655  59.3163429  42.3149233  71.7920093
  59.6900422  43.2269175  71.3280764  58.2972392  42.1279408  71.4542632
  59.3244988  42.4290214  72.8762067  61.7041724  41.5659073  71.5724967
  61.8775927  42.5202868  71.0760139  61.9370205  41.6606040  72.6329926
  62.3446309  40.8041104  71.1277690  58.2023057  39.5744078  72.0857931
  57.5354854  39.6916657  73.0579397  57.7079536  39.1834557  70.8714478
  58.3077817  39.0634669  70.0552138  56.3190582  38.8984441  70.5897189
  55.7262937  39.7543970  70.9134616  56.0548369  38.8157366  69.0774606
  55.9542212  39.8302951  68.6922402  56.9317141  38.3783872  68.6003066
  54.8172656  38.0095715  68.6475098  53.5460231  38.4565048  69.1678180
  53.4910899  39.4444832  69.6008204  52.3709456  37.6735292  69.1411175
  51.4289917  38.0345322  69.5264745  52.5080999  36.4063945  68.5851194
  51.6446582  35.7581742  68.5731237  53.7318224  35.9182065  68.0304818
  53.7630659  34.9766404  67.5028480  54.9008420  36.6990291  68.1903327
  55.8661837  36.2738351  67.9560673  55.7319107  37.7819234  71.4559033
  54.6670723  38.0555843  72.0181525  56.3572117  36.5987509  71.4462126
  57.2102945  36.4311224  70.9134934  55.8831682  35.3886111  72.2102863
  54.8794378  35.1643538  71.8517837  56.7997048  34.1673252  71.9410814
  57.8250009  34.4215856  72.2090449  56.4978449  33.3426099  72.5868892
  56.7575463  33.6956210  70.4399675  55.7613650  33.3345888  70.1811117
  56.9794842  34.5273612  69.7708412  57.7981043  32.5745193  70.2713106
  58.7792544  32.9308609  70.5863209  57.5432334  31.7320283  70.9132213
  57.8525270  32.1469022  68.9135174  57.0173499  32.3189036  68.3538048
  58.8413196  31.5628056  68.3029958  60.0672173  31.5208385  68.8010450
  60.2680950  31.9575262  69.7009349  60.8122876  31.0510434  68.2855035
  58.6141454  31.0719912  67.1270835  57.6856690  31.1509796  66.7126392
  59.3640416  30.6073492  66.6157331  55.7989142  35.6467199  73.6741721
  54.7717662  35.2628485  74.3049577  56.7555862  36.3462159  74.2748738
  57.5430783  36.7525456  73.7703357  56.7897181  36.6182842  75.7463660
  56.5953663  35.6517184  76.2127013  58.1447083  36.9665070  76.4548402
  58.8585557  36.1957314  76.1651442  58.7875837  38.2662129  76.0366771
  59.7175294  38.4065946  76.5891367  59.0005909  38.2387271  74.9678516
  58.1099524  39.0924200  76.2508154  57.8559452  37.0191002  77.9854247
  58.7734519  37.2603421  78.5214002  57.1061438  37.7847762  78.1878775
  57.4839977  36.0497449  78.3189361  55.7380896  37.6837642  76.0097940
  54.9928764  37.5662552  76.9283163  55.6775951  38.7858994  75.2023193
  56.3242335  38.9675716  74.4352546  54.6175139  39.8408968  75.3949211
  54.7334556  40.3109526  76.3718346  54.7607195  40.9376343  74.2802718
  54.6265652  40.4996980  73.2905707  53.7478856  42.0790224  74.4344454
  53.8939795  42.8070380  73.6361761  52.7360361  41.6780858  74.3778812
  53.8924284  42.5658498  75.3987041  55.9803225  41.4928885  74.5676781
  56.6866221  40.9743842  74.1283159  53.2086391  39.1655980  75.2996306
  52.3620498  39.4068423  76.0883416  52.9842693  38.2727231  74.2710927
  53.6620606  38.0321616  73.5473437  51.7210362  37.6102612  74.1718676
  50.9587381  38.3861350  74.1183094  51.5069882  36.8510353  72.8622486
  51.2960010  37.5655559  72.0677044  52.4296159  36.3380891  72.5923978
  50.3568331  35.8194490  72.9334497  50.6166026  35.0769553  73.6895591
  49.4629673  36.3334823  73.2853665  50.0005814  35.0772759  71.6458065
  49.4756603  35.7366973  70.9546537  50.9010030  34.7318769  71.1376106
  49.0775221  33.8443768  72.0592313  49.6148254  33.1776850  72.7337998
  48.1949517  34.1940114  72.5955580  48.6933988  33.1475737  70.8797690
  48.0908698  32.3402454  71.1335476  48.1670861  33.7896202  70.2542535
  49.5441205  32.8052094  70.3876395  51.4326498  36.7984412  75.4364667
  50.3993729  36.8503953  76.1039569  52.4101594  35.9377569  75.8814392
  53.3593122  35.8898586  75.5124539  52.1093952  35.0024337  76.9645511
  51.1607314  34.5249122  76.7203979  53.1601732  33.9128669  77.0572989
  53.3241042  33.5059438  76.0591864  54.0986447  34.3651788  77.3770345
  52.8316611  32.7375635  78.0168243  53.7584914  32.2389392  78.2997875
  52.3924343  33.1354443  78.9304770  51.9009332  31.7370579  77.4209847
  51.5251041  31.7798393  76.2651927  51.4416353  30.7431043  78.1366333
  51.7177231  30.6472130  79.1130591  50.8094640  30.0632827  77.7149987
  51.9074335  35.7159203  78.3090557  51.0507378  35.3406846  79.1161915
  52.6144909  36.8288407  78.5717403  53.3804851  37.1250310  77.9654362
  52.4209820  37.7508047  79.7020884  52.3742193  37.1528496  80.6120654
  53.6420424  38.6673241  79.9192332  53.7678826  39.1201437  78.9357953
  53.4168174  39.7850010  80.9353769  54.3244766  40.3806732  81.0275107
  52.5971934  40.4206627  80.6000590  53.1665381  39.3520679  81.9032455
  54.9113914  37.9348984  80.2672465  55.7196068  38.6533348  80.4035228
  54.7664072  37.3733362  81.1897294  55.1690603  37.2485580  79.4598778
  51.0278342  38.4664664  79.6733176  50.2570240  38.6064569  80.6169154
  50.6845356  38.8497891  78.4565262  51.2939416  38.8405841  77.6391984
  49.2988553  39.3410445  78.2291790  49.2224644  40.1885207  78.9101079
  49.0209968  39.8771698  76.8606991  49.4387412  39.2054632  76.1109870
  47.9441564  39.9135436  76.6920562  49.6179766  41.2738082  76.6932708
  50.5993951  41.1940129  77.1622950  49.7912227  41.6909884  75.2131450
  50.2198703  42.6927544  75.1645189  50.4570550  40.9877366  74.7118396
  48.8203509  41.6878613  74.7175785  48.8119181  42.3462107  77.3848292
  49.2870773  43.3151166  77.2289265  47.8038188  42.3665720  76.9734198
  48.7647706  42.1337903  78.4532847  48.2456126  38.2818093  78.5809400
  47.2137538  38.6065844  79.1779023  48.4734052  36.9961461  78.2483010
  49.3508214  36.7043070  77.8193772  47.5724412  35.9000771  78.4332976
  46.5525295  36.2812954  78.3778055  47.8547910  34.8826926  77.2881827
  48.9262884  34.7016285  77.2127962  47.3854765  33.9274417  77.5218643
  47.3078355  35.4202571  75.9030901  47.7438670  36.3986324  75.7012519
  47.6344247  34.7545789  75.1049175  45.8195537  35.5314827  75.8746246
  45.4971852  36.0928872  76.7504345  45.5328750  36.1140472  74.9989954
  45.0762130  34.2311053  75.8429570  45.4639727  33.5590185  76.6101538
  44.0222119  34.3960048  76.0672667  45.2243735  33.6094025  74.4895762
  44.5910968  32.7892697  74.4131833  44.9787672  34.3072064  73.7584383
  46.2082022  33.3004594  74.3563791  47.5782025  35.2605547  79.8287834
  46.7291971  35.4982873  80.6972689  48.6291744  34.4666760  80.0854980
  49.3444612  34.2640556  79.3862254  48.8761814  33.8163450  81.3556627
  47.9293814  33.4274533  81.7299012  49.8098861  32.5626881  81.1680408
  49.9821724  32.0895255  82.1346444  49.3331027  31.8509666  80.4946887
  50.7636108  32.8790949  80.7451889  49.3146789  34.7910773  82.4438279
  48.9399623  34.6089590  83.5926531  49.9401277  35.9185488  82.1197937
  50.0831590  36.1963497  81.1493962  50.4908211  36.8821058  83.0663209
  51.0005261  36.3369956  83.8597336  51.2450994  37.4795155  82.5543667
  49.4833927  37.8205789  83.6980356  49.8577692  38.7159396  84.4788981
  48.1867192  37.6741592  83.3502586  47.9359874  37.0029403  82.6258521
  47.0161903  38.3289019  83.8409573  46.1946467  37.6150401  83.7758800
  47.1780835  38.5338136  84.8986307  46.5363082  39.6474580  83.1833602
  45.4628407  40.1447521  83.4738041  47.3901707  40.3019061  82.4149698
  48.1754896  39.8716733  81.9260600  47.2557113  41.6955798  82.2199992
  47.0378496  42.2032179  83.1600293  48.6365423  42.1543209  81.6357618
  49.4558224  41.7464182  82.2268287  48.7618684  41.7838588  80.6185449
  48.6691488  43.6680202  81.6577411  47.7436805  44.0477748  81.2236932
  48.6978880  44.0067573  82.6928247  50.0786208  44.3852402  80.7623220
  51.5831080  43.9353108  81.6613329  52.4509150  44.3515016  81.1492941
  51.5337667  44.3343899  82.6744783  51.6722158  42.8503406  81.7025653
  46.0451389  42.1131453  81.3963697  45.3569167  43.1149788  81.7150848
  45.7939527  41.3633443  80.3429201  46.3713203  40.5822840  80.0332527
  44.5865663  41.6350179  79.5083504  44.4398507  42.6874745  79.2689132
  44.8264861  40.9023697  78.2382215  45.7117562  41.3413758  77.7776791
  45.0798534  39.8770383  78.5025347  43.7465715  40.8369215  77.1650785
  42.8622377  40.4008889  77.6287148  43.4746719  42.2435521  76.5655755
  42.7009918  42.1691745  75.8016979  43.1413646  42.9173547  77.3555019
  44.3889048  42.6318408  76.1181764  44.2844327  40.0554027  75.9710586
  43.5194543  40.0027914  75.1974676  45.1665026  40.5582717  75.5761041
  44.5518055  39.0474469  76.2862429  43.2943402  41.3376840  80.2597749
  42.3117310  41.9001444  79.8778232  43.3374835  40.4760717  81.3128631
  44.1990620  40.0722493  81.6811709  42.0965806  40.0434571  82.0323517
  41.2163380  40.0183369  81.3886899  42.3831528  38.6283264  82.5962231
  42.7644111  38.0006043  81.7911612  43.1720873  38.7025480  83.3446317
  41.2089760  37.9605714  83.2071336  41.5014682  36.9507017  83.4943728
  40.9523549  38.4912566  84.1228065  39.9703952  37.8708383  82.3479296
  40.1612471  37.6677936  81.1399738  38.8576673  37.9825675  82.8246811
  41.8604543  41.0495254  83.1875277  40.7085958  41.2865313  83.5187222
  42.9253906  41.6871242  83.7492254  43.8820142  41.4314939  83.5042112
  42.8904190  42.7751272  84.7337590  42.0386476  42.5764053  85.3828982
  44.1142868  42.7532250  85.5538521  44.2953143  41.7040289  85.7876088
  44.9189499  43.0765500  84.8948449  44.3205055  43.5155266  86.8685888
  44.2476074  44.5828044  86.6576486  43.4981004  43.2652266  87.5381901
  45.6809551  43.2561719  87.6390769  45.6464502  43.7539918  88.6078444
  45.7892937  42.1889348  87.8317421  46.8538778  43.7373698  86.8836398
  46.6935573  44.6129249  86.3868330  48.0660541  43.2531178  86.7307244
  48.8863513  43.7428866  85.8799765  48.6051582  44.5307242  85.2963729
  49.8202069  43.3446143  85.7846981  48.5402762  42.2085022  87.3912696
  47.9524375  41.7253738  88.0712323  49.4924013  41.8868974  87.2214181
  42.5518919  44.1506578  84.1733414  42.0137867  45.0032444  84.8689809
  42.9005291  44.3025046  82.8780850  43.2577431  43.5447838  82.2953212
  42.7946497  45.5885310  82.1927809  42.8343692  45.4118283  81.1185623
  41.8146370  46.0156341  82.4096653  43.8694792  46.6304444  82.5555711
  43.8029608  47.7420748  82.0089929  44.7247320  46.3924207  83.5431347
  44.6813590  45.5307821  84.0867170  45.8130163  47.2798114  83.9958199
  45.8315985  48.1690136  83.3656179  45.5727716  47.6915466  85.4351614
  46.3236499  48.4520083  85.6470290  44.1160766  48.3294912  85.6332748
  43.9810905  48.6123899  86.6776847  44.0173550  49.2135430  85.0020157
  43.3574654  47.5992025  85.3542199  45.7738899  46.6381979  86.3638096
  45.6064441  46.9652228  87.2724603  47.2164378  46.5258007  83.8769235
  47.4335619  45.4113690  84.3342400  48.1942211  47.3037406  83.4182969
  48.0393875  48.2418611  83.0506423  49.6092737  46.8738485  83.4004804
  50.0449457  47.0272524  84.3872995  49.6594322  45.8061074  83.1917470
  50.4401986  47.6341056  82.3568453  49.8607698  48.4378725  81.6969530
  51.7544052  47.4016961  82.1233332  52.2331515  46.5808933  82.4945113
  52.6589931  48.2840386  81.3139153  52.0168496  48.8171512  80.6131560
  53.3521283  49.3686184  82.1122068  54.0358169  48.9106507  82.8273400
  53.9558775  49.9809880  81.4419459  52.3214084  50.2906073  82.8854940
  51.4934946  50.5158613  82.2107386  51.9079067  49.7182032  83.7156661
  52.8626393  51.6193806  83.4402626  53.6875261  51.4586352  84.1356062
  53.2385566  52.2632123  82.6448103  51.7089515  52.2072577  84.1058348
  51.0449685  52.6747256  83.4896387  51.3910190  52.2266912  85.3923273
  52.1965223  51.8877187  86.3737179  53.1474805  51.5816069  86.1685127
  51.8722316  51.9311771  87.3389294  50.2023116  52.6140980  85.6622917
  49.5702091  52.8824849  84.9088982  49.8871489  52.6534319  86.6311471
  53.6435713  47.4575103  80.5634174  54.0952380  46.4529655  81.0869695
  53.9454237  47.8185492  79.3044913  53.5556844  48.6332107  78.8304410
  54.9123315  47.0154423  78.4809799  55.4022129  46.2461621  79.0772202
  54.2444900  46.1463659  77.4053231  53.7304345  46.7641930  76.6694855
  55.3629967  45.3473328  76.6943683  54.9262508  44.7161568  75.9216502
  56.0718721  46.0398667  76.2399975  55.8822535  44.7225101  77.4222290
  53.1126283  45.2403294  78.0118490  53.5658462  44.6073851  78.7751461
  52.4011931  45.8913147  78.5191207  52.3170270  44.3267191  77.0565066
  51.5741735  43.7659326  77.6226784  51.8150822  44.9362899  76.3041247
  52.9978277  43.6337193  76.5649337  55.9349017  47.9829433  77.9945868
  55.6208487  49.0525384  77.4779656  57.2159349  47.6134015  78.1598395
  57.5073420  46.7783021  78.6678220  58.3361354  48.4194402  77.5981756
  57.9422553  49.2842300  77.0642204  59.2457833  49.0842002  78.6770555
  59.6391583  48.4037816  79.4318672  60.4923862  49.6225082  77.9764992
  61.1471575  50.0926753  78.7091487  61.0216387  48.8002568  77.4923428
  60.1999149  50.3566012  77.2264474  58.3782408  50.0772627  79.4703331
  58.9858888  50.5605158  80.2356498  57.9779591  50.8333970  78.7939972
  57.5549512  49.5430081  79.9460540  59.0940922  47.4968664  76.6416876
  59.5083447  46.3317908  76.9456000  59.5787521  48.0354519  75.5357198
  59.4515482  49.0213010  75.3073985  60.3738844  47.2745624  74.4770714
  60.5808152  46.2522352  74.7966054  59.5425596  47.1809451  73.1551058
  59.4238001  48.1818033  72.7413604  60.1041280  46.5994116  72.4240236
  58.1937749  46.5667224  73.3264672  58.0436925  45.4078976  73.5852409
  57.1875754  47.3350015  73.0745008  56.2397274  46.9579682  73.0924862
  57.3404889  48.3195940  72.8556050  61.6721226  47.9898175  74.2739836
  61.6960291  49.1622374  74.0455808  62.7776943  47.3175719  74.3606557
  62.8033380  46.3492811  74.6799233  64.0723098  47.8283522  74.0277707
  64.1699443  48.9023853  74.1802528  65.0992963  47.2382579  74.9797001
  65.0490890  46.1658131  74.7866321  66.4588536  47.9214283  74.7119153
  67.2108218  47.5119360  75.3865132  66.7592962  47.7421206  73.6797564
  66.3653802  48.9946308  74.8811116  64.8577052  47.4678131  76.4778732
  64.1345821  46.7290186  76.8239864  65.7902451  47.2740415  77.0076905
  64.3520627  48.8653511  76.8859990  64.2204650  48.9025085  77.9669576
  65.0796365  49.6176942  76.5825961  63.3989093  49.0634332  76.3959148
  64.3012702  47.6541492  72.5358050  64.1649616  46.5255935  72.0686690
  64.5060908  48.7520751  71.8284297  64.5448798  49.6606949  72.2880574
  64.6974991  48.8795393  70.4093407  64.4391441  47.9543564  69.8959713
  63.7263219  49.9232355  69.7901951  63.9023223  49.9915637  68.7164805
  62.6960735  49.6145456  69.9713448  63.8995617  50.8973010  70.2481133
  66.1466731  49.1468770  70.1620047  67.0423629  48.4834692  70.6801087
  66.5124192  50.1484278  69.3610460  65.8307877  50.8175569  69.0028275
  67.8727723  50.4404015  68.8884019  68.5686157  50.4241694  69.7268810
  68.3295667  49.3792233  67.8640318  68.3062171  48.3845605  68.3114918
  67.6534668  49.3605481  67.0091417  69.6315043  49.6965915  67.4488788
  70.2791160  49.2199805  68.0106731  67.8576398  51.8271058  68.2259599
  66.7436139  52.3169505  67.8045128  68.9970382  52.5723164  68.1594170
  69.8294100  52.3710321  68.7148170  69.1403189  53.7404673  67.2826228
  68.3212320  54.4296914  67.4859709  70.4344368  54.4626794  67.5427785
  70.4128871  55.3674202  66.9348126  70.6007556  54.8884904  68.9289117
  71.5885780  55.4014301  69.0427706  69.8293750  55.5430104  69.2589151
  70.5689620  53.9797204  69.5568096  71.4973297  53.5646524  67.2320230
  71.9531910  53.8652482  66.4197204  69.0996538  53.2835507  65.8371408
  68.4634456  53.9605584  64.9547306  69.5425389  52.0485406  65.5150797
  70.0869555  51.5043027  66.1843855  69.3542733  51.3151991  64.2753505
  69.6850084  51.9340203  63.4419359  69.9892670  50.4288172  64.2866493
  67.8980532  50.8860629  64.0341176  67.5985118  50.3819737  62.9864391
  67.0240469  51.0970775  65.0605466  67.3514261  51.2503198  66.0140550
  65.5981730  51.1346651  64.9697846  65.2743897  50.2487074  64.4240808
  65.1950680  51.0531039  65.9784537  64.9530706  52.3747440  64.2960159
  63.7618148  52.3537908  64.0275118  65.7755989  53.3463527  63.9666561
  66.7419433  53.3661779  64.2921603  65.4431155  54.4996417  63.1206625
  64.5968520  54.1021293  62.5590729  65.1307921  55.6867447  63.9758127
  66.0556416  56.0459081  64.4270762  64.7527674  56.4862984  63.3411458
  64.1299946  55.4219384  65.0681123  63.1727285  55.1537060  64.6190747
  64.4578384  54.5637275  65.6552188  63.9380760  56.5754803  65.9617317
  64.8573321  56.7406545  66.5239695  63.7697349  57.4647960  65.3555153
  62.7480242  56.4167600  66.9711008  61.8371400  56.1605335  66.4292918
  62.9536692  55.5931844  67.6551553  62.5359213  57.6631995  67.7420367
  61.6458295  57.5932204  68.2771706  63.3274848  57.8008202  68.4023311
  62.4845682  58.4701454  67.0881510  66.3909919  54.9447360  62.0371881
  65.9273786  55.1596971  60.8916622  67.6797331  55.0571453  62.4006675
  67.9659943  55.0469916  63.3791749  68.7796798  55.1991041  61.5128617
  68.5645342  56.0457269  60.8611202  70.1410388  55.6001084  62.1985809
  70.6309664  54.6892712  62.5175234  70.7761859  56.0589281  61.4412814
  70.0795221  56.5472933  63.3989219  69.4818506  56.0664674  64.1741703
  71.0905377  56.6513802  63.7956802  69.4886604  58.0158029  63.1617786
  68.2498240  58.2719783  63.2465448  70.3782164  58.8780067  62.6935458
  71.3636954  58.6198298  62.6467300  70.0773354  59.8007238  62.3780244
  68.9110640  53.8998000  60.7024145  68.3993398  52.8613654  61.0765350
  69.4692553  54.0535485  59.5172746  69.5424994  54.9726269  59.0823221
  70.0401012  52.9988878  58.6752777  69.3320927  52.1739653  58.6025334
  70.1865152  53.3837486  57.6664056  71.3588514  52.4811412  59.2066383
  72.2593546  53.3215474  59.5089897  71.6629643  51.1748961  58.9859560
  71.0821850  50.5529332  58.4234170  72.8770413  50.5225516  59.5433252
  73.5319107  51.3597621  59.7872386  72.6676482  49.7834226  60.8624823
  72.3747706  48.8095897  60.6159966  73.9824253  49.5156204  61.7707059
  73.6713263  49.0559379  62.6895572  74.6655290  48.9405219  61.2201149
  74.4904513  50.4927759  62.0277362  71.5679129  50.4393025  61.4881663
  71.4505896  49.9818526  62.6301691  71.9060050  51.7300063  61.6150941
  70.6914515  50.5717556  61.1451498  73.6415318  49.6455160  58.4887705
  73.0091092  48.9961182  57.6770072  74.9878504  49.7832018  58.3900978
  75.5314917  50.4723090  58.9113527  75.7820599  48.9235686  57.4967149
  75.3253860  48.8970803  56.5084932  77.1844441  49.4686138  57.1584173
  77.8204715  48.6535903  56.8131458  77.0292765  50.5554634  56.0844096
  78.0091426  50.9560468  55.8287803  76.5698727  50.1259664  55.1952571
  76.3976309  51.3578179  56.4671909  77.8117146  50.1411524  58.4347575
  78.8022908  50.5250212  58.1932272  77.1732641  50.9610021  58.7648673
  77.8927446  49.4019730  59.2323046  75.7737650  47.5154355  58.1102247
  75.8335822  47.4715854  59.3355973  75.9210652  46.4139660  57.2853552
  75.6386871  46.6344451  56.3410679  76.2232808  45.0222673  57.6096627
  76.1640836  44.3902729  56.7244938  77.6567203  44.9728538  58.1513840
  78.2731251  45.5523259  57.4643746  77.6993421  45.4213131  59.1438352
  78.2871599  43.6369097  58.2625124  77.7984035  42.4591956  58.9480903
  78.7700925  41.5360822  58.7912111  78.6306925  40.5577756  59.2503453
  79.7542348  42.0138923  58.0778890  80.6083753  41.5230545  57.8574012
  79.4558805  43.2797301  57.6764863  80.1249543  43.8080632  56.9977468
  75.1720472  44.2306534  58.4992706  74.6447837  43.2055704  58.1726792
  74.9271607  44.7605071  59.6961044  75.4237051  45.5769042  60.0550150
  73.9006886  44.2196566  60.6417191  74.0102778  43.1383009  60.7245637
  74.1520861  44.8428597  61.9578633  73.4385070  44.5203577  62.7366197
  75.1738089  44.6321001  62.3428374  74.0601289  45.9681715  61.8717090
  72.4305069  44.3249957  60.1440102  71.5156786  44.6841242  60.9173534
  72.1613655  44.1026231  58.8634212  72.8608169  43.6994904  58.2412107
  70.9404571  44.3679321  58.1831671  70.7603705  45.4412445  58.2440521
  71.0504633  44.0116566  56.7258048  70.1039041  44.2236810  56.2263780
  71.8427088  44.6028377  56.2647725  71.2835120  42.9513297  56.6268185
  69.7193031  43.7032111  58.8671426  68.7463367  44.4387570  59.1623343
  69.7042698  42.4415567  59.2879269  70.5627795  41.3435573  58.8132596
  71.6142300  41.5826424  58.9732531  70.4311430  41.1903346  57.7417983
  70.1826749  40.1000172  59.5751271  70.8137217  39.9648727  60.4531225
  70.2964762  39.2076933  58.9600640  68.7229147  40.3245633  59.9669470
  68.4874720  39.8585766  60.9236579  68.0387074  39.9030143  59.2306820
  68.6114582  41.8575020  60.0375354  67.6998537  42.2148971  59.5594759
  68.4710701  42.3089247  61.4348653  67.3556057  42.3448275  61.9338110
  69.5056486  42.7869375  62.0512676  70.4459167  42.7756099  61.6571451
  69.4323350  43.3747102  63.3390125  68.8374647  42.6589730  63.9071801
  70.8742402  43.5473214  64.0543701  71.2871210  42.5604743  64.2628954
  71.5573877  44.0383244  63.3604067  70.8268796  44.3351588  65.3324095
  70.1777458  43.7839427  66.4640803  69.5424384  42.9227469  66.3203289
  70.3179435  44.3007364  67.7648745  69.7905714  43.8459043  68.5914910
  71.1729929  45.4434879  67.9834687  71.4568076  45.8941686  69.1688728
  71.5040163  46.8795022  69.1763110  71.8439905  45.9693295  66.8385838
  72.5300258  46.7776774  66.9828988  71.5842932  45.4763734  65.5425357
  72.0956721  45.9669353  64.6809065  68.7215203  44.7422880  63.3487596
  67.6925065  44.8889053  63.9278477  69.1597944  45.7306297  62.6033635
  70.0971613  45.7406925  62.2027037  68.3563031  46.9495355  62.2487876
  68.2506275  47.4798313  63.1954307  69.0917476  47.7529079  61.1510306
  69.3545485  47.0963187  60.3211206  68.4339831  48.5251194  60.7495626
  70.2509405  48.3373277  61.6868226  70.9091902  47.6398425  61.8821743
  66.9328815  46.6802506  61.6926622  65.9949891  47.4436298  61.9757852
  66.7400220  45.5720391  60.8916459  67.4765269  44.9167104  60.6337388
  65.3693766  45.2420241  60.3213246  64.9573113  46.1709826  59.9249285
  65.4622595  44.2155288  59.1225435  64.4608228  44.0070950  58.7441402
  66.0707875  44.6406497  58.3250683  65.9181342  43.2891671  59.4713213
  64.4434420  44.7415758  61.3832145  63.3993977  45.2765287  61.5647590
  64.9220514  43.7965213  62.2575530  65.8630820  43.4068942  62.2116985
  64.0856543  43.2545328  63.3633760  63.0932766  43.0053933  62.9881666
  64.8262678  41.9768887  63.9319962  64.2229269  41.5364044  64.7253400
  64.9071802  41.2292527  63.1426730  66.1109453  42.2604119  64.4325649
  66.7363158  42.3671723  63.6852993  63.9032061  44.3009371  64.4970908
  62.7794658  44.3675313  65.0631791  64.8324237  45.2773048  64.6150114
  65.6639530  45.3278758  64.0258301  64.7405660  46.3836449  65.6208605
  64.1774777  45.9651473  66.4536620  66.1101630  46.8016391  66.0862305
  66.7664799  46.9425883  65.2282408  66.0483774  47.7594629  66.6026681
  66.6945138  45.7461776  67.0194410  66.4202340  44.7574372  66.6512044
  67.7824981  45.8079755  66.9868934  66.2363876  45.8797270  68.4592512
  66.5735925  46.8401851  68.8474304  65.1464641  45.8909180  68.4809543
  66.7434360  44.7550085  69.3998778  66.3606003  43.7964403  69.0469142
  67.8305686  44.7043201  69.3423297  66.3322382  44.9507804  70.8417858
  67.1776532  45.1219205  71.4229432  65.6927890  45.7666124  70.9129020
  65.8459325  44.0967164  71.1821903  63.9448019  47.6103154  65.1457083
  63.3149783  48.3358011  65.9763039  63.7924460  47.8107268  63.8251697
  64.4566268  47.3927720  63.1897168  62.7271935  48.6912172  63.2572346
  62.7192367  49.6767408  63.7207653  63.0838738  48.8577810  61.7086296
  63.7787575  48.0360123  61.5343463  62.2133806  48.7416845  61.0614797
  63.7977720  50.1413963  61.2554795  65.1054013  50.4785649  61.3823694
  65.8126429  50.0211335  61.9420446  65.2925689  51.5724714  60.5973512
  66.3121191  51.9268351  60.4435997  64.1153443  52.0385560  60.1317106
  63.1426797  51.1218862  60.4888501  62.1114094  51.2667758  60.1640115
  61.3535952  48.1211527  63.4981571  60.3600410  48.7537155  63.7248973
  61.2910483  46.8553413  63.2128432  62.0696930  46.3453570  62.7957659
  60.1204721  46.0285816  63.4514784  59.2890252  46.4356976  62.8758179
  60.3189438  45.0310151  63.0607633  59.6748990  45.8965529  64.9232419
  58.4771450  45.7815705  65.1115168  60.5519845  46.0964297  65.9435613
  61.5678695  46.1599325  65.8670350  59.9613387  46.2372846  67.3282082
  59.1259007  45.5450750  67.4438869  61.0673313  45.8902753  68.2953644
  61.9041567  46.4875468  67.9315342  60.7566439  46.2291382  69.7771993
  61.6049407  45.9476732  70.4011659  60.5744820  47.2988249  69.8745999
  59.8711427  45.6798511  70.0992381  61.3515753  44.3933081  68.3108265
  62.1532741  44.1813564  69.0186089  60.4521864  43.8546901  68.6101101
  61.6521549  44.0692288  67.3141793  59.2191771  47.5852219  67.6181603
  58.2088986  47.5465721  68.2945234  59.6964728  48.6332651  66.9761941
  60.5940009  48.6282923  66.4937377  58.9898734  49.9078643  66.8907518
  58.8630547  50.2634223  67.9128664  59.7524113  51.0229340  66.1855428
  59.9139697  50.6731184  65.1661146  58.9608968  52.2598275  66.0733191
  59.5492664  53.0226404  65.5634438  58.0539327  52.0590196  65.5026594
  58.6931828  52.6127428  67.0685905  61.1628589  51.2554767  66.7465470
  61.6454432  52.0633936  66.1968097  61.0949444  51.5227584  67.8017451
  61.7509891  50.3436011  66.6404618  57.6528449  49.6690150  66.1980086
  56.6265527  50.1329980  66.6285350  57.7133277  49.0302911  65.0337152
  58.5975281  48.7069477  64.6414176  56.5637566  48.7101764  64.1780006
  56.0867530  49.6324662  63.8496445  56.9095031  48.1935425  63.2826583
  55.5159383  47.8134155  64.9313110  54.3273016  48.1299155  65.0534076
  55.9829498  46.8278306  65.6720834  56.9502812  46.5048685  65.6293933
  55.1471949  46.0898274  66.6403724  54.2300415  45.7601206  66.1514689
  55.8748741  44.7960379  67.0906415  56.0986049  44.2131522  66.1975924
  56.8294664  45.0882009  67.5277947  55.2063716  43.9144648  68.0383382
  54.2046831  43.0744281  67.5827363  53.8606684  43.1127228  66.5600828
  53.6594540  42.1784870  68.4977580  53.0096706  41.3981184  68.1291362
  53.9177888  42.2423072  69.9027864  53.3895759  41.5960342  70.5884463
  54.9062531  43.1950440  70.3932176  55.1127404  43.3145601  71.4468947
  55.5820308  43.9571182  69.4015569  56.4074590  44.5883099  69.6972438
  54.6337428  46.9949768  67.7818922  53.5184019  46.8860109  68.3157240
  55.4159106  47.9837193  68.2573030  56.3186641  48.2429114  67.8587083
  55.0024035  48.7915908  69.4360977  54.6522849  48.0534867  70.1565070
  56.1890149  49.6304383  70.0151030  56.5449803  50.2111755  69.1641273
  55.9111402  50.7261722  71.0909796  56.8493171  51.2031994  71.3745216
  55.2321870  51.4742932  70.6806772  55.4577622  50.2670328  71.9692839
  57.0729928  48.7164426  70.5712633  57.5383414  48.2345004  69.8576556
  53.9030308  49.7637083  69.1308329  53.0162725  50.0143574  69.9446730
  54.0013967  50.3893089  67.9450300  54.8283065  50.2640974  67.3603516
  53.0333449  51.2898803  67.3093685  52.8657188  52.1884894  67.9038737
  53.6155975  51.7200591  65.9701587  54.1308977  50.8772176  65.5098819
  52.8067501  52.0064735  65.2971017  54.5647352  52.8619811  66.1185645
  54.0284133  53.7328128  66.4961633  55.3237690  52.6089002  66.8590109
  55.2342201  53.2115234  64.8143688  55.6203192  52.3053431  64.3482162
  54.4996601  53.6340328  64.1292076  56.3999433  54.2290545  65.0272594
  56.0057521  55.1887917  65.3591925  57.0723152  53.8730458  65.8080967
  57.1305602  54.3906839  63.7650877  57.9085453  55.0665871  63.8970538
  57.5164656  53.4715370  63.4672501  56.4830274  54.7463445  63.0337456
  51.7020157  50.6560288  67.2271143  50.7002587  51.2361715  67.6840457
  51.8326814  49.4588771  66.6795988  52.7271744  48.9817936  66.5674284
  50.6752011  48.7013785  66.1778315  49.9746734  49.4343496  65.7780213
  51.2448716  47.6823902  65.1568143  50.4312222  47.0849977  64.7451829
  51.7473677  48.2166764  64.3501461  51.9584363  47.0274843  65.6561215
  49.8563230  47.8896701  67.2382029  48.6149811  47.8774734  67.1549418
  50.5525275  47.3704802  68.2324685  51.5638531  47.2605794  68.1830176
  50.0083196  46.9061803  69.4773417  49.1156860  46.3537321  69.1867844
  51.0058967  45.9685311  70.2501367  51.2855350  45.1694387  69.5636603
  51.9059565  46.5540575  70.4411038  50.6290353  45.3048709  71.5624604
  50.4856471  46.1281615  72.2624318  49.3995694  44.3922681  71.3960819
  49.1562482  43.9313004  72.3527787  48.5520173  44.9826058  71.0499763
  49.6027100  43.6557009  70.6561899  51.7189363  44.2557025  71.9917760
  51.4270629  43.7938767  72.9354057  51.8087349  43.4881829  71.2241927
  52.6784897  44.7577277  72.1161026  49.6100834  48.0555311  70.4404043
  48.6530602  48.0052861  71.2197940  50.3874454  49.1536283  70.3687412
  51.1529409  49.1989961  69.6961771  50.3042079  50.4000491  71.1681183
  50.4769887  50.1730904  72.2201724  51.0913242  51.0877193  70.8562394
  48.9002598  51.0908178  70.9991142  48.1848218  51.2891398  71.9901752
  48.5042998  51.2946954  69.7690852  49.0981870  51.0877313  68.9676542
  47.2241852  51.8203950  69.3908046  47.1165112  52.7169654  70.0012006
  47.1549908  52.1891474  67.9278149  47.3787664  51.2975490  67.3432090
  46.1262300  52.4701305  67.6988298  48.0941397  53.3417732  67.4377784
  49.1155910  53.1387245  67.7595303  47.9582186  53.4150068  65.8780527
  48.5996001  54.2077982  65.4928805  48.2577644  52.4626354  65.4420651
  46.9227803  53.6256888  65.6125383  47.6646194  54.6847708  68.0101471
  48.3361348  55.4640712  67.6513372  46.6463363  54.9070537  67.6911363
  47.7030115  54.6451933  69.0979568  46.0297137  50.8326289  69.6996504
  44.9176120  51.2371947  70.0314633  46.2528270  49.5089207  69.5536859
  47.1614563  49.1337947  69.2827790  45.2486824  48.4734424  69.7616123
  44.3326560  48.7312985  69.2295401  45.9032689  47.1629875  69.2502016
  45.9899909  47.2194973  68.1649495  46.9152498  47.1024132  69.6488995
  45.1612900  45.8790333  69.6108778  45.0131344  45.8620500  70.6909425
  44.1724739  45.9152021  69.1536684  45.8411217  44.5546849  69.1951048
  46.5537322  44.5377215  68.1832916  45.5301778  43.5682315  69.9373342
  44.8269906  48.3259089  71.1966911  43.6199647  48.0687877  71.4279968
  45.7627393  48.4552639  72.0881065  46.7398238  48.5695047  71.8219224
  45.5801178  48.4575129  73.5480005  44.6809808  47.8584539  73.6926630
  46.8364881  47.8169774  74.2391653  47.7134601  48.4015580  73.9612871
  46.7196727  47.9141017  75.3189638  47.1175415  46.3405315  73.9143842
  47.2408732  46.2534118  72.8345817  48.3816742  45.9590686  74.6391247
  48.6168287  44.9147276  74.4336640  49.2017017  46.5897119  74.2956070
  48.2430172  46.0961369  75.7111476  45.9563731  45.3554981  74.1538335
  46.2742402  44.3469362  73.8889428  45.6666430  45.3800270  75.2041805
  45.1051596  45.6398405  73.5359264  45.1949858  49.7932802  74.2362559
  45.1743741  49.9890323  75.4384231  45.0615726  50.8527840  73.4195425
  44.8895138  50.7490799  72.4192177  45.1406393  52.2328935  73.8298852
  46.0952264  52.3499049  74.3405507  45.1073017  53.1705565  72.5794185
  45.1673537  54.2105037  72.9014728  45.9537422  52.9422301  71.9307190
  44.1786225  53.0142603  72.0309174  44.0842040  52.6397707  74.8733388
  44.3696246  53.0645710  76.0429457  42.7768053  52.5340612  74.4894951
  42.5174204  52.2255716  73.5521939  41.5812310  52.8371014  75.3415928
  41.7500915  53.8647124  75.6652184  40.2658021  52.7356607  74.5718262
  40.3889746  51.9824242  73.7930995  39.5018569  52.3649711  75.2559857
  39.7253248  54.0417017  73.9019649  39.6829681  54.8481070  74.6342461
  40.4026155  54.3637153  73.1111922  38.3580365  53.7893135  73.3364065
  38.3024515  52.7969711  72.8896884  37.6029032  53.8275345  74.1221747
  38.1089217  54.8617002  72.2984719  38.6679980  54.8260001  71.4458171
  37.2020081  55.8661555  72.4099238  36.7075490  56.1698196  73.6003405
  37.0094011  55.6495201  74.4248437  36.0264992  56.9227528  73.6943828
  36.9613492  56.6855639  71.4296380  37.4595334  56.5831221  70.5459684
  36.2729420  57.4296117  71.5440155  41.4593181  51.9227786  76.5754459
  40.8568532  52.3685685  77.5731329  42.0176993  50.6957520  76.5868587
  42.4097205  50.2593186  75.7529756  42.1261737  49.8325401  77.8256220
  41.1526319  49.8090597  78.3142267  42.5910404  48.4526063  77.3700491
  43.5741455  48.6325761  76.9351232  42.7619706  47.3712187  78.5255638
  43.0947623  46.4268606  78.0948399  43.5012286  47.7217054  79.2458469
  41.8070913  47.2220673  79.0300301  41.6603706  47.9136044  76.4571765
  41.9633483  47.0290431  76.1657219  43.1379221  50.3864517  78.8831900
  42.7559417  50.3857869  80.0633824  44.1433982  51.0796663  78.4425862
  44.3911495  51.1741409  77.4583974  44.9926508  51.7768483  79.3414016
  45.1866591  52.7856963  78.9767404  44.5133835  51.8774162  80.3156990
  46.3331649  50.9714207  79.4696139  47.2226777  51.4520151  80.1944403
  46.4847494  49.7605484  78.9780279  45.7256707  49.2351695  78.5469348
  47.7903402  49.0270921  79.0005978  48.1972768  49.1040297  80.0090451
  47.5889922  47.5846915  78.6811971  46.9816422  47.6550168  77.7791391
  48.8935386  46.8148878  78.4317010  48.6649543  45.7728684  78.2053726
  49.4243571  47.2600531  77.5899901  49.5207064  46.8635307  79.3219304
  46.8639347  46.7796722  79.7628897  47.5370096  46.6301453  80.6084373
  46.0152045  47.3551332  80.1285798  46.3728106  45.4217967  79.2688184
  45.8675931  44.8994175  80.0814322  45.6765604  45.5652644  78.4430481
  47.2214720  44.8283635  78.9293011  48.8074468  49.6622888  78.0282421
  48.6808495  49.4936758  76.7754057  49.7827772  50.4300861  78.5345699
  50.0608311  50.4277206  79.5158016  50.5827969  51.4075267  77.6416733
  50.0204475  51.6781430  76.7473335  50.8296650  52.8208170  78.4038400
  51.5827332  53.3225796  77.7954156  49.5911248  53.7752785  78.5304414
  49.8832285  54.6841041  79.0580950  49.2281656  54.0336818  77.5367855
  48.7993779  53.2723551  79.0867306  51.1816151  52.5444908  79.7299368
  51.3374509  53.3832963  80.2096239  51.8657125  50.6924933  77.1652054
  52.4790090  49.9704741  77.8875479  52.2151854  50.9654513  75.8936754
  51.7379862  51.6388842  75.2939777  53.3518434  50.2791863  75.2747531
  53.9551433  49.8460080  76.0717980  52.8834497  49.0726584  74.3505516
  52.4881204  49.4870332  73.4219897  54.0776925  48.1767098  74.1197016
  53.7871588  47.3380938  73.4872812  54.8690328  48.7435734  73.6299085
  54.4399735  47.8012294  75.0776397  51.7486053  48.2090581  75.0201650
  51.4643939  47.3969178  74.3492644  52.1142357  47.7922096  75.9584926
  50.8803046  48.8375957  75.2170821  54.2164091  51.2691409  74.5101572
  53.7491916  51.8282537  73.4967511  55.4612613  51.4472270  74.8030850
  55.8798933  50.9048672  75.5582373  56.4735300  52.3635701  74.1995192
  56.1150020  52.6276759  73.2054067  56.6510772  53.6929877  75.0126683
  57.1085257  53.4763873  75.9767320  57.3282310  54.3617893  74.4817772
  55.3356195  54.3675666  75.2189855  54.7979348  55.0141618  74.3638959
  54.7322908  54.1219929  76.3692164  53.7942066  54.4850467  76.5410715
  55.2053676  53.5698894  77.0857396  57.8135675  51.6535576  74.1340873
  58.0202317  50.7085344  74.8793301  58.5545307  52.0518337  73.1780427
  58.3051003  52.7563558  72.4833675  59.9294199  51.4381603  73.0436503
  60.0997800  50.6092168  73.7310144  60.1000205  50.8399767  71.6630393
  61.0946624  50.4003005  71.5760308  59.3473776  50.0677530  71.5044038
  59.9822376  51.6214424  70.9115799  60.8933006  52.5417979  73.3460735
  60.7083224  53.7525396  73.2164080  62.0826606  52.0297397  73.8028335
  62.2772499  51.0279641  73.8176625  63.1978847  52.8390067  74.3148436
  62.9381644  53.8971149  74.3128333  63.5057784  52.4484229  75.7744804
  63.7049412  51.3901927  75.9433890  64.8442153  53.1281248  76.2826689
  65.0328268  52.8320986  77.3149838  65.6764771  52.8068284  75.6567336
  64.7460509  54.2119707  76.2277969  62.1927035  52.9289729  76.5144982
  62.2741508  52.7105731  77.5786437  62.0668788  54.0018189  76.3735554
  61.3290249  52.4055209  76.1019227  64.4088950  52.6214943  73.4025458
  64.6715656  51.4267831  73.2513895  65.0539962  53.6803683  72.8503236
  64.8743128  54.6547696  73.0926374  66.0847315  53.4778352  71.8349909
  66.0737996  52.4256738  71.5480497  65.7917189  54.3708637  70.6036820
  65.7117921  55.4107932  70.9210186  66.6286257  54.3140606  69.9078561
  64.1866739  53.8524565  69.7161222  64.4793226  53.1066603  68.6905771
  67.5120569  53.8508521  72.4053381  67.7923192  55.0312999  72.4804565
  68.3379780  52.8805105  72.7542760  68.1280646  51.4517732  73.0234006
  68.4093142  50.8588404  72.1524819  67.0728249  51.2559258  73.2146713
  68.9503020  51.0508122  74.2090736  69.2321082  49.9976833  74.1921175
  68.4407027  51.2289296  75.1564728  70.1395884  51.9887857  73.9893126
  70.9236361  51.4912210  73.4179253  70.5784099  52.2846693  74.9415255
  69.5812754  53.2737700  73.1942987  69.5932921  54.1460821  73.8478974
  70.4051338  53.6471778  71.9760608  70.3811603  53.2641929  70.9283855
  71.2161185  54.4119361  71.9864023  71.3984789  55.0372044  72.7688501
  72.1546863  54.5908890  70.7990027  71.7644610  54.3698177  69.8984758
  72.5541803  55.6009882  70.7284053  73.2005710  53.5747943  71.1490939
  72.9126387  52.5101773  71.6963996  74.4545528  53.9263217  70.8805284
  74.7134883  54.7486362  70.3346883  75.5884130  53.1335181  71.3637104
  75.4653605  52.0992352  71.0436281  76.8897848  53.6840642  70.7731678
  76.9208137  54.7619869  70.9308847  77.7322845  53.2577699  71.3175612
  77.0653434  53.3992416  69.2991222  77.5931745  52.1894465  68.8701598
  77.8829149  51.4461055  69.5982035  77.7537500  51.9227644  67.5142771
  78.1673902  50.9775622  67.1956032  77.3819836  52.8734621  66.5724995
  77.5045787  52.6686696  65.5188852  76.8585567  54.0763082  66.9855568
  76.5647869  54.8155118  66.2556357  76.7061349  54.3401190  68.3450814
  76.3033280  55.2912394  68.6593506  75.6397077  53.1544400  72.8927194
  75.6885152  54.2292096  73.4990599  75.6318487  51.9697721  73.5168663
  75.6624428  51.0808452  73.0146685  75.5805946  51.8132894  74.9692603
  75.7066045  52.7978039  75.4188068  74.2215830  51.2560581  75.4487737
  74.1018287  50.2667163  75.0090539  74.1919413  51.1137175  76.9812834
  73.2235128  50.7200467  77.2917517  74.9792516  50.4296165  77.2982771
  74.3503443  52.0885609  77.4418823  73.0760990  52.1191083  74.9744176
  72.1346302  51.6994301  75.3290793  73.1937999  53.1277761  75.3679283
  73.0717969  52.1517940  73.8856089  76.6991435  50.8738416  75.4083691
  76.8532817  49.7854113  74.8471075  77.4558408  51.2739516  76.4295501
  77.2912076  52.1252285  76.9654729  78.6139653  50.4897424  76.8655131
  79.1807755  50.1849070  75.9863666  79.5304337  51.3296183  77.7414179
  79.6766257  52.3059674  77.2807018  79.0526336  51.5009473  78.7058815
  80.8926075  50.6596928  77.9600351  81.5599368  51.3558805  78.4687917
  80.7704394  49.7984594  78.6167608  81.5383693  50.2078516  76.6473168
  81.8465863  51.0765462  75.7948878  81.7374615  48.9825809  76.4610536
  78.1493572  49.2318005  77.6034280  77.7585205  49.2799907  78.7713674
  78.1932542  48.0970168  76.9173198  78.4966511  48.0684148  75.9444950
  77.8310418  46.7795702  77.4282217  77.9141658  46.7792109  78.5149502
  76.3913878  46.4083842  77.0778839  76.1312649  45.4928041  77.6089777
  75.3832206  47.4696996  77.5273433  74.3765928  47.1550951  77.2537646
  75.4431454  47.5931684  78.6086558  75.6106811  48.4183765  77.0411269
  76.3122281  46.2192467  75.6618935  75.5473971  45.6435122  75.4514143
  78.7689618  45.7756371  76.7765485  79.5933506  46.1740835  75.9399927
  78.6744899  44.4791925  77.1067050  78.2069896  43.9241533  78.3954426
  77.1237498  43.8041295  78.4126048  78.4679052  44.5734558  79.2312599
  78.9155978  42.5957548  78.4801787  78.3216117  41.8671452  79.0315910
  79.8678711  42.6902773  79.0019839  79.1182425  42.1657057  77.0581700
  78.2287253  41.6811637  76.6542341  79.9373467  41.4529245  76.9661470
  79.4265408  43.4797324  76.3303935  80.4872281  43.7240421  76.2889271
  79.0356345  43.4116201  74.8636775  79.8761700  43.0287279  74.0429921
  77.8021786  43.7610372  74.4887390  77.0491177  44.0358821  75.1196935
  77.4673334  43.7609205  73.0645596  77.7460606  42.7887415  72.6577462
  75.9638894  43.9618437  72.8616869  75.4292664  43.1285169  73.3164464
  75.6521473  44.8650687  73.3862610  75.5508556  44.0746285  71.3730850
  76.1024639  44.8960654  70.9168575  75.8492602  43.1634286  70.8558244
  73.7764699  44.3428670  71.1069349  73.7668321  45.8307520  70.1052320
  72.7739556  46.1087673  69.8909664  74.2409741  46.6428624  70.6542995
  74.3123713  45.6502059  69.1792437  78.2482064  44.8370375  72.3185489
  78.6699591  44.6255836  71.1725344  78.4478256  45.9975140  72.9608590
  78.1069647  46.1992096  73.9012037  79.1897388  47.0843506  72.3350958
  78.6900357  47.3421693  71.4012812  79.1970474  48.3088433  73.2447061
  79.7550860  49.1140708  72.7664737  78.1725153  48.6341341  73.4250559
  79.6703010  48.0540081  74.1934806  80.6108515  46.6602360  71.9968789
  81.1520829  47.0627574  70.9600786  81.2321466  45.8475155  72.8553395
  80.8397076  45.5307861  73.7417487  82.5717253  45.3452854  72.5545732
  83.2089424  46.1975352  72.3182780  83.1426433  44.6179026  73.7711717
  84.1407754  44.2477090  73.5390299  83.1983818  45.3069085  74.6145135
  82.4951771  43.7796514  74.0306689  82.5606113  44.4233533  71.3358567
  83.4422246  44.5155074  70.4726120  81.5690604  43.5293945  71.2506618
  80.8764726  43.3698706  71.9820943  81.4085132  42.6902376  70.0635145
  82.3113366  42.0889125  69.9532367  80.1867518  41.7903675  70.2307679
  79.2815705  42.3629611  70.2140866  80.1369641  41.0868194  69.3935685
  80.2297604  41.0841268  71.5110779  81.1818689  41.0618561  71.7923888
  81.2547826  43.5402242  68.8134877  81.8032123  43.2103623  67.7466383
  80.4774602  44.6193288  68.9111796  80.0411189  44.9260467  69.7804533
  80.1998443  45.4738684  67.7590338  79.8948270  44.8577667  66.9136949
  79.0412984  46.4302049  68.0955964  79.2604306  46.9390625  69.0330513
  78.8933731  47.5180882  67.0393766  78.0667709  48.1767418  67.3075920
  79.8150321  48.0972666  66.9831988  78.6927126  47.0605816  66.0706081
  77.7450261  45.6524408  68.2823971  76.9319733  46.3016081  68.5066783
  77.4269786  45.2567328  67.3390191  77.8786414  44.9096355  69.0807952
  81.4560400  46.2224845  67.3248559  81.7963257  46.2610069  66.1348401
  82.1679689  46.8238470  68.2803904  81.8964834  46.8715557  69.2628908
  83.4327237  47.4757907  67.9571320  83.2164225  48.3072435  67.2865214
  84.0937569  48.0154125  69.2243381  84.0649639  47.2421156  69.9939246
  85.1436609  48.2171044  69.0153997  83.4504963  49.2765094  69.7727751
  83.2653409  49.9808961  68.9614339  82.4831404  49.0369302  70.2134213
  84.3391552  49.9128125  70.8089168  85.3222140  50.0924517  70.3744245
  83.9296224  50.8835972  71.0841315  84.4868876  49.0939371  72.0102914
  85.2255367  48.3915534  72.0247044  83.7128453  49.2103321  73.0847590
  82.7245146  50.0990708  73.0877822  82.5634858  50.6845777  72.2678383
  82.1270212  50.1942432  73.9082645  83.9221095  48.4518598  74.1557582
  84.6810251  47.7713925  74.1596965  83.3214054  48.5497917  74.9754895
  84.3789544  46.5209922  67.2387865  84.9606335  46.8660473  66.2052483
  84.5556718  45.3129811  67.7865385  84.1064291  44.9945054  68.6451396
  85.4438907  44.3379755  67.1554237  86.4467376  44.7607600  67.1039320
  85.5051289  43.0567923  67.9952843  84.4947467  42.7724755  68.2886639
  85.9007112  42.2454848  67.3835582  86.3747888  43.2092417  69.2570611
  87.3727400  43.5314740  68.9587677  85.9556741  44.0015641  69.8778775
  86.5100651  41.9429347  70.0981759  86.3383091  40.8387302  69.5955153
  86.7831418  42.2727776  71.2594377  84.9996592  44.0418138  65.7250682
  85.8167660  44.0486928  64.7989191  83.7013006  43.8234654  65.5223816
  83.0361274  43.8642622  66.2828527  83.2097124  43.4961684  64.1970720
  83.7396944  42.6397596  63.7814523  81.7249233  43.1374986  64.3258490
  81.6410414  42.3324478  65.0566871  81.1607428  44.0021423  64.6736972
  81.0463948  42.6553245  63.0740999  80.4810180  43.4711033  62.1909788
  80.0027206  42.7182871  61.2064575  79.4886156  43.1685195  60.3570524
  80.2753665  41.4476596  61.4867543  80.0171162  40.6697948  60.8960084
  80.9265736  41.3466034  62.6394818  81.2205445  40.3674753  63.0136421
  83.3702351  44.6302715  63.2020463  83.6700247  44.3955177  62.0252912
  83.1503333  45.8716688  63.6548968  82.8478208  46.0907222  64.6038725
  83.3341622  47.0290301  62.7908300  82.8096833  46.8285850  61.8566382
  82.7394901  48.2923360  63.4347956  82.8250706  48.2050707  64.5174498
  83.3404197  49.1507491  63.1346210  81.2804122  48.5680262  63.0806404
  80.8319939  48.4873015  61.7680302  81.5275673  48.2273796  60.9840991
  79.5169938  48.7325082  61.4510330  79.1836130  48.6704403  60.4269674
  78.6239170  49.0592180  62.4534654  77.3167925  49.3027837  62.1375451
  77.1382769  50.2645950  62.2046346  79.0368746  49.1607609  63.7640003
  78.3550794  49.4363894  64.5322041  80.3590983  48.9104970  64.0700022
  80.6865422  48.9813554  65.0962698  84.8090583  47.2537431  62.4899150
  85.1692633  47.6109443  61.3629732  85.6711915  47.0644172  63.4934516
  85.4037427  46.8230810  64.4478455  87.1051850  47.1986062  63.2698314
  87.3032555  48.2145678  62.9271068  87.8589327  46.9594098  64.5749774
  88.7070616  47.6413516  64.6422618  87.2096826  47.1743605  65.4229197
  88.3118990  45.6253546  64.6444771  87.5416775  45.0202043  64.7003880
  87.5922207  46.2428003  62.1811859  88.4793429  46.5934327  61.3881270
  87.0147083  45.0348146  62.1128158  86.3176848  44.6835413  62.7674435
  87.3818143  44.1195003  61.0380470  88.4694312  44.0680228  60.9975817
  86.8398588  42.7142662  61.3158541  85.7757805  42.7798125  61.5444436
  86.9347541  42.1086721  60.4153050  87.5595251  42.0220965  62.4649853
  88.7493868  42.3385631  62.7071503  86.9321579  41.1697647  63.1347859
  86.8829194  44.6269896  59.6912734  87.5978283  44.5431138  58.6905192
  85.6626766  45.1668799  59.6499229  85.0621527  45.3005859  60.4632509
  85.0919829  45.6166401  58.3803973  85.2610757  44.8490858  57.6250924
  83.5707542  45.8159414  58.5246446  83.3746912  46.3739695  59.4401179
  83.0213009  46.6232892  57.3713535  81.9462156  46.7496612  57.4956694
  83.5021311  47.6016284  57.3513660  83.2194502  46.1020552  56.4353547
  82.8733557  44.4507283  58.6241578  82.9014778  43.9679498  57.6476442
  83.4339752  43.8158625  59.3107950  81.4361953  44.5282089  59.0909836
  81.0139224  43.5245888  59.1354826  81.3995539  44.9819612  60.0820090
  80.8591494  45.1347776  58.3932185  85.7847034  46.8887797  57.8936304
  86.0911362  47.0279058  56.7047536  86.0430200  47.8323435  58.8043421
  85.7695872  47.7579688  59.7841746  86.7464079  49.0649855  58.4765869
  86.3463626  49.3863178  57.5145931  86.5104560  50.1234188  59.5554542
  86.9212463  49.7539959  60.4956290  87.0744390  51.0179104  59.2902661
  85.0710173  50.5182215  59.7864813  84.0428289  50.4924558  58.8763217
  84.1340322  50.1784517  57.8476460  82.8757823  50.9280399  59.4707462
  81.9657811  50.9915460  59.0125625  83.1359261  51.2603077  60.7761229
  82.2828764  51.7492378  61.7671862  81.2370191  51.9284901  61.5678320
  82.8238894  51.9949890  63.0090134  82.1912933  52.3803162  63.7942952
  84.1788064  51.7565840  63.2762861  84.5681745  51.9555205  64.2641570
  85.0331217  51.2677022  62.2868347  86.0765094  51.0884107  62.4994539
  84.5100883  51.0136840  61.0118396  88.2519671  48.8735703  58.3399948
  88.9253083  49.7948703  57.8676314  88.7907232  47.7319232  58.7804859
  88.2416499  46.9741443  59.1858423  90.2305584  47.4560266  58.7260925
  90.4144156  46.4982417  59.2151329  90.7121523  47.3196245  57.2767741
  90.5429201  48.2550213  56.7445514  91.7866085  47.1343155  57.2623061
  89.9834386  46.1778370  56.5578041  90.0393014  45.2794771  57.1726337
  88.9287052  46.4351813  56.4627479  90.5438021  45.8708157  55.1794875
  91.1893735  46.7496349  54.5822444  90.3242805  44.7469320  54.6865322
  91.0174332  48.5165249  59.4931130  92.0056054  49.0731235  59.0155165
  90.5455808  48.7988342  60.7064673  89.6618531  48.4245327  61.0532432
  91.2184801  49.6585363  61.6635686  92.2114080  49.9098753  61.2910921
  90.4847093  51.0021129  61.8611235  91.0533494  51.6076046  62.5673554
  90.4007114  51.7701104  60.5332327  89.8804167  52.7149173  60.6915258
  91.4071023  51.9666329  60.1627804  89.8560291  51.1735471  59.8019448
  89.1003515  50.7690088  62.4373112  88.5961661  51.7256737  62.5709558
  88.5226442  50.1456833  61.7555822  89.1887000  50.2674441  63.4021077
  91.3048721  48.8935002  62.9753148  90.5850981  47.9164981  63.2020088
  92.2067202  49.3438973  63.8450592  92.8382137  50.1239202  63.6673153
  92.3516598  48.7254310  65.1531588  92.5139524  47.6589485  65.0025546
  93.5522715  49.3138492  65.8935432  93.8619750  48.6361953  66.6904170
  94.3961969  49.4090107  65.2096629  93.2366776  50.5839624  66.4428889
  94.0632268  51.0702801  66.6407091  91.0858844  48.9155838  65.9906960
  90.2027868  49.7171587  65.6781354  91.0069621  48.1521212  67.0744538
  91.7140803  47.4743104  67.3598080  89.8502245  48.2477175  67.9532722
  88.9379731  48.1399810  67.3667825  89.8940224  47.1083738  68.9753603
  89.0638205  47.2383943  69.6694151  89.7814946  45.7552181  68.2630764
  89.8138216  44.9518819  69.0007543  88.8381179  45.7076547  67.7180160
  90.6103358  45.6410342  67.5647975  91.1421542  47.1336197  69.6771134
  91.1650037  46.4046286  70.3311528  89.7717915  49.6259124  68.6159792
  88.6844681  50.2032897  68.7389736  90.9212365  50.1905822  69.0013404
  91.8284719  49.7275953  68.9662966  90.9504905  51.5590248  69.5162168
  90.2745874  51.6098193  70.3687974  92.3661787  51.9141203  69.9764039
  92.8855871  50.9977222  70.2560970  92.9100682  52.3465408  69.1363214
  92.4216490  52.8957423  71.1609286  91.7067277  53.7008412  70.9923111
  92.1128163  52.3787020  72.0687549  93.8168638  53.4972967  71.3740754
  93.9075784  54.7337315  71.5521362  94.8196000  52.7382968  71.3680960
  90.4550242  52.5669455  68.4782436  89.6666804  53.4623625  68.8045061
  90.9092284  52.4483993  67.2246587  91.5773121  51.7488546  66.9047122
  90.4309069  53.3785025  66.2050496  90.5885471  54.3847150  66.5952099
  91.2257145  53.2338671  64.8998823  90.9854462  52.2724586  64.4472346
  90.8967657  54.0044263  64.2018901  92.7448293  53.3357844  65.0660529
  92.9995307  54.3421089  65.3978162  93.0622728  52.6513610  65.8525449
  93.5226166  53.0192811  63.7831735  93.3214244  51.9356536  63.1905269
  94.3521356  53.8602230  63.3744354  88.9387559  53.2007773  65.9346856
  88.2543754  54.1712668  65.5882273  88.4120098  51.9852835  66.0909026
  88.9430667  51.1415143  66.3044310  86.9718635  51.7984484  65.9540081
  86.6485602  52.2323945  65.0071797  86.6376107  50.3097183  65.9413468
  85.5602307  50.1797617  65.8392062  87.1429405  49.8308018  65.1031745
  86.9715472  49.8546629  66.8740635  86.2284247  52.5174221  67.0722161
  85.2069342  53.1816020  66.8346758  86.7384542  52.3968345  68.2997513
  87.5421018  51.8119462  68.5275764  86.1688587  53.1142911  69.4365513
  85.1394811  52.7881762  69.5780263  86.9776520  52.7900148  70.6935960
  86.9285740  51.7175228  70.8797029  88.0243136  53.0339207  70.5144759
  86.5103474  53.5222878  71.9249877  87.0335078  54.7676095  72.2507958
  87.7855168  55.2126375  71.6156412  86.6067343  55.4432140  73.3755986
  87.0185224  56.4125510  73.6141315  85.6515134  54.8763965  74.1944951
  85.3125924  55.3999334  75.0762454  85.1258553  53.6301716  73.8806819
  84.3810300  53.1822446  74.5216322  85.5553936  52.9634778  72.7526807
  85.1405957  51.9961907  72.5132558  86.1316592  54.6195742  69.1820076
  85.1153172  55.2807490  69.4405644  87.2373823  55.1846211  68.6710594
  88.0884626  54.6829188  68.4156203  87.2685473  56.6274898  68.4467567
  86.9562717  57.1137382  69.3701387  88.6864267  57.1014577  68.1110499
  89.0671401  56.5265710  67.2662812  88.6511376  58.1441059  67.7962092
  89.6500159  56.9654974  69.2818507  89.2072406  56.9841874  70.4497343
  90.8678073  56.8579253  69.0340665  86.2966739  57.0281351  67.3417630
  85.6315391  58.0623431  67.4461202  86.1868522  56.2223417  66.2810354
  86.6893127  55.3427993  66.1600701  85.2905833  56.5867074  65.1869567
  85.5569346  57.5985196  64.8778889  85.4696530  55.6515444  63.9937664
  86.5051648  55.6847947  63.6550750  85.2672966  54.6252373  64.3008095
  84.5419614  56.0322322  62.8394086  83.5597822  56.2789785  63.2441745
  84.9262438  56.9320879  62.3612106  84.3827932  54.9520326  61.7945636
  84.1394036  54.0083302  62.2832545  83.5438420  55.1993786  61.1428164
  85.5869988  54.7877543  60.9945785  86.4733045  55.0923480  61.3988810
  85.6086941  54.2662119  59.7696618  84.4776069  53.8652166  59.1907572
  83.5908308  53.9556025  59.6872158  84.4975233  53.4655750  58.2529642
  86.7663717  54.1512915  59.1220020  87.6313392  54.4619559  59.5648642
  86.7886088  53.7516667  58.1839845  83.8293908  56.5975060  65.6362179
  83.0632010  57.4900350  65.2502980  83.4115312  55.6024905  66.4287511
  83.9813884  54.8025269  66.7033075  82.0517589  55.6100940  66.9723436
  81.3478908  55.6795030  66.1436748  81.7570753  54.2996159  67.7250170
  82.5588976  54.1287818  68.4442134  80.4421097  54.3949897  68.5132567
  80.2607170  53.4539374  69.0338537  80.5098535  55.2049488  69.2399638
  79.6191780  54.5929535  67.8264859  81.7147822  53.1352001  66.7447793
  80.7129791  53.0604376  66.3223801  82.3950143  53.3385953  65.9185436
  82.0842459  51.8200445  67.3733387  82.0344826  51.0320409  66.6237629
  83.0973743  51.8786534  67.7715736  81.3886334  51.5953029  68.1824117
  81.8467521  56.8219041  67.8724750  80.9012804  57.5941211  67.6881265
  82.7390576  57.0155797  68.8490097  83.5858390  56.4628507  68.9771564
  82.5418694  58.0791318  69.8333063  81.5393412  57.9339999  70.2351045
  83.5671013  57.9863117  70.9701706  83.4173917  58.8321626  71.6400737
  83.3758582  56.7030561  71.7739277  84.1145786  56.6616523  72.5741239
  82.3743655  56.6891106  72.2042961  83.5020242  55.8411946  71.1191940
  84.8992583  58.0324126  70.4260328  85.0932269  57.1902236  69.9628226
  82.6127161  59.4634533  69.2120015  81.9879107  60.3931443  69.7322011
  83.3739127  59.6341258  68.1246947  83.9544261  58.9106988  67.7000462
  83.4106145  60.9334699  67.4595461  83.4467639  61.6898570  68.2427898
  84.6528564  61.0555597  66.5803314  84.6600296  62.0317237  66.0934945
  85.5466503  60.9494138  67.1956479  84.6407579  60.2726616  65.8214252
  82.1627935  61.1817988  66.6208632  81.8166537  62.3447000  66.3676317
  81.4790633  60.1170723  66.1764296  81.7554923  59.1466892  66.3253051
  80.2446487  60.3013656  65.4191749  80.3953285  61.1953222  64.8131374
  79.9733960  59.0989412  64.5147535  80.9202792  58.6212990  64.2594434
  79.3831754  58.3642436  65.0614184  79.2414808  59.4766982  63.2353162
  78.9337705  60.5209320  63.2871767  79.9208831  59.3868447  62.3870713
  78.0217702  58.5972614  63.0059749  77.2264757  58.8795050  63.6962760
  77.6392775  58.7511335  61.9980287  78.3673975  57.1903551  63.1957369
  79.3405379  56.9627781  63.3953797  77.5003753  56.1893736  63.1254856
  76.2203246  56.4301759  62.8504816  75.9050730  57.3882931  62.6943249
  75.5564711  55.6588272  62.7966732  77.9230258  54.9445070  63.3189202
  78.9058837  54.7646670  63.5196740  77.2633121  54.1680703  63.2660861
[truncated: 5,209,792 more chars]
