# Supplementary material for: Path to Actinorhodin: Regio- and Stereoselective Ketone Reduction by a Type II Polyketide Ketoreductase Revealed in Atomistic Detail
Source: JACS Au. 2022 Apr 7;2(4):972–84. doi: 10.1021/jacsau.2c00086 (PMC9088766; doi:10.1021/jacsau.2c00086)
Supplement: Supplementary file 2 — au2c00086_si_002.zip [file au2c00086_si_002.zip › SI_files/Series_II_starting_structures/ROHax.rst]

153690  0.0000000e+00
  57.8844516  81.5744614  16.9202126  58.3539146  82.3079968  16.3527492
  57.6436212  80.7672166  16.3112717  57.0154658  81.9635193  17.3390448
  58.8145951  81.1158529  18.0220001  59.8135365  80.8793159  17.6558163
  59.0619583  82.2895133  19.0430488  59.5982136  83.0921859  18.5364452
  58.0998349  82.6967534  19.3540071  59.8562508  81.8694958  20.2954892
  59.9021802  82.7220464  20.9741076  59.2990242  81.0847189  20.8066688
  61.5441744  81.2768612  20.0120527  61.9021940  80.2325118  21.4472881
  62.9105422  79.8279741  21.3607759  61.8272945  80.8275889  22.3572629
  61.1849380  79.4126188  21.4893489  58.2820799  79.8208324  18.5918245
  57.0647326  79.7497632  18.8652325  59.1625949  78.8034681  18.8058076
  60.1417744  78.8136607  18.5207425  58.7119104  77.5414918  19.5123863
  57.9138007  77.0665890  18.9422340  59.9439097  76.6295592  19.6163206
  59.6696181  75.7027772  20.1206977  60.3141670  76.4027364  18.6165252
  60.7237675  77.1353231  20.1858063  58.1189427  77.8093443  20.8601228
  58.6690806  78.5550614  21.6785868  57.0641550  77.0818052  21.0756358
  56.6606494  76.4831999  20.3543017  56.3359658  77.0196531  22.3298005
  55.5389037  76.3055887  22.1254548  57.1965306  76.4369848  23.4754984
  56.5557856  76.3535128  24.3534278  57.6616877  74.9702984  23.1921322
  58.2621685  74.6114738  24.0276859  56.7890713  74.3285485  23.0698241
  58.2589194  74.9480915  22.2809071  58.2291366  77.3126638  23.8576303
  58.2904486  78.0473787  23.2119984  55.5124156  78.2829677  22.7345324
  55.2046890  78.3494954  23.8538618  55.1625847  79.2032145  21.8547400
  55.3054007  79.1226560  20.8476653  54.5045479  80.4801755  22.3003122
  54.9683630  80.9109656  23.1883757  54.6819743  81.4878562  21.1881582
  54.2540383  82.4352289  21.5147990  55.7493092  81.6521948  21.0443145
  54.0654698  81.1260293  19.8325866  54.1190380  80.0431827  19.7232324
  53.0092040  81.3906692  19.8683205  54.6536923  81.7452012  18.5785230
  55.5672461  82.5867641  18.4630089  54.2826804  81.2723406  17.4293356
  53.5412566  80.5733279  17.3809098  54.7324223  81.5986655  16.5737766
  53.0571358  80.2113341  22.7573863  52.5029713  81.1004953  23.3424510
  52.3949216  79.1241240  22.4480667  52.7462513  78.4207979  21.7973555
  51.0530860  78.8012409  23.0179510  50.5705840  79.7569276  23.2224057
  50.2969117  77.9415022  21.9620671  50.8237705  77.0015552  21.7968517
  49.3013431  77.6890142  22.3274021  50.1933978  78.7260001  20.6504323
  49.2892045  79.5553207  20.3552837  51.0546525  78.4272616  19.7915895
  51.0315288  78.1220471  24.3500309  50.0096784  78.1753807  25.0943006
  52.1405457  77.3566980  24.5939749  53.0029073  77.4874821  24.0656974
  52.2632546  76.2741829  25.6079070  51.5215266  75.5179464  25.3489564
  53.7360542  75.9388128  25.5927444  54.3371908  76.8483161  25.5939873
  54.0107949  75.3741700  26.4844509  53.9709371  75.2218934  24.4921039
  54.6648545  74.5558935  24.6780897  52.0542737  76.6749152  27.0552626
  51.9651016  77.8667117  27.2788248  52.0598123  75.7133266  27.9530849
  52.2134402  74.7309833  27.7259077  51.8414581  75.9698725  29.3903308
  50.8575277  76.4315361  29.4713313  51.9418050  74.6505857  30.1584553
  52.9252433  74.2042335  30.0122604  51.8276021  74.8280140  31.2274857
  50.8332592  73.6850434  29.6529760  51.1522514  73.2334608  28.7135202
  50.7090700  72.8746200  30.3707723  49.5070251  74.3711897  29.4468439
  49.0783054  75.1138094  30.3691534  48.9554633  74.3044387  28.3358950
  52.8951782  76.9302131  30.0099505  53.9894059  77.0853783  29.4509229
  52.6574629  77.6759321  31.0933707  51.8258127  77.5238152  31.6637871
  53.4898445  78.7727276  31.6245350  54.2648649  78.8804394  30.8655282
  52.7366731  80.1747785  31.7640089  52.0145231  80.0619720  32.5721764
  53.5701525  81.4004397  32.1856642  52.9255055  82.2783257  32.2377672
  54.0155255  81.2179946  33.1640817  54.3597079  81.5735460  31.4534406
  52.1656414  80.4644690  30.3256895  51.6298626  81.4136680  30.3310144
  52.9877359  80.5149952  29.6116130  51.4831650  79.6653520  30.0370164
  54.1147357  78.4374234  32.9673112  53.4399272  77.8459185  33.7749142
  55.4043736  78.8939237  33.1564415  55.8788581  79.4943607  32.4821529
  56.2109404  78.5828609  34.3001796  55.5559970  78.2203611  35.0925751
  57.2380944  77.5612389  33.8173501  57.8887917  77.2797092  34.6452310
  56.7232111  76.6764485  33.4434210  57.8372038  77.9972530  33.0171940
  56.9450888  79.7666439  34.8980398  57.3943086  80.6303586  34.0757274
  57.1395754  79.7279028  36.2123109  56.7165618  79.0038481  36.7929855
  57.9391583  80.6550453  36.9906817  58.5283800  81.2278812  36.2744719
  57.0465706  81.6733740  37.7318215  56.5626556  82.3070542  36.9891144
  56.2566463  81.1249384  38.2459491  57.7629069  82.6007279  38.7784238
  57.9615782  81.9924309  39.6613728  59.0547072  83.2018236  38.2614033
  59.4978653  83.8312520  39.0329939  59.7492348  82.4031233  38.0014745
  58.8470134  83.8040371  37.3768486  56.8484136  83.8253152  38.9877529
  57.3054629  84.5013334  39.7102980  56.7130145  84.3443816  38.0394093
  55.8797210  83.4961119  39.3619408  59.0351271  80.0188986  37.8321426
  58.7064635  79.3733869  38.8728582  60.3132870  80.0386667  37.4880149
  60.6055146  80.3621368  36.5661891  61.4455395  79.6344818  38.2986264
  61.0777857  78.8456252  38.9550378  62.6452702  78.9414916  37.5627677
  63.0133167  79.6453943  36.8161966  63.7671383  78.6393482  38.5738020
  64.5992750  78.1580150  38.0602420  64.1094705  79.5697054  39.0265963
  63.3879384  77.9756930  39.3513688  62.2542875  77.7161075  36.7636812
  63.1393347  77.2955410  36.2855595  61.8134584  76.9738039  37.4282643
  61.5279226  77.9957639  36.0006299  61.9356326  80.8840807  39.0487976
  62.5711104  81.7602406  38.4236931  61.5078476  80.9962667  40.3141228
  60.7554411  80.4267654  40.7010155  62.0850714  81.9608084  41.2853481
  62.2390287  82.9136889  40.7790816  61.1147618  82.1597093  42.4264546
  60.8623169  81.2403421  42.9549713  61.7196146  83.0763930  43.4872526
  61.0080223  83.2087572  44.3023949  62.6355360  82.6301639  43.8749084
  61.9477852  84.0454740  43.0431469  59.9715433  82.7466446  41.7883981
  59.2743353  82.9145699  42.4565246  63.4785348  81.5173036  41.7886238
  63.6490552  80.3747728  42.2930887  64.5141554  82.2971921  41.5242103
  64.4048460  83.1649369  40.9994602  65.8999378  82.0644369  41.9124099
  66.3715758  83.0337225  42.0778549  65.8995917  81.5424683  42.8697468
  66.7900685  81.2585257  40.9258899  67.3583270  80.2421448  41.1662829
  66.8244153  81.7762753  39.6391191  66.5821388  82.7401572  39.4094002
  67.2172937  80.9680061  38.4906618  66.9031069  79.9884206  38.8519611
  66.5189299  81.4188900  37.1583291  66.8506428  80.7806551  36.3395095
  65.4377598  81.3360940  37.2677732  66.7829787  82.4536309  36.9413694
  68.7452832  80.9043361  38.1212968  69.1983055  79.9667349  37.4703993
  69.6049486  81.8635455  38.5788956  69.3294740  82.6379451  39.1830372
  71.0270029  81.8452316  38.2219171  71.1710524  81.4506709  37.2161855
  71.5587185  83.2972337  38.1247719  71.6414035  83.6765945  39.1433991
  72.9008087  83.3825469  37.4073336  73.2263397  84.4216012  37.3672114
  73.6401865  82.7906105  37.9471166  72.7963364  82.9960772  36.3935818
  70.6861959  84.0089747  37.2783348  70.6727551  83.5875301  36.3937309
  71.8260786  80.8171786  38.9973964  73.0048351  80.5572634  38.7549894
  71.2397786  80.2174496  40.0070028  70.4338437  80.6473456  40.4611175
  71.5738477  78.9434084  40.6350045  72.4333573  79.0916229  41.2895008
  70.3593275  78.4660810  41.4550885  70.2436981  79.1372400  42.3056866
  69.4702641  78.5800423  40.8358687  70.3813972  77.1472789  41.9438630
  71.2262688  76.9864103  42.4130937  71.9967149  77.8705258  39.5993889
  71.4318763  77.8276503  38.4856658  72.9384489  77.0061305  39.9565908
  73.4535531  77.0611632  40.8348282  73.3404070  75.8336436  39.0689206
  73.6078735  76.2112548  38.0823672  74.2324640  75.3645229  39.4837139
  72.2235064  74.7557334  38.9152137  72.0627925  74.1215640  37.8761682
  71.4636474  74.5580162  40.0439053  71.7719296  74.8410968  40.9742712
  70.1358614  73.9231306  40.0362238  70.2030502  72.9357317  39.5790913
  69.6552171  73.6461826  41.4237654  69.7500887  74.5797966  41.9786325
  68.2292464  73.2173962  41.3974314  67.8905736  73.0185893  42.4136771
  67.6193133  74.0083757  40.9598497  68.1325992  72.3113160  40.7993004
  70.5206699  72.5973814  42.1770281  70.4447791  71.6481528  41.6456533
  71.5631418  72.9114696  42.1205400  70.1714258  72.3494109  43.6605288
  70.8451801  71.5986326  44.0723287  70.2785015  73.2791626  44.2199958
  69.1430054  71.9956429  43.7379474  69.1691286  74.7047075  39.1444403
  68.5558299  74.0558320  38.2591893  69.0228973  76.0319232  39.2565437
  69.6856031  76.6231207  39.7583357  67.8903369  76.7824646  38.6673683
  66.9614224  76.2353013  38.8293015  67.7848913  77.7450411  39.1681977
  68.1129889  77.0040179  37.1377412  67.1439612  77.1229899  36.3852900
  69.3495469  77.0144320  36.6941618  70.1298538  77.0510775  37.3507551
  69.8432326  76.9791229  35.2754910  69.3940066  77.8254181  34.7553855
  71.4181644  77.2699483  35.1077340  71.6565359  78.1894144  35.6435010
  71.9689592  76.4650530  35.5946605  71.9300483  77.4036024  33.6715627
  71.7333235  76.5118145  33.0759331  71.2075238  78.5594905  33.0159970
  71.5574558  78.6722732  31.9902614  70.1350717  78.3645789  33.0142519
  71.4086005  79.4758864  33.5711731  73.4436636  77.6043006  33.7251766
  73.8341893  77.7025139  32.7121254  73.6712194  78.5079972  34.2905304
  73.9077253  76.7457504  34.2108479  69.3634928  75.7072287  34.5852256
  68.6618202  75.7785245  33.5823463  69.5697315  74.5756198  35.2473829
  70.0610185  74.5366262  36.1405145  69.1242398  73.2893136  34.7791832
  69.3959104  73.2751974  33.7236521  69.7718712  72.2291345  35.6486059
  70.8474595  72.4017735  35.6224563  69.4449011  72.4065340  36.6733722
  69.5440695  70.7542030  35.3506167  70.2288308  70.1615608  35.9564493
  68.5333712  70.4839577  35.6546516  69.7365854  70.3799872  33.8685507
  70.4226897  71.2307726  33.1728203  69.3463252  69.2898378  33.4702695
  67.6083000  73.0090664  34.8656141  67.0309852  72.4553529  33.9700142
  66.9139369  73.5656540  35.8766931  67.3769937  74.0511833  36.6451067
  65.4342085  73.5572925  36.0199096  65.0000465  72.5585012  35.9704985
  65.0525416  74.1143444  37.4268545  65.6852236  74.9970370  37.5193016
  63.5220065  74.6168761  37.5914304  63.3664622  74.9834422  38.6058902
  63.3243090  75.4200173  36.8814700  62.8432404  73.7857867  37.3980363
  65.3550546  73.0913318  38.5526615  64.8578535  72.1491830  38.3228104
  66.4260102  72.8894139  38.5747569  64.9159850  73.5603865  39.9056127
  65.1556520  72.8009152  40.6495945  65.4320139  74.4878775  40.1549488
  63.8397796  73.7354266  39.8990106  64.8885215  74.3861122  34.8570484
  63.9561579  73.9057277  34.1447534  65.3270862  75.6079267  34.7137529
  66.0025108  76.0425341  35.3418614  64.8840813  76.4713238  33.6288263
  63.8030161  76.5037989  33.7630415  65.3912817  77.9283148  33.7376715
  65.0180700  78.5077246  32.8924339  65.0319816  78.3705015  34.6676931
  66.4817012  77.9352414  33.7297813  65.1331038  75.8890860  32.2019818
  64.2656906  75.8039612  31.3709651  66.3318125  75.2721315  31.9446868
  67.1284371  75.3006803  32.5807566  66.5803184  74.4886244  30.6841528
  66.3824404  75.1816195  29.8663084  68.0542815  73.9617741  30.7190488
  68.3327085  73.7436527  31.7499841  68.1117134  73.0233257  30.1686763
  69.0447360  74.9429707  30.1338802  68.6453085  75.3081090  29.1878382
  69.1123211  75.8005874  30.8036470  70.4633259  74.4127330  29.8856296
  70.4515612  73.7415503  29.0266764  71.1196956  75.2449478  29.6315048
  71.0277253  73.6794511  31.0858037  70.5269937  72.8314992  31.3514247
  72.0729788  73.9760908  31.8399904  73.0158475  74.7413430  31.3899861
  72.9565996  75.1219959  30.4453585  73.8174348  74.9634564  31.9797529
  72.0904416  73.4530696  33.0648822  71.3224456  72.8586600  33.3765587
  72.8715641  73.6474204  33.6917226  65.6580654  73.3052083  30.4424133
  65.0713491  73.1713103  29.3424806  65.5528341  72.4119001  31.4436169
  66.1072406  72.4489750  32.2985963  64.5878429  71.2620506  31.3802055
  64.6814903  70.7476272  30.4236422  64.9760883  70.3827364  32.6064050
  65.9820831  70.0012651  32.4326667  65.0294311  71.0363460  33.4770381
  64.0921021  69.2000015  32.9727019  64.3992174  68.7742752  33.9277744
  63.0552172  69.5175752  33.0832116  64.2211248  68.1479559  31.8415205
  63.9569128  68.6080327  30.8895133  65.2602435  67.8267458  31.7639923
  63.3365593  66.9358392  32.0770602  62.3815174  67.0071227  31.7249035
  63.6324454  65.8489988  32.6544010  64.6921592  65.7630779  33.3481419
  65.3073670  66.5706405  33.4410374  64.9284073  64.8856264  33.8123184
  62.7932755  64.8755151  32.7265909  61.8658460  64.9703591  32.3131273
  63.0557172  64.0093302  33.1976949  63.0995259  71.6259320  31.3596011
  62.4559894  70.9608888  30.5747008  62.5811013  72.6933576  31.9434370
  63.0753130  73.2444273  32.6459586  61.2344129  73.1922609  31.6349965
  60.5490453  72.3619805  31.8081009  60.9722238  74.4137829  32.5230367
  61.9194405  74.9178143  32.7161577  60.3429246  75.1164715  31.9770353
  60.2863444  74.0821866  33.8976498  59.3034202  73.7831096  33.5334978
  60.8375784  72.9066766  34.7087938  60.2646431  72.8001616  35.6305281
  60.7564684  71.9908416  34.1232099  61.8839121  73.0909346  34.9517823
  60.2034726  75.2715901  34.8395282  59.7181877  74.9677650  35.7671951
  61.2086061  75.6342924  35.0570773  59.6243850  76.0674679  34.3707447
  61.0331040  73.6794856  30.0829668  59.9574529  73.3919718  29.4568842
  62.1112021  74.3532917  29.5919809  62.9320140  74.7154605  30.0774603
  61.9786522  74.5407529  28.1117258  61.1057579  75.1643931  27.9217288
  62.8483880  75.0934396  27.7557530  61.8446396  73.2337389  27.2641031
  60.8476333  73.0620631  26.5668486  62.6997785  72.1867357  27.4353013
  63.4542737  72.2034973  28.1210721  62.6453175  70.9140963  26.6624578
  62.7148737  71.1604702  25.6024922  63.7788802  70.0100913  27.1131513
  63.6751831  69.8556242  28.1873821  63.6410866  69.0399802  26.6363010
  65.2028834  70.4617560  26.8440954  65.4149192  71.3447242  27.4462664
  65.8897367  69.6811739  27.1706767  65.4889168  70.7968201  25.3179326
  65.0462679  70.0189589  24.6960330  64.9907013  71.7315424  25.0618529
  67.0174081  70.9204005  24.9705446  67.4396909  71.7810324  25.4892197
  67.5452398  70.0390414  25.3350457  67.2414974  71.0627876  23.5197755
  68.2618088  71.1413174  23.3325428  66.8619732  70.2297370  23.0262602
  66.7596363  71.9176990  23.1758965  61.3266168  70.1484801  26.9600758
  60.8099103  69.5396851  26.0148225  60.9293608  70.1858805  28.2250928
  61.5094533  70.5252396  28.9918095  59.6034121  69.7353735  28.6306545
  59.3994683  68.7650333  28.1782401  59.6087138  69.5729837  30.1112869
  59.7662307  70.5441584  30.5803996  58.6324713  69.2162231  30.4380130
  60.7009524  68.5889991  30.5933743  61.5377904  68.6167973  29.8950166
  61.0801988  68.9239724  31.5586148  60.1899124  67.0965424  30.7282287
  61.0646678  66.1640818  30.7463645  58.9628236  66.9139439  30.7690274
  58.4143536  70.5685400  28.0446538  57.2956949  70.1264647  28.3464815
  58.5848447  71.6221620  27.2164632  59.4582566  72.1484669  27.2018884
  57.6178603  72.1491344  26.2693954  58.1048798  72.3095967  25.3071865
  56.8305677  71.4126025  26.1089671  56.9957908  73.4607035  26.7473048
  55.9791143  73.7855923  26.2085264  57.4835917  74.1225808  27.8151300
  58.4076333  73.9213794  28.1978421  56.7877707  75.1853412  28.5546049
  55.7244618  75.0573741  28.3506575  57.0028074  75.1088405  30.0676766
  58.0756580  75.0576585  30.2521940  56.6480664  76.0419138  30.5048792
  56.3322129  73.9418042  30.8262976  55.5187303  73.6348835  30.1688312
  57.1828968  72.7015230  30.9757281  56.6247728  71.9411078  31.5217028
  57.4466519  72.3200480  29.9894989  58.0918816  72.9479936  31.5242812
  55.6956900  74.3852639  32.1657235  55.2392650  73.5239909  32.6550324
  56.4660068  74.8047751  32.8135447  54.9329100  75.1397086  31.9742945
  57.3187399  76.5484856  28.0921804  58.4286550  76.6988141  27.6327043
  56.5156659  77.5649820  28.2166244  55.5007830  77.5285501  28.3141404
  57.1496029  78.9317511  28.2167372  57.8606032  78.9762929  27.3917009
  56.0994773  80.0903092  28.0434520  55.2817480  79.9747842  28.7550684
  56.5613427  81.0578745  28.2422971  55.5574273  80.0297596  26.5648233
  56.3741616  80.2144232  25.8665071  55.1774114  79.0306703  26.3543217
  54.4392499  81.0682791  26.3412815  54.6321823  81.9570934  26.9420854
  54.4298871  81.3852599  25.2984479  53.1049333  80.4793180  26.7106162
  53.1102966  79.5096192  27.0281110  51.9284972  81.0742992  26.6701191
  51.6626369  82.2585787  26.3027833  52.4113671  82.8758206  25.9885626
  50.6993169  82.5937255  26.3213513  50.9486058  80.3916615  27.1085747
  51.1021885  79.4474255  27.4614090  50.0091564  80.7887834  27.1075883
  57.7729604  79.1291047  29.6188661  57.3936574  78.6561176  30.6485631
  58.8406685  79.9399004  29.6081322  59.0350271  80.5732172  28.8326423
  59.8480367  80.0246013  30.6812186  59.4843035  79.5404280  31.5873778
  61.1283672  79.2061255  30.3190422  61.5175679  79.6011421  29.3808920
  62.1051232  79.3406866  31.4947829  63.0147396  78.7800445  31.2784651
  62.3534223  80.3921621  31.6434832  61.6426510  78.9457809  32.3995829
  60.8501991  77.6597313  30.1077259  61.7822705  77.1529170  29.8589840
  60.4393864  77.2353227  31.0239663  60.1368877  77.5259222  29.2946218
  60.0676731  81.4815405  31.0807741  60.5137457  82.4060432  30.4300429
  59.7771194  81.7808753  32.3580781  59.2904326  81.1175864  32.9604378
  60.0881526  83.0225859  33.0538321  60.6063839  83.6800935  32.3553136
  58.8106700  83.8185660  33.4621810  58.0287703  83.6151040  32.7303914
  58.4571163  83.4370189  34.4198989  58.9786883  85.2901119  33.5752550
  59.2867228  85.8187957  34.8462273  59.4811784  85.1720387  35.6887156
  59.3309498  87.1815782  34.9740048  59.5232908  87.6261834  35.9388861
  59.1257957  88.0062639  33.8457811  59.1474036  89.0769606  33.9835420
  58.8984550  87.5121398  32.5714871  58.7470639  88.1762597  31.7332427
  58.8712321  86.0990885  32.4066046  58.7724316  85.6540181  31.4273028
  61.0194031  82.7751674  34.1713133  60.8753678  81.8962302  35.0446855
  62.1334995  83.5225624  34.1855870  62.3070312  84.2455426  33.4869460
  63.2499230  83.4123646  35.1937468  62.9650848  82.6063280  35.8703317
  64.5709879  83.0269781  34.5231886  65.2402724  83.5064581  35.2380996
  64.7130043  81.5002553  34.3673597  65.6636824  81.2701603  33.8867854
  64.6792201  81.0293154  35.3503856  63.8956755  81.1197736  33.7548594
  64.9388366  83.5714490  33.1669021  65.9113177  83.1794175  32.8684109
  64.1867463  83.2702285  32.4380810  64.9849342  84.6593466  33.2115162
  63.3998132  84.6185354  36.0458820  63.1117716  85.7895743  35.6714939
  63.8614545  84.4672247  37.3105767  64.1911675  83.5610766  37.6435554
  63.9670188  85.5132397  38.3702068  64.0910048  86.5015635  37.9266979
  62.6886882  85.4652542  39.1689739  61.8399118  85.6892399  38.5230771
  62.5339414  84.4601690  39.5617502  62.7567135  86.6653313  40.5445423
  62.9109954  87.8645333  40.0666267  65.1930234  85.3023434  39.2363504
  65.4719521  84.1639866  39.5867007  65.9049344  86.2857564  39.6260338
  65.6587319  87.2330208  39.3405970  67.1170829  86.2986936  40.4842625
  66.8932322  85.8300935  41.4421842  68.2130848  85.5679607  39.7505997
  69.1170151  85.5620046  40.3591039  67.8998787  84.5425271  39.5559549
  68.4161383  86.0705413  38.8050798  67.5936652  87.7797765  40.7180560
  66.9942744  88.6779090  40.0968001  68.5206075  88.0534479  41.6529400
  69.0773999  87.3445068  42.1306061  68.8032709  89.4199442  42.0621766
  67.8132373  89.8647872  42.1645969  69.6249484  89.4298407  43.3790263
  70.6051103  88.9881075  43.1988762  69.7924280  90.4594716  43.6940331
  68.8897033  88.6306618  44.5463357  68.0152709  89.1917599  44.8764467
  68.5300512  87.6759011  44.1624871  69.8398265  88.3774816  45.7682651
  70.3234843  89.3169466  46.0376685  69.2378465  88.0720434  46.6241577
  70.8250026  87.4122720  45.5435463  71.0462870  87.2545367  44.5604568
  71.5111148  86.6780348  46.3780230  71.4358555  86.8670509  47.6656653
  70.8330022  87.5996134  48.0390426  71.9804882  86.2826753  48.2995444
  72.4442739  85.8481421  45.9335853  72.6312706  85.7789759  44.9327783
  72.9756898  85.2779271  46.5918116  69.5857157  90.2533147  41.0699012
  69.2971258  91.3998695  40.8399026  70.6395539  89.6433496  40.4375488
  70.7982775  88.6368963  40.4816430  71.6256827  90.3383865  39.6524801
  71.7918848  91.3232733  40.0881039  72.5704521  89.7979586  39.7168643
  71.2557210  90.5062785  38.1891153  70.9955354  89.4686019  37.5543475
  71.0569497  91.6505420  37.6786581  71.2251585  92.5250773  38.1754439
  70.5603346  91.8275112  36.3108884  69.6040365  91.3060812  36.2764015
  70.2104223  93.3282576  35.9492128  69.5770382  93.7339472  36.7385323
  71.1341477  93.9071220  35.9522465  69.5125952  93.5451002  34.6143821
  70.0701207  92.9941820  33.8574221  68.5254796  93.0864964  34.6794148
  69.3185982  95.0381936  34.0819724  69.3864783  95.2182096  32.7996236
  69.3636470  95.9513379  34.9120798  71.4671030  91.1339843  35.2534989
  70.9938887  90.3074897  34.4981428  72.7734004  91.3578701  35.2794112
  73.2354990  91.9584936  35.9615562  73.6843399  90.7371490  34.2951369
  73.2773995  90.9136938  33.2993671  75.1165580  91.4055507  34.3736952
  75.0133050  92.4766842  34.5450344  75.6658293  90.9984876  35.2226485
  75.9019123  91.1648158  33.0926913  76.9049970  91.5754385  33.2087247
  76.0129128  90.0909471  32.9411129  75.2625113  91.7702956  31.8696167
  74.3560907  92.6586855  31.9621927  75.5984276  91.3120718  30.7624931
  73.7718055  89.1337468  34.4933833  73.9417341  88.4613324  33.4857023
  73.6935197  88.5399654  35.7135311  73.6896383  89.0731387  36.5835518
  73.6056337  87.0644751  35.9298126  74.4076083  86.5695635  35.3824758
  73.7569308  86.8436899  36.9864367  72.2167828  86.4803492  35.4664832
  72.1978870  85.4499186  34.7817918  71.1053848  87.2196969  35.6992515
  71.1020850  88.0361790  36.3110081  69.7814905  86.9306233  35.0982679
  69.5870782  85.8676412  35.2439379  68.7054328  87.7533866  35.8202012
  68.8615759  87.6428213  36.8934713  68.8694766  88.8041571  35.5807037
  67.1783213  87.4098494  35.5074328  66.9753578  87.6644322  34.4673426
  66.8727232  85.8989497  35.6469894  65.8211016  85.7178653  35.4241744
  67.4935652  85.3361257  34.9498893  67.0883660  85.5772257  36.6653252
  66.3009724  88.2239449  36.4073343  65.2552477  87.9950611  36.1998307
  66.5258393  87.9855249  37.4474504  66.4822395  89.2844986  36.2301475
  69.7253893  87.1131744  33.5732416  68.9996638  86.3670468  32.9333212
  70.5700514  87.9841591  32.9755748  71.1368623  88.6706128  33.4728375
  70.7308324  87.9947304  31.4925164  69.7487654  87.8457804  31.0436515
  71.3817732  89.3182173  31.0741716  70.8304394  90.1253158  31.5569434
  72.3923074  89.3329378  31.4824154  71.4765987  89.6454149  29.5991105
  72.1067567  88.9116938  29.0966551  70.4895961  89.5843430  29.1414718
  72.0823165  91.1168354  29.3949764  72.8432541  91.3054162  30.1527106
  72.5767882  91.1752691  28.4255909  71.0635650  92.1262930  29.4763388
  70.2953760  92.0326493  28.8119134  70.9880711  93.1503622  30.2876372
  71.8831554  93.4520422  31.1503294  72.7218989  92.8780671  31.2369627
  71.7583988  94.2665208  31.7515341  69.8774766  93.8016125  30.4162504
  69.0554049  93.5179482  29.8839379  69.8240815  94.5989573  31.0500588
  71.7342197  86.8904091  31.0554797  71.5246775  86.2636682  29.9961227
  72.7156330  86.5340043  31.8550741  72.9350097  86.9909763  32.7407774
  73.6041638  85.3906859  31.4987098  74.0403378  85.6407279  30.5313874
  74.7697760  85.2107487  32.4978204  74.3840820  84.8760284  33.4612105
  75.7442289  84.2271890  31.8673974  76.5875180  84.0684474  32.5398099
  75.2389483  83.2785213  31.6889485  76.1060682  84.6289199  30.9211677
  75.4851726  86.4537007  32.6494041  74.8880193  87.1303891  33.0311826
  72.8389343  84.1143555  31.3463054  72.9184995  83.3816413  30.3735987
  72.0230410  83.8412080  32.3787868  72.0312028  84.3724758  33.2493890
  71.0204987  82.7366011  32.3642930  71.6004445  81.8234021  32.2328761
  70.2449817  82.7514639  33.6523801  69.9227714  83.7826746  33.7941222
  69.0392810  81.7773444  33.6348935  68.5154656  81.8295455  34.5891459
  68.3574600  82.0568998  32.8311877  69.3956339  80.7601605  33.4717379
  71.0788578  82.2196507  34.7074376  70.6512453  81.4275228  35.0948748
  69.9901938  82.7976190  31.1843948  69.7953925  81.8192045  30.4335170
  69.5221111  83.9752388  30.8955710  69.8125875  84.8176582  31.3912385
  68.5401684  84.2369876  29.8448354  67.7913724  83.4503587  29.9337229
  67.9429583  85.6543248  30.0925291  67.5707339  85.7093608  31.1152662
  68.7370612  86.3952708  30.0024796  66.8093965  86.0188905  29.1292831
  67.1067798  85.7264468  28.1218502  65.5096871  85.3634863  29.3379548
  64.8013069  85.7134132  28.5874979  65.6280724  84.2833436  29.2502207
  65.1350891  85.6072154  30.3317219  66.5855026  87.5167295  29.4485306
  65.7871650  87.9072613  28.8180073  66.3078678  87.6277274  30.4962291
  67.5042327  88.0714953  29.2558654  68.9940867  84.0641741  28.4070857
  68.2841396  83.5600103  27.5608295  70.3127664  84.4063403  28.1650760
  70.8867915  84.9275769  28.8279771  71.0001449  84.0565481  26.9478712
  70.2550958  84.2700237  26.1812137  72.1847020  84.9183644  26.6671252
  72.8839883  84.8842917  27.5025683  72.7185215  84.5530223  25.7899413
  71.7205799  86.3037212  26.4439636  71.1469388  86.3647827  25.5195777
  71.0574995  86.6143752  27.2514060  72.9533261  87.2391035  26.3728163
  72.6174478  88.2755963  26.3608891  73.5555413  87.1089793  27.2718855
  73.8151125  86.9795751  25.1532689  74.1162554  85.9315986  25.1435725
  73.2235958  87.1497724  24.2533763  75.0333333  87.8401223  25.1084783
  75.5829969  87.6191491  24.2541755  74.7504635  88.8409217  25.0889955
  75.6157957  87.6612512  25.9507533  71.3172269  82.5819155  26.7730765
  71.1197117  81.9753106  25.7180657  71.5931713  81.9240232  27.9259338
  71.5987129  82.3657704  28.8446324  71.9129567  80.4934306  27.9427034
  72.6461625  80.2427260  27.1760838  72.4915880  80.1710356  29.3090467
  73.2282537  80.9312259  29.5671388  71.6957917  80.2320158  30.0519807
  73.1715205  78.7489401  29.4066344  73.3238031  78.5101201  30.4594141
  72.4786431  78.0066006  29.0086496  74.5117624  78.6030897  28.6767481
  74.5542103  78.2189250  27.4944857  75.5388179  79.1048050  29.1641934
  70.6742888  79.6709480  27.6275690  70.6974708  78.6643145  26.8940500
  69.4916595  80.2475319  27.9337474  69.4253434  81.0783011  28.5216331
  68.1781745  79.7629695  27.4705922  68.3013797  78.6825350  27.5418008
  67.0668384  80.3602321  28.3613685  67.1231658  81.4471163  28.3025450
  66.1001637  80.0687834  27.9505065  67.1115992  79.9510300  29.8342163
  68.1285337  80.1411262  30.1772875  66.0286949  80.7853876  30.6173185
  66.0461746  80.5065783  31.6704515  66.2478798  81.8490585  30.5197718
  65.0413364  80.5787713  30.2042951  66.8078875  78.4442703  30.0807365
  66.8584731  78.2328680  31.1489446  65.8093212  78.2090295  29.7114627
  67.5424116  77.8340823  29.5551214  67.7561716  80.0173713  25.9961861
  67.2456555  79.1127996  25.3551172  67.9998276  81.1457339  25.3766692
  68.2445852  81.9821829  25.9070955  67.9756715  81.4309986  23.8964016
  67.0618825  81.1467587  23.3734496  68.1281690  83.0122094  23.7977052
  69.0034812  83.3216654  24.3678241  68.3103832  83.2886412  22.7593183
  66.9354505  83.7517622  24.2966339  66.7754389  83.5006004  25.3449448
  67.1375400  84.8218719  24.2526804  65.6590204  83.4561335  23.5148565
  65.8150128  83.7152776  22.4676071  65.4586815  82.3849623  23.5517524
  64.4885873  84.1798943  24.0181452  64.6654083  84.8501196  24.7660018
  63.2380423  84.0715477  23.6236832  62.9642362  83.4479905  22.5316141
  63.7152408  83.0396164  21.9751984  61.9958627  83.3616191  22.2226763
  62.2641777  84.5353493  24.2807112  62.4291604  85.0208778  25.1620891
  61.3134416  84.4236585  23.9293711  69.0387397  80.5863882  23.1981950
  68.8194258  80.2758628  22.0687323  70.2060974  80.2882520  23.7031583
  70.6199011  80.7080835  24.5351254  71.0425082  79.2209448  23.0036290
  71.0590260  79.3526902  21.9218201  72.4616133  79.3734744  23.5825933
  72.7646170  80.4146452  23.4742213  72.4181398  79.1633862  24.6512214
  73.5666359  78.4769058  22.9544669  73.4233750  77.4358166  23.2441374
  73.5155183  78.5150777  21.8661323  74.9745009  79.0046291  23.4617430
  75.2583927  80.2443463  23.6071101  75.8855422  78.1569883  23.7218136
  70.4328495  77.7832951  23.1885283  70.3924045  77.1069742  22.1465456
  69.7924700  77.4385506  24.3274524  69.7337175  78.0269085  25.1578524
  69.1013845  76.1155721  24.4420370  69.8378485  75.4373899  24.0111532
  68.8364162  75.6020175  25.9083132  68.3313823  74.6368265  25.8701355
  69.7860249  75.4945079  26.4331847  68.2083314  76.3190268  26.4368925
  67.7612631  76.0388822  23.6021820  67.1500976  74.9532202  23.5941995
  67.4245036  77.1399211  22.9771455  67.9878752  77.9893841  23.0014324
  66.2076457  77.2656096  22.1806384  66.3522732  78.0843226  21.4760159
  66.0964105  76.3545332  21.5931015  64.8675972  77.5147321  22.9354210
  63.8217288  77.2276571  22.3302627  64.8640744  77.9936383  24.1602722
  65.6937125  78.3437950  24.6385524  63.6082707  78.0629221  24.9679574
  62.9649013  77.2243205  24.7012990  63.9709007  78.0702453  26.4557179
  64.4866847  79.0158391  26.6198061  62.7612900  77.9469523  27.3678701
  63.0874754  77.9582929  28.4075930  62.0845127  78.7831826  27.1904293
  62.2428633  77.0108873  27.1607446  64.8298943  76.7860360  26.7964572
  65.0877924  76.7910803  27.8557552  64.2513679  75.8903088  26.5680753
  65.7426993  76.7904692  26.2006525  62.9460008  79.4475297  24.7170179
  63.6723241  80.3711345  24.4503447  61.6728295  79.5717798  24.6781310
  61.0505220  78.7765876  24.5303217  60.9583114  80.8302840  24.8347549
  61.3877613  81.5987394  24.1923214  59.4927177  80.6857364  24.3814925
  59.4805813  80.4394522  23.3198227  59.0475848  79.8419524  24.9092283
  58.6207646  81.9127886  24.6052519  57.5748239  81.6553571  24.4410958
  58.7083982  82.2423534  25.6402478  59.0275715  83.0549356  23.6613958
  58.1717410  83.9489917  23.4968768  60.1894433  83.1356287  23.2958412
  61.1017829  81.2862048  26.2436209  60.4211826  80.8151205  27.1892349
  62.0900264  82.1597318  26.4522691  62.6183038  82.5675165  25.6800240
  62.5400753  82.6376160  27.7386164  61.7291287  82.3667531  28.4146346
  63.8984379  81.9431586  28.0827649  64.2517311  82.2939925  29.0527854
  63.7561253  80.8633913  28.1176335  64.6362947  82.1875551  27.3186366
  62.6595894  84.1358764  27.9532461  63.0175635  84.8166249  27.0091493
  62.2708364  84.5883339  29.1194043  61.9557132  83.9466280  29.8473582
  62.2120483  86.0480288  29.5951488  63.0769111  86.5670722  29.1816753
  60.9593650  86.7497265  29.1049577  60.5859435  86.2475472  28.2123610
  60.1790694  86.6749661  29.8628011  61.2239065  88.2114886  28.7913042
  62.2509106  88.6985832  29.2198661  60.4137005  88.9120439  28.1688751
  62.2450599  86.0904690  31.1336007  62.0402254  85.0642581  31.7395886
  62.4612887  87.2752882  31.7163486  62.5764961  88.1661221  31.2331824
  62.5419062  87.3170900  33.1610017  61.6220980  86.8965878  33.5684137
  63.3576052  86.6673692  33.4784602  62.7561062  88.6952893  33.7797630
  63.0939964  89.6073665  33.0690729  62.6146714  88.8262367  35.1074764
  62.4255445  88.0342547  35.7223699  62.7104451  90.0623230  35.7991471
  63.2895777  90.7198129  35.1514422  61.3103813  90.6339299  36.0692912
  60.6636705  89.8092772  36.3700156  61.3829283  91.3094934  36.9219735
  60.5946183  91.4083990  34.8972192  60.4633827  90.7305011  34.0537113
  59.5978827  91.7045599  35.2256516  61.3277770  92.6170090  34.4340787
  62.3081942  92.3123350  34.0683070  60.7924658  93.0482109  33.5883581
  61.5022708  93.6248417  35.4285582  61.1344183  93.4128835  36.3559463
  62.0891716  94.8077303  35.2842664  62.3275241  95.2492207  34.1159545
  62.0682988  94.6956696  33.2987981  62.7781252  96.1563380  33.9956319
  62.5132317  95.4994261  36.2840478  62.4043684  95.1435912  37.2335488
  62.9585069  96.4031169  36.1269293  63.4061282  89.9480616  37.0949211
  63.1341807  89.0099616  37.8525177  64.3133110  90.8686659  37.3670676
  64.6037270  91.5706917  36.6863984  65.0201131  90.9977382  38.6848257
  65.6067194  90.0827871  38.7623358  65.9698599  92.2834033  38.7403237
  66.3024683  92.2167496  39.7766508  67.1600140  92.2961965  37.7950496
  67.7229406  93.2198345  37.9306327  67.8042468  91.4441195  38.0098768
  66.8075505  92.2337695  36.7658448  65.3013304  93.4912370  38.4214704
  65.9335066  94.2384981  38.4743681  64.0506572  91.1022684  39.8859623
  62.8642746  91.4150319  39.7387951  64.5719702  90.5899639  41.0172769
  65.4090213  90.0107665  41.0840132  63.8626641  90.8923840  42.3098467
  63.5042843  91.9211314  42.3378539  62.7591904  89.8671040  42.3962557
  62.2183037  89.8491648  41.4495099  63.2032079  88.8806792  42.5287821
  61.5805099  90.1686372  43.7420104  61.2584970  89.0390344  44.2983552
  64.8114570  90.6708774  43.5014619  65.6503885  89.8123645  43.5391208
  64.4414360  91.1600429  44.7215772  63.8616009  91.9965387  44.7867704
  64.7573577  90.6548978  46.0114284  65.1736046  89.6537206  45.9019519
  65.8342563  91.5508970  46.6779295  66.7786040  91.4142812  46.1515451
  65.5482220  92.5955673  46.5530129  66.0515400  91.2827968  48.1339447
  65.7521055  90.1917391  48.6310063  66.6087229  92.2086504  48.7690756
  63.4928738  90.4908762  46.8930004  62.8346929  91.4632984  47.1947592
  63.2175776  89.2372538  47.2258159  63.8393897  88.4594472  47.0063455
  62.0124813  88.8288204  47.9337311  61.1959372  89.2708453  47.3623597
  61.8490314  87.2717319  47.9565119  60.8356100  87.0870119  48.3117604
  61.9502797  86.6205102  46.6348817  61.8248630  85.5437033  46.7491593
  61.1719931  87.0089077  45.9776300  62.9286629  86.8281530  46.2016087
  62.8977943  86.6681199  48.8814045  62.7869044  85.5844031  48.8991561
  63.8934432  86.9246398  48.5190250  62.7648100  87.0627786  49.8887325
  61.9088497  89.3801447  49.3626033  60.8863316  89.1940698  50.0704538
  62.9552706  90.0528844  49.8374869  63.8261034  90.1237400  49.3105478
  63.0245922  90.7323971  51.0675181  62.6919899  89.9864996  51.7902308
  64.4272135  91.1872855  51.4997164  64.9443119  91.6251388  50.6464963
  64.3373089  91.9696301  52.2541063  65.2614088  90.0312372  52.0621393
  64.8076144  89.7077374  52.9988755  65.1937999  89.1933668  51.3681429
  66.7278636  90.3167430  52.3197083  66.8076861  91.0369555  53.1336149
  67.2099244  89.3997609  52.6572451  67.4648515  90.8388586  51.1473198
  66.9851529  90.7718839  50.2499048  68.6690773  91.3815077  51.1244856
  69.5613049  91.2693605  52.1038305  69.3335436  90.7354713  52.9425132
  70.4736331  91.7171803  52.0166290  69.0220452  92.0666524  50.1264840
  68.3790887  92.1987145  49.3449669  69.9497818  92.4892227  50.1000367
  62.1074987  92.0015839  51.0502963  62.0570121  92.6930183  52.0714207
  61.3386471  92.2936577  49.9764366  61.4786037  91.8510918  49.0684431
  60.2392359  93.2536701  49.9772193  59.8570706  93.2866057  50.9975560
  60.7971651  94.6099817  49.5118824  60.2030286  95.4005089  49.9703779
  61.8131426  94.7114740  49.8939723  60.8241413  94.8266583  48.1305584
  61.1934762  95.7155048  47.9463531  59.0131747  92.8667420  49.1325432
  59.0946166  91.9472055  48.3669333  57.8849528  93.4661673  49.4805186
  57.8596393  94.2814857  50.0920910  56.5415380  93.0295108  49.0289479
  56.5341470  91.9479555  48.8947872  55.4561853  93.2988608  50.1024449
  55.6001076  94.3496315  50.3520367  54.0419680  93.0369688  49.5815234
  53.3199841  93.2400058  50.3722650  53.8411585  93.6875868  48.7302193
  53.9557762  91.9959781  49.2706742  55.6097556  92.4142401  51.3682983
  54.8185081  92.6539194  52.0781148  55.5397659  91.3626888  51.0879938
  56.5799749  92.6032327  51.8291725  56.2458802  93.6445304  47.7121523
  55.7344853  92.9335124  46.8378592  56.4978830  95.0016915  47.4461200
  56.9560648  95.9723846  48.4196268  58.0446163  96.0247179  48.4513437
  56.6203848  95.7194841  49.4253390  56.3437984  97.2899099  47.9364173
  56.9505222  98.1416665  48.2433009  55.3484376  97.4390324  48.3564522
  56.2892660  97.1725859  46.4245774  57.1931794  97.5683783  45.9609716
  55.4487095  97.7301152  46.0119519  56.1364264  95.5985490  46.1599451
  55.1317698  95.2802163  45.8818564  56.9013990  95.1229320  44.9062398
  56.4408481  95.3087859  43.7872370  58.1184625  94.6325157  45.2563492
  58.5371090  94.7103498  46.1828976  58.9283735  93.9298942  44.2576366
  58.9817559  94.4472433  43.2994123  60.3446686  93.8578540  44.8811585
  60.6030269  94.8234044  45.3156257  60.3504400  93.1313858  45.6933733
  61.4112963  93.4614729  43.8187234  62.2345813  92.9476965  44.3145680
  60.9702384  92.7537882  43.1169509  61.9667492  94.6644328  43.0379024
  63.1415462  95.0865255  43.3636946  61.3246743  95.1188377  42.0957582
  58.2870318  92.5526178  43.8346013  58.4967439  92.1910593  42.6880139
  57.5186390  91.8165508  44.6551892  57.3675640  92.0657509  45.6327249
  56.8303434  90.6163205  44.2679840  57.4706857  90.0320229  43.6074303
  56.5146077  89.7910943  45.5183197  55.8973777  90.3400914  46.2294470
  55.5086105  88.6568312  45.3491597  55.3699580  88.1488152  46.3033936
  54.5547995  89.0633141  45.0123532  55.8817902  87.9467406  44.6106602
  57.9042178  89.5093805  46.1931150  58.4287675  90.4594026  46.2967915
  57.7215552  89.1346120  47.2005566  58.8161854  88.5507109  45.5006594
  59.7384568  88.4484959  46.0725060  58.3296483  87.5792069  45.4198436
  59.0472679  88.9239430  44.5034742  55.5343626  90.9515576  43.4821128
  55.3305420  90.3735912  42.3970021  54.8232479  92.0179669  43.9138834
  54.9909407  92.5492394  44.7686503  53.6997674  92.4589375  43.0765365
  53.0800793  91.5628836  43.0357970  53.0602382  93.6657583  43.6863091
  53.7836398  94.4805894  43.7291397  52.2382046  94.0020949  43.0542337
  52.5310315  93.3668310  45.1098859  52.1714800  92.3385500  45.1521354
  53.3511512  93.4473735  45.8235930  51.3701018  94.3428912  45.5380510
  51.0325656  95.3005378  44.7824960  50.6804482  94.0974843  46.5526121
  54.0077188  92.8748786  41.6177494  53.4615576  92.3751068  40.5993423
  55.0644246  93.6633986  41.4935743  55.5567127  94.0833541  42.2826440
  55.6362810  94.0114950  40.1509690  54.8324089  94.3457163  39.4952365
  56.6344909  95.2053121  40.2827433  57.0421883  95.4479987  39.3015297
  56.1117588  96.0737653  40.6837500  57.4465594  94.9283256  40.9545708
  56.2576033  92.7394865  39.4414931  56.3290355  92.6983761  38.2414577
  56.8386938  91.7664189  40.1773075  56.9724035  91.8160397  41.1876233
  57.3396851  90.5153619  39.5470561  58.0277361  90.7308229  38.7290189
  58.1052534  89.7048294  40.6786695  59.0154028  90.2364972  40.9579086
  57.4829039  89.6456528  41.5716763  58.4569608  88.3003175  40.2056375
  57.5108336  87.8285238  39.9390750  59.4142853  88.3607183  39.0051649
  59.6546028  87.3479782  38.6800802  58.9382720  88.9006559  38.1871260
  60.3299577  88.8755411  39.2953919  59.1798599  87.4384690  41.3373622
  59.4086931  86.4459739  40.9484324  60.1040025  87.9334459  41.6365008
  58.5216381  87.3467171  42.2010090  56.1994243  89.7190136  38.8907993
  56.2682732  89.4007152  37.6768400  55.1757257  89.3500728  39.6136771
  55.0567165  89.6075385  40.5939554  54.0394554  88.4837558  39.0531000
  54.3879200  87.6380136  38.4610719  53.2828263  87.9511564  40.2883635
  52.7924162  88.8212240  40.7251991  52.1923143  86.9236375  39.9630249
  51.7099843  86.6007810  40.8857858  51.4505684  87.3762978  39.3047450
  52.6404518  86.0626327  39.4665921  54.2571697  87.3083861  41.2504231
  53.7172013  86.9345403  42.1197994  54.7651692  86.4808392  40.7554448
  54.9932336  88.0462151  41.5698229  53.1871278  89.2861588  38.0648445
  52.7604513  88.6984844  37.0680391  53.0891800  90.5983311  38.0442516
  53.4898198  91.1939481  38.7687247  52.4265055  91.3218257  37.0279027
  51.4157918  90.9672209  36.8234802  52.4293922  92.7807302  37.5754572
  51.9353310  93.4386341  36.8608799  51.8975761  92.8138342  38.5262053
  53.4571806  93.1118539  37.7224690  53.1670774  91.1642805  35.6055351
  52.4408920  91.0404223  34.6066585  54.5173989  91.1319537  35.5825683
  55.1086405  91.2859124  36.3999147  55.2351828  90.8703914  34.3653022
  54.7321507  91.4818555  33.6155277  56.6909768  91.1507715  34.7133810
  57.3145569  90.9761110  33.8368638  56.7954775  92.1879739  35.0316081
  57.0063261  90.4895295  35.5205862  55.2281841  89.4416254  33.7385158
  55.2935664  89.4359556  32.4892845  54.9852261  88.3399635  34.5188351
  54.9232555  88.3632230  35.5365845  54.7906390  87.0061724  33.9248967
  55.4787176  86.9423476  33.0818533  55.1991318  85.8467651  34.9402258
  56.1774759  86.0445820  35.3786919  54.2575335  85.7723687  36.1302675
  54.5746572  84.9686269  36.7948416  54.2776969  86.7192727  36.6697080
  53.2443850  85.5762255  35.7801181  55.2409476  84.5595743  34.1430066
  55.5178881  83.7344483  34.7992724  54.2588253  84.3668043  33.7116292
  55.9765785  84.6505705  33.3435887  53.3795659  86.8020265  33.2821494
  53.2749144  86.2736328  32.1818721  52.3816715  87.3960557  33.8816075
  52.4518496  87.9247652  34.7509723  50.9788585  87.3203104  33.2701963
  50.9619194  86.3097999  32.8614187  49.8427757  87.4822887  34.2496359
  49.0073970  87.1715211  33.6220315  49.9406492  86.5662916  35.5188630
  49.0834771  86.7498292  36.1666472  49.9477291  85.5200344  35.2126691
  50.8595259  86.7917580  36.0602768  49.5671379  88.9688215  34.7660372
  48.7301457  88.9620222  35.4641742  50.4555008  89.3496709  35.2688608
  49.3274947  89.6101910  33.9182533  50.7506362  88.3903222  32.1872003
  49.9710739  88.1218247  31.2608864  51.5348193  89.4465902  32.1321374
  52.1200280  89.7281863  32.9183044  51.6722641  90.3207115  30.9958663
  50.6401922  90.4959409  30.6914347  52.4037792  91.6382698  31.3832281
  51.8811506  92.0893504  32.2270540  53.4077667  91.3892369  31.7265088
  52.5145219  92.6636014  30.2843274  52.6736717  92.1447815  29.3394290
  51.5632018  93.1897939  30.2023234  53.6789380  93.7402837  30.4783436
  53.8784897  94.0205365  31.6909131  54.2679324  94.1724588  29.5104754
  52.3940921  89.7476923  29.8298492  51.8916683  89.7058096  28.6718049
  53.5957727  89.2327168  30.1377552  54.0063346  89.2115509  31.0706717
  54.4728097  88.6010339  28.9907201  54.4281547  89.2435071  28.1117822
  55.9346413  88.4915321  29.5389287  56.2836665  89.4889742  29.8046192
  55.9202855  87.9040357  30.4564553  56.9100783  87.8807230  28.5962221
  57.8911689  87.8739243  29.0708216  56.6271667  86.8408485  28.4336506
  57.0372022  88.5712823  27.2251382  56.0456723  88.6172496  26.7735143
  57.3603200  89.5994794  27.3903701  57.9595946  87.9477674  26.2524836
  58.8933778  88.3550754  26.1969590  57.7162147  86.8911010  25.4171631
  56.4875942  86.3726384  25.3795827  55.7508442  86.7634390  25.9666906
  56.2854146  85.5846093  24.7640188  58.6773731  86.3106258  24.8008866
  59.6355227  86.6350541  24.9305004  58.4840337  85.5236158  24.1809856
  53.9569100  87.2569867  28.5016979  54.1647038  86.9937797  27.2940759
  53.4167360  86.4580572  29.3666644  53.2975106  86.6636388  30.3585183
  52.9358254  85.1789677  28.9437129  52.9197931  85.0814201  27.8585639
  53.9269656  84.1545871  29.5540205  53.8845479  84.2886640  30.6349062
  53.5217042  83.1662694  29.3393214  55.3828808  84.1074151  29.1871094
  55.8067414  84.2272677  27.8313600  55.0911607  84.4157491  27.0448813
  57.2066793  84.0923826  27.5314874  57.5187428  84.1458089  26.4987698
  58.1784401  83.8957809  28.5078389  59.4445661  83.8914018  28.1584083
  59.9788418  83.4827913  28.8708266  57.7125913  83.8444861  29.8503724
  58.4288939  83.8032368  30.6572512  56.3782184  83.8467264  30.1392742
  56.0736031  83.6371568  31.1543915  51.4216448  84.9406278  29.3048262
  50.7042779  84.4743691  28.4544292  50.9908620  85.2630804  30.5009428
  51.5480038  85.8477866  31.1247465  49.6936002  84.8600887  31.1251027
  49.1140498  85.7676802  31.2935932  49.1475789  84.2643225  30.3929333
  49.7108832  84.0631698  32.4570333  50.7621860  83.8573815  32.9802519
  48.5321537  83.6381180  32.8979726  47.2203156  83.8082408  32.3035996
  46.9785577  82.9793895  31.6378844  47.1731556  84.7197007  31.7080577
  46.2467033  83.8696070  33.4923444  45.2186116  83.6589184  33.1959367
  46.2456078  84.8467724  33.9761945  46.8212409  82.7871198  34.3836923
  46.5036449  81.7914539  34.0748036  46.5182066  82.9098458  35.4231851
  48.3528342  82.9983723  34.1923588  48.6955956  83.6325554  35.0105967
  49.3186973  81.7237581  34.4200107  49.3889275  80.7824603  33.5899991
  49.9397142  81.5918723  35.6136259  49.6538190  82.0568846  36.4756723
  51.1227970  80.7227037  35.7288930  51.7733649  80.7082789  34.8546635
  52.0338312  81.2662884  36.8545848  51.4287132  81.4412144  37.7434340
  53.1138295  80.2444936  37.2684777  53.7303020  80.6683980  38.0609730
  52.6340168  79.3346899  37.6290707  53.7404404  80.0090248  36.4085178
  52.6524287  82.5861501  36.3994330  53.2969781  82.9772089  37.1872541
  53.2420164  82.4199791  35.4980472  51.8611586  83.3051764  36.1884119
  50.5845976  79.3074548  35.9019338  49.6382841  79.1235640  36.6690222
  51.0294873  78.2044136  35.2160932  51.6303497  78.2821980  34.3957228
  50.7180911  76.8315436  35.5515149  49.7777327  76.9842178  36.0805820
  50.5451674  75.9328122  34.3746688  51.5255729  75.6876832  33.9652235
  50.0933938  74.9968780  34.7034973  49.6799121  76.5468885  33.2708344
  50.2136342  77.3001221  32.4396208  48.4489752  76.2198687  33.3703736
  51.7404997  76.0959428  36.4968077  51.3469174  75.1416053  37.1269287
  52.9889800  76.5639765  36.5752358  53.2591400  77.4311423  36.1106815
  54.1153090  75.9537671  37.2942192  53.7259058  75.1605593  37.9324546
  55.1272168  75.3453594  36.3641639  55.3154935  76.1432399  35.6451624
  56.4830101  75.0265159  36.9555345  57.1223264  74.5930794  36.1863118
  56.9387871  75.9409152  37.3333047  56.3647866  74.3151948  37.7731164
  54.5476189  74.0694969  35.6515712  55.3016690  73.6509852  34.9850732
  54.2730135  73.3273085  36.4011460  53.6649386  74.3449506  35.0734060
  54.8305171  77.0936412  38.1043985  55.5277285  77.8960124  37.4568201
  54.7323963  77.0669480  39.4372352  54.0639952  76.5014956  39.9601160
  55.6004940  77.8667498  40.2314904  56.0324087  78.6463802  39.6038567
  54.8587161  78.5339742  41.3351745  54.1105711  79.1949215  40.8970404
  54.3202510  77.7718851  41.8984618  55.7416341  79.3792266  42.3515585
  56.4536162  78.6922071  42.8083076  56.6281333  80.4922413  41.6306654
  57.2080690  81.0354035  42.3771745  57.3049759  80.0157100  40.9215811
  55.9784115  81.1879358  41.0994960  54.8685576  79.9675495  43.4618921
  55.4910726  80.5423854  44.1474611  54.1134835  80.6194493  43.0241093
  54.3787756  79.1596221  44.0068837  56.7482852  76.9523304  40.8228787
  56.4632796  76.0298641  41.5547653  57.9893700  77.3778067  40.6638634
  58.2141293  78.2168992  40.1292190  59.1934226  76.7115177  41.2265007
  58.8098768  75.8656260  41.7960412  60.1189230  75.9553556  40.2861869
  60.6500210  76.6615943  39.6477164  61.1645328  75.1717272  41.1180696
  61.8302271  74.6285099  40.4471396  61.7471320  75.8694071  41.7207107
  60.6540417  74.4658111  41.7727964  59.2949500  75.0131693  39.3307404
  59.9768368  74.4821485  38.6670927  58.7333246  74.2932445  39.9254414
  58.6035875  75.6118920  38.7370920  59.9117125  77.6992716  42.1192694
  60.4077754  78.7010168  41.6460094  59.9365447  77.3513497  43.4420743
  59.5468719  76.4843192  43.8129222  60.5511494  78.2376805  44.4628149
  60.6432098  79.2554343  44.0821993  59.6053857  78.2279172  45.7153565
  59.3683270  77.1989539  45.9873081  60.1218263  78.6717147  46.5673324
  58.3414676  78.9798731  45.4471948  58.2658161  79.9720055  44.7447450
  57.2555230  78.5003232  46.0614590  56.3553373  78.9655052  45.9432199
  57.3268223  77.6689548  46.6482496  61.9801277  77.8216213  44.7933730
  62.1562322  77.1435807  45.8119958  62.9617655  78.2006894  44.0168824
  62.8580447  78.8225425  43.2153802  64.3916483  77.7108805  44.2761509
  64.2676761  76.6989361  44.6608721  65.2389433  77.7429887  42.9348991
  64.6247477  77.3061532  42.1474639  65.3991496  78.7884799  42.6715814
  66.6045133  77.0415997  42.9005856  66.6759582  75.8509361  43.1770211
  67.6115348  77.8093730  42.6453531  68.5585701  77.4315136  42.6658693
  67.4594944  78.7930086  42.4241330  65.1555937  78.5064753  45.3134304
  66.2152648  78.0287117  45.7402061  64.7069622  79.7392321  45.5937146
  63.8290854  80.0948442  45.2166551  65.3931059  80.7164043  46.4537469
  66.2720291  81.0380033  45.8947843  64.4799525  81.8948664  46.7455839
  65.0006388  82.6094519  47.3823277  64.2001594  82.3790024  45.8098981
  63.5823630  81.5425912  47.2535219  65.9009233  80.1192727  47.8016253
  65.4037533  79.1474148  48.3596648  67.0134120  80.6822758  48.2562666
  67.5702937  81.3113387  47.6787311  67.5814504  80.4993499  49.5784600
  66.8754257  80.8341884  50.3381746  67.7696576  79.4415784  49.7621323
  68.8958182  81.2972221  49.6879470  69.4159677  81.9000167  48.7307606
  69.4465399  81.3411152  50.9082520  68.9165880  81.2112786  51.7696244
  70.9137380  81.5881849  51.1241779  71.4972370  81.1628434  50.3078716
  71.0902561  83.1352284  51.1830875  72.1506299  83.3496335  51.0499659
  70.5694895  83.5573847  50.3229230  70.6402912  83.8624723  52.3695311
  69.5533096  83.8622855  52.4452717  71.0241490  83.4068699  53.2830934
  71.1898609  85.2926515  52.1819031  72.2002879  85.2278313  51.7794213
  70.5815856  85.8053752  51.4360388  71.2222961  86.1159444  53.4157321
  70.4388919  86.7575673  53.5415031  72.1193684  86.1274686  54.3595412
  73.2722618  85.4665869  54.2364905  73.4680262  84.9360444  53.3874514
  73.9581506  85.4925657  54.9907163  72.0201606  86.8747517  55.3998563
  71.2143711  87.4910508  55.5107065  72.7469928  86.8516168  56.1150886
  71.4539427  80.8920386  52.3538567  70.6781124  80.7924060  53.3109498
  72.7752795  80.5399947  52.3804333  73.7125528  80.6559278  51.2441409
  73.5146078  81.5513389  50.6542808  73.6277162  79.8041274  50.5689371
  75.1104757  80.7142083  51.9099584  75.4117670  81.7244129  52.1862619
  75.9018880  80.3063779  51.2820093  74.7828524  79.8265116  53.1243758
  75.5479819  79.9172612  53.8960222  74.7378085  78.7751236  52.8421570
  73.4487553  80.3129925  53.6221948  72.9044983  79.6146304  54.2580587
  73.4772686  81.3992393  54.6621896  73.7573747  82.6003059  54.3687949
  73.3393718  81.0132887  55.9062897  72.8941071  80.1368085  56.1781972
  73.8023098  81.7882639  56.9998211  74.8820272  81.9062797  56.9120656
  73.3655592  82.7844128  56.9309708  73.4973000  81.2318825  58.3209165
  72.8431853  80.1963200  58.3519904  74.1204908  81.7310762  59.4205761
  74.6884539  82.5755814  59.3506804  74.1096688  81.2329727  60.7523104
  73.1203544  81.4001898  61.1769326  74.2651399  80.1546992  60.7212431
  75.1544173  81.8495695  61.6901960  75.7124104  82.8889656  61.3303519
  75.3936833  81.2573562  62.8376817  74.8146032  80.5121092  63.2241417
  76.5703268  81.6390878  63.6982294  77.4988594  81.3924708  63.1836175
  76.5728101  82.7169148  63.8616307  76.5144316  80.9127413  65.0400782
  75.6212440  80.0910461  65.2236842  77.4828381  81.0946515  65.9694345
  78.3748839  81.5574134  65.7957492  77.2889171  80.6145371  67.3326817
  77.1121322  79.5406875  67.3837564  78.6024058  81.0646177  68.0353823
  78.5787840  80.7584283  69.0813057  79.4561258  80.6016448  67.5408498
  78.6927975  82.1497601  67.9773344  76.0217026  81.2264493  68.0138384
  75.8678071  82.4519193  68.0612721  75.2249537  80.3544930  68.5807443
  75.4475798  79.3812635  68.7912667  73.8664842  80.8204987  68.9555839
  73.5301472  81.2873259  68.0301569  72.9989612  79.6713730  69.3679515
  73.5047065  79.3265520  70.2698603  71.5695205  79.9244506  69.8957904
  71.0988377  78.9725121  70.1424224  71.6168551  80.5482404  70.7879802
  70.9825436  80.4311118  69.1291990  72.9572552  78.7423057  68.3527581
  72.3909424  77.9889142  68.6217570  73.7500318  81.8913990  69.9690189
  72.8920159  82.7328522  69.8441760  74.7224545  82.0077811  70.9409657
  75.4319975  81.2883856  71.0789214  74.8749487  83.1268248  71.8750041
  73.9215776  83.3767421  72.3404519  75.9434336  82.6143279  72.8912600
  76.1325919  83.3836562  73.6395980  75.5763939  81.7127206  73.3817415
  76.8693098  82.3875440  72.3625210  75.2495762  84.4649753  71.2374298
  75.1465690  85.4759481  71.8687421  75.9039347  84.4295973  70.0800828
  75.9000806  83.5982761  69.4887628  76.7042295  85.5353603  69.4905102
  76.7815393  86.3782245  70.1770930  78.1155634  84.9225384  69.1923783
  77.9706113  84.1198017  68.4698062  78.7024426  85.6956902  68.6962528
  78.9552782  84.3742605  70.2944355  78.5341114  83.4193926  70.6083392
  79.9510366  84.1694268  69.9020066  79.0943295  85.2753677  71.5305338
  79.1914413  84.7246047  72.6297270  79.1260612  86.5528621  71.3554684
  76.0526111  86.1216500  68.2580816  76.4149898  87.1833682  67.7800525
  75.0170228  85.4092819  67.7161811  74.6085606  84.5685202  68.1254598
  74.4131733  85.8485403  66.4485696  75.1017388  86.1583490  65.6625196
  73.7032437  84.6178957  65.8473274  74.4158864  83.7928922  65.8311978
  72.8984181  84.3300758  66.5233054  73.0926190  84.7661253  64.3939682
  72.3253452  85.5407394  64.4116371  74.2500884  85.1400893  63.3899490
  73.8403143  85.2445109  62.3850542  74.7070285  86.0817375  63.6953301
  75.0042340  84.3526054  63.3939136  72.4676628  83.4376027  63.9357834
  72.0529278  83.5570314  62.9349108  73.2330619  82.6610071  63.9212064
  71.6743622  83.1520210  64.6263267  73.6179589  87.1675440  66.7085620
  72.7082247  87.0828627  67.5643078  73.8012391  88.2907807  66.0242580
  74.6297301  88.4548535  65.4518262  72.8439096  89.4296282  66.0039091
  72.6395804  89.8176644  67.0019064  73.4912706  90.5587775  65.1774954
  72.8174738  91.4145028  65.1398366  74.4308491  90.8575959  65.6423063
  73.6848533  90.2035184  64.1655267  71.4936499  88.9620412  65.4688611
  71.3184791  88.0619592  64.6403653  70.4749982  89.8013369  65.8212524
  70.5678639  90.6282881  66.4103686  69.0936220  89.5118641  65.3174418
  68.9247576  88.4704179  65.5910394  68.0202223  90.3890857  65.9856518
  68.4437155  91.3561317  66.2569556  67.2077120  90.5817667  65.2857296
  67.4850399  89.6901388  67.2246289  68.1049781  88.7270243  67.7387572
  66.5529903  90.2253335  67.8893643  68.9592922  89.6426832  63.7778191
  68.2115339  88.9509258  63.0930844  69.6503180  90.7036451  63.2837876
  70.2195935  91.3219716  63.8627540  69.6426977  91.0558978  61.8852522
  68.6028244  91.1449495  61.5700274  70.4054596  92.4097845  61.7116744
  71.3577421  92.3713444  62.2407061  70.6329325  92.5773869  60.6587986
  69.5546172  93.5563041  62.2507609  70.0150578  94.5038038  61.9695258
  68.5738056  93.5251062  61.7765613  69.3684146  93.5195260  63.8270975
  70.3890883  93.7110285  64.4912502  68.3366431  93.7281203  64.4119402
  70.2817058  89.9770258  60.9849083  69.8626672  89.8439468  59.8458167
  71.2959770  89.2541740  61.4370040  71.7375670  89.3939977  62.3460327
  71.8843895  88.1498676  60.6258464  71.8038464  88.3730921  59.5616074
  73.3386432  88.0677631  61.0269300  73.3815116  87.6657026  62.0394360
  73.8221741  87.3403893  60.3746505  74.1564505  89.3215749  60.9985270
  73.6428956  90.0514447  61.6238567  75.5356556  89.0041566  61.5189761
  76.1463255  89.9065790  61.5059372  75.4625667  88.6313404  62.5404063
  75.9971677  88.2448408  60.8878601  74.2779292  89.9725368  59.5750387
  74.8853780  90.8757375  59.6381641  74.7481387  89.2667324  58.8909896
  73.2849694  90.2283833  59.2062628  71.1217735  86.8436842  60.6758149
  71.2901492  86.0760522  59.7442729  70.2259490  86.5947478  61.6889395
  70.1702253  87.1523593  62.5415768  69.2638575  85.4980007  61.6328547
  69.6919119  84.5905950  61.2077068  68.7846393  85.2463890  63.1461607
  69.6147433  84.7749854  63.6723217  68.6334275  86.2241618  63.6024649
  67.5450686  84.4212518  63.4345257  66.2557251  84.7274137  63.2071304
  65.9273507  85.6985160  62.8683980  65.4031217  83.6885861  63.4466377
  64.3908543  83.6868345  63.3215221  66.1914777  82.6320255  63.8965792
  65.8402916  81.3023099  64.2740179  64.8059661  80.9940463  64.3081298
  66.8631521  80.4051756  64.5995883  66.6195850  79.3860417  64.8596614
  68.2377836  80.8312039  64.5897998  69.0282154  80.1385609  64.8375936
  68.5306632  82.1449574  64.2566940  69.5578714  82.4750447  64.3056670
  67.5368221  83.0715022  63.8546917  68.0861951  85.9202049  60.7606623
  67.6276093  85.2022080  59.8514910  67.4805918  87.0451995  61.0788674
  67.8482520  87.6823854  61.7850830  66.2375668  87.5168120  60.4807272
  65.4802509  86.7402815  60.5848279  65.7231088  88.7350093  61.2289111
  66.5842251  89.3237238  61.5463522  65.1597481  89.3485268  60.5263510
  64.8106053  88.4796222  62.4958982  65.4953727  87.9243469  63.1363528
  64.2624879  89.8232109  63.1138638  63.6413344  89.5977534  63.9806015
  65.0988960  90.4506263  63.4197814  63.6671370  90.3500350  62.3683758
  63.5502592  87.7017451  62.2531268  63.0059768  87.5886091  63.1908980
  62.9268412  88.2336474  61.5346285  63.8007991  86.7173381  61.8573122
  66.3789463  87.7377048  58.9450699  65.3295532  87.6102102  58.3012903
  67.5536770  87.9551444  58.3554088  68.4180275  88.0560982  58.8871494
  67.7672246  88.0789743  56.8591926  66.8810756  88.5601355  56.4440531
  69.0127221  88.9649715  56.5529420  68.9335614  89.8983324  57.1101673
  69.9088707  88.4562488  56.9079696  69.1701328  89.2767531  55.0897706
  68.6674463  90.3432799  54.6272834  69.8208360  88.5574879  54.3312237
  67.9073316  86.7158502  56.1902969  67.6986973  86.5009333  55.0153800
  68.3181488  85.7220198  56.9725863  68.5671375  85.8661664  57.9516505
  68.4653854  84.3214960  56.5460090  68.9716054  84.2970557  55.5810920
  69.4044904  83.5000332  57.4682535  69.0810022  83.6415215  58.4992848
  69.3439674  81.9623839  57.0807694  70.0073061  81.3960968  57.7351347
  68.3230109  81.5980683  57.1960564  69.6602045  81.8358025  56.0458392
  70.8425374  83.9697112  57.2855537  71.4997492  83.3913191  57.9342693
  71.1417430  83.8289699  56.2473958  70.9156843  85.0260525  57.5436753
  67.0400546  83.6890358  56.3617353  66.7133450  83.1964006  55.2982057
  66.2121648  83.8130553  57.4153860  66.4507508  84.3277692  58.2627373
  64.8762378  83.2114280  57.4376649  64.9676495  82.1920620  57.0620512
  64.3025360  83.1017225  58.9118614  64.3472023  84.1415505  59.2362494
  62.8205551  82.5734765  58.9767120  62.4967188  82.5250418  60.0168112
  62.1682069  83.2499318  58.4248312  62.7692440  81.5783577  58.5339989
  65.1407508  82.2560954  59.8890899  64.6602745  82.2468635  60.8674403
  65.2181430  81.2356211  59.5130001  66.1377430  82.6864012  59.9791147
  63.9150707  83.9635714  56.5009630  63.0385546  83.3600106  55.9240557
  64.0347003  85.3052234  56.2789618  64.6769844  85.8827008  56.8216771
  63.2749426  86.1048709  55.2493275  62.2127443  85.9348841  55.4230662
  63.5452036  87.6125802  55.4013066  63.4564289  87.9019711  56.4481848
  64.5660648  87.8398555  55.0933615  62.5414090  88.4242249  54.5415751
  62.8620191  88.3626299  53.5017808  61.5704441  87.9337136  54.6043604
  62.3447897  89.9256333  54.8958143  61.5708038  90.6226396  54.1960452
  62.9404741  90.4641270  55.8529517  63.5990678  85.6414474  53.8464759
  62.6715094  85.4074034  53.0662990  64.8909629  85.3624779  53.5200836
  65.6720574  85.4181072  54.1744412  65.2558913  84.9539790  52.1761928
  64.7857544  85.6300699  51.4625465  66.7590724  85.0379327  51.9772639
  67.1136368  84.2373041  52.6264266  67.2408721  84.9100903  50.5169949
  68.3279322  84.9827388  50.4845006  66.9296318  83.9464882  50.1144605
  66.8051182  85.7106598  49.9188341  67.2143003  86.3269368  52.2199158
  67.3936814  86.4353360  53.1768908  64.7570362  83.5284865  51.9185959
  64.2808195  83.2605297  50.8320845  64.8995090  82.6571963  52.9385322
  65.1862966  82.9232334  53.8798746  64.6478795  81.2394142  52.7658878
  64.8758627  80.9891594  51.7295127  65.5607544  80.4867044  53.7774126
  65.5313257  81.0006482  54.7386400  65.1653913  79.4844269  53.9397764
  67.0101907  80.3853718  53.3052467  67.3981526  79.5224306  52.4767914
  67.8978838  81.2026451  53.8454138  68.8827069  81.1281742  53.5890769
  67.5984244  81.9075961  54.5192306  63.1760877  80.8043535  52.9354366
  62.8503292  79.8318898  52.2713386  62.3517807  81.6405832  53.6210073
  62.6015286  82.5816946  53.9249578  61.0036904  81.2143527  53.9730768
  60.7579995  80.3322447  53.3811334  60.9389355  80.8152404  55.4358072
  61.5989059  79.9573251  55.5600569  61.3714850  81.6355140  56.0085819
  59.5854862  80.4494467  56.1176591  58.9887170  81.3597067  56.1716668
  58.7460061  79.4586282  55.3034058  57.8172493  79.2463740  55.8339875
  58.5172078  79.8907311  54.3293915  59.3058350  78.5332266  55.1668506
  59.8448156  79.9388667  57.5007023  58.8983779  79.6829114  57.9773617
  60.4765012  79.0518804  57.4481701  60.3481659  80.7087716  58.0844435
  59.9439258  82.2907611  53.6028883  58.9873865  82.1049031  52.8602762
  60.0895786  83.4657533  54.2513654  60.8831783  83.7068526  54.8452220
  59.0641656  84.5070249  54.1294812  58.1068750  84.0219672  54.3208015
  59.2084903  85.6339909  55.2518683  60.2759870  85.8546465  55.2325019
  58.4572075  86.8636378  54.9728303  58.6100458  87.5753586  55.7841611
  58.8071706  87.2993901  54.0366746  57.3960605  86.6309527  54.8900213
  58.8245266  85.1974466  56.5165128  58.9351532  85.9261142  57.1620813
  58.9378925  85.0778331  52.6748796  57.8412423  85.2784742  52.1693857
  60.1018190  85.1958944  51.9625962  61.0343923  85.2220931  52.3755661
  60.0670242  85.2953760  50.5117415  59.5953521  86.2484823  50.2735077
  61.1020141  85.3594493  50.1760212  59.3788716  84.2249924  49.6337756
  58.5997308  84.6244343  48.7913007  59.6059931  82.9768023  49.9421710
  60.2524848  82.7133592  50.6859498  58.9518984  81.7386319  49.2519074
  59.2394522  81.6427130  48.2046848  59.4771734  80.3848506  49.8667797
  59.4533274  80.6268735  50.9288092  58.5715908  79.2196333  49.5371715
  58.9734630  78.3091885  49.9816431  57.5752062  79.4085370  49.9368001
  58.5118235  79.0998029  48.4558624  60.9684725  79.9689996  49.6036294
  61.1721356  79.0165661  50.0928227  61.1340377  79.8689159  48.5308869
  61.6352872  80.7321779  50.0043430  57.4410665  81.9590562  49.2997237
  56.7154953  81.8379607  48.3728460  57.0234483  82.3560930  50.5415864
  57.6734451  82.4800506  51.3180817  55.6549354  82.6429294  50.9087207
  55.0431362  81.7853904  50.6261024  55.4859601  82.7327405  52.4330263
  55.4094368  81.7202631  52.8290287  56.3908821  83.1718389  52.8525561
  54.2779205  83.5422360  52.9367622  52.9761204  83.0930279  52.4988181
  52.8944148  82.1028766  52.0741740  51.8053844  83.8765077  52.5951781
  50.8413787  83.5139857  52.2710482  51.9774115  85.1455540  53.1345994
  51.1166195  85.7949528  53.1980664  53.2332505  85.6368197  53.6097953
  53.2977476  86.5808433  54.1296341  54.3901226  84.8538429  53.3808400
  55.3681240  85.2798697  53.5526634  55.0152324  83.7555412  50.0744693
  53.9173820  83.4792735  49.5821729  55.6401768  84.9378653  50.0398737
  56.5250628  85.1084010  50.5170745  55.1193976  86.1453652  49.3013264
  54.1394966  86.3716038  49.7209645  56.0510418  87.3674662  49.5062787
  57.0574402  87.1113612  49.1760597  55.7090819  88.1894033  48.8774408
  56.1025865  87.8466627  51.0053138  55.1250601  88.2088707  51.3243263
  56.3656025  87.0174505  51.6631335  57.1521283  88.9675023  51.1039774
  58.1115845  88.6095788  50.7295389  56.8570474  89.8067757  50.4742408
  57.2915647  89.4017638  52.4531809  56.4925587  89.2323172  53.0646221
  58.3161245  89.9880704  52.9978456  59.5086611  90.0277869  52.4234630
  59.6526079  89.5862489  51.5153125  60.2839654  90.4994247  52.8894080
  58.1629218  90.4844601  54.1829434  57.2621003  90.4078062  54.6549999
  58.9431056  90.9520899  54.6447501  54.9439363  85.8797527  47.8475428
  53.8787799  86.2609856  47.2799068  55.8604445  85.1775175  47.1911818
  56.6784991  84.7732910  47.6470073  55.8025664  84.8985974  45.7212386
  55.5799682  85.8622250  45.2636386  57.1110054  84.5458577  44.9307015
  57.8419662  85.3178284  45.1718623  57.7785357  83.2486944  45.3146017
  58.6718940  83.1048393  44.7060972  58.0580376  83.2808360  46.3678143
  57.0887056  82.4208017  45.1475960  56.7269692  84.4861546  43.4222726
  57.6096542  84.2423967  42.8312479  55.9662074  83.7199031  43.2702022
  56.3354641  85.4540497  43.1078970  54.7361906  83.8326483  45.5285296
  53.9360336  83.9456274  44.6588923  54.7266698  82.7340750  46.3443185
  55.4199640  82.5547960  47.0704677  53.6568242  81.6778502  46.2226830
  53.7113279  81.2029003  45.2431063  53.8691609  80.5870015  47.3325020
  53.7973872  81.0289687  48.3260753  52.8482728  79.4445094  47.2470358
  53.0443859  78.7212183  48.0382518  51.8420778  79.8463886  47.3645205
  52.9322829  78.9528816  46.2775694  55.0676600  80.0299583  46.9714942
  55.8008924  80.5495119  47.3634044  52.2557314  82.3545094  46.4026666
  51.3630190  82.1102239  45.6703612  52.0973093  83.2523330  47.4395160
  52.8189400  83.4957954  48.1180359  50.8432159  83.9160160  47.6142687
  50.0849305  83.1404892  47.7193945  50.7109693  84.6809654  48.9307996
  50.5494397  83.9702478  49.7409506  51.6487035  85.1950990  49.1401699
  49.5588389  85.7135450  48.9267204  49.7705236  86.4520111  48.1524650
  48.6441003  85.1977078  48.6344689  49.2831511  86.4613071  50.2306643
  48.8029459  85.8053689  50.9567981  50.2138277  86.8089036  50.6802631
  48.3357173  87.6936496  49.8696986  48.8304893  88.3558683  49.1599774
  47.4220426  87.3408768  49.3915145  48.0274368  88.3950492  51.0672559
  47.4093710  89.2022671  50.8479539  47.5407293  87.7563805  51.7283932
  48.9066157  88.7401291  51.5037519  50.4746979  84.7212387  46.3661316
  49.4023175  84.6670235  45.7644318  51.4237513  85.5799187  45.8568514
  52.3943586  85.6292965  46.1651070  51.0560134  86.5100701  44.7904702
  50.1240112  86.9894226  45.0905430  52.0981655  87.5990890  44.6265566
  52.3244633  88.0101425  45.6105739  53.0152469  87.1448418  44.2517036
  51.7112874  88.7694262  43.6843732  52.6189201  89.2665263  43.3416262
  51.2154275  88.3674550  42.8011723  50.8193679  89.7727708  44.3315821
  50.5164857  89.7359348  45.5088904  50.3169244  90.7639111  43.6427339
  50.5310915  90.8550340  42.6492125  49.7114437  91.4463206  44.0988090
  50.7703213  85.7899575  43.4647073  49.8644995  86.1623935  42.7102134
  51.4595239  84.6757558  43.1633463  52.2615444  84.3824991  43.7216339
  51.1961408  83.7480491  42.0521634  51.0917110  84.3417708  41.1439136
  52.4007727  82.8307760  41.7628700  52.5877178  82.3823825  42.7385888
  52.1120133  81.7080995  40.7688018  53.0124290  81.1111213  40.6222624
  51.3150717  81.0742801  41.1570155  51.8019512  82.1368264  39.8158062
  53.6458432  83.5604591  41.3332312  54.4436849  82.8413283  41.1497276
  53.4433730  84.1183942  40.4189419  53.9530052  84.2510442  42.1191374
  49.8064874  83.0330308  42.1706976  48.9782819  82.8895485  41.2788348
  49.5402040  82.6560714  43.4083826  50.1990474  82.6691048  44.1867524
  48.1712402  82.1663077  43.7248734  48.0525293  81.3153032  43.0539013
  47.9794449  81.6374305  45.1095851  48.4433871  82.3124649  45.8288866
  46.9156010  81.6021020  45.3459766  48.5855899  80.2412100  45.2466161
  49.5353241  80.3186143  44.7167235  48.8513654  79.8305885  46.7154069
  49.2815861  78.8289407  46.7415242  49.5465958  80.5365457  47.1707399
  47.9129630  79.8365340  47.2700046  47.7382574  79.1652146  44.6116975
  48.2221148  78.1970664  44.7425711  46.7570507  79.1479994  45.0860496
  47.6238113  79.3731935  43.5478612  47.0985097  83.2244585  43.4344126
  46.0306616  82.8970108  42.9045463  47.3461177  84.5116596  43.7457130
  48.2493164  84.8052346  44.1178416  46.4359792  85.6066583  43.6120321
  45.4213555  85.2264504  43.7332638  46.7891128  86.6301340  44.7329120
  47.8638491  86.8111146  44.7397274  46.3065007  87.5844700  44.5240853
  46.3293884  86.0986452  46.1514569  46.7780530  85.1217471  46.3307451
  46.7052913  86.7686040  46.9250673  44.8465998  85.9890332  46.2738628
  44.4701121  85.4232561  45.4220937  44.6151810  85.4106998  47.1681984
  44.1066408  87.2894537  46.3449015  44.4452477  87.9576576  45.5527570
  43.0403304  87.1239616  46.1885026  44.3394114  87.9173059  47.6836008
  43.7113640  88.7389405  47.7957481  44.1394745  87.2236568  48.4319251
  45.3295229  88.2273461  47.7541599  46.3544476  86.2404187  42.2161603
  45.4527609  85.9982179  41.4031032  47.3877526  87.0316475  41.8906648
  48.1446808  87.2380824  42.5422759  47.5543369  87.6763884  40.6046959
  46.5863697  88.0639730  40.2876242  48.4987340  88.9307126  40.7267752
  48.6097789  89.3992748  39.7489579  48.0650177  89.6459398  41.4254007
  49.4769186  88.6157025  41.0907250  47.9238107  86.6963403  39.4949745
  47.4781700  86.8732567  38.3715213  48.5686950  85.5700346  39.7847907
  48.7719037  85.2966227  40.7460178  49.0591334  84.6013035  38.8106290
  49.5184573  85.1430252  37.9844172  49.8439004  84.0069351  39.2777285
  48.0143495  83.6606246  38.2475116  48.3386071  82.7615256  37.4487935
  46.7410651  83.8087816  38.6747092  46.5361427  84.4840761  39.4104391
  45.5427074  83.1525840  38.2622386  44.7262778  83.8668271  38.3744221
  45.6382684  82.9430587  37.1972383  45.1038561  81.8375334  38.9539476
  44.0155164  81.3391822  38.7338976  46.0042269  81.1866364  39.6706175
  46.8187744  81.6182536  40.1075400  45.8824988  79.7938334  39.8802379
  45.6061333  79.2820564  38.9581797  47.2969332  79.3374444  40.3798841
  48.0781215  79.7424436  39.7365290  47.4862525  79.7124522  41.3856562
  47.3278709  77.8233698  40.3630751  46.4318793  77.4459380  40.8552147
  47.2924135  77.4802001  39.3293222  48.7904358  77.1105675  41.1719546
  50.2360096  77.5547668  40.1786669  51.1343020  77.1411618  40.6376660
  50.1239234  77.1513183  39.1723818  50.3226231  78.6399459  40.1267612
  44.7255081  79.3807784  40.7805863  44.0190958  78.3776597  40.5100010
  44.5409955  80.1356678  41.8429499  45.1368462  80.9179507  42.1129527
  43.3883677  79.8687647  42.7535691  43.2558578  78.8173719  43.0069325
  43.7071283  80.6063067  44.0018812  44.6196723  80.1702537  44.4085638
  43.9437778  81.6311407  43.7179803  42.6965974  80.6778781  45.1408274
  41.7849576  81.1119058  44.7311313  42.4619564  79.2745881  45.7629823
  41.7375505  79.3528017  46.5731730  42.0804445  78.5966850  44.9986695
  43.4026095  78.8875819  46.1540987  43.3077695  81.4645792  46.2948643
  42.5928771  81.5219651  47.1149398  44.2134142  80.9637954  46.6374505
  43.5546449  82.4709376  45.9587522  42.0508596  80.1619047  42.0827514
  41.0953757  79.6025267  42.5279918  42.0291700  81.0186771  41.0245343
  42.8654674  81.4213983  40.6013514  40.7447951  81.4485190  40.3823223
  39.9075016  81.4777056  41.0790812  40.9956372  82.8612903  39.7944989
  41.4269712  83.4926892  40.5715035  41.7365794  82.7833500  38.9987119
  39.7864784  83.5257971  39.2560845  40.0603068  84.5346272  38.9459806
  39.4731847  82.9910160  38.3596418  38.6031248  83.6209320  40.1889379
  38.8695369  83.8294728  41.3828270  37.4643260  83.5073009  39.7844454
  40.4371395  80.4372432  39.2486417  39.2675865  80.1989290  38.9917246
  41.4654799  79.7961745  38.6245614  42.4350944  80.0532538  38.8085224
  41.3693590  78.7041219  37.6501443  40.4775725  78.9003149  37.0541539
  42.5382900  78.7212834  36.7546341  42.7049875  79.7689670  36.5050658
  43.3833858  78.4008746  37.3636788  42.6623815  77.9532246  35.4334311
  42.6027986  76.8870132  35.6532673  41.7994321  78.2003954  34.8148216
  43.9722320  78.2078649  34.5782440  43.8774324  77.7059927  33.6154206
  44.0684107  79.2745101  34.3740783  45.1903582  77.7299526  35.2604216
  45.0610224  76.8563047  35.7709377  46.4095951  78.2137412  35.3357446
  47.2808423  77.7285206  36.1357512  47.0372266  76.9430223  36.7395559
  48.2189840  78.1268070  36.1702294  46.8412388  79.2556869  34.6412432
  46.2119111  79.7363287  33.9975677  47.8026343  79.5779167  34.7497465
  41.0651511  77.3309466  38.2364888  40.4846950  76.4757068  37.5804300
  41.4949892  77.1854778  39.5082867  41.8873137  77.9452734  40.0641702
  41.4313580  75.9022380  40.2049573  41.5382717  76.0842894  41.2738651
  40.4400309  75.4753079  40.0516435  42.4818127  74.8594001  39.7805485
  42.4488327  73.7499148  40.3361234  43.2726962  75.0912804  38.7404189
  43.1967647  75.9510684  38.1965225  44.3307625  74.2015538  38.2250149
  44.3890824  73.3155598  38.8569009  44.0015115  73.7831589  36.8055194
  44.7379941  73.0218233  36.5506595  42.5351472  73.1442455  36.7018712
  42.3352384  72.8568871  35.6695211  42.4756507  72.2634737  37.3420085
  41.7953277  73.8772647  37.0242074  44.1447691  74.8323591  35.8612868
  43.9201849  74.5002630  34.9664202  45.7394940  74.9562508  38.2524627
  45.9275091  76.0677222  37.7772646  46.7432263  74.1797704  38.6524839
  46.6125970  73.2427457  39.0336372  48.1575800  74.6084328  38.5801714
  48.5299267  74.4505064  37.5685479  48.2205122  75.6780915  38.7804805
  49.0517887  73.8533931  39.5733898  48.5145410  73.0537354  40.2721368
  50.3775800  74.0867306  39.7235789  50.8323981  74.9048786  39.3188552
  51.3319842  73.2076172  40.4787656  50.7344024  72.6779952  41.2208336
  51.9734759  72.1194574  39.6444787  52.6110047  72.5731916  38.8857594
  52.6173404  71.5098050  40.2780082  50.8954469  71.1930623  38.9413201
  50.1119840  70.9719260  39.6668344  50.4316865  71.7622211  38.1355274
  51.4017832  69.8615504  38.3597760  52.1809446  70.0194372  37.6140863
  51.8258432  69.2217589  39.1337568  50.2084925  69.2715318  37.7702786
  49.5844113  68.8068495  38.4295534  49.8101453  69.2462986  36.5061778
  50.5536395  69.5799402  35.4756876  51.5154311  69.8865420  35.6193709
  50.1692012  69.5321854  34.5325547  48.6079453  68.8584042  36.3131123
  48.0233868  68.5934336  37.1058868  48.2323327  68.8136688  35.3656216
  52.3609135  74.0374318  41.1617450  52.7789541  75.0387487  40.6072792
  52.7410075  73.6822450  42.4015983  52.3817466  72.8698151  42.9028413
  53.7578240  74.4887553  43.1593246  54.2087854  75.2555079  42.5301337
  53.1579823  75.3631186  44.2705980  52.6910741  74.7487353  45.0398290
  54.3194540  76.1654036  44.9060004  53.9308894  76.7999796  45.7019180
  55.0548713  75.4750944  45.3188972  54.7915998  76.7869074  44.1445068
  51.9901487  76.2669366  43.7310931  52.3950399  76.8956139  42.9379545
  51.2484147  75.6136119  43.2728881  51.2558240  77.1851405  44.7307220
  50.4792990  77.7439881  44.2086650  50.8024244  76.5800196  45.5153713
  51.9667514  77.8811019  45.1755818  54.8078706  73.5228764  43.5857175
  54.5268543  72.4564100  44.1258728  56.0761322  73.8916168  43.3382581
  56.3361744  74.7240291  42.8094015  57.2296334  73.0872330  43.8331809
  56.8699327  72.2254337  44.3950171  58.0695243  72.4174499  42.7029237
  58.4154692  73.0938206  41.9214312  59.3579749  71.8824390  43.3271079
  59.9655050  71.4077509  42.5564899  59.9159511  72.7063004  43.7731732
  59.1130719  71.1516890  44.0974902  57.1539909  71.4209238  41.9695667
  57.7125471  70.9335792  41.1708527  56.7967188  70.6686445  42.6732352
  56.3031501  71.9532451  41.5445793  58.0457866  74.0138074  44.7360438
  58.4406963  75.1782745  44.4008220  58.5982160  73.4811397  45.8114017
  58.4857975  72.4967686  46.0522984  59.4592173  74.2470948  46.8154322
  59.6449230  75.2669953  46.4784064  58.7111701  74.3470419  48.1866581
  58.6185850  73.3477475  48.6111258  59.3178051  74.9318197  48.8777038
  57.3546588  74.9611800  48.0964925  57.1881805  76.1183732  47.8419028
  56.3659629  74.1942084  48.4150927  55.4190906  74.5716905  48.4536176
  56.5317017  73.2105840  48.6278065  60.7666745  73.5319557  46.9405040
  60.8043147  72.3605712  47.1719336  61.8649693  74.2034103  46.7820487
  61.8703276  75.1700990  46.4561893  63.1777089  73.6936804  47.0358052
  63.2656228  72.6186199  46.8820810  64.1430889  74.2791118  46.0185080
  64.1045507  75.3519168  46.2084801  65.5165733  73.5960948  46.2038663
  66.2248307  74.0027330  45.4820991  65.8815105  73.7804258  47.2142869
  65.4131968  72.5225865  46.0461061  63.8083856  74.0420632  44.5392121
  63.0656178  74.7794680  44.2351547  64.7061628  74.2324811  43.9509551
  63.2782544  72.6431721  44.1703893  63.0792295  72.6004331  43.0993401
  64.0235525  71.8913324  44.4314791  62.3570689  72.4471701  44.7195329
  63.4995765  73.8745685  48.5091708  63.3927941  75.0058139  48.9782068
  63.7479022  72.7806511  49.2074115  63.7575373  71.8688386  48.7505642
  64.0273447  72.6594841  50.6125351  63.8019269  73.5874267  51.1371349
  63.0969509  71.6187610  51.2962242  63.3393593  71.5556999  52.3568234
  62.0577890  71.9269174  51.1787534  63.2408972  70.6428638  50.8331606
  65.4889806  72.3928566  50.7701632  66.3509121  73.0531791  50.1941547
  65.9047868  71.3950508  51.5513126  65.2467365  70.7274100  51.9548313
  67.2919944  71.1043081  51.9400856  67.9331149  71.1167428  51.0589063
  67.8120925  72.1706177  52.9283113  67.7606890  73.1625837  52.4781613
  67.1902496  72.1934739  53.8234163  69.1371911  71.8547355  53.2625549
  69.4766239  72.5088633  53.8775810  67.3180857  69.7214211  52.6085351
  66.2317360  69.2335842  53.1008153  68.4590049  68.9757233  52.6069245
  69.2549827  69.1742006  52.0002838  68.6571419  67.8112607  53.4788841
  67.8259364  67.1215375  53.3305630  69.9317285  67.0880159  53.1419086
  69.9484206  66.1865118  53.7544679  70.0426142  66.6707982  51.7193748
  70.9912142  66.1570934  51.5641432  69.2207302  65.9991311  51.4724018
  69.9969453  67.5508365  51.0780973  71.0119648  67.9875377  53.3809401
  71.8138543  67.4789184  53.6213254  68.7067082  68.2758434  54.9211093
  68.1258298  67.6032595  55.8462410  69.1690017  69.5123827  55.2101015
  69.6708116  70.0526958  54.5054419  69.0583292  70.2517350  56.4550692
  69.4406666  69.6360634  57.2693420  69.6916032  71.1378834  56.4003503
  67.6204107  70.6826835  56.7851554  67.3865579  71.1911844  57.8469782
  66.6838070  70.4665852  55.8159785  66.9505421  70.3083029  54.8442436
  65.2666722  70.4300709  55.9962406  64.9767915  71.3189136  56.5566418
  64.8008662  70.5073139  55.0137010  64.6641577  69.1931106  56.7151018
  63.4926884  69.2161050  57.0568703  65.5047668  68.2231614  56.9960794
  66.4495073  68.2010518  56.6115478  65.2264366  67.0741932  57.8672664
  64.4174672  67.4747220  58.4789234  64.8611561  65.8836918  57.0388438
  65.7557838  65.5209059  56.5327288  64.5236668  65.0861093  57.7002482
  63.7939813  66.1430489  56.0102616  62.8669794  66.4135912  56.5165536
  64.0849109  66.9978320  55.3999769  63.5468781  64.9859369  55.1361308
  64.4290627  64.8168998  54.5182995  63.4166352  64.0984313  55.7559091
  62.2957452  65.1399225  54.2014698  61.4211632  65.3987995  54.7980393
  62.4585717  65.9598254  53.5021738  62.0358352  63.8900207  53.4518982
  61.1142257  63.9572213  52.9734731  62.7844283  63.7480518  52.7435862
  62.0255504  63.0858210  54.1114266  66.2406863  66.6333896  58.8917352
  65.8487940  66.4248449  60.0651426  67.5041799  66.5190054  58.4495198
  67.7288984  66.5241837  57.4545389  68.6568289  66.3810597  59.2665190
  68.4830094  65.5377443  59.9344460  69.9734846  65.9766213  58.4992563
  70.4494899  66.8904614  58.1447632  70.6544140  65.5211486  59.2178306
  69.8364944  65.0240149  57.3096710  69.1917285  65.5005493  56.5715351
  70.8201666  64.9164097  56.8515874  69.2615903  63.5556303  57.5907036
  68.0192960  63.2994223  57.5848173  70.1784310  62.6956729  58.0068091
  71.1647049  62.9537613  57.9900055  69.8979834  61.7750888  58.3442230
  68.8389737  67.6838714  60.0613916  68.3047018  68.7203814  59.7144645
  69.4694572  67.5355783  61.2098060  69.5707999  66.6188206  61.6443097
  70.0927761  68.5936582  62.0092148  69.3906705  69.4197566  62.1220183
  70.3011564  68.2136854  63.0094311  71.3745920  69.1086439  61.3944171
  72.2560971  68.2663197  61.0400636  71.6928674  70.4161465  61.5898343
  71.1488920  71.0414604  62.1843796  72.8698865  71.0651458  60.9534011
  73.5079358  70.2268220  60.6739472  72.5960922  71.7631672  59.6209011
  72.3023283  72.7731032  59.9069390  73.8120109  72.0129945  58.6591177
  73.4642288  72.5149729  57.7557448  74.5505239  72.6387509  59.1607690
  74.2661724  71.0594364  58.3916291  71.4956522  71.0122829  58.8856434
  71.2932860  71.5028209  57.9340503  71.8143666  69.9856271  58.7039508
  70.5892372  71.0090099  59.4922103  73.6989482  71.9468433  61.9543473
  73.1189766  72.6005504  62.8010836  75.0484007  71.8089042  61.9695801
  75.5584190  71.1177984  61.4190160  75.8976113  72.6730260  62.8068622
  75.5032863  72.7038243  63.8226623  77.3176433  72.1290762  63.0600695
  77.9744509  72.9451405  63.3615063  77.2298657  71.0467804  64.1467372
  78.2245111  70.6471176  64.3428776  76.8270261  71.4814852  65.0614181
  76.5756089  70.2433438  63.8080445  77.8638334  71.4502479  61.7505030
  78.8678068  71.0664915  61.9311197  77.2066548  70.6283497  61.4651545
  77.8953060  72.1850698  60.9458438  75.8502074  74.0772902  62.1889968
  75.8340455  74.1162624  60.9622770  76.0502185  75.1843578  62.9973383
  75.8267350  74.9678167  63.9585302  76.3310066  76.5728677  62.6488563
  76.3269092  77.2101934  63.5327720  77.7275683  76.6194874  62.0179098
  78.3858014  76.0431128  62.6675670  77.7084426  76.1668772  61.0267720
  78.3499984  77.9545252  61.8616711  77.8193185  79.1297784  61.2018899
  78.7999167  80.0530185  61.2931962  78.6314132  81.0290856  60.8394904
  79.8257962  79.5773789  61.9453469  80.6920173  80.0695203  62.1105330
  79.5529770  78.3137539  62.3712472  80.2634701  77.7886462  63.0094345
  75.2255412  77.3621203  61.8231028  74.7209539  78.3882112  62.1757121
  74.9069766  76.8253437  60.6456699  75.3798804  76.0076896  60.2599460
  73.8232288  77.3621455  59.7638066  73.9273251  78.4430041  59.6692780
  74.0025564  76.6909025  58.3855246  73.2325675  77.0500819  57.7022427
  74.8456227  77.0431829  58.0794205  73.9160078  75.6093151  58.4934136
  72.3874912  77.2597906  60.3527540  71.4262431  76.8971904  59.6392423
  72.1980911  77.4880326  61.6461446  72.9358517  77.8945486  62.2222420
  71.0227929  77.2273493  62.4034136  70.8394981  76.1534435  62.3586576
  71.2233045  77.5900704  63.8492288  70.3105374  77.3812221  64.4072099
  72.0430668  77.0013871  64.2619498  71.4619793  78.6507412  63.9281306
  69.7620109  77.8897272  61.7938560  68.7710032  77.1519563  61.5628274
  69.7196693  79.1480437  61.3685200  70.6068109  80.2490182  61.7835560
  71.6459927  80.0082682  61.5590513  70.5420491  80.4068862  62.8599977
  70.1797385  81.4881705  61.0412428  70.7546712  81.6197509  60.1241687
  70.3316477  82.3836988  61.6434731  68.6983116  81.2631162  60.7415380
  68.4034421  81.7240743  59.7996480  68.0613156  81.6876429  61.5177770
  68.5828386  79.7295494  60.6852561  67.7023189  79.3746986  61.2216190
  68.3552805  79.2712855  59.3025047  67.2110877  79.2333722  58.8743761
  69.3485263  78.7904093  58.6249388  70.3123229  78.8030043  58.9588583
  69.1947963  78.1967802  57.3470279  68.5658978  78.9096083  56.8139128
  70.5905956  78.0195591  56.5433996  70.9892979  79.0050596  56.3050395
  71.3153552  77.5317078  57.1956746  70.4626181  77.2251997  55.2747203
  69.7443892  77.7714810  54.1832583  69.1194935  78.6338425  54.3618992
  69.8023407  77.2491330  52.8788315  69.2247460  77.6995670  52.0844840
  70.6421349  76.1044026  52.6123278  70.8878066  75.6423258  51.3914854
  70.8044645  74.6655895  51.3880340  71.3856662  75.5844437  53.7165911
  72.0712709  74.7695580  53.5382314  71.2650445  76.0873978  55.0275198
  71.7845723  75.6047507  55.8423496  68.4853066  76.8288850  57.3877164
  67.4228763  76.6796802  56.8757422  68.9688881  75.8439493  58.1092095
  69.9300971  75.8356013  58.4504542  68.1888116  74.6264348  58.5191193
  68.0241723  74.0923301  57.5832132  68.9914820  73.8283593  59.5731879
  69.3056635  74.4892260  60.3811745  68.3606679  73.0583430  60.0178468
  70.1152140  73.2401958  58.9680681  70.7600592  73.9374707  58.7288308
  66.8034822  74.8990515  59.1622213  65.8490857  74.1346619  58.9421508
  66.6611244  76.0115785  59.9680014  67.4127108  76.6683489  60.1766285
  65.3287932  76.3446990  60.6215234  64.9425317  75.4182634  61.0469270
  65.4961006  77.3774922  61.8071332  64.5210447  77.5879757  62.2467795
  66.1533016  76.9552855  62.5672455  65.9300311  78.3017445  61.4260450
  64.3379344  76.8398958  59.6176280  63.2857500  76.3059239  59.5037197
  64.7614853  77.7815339  58.7103500  65.7038568  78.1713232  58.6947295
  63.8575485  78.3178390  57.6558016  62.8910752  78.5693491  58.0916892
  64.5614836  79.5935891  57.0358912  63.9093226  80.0298730  56.2794458
  64.6918745  80.3448157  57.8155921  65.8122017  79.3066682  56.4579053
  66.4832580  79.2030317  57.1650364  63.6048865  77.2661577  56.5405626
  62.4474761  77.1974474  56.0462006  64.5250879  76.2900444  56.3703730
  65.3916495  76.2410505  56.9066536  64.3703808  75.1783640  55.3772936
  63.7558502  75.5934782  54.5786723  65.7071640  74.7573726  54.8286330
  66.4164698  74.6201620  55.6448090  65.6142426  73.7972785  54.3220149
  66.2326519  75.8080856  53.8564093  65.9824830  76.7983265  54.2361359
  67.3205572  75.7457017  53.8213389  65.6857502  75.6682415  52.4488638
  65.9978738  74.7051991  52.0445643  64.5967548  75.6567253  52.4947792
  66.1325590  76.7883412  51.4727613  65.7732044  77.7486863  51.8437904
  67.2215540  76.8382250  51.4614575  65.6329417  76.5857861  50.0601630
  66.4405933  76.4110511  49.4281035  64.9891940  75.7697098  50.0334488
  65.1261795  77.4378299  49.7462452  63.6057364  73.9542201  55.9067983
  62.9245877  73.2248860  55.1209642  63.5356411  73.7606740  57.2354082
  64.2387980  74.1810860  57.8256299  62.5073563  72.8827588  57.8728822
  62.4704723  71.8945931  57.4155565  62.9605462  72.7231188  59.3971632
  63.6649415  73.5456918  59.5236658  62.1327238  72.8434106  60.0965955
  63.7020829  71.4418075  59.8102125  64.9987644  71.1041261  59.6033653
  65.6689845  71.5577311  58.9995655  65.2339708  70.0129508  60.3811121
  66.2614848  69.6594299  60.4724793  64.0881584  69.5501825  60.9213282
  63.0951390  70.4648085  60.6214980  62.0866838  70.3224911  61.0111329
  61.1216679  73.4519689  57.7152174  60.1164986  72.8188430  57.5546273
  61.0781848  74.7187344  57.9983448  61.8805445  75.2315157  58.3637852
  59.8944382  75.5453305  57.8295227  59.1006671  75.1410750  58.4573180
  60.1172624  76.5449687  58.2018743  59.3574426  75.6712204  56.3877246
  58.1506326  75.7851634  56.2734714  60.1702062  75.4658871  55.3154892
  61.1878196  75.4014884  55.3280418  59.4935656  75.3187513  53.9708052
  58.6527311  76.0099294  53.9039984  60.5370274  75.6605437  52.9352718
  61.3942352  75.0640893  53.2486378  60.1337942  75.3142007  51.4766725
  60.9416476  75.5930314  50.7996802  59.9461574  74.2438853  51.3960099
  59.2305424  75.8627893  51.2085366  60.8193320  77.1573145  52.8947904
  61.5757032  77.3649148  52.1373878  59.9029811  77.6940440  52.6492771
  61.1819335  77.4852562  53.8687206  58.7337644  73.9685670  53.7339375
  57.6844068  74.0054248  53.1224068  59.2509126  72.9247602  54.3497632
  60.1771118  72.9310528  54.7761901  58.5512836  71.6499527  54.4861557
  58.3606726  71.2898826  53.4752663  59.3557644  70.5377290  55.1472628
  59.5812414  70.8929992  56.1529273  58.5729583  69.3026453  55.3152865
  59.1920607  68.5411295  55.7902429  57.7028081  69.5058502  55.9403155
  58.2435178  68.9449253  54.3394654  60.7286764  70.3029823  54.5002026
  61.2447446  69.4972032  55.0224325  60.5951808  70.0299594  53.4532627
  61.3221054  71.2150954  54.5647451  57.2599836  71.8926255  55.2592423
  56.2092166  71.4270497  54.8963632  57.3928517  72.5368124  56.4142799
  58.2994978  72.8620309  56.7499141  56.2996783  72.8615469  57.3393573
  55.8430038  71.9409257  57.7012231  56.7001381  73.3826821  58.2087458
  55.2064154  73.7553146  56.6481285  54.0121033  73.4390322  56.6021098
  55.6266150  74.7373512  55.8756340  56.5943148  75.0602764  55.8558072
  54.7323081  75.4711808  54.9577027  53.8472536  75.8034243  55.5008246
  55.4294572  76.7621260  54.4559618  55.7085813  77.3494362  55.3310700
  56.3550748  76.4677013  53.9619864  54.7036471  77.6393143  53.5483391
  53.7329023  78.4826610  54.0620548  53.4540993  78.4505904  55.1053340
  53.1309338  79.3740055  53.1777756  52.5058610  80.1567381  53.5824462
  53.3006862  79.3033260  51.7603134  52.7308698  79.9463038  51.1057061
  54.2569850  78.3475142  51.2133148  54.3970365  78.2233377  50.1497698
  54.9935569  77.5898713  52.1642852  55.7989377  76.9571156  51.8204584
  54.1478994  74.5602072  53.8550658  53.0013636  74.6669045  53.3904371
  54.8983223  73.5691734  53.3359835  55.8242764  73.3115558  53.6782055
  54.4117078  72.7554670  52.1896957  54.0176686  73.4912540  51.4886363
  55.5606374  71.9140120  51.5413571  55.9682996  71.3366947  52.3713032
  55.2155928  70.8133217  50.4900655  56.1341359  70.3344539  50.1504502
  54.5639821  70.0672650  50.9452326  54.7079766  71.2686837  49.6400695
  56.4073840  72.8248311  50.9261725  56.9173022  73.3097912  51.6078188
  53.3345019  71.7854437  52.5667603  52.3979740  71.5315910  51.8111423
  53.5061455  71.1660873  53.7480313  54.3682703  71.2930146  54.2785715
  52.5793189  70.2685635  54.4470564  52.3752937  69.3669046  53.8688126
  53.2443743  69.8441210  55.7492993  53.7873589  70.6896348  56.1726616
  52.4792744  69.5620933  56.4727985  54.1825777  68.7017905  55.5472225
  53.6238421  67.8290421  55.2077897  54.8935392  68.9507471  54.7600103
  54.9316280  68.3585397  56.8084930  55.3466035  69.2662664  57.2458680
  54.2418551  67.9391465  57.5407304  56.0822658  67.3389579  56.5282801
  55.6676263  66.3776574  56.2265690  56.7041367  67.6908906  55.7051835
  56.8893599  67.1836627  57.7433704  57.6580954  66.5063811  57.5654819
  57.2940652  68.1035370  58.0118668  56.2896470  66.8313577  58.5156250
  51.2559320  70.9036072  54.6096391  50.2279502  70.3208887  54.2181717
  51.4211491  72.1025136  55.1410598  52.3204247  72.5807264  55.1951091
  50.2969407  72.8633212  55.7113092  49.6228626  72.1330024  56.1571204
  50.9300573  73.8873553  56.6898581  50.1431224  74.4864520  57.1484578
  51.4815274  73.3565319  57.4660134  51.6110067  74.5396606  56.1435651
  49.4137212  73.6702564  54.7001172  48.1796617  73.6838887  54.8611402
  50.0455984  74.1840106  53.6617531  51.0590143  74.2943135  53.6475549
  49.4257023  74.6427572  52.4515586  48.5527958  75.1970030  52.7946974
  50.3731575  75.5769588  51.6122834  50.6951385  76.3783903  52.2773648
  51.2589586  74.9898569  51.3691005  49.9151370  76.2340887  50.3239822
  49.7276692  75.4074257  49.6382466  48.6986648  77.1487407  50.5627000
  48.3958013  77.6046337  49.6201564  47.8738503  76.5598533  50.9634561
  48.9654155  77.9301849  51.2740598  50.9762137  77.2806798  49.8215898
  50.6259528  77.7384108  48.8967693  51.1136489  78.0517234  50.5788038
  51.9257353  76.7777038  49.6402184  48.9673273  73.4894903  51.5200589
  47.9640215  73.5365636  50.8016597  49.7475442  72.3914292  51.5484398
  50.5542084  72.3489134  52.1719003  49.6153835  71.1410797  50.7621826
  49.7220614  71.3627026  49.7001274  50.4194193  70.4547206  51.0274246
  48.2237062  70.4515322  51.0216167  47.4480714  70.2488905  50.0784368
  47.9056918  70.2533650  52.2742737  48.5485791  70.4641335  53.0370813
  46.6523183  69.7299657  52.7350115  46.5065808  68.8305224  52.1366013
  46.6734878  69.3685239  54.2012011  46.9341231  70.2634618  54.7664413
  45.6614909  69.0891645  54.4953741  47.6421248  68.2181372  54.6375631
  48.6412989  68.4194302  54.2516336  47.6038204  68.1523256  56.2028057
  48.2675014  67.3607934  56.5503663  47.9304814  69.1071410  56.6148790
  46.5866644  67.9433176  56.5334352  47.1774794  66.8729514  54.0996474
  47.8700584  66.0943356  54.4189929  46.1813334  66.6526483  54.4826694
  47.1473767  66.9072699  53.0105868  45.4398882  70.7166309  52.4964598
  44.3094256  70.3115623  52.2369127  45.6724169  72.0417667  52.6217668
  46.5962116  72.4178181  52.8341378  44.6570622  73.0758240  52.4725733
  43.7757805  72.8215335  53.0619179  45.3423494  74.3888405  52.9357264
  45.4972420  74.3373174  54.0134084  46.3277269  74.4472205  52.4737870
  44.5801872  75.6709775  52.6154890  44.3638797  75.6831480  51.5474806
  43.6217336  75.6373949  53.1342190  45.2848871  76.9971280  52.9827218
  46.0585480  77.0189612  53.9469405  44.9271966  77.9809280  52.2556414
  44.1472518  73.2172822  51.0656401  42.9269035  73.4736942  50.9093135
  45.0241344  73.0837408  50.1183793  46.0171168  72.9701840  50.3235015
  44.7511151  73.0735151  48.6724095  43.8450084  73.6729570  48.5819584
  45.9622953  73.7103410  47.9007624  46.8552335  73.1272289  48.1266163
  45.7777673  73.6087260  46.8318205  46.2631699  75.1888230  48.2000464
  46.4538043  75.2804915  49.2698730  47.4800081  75.5663387  47.3969665
  47.7276742  76.6111891  47.5817877  48.3197396  74.9365527  47.6913162
  47.2740518  75.4236493  46.3362561  45.0892920  76.1734938  48.0301575
  45.4232526  77.1825466  48.2692538  44.7345583  76.1430394  46.9996901
  44.2782436  75.8915778  48.7012955  44.3241105  71.7353583  48.0159586
  44.2286518  71.5330396  46.8187576  44.2417262  70.6793924  48.8449579
  44.1327910  70.7882171  49.8534918  44.2944374  69.2973676  48.4366454
  45.2160974  69.1781408  47.8678708  44.3398728  68.3658380  49.6919450
  44.3794184  67.3246697  49.3715005  45.2245631  68.5965929  50.2845868
  43.4472503  68.5256556  50.2962476  43.1759104  68.8858723  47.4632142
  43.3867779  68.4549349  46.2803077  41.8942773  68.9943621  47.9281718
  41.6937071  69.3069102  48.8778111  40.6472076  68.6870225  47.1534543
  40.7964424  67.6585753  46.8248617  39.3836710  68.7936933  48.0030496
  39.5545585  69.5500753  48.7692067  38.5782518  69.1611028  47.3660290
  38.8853207  67.4903863  48.7118159  38.7973799  66.6810467  47.9872321
  39.6104249  67.1715643  49.4603255  37.5563326  67.7464687  49.3600434
  37.5286983  68.7410383  49.8056464  36.7531476  67.7048218  48.6242822
  37.3722983  66.6791551  50.4170415  37.9832986  66.7182336  51.2329045
  36.4598699  65.6738561  50.3681615  35.8922995  65.3654859  49.2113711
  36.1419957  65.8814753  48.3670769  35.2063510  64.6118924  49.1645091
  36.2808825  64.8599690  51.3651989  36.8336363  64.9659876  52.2154911
  35.5871060  64.1150996  51.2975135  40.4488069  69.5957097  45.9250047
  39.7855153  69.1457423  44.9693822  41.0057738  70.8223587  45.8734012
  41.4494894  71.2631336  46.6790312  41.0371943  71.6805308  44.6260930
  40.0347322  71.7016761  44.1991537  41.5292743  73.0616744  45.0455326
  42.5378400  72.8829868  45.4179094  41.6280487  74.1381721  43.8754667
  41.9875342  75.0841532  44.2804312  42.3210833  73.7832020  43.1124408
  40.6431080  74.2842773  43.4315273  40.6572161  73.6054783  46.0112047
  40.9780761  74.4917277  46.2791245  41.9809049  71.1206674  43.5098696
  41.5253968  71.1161730  42.3557115  43.0113369  70.4291796  43.8899849
  43.3205652  70.3396262  44.8573625  43.8021246  69.7269626  42.9430027
  44.0193446  68.7202347  43.3001910  43.2640210  69.6220872  42.0010967
  45.1326068  70.5315437  42.7285935  45.9750912  70.0475021  41.9504938
  45.3146643  71.7439775  43.2032130  44.5838696  72.2726558  43.6785346
  46.6165320  72.4774673  43.0956930  46.9596097  72.3951247  42.0643086
  46.4362241  73.9216754  43.4199322  45.8856372  73.8555044  44.3584273
  47.7537685  74.6921390  43.5836380  47.5389542  75.7351181  43.8184000
  48.3358418  74.2508944  44.3927336  48.3235895  74.6385531  42.6557401
  45.6451154  74.7219994  42.3814282  46.2630918  74.8672165  41.4946576
  44.7742176  74.1443007  42.0722311  45.1852683  76.0821810  42.8989192
  44.6306695  76.6009200  42.1170043  44.5425710  75.9425916  43.7675186
  46.0540927  76.6765912  43.1819928  47.6929259  71.8468915  44.0048572
  47.6447284  72.0218014  45.2636416  48.6333582  71.0768148  43.4424227
  48.8500677  71.0739168  42.4458194  49.4887080  70.1029317  44.2893134
  48.9831654  69.8359648  45.2173232  49.6875174  68.6851653  43.5187914
  50.4761277  68.1868419  44.0817834  48.4426743  67.7304770  43.4745047
  48.7014326  66.8196183  42.9344920  48.1424152  67.4769493  44.4909384
  47.6180473  68.2311177  42.9668421  49.9555886  68.9559916  42.1731070
  50.0807957  68.1137389  41.6882703  50.7989253  70.8197262  44.6800313
  51.3654541  71.5369270  43.9180585  51.2267856  70.5519960  45.9292039
  50.7882489  69.8823688  46.5608955  52.3996820  71.2403848  46.4723512
  52.9525086  71.6706868  45.6369210  51.9905969  72.4524426  47.4188972
  51.6540623  72.0419620  48.3713023  53.1967009  73.3489585  47.5693028
  52.9462871  74.1909832  48.2148297  54.0173896  72.7835970  48.0117599
  53.4984870  73.7198932  46.5895734  50.8157754  73.3135498  46.8170636
  50.5739494  74.1280356  47.5006017  51.1219509  73.7257141  45.8557425
  49.9374534  72.6835813  46.6778244  53.3112513  70.2545021  47.1852234
  52.9070371  69.7004817  48.2297132  54.5338899  70.0745943  46.8172594
  54.9057571  70.6131289  46.0343067  55.5828351  69.1609385  47.3602135
  55.2866179  68.9014394  48.3765642  55.7083540  67.8271640  46.5444277
  56.1048485  68.0386469  45.5519514  56.4174334  67.1604816  47.0350874
  54.3827244  67.1521044  46.4240188  53.8993880  66.5098609  47.3132379
  53.7089104  67.3924725  45.3122202  52.7616971  67.0293107  45.2006384
  54.1360622  67.9407915  44.5651693  56.9250366  69.8706272  47.3385405
  57.0837419  70.8118551  46.5770413  57.7226211  69.4760296  48.2483384
  57.5174229  68.7749647  48.9609084  59.1049468  70.0907056  48.2932735
  59.2316820  70.9163362  47.5932327  59.3608649  70.6950044  49.6584011
  60.3582989  71.1345967  49.6802600  58.6193252  71.4677359  49.8592835
  59.2900476  69.9174253  50.4189256  60.0462804  68.9847851  47.9375782
  59.8699351  67.7749329  48.0841738  61.2060290  69.4947321  47.4043506
  61.3990334  70.4958970  47.3724812  62.2863147  68.6825256  46.8272539
  62.0273729  67.6237881  46.8511456  62.5027609  69.0655989  45.3501483
  62.6907161  70.1231049  45.1637441  63.8068767  68.3829256  44.7614747
  63.9307661  68.6738766  43.7180567  64.6761639  68.7063597  45.3336641
  63.7117737  67.2988346  44.8276890  61.1452334  68.5816975  44.6954554
  61.1606599  68.7955800  43.6268103  61.0292417  67.5093772  44.8493690
  60.3099412  69.1074807  45.1586146  63.5521665  68.9036199  47.6612587
  63.8237339  70.0990634  47.7895422  64.2298653  67.8469425  48.1772899
  64.0362659  66.8710657  47.9517213  65.3218504  68.0539538  49.1248767
  65.3298681  69.1070736  49.4074288  65.1076524  67.1664787  50.3761776
  65.0076167  66.1254335  50.0698373  65.9853584  67.2266958  51.0189498
  63.5609538  67.6905239  51.3607053  63.9165912  68.4407308  52.3613547
  66.7124280  67.6772300  48.4686972  66.9866307  66.4972268  48.3813518
  67.5144295  68.6459370  48.0636737  67.2877453  70.0736285  47.8013591
  67.6228882  70.6700750  48.6503046  66.2230669  70.2685055  47.6760356
  68.0342862  70.4681301  46.5649518  68.3169495  71.5212332  46.5592682
  67.4667556  70.2863367  45.6519708  69.2350985  69.5314447  46.7143246
  70.0531837  70.0309591  47.2334453  69.6147326  69.2309318  45.7379987
  68.7262122  68.2493915  47.5493378  68.6985346  67.3742841  46.9003180
  69.6260518  67.8812433  48.7153021  69.6745429  68.2558881  49.7832377
  70.4328168  67.1195003  48.6580243  70.5674095  66.4881273  47.8683490
  71.4431116  66.9438111  49.7888514  71.0183023  67.1620235  50.7686319
  71.8481441  65.9331993  49.8360035  72.4672743  67.9569579  49.3652278
  72.1461014  69.0270660  48.8320243  73.7356003  67.6062580  49.5568399
  74.0279880  66.7869475  50.0893948  74.8374878  68.3965552  48.9996739
  74.7340232  69.4322798  49.3225262  76.1729413  67.8487024  49.5112109
  76.1938120  66.7701446  49.3569741  76.9796645  68.2713647  48.9127678
  76.4404624  68.1400367  50.9693640  76.9936756  69.3513059  51.3593801
  77.2373137  70.0912816  50.6109604  77.2389996  69.6252491  52.7004412
  77.6712615  70.5715358  52.9886608  76.9268355  68.6791079  53.6687533
  77.1146074  68.8884417  54.7113880  76.7726718  67.3159090  53.1446588
  76.1305372  66.7389132  54.0450773  76.1415948  67.2040752  51.9490655
  75.7195097  66.2519072  51.6645532  74.7927102  68.3681290  47.4705211
  74.8031430  67.2907677  46.8673248  74.7464982  69.5502817  46.8430012
  74.8084366  70.4410149  47.3374900  74.6044025  69.7000145  45.3955245
  74.7018275  68.7128993  44.9442888  73.2181080  70.2547135  44.9998657
  73.1262770  71.2467622  45.4408365  73.0921373  70.3907056  43.4708895
  72.1065648  70.7828627  43.2204590  73.8584415  71.0725105  43.1022907
  73.2220351  69.4126897  43.0063603  72.1043737  69.3952339  45.5481953
  71.1419503  69.8130780  45.2516094  72.1970315  68.3836763  45.1534382
  72.1684087  69.3671514  46.6359487  75.6929034  70.6366952  44.8833094
  75.8823732  71.7279099  45.4280158  76.3842516  70.2315335  43.8186681
  76.1869950  69.3775308  43.2977044  77.5129074  71.0125091  43.3076676
  78.1339392  71.3219439  44.1482660  78.3734210  70.1689920  42.3796779
  78.5479870  69.1939882  42.8351526  77.8361679  69.9932198  41.4475127
  79.7194949  70.8367070  42.0731098  80.3528226  70.1375543  41.5271340
  79.5565689  71.6947205  41.4213299  80.4451856  71.2944162  43.3405972
  80.8060256  70.4297922  44.1763563  80.6559551  72.5208354  43.5087948
  77.0037246  72.2673627  42.5942036  76.5410188  72.2139461  41.4528452
  77.0906037  73.4052105  43.2702476  77.4544520  73.4389065  44.2222906
  76.6971342  74.7212376  42.7770588  76.7122942  74.7158726  41.6867730
  75.2825785  75.0944882  43.2149935  74.9890593  76.0069499  42.6964907
  74.2473200  74.0307864  42.8339874  73.2596798  74.3480825  43.1688645
  74.2396189  73.9023291  41.7518698  74.5054988  73.0846164  43.3101133
  75.2920467  75.2904844  44.6315602  74.5418608  75.8667096  44.8869178
  77.6742834  75.7276751  43.3639534  78.5493548  75.3323315  44.1488395
  77.5591249  77.0224624  43.0339512  77.0118369  77.5712267  41.7740993
  75.9300854  77.6918203  41.8243280  77.2205325  76.9177887  40.9269146
  77.7141472  78.8990733  41.6390369  77.0867737  79.6250904  41.1227357
  78.6322463  78.8017045  41.0591487  78.0047004  79.3360288  43.0437344
  77.1424214  79.8225410  43.5002976  78.8286792  80.0485315  43.0809931
  78.3581761  78.0250298  43.7574887  79.4197301  77.7805526  43.7333524
  78.0598517  78.1004985  45.2446440  78.9497635  78.4871174  46.0095385
  76.8520072  77.7533682  45.6978138  76.0611164  77.4754151  45.1162647
  76.6065384  77.7607433  47.1397411  76.9110524  78.7341089  47.5244027
  75.1187870  77.5609328  47.4374281  74.5570741  78.3924045  47.0126581
  74.7745561  76.6550667  46.9374049  74.7996111  77.4554936  48.9493138
  75.3792597  76.6361568  49.3742982  75.1305371  78.3691931  49.4427337
  73.0460791  77.1895727  49.3274755  73.0973035  75.7064351  50.3353346
  72.0854763  75.4351208  50.6343910  73.5372508  74.8915504  49.7606468
  73.7009457  75.8912374  51.2239474  77.4332219  76.6871044  47.8406497
  77.9259343  76.9045034  48.9581262  77.5917228  75.5243547  47.1929364
  77.1933755  75.3177719  46.2770441  78.3711576  74.4401341  47.7765992
  77.9308987  74.1870317  48.7411017  78.3216500  73.2111688  46.8740094
  78.9079803  72.4081098  47.3205898  77.2879983  72.8853413  46.7591781
  78.7344385  73.4609326  45.8965363  79.8112361  74.8653464  48.0236160
  80.4161163  74.4673130  49.0265535  80.3770836  75.6730957  47.1235920
  79.9300741  75.9857682  46.2619144  81.7333606  76.1763535  47.3378029
  82.3840700  75.3251739  47.5383737  82.2268182  76.8978410  46.0840959
  83.2380911  77.2690698  46.2522932  82.2298627  76.2049516  45.2428493
  81.5644160  77.7347080  45.8620909  81.7983152  77.1036698  48.5503073
  82.7321124  77.0160196  49.3577464  80.8146134  77.9990165  48.6926659
  80.0768714  78.1553768  48.0054148  80.7282821  78.8439975  49.8845665
  81.6365737  79.4452484  49.9349568  79.5074595  79.7640540  49.7871445
  78.5958070  79.1711546  49.8648768  79.5072785  80.4609475  50.6252366
  79.4997085  80.4891624  48.5666124  80.3938774  80.4635759  48.1650582
  80.6414690  78.0076499  51.1536778  81.2639508  78.3359897  52.1741498
  79.8705808  76.9213485  51.1015024  79.3807361  76.6099011  50.2631375
  79.6641980  76.0730943  52.2730364  79.4111341  76.6943299  53.1321967
  78.4875767  75.1146482  52.0141444  78.6486155  74.6008206  51.0671214
  78.4061450  74.0312068  53.0825784  77.5643442  73.3717248  52.8692712
  79.3298695  73.4519600  53.0841049  78.2665751  74.4935022  54.0593938
  77.1915611  75.9181803  51.9177223  76.3569763  75.2420647  51.7343523
  77.0258813  76.4548379  52.8516589  77.2666464  76.6321592  51.0976849
  80.9464125  75.3242243  52.6315627  81.3605878  75.2915374  53.7976395
  81.5966413  74.7184671  51.6356363  81.2645450  74.6658875  50.6726299
  82.8791092  74.0674370  51.8830174  82.7058737  73.2393251  52.5697727
  83.4595903  73.5219276  50.5787639  83.3830496  74.2913337  49.8097011
  84.5210169  73.3202282  50.7232933  82.7835770  72.2585842  50.0777090
  82.6495397  71.5582262  50.9027554  81.7903115  72.4963024  49.6971314
  83.6058822  71.6171411  48.9918199  84.6144477  71.4384539  49.3641961
  83.1793848  70.6443485  48.7467069  83.6779276  72.4299773  47.7795426
  84.4151967  73.1317708  47.7150089  82.8387385  72.3080272  46.7557534
  81.8515569  71.4203736  46.8194157  81.7419271  70.8382661  47.6502995
  81.2041920  71.3213807  46.0375510  82.9798610  73.0616941  45.6696844
  83.7376792  73.7417473  45.6156423  82.3295930  72.9597023  44.8899596
  83.8690209  75.0256603  52.5360138  84.5143079  74.6848640  53.5328541
  84.0111178  76.2308708  51.9724168  83.5091914  76.5454666  51.1417456
  84.9368143  77.2087509  52.5424856  85.9410887  76.7849860  52.5323849
  84.9458939  78.4849895  51.6937718  83.9187645  78.7690400  51.4630395
  85.3788162  79.2993605  52.2756035  85.7345031  78.3269478  50.3807339
  86.7491322  78.0058746  50.6183269  85.2781650  77.5313289  49.7915495
  85.8072651  79.5975241  49.5207572  85.6746383  80.7301774  50.0497343
  86.0154805  79.4554025  48.2949385  84.5836463  77.5114832  53.9961672
  85.4561996  77.5090784  54.8689703  83.2995352  77.7310347  54.2778844
  82.5891114  77.6872651  53.5607730  82.8923989  78.0653054  55.6301227
  83.4476355  78.9234302  56.0078687  81.4024989  78.4239971  55.5926202
  81.2732210  79.2254564  54.8651672  80.8178701  77.5573944  55.2850896
  80.8028658  78.9122070  56.8821799  80.2948111  78.1010910  57.8021456
  79.8781950  78.8587221  58.8119142  79.4182556  78.4125939  59.6941580
  80.1334536  80.1275103  58.5086894  79.9128967  80.9082917  59.1107551
  80.7125703  80.2242230  57.3166387  80.9885415  81.2021834  56.9227260
  83.1145804  76.9362519  56.6189071  83.4874127  77.1761634  57.7735446
  82.8662220  75.6927692  56.1860744  82.5056155  75.4683442  55.2589884
  83.1037394  74.5394331  57.0424650  82.6392772  74.7441901  58.0069121
  82.4702042  73.2733743  56.4438176  82.4879058  73.3550768  55.3575026
  83.0883260  72.4156423  56.7096961  81.0364177  72.9995113  56.8894402
  80.6704842  73.0869078  58.2268269  81.4141517  73.3501549  58.9643714
  79.3778807  72.8435946  58.6259321  79.1094170  72.9106156  59.6697666
  78.4240471  72.5126432  57.6836420  77.1393876  72.2713749  58.0814339
  76.5560133  72.9876999  57.7537676  78.7542333  72.4040195  56.3497919
  78.0069487  72.1288321  55.6205142  80.0541968  72.6524997  55.9613700
  80.3176936  72.5764340  54.9168138  84.5950181  74.3155797  57.2525874
  85.0251520  73.9633293  58.3564838  85.3926282  74.4993287  56.1957197
  85.0664631  74.7360866  55.2583942  86.8374570  74.3653382  56.3295135
  87.0569235  73.3513945  56.6646816  87.5089144  74.5980793  54.9795103
  88.3509452  73.9159713  54.8620418  86.8075118  74.3794403  54.1748927
  87.9561467  75.9323815  54.8757136  87.1839937  76.5366406  54.8643776
  87.3916491  75.3265627  57.3816745  88.3266818  74.9791607  58.1188196
  86.8204326  76.5344971  57.4795697  86.0831286  76.8836760  56.8682775
  87.2535933  77.4557645  58.5255758  88.3419602  77.5064647  58.4972736
  86.6953011  78.8591487  58.2756385  85.6190800  78.7935321  58.1135200
  86.8467031  79.4696740  59.1651699  87.3422260  79.5453693  57.0797506
  88.5147391  79.2276434  56.7651435  86.6746793  80.3958703  56.4464889
  86.8391915  76.9541792  59.9031141  87.6159919  77.0429269  60.8564881
  85.6244946  76.4154785  60.0233595  84.9737114  76.2775477  59.2500457
  85.1339721  75.9715716  61.3280019  85.3498047  76.7430024  62.0673364
  83.6065343  75.7728297  61.2798751  83.3534043  75.2104684  60.3815318
  83.1302779  74.9707796  62.4687765  82.0493519  74.8442383  62.4125637
  83.6112349  73.9921790  62.4637701  83.3864450  75.4963845  63.3884210
  82.9042853  77.1371304  61.2177515  82.9934475  77.6250373  62.1879363
  83.4217946  77.7683708  60.4945243  81.4410618  77.0584186  60.8417479
  81.0169688  78.0621509  60.8193871  81.3421742  76.6002957  59.8575868
  80.9087952  76.4552010  61.5772204  85.8557214  74.7014909  61.7766775
  86.2356552  74.5685687  62.9450876  86.0567626  73.7541971  60.8558890
  85.7228807  73.8236330  59.8946329  86.7794082  72.5224468  61.1450031
  86.4394635  72.2063079  62.1315393  86.4759161  71.4590021  60.0877884
  86.8273040  71.8234508  59.1223284  87.0550801  70.5656419  60.3214501
  85.0245781  71.0638482  59.9489368  84.0552848  71.0939703  60.9217041
  84.2104774  71.4128690  61.9413374  82.8535499  70.6566576  60.4039199
  81.9741814  70.5946055  60.9180664  83.0318163  70.3180681  59.0861088
  82.1184456  69.8244876  58.1521021  81.0866900  69.6466924  58.4178804
  82.5810165  69.5724851  56.8810108  81.9000852  69.1836366  56.1385273
  83.9164025  69.8086020  56.5284554  84.2431116  69.6053595  55.5189885
  84.8306998  70.3021677  57.4604272  85.8589828  70.4798020  57.1817679
  84.3882617  70.5626578  58.7637149  88.2896538  72.7139954  61.1868302
  88.9913983  71.7946380  61.6204421  88.8005530  73.8527970  60.7075462
  88.2272260  74.6097167  60.3340416  90.2412919  74.1290163  60.6709407
  90.3943085  75.0839113  60.1666880  90.8124832  74.2721242  62.0865698
  90.6768712  73.3388027  62.6329847  91.8849629  74.4564463  62.0323874
  90.1297446  75.4171732  62.8436923  90.1468174  76.3128386  62.2229575
  89.0827295  75.1611681  63.0057965  90.7749973  75.7310327  64.1827202
  91.4570504  74.8548639  64.7426769  90.5873670  76.8570215  64.6837873
  90.9785779  73.0638181  59.8609267  91.9944367  72.5096355  60.2791203
  90.4310361  72.7763545  58.6811623  89.5280840  73.1496666  58.3878884
  91.0431143  71.9123191  57.6874165  92.0569331  71.6620176  57.9983287
  90.2986701  70.5672206  57.5430003  90.8212668  69.9582402  56.8049552
  90.2977742  69.8061948  58.8772094  89.7685706  68.8609609  58.7566389
  91.3251064  69.6109644  59.1850321  89.7991037  70.4065946  59.6384903
  88.8811467  70.7986692  57.0529000  88.3688962  69.8418065  56.9558530
  88.3465490  71.4253126  57.7671753  88.9082194  71.2956985  56.0828469
  91.0476142  72.6705385  56.3691176  90.3145473  73.6472884  56.1842103
  91.8926447  72.2160072  55.4475015  92.5346751  71.4361433  55.5885771
  91.9562203  72.8276528  54.1296274  92.1278631  73.8954257  54.2649408
  93.1084580  72.2355278  53.3183602  93.3670533  72.9088800  52.5010632
  93.9927648  72.1436484  53.9485233  92.7579786  70.9623562  52.7965112
  93.5718751  70.4746873  52.5488782  90.6400179  72.6340183  53.3742214
  89.7785299  71.8345229  53.7445656  90.4941051  73.3926345  52.2935816
  91.1817138  74.0682392  51.9609492  89.2845301  73.2932756  51.4892302
  88.4106505  73.4036256  52.1314095  89.2650096  74.4274023  50.4609635
  88.3929096  74.2942474  49.8207749  89.1965486  75.7844991  51.1723392
  89.1828473  76.5836577  50.4306812  88.2896349  75.8341891  51.7753505
  90.0679128  75.9016915  51.8167300  90.4665801  74.3980353  49.6828485
  90.4484580  75.1240393  49.0252022  89.1652707  71.9114419  50.8390189
  88.0716317  71.3338156  50.7871396  90.2874102  71.3448668  50.3858345
  91.1959392  71.8073238  50.3616594  90.2853005  69.9743757  49.8763260
  89.5566019  69.9195100  49.0679356  91.6687780  69.6157602  49.3302899
  92.1702193  70.5311987  49.0148793  92.2646730  69.1875902  50.1367380
  91.6504376  68.6291181  48.1497468  90.9474621  67.8251673  48.3662407
  91.2850616  69.1421104  47.2599074  93.0297208  68.0260721  47.8526810
  93.1088820  66.7886816  47.6750101  94.0309213  68.7838487  47.7919103
  89.8552080  68.9714208  50.9486243  89.0479330  68.0745542  50.6765744
  90.3863912  69.0951861  52.1697820  91.0740363  69.7961843  52.4443139
  89.9730562  68.1701560  53.2226137  90.1057298  67.1628975  52.8283497
  90.8474323  68.3207727  54.4749747  90.6364672  69.2851616  54.9366081
  90.5629143  67.5542002  55.1951532  92.3536402  68.2180792  54.2139037
  92.5873044  67.2101135  53.8719982  92.6215430  68.8986009  53.4061966
  93.2099975  68.5403439  55.4440548  93.0462689  69.6265431  56.0437498
  94.0636451  67.7003461  55.8052122  88.5010290  68.3501699  53.5846760
  87.8386826  67.3813610  53.9775928  87.9655013  69.5649826  53.4560297
  88.4818075  70.4082007  53.2049020  86.5364463  69.7528732  53.6813389
  86.2726217  69.3240781  54.6482971  86.2038144  71.2418275  53.7074400
  85.1353351  71.3727663  53.8761585  86.7602237  71.7244068  54.5105028
  86.4789810  71.6928483  52.7538376  85.7249092  69.0286290  52.6150065
  84.7199419  68.3663934  52.9190606  86.1574246  69.1435848  51.3580645
  86.9446206  69.7274546  51.0768234  85.5179205  68.4212957  50.2624094
  84.4810571  68.7468783  50.1836946  86.2464016  68.7389157  48.9554400
  86.1850472  69.8105801  48.7679838  87.3020376  68.4958613  49.0706056
  85.7023977  68.0012698  47.7593910  86.2045374  66.7541487  47.4072564
  86.9947209  66.3121195  47.9966032  85.7079687  66.0729477  46.3149416
  86.1035147  65.1020454  46.0557863  84.7035483  66.6366177  45.5549801
  84.3106100  66.1086720  44.6984000  84.1989280  67.8845846  45.8941869
  83.4155351  68.3296084  45.2995560  84.6977148  68.5558436  46.9905309
  84.2992220  69.5247360  47.2508163  85.4959998  66.9167813  50.5256299
  84.4658848  66.2551462  50.3342366  86.6319443  66.3537508  50.9695537
  87.4973347  66.8562447  51.1686832  86.6763817  64.9123700  51.1986458
  86.3066209  64.4211420  50.2987919  88.1127343  64.4394897  51.4464874
  88.5448823  65.0183065  52.2630583  88.0967517  63.3976763  51.7685425
  89.0004971  64.5690879  50.2177875  88.4866792  64.5453355  49.0799780
  90.2318133  64.6779299  50.3877835  85.7751286  64.5169805  52.3636588
  85.1047592  63.4823672  52.3062521  85.7322961  65.3279067  53.4252448
  86.2416400  66.2076146  53.5102209  84.9062876  64.9689133  54.5751070
  85.1913641  63.9590471  54.8718079  85.1589205  65.9102194  55.7505817
  86.2138662  65.8778390  56.0236144  84.9386961  66.9345366  55.4513554
  84.3052406  65.5356657  56.9616666  83.2998050  65.2866729  56.6208126
  84.7185281  64.6374475  57.4195993  84.2119547  66.6200955  58.0091337
  83.9387791  67.5621506  57.5325994  83.4158589  66.3766403  58.7133347
  85.4641071  66.7879163  58.7321334  86.3231013  66.4813861  58.2747476
  85.5620881  67.3155064  59.9507482  84.4691484  67.7203117  60.5967516
  83.5531065  67.6269566  60.1578837  84.5485465  68.1237533  61.5301771
  86.7580785  67.4333368  60.5242289  87.5937452  67.1202441  60.0297390
  86.8384763  67.8367851  61.4576181  83.4192825  64.9572346  54.2182626
  82.6789514  64.0663227  54.6552183  82.9528910  65.9477834  53.4480463
  83.5042677  66.7466046  53.1350726  81.5622531  65.9387533  52.9905825
  80.9111273  65.8731346  53.8616933  81.2208847  67.2455732  52.2514124
  81.9761489  67.4130513  51.4834756  79.8588789  67.1471542  51.5476890
  79.6454490  68.0852673  51.0349897  79.8820076  66.3336197  50.8220943
  79.0806964  66.9521910  52.2857374  81.2404478  68.4150799  53.2267898
  80.2669467  68.4920312  53.7108516  81.9709966  68.2146717  54.0098478
  81.5695305  69.7266936  52.5701506  81.5673893  70.5186171  53.3182285
  82.5557821  69.6660833  52.1094639  80.8244952  69.9481900  51.8054072
  81.3013740  64.7224849  52.1115896  80.3691114  63.9511690  52.3581244
  82.1306538  64.5237192  51.0817113  82.9676744  65.0759796  50.8980627
  81.8726085  63.4555813  50.1169552  80.8464814  63.5994843  49.7776192
  82.8237761  63.5429485  48.9174176  82.6325757  62.6935763  48.2620852
  82.5835701  64.8219047  48.1208132  83.2708705  64.8590605  47.2757075
  81.5573464  64.8345059  47.7538773  82.7501583  65.6869576  48.7628652
  84.1878582  63.4988060  49.3774263  84.4104598  64.3432057  49.8235141
  81.9810574  62.0748151  50.7393415  81.3256640  61.1419105  50.2629873
  82.8087729  61.9088098  51.7776665  83.4152144  62.6333694  52.1619884
  82.8872691  60.6123069  52.4452700  82.8739803  59.8519273  51.6643916
  84.1822775  60.4942355  53.2458452  84.2199832  59.5205844  53.7353264
  85.0356195  60.5964516  52.5751021  84.2174101  61.2804925  53.9996274
  81.6946456  60.3681670  53.3611084  81.3647316  59.2065931  53.6408861
  81.0403915  61.4355200  53.8428300  81.3065975  62.4057624  53.6725213
  79.8553260  61.2555775  54.6766403  80.0435771  60.3641935  55.2758174
  79.6412002  62.4627191  55.5900981  80.6015987  62.9408431  55.7830177
  79.0179257  63.1948068  55.0775843  78.9907999  62.0908548  56.9148152
  78.6798477  61.0461966  56.8874165  79.7210647  62.1846882  57.7187247
  77.7878335  62.9722562  57.2154437  76.9509067  62.6863719  56.5776202
  77.4683715  62.8227498  58.2464669  78.1203345  64.3775255  56.9979881
  79.0798531  64.6038373  56.7363264  77.2601470  65.3795497  57.1176700
  75.9999210  65.1400088  57.4725201  75.6939690  64.1835840  57.6531381
  75.3404519  65.9121949  57.5643333  77.6695295  66.6232850  56.8921441
  78.6383580  66.8016528  56.6296592  77.0149472  67.4004840  56.9817231
  78.5883962  61.0136974  53.8639143  77.6293651  60.4432648  54.4014702
  78.5512645  61.4451957  52.6037015  79.2971132  61.9881460  52.1693002
  77.4171132  61.1715578  51.7214177  76.5003014  61.3736735  52.2741122
  77.4245881  62.0796752  50.4854480  78.3854351  61.9814060  49.9800698
  76.3147893  61.6363892  49.5260559  76.3161014  62.2791834  48.6454386
  76.4879499  60.6043728  49.2216487  75.3499309  61.7095780  50.0268508
  77.2921911  63.5718807  50.8704708  77.3019281  64.1825007  49.9678746
  76.3549917  63.7276321  51.4043938  78.1271908  63.8577713  51.5103665
  77.4643068  59.7101782  51.2841402  78.4694888  59.2813436  50.6966468
  76.4054664  58.9237393  51.5144316  75.1952496  59.2348339  52.2819501
  74.5098471  59.8664827  51.7401823  75.6734833  59.5038231  53.3718490
  74.5899670  57.8633554  52.5639159  73.5038370  57.9142670  52.6450946
  74.9603806  57.4439210  53.4996116  75.0111326  57.0360722  51.3916300
  74.3659832  57.2042758  50.5297446  74.9697926  55.9700617  51.6178027
  76.4519476  57.5018324  51.1198069  77.2096689  56.9512118  51.6764869
  76.8935490  57.2469564  49.6853942  77.7591525  56.3899542  49.4678794
  76.3579142  57.9626406  48.6935107  75.6551322  58.6946322  48.7973472
  76.8043313  57.6875682  47.3321926  76.8192050  56.5998104  47.2583299
  75.8347812  58.2382580  46.2648753  76.2099722  57.9586292  45.2804807
  74.4531351  57.6097623  46.4272043  73.7811192  58.0078706  45.6679040
  74.5295317  56.5280369  46.3130117  74.0602187  57.8394584  47.4098062
  75.7848496  59.7732414  46.2861554  75.3100671  60.1015089  47.2106207
  76.8031242  60.1628332  46.2937829  75.0296545  60.3692212  45.0964347
  75.0318487  61.4561189  45.1716853  75.5171575  60.0690173  44.1692036
  74.0015948  60.0066799  45.0998755  78.2095770  58.2090259  47.0560639
  78.7800566  57.8811998  46.0120162  78.7843342  58.9997666  47.9542016
  78.3033993  59.4106851  48.7539069  80.1899819  59.3409811  47.8461244
  80.5595676  59.6091314  48.8354558  80.7399402  58.4546136  47.5293780
  80.5044815  60.4683495  46.8927902  81.6655373  60.6266759  46.4924036
  79.5101011  61.2693374  46.5341931  78.5679542  61.2004473  46.9176109
  79.6700386  62.3272949  45.5552321  80.6596711  62.7707598  45.6653982
  79.5840629  61.7954816  44.1170653  79.8584197  62.5932880  43.4259418
  80.3154313  60.9974386  43.9888798  78.1910472  61.2642520  43.7413805
  77.9925073  60.3465342  44.2939289  77.4345388  61.9879343  44.0434118
  78.0639970  60.9915129  42.2418740  78.2086174  61.9228972  41.6951507
  78.8599572  60.3140512  41.9328985  76.7706591  60.4140942  41.8740538
  76.7070886  59.3970833  41.8303138  75.6666770  61.1110600  41.5906350
  75.6697774  62.4395770  41.6272174  76.5229079  62.9404805  41.8738462
  74.8185805  62.9580661  41.4085418  74.5483472  60.4743457  41.2630946
  74.5331664  59.4547877  41.2286219  73.7041300  61.0049041  41.0460350
  78.5891826  63.3620568  45.8037107  77.6125554  63.1154401  46.5235478
  78.7986714  64.5345060  45.2159890  79.6521002  64.7714665  44.7099086
  77.8087279  65.5956455  45.2467059  77.4350568  65.6966380  46.2659976
  78.4390258  66.9187989  44.8111057  79.2286008  66.7109804  44.0889979
  77.6855126  67.5138897  44.2958226  79.0139216  67.7329305  45.9361505
  80.3071209  67.5032158  46.3927465  80.9011984  66.7256985  45.9351132
  80.8470844  68.2561267  47.4266611  81.8527392  68.0621247  47.7712886
  80.0911200  69.2568485  48.0148920  80.6276687  70.0116194  49.0379026
  79.9676446  70.6709962  49.3391046  78.7974971  69.5077699  47.5780966
  78.2075556  70.2863583  48.0395702  78.2694745  68.7469108  46.5408294
  77.2648335  68.9439304  46.1971331  76.6562594  65.2523541  44.3158095
  76.8451949  64.6088502  43.2861066  75.4528581  65.6954399  44.6852317
  75.2456568  66.1274329  45.5857893  74.3178271  65.5815894  43.7822438
  74.2813452  64.5885317  43.3349637  73.0009778  65.7751072  44.5587953
  73.0730556  66.7076150  45.1195113  71.8030127  65.9164942  43.6253296
  70.8960359  66.0510548  44.2154182  71.9464218  66.7818083  42.9782906
  71.7088663  65.0183047  43.0150133  72.8034647  64.6278169  45.5330886
  71.8707956  64.7707245  46.0789932  72.7619069  63.6866584  44.9843605
  73.6349609  64.6013263  46.2365276  74.4793658  66.6102315  42.6774486
  75.0382103  67.6917210  42.8955385  74.0113759  66.2504821  41.4155011
  73.5864487  65.3624656  41.1473993  74.1522820  67.2676339  40.3736289
  74.9612400  67.9338041  40.6751275  74.5125607  66.6310151  39.0233643
  73.7996042  65.8354127  38.8048172  74.4045678  67.3800241  38.2386585
  75.9526711  66.0469835  38.9700494  76.0879287  65.3526471  39.7992023
  76.0721298  65.4731420  38.0512122  77.0492390  67.1368142  39.0353064
  76.9757380  68.1530554  38.3415246  78.0572265  66.9190536  39.8764651
  78.0815512  66.0650222  40.4331930  78.8061948  67.6065409  39.9647691
  72.8644267  68.0767068  40.2278137  71.7720940  67.5611841  40.4694291
  72.9578819  69.3525464  39.8523666  74.1791294  70.1774730  39.7468055
  74.7702694  69.9145582  38.8694240  74.8261952  70.0553556  40.6151288
  73.6244027  71.5905042  39.6507455  74.2745981  72.2300582  39.0546767
  73.5411825  72.0492962  40.6355485  72.2729635  71.4357816  39.0062865
  72.3508726  71.3579291  37.9214956  71.6263706  72.2873392  39.2188606
  71.7313767  70.1432565  39.6294532  71.1727253  70.2938857  40.5528935
  70.7103750  69.4662011  38.7273737  69.5049973  69.5442372  39.0007414
  70.9493431  67.9798805  37.4007304  71.9314865  67.8589559  37.1990272
  69.9631158  67.1932193  36.6076427  69.1836455  67.8933694  36.3053277
  70.6744902  66.6230005  35.4299683  71.1042005  65.6568661  35.6948942
  69.9627207  66.4452675  34.6232866  71.6437696  67.4446773  35.0014071
  71.9961409  67.9582769  35.7585508  69.1343913  66.1439727  37.3607619
  67.9991681  65.8538769  36.9110110  69.6125121  65.5338117  38.4416723
  70.5844589  65.6230922  38.7394404  68.8093642  64.6681601  39.3269735
  68.1550154  64.0439044  38.7191563  69.7770371  63.8245800  40.1233229
  70.3844754  64.4856024  40.7414632  69.2068327  63.1894672  40.8004816
  70.6930292  62.9546927  39.3116759  70.0817303  62.1694384  38.8651408
  71.0761253  63.5639452  38.4935246  71.9285918  62.2548568  39.9906086
  71.9949492  60.9972521  39.8966845  72.8267620  62.9895942  40.4732423
  67.8381782  65.4618762  40.2565417  66.7566279  64.9286194  40.5159684
  68.1449822  66.7140601  40.6200973  69.0856439  67.0990470  40.5295362
  67.1615631  67.6869671  41.1949220  66.7160027  67.1746247  42.0473334
  67.7947591  68.9957272  41.7651004  68.1689938  69.5685927  40.9166431
  66.7064559  69.7506292  42.6042976  67.1322178  70.6681039  43.0101511
  65.8587432  69.9956849  41.9641391  66.3705763  69.1127170  43.4220344
  68.9244964  68.7023334  42.7467318  69.3358720  69.6403492  43.1188643
  68.5378690  68.1192453  43.5827429  69.7074963  68.1377239  42.2418702
  66.0778394  68.0439632  40.1428734  64.8648731  67.8291599  40.3446207
  66.4605597  68.5902330  38.9471417  67.4219827  68.8045060  38.6805369
  65.4512558  68.9053696  37.9518687  64.7254166  69.5493116  38.4477813
  66.1728092  69.5692580  36.7675061  65.4472695  69.8228154  35.9946990
  66.6722921  70.4765824  37.1077297  66.9121559  68.8803281  36.3586488
  64.5912284  67.6782078  37.4061094  63.4621050  67.9364633  36.9812381
  65.0662329  66.4348893  37.4341998  66.0103987  66.1849031  37.7286398
  64.2246237  65.2973168  37.0259010  63.7940588  65.4597707  36.0381518
  65.1150290  64.0940144  36.9553229  65.9469254  64.3632973  36.3045748
  65.5248776  63.9545419  37.9555893  64.6323188  62.7345147  36.4952774
  65.4081250  61.9868972  36.6611388  63.7642278  62.4282651  37.0796972
  64.2728301  62.7923899  35.0237108  63.0723533  62.7353911  34.7219344
  65.1287555  63.1961186  34.2075155  62.9645073  65.1441667  37.8921854
  61.8556901  64.9983754  37.2617837  63.0771827  65.2529152  39.2138580
  63.9914015  65.3423000  39.6568373  61.9800237  65.2644113  40.2165156
  61.4094492  64.3579929  40.0119763  62.4933453  65.2373638  41.6591126
  63.2533355  64.4607628  41.7428046  62.9838343  66.1872761  41.8711125
  61.4407098  64.9946624  42.7089221  60.7019605  65.7948213  42.6632281
  60.9184673  64.0653493  42.4808477  62.1116136  64.9003577  44.3976696
  62.4850768  63.1353592  44.3410335  62.9203017  62.8245314  45.2911857
  61.5677698  62.5746852  44.1614409  63.1934706  62.9390694  43.5357046
  61.0957581  66.5005640  40.0783644  59.8629696  66.3645468  40.2729799
  61.6710247  67.6671401  39.7225203  62.6715461  67.8070039  39.5803808
  60.8202684  68.8707472  39.5094422  60.0541291  68.9742169  40.2778536
  61.6964410  70.1049030  39.5681837  62.4771542  70.0017034  38.8152485
  60.8485813  71.3434236  39.2495469  61.4753376  72.2345376  39.2910823
  60.4224490  71.2457798  38.2514341  60.0441543  71.4312162  39.9804981
  62.4364608  70.2463010  40.8936023  63.0469118  71.1486587  40.8745678
  61.7152798  70.3135796  41.7077960  63.0765490  69.3775425  41.0467160
  60.1622351  68.7189095  38.1801397  58.9903318  69.0732885  38.0810302
  60.7345815  67.9943831  37.1663254  61.6567856  67.5711633  37.2652943
  60.1335298  67.7289976  35.8411714  59.6013511  68.6032112  35.4658979
  61.2576928  67.4076258  34.8338662  60.8229155  67.2111039  33.8541489
  61.9377388  68.2559639  34.7648374  61.8075080  66.5281352  35.1705244
  59.0660563  66.5465115  35.9789982  58.0881150  66.6877785  35.2606573
  59.1125234  65.5811864  36.8733642  59.9630695  65.4842613  37.4277587
  58.1708035  64.5564454  37.2780920  57.8380793  64.0106665  36.3954869
  58.8538716  63.5385967  38.2488375  59.4917993  62.8701378  37.6703392
  59.5026256  64.0836264  38.9347704  57.8655705  62.7047807  39.0574996
  57.4371148  61.5394195  38.4762919  57.8030154  61.2338748  37.5065262
  56.4805685  60.7309505  39.2004602  56.0219624  59.8745501  38.7291000
  56.1412609  61.0859864  40.5780159  55.2292798  60.3228051  41.2980660
  55.1234119  60.7005045  42.1955069  56.6730934  62.2093952  41.1869225
  56.5167412  62.4272759  42.2330389  57.4359650  63.0532100  40.3453593
  57.7050723  64.0302128  40.7202669  56.9175116  65.2275583  37.9681088
  55.7737993  64.8824486  37.7134020  57.2622543  66.1532204  38.9232296
  58.2290739  66.4340999  39.0900233  56.2816186  66.8545469  39.8231177
  55.6883560  66.0292674  40.2169653  56.9835508  67.6209222  40.8829934
  57.8588162  68.1007858  40.4455447  56.3253518  68.4168340  41.2326907
  57.4374569  66.7770534  42.1054104  58.0627533  66.0068370  41.6545637
  58.2991970  67.5455192  43.1574224  58.5658585  66.8709916  43.9715536
  59.2068384  67.9182114  42.6819209  57.7264571  68.3845514  43.5535689
  56.2529997  66.1721171  42.8477170  56.6143148  65.5896457  43.6954236
  55.6021100  66.9701747  43.2061310  55.6944664  65.5228659  42.1736233
  55.2986975  67.8481222  39.1307836  54.1949284  68.1307817  39.6764267
  55.7286351  68.4073947  37.9972323  56.6661968  68.2792481  37.6151089
  54.8764956  69.2529578  37.2136534  54.2219150  69.7467596  37.9327458
  55.6737289  70.3602461  36.4860754  54.9195519  70.9644480  35.9817264
  56.3952643  71.2697944  37.4526228  56.9409801  72.0320072  36.8960738
  55.6704822  71.7504338  38.1103755  57.0946642  70.6851692  38.0498280
  56.5812860  69.8576230  35.3225208  57.4299531  69.3425603  35.7734199
  56.0127983  69.1105488  34.7679321  57.1369010  70.8401583  34.3129052
  57.7432612  70.3058640  33.5810009  56.3142143  71.3438020  33.8041386
  57.7529167  71.5791319  34.8248150  53.8977237  68.4928146  36.2739060
  53.1713906  69.1647218  35.5316370  53.8784208  67.1505331  36.3661565
  54.4040371  66.6267184  37.0661251  53.0957220  66.3152309  35.4650895
  52.7748605  66.8988365  34.6018823  53.7100100  65.4976981  35.0872075
  51.8219113  65.7298831  36.2304635  51.7811730  65.6607578  37.4826037
  50.7203939  65.3862424  35.5158669  50.5990859  65.5530984  34.0654445
  51.4565323  65.1020983  33.5656432  50.6024001  66.6125287  33.8107106
  49.2997076  64.8983130  33.5725892  49.4882427  63.9346414  33.0997586
  48.7891188  65.5198712  32.8369918  48.4611197  64.7459320  34.8827982
  47.9093227  63.8058153  34.8840856  47.7272258  65.5475256  34.9700079
  49.4796320  64.7938282  36.0619519  49.1647191  65.4163808  36.8993402
  49.6222717  63.3542391  36.6777196  48.9828206  63.0120479  37.6784818
  50.5539807  62.5621344  36.1188439  51.0430430  62.7866202  35.2519390
  50.9415057  61.3140851  36.7085862  50.0792443  60.6483251  36.6732223
  51.7109638  60.8720400  36.0758043  51.4640664  61.3199539  38.1364799
  51.3605500  60.2715123  38.7450104  51.9000909  62.4816614  38.6504029
  51.9246742  63.3706642  38.1515534  52.3944269  62.5220476  40.0519352
  52.6122444  61.4935875  40.3392857  53.6032766  63.3300378  40.1511578
  53.9472372  63.3454492  41.1851837  54.3795901  62.9020290  39.5169731
  53.3881061  64.3481059  39.8247948  51.3358390  63.0944263  41.0121040
  51.5294772  63.3052285  42.1866126  50.0754979  63.3721466  40.5327746
  49.7422356  63.0521042  39.6237348  49.0934580  64.1477763  41.2717960
  49.5947004  65.0463137  41.6310641  47.8898050  64.3348693  40.2189588
  47.0891066  64.9128916  40.6802899  48.2561697  64.8623335  39.3382546
  47.5085591  63.3568860  39.9242131  48.5005196  63.5372459  42.5899846
  47.8523562  64.2426547  43.3605976  48.7553814  62.2437989  42.8548252
  49.1090271  61.5800872  42.1655736  48.5356653  61.6683605  44.2060330
  47.5380716  61.9287688  44.5589006  48.7277492  60.1613435  44.0821872
  48.5754992  59.6944316  45.0554879  48.0070006  59.7595236  43.3703192
  49.7381492  59.9510753  43.7333143  49.5394553  62.2133904  45.2142381
  49.2486068  62.2490889  46.4333546  50.6414648  62.7696718  44.7526697
  50.8020715  62.9815023  43.7678072  51.7367361  63.1329644  45.6283987
  51.7231116  62.4305815  46.4620774  53.1824389  63.0432678  45.0291516
  53.3567843  63.7813684  44.2462568  54.2544370  63.3452011  46.0775173
  55.2408935  63.2716244  45.6199652  54.1085897  64.3523151  46.4672606
  54.1782431  62.6261727  46.8936469  53.2734061  61.6243624  44.5107606
  54.2560382  61.4609094  44.0683287  53.1252903  60.9258855  45.3342997
  52.5043486  61.4627459  43.7550334  51.5008218  64.6146779  45.9442571
  51.5803603  65.5253655  45.0919118  51.0291834  64.8349548  47.1529763
  50.7850354  64.0889569  47.8044087  50.8118783  66.1599525  47.6739940
  51.5532854  66.8196992  47.2224823  49.4434762  66.7787300  47.1779187
  49.2555967  66.4864563  46.1451815  48.1257470  66.2294552  47.9805331
  47.2310931  66.7036836  47.5777884  48.0497612  65.1485272  47.8588795
  48.2188780  66.4693032  49.0393135  49.5920186  68.1526600  47.3417929
  48.7745947  68.6076167  47.0495165  51.1737704  66.3190864  49.1431310
  51.1499543  65.2732854  49.8517945  51.4779108  67.4917719  49.7468141
  51.3333638  68.3685029  49.2452703  52.0252711  67.7581511  51.1089446
  52.3869747  68.7854894  51.0706298  50.9641472  67.6274823  52.1668613
  51.3998582  67.8279998  53.1455005  50.1654599  68.3426149  51.9711641
  50.5573407  66.6162504  52.1516105  53.2272294  66.8438648  51.4851977
  53.5238631  66.5348945  52.6135199  54.0580206  66.4691783  50.4631681
  53.8547466  66.7265380  49.4971132  55.3013273  65.6853943  50.5723111
  55.2325909  65.3788486  51.6158836  55.3309974  64.4384332  49.6149851
  55.5357409  64.7953452  48.6059286  56.1716771  63.8106432  49.9082777
  54.0622255  63.5424293  49.5569292  53.2559274  64.0863859  49.0661426
  54.2682792  62.6604761  48.9494802  53.6141718  63.1125653  50.9309203
  54.3859934  62.5643812  51.7092195  52.4296041  63.4473754  51.3568642
  51.7709039  63.9049405  50.7265196  52.1600638  63.2525334  52.3215056
  56.6333935  66.4191588  50.4696894  56.8234999  67.3293743  49.6853617
  57.6509263  66.0364159  51.2122082  57.5197352  65.4329488  52.0240954
  59.0163214  66.3804139  51.0165063  59.1016781  67.0148027  50.1339073
  59.4720648  67.1680331  52.2712813  60.5188106  67.4525938  52.1619173
  58.8613809  68.0647658  52.3799821  59.3567062  66.5414455  53.1558933
  59.9347856  65.2317025  50.6020660  60.1408565  64.3840745  51.4503010
  60.5731853  65.1821925  49.4434525  60.6140414  65.9940784  48.8277571
  61.2741660  64.0513863  48.8866556  61.3131772  63.3342444  49.7065616
  60.4439150  63.4403131  47.6586690  60.4611931  64.1679627  46.8476006
  60.9714493  62.5553784  47.3036977  58.9689806  63.0451346  47.9139640
  58.3577597  63.9305482  48.0878537  58.6399183  62.2218293  46.6959760
  57.6078425  61.8778671  46.7574106  58.7669994  62.8303833  45.8001225
  59.3066057  61.3611513  46.6478854  58.7782281  62.2008935  49.0758780
  57.7191453  61.9682563  49.1861326  59.3414422  61.2766376  48.9501935
  59.1304153  62.7218931  49.9660449  62.7644002  64.2002486  48.5924301
  63.1512068  65.3229651  48.1919074  63.5635991  63.1932326  48.8012671
  63.2191224  62.2365186  48.8862252  64.9899043  63.2831380  48.9363225
  65.2789857  64.2914789  49.2341073  65.5358125  62.3609010  50.0601551
  65.4874834  61.3268681  49.7188267  66.5879324  62.5933762  50.2243553
  64.8196801  62.4692059  51.3480657  64.1838066  63.4228373  51.6542155
  64.7624440  61.4055845  52.0971720  64.1776184  61.4010764  52.9321768
  65.3024742  60.5768635  51.8482156  65.5911540  62.9229455  47.5512535
  65.2677047  61.8917537  46.9117224  66.6051724  63.7066507  47.1895167
  66.8209317  64.5783917  47.6725864  67.5181765  63.4266586  46.0804008
  67.3128370  62.3816292  45.8490027  67.2806353  64.1353219  44.7834882
  67.4401829  65.2087048  44.8901621  68.2591075  63.5554592  43.7382633
  68.1075308  64.0553183  42.7817116  69.2849350  63.7145233  44.0723381
  68.0771732  62.4868147  43.6223490  65.8643853  63.8882999  44.3465415
  65.6801448  64.4000475  43.4020630  65.7049389  62.8176646  44.2158172
  65.1789866  64.2672701  45.1040256  68.9698401  63.6690431  46.5271118
  69.3110472  64.8067744  46.8245976  69.7538285  62.6076092  46.8021388
  69.8801229  61.8010248  46.1897849  70.5070363  62.5594731  48.0690776
  70.8942518  63.5556649  48.2843511  69.5382229  62.1247822  49.1579264
  70.0176245  62.2125759  50.1331838  68.6733509  62.7885836  49.1673477
  68.9960905  60.4188914  48.8949295  68.1725021  60.0747659  49.8403956
  71.7599824  61.7421455  48.0251190  72.6115558  61.9146737  48.9048063
  72.0325156  60.9635557  46.9297759  71.5098103  61.0155183  46.0556637
  73.0987792  59.9912381  46.9233314  73.0533790  59.4697917  45.9669250
  74.0382307  60.5433739  46.9410880  73.1783096  58.9668091  47.9722540
  74.2167171  58.3223219  48.2774832  72.0212309  58.7158633  48.5996433
  71.1762576  59.2734048  48.4763880  71.8801315  57.6481101  49.4899592
  71.0093222  57.0566970  49.2079258  72.7483266  56.9945830  49.4092528
  71.7342339  58.0948374  50.8924823  71.1818524  57.3399899  51.6783612
  72.1020545  59.3394456  51.2538895  72.4600025  60.0180583  50.5820141
  72.0403264  59.8601146  52.5914966  72.4309373  59.0797996  53.2451271
  72.9436863  61.1364688  52.7448589  72.4397561  61.9890472  52.2897298
  73.0649159  61.3655236  53.8037296  74.3586883  60.9632291  52.0890064
  74.2101362  60.3956327  51.1664911  74.9969504  62.3423597  51.7671831
  75.9770547  62.1937806  51.3136769  74.3554038  62.8874079  51.0752212
  75.1067174  62.9159005  52.6876533  75.2298786  60.5353186  52.9018479
  76.2841100  60.1139648  52.5508377  75.4220625  60.7883752  53.9540102
  74.7416621  59.1785192  53.2421845  70.5943894  60.1454229  53.0575452
  69.7056712  60.5104201  52.2494685  70.3575991  59.9030971  54.3337299
  70.8973384  59.2813512  54.9361678  69.1922499  60.5972945  54.9702477
  69.4665919  61.6325100  55.1712105  68.3645684  60.6187487  54.2607194
  68.7082143  59.9504388  56.2768437  69.3549266  59.0039101  56.7327745
  67.4602455  60.2806711  56.6921448  66.9445345  61.0882856  56.3440079
  66.7036471  59.4580385  57.7363979  67.2090491  58.4966391  57.8283835
  66.8185162  60.1296057  59.2250374  66.6193644  61.1994912  59.1547171
  66.0516119  59.7047489  59.8720891  68.1585345  59.9169097  59.8438202
  69.0478808  60.7414476  59.8110441  68.2903014  58.8188779  60.6094475
  69.1341766  58.6829204  61.1655093  67.5465031  58.1216093  60.6331422
  65.3579918  59.0376181  57.3087509  64.9773027  57.9680887  57.7224862
  64.6708085  59.8167854  56.5628926  65.0805776  60.6872808  56.2222959
  63.3325638  59.6699545  56.0889906  63.3666886  58.5990034  55.8881519
  62.2313395  59.9098792  57.1333639  61.2730283  59.6510873  56.6838161
  62.3915795  59.2207272  57.9625487  62.1280775  61.3071420  57.6944686
  62.6828013  61.6061717  59.0179487  63.0672706  60.8357921  59.6696953
  62.6796324  62.9730986  59.3825846  63.3455274  63.3002767  60.1673129
  61.8655788  63.9038628  58.7808275  61.8986994  65.1853934  59.2731508
  61.2796647  65.7485159  58.7623066  61.2436297  63.5736618  57.5832278
  60.6599840  64.3179510  57.0621294  61.3621462  62.3098585  57.0541501
  60.8585077  62.0773856  56.1273734  62.9633732  60.2559462  54.7261598
  62.5587880  59.4039196  53.8725036  63.1013086  61.4529413  54.4299978
  63.7839911  81.1800295 103.9701847  63.3349006  81.9139267 104.5530860
  64.0297095  80.3660644 104.5684277  64.6479774  81.5628177 103.5341966
  62.8247824  80.7375487 102.8871922  61.8318393  80.5093100 103.2741857
  62.5674905  81.9211448 101.8790871  62.0506889  82.7259264 102.4026529
  63.5263267  82.3197517 101.5495425  61.7404597  81.5170133 100.6417431
  61.6888791  82.3746333  99.9698880  62.2779682  80.7303333 100.1132225
  60.0529391  80.9399190 100.9598081  59.6523965  79.9088055  99.5265150
  58.6423240  79.5144721  99.6327221  59.7130268  80.5097392  98.6181608
  60.3592965  79.0822566  99.4625769  63.3305699  79.4409472 102.2972853
  64.5409431  79.3596569 101.9957551  62.4346131  78.4341723 102.0967105
  61.4620197  78.4532570 102.4032348  62.8561814  77.1725415 101.3724045
  63.6622236  76.6852023 101.9216319  61.6125666  76.2744701 101.2904350
  61.8662865  75.3478192 100.7737935  61.2627272  76.0444703 102.2964174
  60.8253275  76.7919493 100.7411956  63.4219579  77.4424086 100.0128517
  62.8619854  78.1999237  99.2115435  64.4639074  76.7054400  99.7695851
  64.8773203  76.0978788 100.4775592  65.1633265  76.6441963  98.4987899
  65.9565649  75.9208782  98.6807643  64.2713383  76.0777127  97.3696473
  64.8917037  75.9938694  96.4772563  63.7965908  74.6140984  97.6539741
  63.1744237  74.2668251  96.8298373  64.6653251  73.9624608  97.7523586
  63.2201429  74.5925877  98.5779212  63.2394834  76.9664793  97.0154749
  63.2002213  77.6981141  97.6674885  65.9909729  77.9010093  98.0837159
  66.2745193  77.9722576  96.9587788  66.3700198  78.8121107  98.9616852
  66.2484458  78.7268316  99.9707748  67.0310793  80.0853103  98.5094888
  66.5526688  80.5266238  97.6345601  66.8890677  81.0871625  99.6316799
  67.3197167  82.0319279  99.3015266  65.8272603  81.2621460  99.7996789
  67.5321087  80.7099435 100.9702425  67.4694001  79.6274890 101.0742842
  68.5899742  80.9641302 100.9128379  66.9789463  81.3273149 102.2416998
  66.0765561  82.1782393 102.3825676  67.3701742  80.8431134 103.3784643
  68.1046146  80.1367428 103.4062902  66.9433550  81.1691387 104.2461582
  68.4650379  79.8046449  98.0178084  69.0156263  80.6915402  97.4267112
  69.1226563  78.7084156  98.3058335  68.7782249  78.0047086  98.9594729
  70.4479003  78.3747943  97.7046141  70.9359592  79.3272549  97.4953695
  71.2183116  77.5002547  98.7376697  70.6856901  76.5650616  98.9083269
  72.2025553  77.2403633  98.3482577  71.3590719  78.2751771 100.0511243
  72.2782588  79.0929413 100.3309467  70.5146096  77.9801779 100.9277715
  70.4326309  77.7045514  96.3674316  71.4379468  77.7518689  95.6006634
  69.3108898  76.9518922  96.1433416  68.4614335  77.0884422  96.6922791
  69.1540282  75.8779427  95.1259161  69.8925568  75.1118030  95.3633900
  67.6779293  75.5575623  95.1722954  67.0867969  76.4734824  95.1900098
  67.3780727  75.0019597  94.2835923  67.4600632  74.8354864  96.2728373
  66.7557675  74.1784247  96.0985109  69.3343095  76.2850480  93.6768927
  69.4311230  77.4775674  93.4593358  69.2988877  75.3302034  92.7738305
  69.1398297  74.3473184  92.9984034  69.4874772  75.5934454  91.3330617
  70.4743588  76.0456787  91.2330812  69.3562183  74.2802301  90.5594591
  68.3716361  73.8437075  90.7252337  69.4488558  74.4636617  89.4893225
  70.4661591  73.3002951  91.0338512  70.1626326  72.8459613  91.9775176
  70.5653007  72.4933211  90.3084109  71.8030465  73.9710762  91.2149386
  72.2192473  74.7154376  90.2880427  72.3791603  73.8908541  92.3125671
  68.4304004  76.5685582  90.7437084  67.3508847  76.7317903  91.3277824
  68.6516795  77.3188356  89.6597502  69.4687707  77.1616184  89.0701883
  67.8198810  78.4274922  89.1537923  67.0630055  78.5391204  89.9307836
  68.5843269  79.8226733  89.0067270  69.2874278  79.7081442  88.1816950
  67.7546853  81.0595205  88.6113871  68.4068374  81.9307376  88.5501355
  67.2860692  80.8888571  87.6416335  66.9833851  81.2367727  89.3621782
  69.1900429  80.0971651  90.4336859  69.7354495  81.0411318  90.4225834
  68.3848956  80.1519642  91.1660207  69.8709435  79.2889210  90.7017405
  67.1609737  78.1076221  87.8233344  67.8113324  77.5146559  86.9973878
  65.8730556  78.5785466  87.6661602  65.4197520  79.1795142  88.3547260
  65.0372920  78.2835197  86.5390381  65.6706731  77.9196288  85.7302535
  64.0108755  77.2701472  87.0378040  63.3384989  77.0006172  86.2236689
  64.5245054  76.3776056  87.3949391  63.4343277  77.7065475  87.8547377
  64.3024851  79.4791850  85.9655519  63.8818015  80.3419723  86.8022088
  64.0785844  79.4507444  84.6550822  64.4811590  78.7263858  84.0607682
  63.2718915  80.3909581  83.9008449  62.7053196  80.9655592  84.6338624
  64.1588402  81.4046103  83.1459817  64.6657852  82.0291351  83.8822708
  64.9306638  80.8516065  82.6113815  63.4283110  82.3465412  82.1217493
  63.2040686  81.7455614  81.2397793  62.1552700  82.9580229  82.6710281
  61.7018223  83.5967782  81.9141437  61.4582262  82.1646926  82.9422305
  62.3886304  83.5520876  83.5547406  64.3513685  83.5630846  81.8997655
  63.8853816  84.2482674  81.1918738  64.5136169  84.0742996  82.8480150
  65.3078322  83.2258973  81.5021956  62.1503838  79.7720272  83.0798700
  62.4495775  79.1301023  82.0281101  60.8809464  79.8026357  83.4531570
  60.6125535  80.1234800  84.3831682  59.7269977  79.4158308  82.6648864
  60.0712629  78.6272578  81.9963397  58.5366885  78.7300149  83.4232908
  58.1923436  79.4335381  84.1828239  57.3887301  78.4461629  82.4355472
  56.5638416  77.9706397  82.9651761  57.0469173  79.3831092  81.9966010
  57.7436991  77.7844066  81.6461540  58.9321708  77.4960535  84.2057305
  58.0535486  77.0817754  84.7006354  59.3497908  76.7539156  83.5269974
  59.6782093  77.7634329  84.9541519  59.2331467  80.6756122  81.9337970
  58.6212221  81.5539826  82.5791298  59.6340188  80.7911585  80.6599917
  60.3716384  80.2162444  80.2529692  59.0449982  81.7678948  79.7082702
  58.9131637  82.7194354  80.2241926  59.9917999  81.9636395  78.5467501
  60.2225926  81.0455757  78.0068363  59.3728062  82.8942102  77.5055558
  60.0680385  83.0245972  76.6761661  58.4446609  82.4594658  77.1358626
  59.1655897  83.8625618  77.9610053  61.1551642  82.5347131  79.1625632
  61.8395317  82.6995718  78.4803054  57.6366265  81.3425221  79.2339325
  57.4428207  80.2046586  78.7259142  56.6151154  82.1311586  79.5259309
  56.7454910  82.9947372  80.0532376  55.2185174  81.9151043  79.1669888
  54.7539743  82.8902079  79.0183224  55.1919561  81.3997604  78.2068218
  54.3421304  81.1121426  80.1683730  53.7581819  80.1033064  79.9344039
  54.3417959  81.6217641  81.4588222  54.5997239  82.5821627  81.6892127
  53.9663375  80.8100685  82.6111213  54.2616573  79.8302151  82.2366381
  54.6990557  81.2453644  83.9296303  54.3793625  80.6056176  84.7517993
  55.7765721  81.1518666  83.7962039  54.4510965  82.2810500  84.1596780
  52.4463494  80.7601353  83.0134435  51.9985129  79.8236622  83.6683706
  51.5872152  81.7313635  82.5820202  51.8568494  82.5070330  81.9763698
  50.1734642  81.7260630  82.9699728  50.0469900  81.3256969  83.9766385
  49.6592988  83.1826496  83.0881170  49.5574355  83.5692586  82.0739305
  48.3340869  83.2767965  83.8360253  48.0206040  84.3191507  83.8902653
  47.5773354  82.6966486  83.3095297  48.4568046  82.8832806  84.8445210
  50.5574913  83.8790545  83.9194160  50.5867156  83.4525092  84.8005886
  49.3460223  80.7108667  82.2065788  48.1706987  80.4620215  82.4733662
  49.9030154  80.1121021  81.1799584  50.7034580  80.5360784  80.7108224
  49.5416114  78.8457373  80.5523588  48.6696795  79.0066693  79.9179957
  50.7326841  78.3604899  79.7014920  50.8360061  79.0363713  78.8528138
  51.6365724  78.4614561  80.3018384  50.6856324  77.0458101  79.2050318
  49.8295952  76.8967689  78.7545654  49.1307563  77.7705504  81.5897087
  49.7198308  77.7144598  82.6906052  48.1725441  76.9178513  81.2486428
  47.6380390  76.9838182  80.3828174  47.7779472  75.7442115  82.1373531
  47.5365638  76.1179371  83.1318552  46.8719617  75.2873376  81.7400699
  48.8867788  74.6535540  82.2597246  49.0641001  74.0106577  83.2909342
  49.6187202  74.4558466  81.1133050  49.2927354  74.7477725  80.1913888
  50.9401944  73.8062229  81.0870486  50.8725795  72.8174078  81.5395110
  51.3862037  73.5337470  79.6876896  51.2896043  74.4713572  79.1407060
  52.8079425  73.0900567  79.6785639  53.1220533  72.8945685  78.6544626
  53.4356379  73.8712468  80.1075317  52.9079559  72.1789329  80.2691691
  50.4936778  72.4993088  78.9468966  50.5715314  71.5453158  79.4707247
  49.4556826  72.8235689  79.0283534  50.8070003  72.2568867  77.4549913
  50.1159685  71.5155184  77.0529252  50.6972491  73.1913527  76.9035180
  51.8294527  71.8932773  77.3515101  51.9345740  74.5718001  81.9621211
  52.5603162  73.9114671  82.8290272  52.0925324  75.8989421  81.8549600
  51.4242019  76.4999938  81.3715257  53.2450182  76.6334502  82.4233735
  54.1646870  76.0781940  82.2366518  53.3501773  77.5980644  81.9257679
  53.0595815  76.8472691  83.9589497  54.0463002  76.9512232  84.6903350
  51.8328117  76.8682169  84.4298533  51.0385474  76.9166612  83.7908645
  51.3710570  76.8288671  85.8591715  51.8404031  77.6668059  86.3743707
  49.8033106  77.1345250  86.0632581  49.5625126  78.0603112  85.5386827
  49.2329313  76.3382291  85.5843247  49.3250549  77.2642656  87.5113690
  49.5258665  76.3668324  88.0971429  50.0742769  78.4086707  88.1581400
  49.7481351  78.5181728  89.1926155  51.1445818  78.2022637  88.1342739
  49.8707886  79.3305163  87.6132298  47.8128350  77.4809854  87.4932271
  47.4463052  77.5770595  88.5153130  47.5820519  78.3905257  86.9384390
  47.3288368  76.6303028  87.0127252  51.8528429  75.5473599  86.5298920
  52.5770766  75.6050796  87.5175449  51.6192183  74.4225637  85.8660736
  51.1077739  74.3935146  84.9834194  52.0619943  73.1284472  86.3161949
  51.8137692  73.1097906  87.3772275  51.3832939  72.0803076  85.4546550
  50.3111459  72.2639869  85.5058534  51.6895374  72.2607211  84.4237812
  51.6020892  70.6017732  85.7378218  50.8979337  70.0203070  85.1443716
  52.6037329  70.3226571  85.4100264  51.4389342  70.2191662  87.2219814
  50.7777494  71.0729204  87.9384299  51.8268018  69.1229441  87.6039230
  53.5726297  72.8332343  86.1941394  54.1631443  72.2667783  87.0733289
  54.2497950  73.3884805  85.1706857  53.7744131  73.8840876  84.4161484
  55.7255484  73.3654679  84.9949291  56.1500434  72.3618542  85.0282819
  56.0822199  73.9282706  83.5828130  55.4569333  74.8179845  83.5099908
  57.6137470  74.4155034  83.3875018  57.7500995  74.7868447  82.3717818
  57.8353329  75.2116681  84.0973380  58.2873664  73.5761988  83.5600876
  55.7438851  72.9158652  82.4582712  56.2356006  71.9666348  82.6707126
  54.6704775  72.7249681  82.4585189  56.1571221  73.3886225  81.0980983
  55.8929934  72.6368022  80.3553131  55.6457925  74.3235063  80.8665138
  57.2351405  73.5523839  81.0819631  56.3055301  74.1809504  86.1497951
  57.2488028  73.6870845  86.8381839  55.8836124  75.4066512  86.3110941
  55.1987128  75.8522335  85.7008495  56.3595372  76.2585866  87.3913118
  57.4383229  76.2808412  87.2325717  55.8657726  77.7211455  87.3024968
  56.2638507  78.2909678  88.1434265  56.2087108  78.1658595  86.3675018
  54.7760821  77.7394867  87.3351058  56.1367379  75.6699377  88.8198307
  57.0216950  75.5699594  89.6301887  54.9373550  75.0630209  89.0993686
  54.1269196  75.1045743  88.4820604  54.7088048  74.2745481  90.3601315
  54.9321214  74.9598552  91.1781793  53.2291691  73.7635909  90.3556596
  52.9258614  73.5545422  89.3292440  53.1736405  72.8218482  90.9012411
  52.2620603  74.7510226  90.9687603  52.6862517  75.1060548  91.9081247
  52.1887505  75.6135752  90.3056514  50.8437941  74.2334735  91.2453222
  50.8677639  73.5565835  92.0993681  50.2025350  75.0707123  91.5189007
  50.2457614  73.5144724  90.0530478  50.7307130  72.6629989  89.7713233
  49.1872101  73.8270574  89.3247936  48.2626101  74.5983384  89.8005746
  48.3466568  74.9729392  90.7461506  47.4505479  74.8333901  89.2302729
  49.1368512  73.3117254  88.0973017  49.8913905  72.7117197  87.7649860
  48.3436303  73.5185194  87.4895898  55.6235685  73.0794170  90.5737820
  56.2337493  72.9323189  91.6598790  55.6968820  72.1922634  89.5649442
  55.1243384  72.2401975  88.7227192  56.6508865  71.0315408  89.5996605
  56.5733894  70.5119820  90.5547869  56.2258787  70.1644744  88.3766440
  55.2208634  69.7921023  88.5704929  56.1606242  70.8239513  87.5122858
  57.0893769  68.9745822  87.9836698  56.7562783  68.5591015  87.0336237
  58.1271487  69.2828479  87.8523615  56.9748954  67.9175208  89.1110689
  57.2646496  68.3686675  90.0593113  55.9339420  67.6058859  89.2095058
  57.8403766  66.6970140  88.8484474  58.8037191  66.7565715  89.1788740
  57.5205137  65.6174896  88.2703505  56.4447250  65.5475257  87.5998948
  55.8359501  66.3613462  87.5262883  56.1886590  64.6746933  87.1363231
  58.3473811  64.6354647  88.1736863  59.2848375  64.7184955  88.5668505
  58.0659443  63.7753714  87.7028978  58.1431199  71.3804217  89.5894108
  58.7973071  70.7032334  90.3553875  58.6595260  72.4461055  89.0006348
  58.1561047  73.0062102  88.3124734  60.0184110  72.9280878  89.2820294
  60.6906080  72.0919176  89.0883673  60.2736498  74.1527356  88.3958570
  59.3272581  74.6680572  88.2277280  60.9219019  74.8451984  88.9321096
  60.9244986  73.8228451  87.0046464  61.9127700  73.5116521  87.3441684
  60.3437095  72.6590016  86.1988202  60.8946045  72.5521907  85.2631818
  60.4282887  71.7386231  86.7760791  59.2936011  72.8560003  85.9798744
  60.9989863  75.0176357  86.0683594  61.4610108  74.7151069  85.1280734
  59.9936416  75.3922563  85.8758825  61.5967912  75.8049438  86.5293757
  60.2589874  73.4032107  90.8322432  61.3457981  73.1004845  91.4322665
  59.1995245  74.0849556  91.3519469  58.3723304  74.4590145  90.8867735
  59.3674840  74.2617614  92.8299782  60.2502065  74.8751299  93.0042612
  58.5118440  74.8215066  93.2084527  59.5062890  72.9484690  93.6656830
  60.5169380  72.7609674  94.3392971  58.6361126  71.9113277  93.5075255
  57.8669106  71.9406418  92.8388069  58.6949686  70.6326881  94.2707226
  58.6511438  70.8735723  95.3334947  57.5415982  69.7436106  93.8401092
  57.6202475  69.5948289  92.7620613  57.6795476  68.7694573  94.3069196
  56.1294982  70.2084748  94.1438689  55.9125011  71.0977217  93.5517691
  55.4268074  69.4369211  93.8276164  55.8811501  70.5368202  95.6775049
  56.3291581  69.7504412  96.2850722  56.3942176  71.4643012  95.9279504
  54.3621295  70.6736981  96.0597628  53.9373824  71.5423530  95.5565347
  53.8167270  69.8008527  95.7018309  54.1713392  70.8096393  97.5163181
  53.1567171  70.8974073  97.7265659  54.5529894  69.9694204  97.9957954
  54.6701537  71.6569293  97.8542118  59.9981504  69.8557071  93.9392869
  60.5298203  69.2353391  94.8682415  60.3675166  69.8970151  92.6654328
  59.7741654  70.2477740  91.9137666  61.6796071  69.4350016  92.2271968
  61.8827146  68.4600696  92.6696185  61.6394548  69.2831055  90.7462268
  61.4817674  70.2581954  90.2871329  62.6038431  68.9174695  90.3957089
  60.5264828  68.3129748  90.2829894  59.7059232  68.3454991  91.0001157
  60.1288722  68.6580321  89.3280912  61.0185249  66.8168246  90.1270520
  60.1331630  65.8931962  90.1223350  62.2421890  66.6210632  90.0574389
  62.8894140  70.2518954  92.7916248  63.9962928  69.8005279  92.4628455
  62.7486874  71.3017735  93.6300454  61.8817440  71.8378488  93.6679409
  63.7428044  71.8128944  94.5589113  63.2790013  71.9727522  95.5328257
  64.5255680  71.0670303  94.6964793  64.3674554  73.1215032  94.0756394
  65.3989430  73.4315510  94.5930123  63.8629134  73.7947735  93.0230339
  62.9282935  73.6060711  92.6599282  64.5536454  74.8550588  92.2748368
  65.6198991  74.7147600  92.4535522  64.3037422  74.7903422  90.7665648
  63.2263600  74.7517273  90.6051983  64.6584332  75.7224000  90.3272430
  64.9447294  73.6217296  89.9852034  65.7698551  73.3024769  90.6229851
  64.0776269  72.3918050  89.8470270  64.6157166  71.6287703  89.2842052
  63.8323502  72.0063905  90.8368569  63.1599592  72.6505531  89.3213576
  65.5556628  74.0670426  88.6351166  65.9924868  73.2048645  88.1301031
  64.7761571  74.4987463  88.0074633  66.3305556  74.8126776  88.8139126
  64.0474349  76.2205273  92.7569376  62.9493364  76.3795880  93.2426639
  64.8580218  77.2291384  92.6213660  65.8696328  77.1832951  92.5008403
  64.2388719  78.6029431  92.6441668  63.5468106  78.6497095  93.4845379
  65.3043738  79.7495142  92.8010129  66.1050385  79.6296966  92.0705445
  64.8486261  80.7233316  92.6190146  65.8789333  79.6731582  94.2669223
  65.0803217  79.8618616  94.9845633  66.2533234  78.6688810  94.4622290
  67.0130753  80.6987270  94.4716019  66.8161002  81.5931345  93.8807168
  67.0481406  81.0090005  95.5157317  68.3324244  80.0981267  94.0686213
  68.3093239  79.1304778  93.7456687  69.5158684  80.6810612  94.0871403
  69.8023330  81.8601379  94.4552302  69.0667654  82.4823159  94.7906160
  70.7683615  82.1848615  94.4174313  70.4783219  79.9911793  93.6221075
  70.3067660  79.0501066  93.2672652  71.4216406  80.3779539  93.6044833
  63.5862153  78.8155736  91.2576965  63.9376285  78.3451526  90.2161857
  62.5282224  79.6372890  91.2974865  62.3573682  80.2673274  92.0804956
  61.4973729  79.7396711  90.2472558  61.8364196  79.2574714  89.3304146
  60.2172126  78.9322620  90.6329818  59.8529333  79.3256053  91.5817257
  59.2162772  79.0847874  89.4800436  58.3050251  78.5325056  89.7134387
  58.9757723  80.1396690  89.3433456  59.6537548  78.6913120  88.5626513
  60.4833179  77.3821435  90.8281295  59.5518959  76.8830668  91.0947113
  60.8696058  76.9591859  89.9009172  61.2129891  77.2348744  91.6246563
  61.2849646  81.2011763  89.8619649  60.8626007  82.1261594  90.5278909
  61.5501331  81.5056557  88.5800709  62.0154922  80.8415218  87.9627982
  61.2363274  82.7552913  87.8995545  60.7405114  83.4132136  88.6130757
  62.5129711  83.5401914  87.4681663  63.3091003  83.3245240  88.1809438
  62.8403983  83.1613705  86.4995967  62.3579421  85.0141186  87.3678540
  62.0268336  85.5544616  86.1071998  61.8073287  84.9159373  85.2654911
  61.9939802  86.9190848  85.9885926  61.7856783  87.3715189  85.0316232
  62.2337942  87.7337998  87.1178671  62.2205328  88.8054097  86.9866968
  62.4837677  87.2289111  88.3831049  62.6610161  87.8860992  89.2221526
  62.5003151  85.8145563  88.5388701  62.6161486  85.3626151  89.5122222
  60.2780839  82.5246731  86.8012294  60.3930010  81.6501676  85.9198292
  59.1716302  83.2837796  86.8174478  59.0213532  84.0041686  87.5236754
  58.0314752  83.1920389  85.8333502  58.2931034  82.3876595  85.1459768
  56.7216972  82.8157285  86.5307324  56.0423058  83.3074421  85.8337269
  56.5676600  81.2900419  86.6799223  55.6258606  81.0663704  87.1800815
  56.5748308  80.8246782  85.6939660  57.3946406  80.8973198  87.2723964
  56.3907323  83.3557336  87.8979819  55.4203552  82.9719197  88.2157794
  57.1554207  83.0417973  88.6079652  56.3548031  84.4441755  87.8615258
  57.8761608  84.4051467  84.9923239  58.1850048  85.5704616  85.3677506
  57.3848834  84.2673217  83.7378375  57.0377698  83.3662050  83.4059903
  57.2660334  85.3204752  82.6870548  57.1626492  86.3075596  83.1395089
  58.5260011  85.2650097  81.8590528  59.3911305  85.4759978  82.4876479
  58.6613584  84.2606855  81.4566533  58.4395611  86.4740971  80.4931756
  58.3090331  87.6723868  80.9823699  56.0187727  85.1284561  81.8470524
  55.7205993  83.9954772  81.4959055  55.3089441  86.1214621  81.4799894
  55.5720105  87.0644754  81.7654197  54.0784713  86.1526793  80.6489731
  54.2755040  85.6879213  79.6830930  52.9913037  85.4285606  81.4020212
  52.0741059  85.4356352  80.8140041  53.2983031  84.3986363  81.5830542
  52.8145687  85.9273323  82.3547838  53.6119670  87.6401207  80.4348039
  54.2346530  88.5282213  81.0479349  52.6679214  87.9296079  79.5224857
  52.0932419  87.2293946  79.0536800  52.3907740  89.3015386  79.1285189
  53.3829727  89.7365778  79.0065139  51.5395027  89.3286239  77.8303642
  50.5591376  88.8954888  78.0299732  51.3760629  90.3623048  77.5259603
  52.2400923  88.5292015  76.6425496  53.1131843  89.0830168  76.2964492
  52.5985418  87.5686448  77.0120926  51.2610509  88.2943333  75.4399547
  50.7808877  89.2402225  75.1870980  51.8397415  87.9873958  74.5695076
  50.2708223  87.3375136  75.6806028  50.0699123  87.1754116  76.6674013
  49.5582401  86.6165600  74.8577983  49.6067978  86.8123774  73.5699796
  50.2091688  87.5408395  73.1878531  49.0415081  86.2385931  72.9443538
  48.6261202  85.7934795  75.3170398  48.4612688  85.7198365  76.3215815
  48.0748848  85.2325506  74.6677454  51.6395821  90.1367745  80.1436702
  51.9452933  91.2785431  80.3743597  50.5938730  89.5338988  80.7948227
  50.4230618  88.5290775  80.7488644  49.6320524  90.2334408  81.6069799
  49.4664736  91.2228225  81.1810436  48.6803715  89.7039166  81.5604028
  50.0365139  90.3877445  83.0626040  50.2997141  89.3441410  83.6847037
  50.2585119  91.5268704  83.5755838  50.0884355  92.4065597  83.0879496
  50.7873865  91.6900501  84.9324986  51.7391121  91.1581017  84.9424976
  51.1615474  93.1847471  85.2959778  51.7808782  93.5889030  84.4954272
  50.2435923  93.7732763  85.3171581  51.8909588  93.3850171  86.6161452
  51.3444084  92.8350141  87.3815865  52.8716063  92.9172357  86.5263238
  52.1124145  94.8734206  87.1533940  52.0751819  95.0456813  88.4378254
  52.0588638  95.7914351  86.3298489  49.8978588  90.9987613  86.0062087
  50.3790413  90.1630050  86.7451931  48.5934505  91.2362428  86.0102723
  48.1224437  91.8468037  85.3423977  47.6977459  90.6191499  87.0113552
  48.1290096  90.7847224  87.9985402  46.2714497  91.3032849  86.9690168
  46.3819769  92.3744302  86.8023062  45.6990965  90.9072127  86.1295767
  45.5130212  91.0623383  88.2652447  44.5110627  91.4840556  88.1742097
  45.3937913  89.9879219  88.4122943  46.1857181  91.6530848  89.4771917
  47.0993218  92.5327418  89.3702709  45.8694042  91.1914315  90.5895263
  47.5892368  89.0180439  86.8044384  47.4347086  88.3404591  87.8121199
  47.6345244  88.4314313  85.5792248  47.6240846  88.9702832  84.7131657
  47.7015364  86.9564160  85.3525254  46.9069426  86.4664517  85.9142273
  47.5242936  86.7439918  84.2975229  49.0943407  86.3551011  85.7804726
  49.1173519  85.3203192  86.4582864  50.2078013  87.0836793  85.5277795
  50.2058765  87.9043413  84.9205569  51.5416736  86.7774405  86.0967977
  51.7214874  85.7130296  85.9406015  52.6096538  87.5935595  85.3564669
  52.4290858  87.4919614  84.2863794  52.4623616  88.6441875  85.6056916
  54.1403370  87.2316796  85.6326878  54.3687101  87.4782903  86.6694414
  54.4263411  85.7190115  85.4764503  55.4806868  85.5258314  85.6751856
  53.8157169  85.1579310  86.1843089  54.1842304  85.4065287  84.4619248
  55.0058600  88.0424833  84.7186798  56.0529349  87.8020749  84.9011783
  54.7553703  87.8137183  83.6825416  54.8392282  89.1043231  84.9064452
  51.6333309  86.9491789  87.6217039  52.3657471  86.1920100  88.2405811
  50.8114201  87.8257612  88.2437063  50.2416300  88.5205805  87.7636648
  50.6846734  87.8274683  89.7293916  51.6740640  87.6662053  90.1553189
  50.0571312  89.1556096  90.1702949  50.6060278  89.9595595  89.6812288
  49.0381345  89.1830709  89.7849216  49.9979787  89.4737671  91.6490948
  49.3723587  88.7435016  92.1611838  50.9951262  89.3996708  92.0848053
  49.4126322  90.9499842  91.8767054  48.6376416  91.1515262  91.1372892
  48.9407671  91.0078423  92.8570191  50.4397945  91.9495764  91.7783516
  51.2217497  91.8431218  92.4254203  50.5081973  92.9776777  90.9721787
  49.5976045  93.2941660  90.1314003  48.7513401  92.7301555  90.0603285
  49.7171002  94.1118097  89.5327835  51.6230373  93.6183431  90.8224591
  52.4534086  93.3228094  91.3347018  51.6704581  94.4191278  90.1926322
  49.6791653  86.7317594  90.1822494  49.9061747  86.0954304  91.2325871
  48.6762990  86.3901522  89.4019818  48.4428130  86.8552435  88.5248534
  47.7840831  85.2543911  89.7710747  47.3718897  85.5026891  90.7501545
  46.5947682  85.0923950  88.7975366  46.9556803  84.7607629  87.8232313
  45.6245065  84.1149814  89.4429708  44.7650110  83.9697776  88.7894424
  46.1233903  83.1602638  89.6041729  45.2874933  84.5146089  90.3996573
  45.8888974  86.3439676  88.6697134  46.4853478  87.0172957  88.2793915
  48.5392066  83.9691718  89.8984619  48.4737858  83.2308413  90.8685187
  49.3291958  83.6938822  88.8468284  49.3067056  84.2306294  87.9792306
  50.3200830  82.5789090  88.8316693  49.7330515  81.6709784  88.9699948
  51.0667419  82.5936539  87.5263039  51.3966096  83.6226647  87.3840577
  52.2618831  81.6071935  87.5113016  52.7645396  81.6597258  86.5456837
  52.9644135  81.8746912  88.3013402  51.8986956  80.5931718  87.6756186
  50.2037350  82.0773403  86.4876281  50.6138037  81.2840482  86.0849225
  51.3768379  82.6218501  89.9884636  51.5779012  81.6360335  90.7282934
  51.8634903  83.7925302  90.2742758  51.5706826  84.6413562  89.7904582
  52.8711845  84.0367962  91.3045980  53.6091762  83.2429887  91.1941377
  53.4775376  85.4497074  91.0520364  53.8276911  85.5074412  90.0218833
  52.6939082  86.1981990  91.1646531  54.6363081  85.7961380  91.9916754
  54.3582040  85.4997240  93.0037599  55.9240327  85.1280042  91.7506951
  56.6531225  85.4661372  92.4869633  55.7964994  84.0488562  91.8340526
  56.2789625  85.3751023  90.7503466  54.8685712  87.2936633  91.6778146
  55.6849957  87.6711599  92.2923812  55.1244139  87.4084648  90.6244719
  53.9609387  87.8563192  91.8940379  52.4480364  83.8598984  92.7510029
  53.1713826  83.3428708  93.5777716  51.1386595  84.2141854  93.0241828
  50.5558947  84.7451395  92.3772622  50.4746364  83.8632252  94.2541034
  51.2392637  84.0637676  95.0055688  49.3061864  84.7360039  94.5665728
  48.5878730  84.7141043  93.7474399  48.7878387  84.3705085  95.4540831
  49.7900390  86.1150046  94.7881934  50.3844552  86.1639677  95.6996245
  50.4373616  86.4231578  93.9686423  48.5684251  87.0622092  94.8926506
  48.9158920  88.0949640  94.9038327  47.9454126  86.9443015  94.0070259
  47.7319035  86.8040664  96.1298725  47.4193118  85.7587864  96.1395673
  48.3447023  86.9619227  97.0174405  46.5238378  87.6770836  96.2076161
  45.9906308  87.4562483  97.0720912  46.8178184  88.6745302  96.2271376
  45.9211883  87.5098987  95.3768192  50.1459808  82.3905108  94.4271128
  50.3606985  81.7750537  95.4736722  49.8371760  81.7430789  93.2765377
  49.8165417  82.1913255  92.3607917  49.5021944  80.3163074  93.2581446
  48.7840112  80.0682375  94.0396069  48.8903263  80.0085218  91.9028206
  48.1558019  80.7786995  91.6661576  49.6696748  80.0662554  91.1431944
  48.1933368  78.5943247  91.8114558  48.0153731  78.3639382  90.7606765
  48.8868795  77.8423361  92.1895215  46.8681436  78.4585737  92.5708517
  46.8480184  78.0668114  93.7506675  45.8359758  78.9731799  92.1096487
  50.7391939  79.4792931  93.5402173  50.7218172  78.4677353  94.2672903
  51.9210573  80.0455628  93.2117225  51.9829133  80.8789315  92.6270505
  53.2392152  79.5437356  93.6423239  53.1028575  78.4658511  93.5668745
  54.3364932  80.1352430  92.7302219  54.2933468  81.2227199  92.7971147
  55.3084415  79.8314312  93.1172953  54.2542952  79.7360939  91.2564600
  53.2324986  79.9392468  90.9373416  55.3279465  80.5646092  90.4547444
  55.2842351  80.2931693  89.4005039  55.1223899  81.6293357  90.5638425
  56.3224081  80.3449937  90.8440891  54.5363481  78.2282710  90.9932373
  54.4596482  78.0244515  89.9254620  55.5404012  77.9802593  91.3385063
  53.8077576  77.6225379  91.5317615  53.6964822  79.7845421  95.1080944
  54.2110062  78.8708092  95.7316187  53.4786225  80.9116906  95.7403481
  53.2305568  81.7534595  95.2199465  53.5389297  81.1867435  97.2212521
  54.4609239  80.8897526  97.7211577  53.4049250  82.7690668  97.3331573
  52.5210039  83.0908271  96.7845592  53.2491104  83.0399291  98.3766802
  54.5946219  83.4993852  96.8124673  54.7278667  83.2532495  95.7584940
  54.4040303  84.5706464  96.8669092  55.8841747  83.1847340  97.5633264
  55.7547951  83.4388752  98.6150706  56.0729939  82.1125236  97.5149638
  57.0508146  83.8998394  97.0386395  56.8649031  84.5767397  96.2985885
  58.3089269  83.7759183  97.4043095  58.6001198  83.1423939  98.4862973
  57.8572676  82.7379031  99.0561935  59.5749716  83.0435634  98.7729800
  59.2726930  84.2339242  96.7286934  59.0931533  84.7264418  95.8543014
  60.2302457  84.1094054  97.0573159  52.4822272  80.3484513  97.9373930
  52.7236812  80.0290125  99.0598380  51.3008072  80.0656955  97.4572273
  50.8734961  80.4959551  96.6365914  50.4696463  79.0029909  98.1685503
  50.4783756  79.1274556  99.2506739  49.0394901  79.1737531  97.6225260
  48.7494679  80.2179871  97.7439379  49.0567251  78.9705878  96.5513118
  47.9395837  78.2854141  98.2697335  48.0649541  77.2440957  97.9701724
  48.0151845  78.3154101  99.3564378  46.5265237  78.8301051  97.7971039
  46.2518734  80.0738061  97.6656204  45.6007164  77.9946537  97.5517387
  51.0594775  77.5600141  97.9604319  51.1162056  76.8772897  98.9974769
  51.6710569  77.2163255  96.8059744  51.7166862  77.8089981  95.9783155
  52.3447104  75.8867079  96.6676230  51.6110647  75.2139201  97.1099854
  52.5714350  75.3798074  95.1927446  53.0672728  74.4095837  95.2131229
  51.6099696  75.2864300  94.6884879  53.1952242  76.0937862  94.6548791
  53.7029144  75.7911913  97.4766532  54.3024888  74.6983782  97.4645437
  54.0654070  76.8845170  98.1010786  53.5098208  77.7394331  98.0941346
  55.3006628  76.9916959  98.8703824  55.1799951  77.8073830  99.5835057
  55.4153011  76.0755581  99.4494994  56.6262795  77.2322150  98.0878246
  57.6823374  76.9300533  98.6679490  56.6071929  77.7192585  96.8663814
  55.7703568  78.0803243  96.4087069  57.8450597  77.7805620  96.0309223
  58.4854276  76.9337945  96.2778564  57.4495390  77.8010918  94.5520686
  56.9401958  78.7528845  94.4052903  58.6368922  77.6709123  93.6124433
  58.2877359  77.6924844  92.5802095  59.3267223  78.4988050  93.7794488
  59.1507370  76.7286039  93.8019857  56.5697327  76.5280585  94.2226829
  56.2888862  76.5429060  93.1690121  57.1440525  75.6254013  94.4316037
  55.6705825  76.5379405  94.8388495  58.5279061  79.1562624  96.2753298
  57.8175305  80.0851657  96.5644538  59.8024359  79.2667521  96.2866148
  60.4191699  78.4645761  96.4158454  60.5262224  80.5194447  96.1225586
  60.1195996  81.2874266  96.7785946  62.0007146  80.3566738  96.5417865
  62.0332561  80.1030422  97.6011023  62.4250339  79.5110079  95.9990241
  62.8802324  81.5757564  96.3063555  63.9269134  81.3058828  96.4451544
  62.7730752  81.9131399  95.2748805  62.5061280  82.7161970  97.2654060
  63.3751440  83.5992514  97.4172646  61.3540594  82.8058733  97.6577844
  60.3565404  80.9854707  94.7197086  61.0110304  80.5130975  93.7562122
  59.3730895  81.8704178  94.5389366  58.8666760  82.2790115  95.3255875
  58.8997747  82.3615826  93.2659951  59.6927895  82.0870641  92.5705006
  57.5269156  81.6830985  92.9482051  57.1560225  82.0442987  91.9881536
  57.6568707  80.6024890  92.9030847  56.8082695  81.9310624  93.7293333
  58.7908548  83.8627762  93.0636319  58.4618655  84.5404724  94.0190248
  59.1590578  84.3181807  91.8914264  59.4506992  83.6784982  91.1531447
  59.2218352  85.7798412  91.4240290  58.3725303  86.3052326  91.8596840
  60.4930115  86.4661454  91.8905550  60.8810355  85.9542159  92.7705489
  61.2557132  86.3875776  91.1149951  60.2506876  87.9279419  92.2188711
  59.2197836  88.4281795  91.8168202  61.0817431  88.6165092  92.8275443
  59.1551779  85.8331760  89.8867732  59.3358544  84.8089240  89.2697780
  58.9388811  87.0236815  89.3164136  58.8436072  87.9122257  89.8076635
  58.8266677  87.0756781  87.8739038  59.7325055  86.6487620  87.4431261
  57.9964530  86.4363382  87.5708910  58.6127742  88.4598573  87.2693432
  58.3006727  89.3712519  87.9924306  58.7262440  88.5987072  85.9397391
  58.8930277  87.8082990  85.3157242  58.6275816  89.8399038  85.2574578
  58.0709298  90.4988657  85.9221534  60.0277918  90.3981041  84.9601011
  60.6582751  89.5692950  84.6397912  59.9430027  91.0806233  84.1132200
  60.7774755  91.1578853  86.1203759  60.9199176  90.4726729  86.9561732
  61.7694106  91.4455260  85.7718065  60.0673698  92.3708980  86.6075696
  59.0928480  92.0737689  86.9926319  60.6264096  92.7908347  87.4432353
  59.8821760  93.3872653  85.6236529  60.2265985  93.1769149  84.6866689
  59.3105256  94.5748918  85.7878313  59.1033924  95.0117930  86.9645341
  59.3750372  94.4502435  87.7722591  58.6647433  95.9220801  87.1008273
  58.8712897  95.2773536  84.8025754  58.9558840  94.9269042  83.8485759
  58.4400091  96.1850820  84.9756545  57.9019232  89.7410882  83.9770877
  58.1474573  88.8047162  83.2076671  56.9988060  90.6729403  83.7308288
  56.7310559  91.3733118  84.4225504  56.2647032  90.8178693  82.4301241
  55.6670285  89.9096631  82.3596899  55.3270965  92.1138174  82.4043560
  54.9715907  92.0573696  81.3751980  54.1586858  92.1324597  83.3755160
  53.6025524  93.0632221  83.2586946  53.5005995  91.2883987  83.1704982
  54.5337971  92.0599540  84.3963433  56.0156222  93.3122492  82.7155169
  55.3906873  94.0663592  82.6811727  57.2079615  90.9199486  81.2087004
  58.4001843  91.2190184  81.3310365  56.6559545  90.4210305  80.0854205
  55.8114707  89.8502433  80.0343721  57.3395322  90.7243274  78.7792461
  57.7085822  91.7488115  78.7496997  58.4302268  89.6880243  78.6625204
  58.9919769  89.6579738  79.5960126  57.9730183  88.7072296  78.5336991
  59.5818220  89.9860847  77.2922688  59.8790308  88.8561735  76.7221935
  56.3624380  90.5198087  77.6082748  55.5138844  89.6702546  77.5844025
  56.7104321  91.0135124  76.3833577  57.2973750  91.8441183  76.3099157
  56.3605768  90.5203671  75.0975171  55.9363340  89.5223516  75.2098532
  55.2781907  91.4317897  74.4607409  54.3444557  91.3016773  75.0076299
  55.5777312  92.4723905  74.5856702  55.0256806  91.1746301  73.0086807
  55.3027727  90.0841993  72.4979570  54.4642033  92.1110879  72.3916306
  57.6033323  90.3489007  74.1873366  58.2646980  91.3155667  73.8765377
  57.8575427  89.0940118  73.8403404  57.2328327  88.3217633  74.0686438
  59.0422846  88.6779188  73.1030413  59.8761883  89.1079245  73.6583606
  59.1888878  87.1194828  73.0664734  60.1920716  86.9258474  72.6876630
  59.1097047  86.4607400  74.3864276  59.2217570  85.3831739  74.2628708
  59.9071434  86.8363888  75.0287274  58.1432345  86.6754621  74.8427263
  58.1131094  86.5330061  72.1614192  58.2117370  85.4483580  72.1344992
  57.1287267  86.7968647  72.5477914  58.2275630  86.9322781  71.1542035
  59.1192438  89.2375113  71.6761607  60.1244928  89.0451724  70.9440051
  58.0703704  89.9241542  71.2287226  57.2122521  90.0006143  71.7756229
  57.9807461  90.6116692  70.0046906  58.2892572  89.8671397  69.2699263
  56.5729225  91.0841782  69.6067030  56.0802528  91.5217204  70.4735982
  56.6550310  91.8709410  68.8556739  55.7151298  89.9409865  69.0559524
  56.1439516  89.6191221  68.1070809  55.7891762  89.0976911  69.7428437
  54.2458604  90.2428750  68.8331752  54.1552137  90.9697735  68.0260583
  53.7466845  89.3336369  68.5009667  53.5413456  90.7652895  70.0251248
  54.0396221  90.6872614  70.9104167  52.3435867  91.3200932  70.0779060
  51.4285250  91.2242677  69.1186527  51.6313640  90.6927953  68.2713660
  50.5227534  91.6808125  69.2288760  52.0195743  92.0024031  71.0881085
  52.6812563  92.1233472  71.8552020  51.0977549  92.4351944  71.1381297
  58.9107905  91.8716504  70.0091478  58.9457365  92.5692544  68.9916094
  59.7071487  92.1486662  71.0678533  59.5823942  91.7012708  71.9758921
  60.8156028  93.0966785  71.0481446  61.1759838  93.1325048  70.0198556
  60.2825643  94.4559924  71.5342938  60.8744329  95.2434948  71.0678528
  59.2599537  94.5707209  71.1761310  60.2887045  94.6636070  72.9168328
  59.9335189  95.5551606  73.1153264  62.0560795  92.6923313  71.8628082
  61.9823015  91.7687254  72.6240175  63.1832343  93.2817664  71.4930315
  63.2033452  94.1005923  70.8860245  64.5316527  92.8280428  71.9120006
  64.5298156  91.7462754  72.0388291  65.5954670  93.0933475  70.8165065
  65.4572454  94.1468876  70.5760137  67.0182372  92.8129053  71.3039418
  67.7238612  93.0136258  70.4984313  67.2440299  93.4565681  72.1543716
  67.0996172  91.7696010  71.6064443  65.4040479  92.2185284  69.5490132
  66.1813681  92.4546105  68.8225609  65.4693435  91.1647753  69.8201928
  64.4259100  92.4207419  69.1102241  64.8627354  93.4313492  73.2253581
  65.3855225  92.7091635  74.0836839  64.6313706  94.7897075  73.5053543
  64.1612382  95.7712723  72.5492369  63.0727838  95.8352097  72.5422801
  64.4720406  95.5218468  71.5338446  64.7980341  97.0790779  73.0262264
  64.1941134  97.9396874  72.7387830  65.7856038  97.2207022  72.5853245
  64.8851984  96.9515936  74.5355139  63.9965854  97.3532207  75.0219758
  65.7405280  97.4971018  74.9326902  65.0274881  95.3741621  74.7875178
  66.0347366  95.0441954  75.0404870  64.2856354  94.8990114  76.0546448
  64.7733462  95.0722820  77.1637751  63.0561556  94.4235078  75.7284256
  62.6177411  94.5116576  74.8128163  62.2615168  93.7222688  76.7407342
  62.2341743  94.2342487  77.7039078  60.8302469  93.6695249  76.1491282
  60.5728639  94.6402686  75.7267469  60.7993612  92.9486424  75.3324399
  59.7838793  93.2772090  77.2323465  58.9442194  92.7749450  76.7520712
  60.2333382  92.5606909  77.9201653  59.2584384  94.4808776  78.0331255
  58.0817248  94.9171448  77.7361648  59.9258737  94.9226111  78.9636686
  62.8972342  92.3360349  77.1407686  62.7096823  91.9687172  78.2894111
  63.6390910  91.5975632  76.2990404  63.7705921  91.8512424  75.3197934
  64.3233128  90.3873236  76.6633800  63.6914616  89.8056959  77.3342081
  64.6020323  89.5670172  75.4011377  65.2092502  90.1139271  74.6795466
  65.5997765  88.4217144  75.5401673  65.7112212  87.9183834  74.5798318
  66.5653341  88.8151833  75.8579019  65.2356331  87.7107969  76.2826685
  63.1952802  89.3038712  74.7558671  62.6781046  90.2602407  74.6693693
  63.3508455  88.9343056  73.7414391  62.2891060  88.3505666  75.4617457
  61.3529058  88.2618807  74.9104819  62.7665789  87.3736685  75.5258982
  62.0841728  88.7196728  76.4669744  65.6397565  90.7039983  77.4214517
  65.8613968  90.1169143  78.4984735  66.3527407  91.7656827  76.9806500
  66.1708873  92.3044782  76.1338629  67.4984095  92.1897128  77.7958399
  68.1099012  91.2863556  77.8172753  68.1369127  93.3940102  77.1790905
  67.4218982  94.2165969  77.1573058  68.9767616  93.7166818  77.7943945
  68.6317420  93.0984958  75.7421714  68.9790912  92.0663662  75.6855831
  67.7961214  93.1920608  75.0481664  69.7924273  94.0653834  75.2940418
  70.1576661  95.0140804  76.0480201  70.4568672  93.8193875  74.2626901
  67.2280624  92.5992075  79.2633563  67.7916998  92.0868595  80.2660319
  66.1823651  93.3982004  79.4160254  65.6776784  93.8283734  78.6412482
  65.6442686  93.7435690  80.7739287  66.4659852  94.0643571  81.4129319
  64.6564721  94.9483393  80.6719218  64.2727924  95.1889736  81.6630520
  65.1788979  95.8139565  80.2642156  63.8267574  94.6843256  80.0165864
  65.0258241  92.4734462  81.4887259  64.9810716  92.4247550  82.6897566
  64.4184262  91.5112322  80.7597531  64.2630912  91.5685003  79.7530764
  63.9179400  90.2611185  81.3929688  63.2505033  90.4780194  82.2276014
  63.1189725  89.4664058  80.2739000  62.2082448  90.0090793  80.0191105
  63.7206265  89.4062731  79.3669256  62.7637811  88.0616539  80.7463628
  63.7096417  87.5791072  80.9882118  61.8334106  88.1246902  81.9685356
  61.5901386  87.1122307  82.2925736  62.3336961  88.6539301  82.7781487
  60.9173658  88.6512009  81.7021063  62.0061311  87.2152202  79.6253422
  61.7760847  86.2225366  80.0137303  61.0809106  87.7215726  79.3504590
  62.6440617  87.1226464  78.7464134  65.0642983  89.4490644  82.0193314
  65.0189108  89.1234727  83.2323793  66.0682369  89.0735323  81.2711875
  66.1675839  89.3359564  80.2900183  67.2075189  88.1923995  81.8004821
  66.8629032  87.3460521  82.3946241  67.9298304  87.6594557  80.5459517
  68.4199413  88.5274685  80.1033739  69.0165720  86.6184440  80.8397187
  69.4749214  86.2969430  79.9047753  69.7776314  87.0588586  81.4846501
  68.5705636  85.7593699  81.3406318  66.9279429  87.0331051  79.6016008
  67.4445776  86.6595699  78.7181283  66.4226526  86.2075963  80.1023162
  66.1933150  87.7806294  79.3031410  68.0892930  88.9791926  82.7745093
  68.5327251  88.3807470  83.7574878  68.2022300  90.2904121  82.8012602
  67.7916904  90.8949513  82.0892114  68.8945706  91.0001427  83.8070580
  69.9063773  90.6334295  83.9862033  68.8947103  92.4625990  83.2688866
  69.4114490  93.1108966  83.9765407  69.4056101  92.4962212  82.3061737
  67.8681437  92.8048001  83.1465849  68.1847821  90.8410488  85.2447286
  68.9311488  90.7028444  86.2256823  66.8348948  90.8226849  85.2972477
  66.2269777  90.9877902  84.4950794  66.1413108  90.5605371  86.5292904
  66.6676304  91.1622613  87.2711222  64.6817325  90.8585350  86.2151353
  64.0760704  90.6844360  87.1047700  64.5811322  91.8986315  85.9063644
  64.3406206  90.2055119  85.4110501  66.1478402  89.1279584  87.1459524
  66.1096518  89.1148382  88.3963944  66.3616732  88.0291068  86.3544257
  66.4012041  88.0576688  85.3349353  66.5553731  86.6895323  86.9352251
  65.8847273  86.6266304  87.7930097  66.1119914  85.5405175  85.9220728
  65.1256332  85.7519156  85.5065015  67.0258347  85.4644718  84.7106517
  66.6849030  84.6679294  84.0482108  67.0037161  86.4147791  84.1778218
  68.0439336  85.2553672  85.0369745  66.0738501  84.2484448  86.7119755
  65.7733371  83.4312687  86.0562865  67.0639058  84.0429981  87.1203422
  65.3575475  84.3417777  87.5277112  67.9782247  86.4663848  87.5451280
  68.1010702  85.9297589  88.6392250  68.9682250  87.0532005  86.9272066
  68.8838210  87.5885267  86.0628869  70.3830297  86.9596765  87.5059823
  70.3988230  85.9459471  87.9086331  71.4990219  87.1153272  86.5028327
  72.3450667  86.7919040  87.1098739  71.3636893  86.2088675  85.2306301
  72.2076546  86.3880684  84.5644019  71.3519076  85.1608412  85.5295819
  70.4353587  86.4475945  84.7105697  71.7790765  88.6030996  85.9891875
  72.5995183  88.5915850  85.2728393  70.8831698  88.9955009  85.5093150
  72.0438133  89.2360027  86.8353084  70.6475212  88.0201230  88.5906738
  71.4442080  87.7374948  89.4972933  69.8754721  89.0833698  88.6694472
  69.2758144  89.3768756  87.8986152  69.7722594  89.9517378  89.8146785
  70.8131468  90.1143587  90.0961271  69.0462360  91.2796924  89.4515961
  69.5552809  91.7305000  88.5995313  68.0323755  91.0428301  89.1289322
  68.9716139  92.2988865  90.5591297  68.8277104  91.7757286  91.5037112
  69.9300147  92.8146363  90.6226221  67.8143186  93.3887738  90.3975058
  67.5910325  93.6784660  89.1916596  67.2519054  93.8210324  91.3810901
  69.0708402  89.3789338  90.9923191  69.5985212  89.3238695  92.1384785
  67.8571106  88.8779936  90.7088296  67.4260831  88.8681035  89.7850018
  66.9994016  88.2488732  91.8707704  67.0703027  88.8847319  92.7529628
  65.5251520  88.1576106  91.3552044  65.1807023  89.1605061  91.1027785
  65.5124611  87.5757652  90.4332760  64.5638402  87.5506077  92.3155449
  63.5725238  87.5575570  91.8623327  64.8397514  86.5071200  92.4648360
  64.4754308  88.2345180  93.6933936  65.4766135  88.2663940  94.1228093
  64.1594822  89.2666854  93.5416843  63.5682808  87.6142085  94.6819207
  62.6396506  88.0302590  94.7613927  63.8189663  86.5496247  95.5048477
  65.0427731  86.0176437  95.5119132  65.7695927  86.4046865  94.9107668
  65.2496273  85.2234811  96.1183671  62.8655109  85.9752524  96.1393140
  61.9086494  86.3101386  96.0335580  63.0645097  85.1820770  96.7500472
  67.5123288  86.8964680  92.3399739  67.3283630  86.6268356  93.5504759
  68.0239892  86.0968791  91.4582797  68.1232366  86.3081671  90.4646571
  68.5010381  84.8105268  91.8620322  68.5404366  84.7052122  92.9455153
  67.4856089  83.8007282  91.2675660  67.5050943  83.9415046  90.1865525
  67.8850903  82.8066783  91.4668490  66.0374601  83.7662945  91.6670974
  65.6453252  83.8817921  93.0321566  66.3808513  84.0573328  93.8039697
  64.2513025  83.7590213  93.3626148  63.9627944  83.8088505  94.4023637
  63.2559135  83.5786391  92.4072077  61.9977902  83.5853683  92.7843409
  61.4434599  83.1868649  92.0813681  63.6910291  83.5315859  91.0538492
  62.9568014  83.5028704  90.2633915  65.0193616  83.5219878  90.7352259
  65.2985772  83.3152569  89.7125211  70.0043298  84.5583748  91.4655818
  70.7355735  84.0794538  92.2966541  70.4113225  84.8847260  90.2623299
  69.8465798  85.4792351  89.6550953  71.6900895  84.4721824  89.6066197
  72.2758071  85.3747142  89.4313729  72.2458792  83.8657487  90.3223889
  71.6346425  83.6836433  88.2701818  70.5699244  83.4925396  87.7697508
  72.7993071  83.2492232  87.8010068  74.1248484  83.4019230  88.3663761
  74.3728093  82.5665742  89.0218095  74.1955430  84.3088329  88.9664470
  75.0728219  83.4611529  87.1562509  76.1050776  83.2375890  87.4291740
  75.0735566  84.4412188  86.6793060  74.4674726  82.3903032  86.2712610
  74.7804637  81.3896310  86.5668431  74.7485824  82.5163855  85.2268812
  72.9421608  82.6165118  86.4986724  72.5879348  83.2594738  85.6920847
  71.9584529  81.3529346  86.2850621  71.8971726  80.4070911  87.1101003
  71.3096143  81.2357293  85.1041588  71.5809178  81.7036603  84.2395795
  70.1152911  80.3798948  85.0099253  69.4844633  80.3666158  85.8987436
  69.1844788  80.9395165  83.9090731  69.7716714  81.1143501  83.0070958
  68.0852245  79.9321888  83.5127845  67.4553609  80.3674275  82.7365221
  68.5470894  79.0195346  83.1354938  67.4753486  79.6978729  84.3852101
  68.5903015  82.2632800  84.3858316  67.9328385  82.6663698  83.6149276
  68.0194698  82.0976867  85.2991202  69.3941402  82.9723176  84.5829790
  70.6344412  78.9595507  84.8161529  71.5615158  78.7710362  84.0267680
  70.1929888  77.8574655  85.5046572  69.6115507  77.9359794  86.3386423
  70.4829023  76.4837866  85.1536360  71.4124495  76.6298480  84.6047267
  70.6720732  75.5753926  86.3213761  69.6987608  75.3377440  86.7507848
  71.1062811  74.6368733  85.9763973  71.5683257  76.1734723  87.4089915
  71.0607586  76.9267329  88.2570113  72.7928105  75.8340795  87.2798549
  69.4312813  75.7642514  84.2271202  69.8005890  74.8100992  83.5824621
  68.1863212  76.2456437  84.1793441  67.9365348  77.1128917  84.6554535
  67.0381417  75.6528233  83.4821516  67.4050851  74.8595973  82.8308398
  66.0403589  75.0484296  84.4307873  65.8773426  75.8439596  85.1586846
  64.6689007  74.7474047  83.8676958  64.0420431  74.3159868  84.6488016
  64.2149431  75.6693399  83.5060620  64.7617238  74.0403513  83.0433367
  66.6230318  73.7618886  85.1228941  65.8792797  73.3475503  85.8030101
  66.8725244  73.0216533  84.3622193  67.5213085  74.0243999  85.6826735
  66.3168453  76.8053394  82.6954831  65.6432309  77.6104939  83.3638743
  66.3852153  76.7857964  81.3612304  67.0357946  76.2168228  80.8192236
  65.5077664  77.5993104  80.5909307  65.0985390  78.3801265  81.2329137
  66.2318248  78.2659432  79.4754965  66.9963882  78.9170894  79.9008680
  66.7492711  77.5025747  78.8954198  65.3359477  79.1269994  78.4841975
  64.6068494  78.4509002  78.0387857  64.4769386  80.2446535  79.2320438
  63.8869699  80.7986827  78.5020774  63.8111513  79.7703131  79.9529903
  65.1456795  80.9301015  79.7526125  66.1902548  79.7134670  77.3578649
  65.5583090  80.2998452  76.6901268  66.9618869  80.3546631  77.7830851
  66.6586944  78.9039383  76.7970888  64.3373092  76.7016300  80.0199322
  64.5966730  75.7806265  79.2758588  63.1053437  77.1386103  80.2093330
  62.9013035  77.9769153  80.7541340  61.8822692  76.4888924  79.6696029
  62.2440607  75.6423384  79.0861032  60.9698508  75.7361927  80.6257269
  60.4605212  76.4433986  81.2801671  59.8976958  74.9686955  79.8125592
  59.2409627  74.4280091  80.4948626  59.3089433  75.6762660  79.2269965
  60.3854118  74.2621602  79.1418887  61.8051295  74.7790434  81.5562310
  61.1320568  74.2511690  82.2319883  62.3451557  74.0575151  80.9448558
  62.5158346  75.3664392  82.1383701  61.1539818  77.4894695  78.7997673
  60.6795920  78.4932246  79.2896144  61.0958569  77.1500775  77.4755911
  61.4680520  76.2816817  77.0900910  60.4685222  78.0500016  76.4740604
  60.3956385  79.0656444  76.8630473  61.3856564  78.0383347  75.2007802
  61.6055746  77.0088746  74.9166502  60.8555019  78.4926665  74.3636274
  62.6633651  78.7753543  75.4453595  62.7654099  79.7616179  76.1515070
  63.7300349  78.2884003  74.8042053  64.6371614  78.7431536  74.9042543
  63.6370965  77.4614276  74.2130905  59.0282727  77.6512184  76.1727249
  58.8225485  76.9809370  75.1547285  58.0682248  78.0346244  76.9732197
  58.1964212  78.6500718  77.7764825  56.6281213  77.5615926  76.7437323
  56.7327995  76.5511289  76.3495247  55.8110656  77.5939035  78.1031984
  56.4378073  77.1455802  78.8737116  55.6676844  78.6398117  78.3763486
  54.4391110  76.9064073  78.1637462  54.3489883  75.7186782  77.8816446
  53.4463387  77.6831486  78.4458169  52.4951912  77.3151184  78.4445109
  53.6138464  78.6638222  78.6702853  55.8488073  78.3722514  75.7287031
  54.7754348  77.9080552  75.3226037  56.3042153  79.6017180  75.4456089
  57.1946095  79.9460755  75.8056484  55.6101905  80.5918815  74.6076583
  54.7465534  80.9186749  75.1880841  56.5285135  81.7625089  74.3022827
  56.0014315  82.4861710  73.6822699  56.8345321  82.2376097  75.2346612
  57.4112359  81.4043869  73.7725349  55.0658522  80.0087331  73.2678511
  55.5399092  79.0350801  72.6926295  53.9494486  80.5860887  72.8410715
  53.4124247  81.2174509  73.4352977  53.3502675  80.4178823  71.5308116
  54.0421802  80.7498615  70.7584098  53.1466807  79.3633494  71.3454853
  52.0419689  81.2295500  71.4557655  51.5500392  81.8322295  72.4289295
  51.4649908  81.2876076  70.2483286  51.9742762  81.1581398  69.3744989
  49.9955071  81.5509277  70.0670056  49.4263187  81.1264164  70.8939647
  49.8339767  83.1003963  70.0221564  48.7794681  83.3253349  70.1803427
  50.3786042  83.5113808  70.8724553  50.2656107  83.8300860  68.8306621
  51.3507537  83.8199964  68.7300815  49.8562103  83.3844856  67.9227578
  49.7349064  85.2655064  69.0397051  48.7331373  85.2086120  69.4641998
  50.3657498  85.7669185  69.7747980  49.6841673  86.0962763  67.8117059
  50.4711905  86.7306392  67.6720283  48.7665532  86.1238187  66.8882401
  47.6095543  85.4737866  67.0325972  47.4272357  84.9403508  67.8826235
  46.9077907  85.5118640  66.2942715  48.8504044  86.8765714  65.8503062
  49.6601874  87.4852619  65.7260862  48.1074179  86.8657638  65.1520421
  49.4211621  80.8687951  68.8454469  50.1737553  80.7670612  67.8713620
  48.0956305  80.5310425  68.8464844  47.1855391  80.6485542  70.0042819
  47.4061159  81.5384659  70.5950577  47.2759757  79.7921729  70.6717021
  45.7738317  80.7265207  69.3705211  45.4769324  81.7416523  69.1072190
  44.9925998  80.3225106  70.0128664  46.0642922  79.8426669  68.1435617
  45.2834344  79.9470022  67.3893977  46.1046712  78.7897615  68.4176441
  47.3926940  80.3189364  67.6185452  47.9150724  79.6188528  66.9665537
  47.3523059  81.4118677  66.5864825  47.0909861  82.6142751  66.8932743
  47.4582995  81.0324599  65.3367991  47.8881955  80.1535201  65.0493775
  46.9790613  81.8196612  64.2590228  45.9025565  81.9479538  64.3720223
  47.4278566  82.8107225  64.3239941  47.2483920  81.2685849  62.9281692
  47.8911730  80.2266703  62.8759039  46.6067622  81.7815167  61.8452770
  46.0486931  82.6314166  61.9335469  46.5823517  81.2922573  60.5114784
  47.5636106  81.4517848  60.0656102  46.4157411  80.2152370  60.5391995
  45.5238939  81.9249483  59.6006366  44.9851191  82.9680627  59.9793282
  45.2528404  81.3428505  58.4549802  45.8146639  80.5946657  58.0512477
  44.0608190  81.7423769  57.6235875  43.1413710  81.5022199  58.1571324
  44.0665721  82.8218559  57.4666189  44.0795497  81.0242779  56.2766733
  44.9592739  80.1944679  56.0673555  43.0923131  81.2224988  55.3699205
  42.2096089  81.6931204  55.5662124  43.2505693  80.7491953  53.9992545
  43.4149158  79.6736667  53.9378122  41.9268749  81.2174565  53.3290439
  41.9236331  80.9183834  52.2816291  41.0791683  80.7605740  53.8402915
  41.8487307  82.3026794  53.3962390  44.5084581  81.3520636  53.2943171
  44.6744777  82.5759282  53.2510222  45.2834989  80.4754715  52.7040488
  45.0463530  79.5064282  52.4930076  46.6385803  80.9302336  52.3023808
  47.0003276  81.3876174  53.2229069  47.4841167  79.7747204  51.8626567
  46.9544444  79.4414163  50.9709438  48.9040125  80.0162983  51.3048086
  49.3593940  79.0608683  51.0422873  48.8431279  80.6465635  50.4175893
  49.5126826  80.5117767  52.0617907  47.5385737  78.8386620  52.8714977
  48.0907506  78.0816431  52.5852972  46.7432469  82.0064690  51.2932177
  47.6131041  82.8380880  51.4035699  45.7508847  82.1391924  50.3433277
  45.0307208  81.4275169  50.2172055  45.5891748  83.2653831  49.4204139
  46.5343801  83.5082354  48.9349341  44.4924397  82.7708105  48.4250680
  44.2948813  83.5466477  47.6863758  44.8395031  81.8689775  47.9207605
  43.5763902  82.5508342  48.9732816  45.2425397  84.6038276  50.0741050
  45.3426225  85.6170470  49.4470665  44.6142406  84.5675486  51.2462844
  44.6224598  83.7326988  51.8314138  43.8394379  85.6774090  51.8600434
  43.7556172  86.5257102  51.1804605  42.4285673  85.0774311  52.1862614
  42.5804056  84.2689917  52.8999559  41.8605685  85.8537303  52.6999962
  41.5589208  84.5455653  51.0999603  41.9628010  83.5879831  50.7703061
  40.5696972  84.3486257  51.5124992  41.4015942  85.4555706  49.8729989
  41.2740259  84.9130070  48.7727107  41.3873937  86.7324954  50.0558750
  44.5246313  86.2493479  53.0817445  44.1840217  87.3111165  53.5740827
  45.5641860  85.5223267  53.5950064  45.9538258  84.6796619  53.1715641
  46.2006625  85.9472684  54.8520968  45.5333947  86.2588405  55.6546782
  46.9109343  84.7054654  55.4299804  46.1900811  83.8873788  55.4561413
  47.6970422  84.4138887  54.7339212  47.5551489  84.8373662  56.8700818
  48.3302298  85.6048002  56.8394841  46.4244782  85.2169545  57.9020141
  46.8575616  85.3106259  58.8979146  45.9709594  86.1656505  57.6121279
  45.6616368  84.4373639  57.9092795  48.1758034  83.4993942  57.3051710
  48.6146633  83.6080737  58.2976960  47.4026194  82.7309418  57.3327083
  48.9503860  83.2105897  56.5954931  47.0032281  87.2594322  54.5824460
  47.8934070  87.1707414  53.7062686  46.8477578  88.3796999  55.2775416
  46.0336860  88.5489686  55.8698655  47.8168112  89.5089776  55.2839856
  48.0036388  89.9008590  54.2842128  47.2005420  90.6394695  56.1319045
  47.8841365  91.4878542  56.1598161  46.2535447  90.9508862  55.6897983
  47.0259822  90.2798204  57.1448914  49.1734999  89.0231880  55.7860592
  49.3578864  88.1160838  56.6047059  50.1928694  89.8548435  55.4156038
  50.0957337  90.6860743  54.8337616  51.5822033  89.5469798  55.8865436
  51.7341763  88.5060260  55.6030187  52.6497591  90.4176628  55.1996784
  52.2303559  91.3909746  54.9443058  53.4800845  90.5969680  55.8829255
  53.1500499  89.7210739  53.9450178  52.5087342  88.7679623  53.4393467
  54.0720595  90.2507122  53.2631497  51.7527434  89.6664273  57.4241432
  52.5084342  88.9629028  58.0876241  51.0837203  90.7320243  57.9394472
  50.5083869  91.3599331  57.3772708  51.1266098  91.0751119  59.3401959
  52.1734982  91.1508828  59.6323698  50.3818968  92.4358449  59.5388497
  49.4178235  92.4104160  59.0309527  50.1803457  92.5985183  60.5972204
  51.2324049  93.5763888  58.9880960  50.7883544  94.5273336  59.2852654
  52.2239200  93.5324213  59.4396992  51.3828908  93.5478580  57.4077649
  50.3503230  93.7545538  56.7677684  52.4040279  93.7499968  56.8018645
  50.4958653  89.9969408  60.2475115  50.9394552  89.8520616  61.3756973
  49.4642045  89.2877360  59.8135116  49.0040073  89.4379222  58.9160422
  48.8823950  88.1839800  60.6312518  48.9898755  88.3999812  61.6947688
  47.4193240  88.1193421  60.2620961  47.3499227  87.7251276  59.2481474
  46.9431387  87.3937184  60.9207859  46.6159868  89.3821227  60.3168431
  47.1231222  90.1102461  59.6840146  45.2220941  89.0826785  59.8246049
  44.6215750  89.9906915  59.8577582  45.2682023  88.7152036  58.8001431
  44.7663699  88.3239766  60.4618891  46.5327452  90.0246066  61.7459867
  45.9334266  90.9348274  61.7030174  46.0705722  89.3194166  62.4359675
  47.5365184  90.2676727  62.0949717  49.6302981  86.8705732  60.5560602
  49.4745749  86.0981513  61.4857518  50.5007923  86.6190538  59.5212431
  50.5428049  87.1814597  58.6710263  51.4521908  85.5112478  59.5494791
  51.0238702  84.6065398  59.9781868  51.8943935  85.2654174  58.0238815
  51.0483261  84.8057915  57.5133579  52.0461052  86.2438396  57.5704593
  53.1183202  84.4289605  57.7029880  54.4165024  84.7196209  57.9026025
  54.7623948  85.6858004  58.2407971  55.2516816  83.6738853  57.6381998
  56.2672167  83.6604187  57.7403436  54.4423515  82.6282392  57.1997093
  54.7714233  81.2974006  56.8057659  55.8011840  80.9793144  56.7465590
  53.7315554  80.4134404  56.4970416  53.9588780  79.3931697  56.2255533
  52.3621262  80.8538734  56.5403177  51.5597724  80.1714664  56.3068025
  52.0915228  82.1686571  56.8882666  51.0665868  82.5099119  56.8649873
  53.1029738  83.0822185  57.2737643  52.6532105  85.9160218  60.3968799
  53.1243197  85.1878355  61.2911836  53.2639671  87.0361838  60.0722632
  52.8868333  87.6821648  59.3785607  54.5246549  87.4915167  60.6457415
  55.2710196  86.7076092  60.5198576  55.0350149  88.7094472  59.8934253
  54.1734823  89.3090716  59.5991973  55.6206052  89.3120987  60.5870483
  55.9162804  88.4523383  58.6050915  55.2116044  87.9085086  57.9772291
  56.4645762  89.7939289  57.9831511  57.0633294  89.5680345  57.1020895
  55.6282221  90.4318647  57.7005987  57.0823185  90.3102497  58.7185615
  57.1733416  87.6597138  58.8149001  57.6957084  87.5475362  57.8643503
  57.8180418  88.1809376  59.5222532  56.9214636  86.6759416  59.2099943
  54.4194331  87.7039677  62.1854071  55.4818153  87.5612765  62.8046092
  53.2606410  87.9299729  62.8027228  52.3855287  88.0431691  62.2910795
  53.0816415  88.0454709  64.3040997  53.9825711  88.5153194  64.7024287
  51.8529636  88.9430927  64.6435201  51.9292659  89.8789067  64.0902389
  50.9434375  88.4458172  64.3058453  51.7314826  89.2466805  66.1117454
  52.2562292  90.3054392  66.5694978  51.0901523  88.5290010  66.8804580
  52.9423060  86.6803165  64.9673937  53.1747925  86.4553081  66.1361809
  52.5033525  85.6958124  64.1884746  52.2345234  85.8486142  63.2159362
  52.3513987  84.2940120  64.6094493  51.8669330  84.2687216  65.5851163
  51.3831627  83.4882912  63.7028324  51.6854466  83.6336152  62.6664775
  51.4357070  81.9475187  64.0798077  50.7525484  81.3926812  63.4362676
  52.4508497  81.5734582  63.9386792  51.1414897  81.8173030  65.1207085
  49.9547851  83.9721354  63.9209191  49.2769375  83.4043989  63.2833284
  49.6767764  83.8270650  64.9643900  49.8872289  85.0300937  63.6707917
  53.7733131  83.6459629  64.7576347  54.1185633  83.1425360  65.8102242
  54.5788259  83.7676104  63.6861380  54.3273575  84.2899853  62.8480764
  55.9079781  83.1527335  63.6302047  55.8136125  82.1318693  64.0019318
  56.4477065  83.0460412  62.1435738  56.4068308  84.0884903  61.8265908
  57.9217746  82.5027494  62.0415440  58.2219820  82.4579276  60.9943082
  58.5934210  83.1694390  62.5832241  57.9726750  81.5046220  62.4767682
  55.5786125  82.2154424  61.1795640  56.0368274  82.2074040  60.1912054
  55.4992439  81.1936823  61.5507524  54.5844878  82.6574979  61.1150426
  56.8971888  83.8887401  64.5498174  57.7803522  83.2720046  65.1036288
  56.7973308  85.2295729  64.7831685  56.1486209  85.8173405  64.2591316
  57.5876367  86.0151510  65.8005785  58.6443518  85.8348055  65.6018010
  57.3299749  87.5259519  65.6645898  57.3986464  87.8214552  64.6171357
  56.3187633  87.7620345  65.9962014  58.3619385  88.3214530  66.5059429
  58.0634656  88.2562690  67.5523014  59.3259060  87.8215776  66.4190791
  58.5658688  89.8234022  66.1570429  59.3627983  90.5075430  66.8440664
  57.9552138  90.3740643  65.2167155  57.2901679  85.5457368  67.2075226
  58.2322798  85.2966129  67.9653640  56.0030571  85.2779782  67.5606573
  55.2087546  85.3464533  66.9244563  55.6640794  84.8646622  68.9104700
  56.1566293  85.5307696  69.6168142  54.1668716  84.9631234  69.1432376
  53.7894836  84.1704853  68.4970973  53.7162609  84.8302750  70.6131871
  52.6310028  84.9139085  70.6699474  54.0264599  83.8615726  71.0025941
  54.1737661  85.6229445  71.2063636  53.7193266  86.2585770  68.9184391
  53.5205609  86.3751093  67.9667491  56.1530405  83.4326280  69.1472377
  56.6506125  83.1525599  70.2208718  55.9785312  82.5695167  68.1251788
  55.6742908  82.8444895  67.1926440  56.2193907  81.1478388  68.2838361
  56.0120318  80.8932318  69.3229062  55.2764443  80.4113756  67.2884848
  55.2897592  80.9314241  66.3296938  55.6571806  79.4062136  67.1102982
  53.8365012  80.3220957  67.7923833  53.4586412  79.4579936  68.6231015
  52.9462389  81.1521958  67.2765572  51.9661795  81.0859150  67.5542539
  53.2378079  81.8582828  66.6008059  57.6820056  80.6983801  68.0781377
  58.0128657  79.7185806  68.7290992  58.5002398  81.5301069  67.3797867
  58.2537892  82.4762969  67.0873656  59.8351479  81.0928309  66.9954899
  60.0847203  80.2036946  67.5753897  59.8632159  80.7025647  65.5286111
  59.1914786  79.8523569  65.4142240  59.4267618  81.5305602  64.9712099
  61.1976268  80.3268179  64.8144300  61.8024886  81.2316834  64.7525410
  62.0440847  79.3222621  65.6039351  62.9580259  79.1041425  65.0515210
  62.2988365  79.7453871  66.5747740  61.4773173  78.4015259  65.7466627
  60.9014103  79.8280773  63.4346236  61.8346051  79.5656513  62.9350229
  60.2623229  78.9469516  63.4955050  60.3938908  80.6064428  62.8673450
  60.9143964  82.1555548  67.3478790  61.8848133  81.9552467  68.0681338
  60.7667511  83.3358541  66.7100754  59.9624412  83.5889275  66.1362936
  61.8051889  84.3656827  66.8161312  62.7533954  83.8723384  66.6006793
  61.6484819  85.5019162  65.7037899  60.5837936  85.7335937  65.7491933
  62.4184092  86.7215137  65.9737202  62.2549081  87.4399156  65.1703575
  62.0938086  87.1551314  66.9205796  63.4789666  86.4768930  66.0316815
  61.9990887  85.0690352  64.4287342  61.8815541  85.8035159  63.7906402
  61.9706334  84.9262583  68.2710986  63.0797438  85.1114918  68.7529580
  60.8240049  85.0516256  69.0101440  59.8827344  85.0895858  68.6178144
  60.8924602  85.1413942  70.4597274  61.3787856  86.0875092  70.6939360
  59.8654151  85.2136455  70.8197047  61.5877957  84.0574217  71.3156545
  62.3899243  84.4440509  72.1427995  61.3409008  82.8142329  71.0048542
  60.6754632  82.5626366  70.2743326  61.9974830  81.5649850  71.6728431
  61.7325003  81.4651088  72.7253576  61.4440713  80.2203706  71.0611084
  61.4465426  80.4692456  70.0005649  62.3449273  79.0440689  71.3631276
  61.9237803  78.1402573  70.9219328  63.3339399  79.2249129  70.9417639
  62.4273556  78.9160228  72.4422817  59.9545871  79.8184909  71.3550358
  59.7300559  78.8715961  70.8640915  59.8125488  79.7137551  72.4301305
  59.2877980  80.5916438  70.9737627  63.5091601  81.7702579  71.5923802
  64.2538692  81.6352836  72.5013085  63.9029736  82.1700407  70.3437863
  63.2367347  82.3061515  69.5830900  65.2655123  82.4459028  69.9477792
  65.8745891  81.5800766  70.2110732  65.4020553  82.5438397  68.4206304
  65.4583657  81.5329233  68.0171873  64.4928003  82.9950305  68.0246721
  66.6071246  83.3432301  67.8956321  67.9131053  82.8780539  68.3012638
  67.9942976  81.8839478  68.7173250  69.0892622  83.6495210  68.1839172
  70.0565135  83.2747518  68.4838644  68.9189677  84.9238189  67.6560054
  69.7852378  85.5644068  67.5774121  67.6583311  85.4309298  67.2122378
  67.5919521  86.3791297  66.7000615  66.4990360  84.6589815  67.4620699
  65.5219331  85.0962917  67.3149186  65.9355937  83.5456228  70.7750516
  67.0414005  83.2546168  71.2401572  65.3239302  84.7348134  70.8305956
  64.4303326  84.9174575  70.3739179  65.8738602  85.9316821  71.5651393
  66.8469106  86.1502138  71.1249386  64.9511749  87.1651465  71.3883917
  63.9500691  86.9164727  71.7398781  65.3156864  87.9784839  72.0147645
  64.8710467  87.6538681  69.8939624  65.8448672  88.0084857  69.5553385
  64.5845242  86.8317791  69.2368143  63.8319474  88.7866100  69.8256297
  62.8771375  88.4357147  70.2195589  64.1493520  89.6186190  70.4535216
  63.6666164  89.2312991  68.4828949  64.4503138  89.0574078  67.8527026
  62.6367680  89.8313294  67.9646451  61.4575982  89.8799982  68.5656056
  61.3288754  89.4335858  69.4747795  60.6774180  90.3626230  68.1205599
  62.7680087  90.3338611  66.7795735  63.6582024  90.2512142  66.2876091
  61.9830076  90.8124945  66.3387505  66.0788900  85.6544022  73.0126951
  67.1610619  86.0211270  73.5586258  65.1696960  84.9577419  73.6848908
  64.3377647  84.5649711  73.2451810  65.2574359  84.6688039  75.1518673
  65.5006968  85.6274914  75.6099768  63.9638037  84.3248686  75.9683978
  63.2358219  85.1052702  75.7483978  63.2745210  83.0367397  75.5921853
  62.3928119  82.8988534  76.2193172  62.9717106  83.0784970  74.5450310
  63.9591529  82.2012376  75.7383090  64.3804735  84.2507082  77.4680729
  63.5087984  84.0126946  78.0769055  65.1361402  83.4755615  77.5979406
  64.7894385  85.2130638  77.7789866  66.3166021  83.5902001  75.3139509
  67.1376385  83.6892027  76.1655262  66.2970780  82.4973033  74.4908569
  65.5857121  82.3295733  73.7791212  67.3575686  81.4289614  74.5817298
  67.3196343  80.9489295  75.5590015  67.1092638  80.3483535  73.4706470
  67.1638806  80.7953440  72.4781114  68.1200253  79.1942674  73.5262349
  67.8978857  78.4782430  72.7344948  69.1269454  79.5862418  73.3881453
  68.0518348  78.6969099  74.4937906  65.9132867  79.8005641  73.8544973
  65.1774784  80.3302865  73.4823767  68.7613721  82.0921526  74.3751747
  69.6677783  81.8342638  75.0853812  68.9063335  82.9953994  73.3403898
  68.1718843  83.2510746  72.6799666  70.1633942  83.6465908  73.1413273
  70.9107064  82.8646793  73.0143867  70.2740164  84.4186330  71.8270077
  70.4101019  83.7119646  71.0090695  69.3369604  84.9438505  71.6424189
  71.4371958  85.4391077  71.8125233  71.2506097  86.1750443  72.5959644
  72.3523142  84.9126117  72.0809876  71.6913776  86.1922972  70.5071725
  72.1481390  85.5367967  69.7660304  70.7545975  86.5529516  70.0801729
  72.6592792  87.4131664  70.8549181  72.1878556  88.0753858  71.5795108
  73.5800937  87.0476857  71.3095725  72.9486699  88.1187201  69.6548726
  73.5792516  88.9176322  69.8653848  73.4137261  87.4789716  68.9793050
  72.0633949  88.4758798  69.2400386  70.5676900  84.4397266  74.3859138
  71.6530523  84.3707710  74.9634507  69.6396313  85.3056217  74.9218435
  68.6630598  85.3664414  74.6356330  70.0404502  86.2248434  75.9860659
  70.9711712  86.6963679  75.6677694  69.0141855  87.3234356  76.1798230
  68.7703765  87.7434026  75.2034861  68.1010233  86.8758224  76.5722742
  69.4338287  88.4835162  77.1206705  68.5400712  88.9878401  77.4861249
  69.9458639  88.0703943  77.9900634  70.3223281  89.4821707  76.4599806
  70.5984073  89.4497267  75.2753930  70.8498811  90.4633221  77.1436330
  70.6596521  90.5494339  78.1413716  71.4525430  91.1419028  76.6779725
  70.3488489  85.4928851  77.3006555  71.2749184  85.8514623  78.0365111
  69.6544044  84.3839514  77.6101951  68.8369422  84.1032138  77.0676745
  69.9323162  83.4464809  78.7089587  70.0636022  84.0330671  79.6184968
  68.7251654  82.5398139  79.0200350  68.5114369  82.0999542  78.0458771
  69.0240963  81.4082318  80.0000388  68.1205096  80.8192565  80.1624986
  69.8050904  80.7686008  79.5901285  69.3600903  81.8277115  80.9479343
  67.4980389  83.2797160  79.4811889  66.6966445  82.5678455  79.6782685
  67.7267855  83.8300554  80.3945631  67.1806248  83.9782898  78.7066800
  71.3117194  82.7179355  78.5553454  72.1583208  82.5603238  79.4277703
  71.5459019  82.3465155  77.3098995  70.8703022  82.3715123  76.5457415
  72.9025214  81.8437508  76.9595415  73.0267885  80.9875629  77.6217201
  73.0573291  81.3221925  75.5675060  72.5854559  82.0073659  74.8628319
  74.1158514  81.2772232  75.3071576  72.4337161  79.9331048  75.4351619
  71.4976659  80.0170431  75.9868302  72.1316854  79.5354361  73.9704168
  71.6904708  78.5378695  73.9472689  71.4332841  80.2517808  73.5348712
  73.0572853  79.5351799  73.3952101  73.2841617  78.8446731  76.0442962
  72.7868780  77.8826092  75.9177375  74.2538375  78.8205672  75.5477948
  73.4247370  79.0449054  77.1067741  73.9929944  82.8897210  77.2326445
  75.0685560  82.5468953  77.7364405  73.7519314  84.1809163  76.9343007
  72.8433933  84.4865907  76.5849194  74.6764462  85.2650663  77.0549404
  75.6834852  84.8758867  76.9082667  74.3085118  86.2998016  75.9484090
  73.2360918  86.4921311  75.9665001  74.8057186  87.2476765  76.1521797
  74.7310884  85.7727916  74.5166290  74.2681304  84.8014717  74.3418817
  74.3452635  86.4520057  73.7558363  76.2092776  85.6489989  74.3608847
  76.5992654  85.0736533  75.2004615  76.4153851  85.0739617  73.4579086
  76.9618998  86.9417972  74.2814039  76.6474577  87.6080036  75.0852801
  78.0296708  86.7640040  74.4124342  76.7056368  87.5809735  72.9519012
  77.3399766  88.3964252  72.8308581  76.8818857  86.8902479  72.1953693
  75.7180256  87.9012568  72.9054689  74.7953266  85.8897049  78.4528756
  75.7126836  85.6327460  79.2437291  73.7779680  86.6890118  78.8056512
  73.0087649  86.9077197  78.1729158  73.6467694  87.3277196  80.0994892
  74.6257191  87.7030711  80.3969157  72.7139030  88.5919856  80.0058410
  72.6296104  89.0557601  80.9896287  73.1395089  89.3077737  79.3030719
  71.7237366  88.2900691  79.6619981  73.2920266  86.3437306  81.2108604
  73.7649887  86.5089520  82.3256191  72.6290273  85.2258011  80.9289202
  72.4016435  84.9610202  79.9703833  72.1502405  84.2565059  81.9075657
  71.7148972  84.7971910  82.7472356  71.3491358  83.6737973  81.4537697
  73.1971244  83.3017313  82.4410316  72.8814333  82.4007577  83.2408554
  74.4623990  83.4392470  81.9860246  74.6578949  84.1169919  81.2500432
  75.6628647  82.7680263  82.3677151  76.4839272  83.4737924  82.2420347
  75.5883105  82.5516798  83.4335430  76.0723496  81.4524603  81.6584424
  77.1596815  80.9414249  81.8503973  75.1484914  80.8162446  80.9575257
  74.3296554  81.2588966  80.5423447  75.2511679  79.4235584  80.7366403
  75.5423850  78.9022612  81.6492935  73.8210168  78.9850671  80.2662424
  73.0588992  79.3934806  80.9291410  73.6136502  79.3680573  79.2669572
  73.7748110  77.4706874  80.2742710  74.6552669  77.0877085  79.7598851
  73.8299830  77.1209108  81.3047768  72.2870288  76.7784844  79.4934885
  70.8685238  77.2319304  80.5221306  69.9565235  76.8305495  80.0804359
  70.9990760  76.8203853  81.5225288  70.7951207  78.3171123  80.5821477
  76.3839023  79.0040706  79.8081381  77.0855207  77.9917566  80.0566230
  76.5519122  79.7641985  78.7470349  75.9587841  80.5542541  78.4949846
  77.6812830  79.4905982  77.8090755  77.7970486  78.4395930  77.5459954
  77.3426006  80.2391565  76.5724684  76.4166717  79.8162269  76.1835533
  77.1231504  81.2647462  76.8686319  78.3283451  80.3081858  75.4118947
  79.2533917  80.7301410  75.8038549  78.5339717  78.9068883  74.7760428
  79.2407099  78.9823888  73.9498273  78.9255229  78.2196193  75.5277063
  77.5812929  78.5319397  74.4035983  77.6997994  81.1086831  74.2763840
  78.3963624  81.1640189  73.4417513  76.7816957  80.6194841  73.9519446
  77.4714017  82.1147593  74.6251225  79.0368001  79.7653353  78.4510891
  79.9762121  79.1992458  77.9815584  79.0908415  80.6149973  79.5147214
  78.2686694  81.0236648  79.9586510  80.3933940  81.0270764  80.1301683
  81.2156360  81.0525939  79.4153558  80.1714559  82.4389022  80.7324775
  79.7287671  83.0796693  79.9691742  79.4471821  82.3631218  81.5443258
  81.3986595  83.0873965  81.2480530  81.1422653  84.0969930  81.5707563
  81.7260702  82.5430775  82.1336129  82.5617615  83.1758511  80.2889396
  82.2716583  83.3952587  79.1033048  83.7083030  83.0482489  80.6677326
  80.7156958  80.0061491  81.2502261  81.8886498  79.7531546  81.4792986
  79.6949480  79.3713737  81.8938061  78.7245349  79.6395781  81.7332249
  79.8009603  78.2722158  82.8584920  80.7084388  78.4549730  83.4358082
  78.6527074  78.2954820  83.7798300  78.5028420  79.3432079  84.0401879
  77.7906045  77.9878970  83.1881931  78.5502843  77.5205497  85.0988849
  78.5934088  76.4553868  84.8716356  79.4292488  77.7543491  85.6997084
  77.2629699  77.7834401  85.9846887  77.3736049  77.2742854  86.9418360
  77.1822794  78.8491730  86.1972927  76.0242711  77.3223853  85.3274089
  76.1334237  76.4506530  84.8084514  74.8093261  77.8190291  85.2823752
  73.9153040  77.3481728  84.4985252  74.1364445  76.5642692  83.8844630
  72.9804415  77.7562318  84.4882466  74.4037791  78.8606102  85.9924597
  75.0531031  79.3310773  86.6251374  73.4437009  79.1936952  85.9078566
  80.0776823  76.8998019  82.2567572  80.6634325  76.0337419  82.8941770
  79.6180910  76.7671238  80.9940524  79.2216419  77.5345684  80.4518548
  79.6531844  75.4878453  80.2880593  79.5238078  75.6776997  79.2229626
  80.6426284  75.0494312  80.4167587  78.6008216  74.4526817  80.7299663
  78.6098929  73.3467232  80.1661568  77.8363788  74.6862246  81.7881230
  77.9335306  75.5417726  82.3357438  76.7802989  73.8040105  82.3215819
  76.6990981  72.9236467  81.6855822  77.1371132  73.3734325  83.7312220
  76.3985993  72.6177494  83.9975287  78.5981216  72.7188129  83.7979925
  78.8178706  72.4222009  84.8239130  78.6345689  71.8411944  83.1506596
  79.3383559  73.4457928  83.4638833  77.0256555  74.4177365  84.6847172
  77.2666562  74.0778204  85.5722284  75.3792969  74.5738757  82.3304324
  75.2142567  75.6838755  82.8168365  74.3589317  73.8103005  81.9486445
  74.4712369  72.8749401  81.5583514  72.9507792  74.2531174  82.0553547
  72.5999011  74.0932451  83.0736275  72.8952382  75.3247696  81.8626827
  72.0274985  73.5139808  81.0773267  72.5402446  72.7131480  80.3617267
  70.7004881  73.7619982  80.9580121  70.2638602  74.5822838  81.3784089
  69.7208028  72.8979587  80.2195642  70.2961316  72.3671534  79.4607355
  69.0867077  71.8110688  81.0610488  68.4704693  72.2667394  81.8361930
  68.4226264  71.2125872  80.4382977  70.1696363  70.8690307  81.7341620
  70.9345061  70.6447983  80.9901174  70.6573086  71.4280659  82.5329066
  69.6629088  69.5393492  82.3184292  68.9021937  69.7008124  83.0820136
  69.2148711  68.9089183  81.5500300  70.8624148  68.9329945  82.8775831
  71.4663300  68.4662715  82.2010794  71.2888767  68.8953313  84.1323293
  70.5724039  69.2301306  85.1806352  69.6101222  69.5478217  85.0602524
  70.9772784  69.1719362  86.1151589  72.4904880  68.4938455  84.2959099
  73.0541967  68.2274669  83.4886180  72.8864562  68.4386208  85.2337290
  68.6852548  73.7425302  79.5647850  68.2908640  74.7447159  80.1347865
  68.2742394  73.3995031  78.3315972  68.6133256  72.5865163  77.8176151
  67.2491070  74.2213575  77.6016290  66.8200246  74.9890461  78.2454795
  67.8334987  75.0969480  76.4830373  68.2764264  74.4829077  75.6999230
  66.6668772  75.9150819  75.8783654  67.0434372  76.5514775  75.0781728
  65.9144317  75.2352839  75.4778789  66.2176390  76.5370043  76.6546204
  69.0221102  75.9852079  77.0014369  68.6419567  76.6129479  77.8071282
  69.7672431  75.3212288  77.4387126  69.7442849  76.9019567  75.9914501
  70.5376326  77.4491813  76.4999517  70.1736009  76.2976635  75.1937167
  69.0303701  77.6083096  75.5675875  66.1800174  73.2701218  77.1926243
  66.4374050  72.2041110  76.6403263  64.9216759  73.6498369  77.4706700
  64.6814856  74.4818275  78.0108558  63.7490062  72.8611699  76.9966466
  64.0862175  71.9995292  76.4222135  62.9269737  72.1931295  78.1416940
  62.6060754  72.8671752  78.9347132  61.6197506  71.6751789  77.5425718
  61.0242165  71.2019910  78.3239846  61.0609187  72.5076392  77.1146839
  61.8394449  70.9465255  76.7628459  63.8484643  71.1822432  78.8474678
  63.3020586  70.6957030  79.6562511  64.1817479  70.4300973  78.1318950
  64.7134461  71.7029560  79.2575689  62.9227451  73.8019307  76.1180271
  62.5472308  74.9679663  76.4694129  62.3399593  73.2823877  75.0521347
  62.4367574  72.2983955  74.8030355  61.4650951  74.0637192  74.0729375
  61.2975958  75.0832293  74.4203066  62.1841370  74.1644059  72.6855945
  62.2563109  73.1673049  72.2534020  61.5679317  74.7598409  72.0121798
  63.5482453  74.7641459  72.7493693  63.7327921  75.9173125  73.0073795
  64.5216779  73.9885958  72.4039464  65.4716704  74.3559967  72.3462585
  64.3405084  73.0079220  72.1889835  60.1483807  73.3629333  73.9724953
  60.0927902  72.1929281  73.7349736  59.0607414  74.0449746  74.1599822
  59.0731717  75.0086331  74.4913732  57.7369443  73.5498154  73.9324884
  57.6417784  72.4745879  74.0806689  56.8013030  74.1389553  74.9740471
  56.8471590  75.2124503  74.7906601  55.4161949  73.4710603  74.8157053
  54.7289483  73.8808373  75.5559120  55.0309611  73.6657129  73.8149446
  55.5121588  72.3962364  74.9639037  57.1660899  73.8890916  76.4444907
  57.9232262  74.6167833  76.7362103  56.2834151  74.0850407  77.0540439
  57.6899790  72.4824898  76.7927899  57.9124667  72.4303319  77.8580020
  56.9304889  71.7402247  76.5433439  58.5961138  72.2801151  76.2214771
  57.3847434  73.7438218  72.4671920  57.4929804  74.8768309  72.0036820
  57.1095459  72.6573555  71.7684522  57.1003818  71.7429555  72.2189775
  56.7968901  72.5483206  70.3690285  57.0204348  73.4765281  69.8454752
  57.7007711  71.5023870  69.6577966  57.4343489  71.4483162  68.6023413
  58.7459706  71.7991062  69.7545070  57.5573022  70.5250957  70.1179100
  55.3299710  72.2981902  70.2421900  54.4876756  72.9633638  70.8411999
  54.8860874  71.3096628  69.4644951  55.5277485  70.6378736  69.0420097
  53.4878804  71.0355892  69.1052379  52.8661034  71.0494461  70.0004375
  52.9565295  72.1135659  68.1353054  53.0283524  73.1019646  68.5903510
  53.5585441  72.1354229  67.2264320  51.6214871  71.8135122  67.8290603
  51.0755933  72.6234665  67.9143151  53.4316713  69.6579408  68.4286605
  54.5018762  69.1612974  67.9095702  52.2838175  68.9236905  68.4515041
  51.5037216  69.1265534  69.0762488  52.0537026  67.7666976  67.5767519
  52.8807244  67.0680346  67.7021859  50.7789556  67.0550704  67.9372286
  50.7395885  66.1572093  67.3199039  50.6959530  66.6293753  69.3598352
  49.7450932  66.1251783  69.5331440  51.5153963  65.9477162  69.5834810
  50.7655831  67.5048032  70.0053047  49.7032935  67.9670491  67.7285405
  49.8493867  68.4593802  66.8942615  51.9767287  68.2410313  66.1384019
  52.5293359  67.5691240  65.1967938  51.5208465  69.4849333  65.8674318
  51.0410625  70.0260240  66.5866325  51.6122754  70.2305903  64.6251495
  51.2046085  69.6240290  63.8159895  50.9893873  71.1228799  64.7003196
  53.0462186  70.6493767  64.2660211  53.2619083  71.1618126  63.2028474
  54.0021225  70.4163392  65.2123217  53.7557983  70.2547944  66.1887649
  55.4146870  70.3664769  65.0001350  55.7011958  71.2557552  64.4396760
  55.9031339  70.4323026  65.9722972  55.9876231  69.1277934  64.2600435
  57.1519121  69.1414834  63.8931233  55.1309110  68.1686045  63.9924735
  54.1952034  68.1540007  64.3980867  55.3776992  67.0230157  63.1081805
  56.1765619  67.4193169  62.4812858  55.7490075  65.8231902  63.9201560
  54.8620318  65.4661578  64.4437691  56.0631330  65.0263444  63.2467953
  56.8408983  66.0648223  64.9264154  57.7594989  66.3290671  64.4016479
  56.5735311  66.9184754  65.5484192  57.0956746  64.8996584  65.7873073
  56.2255138  64.7359589  66.4243028  57.2029346  64.0147653  65.1594814
  58.3688277  65.0345755  66.6950284  59.2321794  65.2874675  66.0803352
  58.2299464  65.8510726  67.4028042  58.6316643  63.7771442  67.4305300
  59.5647115  63.8318297  67.8892084  57.8976014  63.6383598  68.1543513
  58.6189142  62.9769915  66.7661455  54.3361915  66.5987616  62.1040529
  54.6995546  66.3939518  60.9201386  53.0822069  66.4954814  62.5732889
  52.8796481  66.4965210  63.5733973  51.9092793  66.3745260  61.7818414
  52.0594697  65.5334351  61.1049405  50.6061519  65.9792736  62.5752555
  50.1480428  66.8948904  62.9463726  49.9049174  65.5356539  61.8691302
  50.7601460  65.0167518  63.7558723  51.4259371  65.4823245  64.4820693
  49.7856904  64.9166285  64.2348755  51.3126653  63.5444950  63.4523623
  52.5525414  63.2753331  63.4289828  50.3782730  62.6973509  63.0523249
  49.3951908  62.9655736  63.0923503  50.6410666  61.7755220  62.7024198
  51.7234004  67.6840276  60.9989342  52.2761393  68.7127722  61.3409053
  51.0663733  67.5502508  59.8645418  50.9456104  66.6376776  59.4264778
  50.4359969  68.6195084  59.0854574  51.1442923  69.4394857  58.9626642
  50.2019350  68.2482625  58.0882844  49.1741380  69.1440920  59.7323358
  48.2918205  68.3084218  60.1008300  48.8652139  70.4560367  59.5523319
  49.4021966  71.0796873  58.9495630  47.7102245  71.1136233  60.2188882
  47.0691376  70.2798840  60.5074965  48.0203326  71.7999598  61.5491275
  48.3190644  72.8082265  61.2631375  46.8289637  72.0556552  62.5395821
  47.2026778  72.5479004  63.4382800  46.0864200  72.6921899  62.0584764
  46.3711781  71.1050690  62.8107462  49.1292434  71.0324648  62.2544333
  49.3578052  71.5151844  63.2045702  48.8038413  70.0079175  62.4374978
  50.0220254  71.0234330  61.6284827  46.8676748  72.0102288  59.2422691
  47.4362305  72.6634551  58.3868452  45.5170986  71.8864428  59.2559216
  45.0119350  71.1965417  59.8132106  44.6586616  72.7646557  58.4431992
  45.0302398  72.7976127  57.4195362  43.2281372  72.2367446  58.2189583
  42.5726191  73.0620279  57.9367829  43.2795958  71.1605076  57.1238950
  42.2771421  70.7732565  56.9475427  43.6671464  71.5977008  56.2033628
  43.9333713  70.3486016  57.4430161  42.7037089  71.5557040  59.5364053
  41.6916995  71.1835438  59.3752503  43.3586429  70.7252378  59.8016455
  42.6982250  72.2852381  60.3453224  44.7348683  74.1639156  59.0687765
  44.7785332  74.1951429  60.2947344  44.5288158  75.2781031  58.2717027
  44.7280674  75.0653748  57.3050221  44.2702818  76.6671482  58.6354212
  44.2616303  77.3108821  57.7561553  42.8881514  76.7249721  59.2977369
  42.2102526  76.1592247  58.6591260  42.9244934  76.2655939  60.2850812
  42.2839545  78.0645268  59.4764749  42.8411768  79.2306041  60.1310269
  41.8686851  80.1638692  60.0674183  42.0577406  81.1351370  60.5233691
  40.8240634  79.7035134  59.4360637  39.9597409  80.2057013  59.2930983
  41.0739377  78.4396152  58.9962558  40.3441238  77.9266307  58.3709814
  45.4021751  77.4400073  59.4413447  45.9093217  78.4630512  59.0835337
  45.7408968  76.8917280  60.6077383  45.2685493  76.0773104  60.9990515
  46.8495295  77.4119714  61.4682751  46.7597382  78.4934923  61.5719622
  46.6945559  76.7332813  62.8462512  47.4831277  77.0801346  63.5142030
  45.7225949  76.9885917  63.2692852  46.7668839  75.6515020  62.7301979
  48.2705789  77.2988616  60.8471651  49.2440885  76.9212337  61.5361962
  48.4336673  77.5334438  59.5517408  47.6878423  77.9511300  58.9940604
  49.5895884  77.2646396  58.7658703  49.7624435  76.1891820  58.8001855
  49.3601914  77.6388423  57.3271655  50.2581279  77.4243265  56.7482776
  48.5250829  77.0614761  56.9295941  49.1312137  78.7025516  57.2610028
  50.8704139  77.9102650  59.3515692  51.8577826  77.1606051  59.5557563
  50.9355479  79.1653990  59.7839651  50.0510021  80.2779091  59.3959766
  49.0138727  80.0468572  59.6415111  50.0934857  80.4418976  58.3188758
  50.5068207  81.5081440  60.1356007  49.9545604  81.6398916  61.0660162
  50.3517726  82.4088428  59.5431158  51.9922525  81.2658295  60.4011761
  52.3136561  81.7171014  61.3392542  52.6169220  81.6881588  59.6132434
  52.0926052  79.7309026  60.4451015  52.9572951  79.3703498  59.8870180
  52.3463449  79.2611983  61.8199015  53.4992142  79.2078907  62.2216782
  51.3634473  78.7862712  62.5164137  50.3931504  78.8108514  62.2033456
  51.5392293  78.1828803  63.7864263  52.1879330  78.8852092  64.3095455
  50.1599480  78.0145123  64.6202013  49.7770849  79.0024498  64.8737062
  49.4163599  77.5382835  63.9810230  50.3077437  77.2107960  65.8803897
  51.0560284  77.7426904  66.9591147  51.6856516  78.5994133  66.7717507
  51.0223247  77.2121021  68.2610126  51.6213630  77.6517904  69.0449678
  50.1758329  76.0747222  68.5393870  49.9527251  75.6069255  69.7624370
  49.9578543  74.6266897  69.7448398  49.4028922  75.5695179  67.4482655
  48.7129582  74.7603741  67.6373190  49.4994872  76.0794808  66.1382882
  48.9569147  75.6079761  65.3325991  52.2338809  76.8071794  63.7208572
  53.3056116  76.6441740  64.2088423  51.7230959  75.8328066  63.0044964
  50.7546958  75.8363275  62.6845818  52.4812219  74.6096983  62.5696974
  52.6611016  74.0677525  63.4986496  51.6470111  73.8265507  61.5288468
  51.3219749  74.4958301  60.7319160  52.2598634  73.0531109  61.0654797
  50.5311871  73.2469016  62.1552909  49.8992924  73.9490299  62.4129730
  53.8547502  74.8717303  61.8972376  54.8058971  74.0956919  62.0910246
  53.9907525  75.9883833  61.0956459  53.2417627  76.6539689  60.9086753
  55.3114955  76.3119406  60.4144433  55.6791182  75.3839358  59.9747139
  55.1291602  77.3533252  59.2400157  56.0965575  77.5565968  58.7791703
  54.4501626  76.9434277  58.4916838  54.7139344  78.2795249  59.6364709
  56.3298913  76.7898219  61.3988224  57.3786205  76.2444016  61.4864814
  55.9368457  77.7297258  62.3217014  54.9988411  78.1292793  62.3606647
  56.8698181  78.2495375  63.3587847  57.8291027  78.4938039  62.9027969
  56.1929921  79.5284435  64.0021648  56.8667366  79.9532622  64.7465245
  56.0533932  80.2863586  63.2305264  54.9531790  79.2516793  64.6068525
  54.2650135  79.1593294  63.9144708  57.1357227  77.1880082  64.4613265
  58.3032568  77.1045093  64.9299422  56.2095873  76.2210771  64.6467038
  55.3303242  76.1841759  64.1298275  56.3744066  75.1015298  65.6284745
  57.0108731  75.5045317  66.4164621  55.0464265  74.6908082  66.2048056
  54.3174620  74.5660061  65.4031842  55.1404291  73.7266646  66.7031353
  54.5530158  75.7406956  67.1952118  54.8054339  76.7306400  66.8160429
  53.4657517  75.6893190  67.2535028  55.1304800  75.5855929  68.5888130
  54.8167756  74.6234738  68.9939380  56.2178131  75.5628353  68.5183102
  54.7167334  76.7040956  69.5815723  55.0776764  77.6629018  69.2087817
  53.6288717  76.7654903  69.6176524  55.2458253  76.4877003  70.9816047
  54.4511828  76.3166739  71.6299309  55.8812371  75.6643702  70.9882934
  55.7685858  77.3318516  71.2896370  57.1141906  73.8730289  65.0743167
  57.8048658  73.1311076  65.8406596  57.1528376  73.6872943  63.7439450
  56.4414107  74.1190830  63.1718455  58.1573360  72.8025932  63.0783327
  58.1937066  71.8115123  63.5280221  57.6685513  72.6580375  61.5626389
  56.9704344  73.4878675  61.4570975  58.4821010  72.7734813  60.8461724
  56.9040936  71.3870691  61.1589651  55.6090221  71.0609926  61.3929333
  54.9571237  71.5177823  62.0142563  55.3448648  69.9777616  60.6136981
  54.3119451  69.6354025  60.5430499  56.4731221  69.5070250  60.0451722
  57.4828919  70.4084909  60.3277880  58.4805144  70.2584580  59.9146851
  59.5521795  73.3562442  63.2075302  60.5532763  72.7119593  63.3420297
  59.6023044  74.6248151  62.9318164  58.7975009  75.1483201  62.5873018
  60.7978866  75.4372176  63.0795110  61.5735424  75.0290562  62.4311258
  60.5775368  76.4418814  62.7184564  61.3688243  75.5484718  64.5095032
  62.5791748  75.6492942  64.5972912  60.5775343  75.3441044  65.5983862
  59.5595557  75.2907258  65.6081336  61.2827394  75.1812486  66.9263592
  62.1325053  75.8641006  66.9790077  60.2664441  75.5279818  67.9874921
  59.3960063  74.9424025  67.6893709  60.6981964  75.1673560  69.4346681
  59.9091491  75.4509125  70.1309212  60.8763048  74.0953034  69.5037803
  61.6132752  75.7047632  69.6856449  60.0009050  77.0267504  68.0440596
  59.2642879  77.2375168  68.8192409  60.9282232  77.5520009  68.2717037
  59.6200055  77.3648291  67.0796198  62.0334487  73.8218765  67.1377689
  63.0965593  73.8438790  67.7261457  61.4919331  72.7873866  66.5272556
  60.5563239  72.8062504  66.1219162  62.1744536  71.5066082  66.3670381
  62.3838981  71.1376847  67.3710987  61.3437667  70.4075826  65.7177495
  61.0995296  70.7713057  64.7190189  62.1098540  69.1650673  65.5240438
  61.4715933  68.4134136  65.0581163  62.9675468  69.3636165  64.8811229
  62.4569900  68.7977549  66.4900329  59.9831040  70.1826807  66.3933414
  59.4474297  69.3852576  65.8781265  60.1372919  69.9017597  67.4354979
  59.3986432  71.1009837  66.3477402  63.4504544  71.7405823  65.5673490
  64.5048056  71.2618226  65.9032645  63.2987971  72.3934352  64.4190109
  62.3883839  72.7304851  64.1063867  64.3746937  72.7134020  63.4725943
  64.8135748  71.7905671  63.0942518  63.9603516  73.2443794  62.6153720
  65.4919595  73.5907560  64.1448275  66.6836990  73.2616617  64.1618810
  65.0996644  74.5722429  64.9321331  64.1362725  74.9056530  64.9757398
  66.0223159  75.2905752  65.8343534  66.8981314  75.6171309  65.2734493
  65.3500496  76.5852694  66.3593109  65.0580723  77.1820758  65.4949065
  64.4321792  76.2979039  66.8722931  66.1053717  77.4493277  67.2560651
  67.0728439  78.2859265  66.7263357  67.3278121  78.2577459  65.6765709
  67.7042208  79.1648584  67.6024387  68.3281060  79.9441525  67.1889552
  67.5656515  79.0867900  69.0233696  68.1562576  79.7199704  69.6684448
  66.6111341  78.1376119  69.5848631  66.4939700  78.0079655  70.6513127
  65.8454320  77.3940457  68.6461589  65.0413405  76.7678603  69.0045296
  66.6218131  74.3663108  66.9182229  67.7790386  74.4584400  67.3572980
  65.8725185  73.3802980  67.4475983  64.9367432  73.1350008  67.1241735
  66.3759697  72.5538259  68.5779528  66.7926786  73.2812769  69.2743970
  65.2324207  71.7203914  69.2461766  64.8008985  71.1524945  68.4214592
  65.5893196  70.6098337  70.2828781  64.6740199  70.1378271  70.6396447
  66.2226234  69.8594301  69.8085080  66.1203849  71.0536274  71.1243124
  64.4098802  72.6361579  69.8857916  63.8896868  73.1303590  69.2189687
  67.4336071  71.5752255  68.1706008  68.3839393  71.3068964  68.9033312
  67.2295078  70.9652472  66.9897761  66.3572387  71.1044732  66.4787493
  68.1308577  70.0631544  66.2640746  68.3380807  69.1555769  66.8317105
  67.4330645  69.6534278  64.9750349  66.8888644  70.5082207  64.5683874
  68.1783883  69.3690612  64.2323535  66.4871931  68.5196594  65.1909544
  67.0444260  67.6390522  65.5113419  65.7963829  68.7710701  65.9950455
  65.7063086  68.1927727  63.9440854  65.2912202  69.1073574  63.5220680
  66.3752543  67.7707528  63.1936717  64.5514773  67.1833578  64.2433524
  64.9629744  66.2163173  64.5299686  63.9523222  67.5368242  65.0830224
  63.7160385  67.0446014  63.0454813  62.9441766  66.3738934  63.2370349
  63.3150487  67.9700637  62.7919542  64.2951074  66.6915429  62.2585788
  69.4565656  70.6849616  66.0758307  70.4867793  70.0893225  66.4409087
  69.2930735  71.8893934  65.5564304  68.3979006  72.3775254  65.5248235
  70.4119824  72.6414486  64.9650397  71.0685544  71.9073224  64.5006513
  69.7682958  73.6787286  64.0076562  70.5504289  74.2725511  63.5353536
  69.1934571  73.1583910  63.2406998  69.1059617  74.3348706  64.5731691
  71.3255816  73.4327160  65.9618720  72.5565028  73.4347671  65.7727742
  70.7231950  73.9464413  67.0170880  69.7110302  74.0674133  67.0547628
  71.3744323  74.3908848  68.2163876  72.2450580  74.9385356  67.8564334
  70.4559514  75.3293315  69.0824237  70.1272012  76.1381080  68.4292284
  69.5698303  74.7504992  69.3412067  70.9497136  75.9735049  70.3643780
  71.1433478  75.1409676  71.0397792  72.1697478  76.8767980  70.1039037
  72.4981832  77.3231194  71.0417781  72.9789896  76.2822468  69.6814666
  71.8954612  77.6654779  69.4039035  69.9111226  77.0275618  70.8963108
  70.2869259  77.4760443  71.8164198  69.7642292  77.8046677  70.1477482
  68.9601856  76.5336336  71.0955006  71.8412604  73.2268292  69.1295628
  72.8602076  73.2586417  69.8255237  71.0486516  72.1377355  69.1122355
  70.2281181  72.1073264  68.5060806  71.1858470  70.8807985  69.8873474
  71.1052678  71.0964384  70.9527353  70.3687652  70.2040883  69.6352949
  72.5638943  70.1787580  69.5923965  73.3577632  69.9612967  70.5164286
  72.8513363  69.9845871  68.3320824  72.1940071  70.2069153  67.5851416
  74.0889113  69.4514566  67.8402957  74.2378466  68.5466730  68.4290448
  74.0306063  69.0995459  66.3721556  73.7669051  70.0008575  65.8186594
  75.0326450  68.8115276  66.0534488  73.0403918  67.9627389  65.9502643
  72.0522561  68.1718149  66.3603816  73.0435078  67.9062773  64.3846250
  72.3641143  67.1236651  64.0466256  72.7180128  68.8667684  63.9858580
  74.0507423  67.6889241  64.0299396  73.5031153  66.6094896  66.4693450
  72.7957051  65.8399874  66.1612490  74.4875100  66.3804195  66.0625824
  73.5577890  66.6363507  67.5578482  75.3169320  70.4238389  68.0571299
  76.4481279  70.0055587  68.2895122  75.0954671  71.7521497  67.9458059
  74.1711972  72.1393974  67.7562350  76.1249195  72.7741898  68.0782931
  76.9899966  72.5150992  67.4680629  75.4431551  74.0976630  67.6385881
  75.2630440  74.0550346  66.5648453  74.4687354  74.1636081  68.1228025
  76.2252622  75.3697959  67.9505379  76.4652968  75.3727477  69.0135133
  77.1714279  75.3290528  67.4100425  75.5269358  76.7051647  67.6073795
  74.7324841  76.7413638  66.6603064  75.9109400  77.6806963  68.3323619
  76.6674744  72.9018776  69.4741195  77.8934204  73.1442777  69.6048424
  75.8101470  72.7707417  70.4405353  74.8114429  72.6694659  70.2569551
  76.1151675  72.7481288  71.8796861  77.0294197  73.3376746  71.9540023
  74.9282356  73.3929155  72.6826456  74.0249035  72.8210231  72.4726420
  75.1360499  73.2826257  73.7460193  74.6363376  74.8769092  72.3990885
  74.4225274  74.9771366  71.3340415  73.4422786  75.2609287  73.2311429
  73.2014955  76.3104292  73.0584872  72.5887660  74.6426681  72.9517701
  73.6700884  75.1096949  74.2862220  75.8238735  75.8472827  72.5483744
  75.4953552  76.8615839  72.3232633  76.2018206  75.8068168  73.5707535
  76.6171517  75.5618190  71.8579917  76.5421823  71.4018734  72.5180808
  76.6624110  71.1903047  73.7118397  76.5949046  70.3503622  71.6808923
  76.6832150  70.4643874  70.6707062  76.5371386  68.9660374  72.0812247
  75.6268336  68.8535407  72.6700989  76.4534361  68.0440961  70.8223133
  76.4101509  67.0009978  71.1363731  75.5582190  68.2875267  70.2509561
  77.3341743  68.1980172  70.1990464  77.6725128  68.5372973  73.0270846
  77.4837539  68.1003427  74.2115472  78.9446810  68.6354619  72.5342231
  79.1277864  68.9518144  71.5824358  80.2050789  68.3095346  73.2792637
  80.0530151  67.2807526  73.6041486  81.4511636  68.4084618  72.4020677
  81.2710239  69.1722315  71.6448567  82.2740010  68.7640774  73.0236418
  81.9189356  67.1051325  71.6745224  82.0148939  66.2903149  72.3913280
  81.1746941  66.7989142  70.9404644  83.2363944  67.3517109  70.9982732
  83.2643810  68.3483665  70.5581816  84.0555871  67.2962727  71.7154839
  83.3858222  66.2894821  69.9305026  82.7566917  66.3394220  69.1283511
  84.2883142  65.2742590  69.9525216  84.8777328  64.9525799  71.0943000
  84.6522312  65.4649475  71.9476243  85.5564988  64.1917915  71.1217460
  84.4362659  64.4646963  68.9471237  83.8654336  64.5817028  68.1100953
  85.1236980  63.7121788  68.9941784  80.4409758  69.2082835  74.5088480
  81.1199441  68.7450940  75.4457350  79.8976504  70.4401482  74.5804475
  79.4411910  70.8914877  73.7876686  79.9035634  71.2904450  75.8329669
  80.9149950  71.2991302  76.2372405  79.4169468  72.6797807  75.4334566
  78.3985448  72.5135892  75.0821745  79.3555789  73.7498227  76.6120078
  78.9974210  74.7021607  76.2215278  78.6759580  73.3969721  77.3881890
  80.3518036  73.8825982  77.0345114  80.2728589  73.2207775  74.4516604
  79.9551048  74.1118306  74.1964643  78.9792683  70.7335424  76.9665407
  79.4605477  70.7171115  78.1099760  77.9330631  70.0550048  76.6057942
  77.6012387  69.9754489  75.6450705  77.1564972  69.3553441  77.5653887
  76.9201797  68.3527489  77.2065713  77.7146705  69.2382079  78.4939471
  75.8400272  70.1723669  77.8148190  75.0098097  69.6915777  78.6078895
  75.6595037  71.3892702  77.3519464  76.3854891  71.9135029  76.8634328
  74.3685772  72.1363350  77.4931202  74.0479379  72.0509031  78.5315004
  74.5569678  73.5804733  77.1734321  75.0860284  73.5143512  76.2231414
  73.2438909  74.3655394  77.0448088  73.4642533  75.4077865  76.8113515
  72.6392351  73.9356544  76.2459422  72.6942515  74.3113852  77.9841405
  75.3796241  74.3653820  78.1996753  74.7831515  74.5114953  79.1005284
  76.2507766  73.7767399  78.4854276  75.8414716  75.7244140  77.6797768
  76.4196225  76.2318384  78.4527560  76.4635836  75.5836792  76.7969426
  74.9731859  76.3293602  77.4207633  73.2655643  71.5228285  76.6043628
  73.2872659  71.7047542  75.3456966  72.3293674  70.7589711  77.1822008
  72.1349425  70.7510887  78.1841105  71.4459524  69.7996358  76.3491987
  71.9277349  69.5332543  75.4088007  71.2487299  68.3781343  77.1152873
  70.4424738  67.8923962  76.5665652  72.4846964  67.4102412  77.1256126
  72.2275980  66.4989573  77.6652203  72.7591225  67.1604463  76.1005453
  73.3248900  67.8996353  77.6180162  71.0142072  68.6436710  78.4679661
  70.8906239  67.7997673  78.9499303  70.1348756  70.5323051  75.9919008
  69.5930247  71.2505912  76.7715006  69.6759540  70.2768580  74.7515121
  70.0932876  69.6070738  74.1060332  68.4984737  70.9808682  74.2385340
  67.9692158  71.4119660  75.0888225  68.8996465  72.1949417  73.2911051
  69.2104806  71.7870590  72.3284586  67.7001636  73.1049638  73.1729937
  67.9448543  73.9480360  72.5274982  66.8638200  72.5512828  72.7461908
  67.4235932  73.4723710  74.1618444  70.0958412  73.0399091  73.8717393
  70.3313046  73.8565073  73.1878384  69.8163068  73.4491050  74.8422342
  70.9711478  72.3995068  73.9877754  67.5610506  70.0095575  73.5407293
  67.9364566  69.4581383  72.4832064  66.3447837  69.8397523  73.9342516
  65.9968681  70.3776038  74.7287270  65.2751054  68.9402995  73.4096259
  65.5455777  68.6844777  72.3847679  65.1529374  67.6028126  74.2191004
  64.7809161  67.8126551  75.2221459  64.4264771  66.9473834  73.7403457
  66.4738420  66.9133764  74.3063768  66.9305309  66.2721580  73.4019645
  67.1749197  67.1390991  75.4041421  68.1203747  66.7659342  75.4917137
  66.7706098  67.6871677  76.1635410  63.9411923  69.6641505  73.4655573
  63.8087906  70.6023736  74.2368294  63.1195400  69.2836689  72.5710101
  63.3011604  68.5853597  71.8503904  61.7428571  69.9135079  72.5614699
  61.6399498  70.7352660  73.2688754  61.4627926  70.5292353  71.2060702
  60.4700997  70.9790168  71.2094627  62.2082006  71.2955352  70.9934362
  61.5081505  69.7554328  70.4392057  60.7983672  68.8143712  72.9310769
  60.9581227  67.6037827  72.7731884  59.6555490  69.3329406  73.4936129
  59.4739762  70.3361302  73.5354507  58.5801811  68.5282428  74.0889851
  58.8274271  67.4675967  74.0533741  58.4007518  68.9045818  75.5735527
  58.2284826  69.9624779  75.7705727  57.1029635  68.2314480  76.1866383
  57.0052242  68.5167766  77.2338880  56.2248544  68.5682265  75.6356646
  57.1848049  67.1471666  76.1112922  59.7669129  68.4021118  76.1945462
  59.7776296  68.6094715  77.2646939  59.8684673  67.3300507  76.0312848
  60.5973742  68.9222199  75.7162702  57.2982310  68.7683907  73.2856147
  57.0364857  69.9673517  73.1701530  56.5984565  67.7218229  72.7780838
  56.7862528  66.7433830  72.9929381  55.4874054  67.9469806  71.8565500
  55.4839502  69.0021324  71.5800934  55.6644988  67.0649270  70.5946844
  55.7607219  66.0216837  70.8926413  54.7735842  67.1388345  69.9719620
  57.1938421  67.5795167  69.5795641  56.8241754  68.3394712  68.5921461
  54.1080556  67.5800278  72.5413625  53.8231979  66.4027449  72.6275245
  53.3254037  68.5548683  72.9697311  53.5734335  69.9786152  73.2365106
  53.2253125  70.5832832  72.3980899  54.6426363  70.1615579  73.3385764
  52.8591014  70.3726082  74.4912497  52.5872520  71.4278937  74.5098042
  53.4447620  70.1783602  75.3906153  51.6450058  69.4492691  74.3634419
  50.8206632  69.9610173  73.8656564  51.2837984  69.1459293  75.3456131
  52.1219987  68.1676766  73.5092337  52.1546587  67.2876092  74.1520005
  51.1918009  67.8157313  72.3611585  51.1241619  68.1980784  71.2967591
  50.3790292  67.0624318  72.4310078  50.2552227  66.4277768  73.2199456
  49.3418583  66.9051377  71.3227703  49.7473176  67.1247398  70.3349714
  48.9249283  65.8985196  71.2778143  48.3376385  67.9256143  71.7757494
  48.6819584  68.9888251  72.3080949  47.0620214  67.5894707  71.6098261
  46.7490257  66.7765138  71.0786378  45.9811683  68.3877687  72.1961002
  46.0883874  69.4242910  71.8777738  44.6292075  67.8566977  71.7118360
  44.6000978  66.7779508  71.8596426  43.8403178  68.2844503  72.3304714
  44.3318170  68.1602699  70.2613784  43.7834364  69.3804476  69.8919629
  43.5638784  70.1178779  70.6495680  43.5104363  69.6654073  68.5578729
  43.0825986  70.6175060  68.2860350  43.7913349  68.7220935  67.5770918
  43.5827535  68.9406697  66.5405991  44.3360876  67.5097015  67.9315141
  44.5585393  66.7762914  67.1707788  44.5990776  67.2274809  69.2700349
  45.0169946  66.2695363  69.5382239  46.0593859  68.3484201  73.7237764
  46.0517165  67.2675519  74.3201481  46.1324389  69.5267278  74.3578583
  46.0693314  70.4212046  73.8701598  46.3084673  69.6652432  75.8029852
  46.2106163  68.6761436  76.2495509  47.7091411  70.2024419  76.1703200
  47.8013247  71.1966072  75.7339139  47.8702421  70.3277068  77.6971939
  48.8657317  70.7074781  77.9279210  47.1202162  71.0153624  78.0874413
  47.7408584  69.3475349  78.1588255  48.8007866  69.3353052  75.5924006
  49.7747803  69.7414114  75.8696620  48.7070196  68.3226346  75.9820302
  48.7121215  69.3152179  74.5060671  45.2419890  70.6101943  76.3451204
  45.0517240  71.7062739  75.8118566  44.5697345  70.2045563  77.4218197
  44.7695570  69.3453355  77.9331634  43.4612788  70.9941780  77.9631622
  42.8254232  71.3158519  77.1383086  42.6129880  70.1537903  78.9048803
  42.4178552  69.1834592  78.4471396  43.1692749  69.9665275  79.8232567
  41.2807942  70.8336462  79.2454298  40.6525336  70.1378250  79.8012756
  41.4679021  71.6859687  79.8988783  40.5323359  71.3070550  77.9977437
  40.1435363  70.4513589  77.1645649  40.3309331  72.5370344  77.8417156
  43.9999504  72.2387042  78.6725855  44.4871120  72.1731789  79.8033264
  43.9095505  73.3821189  78.0060685  43.5254718  73.4263740  77.0629297
  44.3277759  74.6904872  78.4990435  44.3367241  74.6790210  79.5886302
  45.7361299  75.0519389  78.0313883  46.0509662  75.9577689  78.5484975
  46.7681834  73.9751271  78.3825799  47.7517430  74.2846446  78.0280760
  46.7986994  73.8397198  79.4637102  46.4901132  73.0349965  77.9065282
  45.6969104  75.2577757  76.6165743  46.4476362  75.8275079  76.3478257
  43.3485564  75.7114987  77.9403745  42.4525027  75.3298051  77.1726490
  43.4849426  77.0021365  78.2757160  44.0653863  77.5376108  79.5266551
  45.1476797  77.6467933  79.4529110  43.8687993  76.8810271  80.3735290
  43.3804419  78.8713611  79.6853896  44.0274223  79.5874981  80.1914106
  42.4743812  78.7800086  80.2848882  43.0630528  79.3203805  78.2901214
  43.9200089  79.8007374  77.8173109  42.2469535  80.0422982  78.2761185
  42.6807432  78.0179548  77.5766115  41.6173249  77.7846130  77.6229863
  42.9457102  78.1001862  76.0829681  42.0431554  78.5007804  75.3410601
  44.1403865  77.7428567  75.6008573  44.9405251  77.4536288  76.1631731
  44.3534969  77.7571925  74.1538735  44.0508766  78.7361372  73.7820921
  45.8318582  77.5445397  73.8219539  46.4118034  78.3672591  74.2392086
  46.1772524  76.6311232  74.3085497  46.1161558  77.4456267  72.3025404
  45.5181351  76.6347812  71.8858178  45.7839637  78.3652087  71.8224004
  47.8580066  77.1629885  71.8836931  47.7680527  75.6875169  70.8681576
  48.7708037  75.4074430  70.5443635  47.3326004  74.8733470  71.4472573
  47.1472721  75.8847730  69.9940595  43.5000711  76.6975857  73.4649616
  42.9847101  76.9271938  72.3604995  43.3436201  75.5321162  74.1087122
  43.7595528  75.3156881  75.0145183  42.5395740  74.4600965  73.5362158
  42.9559036  74.2078585  72.5600296  42.5969079  73.2248247  74.4300958
  41.9919631  72.4306987  73.9914298  43.6292280  72.8873162  74.5191124
  42.2080344  73.4723803  75.4173382  41.0987383  74.9013154  73.3239054
  40.4677046  74.5162121  72.3323789  40.5623155  75.7090997  74.2414408
  41.0317527  76.0115533  75.0946580  39.2071700  76.2282917  74.0611838
  38.5425558  75.3853221  73.8694022  38.7492802  76.9463437  75.3300747
  37.7386706  77.3294438  75.1867341  38.7577574  76.2481568  76.1669033
  39.4247644  77.7746107  75.5426332  39.1245211  77.1640790  72.8562332
  38.1725775  77.0907964  72.0692073  40.1142379  78.0497495  72.6974310
  40.8683178  78.1943669  73.3688274  40.1828758  78.9018131  71.5088724
  39.2800314  79.5119514  71.4822329  41.4152323  79.8077152  71.5851599
  42.3182789  79.2062463  71.4826088  41.4038332  80.5099290  70.7514018
  41.4581291  80.5249288  72.8098503  40.5729776  80.5059331  73.2305742
  40.2330023  78.0726846  70.2330614  39.5914568  78.4134323  69.2290799
  40.9931746  76.9774728  70.2611430  41.4979673  76.6558450  71.0867820
  41.1639442  76.1352270  69.0801379  41.4042684  76.7589795  68.2190114
  42.3358180  75.1631421  69.3070052  42.1909513  74.6449988  70.2535695
  42.3819446  74.0860574  68.2301597  43.2211226  73.4161640  68.4198879
  41.4528150  73.5163450  68.2452370  42.5050205  74.5527094  67.2529307
  43.6418622  75.9525563  69.3788599  44.4740710  75.2662980  69.5389962
  43.7930377  76.4928799  68.4448351  43.5931034  76.6619480  70.2045861
  39.8658891  75.4021070  68.7451937  39.4264131  75.3817034  67.5886201
  39.2324764  74.7969975  69.7515757  39.5851114  74.7346401  70.7070666
  37.9378782  74.1610994  69.5295380  38.0872642  73.3348023  68.8334931
  37.3803490  73.6127821  70.8427594  37.4823351  74.3767157  71.6143547
  36.3144643  73.4226521  70.7206358  38.0541402  72.3396519  71.3202398
  38.1626230  71.6426334  70.4881951  39.0584544  72.5638381  71.6804166
  37.2492822  71.6992668  72.4203295  36.2309168  71.5330864  72.0700473
  37.6717704  70.7207030  72.6496271  37.2132693  72.5049051  73.6398378
  36.4849457  73.2135087  73.7248455  38.0735437  72.3677782  74.6436373
  39.0500988  71.4699082  74.5516034  39.1345705  70.8926767  73.7151399
  39.7133677  71.3598390  75.3181314  37.9652794  73.1155562  75.7373159
  37.2157231  73.8028971  75.8123212  38.6315027  73.0014869  76.5017779
  36.9435742  75.1333019  68.9048987  36.2723612  74.8059801  67.9202208
  36.8271125  76.3365839  69.4785862  37.3504087  76.6400963  70.2998027
  35.8987067  77.3271291  68.9354021  34.8909885  76.9140120  68.9656707
  35.9222358  78.5984278  69.7924506  36.9577248  78.8702599  70.0018658
  35.4854606  79.4203157  69.2251195  35.1614487  78.4398201  71.1219004
  34.1389670  78.1310060  70.9054041  35.6223380  77.6351732  71.6951695
  35.1214123  79.7057715  71.9913270  35.2543999  80.8402760  71.4658820
  34.9393286  79.5576220  73.2203029  36.2233963  77.6361798  67.4761565
  35.3314771  77.6486489  66.6229663  37.5025248  77.8443376  67.1669878
  38.2280885  77.7880474  67.8686145  37.8827332  78.1828587  65.8084704
  37.3281765  79.0490743  65.4491122  39.3776299  78.5259376  65.8151980
  39.5308911  79.3208058  66.5445570  39.9596687  77.6511761  66.1035940
  39.9530549  79.0155189  64.5149669  40.4318021  78.2051216  63.5795515
  40.8336730  78.9654565  62.5649431  41.2693378  78.5202021  61.6701919
  40.5982881  80.2341707  62.8820799  40.8139815  81.0164853  62.2803305
  40.0473251  80.3298133  64.0870370  39.7902065  81.3082791  64.4931658
  37.6271186  77.0624652  64.8181707  37.2312050  77.3135249  63.6730867
  37.8712983  75.8135644  65.2370317  38.2507538  75.5789883  66.1543738
  37.6027063  74.6684720  64.3795684  38.0479783  74.8745160  63.4063842
  38.2360985  73.3920826  64.9556305  38.2433427  73.4665805  66.0423501
  37.6031682  72.5426596  64.6987145  39.6565416  73.1064489  64.4765061
  39.9939162  73.1987744  63.1312178  39.2361810  73.4736653  62.4123953
  41.2748656  72.9446427  62.7018821  41.5201849  73.0154144  61.6534028
  42.2455747  72.5974167  63.6208548  43.5185507  72.3452403  63.1927905
  44.1044605  73.0853815  63.4566067  41.9441903  72.4833004  64.9610608
  42.7047269  72.1953451  65.6719160  40.6558001  72.7432642  65.3795972
  40.4146245  72.6625428  66.4300341  36.1055860  74.4615827  64.2013289
  35.6465291  74.1206429  63.1049715  35.3330938  74.6462390  65.2763186
  35.6828322  74.8736309  66.2077724  33.8841796  74.5285147  65.1744124
  33.6467178  73.5191435  64.8377261  33.2460997  74.7592231  66.5402092
  32.3990390  74.0853385  66.6724994  33.9630245  74.5287630  67.3280924
  32.8149707  76.0974550  66.6626023  33.5932920  76.6942014  66.6607480
  33.3171989  75.5025516  64.1408558  32.3625797  75.1699540  63.4227748
  33.8984623  76.7048330  64.0375904  34.6534852  77.0426924  64.6348142
  33.4519991  77.6377941  63.0080800  32.3657209  77.6993683  63.0601120
  34.0306982  79.0327489  63.2540832  35.1100184  78.9551176  63.3916159
  33.8660029  79.6513033  62.3717840  33.4179149  79.7180814  64.4679424
  32.2496502  79.4110456  64.8071517  34.1083531  80.5577809  65.0911286
  33.8308474  77.1409000  61.6176011  33.0333883  77.2432130  60.6829339
  35.0360207  76.5901257  61.4674341  35.7032516  76.4399908  62.2252436
  35.4931869  76.1495755  60.1495407  35.2689176  76.9283113  59.4197992
  37.0191999  75.9348990  60.1621534  37.2858808  75.3641688  61.0512181
  37.4600061  75.1353940  58.9578113  38.5408570  74.9966484  58.9888702
  36.9687824  74.1618054  58.9672544  37.1887891  75.6698621  58.0472877
  37.7362869  77.2908591  60.2173863  37.6314585  77.7859702  59.2521730
  37.2425375  77.9230498  60.9551277  39.2075124  77.1942627  60.5599645
  39.6425334  78.1937333  60.5783146  39.3226248  76.7293698  61.5384860
  39.7165633  76.5910406  59.8083420  34.7483185  74.8893639  59.7090097
  34.3404171  74.7681410  58.5483680  34.5574168  73.9385550  60.6279019
  34.9131527  73.9982155  61.5819624  33.8161269  72.7160527  60.3469489
  34.1300917  72.4028512  59.3511433  34.1309955  71.6432642  61.3907825
  33.8059473  72.0051762  62.3664529  33.5374787  70.7574537  61.1648427
  35.5816505  71.2319753  61.4943328  36.5287730  71.2584756  60.5007489
  36.3542842  71.5855490  59.4868560  37.7376198  70.8054549  60.9888562
  38.6041489  70.7371901  60.4545696  37.5851801  70.4601929  62.3081023
  38.5136702  69.9505517  63.2183617  39.5370841  69.7640054  62.9288009
  38.0769539  69.6957920  64.4979818  38.7697336  69.2944740  65.2225434
  36.7523622  69.9431251  64.8819508  36.4457257  69.7365412  65.8971099
  35.8229528  70.4517808  63.9737368  34.8030115  70.6384883  64.2761786
  36.2384413  70.7160555  62.6627667  32.3074090  72.9239235  60.3407833
  31.5857121  72.0150833  59.9166278  31.8193506  74.0646734  60.8386569
  32.4088897  74.8139033  61.2033160  30.3819035  74.3558802  60.9090458
  30.2509438  75.3093952  61.4219130  29.7811049  74.5137256  59.5072612
  29.8943369  73.5826336  58.9517686  28.7118894  74.7097198  59.5862398
  30.4586514  75.6567480  58.7426409  30.4653775  76.5484662  59.3692303
  31.4993676  75.3913990  58.5553724  29.7874944  75.9859200  57.4196339
  29.0839237  75.1208981  56.8702531  29.9755878  77.1131590  56.9222465
  29.6517784  73.2930584  61.7287608  28.6212337  72.7522463  61.3299292
  30.2228949  72.9924930  62.8939970  31.1360723  73.3541246  63.1689564
  29.6241429  72.1285700  63.8959021  28.6004657  71.8909764  63.6056278
  30.3574158  70.7750962  64.0148178  29.8445819  70.1661297  64.7606502
  30.3206546  70.0226752  62.6763061  30.8424181  69.0705164  62.7796033
  29.2847277  69.8400367  62.3898889  30.8076958  70.6222096  61.9075004
  31.7877462  70.9884591  64.4746302  32.2917187  70.0259241  64.5546720
  32.3123313  71.6137597  63.7522096  31.7879482  71.4787470  65.4480396
  29.6573441  72.8777978  65.2185666  30.4045073  73.8462010  65.3929689
  28.8282174  72.4265421  66.1563847  28.1743101  71.6542872  66.0244924
  28.8003809  73.0303072  67.4788465  28.6372600  74.1008849  67.3541629
  27.6601221  72.4446471  68.3113968  27.4265808  73.1157013  69.1392844
  26.7606963  72.3666058  67.7006327  28.0087961  71.1644337  68.8178445
  27.1951971  70.6841871  69.0809187  30.1302793  72.8176813  68.2031124
  30.9750412  72.0116677  67.8086802  30.3087798  73.5674449  69.2852924
  29.6354367  74.2482549  69.6367857  31.5348349  73.4506091  70.0613537
  32.3955150  73.5559814  69.4003156  31.5888821  74.5779890  71.0959693
  32.4741907  74.4310024  71.7156826  31.6557188  75.9391857  70.3923356
  31.6944978  76.7333836  71.1378930  32.5502195  75.9831957  69.7687518
  30.7723512  76.0691338  69.7677315  30.4046682  74.5557633  71.9010266
  30.4458695  75.2770845  72.5622204  31.6539486  72.0630966  70.7004357
  32.7426633  71.4742932  70.7240569  30.5363961  71.5058329  71.1745910
  29.6332407  71.9777429  71.2225078  30.5352882  70.1319876  71.6758146
  31.2812139  70.0647874  72.4668802  29.1607682  69.7839087  72.2501675
  28.6761870  70.7029200  72.5821859  28.5421289  69.3679573  71.4546634
  29.1946351  68.7894259  73.4235092  29.8840873  67.9799327  73.1868990
  29.5857741  69.2936548  74.3084316  27.8166311  68.1996653  73.7474148
  27.7284617  66.9617232  73.9191122  26.8248228  68.9673702  73.8354067
  30.9307020  69.1313527  70.5873837  31.7346604  68.2248001  70.8359916
  30.3741661  69.2685609  69.3793460  29.6874282  69.9788937  69.1245710
  30.7537847  68.3460350  68.3116644  30.6190094  67.3380784  68.7027413
  29.8529591  68.5144771  67.0808429  30.0645494  69.4792639  66.6203771
  30.1136870  67.7496263  66.3490443  28.3522911  68.4255416  67.3748027
  28.1155990  67.4183069  67.7155562  28.1093031  69.1034136  68.1919537
  27.4720783  68.7643746  66.1654063  27.6338086  69.8533781  65.5693224
  26.6015563  67.9362649  65.8188694  32.2192357  68.5136694  67.9180692
  32.8623347  67.5399627  67.5047946  32.7697477  69.7221173  68.0420249
  32.2683321  70.5683288  68.3103972  34.1961574  69.8959123  67.7858883
  34.4336123  69.4713610  66.8110924  34.5431991  71.3813341  67.7621777
  35.6090974  71.5021588  67.5708212  33.9745745  71.8749131  66.9750424
  34.2941010  71.8296668  68.7241329  35.0230486  69.1569091  68.8294280
  36.0143251  68.4856590  68.4992394  34.6203629  69.2683009  70.0968469
  33.8457787  69.8578406  70.3989849  35.2763371  68.5313924  71.1736275
  36.3179817  68.8456755  71.2312502  34.5801236  68.8482512  72.4985878
  34.6577897  69.9179386  72.6913531  33.5195594  68.6174544  72.4047291
  35.1428457  68.0977260  73.6769938  34.6361411  66.8536404  74.0321704
  33.8285616  66.4236285  73.4578765  35.1497082  66.1596863  75.1086873
  34.7497593  65.1914294  75.3709236  36.1767206  66.7080758  75.8498143
  36.5826373  66.1709030  76.6944015  36.6868903  67.9533226  75.5075079
  37.4876352  68.3863395  76.0870227  36.1702600  68.6362137  74.4272194
  36.5731777  69.6034806  74.1638846  35.2767958  67.0293983  70.9006154
  36.3031912  66.3556069  71.0645301  34.1253640  66.4804502  70.4782678
  33.2607550  66.9932888  70.3021738  34.0606473  65.0413589  70.2409823
  34.4448855  64.5404870  71.1290010  32.6138243  64.5853956  70.0225639
  32.1700568  65.1737353  69.2198369  32.6110266  63.5448273  69.6936525
  31.7550070  64.7162436  71.2714121  32.2938544  64.6790559  72.3979572
  30.5211275  64.8387027  71.1300354  34.9305743  64.6442181  69.0536460
  35.5916013  63.6023678  69.0897776  34.9582552  65.4613673  67.9970544
  34.4572481  66.3470412  67.9287424  35.7554650  65.1018665  66.8259788
  35.4524075  64.0964390  66.5296739  35.4861066  66.0527223  65.6627124
  34.4253874  66.0333062  65.4134665  35.7241721  67.0727180  65.9632359
  36.3082175  65.6777631  64.4308501  37.3183098  65.4154889  64.7470314
  35.8754717  64.7867231  63.9759311  36.3895559  66.7674777  63.3883699
  36.6836443  67.7037198  63.8638784  37.1673525  66.5205572  62.6651130
  35.1239873  66.9528894  62.6940704  34.2718517  66.6526024  63.1687642
  35.0038224  67.4892909  61.4817927  36.0863558  67.8872402  60.8134936
  37.0110141  67.7814197  61.2311801  35.9904612  68.2977955  59.8848930
  33.7970832  67.6236935  60.9360035  32.9693408  67.3159664  61.4469130
  33.7001524  68.0342311  60.0064401  37.2495609  65.0722487  67.1499860
  37.9704982  64.1766387  66.6909939  37.7431117  66.0520168  67.9159534
  37.2072356  66.8546219  68.2460987  39.1438307  66.0257810  68.3414064
  39.7743200  65.9590811  67.4554656  39.5151277  67.3244038  69.0813790
  38.7791769  67.4942815  69.8669844  40.8914982  67.2075821  69.7538773
  41.1259727  68.1397888  70.2676334  40.8755559  66.3889861  70.4748122
  41.6507055  67.0091727  68.9967511  39.4865407  68.5001086  68.1140386
  40.4492382  68.5698671  67.6087733  38.7362228  68.3124971  67.3458988
  39.1858106  69.8110847  68.7863637  39.1790900  70.6072814  68.0434818
  38.2091210  69.7579756  69.2679431  39.9502701  70.0195940  69.5347476
  39.4112145  64.8017601  69.2074764  40.3293158  64.0215731  68.9351762
  38.6033055  64.6048237  70.2538548  37.7763907  65.1639679  70.4601621
  38.8708312  63.5277264  71.2063971  39.9062365  63.6586788  71.5234132
  37.9482270  63.6168050  72.4270038  38.1449250  62.7619738  73.0725119
  38.2198012  64.8883140  73.2259523  37.5515502  64.9274675  74.0865506
  39.2541274  64.8875371  73.5704486  38.0474804  65.7594619  72.5933878
  36.5737334  63.5901830  71.9971604  36.3497414  64.4400257  71.5618551
  38.7343066  62.1519934  70.5777661  39.3899832  61.2095269  71.0333249
  37.8824054  62.0019767  69.5567457  37.2744982  62.7347201  69.1907703
  37.7746727  60.7099888  68.8831278  37.7974038  59.9442606  69.6591203
  36.4612219  60.6112124  68.1115861  36.4018332  59.6404889  67.6168671
  35.6241436  60.7173348  68.8015020  36.4173081  61.4020768  67.3631156
  38.9437012  60.4596217  67.9394648  39.2552481  59.2967193  67.6454220
  39.5988399  61.5233664  67.4497166  39.3465927  62.4955183  67.6325719
  40.7624414  61.3368338  66.5886234  40.5514997  60.4508942  65.9884463
  40.9698663  62.5468757  65.6783379  40.0096389  63.0360911  65.5099950
  41.6116968  63.2689452  66.1814812  41.5857871  62.1772488  64.3368661
  41.8868071  61.1295244  64.3511888  40.8387581  62.2834929  63.5504230
  42.7908018  63.0477861  64.0152491  43.6390267  62.7494829  64.6319466
  43.0860104  62.9020065  62.9762909  42.4783358  64.4550639  64.2486453
  41.5274458  64.6900922  64.5330319  43.3461762  65.4491251  64.1161426
  44.5957323  65.1982384  63.7319511  44.8875200  64.2402664  63.5384918
  45.2611488  65.9641190  63.6303222  42.9550943  66.6949024  64.3581575
  41.9945637  66.8818656  64.6434150  43.6155504  67.4657697  64.2586575
  42.0447715  61.0764679  67.3711832  42.9858572  60.4994116  66.8086425
  42.1150417  61.4993004  68.6329715  41.3843400  62.0467581  69.0870715
  43.2651292  61.2077227  69.4877508  44.1714751  61.4033950  68.9161344
  43.2953258  62.1080898  70.7298411  42.3445623  62.0166372  71.2559125
  44.4214059  61.6471278  71.6613727  44.4463324  62.2836676  72.5452340
  44.2445048  60.6149213  71.9631817  45.3755122  61.7136457  71.1394478
  43.4342032  63.6012515  70.3513826  43.4511385  64.2059556  71.2568971
  44.3615467  63.7502475  69.7975176  42.5888681  63.8995419  69.7315770
  43.2129764  59.7437313  69.9167597  42.2164450  59.3217718  70.5241294
  44.2577664  58.9485945  69.6580209  45.4540227  59.2516996  68.8654356
  46.1577758  59.8722924  69.3958072  44.9512582  59.5337011  67.7885555
  46.0383662  57.8760372  68.5617848  47.1229881  57.9159316  68.4566652
  45.6419176  57.4663361  67.6319889  45.6339003  57.0454137  69.7383491
  46.3002882  57.2012432  70.5859535  45.6597813  55.9800573  69.5047270
  44.2047828  57.5241802  70.0445816  43.4291511  56.9857310  69.5023137
  43.7930920  57.2643222  71.4874608  42.9228483  56.4152930  71.7185582
  44.3575694  57.9678783  72.4709756  45.0658140  58.6939322  72.3562036
  43.9393143  57.6891962  73.8402448  43.9143378  56.6016356  73.9079374
  44.9376943  58.2226205  74.8898021  44.5816572  57.9404107  75.8805628
  46.3088922  57.5805578  74.6925349  47.0019774  57.9675369  75.4385875
  46.2233403  56.4989909  74.8013939  46.6823693  57.8129170  73.7024980
  45.0035921  59.7570941  74.8768343  45.4614769  60.0866617  73.9438837
  43.9897500  60.1578672  74.8945376  45.7911213  60.3373032  76.0526767
  45.7990736  61.4247347  75.9846060  45.3221323  60.0366864  76.9887194
  46.8153804  59.9645001  76.0242891  42.5460231  58.2232834  74.1515762
  41.9955049  57.8943115  75.2059877  41.9598440  59.0257829  73.2716821
  42.4267468  59.4367402  72.4636173  40.5605741  59.3810222  73.4130378
  40.1715295  59.6598776  72.4335233  40.0081448  58.4982911  73.7359625
  40.2789317  60.5052232  74.3798940  39.1296042  60.6732947  74.8073512
  41.2896581  61.2933101  74.7217407  42.2219935  61.2178832  74.3162219
  41.1633870  62.3468685  75.7097018  40.1754318  62.8017559  75.6248019
  41.2756538  61.8047295  77.1424898  41.0246245  62.6013414  77.8445702
  40.5387493  61.0137207  77.2820270  42.6709181  61.2565241  77.4837115
  42.8468137  60.3408151  76.9207598  43.4279371  61.9748320  77.1690975
  42.8286682  60.9733890  78.9780900  42.7054580  61.9024116  79.5339695
  42.0325868  60.3018815  79.3006311  44.1229683  60.3793768  79.3134877
  44.1773990  59.3620720  79.3495006  45.2406079  61.0634105  79.5764962
  45.2503580  62.3922998  79.5487851  44.3979943  62.9037178  79.3242241
  46.1118239  62.8997975  79.7510064  46.3588263  60.4127111  79.8749069
  46.3649405  59.3929648  79.9027044  47.2141647  60.9331553  80.0762118
  42.2492813  63.3721300  75.4438047  43.2065301  63.1193218  74.7010458
  42.0649496  64.5421832  76.0433475  41.2259326  64.7855810  76.5697347
  43.0646554  65.5931295  75.9974797  43.4166156  65.6969162  74.9707663
  42.4587628  66.9206109  76.4556124  41.6836517  66.7156694  77.1936562
  43.2295983  67.5046038  76.9575344  41.8670960  67.7476799  75.3484889
  40.5619647  67.5345567  74.9191252  39.9700008  66.7600534  75.3854296
  40.0070600  68.2998422  73.9023916  38.9917965  68.1179683  73.5791850
  40.7607499  69.2961586  73.3036936  40.2092305  70.0635832  72.2978218
  40.8687506  70.7172038  71.9864671  42.0659889  69.5310709  73.7128041
  42.6538388  70.3065140  73.2436376  42.6091068  68.7577458  74.7340581
  43.6233198  68.9416018  75.0562808  44.2340079  65.2321920  76.9003361
  44.0620452  64.5837065  77.9293559  45.4334253  65.6648925  76.5065944
  45.6255131  66.1008413  75.6042246  46.5872212  65.5335867  77.3835228
  46.6232630  64.5373981  77.8232719  47.8883823  65.7186849  76.5784392
  47.8135922  66.6553940  76.0256644  49.1085878  65.8412122  77.4862275
  50.0040111  65.9703840  76.8767017  48.9884847  66.7043014  78.1417772
  49.2069822  64.9382033  78.0888130  48.0523984  64.5754233  75.5930694
  48.9743958  64.7122539  75.0275227  48.0958306  63.6303696  76.1350712
  47.2048649  64.5619933  74.9086604  46.4617881  66.5564788  78.4978766
  45.9095605  67.6454209  78.2991463  46.9534112  66.1842061  79.7468483
  47.3751596  65.2898869  79.9992812  46.8467446  67.1955655  80.7975949
  46.0382743  67.8717466  80.5186147  46.5105137  66.5542968  82.1517692
  47.2188451  65.7495170  82.3497339  46.6432247  67.2966136  82.9384869
  45.0654731  65.9844991  82.2337314  44.9047625  65.2975222  81.4034075
  44.9599970  65.4063367  83.1514843  43.9788040  67.0862479  82.1994947
  44.0794105  68.0974267  82.8984203  42.9504945  66.8850485  81.3796128
  42.9048690  66.0347432  80.8190447  42.2067169  67.5799441  81.3132229
  48.1455837  67.9904561  80.9196897  49.2271430  67.4655250  80.6506713
  48.0747585  69.2650946  81.3048052  46.8651577  70.1017339  81.4430411
  46.2901285  69.8388513  82.3325151  46.1972136  69.9918296  80.5889932
  47.4361765  71.5080236  81.5360915  46.8067496  72.1509212  82.1505814
  47.5019901  71.9721862  80.5519684  48.7997321  71.3354716  82.1486154
  48.7460043  71.2504974  83.2342806  49.4512140  72.1809986  81.9275499
  49.3135551  70.0413680  81.5053502  49.8537147  70.1915167  80.5713328
  50.3481264  69.3471179  82.3807073  51.5475217  69.4147839  82.0809674
  50.1227218  67.8552684  83.7029786  49.1439463  67.7434026  83.9250847
  51.1180072  67.0535691  84.4688498  51.9113245  67.7434923  84.7576544
  50.4270050  66.4829636  85.6580950  49.9818039  65.5228617  85.3965158
  51.1547376  66.2926095  86.4481526  49.4762293  67.3118397  86.1131952
  49.1120626  67.8333565  85.3673241  51.9184109  66.0001671  83.6904279
  53.0607967  65.6949843  84.1133191  51.4099342  65.4020811  82.6166643
  50.4324716  65.5030092  82.3410620  52.1842687  64.5341340  81.7080990
  52.8446978  63.8991335  82.2972645  51.1898305  63.7055584  80.9287770
  50.5757757  64.3767853  80.3285200  51.7382593  63.0692328  80.2351165
  50.2834378  62.8405240  81.7547988  50.8960702  62.0454692  82.1833193
  49.9253367  63.4476818  82.5849246  49.0253482  62.1573315  81.0996249
  48.9482342  60.9005819  81.1870598  48.1247849  62.9049625  80.6421061
  53.1428284  65.3232796  80.7619050  54.2118638  64.7810727  80.4755170
  52.8411068  66.5814962  80.4130945  51.9068914  66.9748657  80.5270409
  53.8214591  67.5475589  79.8224542  54.2426786  67.0365113  78.9579622
  53.1898167  68.8662647  79.2748925  52.8400701  69.4377977  80.1351194
  54.2669637  69.6152065  78.4168666  53.8419413  70.5400482  78.0261237
  55.1307209  69.8471213  79.0392814  54.5772677  68.9797068  77.5877920
  52.0348929  68.5916802  78.3173249  51.6259981  69.5360021  77.9608081
  52.3971500  68.0093612  77.4687659  51.2582304  68.0313901  78.8360998
  54.9325732  67.8865951  80.8529790  56.1375443  67.6599983  80.6222640
  54.5817108  68.4287653  82.0598144  53.6291001  68.6508351  82.3494072
  55.6170161  68.7266533  83.0345104  56.3374948  69.3666558  82.5269349
  54.9289648  69.3903261  84.2383434  55.6735607  69.6318014  84.9971045
  54.4314406  70.3053479  83.9154027  54.1916351  68.7062918  84.6599467
  56.4751971  67.4873120  83.5529240  57.6169644  67.7309384  83.9539023
  55.9865606  66.2493591  83.5280995  55.0334993  66.0114469  83.2532616
  56.8251108  65.1004454  83.9101558  57.2791688  65.2520922  84.8886523
  55.9238269  63.9055989  83.9930092  55.1099134  64.1797089  84.6642539
  55.4901473  63.7769668  83.0015113  56.4027854  62.5386419  84.4335888
  55.6157632  61.8001856  84.2801761  57.2543829  62.2275455  83.8284865
  56.7952825  62.5829304  85.8968418  58.0016730  62.5116788  86.1717662
  55.9625128  62.9906636  86.7344539  58.0643366  64.9401115  83.0149947
  59.1853424  64.7786924  83.6192464  57.9231951  65.0582111  81.6969169
  57.0004188  65.1600028  81.2752032  58.9973246  65.0642906  80.6698929
  59.5628839  64.1513307  80.8562281  58.4516774  65.0522196  79.2389064
  57.6818597  64.2847478  79.1672381  57.9665639  66.0086854  79.0441583
  59.4787922  64.8054322  78.1642909  60.2260537  65.5973460  78.1984918
  59.9953581  63.8693638  78.3746820  58.7686036  64.7295951  76.4908241
  58.3785336  62.9681458  76.5441046  57.9188530  62.6678331  75.6024438
  59.2938469  62.3964622  76.6999676  57.6864042  62.7736769  77.3640654
  59.8980311  66.2903332  80.7958749  61.1247713  66.1429910  80.5735167
  59.3432539  67.4613117  81.1717698  58.3475988  67.6097565  81.3376387
  60.2109358  68.6539046  81.3733734  60.9610389  68.7541593  80.5883378
  59.3465585  69.8973336  81.3424952  58.5818742  69.7978089  82.1120441
  60.2148634  71.1250466  81.6497736  59.5963771  72.0233450  81.6276476
  60.6620568  71.0167172  82.6373318  61.0034527  71.2089698  80.9015358
  58.5790908  70.0549457  80.0348661  57.9787467  70.9640125  80.0730053
  59.2827584  70.1203831  79.2048688  57.9263176  69.1945541  79.8898741
  60.8966370  68.4867550  82.6870954  62.0747993  68.8282198  82.7614523
  60.3396816  67.7613614  83.7089942  59.4109190  67.3486457  83.6272947
  60.9669536  67.4817239  85.0180586  61.5168061  68.3477167  85.3869103
  59.8620876  67.1654299  86.0485547  60.3172722  66.9579485  87.0168768
  59.1929419  68.0205252  86.1378250  59.2956789  66.2937227  85.7183975
  62.0188118  66.2885772  84.8494059  63.0141137  66.4152317  85.5462073
  61.9425203  65.3294689  83.9498843  61.0788983  65.2454777  83.4139321
  62.8635396  64.2976038  83.5180777  63.2104986  63.7432739  84.3890217
  62.1488363  63.2941484  82.5562977  61.5165634  62.6286458  83.1449867
  61.4900929  63.8503304  81.8888640  63.1097650  62.4553414  81.7206583
  63.5388775  61.2813367  82.2850651  63.1914769  60.9730304  83.2607814
  64.4707113  60.4682121  81.5342723  64.9297245  59.6033107  81.9901748
  64.7828555  60.8279839  80.1519939  65.6705280  60.0605927  79.4063234
  65.7601135  60.4428397  78.5092795  64.2490138  61.9609451  79.5618344
  64.3842124  62.1839243  78.5137332  63.5142429  62.8067158  80.4261623
  63.2469414  63.7890111  80.0630620  64.1086669  64.9602870  82.8039535
  65.2542662  64.6020634  83.0311585  63.7524959  65.8958460  81.8631829
  62.7845251  66.1882451  81.7192638  64.7197561  66.5923499  80.9456918
  65.2958283  65.7641724  80.5332945  64.0028156  67.3732125  79.9066889
  63.1426452  67.8597710  80.3661774  64.6616054  68.1643286  79.5468430
  63.5127344  66.5417342  78.6896687  62.8894339  65.7759279  79.1490181
  62.6360515  67.3265369  77.6614641  62.3437891  66.6597914  76.8497379
  61.7430126  67.7052495  78.1593431  63.2088893  68.1615691  77.2582505
  64.6735381  65.9300802  77.9173275  64.2874080  65.3563202  77.0740025
  65.3249893  66.7230506  77.5487228  65.2405540  65.2701049  78.5742219
  65.7283770  67.5719554  81.6217907  66.8224378  67.8460319  81.0534801
  65.3301720  68.1281430  82.7681602  64.4000928  68.0075388  83.1707085
  66.2081504  68.9597602  83.5376935  66.8514624  69.4508386  82.8073802
  65.4394289  70.0701275  84.2903264  66.2107960  70.6630080  84.7811249
  64.7059272  70.9938707  83.3454556  64.1812228  71.7581143  83.9187834
  65.4205654  71.4710989  82.6747311  63.9870156  70.4203855  82.7604644
  64.5524853  69.5699985  85.4709577  63.6884646  69.0660289  85.0356229
  65.1257819  68.8127957  86.0075848  64.0298807  70.5510539  86.4981993
  63.4343189  70.0184459  87.2402256  64.8690892  71.0434516  86.9916071
  63.4102095  71.3003767  86.0053823  67.1996320  68.1835869  84.4505300
  67.9492756  68.8428314  85.1805796  67.2022855  66.8414359  84.3498386
  66.6562031  66.3271092  83.6588223  67.9968555  65.9924412  85.2276242
  68.3425539  66.5670780  86.0874280  67.3822269  65.1789282  85.6141193
  69.2467046  65.3981856  84.4308269  69.2582725  65.3370696  83.1771554
  70.3601386  65.0385728  85.1185550  70.5151222  65.1949623  86.5662591
  69.6645124  64.7501117  87.0824864  70.5293319  66.2529038  86.8275174
  71.8185267  64.5233221  87.0262519  71.6303219  63.5588139  87.4968686
  72.3522562  65.1349496  87.7536960  72.6264935  64.3712466  85.6964309
  73.1677350  63.4249381  85.6768648  73.3658722  65.1657046  85.5977958
  71.5820381  64.4374188  84.5410110  71.8851590  65.0618508  83.7005997
  71.4101543  63.0024947  83.9193147  72.0237739  62.6602744  82.9028671
  70.4830039  62.2166696  84.4940569  70.0162909  62.4405150  85.3733185
  70.0697898  60.9773327  83.9050849  70.9255237  60.3016895  83.9171402
  69.3099830  60.5385257  84.5520267  69.5154619  60.9973588  82.4890804
  69.5942092  59.9523562  81.8720303  69.0798752  62.1670341  81.9930052
  69.0761810  63.0533946  82.4979452  68.5552638  62.2215496  80.6025625
  68.3196640  61.1976977  80.3139990  67.3532629  63.0430836  80.5355352
  66.9863092  63.0685948  79.5099134  66.5864242  62.6192478  81.1845737
  67.5863700  64.0563294  80.8633322  69.5981913  62.7889425  79.6226562
  69.3807598  63.0100665  78.4543615  70.8718235  63.0510869  80.0756576
  71.2212675  62.7210939  80.9751118  71.8454769  63.8203400  79.3192649
  71.3453188  64.7271439  78.9774954  73.0737364  63.9881864  80.3463563
  73.8699050  64.5610753  79.8707651  72.7324915  64.5141168  81.2387887
  73.4510831  63.0048245  80.6263910  72.4022602  63.2123303  77.9845289
  73.0402572  63.9158595  77.2040814  72.1272575  61.9233911  77.7172786
  71.7820014  61.2590982  78.4105522  72.3106400  61.3543918  76.3587374
  73.3028820  61.6067613  75.9845185  72.1062780  59.8490064  76.4765222
  72.2317538  59.3865819  75.4972200  72.8380301  59.4346440  77.1697793
  71.1015235  59.6475061  76.8466463  71.2910761  61.9166076  75.3761827
  71.5551530  61.9576612  74.1512132  70.2053140  62.4818354  75.8660803
  70.0689835  62.6882660  76.8555480  69.0948344  62.8617726  75.0169084
  69.0820292  62.1648044  74.1792869  67.6614611  62.7828759  75.6475468
  67.5131845  63.5181736  76.4386020  66.5701105  63.1031357  74.6261955
  65.5934068  63.0369954  75.1049140  66.7180229  64.1112258  74.2386400
  66.6200149  62.3887838  73.8034831  67.5670114  61.3624556  76.1596888
  66.5933461  61.2061603  76.6222571  67.6895064  60.6675459  75.3281102
  68.3517238  61.1879601  76.8964564  69.3392798  64.3434042  74.7047752
  69.2883970  65.2491541  75.5644853  69.7855338  64.5658949  73.4882008
  70.0076621  63.8215017  72.8266420  70.0055213  65.8921712  72.9704878
  69.2816493  66.5568725  73.4420868  71.3914693  66.4933385  73.4397432
  71.5992551  66.1926443  74.4661455  72.6846641  65.9359954  72.6039387
  73.5932095  66.3977696  72.9900664  72.7523851  64.8535969  72.7172269
  72.5702971  66.1830779  71.5496834  71.2532416  67.8698385  73.2878317
  72.0818236  68.3148673  73.5639808  69.6126488  66.0649355  71.5109084
  69.6096905  65.0232906  70.7947347  69.3076467  67.2445829  70.9208916
  69.4721359  68.1161669  71.4248497  68.7329791  67.5251955  69.5728678
  68.3825296  68.5562721  69.6265784  69.7690451  67.3904041  68.4907118
  69.3128682  67.6018889  67.5233837  70.5793896  68.0963396  68.6736449
  70.1653982  66.3752366  68.4911928  67.5134316  66.6264379  69.2188306
  67.1881770  66.3271963  68.0951176  66.7014174  66.2533627  70.2562521
  66.9290650  66.5021885  71.2189544  65.4477591  65.4831859  70.1702666
  65.4895737  65.1824473  69.1232255  65.4262088  64.2309241  71.1202505
  65.2477838  64.5833309  72.1356993  64.5727252  63.6136742  70.8418667
  66.6862807  63.3213551  71.1440763  67.5095853  63.8534619  71.6206240
  66.4844734  62.4371821  71.7504210  67.0988030  62.8957562  69.7576014
  66.3040308  62.3608366  68.9938342  68.2779024  63.2207077  69.3077228
  68.9548725  63.6672211  69.9256389  68.5238578  63.0292716  68.3361044
  64.1266703  66.2299895  70.3075416  63.9632865  67.1372190  71.1012954
  63.0880666  65.8627238  69.5848969  63.1953783  65.2638525  68.7668469
  61.7310113  66.2201955  69.8137515  61.6720838  66.8491612  70.7017614
  61.2557787  67.0207270  68.5745676  60.2149057  67.3155159  68.7084854
  61.8737250  67.9111051  68.4573175  61.3445687  66.3979477  67.6833980
  60.8099493  65.0778330  70.2410102  60.5766026  64.2381237  69.3929728
  60.1977779  65.0276771  71.4137515  60.1788764  65.8361454  72.0351704
  59.4968089  63.9003834  71.9789126  59.4325804  63.1891848  71.1553323
  60.3478660  63.2732731  73.1844799  60.3566796  63.9959806  73.9999536
  59.8188453  62.3911154  73.5455718  61.8130726  62.8639353  72.8931923
  62.4287122  63.7446124  72.7110842  62.1602053  62.0301015  74.0983873
  63.1872093  61.6757026  74.0116529  62.0599646  62.6339176  75.0011878
  61.4857983  61.1756875  74.1562672  61.9681895  62.0256848  71.7227226
  63.0226343  61.7829786  71.5867463  61.3990086  61.1068169  71.8545099
  61.6020909  62.5557876  70.8437332  58.0156709  64.0629778  72.3074711
  57.6497957  65.1877556  72.7229964  57.2008103  63.0658290  72.1098334
  57.5330994  62.1061508  72.0109827  55.7733514  63.1712789  72.0077366
  55.4886839  64.1852744  71.7229848  55.1923774  62.2621712  70.8899437
  55.2378269  61.2259328  71.2237042  54.1398843  62.5070051  70.7516271
  55.8814513  62.3715335  69.5876625  56.5197745  63.3209877  69.2728880
  55.9101344  61.3126875  68.8304884  56.4765719  61.3069297  67.9832567
  55.3668614  60.4873230  69.0864115  55.1995428  62.8087271  73.4036080
  55.5258894  61.7696252  74.0293561  54.2015810  63.6005591  73.7927829
  53.9850267  64.4780629  73.3198801  53.3111375  63.3228613  74.9201042
  53.5106226  62.2745581  75.1402892  53.5848675  64.0205652  76.2155238
  53.4347603  65.0965385  76.1193273  52.6240986  63.4446504  77.2785828
  52.8018120  63.9360683  78.2354875  51.5928724  63.6158333  76.9691607
  52.7975254  62.3729443  77.3838884  55.0074806  63.7562467  76.6197304
  55.2186076  64.2597599  77.5622741  55.1584492  62.6825319  76.7398881
  55.6801490  64.1331117  75.8495485  51.8522141  63.5828218  74.5072639
  51.5166991  64.7264805  74.2249715  51.0513221  62.5320782  74.2436469
  50.9301711  61.7225382  74.8532445  50.2692705  62.5001743  72.9936367
  49.8876883  63.5013381  72.7926220  51.2092343  62.0623226  71.8802357
  50.7089477  62.1615146  70.9167322  52.0804147  62.7165239  71.8563560
  51.7393128  60.3486041  72.1205443  52.5379305  60.0022724  71.1544228
  49.0094335  61.6955567  73.0603596  48.1401106  61.8821463  72.2014615
  48.7528242  60.9121505  74.1569730  49.2954646  60.9532164  75.0193443
  47.6766267  59.9514163  74.1806437  47.7381850  59.4228438  75.1327837
  46.7433347  60.5136844  74.1876588  47.5631348  58.9344492  73.1279795
  46.5112085  58.3025815  72.8411801  48.7037240  58.6758769  72.4726683
  49.5564604  59.2233223  72.5807090  48.8132660  57.6121182  71.5724913
  49.6835284  57.0101862  71.8314002  47.9406874  56.9676761  71.6693699
  48.9328882  58.0662746  70.1702083  49.4591369  57.3116290  69.3675545
  48.5702966  59.3170777  69.8247033  48.2343897  59.9948704  70.5091514
  48.6077990  59.8463445  68.4896566  48.1940999  59.0744004  67.8396161
  47.7146472  61.1325706  68.3642990  48.2375662  61.9772084  68.8134222
  47.5723360  61.3694494  67.3101752  46.3121183  60.9697675  69.0503750
  46.4756231  60.3945824  69.9657450  45.6964869  62.3537040  69.3955511
  44.7251655  62.2125583  69.8698769  46.3591247  62.8877772  70.0760941
  45.5719060  62.9342111  68.4811773  45.4184379  60.5563273  68.2541013
  44.3687327  60.1437725  68.6272712  45.2058458  60.8179665  67.2094465
  45.8883682  59.1949182  67.8951640  50.0457196  60.1196987  67.9928521
  50.9558389  60.4697339  68.7834215  50.2516137  59.8826991  66.7109617
  49.6917388  59.2702798  66.1165779  51.4095618  60.5693327  66.0528032
  51.1412504  61.6084629  65.8642529  52.2523621  60.5767932  66.7434539
  51.8570083  59.9256578  64.7314535  51.1906748  58.9889722  64.2835595
  53.0985099  60.2451599  64.2903610  53.6307925  61.0457267  64.6315401
  53.8237230  59.4221950  63.2239891  53.3058351  58.4663978  63.1371442
  53.6826876  60.1046221  61.7427054  53.8940809  61.1710298  61.8155359
  54.4297865  59.6750529  61.0755783  52.3266105  59.9093569  61.1529654
  51.4803816  60.7497917  61.3037415  52.1658398  58.8180599  60.3829753
  51.3084320  58.6940960  59.8452243  52.9016321  58.1129440  60.3386853
  55.1741469  58.9842316  63.6186976  55.5341471  57.9142729  63.1897858
  55.8852063  59.7512581  64.3539976  55.4928561  60.6241856  64.7091622
  57.2324810  59.5878008  64.7968945  57.1910455  58.5164633  64.9921054
  58.3125637  59.8235253  63.7301459  59.2777136  59.5510759  64.1561576
  58.1267973  59.1413634  62.8996847  58.4176257  61.2225777  63.1758160
  57.8371449  61.5365602  61.8666743  57.4304512  60.7736852  61.2182984
  57.8465954  62.9049908  61.5103080  57.1666845  63.2449478  60.7429074
  58.6833354  63.8234123  62.0992800  58.6527048  65.1082079  61.6161890
  59.2895902  65.6621956  62.1163233  59.3284187  63.4795636  63.2812949
  59.9314725  64.2144469  63.7937224  59.2082932  62.2130859  63.8047219
  59.7307593  61.9695159  64.7179366  57.6384562  60.1611235  66.1548731
  58.0524272  59.2989228  66.9936676  57.5192710  61.3575754  66.4615397
  60.7395976  39.8165838 104.3808242  61.2372884  39.0686858 104.9041012
  60.5531484  40.6179706 105.0164470  59.8392989  39.4451263 104.0184371
  61.5976368  40.2797438 103.2236635  62.6178207  40.5134506 103.5271170
  61.7788078  39.1120239 102.1828912  62.3468597  38.3070377 102.6491739
  60.7997593  38.7071566 101.9318202  62.4918345  39.5376275 100.8843272
  62.4927412  38.6883712 100.2009598  61.9037098  40.3244112 100.4129699
  64.1944066  40.1280507 101.0619287  64.4612012  41.1778226  99.6108122
  65.4720003  41.5815407  99.6355723  64.3270559  40.5872482  98.7044234
  63.7433071  41.9977054  99.6191833  61.0308707  41.5781234 102.6949658
  59.7973856  41.6500182 102.5000822  61.8946271  42.5967443 102.4282501
  62.8904869  42.5843829 102.6491862  61.4010044  43.8621793 101.7591366
  60.6418945  44.3371802 102.3801765  62.6249798  44.7733644 101.5804921
  62.3196955  45.7031333 101.0992590  63.0583845  44.9958232 102.5549757
  63.3652719  44.2702233 100.9594423  60.7225325  43.5994138 100.4517929
  61.2186970  42.8569792  99.5950667  59.6564176  44.3281170 100.3067494
  59.3004077  44.9224254 101.0548783  58.8493288  44.3965197  99.1026045
  58.0672970  45.1105613  99.3616405  59.6350309  44.9847517  97.9067073
  58.9393816  45.0728585  97.0715487  60.1186396  46.4501472  98.1654316
  60.6636197  46.8120076  97.2940000  59.2551975  47.0907608  98.3461752
  60.7738532  46.4681348  99.0369483  60.6402963  44.1093097  97.4551228
  60.6987773  43.3390293  98.0587343  58.0014336  43.1344237  98.7449156
  57.6224522  43.0730845  97.6476168  57.7084829  42.2106398  99.6422259
  57.9145059  42.2876370 100.6375949  57.0229260  40.9362005  99.2337060
  57.4276398  40.5084871  98.3168797  57.2711533  39.9234511 100.3273612
  56.8233534  38.9768986 100.0247008  58.3457780  39.7581160 100.4019656
  56.7423281  40.2792746 101.7218401  56.8039069  41.3619859 101.8329933
  55.6855854  40.0148221 101.7532958  57.4104546  39.6538792 102.9330723
  58.3278779  38.8111027 102.9857074  57.1129002  40.1210760 104.1057462
  56.3771593  40.8207755 104.2051307  57.6156585  39.7894020 104.9285647
  55.5487297  41.2065695  98.8703470  54.9583151  40.3203573  98.3190619
  54.9087882  42.2927162  99.2272524  55.3002215  42.9932754  99.8568610
  53.5329546  42.6175674  98.7456290  53.0387540  41.6619878  98.5678505
  52.8459692  43.4742298  99.8512699  53.3837666  44.4126820  99.9866107
  51.8295248  43.7286292  99.5514174  52.8274588  42.6838405 101.1634236
  51.9434178  41.8519577 101.5129249  53.7414257  42.9780304 101.9664640
  53.4266439  43.3049025  97.4211351  52.3584847  43.2549270  96.7441811
  54.5167292  44.0697057  97.1108628  55.4125496  43.9362434  97.5829398
  54.5760547  45.1565404  96.0952371  53.8535800  45.9125434  96.4036820
  56.0468997  45.4935572  96.0178467  56.6460253  44.5844186  95.9737489
  56.2630009  46.0616689  95.1131734  56.3518988  46.2042871  97.1038330
  57.0334135  46.8719553  96.8765842  54.2731713  44.7622030  94.6625105
  54.1702431  43.5710062  94.4399559  54.2227734  45.7285212  93.7702791
  54.3912071  46.7091802  93.9927130  53.9122755  45.4782521  92.3482841
  52.9251054  45.0167637  92.3292887  53.9640633  46.8006715  91.5815726
  54.9547963  47.2468910  91.6676513  53.7813116  46.6281445  90.5203364
  52.8898467  47.7639684  92.1618199  53.2695741  48.2124566  93.0797842
  52.7202757  48.5773681  91.4567254  51.5792298  47.0773108  92.4492839
  51.0922566  46.3382437  91.5533861  51.1013387  47.1398543  93.5938867
  54.9244215  44.5213538  91.6591550  56.0511202  44.3627418  92.1460848
  54.6172362  43.7797787  90.5895938  53.7506994  43.9350018  90.0741821
  55.4129007  42.6853465  90.0019254  56.2341676  42.5748297  90.7106479
  54.6515239  41.2846063  89.9037613  53.8793884  41.4009488  89.1441451
  55.4560540  40.0603672  89.4242474  54.8091585  39.1833863  89.4093138
  55.8382964  40.2476253  88.4205446  56.2896939  39.8846222  90.1032002
  54.1740640  40.9875550  91.3744625  53.6391983  40.0388091  91.3992422
  55.0401636  40.9338530  92.0339001  53.5123342  41.7862948  91.7102488
  55.9504374  43.0268046  88.6226177  55.2249753  43.6215209  87.8621361
  57.2254713  42.5712500  88.3487835  57.7434377  41.9687420  88.9888366
  57.9561746  42.8870969  87.1568353  57.2518272  43.2520933  86.4100715
  59.0132177  43.9053732  87.5775648  59.6089403  44.1916520  86.7110997
  58.5237541  44.7891730  87.9881985  59.6624104  43.4650688  88.3341619
  58.6511590  41.7062820  86.5087310  59.1513605  40.8381758  87.2964037
  58.7604759  41.7501482  85.1843059  58.3010357  42.4770606  84.6358409
  59.5079514  40.8257948  84.3513846  60.1410201  40.2474771  85.0239979
  58.5692391  39.8125930  83.6650874  58.1325517  39.1754420  84.4354618
  57.7489954  40.3637685  83.2047541  59.2170726  38.8887551  82.5706085
  59.3603396  39.5004846  81.6801333  60.5389416  38.2849463  83.0011743
  60.9312183  37.6593327  82.1990199  61.2489218  39.0825384  83.2208093
  60.3887159  37.6781890  83.8938510  58.2902665  37.6652147  82.4155307
  58.6997182  36.9912487  81.6633072  58.2156799  37.1426448  83.3675810
  57.2999091  37.9966981  82.1048863  60.5490903  41.4659637  83.4458111
  60.1531475  42.1164213  82.4305149  61.8456859  41.4452327  83.7068884
  62.1961431  41.1182570  84.6072729  62.9233892  41.8529154  82.8265063
  62.5156296  42.6433741  82.1984110  64.1686559  42.5430816  83.4880782
  64.5831692  41.8356365  84.2070975  65.2237228  42.8494823  82.4074708
  66.0878407  43.3287170  82.8680873  65.5349230  41.9206635  81.9297823
  64.7954246  43.5155172  81.6593804  63.8301741  43.7643991  84.3148604
  64.7443538  44.1825942  84.7372801  63.3485337  44.5102714  83.6829405
  63.1542054  43.4819084  85.1221716  63.3646344  40.6067882  82.0412704
  64.0384095  39.7277624  82.6205737  62.8557994  40.5000303  80.8051025
  62.0800322  41.0708527  80.4700244  63.3698767  39.5400948  79.7949574
  63.5556102  38.5845471  80.2858399  62.3281066  39.3470941  78.7182921
  62.0419619  40.2677336  78.2114405  62.8634917  38.4343467  77.6157930
  62.1007928  38.3046576  76.8484807  63.7537630  38.8822529  77.1721370
  63.1199194  37.4626071  78.0392204  61.2283189  38.7564100  79.4253279
  60.4901652  38.5924201  78.8025948  64.7281467  39.9849000  79.2051431
  64.8666597  41.1306554  78.6963579  65.7784080  39.2045932  79.3993577
  65.7027064  38.3345186  79.9268894  67.1363358  39.4375824  78.9239235
  67.5961240  38.4697903  78.7254333  67.0747680  39.9631410  77.9708112
  68.0884813  40.2404429  79.8551774  68.6408625  41.2577293  79.5838393
  68.2050162  39.7157227  81.1345095  67.9783766  38.7515137  81.3753595
  68.6708712  40.5200429  82.2586408  68.3355009  41.5011177  81.9220577
  68.0588298  40.0629541  83.6309104  68.4429347  40.6982451  84.4306143
  66.9730651  40.1455726  83.5916306  68.3374046  39.0269794  83.8270578
  70.2194339  40.5812742  82.5296402  70.7141554  41.5155670  83.1549541
  71.0478156  39.6238563  82.0143522  70.7334659  38.8522986  81.4267254
  72.4903664  39.6412352  82.2786910  72.7002246  40.0322909  83.2745325
  73.0259395  38.1876514  82.3358591  73.0431265  37.8119750  81.3125426
  74.4115559  38.0994504  82.9656804  74.7395715  37.0599345  82.9809295
  75.1156003  38.6935388  82.3831459  74.3721868  38.4819295  83.9857312
  72.2081668  37.4730296  83.2330743  72.2404853  37.8995843  84.1149319
  73.2377151  40.6721782  81.4586904  74.4308819  40.9307292  81.6264626
  72.5876665  41.2762702  80.4912048  71.7533093  40.8488622  80.0879849
  72.8824984  42.5537833  79.8491953  73.6992050  42.4103304  79.1424134
  71.6172636  43.0337559  79.1106742  71.4479079  42.3655710  78.2664530
  70.7691378  42.9166084  79.7843901  71.6093813  44.3557198  78.6273515
  72.4227169  44.5192143  78.1055156  73.3704150  43.6211002  80.8606020
  72.8787828  43.6595698  82.0079672  74.2879108  44.4875628  80.4474595
  74.7452622  44.4363300  79.5366544  74.7467491  45.6571360  81.3127184
  75.0779336  45.2746917  82.2774523  75.6098765  46.1285681  80.8427809
  73.6419068  46.7335295  81.5426095  73.5488919  47.3629541  82.5929778
  72.8115327  46.9361147  80.4659603  73.0598935  46.6579190  79.5162054
  71.4866920  47.5714422  80.5615443  71.5825994  48.5560292  81.0177521
  70.9188589  47.8540609  79.2092454  70.9777629  46.9224855  78.6457359
  69.4972198  48.2829004  79.3276076  69.0952606  48.4865311  78.3363675
  68.9166361  47.4905503  79.8006940  69.4391358  49.1859459  79.9354275
  71.7357425  48.9056979  78.4064966  71.6948750  49.8521561  78.9461700
  72.7781967  48.5901954  78.3938322  71.2913321  49.1611125  76.9489096
  71.9370047  49.9141587  76.4968857  71.3599812  48.2335417  76.3789960
  70.2597801  49.5154581  76.9387401  70.5791839  46.7856833  81.5088389
  70.0242282  47.4304170  82.4358160  70.4253896  45.4583162  81.4016942
  71.0539415  44.8701377  80.8556957  69.3339166  44.7061578  82.0591329
  68.3958119  45.2532628  81.9594075  69.1963184  43.7458369  81.5621551
  69.6539678  44.4773822  83.5690102  68.7339415  44.3551775  84.3825072
  70.9162627  44.4644873  83.9333293  71.6522235  44.4294693  83.2283267
  71.4991067  44.4943424  85.3177317  71.0826042  43.6469371  85.8614728
  73.0816334  44.2016309  85.3831607  73.2839278  43.2842214  84.8302709
  73.6004334  45.0080552  84.8651457  73.6841821  44.0627654  86.7816744
  73.5262335  44.9511058  87.3923007  73.0052407  42.9020070  87.4774874
  73.4199610  42.7845782  88.4783387  71.9347704  43.0979187  87.5495076
  73.1697933  41.9891242  86.9059129  75.1911066  43.8612281  86.6307235
  75.6451779  43.7589252  87.6159637  75.3812318  42.9594281  86.0490885
  75.6237151  44.7210931  86.1192832  71.0655019  45.7618900  86.0424138
  70.4288405  45.6872158  87.0882213  71.2292550  46.8971478  85.3737045
  71.6635155  46.9416360  84.4517022  70.8143577  48.1804761  85.8743714
  71.1524695  48.1908788  86.9116671  71.4063057  49.2443988  84.9706282
  72.4817067  49.0708367  84.9282085  71.0145546  49.0719544  83.9680641
  71.1985770  50.7183515  85.2895437  71.8432368  51.3133312  84.6431212
  70.1712437  50.9903166  85.0509433  71.4859489  51.0859498  86.7581513
  72.2149925  50.2320250  87.4032139  71.1217384  52.1748584  87.1850113
  69.2968404  48.4614934  85.8877517  68.7788053  49.0125620  86.8213973
  68.5387721  47.9097015  84.9206791  68.9521954  47.4282937  84.1222001
  67.0528864  47.9192738  84.8717881  66.6226043  48.9180483  84.9527819
  66.5818369  47.3682233  83.4899282  67.2074141  46.4863097  83.3535035
  65.0437867  46.8671752  83.4224363  64.8224011  46.5039433  82.4177087
  64.8905441  46.0615387  84.1402416  64.3793158  47.6968836  83.6619183
  66.8111966  48.3970115  82.3516319  66.3300399  49.3373506  82.6172469
  67.8792683  48.5989336  82.2623950  66.2866202  47.9341861  81.0278159
  66.4778733  48.6967198  80.2740618  66.7869665  47.0077799  80.7423356
  65.2138493  47.7580831  81.1029352  66.5829699  47.0853011  86.0638044
  65.6983115  47.5619753  86.8365200  67.0278089  45.8626248  86.1738332
  67.6606366  45.4301547  85.5009067  66.6561151  44.9944835  87.2815711
  65.5692101  44.9618133  87.2165575  67.1551512  43.5384647  87.1329502
  66.8376158  42.9551840  87.9974617  66.7357722  43.1008159  86.2273257
  68.2436656  43.5307990  87.0702474  66.9959417  45.5708728  88.6919686
  66.1831607  45.6532187  89.5763954  68.2091645  46.1867521  88.8741647
  68.9637413  46.1610633  88.1873950  68.5385947  46.9633558  90.1206634
  68.3935061  46.2659105  90.9450817  70.0072906  47.4898460  89.9932719
  70.2185898  47.7123970  88.9463981  70.1009589  48.4263989  90.5431480
  71.0317018  46.5067158  90.5088511  70.6944578  46.1363975  91.4768597
  71.0559285  45.6517065  89.8326996  72.4648350  47.0359605  90.6679355
  72.5087160  47.7033984  91.5287579  73.1357267  46.2030154  90.8765788
  72.9520193  47.7736460  89.4373000  72.4353183  48.6234950  89.2068290
  73.9467226  47.4802891  88.6165538  74.9148215  46.7133907  89.0017621
  74.9160582  46.3293129  89.9465447  75.6774330  46.4932277  88.3608307
  73.8853205  48.0090254  87.3952070  73.0991531  48.6055753  87.1362860
  74.6254191  47.8173259  86.7187646  67.6338736  48.1470134  90.4251460
  67.1192013  48.2742034  91.5613873  67.4643605  49.0444407  89.4369378
  67.9623561  49.0117224  88.5464640  66.5064458  50.1938641  89.5666043
  66.6618160  50.7040630  90.5181183  66.8160081  51.0781194  88.3228629
  67.8321144  51.4597811  88.4337295  66.8134910  50.4288318  87.4473240
  65.9110160  52.2633706  88.0188969  66.1566560  52.6939863  87.0475797
  64.8688322  51.9462101  87.9733337  66.1120055  53.3097662  89.1430861
  65.9094397  52.8454089  90.1091910  67.1539621  53.6295771  89.1556051
  65.2146764  54.5224697  88.9716409  64.2846462  54.4499811  89.3846759
  65.4736676  55.6122459  88.3810009  66.4859267  55.7016832  87.6205291
  67.0940004  54.8946560  87.4849365  66.6916339  56.5812845  87.1471876
  64.6328063  56.5860044  88.3671860  63.7330945  56.4893481  88.8384172
  64.8642921  57.4537009  87.8850250  65.0231307  49.8291412  89.6807756
  64.4304075  50.4915586  90.5088696  64.4668837  48.7661404  89.1271486
  64.9140774  48.2186338  88.3911949  63.1427968  48.2645004  89.5191853
  62.4479102  49.0941316  89.3925127  62.8240675  47.0478611  88.6453113
  63.7558613  46.5439714  88.3895434  62.2298431  46.3425616  89.2270358
  62.0505866  47.3852258  87.3169486  61.0934694  47.6837152  87.7439807
  62.5500182  48.5641541  86.4773889  61.9195469  48.6752506  85.5955687
  62.5063389  49.4771521  87.0705647  63.5786755  48.3804334  86.1675912
  61.9083878  46.2002029  86.3782423  61.3661955  46.5078447  85.4850709
  62.8972580  45.8384639  86.0958375  61.3599217  45.4023928  86.8802360
  63.0421989  47.7711323  91.0783087  62.0079350  48.0558763  91.7735012
  64.1490151  47.0936183  91.4975144  64.9363364  46.7336953  90.9582612
  64.1106413  46.9009465  92.9820690  63.2512549  46.2761333  93.2243597
  65.0009689  46.3465632  93.2787598  64.0319693  48.2035225  93.8415129
  63.0829535  48.3725691  94.6018882  64.8751712  49.2514730  93.6202644
  65.5839377  49.2369594  92.8870133  64.8709132  50.5207671  94.4012936
  65.0062667  50.2688196  95.4538330  65.9724140  51.4264763  93.8829338
  65.8012504  51.5860301  92.8186901  65.8665230  52.3949334  94.3727078
  67.4109805  50.9738520  94.0584238  67.5825757  50.0925223  93.4392171
  68.0765829  51.7549424  93.6914315  67.7945994  50.6324596  95.5611900
  67.3927683  51.4084324  96.2129623  67.3131584  49.6968343  95.8450654
  69.3416240  50.5064228  95.8092498  69.7288091  49.6474250  95.2609831
  69.8454495  51.3890574  95.4160498  69.6583063  50.3578209  97.2423304
  70.6880179  50.2776548  97.3636896  69.3113130  51.1888148  97.7624111
  69.1984558  49.5012601  97.6116261  63.5360107  51.2888290  94.1925928
  63.0823457  51.8918594  95.1723604  63.0586452  51.2562986  92.9554748
  63.5879372  50.9186927  92.1512099  61.7088956  51.7090659  92.6366374
  61.5352041  52.6778092  93.1058681  61.6196372  51.8778817  91.1600038
  61.7458139  50.9086499  90.6775032  60.6238754  52.2368427  90.8982961
  62.6784833  52.8629755  90.6123238  63.5598262  52.8312102  91.2549557
  62.9938353  52.5318577  89.6236659  62.1612813  54.3573067  90.5180182
  63.0328833  55.2890596  90.4490962  60.9345898  54.5387209  90.5568741
  60.5599625  50.8734787  93.2940727  59.4248053  51.3167930  93.0675698
  60.7831478  49.8145655  94.1049353  61.6548026  49.2874596  94.0607663
  59.8779561  49.2844464  95.1094291  60.4244461  49.1202199  96.0379222
  59.1030768  50.0200524  95.3219378  59.2264198  47.9758965  94.6670104
  58.2460355  47.6480023  95.2687767  59.6440781  47.3183425  93.5680590
  60.5422249  47.5203322  93.1287719  58.9033621  46.2584569  92.8690283
  57.8546323  46.3856075  93.1391399  59.0201316  46.3422879  91.3457563
  60.0792692  46.3944145  91.0933437  58.6370774  45.4110054  90.9284847
  58.3025568  47.5126514  90.6368155  57.5328608  47.8164895  91.3461523
  59.1422562  48.7538351  90.4386264  58.5510603  49.5172401  89.9336092
  59.4693322  49.1314753  91.4083147  60.0153633  48.5098421  89.8319429
  57.5816202  47.0746589  89.3389197  57.0956696  47.9383830  88.8850147
  58.3084981  46.6586212  88.6413645  56.8320402  46.3205928  89.5765922
  59.4607030  44.8938874  93.2917067  60.5986534  44.7412891  93.6770873
  58.6513411  43.8770310  93.2131676  57.6332036  43.9132176  93.1809242
  59.2835537  42.5100643  93.1657973  60.0458907  42.4618512  93.9440499
  58.2465148  41.3508313  93.4013343  57.3840445  41.4695878  92.7440641
  58.6940476  40.3855956  93.1692392  57.8001050  41.4044590  94.9121483
  58.6595730  41.2165362  95.5562646  57.4346745  42.4033808  95.1518880
  56.6991931  40.3663464  95.2027500  56.8529109  39.4799132  94.5862534
  56.7554801  40.0456713  96.2419076  55.3428588  40.9574743  94.9216877
  55.3286468  41.9271536  94.6085193  54.1723748  40.3610313  95.0359369
  53.9282455  39.1751074  95.4129161  54.6956968  38.5564608  95.6757613
  52.9664629  38.8414664  95.4556591  53.1662703  41.0457721  94.6630117
  53.2976734  41.9920442  94.3047472  52.2285630  40.6484791  94.7225749
  59.8155501  42.3197942  91.7253841  59.3713421  42.7980493  90.7257171
  60.8817331  41.5079248  91.6651728  61.1261137  40.8716619  92.4246650
  61.8173671  41.4288320  90.5290440  61.3955354  41.9175269  89.6505359
  63.1189390  42.2454368  90.8119215  63.5683398  41.8462888  91.7224802
  64.0192315  42.1160247  89.5755530  64.9408487  42.6755287  89.7359868
  64.2555085  41.0648904  89.4061428  63.5001946  42.5150670  88.7035656
  62.8546520  43.7901080  91.0480787  63.8007817  44.2961112  91.2392172
  62.3868914  44.2183697  90.1608932  62.1946533  43.9202954  91.9053915
  62.0103053  39.9737223  90.1103923  62.4976295  39.0447059  90.7260698
  61.6390547  39.6807283  88.8521953  61.1162960  40.3469699  88.2846824
  61.9045262  38.4409986  88.1323551  62.4656998  37.7800253  88.7934764
  60.6031339  37.6479211  87.8041840  59.8698145  37.8477736  88.5853668
  60.1880743  38.0340972  86.8724961  60.7627202  36.1766028  87.6741349
  60.9882636  35.6536222  86.3826061  61.1297430  36.3047699  85.5328006
  61.0237697  34.2903314  86.2459166  61.1521548  33.8499479  85.2682713
  60.8909904  33.4612411  87.3815307  60.9031690  32.3917269  87.2375190
  60.7466476  33.9497889  88.6704650  60.6480808  33.2818871  89.5138796
  60.7311194  35.3626058  88.8429163  60.6961151  35.8027661  89.8291612
  62.7614529  38.6939685  86.9594902  62.5627536  39.5765413  86.1006020
  63.8731844  37.9461399  86.8709055  64.0913435  37.2208650  87.5532594
  64.9216664  38.0605008  85.7926124  64.5949225  38.8682911  85.1393535
  66.2834422  38.4437188  86.3801872  66.9044604  37.9662619  85.6221160
  66.4355070  39.9685624  86.5322972  67.4159348  40.1961934  86.9513516
  66.3404242  40.4426263  85.5559472  65.6596489  40.3478918  87.1970127
  66.7371114  37.8929664  87.7065273  67.7267368  38.2847600  87.9433427
  66.0339487  38.1899946  88.4825571  66.7807325  36.8056299  87.6526249
  65.0164462  36.8579908  84.9274957  64.7525567  35.6860260  85.3140528
  65.3963598  37.0162009  83.6359832  65.7034895  37.9228553  83.2867371
  65.4325363  35.9731303  82.5671399  65.5842710  34.9836940  82.9975852
  64.1061399  36.0258803  81.8534779  63.2996855  35.7972792  82.5508920
  63.9272355  37.0326854  81.4768759  64.0858185  34.8320720  80.4700947
  64.2711551  33.6301813  80.9306276  66.6013954  36.1888218  81.6254569
  66.8573660  37.3289755  81.2625496  67.2866111  35.2071437  81.1857112
  67.0578718  34.2585000  81.4815100  68.4413163  35.1977965  80.2519788
  68.1564613  35.6708557  79.3125945  69.5824129  35.9252479  80.9179546
  70.4466208  35.9335950  80.2528314  69.2820959  36.9494323  81.1370294
  69.8440954  35.4179022  81.8465469  68.9000481  33.7182026  79.9819960
  68.3428401  32.8169145  80.6355351  69.7661471  33.4480744  78.9875693
  70.2909693  34.1596386  78.4793646  70.0210153  32.0832878  78.5556733
  69.0259151  31.6395117  78.5147604  70.7575483  32.0793105  77.1888356
  71.7465323  32.5198656  77.3080635  70.9037128  31.0508206  76.8583545
  69.9486027  32.8836991  76.0738840  69.0557856  32.3251949  75.7983043
  69.6147501  33.8366434  76.4840901  70.8196671  33.1426710  74.7963629
  71.2844691  32.2038287  74.4943022  70.1632580  33.4502977  73.9814184
  71.8166651  34.1068037  74.9606833  72.0991919  34.2610774  75.9284055
  72.4480411  34.8453163  74.0880332  72.2903365  34.6616574  72.8068429
  71.6646405  33.9304490  72.4693296  72.7932619  35.2493980  72.1416600
  73.4070940  35.6714954  74.4743869  73.6589176  35.7367371  75.4612054
  73.8952559  36.2448806  73.7858811  70.8646628  31.2462672  79.4915809
  70.5913711  30.0977279  79.7351241  71.9579034  31.8533033  80.0575300
  72.1141954  32.8600123  80.0079283  72.9927608  31.1544070  80.7758086
  73.1302014  30.1715914  80.3250660  73.9312177  31.6950691  80.6546269
  72.7170457  30.9789789  82.2588417  72.4976306  32.0143385  82.9131582
  72.5508078  29.8331012  82.7756469  72.6862785  28.9606478  82.2647416
  72.1429043  29.6497942  84.1725287  71.1902496  30.1708846  84.2717593
  71.8158632  28.1472202  84.5479486  71.1328021  27.7462938  83.7996690
  72.7371350  27.5682503  84.4825127  71.2053199  27.9241974  85.9236424
  71.8104048  28.4713027  86.6471740  70.2164854  28.3829846  85.9247947
  71.0452642  26.4295555  86.4609982  71.1952907  26.2430562  87.7354559
  71.0360214  25.5196180  85.6255454  73.1163359  30.3375134  85.1712950
  72.6931429  31.1617688  85.9594255  74.4178000  30.1139049  85.0621138
  74.8351922  29.5154239  84.3498149  75.3890439  30.7308321  85.9876707
  75.0463434  30.5510276  87.0068608  76.8133178  30.0624074  85.8137571
  76.6975261  28.9916966  85.6454125  77.3055728  30.4727830  84.9327202
  77.6802712  30.2977379  87.0434587  78.6731667  29.8860816  86.8615183
  77.8013871  31.3702959  87.1935759  77.1192271  29.6868289  88.3034451
  76.2093311  28.7996600  88.2642057  77.5260516  30.1402754  89.3884878
  75.4647573  32.3354543  85.7914551  75.6997810  33.0037401  86.7893894
  75.3082271  32.9346222  84.5818296  75.2470076  32.4059641  83.7111365
  75.2084477  34.4108695  84.3784007  76.0438053  34.9032829  84.8759517
  75.2920316  34.6373105  83.3151355  73.8517151  34.9927799  84.9320568
  73.8778025  36.0213134  85.6215093  72.7280637  34.2547386  84.7679225
  72.6852354  33.4398932  84.1538306  71.4452485  34.5415528  85.4531588
  71.2420242  35.6047988  85.3250158  70.3242157  33.7223600  84.7984483
  70.4099639  33.8366299  83.7183021  70.5018553  32.6699362  85.0224780
  68.8208546  34.0636777  85.2099504  68.6839653  33.8036981  86.2595132
  68.5079829  35.5763147  85.0969738  67.4726653  35.7557892  85.3880467
  69.1715933  36.1361528  85.7541836  68.6571891  35.9016097  84.0682718
  67.8869251  33.2548591  84.3651591  66.8576661  33.4822055  84.6394824
  68.0438884  33.4979683  83.3140443  68.0792384  32.1938530  84.5236983
  71.4874111  34.3519049  86.9787709  70.8039532  35.0951926  87.6672044
  72.3668080  33.4779625  87.5174839  72.8993220  32.7921710  86.9810509
  72.6238770  33.4613208  88.9873432  71.6739334  33.6097496  89.4997947
  73.2990665  32.1350538  89.3562670  72.7178135  31.3309878  88.9068358
  74.2805814  32.1202934  88.8842506  73.4870675  31.8018144  90.8200596
  74.1494216  32.5336267  91.2843201  72.5310015  31.8612671  91.3396993
  74.1055660  30.3299149  90.9794720  74.8168768  30.1446445  90.1739178
  74.6596371  30.2668322  91.9156029  73.0830825  29.3200916  90.9576793
  72.3590303  29.4112857  91.6706459  72.9554983  28.2995561  90.1487587
  73.7924901  28.0019950  89.2287447  74.6240410  28.5757012  89.0910975
  73.6292711  27.1894700  88.6340374  71.8380397  27.6496607  90.0885233
  71.0508995  27.9320509  90.6726372  71.7443614  26.8552502  89.4560537
  73.6526775  34.5629239  89.3631727  73.5115150  35.1852344  90.4363910
  74.5813786  34.9227290  88.5037626  74.7448011  34.4694423  87.6060355
  75.4911696  36.0657012  88.8074383  75.9875020  35.8111710  89.7427415
  76.5904752  36.2495187  87.7365450  76.1445999  36.5884298  86.8014896
  77.6032865  37.2290581  88.3084168  78.4022159  37.3903142  87.5839844
  77.1112082  38.1777838  88.5233036  78.0250208  36.8217918  89.2270791
  77.2942031  35.0064549  87.5341155  76.6679660  34.3224727  87.2181276
  74.7383423  37.3414549  89.0143105  74.8798214  38.0687499  89.9830028
  73.8580756  37.6187332  88.0377494  73.8098475  37.0901654  87.1665804
  72.8587521  38.7243643  88.1213676  73.4463831  39.6377848  88.2191311
  72.0029914  38.7140628  86.8848242  71.6713265  37.6832166  86.7589617
  70.8000201  39.6883540  86.9843055  70.2163332  39.6403915  86.0654664
  70.1724570  39.4046112  87.8288899  71.1665381  40.7046641  87.1300670
  72.7664593  39.2501099  85.7823699  72.3145877  40.0441056  85.4260438
  71.9060907  38.6564602  89.3657819  71.7601711  39.6315138  90.1301451
  71.4563703  37.4773365  89.6771461  71.7134560  36.6367071  89.1594526
  70.5442326  37.2113094  90.7881216  69.7909178  37.9984621  90.7521067
  69.9317711  35.7954261  90.5725989  69.4953007  35.7447085  89.5743573
  70.7307967  35.0536110  90.6084557  68.8623433  35.4264005  91.6043707
  69.2236780  35.7144609  92.5907868  67.5524239  36.0835565  91.4830172
  66.8924547  35.7300318  92.2765005  67.6771407  37.1634650  91.5688771
  67.1133602  35.8451218  90.5149171  68.6172333  33.9302129  91.2942346
  67.8602920  33.5377716  91.9735949  68.2721319  33.8228488  90.2662464
  69.5455432  33.3743663  91.4254342  71.0899085  37.3771333  92.1944303
  70.4346108  37.8777525  93.0866010  72.4209286  37.0345259  92.3506457
  72.9502917  36.5150007  91.6504161  73.1849159  37.3784939  93.5218928
  72.4916571  37.1619335  94.3341271  74.3840935  36.5153430  93.7225684
  75.0291733  36.5528466  92.8449769  74.9728746  36.8765832  94.5667882
  73.9344033  35.1295099  93.9681134  73.4206237  35.0648376  94.9282643
  73.2210442  34.8231910  93.2029066  75.1693320  34.1933772  93.9561173
  74.8333844  33.1571346  93.9855818  75.7115421  34.3265196  93.0202074
  76.1077505  34.4485306  95.1189478  76.4094447  35.4957663  95.1126319
  75.5748279  34.2754543  96.0549493  77.3262699  33.5860283  95.0827389
  77.9300762  33.8030829  95.8999455  77.0442832  32.5852342  95.1168543
  77.8532564  33.7676740  94.2049037  73.5127524  38.8527102  93.6821365
  73.3835824  39.4550625  94.7511300  73.7146811  39.5159917  92.5177661
  73.6600344  39.0778710  91.5978203  74.0338176  40.9461262  92.4866650
  74.8149268  41.1924448  93.2050114  74.5236716  41.2750213  91.0872187
  75.2411427  40.5149733  90.7779996  73.6802393  41.2175576  90.3971310
  75.1963112  42.6966576  90.9522284  75.2799237  42.9391404  89.8927922
  74.5310073  43.4365226  91.3978597  76.5808230  42.8386102  91.5956172
  76.6983799  43.2179099  92.7740879  77.5736647  42.3400173  91.0403455
  72.8178155  41.7674499  92.8844882  72.8877813  42.7707844  93.6196433
  71.6174915  41.1921428  92.6523479  71.5137950  40.3631585  92.0676522
  70.3362953  41.6745400  93.2003161  70.4540759  42.7556940  93.1242981
  69.1705900  41.0812914  92.3796788  69.2310136  39.9931672  92.4292466
  68.2322505  41.3704069  92.8531607  69.1208904  41.4974905  90.9099380
  70.1139414  41.3094687  90.5014154  67.9886821  40.6665674  90.1937178
  67.9392165  40.9511645  89.1426917  68.2131011  39.6029525  90.2720547
  67.0310535  40.8705723  90.6708245  68.8030993  43.0059559  90.6891083
  68.7864899  43.2226051  89.6206030  67.8296466  43.2403866  91.1224328
  69.5689947  43.6136927  91.1699392  70.0106785  41.4138926  94.6981010
  69.5418081  42.3156371  95.3739816  70.2925921  40.2831566  95.2954396
  70.5014831  39.4498546  94.7474046  70.3626946  39.9911909  96.7720995
  69.4853684  40.2718798  97.3525226  70.5218208  38.4090965  96.8544167
  71.3586488  38.1016312  96.2287282  70.7683962  38.1286599  97.8781816
  69.2995195  37.6725762  96.4286771  69.0727340  37.9300456  95.3944298
  69.5029884  36.6022367  96.4528124  68.0742549  37.9646976  97.2928854
  68.2970584  37.7001902  98.3263534  67.8719681  39.0350980  97.2737099
  66.8746820  37.2432932  96.8621494  67.0025689  36.5761676  96.1011254
  65.6514690  37.3493164  97.3370079  65.4496488  37.9685737  98.4475013
  66.2349725  38.3737255  98.9558277  64.5029710  38.0535315  98.8184150
  64.6371494  36.8885497  96.7405770  64.7459259  36.4069161  95.8481544
  63.7108158  36.9980915  97.1525133  71.4687720  40.8320468  97.4051070
  71.3233603  41.1370339  98.5479546  72.6013671  41.1313179  96.8281112
  72.9611130  40.7148915  95.9698471  73.4813050  42.1966979  97.4769631
  73.5667539  42.0606623  98.5550930  74.8608213  42.0467738  96.8077317
  75.1693639  41.0038387  96.8917785  74.7494019  42.2607945  95.7457209
  76.0038968  42.9391377  97.3677793  75.8424929  43.9811485  97.0932327
  76.0220372  42.8957259  98.4563746  77.3775845  42.4148801  96.7688490
  77.6491889  41.1749874  96.5991855  78.2687807  43.2631811  96.4539342
  72.8628238  43.6348203  97.3389303  72.8883886  44.3060590  98.3835130
  72.1498127  43.9850815  96.2433886  72.0375091  43.3994907  95.4152054
  71.4538242  45.3084160  96.1804776  72.2157736  45.9851330  96.5666399
  71.0961150  45.8276258  94.7358892  70.5957878  46.7938191  94.8107870
  72.0096226  45.9371981  94.1519329  70.4346777  45.1135461  94.2453845
  70.1702269  45.3807176  97.1042290  69.5611645  46.4678863  97.1567763
  69.8730808  44.2771718  97.7434458  70.4319974  43.4265204  97.6781689
  68.7101596  44.1488246  98.6179204  68.8993008  43.3274242  99.3093769
  68.6376395  45.0576536  99.2151972  67.3244275  43.9025821  97.9486830
  66.3193024  44.1872868  98.6197935  67.2428475  43.4300517  96.7238701
  68.0403221  43.0832729  96.1911104  65.9368739  43.3638212  95.9987385
  65.3109994  44.2005674  96.3097874  66.2038579  43.3639011  94.4898966
  66.7094163  42.4184163  94.2884923  64.9387030  43.4908740  93.6591138
  65.1971775  43.4846238  92.5999768  64.2749793  42.6542081  93.8755273
  64.4357872  44.4268302  93.9035553  67.0402428  44.6490477  94.1002159
  67.2301364  44.6481517  93.0275152  66.4784366  45.5438168  94.3682688
  67.9885925  44.6416637  94.6370616  65.2925543  41.9779929  96.2854187
  66.0333731  41.0526210  96.5005104  64.0239532  41.8539354  96.4061593
  63.4129868  42.6485223  96.5970314  63.3008783  40.5962775  96.2880388
  63.7708779  39.8240827  96.8976511  61.8669141  40.7385169  96.8352528
  61.9220939  40.9801113  97.8964013  61.3885926  41.5838627  96.3402379
  60.9815457  39.5131067  96.6636708  59.9485343  39.7699838  96.8957817
  61.0027706  39.1882889  95.6236458  61.4471400  38.3660110  97.5737057
  60.6046237  37.4720073  97.7882647  62.6311391  38.2837513  97.8635779
  63.3532341  40.1467196  94.8719495  62.6135716  40.6218761  93.9741780
  64.3259009  39.2748938  94.5966445  64.9020102  38.8638171  95.3305779
  64.6923288  38.8017029  93.2814174  63.8381457  39.0749232  92.6612057
  66.0258065  39.4980650  92.8549133  66.3161402  39.1517318  91.8633309
  65.8824056  40.5788751  92.8334743  66.8101792  39.2503164  93.5684668
  64.7974393  37.3049427  93.0525605  65.2140088  36.6185856  93.9684198
  64.3345198  36.8575045  91.9124603  63.9750163  37.5025041  91.2081176
  64.2441344  35.3996975  91.4351405  65.1313918  34.8769127  91.7906448
  63.0249037  34.6966470  92.0016474  62.7107590  35.1950302  92.9184047
  62.1989413  34.7761534  91.2954324  63.3088355  33.2336497  92.2902722
  64.3057353  32.7487055  91.7937479  62.5407128  32.5300037  92.9603917
  64.1790569  35.3640234  89.8967863  63.9352611  36.3941431  89.3101491
  64.3574370  34.1829190  89.2965791  64.5039678  33.2898754  89.7672044
  64.3437290  34.1475828  87.8494117  63.4005083  34.5690544  87.5040507
  65.1373153  34.7985995  87.4821503  64.5170846  32.7710282  87.2114695
  64.9007159  31.8559628  87.8948303  64.2926705  32.6465237  85.8960522
  64.0670779  33.4416295  85.2972775  64.3415990  31.4133918  85.1940593
  64.9598333  30.7522677  85.8010598  62.9279060  30.8440421  85.0116806
  62.2633734  31.6705470  84.7568412  62.9451581  30.1730719  84.1526658
  62.2882155  30.0640334  86.2233267  62.2106838  30.7384994  87.0765004
  61.2728283  29.7697516  85.9573790  63.0491522  28.8528334  86.6329091
  64.0518410  29.1554160  86.9362578  62.5688902  28.4174893  87.5087734
  63.1582929  27.8499327  85.6240107  62.7315141  28.0663282  84.7226047
  63.7536374  26.6662729  85.7251176  64.0660134  26.2186265  86.8743757
  63.8596053  26.7679472  87.7095905  64.5228698  25.3108359  86.9625525
  64.1130776  25.9790408  84.6976635  63.9441188  26.3399525  83.7592586
  64.5672732  25.0736215  84.8229392  64.9542494  31.5338226  83.8564230
  64.6335931  32.4748085  83.1214468  65.8400568  30.6137403  83.5227668
  66.1722299  29.9080375  84.1797286  66.4615367  30.4909657  82.1614156
  67.0425002  31.4071383  82.0502415  67.4056436  29.2055036  82.0387249
  67.6717590  29.2773665  80.9844700  68.6543970  29.1878125  82.9069549
  69.2067478  28.2649372  82.7306168  69.2837336  30.0418698  82.6565844
  68.3682455  29.2437737  83.9575598  66.7586260  27.9963975  82.3946474
  67.3857147  27.2489221  82.2977461  65.4179221  30.3913290  81.0247672
  64.2433871  30.0780062  81.2461880  65.8641700  30.9084310  79.8640553
  66.6953714  31.4883348  79.7453682  65.0740941  30.6134902  78.6181789
  64.7156413  29.5846692  78.6083562  63.9678439  31.6383476  78.6085039
  63.4892047  31.6511276  79.5865495  64.4015466  32.6259659  78.4519029
  62.7055752  31.3426875  77.3388565  62.3481470  32.4756031  76.8113023
  65.9444609  30.8397640  77.3700564  66.7798659  31.6970467  77.2822468
  65.4967427  30.3568433  76.1737455  64.9130272  29.5211646  76.1430480
  65.7296231  30.8658609  74.8688056  66.1520863  31.8679495  74.9546350
  66.7615530  29.9746029  74.1312116  67.7383037  30.1106849  74.5964208
  66.4847004  28.9289410  74.2696989  66.8850843  30.2480961  72.6646879
  66.5559761  31.3418000  72.1925630  67.4002301  29.3247168  71.9913534
  64.4113222  31.0357893  74.0705240  63.7349893  30.0639731  73.8075079
  64.1160935  32.2894723  73.7615542  64.7518112  33.0661265  73.9440996
  62.8684090  32.7017386  73.1342035  62.0907017  32.2575329  73.7558387
  62.7042471  34.2595995  73.1283873  61.6696292  34.4479694  72.8389181
  62.8910480  34.9038789  74.4445722  62.7578048  35.9819381  74.3447348
  62.1560049  34.5118535  75.1481461  63.8946914  34.6951160  74.8134497
  63.6915904  34.8665097  72.1410786  63.5807364  35.9497147  72.1344362
  64.7079547  34.6080785  72.4379756  63.4946500  34.4755229  71.1427626
  62.6720439  32.1562839  71.7122255  61.6075794  32.3467483  71.0725697
  63.6875369  31.4859694  71.1689887  64.5888464  31.4115224  71.6382263
  63.6759836  30.8128165  69.9327753  63.2980572  31.5617789  69.2369895
  65.0479713  30.3593562  69.4101992  65.6183084  29.9181035  70.2267287
  64.9098439  29.5813821  68.6600903  65.8461836  31.5179034  68.8011186
  65.3324958  31.8456480  67.8976822  65.8239867  32.3521804  69.5014370
  67.2922127  31.2337748  68.4471343  67.3192279  30.5162848  67.6272936
  67.7518269  32.1523955  68.0831814  68.1034937  30.7054991  69.5690276
  67.6826420  30.7701635  70.4953662  69.3060223  30.1616860  69.5119493
  70.1329807  30.2788940  68.4787457  69.8520369  30.8172423  67.6586005
  71.0496618  29.8308574  68.5041302  69.7215873  29.4728907  70.4819120
  69.1311651  29.3391913  71.3035046  70.6489211  29.0493062  70.4476001
  62.7627849  29.5427534  70.0038670  62.6461898  28.8571136  68.9847814
  62.0643188  29.2463825  71.1233757  62.2633247  29.6843499  72.0230378
  60.9656266  28.2869230  71.1888848  60.5181410  28.2591705  70.1948005
  61.5519475  26.9275653  71.6114486  60.9294823  26.1394648  71.1873682
  62.5409587  26.8281126  71.1640901  61.6679161  26.7058838  72.9876041
  62.0481124  25.8152543  73.1444445  59.7969338  28.6690881  72.1120982
  59.9275631  29.5851535  72.8750011  58.6481276  28.0716769  71.8342829
  58.5832928  27.2596782  71.2209646  57.3359040  28.5057440  72.3728981
  57.3374813  29.5873116  72.5122748  56.1842896  28.2417185  71.3710641
  56.3110399  27.1917896  71.1075713  54.8068738  28.5020533  71.9819861
  54.0345363  28.3025416  71.2387965  54.6597857  27.8479719  72.8420352
  54.7413170  29.5420301  72.3023933  56.2577076  29.1329715  70.1018497
  55.4216893  28.8958816  69.4434516  56.2069344  30.1827245  70.3905886
  57.1955441  28.9453439  69.5792556  57.1257368  27.8861512  73.7032198
  56.6727870  28.5924571  74.6127961  57.3933009  26.5275749  73.9472829
  57.7874689  25.5607933  72.9405917  58.8718848  25.5086898  72.8394901
  57.3865138  25.8185453  71.9597387  57.2071467  24.2418618  73.4573804
  57.7916546  23.3903966  73.1069720  56.1864603  24.0946121  73.1019752
  57.2507741  24.3521207  74.9706957  58.1818875  23.9531535  75.3722966
  56.4380762  23.7929894  75.4347337  57.1149530  25.9251906  75.2498876
  56.1305659  26.2425841  75.5916498  57.9593544  26.3951148  76.4548630
  57.5723031  26.2043089  77.5998829  59.1522099  26.8864419  76.0297068
  59.5111550  26.8110517  75.0777248  60.0236147  27.5848714  76.9770450
  60.1371168  27.0636735  77.9282129  61.3970200  27.6594763  76.2655837
  61.6262720  26.6942988  75.8112961  61.3503278  28.3886806  75.4568359
  62.5304210  28.0502864  77.2587087  63.3203675  28.5673755  76.7118947
  62.1350011  28.7551384  77.9900718  63.1342459  26.8443955  77.9972072
  64.2852345  26.4235753  77.5944343  62.5528464  26.3853907  78.9760949
  59.4118195  28.9594362  77.4468936  59.6949767  29.3154675  78.5795366
  58.5930934  29.6994245  76.6812467  58.3792609  29.4546529  75.7139929
  57.9312302  30.8982469  77.1167945  58.6133877  31.4798444  77.7380662
  57.5363790  31.7295269  75.8923548  56.8760061  31.1835213  75.2168645
  56.5435954  32.8628568  76.1325488  56.3434678  33.3755251  75.1916428
  55.6142378  32.4531507  76.5271839  56.9641570  33.5685355  76.8481010
  58.8795003  32.0144088  75.1316949  59.3952810  31.0646278  74.9900073
  58.6324032  32.3941859  74.1399006  59.8348374  32.9692125  75.7689795
  60.7196771  33.0740898  75.1390873  59.3559930  33.9409972  75.8850626
  60.1294560  32.5906397  76.7470160  56.6883896  30.5602018  77.9824426
  56.5545020  31.1328284  79.0809497  55.9510552  29.4956054  77.5935642
  56.0641679  28.9662874  76.7285170  54.8824943  29.0512407  78.4980247
  54.2659448  29.9466794  78.5829361  54.2044476  27.8471332  77.9253525
  54.9222292  27.0323648  77.8328696  53.4241989  27.5085494  78.6069850
  53.5862018  28.1520314  76.5396305  53.2252171  29.1802973  76.5237060
  54.3592984  28.0736520  75.7746969  52.4000805  27.1774771  76.1821878
  52.1097827  26.2173867  76.9537020  51.6464727  27.4287959  75.2162897
  55.2831761  28.6282425  79.9319987  54.8049529  29.1238635  80.9858751
  56.3463360  27.8385409  79.9847415  56.7865314  27.4221072  79.1645677
  57.0028827  27.4840369  81.2865391  56.2434887  27.1468506  81.9914118
  57.9895365  26.2910772  81.0862414  58.4593767  26.0445197  82.0374374
  57.4416462  25.4250878  80.7163175  58.7567230  26.5711401  80.3646884
  57.6681577  28.7531166  81.9600488  57.8166529  28.7897683  83.1530979
  58.2016879  29.7300475  81.1934772  58.2708517  29.6848491  80.1767024
  58.7414130  30.9784537  81.7957419  59.4797014  30.7579838  82.5677261
  59.4342416  31.7932422  80.6208072  60.3241430  31.2631666  80.2817903
  58.7571494  31.8553005  79.7682393  59.8154430  33.1959609  81.0770890
  58.8895910  33.6676723  81.4070415  60.8481318  33.1304851  82.2119162
  61.1087666  34.1407858  82.5257300  60.4265345  32.5862367  83.0567914
  61.7424668  32.6173132  81.8605463  60.4639564  34.0624495  79.9042161
  60.7170817  35.0533730  80.2825595  61.3668828  33.5692633  79.5453112
  59.7518517  34.1576107  79.0855938  57.6469108  31.7721841  82.5276697
  57.7940433  32.0840070  83.7358095  56.5796344  32.1444867  81.8731436
  56.3967377  31.8908984  80.9018522  55.4821424  33.0081928  82.5093552
  55.8684380  33.8521124  83.0805629  54.6466120  33.5456679  81.3282058
  54.1283715  32.6764955  80.9202058  53.5793366  34.5721153  81.7273870
  53.0381866  34.8988163  80.8389755  52.8827590  34.1183700  82.4312229
  54.0588332  35.4316399  82.1959491  55.5584204  34.1936822  80.3081869
  54.9639127  34.5705789  79.4752222  56.0960899  35.0196021  80.7739858
  56.2725182  33.4579783  79.9387847  54.6941547  32.2012569  83.5465807
  54.3323344  32.7844327  84.5712416  54.5959757  30.8886458  83.5673386
  54.9488274  30.2962732  82.8153018  54.0001586  30.1612969  84.6207017
  53.0059412  30.5158835  84.8923704  53.9680210  28.7041152  84.0671923
  53.5204582  28.0425835  84.8092059  53.3773018  28.6761345  83.1513964
  54.9841727  28.3732916  83.8525069  54.8299201  30.3118567  85.9937784
  54.1698493  30.4310135  87.0383490  56.1793323  30.3451114  85.9311097
  56.7164754  30.1960487  85.0764878  56.9738432  30.6002632  87.0991976
  56.5202252  29.9850563  87.8759579  58.4036242  30.3210941  86.6576898
  59.0824911  30.4918939  87.4936688  58.4878462  29.2851631  86.3285511
  58.6670996  30.9854280  85.8353082  57.0081436  32.0253036  87.7330325
  57.1536671  32.0254417  88.9746180  56.7164586  33.1302547  86.9732117
  56.5895162  33.1116801  85.9623136  56.5604644  34.4626583  87.5849772
  57.3017449  34.5235058  88.3828361  56.9037856  35.6263932  86.5511403
  57.8514854  35.4300664  86.0502959  55.8873038  35.7070762  85.4245635
  56.1610042  36.5129935  84.7443844  55.8709771  34.7621567  84.8809585
  54.8984544  35.9022006  85.8398611  56.9971321  36.9095881  87.3494688
  57.2311002  37.7373439  86.6815136  56.0442610  37.0998163  87.8445636
  57.7817755  36.8142368  88.0993948  55.1929479  34.6633486  88.3182697
  55.1597889  35.1878043  89.4256258  54.1586790  34.0730484  87.7810078
  54.1733419  33.5489081  86.9064925  52.7988568  34.1454384  88.4813795
  52.8089600  35.1539435  88.8944313  51.6020086  33.9871062  87.5761263
  50.8093126  34.2944998  88.2592459  51.6191576  34.9099457  86.3066258
  50.7221010  34.7301032  85.7138861  51.6462514  35.9544935  86.6165933
  52.5013600  34.6870892  85.7063865  51.2926653  32.5044067  87.0720493
  50.4124759  32.5151800  86.4296017  52.1463127  32.1257245  86.5095609
  51.1074280  31.8590274  87.9303959  52.6391353  33.0716632  89.5725853
  51.9204743  33.3356696  90.5476810  53.4250242  32.0143448  89.5722984
  53.9581848  31.7355643  88.7482435  53.6353226  31.1346228  90.6939236
  52.6253444  30.9590748  91.0629578  54.3398699  29.8190600  90.2540737
  53.7639173  29.3722590  89.4433333  55.3199224  30.0699972  89.8472920
  54.5198680  28.7887206  91.3394041  54.7386529  29.3032133  92.2745442
  53.5749698  28.2622034  91.4786812  55.6691734  27.7132057  91.0668477
  55.7903421  27.4381746  89.8415036  56.3184973  27.2756711  91.9915332
  54.4298526  31.7022809  91.8126042  54.0027611  31.7396519  93.0006541
  55.6101122  32.2179724  91.4306756  55.9601380  32.2434637  90.4729265
  56.5593400  32.8444828  92.5220519  56.5699755  32.1977518  93.4002772
  57.9821058  32.9571992  91.8814291  58.3125295  31.9604546  91.5879052
  57.9095882  33.5501223  90.9700201  59.0158902  33.5631302  92.7637907
  59.9648397  33.5714468  92.2266667  58.7452290  34.6031727  92.9485868
  59.2304774  32.8669179  94.1194492  58.2709375  32.8202757  94.6333562
  59.5408691  31.8401092  93.9290555  60.2143329  33.4858274  95.0345174
  61.1476193  33.0765888  95.0288543  60.0250851  34.5395038  95.8876776
  58.8009921  35.0578105  96.0068639  58.0284091  34.6684201  95.4668785
  58.6394678  35.8423187  96.6367545  61.0241382  35.1157492  96.4443922
  61.9720525  34.7916720  96.2531420  60.8717901  35.9003743  97.0789499
  56.0769630  34.1876027  93.0495577  56.3610027  34.4452649  94.2422725
  55.4817624  34.9906084  92.2240267  55.3000803  34.7889112  91.2411230
  55.0293647  36.2672229  92.6831047  55.0814532  36.3590322  93.7679991
  55.9794326  37.2942518  92.0148559  55.8678845  37.1640926  90.9385523
  55.5892540  38.2810436  92.2596336  57.4551641  37.3389767  92.2886957
  57.9668810  37.2146782  93.6143147  57.3031116  37.0235225  94.4442118
  59.3825876  37.3472876  93.8233509  59.7602293  37.2886937  94.8339280
  60.2899535  37.5480740  92.7883074  61.5756073  37.5503303  93.0555396
  62.0620234  37.9761814  92.3186536  59.7382694  37.6052441  91.4788833
  60.4012714  37.6501568  90.6275763  58.3878817  37.6041799  91.2750471
  58.0198184  37.8190462  90.2824476  53.4950555  36.5072178  92.4213416
  52.8351501  36.9698377  93.3170929  52.9881800  36.1901754  91.2534196
  53.5044841  35.6069829  90.5943841  51.6537421  36.5967442  90.7153631
  51.0637459  35.6899280  90.5815878  51.1573771  37.1902341  91.4836393
  51.5865955  37.3993580  89.3891956  52.6023123  37.6076387  88.8004389
  50.3825106  37.8267297  89.0262810  49.1105937  37.6534968  89.7030765
  48.9116940  38.4792917  90.3859249  49.1006254  36.7395866  90.2957284
  48.0630964  37.5979574  88.5781028  47.0561838  37.8063870  88.9398774
  48.0310180  36.6225085  88.0904426  48.5802329  38.6841588  87.6578384
  48.2833426  39.6785793  87.9921931  48.2105070  38.5677079  86.6388544
  50.1191087  38.4724043  87.7490065  50.4069013  37.8436099  86.9076730
  51.0695283  39.7465039  87.4653588  51.1933834  40.6842054  88.2933219
  51.6129384  39.8845575  86.2351390  51.2720191  39.4241296  85.3909401
  52.7868482  40.7542791  86.0477632  53.4916977  40.7642119  86.8795261
  53.6238418  40.2149138  84.8631652  52.9634870  40.0441058  84.0135006
  54.6750079  41.2387001  84.3863995  55.2408464  40.8200564  83.5536538
  54.1734721  42.1506837  84.0626373  55.3548341  41.4713360  85.2056643
  54.2694769  38.8938621  85.2731417  54.8622589  38.5054576  84.4440890
  54.9153390  39.0566956  86.1354308  53.4933961  38.1738212  85.5314298
  52.2388446  42.1709990  85.9173931  51.2450878  42.3583020  85.2131427
  52.7276808  43.2696238  86.5771736  53.3801821  43.1886055  87.3557901
  52.3956252  44.6440573  86.2692464  51.4219096  44.4929761  85.8020870
  52.2987946  45.5379218  87.4570012  53.3034941  45.7809731  87.8039503
  51.8281496  46.4754355  87.1618563  51.5058562  44.9192198  88.6134620
  52.0924750  44.1627949  89.4047790  50.2710160  45.2459716  88.5940056
  53.3563075  45.3845768  85.2624562  52.9234416  46.3411724  84.6635059
  54.5965542  44.9169602  85.1021043  54.8949698  44.0477309  85.5439065
  55.6742652  45.5296474  84.3155789  55.2451489  46.3241474  83.7062335
  56.7434910  46.1336670  85.1816560  56.9778921  45.3327075  85.8832467
  58.0594723  46.4552543  84.5066526  58.7466158  46.8860078  85.2354477
  58.4901170  45.5420248  84.0964843  57.8899246  47.1705934  83.7015425
  56.2118312  47.4057949  85.9348888  57.0071006  47.8211747  86.5528220
  55.8908276  48.1518481  85.2080337  55.3693065  47.1282385  86.5671007
  56.3361817  44.3933689  83.4560482  57.0731799  43.5880120  84.0542621
  56.1524030  44.4260893  82.1324450  55.4525198  44.9939758  81.6555253
  56.9683427  43.6300510  81.2806257  57.4398660  42.8477088  81.8752815
  56.1557226  42.9669020  80.2236803  55.4375272  42.3046642  80.7073953
  55.5818500  43.7312382  79.7000073  56.9718600  42.1265281  79.1501722
  57.6533635  42.8163625  78.6534896  57.9032445  41.0111771  79.8056749
  58.4326420  40.4717572  79.0205972  58.6238570  41.4845300  80.4727439
  57.2884719  40.3125866  80.3740673  56.0286335  41.5424365  78.0941430
  56.6054396  40.9699799  77.3677332  55.3023409  40.8891312  78.5770562
  55.5070074  42.3533136  77.5850706  58.0755915  44.5473136  80.6208289
  57.7450390  45.4735165  79.9133928  59.3252405  44.1212685  80.6978577
  59.5831816  43.2805357  81.2148844  60.4891205  44.7901759  80.0616891
  60.0711279  45.6384781  79.5204061  61.4739092  45.5407714  80.9452799
  62.0441568  44.8322090  81.5445385  62.4644051  46.3276980  80.0509812
  63.1721017  46.8685485  80.6787649  63.0060991  45.6328541  79.4082341
  61.9125165  47.0372090  79.4340289  60.7128583  46.4789044  81.9566776
  61.4374557  47.0068203  82.5789802  60.1151342  47.2017386  81.4023007
  60.0597369  45.8777185  82.5894662  61.1479993  43.8050286  79.1205788
  61.6743300  42.8014101  79.5575066  61.0892498  44.1597458  77.8019419
  60.6784187  45.0292044  77.4603142  61.6368668  43.2775043  76.7386953
  61.7515389  42.2581473  77.1077723  60.6125670  43.2924708  75.5500682
  60.3590385  44.3230511  75.2990249  61.0725724  42.8535012  74.6653678
  59.3685515  42.5399009  75.8948530  59.3371470  41.5449814  76.5972413
  58.2446067  43.0219849  75.3532940  57.3535747  42.5572301  75.5269635
  58.2783729  43.8551267  74.7666487  63.0416454  43.6944559  76.3206078
  63.1524299  44.3775248  75.2944514  64.0709583  43.3124480  77.0296643
  64.0186979  42.6864778  77.8339075  65.4817890  43.8031872  76.6816110
  65.3350668  44.8172896  76.3107593  66.4126551  43.7645295  77.9649734
  65.8505580  44.1981567  78.7934177  66.5891355  42.7173503  78.2130063
  67.7779133  44.4660945  77.9155258  67.8326012  45.6576993  77.6404762
  68.7987859  43.6964888  78.1016924  69.7429054  44.0736166  78.0220980
  68.6608371  42.7117822  78.3285153  66.1769489  43.0117692  75.5929795
  67.2073965  43.4912176  75.1028324  65.7108272  41.7805506  75.3370926
  64.8595389  41.4228187  75.7693444  66.3398516  40.8065429  74.4299772
  67.2520217  40.4814738  74.9295440  65.4096989  39.6301135  74.1924541
  65.8883851  38.9184946  73.5201669  65.1906997  39.1414639  75.1424092
  64.4812267  39.9846156  73.7452029  66.7616814  41.4102291  73.0560692
  66.2294916  42.3849223  72.5356067  67.8410224  40.8495556  72.5283292
  68.4335328  40.2175245  73.0669058  68.3244513  41.0378525  71.1726661
  67.5721004  40.7057789  70.4581976  68.5012246  42.0962276  70.9816570
  69.6276838  40.2412840  70.9755367  70.2089670  39.6341874  71.8955307
  70.0994213  40.2015495  69.7218340  69.5149188  40.3345869  68.8971408
  71.5498111  39.9559241  69.4123079  72.1847668  40.3788098  70.1901286
  71.7218842  38.4092542  69.3356548  72.7883995  38.1947267  69.3980768
  71.2580560  37.9831712  70.2248288  71.1961086  37.6871239  68.1757982
  70.1061187  37.6880529  68.1695780  71.5209932  38.1457225  67.2423139
  71.7558354  36.2556658  68.3229118  72.7894798  36.3178189  68.6607494
  71.1955563  35.7397139  69.1024976  71.7092189  35.4382319  67.0855348
  70.9182562  34.7985455  67.0072551  72.5432619  35.4308304  66.0854398
  73.7023612  36.0909413  66.1370395  73.9524784  36.6186296  66.9738221
  74.3377831  36.0682118  65.3395082  72.3774538  34.6886605  65.0507490
  71.5659061  34.0739987  64.9889634  73.0569171  34.7146468  64.2901112
  72.0111827  40.6571153  68.1529869  71.1737592  40.7614452  67.2477785
  73.3276573  41.0096667  68.0440426  74.3354743  40.8873565  69.1173457
  74.1754121  39.9893800  69.7133082  74.2935668  41.7353170  69.8012244
  75.6871910  40.8333408  68.3630327  75.9714423  39.8241907  68.0633235
  76.5171144  41.2395616  68.9417708  75.2832497  41.7259454  67.1752900
  75.9973995  41.6385657  66.3565667  75.2574880  42.7768827  67.4641034
  73.9195523  41.2415394  66.7620025  73.3354830  41.9420373  66.1663383
  73.8808645  40.1601795  65.7183238  74.1782834  38.9581010  65.9876273
  73.6639475  40.5516603  64.4871270  73.2018204  41.4298352  64.2493536
  74.0554246  39.7816319  63.3623262  75.1386810  39.6637764  63.3810628
  73.6244042  38.7853483  63.4538755  73.6658357  40.3441784  62.0665413
  73.0117549  41.3796250  62.0822630  74.2179311  39.8491861  60.9258987
  74.7882732  39.0046144  60.9552079  74.1218778  40.3545771  59.6009927
  73.1071007  40.1893054  59.2395618  74.2794601  41.4331033  59.6276249
  75.1050145  39.7421581  58.5949775  75.6843131  38.6996781  58.9133038
  75.2696006  40.3392244  57.4366875  74.6663979  41.0852317  57.0924134
  76.3887867  39.9605672  56.5012349  77.3483829  40.2054211  56.9558895
  76.3811100  38.8846514  56.3329991  76.2478336  40.6935644  55.1685076
  75.3440627  41.5157206  55.0475465  77.1534914  40.5147826  54.1786545
  78.0555148  40.0515712  54.2928024  76.8726686  41.0015923  52.8326796
  76.6937884  42.0759981  52.7975954  78.1378287  40.5545547  52.0447418
  78.0485216  40.8659685  51.0038885  79.0223780  41.0147320  52.4858039
  78.2321704  39.4696560  52.0920348  75.5640064  40.3926036  52.2315910
  75.4078382  39.1679018  52.1884721  74.7336701  41.2672033  51.7211001
  74.9419509  42.2404846  51.4998374  73.3543388  40.8029834  51.4312560
  73.0779545  40.3318495  52.3751123  72.4618707  41.9538275  51.0801690
  72.9077062  42.3023347  50.1494586  71.0006742  41.7034931  50.6449006
  70.5159323  42.6557713  50.4321710  70.9901748  41.0839278  49.7483172
  70.4651010  41.1939342  51.4445298  72.4858041  42.8788235  52.1010592
  71.9037725  43.6332013  51.8720031  73.1717292  39.7369382  50.4226904
  72.3234452  38.8944927  50.5988759  74.0793948  39.6247368  49.3910159
  74.7793417  40.3450587  49.2125624  74.1715263  38.5103429  48.4429862
  73.1907572  38.2628580  48.0381688  75.1731157  39.0273747  47.3630598
  75.3126126  38.2613026  46.5996770  74.7766705  39.9306786  46.9014545
  76.1314228  39.2503784  47.8330083  74.5853088  37.1686486  49.0487921
  74.4422742  36.1599114  48.4214430  75.3133564  37.1987224  50.1626952
  75.3473208  38.0272850  50.7559470  76.1501012  36.0903749  50.6944878
  76.1825836  35.2512432  50.0008512  77.5765356  36.7021173  50.9049650
  77.4787373  37.5021855  51.6384362  78.1940041  35.9273798  51.3601089
  78.3440862  37.2546770  49.7531466  77.9027926  38.2115418  49.4707313
  79.3634119  37.4576417  50.0819818  78.4037870  36.3599321  48.5077167
  78.4306693  36.9155893  47.4069428  78.4457629  35.0808767  48.6731011
  75.5782902  35.4984963  51.9646698  75.9693750  34.4340016  52.4131995
  74.5799840  36.2086446  52.5748982  74.1469788  37.0505494  52.1963502
  74.0583074  35.7634681  53.8756889  74.7960378  35.4496397  54.6146762
  73.3891057  36.9915030  54.5263452  74.1019056  37.8175334  54.5003924
  72.5417492  37.2827599  53.9046883  72.8723243  36.8363740  56.0159651
  72.1052162  36.0619746  56.0443453  74.0916430  36.4590375  56.9411904
  73.7477947  36.3493284  57.9696731  74.5280762  35.5195968  56.6021454
  74.8428992  37.2461048  56.8922377  72.2780746  38.1634104  56.5187098
  71.9281795  38.0406176  57.5435514  73.0440587  38.9397703  56.4873473
  71.4431759  38.4525960  55.8816094  73.2460661  34.4461391  53.6613977
  72.2836824  34.5347072  52.8660060  73.4744650  33.3207467  54.3286825
  74.3371583  33.1545189  54.8463552  72.5194785  32.1814309  54.4038923
  72.2518789  31.8000570  53.4180613  73.2173591  31.0476661  55.1832086
  72.5466140  30.1924665  55.2589768  74.1258346  30.7507845  54.6578633
  73.4746321  31.3980950  56.1817597  71.2061028  32.6463728  55.0262775
  71.0846344  33.5434322  55.8696466  70.1656284  31.8086185  54.7370913
  70.2205072  30.9836534  54.1385528  68.8203638  32.0969971  55.3295235
  68.6345905  33.1400169  55.0728685  67.7056458  31.2213979  54.7272288
  68.1115330  30.2561035  54.4236032  66.9399151  31.0236477  55.4768611
  67.0924416  31.9273304  53.5281312  67.6780836  32.8919414  52.9799481
  66.1193317  31.3947706  52.9229663  68.7848192  31.9589854  56.8744295
  68.0823863  32.6476067  57.6081780  69.5059813  30.8948738  57.3189021
  70.0360524  30.2792202  56.7017436  69.5875289  30.5361149  58.7128054
  68.5703981  30.4466509  59.0941808  70.3597820  29.1819124  58.8303047
  71.2756126  29.2224499  58.2420053  70.6530505  29.0089452  59.8652139
  69.4752434  28.0381770  58.3415810  69.9522115  27.0892020  58.5885837
  68.5270506  28.0678746  58.8792679  69.1877030  28.0816575  56.7824802
  70.1640159  27.8931385  56.0533410  68.1213576  27.8763329  56.2622483
  70.2840543  31.6113880  59.5744015  69.9385139  31.7391138  60.7384827
  71.2669166  32.3372669  59.0613166  71.6488711  32.2022068  58.1251503
  71.9071479  33.4372411  59.8386403  71.8947490  33.2093592  60.9053245
  73.3315186  33.5195187  59.3453937  73.3096791  33.9257465  58.3340758
  73.8576159  34.2439937  59.9678227  74.1487300  32.2661082  59.3160583
  73.5956598  31.5387300  58.7216652  75.4932271  32.5866213  58.7090747
  76.1028492  31.6837136  58.6795369  75.3544115  32.9649623  57.6953267
  75.9943758  33.3427113  59.3120597  74.3620120  31.6084554  60.7253869
  74.9627834  30.7056644  60.6181147  74.8764484  32.3111872  61.3805002
  73.3939161  31.3508647  61.1568224  71.1426773  34.7427744  59.8424697
  71.3713260  35.5072436  60.7665455  70.1834390  34.9967356  58.8910612
  70.0731312  34.4429367  58.0414466  69.2276483  36.0941019  59.0142070
  69.6832954  36.9997323  59.4140931  68.6523499  36.3523315  57.5353535
  69.4465133  36.8261353  56.9588305  68.4715435  35.3761845  57.0851577
  67.3982640  37.1780382  57.3310831  66.1257849  36.8709083  57.6390757
  65.8193298  35.8973137  57.9940235  65.2593698  37.9117392  57.4593491
  64.2566405  37.9133816  57.6500780  66.0174072  38.9701791  56.9638977
  65.6431559  40.3018770  56.6159435  64.6095142  40.6106625  56.6493736
  66.6444978  41.2002478  56.2304156  66.3854481  42.2209052  55.9906899
  68.0164341  40.7734314  56.1488732  68.7903198  41.4670574  55.8529230
  68.3290699  39.4578609  56.4568740  69.3498059  39.1271018  56.3400917
  67.3627374  38.5305463  56.9184909  68.1083785  35.6677840  59.9583536
  67.7084730  36.3817846  60.8969317  67.4823249  34.5440902  59.6731245
  67.8031945  33.9106966  58.9417124  66.2815054  34.0693415  60.3485758
  65.5196340  34.8482556  60.2959500  65.7192565  32.8555444  59.6296746
  66.5562253  32.2677018  59.2551881  65.2010395  32.2394146  60.3637726
  64.7276511  33.1165939  58.4241873  65.3693056  33.6741856  57.7432526
  64.1411095  31.7760020  57.8376369  63.4658989  32.0033837  57.0132375
  64.9568178  31.1491387  57.4763568  63.5939314  31.2451415  58.6169050
  63.4853601  33.8929780  58.7514035  62.8821612  34.0110744  57.8504991
  62.9092745  33.3586426  59.5057464  63.7606748  34.8760978  59.1330237
  66.5199639  33.8421032  61.8714249  65.5143384  33.9661888  62.5803142
  67.7300552  33.6213575  62.3829987  68.5588503  33.5232623  61.7963731
  68.0382618  33.4901701  63.8612326  67.1811749  33.0077701  64.3300674
  69.3014403  32.6047183  64.0838286  69.1874500  31.6739393  63.5266271
  70.1725040  33.1158467  63.6742171  69.5528190  32.2857823  65.5321421
  69.0808243  31.2163767  66.0212638  70.2506050  33.0015284  66.2504664
  68.2222595  34.8506344  64.5263217  68.0901443  35.0611797  65.7137350
  68.5822142  35.8479138  63.7238407  68.7669457  35.7087965  62.7298769
  68.7580669  37.2477707  64.1466269  69.3253582  37.2697357  65.0773536
  69.6361685  38.0729976  63.1689581  69.2479315  37.9365132  62.1598727
  69.6020281  39.6080618  63.5669337  70.2211721  40.1773701  62.8746867
  68.5760833  39.9720672  63.5204292  69.9835263  39.7295421  64.5804301
  71.0826833  37.6015131  63.2572978  71.6968961  38.1818284  62.5691149
  71.4481920  37.7379127  64.2742194  71.1383374  36.5460366  62.9914589
  67.3478695  37.8783894  64.4245094  67.0899474  38.3669449  65.5084419
  66.4525006  37.7592805  63.4247586  66.6355714  37.2494907  62.5609481
  65.1198043  38.3622384  63.4909570  65.2364166  39.3800945  63.8629897
  64.4531107  38.4782681  62.0580071  64.4762438  37.4398697  61.7271237
  62.9695947  39.0067572  62.0904905  62.5797791  39.0602035  61.0744090
  62.3544857  38.3273959  62.6807035  62.9461179  39.9993978  62.5399656
  65.2262018  39.3272156  61.0318809  64.6831616  39.3402812  60.0868805
  65.3288893  40.3459960  61.4064135  66.2151823  38.8978065  60.8762939
  64.2198028  37.6050250  64.4847035  63.3822159  38.2065919  65.1182527
  64.3528299  36.2630789  64.6924734  64.9578045  35.6873038  64.1061725
  63.6601938  35.4582170  65.7652199  62.5894336  35.6282629  65.6604019
  63.9194045  33.9511404  65.5888862  63.7622252  33.6670163  64.5489356
  64.9574509  33.7222590  65.8276306  62.9720781  33.1357994  66.5089338
  63.3591598  33.1923520  67.5259292  61.9990337  33.6267060  66.5101637
  62.7535835  31.6363964  66.1598320  62.0251951  30.9358276  66.9045215
  63.2872906  31.1018056  65.1653931  64.0738203  35.9158284  67.1461842
  63.1982714  36.1462380  67.9842711  65.3847398  36.1930513  67.3905108
  66.1208628  36.1410455  66.6866868  65.8355524  36.5952914  68.7106704
  65.4120323  35.9159068  69.4499970  67.3468792  36.5104462  68.8114825
  67.6591231  37.3137896  68.1449337  67.9216754  36.6307063  70.2392349
  69.0085165  36.5572731  70.2003199  67.6383431  37.5931806  70.6645049
  67.5246859  35.8282564  70.8598345  67.7860384  35.2216568  68.5351510
  67.9044430  35.1163302  67.5672632  65.3541250  38.0189820  69.0061029
  64.9477929  38.2827539  70.1209005  65.4306529  38.8958490  67.9831088
  65.6555398  38.6343838  67.0240237  65.1917546  40.3122591  68.1776923
  65.4855412  40.5581667  69.1970530  66.0380826  41.0693187  67.1118553
  65.9464856  40.5595113  66.1530035  65.6339565  42.0720315  66.9786962
  67.5152592  41.1681585  67.4901336  67.9550804  42.0279457  68.2963857
  68.3656520  40.3530461  66.8924465  69.3639280  40.4264253  67.0863498
  68.0232789  39.6515644  66.2360373  63.7119955  40.7486495  68.1039555
  63.4302332  41.7189058  68.7922746  62.8450001  39.9155423  67.4701356
  63.0738988  38.9757519  67.1476828  61.4774262  40.3427551  67.2062645
  61.2704976  41.2227337  67.8167688  61.3193434  40.7493371  65.7535963
  61.9708575  41.6074756  65.5904355  61.7142488  39.9308228  65.1505715
  59.9250998  41.1178795  65.1600930  59.3262674  40.2081923  65.1397533
  59.1395397  42.1053556  66.0307512  58.1791685  42.3193660  65.5601634
  58.9724737  41.6694554  67.0152665  59.7083148  43.0307075  66.1350798
  60.0956326  41.6345040  63.7662833  59.1209940  41.8930035  63.3517771
  60.7294636  42.5213934  63.7815872  60.5606761  40.8673499  63.1481327
  60.4439939  39.2656193  67.6379250  59.5354981  39.4484223  68.4417041
  60.5460518  38.0933195  66.9773665  61.3006919  37.8550702  66.3339192
  59.5312295  37.0516892  67.1587837  58.5644537  37.5382705  67.0297371
  59.6016546  35.9301967  66.0264901  60.6681147  35.7094890  65.9768996
  58.8693884  34.6990764  66.3457355  58.9702867  33.9911005  65.5230928
  59.2790085  34.2586218  67.2551913  57.8156014  34.9319566  66.4978058
  59.1380155  36.3718097  64.7897561  59.2071763  35.6463723  64.1355827
  59.4975865  36.4737471  68.6173036  58.4362286  36.2719697  69.1906446
  60.7054727  36.3542893  69.2519543  61.6099905  36.3309615  68.7798409
  60.7623046  36.2479613  70.7020777  60.3062550  35.2933029  70.9652161
  61.8163474  36.1825338  70.9714970  60.1323064  37.3131597  71.6272576
  59.4081099  36.9101594  72.5156888  60.3401823  38.5634617  71.3109525
  60.9391259  38.8296472  70.5286472  59.7331164  39.7978542  72.0473335
  60.0882987  39.8882785  73.0741352  60.2175347  41.1547685  71.4055453
  60.1253436  40.9179168  70.3456980  59.3362033  42.3185273  71.7984528
  59.7090787  43.2304382  71.3326651  58.3165484  42.1304964  71.4634644
  59.3470342  42.4340172  72.8815967  61.7218651  41.5696280  71.5742718
  61.8942047  42.5237524  71.0783281  61.9571615  41.6635233  72.6344370
  62.3622755  40.8075696  71.1277881  58.2222992  39.5782296  72.0938930
  57.5566521  39.6945998  73.0676470  57.7252882  39.1857739  70.8803932
  58.3236592  39.0635580  70.0632736  56.3360710  38.9026057  70.6009637
  55.7455443  39.7587446  70.9245220  56.0692100  38.8187398  69.0905158
  55.9669815  39.8330151  68.7050276  56.9453517  38.3811013  68.6119032
  54.8302597  38.0110544  68.6611503  53.5603849  38.4602679  69.1840441
  53.5072641  39.4485019  69.6156362  52.3851205  37.6763117  69.1593903
  51.4431048  38.0374934  69.5461661  52.5216960  36.4093606  68.6036679
  51.6591867  35.7608512  68.5921442  53.7455819  35.9194494  68.0468671
  53.7758949  34.9780542  67.5205338  54.9147391  36.7007637  68.2048688
  55.8797330  36.2763345  67.9690459  55.7501937  37.7853477  71.4690338
  54.6861573  38.0594838  72.0323321  56.3764762  36.6037430  71.4589088
  57.2297130  36.4353790  70.9251873  55.9025587  35.3922145  72.2238336
  54.8963552  35.1680466  71.8667284  56.8187929  34.1709964  71.9533609
  57.8454589  34.4263576  72.2193172  56.5189644  33.3465292  72.5996696
  56.7741263  33.6978266  70.4520080  55.7785466  33.3367797  70.1950633
  56.9940090  34.5284631  69.7825346  57.8143756  32.5785747  70.2809796
  58.7950482  32.9351075  70.5945577  57.5606473  31.7364288  70.9257943
  57.8677756  32.1496553  68.9246731  57.0305737  32.3196395  68.3659999
  58.8551277  31.5654154  68.3124852  60.0814158  31.5236400  68.8085253
  60.2823914  31.9606106  69.7071256  60.8242999  31.0546220  68.2920887
  58.6254270  31.0743287  67.1383173  57.6951538  31.1531639  66.7261313
  59.3733874  30.6093776  66.6246538  55.8202271  35.6520329  73.6870982
  54.7953532  35.2671369  74.3201251  56.7789461  36.3504363  74.2859970
  57.5661418  36.7559202  73.7795160  56.8149193  36.6232146  75.7578076
  56.6215134  35.6566073  76.2226326  58.1713104  36.9716501  76.4650417
  58.8846037  36.1997845  76.1761175  58.8133613  38.2710548  76.0452803
  59.7431401  38.4126839  76.5952063  59.0245845  38.2433498  74.9760927
  58.1359721  39.0973996  76.2592520  57.8847180  37.0246540  77.9950421
  58.8042208  37.2660506  78.5292558  57.1363075  37.7903591  78.1982532
  57.5134232  36.0563653  78.3292851  55.7625171  37.6883743  76.0239319
  55.0203995  37.5715762  76.9419517  55.7012026  38.7904966  75.2146955
  56.3462873  38.9721648  74.4466279  54.6422407  39.8458516  75.4091128
  54.7597567  40.3180303  76.3854369  54.7838988  40.9412377  74.2933168
  54.6477079  40.5028018  73.3053019  53.7699146  42.0835138  74.4481258
  53.9167387  42.8102444  73.6493471  52.7580348  41.6824827  74.3943551
  53.9158916  42.5717740  75.4122280  56.0033300  41.4972475  74.5790059
  56.7077918  40.9896161  74.1264350  53.2315918  39.1694636  75.3168426
  52.3881779  39.4115914  76.1055955  53.0070007  38.2769107  74.2879253
  53.6836261  38.0372332  73.5632828  51.7452245  37.6145795  74.1920660
  50.9823691  38.3914869  74.1394981  51.5274299  36.8561302  72.8822493
  51.3142120  37.5702499  72.0867537  52.4506747  36.3430023  72.6098808
  50.3784991  35.8223765  72.9553996  50.6394210  35.0811684  73.7094158
  49.4852293  36.3365768  73.3087209  50.0183352  35.0801253  71.6686227
  49.4930848  35.7400440  70.9771789  50.9176815  34.7353295  71.1581381
  49.0964679  33.8466244  72.0838858  49.6360657  33.1796054  72.7558682
  48.2150880  34.1978398  72.6216648  48.7109216  33.1523320  70.9055965
  48.1084479  32.3445240  71.1604908  48.1832605  33.7939403  70.2814874
  49.5598433  32.8083435  70.4119567  51.4569155  36.8037009  75.4562555
  50.4243389  36.8551702  76.1258831  52.4358228  35.9424929  75.9001285
  53.3842349  35.8935458  75.5287619  52.1367678  35.0076269  76.9839168
  51.1876080  34.5290755  76.7425565  53.1864282  33.9172098  77.0754240
  53.3498374  33.5118687  76.0771070  54.1265620  34.3704998  77.3934419
  52.8614641  32.7428232  78.0346518  53.7888430  32.2445482  78.3153729
  52.4228847  33.1402695  78.9500398  51.9281305  31.7426583  77.4430862
  51.5512579  31.7857207  76.2865427  51.4718814  30.7487504  78.1579837
  51.7494612  30.6540609  79.1345783  50.8378572  30.0676294  77.7391742
  51.9368121  35.7223594  78.3274810  51.0824680  35.3455773  79.1373230
  52.6441671  36.8344080  78.5898506  53.4094530  37.1296685  77.9832863
  52.4539518  37.7569787  79.7196627  52.4083988  37.1591817  80.6304339
  53.6742806  38.6732779  79.9343807  53.7992437  39.1268843  78.9512130
  53.4505496  39.7914295  80.9512245  54.3583398  40.3880988  81.0417116
  52.6303721  40.4269511  80.6180710  53.2028601  39.3577785  81.9206479
  54.9439410  37.9411931  80.2811762  55.7524012  38.6595991  80.4150078
  54.8005123  37.3798083  81.2041373  55.1983525  37.2545060  79.4737100
  51.0590639  38.4725208  79.6938497  50.2911059  38.6118303  80.6380690
  50.7136599  38.8552120  78.4774500  51.3211654  38.8450454  77.6577868
  49.3280172  39.3466973  78.2515731  49.2519872  40.1943781  78.9326982
  49.0490656  39.8822977  76.8839875  49.4655708  39.2104020  76.1334857
  47.9719491  39.9186296  76.7167987  49.6455907  41.2780156  76.7150310
  50.6268964  41.1971259  77.1814158  49.8156290  41.6957125  75.2342443
  50.2431858  42.6974255  75.1857939  50.4796162  40.9922474  74.7322275
  48.8439474  41.6923878  74.7413975  48.8398943  42.3514739  77.4073684
  49.3147810  43.3204006  77.2514659  47.8310727  42.3707535  76.9976940
  48.7934378  42.1393647  78.4761270  48.2766146  38.2866145  78.6056499
  47.2445257  38.6133616  79.2042392  48.5025398  37.0016670  78.2730216
  49.3793687  36.7095343  77.8408478  47.6033701  35.9059381  78.4598041
  46.5820856  36.2859122  78.4069526  47.8827172  34.8878434  77.3137570
  48.9549302  34.7069011  77.2375089  47.4146533  33.9328062  77.5493185
  47.3329750  35.4252847  75.9300272  47.7690245  36.4034250  75.7264085
  47.6585916  34.7592086  75.1307449  45.8452315  35.5350944  75.9041391
  45.5241889  36.0980166  76.7814233  45.5569527  36.1178103  75.0287434
  45.1016940  34.2362218  75.8752746  45.4896124  33.5640644  76.6399174
  44.0470815  34.4008674  76.1011649  45.2475581  33.6149838  74.5206690
  44.6263706  32.7836226  74.4512654  44.9848745  34.3074340  73.7912610
  46.2350952  33.3207188  74.3786868  47.6098821  35.2666241  79.8554746
  46.7624679  35.5045770  80.7254760  48.6624654  34.4739770  80.1107817
  49.3757945  34.2698388  79.4114342  48.9106302  33.8221126  81.3806740
  47.9654791  33.4321068  81.7576603  49.8440907  32.5688799  81.1919767
  50.0178632  32.0952898  82.1584417  49.3651189  31.8562263  80.5196634
  50.7970194  32.8854365  80.7674641  49.3509233  34.7978708  82.4678619
  48.9769799  34.6162078  83.6173069  49.9756556  35.9251398  82.1436585
  50.1182722  36.2019798  81.1717611  50.5278738  36.8892126  83.0877828
  51.0400292  36.3432739  83.8805484  51.2814337  37.4853830  82.5734675
  49.5228089  37.8275713  83.7208129  49.8974249  38.7226192  84.5020471
  48.2242938  37.6813872  83.3755460  47.9722629  37.0098488  82.6504661
  47.0558910  38.3360273  83.8664974  46.2329617  37.6232576  83.8031840
  47.2183125  38.5403798  84.9251303  46.5734191  39.6546965  83.2114120
  45.5008626  40.1519229  83.5024168  47.4262624  40.3089017  82.4406599
  48.2108534  39.8794676  81.9502930  47.2913369  41.7019709  82.2454171
  47.0740523  42.2093121  83.1855588  48.6716345  42.1609702  81.6586480
  49.4916136  41.7541684  82.2485275  48.7950402  41.7911283  80.6403940
  48.7039168  43.6745586  81.6801575  47.7788355  44.0552518  81.2485114
  48.7344434  44.0137046  82.7151349  50.1120977  44.3915211  80.7833627
  51.6180315  43.9419708  81.6788820  52.4849163  44.3579568  81.1643729
  51.5712940  44.3403246  82.6920255  51.7071281  42.8559621  81.7193734
  46.0794885  42.1194431  81.4225602  45.3918023  43.1218584  81.7440865
  45.8260992  41.3694635  80.3721394  46.4025600  40.5883612  80.0612948
  44.6178470  41.6408285  79.5377197  44.4706388  42.6933060  79.2975663
  44.8556856  40.9091605  78.2690088  45.7403325  41.3478278  77.8066448
  45.1096588  39.8827204  78.5330007  43.7741632  40.8419223  77.1964418
  42.8906029  40.4062940  77.6617356  43.5012586  42.2477216  76.5968059
  42.7263027  42.1739876  75.8333403  43.1692219  42.9216477  77.3862305
  44.4157713  42.6357456  76.1479072  44.3102893  40.0602276  76.0024356
  43.5438519  40.0064573  75.2294366  45.1918500  40.5625563  75.6045445
  44.5780573  39.0524408  76.3187601  43.3255959  41.3442476  80.2916434
  42.3440860  41.9060804  79.9111403  43.3721864  40.4836172  81.3459903
  44.2339893  40.0797680  81.7121488  42.1316938  40.0510540  82.0664676
  41.2508131  40.0248345  81.4254451  42.4193828  38.6349889  82.6306484
  42.7995364  38.0072487  81.8249573  43.2107426  38.7086685  83.3775038
  41.2456169  37.9677595  83.2431430  41.5373601  36.9578449  83.5305940
  40.9902619  38.4995721  84.1593927  40.0060536  37.8776335  82.3867482
  40.1943833  37.6742789  81.1781905  38.8949440  37.9894994  82.8634529
  41.8978049  41.0575817  83.2219862  40.7465663  41.2946581  83.5557011
  42.9645885  41.6943596  83.7815762  43.9199887  41.4377528  83.5342846
  42.9309950  42.7835621  84.7657667  42.0795835  42.5861412  85.4164517
  44.1539703  42.7611652  85.5849531  44.3339870  41.7118738  85.8198700
  44.9591008  43.0821443  84.9236170  44.3638505  43.5235909  86.8980181
  44.2906570  44.5909202  86.6870237  43.5425594  43.2756024  87.5691637
  45.7267155  43.2646695  87.6666118  45.6936627  43.7626624  88.6351487
  45.8342568  42.1984001  87.8593274  46.8984715  43.7453424  86.9090984
  46.7359884  44.6199593  86.4092336  48.1100018  43.2615678  86.7539737
  48.9280499  43.7496621  85.9032256  48.6459935  44.5365015  85.3186118
  49.8619596  43.3514796  85.8073559  48.5847576  42.2169204  87.4143883
  47.9965951  41.7337203  88.0945666  49.5374145  41.8960973  87.2439455
  42.5907177  44.1582832  84.2059541  42.0538392  45.0107249  84.9008634
  42.9385219  44.3092171  82.9106896  43.2947001  43.5516313  82.3274357
  42.8294265  45.5953072  82.2253024  42.8673828  45.4182641  81.1510477
  41.8507624  46.0224518  82.4435825  43.9061311  46.6360985  82.5860276
  43.8382622  47.7489133  82.0371036  44.7614064  46.3997287  83.5710669
  44.7202722  45.5390838  84.1152466  45.8514853  47.2875547  84.0220190
  45.8702428  48.1761273  83.3912920  45.6131146  47.6989884  85.4613271
  46.3650458  48.4597893  85.6718206  44.1579962  48.3374620  85.6617091
  44.0241577  48.6194976  86.7063101  44.0577120  49.2221637  85.0313699
  43.3983946  47.6069010  85.3841205  45.8165513  46.6461699  86.3899300
  45.6504219  46.9735466  87.2991223  47.2553126  46.5325394  83.9018249
  47.4719078  45.4188422  84.3582617  48.2317338  47.3109288  83.4414468
  48.0766117  48.2489855  83.0727237  49.6479270  46.8820732  83.4203544
  50.0842752  47.0356812  84.4074826  49.6968442  45.8131719  83.2139494
  50.4769906  47.6402232  82.3751506  49.8958891  48.4440862  81.7162165
  51.7888952  47.4083608  82.1395853  52.2695226  46.5887344  82.5111491
  52.6937110  48.2905413  81.3284474  52.0490024  48.8224954  80.6297400
  53.3887898  49.3751200  82.1249493  54.0725491  48.9176142  82.8384383
  53.9903899  49.9885255  81.4538820  52.3580124  50.2987846  82.9001791
  51.5302637  50.5236429  82.2274860  51.9471089  49.7254642  83.7309676
  52.9013931  51.6267083  83.4534178  53.7274468  51.4650577  84.1465059
  53.2760856  52.2701435  82.6582210  51.7479539  52.2143192  84.1216740
  51.0836955  52.6819920  83.5054334  51.4316885  52.2345470  85.4089350
  52.2393798  51.8957445  86.3868112  53.1896130  51.5895248  86.1802730
  51.9162299  51.9395532  87.3538371  50.2451060  52.6207200  85.6802868
  49.6112404  52.8891570  84.9269865  49.9310814  52.6616237  86.6500127
  53.6766497  47.4637825  80.5769351  54.1300632  46.4605314  81.0995832
  53.9762596  47.8247528  79.3171900  53.5860179  48.6399764  78.8443006
  54.9413297  47.0210897  78.4920282  55.4298345  46.2498868  79.0879445
  54.2716213  46.1517949  77.4180766  53.7570575  46.7703257  76.6826575
  55.3908888  45.3514478  76.7053307  54.9516990  44.7210365  75.9326052
  56.0988940  46.0439090  76.2496825  55.9101651  44.7268553  77.4316368
  53.1414000  45.2458237  78.0265535  53.5970211  44.6131466  78.7892971
  52.4300104  45.8970132  78.5358699  52.3432761  44.3318375  77.0718591
  51.6014964  43.7713378  77.6413995  51.8402585  44.9413012  76.3221057
  53.0235435  43.6385908  76.5791448  55.9634826  47.9895497  78.0049105
  55.6489039  49.0578811  77.4874960  57.2448900  47.6186402  78.1672468
  57.5394331  46.7840670  78.6738635  58.3644175  48.4259925  77.6032569
  57.9695833  49.2905399  77.0689581  59.2758451  49.0900814  78.6805991
  59.6704523  48.4098653  79.4350770  60.5212575  49.6278762  77.9778202
  61.1772017  50.0984323  78.7093268  61.0486454  48.8055903  77.4940856
  60.2275560  50.3618982  77.2290820  58.4094401  50.0831731  79.4760941
  59.0194530  50.5667357  80.2401611  58.0092155  50.8381904  78.8010720
  57.5880026  49.5491069  79.9521899  59.1213420  47.5023987  76.6458916
  59.5358469  46.3365444  76.9495549  59.6034642  48.0403408  75.5396844
  59.4761361  49.0260748  75.3105344  60.3985095  47.2789543  74.4791038
  60.6044894  46.2577590  74.7998319  59.5642760  47.1849201  73.1586175
  59.4450586  48.1857613  72.7438730  60.1249474  46.6022882  72.4269027
  58.2149775  46.5707906  73.3326292  58.0644199  45.4113171  73.5918213
  57.2077650  47.3388174  73.0819346  56.2614551  46.9610422  73.1015723
  57.3600327  48.3237183  72.8635929  61.6949189  47.9953751  74.2738966
  61.7184555  49.1672487  74.0462310  62.8004754  47.3223339  74.3588564
  62.8269630  46.3538248  74.6795690  64.0955621  47.8333626  74.0238190
  64.1937886  48.9077924  74.1777545  65.1241201  47.2428625  74.9733259
  65.0724946  46.1703668  74.7806403  66.4824633  47.9260625  74.7041698
  67.2364401  47.5156442  75.3765580  66.7821454  47.7453784  73.6714294
  66.3911580  48.9982685  74.8740604  64.8841709  47.4728905  76.4716910
  64.1625240  46.7341876  76.8192577  65.8175401  47.2783024  77.0010979
  64.3800931  48.8696148  76.8813243  64.2493324  48.9070480  77.9634788
  65.1072774  49.6228298  76.5784312  63.4261994  49.0694918  76.3936400
  64.3213357  47.6582967  72.5313832  64.1840759  46.5292999  72.0662354
  64.5249885  48.7554441  71.8246003  64.5634519  49.6646231  72.2827210
  64.7142347  48.8828837  70.4032861  64.4556965  47.9564988  69.8893458
  63.7417230  49.9263302  69.7860882  63.9160834  49.9943131  68.7122106
  62.7128154  49.6176635  69.9681136  63.9158408  50.9005151  70.2445549
  66.1622683  49.1509214  70.1543489  67.0594441  48.4879061  70.6721217
  66.5272262  50.1522458  69.3526420  65.8450526  50.8215370  68.9960692
  67.8867266  50.4432436  68.8765246  68.5839627  50.4261770  69.7138606
  68.3429652  49.3817293  67.8525766  68.3192385  48.3891877  68.3004741
  67.6653956  49.3627654  66.9988993  69.6444048  49.6979226  67.4353496
  70.2883144  49.3675775  68.0958835  67.8708540  51.8302751  68.2146621
  66.7553239  52.3187019  67.7948156  69.0099889  52.5749904  68.1469916
  69.8432023  52.3739160  68.7001421  69.1518203  53.7438823  67.2685677
  68.3319890  54.4320822  67.4742237  70.4461387  54.4661656  67.5267095
  70.4235821  55.3696709  66.9183458  70.6491190  54.8756008  68.9408618
  71.6057900  55.3896818  69.0374889  69.8440410  55.5469111  69.2442782
  70.6445790  53.9931711  69.5799959  71.5087058  53.5666106  67.2143942
  72.3546127  54.0595020  67.1801696  69.1091315  53.2853263  65.8240249
  68.4696900  53.9623951  64.9414277  69.5511753  52.0500603  65.4999776
  70.0957922  51.5060519  66.1684471  69.3618944  51.3155886  64.2629137
  69.6922963  51.9342841  63.4285726  69.9959166  50.4292926  64.2743356
  67.9050763  50.8863231  64.0225570  67.6030516  50.3830394  62.9752526
  67.0326214  51.0977562  65.0508732  67.3616410  51.2522168  66.0038857
  65.6060922  51.1363405  64.9614726  65.2800940  50.2501374  64.4165391
  65.2043403  51.0550171  65.9717497  64.9594307  52.3756166  64.2892259
  63.7690339  52.3550775  64.0237146  65.7811728  53.3482627  63.9594939
  66.7475071  53.3687583  64.2822274  65.4479476  54.4999953  63.1126217
  64.6016347  54.1018502  62.5524082  65.1357573  55.6878024  63.9678262
  66.0613052  56.0483522  64.4164717  64.7576845  56.4884042  63.3325324
  64.1379336  55.4229670  65.0619051  63.1808047  55.1542157  64.6154241
  64.4675885  54.5654930  65.6485451  63.9474940  56.5760758  65.9560677
  64.8674614  56.7427408  66.5160887  63.7780546  57.4665376  65.3512092
  62.7597501  56.4179780  66.9668681  61.8491318  56.1615805  66.4264877
  62.9666376  55.5946275  67.6506924  62.5481695  57.6646508  67.7387041
  61.6957434  57.5685668  68.3262874  63.3718617  57.8391411  68.3491925
  62.4285085  58.4629252  67.0819858  66.3938059  54.9455576  62.0274968
  65.9281327  55.1601121  60.8833544  67.6831183  55.0588366  62.3884660
  67.9711607  55.0512484  63.3667406  68.7824042  55.1995723  61.5001701
  68.5665224  56.0461962  60.8484466  70.1435255  55.6007859  62.1826443
  70.6418665  54.6857171  62.5005522  70.7770132  56.0604916  61.4240079
  70.0847977  56.5470619  63.3824508  69.4891327  56.0668200  64.1589408
  71.0961512  56.6526375  63.7756737  69.4934745  58.0173396  63.1450066
  68.2540319  58.2741791  63.2325499  70.3819371  58.8789994  62.6759353
  71.3666896  58.6207144  62.6287353  70.0808170  59.8015567  62.3617492
  68.9118449  53.9008765  60.6888657  68.3994857  52.8609869  61.0650615
  69.4677871  54.0534908  59.5030629  69.5435330  54.9725440  59.0680688
  70.0366692  52.9997088  58.6600506  69.3283447  52.1746985  58.5897590
  70.1801766  53.3841728  57.6509325  71.3565762  52.4809373  59.1898423
  72.2593353  53.3217966  59.4900314  71.6607799  51.1747358  58.9686667
  71.0802064  50.5515208  58.4081790  72.8754603  50.5234468  59.5237481
  73.5298790  51.3608509  59.7639973  72.6884500  49.8191761  60.8691481
  72.3763413  48.8099493  60.5982331  73.9633274  49.5647904  61.7499853
  73.6743337  49.0583173  62.6706681  74.6670198  48.9411150  61.1996248
  74.4338679  50.5168704  61.9917007  71.6370470  50.5660092  61.6760621
  71.4965559  50.0710533  62.6372271  71.9662115  51.5922587  61.8420947
  70.6943792  50.5713382  61.1300243  73.6385270  49.6458836  58.4695923
  73.0049309  48.9946348  57.6581608  74.9848174  49.7837229  58.3688810
  75.5293962  50.4722429  58.8879484  75.7775989  48.9230509  57.4735729
  75.3183331  48.8962795  56.4859131  77.1793400  49.4668097  57.1332856
  77.8157957  48.6527785  56.7875797  77.0223458  50.5544332  56.0585055
  78.0017909  50.9549417  55.8002397  76.5605001  50.1226467  55.1693799
  76.3913627  51.3569031  56.4421633  77.8076931  50.1398871  58.4070074
  78.7988324  50.5246461  58.1644963  77.1716014  50.9607522  58.7366145
  77.8910606  49.4018331  59.2045035  75.7698376  47.5163395  58.0874757
  75.8320183  47.4706879  59.3125864  75.9174669  46.4126599  57.2633945
  75.6332010  46.6346562  56.3196937  76.2201717  45.0221693  57.5865770
  76.1581329  44.3893410  56.7010262  77.6532539  44.9723714  58.1261854
  78.2694726  45.5517008  57.4379399  77.6984640  45.4211843  59.1184127
  78.2840197  43.6370563  58.2366415  77.7960128  42.4586074  58.9236677
  78.7683061  41.5350022  58.7650194  78.6287769  40.5557175  59.2230087
  79.7505464  42.0147453  58.0514662  80.6034830  41.5216437  57.8304861
  79.4517979  43.2794130  57.6484385  80.1196701  43.8051884  56.9668904
  75.1685804  44.2287660  58.4781741  74.6414510  43.2043887  58.1532329
  74.9265322  44.7616408  59.6761311  75.4243212  45.5761355  60.0344307
  73.9011889  44.2210222  60.6220819  74.0107400  43.1395874  60.7028068
  74.1677382  44.8844220  61.9891719  73.4424616  44.5217399  62.7181049
  75.0627407  44.5650128  62.3445333  74.0756915  45.9668319  61.8937985
  72.4303438  44.3250197  60.1273003  71.5166013  44.6845063  60.9033440
  72.1589178  44.1035490  58.8486713  72.8573868  43.7010822  58.2250611
  70.9363304  44.3674262  58.1679667  70.7559368  45.4408217  58.2280171
  71.0446199  44.0098648  56.7118145  70.0973046  44.2216925  56.2147544
  71.8361778  44.5998688  56.2502169  71.2775666  42.9494556  56.6136777
  69.7182481  43.7026578  58.8551062  68.7443132  44.4386888  59.1519384
  69.7013909  42.4418555  59.2756267  70.5612559  41.3430829  58.8007428
  71.6122083  41.5835178  58.9618973  70.4290368  41.1898226  57.7294466
  70.1805088  40.1002026  59.5626028  70.8140229  39.9630862  60.4405897
  70.2922631  39.2074673  58.9467065  68.7214353  40.3236742  59.9587480
  68.4875256  39.8589937  60.9159942  68.0349986  39.9028621  59.2238155
  68.6112033  41.8567122  60.0272846  67.6986021  42.2140085  59.5494020
  68.4720745  42.3094345  61.4244935  67.3594024  42.3455446  61.9260897
  69.5079852  42.7875608  62.0399625  70.4482898  42.7753138  61.6454793
  69.4359448  43.3746293  63.3271934  68.8413189  42.6591903  63.8960317
  70.8808524  43.5487703  64.0410798  71.2936101  42.5609072  64.2488179
  71.5614618  44.0394876  63.3454345  70.8350616  44.3369414  65.3181760
  70.1878722  43.7860617  66.4505668  69.5532110  42.9238279  66.3079351
  70.3289808  44.3028375  67.7517840  69.8030487  43.8496489  68.5794735
  71.1845797  45.4465053  67.9693672  71.5096350  45.9025977  69.1734251
  71.9036623  46.7966872  69.0893626  71.8563948  45.9713997  66.8213468
  72.5522277  46.7850186  66.9582654  71.6520811  45.4731521  65.5192365
  72.1181180  45.9587222  64.6743719  68.7263383  44.7436470  63.3383396
  67.6988375  44.8902210  63.9186921  69.1624690  45.7320789  62.5922136
  70.1003511  45.7427400  62.1905671  68.3594830  46.9505537  62.2381292
  68.2553965  47.4808092  63.1858962  69.0931919  47.7534386  61.1388850
  69.3545672  47.0975673  60.3088157  68.4357026  48.5264562  60.7382598
  70.2524531  48.3386191  61.6726365  70.9118930  47.6394541  61.8672442
  66.9351186  46.6812435  61.6846344  65.9965147  47.4453940  61.9678639
  66.7404462  45.5723074  60.8851245  67.4770840  44.9159482  60.6271243
  65.3699384  45.2432160  60.3152964  64.9577017  46.1710938  59.9190505
  65.4603195  44.2151847  59.1172185  64.4602269  44.0068376  58.7387032
  66.0685764  44.6402836  58.3188472  65.9168004  43.2881195  59.4648051
  64.4447032  44.7425774  61.3792479  63.4019807  45.2758943  61.5626957
  64.9255960  43.7972347  62.2535220  65.8662404  43.4066151  62.2063598
  64.0912803  43.2567150  63.3606152  63.0985933  43.0074526  62.9852733
  64.8324728  41.9780342  63.9287602  64.2292060  41.5389384  64.7240978
  64.9108425  41.2312394  63.1393828  66.1175881  42.2617318  64.4261427
  66.7450548  42.3514806  63.6787250  63.9094107  44.3024142  64.4957972
  62.7869368  44.3691504  65.0634690  64.8394231  45.2785214  64.6093972
  65.6689621  45.3313839  64.0171121  64.7495115  46.3845521  65.6164783
  64.1896093  45.9652003  66.4520491  66.1185095  46.8045241  66.0803043
  66.7745481  46.9463115  65.2212010  66.0576907  47.7625903  66.5965641
  66.7043093  45.7485356  67.0109833  66.4295132  44.7595566  66.6424169
  67.7923396  45.8101596  66.9755705  66.2497959  45.8813782  68.4521889
  66.5864928  46.8419999  68.8388142  65.1598284  45.8926228  68.4758777
  66.7583974  44.7579286  69.3934216  66.3769228  43.7993427  69.0414339
  67.8453313  44.7082848  69.3342318  66.3505059  44.9531252  70.8352523
  67.1985250  45.0925224  71.4202128  65.7360237  45.7894747  70.9107194
  65.8351003  44.1137557  71.1663638  63.9530633  47.6118091  65.1419732
  63.3240056  48.3380027  65.9737081  63.7982273  47.8107789  63.8205220
  64.4612833  47.3929076  63.1833603  62.7306894  48.6920642  63.2555796
  62.7247926  49.6789848  63.7194853  63.0861130  48.8583848  61.7066874
  63.7798860  48.0365646  61.5310960  62.2147121  48.7411815  61.0612971
  63.8000614  50.1419531  61.2524462  65.1071888  50.4788948  61.3771806
  65.8152829  50.0229362  61.9356526  65.2919103  51.5730562  60.5900638
  66.3114140  51.9259199  60.4329224  64.1139113  52.0375656  60.1267236
  63.1427238  51.1221312  60.4853156  62.1111481  51.2661544  60.1611882
  61.3586042  48.1225011  63.4989928  60.3648453  48.7546505  63.7266199
  61.2969257  46.8569404  63.2136901  62.0736898  46.3451924  62.7945480
  60.1246787  46.0297983  63.4545842  59.2932485  46.4376786  62.8801222
  60.3224603  45.0320560  63.0638431  59.6821722  45.8970382  64.9272390
  58.4850793  45.7842368  65.1172979  60.5626415  46.0982415  65.9456624
  61.5780421  46.1638854  65.8678267  59.9729572  46.2395108  67.3316713
  59.1384284  45.5485452  67.4476767  61.0804416  45.8927740  68.2966790
  61.9154985  46.4911124  67.9314730  60.7721033  46.2331435  69.7793386
  61.6204297  45.9509036  70.4018635  60.5901281  47.3029283  69.8775137
  59.8871501  45.6830030  70.1028161  61.3646274  44.3959041  68.3124619
  62.1674959  44.1852199  69.0189352  60.4647854  43.8584279  68.6143306
  61.6636470  44.0715885  67.3163216  59.2306996  47.5882297  67.6224320
  58.2220674  47.5489528  68.3001709  59.7072192  48.6350474  66.9792766
  60.6041636  48.6305393  66.4952283  59.0007867  49.9100789  66.8952529
  58.8756315  50.2659513  67.9177241  59.7616809  51.0253138  66.1879303
  59.9219645  50.6737391  65.1691327  58.9704173  52.2614203  66.0754027
  59.5578215  53.0244181  65.5643563  58.0623922  52.0617544  65.5072954
  58.7042350  52.6149843  67.0720291  61.1734790  51.2565802  66.7462979
  61.6550110  52.0643765  66.1946040  61.1080910  51.5262083  67.7995400
  61.7613547  50.3457103  66.6405844  57.6622324  49.6719537  66.2041889
  56.6381312  50.1350246  66.6368961  57.7211718  49.0320913  65.0410962
  58.6046711  48.7064170  64.6480695  56.5702806  48.7116002  64.1849506
  56.0915826  49.6337214  63.8582431  56.9143410  48.1956575  63.2893056
  55.5244657  47.8148069  64.9413538  54.3349497  48.1303918  65.0644661
  55.9917236  46.8289475  65.6814663  56.9570480  46.5045506  65.6376910
  55.1577617  46.0919727  66.6515659  54.2405847  45.7630797  66.1642452
  55.8857491  44.7989576  67.1022626  56.1082324  44.2161281  66.2077790
  56.8403379  45.0915851  67.5385718  55.2190937  43.9159616  68.0498137
  54.2176368  43.0767612  67.5960991  53.8727319  43.1134693  66.5735555
  53.6720070  42.1813238  68.5123427  53.0215483  41.4016181  68.1452345
  53.9331323  42.2460342  69.9171294  53.4074233  41.5993575  70.6047966
  54.9230445  43.1985187  70.4050677  55.1308693  43.3191377  71.4579429
  55.5969037  43.9600839  69.4125320  56.4238872  44.5913174  69.7077447
  54.6458734  46.9983054  67.7933055  53.5315175  46.8887663  68.3305593
  55.4278914  47.9861214  68.2674427  56.3300851  48.2445583  67.8674270
  55.0171144  48.7955818  69.4465625  54.6694416  48.0555692  70.1687617
  56.2052199  49.6334510  70.0235663  56.5592568  50.2151330  69.1717489
  55.9287333  50.7298259  71.0986129  56.8674058  51.2077364  71.3813931
  55.2501135  51.4776026  70.6900259  55.4757676  50.2717148  71.9777291
  57.0894930  48.7197121  70.5785418  57.5530008  48.2375483  69.8633026
  53.9185224  49.7674081  69.1439677  53.0319578  50.0174875  69.9582275
  54.0137815  50.3916537  67.9558949  54.8397701  50.2675393  67.3696533
  53.0446605  51.2919388  67.3221056  52.8780160  52.1910389  67.9159208
  53.6240550  51.7221273  65.9823404  54.1384174  50.8779834  65.5213338
  52.8149624  52.0071452  65.3113185  54.5741266  52.8627378  66.1284570
  54.0395402  53.7338658  66.5068511  55.3344658  52.6100852  66.8679594
  55.2414077  53.2129307  64.8233716  55.6269056  52.3067756  64.3567344
  54.5058913  53.6353507  64.1381710  56.4068418  54.2307912  65.0339962
  56.0130059  55.1914645  65.3652518  57.0803356  53.8769274  65.8147911
  57.1360184  54.3908635  63.7707324  57.9136914  55.0680245  63.9031321
  57.5218297  53.4725019  63.4743389  56.4873268  54.7464265  63.0390496
  51.7132316  50.6582691  67.2424917  50.7122779  51.2387921  67.7011050
  51.8426625  49.4613715  66.6962813  52.7364582  48.9827023  66.5827314
  50.6848415  48.7035432  66.1963645  49.9836691  49.4372580  65.7977592
  51.2529203  47.6838696  65.1738828  50.4375068  47.0865147  64.7637989
  51.7530056  48.2180858  64.3662773  51.9672078  47.0283074  65.6722381
  49.8667445  47.8926399  67.2577483  48.6269511  47.8796625  67.1750918
  50.5641655  47.3731699  68.2506103  51.5767375  47.2630528  68.1987927
  50.0235514  46.9092617  69.4952541  49.1301798  46.3566060  69.2056211
  51.0220904  45.9716682  70.2694732  51.3006632  45.1734060  69.5814156
  51.9215473  46.5583119  70.4584445  50.6473964  45.3086581  71.5802553
  50.5041669  46.1330406  72.2800990  49.4179296  44.3938343  71.4168916
  49.1760256  43.9341073  72.3753769  48.5686210  44.9850164  71.0722714
  49.6387546  43.6157634  70.6866812  51.7391402  44.2591041  72.0090299
  51.4486634  43.7968609  72.9523048  51.8274244  43.4916001  71.2405289
  52.6988348  44.7614954  72.1326630  49.6275786  48.0586032  70.4600112
  48.6718346  48.0087995  71.2410073  50.4028013  49.1566171  70.3868114
  51.1673971  49.2021536  69.7139181  50.3223060  50.4035391  71.1858785
  50.4964854  50.1768714  72.2377271  51.1076140  51.0900660  70.8725753
  48.9184128  51.0935232  71.0185688  48.2038549  51.2917402  72.0112371
  48.5197993  51.2986917  69.7910176  49.1132370  51.0915705  68.9870043
  47.2404249  51.8233569  69.4127928  47.1344110  52.7210690  70.0224210
  47.1673071  52.1924578  67.9504200  47.3902336  51.2998541  67.3644855
  46.1383543  52.4725378  67.7238003  48.1059159  53.3432566  67.4573816
  49.1277493  53.1401148  67.7774994  47.9672777  53.4168363  65.8985197
  48.6081077  54.2105536  65.5132825  48.2661238  52.4643536  65.4615669
  46.9314486  53.6274705  65.6348729  47.6772182  54.6872455  68.0299500
  48.3481168  55.4674569  67.6707799  46.6583530  54.9094392  67.7125204
  47.7173506  54.6479970  69.1186975  46.0448624  50.8357731  69.7243197
  44.9345139  51.2401714  70.0587371  46.2679222  49.5117768  69.5793533
  47.1761631  49.1365402  69.3060444  45.2640641  48.4775176  69.7883109
  44.3481832  48.7352150  69.2565831  45.9168702  47.1658042  69.2752557
  46.0028249  47.2220141  68.1897244  46.9305150  47.1054223  69.6721881
  45.1766071  45.8820940  69.6393933  45.0301009  45.8663772  70.7186939
  44.1870032  45.9180331  69.1838044  45.8559973  44.5585771  69.2215643
  46.5665850  44.5391378  68.2090969  45.5458161  43.5710334  69.9640791
  44.8453060  48.3285334  71.2232463  43.6368517  48.0721108  71.4583020
  45.7816495  48.4588009  72.1143032  46.7587230  48.5731647  71.8462029
  45.6019018  48.4618438  73.5738904  44.7037787  47.8607280  73.7192692
  46.8594837  47.8222962  74.2643771  47.7368072  48.4058457  73.9848498
  46.7432064  47.9188071  75.3433633  47.1400520  46.3438086  73.9388464
  47.2622671  46.2553386  72.8595568  48.4049677  45.9636616  74.6602903
  48.6399446  44.9201599  74.4568205  49.2245597  46.5951128  74.3163071
  48.2681839  46.1009656  75.7335808  45.9778793  45.3597201  74.1790659
  46.2954591  44.3511916  73.9151592  45.6909413  45.3866767  75.2300124
  45.1267518  45.6450034  73.5626148  45.2185573  49.7973919  74.2629777
  45.1991319  49.9939112  75.4644387  45.0832012  50.8568843  73.4458984
  44.9102082  50.7530761  72.4456092  45.1626766  52.2369029  73.8564083
  46.1192030  52.3523080  74.3666117  45.1283354  53.1745517  72.6046401
  45.1879548  54.2144735  72.9274795  45.9737660  52.9469127  71.9557597
  44.1977770  53.0179493  72.0579062  44.1083014  52.6441795  74.9002655
  44.3953013  53.0696245  76.0690446  42.8001396  52.5385374  74.5178867
  42.5378197  52.2317250  73.5810942  41.6044744  52.8427799  75.3728765
  41.7732592  53.8705040  75.6958624  40.2892000  52.7400332  74.6054471
  40.4110291  51.9866675  73.8265616  39.5263204  52.3696131  75.2907916
  39.7482720  54.0461275  73.9366222  39.7074333  54.8516025  74.6689549
  40.4235024  54.3677700  73.1439260  38.3794880  53.7941307  73.3739044
  38.3220134  52.8019265  72.9273823  37.6244330  53.8338580  74.1596117
  38.1288525  54.8644398  72.3347562  38.6862902  54.8295570  71.4821633
  37.2223399  55.8700466  72.4470857  36.7284776  56.1739871  73.6387006
  37.0294875  55.6548413  74.4639094  36.0471562  56.9280217  73.7315081
  36.9786339  56.6890126  71.4674381  37.4752833  56.5873297  70.5817612
  36.2922296  57.4332545  71.5835538  41.4859411  51.9278343  76.6079692
  40.8848984  52.3729491  77.6048332  42.0432233  50.7009305  76.6178656
  42.4339792  50.2639741  75.7827077  42.1546091  49.8367103  77.8560188
  41.1810328  49.8127164  78.3461769  42.6188578  48.4582125  77.4006103
  43.6013343  48.6378531  76.9644870  42.7918437  47.3755749  78.5578116
  43.1238640  46.4313963  78.1265627  43.5322021  47.7276063  79.2765060
  41.8376771  47.2278676  79.0626064  41.6866418  47.9187343  76.4898030
  41.9883347  47.0338074  76.1981230  43.1681083  50.3923231  78.9127899
  42.7880891  50.3909706  80.0945351  44.1728000  51.0851024  78.4703163
  44.4202869  51.1795622  77.4855482  45.0233563  51.7828492  79.3673873
  45.2171133  52.7915113  79.0021681  44.5470318  51.8836323  80.3433976
  46.3644946  50.9769583  79.4932093  47.2552534  51.4571587  80.2170330
  46.5140612  49.7667905  79.0024467  45.7534663  49.2406367  78.5725792
  47.8208144  49.0325418  79.0226746  48.2304338  49.1101658  80.0306130
  47.6190290  47.5895794  78.7033752  47.0101428  47.6606273  77.8021852
  48.9231188  46.8204581  78.4528800  48.6929501  45.7793079  78.2273506
  49.4515963  47.2655166  77.6111749  49.5507814  46.8694422  79.3430818
  46.8958086  46.7856205  79.7882380  47.5691777  46.6364339  80.6318750
  46.0466079  47.3612836  80.1542966  46.4038922  45.4267090  79.2954987
  45.9009328  44.9055353  80.1090728  45.7071608  45.5709016  78.4687807
  47.2531312  44.8343097  78.9546376  48.8364873  49.6668055  78.0490455
  48.7076833  49.4976424  76.7946644  49.8122817  50.4343462  78.5535068
  50.0923217  50.4327125  79.5330109  50.6112797  51.4118705  77.6581437
  50.0454126  51.6823588  76.7672385  50.8604590  52.8268288  78.4193339
  51.6111686  53.3279611  77.8090789  49.6207201  53.7811709  78.5493949
  49.9138416  54.6899342  79.0752717  49.2543024  54.0390371  77.5552701
  48.8310797  53.2771996  79.1070643  51.2131484  52.5493551  79.7454127
  51.3699207  53.3896126  80.2239717  51.8946641  50.6982124  77.1806404
  52.5074503  49.9762308  77.9005792  52.2404581  50.9703801  75.9081581
  51.7625277  51.6426178  75.3089208  53.3763174  50.2841347  75.2876422
  53.9808561  49.8489095  76.0828428  52.9066023  49.0768652  74.3641450
  52.5085447  49.4912221  73.4375357  54.1011694  48.1811219  74.1320269
  53.8096886  47.3422621  73.5002595  54.8908017  48.7477971  73.6407297
  54.4650238  47.8058310  75.0884847  51.7734126  48.2135461  75.0363156
  51.4872899  47.4033116  74.3650152  52.1398721  47.7970742  75.9741092
  50.9056678  48.8443086  75.2343352  54.2400195  51.2735002  74.5218815
  53.7707235  51.8324299  73.5082517  55.4832862  51.4517085  74.8127813
  55.9039623  50.9107009  75.5678059  56.4964706  52.3678543  74.2074698
  56.1359688  52.6317506  73.2120627  56.6740128  53.6968015  75.0182398
  57.1331512  53.4803164  75.9835124  57.3513585  54.3652286  74.4859146
  55.3600423  54.3724043  75.2270748  54.8209346  55.0185101  74.3731676
  54.7584642  54.1260855  76.3785292  53.8206347  54.4890531  76.5519781
  55.2327890  53.5750517  77.0936745  57.8368380  51.6579214  74.1391434
  58.0448585  50.7122251  74.8852912  58.5755347  52.0562962  73.1811825
  58.3250392  52.7601998  72.4862314  59.9508327  51.4419301  73.0465022
  60.1218849  50.6143617  73.7346836  60.1185634  50.8435693  71.6648317
  61.1121060  50.4039085  71.5772382  59.3656942  50.0713308  71.5085350
  59.9995195  51.6238373  70.9122155  60.9137366  52.5452311  73.3446631
  60.7294908  53.7556261  73.2162394  62.1048226  52.0327416  73.8010368
  62.2985351  51.0312579  73.8177802  63.2206128  52.8433706  74.3109263
  62.9609289  53.9015088  74.3069898  63.5309184  52.4529744  75.7698667
  63.7306059  51.3951349  75.9391098  64.8706396  53.1321973  76.2759949
  65.0615839  52.8364378  77.3079624  65.7014584  52.8116596  75.6476653
  64.7720531  54.2159928  76.2218640  62.2178173  52.9341820  76.5121530
  62.3003661  52.7149817  77.5772759  62.0921000  54.0078621  76.3710585
  61.3557821  52.4104690  76.0999754  64.4305465  52.6256242  73.3974403
  64.6925222  51.4308628  73.2466543  65.0733560  53.6835982  72.8431576
  64.8953077  54.6589198  73.0853126  66.1033007  53.4814509  71.8270000
  66.0940859  52.4302700  71.5394671  65.8088209  54.3743958  70.5952254
  65.7300836  55.4152283  70.9111016  66.6432490  54.3171694  69.8968730
  64.2029257  53.8552388  69.7098134  64.4938397  53.1095319  68.6854937
  67.5324443  53.8549486  72.3942059  67.8131357  55.0358876  72.4682732
  68.3574831  52.8845873  72.7418047  68.1481626  51.4557770  73.0120550
  68.4285858  50.8646147  72.1405627  67.0938006  51.2610348  73.2037883
  68.9728398  51.0552643  74.1961264  69.2546968  50.0030589  74.1781733
  68.4649484  51.2325304  75.1444439  70.1620701  51.9927538  73.9754361
  70.9450858  51.4954256  73.4017984  70.6031209  52.2890317  74.9268276
  69.6016560  53.2783747  73.1804521  69.6165090  54.1504351  73.8339762
  70.4239905  53.6526044  71.9605088  70.4043698  53.2811394  70.8894825
  71.2345692  54.4127101  71.9687220  71.4209473  55.0393594  72.7507245
  72.1703569  54.5930498  70.7767517  71.6828452  54.3804324  69.8252407
  72.5721247  55.6043720  70.7091220  73.2180073  53.5793653  71.1286898
  72.9303393  52.5059464  71.6771684  74.4715348  53.9297515  70.8579493
  74.7300304  54.7519739  70.3122472  75.6064492  53.1370899  71.3394149
  75.4838294  52.1027295  71.0188171  76.9068343  53.6874463  70.7465732
  76.9370716  54.7664032  70.9029437  77.7502851  53.2623343  71.2907603
  77.0810005  53.4021833  69.2722232  77.6080305  52.1924231  68.8417201
  77.8989962  51.4491506  69.5686419  77.7664383  51.9243039  67.4868472
  78.1785890  50.9788838  67.1667661  77.3922321  52.8756352  66.5457477
  77.5133702  52.6690742  65.4919328  76.8727052  54.0790932  66.9613904
  76.5756035  54.8187928  66.2291828  76.7193133  54.3435668  68.3185821
  76.3170086  55.2940230  68.6352460  75.6592653  53.1595728  72.8683525
  75.7090028  54.2334057  73.4743922  75.6543521  51.9740117  73.4927733
  75.6842183  51.0868858  72.9918894  75.6045811  51.8179331  74.9463277
  75.7322121  52.8026675  75.3943704  74.2460645  51.2619608  75.4262705
  74.1248019  50.2713656  74.9870650  74.2191559  51.1178943  76.9599186
  73.2506253  50.7250307  77.2717426  75.0070071  50.4349490  77.2757514
  74.3792689  52.0939815  77.4188766  73.1000520  52.1236591  74.9554732
  72.1593082  51.7044525  75.3105981  73.2184596  53.1327385  75.3475493
  73.0949468  52.1561516  73.8655192  76.7228707  50.8776652  75.3829600
  76.8770091  49.7897999  74.8216608  77.4819480  51.2790173  76.4036577
  77.3185201  52.1315306  76.9398164  78.6410550  50.4960285  76.8371007
  79.2053470  50.1898755  75.9561631  79.5588341  51.3350392  77.7111770
  79.7052719  52.3113405  77.2499648  79.0826299  51.5057154  78.6764210
  80.9223991  50.6652896  77.9287776  81.5895857  51.3615892  78.4362763
  80.8003476  49.8042400  78.5859982  81.5649345  50.2131456  76.6152446
  81.8718645  51.0804806  75.7610638  81.7637416  48.9885350  76.4280609
  78.1785179  49.2383061  77.5760902  77.7886767  49.2847470  78.7446689
  78.2203594  48.1023017  76.8903197  78.5221221  48.0732594  75.9159100
  77.8589946  46.7849258  77.4020946  77.9438095  46.7849869  78.4887851
  76.4188293  46.4126474  77.0534359  76.1594694  45.4972638  77.5851646
  75.4102653  47.4750814  77.5051239  74.4027643  47.1607825  77.2320990
  75.4710025  47.5989186  78.5863544  75.6380120  48.4237073  77.0182233
  76.3383151  46.2241459  75.6383832  75.5538122  45.6751009  75.4257927
  78.7957514  45.7798518  76.7492636  79.6188446  46.1800994  75.9102879
  78.7017921  44.4845352  77.0799065  78.2355568  43.9296535  78.3708492
  77.1522625  43.8088641  78.3877140  78.4977686  44.5794220  79.2058725
  78.9453396  42.6016356  78.4543226  78.3521950  41.8720286  79.0062477
  79.8993073  42.6971083  78.9728403  79.1444251  42.1710880  77.0316669
  78.2534815  41.6872778  76.6301221  79.9645025  41.4580601  76.9373504
  79.4518333  43.4847817  76.3027446  80.5133182  43.7291518  76.2603248
  79.0584039  43.4164558  74.8367825  79.8985766  43.0329420  74.0146503
  77.8244745  43.7654956  74.4637959  77.0731439  44.0426511  75.0956945
  77.4871651  43.7640324  73.0400945  77.7661877  42.7927073  72.6320899
  75.9843849  43.9659013  72.8396358  75.4504489  43.1326982  73.2944468
  75.6730937  44.8692154  73.3646368  75.5688659  44.0791950  71.3515052
  76.1197978  44.9014956  70.8941895  75.8674443  43.1678559  70.8330594
  73.7941514  44.3454106  71.0882348  73.7821205  45.8338946  70.0858911
  72.7530478  46.1069184  69.8533754  74.2578579  46.6462266  70.6341570
  74.3278909  45.6531450  69.1602444  78.2678631  44.8409855  72.2924331
  78.6876708  44.6289799  71.1455623  78.4684422  46.0013188  72.9350593
  78.1302275  46.2027540  73.8759160  79.2084205  47.0872309  72.3068744
  78.7061506  47.3437413  71.3737682  79.2191598  48.3129792  73.2159189
  79.7743370  49.1180571  72.7346168  78.1948377  48.6393982  73.3979262
  79.6939309  48.0604248  74.1639973  80.6308892  46.6640587  71.9662602
  81.1695003  47.0661248  70.9285068  81.2523503  45.8515843  72.8239576
  80.8607437  45.5350221  73.7113124  82.5916992  45.3491942  72.5212598
  83.2295268  46.2004477  72.2836187  83.1646700  44.6221506  73.7380663
  84.1623612  44.2509786  73.5034758  83.2227147  45.3124969  74.5801106
  82.5175935  43.7840745  73.9989196  82.5784894  44.4271852  71.3018040
  83.4588641  44.5185679  70.4380509  81.5870497  43.5329749  71.2205870
  80.8954405  43.3735816  71.9520865  81.4242764  42.6941967  70.0317161
  82.3279977  42.0936106  69.9201204  80.2121344  41.7730587  70.2040281
  79.2977929  42.3671956  70.1879916  80.1581795  41.0807460  69.3638615
  80.2826846  41.0413555  71.4193342  79.9137536  40.1440656  71.2832790
  81.2573309  43.5348095  68.7748320  81.8122074  43.2107066  67.7153024
  80.4911319  44.6213912  68.8811606  80.0565162  44.9303830  69.7513257
  80.2098604  45.4752720  67.7293836  79.9010808  44.8570731  66.8857140
  79.0537278  46.4334076  68.0665012  79.2756132  46.9439428  69.0035725
  78.9044226  47.5212850  67.0104518  78.0781541  48.1801149  67.2807064
  79.8259134  48.1004910  66.9525192  78.7010489  47.0625614  66.0421236
  77.7659000  45.6287437  68.2433262  76.9453630  46.3052864  68.4821579
  77.5406534  45.0963228  67.3196236  77.8926018  44.9111378  69.0530283
  81.4675555  46.2249786  67.2930635  81.8069668  46.2629422  66.1023996
  82.1807761  46.8263103  68.2472299  81.9122230  46.8736883  69.2302357
  83.4441697  47.4792079  67.9208257  83.2267421  48.3106321  67.2513096
  84.1082275  48.0184642  69.1876831  84.0807161  47.2452918  69.9565853
  85.1578766  48.2209837  68.9780254  83.4651409  49.2796368  69.7379556
  83.2784304  49.9837832  68.9265883  82.4983138  49.0401704  70.1801568
  84.3571367  49.9161174  70.7712734  85.3396497  50.0957686  70.3361499
  83.9482135  50.8881058  71.0479180  84.5058797  49.0977866  71.9725415
  85.2458119  48.3953171  71.9871156  83.7329242  49.2144526  73.0492830
  82.7461835  50.1033144  73.0527214  82.5850665  50.6895688  72.2346866
  82.1491562  50.1985827  73.8740858  83.9435365  48.4562131  74.1205491
  84.7038541  47.7757581  74.1221328  83.3454510  48.5544632  74.9409196
  84.3901779  46.5235118  67.2020766  84.9703690  46.8679220  66.1684302
  84.5687490  45.3154912  67.7499854  84.1210929  44.9972230  68.6093849
  85.4539786  44.3402473  67.1167281  86.4567791  44.7640875  67.0635067
  85.5176950  43.0604629  67.9578169  84.5078140  42.7751393  68.2539787
  85.9122131  42.2498510  67.3457142  86.3893216  43.2121343  69.2172719
  87.3858011  43.5333213  68.9172097  85.9731992  44.0056700  69.8373534
  86.5163774  41.9369171  70.0669963  86.3489015  40.8071012  69.5419476
  86.8028178  42.0745139  71.2767941  85.0094585  44.0449204  65.6881071
  85.8231005  44.0491460  64.7616851  83.7097560  43.8252478  65.4877817
  83.0468696  43.8653956  66.2491017  83.2162387  43.4976554  64.1633731
  83.7463298  42.6410953  63.7469584  81.7324719  43.1380974  64.2935163
  81.6497653  42.3331207  65.0247493  81.1688467  44.0037080  64.6430092
  81.0506216  42.6568940  63.0436949  80.4843328  43.4725321  62.1629316
  80.0042060  42.7185749  61.1778801  79.4896679  43.1688993  60.3291921
  80.2775072  41.4484342  61.4588064  80.0171351  40.6702421  60.8682791
  80.9317806  41.3463486  62.6098560  81.2323662  40.3663804  62.9807243
  83.3750413  44.6304343  63.1676342  83.6727730  44.3962005  61.9894371
  83.1558559  45.8727049  63.6215647  82.8558844  46.0925217  64.5718339
  83.3382880  47.0310376  62.7567823  82.8121745  46.8303330  61.8234786
  82.7446089  48.2925441  63.3993144  82.8319153  48.2055833  64.4828505
  83.3450583  49.1518631  63.0989055  81.2858254  48.5701579  63.0483235
  80.8341364  48.4880387  61.7377496  81.5286602  48.2288439  60.9516198
  79.5189712  48.7320745  61.4219028  79.1846780  48.6698264  60.3970364
  78.6277995  49.0591210  62.4256381  77.3207027  49.3032338  62.1114974
  76.7585869  48.5878726  62.4749996  79.0422947  49.1609597  63.7353566
  78.3433496  49.4330284  64.5125023  80.3650529  48.9118504  64.0389720
  80.6943274  48.9820738  65.0649366  84.8126093  47.2556800  62.4523132
  85.1711249  47.6114722  61.3245688  85.6761906  47.0665568  63.4545516
  85.4115898  46.8246345  64.4085129  87.1099853  47.2007205  63.2285947
  87.3084990  48.2156471  62.8851502  87.8658739  46.9619775  64.5325190
  88.7141599  47.6439666  64.5992409  87.2169870  47.1771655  65.3815030
  88.3190022  45.6259211  64.6014385  87.5487799  45.0218212  64.6591161
  87.5951234  46.2447403  62.1394059  88.4812353  46.5939129  61.3447127
  87.0186753  45.0367019  62.0724338  86.3216315  44.6844554  62.7281573
  87.3829686  44.1199850  60.9972436  88.4715735  44.0685426  60.9560253
  86.8415779  42.7148308  61.2763690  85.7778238  42.7784471  61.5066858
  86.9359177  42.1079947  60.3758181  87.5628799  42.0241548  62.4243182
  88.7533407  42.3394647  62.6656295  86.9369507  41.1705560  63.0958641
  86.8818739  44.6281874  59.6520808  87.5952802  44.5418646  58.6492395
  85.6608072  45.1668396  59.6118201  85.0612543  45.2990151  60.4258735
  85.0888624  45.6163196  58.3429327  85.2566905  44.8475380  57.5875511
  83.5668170  45.8157095  58.4904567  83.3732569  46.3749618  59.4051534
  83.0166243  46.6225940  57.3370031  81.9406013  46.7500274  57.4630039
  83.4973509  47.5999726  57.3148933  83.2121439  46.1001329  56.4008223
  82.8704593  44.4505267  58.5896779  82.8971140  43.9674047  57.6132086
  83.4323544  43.8158205  59.2755079  81.4351167  44.5279371  59.0595860
  81.0114628  43.5242199  59.1049134  81.3992002  44.9811429  60.0507268
  80.8559933  45.1353978  58.3626709  85.7806295  46.8883653  57.8546016
  86.0853587  47.0270946  56.6651176  86.0405387  47.8319306  58.7645939
  85.7697234  47.7592544  59.7449755  86.7444148  49.0637364  58.4353699
  86.3427352  49.3836922  57.4738864  86.5083907  50.1234576  59.5153384
  86.9216188  49.7543521  60.4549147  87.0718507  51.0178762  59.2499266
  85.0691865  50.5183765  59.7487905  84.0403693  50.4922414  58.8389739
  84.1309912  50.1770535  57.8103197  82.8743453  50.9279896  59.4352754
  81.9645823  50.9935148  58.9794523  83.1369478  51.2606794  60.7400453
  82.2852736  51.7489115  61.7325912  81.2390765  51.9261592  61.5347312
  82.8283193  51.9949768  62.9730107  82.1959721  52.3806425  63.7595064
  84.1836146  51.7577039  63.2382824  84.5746196  51.9569842  64.2255733
  85.0363688  51.2685005  62.2477086  86.0810493  51.0903791  62.4586432
  84.5112079  51.0132228  60.9747123  88.2476630  48.8732890  58.2954416
  88.9213874  49.7943256  57.8215660  88.7890995  47.7328122  58.7362965
  88.2418968  46.9750195  59.1437440  90.2289536  47.4557692  58.6796770
  90.4135859  46.4991822  59.1676090  90.7082305  47.3180254  57.2306148
  90.5380911  48.2542398  56.6973407  91.7817077  47.1327347  57.2154115
  89.9774089  46.1770111  56.5130844  90.0331616  45.2788104  57.1271831
  88.9224294  46.4352906  56.4187456  90.5354819  45.8695691  55.1340267
  91.1798885  46.7480651  54.5345891  90.3150738  44.7446557  54.6398498
  91.0161142  48.5176940  59.4450386  92.0033992  49.0729456  58.9656572
  90.5452460  48.7990377  60.6590744  89.6629840  48.4251946  61.0075698
  91.2207423  49.6581406  61.6158393  92.2129847  49.9105101  61.2416204
  90.4870953  51.0039405  61.8132493  91.0550266  51.6115746  62.5174707
  90.4021159  51.7704001  60.4851212  89.8819602  52.7153195  60.6430327
  91.4078336  51.9668864  60.1130146  89.8551831  51.1726486  59.7550077
  89.1039259  50.7698508  62.3916914  88.5988387  51.7256324  62.5259185
  88.5249310  50.1453720  61.7100720  89.1937434  50.2676142  63.3555287
  91.3090762  48.8945254  62.9268018  90.5896758  47.9175500  63.1537695
  92.2113597  49.3443346  63.7956387  92.8427958  50.1251464  63.6160325
  92.3595712  48.7281317  65.1028221  92.5226012  47.6606566  64.9522761
  93.5613290  49.3157783  65.8411438  93.8723604  48.6383805  66.6366724
  94.4041890  49.4097636  65.1558616  93.2453298  50.5863322  66.3893725
  94.0285752  50.9440606  66.8592586  91.0940685  48.9166809  65.9415978
  90.2115105  49.7189949  65.6309390  91.0180036  48.1544776  67.0263834
  91.7256827  47.4786373  67.3130451  89.8627591  48.2502714  67.9071647
  88.9494331  48.1433869  67.3212372  89.9091154  47.1112789  68.9294999
  89.0790311  47.2425019  69.6238929  89.7944476  45.7578443  68.2187709
  89.8289737  44.9557779  68.9546958  88.8511990  45.7111815  67.6743162
  90.6231885  45.6435482  67.5182398  91.1583924  47.1378207  69.6291115
  91.1824300  46.4078262  70.2835828  89.7853818  49.6297996  68.5705893
  88.6971037  50.2061443  68.6931925  90.9352435  50.1933151  68.9528079
  91.8427316  49.7305509  68.9156416  90.9655306  51.5620551  69.4663096
  90.2899408  51.6130834  70.3200427  92.3818272  51.9173161  69.9251028
  92.9007435  50.9999797  70.2032551  92.9254335  52.3484910  69.0839957
  92.4393304  52.8982731  71.1082794  91.7250918  53.7043279  70.9405385
  92.1309475  52.3815281  72.0167707  93.8348602  53.4998012  71.3199952
  93.9258073  54.7374391  71.4974529  94.8375540  52.7420251  71.3125571
  90.4682594  52.5695762  68.4298446  89.6804510  53.4663089  68.7571702
  90.9205102  52.4516873  67.1756958  91.5900915  51.7521675  66.8545639
  90.4403849  53.3814985  66.1554551  90.5977510  54.3878390  66.5451368
  91.2331950  53.2355700  64.8501386  90.9932173  52.2729792  64.3989567
  90.9040802  54.0058714  64.1523390  92.7525602  53.3374701  65.0146890
  93.0077760  54.3438912  65.3437535  93.0723083  52.6530388  65.8009684
  93.5283041  53.0196179  63.7298650  93.3260162  51.9378078  63.1374907
  94.3579637  53.8614479  63.3181960  88.9478698  53.2027239  65.8896804
  88.2629899  54.1741346  65.5439551  88.4206445  51.9873878  66.0451514
  88.9526775  51.1424665  66.2579964  86.9810911  51.8014042  65.9126176
  86.6542596  52.2350879  64.9671863  86.6467474  50.3126917  65.8998739
  85.5702766  50.1817285  65.8005150  87.1497052  49.8335068  65.0600719
  86.9822670  49.8559322  66.8322276  86.2395234  52.5197963  67.0317531
  85.2185237  53.1838567  66.7946930  86.7515426  52.4004465  68.2572361
  87.5564760  51.8157007  68.4843210  86.1837970  53.1163119  69.3950659
  85.1546704  52.7892545  69.5402712  86.9955838  52.7934761  70.6518223
  86.9467954  51.7209818  70.8373071  88.0419496  53.0382664  70.4698485
  86.5282022  53.5260614  71.8828754  87.0528180  54.7714450  72.2085242
  87.8039300  55.2142864  71.5708632  86.6289010  55.4482077  73.3315148
  87.0401385  56.4178098  73.5692140  85.6742495  54.8797967  74.1530949
  85.3376869  55.4036649  75.0363714  85.1491528  53.6335572  73.8414830
  84.4051822  53.1857972  74.4819384  85.5757678  52.9677497  72.7122713
  85.1605184  52.0001196  72.4746973  86.1469636  54.6224805  69.1399785
  85.1301769  55.2838053  69.4001545  87.2510414  55.1872392  68.6272062
  88.1007679  54.6847463  68.3714192  87.2817639  56.6302062  68.4013554
  86.9719964  57.1167046  69.3260869  88.6991255  57.1031074  68.0642638
  89.0775026  56.5279531  67.2200423  88.6623127  58.1466059  67.7491231
  89.6645012  56.9684920  69.2333192  89.2238204  56.9875588  70.4020491
  90.8819678  56.8607997  68.9838517  86.3069682  57.0304745  67.2988269
  85.6431606  58.0647909  67.4039803  86.1967159  56.2244404  66.2387781
  86.7007498  55.3457965  66.1177674  85.2995765  56.5883768  65.1458135
  85.5664679  57.5991797  64.8379428  85.4755514  55.6530327  63.9526137
  86.5105865  55.6860549  63.6122231  85.2737981  54.6277047  64.2602629
  84.5461173  56.0331120  62.8006110  83.5645079  56.2811795  63.2050653
  84.9295546  56.9339493  62.3205467  84.3853161  54.9528503  61.7563776
  84.1436080  54.0101483  62.2457259  83.5472170  55.1998676  61.1058393
  85.5879286  54.7882207  60.9536658  86.4741468  55.0939931  61.3563049
  85.6067638  54.2654225  59.7287301  84.4746700  53.8640037  59.1519730
  83.5885460  53.9567204  59.6476835  84.4941371  53.4652396  58.2138842
  86.7645924  54.1520808  59.0792110  87.6291629  54.4651024  59.5205902
  86.7860659  53.7523307  58.1410595  83.8380068  56.5993956  65.5973819
  83.0721415  57.4927815  65.2114255  83.4216961  55.6056187  66.3918768
  83.9916445  54.8056129  66.6648963  82.0626430  55.6123731  66.9368158
  81.3563891  55.6824806  66.1092441  81.7691526  54.3020502  67.6912125
  82.5721362  54.1304813  68.4082671  80.4544604  54.3977122  68.4807502
  80.2749730  53.4578116  69.0028204  80.5254054  55.2079333  69.2059459
  79.6313957  54.5954563  67.7941684  81.7253501  53.1373115  66.7106648
  80.7217847  53.0615043  66.2898164  82.4041305  53.3406027  65.8830909
  82.0957313  51.8225348  67.3387811  82.0447048  51.0331885  66.5876142
  83.1085094  51.8801434  67.7344713  81.4014220  51.5979359  68.1481387
  81.8589545  56.8254396  67.8358185  80.9122795  57.5966354  67.6539291
  82.7529321  57.0192948  68.8117969  83.5999840  56.4657982  68.9379342
  82.5584157  58.0823145  69.7961449  81.5565702  57.9362118  70.2015908
  83.5833089  57.9897857  70.9315486  83.4338185  58.8368077  71.6013549
  83.3955266  56.7067665  71.7358275  84.1355503  56.6666086  72.5348227
  82.3947404  56.6919618  72.1678376  83.5206555  55.8447228  71.0810838
  84.9159175  58.0358245  70.3850043  85.1498664  57.1566358  70.0206831
  82.6270487  59.4663763  69.1732576  82.0042485  60.3963738  69.6953414
  83.3855756  59.6365065  68.0849405  83.9644798  58.9122289  67.6603110
  83.4222479  60.9348847  67.4201142  83.4596955  61.6914748  68.2041538
  84.6630207  61.0567323  66.5388620  84.6704881  62.0327609  66.0537091
  85.5578678  60.9517686  67.1537705  84.6497047  60.2735849  65.7802462
  82.1740386  61.1839301  66.5833914  81.8264886  62.3468203  66.3313530
  81.4897314  60.1191443  66.1395385  81.7661058  59.1486574  66.2880253
  80.2540017  60.3021424  65.3851325  80.4036986  61.1959312  64.7785862
  79.9811075  59.1005265  64.4814026  80.9267370  58.6227429  64.2258476
  79.3908878  58.3659083  65.0302730  79.2472121  59.4777133  63.2032005
  78.9386015  60.5220697  63.2542389  79.9242412  59.3867383  62.3538489
  78.0271728  58.5982889  62.9760644  77.2329537  58.8807568  63.6675143
  77.6419846  58.7518695  61.9687401  78.3711367  57.1916964  63.1658174
  79.3446421  56.9639130  63.3638769  77.5049889  56.1905303  63.0971890
  76.2254723  56.4322980  62.8250839  75.9088931  57.3884008  62.6692287
  75.5604589  55.6597885  62.7726709  77.9279705  54.9455568  63.2893156
  78.9121809  54.7668669  63.4884557  77.2690622  54.1691205  63.2387105
[truncated: 5,209,792 more chars]
