# Supplementary material for: Path to Actinorhodin: Regio- and Stereoselective Ketone Reduction by a Type II Polyketide Ketoreductase Revealed in Atomistic Detail
Source: JACS Au. 2022 Apr 7;2(4):972–84. doi: 10.1021/jacsau.2c00086 (PMC9088766; doi:10.1021/jacsau.2c00086)
Supplement: Supplementary file 2 — au2c00086_si_002.zip [file au2c00086_si_002.zip › SI_files/Series_II_starting_structures/ROHeq.pdb]

CRYST1  121.742  121.399  121.353  90.00  90.00  90.00 P 1           1
ATOM      1  N   MET     1      57.932  81.570  16.916  1.00  0.00           N  
ATOM      2  H1  MET     1      58.402  82.304  16.349  1.00  0.00           H  
ATOM      3  H2  MET     1      57.692  80.763  16.307  1.00  0.00           H  
ATOM      4  H3  MET     1      57.063  81.959  17.333  1.00  0.00           H  
ATOM      5  CA  MET     1      58.861  81.112  18.019  1.00  0.00           C  
ATOM      6  HA  MET     1      59.860  80.875  17.654  1.00  0.00           H  
ATOM      7  CB  MET     1      59.107  82.286  19.040  1.00  0.00           C  
ATOM      8  HB2 MET     1      59.644  83.088  18.534  1.00  0.00           H  
ATOM      9  HB3 MET     1      58.144  82.693  19.350  1.00  0.00           H  
ATOM     10  CG  MET     1      59.900  81.866  20.294  1.00  0.00           C  
ATOM     11  HG2 MET     1      59.945  82.719  20.972  1.00  0.00           H  
ATOM     12  HG3 MET     1      59.342  81.081  20.804  1.00  0.00           H  
ATOM     13  SD  MET     1      61.588  81.274  20.012  1.00  0.00           S  
ATOM     14  CE  MET     1      61.944  80.230  21.448  1.00  0.00           C  
ATOM     15  HE1 MET     1      62.953  79.825  21.363  1.00  0.00           H  
ATOM     16  HE2 MET     1      61.868  80.825  22.358  1.00  0.00           H  
ATOM     17  HE3 MET     1      61.227  79.409  21.489  1.00  0.00           H  
ATOM     18  C   MET     1      58.328  79.817  18.588  1.00  0.00           C  
ATOM     19  O   MET     1      57.111  79.746  18.860  1.00  0.00           O  
ATOM     20  N   ALA     2      59.208  78.799  18.803  1.00  0.00           N  
ATOM     21  H   ALA     2      60.188  78.810  18.520  1.00  0.00           H  
ATOM     22  CA  ALA     2      58.757  77.538  19.509  1.00  0.00           C  
ATOM     23  HA  ALA     2      57.960  77.063  18.938  1.00  0.00           H  
ATOM     24  CB  ALA     2      59.989  76.626  19.615  1.00  0.00           C  
ATOM     25  HB1 ALA     2      59.714  75.699  20.119  1.00  0.00           H  
ATOM     26  HB2 ALA     2      60.360  76.399  18.616  1.00  0.00           H  
ATOM     27  HB3 ALA     2      60.768  77.132  20.185  1.00  0.00           H  
ATOM     28  C   ALA     2      58.163  77.806  20.857  1.00  0.00           C  
ATOM     29  O   ALA     2      58.711  78.552  21.675  1.00  0.00           O  
ATOM     30  N   THR     3      57.107  77.078  21.071  1.00  0.00           N  
ATOM     31  H   THR     3      56.705  76.479  20.349  1.00  0.00           H  
ATOM     32  CA  THR     3      56.377  77.016  22.324  1.00  0.00           C  
ATOM     33  HA  THR     3      55.581  76.302  22.119  1.00  0.00           H  
ATOM     34  CB  THR     3      57.237  76.433  23.471  1.00  0.00           C  
ATOM     35  HB  THR     3      56.595  76.350  24.348  1.00  0.00           H  
ATOM     36  CG2 THR     3      57.702  74.967  23.188  1.00  0.00           C  
ATOM     37 HG21 THR     3      58.302  74.608  24.025  1.00  0.00           H  
ATOM     38 HG22 THR     3      56.830  74.325  23.065  1.00  0.00           H  
ATOM     39 HG23 THR     3      58.301  74.945  22.278  1.00  0.00           H  
ATOM     40  OG1 THR     3      58.269  77.309  23.854  1.00  0.00           O  
ATOM     41  HG1 THR     3      58.331  78.044  23.209  1.00  0.00           H  
ATOM     42  C   THR     3      55.554  78.279  22.727  1.00  0.00           C  
ATOM     43  O   THR     3      55.244  78.346  23.847  1.00  0.00           O  
ATOM     44  N   GLN     4      55.204  79.200  21.847  1.00  0.00           N  
ATOM     45  H   GLN     4      55.349  79.119  20.841  1.00  0.00           H  
ATOM     46  CA  GLN     4      54.546  80.476  22.292  1.00  0.00           C  
ATOM     47  HA  GLN     4      55.008  80.907  23.180  1.00  0.00           H  
ATOM     48  CB  GLN     4      54.724  81.484  21.180  1.00  0.00           C  
ATOM     49  HB2 GLN     4      54.296  82.431  21.506  1.00  0.00           H  
ATOM     50  HB3 GLN     4      55.792  81.648  21.037  1.00  0.00           H  
ATOM     51  CG  GLN     4      54.109  81.122  19.824  1.00  0.00           C  
ATOM     52  HG2 GLN     4      54.163  80.039  19.714  1.00  0.00           H  
ATOM     53  HG3 GLN     4      53.053  81.386  19.858  1.00  0.00           H  
ATOM     54  CD  GLN     4      54.700  81.741  18.570  1.00  0.00           C  
ATOM     55  OE1 GLN     4      55.613  82.582  18.456  1.00  0.00           O  
ATOM     56  NE2 GLN     4      54.329  81.267  17.420  1.00  0.00           N  
ATOM     57 HE21 GLN     4      53.589  80.569  17.371  1.00  0.00           H  
ATOM     58 HE22 GLN     4      54.780  81.594  16.566  1.00  0.00           H  
ATOM     59  C   GLN     4      53.098  80.208  22.747  1.00  0.00           C  
ATOM     60  O   GLN     4      52.543  81.097  23.332  1.00  0.00           O  
ATOM     61  N   ASP     5      52.436  79.119  22.437  1.00  0.00           N  
ATOM     62  H   ASP     5      52.788  78.417  21.787  1.00  0.00           H  
ATOM     63  CA  ASP     5      51.094  78.797  23.005  1.00  0.00           C  
ATOM     64  HA  ASP     5      50.611  79.753  23.209  1.00  0.00           H  
ATOM     65  CB  ASP     5      50.339  77.937  21.949  1.00  0.00           C  
ATOM     66  HB2 ASP     5      50.866  76.997  21.784  1.00  0.00           H  
ATOM     67  HB3 ASP     5      49.343  77.684  22.313  1.00  0.00           H  
ATOM     68  CG  ASP     5      50.237  78.721  20.636  1.00  0.00           C  
ATOM     69  OD1 ASP     5      49.333  79.550  20.341  1.00  0.00           O  
ATOM     70  OD2 ASP     5      51.099  78.423  19.779  1.00  0.00           O  
ATOM     71  C   ASP     5      51.071  78.117  24.338  1.00  0.00           C  
ATOM     72  O   ASP     5      50.048  78.171  25.080  1.00  0.00           O  
ATOM     73  N   SER     6      52.179  77.353  24.583  1.00  0.00           N  
ATOM     74  H   SER     6      53.042  77.484  24.056  1.00  0.00           H  
ATOM     75  CA  SER     6      52.301  76.271  25.597  1.00  0.00           C  
ATOM     76  HA  SER     6      51.560  75.514  25.337  1.00  0.00           H  
ATOM     77  CB  SER     6      53.774  75.935  25.584  1.00  0.00           C  
ATOM     78  HB2 SER     6      54.375  76.845  25.586  1.00  0.00           H  
ATOM     79  HB3 SER     6      54.047  75.371  26.476  1.00  0.00           H  
ATOM     80  OG  SER     6      54.010  75.218  24.483  1.00  0.00           O  
ATOM     81  HG  SER     6      54.704  74.552  24.671  1.00  0.00           H  
ATOM     82  C   SER     6      52.090  76.671  27.044  1.00  0.00           C  
ATOM     83  O   SER     6      52.000  77.863  27.268  1.00  0.00           O  
ATOM     84  N   GLU     7      52.095  75.710  27.943  1.00  0.00           N  
ATOM     85  H   GLU     7      52.249  74.728  27.715  1.00  0.00           H  
ATOM     86  CA  GLU     7      51.875  75.967  29.379  1.00  0.00           C  
ATOM     87  HA  GLU     7      50.890  76.428  29.459  1.00  0.00           H  
ATOM     88  CB  GLU     7      51.974  74.647  30.148  1.00  0.00           C  
ATOM     89  HB2 GLU     7      52.958  74.201  30.003  1.00  0.00           H  
ATOM     90  HB3 GLU     7      51.858  74.825  31.216  1.00  0.00           H  
ATOM     91  CG  GLU     7      50.866  73.681  29.641  1.00  0.00           C  
ATOM     92  HG2 GLU     7      51.186  73.230  28.702  1.00  0.00           H  
ATOM     93  HG3 GLU     7      50.741  72.871  30.359  1.00  0.00           H  
ATOM     94  CD  GLU     7      49.540  74.368  29.433  1.00  0.00           C  
ATOM     95  OE1 GLU     7      49.110  75.110  30.355  1.00  0.00           O  
ATOM     96  OE2 GLU     7      48.990  74.300  28.321  1.00  0.00           O  
ATOM     97  C   GLU     7      52.928  76.927  30.000  1.00  0.00           C  
ATOM     98  O   GLU     7      54.022  77.082  29.442  1.00  0.00           O  
ATOM     99  N   VAL     8      52.688  77.673  31.083  1.00  0.00           N  
ATOM    100  H   VAL     8      51.856  77.521  31.652  1.00  0.00           H  
ATOM    101  CA  VAL     8      53.520  78.770  31.615  1.00  0.00           C  
ATOM    102  HA  VAL     8      54.296  78.878  30.857  1.00  0.00           H  
ATOM    103  CB  VAL     8      52.766  80.171  31.753  1.00  0.00           C  
ATOM    104  HB  VAL     8      52.043  80.059  32.561  1.00  0.00           H  
ATOM    105  CG1 VAL     8      53.599  81.398  32.176  1.00  0.00           C  
ATOM    106 HG11 VAL     8      52.954  82.275  32.227  1.00  0.00           H  
ATOM    107 HG12 VAL     8      54.043  81.215  33.155  1.00  0.00           H  
ATOM    108 HG13 VAL     8      54.389  81.571  31.445  1.00  0.00           H  
ATOM    109  CG2 VAL     8      52.197  80.461  30.315  1.00  0.00           C  
ATOM    110 HG21 VAL     8      51.661  81.410  30.319  1.00  0.00           H  
ATOM    111 HG22 VAL     8      53.020  80.512  29.601  1.00  0.00           H  
ATOM    112 HG23 VAL     8      51.515  79.662  30.025  1.00  0.00           H  
ATOM    113  C   VAL     8      54.144  78.435  32.958  1.00  0.00           C  
ATOM    114  O   VAL     8      53.467  77.843  33.766  1.00  0.00           O  
ATOM    115  N   ALA     9      55.432  78.892  33.149  1.00  0.00           N  
ATOM    116  H   ALA     9      55.907  79.492  32.475  1.00  0.00           H  
ATOM    117  CA  ALA     9      56.237  78.581  34.294  1.00  0.00           C  
ATOM    118  HA  ALA     9      55.582  78.218  35.086  1.00  0.00           H  
ATOM    119  CB  ALA     9      57.265  77.559  33.813  1.00  0.00           C  
ATOM    120  HB1 ALA     9      57.915  77.278  34.641  1.00  0.00           H  
ATOM    121  HB2 ALA     9      56.751  76.674  33.438  1.00  0.00           H  
ATOM    122  HB3 ALA     9      57.865  77.995  33.013  1.00  0.00           H  
ATOM    123  C   ALA     9      56.971  79.765  34.892  1.00  0.00           C  
ATOM    124  O   ALA     9      57.421  80.628  34.071  1.00  0.00           O  
ATOM    125  N   LEU    10      57.164  79.726  36.208  1.00  0.00           N  
ATOM    126  H   LEU    10      56.740  79.002  36.787  1.00  0.00           H  
ATOM    127  CA  LEU    10      57.963  80.654  36.986  1.00  0.00           C  
ATOM    128  HA  LEU    10      58.552  81.226  36.271  1.00  0.00           H  
ATOM    129  CB  LEU    10      57.069  81.672  37.726  1.00  0.00           C  
ATOM    130  HB2 LEU    10      56.585  82.305  36.983  1.00  0.00           H  
ATOM    131  HB3 LEU    10      56.278  81.123  38.240  1.00  0.00           H  
ATOM    132  CG  LEU    10      57.783  82.599  38.773  1.00  0.00           C  
ATOM    133  HG  LEU    10      57.981  81.991  39.657  1.00  0.00           H  
ATOM    134  CD1 LEU    10      59.076  83.201  38.258  1.00  0.00           C  
ATOM    135 HD11 LEU    10      59.518  83.830  39.030  1.00  0.00           H  
ATOM    136 HD12 LEU    10      59.771  82.402  37.999  1.00  0.00           H  
ATOM    137 HD13 LEU    10      58.869  83.803  37.373  1.00  0.00           H  
ATOM    138  CD2 LEU    10      56.869  83.824  38.982  1.00  0.00           C  
ATOM    139 HD21 LEU    10      57.325  84.500  39.705  1.00  0.00           H  
ATOM    140 HD22 LEU    10      56.734  84.343  38.033  1.00  0.00           H  
ATOM    141 HD23 LEU    10      55.899  83.495  39.355  1.00  0.00           H  
ATOM    142  C   LEU    10      59.057  80.017  37.830  1.00  0.00           C  
ATOM    143  O   LEU    10      58.727  79.373  38.869  1.00  0.00           O  
ATOM    144  N   VAL    11      60.336  80.037  37.486  1.00  0.00           N  
ATOM    145  H   VAL    11      60.629  80.361  36.565  1.00  0.00           H  
ATOM    146  CA  VAL    11      61.467  79.633  38.299  1.00  0.00           C  
ATOM    147  HA  VAL    11      61.099  78.845  38.955  1.00  0.00           H  
ATOM    148  CB  VAL    11      62.668  78.941  37.564  1.00  0.00           C  
ATOM    149  HB  VAL    11      63.037  79.645  36.818  1.00  0.00           H  
ATOM    150  CG1 VAL    11      63.788  78.639  38.577  1.00  0.00           C  
ATOM    151 HG11 VAL    11      64.621  78.158  38.065  1.00  0.00           H  
ATOM    152 HG12 VAL    11      64.130  79.569  39.030  1.00  0.00           H  
ATOM    153 HG13 VAL    11      63.408  77.975  39.354  1.00  0.00           H  
ATOM    154  CG2 VAL    11      62.278  77.715  36.765  1.00  0.00           C  
ATOM    155 HG21 VAL    11      63.164  77.295  36.288  1.00  0.00           H  
ATOM    156 HG22 VAL    11      61.836  76.973  37.429  1.00  0.00           H  
ATOM    157 HG23 VAL    11      61.553  77.995  36.001  1.00  0.00           H  
ATOM    158  C   VAL    11      61.956  80.883  39.049  1.00  0.00           C  
ATOM    159  O   VAL    11      62.592  81.759  38.425  1.00  0.00           O  
ATOM    160  N   THR    12      61.527  80.996  40.314  1.00  0.00           N  
ATOM    161  H   THR    12      60.774  80.426  40.700  1.00  0.00           H  
ATOM    162  CA  THR    12      62.103  81.960  41.286  1.00  0.00           C  
ATOM    163  HA  THR    12      62.257  82.913  40.780  1.00  0.00           H  
ATOM    164  CB  THR    12      61.131  82.160  42.426  1.00  0.00           C  
ATOM    165  HB  THR    12      60.878  81.240  42.954  1.00  0.00           H  
ATOM    166  CG2 THR    12      61.734  83.076  43.487  1.00  0.00           C  
ATOM    167 HG21 THR    12      61.022  83.209  44.302  1.00  0.00           H  
ATOM    168 HG22 THR    12      62.650  82.630  43.876  1.00  0.00           H  
ATOM    169 HG23 THR    12      61.963  84.045  43.043  1.00  0.00           H  
ATOM    170  OG1 THR    12      59.988  82.746  41.787  1.00  0.00           O  
ATOM    171  HG1 THR    12      59.291  82.914  42.453  1.00  0.00           H  
ATOM    172  C   THR    12      63.496  81.516  41.791  1.00  0.00           C  
ATOM    173  O   THR    12      63.665  80.375  42.296  1.00  0.00           O  
ATOM    174  N   GLY    13      64.532  82.297  41.528  1.00  0.00           N  
ATOM    175  H   GLY    13      64.422  83.165  41.003  1.00  0.00           H  
ATOM    176  CA  GLY    13      65.917  82.064  41.918  1.00  0.00           C  
ATOM    177  HA2 GLY    13      66.388  83.034  42.084  1.00  0.00           H  
ATOM    178  HA3 GLY    13      65.915  81.543  42.875  1.00  0.00           H  
ATOM    179  C   GLY    13      66.808  81.260  40.931  1.00  0.00           C  
ATOM    180  O   GLY    13      67.376  80.242  41.174  1.00  0.00           O  
ATOM    181  N   ALA    14      66.844  81.776  39.646  1.00  0.00           N  
ATOM    182  H   ALA    14      66.602  82.740  39.416  1.00  0.00           H  
ATOM    183  CA  ALA    14      67.239  80.968  38.498  1.00  0.00           C  
ATOM    184  HA  ALA    14      66.924  79.988  38.858  1.00  0.00           H  
ATOM    185  CB  ALA    14      66.542  81.418  37.165  1.00  0.00           C  
ATOM    186  HB1 ALA    14      66.874  80.780  36.346  1.00  0.00           H  
ATOM    187  HB2 ALA    14      65.460  81.336  37.273  1.00  0.00           H  
ATOM    188  HB3 ALA    14      66.806  82.453  36.948  1.00  0.00           H  
ATOM    189  C   ALA    14      68.767  80.905  38.131  1.00  0.00           C  
ATOM    190  O   ALA    14      69.221  79.967  37.480  1.00  0.00           O  
ATOM    191  N   THR    15      69.626  81.864  38.589  1.00  0.00           N  
ATOM    192  H   THR    15      69.349  82.638  39.193  1.00  0.00           H  
ATOM    193  CA  THR    15      71.048  81.846  38.233  1.00  0.00           C  
ATOM    194  HA  THR    15      71.194  81.451  37.228  1.00  0.00           H  
ATOM    195  CB  THR    15      71.580  83.297  38.137  1.00  0.00           C  
ATOM    196  HB  THR    15      71.661  83.677  39.156  1.00  0.00           H  
ATOM    197  CG2 THR    15      72.923  83.383  37.421  1.00  0.00           C  
ATOM    198 HG21 THR    15      73.248  84.422  37.381  1.00  0.00           H  
ATOM    199 HG22 THR    15      73.662  82.791  37.962  1.00  0.00           H  
ATOM    200 HG23 THR    15      72.820  82.996  36.407  1.00  0.00           H  
ATOM    201  OG1 THR    15      70.708  84.009  37.289  1.00  0.00           O  
ATOM    202  HG1 THR    15      70.696  83.588  36.405  1.00  0.00           H  
ATOM    203  C   THR    15      71.847  80.818  39.011  1.00  0.00           C  
ATOM    204  O   THR    15      73.026  80.558  38.769  1.00  0.00           O  
ATOM    205  N   SER    16      71.259  80.218  40.020  1.00  0.00           N  
ATOM    206  H   SER    16      70.453  80.648  40.472  1.00  0.00           H  
ATOM    207  CA  SER    16      71.593  78.944  40.648  1.00  0.00           C  
ATOM    208  HA  SER    16      72.451  79.093  41.303  1.00  0.00           H  
ATOM    209  CB  SER    16      70.377  78.467  41.466  1.00  0.00           C  
ATOM    210  HB2 SER    16      70.260  79.138  42.317  1.00  0.00           H  
ATOM    211  HB3 SER    16      69.489  78.581  40.846  1.00  0.00           H  
ATOM    212  OG  SER    16      70.399  77.148  41.955  1.00  0.00           O  
ATOM    213  HG  SER    16      71.243  76.987  42.426  1.00  0.00           H  
ATOM    214  C   SER    16      72.017  77.872  39.613  1.00  0.00           C  
ATOM    215  O   SER    16      71.453  77.828  38.499  1.00  0.00           O  
ATOM    216  N   GLY    17      72.959  77.006  39.971  1.00  0.00           N  
ATOM    217  H   GLY    17      73.472  77.062  40.850  1.00  0.00           H  
ATOM    218  CA  GLY    17      73.361  75.835  39.084  1.00  0.00           C  
ATOM    219  HA2 GLY    17      73.630  76.212  38.098  1.00  0.00           H  
ATOM    220  HA3 GLY    17      74.253  75.365  39.500  1.00  0.00           H  
ATOM    221  C   GLY    17      72.245  74.757  38.930  1.00  0.00           C  
ATOM    222  O   GLY    17      72.085  74.122  37.890  1.00  0.00           O  
ATOM    223  N   ILE    18      71.484  74.559  40.057  1.00  0.00           N  
ATOM    224  H   ILE    18      71.791  74.842  40.988  1.00  0.00           H  
ATOM    225  CA  ILE    18      70.156  73.924  40.047  1.00  0.00           C  
ATOM    226  HA  ILE    18      70.223  72.937  39.591  1.00  0.00           H  
ATOM    227  CB  ILE    18      69.674  73.647  41.435  1.00  0.00           C  
ATOM    228  HB  ILE    18      69.768  74.580  41.990  1.00  0.00           H  
ATOM    229  CG2 ILE    18      68.247  73.218  41.407  1.00  0.00           C  
ATOM    230 HG21 ILE    18      67.908  73.019  42.423  1.00  0.00           H  
ATOM    231 HG22 ILE    18      67.638  74.009  40.968  1.00  0.00           H  
ATOM    232 HG23 ILE    18      68.152  72.312  40.809  1.00  0.00           H  
ATOM    233  CG1 ILE    18      70.538  72.598  42.189  1.00  0.00           C  
ATOM    234 HG12 ILE    18      70.463  71.649  41.658  1.00  0.00           H  
ATOM    235 HG13 ILE    18      71.581  72.912  42.134  1.00  0.00           H  
ATOM    236  CD1 ILE    18      70.187  72.350  43.672  1.00  0.00           C  
ATOM    237 HD11 ILE    18      70.860  71.600  44.086  1.00  0.00           H  
ATOM    238 HD12 ILE    18      70.294  73.280  44.232  1.00  0.00           H  
ATOM    239 HD13 ILE    18      69.159  71.996  43.749  1.00  0.00           H  
ATOM    240  C   ILE    18      69.190  74.705  39.154  1.00  0.00           C  
ATOM    241  O   ILE    18      68.578  74.056  38.269  1.00  0.00           O  
ATOM    242  N   GLY    19      69.044  76.032  39.267  1.00  0.00           N  
ATOM    243  H   GLY    19      69.706  76.623  39.769  1.00  0.00           H  
ATOM    244  CA  GLY    19      67.912  76.782  38.676  1.00  0.00           C  
ATOM    245  HA2 GLY    19      66.983  76.235  38.837  1.00  0.00           H  
ATOM    246  HA3 GLY    19      67.806  77.745  39.176  1.00  0.00           H  
ATOM    247  C   GLY    19      68.136  77.004  37.147  1.00  0.00           C  
ATOM    248  O   GLY    19      67.168  77.123  36.393  1.00  0.00           O  
ATOM    249  N   LEU    20      69.374  77.014  36.704  1.00  0.00           N  
ATOM    250  H   LEU    20      70.153  77.051  37.362  1.00  0.00           H  
ATOM    251  CA  LEU    20      69.869  76.979  35.286  1.00  0.00           C  
ATOM    252  HA  LEU    20      69.420  77.825  34.766  1.00  0.00           H  
ATOM    253  CB  LEU    20      71.443  77.270  35.121  1.00  0.00           C  
ATOM    254  HB2 LEU    20      71.682  78.190  35.656  1.00  0.00           H  
ATOM    255  HB3 LEU    20      71.994  76.465  35.608  1.00  0.00           H  
ATOM    256  CG  LEU    20      71.958  77.403  33.685  1.00  0.00           C  
ATOM    257  HG  LEU    20      71.762  76.512  33.089  1.00  0.00           H  
ATOM    258  CD1 LEU    20      71.236  78.559  33.028  1.00  0.00           C  
ATOM    259 HD11 LEU    20      71.587  78.672  32.003  1.00  0.00           H  
ATOM    260 HD12 LEU    20      70.163  78.364  33.025  1.00  0.00           H  
ATOM    261 HD13 LEU    20      71.436  79.476  33.584  1.00  0.00           H  
ATOM    262  CD2 LEU    20      73.471  77.604  33.740  1.00  0.00           C  
ATOM    263 HD21 LEU    20      73.863  77.703  32.728  1.00  0.00           H  
ATOM    264 HD22 LEU    20      73.698  78.508  34.306  1.00  0.00           H  
ATOM    265 HD23 LEU    20      73.935  76.746  34.227  1.00  0.00           H  
ATOM    266  C   LEU    20      69.390  75.707  34.596  1.00  0.00           C  
ATOM    267  O   LEU    20      68.690  75.778  33.592  1.00  0.00           O  
ATOM    268  N   GLU    21      69.596  74.575  35.258  1.00  0.00           N  
ATOM    269  H   GLU    21      70.086  74.537  36.152  1.00  0.00           H  
ATOM    270  CA  GLU    21      69.151  73.289  34.790  1.00  0.00           C  
ATOM    271  HA  GLU    21      69.424  73.275  33.735  1.00  0.00           H  
ATOM    272  CB  GLU    21      69.798  72.229  35.660  1.00  0.00           C  
ATOM    273  HB2 GLU    21      70.873  72.402  35.635  1.00  0.00           H  
ATOM    274  HB3 GLU    21      69.469  72.406  36.684  1.00  0.00           H  
ATOM    275  CG  GLU    21      69.570  70.754  35.362  1.00  0.00           C  
ATOM    276  HG2 GLU    21      70.255  70.162  35.969  1.00  0.00           H  
ATOM    277  HG3 GLU    21      68.559  70.484  35.665  1.00  0.00           H  
ATOM    278  CD  GLU    21      69.766  70.381  33.880  1.00  0.00           C  
ATOM    279  OE1 GLU    21      70.451  71.230  33.185  1.00  0.00           O  
ATOM    280  OE2 GLU    21      69.375  69.289  33.481  1.00  0.00           O  
ATOM    281  C   GLU    21      67.635  73.009  34.875  1.00  0.00           C  
ATOM    282  O   GLU    21      67.059  72.454  33.978  1.00  0.00           O  
ATOM    283  N   ILE    22      66.939  73.565  35.885  1.00  0.00           N  
ATOM    284  H   ILE    22      67.402  74.051  36.653  1.00  0.00           H  
ATOM    285  CA  ILE    22      65.459  73.557  36.026  1.00  0.00           C  
ATOM    286  HA  ILE    22      65.025  72.558  35.976  1.00  0.00           H  
ATOM    287  CB  ILE    22      65.075  74.114  37.432  1.00  0.00           C  
ATOM    288  HB  ILE    22      65.708  74.997  37.525  1.00  0.00           H  
ATOM    289  CG2 ILE    22      63.546  74.616  37.595  1.00  0.00           C  
ATOM    290 HG21 ILE    22      63.388  74.983  38.609  1.00  0.00           H  
ATOM    291 HG22 ILE    22      63.348  75.419  36.885  1.00  0.00           H  
ATOM    292 HG23 ILE    22      62.867  73.785  37.401  1.00  0.00           H  
ATOM    293  CG1 ILE    22      65.377  73.091  38.558  1.00  0.00           C  
ATOM    294 HG12 ILE    22      64.880  72.149  38.328  1.00  0.00           H  
ATOM    295 HG13 ILE    22      66.448  72.889  38.582  1.00  0.00           H  
ATOM    296  CD1 ILE    22      64.936  73.560  39.911  1.00  0.00           C  
ATOM    297 HD11 ILE    22      65.175  72.801  40.655  1.00  0.00           H  
ATOM    298 HD12 ILE    22      65.452  74.488  40.161  1.00  0.00           H  
ATOM    299 HD13 ILE    22      63.860  73.735  39.903  1.00  0.00           H  
ATOM    300  C   ILE    22      64.914  74.385  34.862  1.00  0.00           C  
ATOM    301  O   ILE    22      63.984  73.905  34.149  1.00  0.00           O  
ATOM    302  N   ALA    23      65.354  75.608  34.719  1.00  0.00           N  
ATOM    303  H   ALA    23      66.028  76.042  35.348  1.00  0.00           H  
ATOM    304  CA  ALA    23      64.911  76.470  33.633  1.00  0.00           C  
ATOM    305  HA  ALA    23      63.831  76.503  33.766  1.00  0.00           H  
ATOM    306  CB  ALA    23      65.419  77.927  33.743  1.00  0.00           C  
ATOM    307  HB1 ALA    23      65.046  78.507  32.897  1.00  0.00           H  
ATOM    308  HB2 ALA    23      65.058  78.370  34.672  1.00  0.00           H  
ATOM    309  HB3 ALA    23      66.509  77.934  33.736  1.00  0.00           H  
ATOM    310  C   ALA    23      65.163  75.887  32.208  1.00  0.00           C  
ATOM    311  O   ALA    23      64.296  75.803  31.375  1.00  0.00           O  
ATOM    312  N   ARG    24      66.362  75.271  31.951  1.00  0.00           N  
ATOM    313  H   ARG    24      67.157  75.300  32.589  1.00  0.00           H  
ATOM    314  CA  ARG    24      66.612  74.488  30.692  1.00  0.00           C  
ATOM    315  HA  ARG    24      66.415  75.180  29.873  1.00  0.00           H  
ATOM    316  CB  ARG    24      68.086  73.961  30.728  1.00  0.00           C  
ATOM    317  HB2 ARG    24      68.363  73.743  31.759  1.00  0.00           H  
ATOM    318  HB3 ARG    24      68.144  73.022  30.178  1.00  0.00           H  
ATOM    319  CG  ARG    24      69.077  74.942  30.144  1.00  0.00           C  
ATOM    320  HG2 ARG    24      68.679  75.307  29.197  1.00  0.00           H  
ATOM    321  HG3 ARG    24      69.144  75.800  30.814  1.00  0.00           H  
ATOM    322  CD  ARG    24      70.496  74.412  29.898  1.00  0.00           C  
ATOM    323  HD2 ARG    24      70.485  73.741  29.039  1.00  0.00           H  
ATOM    324  HD3 ARG    24      71.152  75.244  29.644  1.00  0.00           H  
ATOM    325  NE  ARG    24      71.059  73.679  31.098  1.00  0.00           N  
ATOM    326  HE  ARG    24      70.558  72.831  31.364  1.00  0.00           H  
ATOM    327  CZ  ARG    24      72.103  73.975  31.854  1.00  0.00           C  
ATOM    328  NH1 ARG    24      73.047  74.741  31.405  1.00  0.00           N  
ATOM    329 HH11 ARG    24      72.988  75.122  30.461  1.00  0.00           H  
ATOM    330 HH12 ARG    24      73.847  74.963  31.996  1.00  0.00           H  
ATOM    331  NH2 ARG    24      72.120  73.453  33.079  1.00  0.00           N  
ATOM    332 HH21 ARG    24      71.351  72.858  33.390  1.00  0.00           H  
ATOM    333 HH22 ARG    24      72.899  73.647  33.707  1.00  0.00           H  
ATOM    334  C   ARG    24      65.690  73.304  30.449  1.00  0.00           C  
ATOM    335  O   ARG    24      65.105  73.170  29.348  1.00  0.00           O  
ATOM    336  N   ARG    25      65.583  72.410  31.450  1.00  0.00           N  
ATOM    337  H   ARG    25      66.137  72.448  32.305  1.00  0.00           H  
ATOM    338  CA  ARG    25      64.619  71.261  31.386  1.00  0.00           C  
ATOM    339  HA  ARG    25      64.714  70.746  30.429  1.00  0.00           H  
ATOM    340  CB  ARG    25      65.006  70.382  32.612  1.00  0.00           C  
ATOM    341  HB2 ARG    25      66.012  70.000  32.440  1.00  0.00           H  
ATOM    342  HB3 ARG    25      65.058  71.035  33.483  1.00  0.00           H  
ATOM    343  CG  ARG    25      64.121  69.199  32.977  1.00  0.00           C  
ATOM    344  HG2 ARG    25      64.428  68.773  33.933  1.00  0.00           H  
ATOM    345  HG3 ARG    25      63.085  69.516  33.087  1.00  0.00           H  
ATOM    346  CD  ARG    25      64.252  68.146  31.847  1.00  0.00           C  
ATOM    347  HD2 ARG    25      63.989  68.606  30.894  1.00  0.00           H  
ATOM    348  HD3 ARG    25      65.291  67.826  31.770  1.00  0.00           H  
ATOM    349  NE  ARG    25      63.368  66.935  32.081  1.00  0.00           N  
ATOM    350  HE  ARG    25      62.413  67.005  31.728  1.00  0.00           H  
ATOM    351  CZ  ARG    25      63.663  65.847  32.660  1.00  0.00           C  
ATOM    352  NH1 ARG    25      64.722  65.762  33.354  1.00  0.00           N  
ATOM    353 HH11 ARG    25      65.336  66.569  33.448  1.00  0.00           H  
ATOM    354 HH12 ARG    25      64.957  64.884  33.819  1.00  0.00           H  
ATOM    355  NH2 ARG    25      62.824  64.874  32.730  1.00  0.00           N  
ATOM    356 HH21 ARG    25      61.897  64.969  32.316  1.00  0.00           H  
ATOM    357 HH22 ARG    25      63.086  64.008  33.202  1.00  0.00           H  
ATOM    358  C   ARG    25      63.131  71.624  31.363  1.00  0.00           C  
ATOM    359  O   ARG    25      62.488  70.959  30.577  1.00  0.00           O  
ATOM    360  N   LEU    26      62.611  72.692  31.946  1.00  0.00           N  
ATOM    361  H   LEU    26      63.105  73.243  32.649  1.00  0.00           H  
ATOM    362  CA  LEU    26      61.265  73.191  31.635  1.00  0.00           C  
ATOM    363  HA  LEU    26      60.579  72.360  31.808  1.00  0.00           H  
ATOM    364  CB  LEU    26      61.002  74.412  32.524  1.00  0.00           C  
ATOM    365  HB2 LEU    26      61.948  74.916  32.718  1.00  0.00           H  
ATOM    366  HB3 LEU    26      60.373  75.115  31.976  1.00  0.00           H  
ATOM    367  CG  LEU    26      60.314  74.080  33.897  1.00  0.00           C  
ATOM    368  HG  LEU    26      59.331  73.781  33.532  1.00  0.00           H  
ATOM    369  CD1 LEU    26      60.864  72.905  34.709  1.00  0.00           C  
ATOM    370 HD11 LEU    26      60.290  72.799  35.630  1.00  0.00           H  
ATOM    371 HD12 LEU    26      60.784  71.989  34.124  1.00  0.00           H  
ATOM    372 HD13 LEU    26      61.910  73.090  34.953  1.00  0.00           H  
ATOM    373  CD2 LEU    26      60.230  75.270  34.839  1.00  0.00           C  
ATOM    374 HD21 LEU    26      59.743  74.966  35.766  1.00  0.00           H  
ATOM    375 HD22 LEU    26      61.235  75.633  35.057  1.00  0.00           H  
ATOM    376 HD23 LEU    26      59.651  76.066  34.369  1.00  0.00           H  
ATOM    377  C   LEU    26      61.066  73.677  30.084  1.00  0.00           C  
ATOM    378  O   LEU    26      59.991  73.390  29.456  1.00  0.00           O  
ATOM    379  N   GLY    27      62.144  74.351  29.593  1.00  0.00           N  
ATOM    380  H   GLY    27      62.964  74.714  30.080  1.00  0.00           H  
ATOM    381  CA  GLY    27      62.014  74.539  28.113  1.00  0.00           C  
ATOM    382  HA2 GLY    27      61.141  75.162  27.922  1.00  0.00           H  
ATOM    383  HA3 GLY    27      62.883  75.091  27.758  1.00  0.00           H  
ATOM    384  C   GLY    27      61.881  73.231  27.266  1.00  0.00           C  
ATOM    385  O   GLY    27      60.885  73.060  26.567  1.00  0.00           O  
ATOM    386  N   LYS    28      62.736  72.185  27.438  1.00  0.00           N  
ATOM    387  H   LYS    28      63.489  72.202  28.125  1.00  0.00           H  
ATOM    388  CA  LYS    28      62.682  70.912  26.665  1.00  0.00           C  
ATOM    389  HA  LYS    28      62.753  71.158  25.605  1.00  0.00           H  
ATOM    390  CB  LYS    28      63.815  70.008  27.118  1.00  0.00           C  
ATOM    391  HB2 LYS    28      63.710  69.854  28.192  1.00  0.00           H  
ATOM    392  HB3 LYS    28      63.678  69.038  26.641  1.00  0.00           H  
ATOM    393  CG  LYS    28      65.240  70.460  26.850  1.00  0.00           C  
ATOM    394  HG2 LYS    28      65.451  71.343  27.452  1.00  0.00           H  
ATOM    395  HG3 LYS    28      65.926  69.679  27.178  1.00  0.00           H  
ATOM    396  CD  LYS    28      65.528  70.795  25.325  1.00  0.00           C  
ATOM    397  HD2 LYS    28      65.086  70.017  24.702  1.00  0.00           H  
ATOM    398  HD3 LYS    28      65.030  71.729  25.067  1.00  0.00           H  
ATOM    399  CE  LYS    28      67.056  70.918  24.979  1.00  0.00           C  
ATOM    400  HE2 LYS    28      67.478  71.779  25.498  1.00  0.00           H  
ATOM    401  HE3 LYS    28      67.584  70.037  25.344  1.00  0.00           H  
ATOM    402  NZ  LYS    28      67.282  71.061  23.528  1.00  0.00           N  
ATOM    403  HZ1 LYS    28      68.303  71.139  23.342  1.00  0.00           H  
ATOM    404  HZ2 LYS    28      66.904  70.228  23.034  1.00  0.00           H  
ATOM    405  HZ3 LYS    28      66.801  71.915  23.184  1.00  0.00           H  
ATOM    406  C   LYS    28      61.364  70.146  26.961  1.00  0.00           C  
ATOM    407  O   LYS    28      60.848  69.537  26.016  1.00  0.00           O  
ATOM    408  N   GLU    29      60.964  70.184  28.226  1.00  0.00           N  
ATOM    409  H   GLU    29      61.544  70.523  28.993  1.00  0.00           H  
ATOM    410  CA  GLU    29      59.638  69.733  28.629  1.00  0.00           C  
ATOM    411  HA  GLU    29      59.435  68.762  28.177  1.00  0.00           H  
ATOM    412  CB  GLU    29      59.642  69.571  30.111  1.00  0.00           C  
ATOM    413  HB2 GLU    29      59.798  70.542  30.580  1.00  0.00           H  
ATOM    414  HB3 GLU    29      58.665  69.214  30.436  1.00  0.00           H  
ATOM    415  CG  GLU    29      60.733  68.587  30.594  1.00  0.00           C  
ATOM    416  HG2 GLU    29      61.571  68.615  29.897  1.00  0.00           H  
ATOM    417  HG3 GLU    29      61.111  68.922  31.560  1.00  0.00           H  
ATOM    418  CD  GLU    29      60.223  67.095  30.728  1.00  0.00           C  
ATOM    419  OE1 GLU    29      61.097  66.163  30.748  1.00  0.00           O  
ATOM    420  OE2 GLU    29      58.995  66.912  30.768  1.00  0.00           O  
ATOM    421  C   GLU    29      58.450  70.566  28.043  1.00  0.00           C  
ATOM    422  O   GLU    29      57.331  70.124  28.343  1.00  0.00           O  
ATOM    423  N   GLY    30      58.621  71.619  27.214  1.00  0.00           N  
ATOM    424  H   GLY    30      59.494  72.146  27.201  1.00  0.00           H  
ATOM    425  CA  GLY    30      57.655  72.146  26.266  1.00  0.00           C  
ATOM    426  HA2 GLY    30      58.143  72.307  25.304  1.00  0.00           H  
ATOM    427  HA3 GLY    30      56.868  71.410  26.105  1.00  0.00           H  
ATOM    428  C   GLY    30      57.033  73.457  26.743  1.00  0.00           C  
ATOM    429  O   GLY    30      56.016  73.783  26.202  1.00  0.00           O  
ATOM    430  N   LEU    31      57.519  74.120  27.811  1.00  0.00           N  
ATOM    431  H   LEU    31      58.442  73.919  28.195  1.00  0.00           H  
ATOM    432  CA  LEU    31      56.822  75.182  28.549  1.00  0.00           C  
ATOM    433  HA  LEU    31      55.759  75.055  28.344  1.00  0.00           H  
ATOM    434  CB  LEU    31      57.035  75.106  30.063  1.00  0.00           C  
ATOM    435  HB2 LEU    31      58.108  75.055  30.249  1.00  0.00           H  
ATOM    436  HB3 LEU    31      56.680  76.039  30.500  1.00  0.00           H  
ATOM    437  CG  LEU    31      56.363  73.939  30.821  1.00  0.00           C  
ATOM    438  HG  LEU    31      55.551  73.632  30.163  1.00  0.00           H  
ATOM    439  CD1 LEU    31      57.215  72.699  30.972  1.00  0.00           C  
ATOM    440 HD11 LEU    31      56.656  71.939  31.517  1.00  0.00           H  
ATOM    441 HD12 LEU    31      57.479  72.318  29.986  1.00  0.00           H  
ATOM    442 HD13 LEU    31      58.123  72.946  31.521  1.00  0.00           H  
ATOM    443  CD2 LEU    31      55.726  74.383  32.159  1.00  0.00           C  
ATOM    444 HD21 LEU    31      55.269  73.522  32.648  1.00  0.00           H  
ATOM    445 HD22 LEU    31      56.495  74.802  32.808  1.00  0.00           H  
ATOM    446 HD23 LEU    31      54.963  75.137  31.967  1.00  0.00           H  
ATOM    447  C   LEU    31      57.353  76.545  28.088  1.00  0.00           C  
ATOM    448  O   LEU    31      58.464  76.696  27.629  1.00  0.00           O  
ATOM    449  N   ARG    32      56.550  77.563  28.211  1.00  0.00           N  
ATOM    450  H   ARG    32      55.535  77.525  28.307  1.00  0.00           H  
ATOM    451  CA  ARG    32      57.183  78.929  28.212  1.00  0.00           C  
ATOM    452  HA  ARG    32      57.896  78.974  27.388  1.00  0.00           H  
ATOM    453  CB  ARG    32      56.134  80.087  28.037  1.00  0.00           C  
ATOM    454  HB2 ARG    32      55.315  79.972  28.748  1.00  0.00           H  
ATOM    455  HB3 ARG    32      56.595  81.055  28.236  1.00  0.00           H  
ATOM    456  CG  ARG    32      55.593  80.027  26.558  1.00  0.00           C  
ATOM    457  HG2 ARG    32      56.411  80.211  25.860  1.00  0.00           H  
ATOM    458  HG3 ARG    32      55.214  79.027  26.347  1.00  0.00           H  
ATOM    459  CD  ARG    32      54.475  81.065  26.333  1.00  0.00           C  
ATOM    460  HD2 ARG    32      54.667  81.954  26.934  1.00  0.00           H  
ATOM    461  HD3 ARG    32      54.467  81.382  25.290  1.00  0.00           H  
ATOM    462  NE  ARG    32      53.141  80.476  26.700  1.00  0.00           N  
ATOM    463  HE  ARG    32      53.146  79.506  27.018  1.00  0.00           H  
ATOM    464  CZ  ARG    32      51.964  81.070  26.659  1.00  0.00           C  
ATOM    465  NH1 ARG    32      51.699  82.256  26.290  1.00  0.00           N  
ATOM    466 HH11 ARG    32      52.447  82.872  25.977  1.00  0.00           H  
ATOM    467 HH12 ARG    32      50.735  82.590  26.308  1.00  0.00           H  
ATOM    468  NH2 ARG    32      50.983  80.388  27.096  1.00  0.00           N  
ATOM    469 HH21 ARG    32      51.137  79.444  27.449  1.00  0.00           H  
ATOM    470 HH22 ARG    32      50.044  80.785  27.094  1.00  0.00           H  
ATOM    471  C   ARG    32      57.806  79.127  29.614  1.00  0.00           C  
ATOM    472  O   ARG    32      57.424  78.653  30.644  1.00  0.00           O  
ATOM    473  N   VAL    33      58.873  79.938  29.605  1.00  0.00           N  
ATOM    474  H   VAL    33      59.068  80.571  28.830  1.00  0.00           H  
ATOM    475  CA  VAL    33      59.879  80.022  30.679  1.00  0.00           C  
ATOM    476  HA  VAL    33      59.514  79.538  31.585  1.00  0.00           H  
ATOM    477  CB  VAL    33      61.159  79.204  30.319  1.00  0.00           C  
ATOM    478  HB  VAL    33      61.550  79.599  29.381  1.00  0.00           H  
ATOM    479  CG1 VAL    33      62.135  79.339  31.496  1.00  0.00           C  
ATOM    480 HG11 VAL    33      63.045  78.778  31.281  1.00  0.00           H  
ATOM    481 HG12 VAL    33      62.383  80.390  31.645  1.00  0.00           H  
ATOM    482 HG13 VAL    33      61.672  78.944  32.400  1.00  0.00           H  
ATOM    483  CG2 VAL    33      60.882  77.658  30.108  1.00  0.00           C  
ATOM    484 HG21 VAL    33      61.814  77.151  29.860  1.00  0.00           H  
ATOM    485 HG22 VAL    33      60.470  77.233  31.023  1.00  0.00           H  
ATOM    486 HG23 VAL    33      60.170  77.524  29.293  1.00  0.00           H  
ATOM    487  C   VAL    33      60.098  81.480  31.080  1.00  0.00           C  
ATOM    488  O   VAL    33      60.545  82.404  30.428  1.00  0.00           O  
ATOM    489  N   PHE    34      59.805  81.779  32.356  1.00  0.00           N  
ATOM    490  H   PHE    34      59.318  81.116  32.958  1.00  0.00           H  
ATOM    491  CA  PHE    34      60.115  83.021  33.052  1.00  0.00           C  
ATOM    492  HA  PHE    34      60.634  83.678  32.354  1.00  0.00           H  
ATOM    493  CB  PHE    34      58.838  83.816  33.459  1.00  0.00           C  
ATOM    494  HB2 PHE    34      58.057  83.613  32.726  1.00  0.00           H  
ATOM    495  HB3 PHE    34      58.483  83.435  34.416  1.00  0.00           H  
ATOM    496  CG  PHE    34      59.005  85.288  33.572  1.00  0.00           C  
ATOM    497  CD1 PHE    34      59.312  85.817  34.843  1.00  0.00           C  
ATOM    498  HD1 PHE    34      59.505  85.171  35.686  1.00  0.00           H  
ATOM    499  CE1 PHE    34      59.356  87.180  34.971  1.00  0.00           C  
ATOM    500  HE1 PHE    34      59.547  87.625  35.936  1.00  0.00           H  
ATOM    501  CZ  PHE    34      59.152  88.005  33.842  1.00  0.00           C  
ATOM    502  HZ  PHE    34      59.173  89.075  33.980  1.00  0.00           H  
ATOM    503  CE2 PHE    34      58.926  87.510  32.567  1.00  0.00           C  
ATOM    504  HE2 PHE    34      58.776  88.174  31.729  1.00  0.00           H  
ATOM    505  CD2 PHE    34      58.899  86.097  32.403  1.00  0.00           C  
ATOM    506  HD2 PHE    34      58.802  85.652  31.423  1.00  0.00           H  
ATOM    507  C   PHE    34      61.046  82.774  34.171  1.00  0.00           C  
ATOM    508  O   PHE    34      60.900  81.895  35.044  1.00  0.00           O  
ATOM    509  N   VAL    35      62.160  83.521  34.186  1.00  0.00           N  
ATOM    510  H   VAL    35      62.334  84.244  33.488  1.00  0.00           H  
ATOM    511  CA  VAL    35      63.274  83.411  35.195  1.00  0.00           C  
ATOM    512  HA  VAL    35      62.989  82.605  35.872  1.00  0.00           H  
ATOM    513  CB  VAL    35      64.597  83.026  34.527  1.00  0.00           C  
ATOM    514  HB  VAL    35      65.265  83.505  35.242  1.00  0.00           H  
ATOM    515  CG1 VAL    35      64.739  81.499  34.371  1.00  0.00           C  
ATOM    516 HG11 VAL    35      65.690  81.269  33.892  1.00  0.00           H  
ATOM    517 HG12 VAL    35      64.704  81.028  35.354  1.00  0.00           H  
ATOM    518 HG13 VAL    35      63.923  81.119  33.758  1.00  0.00           H  
ATOM    519  CG2 VAL    35      64.966  83.571  33.171  1.00  0.00           C  
ATOM    520 HG21 VAL    35      65.939  83.178  32.874  1.00  0.00           H  
ATOM    521 HG22 VAL    35      64.215  83.269  32.441  1.00  0.00           H  
ATOM    522 HG23 VAL    35      65.012  84.658  33.215  1.00  0.00           H  
ATOM    523  C   VAL    35      63.423  84.619  36.048  1.00  0.00           C  
ATOM    524  O   VAL    35      63.136  85.788  35.673  1.00  0.00           O  
ATOM    525  N   CYS    36      63.884  84.466  37.313  1.00  0.00           N  
ATOM    526  H   CYS    36      64.213  83.560  37.646  1.00  0.00           H  
ATOM    527  CA  CYS    36      63.988  85.513  38.372  1.00  0.00           C  
ATOM    528  HA  CYS    36      64.112  86.501  37.929  1.00  0.00           H  
ATOM    529  CB  CYS    36      62.708  85.465  39.170  1.00  0.00           C  
ATOM    530  HB2 CYS    36      61.860  85.688  38.523  1.00  0.00           H  
ATOM    531  HB3 CYS    36      62.553  84.460  39.563  1.00  0.00           H  
ATOM    532  SG  CYS    36      62.774  86.665  40.546  1.00  0.00           S  
ATOM    533  HG  CYS    36      62.929  87.864  40.067  1.00  0.00           H  
ATOM    534  C   CYS    36      65.212  85.301  39.240  1.00  0.00           C  
ATOM    535  O   CYS    36      65.491  84.164  39.591  1.00  0.00           O  
ATOM    536  N   ALA    37      65.924  86.287  39.631  1.00  0.00           N  
ATOM    537  H   ALA    37      65.678  87.233  39.345  1.00  0.00           H  
ATOM    538  CA  ALA    37      67.135  86.299  40.491  1.00  0.00           C  
ATOM    539  HA  ALA    37      66.910  85.830  41.448  1.00  0.00           H  
ATOM    540  CB  ALA    37      68.232  85.568  39.758  1.00  0.00           C  
ATOM    541  HB1 ALA    37      69.135  85.562  40.368  1.00  0.00           H  
ATOM    542  HB2 ALA    37      67.919  84.543  39.563  1.00  0.00           H  
ATOM    543  HB3 ALA    37      68.436  86.071  38.813  1.00  0.00           H  
ATOM    544  C   ALA    37      67.611  87.780  40.725  1.00  0.00           C  
ATOM    545  O   ALA    37      67.012  88.678  40.103  1.00  0.00           O  
ATOM    546  N   ARG    38      68.537  88.054  41.661  1.00  0.00           N  
ATOM    547  H   ARG    38      69.093  87.345  42.139  1.00  0.00           H  
ATOM    548  CA  ARG    38      68.819  89.421  42.070  1.00  0.00           C  
ATOM    549  HA  ARG    38      67.829  89.865  42.171  1.00  0.00           H  
ATOM    550  CB  ARG    38      69.639  89.430  43.388  1.00  0.00           C  
ATOM    551  HB2 ARG    38      70.619  88.989  43.209  1.00  0.00           H  
ATOM    552  HB3 ARG    38      69.806  90.460  43.703  1.00  0.00           H  
ATOM    553  CG  ARG    38      68.903  88.632  44.554  1.00  0.00           C  
ATOM    554  HG2 ARG    38      68.027  89.193  44.883  1.00  0.00           H  
ATOM    555  HG3 ARG    38      68.543  87.677  44.170  1.00  0.00           H  
ATOM    556  CD  ARG    38      69.850  88.379  45.778  1.00  0.00           C  
ATOM    557  HD2 ARG    38      70.334  89.318  46.048  1.00  0.00           H  
ATOM    558  HD3 ARG    38      69.248  88.073  46.633  1.00  0.00           H  
ATOM    559  NE  ARG    38      70.837  87.413  45.554  1.00  0.00           N  
ATOM    560  HE  ARG    38      71.059  87.256  44.571  1.00  0.00           H  
ATOM    561  CZ  ARG    38      71.522  86.680  46.390  1.00  0.00           C  
ATOM    562  NH1 ARG    38      71.445  86.869  47.678  1.00  0.00           N  
ATOM    563 HH11 ARG    38      70.842  87.601  48.050  1.00  0.00           H  
ATOM    564 HH12 ARG    38      71.989  86.285  48.312  1.00  0.00           H  
ATOM    565  NH2 ARG    38      72.455  85.849  45.947  1.00  0.00           N  
ATOM    566 HH21 ARG    38      72.644  85.781  44.946  1.00  0.00           H  
ATOM    567 HH22 ARG    38      72.986  85.280  46.605  1.00  0.00           H  
ATOM    568  C   ARG    38      69.603  90.253  41.078  1.00  0.00           C  
ATOM    569  O   ARG    38      69.314  91.401  40.848  1.00  0.00           O  
ATOM    570  N   GLY    39      70.657  89.644  40.448  1.00  0.00           N  
ATOM    571  H   GLY    39      70.816  88.637  40.492  1.00  0.00           H  
ATOM    572  CA  GLY    39      71.644  90.339  39.664  1.00  0.00           C  
ATOM    573  HA2 GLY    39      71.810  91.324  40.100  1.00  0.00           H  
ATOM    574  HA3 GLY    39      72.589  89.799  39.729  1.00  0.00           H  
ATOM    575  C   GLY    39      71.276  90.505  38.200  1.00  0.00           C  
ATOM    576  O   GLY    39      71.017  89.469  37.565  1.00  0.00           O  
ATOM    577  N   GLU    40      71.078  91.652  37.689  1.00  0.00           N  
ATOM    578  H   GLU    40      71.245  92.525  38.186  1.00  0.00           H  
ATOM    579  CA  GLU    40      70.582  91.828  36.320  1.00  0.00           C  
ATOM    580  HA  GLU    40      69.627  91.306  36.285  1.00  0.00           H  
ATOM    581  CB  GLU    40      70.233  93.328  35.959  1.00  0.00           C  
ATOM    582  HB2 GLU    40      69.599  93.734  36.747  1.00  0.00           H  
ATOM    583  HB3 GLU    40      71.157  93.907  35.963  1.00  0.00           H  
ATOM    584  CG  GLU    40      69.537  93.545  34.622  1.00  0.00           C  
ATOM    585  HG2 GLU    40      70.095  92.994  33.866  1.00  0.00           H  
ATOM    586  HG3 GLU    40      68.550  93.086  34.687  1.00  0.00           H  
ATOM    587  CD  GLU    40      69.344  95.037  34.089  1.00  0.00           C  
ATOM    588  OE1 GLU    40      69.413  95.217  32.808  1.00  0.00           O  
ATOM    589  OE2 GLU    40      69.387  95.951  34.920  1.00  0.00           O  
ATOM    590  C   GLU    40      71.491  91.134  35.265  1.00  0.00           C  
ATOM    591  O   GLU    40      71.018  90.307  34.508  1.00  0.00           O  
ATOM    592  N   GLU    41      72.798  91.358  35.292  1.00  0.00           N  
ATOM    593  H   GLU    41      73.258  91.959  35.975  1.00  0.00           H  
ATOM    594  CA  GLU    41      73.710  90.737  34.309  1.00  0.00           C  
ATOM    595  HA  GLU    41      73.304  90.914  33.313  1.00  0.00           H  
ATOM    596  CB  GLU    41      75.141  91.406  34.389  1.00  0.00           C  
ATOM    597  HB2 GLU    41      75.038  92.477  34.560  1.00  0.00           H  
ATOM    598  HB3 GLU    41      75.690  90.999  35.239  1.00  0.00           H  
ATOM    599  CG  GLU    41      75.928  91.165  33.109  1.00  0.00           C  
ATOM    600  HG2 GLU    41      76.931  91.576  33.226  1.00  0.00           H  
ATOM    601  HG3 GLU    41      76.040  90.091  32.958  1.00  0.00           H  
ATOM    602  CD  GLU    41      75.290  91.771  31.885  1.00  0.00           C  
ATOM    603  OE1 GLU    41      74.384  92.659  31.977  1.00  0.00           O  
ATOM    604  OE2 GLU    41      75.628  91.312  30.778  1.00  0.00           O  
ATOM    605  C   GLU    41      73.797  89.135  34.508  1.00  0.00           C  
ATOM    606  O   GLU    41      73.968  88.461  33.500  1.00  0.00           O  
ATOM    607  N   GLY    42      73.717  88.540  35.728  1.00  0.00           N  
ATOM    608  H   GLY    42      73.712  89.074  36.597  1.00  0.00           H  
ATOM    609  CA  GLY    42      73.629  87.065  35.944  1.00  0.00           C  
ATOM    610  HA2 GLY    42      74.432  86.570  35.398  1.00  0.00           H  
ATOM    611  HA3 GLY    42      73.779  86.844  37.001  1.00  0.00           H  
ATOM    612  C   GLY    42      72.241  86.481  35.479  1.00  0.00           C  
ATOM    613  O   GLY    42      72.223  85.450  34.794  1.00  0.00           O  
ATOM    614  N   LEU    43      71.129  87.220  35.710  1.00  0.00           N  
ATOM    615  H   LEU    43      71.125  88.036  36.322  1.00  0.00           H  
ATOM    616  CA  LEU    43      69.806  86.930  35.108  1.00  0.00           C  
ATOM    617  HA  LEU    43      69.612  85.867  35.253  1.00  0.00           H  
ATOM    618  CB  LEU    43      68.728  87.753  35.828  1.00  0.00           C  
ATOM    619  HB2 LEU    43      68.884  87.643  36.902  1.00  0.00           H  
ATOM    620  HB3 LEU    43      68.893  88.804  35.589  1.00  0.00           H  
ATOM    621  CG  LEU    43      67.203  87.409  35.514  1.00  0.00           C  
ATOM    622  HG  LEU    43      67.001  87.664  34.473  1.00  0.00           H  
ATOM    623  CD1 LEU    43      66.897  85.899  35.653  1.00  0.00           C  
ATOM    624 HD11 LEU    43      65.845  85.717  35.429  1.00  0.00           H  
ATOM    625 HD12 LEU    43      67.518  85.336  34.957  1.00  0.00           H  
ATOM    626 HD13 LEU    43      67.111  85.577  36.672  1.00  0.00           H  
ATOM    627  CD2 LEU    43      66.323  88.224  36.412  1.00  0.00           C  
ATOM    628 HD21 LEU    43      65.278  87.994  36.204  1.00  0.00           H  
ATOM    629 HD22 LEU    43      66.547  87.985  37.453  1.00  0.00           H  
ATOM    630 HD23 LEU    43      66.505  89.284  36.235  1.00  0.00           H  
ATOM    631  C   LEU    43      69.752  87.113  33.583  1.00  0.00           C  
ATOM    632  O   LEU    43      69.027  86.366  32.942  1.00  0.00           O  
ATOM    633  N   ARG    44      70.597  87.984  32.985  1.00  0.00           N  
ATOM    634  H   ARG    44      71.163  88.670  33.484  1.00  0.00           H  
ATOM    635  CA  ARG    44      70.760  87.994  31.503  1.00  0.00           C  
ATOM    636  HA  ARG    44      69.778  87.845  31.053  1.00  0.00           H  
ATOM    637  CB  ARG    44      71.411  89.318  31.086  1.00  0.00           C  
ATOM    638  HB2 ARG    44      70.859  90.125  31.567  1.00  0.00           H  
ATOM    639  HB3 ARG    44      72.421  89.333  31.495  1.00  0.00           H  
ATOM    640  CG  ARG    44      71.508  89.645  29.610  1.00  0.00           C  
ATOM    641  HG2 ARG    44      72.138  88.911  29.109  1.00  0.00           H  
ATOM    642  HG3 ARG    44      70.521  89.583  29.152  1.00  0.00           H  
ATOM    643  CD  ARG    44      72.113  91.116  29.407  1.00  0.00           C  
ATOM    644  HD2 ARG    44      72.873  91.305  30.165  1.00  0.00           H  
ATOM    645  HD3 ARG    44      72.609  91.175  28.438  1.00  0.00           H  
ATOM    646  NE  ARG    44      71.094  92.126  29.486  1.00  0.00           N  
ATOM    647  HE  ARG    44      70.327  92.032  28.822  1.00  0.00           H  
ATOM    648  CZ  ARG    44      71.017  93.150  30.298  1.00  0.00           C  
ATOM    649  NH1 ARG    44      71.912  93.452  31.161  1.00  0.00           N  
ATOM    650 HH11 ARG    44      72.751  92.878  31.249  1.00  0.00           H  
ATOM    651 HH12 ARG    44      71.786  94.266  31.763  1.00  0.00           H  
ATOM    652  NH2 ARG    44      69.907  93.801  30.424  1.00  0.00           N  
ATOM    653 HH21 ARG    44      69.086  93.517  29.892  1.00  0.00           H  
ATOM    654 HH22 ARG    44      69.852  94.598  31.059  1.00  0.00           H  
ATOM    655  C   ARG    44      71.763  86.890  31.067  1.00  0.00           C  
ATOM    656  O   ARG    44      71.555  86.263  30.008  1.00  0.00           O  
ATOM    657  N   THR    45      72.745  86.533  31.868  1.00  0.00           N  
ATOM    658  H   THR    45      72.962  86.991  32.754  1.00  0.00           H  
ATOM    659  CA  THR    45      73.633  85.391  31.513  1.00  0.00           C  
ATOM    660  HA  THR    45      74.071  85.640  30.546  1.00  0.00           H  
ATOM    661  CB  THR    45      74.798  85.211  32.514  1.00  0.00           C  
ATOM    662  HB  THR    45      74.411  84.876  33.477  1.00  0.00           H  
ATOM    663  CG2 THR    45      75.773  84.227  31.885  1.00  0.00           C  
ATOM    664 HG21 THR    45      76.616  84.069  32.558  1.00  0.00           H  
ATOM    665 HG22 THR    45      75.268  83.279  31.706  1.00  0.00           H  
ATOM    666 HG23 THR    45      76.136  84.629  30.939  1.00  0.00           H  
ATOM    667  OG1 THR    45      75.512  86.454  32.666  1.00  0.00           O  
ATOM    668  HG1 THR    45      74.915  87.131  33.047  1.00  0.00           H  
ATOM    669  C   THR    45      72.868  84.114  31.361  1.00  0.00           C  
ATOM    670  O   THR    45      72.949  83.381  30.387  1.00  0.00           O  
ATOM    671  N   THR    46      72.051  83.841  32.391  1.00  0.00           N  
ATOM    672  H   THR    46      72.058  84.372  33.262  1.00  0.00           H  
ATOM    673  CA  THR    46      71.049  82.736  32.375  1.00  0.00           C  
ATOM    674  HA  THR    46      71.629  81.823  32.245  1.00  0.00           H  
ATOM    675  CB  THR    46      70.272  82.751  33.663  1.00  0.00           C  
ATOM    676  HB  THR    46      69.949  83.782  33.804  1.00  0.00           H  
ATOM    677  CG2 THR    46      69.066  81.777  33.644  1.00  0.00           C  
ATOM    678 HG21 THR    46      68.541  81.829  34.598  1.00  0.00           H  
ATOM    679 HG22 THR    46      68.385  82.056  32.840  1.00  0.00           H  
ATOM    680 HG23 THR    46      69.423  80.760  33.482  1.00  0.00           H  
ATOM    681  OG1 THR    46      71.104  82.220  34.719  1.00  0.00           O  
ATOM    682  HG1 THR    46      70.677  81.428  35.106  1.00  0.00           H  
ATOM    683  C   THR    46      70.021  82.797  31.195  1.00  0.00           C  
ATOM    684  O   THR    46      69.826  81.819  30.444  1.00  0.00           O  
ATOM    685  N   LEU    47      69.552  83.975  30.905  1.00  0.00           N  
ATOM    686  H   LEU    47      69.842  84.817  31.401  1.00  0.00           H  
ATOM    687  CA  LEU    47      68.571  84.236  29.853  1.00  0.00           C  
ATOM    688  HA  LEU    47      67.823  83.449  29.941  1.00  0.00           H  
ATOM    689  CB  LEU    47      67.974  85.653  30.100  1.00  0.00           C  
ATOM    690  HB2 LEU    47      67.600  85.708  31.122  1.00  0.00           H  
ATOM    691  HB3 LEU    47      68.768  86.394  30.011  1.00  0.00           H  
ATOM    692  CG  LEU    47      66.842  86.018  29.135  1.00  0.00           C  
ATOM    693  HG  LEU    47      67.140  85.725  28.128  1.00  0.00           H  
ATOM    694  CD1 LEU    47      65.541  85.362  29.343  1.00  0.00           C  
ATOM    695 HD11 LEU    47      64.834  85.712  28.591  1.00  0.00           H  
ATOM    696 HD12 LEU    47      65.660  84.282  29.255  1.00  0.00           H  
ATOM    697 HD13 LEU    47      65.166  85.606  30.336  1.00  0.00           H  
ATOM    698  CD2 LEU    47      66.617  87.515  29.454  1.00  0.00           C  
ATOM    699 HD21 LEU    47      65.819  87.906  28.822  1.00  0.00           H  
ATOM    700 HD22 LEU    47      66.338  87.626  30.501  1.00  0.00           H  
ATOM    701 HD23 LEU    47      67.536  88.070  29.262  1.00  0.00           H  
ATOM    702  C   LEU    47      69.028  84.063  28.416  1.00  0.00           C  
ATOM    703  O   LEU    47      68.318  83.559  27.569  1.00  0.00           O  
ATOM    704  N   LYS    48      70.346  84.405  28.176  1.00  0.00           N  
ATOM    705  H   LYS    48      70.919  84.927  28.839  1.00  0.00           H  
ATOM    706  CA  LYS    48      71.035  84.055  26.959  1.00  0.00           C  
ATOM    707  HA  LYS    48      70.291  84.269  26.192  1.00  0.00           H  
ATOM    708  CB  LYS    48      72.220  84.917  26.680  1.00  0.00           C  
ATOM    709  HB2 LYS    48      72.918  84.883  27.516  1.00  0.00           H  
ATOM    710  HB3 LYS    48      72.755  84.552  25.803  1.00  0.00           H  
ATOM    711  CG  LYS    48      71.756  86.303  26.456  1.00  0.00           C  
ATOM    712  HG2 LYS    48      71.183  86.364  25.531  1.00  0.00           H  
ATOM    713  HG3 LYS    48      71.092  86.613  27.263  1.00  0.00           H  
ATOM    714  CD  LYS    48      72.988  87.238  26.386  1.00  0.00           C  
ATOM    715  HD2 LYS    48      72.652  88.275  26.374  1.00  0.00           H  
ATOM    716  HD3 LYS    48      73.590  87.108  27.286  1.00  0.00           H  
ATOM    717  CE  LYS    48      73.852  86.979  25.168  1.00  0.00           C  
ATOM    718  HE2 LYS    48      74.153  85.931  25.159  1.00  0.00           H  
ATOM    719  HE3 LYS    48      73.261  87.149  24.267  1.00  0.00           H  
ATOM    720  NZ  LYS    48      75.070  87.839  25.124  1.00  0.00           N  
ATOM    721  HZ1 LYS    48      75.621  87.618  24.271  1.00  0.00           H  
ATOM    722  HZ2 LYS    48      74.787  88.840  25.104  1.00  0.00           H  
ATOM    723  HZ3 LYS    48      75.651  87.661  25.967  1.00  0.00           H  
ATOM    724  C   LYS    48      71.353  82.580  26.786  1.00  0.00           C  
ATOM    725  O   LYS    48      71.156  81.974  25.730  1.00  0.00           O  
ATOM    726  N   GLU    49      71.627  81.923  27.938  1.00  0.00           N  
ATOM    727  H   GLU    49      71.632  82.365  28.857  1.00  0.00           H  
ATOM    728  CA  GLU    49      71.947  80.493  27.956  1.00  0.00           C  
ATOM    729  HA  GLU    49      72.681  80.242  27.190  1.00  0.00           H  
ATOM    730  CB  GLU    49      72.524  80.170  29.323  1.00  0.00           C  
ATOM    731  HB2 GLU    49      73.260  80.931  29.582  1.00  0.00           H  
ATOM    732  HB3 GLU    49      71.727  80.231  30.065  1.00  0.00           H  
ATOM    733  CG  GLU    49      73.204  78.749  29.421  1.00  0.00           C  
ATOM    734  HG2 GLU    49      73.355  78.510  30.474  1.00  0.00           H  
ATOM    735  HG3 GLU    49      72.512  78.006  29.023  1.00  0.00           H  
ATOM    736  CD  GLU    49      74.546  78.603  28.693  1.00  0.00           C  
ATOM    737  OE1 GLU    49      74.589  78.218  27.511  1.00  0.00           O  
ATOM    738  OE2 GLU    49      75.571  79.105  29.182  1.00  0.00           O  
ATOM    739  C   GLU    49      70.709  79.670  27.639  1.00  0.00           C  
ATOM    740  O   GLU    49      70.733  78.663  26.906  1.00  0.00           O  
ATOM    741  N   LEU    50      69.525  80.246  27.944  1.00  0.00           N  
ATOM    742  H   LEU    50      69.459  81.077  28.531  1.00  0.00           H  
ATOM    743  CA  LEU    50      68.213  79.762  27.479  1.00  0.00           C  
ATOM    744  HA  LEU    50      68.336  78.681  27.551  1.00  0.00           H  
ATOM    745  CB  LEU    50      67.100  80.359  28.368  1.00  0.00           C  
ATOM    746  HB2 LEU    50      67.157  81.446  28.310  1.00  0.00           H  
ATOM    747  HB3 LEU    50      66.134  80.067  27.956  1.00  0.00           H  
ATOM    748  CG  LEU    50      67.143  79.950  29.842  1.00  0.00           C  
ATOM    749  HG  LEU    50      68.160  80.140  30.186  1.00  0.00           H  
ATOM    750  CD1 LEU    50      66.060  80.784  30.623  1.00  0.00           C  
ATOM    751 HD11 LEU    50      66.076  80.505  31.676  1.00  0.00           H  
ATOM    752 HD12 LEU    50      66.279  81.848  30.526  1.00  0.00           H  
ATOM    753 HD13 LEU    50      65.073  80.577  30.209  1.00  0.00           H  
ATOM    754  CD2 LEU    50      66.840  78.443  30.088  1.00  0.00           C  
ATOM    755 HD21 LEU    50      66.889  78.232  31.156  1.00  0.00           H  
ATOM    756 HD22 LEU    50      65.842  78.208  29.717  1.00  0.00           H  
ATOM    757 HD23 LEU    50      67.575  77.833  29.563  1.00  0.00           H  
ATOM    758  C   LEU    50      67.793  80.015  26.004  1.00  0.00           C  
ATOM    759  O   LEU    50      67.283  79.111  25.362  1.00  0.00           O  
ATOM    760  N   ARG    51      68.037  81.145  25.384  1.00  0.00           N  
ATOM    761  H   ARG    51      68.281  81.980  25.916  1.00  0.00           H  
ATOM    762  CA  ARG    51      68.015  81.429  23.905  1.00  0.00           C  
ATOM    763  HA  ARG    51      67.102  81.145  23.381  1.00  0.00           H  
ATOM    764  CB  ARG    51      68.167  83.010  23.805  1.00  0.00           C  
ATOM    765  HB2 ARG    51      69.042  83.320  24.377  1.00  0.00           H  
ATOM    766  HB3 ARG    51      68.351  83.287  22.767  1.00  0.00           H  
ATOM    767  CG  ARG    51      66.973  83.750  24.303  1.00  0.00           C  
ATOM    768  HG2 ARG    51      66.812  83.499  25.351  1.00  0.00           H  
ATOM    769  HG3 ARG    51      67.176  84.820  24.259  1.00  0.00           H  
ATOM    770  CD  ARG    51      65.698  83.454  23.520  1.00  0.00           C  
ATOM    771  HD2 ARG    51      65.856  83.713  22.473  1.00  0.00           H  
ATOM    772  HD3 ARG    51      65.498  82.383  23.557  1.00  0.00           H  
ATOM    773  NE  ARG    51      64.527  84.178  24.022  1.00  0.00           N  
ATOM    774  HE  ARG    51      64.703  84.848  24.770  1.00  0.00           H  
ATOM    775  CZ  ARG    51      63.277  84.069  23.625  1.00  0.00           C  
ATOM    776  NH1 ARG    51      63.005  83.445  22.533  1.00  0.00           N  
ATOM    777 HH11 ARG    51      63.756  83.037  21.978  1.00  0.00           H  
ATOM    778 HH12 ARG    51      62.037  83.359  22.223  1.00  0.00           H  
ATOM    779  NH2 ARG    51      62.302  84.533  24.282  1.00  0.00           N  
ATOM    780 HH21 ARG    51      62.466  85.018  25.163  1.00  0.00           H  
ATOM    781 HH22 ARG    51      61.352  84.421  23.929  1.00  0.00           H  
ATOM    782  C   ARG    51      69.079  80.585  23.208  1.00  0.00           C  
ATOM    783  O   ARG    51      68.860  80.274  22.077  1.00  0.00           O  
ATOM    784  N   GLU    52      70.246  80.286  23.714  1.00  0.00           N  
ATOM    785  H   GLU    52      70.658  80.707  24.547  1.00  0.00           H  
ATOM    786  CA  GLU    52      71.083  79.219  23.016  1.00  0.00           C  
ATOM    787  HA  GLU    52      71.101  79.351  21.934  1.00  0.00           H  
ATOM    788  CB  GLU    52      72.501  79.372  23.596  1.00  0.00           C  
ATOM    789  HB2 GLU    52      72.804  80.413  23.488  1.00  0.00           H  
ATOM    790  HB3 GLU    52      72.457  79.162  24.665  1.00  0.00           H  
ATOM    791  CG  GLU    52      73.607  78.476  22.970  1.00  0.00           C  
ATOM    792  HG2 GLU    52      73.464  77.435  23.259  1.00  0.00           H  
ATOM    793  HG3 GLU    52      73.557  78.514  21.881  1.00  0.00           H  
ATOM    794  CD  GLU    52      75.015  79.004  23.479  1.00  0.00           C  
ATOM    795  OE1 GLU    52      75.297  80.243  23.624  1.00  0.00           O  
ATOM    796  OE2 GLU    52      75.925  78.156  23.740  1.00  0.00           O  
ATOM    797  C   GLU    52      70.473  77.782  23.200  1.00  0.00           C  
ATOM    798  O   GLU    52      70.434  77.105  22.158  1.00  0.00           O  
ATOM    799  N   ALA    53      69.831  77.437  24.338  1.00  0.00           N  
ATOM    800  H   ALA    53      69.772  78.026  25.168  1.00  0.00           H  
ATOM    801  CA  ALA    53      69.140  76.114  24.452  1.00  0.00           C  
ATOM    802  HA  ALA    53      69.877  75.436  24.022  1.00  0.00           H  
ATOM    803  CB  ALA    53      68.874  75.601  25.918  1.00  0.00           C  
ATOM    804  HB1 ALA    53      68.369  74.635  25.879  1.00  0.00           H  
ATOM    805  HB2 ALA    53      69.823  75.493  26.444  1.00  0.00           H  
ATOM    806  HB3 ALA    53      68.245  76.317  26.446  1.00  0.00           H  
ATOM    807  C   ALA    53      67.802  76.037  23.611  1.00  0.00           C  
ATOM    808  O   ALA    53      67.190  74.951  23.602  1.00  0.00           O  
ATOM    809  N   GLY    54      67.465  77.138  22.985  1.00  0.00           N  
ATOM    810  H   GLY    54      68.029  77.987  23.010  1.00  0.00           H  
ATOM    811  CA  GLY    54      66.249  77.263  22.187  1.00  0.00           C  
ATOM    812  HA2 GLY    54      66.395  78.082  21.482  1.00  0.00           H  
ATOM    813  HA3 GLY    54      66.139  76.352  21.599  1.00  0.00           H  
ATOM    814  C   GLY    54      64.908  77.512  22.940  1.00  0.00           C  
ATOM    815  O   GLY    54      63.863  77.225  22.334  1.00  0.00           O  
ATOM    816  N   VAL    55      64.903  77.991  24.165  1.00  0.00           N  
ATOM    817  H   VAL    55      65.732  78.342  24.644  1.00  0.00           H  
ATOM    818  CA  VAL    55      63.647  78.061  24.971  1.00  0.00           C  
ATOM    819  HA  VAL    55      63.003  77.222  24.704  1.00  0.00           H  
ATOM    820  CB  VAL    55      64.007  78.068  26.459  1.00  0.00           C  
ATOM    821  HB  VAL    55      64.523  79.014  26.624  1.00  0.00           H  
ATOM    822  CG1 VAL    55      62.796  77.945  27.370  1.00  0.00           C  
ATOM    823 HG11 VAL    55      63.121  77.956  28.410  1.00  0.00           H  
ATOM    824 HG12 VAL    55      62.120  78.781  27.192  1.00  0.00           H  
ATOM    825 HG13 VAL    55      62.278  77.009  27.162  1.00  0.00           H  
ATOM    826  CG2 VAL    55      64.866  76.784  26.801  1.00  0.00           C  
ATOM    827 HG21 VAL    55      65.123  76.789  27.861  1.00  0.00           H  
ATOM    828 HG22 VAL    55      64.288  75.888  26.572  1.00  0.00           H  
ATOM    829 HG23 VAL    55      65.780  76.789  26.207  1.00  0.00           H  
ATOM    830  C   VAL    55      62.985  79.444  24.719  1.00  0.00           C  
ATOM    831  O   VAL    55      63.711  80.369  24.453  1.00  0.00           O  
ATOM    832  N   GLU    56      61.710  79.569  24.678  1.00  0.00           N  
ATOM    833  H   GLU    56      61.089  78.774  24.530  1.00  0.00           H  
ATOM    834  CA  GLU    56      60.996  80.828  24.834  1.00  0.00           C  
ATOM    835  HA  GLU    56      61.427  81.596  24.192  1.00  0.00           H  
ATOM    836  CB  GLU    56      59.531  80.683  24.379  1.00  0.00           C  
ATOM    837  HB2 GLU    56      59.520  80.436  23.317  1.00  0.00           H  
ATOM    838  HB3 GLU    56      59.086  79.839  24.906  1.00  0.00           H  
ATOM    839  CG  GLU    56      58.659  81.910  24.602  1.00  0.00           C  
ATOM    840  HG2 GLU    56      57.613  81.652  24.436  1.00  0.00           H  
ATOM    841  HG3 GLU    56      58.745  82.239  25.637  1.00  0.00           H  
ATOM    842  CD  GLU    56      59.066  83.052  23.659  1.00  0.00           C  
ATOM    843  OE1 GLU    56      58.211  83.946  23.492  1.00  0.00           O  
ATOM    844  OE2 GLU    56      60.229  83.133  23.294  1.00  0.00           O  
ATOM    845  C   GLU    56      61.138  81.284  26.244  1.00  0.00           C  
ATOM    846  O   GLU    56      60.456  80.813  27.188  1.00  0.00           O  
ATOM    847  N   ALA    57      62.126  82.158  26.453  1.00  0.00           N  
ATOM    848  H   ALA    57      62.655  82.565  25.681  1.00  0.00           H  
ATOM    849  CA  ALA    57      62.574  82.635  27.740  1.00  0.00           C  
ATOM    850  HA  ALA    57      61.763  82.364  28.415  1.00  0.00           H  
ATOM    851  CB  ALA    57      63.932  81.941  28.086  1.00  0.00           C  
ATOM    852  HB1 ALA    57      64.284  82.292  29.056  1.00  0.00           H  
ATOM    853  HB2 ALA    57      63.790  80.861  28.121  1.00  0.00           H  
ATOM    854  HB3 ALA    57      64.671  82.186  27.322  1.00  0.00           H  
ATOM    855  C   ALA    57      62.693  84.134  27.954  1.00  0.00           C  
ATOM    856  O   ALA    57      63.052  84.815  27.010  1.00  0.00           O  
ATOM    857  N   ASP    58      62.303  84.587  29.121  1.00  0.00           N  
ATOM    858  H   ASP    58      61.987  83.945  29.848  1.00  0.00           H  
ATOM    859  CA  ASP    58      62.244  86.045  29.595  1.00  0.00           C  
ATOM    860  HA  ASP    58      63.109  86.565  29.183  1.00  0.00           H  
ATOM    861  CB  ASP    58      60.991  86.747  29.103  1.00  0.00           C  
ATOM    862  HB2 ASP    58      60.619  86.245  28.211  1.00  0.00           H  
ATOM    863  HB3 ASP    58      60.210  86.673  29.860  1.00  0.00           H  
ATOM    864  CG  ASP    58      61.256  88.209  28.790  1.00  0.00           C  
ATOM    865  OD1 ASP    58      62.283  88.697  29.220  1.00  0.00           O  
ATOM    866  OD2 ASP    58      60.446  88.910  28.166  1.00  0.00           O  
ATOM    867  C   ASP    58      62.275  86.089  31.133  1.00  0.00           C  
ATOM    868  O   ASP    58      62.069  85.063  31.740  1.00  0.00           O  
ATOM    869  N   GLY    59      62.490  87.274  31.717  1.00  0.00           N  
ATOM    870  H   GLY    59      62.606  88.164  31.233  1.00  0.00           H  
ATOM    871  CA  GLY    59      62.569  87.316  33.162  1.00  0.00           C  
ATOM    872  HA2 GLY    59      61.649  86.895  33.568  1.00  0.00           H  
ATOM    873  HA3 GLY    59      63.384  86.666  33.480  1.00  0.00           H  
ATOM    874  C   GLY    59      62.782  88.694  33.781  1.00  0.00           C  
ATOM    875  O   GLY    59      63.121  89.606  33.070  1.00  0.00           O  
ATOM    876  N   ARG    60      62.639  88.825  35.108  1.00  0.00           N  
ATOM    877  H   ARG    60      62.449  88.033  35.722  1.00  0.00           H  
ATOM    878  CA  ARG    60      62.734  90.062  35.799  1.00  0.00           C  
ATOM    879  HA  ARG    60      63.314  90.719  35.153  1.00  0.00           H  
ATOM    880  CB  ARG    60      61.333  90.633  36.068  1.00  0.00           C  
ATOM    881  HB2 ARG    60      60.686  89.808  36.368  1.00  0.00           H  
ATOM    882  HB3 ARG    60      61.405  91.308  36.921  1.00  0.00           H  
ATOM    883  CG  ARG    60      60.619  91.406  34.895  1.00  0.00           C  
ATOM    884  HG2 ARG    60      60.489  90.729  34.051  1.00  0.00           H  
ATOM    885  HG3 ARG    60      59.622  91.703  35.222  1.00  0.00           H  
ATOM    886  CD  ARG    60      61.353  92.616  34.432  1.00  0.00           C  
ATOM    887  HD2 ARG    60      62.333  92.311  34.068  1.00  0.00           H  
ATOM    888  HD3 ARG    60      60.818  93.047  33.586  1.00  0.00           H  
ATOM    889  NE  ARG    60      61.525  93.624  35.428  1.00  0.00           N  
ATOM    890  HE  ARG    60      61.157  93.412  36.354  1.00  0.00           H  
ATOM    891  CZ  ARG    60      62.112  94.806  35.283  1.00  0.00           C  
ATOM    892  NH1 ARG    60      62.352  95.248  34.115  1.00  0.00           N  
ATOM    893 HH11 ARG    60      62.094  94.694  33.298  1.00  0.00           H  
ATOM    894 HH12 ARG    60      62.803  96.155  33.995  1.00  0.00           H  
ATOM    895  NH2 ARG    60      62.535  95.499  36.284  1.00  0.00           N  
ATOM    896 HH21 ARG    60      62.425  95.143  37.233  1.00  0.00           H  
ATOM    897 HH22 ARG    60      62.980  96.402  36.127  1.00  0.00           H  
ATOM    898  C   ARG    60      63.428  89.947  37.097  1.00  0.00           C  
ATOM    899  O   ARG    60      63.155  89.009  37.853  1.00  0.00           O  
ATOM    900  N   THR    61      64.335  90.868  37.370  1.00  0.00           N  
ATOM    901  H   THR    61      64.625  91.570  36.689  1.00  0.00           H  
ATOM    902  CA  THR    61      65.040  90.998  38.688  1.00  0.00           C  
ATOM    903  HA  THR    61      65.626  90.083  38.766  1.00  0.00           H  
ATOM    904  CB  THR    61      65.989  92.283  38.745  1.00  0.00           C  
ATOM    905  HB  THR    61      66.321  92.217  39.781  1.00  0.00           H  
ATOM    906  CG2 THR    61      67.180  92.296  37.801  1.00  0.00           C  
ATOM    907 HG21 THR    61      67.743  93.220  37.937  1.00  0.00           H  
ATOM    908 HG22 THR    61      67.825  91.444  38.016  1.00  0.00           H  
ATOM    909 HG23 THR    61      66.829  92.233  36.771  1.00  0.00           H  
ATOM    910  OG1 THR    61      65.321  93.491  38.425  1.00  0.00           O  
ATOM    911  HG1 THR    61      65.953  94.238  38.478  1.00  0.00           H  
ATOM    912  C   THR    61      64.069  91.101  39.888  1.00  0.00           C  
ATOM    913  O   THR    61      62.883  91.415  39.739  1.00  0.00           O  
ATOM    914  N   CYS    62      64.588  90.590  41.020  1.00  0.00           N  
ATOM    915  H   CYS    62      65.426  90.011  41.088  1.00  0.00           H  
ATOM    916  CA  CYS    62      63.878  90.892  42.311  1.00  0.00           C  
ATOM    917  HA  CYS    62      63.519  91.921  42.339  1.00  0.00           H  
ATOM    918  CB  CYS    62      62.774  89.867  42.397  1.00  0.00           C  
ATOM    919  HB2 CYS    62      62.235  89.849  41.449  1.00  0.00           H  
ATOM    920  HB3 CYS    62      63.218  88.881  42.530  1.00  0.00           H  
ATOM    921  SG  CYS    62      61.594  90.169  43.741  1.00  0.00           S  
ATOM    922  HG  CYS    62      61.271  89.039  44.297  1.00  0.00           H  
ATOM    923  C   CYS    62      64.825  90.671  43.505  1.00  0.00           C  
ATOM    924  O   CYS    62      65.664  89.812  43.543  1.00  0.00           O  
ATOM    925  N   ASP    63      64.453  91.161  44.723  1.00  0.00           N  
ATOM    926  H   ASP    63      63.873  91.997  44.788  1.00  0.00           H  
ATOM    927  CA  ASP    63      64.768  90.655  46.015  1.00  0.00           C  
ATOM    928  HA  ASP    63      65.184  89.654  45.905  1.00  0.00           H  
ATOM    929  CB  ASP    63      65.844  91.552  46.682  1.00  0.00           C  
ATOM    930  HB2 ASP    63      66.789  91.415  46.157  1.00  0.00           H  
ATOM    931  HB3 ASP    63      65.558  92.596  46.557  1.00  0.00           H  
ATOM    932  CG  ASP    63      66.060  91.284  48.138  1.00  0.00           C  
ATOM    933  OD1 ASP    63      65.759  90.192  48.635  1.00  0.00           O  
ATOM    934  OD2 ASP    63      66.616  92.210  48.774  1.00  0.00           O  
ATOM    935  C   ASP    63      63.503  90.491  46.894  1.00  0.00           C  
ATOM    936  O   ASP    63      62.843  91.464  47.195  1.00  0.00           O  
ATOM    937  N   VAL    64      63.227  89.237  47.227  1.00  0.00           N  
ATOM    938  H   VAL    64      63.849  88.460  47.008  1.00  0.00           H  
ATOM    939  CA  VAL    64      62.021  88.829  47.933  1.00  0.00           C  
ATOM    940  HA  VAL    64      61.205  89.271  47.361  1.00  0.00           H  
ATOM    941  CB  VAL    64      61.858  87.273  47.957  1.00  0.00           C  
ATOM    942  HB  VAL    64      60.844  87.087  48.310  1.00  0.00           H  
ATOM    943  CG1 VAL    64      61.961  86.621  46.634  1.00  0.00           C  
ATOM    944 HG11 VAL    64      61.835  85.544  46.749  1.00  0.00           H  
ATOM    945 HG12 VAL    64      61.183  87.009  45.977  1.00  0.00           H  
ATOM    946 HG13 VAL    64      62.939  86.828  46.203  1.00  0.00           H  
ATOM    947  CG2 VAL    64      62.905  86.669  48.882  1.00  0.00           C  
ATOM    948 HG21 VAL    64      62.795  85.585  48.900  1.00  0.00           H  
ATOM    949 HG22 VAL    64      63.901  86.925  48.521  1.00  0.00           H  
ATOM    950 HG23 VAL    64      62.771  87.063  49.890  1.00  0.00           H  
ATOM    951  C   VAL    64      61.915  89.381  49.362  1.00  0.00           C  
ATOM    952  O   VAL    64      60.892  89.195  50.068  1.00  0.00           O  
ATOM    953  N   ARG    65      62.962  90.054  49.838  1.00  0.00           N  
ATOM    954  H   ARG    65      63.833  90.125  49.312  1.00  0.00           H  
ATOM    955  CA  ARG    65      63.029  90.734  51.069  1.00  0.00           C  
ATOM    956  HA  ARG    65      62.695  89.988  51.791  1.00  0.00           H  
ATOM    957  CB  ARG    65      64.431  91.188  51.502  1.00  0.00           C  
ATOM    958  HB2 ARG    65      64.949  91.626  50.649  1.00  0.00           H  
ATOM    959  HB3 ARG    65      64.340  91.971  52.256  1.00  0.00           H  
ATOM    960  CG  ARG    65      65.264  90.032  52.066  1.00  0.00           C  
ATOM    961  HG2 ARG    65      64.810  89.709  53.002  1.00  0.00           H  
ATOM    962  HG3 ARG    65      65.198  89.195  51.372  1.00  0.00           H  
ATOM    963  CD  ARG    65      66.731  90.318  52.325  1.00  0.00           C  
ATOM    964  HD2 ARG    65      66.809  91.039  53.139  1.00  0.00           H  
ATOM    965  HD3 ARG    65      67.212  89.401  52.663  1.00  0.00           H  
ATOM    966  NE  ARG    65      67.469  90.840  51.153  1.00  0.00           N  
ATOM    967  HE  ARG    65      66.990  90.773  50.255  1.00  0.00           H  
ATOM    968  CZ  ARG    65      68.673  91.383  51.133  1.00  0.00           C  
ATOM    969  NH1 ARG    65      69.564  91.271  52.112  1.00  0.00           N  
ATOM    970 HH11 ARG    65      69.336  90.738  52.951  1.00  0.00           H  
ATOM    971 HH12 ARG    65      70.477  91.719  52.026  1.00  0.00           H  
ATOM    972  NH2 ARG    65      69.028  92.069  50.134  1.00  0.00           N  
ATOM    973 HH21 ARG    65      68.385  92.200  49.352  1.00  0.00           H  
ATOM    974 HH22 ARG    65      69.955  92.491  50.109  1.00  0.00           H  
ATOM    975  C   ARG    65      62.112  92.002  51.050  1.00  0.00           C  
ATOM    976  O   ARG    65      62.060  92.694  52.070  1.00  0.00           O  
ATOM    977  N   SER    66      61.344  92.294  49.975  1.00  0.00           N  
ATOM    978  H   SER    66      61.485  91.851  49.067  1.00  0.00           H  
ATOM    979  CA  SER    66      60.245  93.254  49.974  1.00  0.00           C  
ATOM    980  HA  SER    66      59.861  93.287  50.994  1.00  0.00           H  
ATOM    981  CB  SER    66      60.803  94.611  49.510  1.00  0.00           C  
ATOM    982  HB2 SER    66      60.208  95.401  49.967  1.00  0.00           H  
ATOM    983  HB3 SER    66      61.818  94.712  49.893  1.00  0.00           H  
ATOM    984  OG  SER    66      60.831  94.827  48.128  1.00  0.00           O  
ATOM    985  HG  SER    66      61.201  95.716  47.944  1.00  0.00           H  
ATOM    986  C   SER    66      59.020  92.867  49.129  1.00  0.00           C  
ATOM    987  O   SER    66      59.102  91.947  48.362  1.00  0.00           O  
ATOM    988  N   VAL    67      57.890  93.466  49.475  1.00  0.00           N  
ATOM    989  H   VAL    67      57.865  94.281  50.086  1.00  0.00           H  
ATOM    990  CA  VAL    67      56.548  93.029  49.022  1.00  0.00           C  
ATOM    991  HA  VAL    67      56.541  91.948  48.887  1.00  0.00           H  
ATOM    992  CB  VAL    67      55.462  93.299  50.093  1.00  0.00           C  
ATOM    993  HB  VAL    67      55.605  94.349  50.343  1.00  0.00           H  
ATOM    994  CG1 VAL    67      54.048  93.037  49.571  1.00  0.00           C  
ATOM    995 HG11 VAL    67      53.325  93.240  50.361  1.00  0.00           H  
ATOM    996 HG12 VAL    67      53.848  93.687  48.719  1.00  0.00           H  
ATOM    997 HG13 VAL    67      53.962  91.996  49.260  1.00  0.00           H  
ATOM    998  CG2 VAL    67      55.614  92.414  51.359  1.00  0.00           C  
ATOM    999 HG21 VAL    67      54.821  92.654  52.068  1.00  0.00           H  
ATOM   1000 HG22 VAL    67      55.544  91.363  51.079  1.00  0.00           H  
ATOM   1001 HG23 VAL    67      56.583  92.603  51.822  1.00  0.00           H  
ATOM   1002  C   VAL    67      56.254  93.645  47.703  1.00  0.00           C  
ATOM   1003  O   VAL    67      55.744  92.933  46.829  1.00  0.00           O  
ATOM   1004  N   PRO    68      56.506  95.000  47.438  1.00  0.00           N  
ATOM   1005  CD  PRO    68      56.963  95.972  48.412  1.00  0.00           C  
ATOM   1006  HD2 PRO    68      58.051  96.025  48.445  1.00  0.00           H  
ATOM   1007  HD3 PRO    68      56.626  95.720  49.417  1.00  0.00           H  
ATOM   1008  CG  PRO    68      56.351  97.290  47.928  1.00  0.00           C  
ATOM   1009  HG2 PRO    68      56.957  98.141  48.236  1.00  0.00           H  
ATOM   1010  HG3 PRO    68      55.355  97.439  48.347  1.00  0.00           H  
ATOM   1011  CB  PRO    68      56.298  97.172  46.416  1.00  0.00           C  
ATOM   1012  HB2 PRO    68      57.203  97.568  45.954  1.00  0.00           H  
ATOM   1013  HB3 PRO    68      55.458  97.729  46.002  1.00  0.00           H  
ATOM   1014  CA  PRO    68      56.146  95.598  46.151  1.00  0.00           C  
ATOM   1015  HA  PRO    68      55.142  95.280  45.872  1.00  0.00           H  
ATOM   1016  C   PRO    68      56.913  95.123  44.900  1.00  0.00           C  
ATOM   1017  O   PRO    68      56.454  95.308  43.779  1.00  0.00           O  
ATOM   1018  N   GLU    69      58.129  94.632  45.250  1.00  0.00           N  
ATOM   1019  H   GLU    69      58.547  94.710  46.177  1.00  0.00           H  
ATOM   1020  CA  GLU    69      58.941  93.929  44.253  1.00  0.00           C  
ATOM   1021  HA  GLU    69      58.995  94.447  43.295  1.00  0.00           H  
ATOM   1022  CB  GLU    69      60.356  93.858  44.878  1.00  0.00           C  
ATOM   1023  HB2 GLU    69      60.614  94.823  45.313  1.00  0.00           H  
ATOM   1024  HB3 GLU    69      60.361  93.131  45.690  1.00  0.00           H  
ATOM   1025  CG  GLU    69      61.424  93.461  43.817  1.00  0.00           C  
ATOM   1026  HG2 GLU    69      62.247  92.948  44.314  1.00  0.00           H  
ATOM   1027  HG3 GLU    69      60.984  92.753  43.115  1.00  0.00           H  
ATOM   1028  CD  GLU    69      61.981  94.664  43.037  1.00  0.00           C  
ATOM   1029  OE1 GLU    69      63.154  95.086  43.364  1.00  0.00           O  
ATOM   1030  OE2 GLU    69      61.339  95.119  42.093  1.00  0.00           O  
ATOM   1031  C   GLU    69      58.300  92.552  43.829  1.00  0.00           C  
ATOM   1032  O   GLU    69      58.511  92.190  42.683  1.00  0.00           O  
ATOM   1033  N   ILE    70      57.531  91.816  44.649  1.00  0.00           N  
ATOM   1034  H   ILE    70      57.379  92.065  45.626  1.00  0.00           H  
ATOM   1035  CA  ILE    70      56.843  90.615  44.261  1.00  0.00           C  
ATOM   1036  HA  ILE    70      57.484  90.031  43.601  1.00  0.00           H  
ATOM   1037  CB  ILE    70      56.526  89.790  45.511  1.00  0.00           C  
ATOM   1038  HB  ILE    70      55.908  90.340  46.221  1.00  0.00           H  
ATOM   1039  CG2 ILE    70      55.520  88.656  45.341  1.00  0.00           C  
ATOM   1040 HG21 ILE    70      55.380  88.148  46.295  1.00  0.00           H  
ATOM   1041 HG22 ILE    70      54.567  89.062  45.003  1.00  0.00           H  
ATOM   1042 HG23 ILE    70      55.894  87.946  44.603  1.00  0.00           H  
ATOM   1043  CG1 ILE    70      57.914  89.509  46.188  1.00  0.00           C  
ATOM   1044 HG12 ILE    70      58.439  90.459  46.292  1.00  0.00           H  
ATOM   1045 HG13 ILE    70      57.731  89.134  47.195  1.00  0.00           H  
ATOM   1046  CD1 ILE    70      58.828  88.550  45.496  1.00  0.00           C  
ATOM   1047 HD11 ILE    70      59.749  88.448  46.069  1.00  0.00           H  
ATOM   1048 HD12 ILE    70      58.341  87.579  45.415  1.00  0.00           H  
ATOM   1049 HD13 ILE    70      59.060  88.923  44.500  1.00  0.00           H  
ATOM   1050  C   ILE    70      55.549  90.951  43.474  1.00  0.00           C  
ATOM   1051  O   ILE    70      55.345  90.372  42.389  1.00  0.00           O  
ATOM   1052  N   GLU    71      54.836  92.017  43.904  1.00  0.00           N  
ATOM   1053  H   GLU    71      55.003  92.548  44.759  1.00  0.00           H  
ATOM   1054  CA  GLU    71      53.714  92.457  43.065  1.00  0.00           C  
ATOM   1055  HA  GLU    71      53.094  91.562  43.024  1.00  0.00           H  
ATOM   1056  CB  GLU    71      53.073  93.665  43.675  1.00  0.00           C  
ATOM   1057  HB2 GLU    71      53.796  94.479  43.718  1.00  0.00           H  
ATOM   1058  HB3 GLU    71      52.252  94.001  43.041  1.00  0.00           H  
ATOM   1059  CG  GLU    71      52.542  93.366  45.097  1.00  0.00           C  
ATOM   1060  HG2 GLU    71      52.183  92.337  45.139  1.00  0.00           H  
ATOM   1061  HG3 GLU    71      53.362  93.446  45.812  1.00  0.00           H  
ATOM   1062  CD  GLU    71      51.381  94.342  45.524  1.00  0.00           C  
ATOM   1063  OE1 GLU    71      51.044  95.299  44.768  1.00  0.00           O  
ATOM   1064  OE2 GLU    71      50.690  94.096  46.538  1.00  0.00           O  
ATOM   1065  C   GLU    71      54.024  92.873  41.607  1.00  0.00           C  
ATOM   1066  O   GLU    71      53.479  92.374  40.588  1.00  0.00           O  
ATOM   1067  N   ALA    72      55.081  93.662  41.483  1.00  0.00           N  
ATOM   1068  H   ALA    72      55.571  94.082  42.274  1.00  0.00           H  
ATOM   1069  CA  ALA    72      55.654  94.010  40.142  1.00  0.00           C  
ATOM   1070  HA  ALA    72      54.850  94.344  39.485  1.00  0.00           H  
ATOM   1071  CB  ALA    72      56.651  95.204  40.275  1.00  0.00           C  
ATOM   1072  HB1 ALA    72      57.060  95.447  39.294  1.00  0.00           H  
ATOM   1073  HB2 ALA    72      56.128  96.072  40.675  1.00  0.00           H  
ATOM   1074  HB3 ALA    72      57.463  94.927  40.948  1.00  0.00           H  
ATOM   1075  C   ALA    72      56.276  92.738  39.434  1.00  0.00           C  
ATOM   1076  O   ALA    72      56.349  92.697  38.233  1.00  0.00           O  
ATOM   1077  N   LEU    73      56.856  91.765  40.170  1.00  0.00           N  
ATOM   1078  H   LEU    73      56.989  91.815  41.181  1.00  0.00           H  
ATOM   1079  CA  LEU    73      57.358  90.514  39.541  1.00  0.00           C  
ATOM   1080  HA  LEU    73      58.047  90.730  38.724  1.00  0.00           H  
ATOM   1081  CB  LEU    73      58.122  89.704  40.673  1.00  0.00           C  
ATOM   1082  HB2 LEU    73      59.032  90.236  40.954  1.00  0.00           H  
ATOM   1083  HB3 LEU    73      57.499  89.645  41.566  1.00  0.00           H  
ATOM   1084  CG  LEU    73      58.475  88.299  40.201  1.00  0.00           C  
ATOM   1085  HG  LEU    73      57.529  87.827  39.933  1.00  0.00           H  
ATOM   1086  CD1 LEU    73      59.434  88.360  39.002  1.00  0.00           C  
ATOM   1087 HD11 LEU    73      59.675  87.347  38.677  1.00  0.00           H  
ATOM   1088 HD12 LEU    73      58.959  88.899  38.183  1.00  0.00           H  
ATOM   1089 HD13 LEU    73      60.349  88.875  39.293  1.00  0.00           H  
ATOM   1090  CD2 LEU    73      59.196  87.438  41.333  1.00  0.00           C  
ATOM   1091 HD21 LEU    73      59.426  86.445  40.945  1.00  0.00           H  
ATOM   1092 HD22 LEU    73      60.120  87.933  41.634  1.00  0.00           H  
ATOM   1093 HD23 LEU    73      58.537  87.346  42.197  1.00  0.00           H  
ATOM   1094  C   LEU    73      56.219  89.717  38.883  1.00  0.00           C  
ATOM   1095  O   LEU    73      56.289  89.399  37.670  1.00  0.00           O  
ATOM   1096  N   VAL    74      55.193  89.348  39.605  1.00  0.00           N  
ATOM   1097  H   VAL    74      55.074  89.606  40.585  1.00  0.00           H  
ATOM   1098  CA  VAL    74      54.059  88.482  39.043  1.00  0.00           C  
ATOM   1099  HA  VAL    74      54.408  87.636  38.452  1.00  0.00           H  
ATOM   1100  CB  VAL    74      53.301  87.950  40.277  1.00  0.00           C  
ATOM   1101  HB  VAL    74      52.810  88.819  40.714  1.00  0.00           H  
ATOM   1102  CG1 VAL    74      52.211  86.922  39.951  1.00  0.00           C  
ATOM   1103 HG11 VAL    74      51.727  86.599  40.873  1.00  0.00           H  
ATOM   1104 HG12 VAL    74      51.470  87.374  39.292  1.00  0.00           H  
ATOM   1105 HG13 VAL    74      52.660  86.061  39.455  1.00  0.00           H  
ATOM   1106  CG2 VAL    74      54.274  87.307  41.241  1.00  0.00           C  
ATOM   1107 HG21 VAL    74      53.733  86.933  42.110  1.00  0.00           H  
ATOM   1108 HG22 VAL    74      54.783  86.479  40.747  1.00  0.00           H  
ATOM   1109 HG23 VAL    74      55.010  88.045  41.561  1.00  0.00           H  
ATOM   1110  C   VAL    74      53.208  89.284  38.053  1.00  0.00           C  
ATOM   1111  O   VAL    74      52.782  88.696  37.056  1.00  0.00           O  
ATOM   1112  N   ALA    75      53.110  90.596  38.033  1.00  0.00           N  
ATOM   1113  H   ALA    75      53.509  91.192  38.758  1.00  0.00           H  
ATOM   1114  CA  ALA    75      52.448  91.320  37.015  1.00  0.00           C  
ATOM   1115  HA  ALA    75      51.438  90.965  36.810  1.00  0.00           H  
ATOM   1116  CB  ALA    75      52.450  92.778  37.563  1.00  0.00           C  
ATOM   1117  HB1 ALA    75      51.957  93.436  36.848  1.00  0.00           H  
ATOM   1118  HB2 ALA    75      51.917  92.812  38.513  1.00  0.00           H  
ATOM   1119  HB3 ALA    75      53.478  93.110  37.711  1.00  0.00           H  
ATOM   1120  C   ALA    75      53.190  91.162  35.595  1.00  0.00           C  
ATOM   1121  O   ALA    75      52.466  91.038  34.594  1.00  0.00           O  
ATOM   1122  N   ALA    76      54.541  91.130  35.573  1.00  0.00           N  
ATOM   1123  H   ALA    76      55.131  91.284  36.391  1.00  0.00           H  
ATOM   1124  CA  ALA    76      55.260  90.868  34.356  1.00  0.00           C  
ATOM   1125  HA  ALA    76      54.758  91.480  33.606  1.00  0.00           H  
ATOM   1126  CB  ALA    76      56.715  91.149  34.706  1.00  0.00           C  
ATOM   1127  HB1 ALA    76      57.340  90.974  33.830  1.00  0.00           H  
ATOM   1128  HB2 ALA    76      56.819  92.186  35.024  1.00  0.00           H  
ATOM   1129  HB3 ALA    76      57.030  90.488  35.514  1.00  0.00           H  
ATOM   1130  C   ALA    76      55.254  89.440  33.730  1.00  0.00           C  
ATOM   1131  O   ALA    76      55.321  89.433  32.481  1.00  0.00           O  
ATOM   1132  N   VAL    77      55.010  88.338  34.510  1.00  0.00           N  
ATOM   1133  H   VAL    77      54.947  88.361  35.528  1.00  0.00           H  
ATOM   1134  CA  VAL    77      54.817  87.003  33.916  1.00  0.00           C  
ATOM   1135  HA  VAL    77      55.506  86.940  33.074  1.00  0.00           H  
ATOM   1136  CB  VAL    77      55.224  85.845  34.932  1.00  0.00           C  
ATOM   1137  HB  VAL    77      56.202  86.043  35.371  1.00  0.00           H  
ATOM   1138  CG1 VAL    77      54.281  85.770  36.121  1.00  0.00           C  
ATOM   1139 HG11 VAL    77      54.597  84.967  36.786  1.00  0.00           H  
ATOM   1140 HG12 VAL    77      54.300  86.717  36.660  1.00  0.00           H  
ATOM   1141 HG13 VAL    77      53.268  85.574  35.769  1.00  0.00           H  
ATOM   1142  CG2 VAL    77      55.267  84.557  34.135  1.00  0.00           C  
ATOM   1143 HG21 VAL    77      55.543  83.732  34.792  1.00  0.00           H  
ATOM   1144 HG22 VAL    77      54.285  84.364  33.702  1.00  0.00           H  
ATOM   1145 HG23 VAL    77      56.004  84.648  33.336  1.00  0.00           H  
ATOM   1146  C   VAL    77      53.407  86.800  33.272  1.00  0.00           C  
ATOM   1147  O   VAL    77      53.303  86.271  32.171  1.00  0.00           O  
ATOM   1148  N   VAL    78      52.406  87.394  33.870  1.00  0.00           N  
ATOM   1149  H   VAL    78      52.477  87.922  34.739  1.00  0.00           H  
ATOM   1150  CA  VAL    78      51.006  87.318  33.257  1.00  0.00           C  
ATOM   1151  HA  VAL    78      50.989  86.307  32.848  1.00  0.00           H  
ATOM   1152  CB  VAL    78      49.868  87.480  34.235  1.00  0.00           C  
ATOM   1153  HB  VAL    78      49.034  87.168  33.606  1.00  0.00           H  
ATOM   1154  CG1 VAL    78      49.965  86.564  35.504  1.00  0.00           C  
ATOM   1155 HG11 VAL    78      49.107  86.747  36.151  1.00  0.00           H  
ATOM   1156 HG12 VAL    78      49.972  85.517  35.198  1.00  0.00           H  
ATOM   1157 HG13 VAL    78      50.883  86.789  36.047  1.00  0.00           H  
ATOM   1158  CG2 VAL    78      49.592  88.965  34.750  1.00  0.00           C  
ATOM   1159 HG21 VAL    78      48.754  88.959  35.447  1.00  0.00           H  
ATOM   1160 HG22 VAL    78      50.479  89.347  35.254  1.00  0.00           H  
ATOM   1161 HG23 VAL    78      49.353  89.607  33.902  1.00  0.00           H  
ATOM   1162  C   VAL    78      50.779  88.387  32.173  1.00  0.00           C  
ATOM   1163  O   VAL    78      50.000  88.119  31.246  1.00  0.00           O  
ATOM   1164  N   GLU    79      51.563  89.444  32.119  1.00  0.00           N  
ATOM   1165  H   GLU    79      52.147  89.725  32.906  1.00  0.00           H  
ATOM   1166  CA  GLU    79      51.701  90.318  30.983  1.00  0.00           C  
ATOM   1167  HA  GLU    79      50.670  90.493  30.677  1.00  0.00           H  
ATOM   1168  CB  GLU    79      52.432  91.635  31.371  1.00  0.00           C  
ATOM   1169  HB2 GLU    79      51.908  92.086  32.214  1.00  0.00           H  
ATOM   1170  HB3 GLU    79      53.436  91.386  31.715  1.00  0.00           H  
ATOM   1171  CG  GLU    79      52.545  92.661  30.271  1.00  0.00           C  
ATOM   1172  HG2 GLU    79      52.705  92.142  29.327  1.00  0.00           H  
ATOM   1173  HG3 GLU    79      51.593  93.187  30.189  1.00  0.00           H  
ATOM   1174  CD  GLU    79      53.707  93.737  30.468  1.00  0.00           C  
ATOM   1175  OE1 GLU    79      53.906  94.018  31.680  1.00  0.00           O  
ATOM   1176  OE2 GLU    79      54.299  94.170  29.499  1.00  0.00           O  
ATOM   1177  C   GLU    79      52.425  89.744  29.817  1.00  0.00           C  
ATOM   1178  O   GLU    79      51.924  89.702  28.659  1.00  0.00           O  
ATOM   1179  N   ARG    80      53.627  89.229  30.126  1.00  0.00           N  
ATOM   1180  H   ARG    80      54.035  89.209  31.061  1.00  0.00           H  
ATOM   1181  CA  ARG    80      54.504  88.598  28.982  1.00  0.00           C  
ATOM   1182  HA  ARG    80      54.461  89.240  28.102  1.00  0.00           H  
ATOM   1183  CB  ARG    80      55.965  88.489  29.531  1.00  0.00           C  
ATOM   1184  HB2 ARG    80      56.314  89.486  29.797  1.00  0.00           H  
ATOM   1185  HB3 ARG    80      55.950  87.901  30.449  1.00  0.00           H  
ATOM   1186  CG  ARG    80      56.943  87.878  28.589  1.00  0.00           C  
ATOM   1187  HG2 ARG    80      57.923  87.871  29.066  1.00  0.00           H  
ATOM   1188  HG3 ARG    80      56.660  86.838  28.427  1.00  0.00           H  
ATOM   1189  CD  ARG    80      57.071  88.569  27.219  1.00  0.00           C  
ATOM   1190  HD2 ARG    80      56.080  88.614  26.766  1.00  0.00           H  
ATOM   1191  HD3 ARG    80      57.394  89.597  27.384  1.00  0.00           H  
ATOM   1192  NE  ARG    80      57.995  87.944  26.247  1.00  0.00           N  
ATOM   1193  HE  ARG    80      58.929  88.352  26.193  1.00  0.00           H  
ATOM   1194  CZ  ARG    80      57.752  86.888  25.413  1.00  0.00           C  
ATOM   1195  NH1 ARG    80      56.524  86.369  25.372  1.00  0.00           N  
ATOM   1196 HH11 ARG    80      55.787  86.760  25.959  1.00  0.00           H  
ATOM   1197 HH12 ARG    80      56.323  85.581  24.757  1.00  0.00           H  
ATOM   1198  NH2 ARG    80      58.715  86.308  24.796  1.00  0.00           N  
ATOM   1199 HH21 ARG    80      59.672  86.632  24.928  1.00  0.00           H  
ATOM   1200 HH22 ARG    80      58.522  85.520  24.177  1.00  0.00           H  
ATOM   1201  C   ARG    80      53.990  87.254  28.491  1.00  0.00           C  
ATOM   1202  O   ARG    80      54.199  86.990  27.284  1.00  0.00           O  
ATOM   1203  N   TYR    81      53.448  86.455  29.356  1.00  0.00           N  
ATOM   1204  H   TYR    81      53.328  86.661  30.348  1.00  0.00           H  
ATOM   1205  CA  TYR    81      52.968  85.175  28.933  1.00  0.00           C  
ATOM   1206  HA  TYR    81      52.954  85.078  27.848  1.00  0.00           H  
ATOM   1207  CB  TYR    81      53.958  84.151  29.545  1.00  0.00           C  
ATOM   1208  HB2 TYR    81      53.915  84.286  30.625  1.00  0.00           H  
ATOM   1209  HB3 TYR    81      53.554  83.163  29.329  1.00  0.00           H  
ATOM   1210  CG  TYR    81      55.415  84.105  29.179  1.00  0.00           C  
ATOM   1211  CD1 TYR    81      55.841  84.224  27.824  1.00  0.00           C  
ATOM   1212  HD1 TYR    81      55.126  84.413  27.037  1.00  0.00           H  
ATOM   1213  CE1 TYR    81      57.240  84.090  27.525  1.00  0.00           C  
ATOM   1214  HE1 TYR    81      57.554  84.143  26.494  1.00  0.00           H  
ATOM   1215  CZ  TYR    81      58.211  83.893  28.504  1.00  0.00           C  
ATOM   1216  OH  TYR    81      59.479  83.889  28.156  1.00  0.00           O  
ATOM   1217  HH  TYR    81      60.011  83.481  28.869  1.00  0.00           H  
ATOM   1218  CE2 TYR    81      57.745  83.842  29.845  1.00  0.00           C  
ATOM   1219  HE2 TYR    81      58.459  83.801  30.653  1.00  0.00           H  
ATOM   1220  CD2 TYR    81      56.409  83.844  30.133  1.00  0.00           C  
ATOM   1221  HD2 TYR    81      56.103  83.635  31.147  1.00  0.00           H  
ATOM   1222  C   TYR    81      51.454  84.937  29.292  1.00  0.00           C  
ATOM   1223  O   TYR    81      50.737  84.471  28.441  1.00  0.00           O  
ATOM   1224  N   GLY    82      51.021  85.260  30.488  1.00  0.00           N  
ATOM   1225  H   GLY    82      51.578  85.844  31.112  1.00  0.00           H  
ATOM   1226  CA  GLY    82      49.723  84.857  31.110  1.00  0.00           C  
ATOM   1227  HA2 GLY    82      49.143  85.764  31.278  1.00  0.00           H  
ATOM   1228  HA3 GLY    82      49.178  84.261  30.377  1.00  0.00           H  
ATOM   1229  C   GLY    82      49.739  84.060  32.441  1.00  0.00           C  
ATOM   1230  O   GLY    82      50.790  83.854  32.967  1.00  0.00           O  
ATOM   1231  N   PRO    83      48.560  83.635  32.882  1.00  0.00           N  
ATOM   1232  CD  PRO    83      47.249  83.805  32.286  1.00  0.00           C  
ATOM   1233  HD2 PRO    83      47.008  82.976  31.620  1.00  0.00           H  
ATOM   1234  HD3 PRO    83      47.202  84.716  31.690  1.00  0.00           H  
ATOM   1235  CG  PRO    83      46.273  83.866  33.473  1.00  0.00           C  
ATOM   1236  HG2 PRO    83      45.246  83.655  33.176  1.00  0.00           H  
ATOM   1237  HG3 PRO    83      46.272  84.843  33.957  1.00  0.00           H  
ATOM   1238  CB  PRO    83      46.847  82.784  34.366  1.00  0.00           C  
ATOM   1239  HB2 PRO    83      46.530  81.788  34.056  1.00  0.00           H  
ATOM   1240  HB3 PRO    83      46.543  82.907  35.404  1.00  0.00           H  
ATOM   1241  CA  PRO    83      48.379  82.995  34.176  1.00  0.00           C  
ATOM   1242  HA  PRO    83      48.721  83.630  34.994  1.00  0.00           H  
ATOM   1243  C   PRO    83      49.344  81.721  34.405  1.00  0.00           C  
ATOM   1244  O   PRO    83      49.416  80.780  33.575  1.00  0.00           O  
ATOM   1245  N   VAL    84      49.965  81.589  35.599  1.00  0.00           N  
ATOM   1246  H   VAL    84      49.677  82.054  36.461  1.00  0.00           H  
ATOM   1247  CA  VAL    84      51.147  80.720  35.716  1.00  0.00           C  
ATOM   1248  HA  VAL    84      51.799  80.706  34.843  1.00  0.00           H  
ATOM   1249  CB  VAL    84      52.057  81.264  36.843  1.00  0.00           C  
ATOM   1250  HB  VAL    84      51.451  81.439  37.731  1.00  0.00           H  
ATOM   1251  CG1 VAL    84      53.136  80.242  37.258  1.00  0.00           C  
ATOM   1252 HG11 VAL    84      53.752  80.666  38.052  1.00  0.00           H  
ATOM   1253 HG12 VAL    84      52.656  79.333  37.618  1.00  0.00           H  
ATOM   1254 HG13 VAL    84      53.764  80.007  36.399  1.00  0.00           H  
ATOM   1255  CG2 VAL    84      52.676  82.584  36.388  1.00  0.00           C  
ATOM   1256 HG21 VAL    84      53.319  82.975  37.177  1.00  0.00           H  
ATOM   1257 HG22 VAL    84      53.267  82.418  35.488  1.00  0.00           H  
ATOM   1258 HG23 VAL    84      51.885  83.303  36.176  1.00  0.00           H  
ATOM   1259  C   VAL    84      50.609  79.304  35.889  1.00  0.00           C  
ATOM   1260  O   VAL    84      49.662  79.121  36.655  1.00  0.00           O  
ATOM   1261  N   ASP    85      51.055  78.202  35.204  1.00  0.00           N  
ATOM   1262  H   ASP    85      51.657  78.280  34.384  1.00  0.00           H  
ATOM   1263  CA  ASP    85      50.743  76.829  35.540  1.00  0.00           C  
ATOM   1264  HA  ASP    85      49.802  76.981  36.067  1.00  0.00           H  
ATOM   1265  CB  ASP    85      50.572  75.930  34.361  1.00  0.00           C  
ATOM   1266  HB2 ASP    85      51.553  75.685  33.954  1.00  0.00           H  
ATOM   1267  HB3 ASP    85      50.120  74.994  34.690  1.00  0.00           H  
ATOM   1268  CG  ASP    85      49.708  76.543  33.257  1.00  0.00           C  
ATOM   1269  OD1 ASP    85      50.243  77.297  32.426  1.00  0.00           O  
ATOM   1270  OD2 ASP    85      48.477  76.217  33.355  1.00  0.00           O  
ATOM   1271  C   ASP    85      51.764  76.094  36.485  1.00  0.00           C  
ATOM   1272  O   ASP    85      51.370  75.139  37.116  1.00  0.00           O  
ATOM   1273  N   VAL    86      53.013  76.562  36.565  1.00  0.00           N  
ATOM   1274  H   VAL    86      53.283  77.429  36.101  1.00  0.00           H  
ATOM   1275  CA  VAL    86      54.138  75.952  37.286  1.00  0.00           C  
ATOM   1276  HA  VAL    86      53.749  75.159  37.924  1.00  0.00           H  
ATOM   1277  CB  VAL    86      55.152  75.343  36.357  1.00  0.00           C  
ATOM   1278  HB  VAL    86      55.341  76.141  35.638  1.00  0.00           H  
ATOM   1279  CG1 VAL    86      56.507  75.025  36.950  1.00  0.00           C  
ATOM   1280 HG11 VAL    86      57.147  74.591  36.182  1.00  0.00           H  
ATOM   1281 HG12 VAL    86      56.962  75.939  37.328  1.00  0.00           H  
ATOM   1282 HG13 VAL    86      56.388  74.314  37.768  1.00  0.00           H  
ATOM   1283  CG2 VAL    86      54.573  74.068  35.644  1.00  0.00           C  
ATOM   1284 HG21 VAL    86      55.328  73.649  34.978  1.00  0.00           H  
ATOM   1285 HG22 VAL    86      54.298  73.325  36.393  1.00  0.00           H  
ATOM   1286 HG23 VAL    86      53.691  74.343  35.065  1.00  0.00           H  
ATOM   1287  C   VAL    86      54.852  77.091  38.096  1.00  0.00           C  
ATOM   1288  O   VAL    86      55.550  77.894  37.450  1.00  0.00           O  
ATOM   1289  N   LEU    87      54.753  77.065  39.429  1.00  0.00           N  
ATOM   1290  H   LEU    87      54.084  76.500  39.951  1.00  0.00           H  
ATOM   1291  CA  LEU    87      55.621  77.865  40.225  1.00  0.00           C  
ATOM   1292  HA  LEU    87      56.053  78.645  39.598  1.00  0.00           H  
ATOM   1293  CB  LEU    87      54.876  78.533  41.328  1.00  0.00           C  
ATOM   1294  HB2 LEU    87      54.129  79.193  40.888  1.00  0.00           H  
ATOM   1295  HB3 LEU    87      54.338  77.771  41.890  1.00  0.00           H  
ATOM   1296  CG  LEU    87      55.758  79.378  42.344  1.00  0.00           C  
ATOM   1297  HG  LEU    87      56.470  78.691  42.803  1.00  0.00           H  
ATOM   1298  CD1 LEU    87      56.645  80.491  41.625  1.00  0.00           C  
ATOM   1299 HD11 LEU    87      57.224  81.034  42.372  1.00  0.00           H  
ATOM   1300 HD12 LEU    87      57.323  80.015  40.917  1.00  0.00           H  
ATOM   1301 HD13 LEU    87      55.996  81.187  41.093  1.00  0.00           H  
ATOM   1302  CD2 LEU    87      54.884  79.966  43.454  1.00  0.00           C  
ATOM   1303 HD21 LEU    87      55.505  80.541  44.140  1.00  0.00           H  
ATOM   1304 HD22 LEU    87      54.129  80.618  43.015  1.00  0.00           H  
ATOM   1305 HD23 LEU    87      54.393  79.159  43.998  1.00  0.00           H  
ATOM   1306  C   LEU    87      56.767  76.952  40.817  1.00  0.00           C  
ATOM   1307  O   LEU    87      56.481  76.028  41.549  1.00  0.00           O  
ATOM   1308  N   VAL    88      58.009  77.377  40.660  1.00  0.00           N  
ATOM   1309  H   VAL    88      58.233  78.216  40.126  1.00  0.00           H  
ATOM   1310  CA  VAL    88      59.211  76.711  41.224  1.00  0.00           C  
ATOM   1311  HA  VAL    88      58.828  75.865  41.794  1.00  0.00           H  
ATOM   1312  CB  VAL    88      60.138  75.954  40.285  1.00  0.00           C  
ATOM   1313  HB  VAL    88      60.670  76.661  39.647  1.00  0.00           H  
ATOM   1314  CG1 VAL    88      61.183  75.171  41.118  1.00  0.00           C  
ATOM   1315 HG11 VAL    88      61.850  74.628  40.448  1.00  0.00           H  
ATOM   1316 HG12 VAL    88      61.765  75.869  41.722  1.00  0.00           H  
ATOM   1317 HG13 VAL    88      60.672  74.465  41.773  1.00  0.00           H  
ATOM   1318  CG2 VAL    88      59.316  75.012  39.329  1.00  0.00           C  
ATOM   1319 HG21 VAL    88      59.999  74.481  38.666  1.00  0.00           H  
ATOM   1320 HG22 VAL    88      58.754  74.292  39.923  1.00  0.00           H  
ATOM   1321 HG23 VAL    88      58.625  75.611  38.734  1.00  0.00           H  
ATOM   1322  C   VAL    88      59.929  77.698  42.118  1.00  0.00           C  
ATOM   1323  O   VAL    88      60.425  78.701  41.645  1.00  0.00           O  
ATOM   1324  N   ASN    89      59.952  77.351  43.441  1.00  0.00           N  
ATOM   1325  H   ASN    89      59.562  76.484  43.811  1.00  0.00           H  
ATOM   1326  CA  ASN    89      60.565  78.237  44.462  1.00  0.00           C  
ATOM   1327  HA  ASN    89      60.658  79.255  44.081  1.00  0.00           H  
ATOM   1328  CB  ASN    89      59.618  78.228  45.713  1.00  0.00           C  
ATOM   1329  HB2 ASN    89      59.381  77.199  45.985  1.00  0.00           H  
ATOM   1330  HB3 ASN    89      60.133  78.672  46.566  1.00  0.00           H  
ATOM   1331  CG  ASN    89      58.354  78.979  45.444  1.00  0.00           C  
ATOM   1332  OD1 ASN    89      58.279  79.972  44.741  1.00  0.00           O  
ATOM   1333  ND2 ASN    89      57.268  78.500  46.056  1.00  0.00           N  
ATOM   1334 HD21 ASN    89      56.368  78.965  45.937  1.00  0.00           H  
ATOM   1335 HD22 ASN    89      57.338  77.669  46.644  1.00  0.00           H  
ATOM   1336  C   ASN    89      61.994  77.822  44.795  1.00  0.00           C  
ATOM   1337  O   ASN    89      62.169  77.144  45.813  1.00  0.00           O  
ATOM   1338  N   ASN    90      62.977  78.201  44.019  1.00  0.00           N  
ATOM   1339  H   ASN    90      62.873  78.822  43.217  1.00  0.00           H  
ATOM   1340  CA  ASN    90      64.406  77.711  44.280  1.00  0.00           C  
ATOM   1341  HA  ASN    90      64.282  76.699  44.665  1.00  0.00           H  
ATOM   1342  CB  ASN    90      65.255  77.743  42.940  1.00  0.00           C  
ATOM   1343  HB2 ASN    90      64.642  77.306  42.152  1.00  0.00           H  
ATOM   1344  HB3 ASN    90      65.415  78.789  42.677  1.00  0.00           H  
ATOM   1345  CG  ASN    90      66.620  77.042  42.908  1.00  0.00           C  
ATOM   1346  OD1 ASN    90      66.692  75.851  43.184  1.00  0.00           O  
ATOM   1347  ND2 ASN    90      67.628  77.810  42.653  1.00  0.00           N  
ATOM   1348 HD21 ASN    90      68.575  77.432  42.675  1.00  0.00           H  
ATOM   1349 HD22 ASN    90      67.476  78.793  42.432  1.00  0.00           H  
ATOM   1350  C   ASN    90      65.169  78.507  45.318  1.00  0.00           C  
ATOM   1351  O   ASN    90      66.227  78.030  45.746  1.00  0.00           O  
ATOM   1352  N   ALA    91      64.719  79.740  45.598  1.00  0.00           N  
ATOM   1353  H   ALA    91      63.842  80.095  45.220  1.00  0.00           H  
ATOM   1354  CA  ALA    91      65.405  80.717  46.459  1.00  0.00           C  
ATOM   1355  HA  ALA    91      66.284  81.039  45.901  1.00  0.00           H  
ATOM   1356  CB  ALA    91      64.491  81.896  46.749  1.00  0.00           C  
ATOM   1357  HB1 ALA    91      65.011  82.610  47.387  1.00  0.00           H  
ATOM   1358  HB2 ALA    91      64.212  82.379  45.813  1.00  0.00           H  
ATOM   1359  HB3 ALA    91      63.593  81.543  47.256  1.00  0.00           H  
ATOM   1360  C   ALA    91      65.911  80.120  47.807  1.00  0.00           C  
ATOM   1361  O   ALA    91      65.413  79.148  48.365  1.00  0.00           O  
ATOM   1362  N   GLY    92      67.023  80.684  48.263  1.00  0.00           N  
ATOM   1363  H   GLY    92      67.580  81.312  47.686  1.00  0.00           H  
ATOM   1364  CA  GLY    92      67.589  80.501  49.586  1.00  0.00           C  
ATOM   1365  HA2 GLY    92      66.882  80.836  50.345  1.00  0.00           H  
ATOM   1366  HA3 GLY    92      67.777  79.443  49.770  1.00  0.00           H  
ATOM   1367  C   GLY    92      68.903  81.299  49.697  1.00  0.00           C  
ATOM   1368  O   GLY    92      69.424  81.901  48.741  1.00  0.00           O  
ATOM   1369  N   ARG    93      69.453  81.343  50.918  1.00  0.00           N  
ATOM   1370  H   ARG    93      68.921  81.213  51.779  1.00  0.00           H  
ATOM   1371  CA  ARG    93      70.919  81.590  51.136  1.00  0.00           C  
ATOM   1372  HA  ARG    93      71.504  81.165  50.320  1.00  0.00           H  
ATOM   1373  CB  ARG    93      71.096  83.137  51.194  1.00  0.00           C  
ATOM   1374  HB2 ARG    93      72.156  83.352  51.063  1.00  0.00           H  
ATOM   1375  HB3 ARG    93      70.576  83.559  50.334  1.00  0.00           H  
ATOM   1376  CG  ARG    93      70.644  83.865  52.381  1.00  0.00           C  
ATOM   1377  HG2 ARG    93      69.557  83.864  52.455  1.00  0.00           H  
ATOM   1378  HG3 ARG    93      71.027  83.409  53.295  1.00  0.00           H  
ATOM   1379  CD  ARG    93      71.194  85.295  52.193  1.00  0.00           C  
ATOM   1380  HD2 ARG    93      72.204  85.230  51.792  1.00  0.00           H  
ATOM   1381  HD3 ARG    93      70.586  85.807  51.447  1.00  0.00           H  
ATOM   1382  NE  ARG    93      71.224  86.118  53.427  1.00  0.00           N  
ATOM   1383  HE  ARG    93      70.441  86.760  53.552  1.00  0.00           H  
ATOM   1384  CZ  ARG    93      72.121  86.130  54.372  1.00  0.00           C  
ATOM   1385  NH1 ARG    93      73.273  85.469  54.250  1.00  0.00           N  
ATOM   1386 HH11 ARG    93      73.470  84.939  53.402  1.00  0.00           H  
ATOM   1387 HH12 ARG    93      73.958  85.496  55.006  1.00  0.00           H  
ATOM   1388  NH2 ARG    93      72.019  86.877  55.412  1.00  0.00           N  
ATOM   1389 HH21 ARG    93      71.214  87.494  55.522  1.00  0.00           H  
ATOM   1390 HH22 ARG    93      72.746  86.855  56.128  1.00  0.00           H  
ATOM   1391  C   ARG    93      71.458  80.894  52.366  1.00  0.00           C  
ATOM   1392  O   ARG    93      70.681  80.795  53.322  1.00  0.00           O  
ATOM   1393  N   PRO    94      72.779  80.543  52.394  1.00  0.00           N  
ATOM   1394  CD  PRO    94      73.718  80.658  51.259  1.00  0.00           C  
ATOM   1395  HD2 PRO    94      73.521  81.554  50.669  1.00  0.00           H  
ATOM   1396  HD3 PRO    94      73.634  79.806  50.584  1.00  0.00           H  
ATOM   1397  CG  PRO    94      75.115  80.717  51.927  1.00  0.00           C  
ATOM   1398  HG2 PRO    94      75.416  81.727  52.203  1.00  0.00           H  
ATOM   1399  HG3 PRO    94      75.907  80.309  51.300  1.00  0.00           H  
ATOM   1400  CB  PRO    94      74.787  79.829  53.141  1.00  0.00           C  
ATOM   1401  HB2 PRO    94      75.550  79.920  53.914  1.00  0.00           H  
ATOM   1402  HB3 PRO    94      74.741  78.778  52.859  1.00  0.00           H  
ATOM   1403  CA  PRO    94      73.451  80.315  53.637  1.00  0.00           C  
ATOM   1404  HA  PRO    94      72.906  79.617  54.272  1.00  0.00           H  
ATOM   1405  C   PRO    94      73.479  81.403  54.676  1.00  0.00           C  
ATOM   1406  O   PRO    94      73.758  82.602  54.384  1.00  0.00           O  
ATOM   1407  N   GLY    95      73.339  81.016  55.921  1.00  0.00           N  
ATOM   1408  H   GLY    95      72.894  80.140  56.192  1.00  0.00           H  
ATOM   1409  CA  GLY    95      73.801  81.792  57.015  1.00  0.00           C  
ATOM   1410  HA2 GLY    95      74.880  81.910  56.928  1.00  0.00           H  
ATOM   1411  HA3 GLY    95      73.364  82.788  56.945  1.00  0.00           H  
ATOM   1412  C   GLY    95      73.494  81.235  58.336  1.00  0.00           C  
ATOM   1413  O   GLY    95      72.840  80.199  58.366  1.00  0.00           O  
ATOM   1414  N   GLY    96      74.116  81.735  59.436  1.00  0.00           N  
ATOM   1415  H   GLY    96      74.684  82.579  59.367  1.00  0.00           H  
ATOM   1416  CA  GLY    96      74.103  81.236  60.768  1.00  0.00           C  
ATOM   1417  HA2 GLY    96      73.114  81.404  61.191  1.00  0.00           H  
ATOM   1418  HA3 GLY    96      74.259  80.159  60.737  1.00  0.00           H  
ATOM   1419  C   GLY    96      75.147  81.854  61.706  1.00  0.00           C  
ATOM   1420  O   GLY    96      75.705  82.893  61.348  1.00  0.00           O  
ATOM   1421  N   GLY    97      75.385  81.262  62.855  1.00  0.00           N  
ATOM   1422  H   GLY    97      74.805  80.516  63.240  1.00  0.00           H  
ATOM   1423  CA  GLY    97      76.560  81.643  63.717  1.00  0.00           C  
ATOM   1424  HA2 GLY    97      77.489  81.397  63.203  1.00  0.00           H  
ATOM   1425  HA3 GLY    97      76.562  82.721  63.880  1.00  0.00           H  
ATOM   1426  C   GLY    97      76.503  80.917  65.059  1.00  0.00           C  
ATOM   1427  O   GLY    97      75.609  80.096  65.241  1.00  0.00           O  
ATOM   1428  N   ALA    98      77.470  81.099  65.989  1.00  0.00           N  
ATOM   1429  H   ALA    98      78.362  81.562  65.816  1.00  0.00           H  
ATOM   1430  CA  ALA    98      77.275  80.620  67.352  1.00  0.00           C  
ATOM   1431  HA  ALA    98      77.098  79.546  67.403  1.00  0.00           H  
ATOM   1432  CB  ALA    98      78.587  81.070  68.057  1.00  0.00           C  
ATOM   1433  HB1 ALA    98      78.562  80.764  69.102  1.00  0.00           H  
ATOM   1434  HB2 ALA    98      79.441  80.607  67.563  1.00  0.00           H  
ATOM   1435  HB3 ALA    98      78.677  82.155  67.998  1.00  0.00           H  
ATOM   1436  C   ALA    98      76.007  81.231  68.031  1.00  0.00           C  
ATOM   1437  O   ALA    98      75.852  82.457  68.079  1.00  0.00           O  
ATOM   1438  N   THR    99      75.208  80.360  68.598  1.00  0.00           N  
ATOM   1439  H   THR    99      75.432  79.386  68.808  1.00  0.00           H  
ATOM   1440  CA  THR    99      73.850  80.825  68.970  1.00  0.00           C  
ATOM   1441  HA  THR    99      73.515  81.292  68.045  1.00  0.00           H  
ATOM   1442  CB  THR    99      72.982  79.676  69.383  1.00  0.00           C  
ATOM   1443  HB  THR    99      73.487  79.331  70.285  1.00  0.00           H  
ATOM   1444  CG2 THR    99      71.552  79.929  69.908  1.00  0.00           C  
ATOM   1445 HG21 THR    99      71.081  78.979  70.155  1.00  0.00           H  
ATOM   1446 HG22 THR    99      71.598  80.553  70.801  1.00  0.00           H  
ATOM   1447 HG23 THR    99      70.966  80.435  69.141  1.00  0.00           H  
ATOM   1448  OG1 THR    99      72.944  78.749  68.365  1.00  0.00           O  
ATOM   1449  HG1 THR    99      72.376  77.994  68.635  1.00  0.00           H  
ATOM   1450  C   THR    99      73.733  81.897  69.985  1.00  0.00           C  
ATOM   1451  O   THR    99      72.874  82.738  69.858  1.00  0.00           O  
ATOM   1452  N   ALA   100      74.703  82.013  70.957  1.00  0.00           N  
ATOM   1453  H   ALA   100      75.413  81.294  71.096  1.00  0.00           H  
ATOM   1454  CA  ALA   100      74.855  83.132  71.891  1.00  0.00           C  
ATOM   1455  HA  ALA   100      73.901  83.382  72.356  1.00  0.00           H  
ATOM   1456  CB  ALA   100      75.921  82.620  72.908  1.00  0.00           C  
ATOM   1457  HB1 ALA   100      76.110  83.388  73.657  1.00  0.00           H  
ATOM   1458  HB2 ALA   100      75.554  81.719  73.399  1.00  0.00           H  
ATOM   1459  HB3 ALA   100      76.848  82.393  72.381  1.00  0.00           H  
ATOM   1460  C   ALA   100      75.230  84.470  71.254  1.00  0.00           C  
ATOM   1461  O   ALA   100      75.126  85.482  71.884  1.00  0.00           O  
ATOM   1462  N   GLU   101      75.886  84.435  70.097  1.00  0.00           N  
ATOM   1463  H   GLU   101      75.883  83.603  69.506  1.00  0.00           H  
ATOM   1464  CA  GLU   101      76.687  85.540  69.509  1.00  0.00           C  
ATOM   1465  HA  GLU   101      76.763  86.383  70.195  1.00  0.00           H  
ATOM   1466  CB  GLU   101      78.098  84.928  69.212  1.00  0.00           C  
ATOM   1467  HB2 GLU   101      77.954  84.125  68.490  1.00  0.00           H  
ATOM   1468  HB3 GLU   101      78.686  85.701  68.717  1.00  0.00           H  
ATOM   1469  CG  GLU   101      78.937  84.380  70.316  1.00  0.00           C  
ATOM   1470  HG2 GLU   101      78.515  83.425  70.629  1.00  0.00           H  
ATOM   1471  HG3 GLU   101      79.933  84.175  69.924  1.00  0.00           H  
ATOM   1472  CD  GLU   101      79.074  85.282  71.551  1.00  0.00           C  
ATOM   1473  OE1 GLU   101      79.170  84.731  72.651  1.00  0.00           O  
ATOM   1474  OE2 GLU   101      79.106  86.558  71.377  1.00  0.00           O  
ATOM   1475  C   GLU   101      76.036  86.126  68.275  1.00  0.00           C  
ATOM   1476  O   GLU   101      76.399  87.188  67.798  1.00  0.00           O  
ATOM   1477  N   LEU   102      75.002  85.414  67.732  1.00  0.00           N  
ATOM   1478  H   LEU   102      74.593  84.573  68.141  1.00  0.00           H  
ATOM   1479  CA  LEU   102      74.399  85.853  66.464  1.00  0.00           C  
ATOM   1480  HA  LEU   102      75.089  86.163  65.679  1.00  0.00           H  
ATOM   1481  CB  LEU   102      73.690  84.622  65.862  1.00  0.00           C  
ATOM   1482  HB2 LEU   102      74.403  83.797  65.847  1.00  0.00           H  
ATOM   1483  HB3 LEU   102      72.885  84.334  66.537  1.00  0.00           H  
ATOM   1484  CG  LEU   102      73.082  84.770  64.408  1.00  0.00           C  
ATOM   1485  HG  LEU   102      72.314  85.545  64.424  1.00  0.00           H  
ATOM   1486  CD1 LEU   102      74.240  85.144  63.406  1.00  0.00           C  
ATOM   1487 HD11 LEU   102      73.831  85.248  62.400  1.00  0.00           H  
ATOM   1488 HD12 LEU   102      74.696  86.086  63.711  1.00  0.00           H  
ATOM   1489 HD13 LEU   102      74.994  84.357  63.410  1.00  0.00           H  
ATOM   1490  CD2 LEU   102      72.457  83.442  63.949  1.00  0.00           C  
ATOM   1491 HD21 LEU   102      72.044  83.561  62.948  1.00  0.00           H  
ATOM   1492 HD22 LEU   102      73.223  82.665  63.935  1.00  0.00           H  
ATOM   1493 HD23 LEU   102      71.663  83.156  64.639  1.00  0.00           H  
ATOM   1494  C   LEU   102      73.603  87.171  66.723  1.00  0.00           C  
ATOM   1495  O   LEU   102      72.693  87.087  67.576  1.00  0.00           O  
ATOM   1496  N   ALA   103      73.788  88.296  66.038  1.00  0.00           N  
ATOM   1497  H   ALA   103      74.617  88.459  65.467  1.00  0.00           H  
ATOM   1498  CA  ALA   103      72.830  89.433  66.017  1.00  0.00           C  
ATOM   1499  HA  ALA   103      72.624  89.822  67.015  1.00  0.00           H  
ATOM   1500  CB  ALA   103      73.478  90.563  65.191  1.00  0.00           C  
ATOM   1501  HB1 ALA   103      72.804  91.419  65.152  1.00  0.00           H  
ATOM   1502  HB2 ALA   103      74.417  90.862  65.657  1.00  0.00           H  
ATOM   1503  HB3 ALA   103      73.673  90.208  64.179  1.00  0.00           H  
ATOM   1504  C   ALA   103      71.480  88.967  65.480  1.00  0.00           C  
ATOM   1505  O   ALA   103      71.307  88.066  64.652  1.00  0.00           O  
ATOM   1506  N   ASP   104      70.461  89.805  65.831  1.00  0.00           N  
ATOM   1507  H   ASP   104      70.553  90.632  66.420  1.00  0.00           H  
ATOM   1508  CA  ASP   104      69.081  89.515  65.326  1.00  0.00           C  
ATOM   1509  HA  ASP   104      68.911  88.474  65.599  1.00  0.00           H  
ATOM   1510  CB  ASP   104      68.006  90.393  65.992  1.00  0.00           C  
ATOM   1511  HB2 ASP   104      68.429  91.360  66.264  1.00  0.00           H  
ATOM   1512  HB3 ASP   104      67.194  90.585  65.292  1.00  0.00           H  
ATOM   1513  CG  ASP   104      67.470  89.694  67.232  1.00  0.00           C  
ATOM   1514  OD1 ASP   104      68.089  88.731  67.746  1.00  0.00           O  
ATOM   1515  OD2 ASP   104      66.537  90.229  67.894  1.00  0.00           O  
ATOM   1516  C   ASP   104      68.948  89.647  63.786  1.00  0.00           C  
ATOM   1517  O   ASP   104      68.201  88.954  63.101  1.00  0.00           O  
ATOM   1518  N   GLU   105      69.640  90.707  63.293  1.00  0.00           N  
ATOM   1519  H   GLU   105      70.208  91.325  63.872  1.00  0.00           H  
ATOM   1520  CA  GLU   105      69.634  91.059  61.894  1.00  0.00           C  
ATOM   1521  HA  GLU   105      68.594  91.148  61.577  1.00  0.00           H  
ATOM   1522  CB  GLU   105      70.396  92.413  61.721  1.00  0.00           C  
ATOM   1523  HB2 GLU   105      71.348  92.375  62.251  1.00  0.00           H  
ATOM   1524  HB3 GLU   105      70.625  92.581  60.669  1.00  0.00           H  
ATOM   1525  CG  GLU   105      69.544  93.560  62.260  1.00  0.00           C  
ATOM   1526  HG2 GLU   105      70.005  94.507  61.978  1.00  0.00           H  
ATOM   1527  HG3 GLU   105      68.565  93.528  61.784  1.00  0.00           H  
ATOM   1528  CD  GLU   105      69.357  93.524  63.835  1.00  0.00           C  
ATOM   1529  OE1 GLU   105      70.377  93.714  64.501  1.00  0.00           O  
ATOM   1530  OE2 GLU   105      68.323  93.731  64.419  1.00  0.00           O  
ATOM   1531  C   GLU   105      70.274  89.981  60.995  1.00  0.00           C  
ATOM   1532  O   GLU   105      69.856  89.847  59.855  1.00  0.00           O  
ATOM   1533  N   LEU   106      71.288  89.257  61.448  1.00  0.00           N  
ATOM   1534  H   LEU   106      71.728  89.398  62.358  1.00  0.00           H  
ATOM   1535  CA  LEU   106      71.877  88.154  60.638  1.00  0.00           C  
ATOM   1536  HA  LEU   106      71.798  88.377  59.573  1.00  0.00           H  
ATOM   1537  CB  LEU   106      73.331  88.071  61.041  1.00  0.00           C  
ATOM   1538  HB2 LEU   106      73.373  87.669  62.053  1.00  0.00           H  
ATOM   1539  HB3 LEU   106      73.815  87.344  60.389  1.00  0.00           H  
ATOM   1540  CG  LEU   106      74.149  89.326  61.013  1.00  0.00           C  
ATOM   1541  HG  LEU   106      73.634  90.055  61.638  1.00  0.00           H  
ATOM   1542  CD1 LEU   106      75.527  89.008  61.535  1.00  0.00           C  
ATOM   1543 HD11 LEU   106      76.138  89.911  61.523  1.00  0.00           H  
ATOM   1544 HD12 LEU   106      75.453  88.635  62.557  1.00  0.00           H  
ATOM   1545 HD13 LEU   106      75.990  88.249  60.905  1.00  0.00           H  
ATOM   1546  CD2 LEU   106      74.272  89.976  59.590  1.00  0.00           C  
ATOM   1547 HD21 LEU   106      74.879  90.879  59.653  1.00  0.00           H  
ATOM   1548 HD22 LEU   106      74.743  89.270  58.906  1.00  0.00           H  
ATOM   1549 HD23 LEU   106      73.279  90.232  59.220  1.00  0.00           H  
ATOM   1550  C   LEU   106      71.115  86.847  60.687  1.00  0.00           C  
ATOM   1551  O   LEU   106      71.284  86.079  59.756  1.00  0.00           O  
ATOM   1552  N   TRP   107      70.218  86.598  61.699  1.00  0.00           N  
ATOM   1553  H   TRP   107      70.161  87.156  62.551  1.00  0.00           H  
ATOM   1554  CA  TRP   107      69.256  85.501  61.642  1.00  0.00           C  
ATOM   1555  HA  TRP   107      69.685  84.594  61.217  1.00  0.00           H  
ATOM   1556  CB  TRP   107      68.775  85.250  63.154  1.00  0.00           C  
ATOM   1557  HB2 TRP   107      69.604  84.779  63.682  1.00  0.00           H  
ATOM   1558  HB3 TRP   107      68.623  86.228  63.611  1.00  0.00           H  
ATOM   1559  CG  TRP   107      67.535  84.425  63.441  1.00  0.00           C  
ATOM   1560  CD1 TRP   107      66.246  84.731  63.212  1.00  0.00           C  
ATOM   1561  HD1 TRP   107      65.918  85.701  62.873  1.00  0.00           H  
ATOM   1562  NE1 TRP   107      65.393  83.691  63.451  1.00  0.00           N  
ATOM   1563  HE1 TRP   107      64.381  83.690  63.325  1.00  0.00           H  
ATOM   1564  CE2 TRP   107      66.181  82.635  63.902  1.00  0.00           C  
ATOM   1565  CZ2 TRP   107      65.830  81.306  64.279  1.00  0.00           C  
ATOM   1566  HZ2 TRP   107      64.795  80.997  64.312  1.00  0.00           H  
ATOM   1567  CH2 TRP   107      66.853  80.409  64.606  1.00  0.00           C  
ATOM   1568  HH2 TRP   107      66.607  79.391  64.865  1.00  0.00           H  
ATOM   1569  CZ3 TRP   107      68.226  80.834  64.598  1.00  0.00           C  
ATOM   1570  HZ3 TRP   107      69.017  80.142  64.847  1.00  0.00           H  
ATOM   1571  CE3 TRP   107      68.520  82.149  64.265  1.00  0.00           C  
ATOM   1572  HE3 TRP   107      69.547  82.479  64.315  1.00  0.00           H  
ATOM   1573  CD2 TRP   107      67.526  83.074  63.862  1.00  0.00           C  
ATOM   1574  C   TRP   107      68.079  85.923  60.768  1.00  0.00           C  
ATOM   1575  O   TRP   107      67.622  85.205  59.859  1.00  0.00           O  
ATOM   1576  N   LEU   108      67.473  87.049  61.086  1.00  0.00           N  
ATOM   1577  H   LEU   108      67.840  87.685  61.792  1.00  0.00           H  
ATOM   1578  CA  LEU   108      66.231  87.519  60.485  1.00  0.00           C  
ATOM   1579  HA  LEU   108      65.473  86.743  60.589  1.00  0.00           H  
ATOM   1580  CB  LEU   108      65.715  88.738  61.233  1.00  0.00           C  
ATOM   1581  HB2 LEU   108      66.576  89.327  61.551  1.00  0.00           H  
ATOM   1582  HB3 LEU   108      65.153  89.351  60.530  1.00  0.00           H  
ATOM   1583  CG  LEU   108      64.802  88.483  62.499  1.00  0.00           C  
ATOM   1584  HG  LEU   108      65.485  87.927  63.141  1.00  0.00           H  
ATOM   1585  CD1 LEU   108      64.252  89.826  63.116  1.00  0.00           C  
ATOM   1586 HD11 LEU   108      63.630  89.601  63.982  1.00  0.00           H  
ATOM   1587 HD12 LEU   108      65.088  90.453  63.423  1.00  0.00           H  
ATOM   1588 HD13 LEU   108      63.658  90.353  62.370  1.00  0.00           H  
ATOM   1589  CD2 LEU   108      63.541  87.704  62.255  1.00  0.00           C  
ATOM   1590 HD21 LEU   108      62.996  87.591  63.192  1.00  0.00           H  
ATOM   1591 HD22 LEU   108      62.919  88.236  61.535  1.00  0.00           H  
ATOM   1592 HD23 LEU   108      63.792  86.720  61.859  1.00  0.00           H  
ATOM   1593  C   LEU   108      66.374  87.740  58.950  1.00  0.00           C  
ATOM   1594  O   LEU   108      65.326  87.612  58.305  1.00  0.00           O  
ATOM   1595  N   ASP   109      67.550  87.958  58.362  1.00  0.00           N  
ATOM   1596  H   ASP   109      68.413  88.059  58.895  1.00  0.00           H  
ATOM   1597  CA  ASP   109      67.765  88.081  56.866  1.00  0.00           C  
ATOM   1598  HA  ASP   109      66.879  88.562  56.450  1.00  0.00           H  
ATOM   1599  CB  ASP   109      69.010  88.967  56.562  1.00  0.00           C  
ATOM   1600  HB2 ASP   109      68.931  89.901  57.118  1.00  0.00           H  
ATOM   1601  HB3 ASP   109      69.906  88.459  56.917  1.00  0.00           H  
ATOM   1602  CG  ASP   109      69.169  89.280  55.098  1.00  0.00           C  
ATOM   1603  OD1 ASP   109      68.667  90.345  54.635  1.00  0.00           O  
ATOM   1604  OD2 ASP   109      69.822  88.559  54.341  1.00  0.00           O  
ATOM   1605  C   ASP   109      67.906  86.718  56.198  1.00  0.00           C  
ATOM   1606  O   ASP   109      67.698  86.503  55.022  1.00  0.00           O  
ATOM   1607  N   VAL   110      68.316  85.724  56.981  1.00  0.00           N  
ATOM   1608  H   VAL   110      68.564  85.869  57.960  1.00  0.00           H  
ATOM   1609  CA  VAL   110      68.464  84.324  56.554  1.00  0.00           C  
ATOM   1610  HA  VAL   110      68.971  84.299  55.590  1.00  0.00           H  
ATOM   1611  CB  VAL   110      69.402  83.502  57.478  1.00  0.00           C  
ATOM   1612  HB  VAL   110      69.077  83.644  58.508  1.00  0.00           H  
ATOM   1613  CG1 VAL   110      69.342  81.965  57.091  1.00  0.00           C  
ATOM   1614 HG11 VAL   110      70.005  81.399  57.746  1.00  0.00           H  
ATOM   1615 HG12 VAL   110      68.321  81.601  57.204  1.00  0.00           H  
ATOM   1616 HG13 VAL   110      69.660  81.838  56.056  1.00  0.00           H  
ATOM   1617  CG2 VAL   110      70.840  83.972  57.297  1.00  0.00           C  
ATOM   1618 HG21 VAL   110      71.497  83.394  57.946  1.00  0.00           H  
ATOM   1619 HG22 VAL   110      71.141  83.832  56.259  1.00  0.00           H  
ATOM   1620 HG23 VAL   110      70.913  85.029  57.555  1.00  0.00           H  
ATOM   1621  C   VAL   110      67.039  83.692  56.369  1.00  0.00           C  
ATOM   1622  O   VAL   110      66.713  83.198  55.304  1.00  0.00           O  
ATOM   1623  N   VAL   111      66.209  83.815  57.421  1.00  0.00           N  
ATOM   1624  H   VAL   111      66.447  84.330  58.268  1.00  0.00           H  
ATOM   1625  CA  VAL   111      64.874  83.213  57.442  1.00  0.00           C  
ATOM   1626  HA  VAL   111      64.966  82.194  57.066  1.00  0.00           H  
ATOM   1627  CB  VAL   111      64.298  83.104  58.915  1.00  0.00           C  
ATOM   1628  HB  VAL   111      64.342  84.144  59.240  1.00  0.00           H  
ATOM   1629  CG1 VAL   111      62.817  82.576  58.978  1.00  0.00           C  
ATOM   1630 HG11 VAL   111      62.491  82.527  60.018  1.00  0.00           H  
ATOM   1631 HG12 VAL   111      62.164  83.252  58.425  1.00  0.00           H  
ATOM   1632 HG13 VAL   111      62.766  81.580  58.536  1.00  0.00           H  
ATOM   1633  CG2 VAL   111      65.135  82.258  59.893  1.00  0.00           C  
ATOM   1634 HG21 VAL   111      64.654  82.249  60.871  1.00  0.00           H  
ATOM   1635 HG22 VAL   111      65.213  81.238  59.518  1.00  0.00           H  
ATOM   1636 HG23 VAL   111      66.132  82.689  59.985  1.00  0.00           H  
ATOM   1637  C   VAL   111      63.914  83.966  56.504  1.00  0.00           C  
ATOM   1638  O   VAL   111      63.038  83.361  55.926  1.00  0.00           O  
ATOM   1639  N   GLU   112      64.033  85.307  56.282  1.00  0.00           N  
ATOM   1640  H   GLU   112      64.675  85.884  56.825  1.00  0.00           H  
ATOM   1641  CA  GLU   112      63.275  86.106  55.251  1.00  0.00           C  
ATOM   1642  HA  GLU   112      62.212  85.936  55.423  1.00  0.00           H  
ATOM   1643  CB  GLU   112      63.545  87.614  55.403  1.00  0.00           C  
ATOM   1644  HB2 GLU   112      63.454  87.904  56.450  1.00  0.00           H  
ATOM   1645  HB3 GLU   112      64.566  87.842  55.096  1.00  0.00           H  
ATOM   1646  CG  GLU   112      62.542  88.426  54.542  1.00  0.00           C  
ATOM   1647  HG2 GLU   112      62.864  88.364  53.503  1.00  0.00           H  
ATOM   1648  HG3 GLU   112      61.571  87.935  54.604  1.00  0.00           H  
ATOM   1649  CD  GLU   112      62.345  89.927  54.896  1.00  0.00           C  
ATOM   1650  OE1 GLU   112      61.571  90.623  54.195  1.00  0.00           O  
ATOM   1651  OE2 GLU   112      62.939  90.465  55.854  1.00  0.00           O  
ATOM   1652  C   GLU   112      63.601  85.643  53.848  1.00  0.00           C  
ATOM   1653  O   GLU   112      62.674  85.409  53.067  1.00  0.00           O  
ATOM   1654  N   THR   113      64.893  85.364  53.524  1.00  0.00           N  
ATOM   1655  H   THR   113      65.673  85.420  54.179  1.00  0.00           H  
ATOM   1656  CA  THR   113      65.259  84.955  52.180  1.00  0.00           C  
ATOM   1657  HA  THR   113      64.790  85.631  51.466  1.00  0.00           H  
ATOM   1658  CB  THR   113      66.763  85.039  51.983  1.00  0.00           C  
ATOM   1659  HB  THR   113      67.117  84.239  52.633  1.00  0.00           H  
ATOM   1660  CG2 THR   113      67.246  84.911  50.524  1.00  0.00           C  
ATOM   1661 HG21 THR   113      68.334  84.984  50.492  1.00  0.00           H  
ATOM   1662 HG22 THR   113      66.936  83.948  50.121  1.00  0.00           H  
ATOM   1663 HG23 THR   113      66.812  85.712  49.925  1.00  0.00           H  
ATOM   1664  OG1 THR   113      67.218  86.329  52.227  1.00  0.00           O  
ATOM   1665  HG1 THR   113      67.396  86.437  53.183  1.00  0.00           H  
ATOM   1666  C   THR   113      64.762  83.530  51.923  1.00  0.00           C  
ATOM   1667  O   THR   113      64.286  83.261  50.835  1.00  0.00           O  
ATOM   1668  N   ASN   114      64.902  82.658  52.942  1.00  0.00           N  
ATOM   1669  H   ASN   114      65.188  82.925  53.884  1.00  0.00           H  
ATOM   1670  CA  ASN   114      64.651  81.241  52.770  1.00  0.00           C  
ATOM   1671  HA  ASN   114      64.881  80.990  51.734  1.00  0.00           H  
ATOM   1672  CB  ASN   114      65.563  80.488  53.782  1.00  0.00           C  
ATOM   1673  HB2 ASN   114      65.532  81.002  54.744  1.00  0.00           H  
ATOM   1674  HB3 ASN   114      65.168  79.486  53.944  1.00  0.00           H  
ATOM   1675  CG  ASN   114      67.013  80.387  53.312  1.00  0.00           C  
ATOM   1676  OD1 ASN   114      67.402  79.524  52.485  1.00  0.00           O  
ATOM   1677  ND2 ASN   114      67.900  81.205  53.853  1.00  0.00           N  
ATOM   1678 HD21 ASN   114      68.885  81.130  53.598  1.00  0.00           H  
ATOM   1679 HD22 ASN   114      67.600  81.910  54.527  1.00  0.00           H  
ATOM   1680  C   ASN   114      63.180  80.806  52.937  1.00  0.00           C  
ATOM   1681  O   ASN   114      62.854  79.833  52.273  1.00  0.00           O  
ATOM   1682  N   LEU   115      62.354  81.641  53.622  1.00  0.00           N  
ATOM   1683  H   LEU   115      62.604  82.583  53.926  1.00  0.00           H  
ATOM   1684  CA  LEU   115      61.005  81.215  53.972  1.00  0.00           C  
ATOM   1685  HA  LEU   115      60.761  80.333  53.380  1.00  0.00           H  
ATOM   1686  CB  LEU   115      60.939  80.816  55.436  1.00  0.00           C  
ATOM   1687  HB2 LEU   115      61.599  79.959  55.560  1.00  0.00           H  
ATOM   1688  HB3 LEU   115      61.371  81.637  56.008  1.00  0.00           H  
ATOM   1689  CG  LEU   115      59.585  80.451  56.115  1.00  0.00           C  
ATOM   1690  HG  LEU   115      58.988  81.361  56.169  1.00  0.00           H  
ATOM   1691  CD1 LEU   115      58.747  79.459  55.300  1.00  0.00           C  
ATOM   1692 HD11 LEU   115      57.817  79.247  55.830  1.00  0.00           H  
ATOM   1693 HD12 LEU   115      58.519  79.892  54.326  1.00  0.00           H  
ATOM   1694 HD13 LEU   115      59.307  78.534  55.165  1.00  0.00           H  
ATOM   1695  CD2 LEU   115      59.843  79.940  57.499  1.00  0.00           C  
ATOM   1696 HD21 LEU   115      58.896  79.684  57.974  1.00  0.00           H  
ATOM   1697 HD22 LEU   115      60.475  79.053  57.447  1.00  0.00           H  
ATOM   1698 HD23 LEU   115      60.345  80.710  58.083  1.00  0.00           H  
ATOM   1699  C   LEU   115      59.947  82.292  53.601  1.00  0.00           C  
ATOM   1700  O   LEU   115      58.991  82.105  52.857  1.00  0.00           O  
ATOM   1701  N   THR   116      60.091  83.467  54.249  1.00  0.00           N  
ATOM   1702  H   THR   116      60.884  83.708  54.844  1.00  0.00           H  
ATOM   1703  CA  THR   116      59.065  84.508  54.126  1.00  0.00           C  
ATOM   1704  HA  THR   116      58.108  84.023  54.316  1.00  0.00           H  
ATOM   1705  CB  THR   116      59.209  85.634  55.248  1.00  0.00           C  
ATOM   1706  HB  THR   116      60.276  85.856  55.231  1.00  0.00           H  
ATOM   1707  CG2 THR   116      58.457  86.865  54.968  1.00  0.00           C  
ATOM   1708 HG21 THR   116      58.609  87.576  55.780  1.00  0.00           H  
ATOM   1709 HG22 THR   116      58.808  87.300  54.033  1.00  0.00           H  
ATOM   1710 HG23 THR   116      57.396  86.632  54.884  1.00  0.00           H  
ATOM   1711  OG1 THR   116      58.823  85.199  56.513  1.00  0.00           O  
ATOM   1712  HG1 THR   116      58.933  85.927  57.158  1.00  0.00           H  
ATOM   1713  C   THR   116      58.942  85.078  52.671  1.00  0.00           C  
ATOM   1714  O   THR   116      57.845  85.279  52.164  1.00  0.00           O  
ATOM   1715  N   GLY   117      60.105  85.196  51.960  1.00  0.00           N  
ATOM   1716  H   GLY   117      61.038  85.223  52.375  1.00  0.00           H  
ATOM   1717  CA  GLY   117      60.073  85.296  50.509  1.00  0.00           C  
ATOM   1718  HA2 GLY   117      59.601  86.249  50.271  1.00  0.00           H  
ATOM   1719  HA3 GLY   117      61.108  85.360  50.175  1.00  0.00           H  
ATOM   1720  C   GLY   117      59.386  84.226  49.631  1.00  0.00           C  
ATOM   1721  O   GLY   117      58.607  84.624  48.787  1.00  0.00           O  
ATOM   1722  N   VAL   118      59.613  82.976  49.939  1.00  0.00           N  
ATOM   1723  H   VAL   118      60.258  82.714  50.684  1.00  0.00           H  
ATOM   1724  CA  VAL   118      58.960  81.739  49.249  1.00  0.00           C  
ATOM   1725  HA  VAL   118      59.248  81.643  48.202  1.00  0.00           H  
ATOM   1726  CB  VAL   118      59.485  80.386  49.865  1.00  0.00           C  
ATOM   1727  HB  VAL   118      59.459  80.627  50.926  1.00  0.00           H  
ATOM   1728  CG1 VAL   118      58.579  79.220  49.534  1.00  0.00           C  
ATOM   1729 HG11 VAL   118      58.981  78.309  49.979  1.00  0.00           H  
ATOM   1730 HG12 VAL   118      57.582  79.409  49.932  1.00  0.00           H  
ATOM   1731 HG13 VAL   118      58.521  79.100  48.453  1.00  0.00           H  
ATOM   1732  CG2 VAL   118      60.976  79.970  49.603  1.00  0.00           C  
ATOM   1733 HG21 VAL   118      61.179  79.017  50.093  1.00  0.00           H  
ATOM   1734 HG22 VAL   118      61.143  79.869  48.531  1.00  0.00           H  
ATOM   1735 HG23 VAL   118      61.642  80.733  50.005  1.00  0.00           H  
ATOM   1736  C   VAL   118      57.449  81.959  49.296  1.00  0.00           C  
ATOM   1737  O   VAL   118      56.724  81.838  48.366  1.00  0.00           O  
ATOM   1738  N   PHE   119      57.029  82.356  50.536  1.00  0.00           N  
ATOM   1739  H   PHE   119      57.679  82.480  51.313  1.00  0.00           H  
ATOM   1740  CA  PHE   119      55.660  82.643  50.901  1.00  0.00           C  
ATOM   1741  HA  PHE   119      55.049  81.785  50.618  1.00  0.00           H  
ATOM   1742  CB  PHE   119      55.490  82.733  52.426  1.00  0.00           C  
ATOM   1743  HB2 PHE   119      55.413  81.720  52.822  1.00  0.00           H  
ATOM   1744  HB3 PHE   119      56.394  83.172  52.846  1.00  0.00           H  
ATOM   1745  CG  PHE   119      54.280  83.542  52.927  1.00  0.00           C  
ATOM   1746  CD1 PHE   119      52.980  83.093  52.488  1.00  0.00           C  
ATOM   1747  HD1 PHE   119      52.899  82.103  52.063  1.00  0.00           H  
ATOM   1748  CE1 PHE   119      51.809  83.876  52.583  1.00  0.00           C  
ATOM   1749  HE1 PHE   119      50.845  83.513  52.258  1.00  0.00           H  
ATOM   1750  CZ  PHE   119      51.980  85.146  53.123  1.00  0.00           C  
ATOM   1751  HZ  PHE   119      51.119  85.795  53.185  1.00  0.00           H  
ATOM   1752  CE2 PHE   119      53.235  85.636  53.599  1.00  0.00           C  
ATOM   1753  HE2 PHE   119      53.299  86.581  54.119  1.00  0.00           H  
ATOM   1754  CD2 PHE   119      54.392  84.854  53.372  1.00  0.00           C  
ATOM   1755  HD2 PHE   119      55.370  85.280  53.545  1.00  0.00           H  
ATOM   1756  C   PHE   119      55.022  83.755  50.067  1.00  0.00           C  
ATOM   1757  O   PHE   119      53.925  83.479  49.572  1.00  0.00           O  
ATOM   1758  N   ARG   120      55.647  84.938  50.032  1.00  0.00           N  
ATOM   1759  H   ARG   120      56.531  85.108  50.511  1.00  0.00           H  
ATOM   1760  CA  ARG   120      55.127  86.145  49.293  1.00  0.00           C  
ATOM   1761  HA  ARG   120      54.146  86.371  49.711  1.00  0.00           H  
ATOM   1762  CB  ARG   120      56.058  87.367  49.499  1.00  0.00           C  
ATOM   1763  HB2 ARG   120      57.065  87.111  49.170  1.00  0.00           H  
ATOM   1764  HB3 ARG   120      55.716  88.189  48.869  1.00  0.00           H  
ATOM   1765  CG  ARG   120      56.107  87.847  50.997  1.00  0.00           C  
ATOM   1766  HG2 ARG   120      55.129  88.209  51.316  1.00  0.00           H  
ATOM   1767  HG3 ARG   120      56.370  87.018  51.656  1.00  0.00           H  
ATOM   1768  CD  ARG   120      57.157  88.968  51.097  1.00  0.00           C  
ATOM   1769  HD2 ARG   120      58.117  88.610  50.724  1.00  0.00           H  
ATOM   1770  HD3 ARG   120      56.862  89.807  50.467  1.00  0.00           H  
ATOM   1771  NE  ARG   120      57.294  89.402  52.447  1.00  0.00           N  
ATOM   1772  HE  ARG   120      56.495  89.233  53.057  1.00  0.00           H  
ATOM   1773  CZ  ARG   120      58.319  89.989  52.993  1.00  0.00           C  
ATOM   1774  NH1 ARG   120      59.511  90.028  52.420  1.00  0.00           N  
ATOM   1775 HH11 ARG   120      59.657  89.587  51.512  1.00  0.00           H  
ATOM   1776 HH12 ARG   120      60.286  90.500  52.887  1.00  0.00           H  
ATOM   1777  NH2 ARG   120      58.163  90.485  54.178  1.00  0.00           N  
ATOM   1778 HH21 ARG   120      57.262  90.409  54.648  1.00  0.00           H  
ATOM   1779 HH22 ARG   120      58.943  90.953  54.640  1.00  0.00           H  
ATOM   1780  C   ARG   120      54.952  85.879  47.838  1.00  0.00           C  
ATOM   1781  O   ARG   120      53.889  86.260  47.270  1.00  0.00           O  
ATOM   1782  N   VAL   121      55.871  85.177  47.183  1.00  0.00           N  
ATOM   1783  H   VAL   121      56.688  84.773  47.641  1.00  0.00           H  
ATOM   1784  CA  VAL   121      55.814  84.898  45.714  1.00  0.00           C  
ATOM   1785  HA  VAL   121      55.592  85.861  45.256  1.00  0.00           H  
ATOM   1786  CB  VAL   121      57.123  84.545  44.925  1.00  0.00           C  
ATOM   1787  HB  VAL   121      57.854  85.317  45.167  1.00  0.00           H  
ATOM   1788  CG1 VAL   121      57.791  83.248  45.310  1.00  0.00           C  
ATOM   1789 HG11 VAL   121      58.685  83.104  44.702  1.00  0.00           H  
ATOM   1790 HG12 VAL   121      58.069  83.281  46.363  1.00  0.00           H  
ATOM   1791 HG13 VAL   121      57.101  82.420  45.142  1.00  0.00           H  
ATOM   1792  CG2 VAL   121      56.742  84.485  43.416  1.00  0.00           C  
ATOM   1793 HG21 VAL   121      57.625  84.242  42.826  1.00  0.00           H  
ATOM   1794 HG22 VAL   121      55.981  83.719  43.263  1.00  0.00           H  
ATOM   1795 HG23 VAL   121      56.350  85.453  43.101  1.00  0.00           H  
ATOM   1796  C   VAL   121      54.749  83.831  45.520  1.00  0.00           C  
ATOM   1797  O   VAL   121      53.949  83.945  44.649  1.00  0.00           O  
ATOM   1798  N   THR   122      54.738  82.733  46.336  1.00  0.00           N  
ATOM   1799  H   THR   122      55.430  82.554  47.063  1.00  0.00           H  
ATOM   1800  CA  THR   122      53.668  81.677  46.213  1.00  0.00           C  
ATOM   1801  HA  THR   122      53.724  81.202  45.234  1.00  0.00           H  
ATOM   1802  CB  THR   122      53.879  80.587  47.323  1.00  0.00           C  
ATOM   1803  HB  THR   122      53.807  81.028  48.317  1.00  0.00           H  
ATOM   1804  CG2 THR   122      52.859  79.444  47.237  1.00  0.00           C  
ATOM   1805 HG21 THR   122      53.054  78.720  48.028  1.00  0.00           H  
ATOM   1806 HG22 THR   122      51.852  79.845  47.353  1.00  0.00           H  
ATOM   1807 HG23 THR   122      52.944  78.952  46.268  1.00  0.00           H  
ATOM   1808  OG1 THR   122      55.079  80.029  46.964  1.00  0.00           O  
ATOM   1809  HG1 THR   122      55.811  80.549  47.357  1.00  0.00           H  
ATOM   1810  C   THR   122      52.268  82.354  46.392  1.00  0.00           C  
ATOM   1811  O   THR   122      51.375  82.109  45.657  1.00  0.00           O  
ATOM   1812  N   LYS   123      52.107  83.251  47.427  1.00  0.00           N  
ATOM   1813  H   LYS   123      52.828  83.495  48.107  1.00  0.00           H  
ATOM   1814  CA  LYS   123      50.852  83.915  47.601  1.00  0.00           C  
ATOM   1815  HA  LYS   123      50.094  83.139  47.705  1.00  0.00           H  
ATOM   1816  CB  LYS   123      50.719  84.680  48.917  1.00  0.00           C  
ATOM   1817  HB2 LYS   123      50.556  83.969  49.727  1.00  0.00           H  
ATOM   1818  HB3 LYS   123      51.656  85.194  49.128  1.00  0.00           H  
ATOM   1819  CG  LYS   123      49.566  85.712  48.911  1.00  0.00           C  
ATOM   1820  HG2 LYS   123      49.779  86.451  48.137  1.00  0.00           H  
ATOM   1821  HG3 LYS   123      48.652  85.196  48.618  1.00  0.00           H  
ATOM   1822  CD  LYS   123      49.289  86.461  50.215  1.00  0.00           C  
ATOM   1823  HD2 LYS   123      48.808  85.804  50.941  1.00  0.00           H  
ATOM   1824  HD3 LYS   123      50.219  86.808  50.666  1.00  0.00           H  
ATOM   1825  CE  LYS   123      48.342  87.692  49.852  1.00  0.00           C  
ATOM   1826  HE2 LYS   123      48.838  88.355  49.143  1.00  0.00           H  
ATOM   1827  HE3 LYS   123      47.429  87.339  49.373  1.00  0.00           H  
ATOM   1828  NZ  LYS   123      48.032  88.395  51.050  1.00  0.00           N  
ATOM   1829  HZ1 LYS   123      47.414  89.201  50.830  1.00  0.00           H  
ATOM   1830  HZ2 LYS   123      47.545  87.756  51.710  1.00  0.00           H  
ATOM   1831  HZ3 LYS   123      48.910  88.739  51.487  1.00  0.00           H  
ATOM   1832  C   LYS   123      50.486  84.721  46.352  1.00  0.00           C  
ATOM   1833  O   LYS   123      49.414  84.665  45.749  1.00  0.00           O  
ATOM   1834  N   GLN   124      51.435  85.578  45.844  1.00  0.00           N  
ATOM   1835  H   GLN   124      52.405  85.628  46.154  1.00  0.00           H  
ATOM   1836  CA  GLN   124      51.068  86.509  44.777  1.00  0.00           C  
ATOM   1837  HA  GLN   124      50.136  86.988  45.076  1.00  0.00           H  
ATOM   1838  CB  GLN   124      52.111  87.598  44.614  1.00  0.00           C  
ATOM   1839  HB2 GLN   124      52.336  88.009  45.598  1.00  0.00           H  
ATOM   1840  HB3 GLN   124      53.028  87.144  44.241  1.00  0.00           H  
ATOM   1841  CG  GLN   124      51.725  88.768  43.671  1.00  0.00           C  
ATOM   1842  HG2 GLN   124      52.633  89.265  43.330  1.00  0.00           H  
ATOM   1843  HG3 GLN   124      51.230  88.366  42.788  1.00  0.00           H  
ATOM   1844  CD  GLN   124      50.832  89.772  44.318  1.00  0.00           C  
ATOM   1845  OE1 GLN   124      50.528  89.734  45.494  1.00  0.00           O  
ATOM   1846  NE2 GLN   124      50.330  90.762  43.627  1.00  0.00           N  
ATOM   1847 HE21 GLN   124      50.546  90.853  42.635  1.00  0.00           H  
ATOM   1848 HE22 GLN   124      49.724  91.445  44.083  1.00  0.00           H  
ATOM   1849  C   GLN   124      50.785  85.788  43.451  1.00  0.00           C  
ATOM   1850  O   GLN   124      49.880  86.161  42.695  1.00  0.00           O  
ATOM   1851  N   VAL   125      51.475  84.674  43.151  1.00  0.00           N  
ATOM   1852  H   VAL   125      52.276  84.381  43.710  1.00  0.00           H  
ATOM   1853  CA  VAL   125      51.212  83.746  42.039  1.00  0.00           C  
ATOM   1854  HA  VAL   125      51.109  84.340  41.131  1.00  0.00           H  
ATOM   1855  CB  VAL   125      52.417  82.829  41.752  1.00  0.00           C  
ATOM   1856  HB  VAL   125      52.604  82.381  42.727  1.00  0.00           H  
ATOM   1857  CG1 VAL   125      52.130  81.706  40.757  1.00  0.00           C  
ATOM   1858 HG11 VAL   125      53.031  81.109  40.612  1.00  0.00           H  
ATOM   1859 HG12 VAL   125      51.333  81.072  41.145  1.00  0.00           H  
ATOM   1860 HG13 VAL   125      51.821  82.135  39.804  1.00  0.00           H  
ATOM   1861  CG2 VAL   125      53.663  83.559  41.323  1.00  0.00           C  
ATOM   1862 HG21 VAL   125      54.461  82.840  41.141  1.00  0.00           H  
ATOM   1863 HG22 VAL   125      53.462  84.117  40.409  1.00  0.00           H  
ATOM   1864 HG23 VAL   125      53.969  84.250  42.109  1.00  0.00           H  
ATOM   1865  C   VAL   125      49.823  83.031  42.157  1.00  0.00           C  
ATOM   1866  O   VAL   125      48.996  82.887  41.263  1.00  0.00           O  
ATOM   1867  N   LEU   126      49.554  82.654  43.394  1.00  0.00           N  
ATOM   1868  H   LEU   126      50.213  82.668  44.173  1.00  0.00           H  
ATOM   1869  CA  LEU   126      48.186  82.164  43.708  1.00  0.00           C  
ATOM   1870  HA  LEU   126      48.068  81.313  43.037  1.00  0.00           H  
ATOM   1871  CB  LEU   126      47.992  81.636  45.093  1.00  0.00           C  
ATOM   1872  HB2 LEU   126      48.455  82.311  45.813  1.00  0.00           H  
ATOM   1873  HB3 LEU   126      46.928  81.600  45.328  1.00  0.00           H  
ATOM   1874  CG  LEU   126      48.599  80.240  45.231  1.00  0.00           C  
ATOM   1875  HG  LEU   126      49.549  80.317  44.702  1.00  0.00           H  
ATOM   1876  CD1 LEU   126      48.862  79.829  46.700  1.00  0.00           C  
ATOM   1877 HD11 LEU   126      49.293  78.828  46.727  1.00  0.00           H  
ATOM   1878 HD12 LEU   126      49.557  80.535  47.156  1.00  0.00           H  
ATOM   1879 HD13 LEU   126      47.923  79.835  47.253  1.00  0.00           H  
ATOM   1880  CD2 LEU   126      47.752  79.163  44.595  1.00  0.00           C  
ATOM   1881 HD21 LEU   126      48.236  78.195  44.727  1.00  0.00           H  
ATOM   1882 HD22 LEU   126      46.770  79.146  45.068  1.00  0.00           H  
ATOM   1883 HD23 LEU   126      47.639  79.371  43.531  1.00  0.00           H  
ATOM   1884  C   LEU   126      47.113  83.222  43.416  1.00  0.00           C  
ATOM   1885  O   LEU   126      46.046  82.895  42.885  1.00  0.00           O  
ATOM   1886  N   LYS   127      47.361  84.510  43.728  1.00  0.00           N  
ATOM   1887  H   LYS   127      48.263  84.803  44.101  1.00  0.00           H  
ATOM   1888  CA  LYS   127      46.450  85.605  43.593  1.00  0.00           C  
ATOM   1889  HA  LYS   127      45.436  85.224  43.713  1.00  0.00           H  
ATOM   1890  CB  LYS   127      46.802  86.628  44.714  1.00  0.00           C  
ATOM   1891  HB2 LYS   127      47.877  86.809  44.722  1.00  0.00           H  
ATOM   1892  HB3 LYS   127      46.319  87.582  44.505  1.00  0.00           H  
ATOM   1893  CG  LYS   127      46.341  86.097  46.132  1.00  0.00           C  
ATOM   1894  HG2 LYS   127      46.789  85.120  46.312  1.00  0.00           H  
ATOM   1895  HG3 LYS   127      46.715  86.767  46.906  1.00  0.00           H  
ATOM   1896  CD  LYS   127      44.857  85.987  46.253  1.00  0.00           C  
ATOM   1897  HD2 LYS   127      44.482  85.421  45.401  1.00  0.00           H  
ATOM   1898  HD3 LYS   127      44.625  85.409  47.147  1.00  0.00           H  
ATOM   1899  CE  LYS   127      44.117  87.288  46.323  1.00  0.00           C  
ATOM   1900  HE2 LYS   127      44.457  87.955  45.531  1.00  0.00           H  
ATOM   1901  HE3 LYS   127      43.051  87.122  46.165  1.00  0.00           H  
ATOM   1902  NZ  LYS   127      44.348  87.916  47.662  1.00  0.00           N  
ATOM   1903  HZ1 LYS   127      43.720  88.737  47.773  1.00  0.00           H  
ATOM   1904  HZ2 LYS   127      44.148  87.222  48.410  1.00  0.00           H  
ATOM   1905  HZ3 LYS   127      45.338  88.225  47.733  1.00  0.00           H  
ATOM   1906  C   LYS   127      46.371  86.238  42.197  1.00  0.00           C  
ATOM   1907  O   LYS   127      45.470  85.996  41.383  1.00  0.00           O  
ATOM   1908  N   ALA   128      47.404  87.030  41.873  1.00  0.00           N  
ATOM   1909  H   ALA   128      48.160  87.236  42.525  1.00  0.00           H  
ATOM   1910  CA  ALA   128      47.572  87.674  40.587  1.00  0.00           C  
ATOM   1911  HA  ALA   128      46.604  88.061  40.268  1.00  0.00           H  
ATOM   1912  CB  ALA   128      48.516  88.928  40.710  1.00  0.00           C  
ATOM   1913  HB1 ALA   128      48.628  89.397  39.732  1.00  0.00           H  
ATOM   1914  HB2 ALA   128      48.081  89.644  41.408  1.00  0.00           H  
ATOM   1915  HB3 ALA   128      49.494  88.614  41.075  1.00  0.00           H  
ATOM   1916  C   ALA   128      47.943  86.694  39.478  1.00  0.00           C  
ATOM   1917  O   ALA   128      47.499  86.871  38.353  1.00  0.00           O  
ATOM   1918  N   GLY   129      48.588  85.567  39.769  1.00  0.00           N  
ATOM   1919  H   GLY   129      48.790  85.295  40.730  1.00  0.00           H  
ATOM   1920  CA  GLY   129      49.080  84.599  38.795  1.00  0.00           C  
ATOM   1921  HA2 GLY   129      49.540  85.140  37.969  1.00  0.00           H  
ATOM   1922  HA3 GLY   129      49.864  84.005  39.263  1.00  0.00           H  
ATOM   1923  C   GLY   129      48.035  83.658  38.231  1.00  0.00           C  
ATOM   1924  O   GLY   129      48.361  82.759  37.433  1.00  0.00           O  
ATOM   1925  N   GLY   130      46.762  83.806  38.657  1.00  0.00           N  
ATOM   1926  H   GLY   130      46.556  84.481  39.392  1.00  0.00           H  
ATOM   1927  CA  GLY   130      45.563  83.149  38.242  1.00  0.00           C  
ATOM   1928  HA2 GLY   130      44.747  83.864  38.353  1.00  0.00           H  
ATOM   1929  HA3 GLY   130      45.661  82.940  37.178  1.00  0.00           H  
ATOM   1930  C   GLY   130      45.125  81.835  38.934  1.00  0.00           C  
ATOM   1931  O   GLY   130      44.036  81.336  38.712  1.00  0.00           O  
ATOM   1932  N   MET   131      46.024  81.184  39.652  1.00  0.00           N  
ATOM   1933  H   MET   131      46.838  81.616  40.089  1.00  0.00           H  
ATOM   1934  CA  MET   131      45.902  79.791  39.861  1.00  0.00           C  
ATOM   1935  HA  MET   131      45.627  79.279  38.939  1.00  0.00           H  
ATOM   1936  CB  MET   131      47.316  79.335  40.363  1.00  0.00           C  
ATOM   1937  HB2 MET   131      48.098  79.740  39.720  1.00  0.00           H  
ATOM   1938  HB3 MET   131      47.504  79.710  41.369  1.00  0.00           H  
ATOM   1939  CG  MET   131      47.347  77.821  40.346  1.00  0.00           C  
ATOM   1940  HG2 MET   131      46.451  77.443  40.837  1.00  0.00           H  
ATOM   1941  HG3 MET   131      47.313  77.478  39.312  1.00  0.00           H  
ATOM   1942  SD  MET   131      48.809  77.108  41.157  1.00  0.00           S  
ATOM   1943  CE  MET   131      50.255  77.553  40.165  1.00  0.00           C  
ATOM   1944  HE1 MET   131      51.153  77.139  40.625  1.00  0.00           H  
ATOM   1945  HE2 MET   131      50.145  77.149  39.159  1.00  0.00           H  
ATOM   1946  HE3 MET   131      50.342  78.638  40.113  1.00  0.00           H  
ATOM   1947  C   MET   131      44.744  79.378  40.760  1.00  0.00           C  
ATOM   1948  O   MET   131      44.038  78.375  40.489  1.00  0.00           O  
ATOM   1949  N   LEU   132      44.558  80.133  41.823  1.00  0.00           N  
ATOM   1950  H   LEU   132      45.154  80.915  42.093  1.00  0.00           H  
ATOM   1951  CA  LEU   132      43.404  79.866  42.731  1.00  0.00           C  
ATOM   1952  HA  LEU   132      43.272  78.815  42.985  1.00  0.00           H  
ATOM   1953  CB  LEU   132      43.722  80.604  43.980  1.00  0.00           C  
ATOM   1954  HB2 LEU   132      44.634  80.168  44.388  1.00  0.00           H  
ATOM   1955  HB3 LEU   132      43.958  81.629  43.696  1.00  0.00           H  
ATOM   1956  CG  LEU   132      42.710  80.675  45.118  1.00  0.00           C  
ATOM   1957  HG  LEU   132      41.798  81.109  44.707  1.00  0.00           H  
ATOM   1958  CD1 LEU   132      42.474  79.272  45.740  1.00  0.00           C  
ATOM   1959 HD11 LEU   132      41.749  79.350  46.549  1.00  0.00           H  
ATOM   1960 HD12 LEU   132      42.094  78.594  44.975  1.00  0.00           H  
ATOM   1961 HD13 LEU   132      43.415  78.885  46.132  1.00  0.00           H  
ATOM   1962  CD2 LEU   132      43.319  81.462  46.272  1.00  0.00           C  
ATOM   1963 HD21 LEU   132      42.603  81.520  47.092  1.00  0.00           H  
ATOM   1964 HD22 LEU   132      44.224  80.961  46.615  1.00  0.00           H  
ATOM   1965 HD23 LEU   132      43.566  82.469  45.936  1.00  0.00           H  
ATOM   1966  C   LEU   132      42.068  80.159  42.059  1.00  0.00           C  
ATOM   1967  O   LEU   132      41.111  79.599  42.503  1.00  0.00           O  
ATOM   1968  N   GLU   133      42.047  81.016  41.001  1.00  0.00           N  
ATOM   1969  H   GLU   133      42.884  81.418  40.579  1.00  0.00           H  
ATOM   1970  CA  GLU   133      40.764  81.445  40.357  1.00  0.00           C  
ATOM   1971  HA  GLU   133      39.925  81.474  41.053  1.00  0.00           H  
ATOM   1972  CB  GLU   133      41.015  82.858  39.769  1.00  0.00           C  
ATOM   1973  HB2 GLU   133      41.445  83.489  40.547  1.00  0.00           H  
ATOM   1974  HB3 GLU   133      41.757  82.780  38.974  1.00  0.00           H  
ATOM   1975  CG  GLU   133      39.806  83.522  39.229  1.00  0.00           C  
ATOM   1976  HG2 GLU   133      40.080  84.531  38.919  1.00  0.00           H  
ATOM   1977  HG3 GLU   133      39.494  82.987  38.332  1.00  0.00           H  
ATOM   1978  CD  GLU   133      38.622  83.617  40.161  1.00  0.00           C  
ATOM   1979  OE1 GLU   133      38.887  83.826  41.355  1.00  0.00           O  
ATOM   1980  OE2 GLU   133      37.483  83.503  39.754  1.00  0.00           O  
ATOM   1981  C   GLU   133      40.457  80.434  39.223  1.00  0.00           C  
ATOM   1982  O   GLU   133      39.288  80.195  38.964  1.00  0.00           O  
ATOM   1983  N   ARG   134      41.487  79.793  38.600  1.00  0.00           N  
ATOM   1984  H   ARG   134      42.456  80.050  38.785  1.00  0.00           H  
ATOM   1985  CA  ARG   134      41.391  78.700  37.626  1.00  0.00           C  
ATOM   1986  HA  ARG   134      40.501  78.897  37.029  1.00  0.00           H  
ATOM   1987  CB  ARG   134      42.563  78.718  36.731  1.00  0.00           C  
ATOM   1988  HB2 ARG   134      42.729  79.765  36.482  1.00  0.00           H  
ATOM   1989  HB3 ARG   134      43.406  78.397  37.342  1.00  0.00           H  
ATOM   1990  CG  ARG   134      42.688  77.949  35.410  1.00  0.00           C  
ATOM   1991  HG2 ARG   134      42.628  76.883  35.631  1.00  0.00           H  
ATOM   1992  HG3 ARG   134      41.825  78.196  34.791  1.00  0.00           H  
ATOM   1993  CD  ARG   134      43.998  78.204  34.557  1.00  0.00           C  
ATOM   1994  HD2 ARG   134      43.905  77.702  33.594  1.00  0.00           H  
ATOM   1995  HD3 ARG   134      44.095  79.271  34.353  1.00  0.00           H  
ATOM   1996  NE  ARG   134      45.216  77.726  35.241  1.00  0.00           N  
ATOM   1997  HE  ARG   134      45.086  76.853  35.751  1.00  0.00           H  
ATOM   1998  CZ  ARG   134      46.435  78.211  35.317  1.00  0.00           C  
ATOM   1999  NH1 ARG   134      47.305  77.725  36.119  1.00  0.00           N  
ATOM   2000 HH11 ARG   134      47.061  76.940  36.722  1.00  0.00           H  
ATOM   2001 HH12 ARG   134      48.243  78.124  36.154  1.00  0.00           H  
ATOM   2002  NH2 ARG   134      46.867  79.252  34.624  1.00  0.00           N  
ATOM   2003 HH21 ARG   134      46.239  79.733  33.979  1.00  0.00           H  
ATOM   2004 HH22 ARG   134      47.828  79.575  34.733  1.00  0.00           H  
ATOM   2005  C   ARG   134      41.087  77.328  38.212  1.00  0.00           C  
ATOM   2006  O   ARG   134      40.508  76.472  37.555  1.00  0.00           O  
ATOM   2007  N   GLY   135      41.515  77.182  39.484  1.00  0.00           N  
ATOM   2008  H   GLY   135      41.907  77.942  40.040  1.00  0.00           H  
ATOM   2009  CA  GLY   135      41.451  75.899  40.181  1.00  0.00           C  
ATOM   2010  HA2 GLY   135      41.557  76.081  41.250  1.00  0.00           H  
ATOM   2011  HA3 GLY   135      40.460  75.472  40.026  1.00  0.00           H  
ATOM   2012  C   GLY   135      42.502  74.856  39.758  1.00  0.00           C  
ATOM   2013  O   GLY   135      42.469  73.747  40.314  1.00  0.00           O  
ATOM   2014  N   THR   136      43.295  75.088  38.719  1.00  0.00           N  
ATOM   2015  H   THR   136      43.219  75.948  38.175  1.00  0.00           H  
ATOM   2016  CA  THR   136      44.353  74.199  38.205  1.00  0.00           C  
ATOM   2017  HA  THR   136      44.411  73.312  38.837  1.00  0.00           H  
ATOM   2018  CB  THR   136      44.025  73.779  36.785  1.00  0.00           C  
ATOM   2019  HB  THR   136      44.763  73.018  36.531  1.00  0.00           H  
ATOM   2020  CG2 THR   136      42.560  73.141  36.680  1.00  0.00           C  
ATOM   2021 HG21 THR   136      42.361  72.853  35.647  1.00  0.00           H  
ATOM   2022 HG22 THR   136      42.499  72.260  37.320  1.00  0.00           H  
ATOM   2023 HG23 THR   136      41.819  73.874  37.001  1.00  0.00           H  
ATOM   2024  OG1 THR   136      44.170  74.829  35.841  1.00  0.00           O  
ATOM   2025  HG1 THR   136      43.947  74.497  34.946  1.00  0.00           H  
ATOM   2026  C   THR   136      45.761  74.952  38.234  1.00  0.00           C  
ATOM   2027  O   THR   136      45.950  76.065  37.759  1.00  0.00           O  
ATOM   2028  N   GLY   137      46.765  74.177  38.635  1.00  0.00           N  
ATOM   2029  H   GLY   137      46.634  73.240  39.016  1.00  0.00           H  
ATOM   2030  CA  GLY   137      48.179  74.606  38.565  1.00  0.00           C  
ATOM   2031  HA2 GLY   137      48.553  74.448  37.553  1.00  0.00           H  
ATOM   2032  HA3 GLY   137      48.242  75.675  38.765  1.00  0.00           H  
ATOM   2033  C   GLY   137      49.073  73.851  39.559  1.00  0.00           C  
ATOM   2034  O   GLY   137      48.534  73.051  40.258  1.00  0.00           O  
ATOM   2035  N   ARG   138      50.398  74.084  39.711  1.00  0.00           N  
ATOM   2036  H   ARG   138      50.853  74.903  39.306  1.00  0.00           H  
ATOM   2037  CA  ARG   138      51.351  73.206  40.467  1.00  0.00           C  
ATOM   2038  HA  ARG   138      50.753  72.676  41.209  1.00  0.00           H  
ATOM   2039  CB  ARG   138      51.994  72.117  39.634  1.00  0.00           C  
ATOM   2040  HB2 ARG   138      52.633  72.571  38.876  1.00  0.00           H  
ATOM   2041  HB3 ARG   138      52.637  71.508  40.268  1.00  0.00           H  
ATOM   2042  CG  ARG   138      50.918  71.191  38.930  1.00  0.00           C  
ATOM   2043  HG2 ARG   138      50.133  70.970  39.654  1.00  0.00           H  
ATOM   2044  HG3 ARG   138      50.454  71.760  38.123  1.00  0.00           H  
ATOM   2045  CD  ARG   138      51.425  69.860  38.349  1.00  0.00           C  
ATOM   2046  HD2 ARG   138      52.205  70.017  37.604  1.00  0.00           H  
ATOM   2047  HD3 ARG   138      51.848  69.220  39.123  1.00  0.00           H  
ATOM   2048  NE  ARG   138      50.232  69.269  37.758  1.00  0.00           N  
ATOM   2049  HE  ARG   138      49.607  68.805  38.416  1.00  0.00           H  
ATOM   2050  CZ  ARG   138      49.836  69.244  36.494  1.00  0.00           C  
ATOM   2051  NH1 ARG   138      50.580  69.577  35.464  1.00  0.00           N  
ATOM   2052 HH11 ARG   138      51.542  69.884  35.609  1.00  0.00           H  
ATOM   2053 HH12 ARG   138      50.197  69.529  34.520  1.00  0.00           H  
ATOM   2054  NH2 ARG   138      48.633  68.855  36.299  1.00  0.00           N  
ATOM   2055 HH21 ARG   138      48.048  68.591  37.091  1.00  0.00           H  
ATOM   2056 HH22 ARG   138      48.259  68.811  35.351  1.00  0.00           H  
ATOM   2057  C   ARG   138      52.380  74.036  41.152  1.00  0.00           C  
ATOM   2058  O   ARG   138      52.798  75.037  40.597  1.00  0.00           O  
ATOM   2059  N   ILE   139      52.759  73.681  42.392  1.00  0.00           N  
ATOM   2060  H   ILE   139      52.398  72.868  42.893  1.00  0.00           H  
ATOM   2061  CA  ILE   139      53.774  74.487  43.150  1.00  0.00           C  
ATOM   2062  HA  ILE   139      54.226  75.254  42.522  1.00  0.00           H  
ATOM   2063  CB  ILE   139      53.172  75.362  44.261  1.00  0.00           C  
ATOM   2064  HB  ILE   139      52.705  74.748  45.030  1.00  0.00           H  
ATOM   2065  CG2 ILE   139      54.333  76.164  44.898  1.00  0.00           C  
ATOM   2066 HG21 ILE   139      53.944  76.799  45.693  1.00  0.00           H  
ATOM   2067 HG22 ILE   139      55.068  75.474  45.312  1.00  0.00           H  
ATOM   2068 HG23 ILE   139      54.806  76.786  44.137  1.00  0.00           H  
ATOM   2069  CG1 ILE   139      52.006  76.265  43.720  1.00  0.00           C  
ATOM   2070 HG12 ILE   139      52.411  76.894  42.927  1.00  0.00           H  
ATOM   2071 HG13 ILE   139      51.264  75.612  43.261  1.00  0.00           H  
ATOM   2072  CD1 ILE   139      51.270  77.184  44.719  1.00  0.00           C  
ATOM   2073 HD11 ILE   139      50.494  77.742  44.196  1.00  0.00           H  
ATOM   2074 HD12 ILE   139      50.815  76.579  45.503  1.00  0.00           H  
ATOM   2075 HD13 ILE   139      51.980  77.880  45.164  1.00  0.00           H  
ATOM   2076  C   ILE   139      54.824  73.522  43.579  1.00  0.00           C  
ATOM   2077  O   ILE   139      54.542  72.455  44.119  1.00  0.00           O  
ATOM   2078  N   VAL   140      56.092  73.890  43.333  1.00  0.00           N  
ATOM   2079  H   VAL   140      56.353  74.723  42.804  1.00  0.00           H  
ATOM   2080  CA  VAL   140      57.245  73.087  43.829  1.00  0.00           C  
ATOM   2081  HA  VAL   140      56.885  72.225  44.391  1.00  0.00           H  
ATOM   2082  CB  VAL   140      58.086  72.417  42.700  1.00  0.00           C  
ATOM   2083  HB  VAL   140      58.433  73.093  41.919  1.00  0.00           H  
ATOM   2084  CG1 VAL   140      59.374  71.882  43.326  1.00  0.00           C  
ATOM   2085 HG11 VAL   140      59.983  71.407  42.556  1.00  0.00           H  
ATOM   2086 HG12 VAL   140      59.932  72.706  43.772  1.00  0.00           H  
ATOM   2087 HG13 VAL   140      59.129  71.151  44.096  1.00  0.00           H  
ATOM   2088  CG2 VAL   140      57.172  71.420  41.966  1.00  0.00           C  
ATOM   2089 HG21 VAL   140      57.732  70.933  41.168  1.00  0.00           H  
ATOM   2090 HG22 VAL   140      56.814  70.668  42.669  1.00  0.00           H  
ATOM   2091 HG23 VAL   140      56.322  71.952  41.539  1.00  0.00           H  
ATOM   2092  C   VAL   140      58.061  74.014  44.733  1.00  0.00           C  
ATOM   2093  O   VAL   140      58.455  75.177  44.398  1.00  0.00           O  
ATOM   2094  N   ASN   141      58.612  73.481  45.810  1.00  0.00           N  
ATOM   2095  H   ASN   141      58.499  72.497  46.050  1.00  0.00           H  
ATOM   2096  CA  ASN   141      59.470  74.247  46.814  1.00  0.00           C  
ATOM   2097  HA  ASN   141      59.657  75.267  46.477  1.00  0.00           H  
ATOM   2098  CB  ASN   141      58.722  74.347  48.184  1.00  0.00           C  
ATOM   2099  HB2 ASN   141      58.628  73.348  48.609  1.00  0.00           H  
ATOM   2100  HB3 ASN   141      59.327  74.932  48.876  1.00  0.00           H  
ATOM   2101  CG  ASN   141      57.365  74.961  48.092  1.00  0.00           C  
ATOM   2102  OD1 ASN   141      57.198  76.118  47.837  1.00  0.00           O  
ATOM   2103  ND2 ASN   141      56.375  74.194  48.410  1.00  0.00           N  
ATOM   2104 HD21 ASN   141      55.429  74.571  48.447  1.00  0.00           H  
ATOM   2105 HD22 ASN   141      56.541  73.211  48.623  1.00  0.00           H  
ATOM   2106  C   ASN   141      60.778  73.532  46.941  1.00  0.00           C  
ATOM   2107  O   ASN   141      60.816  72.360  47.172  1.00  0.00           O  
ATOM   2108  N   ILE   142      61.877  74.204  46.783  1.00  0.00           N  
ATOM   2109  H   ILE   142      61.882  75.170  46.458  1.00  0.00           H  
ATOM   2110  CA  ILE   142      63.189  73.694  47.039  1.00  0.00           C  
ATOM   2111  HA  ILE   142      63.277  72.619  46.885  1.00  0.00           H  
ATOM   2112  CB  ILE   142      64.156  74.280  46.023  1.00  0.00           C  
ATOM   2113  HB  ILE   142      64.117  75.352  46.212  1.00  0.00           H  
ATOM   2114  CG2 ILE   142      65.529  73.597  46.210  1.00  0.00           C  
ATOM   2115 HG21 ILE   142      66.238  74.003  45.489  1.00  0.00           H  
ATOM   2116 HG22 ILE   142      65.893  73.781  47.221  1.00  0.00           H  
ATOM   2117 HG23 ILE   142      65.426  72.523  46.052  1.00  0.00           H  
ATOM   2118  CG1 ILE   142      63.823  74.042  44.543  1.00  0.00           C  
ATOM   2119 HG12 ILE   142      63.080  74.780  44.238  1.00  0.00           H  
ATOM   2120 HG13 ILE   142      64.721  74.233  43.956  1.00  0.00           H  
ATOM   2121  CD1 ILE   142      63.294  72.643  44.174  1.00  0.00           C  
ATOM   2122 HD11 ILE   142      63.096  72.600  43.102  1.00  0.00           H  
ATOM   2123 HD12 ILE   142      64.039  71.892  44.436  1.00  0.00           H  
ATOM   2124 HD13 ILE   142      62.372  72.447  44.722  1.00  0.00           H  
ATOM   2125  C   ILE   142      63.509  73.876  48.512  1.00  0.00           C  
ATOM   2126  O   ILE   142      63.402  75.006  48.982  1.00  0.00           O  
ATOM   2127  N   ALA   143      63.757  72.781  49.211  1.00  0.00           N  
ATOM   2128  H   ALA   143      63.767  71.870  48.754  1.00  0.00           H  
ATOM   2129  CA  ALA   143      64.034  72.661  50.617  1.00  0.00           C  
ATOM   2130  HA  ALA   143      63.808  73.589  51.141  1.00  0.00           H  
ATOM   2131  CB  ALA   143      63.104  71.620  51.299  1.00  0.00           C  
ATOM   2132  HB1 ALA   143      63.345  71.557  52.360  1.00  0.00           H  
ATOM   2133  HB2 ALA   143      62.064  71.928  51.181  1.00  0.00           H  
ATOM   2134  HB3 ALA   143      63.248  70.644  50.837  1.00  0.00           H  
ATOM   2135  C   ALA   143      65.497  72.394  50.776  1.00  0.00           C  
ATOM   2136  O   ALA   143      66.358  73.055  50.201  1.00  0.00           O  
ATOM   2137  N   SER   144      65.911  71.396  51.558  1.00  0.00           N  
ATOM   2138  H   SER   144      65.253  70.729  51.961  1.00  0.00           H  
ATOM   2139  CA  SER   144      67.298  71.106  51.949  1.00  0.00           C  
ATOM   2140  HA  SER   144      67.940  71.118  51.068  1.00  0.00           H  
ATOM   2141  CB  SER   144      67.816  72.172  52.937  1.00  0.00           C  
ATOM   2142  HB2 SER   144      67.766  73.164  52.487  1.00  0.00           H  
ATOM   2143  HB3 SER   144      67.194  72.195  53.832  1.00  0.00           H  
ATOM   2144  OG  SER   144      69.140  71.858  53.273  1.00  0.00           O  
ATOM   2145  HG  SER   144      69.488  72.525  53.900  1.00  0.00           H  
ATOM   2146  C   SER   144      67.323  69.723  52.617  1.00  0.00           C  
ATOM   2147  O   SER   144      66.237  69.236  53.108  1.00  0.00           O  
ATOM   2148  N   THR   145      68.464  68.978  52.617  1.00  0.00           N  
ATOM   2149  H   THR   145      69.261  69.176  52.011  1.00  0.00           H  
ATOM   2150  CA  THR   145      68.661  67.813  53.489  1.00  0.00           C  
ATOM   2151  HA  THR   145      67.831  67.123  53.340  1.00  0.00           H  
ATOM   2152  CB  THR   145      69.937  67.090  53.154  1.00  0.00           C  
ATOM   2153  HB  THR   145      69.953  66.189  53.767  1.00  0.00           H  
ATOM   2154  CG2 THR   145      70.012  66.654  51.768  1.00  0.00           C  
ATOM   2155 HG21 THR   145      70.996  66.139  51.595  1.00  0.00           H  
ATOM   2156 HG22 THR   145      69.228  66.001  51.484  1.00  0.00           H  
ATOM   2157 HG23 THR   145      69.941  67.562  51.144  1.00  0.00           H  
ATOM   2158  OG1 THR   145      70.956  67.963  53.388  1.00  0.00           O  
ATOM   2159  HG1 THR   145      71.862  67.495  53.391  1.00  0.00           H  
ATOM   2160  C   THR   145      68.709  68.278  54.933  1.00  0.00           C  
ATOM   2161  O   THR   145      68.128  67.606  55.856  1.00  0.00           O  
ATOM   2162  N   GLY   146      69.171  69.515  55.221  1.00  0.00           N  
ATOM   2163  H   GLY   146      69.673  70.055  54.517  1.00  0.00           H  
ATOM   2164  CA  GLY   146      69.059  70.254  56.466  1.00  0.00           C  
ATOM   2165  HA2 GLY   146      69.440  69.639  57.281  1.00  0.00           H  
ATOM   2166  HA3 GLY   146      69.692  71.140  56.412  1.00  0.00           H  
ATOM   2167  C   GLY   146      67.620  70.685  56.793  1.00  0.00           C  
ATOM   2168  O   GLY   146      67.385  71.194  57.856  1.00  0.00           O  
ATOM   2169  N   GLY   147      66.685  70.469  55.824  1.00  0.00           N  
ATOM   2170  H   GLY   147      66.953  70.310  54.853  1.00  0.00           H  
ATOM   2171  CA  GLY   147      65.267  70.432  56.002  1.00  0.00           C  
ATOM   2172  HA2 GLY   147      64.977  71.321  56.562  1.00  0.00           H  
ATOM   2173  HA3 GLY   147      64.803  70.509  55.019  1.00  0.00           H  
ATOM   2174  C   GLY   147      64.665  69.196  56.720  1.00  0.00           C  
ATOM   2175  O   GLY   147      63.492  69.218  57.061  1.00  0.00           O  
ATOM   2176  N   LYS   148      65.505  68.225  57.003  1.00  0.00           N  
ATOM   2177  H   LYS   148      66.450  68.203  56.619  1.00  0.00           H  
ATOM   2178  CA  LYS   148      65.225  67.077  57.874  1.00  0.00           C  
ATOM   2179  HA  LYS   148      64.416  67.477  58.484  1.00  0.00           H  
ATOM   2180  CB  LYS   148      64.861  65.885  57.045  1.00  0.00           C  
ATOM   2181  HB2 LYS   148      65.757  65.523  56.540  1.00  0.00           H  
ATOM   2182  HB3 LYS   148      64.523  65.088  57.706  1.00  0.00           H  
ATOM   2183  CG  LYS   148      63.795  66.145  56.015  1.00  0.00           C  
ATOM   2184  HG2 LYS   148      62.868  66.415  56.520  1.00  0.00           H  
ATOM   2185  HG3 LYS   148      64.087  66.999  55.405  1.00  0.00           H  
ATOM   2186  CD  LYS   148      63.549  64.987  55.140  1.00  0.00           C  
ATOM   2187  HD2 LYS   148      64.433  64.819  54.524  1.00  0.00           H  
ATOM   2188  HD3 LYS   148      63.419  64.100  55.761  1.00  0.00           H  
ATOM   2189  CE  LYS   148      62.300  65.141  54.205  1.00  0.00           C  
ATOM   2190  HE2 LYS   148      61.424  65.400  54.800  1.00  0.00           H  
ATOM   2191  HE3 LYS   148      62.463  65.961  53.505  1.00  0.00           H  
ATOM   2192  NZ  LYS   148      62.041  63.891  53.455  1.00  0.00           N  
ATOM   2193  HZ1 LYS   148      61.120  63.958  52.975  1.00  0.00           H  
ATOM   2194  HZ2 LYS   148      62.790  63.749  52.748  1.00  0.00           H  
ATOM   2195  HZ3 LYS   148      62.030  63.087  54.114  1.00  0.00           H  
ATOM   2196  C   LYS   148      66.239  66.636  58.900  1.00  0.00           C  
ATOM   2197  O   LYS   148      65.846  66.427  60.072  1.00  0.00           O  
ATOM   2198  N   GLN   149      67.503  66.521  58.459  1.00  0.00           N  
ATOM   2199  H   GLN   149      67.728  66.527  57.464  1.00  0.00           H  
ATOM   2200  CA  GLN   149      68.655  66.384  59.277  1.00  0.00           C  
ATOM   2201  HA  GLN   149      68.480  65.541  59.945  1.00  0.00           H  
ATOM   2202  CB  GLN   149      69.972  65.980  58.512  1.00  0.00           C  
ATOM   2203  HB2 GLN   149      70.448  66.893  58.158  1.00  0.00           H  
ATOM   2204  HB3 GLN   149      70.652  65.524  59.231  1.00  0.00           H  
ATOM   2205  CG  GLN   149      69.836  65.026  57.322  1.00  0.00           C  
ATOM   2206  HG2 GLN   149      69.193  65.503  56.583  1.00  0.00           H  
ATOM   2207  HG3 GLN   149      70.821  64.919  56.865  1.00  0.00           H  
ATOM   2208  CD  GLN   149      69.261  63.559  57.603  1.00  0.00           C  
ATOM   2209  OE1 GLN   149      68.020  63.302  57.595  1.00  0.00           O  
ATOM   2210  NE2 GLN   149      70.178  62.699  58.020  1.00  0.00           N  
ATOM   2211 HE21 GLN   149      71.164  62.957  58.004  1.00  0.00           H  
ATOM   2212 HE22 GLN   149      69.897  61.778  58.357  1.00  0.00           H  
ATOM   2213  C   GLN   149      68.835  67.686  60.072  1.00  0.00           C  
ATOM   2214  O   GLN   149      68.301  68.723  59.724  1.00  0.00           O  
ATOM   2215  N   GLY   150      69.465  67.539  61.222  1.00  0.00           N  
ATOM   2216  H   GLY   150      69.565  66.622  61.656  1.00  0.00           H  
ATOM   2217  CA  GLY   150      70.086  68.597  62.021  1.00  0.00           C  
ATOM   2218  HA2 GLY   150      69.384  69.423  62.133  1.00  0.00           H  
ATOM   2219  HA3 GLY   150      70.294  68.217  63.022  1.00  0.00           H  
ATOM   2220  C   GLY   150      71.370  69.112  61.409  1.00  0.00           C  
ATOM   2221  O   GLY   150      72.251  68.270  61.055  1.00  0.00           O  
ATOM   2222  N   VAL   151      71.687  70.420  61.604  1.00  0.00           N  
ATOM   2223  H   VAL   151      71.142  71.045  62.198  1.00  0.00           H  
ATOM   2224  CA  VAL   151      72.865  71.068  60.969  1.00  0.00           C  
ATOM   2225  HA  VAL   151      73.503  70.231  60.690  1.00  0.00           H  
ATOM   2226  CB  VAL   151      72.593  71.767  59.636  1.00  0.00           C  
ATOM   2227  HB  VAL   151      72.298  72.776  59.921  1.00  0.00           H  
ATOM   2228  CG1 VAL   151      73.809  72.016  58.676  1.00  0.00           C  
ATOM   2229 HG11 VAL   151      73.463  72.518  57.772  1.00  0.00           H  
ATOM   2230 HG12 VAL   151      74.547  72.642  59.178  1.00  0.00           H  
ATOM   2231 HG13 VAL   151      74.264  71.063  58.409  1.00  0.00           H  
ATOM   2232  CG2 VAL   151      71.493  71.015  58.899  1.00  0.00           C  
ATOM   2233 HG21 VAL   151      71.292  71.506  57.947  1.00  0.00           H  
ATOM   2234 HG22 VAL   151      71.812  69.989  58.718  1.00  0.00           H  
ATOM   2235 HG23 VAL   151      70.586  71.012  59.505  1.00  0.00           H  
ATOM   2236  C   VAL   151      73.692  71.950  61.970  1.00  0.00           C  
ATOM   2237  O   VAL   151      73.111  72.605  62.817  1.00  0.00           O  
ATOM   2238  N   VAL   152      75.042  71.813  61.988  1.00  0.00           N  
ATOM   2239  H   VAL   152      75.552  71.122  61.438  1.00  0.00           H  
ATOM   2240  CA  VAL   152      75.890  72.677  62.826  1.00  0.00           C  
ATOM   2241  HA  VAL   152      75.494  72.708  63.841  1.00  0.00           H  
ATOM   2242  CB  VAL   152      77.310  72.133  63.080  1.00  0.00           C  
ATOM   2243  HB  VAL   152      77.966  72.950  63.383  1.00  0.00           H  
ATOM   2244  CG1 VAL   152      77.221  71.051  64.167  1.00  0.00           C  
ATOM   2245 HG11 VAL   152      78.215  70.652  64.365  1.00  0.00           H  
ATOM   2246 HG12 VAL   152      76.817  71.486  65.082  1.00  0.00           H  
ATOM   2247 HG13 VAL   152      76.567  70.248  63.828  1.00  0.00           H  
ATOM   2248  CG2 VAL   152      77.857  71.455  61.772  1.00  0.00           C  
ATOM   2249 HG21 VAL   152      78.861  71.071  61.954  1.00  0.00           H  
ATOM   2250 HG22 VAL   152      77.201  70.633  61.486  1.00  0.00           H  
ATOM   2251 HG23 VAL   152      77.890  72.189  60.967  1.00  0.00           H  
ATOM   2252  C   VAL   152      75.844  74.082  62.208  1.00  0.00           C  
ATOM   2253  O   VAL   152      75.828  74.120  60.981  1.00  0.00           O  
ATOM   2254  N   HIE   153      76.041  75.188  63.016  1.00  0.00           N  
ATOM   2255  H   HIE   153      75.817  74.972  63.977  1.00  0.00           H  
ATOM   2256  CA  HIE   153      76.323  76.578  62.668  1.00  0.00           C  
ATOM   2257  HA  HIE   153      76.318  77.214  63.552  1.00  0.00           H  
ATOM   2258  CB  HIE   153      77.720  76.624  62.039  1.00  0.00           C  
ATOM   2259  HB2 HIE   153      78.378  76.048  62.689  1.00  0.00           H  
ATOM   2260  HB3 HIE   153      77.702  76.171  61.047  1.00  0.00           H  
ATOM   2261  CG  HIE   153      78.342  77.960  61.883  1.00  0.00           C  
ATOM   2262  ND1 HIE   153      77.813  79.133  61.223  1.00  0.00           N  
ATOM   2263  CE1 HIE   153      78.792  80.058  61.314  1.00  0.00           C  
ATOM   2264  HE1 HIE   153      78.625  81.033  60.861  1.00  0.00           H  
ATOM   2265  NE2 HIE   153      79.818  79.582  61.969  1.00  0.00           N  
ATOM   2266  HE2 HIE   153      80.684  80.074  62.134  1.00  0.00           H  
ATOM   2267  CD2 HIE   153      79.545  78.319  62.395  1.00  0.00           C  
ATOM   2268  HD2 HIE   153      80.255  77.793  63.033  1.00  0.00           H  
ATOM   2269  C   HIE   153      75.219  77.365  61.840  1.00  0.00           C  
ATOM   2270  O   HIE   153      74.713  78.393  62.193  1.00  0.00           O  
ATOM   2271  N   ALA   154      74.901  76.829  60.662  1.00  0.00           N  
ATOM   2272  H   ALA   154      75.375  76.012  60.278  1.00  0.00           H  
ATOM   2273  CA  ALA   154      73.819  77.366  59.780  1.00  0.00           C  
ATOM   2274  HA  ALA   154      73.923  78.446  59.685  1.00  0.00           H  
ATOM   2275  CB  ALA   154      74.000  76.694  58.402  1.00  0.00           C  
ATOM   2276  HB1 ALA   154      73.231  77.053  57.717  1.00  0.00           H  
ATOM   2277  HB2 ALA   154      74.984  76.941  58.003  1.00  0.00           H  
ATOM   2278  HB3 ALA   154      73.913  75.613  58.509  1.00  0.00           H  
ATOM   2279  C   ALA   154      72.382  77.263  60.366  1.00  0.00           C  
ATOM   2280  O   ALA   154      71.422  76.900  59.652  1.00  0.00           O  
ATOM   2281  N   ALA   155      72.191  77.492  61.660  1.00  0.00           N  
ATOM   2282  H   ALA   155      72.928  77.898  62.237  1.00  0.00           H  
ATOM   2283  CA  ALA   155      71.014  77.231  62.415  1.00  0.00           C  
ATOM   2284  HA  ALA   155      70.832  76.157  62.371  1.00  0.00           H  
ATOM   2285  CB  ALA   155      71.214  77.594  63.862  1.00  0.00           C  
ATOM   2286  HB1 ALA   155      70.300  77.385  64.419  1.00  0.00           H  
ATOM   2287  HB2 ALA   155      72.033  77.005  64.276  1.00  0.00           H  
ATOM   2288  HB3 ALA   155      71.452  78.654  63.941  1.00  0.00           H  
ATOM   2289  C   ALA   155      69.754  77.892  61.804  1.00  0.00           C  
ATOM   2290  O   ALA   155      68.764  77.155  61.572  1.00  0.00           O  
ATOM   2291  N   PRO   156      69.713  79.152  61.379  1.00  0.00           N  
ATOM   2292  CD  PRO   156      70.599  80.252  61.795  1.00  0.00           C  
ATOM   2293  HD2 PRO   156      71.639  80.012  61.572  1.00  0.00           H  
ATOM   2294  HD3 PRO   156      70.533  80.410  62.871  1.00  0.00           H  
ATOM   2295  CG  PRO   156      70.173  81.492  61.052  1.00  0.00           C  
ATOM   2296  HG2 PRO   156      70.749  81.623  60.136  1.00  0.00           H  
ATOM   2297  HG3 PRO   156      70.324  82.387  61.654  1.00  0.00           H  
ATOM   2298  CB  PRO   156      68.692  81.266  60.750  1.00  0.00           C  
ATOM   2299  HB2 PRO   156      68.398  81.727  59.808  1.00  0.00           H  
ATOM   2300  HB3 PRO   156      68.054  81.691  61.526  1.00  0.00           H  
ATOM   2301  CA  PRO   156      68.577  79.733  60.695  1.00  0.00           C  
ATOM   2302  HA  PRO   156      67.696  79.378  61.230  1.00  0.00           H  
ATOM   2303  C   PRO   156      68.351  79.274  59.311  1.00  0.00           C  
ATOM   2304  O   PRO   156      67.207  79.236  58.882  1.00  0.00           O  
ATOM   2305  N   TYR   157      69.346  78.793  58.635  1.00  0.00           N  
ATOM   2306  H   TYR   157      70.308  78.806  58.970  1.00  0.00           H  
ATOM   2307  CA  TYR   157      69.194  78.199  57.356  1.00  0.00           C  
ATOM   2308  HA  TYR   157      68.565  78.912  56.823  1.00  0.00           H  
ATOM   2309  CB  TYR   157      70.589  78.022  56.556  1.00  0.00           C  
ATOM   2310  HB2 TYR   157      70.989  79.008  56.317  1.00  0.00           H  
ATOM   2311  HB3 TYR   157      71.314  77.535  57.208  1.00  0.00           H  
ATOM   2312  CG  TYR   157      70.464  77.228  55.286  1.00  0.00           C  
ATOM   2313  CD1 TYR   157      69.746  77.774  54.194  1.00  0.00           C  
ATOM   2314  HD1 TYR   157      69.121  78.636  54.372  1.00  0.00           H  
ATOM   2315  CE1 TYR   157      69.806  77.251  52.889  1.00  0.00           C  
ATOM   2316  HE1 TYR   157      69.230  77.702  52.094  1.00  0.00           H  
ATOM   2317  CZ  TYR   157      70.646  76.107  52.625  1.00  0.00           C  
ATOM   2318  OH  TYR   157      70.848  75.651  51.432  1.00  0.00           O  
ATOM   2319  HH  TYR   157      70.870  74.664  51.414  1.00  0.00           H  
ATOM   2320  CE2 TYR   157      71.389  75.587  53.729  1.00  0.00           C  
ATOM   2321  HE2 TYR   157      72.074  74.773  53.552  1.00  0.00           H  
ATOM   2322  CD2 TYR   157      71.266  76.090  55.040  1.00  0.00           C  
ATOM   2323  HD2 TYR   157      71.785  75.608  55.856  1.00  0.00           H  
ATOM   2324  C   TYR   157      68.484  76.832  57.397  1.00  0.00           C  
ATOM   2325  O   TYR   157      67.421  76.682  56.883  1.00  0.00           O  
ATOM   2326  N   SER   158      68.967  75.846  58.120  1.00  0.00           N  
ATOM   2327  H   SER   158      69.927  75.839  58.462  1.00  0.00           H  
ATOM   2328  CA  SER   158      68.186  74.629  58.528  1.00  0.00           C  
ATOM   2329  HA  SER   158      68.023  74.095  57.592  1.00  0.00           H  
ATOM   2330  CB  SER   158      68.987  73.831  59.583  1.00  0.00           C  
ATOM   2331  HB2 SER   158      69.301  74.492  60.392  1.00  0.00           H  
ATOM   2332  HB3 SER   158      68.356  73.061  60.027  1.00  0.00           H  
ATOM   2333  OG  SER   158      70.112  73.244  58.980  1.00  0.00           O  
ATOM   2334  HG  SER   158      70.757  73.940  58.741  1.00  0.00           H  
ATOM   2335  C   SER   158      66.800  74.902  59.170  1.00  0.00           C  
ATOM   2336  O   SER   158      65.846  74.137  58.948  1.00  0.00           O  
ATOM   2337  N   ALA   159      66.656  76.014  59.975  1.00  0.00           N  
ATOM   2338  H   ALA   159      67.408  76.671  60.184  1.00  0.00           H  
ATOM   2339  CA  ALA   159      65.324  76.347  60.627  1.00  0.00           C  
ATOM   2340  HA  ALA   159      64.937  75.421  61.052  1.00  0.00           H  
ATOM   2341  CB  ALA   159      65.489  77.380  61.812  1.00  0.00           C  
ATOM   2342  HB1 ALA   159      64.513  77.591  62.251  1.00  0.00           H  
ATOM   2343  HB2 ALA   159      66.145  76.958  62.574  1.00  0.00           H  
ATOM   2344  HB3 ALA   159      65.923  78.304  61.432  1.00  0.00           H  
ATOM   2345  C   ALA   159      64.334  76.843  59.621  1.00  0.00           C  
ATOM   2346  O   ALA   159      63.281  76.308  59.507  1.00  0.00           O  
ATOM   2347  N   SER   160      64.758  77.784  58.715  1.00  0.00           N  
ATOM   2348  H   SER   160      65.700  78.174  58.701  1.00  0.00           H  
ATOM   2349  CA  SER   160      63.856  78.320  57.659  1.00  0.00           C  
ATOM   2350  HA  SER   160      62.888  78.571  58.094  1.00  0.00           H  
ATOM   2351  CB  SER   160      64.560  79.595  57.040  1.00  0.00           C  
ATOM   2352  HB2 SER   160      63.909  80.032  56.283  1.00  0.00           H  
ATOM   2353  HB3 SER   160      64.689  80.347  57.820  1.00  0.00           H  
ATOM   2354  OG  SER   160      65.812  79.309  56.464  1.00  0.00           O  
ATOM   2355  HG  SER   160      66.481  79.205  57.171  1.00  0.00           H  
ATOM   2356  C   SER   160      63.604  77.268  56.544  1.00  0.00           C  
ATOM   2357  O   SER   160      62.448  77.199  56.048  1.00  0.00           O  
ATOM   2358  N   LYS   161      64.525  76.291  56.374  1.00  0.00           N  
ATOM   2359  H   LYS   161      65.391  76.243  56.912  1.00  0.00           H  
ATOM   2360  CA  LYS   161      64.371  75.180  55.382  1.00  0.00           C  
ATOM   2361  HA  LYS   161      63.758  75.595  54.582  1.00  0.00           H  
ATOM   2362  CB  LYS   161      65.709  74.759  54.835  1.00  0.00           C  
ATOM   2363  HB2 LYS   161      66.417  74.622  55.652  1.00  0.00           H  
ATOM   2364  HB3 LYS   161      65.617  73.799  54.328  1.00  0.00           H  
ATOM   2365  CG  LYS   161      66.236  75.810  53.863  1.00  0.00           C  
ATOM   2366  HG2 LYS   161      65.985  76.800  54.242  1.00  0.00           H  
ATOM   2367  HG3 LYS   161      67.323  75.748  53.829  1.00  0.00           H  
ATOM   2368  CD  LYS   161      65.690  75.670  52.454  1.00  0.00           C  
ATOM   2369  HD2 LYS   161      66.003  74.707  52.051  1.00  0.00           H  
ATOM   2370  HD3 LYS   161      64.601  75.658  52.499  1.00  0.00           H  
ATOM   2371  CE  LYS   161      66.138  76.790  51.479  1.00  0.00           C  
ATOM   2372  HE2 LYS   161      65.778  77.750  51.850  1.00  0.00           H  
ATOM   2373  HE3 LYS   161      67.227  76.840  51.469  1.00  0.00           H  
ATOM   2374  NZ  LYS   161      65.640  76.587  50.066  1.00  0.00           N  
ATOM   2375  HZ1 LYS   161      66.448  76.412  49.435  1.00  0.00           H  
ATOM   2376  HZ2 LYS   161      64.997  75.771  50.038  1.00  0.00           H  
ATOM   2377  HZ3 LYS   161      65.134  77.439  49.751  1.00  0.00           H  
ATOM   2378  C   LYS   161      63.606  73.956  55.910  1.00  0.00           C  
ATOM   2379  O   LYS   161      62.927  73.227  55.124  1.00  0.00           O  
ATOM   2380  N   HID   162      63.535  73.762  57.239  1.00  0.00           N  
ATOM   2381  H   HID   162      64.237  74.183  57.830  1.00  0.00           H  
ATOM   2382  CA  HID   162      62.506  72.884  57.876  1.00  0.00           C  
ATOM   2383  HA  HID   162      62.470  71.896  57.418  1.00  0.00           H  
ATOM   2384  CB  HID   162      62.957  72.725  59.400  1.00  0.00           C  
ATOM   2385  HB2 HID   162      63.661  73.548  59.528  1.00  0.00           H  
ATOM   2386  HB3 HID   162      62.128  72.846  60.098  1.00  0.00           H  
ATOM   2387  CG  HID   162      63.697  71.444  59.814  1.00  0.00           C  
ATOM   2388  ND1 HID   162      64.995  71.106  59.609  1.00  0.00           N  
ATOM   2389  HD1 HID   162      65.666  71.560  59.006  1.00  0.00           H  
ATOM   2390  CE1 HID   162      65.230  70.016  60.387  1.00  0.00           C  
ATOM   2391  HE1 HID   162      66.257  69.662  60.480  1.00  0.00           H  
ATOM   2392  NE2 HID   162      64.083  69.552  60.926  1.00  0.00           N  
ATOM   2393  CD2 HID   162      63.091  70.467  60.625  1.00  0.00           C  
ATOM   2394  HD2 HID   162      62.081  70.325  61.013  1.00  0.00           H  
ATOM   2395  C   HID   162      61.120  73.454  57.716  1.00  0.00           C  
ATOM   2396  O   HID   162      60.115  72.820  57.554  1.00  0.00           O  
ATOM   2397  N   GLY   163      61.076  74.721  57.999  1.00  0.00           N  
ATOM   2398  H   GLY   163      61.878  75.233  58.365  1.00  0.00           H  
ATOM   2399  CA  GLY   163      59.892  75.547  57.828  1.00  0.00           C  
ATOM   2400  HA2 GLY   163      59.098  75.142  58.455  1.00  0.00           H  
ATOM   2401  HA3 GLY   163      60.115  76.546  58.201  1.00  0.00           H  
ATOM   2402  C   GLY   163      59.358  75.672  56.386  1.00  0.00           C  
ATOM   2403  O   GLY   163      58.150  75.786  56.270  1.00  0.00           O  
ATOM   2404  N   VAL   164      60.171  75.467  55.314  1.00  0.00           N  
ATOM   2405  H   VAL   164      61.189  75.403  55.329  1.00  0.00           H  
ATOM   2406  CA  VAL   164      59.496  75.319  53.969  1.00  0.00           C  
ATOM   2407  HA  VAL   164      58.656  76.011  53.901  1.00  0.00           H  
ATOM   2408  CB  VAL   164      60.541  75.661  52.934  1.00  0.00           C  
ATOM   2409  HB  VAL   164      61.398  75.065  53.249  1.00  0.00           H  
ATOM   2410  CG1 VAL   164      60.140  75.315  51.476  1.00  0.00           C  
ATOM   2411 HG11 VAL   164      60.948  75.594  50.800  1.00  0.00           H  
ATOM   2412 HG12 VAL   164      59.952  74.244  51.395  1.00  0.00           H  
ATOM   2413 HG13 VAL   164      59.237  75.863  51.206  1.00  0.00           H  
ATOM   2414  CG2 VAL   164      60.823  77.158  52.895  1.00  0.00           C  
ATOM   2415 HG21 VAL   164      61.581  77.366  52.138  1.00  0.00           H  
ATOM   2416 HG22 VAL   164      59.907  77.695  52.648  1.00  0.00           H  
ATOM   2417 HG23 VAL   164      61.185  77.486  53.869  1.00  0.00           H  
ATOM   2418  C   VAL   164      58.738  73.970  53.732  1.00  0.00           C  
ATOM   2419  O   VAL   164      57.688  74.006  53.119  1.00  0.00           O  
ATOM   2420  N   VAL   165      59.254  72.925  54.348  1.00  0.00           N  
ATOM   2421  H   VAL   165      60.179  72.932  54.776  1.00  0.00           H  
ATOM   2422  CA  VAL   165      58.554  71.651  54.483  1.00  0.00           C  
ATOM   2423  HA  VAL   165      58.364  71.291  53.473  1.00  0.00           H  
ATOM   2424  CB  VAL   165      59.358  70.539  55.146  1.00  0.00           C  
ATOM   2425  HB  VAL   165      59.582  70.894  56.152  1.00  0.00           H  
ATOM   2426  CG1 VAL   165      58.575  69.303  55.313  1.00  0.00           C  
ATOM   2427 HG11 VAL   165      59.194  68.542  55.789  1.00  0.00           H  
ATOM   2428 HG12 VAL   165      57.704  69.507  55.937  1.00  0.00           H  
ATOM   2429 HG13 VAL   165      58.247  68.946  54.337  1.00  0.00           H  
ATOM   2430  CG2 VAL   165      60.731  70.304  54.501  1.00  0.00           C  
ATOM   2431 HG21 VAL   165      61.247  69.498  55.024  1.00  0.00           H  
ATOM   2432 HG22 VAL   165      60.599  70.031  53.454  1.00  0.00           H  
ATOM   2433 HG23 VAL   165      61.325  71.216  54.566  1.00  0.00           H  
ATOM   2434  C   VAL   165      57.262  71.893  55.255  1.00  0.00           C  
ATOM   2435  O   VAL   165      56.211  71.427  54.891  1.00  0.00           O  
ATOM   2436  N   GLY   166      57.393  72.538  56.411  1.00  0.00           N  
ATOM   2437  H   GLY   166      58.299  72.863  56.747  1.00  0.00           H  
ATOM   2438  CA  GLY   166      56.298  72.863  57.334  1.00  0.00           C  
ATOM   2439  HA2 GLY   166      55.842  71.942  57.695  1.00  0.00           H  
ATOM   2440  HA3 GLY   166      56.698  73.384  58.204  1.00  0.00           H  
ATOM   2441  C   GLY   166      55.206  73.756  56.641  1.00  0.00           C  
ATOM   2442  O   GLY   166      54.012  73.439  56.594  1.00  0.00           O  
ATOM   2443  N   PHE   167      55.627  74.738  55.869  1.00  0.00           N  
ATOM   2444  H   PHE   167      56.595  75.061  55.851  1.00  0.00           H  
ATOM   2445  CA  PHE   167      54.734  75.472  54.950  1.00  0.00           C  
ATOM   2446  HA  PHE   167      53.848  75.804  55.492  1.00  0.00           H  
ATOM   2447  CB  PHE   167      55.432  76.762  54.449  1.00  0.00           C  
ATOM   2448  HB2 PHE   167      55.709  77.350  55.324  1.00  0.00           H  
ATOM   2449  HB3 PHE   167      56.358  76.468  53.956  1.00  0.00           H  
ATOM   2450  CG  PHE   167      54.707  77.639  53.540  1.00  0.00           C  
ATOM   2451  CD1 PHE   167      53.735  78.483  54.053  1.00  0.00           C  
ATOM   2452  HD1 PHE   167      53.454  78.449  55.094  1.00  0.00           H  
ATOM   2453  CE1 PHE   167      53.134  79.374  53.167  1.00  0.00           C  
ATOM   2454  HE1 PHE   167      52.508  80.157  53.572  1.00  0.00           H  
ATOM   2455  CZ  PHE   167      53.306  79.303  51.750  1.00  0.00           C  
ATOM   2456  HZ  PHE   167      52.737  79.946  51.095  1.00  0.00           H  
ATOM   2457  CE2 PHE   167      54.262  78.348  51.205  1.00  0.00           C  
ATOM   2458  HE2 PHE   167      54.404  78.223  50.141  1.00  0.00           H  
ATOM   2459  CD2 PHE   167      54.998  77.590  52.157  1.00  0.00           C  
ATOM   2460  HD2 PHE   167      55.804  76.957  51.814  1.00  0.00           H  
ATOM   2461  C   PHE   167      54.151  74.560  53.846  1.00  0.00           C  
ATOM   2462  O   PHE   167      53.005  74.667  53.381  1.00  0.00           O  
ATOM   2463  N   THR   168      54.902  73.569  53.329  1.00  0.00           N  
ATOM   2464  H   THR   168      55.828  73.312  53.672  1.00  0.00           H  
ATOM   2465  CA  THR   168      54.417  72.756  52.182  1.00  0.00           C  
ATOM   2466  HA  THR   168      54.024  73.491  51.480  1.00  0.00           H  
ATOM   2467  CB  THR   168      55.566  71.914  51.535  1.00  0.00           C  
ATOM   2468  HB  THR   168      55.974  71.337  52.366  1.00  0.00           H  
ATOM   2469  CG2 THR   168      55.223  70.813  50.484  1.00  0.00           C  
ATOM   2470 HG21 THR   168      56.142  70.334  50.145  1.00  0.00           H  
ATOM   2471 HG22 THR   168      54.571  70.067  50.938  1.00  0.00           H  
ATOM   2472 HG23 THR   168      54.717  71.268  49.633  1.00  0.00           H  
ATOM   2473  OG1 THR   168      56.415  72.825  50.921  1.00  0.00           O  
ATOM   2474  HG1 THR   168      56.923  73.310  51.603  1.00  0.00           H  
ATOM   2475  C   THR   168      53.339  71.785  52.558  1.00  0.00           C  
ATOM   2476  O   THR   168      52.404  71.531  51.801  1.00  0.00           O  
ATOM   2477  N   LYS   169      53.510  71.166  53.740  1.00  0.00           N  
ATOM   2478  H   LYS   169      54.371  71.293  54.271  1.00  0.00           H  
ATOM   2479  CA  LYS   169      52.582  70.268  54.437  1.00  0.00           C  
ATOM   2480  HA  LYS   169      52.379  69.367  53.859  1.00  0.00           H  
ATOM   2481  CB  LYS   169      53.245  69.845  55.741  1.00  0.00           C  
ATOM   2482  HB2 LYS   169      53.788  70.690  56.165  1.00  0.00           H  
ATOM   2483  HB3 LYS   169      52.480  69.562  56.463  1.00  0.00           H  
ATOM   2484  CG  LYS   169      54.184  68.702  55.540  1.00  0.00           C  
ATOM   2485  HG2 LYS   169      53.626  67.829  55.200  1.00  0.00           H  
ATOM   2486  HG3 LYS   169      54.896  68.951  54.754  1.00  0.00           H  
ATOM   2487  CD  LYS   169      54.932  68.359  56.802  1.00  0.00           C  
ATOM   2488  HD2 LYS   169      55.346  69.267  57.240  1.00  0.00           H  
ATOM   2489  HD3 LYS   169      54.241  67.940  57.534  1.00  0.00           H  
ATOM   2490  CE  LYS   169      56.083  67.340  56.523  1.00  0.00           C  
ATOM   2491  HE2 LYS   169      55.669  66.378  56.221  1.00  0.00           H  
ATOM   2492  HE3 LYS   169      56.706  67.692  55.701  1.00  0.00           H  
ATOM   2493  NZ  LYS   169      56.889  67.185  57.740  1.00  0.00           N  
ATOM   2494  HZ1 LYS   169      57.657  66.508  57.563  1.00  0.00           H  
ATOM   2495  HZ2 LYS   169      57.293  68.104  58.008  1.00  0.00           H  
ATOM   2496  HZ3 LYS   169      56.288  66.833  58.511  1.00  0.00           H  
ATOM   2497  C   LYS   169      51.259  70.903  54.598  1.00  0.00           C  
ATOM   2498  O   LYS   169      50.231  70.321  54.206  1.00  0.00           O  
ATOM   2499  N   ALA   170      51.422  72.103  55.130  1.00  0.00           N  
ATOM   2500  H   ALA   170      52.322  72.581  55.185  1.00  0.00           H  
ATOM   2501  CA  ALA   170      50.298  72.863  55.698  1.00  0.00           C  
ATOM   2502  HA  ALA   170      49.623  72.133  56.144  1.00  0.00           H  
ATOM   2503  CB  ALA   170      50.930  73.887  56.678  1.00  0.00           C  
ATOM   2504  HB1 ALA   170      50.142  74.486  57.135  1.00  0.00           H  
ATOM   2505  HB2 ALA   170      51.480  73.357  57.455  1.00  0.00           H  
ATOM   2506  HB3 ALA   170      51.611  74.540  56.132  1.00  0.00           H  
ATOM   2507  C   ALA   170      49.416  73.669  54.687  1.00  0.00           C  
ATOM   2508  O   ALA   170      48.182  73.683  54.846  1.00  0.00           O  
ATOM   2509  N   LEU   171      50.049  74.184  53.648  1.00  0.00           N  
ATOM   2510  H   LEU   171      51.062  74.294  53.636  1.00  0.00           H  
ATOM   2511  CA  LEU   171      49.430  74.642  52.437  1.00  0.00           C  
ATOM   2512  HA  LEU   171      48.557  75.196  52.779  1.00  0.00           H  
ATOM   2513  CB  LEU   171      50.379  75.576  51.600  1.00  0.00           C  
ATOM   2514  HB2 LEU   171      50.700  76.378  52.265  1.00  0.00           H  
ATOM   2515  HB3 LEU   171      51.265  74.989  51.357  1.00  0.00           H  
ATOM   2516  CG  LEU   171      49.922  76.234  50.310  1.00  0.00           C  
ATOM   2517  HG  LEU   171      49.736  75.407  49.624  1.00  0.00           H  
ATOM   2518  CD1 LEU   171      48.705  77.146  50.547  1.00  0.00           C  
ATOM   2519 HD11 LEU   171      48.404  77.603  49.605  1.00  0.00           H  
ATOM   2520 HD12 LEU   171      47.880  76.559  50.947  1.00  0.00           H  
ATOM   2521 HD13 LEU   171      48.951  77.871  51.271  1.00  0.00           H  
ATOM   2522  CD2 LEU   171      50.984  77.279  49.809  1.00  0.00           C  
ATOM   2523 HD21 LEU   171      50.635  77.737  48.884  1.00  0.00           H  
ATOM   2524 HD22 LEU   171      51.120  78.051  50.566  1.00  0.00           H  
ATOM   2525 HD23 LEU   171      51.934  76.777  49.629  1.00  0.00           H  
ATOM   2526  C   LEU   171      48.974  73.488  51.506  1.00  0.00           C  
ATOM   2527  O   LEU   171      47.971  73.536  50.786  1.00  0.00           O  
ATOM   2528  N   GLY   172      49.754  72.390  51.535  1.00  0.00           N  
ATOM   2529  H   GLY   172      50.560  72.349  52.160  1.00  0.00           H  
ATOM   2530  CA  GLY   172      49.622  71.140  50.749  1.00  0.00           C  
ATOM   2531  HA2 GLY   172      49.731  71.362  49.687  1.00  0.00           H  
ATOM   2532  HA3 GLY   172      50.426  70.454  51.015  1.00  0.00           H  
ATOM   2533  C   GLY   172      48.231  70.451  51.006  1.00  0.00           C  
ATOM   2534  O   GLY   172      47.456  70.248  50.063  1.00  0.00           O  
ATOM   2535  N   LEU   173      47.911  70.252  52.260  1.00  0.00           N  
ATOM   2536  H   LEU   173      48.553  70.463  53.022  1.00  0.00           H  
ATOM   2537  CA  LEU   173      46.657  69.729  52.718  1.00  0.00           C  
ATOM   2538  HA  LEU   173      46.512  68.829  52.120  1.00  0.00           H  
ATOM   2539  CB  LEU   173      46.677  69.368  54.185  1.00  0.00           C  
ATOM   2540  HB2 LEU   173      46.937  70.263  54.750  1.00  0.00           H  
ATOM   2541  HB3 LEU   173      45.664  69.088  54.477  1.00  0.00           H  
ATOM   2542  CG  LEU   173      47.645  68.218  54.622  1.00  0.00           C  
ATOM   2543  HG  LEU   173      48.645  68.419  54.238  1.00  0.00           H  
ATOM   2544  CD1 LEU   173      47.605  68.152  56.187  1.00  0.00           C  
ATOM   2545 HD11 LEU   173      48.268  67.361  56.536  1.00  0.00           H  
ATOM   2546 HD12 LEU   173      47.931  69.107  56.600  1.00  0.00           H  
ATOM   2547 HD13 LEU   173      46.587  67.943  56.517  1.00  0.00           H  
ATOM   2548  CD2 LEU   173      47.181  66.872  54.084  1.00  0.00           C  
ATOM   2549 HD21 LEU   173      47.874  66.094  54.404  1.00  0.00           H  
ATOM   2550 HD22 LEU   173      46.185  66.652  54.466  1.00  0.00           H  
ATOM   2551 HD23 LEU   173      47.153  66.906  52.995  1.00  0.00           H  
ATOM   2552  C   LEU   173      45.445  70.716  52.478  1.00  0.00           C  
ATOM   2553  O   LEU   173      44.315  70.310  52.217  1.00  0.00           O  
ATOM   2554  N   GLU   174      45.677  72.040  52.604  1.00  0.00           N  
ATOM   2555  H   GLU   174      46.601  72.417  52.817  1.00  0.00           H  
ATOM   2556  CA  GLU   174      44.662  73.075  52.453  1.00  0.00           C  
ATOM   2557  HA  GLU   174      43.780  72.820  53.041  1.00  0.00           H  
ATOM   2558  CB  GLU   174      45.347  74.388  52.917  1.00  0.00           C  
ATOM   2559  HB2 GLU   174      45.500  74.336  53.995  1.00  0.00           H  
ATOM   2560  HB3 GLU   174      46.332  74.446  52.456  1.00  0.00           H  
ATOM   2561  CG  GLU   174      44.585  75.670  52.595  1.00  0.00           C  
ATOM   2562  HG2 GLU   174      44.370  75.682  51.527  1.00  0.00           H  
ATOM   2563  HG3 GLU   174      43.626  75.636  53.113  1.00  0.00           H  
ATOM   2564  CD  GLU   174      45.288  76.996  52.963  1.00  0.00           C  
ATOM   2565  OE1 GLU   174      46.061  77.018  53.929  1.00  0.00           O  
ATOM   2566  OE2 GLU   174      44.932  77.979  52.236  1.00  0.00           O  
ATOM   2567  C   GLU   174      44.153  73.216  51.046  1.00  0.00           C  
ATOM   2568  O   GLU   174      42.934  73.472  50.887  1.00  0.00           O  
ATOM   2569  N   LEU   175      45.032  73.082  50.098  1.00  0.00           N  
ATOM   2570  H   LEU   175      46.025  72.969  50.306  1.00  0.00           H  
ATOM   2571  CA  LEU   175      44.761  73.072  48.653  1.00  0.00           C  
ATOM   2572  HA  LEU   175      43.855  73.671  48.561  1.00  0.00           H  
ATOM   2573  CB  LEU   175      45.973  73.709  47.883  1.00  0.00           C  
ATOM   2574  HB2 LEU   175      46.866  73.126  48.110  1.00  0.00           H  
ATOM   2575  HB3 LEU   175      45.790  73.607  46.813  1.00  0.00           H  
ATOM   2576  CG  LEU   175      46.273  75.187  48.182  1.00  0.00           C  
ATOM   2577  HG  LEU   175      46.463  75.279  49.252  1.00  0.00           H  
ATOM   2578  CD1 LEU   175      47.491  75.565  47.380  1.00  0.00           C  
ATOM   2579 HD11 LEU   175      47.738  76.610  47.565  1.00  0.00           H  
ATOM   2580 HD12 LEU   175      48.330  74.935  47.676  1.00  0.00           H  
ATOM   2581 HD13 LEU   175      47.286  75.422  46.320  1.00  0.00           H  
ATOM   2582  CD2 LEU   175      45.099  76.172  48.010  1.00  0.00           C  
ATOM   2583 HD21 LEU   175      45.433  77.181  48.250  1.00  0.00           H  
ATOM   2584 HD22 LEU   175      44.746  76.141  46.980  1.00  0.00           H  
ATOM   2585 HD23 LEU   175      44.287  75.890  48.681  1.00  0.00           H  
ATOM   2586  C   LEU   175      44.335  71.733  47.997  1.00  0.00           C  
ATOM   2587  O   LEU   175      44.241  71.531  46.798  1.00  0.00           O  
ATOM   2588  N   ALA   176      44.251  70.678  48.825  1.00  0.00           N  
ATOM   2589  H   ALA   176      44.141  70.787  49.833  1.00  0.00           H  
ATOM   2590  CA  ALA   176      44.305  69.295  48.417  1.00  0.00           C  
ATOM   2591  HA  ALA   176      45.227  69.176  47.849  1.00  0.00           H  
ATOM   2592  CB  ALA   176      44.349  68.364  49.672  1.00  0.00           C  
ATOM   2593  HB1 ALA   176      44.389  67.323  49.352  1.00  0.00           H  
ATOM   2594  HB2 ALA   176      45.233  68.595  50.266  1.00  0.00           H  
ATOM   2595  HB3 ALA   176      43.455  68.524  50.276  1.00  0.00           H  
ATOM   2596  C   ALA   176      43.187  68.883  47.442  1.00  0.00           C  
ATOM   2597  O   ALA   176      43.400  68.453  46.260  1.00  0.00           O  
ATOM   2598  N   ARG   177      41.905  68.992  47.906  1.00  0.00           N  
ATOM   2599  H   ARG   177      41.704  69.305  48.855  1.00  0.00           H  
ATOM   2600  CA  ARG   177      40.660  68.685  47.129  1.00  0.00           C  
ATOM   2601  HA  ARG   177      40.809  67.656  46.801  1.00  0.00           H  
ATOM   2602  CB  ARG   177      39.395  68.791  47.978  1.00  0.00           C  
ATOM   2603  HB2 ARG   177      39.565  69.548  48.744  1.00  0.00           H  
ATOM   2604  HB3 ARG   177      38.590  69.158  47.339  1.00  0.00           H  
ATOM   2605  CG  ARG   177      38.896  67.488  48.685  1.00  0.00           C  
ATOM   2606  HG2 ARG   177      38.809  66.678  47.961  1.00  0.00           H  
ATOM   2607  HG3 ARG   177      39.620  67.169  49.435  1.00  0.00           H  
ATOM   2608  CD  ARG   177      37.566  67.743  49.333  1.00  0.00           C  
ATOM   2609  HD2 ARG   177      37.538  68.738  49.778  1.00  0.00           H  
ATOM   2610  HD3 ARG   177      36.764  67.702  48.596  1.00  0.00           H  
ATOM   2611  NE  ARG   177      37.380  66.677  50.389  1.00  0.00           N  
ATOM   2612  HE  ARG   177      37.991  66.716  51.206  1.00  0.00           H  
ATOM   2613  CZ  ARG   177      36.469  65.671  50.339  1.00  0.00           C  
ATOM   2614  NH1 ARG   177      35.902  65.363  49.182  1.00  0.00           N  
ATOM   2615 HH11 ARG   177      36.153  65.878  48.338  1.00  0.00           H  
ATOM   2616 HH12 ARG   177      35.217  64.609  49.134  1.00  0.00           H  
ATOM   2617  NH2 ARG   177      36.288  64.857  51.337  1.00  0.00           N  
ATOM   2618 HH21 ARG   177      36.840  64.964  52.187  1.00  0.00           H  
ATOM   2619 HH22 ARG   177      35.595  64.113  51.268  1.00  0.00           H  
ATOM   2620  C   ARG   177      40.462  69.593  45.900  1.00  0.00           C  
ATOM   2621  O   ARG   177      39.800  69.143  44.945  1.00  0.00           O  
ATOM   2622  N   THR   178      41.019  70.820  45.849  1.00  0.00           N  
ATOM   2623  H   THR   178      41.462  71.260  46.656  1.00  0.00           H  
ATOM   2624  CA  THR   178      41.052  71.677  44.602  1.00  0.00           C  
ATOM   2625  HA  THR   178      40.050  71.699  44.174  1.00  0.00           H  
ATOM   2626  CB  THR   178      41.543  73.059  45.021  1.00  0.00           C  
ATOM   2627  HB  THR   178      42.551  72.881  45.396  1.00  0.00           H  
ATOM   2628  CG2 THR   178      41.643  74.135  43.852  1.00  0.00           C  
ATOM   2629 HG21 THR   178      42.002  75.081  44.257  1.00  0.00           H  
ATOM   2630 HG22 THR   178      42.337  73.780  43.090  1.00  0.00           H  
ATOM   2631 HG23 THR   178      40.659  74.281  43.407  1.00  0.00           H  
ATOM   2632  OG1 THR   178      40.670  73.603  45.987  1.00  0.00           O  
ATOM   2633  HG1 THR   178      40.990  74.489  46.255  1.00  0.00           H  
ATOM   2634  C   THR   178      41.996  71.118  43.487  1.00  0.00           C  
ATOM   2635  O   THR   178      41.543  71.113  42.333  1.00  0.00           O  
ATOM   2636  N   GLY   179      43.028  70.426  43.869  1.00  0.00           N  
ATOM   2637  H   GLY   179      43.335  70.337  44.836  1.00  0.00           H  
ATOM   2638  CA  GLY   179      43.820  69.724  42.923  1.00  0.00           C  
ATOM   2639  HA2 GLY   179      44.036  68.718  43.280  1.00  0.00           H  
ATOM   2640  HA3 GLY   179      43.282  69.619  41.980  1.00  0.00           H  
ATOM   2641  C   GLY   179      45.150  70.528  42.709  1.00  0.00           C  
ATOM   2642  O   GLY   179      45.993  70.045  41.933  1.00  0.00           O  
ATOM   2643  N   ILE   180      45.331  71.742  43.185  1.00  0.00           N  
ATOM   2644  H   ILE   180      44.600  72.270  43.659  1.00  0.00           H  
ATOM   2645  CA  ILE   180      46.633  72.475  43.078  1.00  0.00           C  
ATOM   2646  HA  ILE   180      46.977  72.393  42.048  1.00  0.00           H  
ATOM   2647  CB  ILE   180      46.452  73.920  43.403  1.00  0.00           C  
ATOM   2648  HB  ILE   180      45.900  73.854  44.340  1.00  0.00           H  
ATOM   2649  CG2 ILE   180      47.769  74.690  43.568  1.00  0.00           C  
ATOM   2650 HG21 ILE   180      47.555  75.733  43.802  1.00  0.00           H  
ATOM   2651 HG22 ILE   180      48.351  74.249  44.377  1.00  0.00           H  
ATOM   2652 HG23 ILE   180      48.340  74.636  42.640  1.00  0.00           H  
ATOM   2653  CG1 ILE   180      45.662  74.719  42.363  1.00  0.00           C  
ATOM   2654 HG12 ILE   180      46.281  74.865  41.477  1.00  0.00           H  
ATOM   2655 HG13 ILE   180      44.792  74.142  42.053  1.00  0.00           H  
ATOM   2656  CD1 ILE   180      45.202  76.080  42.880  1.00  0.00           C  
ATOM   2657 HD11 ILE   180      44.648  76.598  42.097  1.00  0.00           H  
ATOM   2658 HD12 ILE   180      44.558  75.940  43.747  1.00  0.00           H  
ATOM   2659 HD13 ILE   180      46.070  76.674  43.163  1.00  0.00           H  
ATOM   2660  C   ILE   180      47.708  71.845  43.990  1.00  0.00           C  
ATOM   2661  O   ILE   180      47.659  72.020  45.247  1.00  0.00           O  
ATOM   2662  N   THR   181      48.650  71.074  43.428  1.00  0.00           N  
ATOM   2663  H   THR   181      48.867  71.072  42.432  1.00  0.00           H  
ATOM   2664  CA  THR   181      49.504  70.101  44.275  1.00  0.00           C  
ATOM   2665  HA  THR   181      48.997  69.834  45.203  1.00  0.00           H  
ATOM   2666  CB  THR   181      49.704  68.684  43.506  1.00  0.00           C  
ATOM   2667  HB  THR   181      50.492  68.185  44.070  1.00  0.00           H  
ATOM   2668  CG2 THR   181      48.460  67.729  43.460  1.00  0.00           C  
ATOM   2669 HG21 THR   181      48.719  66.818  42.921  1.00  0.00           H  
ATOM   2670 HG22 THR   181      48.158  67.475  44.476  1.00  0.00           H  
ATOM   2671 HG23 THR   181      47.635  68.229  42.951  1.00  0.00           H  
ATOM   2672  OG1 THR   181      49.974  68.954  42.160  1.00  0.00           O  
ATOM   2673  HG1 THR   181      50.100  68.112  41.676  1.00  0.00           H  
ATOM   2674  C   THR   181      50.813  70.817  44.669  1.00  0.00           C  
ATOM   2675  O   THR   181      51.381  71.536  43.906  1.00  0.00           O  
ATOM   2676  N   VAL   182      51.240  70.551  45.918  1.00  0.00           N  
ATOM   2677  H   VAL   182      50.801  69.881  46.549  1.00  0.00           H  
ATOM   2678  CA  VAL   182      52.412  71.240  46.463  1.00  0.00           C  
ATOM   2679  HA  VAL   182      52.966  71.670  45.628  1.00  0.00           H  
ATOM   2680  CB  VAL   182      52.002  72.451  47.408  1.00  0.00           C  
ATOM   2681  HB  VAL   182      51.664  72.041  48.360  1.00  0.00           H  
ATOM   2682  CG1 VAL   182      53.208  73.348  47.560  1.00  0.00           C  
ATOM   2683 HG11 VAL   182      52.956  74.190  48.205  1.00  0.00           H  
ATOM   2684 HG12 VAL   182      54.028  72.783  48.004  1.00  0.00           H  
ATOM   2685 HG13 VAL   182      53.511  73.719  46.581  1.00  0.00           H  
ATOM   2686  CG2 VAL   182      50.828  73.312  46.805  1.00  0.00           C  
ATOM   2687 HG21 VAL   182      50.585  74.127  47.488  1.00  0.00           H  
ATOM   2688 HG22 VAL   182      51.135  73.724  45.844  1.00  0.00           H  
ATOM   2689 HG23 VAL   182      49.950  72.682  46.665  1.00  0.00           H  
ATOM   2690  C   VAL   182      53.323  70.254  47.177  1.00  0.00           C  
ATOM   2691  O   VAL   182      52.918  69.700  48.220  1.00  0.00           O  
ATOM   2692  N   ASN   183      54.547  70.074  46.810  1.00  0.00           N  
ATOM   2693  H   ASN   183      54.919  70.612  46.028  1.00  0.00           H  
ATOM   2694  CA  ASN   183      55.594  69.160  47.354  1.00  0.00           C  
ATOM   2695  HA  ASN   183      55.297  68.901  48.371  1.00  0.00           H  
ATOM   2696  CB  ASN   183      55.721  67.827  46.539  1.00  0.00           C  
ATOM   2697  HB2 ASN   183      56.119  68.038  45.547  1.00  0.00           H  
ATOM   2698  HB3 ASN   183      56.430  67.160  47.031  1.00  0.00           H  
ATOM   2699  CG  ASN   183      54.396  67.152  46.417  1.00  0.00           C  
ATOM   2700  OD1 ASN   183      53.911  66.509  47.306  1.00  0.00           O  
ATOM   2701  ND2 ASN   183      53.723  67.392  45.304  1.00  0.00           N  
ATOM   2702 HD21 ASN   183      52.777  67.028  45.192  1.00  0.00           H  
ATOM   2703 HD22 ASN   183      54.151  67.940  44.558  1.00  0.00           H  
ATOM   2704  C   ASN   183      56.936  69.870  47.334  1.00  0.00           C  
ATOM   2705  O   ASN   183      57.097  70.812  46.573  1.00  0.00           O  
ATOM   2706  N   ALA   184      57.735  69.476  48.246  1.00  0.00           N  
ATOM   2707  H   ALA   184      57.527  68.775  48.957  1.00  0.00           H  
ATOM   2708  CA  ALA   184      59.115  70.090  48.292  1.00  0.00           C  
ATOM   2709  HA  ALA   184      59.243  70.916  47.592  1.00  0.00           H  
ATOM   2710  CB  ALA   184      59.370  70.695  49.657  1.00  0.00           C  
ATOM   2711  HB1 ALA   184      60.367  71.135  49.680  1.00  0.00           H  
ATOM   2712  HB2 ALA   184      58.628  71.468  49.857  1.00  0.00           H  
ATOM   2713  HB3 ALA   184      59.298  69.918  50.418  1.00  0.00           H  
ATOM   2714  C   ALA   184      60.058  68.985  47.937  1.00  0.00           C  
ATOM   2715  O   ALA   184      59.881  67.775  48.084  1.00  0.00           O  
ATOM   2716  N   VAL   185      61.218  69.495  47.406  1.00  0.00           N  
ATOM   2717  H   VAL   185      61.410  70.496  47.374  1.00  0.00           H  
ATOM   2718  CA  VAL   185      62.299  68.683  46.830  1.00  0.00           C  
ATOM   2719  HA  VAL   185      62.040  67.624  46.854  1.00  0.00           H  
ATOM   2720  CB  VAL   185      62.517  69.065  45.353  1.00  0.00           C  
ATOM   2721  HB  VAL   185      62.705  70.123  45.167  1.00  0.00           H  
ATOM   2722  CG1 VAL   185      63.821  68.383  44.766  1.00  0.00           C  
ATOM   2723 HG11 VAL   185      63.947  68.674  43.723  1.00  0.00           H  
ATOM   2724 HG12 VAL   185      64.691  68.707  45.339  1.00  0.00           H  
ATOM   2725 HG13 VAL   185      63.727  67.299  44.832  1.00  0.00           H  
ATOM   2726  CG2 VAL   185      61.161  68.582  44.697  1.00  0.00           C  
ATOM   2727 HG21 VAL   185      61.177  68.795  43.628  1.00  0.00           H  
ATOM   2728 HG22 VAL   185      61.044  67.509  44.851  1.00  0.00           H  
ATOM   2729 HG23 VAL   185      60.324  69.107  45.159  1.00  0.00           H  
ATOM   2730  C   VAL   185      63.563  68.904  47.665  1.00  0.00           C  
ATOM   2731  O   VAL   185      63.835  70.100  47.794  1.00  0.00           O  
ATOM   2732  N   CYS   186      64.241  67.848  48.183  1.00  0.00           N  
ATOM   2733  H   CYS   186      64.047  66.872  47.957  1.00  0.00           H  
ATOM   2734  CA  CYS   186      65.332  68.055  49.131  1.00  0.00           C  
ATOM   2735  HA  CYS   186      65.339  69.108  49.414  1.00  0.00           H  
ATOM   2736  CB  CYS   186      65.116  67.168  50.383  1.00  0.00           C  
ATOM   2737  HB2 CYS   186      65.016  66.127  50.076  1.00  0.00           H  
ATOM   2738  HB3 CYS   186      65.993  67.228  51.026  1.00  0.00           H  
ATOM   2739  SG  CYS   186      63.568  67.691  51.365  1.00  0.00           S  
ATOM   2740  HG  CYS   186      63.923  68.442  52.366  1.00  0.00           H  
ATOM   2741  C   CYS   186      66.722  67.679  48.477  1.00  0.00           C  
ATOM   2742  O   CYS   186      66.998  66.498  48.390  1.00  0.00           O  
ATOM   2743  N   PRO   187      67.525  68.647  48.073  1.00  0.00           N  
ATOM   2744  CD  PRO   187      67.298  70.075  47.810  1.00  0.00           C  
ATOM   2745  HD2 PRO   187      67.633  70.671  48.659  1.00  0.00           H  
ATOM   2746  HD3 PRO   187      66.234  70.269  47.683  1.00  0.00           H  
ATOM   2747  CG  PRO   187      68.047  70.469  46.574  1.00  0.00           C  
ATOM   2748  HG2 PRO   187      68.329  71.522  46.569  1.00  0.00           H  
ATOM   2749  HG3 PRO   187      67.480  70.287  45.661  1.00  0.00           H  
ATOM   2750  CB  PRO   187      69.247  69.532  46.726  1.00  0.00           C  
ATOM   2751  HB2 PRO   187      70.065  70.032  47.246  1.00  0.00           H  
ATOM   2752  HB3 PRO   187      69.627  69.232  45.750  1.00  0.00           H  
ATOM   2753  CA  PRO   187      68.739  68.251  47.559  1.00  0.00           C  
ATOM   2754  HA  PRO   187      68.711  67.376  46.911  1.00  0.00           H  
ATOM   2755  C   PRO   187      69.635  67.884  48.726  1.00  0.00           C  
ATOM   2756  O   PRO   187      69.674  68.277  49.765  1.00  0.00           O  
ATOM   2757  N   GLY   188      70.445  67.118  48.671  1.00  0.00           N  
ATOM   2758  H   GLY   188      70.579  66.490  47.881  1.00  0.00           H  
ATOM   2759  CA  GLY   188      71.455  66.945  49.799  1.00  0.00           C  
ATOM   2760  HA2 GLY   188      71.133  67.175  50.710  1.00  0.00           H  
ATOM   2761  HA3 GLY   188      71.857  65.935  49.851  1.00  0.00           H  
ATOM   2762  C   GLY   188      72.477  67.959  49.381  1.00  0.00           C  
ATOM   2763  O   GLY   188      72.156  69.018  48.848  1.00  0.00           O  
ATOM   2764  N   PHE   189      73.745  67.609  49.574  1.00  0.00           N  
ATOM   2765  H   PHE   189      74.036  66.789  50.107  1.00  0.00           H  
ATOM   2766  CA  PHE   189      74.847  68.399  49.018  1.00  0.00           C  
ATOM   2767  HA  PHE   189      74.743  69.435  49.340  1.00  0.00           H  
ATOM   2768  CB  PHE   189      76.182  67.851  49.531  1.00  0.00           C  
ATOM   2769  HB2 PHE   189      76.203  66.773  49.377  1.00  0.00           H  
ATOM   2770  HB3 PHE   189      76.990  68.274  48.934  1.00  0.00           H  
ATOM   2771  CG  PHE   189      76.448  68.143  50.989  1.00  0.00           C  
ATOM   2772  CD1 PHE   189      77.000  69.346  51.378  1.00  0.00           C  
ATOM   2773  HD1 PHE   189      77.245  70.087  50.625  1.00  0.00           H  
ATOM   2774  CE1 PHE   189      77.244  69.618  52.727  1.00  0.00           C  
ATOM   2775  HE1 PHE   189      77.683  70.562  53.032  1.00  0.00           H  
ATOM   2776  CZ  PHE   189      76.995  68.758  53.613  1.00  0.00           C  
ATOM   2777  HZ  PHE   189      77.148  68.914  54.665  1.00  0.00           H  
ATOM   2778  CE2 PHE   189      76.414  67.410  53.076  1.00  0.00           C  
ATOM   2779  HE2 PHE   189      76.122  66.646  54.008  1.00  0.00           H  
ATOM   2780  CD2 PHE   189      76.147  67.206  51.967  1.00  0.00           C  
ATOM   2781  HD2 PHE   189      75.726  66.255  51.684  1.00  0.00           H  
ATOM   2782  C   PHE   189      74.804  68.370  47.489  1.00  0.00           C  
ATOM   2783  O   PHE   189      74.816  67.293  46.886  1.00  0.00           O  
ATOM   2784  N   VAL   190      74.759  69.552  46.861  1.00  0.00           N  
ATOM   2785  H   VAL   190      74.820  70.443  47.355  1.00  0.00           H  
ATOM   2786  CA  VAL   190      74.618  69.702  45.413  1.00  0.00           C  
ATOM   2787  HA  VAL   190      74.717  68.715  44.962  1.00  0.00           H  
ATOM   2788  CB  VAL   190      73.233  70.256  45.016  1.00  0.00           C  
ATOM   2789  HB  VAL   190      73.140  71.248  45.456  1.00  0.00           H  
ATOM   2790  CG1 VAL   190      73.109  70.392  43.487  1.00  0.00           C  
ATOM   2791 HG11 VAL   190      72.124  70.784  43.234  1.00  0.00           H  
ATOM   2792 HG12 VAL   190      73.875  71.074  43.119  1.00  0.00           H  
ATOM   2793 HG13 VAL   190      73.239  69.414  43.022  1.00  0.00           H  
ATOM   2794  CG2 VAL   190      72.118  69.397  45.563  1.00  0.00           C  
ATOM   2795 HG21 VAL   190      71.157  69.815  45.265  1.00  0.00           H  
ATOM   2796 HG22 VAL   190      72.211  68.385  45.168  1.00  0.00           H  
ATOM   2797 HG23 VAL   190      72.181  69.369  46.650  1.00  0.00           H  
ATOM   2798  C   VAL   190      75.707  70.639  44.902  1.00  0.00           C  
ATOM   2799  O   VAL   190      75.896  71.730  45.447  1.00  0.00           O  
ATOM   2800  N   GLU   191      76.400  70.233  43.838  1.00  0.00           N  
ATOM   2801  H   GLU   191      76.204  69.379  43.318  1.00  0.00           H  
ATOM   2802  CA  GLU   191      77.529  71.014  43.329  1.00  0.00           C  
ATOM   2803  HA  GLU   191      78.149  71.324  44.170  1.00  0.00           H  
ATOM   2804  CB  GLU   191      78.391  70.171  42.402  1.00  0.00           C  
ATOM   2805  HB2 GLU   191      78.565  69.196  42.858  1.00  0.00           H  
ATOM   2806  HB3 GLU   191      77.855  69.995  41.469  1.00  0.00           H  
ATOM   2807  CG  GLU   191      79.738  70.839  42.097  1.00  0.00           C  
ATOM   2808  HG2 GLU   191      80.372  70.140  41.552  1.00  0.00           H  
ATOM   2809  HG3 GLU   191      79.575  71.697  41.445  1.00  0.00           H  
ATOM   2810  CD  GLU   191      80.462  71.297  43.365  1.00  0.00           C  
ATOM   2811  OE1 GLU   191      80.821  70.432  44.202  1.00  0.00           O  
ATOM   2812  OE2 GLU   191      80.672  72.523  43.534  1.00  0.00           O  
ATOM   2813  C   GLU   191      77.021  72.269  42.615  1.00  0.00           C  
ATOM   2814  O   GLU   191      76.560  72.215  41.473  1.00  0.00           O  
ATOM   2815  N   THR   192      77.107  73.407  43.291  1.00  0.00           N  
ATOM   2816  H   THR   192      77.469  73.441  44.243  1.00  0.00           H  
ATOM   2817  CA  THR   192      76.714  74.723  42.797  1.00  0.00           C  
ATOM   2818  HA  THR   192      76.730  74.718  41.706  1.00  0.00           H  
ATOM   2819  CB  THR   192      75.299  75.096  43.233  1.00  0.00           C  
ATOM   2820  HB  THR   192      75.006  76.008  42.714  1.00  0.00           H  
ATOM   2821  CG2 THR   192      74.264  74.032  42.851  1.00  0.00           C  
ATOM   2822 HG21 THR   192      73.276  74.348  43.184  1.00  0.00           H  
ATOM   2823 HG22 THR   192      74.258  73.904  41.769  1.00  0.00           H  
ATOM   2824 HG23 THR   192      74.522  73.086  43.327  1.00  0.00           H  
ATOM   2825  OG1 THR   192      75.306  75.292  44.649  1.00  0.00           O  
ATOM   2826  HG1 THR   192      74.556  75.868  44.904  1.00  0.00           H  
ATOM   2827  C   THR   192      77.690  75.730  43.385  1.00  0.00           C  
ATOM   2828  O   THR   192      78.564  75.335  44.171  1.00  0.00           O  
ATOM   2829  N   PRO   193      77.575  77.024  43.054  1.00  0.00           N  
ATOM   2830  CD  PRO   193      77.029  77.573  41.794  1.00  0.00           C  
ATOM   2831  HD2 PRO   193      75.948  77.693  41.843  1.00  0.00           H  
ATOM   2832  HD3 PRO   193      77.239  76.919  40.947  1.00  0.00           H  
ATOM   2833  CG  PRO   193      77.732  78.901  41.659  1.00  0.00           C  
ATOM   2834  HG2 PRO   193      77.105  79.627  41.142  1.00  0.00           H  
ATOM   2835  HG3 PRO   193      78.651  78.803  41.081  1.00  0.00           H  
ATOM   2836  CB  PRO   193      78.021  79.338  43.065  1.00  0.00           C  
ATOM   2837  HB2 PRO   193      77.157  79.824  43.520  1.00  0.00           H  
ATOM   2838  HB3 PRO   193      78.844  80.050  43.103  1.00  0.00           H  
ATOM   2839  CA  PRO   193      78.373  78.027  43.779  1.00  0.00           C  
ATOM   2840  HA  PRO   193      79.435  77.783  43.756  1.00  0.00           H  
ATOM   2841  C   PRO   193      78.073  78.103  45.266  1.00  0.00           C  
ATOM   2842  O   PRO   193      78.962  78.489  46.031  1.00  0.00           O  
ATOM   2843  N   MET   194      76.864  77.755  45.717  1.00  0.00           N  
ATOM   2844  H   MET   194      76.075  77.477  45.135  1.00  0.00           H  
ATOM   2845  CA  MET   194      76.617  77.763  47.159  1.00  0.00           C  
ATOM   2846  HA  MET   194      76.921  78.736  47.544  1.00  0.00           H  
ATOM   2847  CB  MET   194      75.129  77.563  47.455  1.00  0.00           C  
ATOM   2848  HB2 MET   194      74.568  78.394  47.029  1.00  0.00           H  
ATOM   2849  HB3 MET   194      74.786  76.657  46.955  1.00  0.00           H  
ATOM   2850  CG  MET   194      74.808  77.458  48.966  1.00  0.00           C  
ATOM   2851  HG2 MET   194      75.387  76.640  49.390  1.00  0.00           H  
ATOM   2852  HG3 MET   194      75.138  78.372  49.460  1.00  0.00           H  
ATOM   2853  SD  MET   194      73.054  77.192  49.342  1.00  0.00           S  
ATOM   2854  CE  MET   194      73.105  75.709  50.350  1.00  0.00           C  
ATOM   2855  HE1 MET   194      72.137  75.430  50.620  1.00  0.00           H  
ATOM   2856  HE2 MET   194      73.545  74.894  49.776  1.00  0.00           H  
ATOM   2857  HE3 MET   194      73.707  75.894  51.240  1.00  0.00           H  
ATOM   2858  C   MET   194      77.443  76.690  47.861  1.00  0.00           C  
ATOM   2859  O   MET   194      77.935  76.907  48.979  1.00  0.00           O  
ATOM   2860  N   ALA   195      77.603  75.526  47.214  1.00  0.00           N  
ATOM   2861  H   ALA   195      77.206  75.320  46.297  1.00  0.00           H  
ATOM   2862  CA  ALA   195      78.382  74.443  47.798  1.00  0.00           C  
ATOM   2863  HA  ALA   195      77.940  74.190  48.762  1.00  0.00           H  
ATOM   2864  CB  ALA   195      78.333  73.214  46.896  1.00  0.00           C  
ATOM   2865  HB1 ALA   195      78.919  72.411  47.343  1.00  0.00           H  
ATOM   2866  HB2 ALA   195      77.300  72.888  46.780  1.00  0.00           H  
ATOM   2867  HB3 ALA   195      78.747  73.463  45.919  1.00  0.00           H  
ATOM   2868  C   ALA   195      79.821  74.868  48.047  1.00  0.00           C  
ATOM   2869  O   ALA   195      80.425  74.470  49.051  1.00  0.00           O  
ATOM   2870  N   ALA   196      80.389  75.676  47.147  1.00  0.00           N  
ATOM   2871  H   ALA   196      79.942  75.988  46.285  1.00  0.00           H  
ATOM   2872  CA  ALA   196      81.744  76.179  47.363  1.00  0.00           C  
ATOM   2873  HA  ALA   196      82.395  75.328  47.565  1.00  0.00           H  
ATOM   2874  CB  ALA   196      82.239  76.901  46.110  1.00  0.00           C  
ATOM   2875  HB1 ALA   196      83.250  77.272  46.280  1.00  0.00           H  
ATOM   2876  HB2 ALA   196      82.243  76.208  45.269  1.00  0.00           H  
ATOM   2877  HB3 ALA   196      81.577  77.738  45.887  1.00  0.00           H  
ATOM   2878  C   ALA   196      81.808  77.107  48.576  1.00  0.00           C  
ATOM   2879  O   ALA   196      82.740  77.019  49.384  1.00  0.00           O  
ATOM   2880  N   SER   197      80.823  78.002  48.717  1.00  0.00           N  
ATOM   2881  H   SER   197      80.087  78.158  48.029  1.00  0.00           H  
ATOM   2882  CA  SER   197      80.736  78.847  49.908  1.00  0.00           C  
ATOM   2883  HA  SER   197      81.644  79.448  49.960  1.00  0.00           H  
ATOM   2884  CB  SER   197      79.503  79.741  49.812  1.00  0.00           C  
ATOM   2885  HB2 SER   197      78.603  79.174  49.886  1.00  0.00           H  
ATOM   2886  HB3 SER   197      79.505  80.450  50.646  1.00  0.00           H  
ATOM   2887  OG  SER   197      79.464  80.440  48.520  1.00  0.00           O  
ATOM   2888  HG  SER   197      80.403  80.467  48.189  1.00  0.00           H  
ATOM   2889  C   SER   197      80.647  78.011  51.178  1.00  0.00           C  
ATOM   2890  O   SER   197      81.269  78.339  52.199  1.00  0.00           O  
ATOM   2891  N   VAL   198      79.877  76.924  51.125  1.00  0.00           N  
ATOM   2892  H   VAL   198      79.388  76.613  50.286  1.00  0.00           H  
ATOM   2893  CA  VAL   198      79.672  76.075  52.295  1.00  0.00           C  
ATOM   2894  HA  VAL   198      79.424  76.694  53.156  1.00  0.00           H  
ATOM   2895  CB  VAL   198      78.609  75.335  51.972  1.00  0.00           C  
ATOM   2896  HB  VAL   198      78.659  74.608  51.083  1.00  0.00           H  
ATOM   2897  CG1 VAL   198      78.760  74.020  53.630  1.00  0.00           C  
ATOM   2898 HG11 VAL   198      77.661  72.920  52.966  1.00  0.00           H  
ATOM   2899 HG12 VAL   198      79.337  73.454  53.109  1.00  0.00           H  
ATOM   2900 HG13 VAL   198      78.373  74.389  54.117  1.00  0.00           H  
ATOM   2901  CG2 VAL   198      77.297  75.975  51.910  1.00  0.00           C  
ATOM   2902 HG21 VAL   198      76.406  75.587  52.160  1.00  0.00           H  
ATOM   2903 HG22 VAL   198      76.717  76.298  52.689  1.00  0.00           H  
ATOM   2904 HG23 VAL   198      77.286  76.644  51.118  1.00  0.00           H  
ATOM   2905  C   VAL   198      80.951  75.328  52.656  1.00  0.00           C  
ATOM   2906  O   VAL   198      81.363  75.295  53.823  1.00  0.00           O  
ATOM   2907  N   ARG   199      81.603  74.722  51.661  1.00  0.00           N  
ATOM   2908  H   ARG   199      81.271  74.669  50.698  1.00  0.00           H  
ATOM   2909  CA  ARG   199      82.885  74.071  51.910  1.00  0.00           C  
ATOM   2910  HA  ARG   199      82.711  73.243  52.597  1.00  0.00           H  
ATOM   2911  CB  ARG   199      83.467  73.526  50.607  1.00  0.00           C  
ATOM   2912  HB2 ARG   199      83.391  74.295  49.838  1.00  0.00           H  
ATOM   2913  HB3 ARG   199      84.528  73.324  50.753  1.00  0.00           H  
ATOM   2914  CG  ARG   199      82.791  72.262  50.105  1.00  0.00           C  
ATOM   2915  HG2 ARG   199      82.657  71.562  50.930  1.00  0.00           H  
ATOM   2916  HG3 ARG   199      81.799  72.500  49.723  1.00  0.00           H  
ATOM   2917  CD  ARG   199      83.615  71.620  49.020  1.00  0.00           C  
ATOM   2918  HD2 ARG   199      84.623  71.442  49.394  1.00  0.00           H  
ATOM   2919  HD3 ARG   199      83.189  70.648  48.775  1.00  0.00           H  
ATOM   2920  NE  ARG   199      83.689  72.433  47.808  1.00  0.00           N  
ATOM   2921  HE  ARG   199      84.426  73.135  47.744  1.00  0.00           H  
ATOM   2922  CZ  ARG   199      82.851  72.311  46.783  1.00  0.00           C  
ATOM   2923  NH1 ARG   199      81.864  71.423  46.846  1.00  0.00           N  
ATOM   2924 HH11 ARG   199      81.753  70.841  47.676  1.00  0.00           H  
ATOM   2925 HH12 ARG   199      81.217  71.324  46.063  1.00  0.00           H  
ATOM   2926  NH2 ARG   199      82.993  73.065  45.698  1.00  0.00           N  
ATOM   2927 HH21 ARG   199      83.751  73.745  45.644  1.00  0.00           H  
ATOM   2928 HH22 ARG   199      82.344  72.962  44.917  1.00  0.00           H  
ATOM   2929  C   ARG   199      83.874  75.030  52.564  1.00  0.00           C  
ATOM   2930  O   ARG   199      84.518  74.689  53.562  1.00  0.00           O  
ATOM   2931  N   GLU   200      84.016  76.235  52.001  1.00  0.00           N  
ATOM   2932  H   GLU   200      83.515  76.549  51.170  1.00  0.00           H  
ATOM   2933  CA  GLU   200      84.941  77.213  52.572  1.00  0.00           C  
ATOM   2934  HA  GLU   200      85.945  76.789  52.563  1.00  0.00           H  
ATOM   2935  CB  GLU   200      84.951  78.489  51.723  1.00  0.00           C  
ATOM   2936  HB2 GLU   200      83.924  78.773  51.491  1.00  0.00           H  
ATOM   2937  HB3 GLU   200      85.383  79.303  52.305  1.00  0.00           H  
ATOM   2938  CG  GLU   200      85.741  78.331  50.411  1.00  0.00           C  
ATOM   2939  HG2 GLU   200      86.756  78.010  50.650  1.00  0.00           H  
ATOM   2940  HG3 GLU   200      85.286  77.535  49.821  1.00  0.00           H  
ATOM   2941  CD  GLU   200      85.829  79.590  49.559  1.00  0.00           C  
ATOM   2942  OE1 GLU   200      85.686  80.690  50.060  1.00  0.00           O  
ATOM   2943  OE2 GLU   200      86.029  79.240  48.391  1.00  0.00           O  
ATOM   2944  C   GLU   200      84.586  77.516  54.025  1.00  0.00           C  
ATOM   2945  O   GLU   200      85.458  77.513  54.899  1.00  0.00           O  
ATOM   2946  N   HIE   201      83.302  77.735  54.305  1.00  0.00           N  
ATOM   2947  H   HIE   201      82.592  77.691  53.587  1.00  0.00           H  
ATOM   2948  CA  HIE   201      82.893  78.070  55.657  1.00  0.00           C  
ATOM   2949  HA  HIE   201      83.447  78.928  56.035  1.00  0.00           H  
ATOM   2950  CB  HIE   201      81.403  78.428  55.617  1.00  0.00           C  
ATOM   2951  HB2 HIE   201      81.274  79.229  54.890  1.00  0.00           H  
ATOM   2952  HB3 HIE   201      80.819  77.561  55.309  1.00  0.00           H  
ATOM   2953  CG  HIE   201      80.802  78.917  56.906  1.00  0.00           C  
ATOM   2954  ND1 HIE   201      80.292  78.105  57.826  1.00  0.00           N  
ATOM   2955  CE1 HIE   201      79.875  78.863  58.835  1.00  0.00           C  
ATOM   2956  HE1 HIE   201      79.414  78.417  59.716  1.00  0.00           H  
ATOM   2957  NE2 HIE   201      80.130  80.132  58.532  1.00  0.00           N  
ATOM   2958  HE2 HIE   201      79.909  80.913  59.133  1.00  0.00           H  
ATOM   2959  CD2 HIE   201      80.709  80.227  57.340  1.00  0.00           C  
ATOM   2960  HD2 HIE   201      80.977  81.203  56.944  1.00  0.00           H  
ATOM   2961  C   HIE   201      83.114  76.941  56.646  1.00  0.00           C  
ATOM   2962  O   HIE   201      83.485  77.181  57.801  1.00  0.00           O  
ATOM   2963  N   TYR   202      82.866  75.697  56.213  1.00  0.00           N  
ATOM   2964  H   TYR   202      82.507  75.473  55.286  1.00  0.00           H  
ATOM   2965  CA  TYR   202      83.103  74.544  57.070  1.00  0.00           C  
ATOM   2966  HA  TYR   202      82.637  74.749  58.034  1.00  0.00           H  
ATOM   2967  CB  TYR   202      82.470  73.278  56.471  1.00  0.00           C  
ATOM   2968  HB2 TYR   202      82.489  73.359  55.384  1.00  0.00           H  
ATOM   2969  HB3 TYR   202      83.088  72.420  56.737  1.00  0.00           H  
ATOM   2970  CG  TYR   202      81.036  73.004  56.914  1.00  0.00           C  
ATOM   2971  CD1 TYR   202      80.669  73.091  58.252  1.00  0.00           C  
ATOM   2972  HD1 TYR   202      81.411  73.355  58.990  1.00  0.00           H  
ATOM   2973  CE1 TYR   202      79.375  72.848  58.649  1.00  0.00           C  
ATOM   2974  HE1 TYR   202      79.106  72.915  59.692  1.00  0.00           H  
ATOM   2975  CZ  TYR   202      78.422  72.517  57.706  1.00  0.00           C  
ATOM   2976  OH  TYR   202      77.138  72.275  58.102  1.00  0.00           O  
ATOM   2977  HH  TYR   202      77.101  71.429  58.596  1.00  0.00           H  
ATOM   2978  CE2 TYR   202      78.754  72.408  56.372  1.00  0.00           C  
ATOM   2979  HE2 TYR   202      78.008  72.132  55.642  1.00  0.00           H  
ATOM   2980  CD2 TYR   202      80.055  72.656  55.985  1.00  0.00           C  
ATOM   2981  HD2 TYR   202      80.320  72.580  54.941  1.00  0.00           H  
ATOM   2982  C   TYR   202      84.594  74.320  57.282  1.00  0.00           C  
ATOM   2983  O   TYR   202      85.022  73.968  58.386  1.00  0.00           O  
ATOM   2984  N   SER   203      85.393  74.504  56.226  1.00  0.00           N  
ATOM   2985  H   SER   203      85.068  74.741  55.288  1.00  0.00           H  
ATOM   2986  CA  SER   203      86.837  74.370  56.362  1.00  0.00           C  
ATOM   2987  HA  SER   203      87.057  73.356  56.697  1.00  0.00           H  
ATOM   2988  CB  SER   203      87.511  74.603  55.012  1.00  0.00           C  
ATOM   2989  HB2 SER   203      88.353  73.921  54.896  1.00  0.00           H  
ATOM   2990  HB3 SER   203      86.810  74.384  54.207  1.00  0.00           H  
ATOM   2991  OG  SER   203      87.958  75.937  54.909  1.00  0.00           O  
ATOM   2992  HG  SER   203      87.186  76.541  54.897  1.00  0.00           H  
ATOM   2993  C   SER   203      87.390  75.332  57.414  1.00  0.00           C  
ATOM   2994  O   SER   203      88.324  74.984  58.153  1.00  0.00           O  
ATOM   2995  N   ASP   204      86.819  76.540  57.512  1.00  0.00           N  
ATOM   2996  H   ASP   204      86.082  76.888  56.899  1.00  0.00           H  
ATOM   2997  CA  ASP   204      87.251  77.461  58.558  1.00  0.00           C  
ATOM   2998  HA  ASP   204      88.339  77.512  58.531  1.00  0.00           H  
ATOM   2999  CB  ASP   204      86.692  78.864  58.307  1.00  0.00           C  
ATOM   3000  HB2 ASP   204      85.616  78.798  58.144  1.00  0.00           H  
ATOM   3001  HB3 ASP   204      86.843  79.475  59.197  1.00  0.00           H  
ATOM   3002  CG  ASP   204      87.341  79.551  57.111  1.00  0.00           C  
ATOM   3003  OD1 ASP   204      88.514  79.233  56.799  1.00  0.00           O  
ATOM   3004  OD2 ASP   204      86.674  80.400  56.478  1.00  0.00           O  
ATOM   3005  C   ASP   204      86.835  76.960  59.935  1.00  0.00           C  
ATOM   3006  O   ASP   204      87.610  77.049  60.889  1.00  0.00           O  
ATOM   3007  N   ILE   205      85.619  76.421  60.054  1.00  0.00           N  
ATOM   3008  H   ILE   205      84.970  76.283  59.280  1.00  0.00           H  
ATOM   3009  CA  ILE   205      85.128  75.977  61.358  1.00  0.00           C  
ATOM   3010  HA  ILE   205      85.342  76.748  62.097  1.00  0.00           H  
ATOM   3011  CB  ILE   205      83.600  75.778  61.308  1.00  0.00           C  
ATOM   3012  HB  ILE   205      83.348  75.215  60.409  1.00  0.00           H  
ATOM   3013  CG2 ILE   205      83.123  74.976  62.496  1.00  0.00           C  
ATOM   3014 HG21 ILE   205      82.042  74.849  62.439  1.00  0.00           H  
ATOM   3015 HG22 ILE   205      83.604  73.997  62.492  1.00  0.00           H  
ATOM   3016 HG23 ILE   205      83.378  75.502  63.416  1.00  0.00           H  
ATOM   3017  CG1 ILE   205      82.898  77.142  61.245  1.00  0.00           C  
ATOM   3018 HG12 ILE   205      82.986  77.630  62.215  1.00  0.00           H  
ATOM   3019 HG13 ILE   205      83.416  77.773  60.522  1.00  0.00           H  
ATOM   3020  CD1 ILE   205      81.435  77.063  60.867  1.00  0.00           C  
ATOM   3021 HD11 ILE   205      81.012  78.066  60.843  1.00  0.00           H  
ATOM   3022 HD12 ILE   205      81.338  76.605  59.883  1.00  0.00           H  
ATOM   3023 HD13 ILE   205      80.902  76.460  61.602  1.00  0.00           H  
ATOM   3024  C   ILE   205      85.849  74.707  61.807  1.00  0.00           C  
ATOM   3025  O   ILE   205      86.227  74.574  62.976  1.00  0.00           O  
ATOM   3026  N   TRP   206      86.051  73.759  60.887  1.00  0.00           N  
ATOM   3027  H   TRP   206      85.719  73.829  59.926  1.00  0.00           H  
ATOM   3028  CA  TRP   206      86.774  72.528  61.177  1.00  0.00           C  
ATOM   3029  HA  TRP   206      86.433  72.212  62.163  1.00  0.00           H  
ATOM   3030  CB  TRP   206      86.471  71.464  60.120  1.00  0.00           C  
ATOM   3031  HB2 TRP   206      86.824  71.829  59.155  1.00  0.00           H  
ATOM   3032  HB3 TRP   206      87.051  70.571  60.354  1.00  0.00           H  
ATOM   3033  CG  TRP   206      85.021  71.069  59.980  1.00  0.00           C  
ATOM   3034  CD1 TRP   206      84.050  71.099  60.951  1.00  0.00           C  
ATOM   3035  HD1 TRP   206      84.204  71.418  61.971  1.00  0.00           H  
ATOM   3036  NE1 TRP   206      82.849  70.661  60.432  1.00  0.00           N  
ATOM   3037  HE1 TRP   206      81.969  70.599  60.945  1.00  0.00           H  
ATOM   3038  CE2 TRP   206      83.029  70.323  59.114  1.00  0.00           C  
ATOM   3039  CZ2 TRP   206      82.117  69.829  58.179  1.00  0.00           C  
ATOM   3040  HZ2 TRP   206      81.085  69.651  58.444  1.00  0.00           H  
ATOM   3041  CH2 TRP   206      82.581  69.577  56.908  1.00  0.00           C  
ATOM   3042  HH2 TRP   206      81.901  69.188  56.165  1.00  0.00           H  
ATOM   3043  CZ3 TRP   206      83.917  69.813  56.557  1.00  0.00           C  
ATOM   3044  HZ3 TRP   206      84.245  69.610  55.549  1.00  0.00           H  
ATOM   3045  CE3 TRP   206      84.830  70.307  57.491  1.00  0.00           C  
ATOM   3046  HE3 TRP   206      85.858  70.485  57.213  1.00  0.00           H  
ATOM   3047  CD2 TRP   206      84.386  70.568  58.793  1.00  0.00           C  
ATOM   3048  C   TRP   206      88.284  72.720  61.221  1.00  0.00           C  
ATOM   3049  O   TRP   206      88.985  71.800  61.656  1.00  0.00           O  
ATOM   3050  N   GLU   207      88.795  73.859  60.742  1.00  0.00           N  
ATOM   3051  H   GLU   207      88.222  74.615  60.368  1.00  0.00           H  
ATOM   3052  CA  GLU   207      90.236  74.135  60.707  1.00  0.00           C  
ATOM   3053  HA  GLU   207      90.389  75.090  60.203  1.00  0.00           H  
ATOM   3054  CB  GLU   207      90.805  74.278  62.124  1.00  0.00           C  
ATOM   3055  HB2 GLU   207      90.669  73.345  62.670  1.00  0.00           H  
ATOM   3056  HB3 GLU   207      91.878  74.463  62.071  1.00  0.00           H  
ATOM   3057  CG  GLU   207      90.121  75.423  62.880  1.00  0.00           C  
ATOM   3058  HG2 GLU   207      90.139  76.319  62.259  1.00  0.00           H  
ATOM   3059  HG3 GLU   207      89.074  75.167  63.041  1.00  0.00           H  
ATOM   3060  CD  GLU   207      90.765  75.737  64.220  1.00  0.00           C  
ATOM   3061  OE1 GLU   207      91.447  74.861  64.781  1.00  0.00           O  
ATOM   3062  OE2 GLU   207      90.577  76.864  64.720  1.00  0.00           O  
ATOM   3063  C   GLU   207      90.974  73.070  59.898  1.00  0.00           C  
ATOM   3064  O   GLU   207      91.990  72.516  60.318  1.00  0.00           O  
ATOM   3065  N   VAL   208      90.428  72.782  58.718  1.00  0.00           N  
ATOM   3066  H   VAL   208      89.526  73.155  58.424  1.00  0.00           H  
ATOM   3067  CA  VAL   208      91.042  71.918  57.725  1.00  0.00           C  
ATOM   3068  HA  VAL   208      92.055  71.668  58.037  1.00  0.00           H  
ATOM   3069  CB  VAL   208      90.298  70.573  57.580  1.00  0.00           C  
ATOM   3070  HB  VAL   208      90.821  69.964  56.843  1.00  0.00           H  
ATOM   3071  CG1 VAL   208      90.295  69.812  58.914  1.00  0.00           C  
ATOM   3072 HG11 VAL   208      89.766  68.867  58.793  1.00  0.00           H  
ATOM   3073 HG12 VAL   208      91.322  69.617  59.223  1.00  0.00           H  
ATOM   3074 HG13 VAL   208      89.796  70.412  59.675  1.00  0.00           H  
ATOM   3075  CG2 VAL   208      88.881  70.804  57.088  1.00  0.00           C  
ATOM   3076 HG21 VAL   208      88.369  69.847  56.990  1.00  0.00           H  
ATOM   3077 HG22 VAL   208      88.345  71.431  57.801  1.00  0.00           H  
ATOM   3078 HG23 VAL   208      88.909  71.301  56.118  1.00  0.00           H  
ATOM   3079  C   VAL   208      91.048  72.676  56.407  1.00  0.00           C  
ATOM   3080  O   VAL   208      90.315  73.652  56.221  1.00  0.00           O  
ATOM   3081  N   SER   209      91.894  72.222  55.486  1.00  0.00           N  
ATOM   3082  H   SER   209      92.536  71.442  55.628  1.00  0.00           H  
ATOM   3083  CA  SER   209      91.959  72.833  54.168  1.00  0.00           C  
ATOM   3084  HA  SER   209      92.130  73.901  54.304  1.00  0.00           H  
ATOM   3085  CB  SER   209      93.113  72.241  53.358  1.00  0.00           C  
ATOM   3086  HB2 SER   209      93.372  72.914  52.541  1.00  0.00           H  
ATOM   3087  HB3 SER   209      93.996  72.149  53.990  1.00  0.00           H  
ATOM   3088  OG  SER   209      92.763  70.968  52.836  1.00  0.00           O  
ATOM   3089  HG  SER   209      93.577  70.480  52.590  1.00  0.00           H  
ATOM   3090  C   SER   209      90.644  72.639  53.411  1.00  0.00           C  
ATOM   3091  O   SER   209      89.782  71.839  53.781  1.00  0.00           O  
ATOM   3092  N   THR   210      90.499  73.397  52.330  1.00  0.00           N  
ATOM   3093  H   THR   210      91.187  74.073  51.999  1.00  0.00           H  
ATOM   3094  CA  THR   210      89.291  73.298  51.525  1.00  0.00           C  
ATOM   3095  HA  THR   210      88.416  73.408  52.166  1.00  0.00           H  
ATOM   3096  CB  THR   210      89.272  74.432  50.496  1.00  0.00           C  
ATOM   3097  HB  THR   210      88.401  74.298  49.855  1.00  0.00           H  
ATOM   3098  CG2 THR   210      89.203  75.789  51.207  1.00  0.00           C  
ATOM   3099 HG21 THR   210      89.190  76.588  50.465  1.00  0.00           H  
ATOM   3100 HG22 THR   210      88.295  75.839  51.809  1.00  0.00           H  
ATOM   3101 HG23 THR   210      90.073  75.906  51.853  1.00  0.00           H  
ATOM   3102  OG1 THR   210      90.475  74.403  49.719  1.00  0.00           O  
ATOM   3103  HG1 THR   210      90.457  75.128  49.062  1.00  0.00           H  
ATOM   3104  C   THR   210      89.172  71.916  50.874  1.00  0.00           C  
ATOM   3105  O   THR   210      88.079  71.338  50.821  1.00  0.00           O  
ATOM   3106  N   GLU   211      90.295  71.349  50.422  1.00  0.00           N  
ATOM   3107  H   GLU   211      91.203  71.812  50.400  1.00  0.00           H  
ATOM   3108  CA  GLU   211      90.294  69.979  49.913  1.00  0.00           C  
ATOM   3109  HA  GLU   211      89.566  69.924  49.104  1.00  0.00           H  
ATOM   3110  CB  GLU   211      91.678  69.620  49.369  1.00  0.00           C  
ATOM   3111  HB2 GLU   211      92.180  70.536  49.054  1.00  0.00           H  
ATOM   3112  HB3 GLU   211      92.273  69.192  50.176  1.00  0.00           H  
ATOM   3113  CG  GLU   211      91.661  68.634  48.189  1.00  0.00           C  
ATOM   3114  HG2 GLU   211      90.958  67.829  48.404  1.00  0.00           H  
ATOM   3115  HG3 GLU   211      91.297  69.146  47.298  1.00  0.00           H  
ATOM   3116  CD  GLU   211      93.041  68.031  47.893  1.00  0.00           C  
ATOM   3117  OE1 GLU   211      93.121  66.793  47.716  1.00  0.00           O  
ATOM   3118  OE2 GLU   211      94.042  68.789  47.834  1.00  0.00           O  
ATOM   3119  C   GLU   211      89.863  68.976  50.985  1.00  0.00           C  
ATOM   3120  O   GLU   211      89.056  68.079  50.712  1.00  0.00           O  
ATOM   3121  N   GLU   212      90.392  69.100  52.207  1.00  0.00           N  
ATOM   3122  H   GLU   212      91.079  69.801  52.482  1.00  0.00           H  
ATOM   3123  CA  GLU   212      89.978  68.175  53.259  1.00  0.00           C  
ATOM   3124  HA  GLU   212      90.111  67.168  52.865  1.00  0.00           H  
ATOM   3125  CB  GLU   212      90.851  68.326  54.513  1.00  0.00           C  
ATOM   3126  HB2 GLU   212      90.639  69.290  54.974  1.00  0.00           H  
ATOM   3127  HB3 GLU   212      90.565  67.559  55.233  1.00  0.00           H  
ATOM   3128  CG  GLU   212      92.357  68.223  54.254  1.00  0.00           C  
ATOM   3129  HG2 GLU   212      92.591  67.215  53.912  1.00  0.00           H  
ATOM   3130  HG3 GLU   212      92.626  68.903  53.446  1.00  0.00           H  
ATOM   3131  CD  GLU   212      93.212  68.546  55.485  1.00  0.00           C  
ATOM   3132  OE1 GLU   212      93.047  69.632  56.084  1.00  0.00           O  
ATOM   3133  OE2 GLU   212      94.065  67.706  55.847  1.00  0.00           O  
ATOM   3134  C   GLU   212      88.505  68.355  53.620  1.00  0.00           C  
ATOM   3135  O   GLU   212      87.842  67.386  54.012  1.00  0.00           O  
ATOM   3136  N   ALA   213      87.969  69.570  53.490  1.00  0.00           N  
ATOM   3137  H   ALA   213      88.486  70.413  53.240  1.00  0.00           H  
ATOM   3138  CA  ALA   213      86.540  69.757  53.714  1.00  0.00           C  
ATOM   3139  HA  ALA   213      86.275  69.329  54.680  1.00  0.00           H  
ATOM   3140  CB  ALA   213      86.207  71.246  53.739  1.00  0.00           C  
ATOM   3141  HB1 ALA   213      85.139  71.377  53.907  1.00  0.00           H  
ATOM   3142  HB2 ALA   213      86.763  71.729  54.543  1.00  0.00           H  
ATOM   3143  HB3 ALA   213      86.484  71.697  52.786  1.00  0.00           H  
ATOM   3144  C   ALA   213      85.730  69.033  52.646  1.00  0.00           C  
ATOM   3145  O   ALA   213      84.725  68.371  52.949  1.00  0.00           O  
ATOM   3146  N   PHE   214      86.164  69.148  51.390  1.00  0.00           N  
ATOM   3147  H   PHE   214      86.952  69.732  51.110  1.00  0.00           H  
ATOM   3148  CA  PHE   214      85.526  68.425  50.294  1.00  0.00           C  
ATOM   3149  HA  PHE   214      84.489  68.751  50.214  1.00  0.00           H  
ATOM   3150  CB  PHE   214      86.256  68.743  48.988  1.00  0.00           C  
ATOM   3151  HB2 PHE   214      86.195  69.814  48.800  1.00  0.00           H  
ATOM   3152  HB3 PHE   214      87.312  68.500  49.104  1.00  0.00           H  
ATOM   3153  CG  PHE   214      85.714  68.005  47.791  1.00  0.00           C  
ATOM   3154  CD1 PHE   214      86.217  66.758  47.440  1.00  0.00           C  
ATOM   3155  HD1 PHE   214      87.006  66.316  48.030  1.00  0.00           H  
ATOM   3156  CE1 PHE   214      85.721  66.076  46.347  1.00  0.00           C  
ATOM   3157  HE1 PHE   214      86.117  65.105  46.088  1.00  0.00           H  
ATOM   3158  CZ  PHE   214      84.718  66.640  45.585  1.00  0.00           C  
ATOM   3159  HZ  PHE   214      84.326  66.112  44.729  1.00  0.00           H  
ATOM   3160  CE2 PHE   214      84.212  67.888  45.924  1.00  0.00           C  
ATOM   3161  HE2 PHE   214      83.430  68.333  45.328  1.00  0.00           H  
ATOM   3162  CD2 PHE   214      84.710  68.560  47.021  1.00  0.00           C  
ATOM   3163  HD2 PHE   214      84.311  69.528  47.280  1.00  0.00           H  
ATOM   3164  C   PHE   214      85.504  66.921  50.557  1.00  0.00           C  
ATOM   3165  O   PHE   214      84.474  66.259  50.365  1.00  0.00           O  
ATOM   3166  N   ASP   215      86.640  66.358  51.003  1.00  0.00           N  
ATOM   3167  H   ASP   215      87.505  66.861  51.202  1.00  0.00           H  
ATOM   3168  CA  ASP   215      86.684  64.917  51.232  1.00  0.00           C  
ATOM   3169  HA  ASP   215      86.315  64.425  50.332  1.00  0.00           H  
ATOM   3170  CB  ASP   215      88.120  64.444  51.482  1.00  0.00           C  
ATOM   3171  HB2 ASP   215      88.551  65.023  52.299  1.00  0.00           H  
ATOM   3172  HB3 ASP   215      88.104  63.402  51.804  1.00  0.00           H  
ATOM   3173  CG  ASP   215      89.010  64.574  50.254  1.00  0.00           C  
ATOM   3174  OD1 ASP   215      88.497  64.549  49.116  1.00  0.00           O  
ATOM   3175  OD2 ASP   215      90.240  64.682  50.426  1.00  0.00           O  
ATOM   3176  C   ASP   215      85.782  64.521  52.396  1.00  0.00           C  
ATOM   3177  O   ASP   215      85.111  63.486  52.338  1.00  0.00           O  
ATOM   3178  N   ARG   216      85.737  65.332  53.458  1.00  0.00           N  
ATOM   3179  H   ARG   216      86.246  66.212  53.542  1.00  0.00           H  
ATOM   3180  CA  ARG   216      84.910  64.973  54.606  1.00  0.00           C  
ATOM   3181  HA  ARG   216      85.195  63.963  54.903  1.00  0.00           H  
ATOM   3182  CB  ARG   216      85.161  65.915  55.782  1.00  0.00           C  
ATOM   3183  HB2 ARG   216      86.215  65.883  56.056  1.00  0.00           H  
ATOM   3184  HB3 ARG   216      84.941  66.939  55.482  1.00  0.00           H  
ATOM   3185  CG  ARG   216      84.306  65.540  56.992  1.00  0.00           C  
ATOM   3186  HG2 ARG   216      83.301  65.291  56.650  1.00  0.00           H  
ATOM   3187  HG3 ARG   216      84.718  64.642  57.450  1.00  0.00           H  
ATOM   3188  CD  ARG   216      84.211  66.625  58.039  1.00  0.00           C  
ATOM   3189  HD2 ARG   216      83.938  67.567  57.562  1.00  0.00           H  
ATOM   3190  HD3 ARG   216      83.414  66.381  58.742  1.00  0.00           H  
ATOM   3191  NE  ARG   216      85.462  66.793  58.764  1.00  0.00           N  
ATOM   3192  HE  ARG   216      86.322  66.486  58.307  1.00  0.00           H  
ATOM   3193  CZ  ARG   216      85.559  67.321  59.982  1.00  0.00           C  
ATOM   3194  NH1 ARG   216      84.465  67.725  60.627  1.00  0.00           N  
ATOM   3195 HH11 ARG   216      83.550  67.632  60.187  1.00  0.00           H  
ATOM   3196 HH12 ARG   216      84.543  68.129  61.560  1.00  0.00           H  
ATOM   3197  NH2 ARG   216      86.753  67.439  60.557  1.00  0.00           N  
ATOM   3198 HH21 ARG   216      87.590  67.126  60.064  1.00  0.00           H  
ATOM   3199 HH22 ARG   216      86.833  67.842  61.490  1.00  0.00           H  
ATOM   3200  C   ARG   216      83.423  64.961  54.247  1.00  0.00           C  
ATOM   3201  O   ARG   216      82.682  64.070  54.684  1.00  0.00           O  
ATOM   3202  N   ILE   217      82.957  65.952  53.476  1.00  0.00           N  
ATOM   3203  H   ILE   217      83.509  66.750  53.164  1.00  0.00           H  
ATOM   3204  CA  ILE   217      81.567  65.942  53.017  1.00  0.00           C  
ATOM   3205  HA  ILE   217      80.915  65.877  53.888  1.00  0.00           H  
ATOM   3206  CB  ILE   217      81.227  67.249  52.277  1.00  0.00           C  
ATOM   3207  HB  ILE   217      81.983  67.417  51.511  1.00  0.00           H  
ATOM   3208  CG2 ILE   217      79.866  67.150  51.572  1.00  0.00           C  
ATOM   3209 HG21 ILE   217      79.653  68.088  51.059  1.00  0.00           H  
ATOM   3210 HG22 ILE   217      79.890  66.337  50.847  1.00  0.00           H  
ATOM   3211 HG23 ILE   217      79.087  66.955  52.309  1.00  0.00           H  
ATOM   3212  CG1 ILE   217      81.245  68.419  53.253  1.00  0.00           C  
ATOM   3213 HG12 ILE   217      80.271  68.496  53.736  1.00  0.00           H  
ATOM   3214 HG13 ILE   217      81.975  68.219  54.037  1.00  0.00           H  
ATOM   3215  CD1 ILE   217      81.575  69.730  52.596  1.00  0.00           C  
ATOM   3216 HD11 ILE   217      81.572  70.522  53.344  1.00  0.00           H  
ATOM   3217 HD12 ILE   217      82.562  69.670  52.137  1.00  0.00           H  
ATOM   3218 HD13 ILE   217      80.831  69.952  51.831  1.00  0.00           H  
ATOM   3219  C   ILE   217      81.308  64.726  52.138  1.00  0.00           C  
ATOM   3220  O   ILE   217      80.375  63.955  52.384  1.00  0.00           O  
ATOM   3221  N   THR   218      82.138  64.527  51.109  1.00  0.00           N  
ATOM   3222  H   THR   218      82.976  65.080  50.927  1.00  0.00           H  
ATOM   3223  CA  THR   218      81.882  63.459  50.144  1.00  0.00           C  
ATOM   3224  HA  THR   218      80.856  63.603  49.804  1.00  0.00           H  
ATOM   3225  CB  THR   218      82.835  63.546  48.946  1.00  0.00           C  
ATOM   3226  HB  THR   218      82.644  62.697  48.291  1.00  0.00           H  
ATOM   3227  CG2 THR   218      82.595  64.825  48.149  1.00  0.00           C  
ATOM   3228 HG21 THR   218      83.283  64.862  47.305  1.00  0.00           H  
ATOM   3229 HG22 THR   218      81.569  64.838  47.781  1.00  0.00           H  
ATOM   3230 HG23 THR   218      82.761  65.690  48.791  1.00  0.00           H  
ATOM   3231  OG1 THR   218      84.198  63.502  49.408  1.00  0.00           O  
ATOM   3232  HG1 THR   218      84.420  64.347  49.854  1.00  0.00           H  
ATOM   3233  C   THR   218      81.990  62.078  50.767  1.00  0.00           C  
ATOM   3234  O   THR   218      81.335  61.145  50.290  1.00  0.00           O  
ATOM   3235  N   ALA   219      82.816  61.912  51.807  1.00  0.00           N  
ATOM   3236  H   ALA   219      83.422  62.637  52.191  1.00  0.00           H  
ATOM   3237  CA  ALA   219      82.894  60.616  52.474  1.00  0.00           C  
ATOM   3238  HA  ALA   219      82.882  59.856  51.694  1.00  0.00           H  
ATOM   3239  CB  ALA   219      84.188  60.498  53.276  1.00  0.00           C  
ATOM   3240  HB1 ALA   219      84.225  59.525  53.766  1.00  0.00           H  
ATOM   3241  HB2 ALA   219      85.042  60.601  52.607  1.00  0.00           H  
ATOM   3242  HB3 ALA   219      84.222  61.285  54.030  1.00  0.00           H  
ATOM   3243  C   ALA   219      81.700  60.372  53.389  1.00  0.00           C  
ATOM   3244  O   ALA   219      81.370  59.210  53.668  1.00  0.00           O  
ATOM   3245  N   ARG   220      81.045  61.439  53.870  1.00  0.00           N  
ATOM   3246  H   ARG   220      81.312  62.409  53.699  1.00  0.00           H  
ATOM   3247  CA  ARG   220      79.859  61.259  54.702  1.00  0.00           C  
ATOM   3248  HA  ARG   220      80.047  60.368  55.301  1.00  0.00           H  
ATOM   3249  CB  ARG   220      79.644  62.467  55.615  1.00  0.00           C  
ATOM   3250  HB2 ARG   220      80.604  62.945  55.809  1.00  0.00           H  
ATOM   3251  HB3 ARG   220      79.021  63.198  55.101  1.00  0.00           H  
ATOM   3252  CG  ARG   220      78.992  62.095  56.939  1.00  0.00           C  
ATOM   3253  HG2 ARG   220      78.681  61.050  56.911  1.00  0.00           H  
ATOM   3254  HG3 ARG   220      79.721  62.189  57.744  1.00  0.00           H  
ATOM   3255  CD  ARG   220      77.788  62.976  57.238  1.00  0.00           C  
ATOM   3256  HD2 ARG   220      76.952  62.690  56.599  1.00  0.00           H  
ATOM   3257  HD3 ARG   220      77.468  62.827  58.269  1.00  0.00           H  
ATOM   3258  NE  ARG   220      78.121  64.382  57.021  1.00  0.00           N  
ATOM   3259  HE  ARG   220      79.081  64.608  56.760  1.00  0.00           H  
ATOM   3260  CZ  ARG   220      77.261  65.383  57.140  1.00  0.00           C  
ATOM   3261  NH1 ARG   220      76.000  65.144  57.492  1.00  0.00           N  
ATOM   3262 HH11 ARG   220      75.694  64.187  57.673  1.00  0.00           H  
ATOM   3263 HH12 ARG   220      75.340  65.916  57.583  1.00  0.00           H  
ATOM   3264  NH2 ARG   220      77.698  66.616  56.974  1.00  0.00           N  
ATOM   3265 HH21 ARG   220      78.639  66.806  56.653  1.00  0.00           H  
ATOM   3266 HH22 ARG   220      77.016  67.403  57.003  1.00  0.00           H  
ATOM   3267  C   ARG   220      78.593  61.017  53.888  1.00  0.00           C  
ATOM   3268  O   ARG   220      77.634  60.447  54.424  1.00  0.00           O  
ATOM   3269  N   VAL   221      78.557  61.449  52.627  1.00  0.00           N  
ATOM   3270  H   VAL   221      79.304  61.991  52.194  1.00  0.00           H  
ATOM   3271  CA  VAL   221      77.438  61.178  51.739  1.00  0.00           C  
ATOM   3272  HA  VAL   221      76.537  61.404  52.290  1.00  0.00           H  
ATOM   3273  CB  VAL   221      77.449  62.081  50.499  1.00  0.00           C  
ATOM   3274  HB  VAL   221      78.395  61.984  50.003  1.00  0.00           H  
ATOM   3275  CG1 VAL   221      76.326  61.638  49.543  1.00  0.00           C  
ATOM   3276 HG11 VAL   221      76.327  62.282  48.666  1.00  0.00           H  
ATOM   3277 HG12 VAL   221      76.498  60.607  49.243  1.00  0.00           H  
ATOM   3278 HG13 VAL   221      75.358  61.709  50.038  1.00  0.00           H  
ATOM   3279  CG2 VAL   221      77.302  63.576  50.892  1.00  0.00           C  
ATOM   3280 HG21 VAL   221      77.311  64.185  49.990  1.00  0.00           H  
ATOM   3281 HG22 VAL   221      76.365  63.735  51.425  1.00  0.00           H  
ATOM   3282 HG23 VAL   221      78.134  63.861  51.533  1.00  0.00           H  
ATOM   3283  C   VAL   221      77.478  59.711  51.301  1.00  0.00           C  
ATOM   3284  O   VAL   221      78.478  59.285  50.721  1.00  0.00           O  
ATOM   3285  N   PRO   222      76.417  58.904  51.515  1.00  0.00           N  
ATOM   3286  CD  PRO   222      75.261  59.053  51.999  1.00  0.00           C  
ATOM   3287  HD2 PRO   222      74.607  59.573  51.846  1.00  0.00           H  
ATOM   3288  HD3 PRO   222      75.824  59.390  53.474  1.00  0.00           H  
ATOM   3289  CG  PRO   222      74.596  57.828  52.558  1.00  0.00           C  
ATOM   3290  HG2 PRO   222      73.511  57.916  52.663  1.00  0.00           H  
ATOM   3291  HG3 PRO   222      74.966  57.446  53.519  1.00  0.00           H  
ATOM   3292  CB  PRO   222      75.020  57.038  51.411  1.00  0.00           C  
ATOM   3293  HB2 PRO   222      74.376  57.207  50.549  1.00  0.00           H  
ATOM   3294  HB3 PRO   222      74.978  55.973  51.638  1.00  0.00           H  
ATOM   3295  CA  PRO   222      76.461  57.505  51.141  1.00  0.00           C  
ATOM   3296  HA  PRO   222      77.218  56.954  51.699  1.00  0.00           H  
ATOM   3297  C   PRO   222      76.904  57.249  49.707  1.00  0.00           C  
ATOM   3298  O   PRO   222      77.770  56.393  49.491  1.00  0.00           O  
ATOM   3299  N   ILE   223      76.373  57.964  48.715  1.00  0.00           N  
ATOM   3300  H   ILE   223      75.667  58.697  48.818  1.00  0.00           H  
ATOM   3301  CA  ILE   223      76.818  57.690  47.354  1.00  0.00           C  
ATOM   3302  HA  ILE   223      76.833  56.602  47.280  1.00  0.00           H  
ATOM   3303  CB  ILE   223      75.850  58.240  46.286  1.00  0.00           C  
ATOM   3304  HB  ILE   223      76.226  57.961  45.302  1.00  0.00           H  
ATOM   3305  CG2 ILE   223      74.469  57.609  46.440  1.00  0.00           C  
ATOM   3306 HG21 ILE   223      73.797  58.008  45.686  1.00  0.00           H  
ATOM   3307 HG22 ILE   223      74.544  56.530  46.332  1.00  0.00           H  
ATOM   3308 HG23 ILE   223      74.041  57.700  47.191  1.00  0.00           H  
ATOM   3309  CG1 ILE   223      75.800  59.775  46.306  1.00  0.00           C  
ATOM   3310 HG12 ILE   223      75.335  60.100  47.233  1.00  0.00           H  
ATOM   3311 HG13 ILE   223      76.817  60.165  46.315  1.00  0.00           H  
ATOM   3312  CD1 ILE   223      75.046  60.371  45.115  1.00  0.00           C  
ATOM   3313 HD11 ILE   223      75.047  61.458  45.191  1.00  0.00           H  
ATOM   3314 HD12 ILE   223      75.534  60.071  44.189  1.00  0.00           H  
ATOM   3315 HD13 ILE   223      74.025  60.012  45.110  1.00  0.00           H  
ATOM   3316  C   ILE   223      78.223  58.211  47.080  1.00  0.00           C  
ATOM   3317  O   ILE   223      78.795  57.884  46.036  1.00  0.00           O  
ATOM   3318  N   GLY   224      78.797  59.003  47.978  1.00  0.00           N  
ATOM   3319  H   GLY   224      78.315  59.413  48.777  1.00  0.00           H  
ATOM   3320  CA  GLY   224      80.203  59.344  47.872  1.00  0.00           C  
ATOM   3321  HA2 GLY   224      80.571  59.612  48.862  1.00  0.00           H  
ATOM   3322  HA3 GLY   224      80.753  58.458  47.556  1.00  0.00           H  
ATOM   3323  C   GLY   224      80.518  60.471  46.919  1.00  0.00           C  
ATOM   3324  O   GLY   224      81.679  60.629  46.520  1.00  0.00           O  
ATOM   3325  N   ARG   225      79.524  61.272  46.559  1.00  0.00           N  
ATOM   3326  H   ARG   225      78.581  61.203  46.941  1.00  0.00           H  
ATOM   3327  CA  ARG   225      79.685  62.330  45.580  1.00  0.00           C  
ATOM   3328  HA  ARG   225      80.674  62.773  45.691  1.00  0.00           H  
ATOM   3329  CB  ARG   225      79.601  61.798  44.142  1.00  0.00           C  
ATOM   3330  HB2 ARG   225      79.876  62.596  43.451  1.00  0.00           H  
ATOM   3331  HB3 ARG   225      80.332  61.000  44.015  1.00  0.00           H  
ATOM   3332  CG  ARG   225      78.208  61.266  43.765  1.00  0.00           C  
ATOM   3333  HG2 ARG   225      78.009  60.349  44.317  1.00  0.00           H  
ATOM   3334  HG3 ARG   225      77.451  61.990  44.066  1.00  0.00           H  
ATOM   3335  CD  ARG   225      78.083  60.993  42.265  1.00  0.00           C  
ATOM   3336  HD2 ARG   225      78.228  61.925  41.718  1.00  0.00           H  
ATOM   3337  HD3 ARG   225      78.880  60.316  41.957  1.00  0.00           H  
ATOM   3338  NE  ARG   225      76.790  60.416  41.896  1.00  0.00           N  
ATOM   3339  HE  ARG   225      76.727  59.399  41.852  1.00  0.00           H  
ATOM   3340  CZ  ARG   225      75.686  61.113  41.611  1.00  0.00           C  
ATOM   3341  NH1 ARG   225      75.689  62.441  41.647  1.00  0.00           N  
ATOM   3342 HH11 ARG   225      76.542  62.942  41.895  1.00  0.00           H  
ATOM   3343 HH12 ARG   225      74.838  62.959  41.427  1.00  0.00           H  
ATOM   3344  NH2 ARG   225      74.569  60.475  41.282  1.00  0.00           N  
ATOM   3345 HH21 ARG   225      74.554  59.456  41.248  1.00  0.00           H  
ATOM   3346 HH22 ARG   225      73.725  61.006  41.064  1.00  0.00           H  
ATOM   3347  C   ARG   225      78.604  63.365  45.827  1.00  0.00           C  
ATOM   3348  O   ARG   225      77.626  63.118  46.546  1.00  0.00           O  
ATOM   3349  N   TYR   226      78.814  64.537  45.240  1.00  0.00           N  
ATOM   3350  H   TYR   226      79.668  64.774  44.735  1.00  0.00           H  
ATOM   3351  CA  TYR   226      77.824  65.598  45.269  1.00  0.00           C  
ATOM   3352  HA  TYR   226      77.449  65.699  46.288  1.00  0.00           H  
ATOM   3353  CB  TYR   226      78.454  66.921  44.834  1.00  0.00           C  
ATOM   3354  HB2 TYR   226      79.245  66.713  44.113  1.00  0.00           H  
ATOM   3355  HB3 TYR   226      77.701  67.516  44.318  1.00  0.00           H  
ATOM   3356  CG  TYR   226      79.028  67.735  45.960  1.00  0.00           C  
ATOM   3357  CD1 TYR   226      80.320  67.506  46.418  1.00  0.00           C  
ATOM   3358  HD1 TYR   226      80.915  66.728  45.961  1.00  0.00           H  
ATOM   3359  CE1 TYR   226      80.859  68.259  47.452  1.00  0.00           C  
ATOM   3360  HE1 TYR   226      81.864  68.065  47.798  1.00  0.00           H  
ATOM   3361  CZ  TYR   226      80.102  69.260  48.040  1.00  0.00           C  
ATOM   3362  OH  TYR   226      80.637  70.015  49.063  1.00  0.00           O  
ATOM   3363  HH  TYR   226      79.977  70.674  49.363  1.00  0.00           H  
ATOM   3364  CE2 TYR   226      78.809  69.511  47.601  1.00  0.00           C  
ATOM   3365  HE2 TYR   226      78.218  70.289  48.062  1.00  0.00           H  
ATOM   3366  CD2 TYR   226      78.282  68.749  46.563  1.00  0.00           C  
ATOM   3367  HD2 TYR   226      77.278  68.946  46.218  1.00  0.00           H  
ATOM   3368  C   TYR   226      76.672  65.254  44.337  1.00  0.00           C  
ATOM   3369  O   TYR   226      76.863  64.611  43.307  1.00  0.00           O  
ATOM   3370  N   VAL   227      75.468  65.697  44.704  1.00  0.00           N  
ATOM   3371  H   VAL   227      75.260  66.129  45.605  1.00  0.00           H  
ATOM   3372  CA  VAL   227      74.334  65.583  43.800  1.00  0.00           C  
ATOM   3373  HA  VAL   227      74.299  64.590  43.353  1.00  0.00           H  
ATOM   3374  CB  VAL   227      73.017  65.777  44.575  1.00  0.00           C  
ATOM   3375  HB  VAL   227      73.088  66.709  45.136  1.00  0.00           H  
ATOM   3376  CG1 VAL   227      71.820  65.918  43.640  1.00  0.00           C  
ATOM   3377 HG11 VAL   227      70.912  66.052  44.229  1.00  0.00           H  
ATOM   3378 HG12 VAL   227      71.964  66.783  42.993  1.00  0.00           H  
ATOM   3379 HG13 VAL   227      71.727  65.019  43.030  1.00  0.00           H  
ATOM   3380  CG2 VAL   227      72.818  64.629  45.549  1.00  0.00           C  
ATOM   3381 HG21 VAL   227      71.885  64.772  46.094  1.00  0.00           H  
ATOM   3382 HG22 VAL   227      72.777  63.688  45.001  1.00  0.00           H  
ATOM   3383 HG23 VAL   227      73.649  64.603  46.254  1.00  0.00           H  
ATOM   3384  C   VAL   227      74.497  66.611  42.695  1.00  0.00           C  
ATOM   3385  O   VAL   227      75.056  67.693  42.914  1.00  0.00           O  
ATOM   3386  N   GLN   228      74.031  66.252  41.433  1.00  0.00           N  
ATOM   3387  H   GLN   228      73.606  65.364  41.165  1.00  0.00           H  
ATOM   3388  CA  GLN   228      74.173  67.269  40.391  1.00  0.00           C  
ATOM   3389  HA  GLN   228      74.981  67.935  40.693  1.00  0.00           H  
ATOM   3390  CB  GLN   228      74.535  66.632  39.041  1.00  0.00           C  
ATOM   3391  HB2 GLN   228      73.822  65.836  38.822  1.00  0.00           H  
ATOM   3392  HB3 GLN   228      74.428  67.381  38.256  1.00  0.00           H  
ATOM   3393  CG  GLN   228      75.975  66.048  38.990  1.00  0.00           C  
ATOM   3394  HG2 GLN   228      76.109  65.354  39.819  1.00  0.00           H  
ATOM   3395  HG3 GLN   228      76.096  65.474  38.071  1.00  0.00           H  
ATOM   3396  CD  GLN   228      77.071  67.138  39.056  1.00  0.00           C  
ATOM   3397  OE1 GLN   228      76.999  68.154  38.362  1.00  0.00           O  
ATOM   3398  NE2 GLN   228      78.079  66.920  39.899  1.00  0.00           N  
ATOM   3399 HE21 GLN   228      78.102  66.067  40.456  1.00  0.00           H  
ATOM   3400 HE22 GLN   228      78.827  67.608  39.988  1.00  0.00           H  
ATOM   3401  C   GLN   228      72.885  68.078  40.244  1.00  0.00           C  
ATOM   3402  O   GLN   228      71.793  67.562  40.484  1.00  0.00           O  
ATOM   3403  N   PRO   229      72.979  69.353  39.868  1.00  0.00           N  
ATOM   3404  CD  PRO   229      74.200  70.178  39.764  1.00  0.00           C  
ATOM   3405  HD2 PRO   229      74.792  69.916  38.887  1.00  0.00           H  
ATOM   3406  HD3 PRO   229      74.846  70.057  40.633  1.00  0.00           H  
ATOM   3407  CG  PRO   229      73.646  71.592  39.667  1.00  0.00           C  
ATOM   3408  HG2 PRO   229      74.296  72.231  39.072  1.00  0.00           H  
ATOM   3409  HG3 PRO   229      73.561  72.050  40.652  1.00  0.00           H  
ATOM   3410  CB  PRO   229      72.294  71.436  39.021  1.00  0.00           C  
ATOM   3411  HB2 PRO   229      72.374  71.358  37.936  1.00  0.00           H  
ATOM   3412  HB3 PRO   229      71.649  72.287  39.232  1.00  0.00           H  
ATOM   3413  CA  PRO   229      71.753  70.144  39.643  1.00  0.00           C  
ATOM   3414  HA  PRO   229      71.193  70.295  40.566  1.00  0.00           H  
ATOM   3415  C   PRO   229      70.733  69.460  38.735  1.00  0.00           C  
ATOM   3416  O   PRO   229      69.527  69.545  39.012  1.00  0.00           O  
ATOM   3417  N   SER   230      70.973  67.987  37.420  1.00  0.00           N  
ATOM   3418  H   SER   230      71.956  67.859  37.214  1.00  0.00           H  
ATOM   3419  CA  SER   230      69.988  67.194  36.621  1.00  0.00           C  
ATOM   3420  HA  SER   230      69.209  67.893  36.316  1.00  0.00           H  
ATOM   3421  CB  SER   230      70.701  66.622  35.443  1.00  0.00           C  
ATOM   3422  HB2 SER   230      71.131  65.657  35.709  1.00  0.00           H  
ATOM   3423  HB3 SER   230      69.991  66.445  34.636  1.00  0.00           H  
ATOM   3424  OG  SER   230      71.672  67.445  35.016  1.00  0.00           O  
ATOM   3425  HG  SER   230      72.022  67.958  35.773  1.00  0.00           H  
ATOM   3426  C   SER   230      69.158  66.144  37.372  1.00  0.00           C  
ATOM   3427  O   SER   230      68.025  65.854  36.921  1.00  0.00           O  
ATOM   3428  N   GLU   231      69.636  65.534  38.454  1.00  0.00           N  
ATOM   3429  H   GLU   231      70.607  65.624  38.753  1.00  0.00           H  
ATOM   3430  CA  GLU   231      68.831  64.669  39.338  1.00  0.00           C  
ATOM   3431  HA  GLU   231      68.178  64.044  38.730  1.00  0.00           H  
ATOM   3432  CB  GLU   231      69.798  63.825  40.136  1.00  0.00           C  
ATOM   3433  HB2 GLU   231      70.405  64.486  40.755  1.00  0.00           H  
ATOM   3434  HB3 GLU   231      69.227  63.190  40.812  1.00  0.00           H  
ATOM   3435  CG  GLU   231      70.716  62.955  39.325  1.00  0.00           C  
ATOM   3436  HG2 GLU   231      70.105  62.170  38.878  1.00  0.00           H  
ATOM   3437  HG3 GLU   231      71.100  63.564  38.508  1.00  0.00           H  
ATOM   3438  CD  GLU   231      71.950  62.256  40.006  1.00  0.00           C  
ATOM   3439  OE1 GLU   231      72.017  60.998  39.913  1.00  0.00           O  
ATOM   3440  OE2 GLU   231      72.848  62.990  40.490  1.00  0.00           O  
ATOM   3441  C   GLU   231      67.859  65.462  40.266  1.00  0.00           C  
ATOM   3442  O   GLU   231      66.777  64.929  40.525  1.00  0.00           O  
ATOM   3443  N   VAL   232      68.165  66.715  40.630  1.00  0.00           N  
ATOM   3444  H   VAL   232      69.106  67.099  40.541  1.00  0.00           H  
ATOM   3445  CA  VAL   232      67.181  67.687  41.204  1.00  0.00           C  
ATOM   3446  HA  VAL   232      66.734  67.175  42.056  1.00  0.00           H  
ATOM   3447  CB  VAL   232      67.813  68.996  41.775  1.00  0.00           C  
ATOM   3448  HB  VAL   232      68.189  69.569  40.927  1.00  0.00           H  
ATOM   3449  CG1 VAL   232      66.724  69.751  42.612  1.00  0.00           C  
ATOM   3450 HG11 VAL   232      67.149  70.669  43.019  1.00  0.00           H  
ATOM   3451 HG12 VAL   232      65.877  69.996  41.971  1.00  0.00           H  
ATOM   3452 HG13 VAL   232      66.387  69.113  43.430  1.00  0.00           H  
ATOM   3453  CG2 VAL   232      68.942  68.703  42.758  1.00  0.00           C  
ATOM   3454 HG21 VAL   232      69.353  69.641  43.130  1.00  0.00           H  
ATOM   3455 HG22 VAL   232      68.554  68.120  43.593  1.00  0.00           H  
ATOM   3456 HG23 VAL   232      69.726  68.138  42.254  1.00  0.00           H  
ATOM   3457  C   VAL   232      66.099  68.044  40.150  1.00  0.00           C  
ATOM   3458  O   VAL   232      64.886  67.829  40.351  1.00  0.00           O  
ATOM   3459  N   ALA   233      66.483  68.590  38.955  1.00  0.00           N  
ATOM   3460  H   ALA   233      67.444  68.804  38.690  1.00  0.00           H  
ATOM   3461  CA  ALA   233      65.474  68.905  37.958  1.00  0.00           C  
ATOM   3462  HA  ALA   233      64.748  69.549  38.453  1.00  0.00           H  
ATOM   3463  CB  ALA   233      66.197  69.569  36.775  1.00  0.00           C  
ATOM   3464  HB1 ALA   233      65.473  69.822  36.001  1.00  0.00           H  
ATOM   3465  HB2 ALA   233      66.697  70.476  37.116  1.00  0.00           H  
ATOM   3466  HB3 ALA   233      66.938  68.880  36.367  1.00  0.00           H  
ATOM   3467  C   ALA   233      64.616  67.678  37.412  1.00  0.00           C  
ATOM   3468  O   ALA   233      63.487  67.936  36.985  1.00  0.00           O  
ATOM   3469  N   GLU   234      65.090  66.434  37.441  1.00  0.00           N  
ATOM   3470  H   GLU   234      66.034  66.185  37.736  1.00  0.00           H  
ATOM   3471  CA  GLU   234      64.249  65.297  37.031  1.00  0.00           C  
ATOM   3472  HA  GLU   234      63.820  65.459  36.043  1.00  0.00           H  
ATOM   3473  CB  GLU   234      65.141  64.093  36.962  1.00  0.00           C  
ATOM   3474  HB2 GLU   234      65.973  64.363  36.312  1.00  0.00           H  
ATOM   3475  HB3 GLU   234      65.549  63.954  37.963  1.00  0.00           H  
ATOM   3476  CG  GLU   234      64.658  62.734  36.502  1.00  0.00           C  
ATOM   3477  HG2 GLU   234      65.434  61.986  36.668  1.00  0.00           H  
ATOM   3478  HG3 GLU   234      63.790  62.428  37.085  1.00  0.00           H  
ATOM   3479  CD  GLU   234      64.301  62.792  35.030  1.00  0.00           C  
ATOM   3480  OE1 GLU   234      63.100  62.734  34.726  1.00  0.00           O  
ATOM   3481  OE2 GLU   234      65.158  63.195  34.214  1.00  0.00           O  
ATOM   3482  C   GLU   234      62.988  65.143  37.895  1.00  0.00           C  
ATOM   3483  O   GLU   234      61.881  64.997  37.265  1.00  0.00           O  
ATOM   3484  N   MET   235      63.100  65.252  39.219  1.00  0.00           N  
ATOM   3485  H   MET   235      64.013  65.342  39.662  1.00  0.00           H  
ATOM   3486  CA  MET   235      62.001  65.264  40.219  1.00  0.00           C  
ATOM   3487  HA  MET   235      61.431  64.357  40.014  1.00  0.00           H  
ATOM   3488  CB  MET   235      62.513  65.237  41.662  1.00  0.00           C  
ATOM   3489  HB2 MET   235      63.273  64.461  41.747  1.00  0.00           H  
ATOM   3490  HB3 MET   235      63.003  66.187  41.875  1.00  0.00           H  
ATOM   3491  CG  MET   235      61.459  64.994  42.711  1.00  0.00           C  
ATOM   3492  HG2 MET   235      60.720  65.794  42.664  1.00  0.00           H  
ATOM   3493  HG3 MET   235      60.937  64.065  42.482  1.00  0.00           H  
ATOM   3494  SD  MET   235      62.128  64.900  44.401  1.00  0.00           S  
ATOM   3495  CE  MET   235      62.501  63.135  44.345  1.00  0.00           C  
ATOM   3496  HE1 MET   235      62.935  62.825  45.295  1.00  0.00           H  
ATOM   3497  HE2 MET   235      61.584  62.575  44.164  1.00  0.00           H  
ATOM   3498  HE3 MET   235      63.211  62.939  43.540  1.00  0.00           H  
ATOM   3499  C   MET   235      61.117  66.500  40.080  1.00  0.00           C  
ATOM   3500  O   MET   235      59.884  66.364  40.273  1.00  0.00           O  
ATOM   3501  N   VAL   236      61.692  67.667  39.725  1.00  0.00           N  
ATOM   3502  H   VAL   236      62.693  67.806  39.584  1.00  0.00           H  
ATOM   3503  CA  VAL   236      60.842  68.870  39.510  1.00  0.00           C  
ATOM   3504  HA  VAL   236      60.075  68.973  40.278  1.00  0.00           H  
ATOM   3505  CB  VAL   236      61.718  70.104  39.570  1.00  0.00           C  
ATOM   3506  HB  VAL   236      62.499  70.001  38.818  1.00  0.00           H  
ATOM   3507  CG1 VAL   236      60.870  71.343  39.250  1.00  0.00           C  
ATOM   3508 HG11 VAL   236      61.497  72.234  39.292  1.00  0.00           H  
ATOM   3509 HG12 VAL   236      60.445  71.245  38.251  1.00  0.00           H  
ATOM   3510 HG13 VAL   236      60.065  71.430  39.980  1.00  0.00           H  
ATOM   3511  CG2 VAL   236      62.456  70.246  40.896  1.00  0.00           C  
ATOM   3512 HG21 VAL   236      63.066  71.148  40.878  1.00  0.00           H  
ATOM   3513 HG22 VAL   236      61.734  70.313  41.710  1.00  0.00           H  
ATOM   3514 HG23 VAL   236      63.096  69.377  41.050  1.00  0.00           H  
ATOM   3515  C   VAL   236      60.185  68.717  38.180  1.00  0.00           C  
ATOM   3516  O   VAL   236      59.014  69.072  38.080  1.00  0.00           O  
ATOM   3517  N   ALA   237      60.759  67.993  37.167  1.00  0.00           N  
ATOM   3518  H   ALA   237      61.681  67.570  37.267  1.00  0.00           H  
ATOM   3519  CA  ALA   237      60.160  67.727  35.842  1.00  0.00           C  
ATOM   3520  HA  ALA   237      59.628  68.602  35.465  1.00  0.00           H  
ATOM   3521  CB  ALA   237      61.285  67.406  34.836  1.00  0.00           C  
ATOM   3522  HB1 ALA   237      60.852  67.210  33.855  1.00  0.00           H  
ATOM   3523  HB2 ALA   237      61.965  68.255  34.767  1.00  0.00           H  
ATOM   3524  HB3 ALA   237      61.835  66.527  35.173  1.00  0.00           H  
ATOM   3525  C   ALA   237      59.092  66.546  35.977  1.00  0.00           C  
ATOM   3526  O   ALA   237      58.115  66.686  35.258  1.00  0.00           O  
ATOM   3527  N   TYR   238      59.138  65.580  36.873  1.00  0.00           N  
ATOM   3528  H   TYR   238      59.988  65.483  37.428  1.00  0.00           H  
ATOM   3529  CA  TYR   238      58.195  64.555  37.276  1.00  0.00           C  
ATOM   3530  HA  TYR   238      57.864  64.009  36.393  1.00  0.00           H  
ATOM   3531  CB  TYR   238      58.877  63.538  38.248  1.00  0.00           C  
ATOM   3532  HB2 TYR   238      59.516  62.869  37.670  1.00  0.00           H  
ATOM   3533  HB3 TYR   238      59.525  64.083  38.935  1.00  0.00           H  
ATOM   3534  CG  TYR   238      57.889  62.704  39.055  1.00  0.00           C  
ATOM   3535  CD1 TYR   238      57.460  61.537  38.474  1.00  0.00           C  
ATOM   3536  HD1 TYR   238      57.828  61.232  37.505  1.00  0.00           H  
ATOM   3537  CE1 TYR   238      56.504  60.730  39.197  1.00  0.00           C  
ATOM   3538  HE1 TYR   238      56.046  59.873  38.726  1.00  0.00           H  
ATOM   3539  CZ  TYR   238      56.162  61.084  40.574  1.00  0.00           C  
ATOM   3540  OH  TYR   238      55.250  60.322  41.293  1.00  0.00           O  
ATOM   3541  HH  TYR   238      55.143  60.699  42.190  1.00  0.00           H  
ATOM   3542  CE2 TYR   238      56.694  62.208  41.183  1.00  0.00           C  
ATOM   3543  HE2 TYR   238      56.536  62.426  42.229  1.00  0.00           H  
ATOM   3544  CD2 TYR   238      57.457  63.052  40.343  1.00  0.00           C  
ATOM   3545  HD2 TYR   238      57.726  64.029  40.718  1.00  0.00           H  
ATOM   3546  C   TYR   238      56.942  65.226  37.965  1.00  0.00           C  
ATOM   3547  O   TYR   238      55.798  64.881  37.709  1.00  0.00           O  
ATOM   3548  N   LEU   239      57.284  66.152  38.920  1.00  0.00           N  
ATOM   3549  H   LEU   239      58.251  66.433  39.088  1.00  0.00           H  
ATOM   3550  CA  LEU   239      56.303  66.853  39.818  1.00  0.00           C  
ATOM   3551  HA  LEU   239      55.709  66.028  40.212  1.00  0.00           H  
ATOM   3552  CB  LEU   239      57.004  67.620  40.880  1.00  0.00           C  
ATOM   3553  HB2 LEU   239      57.879  68.100  40.443  1.00  0.00           H  
ATOM   3554  HB3 LEU   239      56.345  68.416  41.228  1.00  0.00           H  
ATOM   3555  CG  LEU   239      57.456  66.776  42.102  1.00  0.00           C  
ATOM   3556  HG  LEU   239      58.082  66.006  41.653  1.00  0.00           H  
ATOM   3557  CD1 LEU   239      58.316  67.545  43.155  1.00  0.00           C  
ATOM   3558 HD11 LEU   239      58.582  66.870  43.970  1.00  0.00           H  
ATOM   3559 HD12 LEU   239      59.225  67.918  42.681  1.00  0.00           H  
ATOM   3560 HD13 LEU   239      57.743  68.384  43.551  1.00  0.00           H  
ATOM   3561  CD2 LEU   239      56.271  66.171  42.843  1.00  0.00           C  
ATOM   3562 HD21 LEU   239      56.631  65.589  43.691  1.00  0.00           H  
ATOM   3563 HD22 LEU   239      55.619  66.969  43.201  1.00  0.00           H  
ATOM   3564 HD23 LEU   239      55.713  65.522  42.169  1.00  0.00           H  
ATOM   3565  C   LEU   239      55.321  67.846  39.125  1.00  0.00           C  
ATOM   3566  O   LEU   239      54.217  68.129  39.669  1.00  0.00           O  
ATOM   3567  N   ILE   240      55.752  68.406  37.992  1.00  0.00           N  
ATOM   3568  H   ILE   240      56.690  68.277  37.611  1.00  0.00           H  
ATOM   3569  CA  ILE   240      54.900  69.251  37.207  1.00  0.00           C  
ATOM   3570  HA  ILE   240      54.245  69.745  37.925  1.00  0.00           H  
ATOM   3571  CB  ILE   240      55.699  70.358  36.480  1.00  0.00           C  
ATOM   3572  HB  ILE   240      54.945  70.962  35.975  1.00  0.00           H  
ATOM   3573  CG2 ILE   240      56.419  71.268  37.448  1.00  0.00           C  
ATOM   3574 HG21 ILE   240      56.965  72.030  36.892  1.00  0.00           H  
ATOM   3575 HG22 ILE   240      55.693  71.749  38.104  1.00  0.00           H  
ATOM   3576 HG23 ILE   240      57.118  70.684  38.046  1.00  0.00           H  
ATOM   3577  CG1 ILE   240      56.608  69.855  35.318  1.00  0.00           C  
ATOM   3578 HG12 ILE   240      57.456  69.341  35.770  1.00  0.00           H  
ATOM   3579 HG13 ILE   240      56.040  69.108  34.763  1.00  0.00           H  
ATOM   3580  CD1 ILE   240      57.164  70.838  34.309  1.00  0.00           C  
ATOM   3581 HD11 ILE   240      57.772  70.304  33.578  1.00  0.00           H  
ATOM   3582 HD12 ILE   240      56.342  71.342  33.799  1.00  0.00           H  
ATOM   3583 HD13 ILE   240      57.780  71.577  34.821  1.00  0.00           H  
ATOM   3584  C   ILE   240      53.924  68.491  36.267  1.00  0.00           C  
ATOM   3585  O   ILE   240      53.198  69.162  35.523  1.00  0.00           O  
ATOM   3586  N   GLY   241      53.904  67.148  36.358  1.00  0.00           N  
ATOM   3587  H   GLY   241      54.429  66.625  37.059  1.00  0.00           H  
ATOM   3588  CA  GLY   241      53.122  66.313  35.457  1.00  0.00           C  
ATOM   3589  HA2 GLY   241      52.803  66.896  34.593  1.00  0.00           H  
ATOM   3590  HA3 GLY   241      53.737  65.495  35.080  1.00  0.00           H  
ATOM   3591  C   GLY   241      51.848  65.728  36.221  1.00  0.00           C  
ATOM   3592  O   GLY   241      51.806  65.658  37.472  1.00  0.00           O  
ATOM   3593  N   PRO   242      50.747  65.383  35.504  1.00  0.00           N  
ATOM   3594  CD  PRO   242      50.628  65.550  34.054  1.00  0.00           C  
ATOM   3595  HD2 PRO   242      51.486  65.099  33.555  1.00  0.00           H  
ATOM   3596  HD3 PRO   242      50.631  66.610  33.799  1.00  0.00           H  
ATOM   3597  CG  PRO   242      49.329  64.895  33.560  1.00  0.00           C  
ATOM   3598  HG2 PRO   242      49.518  63.931  33.087  1.00  0.00           H  
ATOM   3599  HG3 PRO   242      48.819  65.517  32.823  1.00  0.00           H  
ATOM   3600  CB  PRO   242      48.489  64.743  34.869  1.00  0.00           C  
ATOM   3601  HB2 PRO   242      47.937  63.803  34.870  1.00  0.00           H  
ATOM   3602  HB3 PRO   242      47.755  65.544  34.955  1.00  0.00           H  
ATOM   3603  CA  PRO   242      49.506  64.791  36.049  1.00  0.00           C  
ATOM   3604  HA  PRO   242      49.190  65.414  36.886  1.00  0.00           H  
ATOM   3605  C   PRO   242      49.648  63.352  36.665  1.00  0.00           C  
ATOM   3606  O   PRO   242      49.007  63.010  37.665  1.00  0.00           O  
ATOM   3607  N   GLY   243      50.581  62.560  36.108  1.00  0.00           N  
ATOM   3608  H   GLY   243      51.070  62.784  35.242  1.00  0.00           H  
ATOM   3609  CA  GLY   243      50.967  61.311  36.698  1.00  0.00           C  
ATOM   3610  HA2 GLY   243      50.105  60.646  36.662  1.00  0.00           H  
ATOM   3611  HA3 GLY   243      51.738  60.870  36.066  1.00  0.00           H  
ATOM   3612  C   GLY   243      51.488  61.318  38.126  1.00  0.00           C  
ATOM   3613  O   GLY   243      51.384  60.269  38.735  1.00  0.00           O  
ATOM   3614  N   ALA   244      51.924  62.480  38.642  1.00  0.00           N  
ATOM   3615  H   ALA   244      51.949  63.368  38.142  1.00  0.00           H  
ATOM   3616  CA  ALA   244      52.415  62.520  40.043  1.00  0.00           C  
ATOM   3617  HA  ALA   244      52.634  61.492  40.331  1.00  0.00           H  
ATOM   3618  CB  ALA   244      53.625  63.329  40.144  1.00  0.00           C  
ATOM   3619  HB1 ALA   244      53.967  63.344  41.178  1.00  0.00           H  
ATOM   3620  HB2 ALA   244      54.402  62.900  39.511  1.00  0.00           H  
ATOM   3621  HB3 ALA   244      53.410  64.346  39.817  1.00  0.00           H  
ATOM   3622  C   ALA   244      51.355  63.093  41.002  1.00  0.00           C  
ATOM   3623  O   ALA   244      51.549  63.304  42.177  1.00  0.00           O  
ATOM   3624  N   ALA   245      50.097  63.370  40.521  1.00  0.00           N  
ATOM   3625  H   ALA   245      49.765  63.050  39.612  1.00  0.00           H  
ATOM   3626  CA  ALA   245      49.113  64.145  41.259  1.00  0.00           C  
ATOM   3627  HA  ALA   245      49.614  65.044  41.618  1.00  0.00           H  
ATOM   3628  CB  ALA   245      47.912  64.333  40.205  1.00  0.00           C  
ATOM   3629  HB1 ALA   245      47.110  64.910  40.665  1.00  0.00           H  
ATOM   3630  HB2 ALA   245      48.278  64.860  39.324  1.00  0.00           H  
ATOM   3631  HB3 ALA   245      47.530  63.354  39.909  1.00  0.00           H  
ATOM   3632  C   ALA   245      48.519  63.535  42.576  1.00  0.00           C  
ATOM   3633  O   ALA   245      47.870  64.241  43.346  1.00  0.00           O  
ATOM   3634  N   ALA   246      48.773  62.242  42.842  1.00  0.00           N  
ATOM   3635  H   ALA   246      49.128  61.578  42.153  1.00  0.00           H  
ATOM   3636  CA  ALA   246      48.552  61.667  44.192  1.00  0.00           C  
ATOM   3637  HA  ALA   246      47.554  61.927  44.544  1.00  0.00           H  
ATOM   3638  CB  ALA   246      48.745  60.159  44.069  1.00  0.00           C  
ATOM   3639  HB1 ALA   246      48.591  59.693  45.042  1.00  0.00           H  
ATOM   3640  HB2 ALA   246      48.025  59.757  43.357  1.00  0.00           H  
ATOM   3641  HB3 ALA   246      49.756  59.949  43.722  1.00  0.00           H  
ATOM   3642  C   ALA   246      49.554  62.212  45.202  1.00  0.00           C  
ATOM   3643  O   ALA   246      49.263  62.247  46.420  1.00  0.00           O  
ATOM   3644  N   VAL   247      50.658  62.768  44.742  1.00  0.00           N  
ATOM   3645  H   VAL   247      50.819  62.980  43.757  1.00  0.00           H  
ATOM   3646  CA  VAL   247      51.752  63.132  45.619  1.00  0.00           C  
ATOM   3647  HA  VAL   247      51.737  62.430  46.453  1.00  0.00           H  
ATOM   3648  CB  VAL   247      53.198  63.042  45.021  1.00  0.00           C  
ATOM   3649  HB  VAL   247      53.373  63.780  44.238  1.00  0.00           H  
ATOM   3650  CG1 VAL   247      54.269  63.344  46.071  1.00  0.00           C  
ATOM   3651 HG11 VAL   247      55.256  63.271  45.615  1.00  0.00           H  
ATOM   3652 HG12 VAL   247      54.122  64.351  46.460  1.00  0.00           H  
ATOM   3653 HG13 VAL   247      54.191  62.625  46.887  1.00  0.00           H  
ATOM   3654  CG2 VAL   247      53.290  61.623  44.503  1.00  0.00           C  
ATOM   3655 HG21 VAL   247      54.273  61.460  44.062  1.00  0.00           H  
ATOM   3656 HG22 VAL   247      53.141  60.925  45.327  1.00  0.00           H  
ATOM   3657 HG23 VAL   247      52.522  61.461  43.747  1.00  0.00           H  
ATOM   3658  C   VAL   247      51.515  64.613  45.934  1.00  0.00           C  
ATOM   3659  O   VAL   247      51.595  65.524  45.082  1.00  0.00           O  
ATOM   3660  N   THR   248      51.042  64.834  47.143  1.00  0.00           N  
ATOM   3661  H   THR   248      50.797  64.088  47.793  1.00  0.00           H  
ATOM   3662  CA  THR   248      50.824  66.160  47.663  1.00  0.00           C  
ATOM   3663  HA  THR   248      51.566  66.819  47.212  1.00  0.00           H  
ATOM   3664  CB  THR   248      49.455  66.777  47.166  1.00  0.00           C  
ATOM   3665  HB  THR   248      49.269  66.485  46.132  1.00  0.00           H  
ATOM   3666  CG2 THR   248      48.138  66.228  47.966  1.00  0.00           C  
ATOM   3667 HG21 THR   248      47.243  66.702  47.562  1.00  0.00           H  
ATOM   3668 HG22 THR   248      48.061  65.147  47.844  1.00  0.00           H  
ATOM   3669 HG23 THR   248      48.229  66.468  49.025  1.00  0.00           H  
ATOM   3670  OG1 THR   248      49.604  68.152  47.329  1.00  0.00           O  
ATOM   3671  HG1 THR   248      48.787  68.606  47.036  1.00  0.00           H  
ATOM   3672  C   THR   248      51.184  66.318  49.133  1.00  0.00           C  
ATOM   3673  O   THR   248      51.159  65.273  49.841  1.00  0.00           O  
ATOM   3674  N   ALA   249      51.487  67.491  49.736  1.00  0.00           N  
ATOM   3675  H   ALA   249      51.343  68.367  49.234  1.00  0.00           H  
ATOM   3676  CA  ALA   249      52.033  67.757  51.099  1.00  0.00           C  
ATOM   3677  HA  ALA   249      52.394  68.785  51.061  1.00  0.00           H  
ATOM   3678  CB  ALA   249      50.970  67.627  52.156  1.00  0.00           C  
ATOM   3679  HB1 ALA   249      51.405  67.828  53.135  1.00  0.00           H  
ATOM   3680  HB2 ALA   249      50.172  68.342  51.959  1.00  0.00           H  
ATOM   3681  HB3 ALA   249      50.564  66.616  52.140  1.00  0.00           H  
ATOM   3682  C   ALA   249      53.235  66.844  51.476  1.00  0.00           C  
ATOM   3683  O   ALA   249      53.529  66.535  52.606  1.00  0.00           O  
ATOM   3684  N   GLN   250      54.066  66.469  50.456  1.00  0.00           N  
ATOM   3685  H   GLN   250      53.864  66.726  49.490  1.00  0.00           H  
ATOM   3686  CA  GLN   250      55.309  65.685  50.567  1.00  0.00           C  
ATOM   3687  HA  GLN   250      55.240  65.379  51.610  1.00  0.00           H  
ATOM   3688  CB  GLN   250      55.340  64.438  49.610  1.00  0.00           C  
ATOM   3689  HB2 GLN   250      55.547  64.795  48.601  1.00  0.00           H  
ATOM   3690  HB3 GLN   250      56.181  63.811  49.904  1.00  0.00           H  
ATOM   3691  CG  GLN   250      54.072  63.542  49.550  1.00  0.00           C  
ATOM   3692  HG2 GLN   250      53.266  64.086  49.058  1.00  0.00           H  
ATOM   3693  HG3 GLN   250      54.279  62.660  48.943  1.00  0.00           H  
ATOM   3694  CD  GLN   250      53.623  63.112  50.924  1.00  0.00           C  
ATOM   3695  OE1 GLN   250      54.393  62.564  51.703  1.00  0.00           O  
ATOM   3696  NE2 GLN   250      52.437  63.447  51.348  1.00  0.00           N  
ATOM   3697 HE21 GLN   250      51.779  63.904  50.717  1.00  0.00           H  
ATOM   3698 HE22 GLN   250      52.167  63.252  52.312  1.00  0.00           H  
ATOM   3699  C   GLN   250      56.642  66.419  50.466  1.00  0.00           C  
ATOM   3700  O   GLN   250      56.832  67.329  49.681  1.00  0.00           O  
ATOM   3701  N   ALA   251      57.658  66.036  51.210  1.00  0.00           N  
ATOM   3702  H   ALA   251      57.526  65.433  52.021  1.00  0.00           H  
ATOM   3703  CA  ALA   251      59.024  66.381  51.015  1.00  0.00           C  
ATOM   3704  HA  ALA   251      59.110  67.015  50.133  1.00  0.00           H  
ATOM   3705  CB  ALA   251      59.478  67.169  52.271  1.00  0.00           C  
ATOM   3706  HB1 ALA   251      60.525  67.453  52.163  1.00  0.00           H  
ATOM   3707  HB2 ALA   251      58.867  68.065  52.378  1.00  0.00           H  
ATOM   3708  HB3 ALA   251      59.362  66.542  53.155  1.00  0.00           H  
ATOM   3709  C   ALA   251      59.943  65.232  50.603  1.00  0.00           C  
ATOM   3710  O   ALA   251      60.148  64.385  51.451  1.00  0.00           O  
ATOM   3711  N   LEU   252      60.583  65.183  49.444  1.00  0.00           N  
ATOM   3712  H   LEU   252      60.624  65.994  48.829  1.00  0.00           H  
ATOM   3713  CA  LEU   252      61.284  64.051  48.889  1.00  0.00           C  
ATOM   3714  HA  LEU   252      61.323  63.335  49.709  1.00  0.00           H  
ATOM   3715  CB  LEU   252      60.456  63.441  47.660  1.00  0.00           C  
ATOM   3716  HB2 LEU   252      60.474  64.168  46.849  1.00  0.00           H  
ATOM   3717  HB3 LEU   252      60.984  62.556  47.306  1.00  0.00           H  
ATOM   3718  CG  LEU   252      58.981  63.046  47.913  1.00  0.00           C  
ATOM   3719  HG  LEU   252      58.369  63.931  48.086  1.00  0.00           H  
ATOM   3720  CD1 LEU   252      58.653  62.222  46.695  1.00  0.00           C  
ATOM   3721 HD11 LEU   252      57.621  61.878  46.755  1.00  0.00           H  
ATOM   3722 HD12 LEU   252      58.781  62.830  45.799  1.00  0.00           H  
ATOM   3723 HD13 LEU   252      59.318  61.364  46.647  1.00  0.00           H  
ATOM   3724  CD2 LEU   252      58.789  62.201  49.076  1.00  0.00           C  
ATOM   3725 HD21 LEU   252      57.730  61.968  49.184  1.00  0.00           H  
ATOM   3726 HD22 LEU   252      59.344  61.284  48.949  1.00  0.00           H  
ATOM   3727 HD23 LEU   252      59.140  62.722  49.966  1.00  0.00           H  
ATOM   3728  C   LEU   252      62.775  64.202  48.596  1.00  0.00           C  
ATOM   3729  O   LEU   252      63.162  65.323  48.196  1.00  0.00           O  
ATOM   3730  N   ASN   253      63.574  63.193  48.806  1.00  0.00           N  
ATOM   3731  H   ASN   253      63.230  62.237  48.891  1.00  0.00           H  
ATOM   3732  CA  ASN   253      65.001  63.284  48.943  1.00  0.00           C  
ATOM   3733  HA  ASN   253      65.289  64.293  49.241  1.00  0.00           H  
ATOM   3734  CB  ASN   253      65.545  62.362  50.067  1.00  0.00           C  
ATOM   3735  HB2 ASN   253      65.497  61.328  49.726  1.00  0.00           H  
ATOM   3736  HB3 ASN   253      66.597  62.595  50.233  1.00  0.00           H  
ATOM   3737  CG  ASN   253      64.827  62.470  51.355  1.00  0.00           C  
ATOM   3738  OD1 ASN   253      64.191  63.425  51.660  1.00  0.00           O  
ATOM   3739  ND2 ASN   253      64.769  61.408  52.104  1.00  0.00           N  
ATOM   3740 HD21 ASN   253      64.183  61.402  52.938  1.00  0.00           H  
ATOM   3741 HD22 ASN   253      65.309  60.581  51.856  1.00  0.00           H  
ATOM   3742  C   ASN   253      65.604  62.924  47.559  1.00  0.00           C  
ATOM   3743  O   ASN   253      65.281  61.893  46.919  1.00  0.00           O  
ATOM   3744  N   VAL   254      66.618  63.708  47.198  1.00  0.00           N  
ATOM   3745  H   VAL   254      66.833  64.579  47.681  1.00  0.00           H  
ATOM   3746  CA  VAL   254      67.532  63.427  46.090  1.00  0.00           C  
ATOM   3747  HA  VAL   254      67.328  62.383  45.859  1.00  0.00           H  
ATOM   3748  CB  VAL   254      67.296  64.136  44.793  1.00  0.00           C  
ATOM   3749  HB  VAL   254      67.456  65.209  44.900  1.00  0.00           H  
ATOM   3750  CG1 VAL   254      68.276  63.557  43.749  1.00  0.00           C  
ATOM   3751 HG11 VAL   254      68.126  64.056  42.792  1.00  0.00           H  
ATOM   3752 HG12 VAL   254      69.301  63.716  44.084  1.00  0.00           H  
ATOM   3753 HG13 VAL   254      68.094  62.488  43.633  1.00  0.00           H  
ATOM   3754  CG2 VAL   254      65.880  63.889  44.354  1.00  0.00           C  
ATOM   3755 HG21 VAL   254      65.697  64.400  43.409  1.00  0.00           H  
ATOM   3756 HG22 VAL   254      65.721  62.818  44.223  1.00  0.00           H  
ATOM   3757 HG23 VAL   254      65.194  64.268  45.111  1.00  0.00           H  
ATOM   3758  C   VAL   254      68.983  63.670  46.539  1.00  0.00           C  
ATOM   3759  O   VAL   254      69.324  64.808  46.836  1.00  0.00           O  
ATOM   3760  N   CYS   255      69.767  62.609  46.815  1.00  0.00           N  
ATOM   3761  H   CYS   255      69.894  61.802  46.203  1.00  0.00           H  
ATOM   3762  CA  CYS   255      70.519  62.561  48.082  1.00  0.00           C  
ATOM   3763  HA  CYS   255      70.906  63.557  48.298  1.00  0.00           H  
ATOM   3764  CB  CYS   255      69.549  62.126  49.171  1.00  0.00           C  
ATOM   3765  HB2 CYS   255      70.027  62.214  50.146  1.00  0.00           H  
ATOM   3766  HB3 CYS   255      68.684  62.790  49.179  1.00  0.00           H  
ATOM   3767  SG  CYS   255      69.007  60.420  48.907  1.00  0.00           S  
ATOM   3768  HG  CYS   255      68.182  60.076  49.852  1.00  0.00           H  
ATOM   3769  C   CYS   255      71.772  61.744  48.040  1.00  0.00           C  
ATOM   3770  O   CYS   255      72.622  61.916  48.921  1.00  0.00           O  
ATOM   3771  N   GLY   256      72.048  60.968  46.947  1.00  0.00           N  
ATOM   3772  H   GLY   256      71.524  61.017  46.071  1.00  0.00           H  
ATOM   3773  CA  GLY   256      73.111  59.994  46.941  1.00  0.00           C  
ATOM   3774  HA2 GLY   256      73.061  59.468  45.991  1.00  0.00           H  
ATOM   3775  HA3 GLY   256      74.039  60.550  46.958  1.00  0.00           H  
ATOM   3776  C   GLY   256      73.181  58.982  47.999  1.00  0.00           C  
ATOM   3777  O   GLY   256      74.264  58.456  48.529  1.00  0.00           O  
ATOM   3778  N   GLY   257      72.033  58.719  48.616  1.00  0.00           N  
ATOM   3779  H   GLY   257      71.188  59.275  48.491  1.00  0.00           H  
ATOM   3780  CA  GLY   257      71.891  57.651  49.507  1.00  0.00           C  
ATOM   3781  HA2 GLY   257      71.020  57.060  49.224  1.00  0.00           H  
ATOM   3782  HA3 GLY   257      72.759  56.997  49.427  1.00  0.00           H  
ATOM   3783  C   GLY   257      71.743  58.097  50.908  1.00  0.00           C  
ATOM   3784  O   GLY   257      71.190  57.342  51.694  1.00  0.00           O  
ATOM   3785  N   LEU   258      72.110  59.342  51.270  1.00  0.00           N  
ATOM   3786  H   LEU   258      72.469  60.020  50.598  1.00  0.00           H  
ATOM   3787  CA  LEU   258      72.047  59.863  52.608  1.00  0.00           C  
ATOM   3788  HA  LEU   258      72.436  59.083  53.262  1.00  0.00           H  
ATOM   3789  CB  LEU   258      72.950  61.139  52.762  1.00  0.00           C  
ATOM   3790  HB2 LEU   258      72.446  61.991  52.306  1.00  0.00           H  
ATOM   3791  HB3 LEU   258      73.070  61.368  53.821  1.00  0.00           H  
ATOM   3792  CG  LEU   258      74.334  61.126  52.141  1.00  0.00           C  
ATOM   3793  HG  LEU   258      74.144  60.535  51.046  1.00  0.00           H  
ATOM   3794  CD1 LEU   258      74.998  62.347  51.790  1.00  0.00           C  
ATOM   3795 HD11 LEU   258      75.959  62.207  51.340  1.00  0.00           H  
ATOM   3796 HD12 LEU   258      74.363  62.890  51.094  1.00  0.00           H  
ATOM   3797 HD13 LEU   258      75.113  62.919  52.707  1.00  0.00           H  
ATOM   3798  CD2 LEU   258      75.174  60.790  52.973  1.00  0.00           C  
ATOM   3799 HD21 LEU   258      76.339  60.178  52.590  1.00  0.00           H  
ATOM   3800 HD22 LEU   258      75.425  60.796  53.976  1.00  0.00           H  
ATOM   3801 HD23 LEU   258      74.538  59.184  53.500  1.00  0.00           H  
ATOM   3802  C   LEU   258      70.600  60.147  53.071  1.00  0.00           C  
ATOM   3803  O   LEU   258      69.713  60.513  52.263  1.00  0.00           O  
ATOM   3804  N   GLY   259      70.361  59.906  54.348  1.00  0.00           N  
ATOM   3805  H   GLY   259      70.901  59.284  54.950  1.00  0.00           H  
ATOM   3806  CA  GLY   259      69.196  60.600  54.982  1.00  0.00           C  
ATOM   3807  HA2 GLY   259      69.470  61.635  55.184  1.00  0.00           H  
ATOM   3808  HA3 GLY   259      68.369  60.621  54.272  1.00  0.00           H  
ATOM   3809  C   GLY   259      68.710  59.953  56.288  1.00  0.00           C  
ATOM   3810  O   GLY   259      69.356  59.007  56.746  1.00  0.00           O  
ATOM   3811  N   ASN   260      67.461  60.283  56.703  1.00  0.00           N  
ATOM   3812  H   ASN   260      66.947  61.090  56.353  1.00  0.00           H  
ATOM   3813  CA  ASN   260      66.705  59.461  57.746  1.00  0.00           C  
ATOM   3814  HA  ASN   260      67.209  58.499  57.838  1.00  0.00           H  
ATOM   3815  CB  ASN   260      66.816  60.132  59.233  1.00  0.00           C  
ATOM   3816  HB2 ASN   260      66.618  61.202  59.163  1.00  0.00           H  
ATOM   3817  HB3 ASN   260      66.049  59.707  59.880  1.00  0.00           H  
ATOM   3818  CG  ASN   260      68.147  59.904  59.838  1.00  0.00           C  
ATOM   3819  OD1 ASN   260      69.034  60.702  59.501  1.00  0.00           O  
ATOM   3820  ND2 ASN   260      68.286  58.820  60.620  1.00  0.00           N  
ATOM   3821 HD21 ASN   260      69.130  58.686  61.178  1.00  0.00           H  
ATOM   3822 HD22 ASN   260      67.543  58.125  60.644  1.00  0.00           H  
ATOM   3823  C   ASN   260      65.359  59.039  57.317  1.00  0.00           C  
ATOM   3824  O   ASN   260      64.977  57.970  57.730  1.00  0.00           O  
ATOM   3825  N   TYR   261      64.672  59.820  56.569  1.00  0.00           N  
ATOM   3826  H   TYR   261      65.083  60.689  56.230  1.00  0.00           H  
ATOM   3827  CA  TYR   261      63.335  59.671  56.094  1.00  0.00           C  
ATOM   3828  HA  TYR   261      63.369  58.601  55.893  1.00  0.00           H  
ATOM   3829  CB  TYR   261      62.232  59.912  57.137  1.00  0.00           C  
ATOM   3830  HB2 TYR   261      61.275  59.653  56.686  1.00  0.00           H  
ATOM   3831  HB3 TYR   261      62.392  59.223  57.967  1.00  0.00           H  
ATOM   3832  CG  TYR   261      62.128  61.309  57.699  1.00  0.00           C  
ATOM   3833  CD1 TYR   261      62.681  61.608  59.021  1.00  0.00           C  
ATOM   3834  HD1 TYR   261      63.065  60.838  59.674  1.00  0.00           H  
ATOM   3835  CE1 TYR   261      62.678  62.975  59.387  1.00  0.00           C  
ATOM   3836  HE1 TYR   261      63.342  63.302  60.172  1.00  0.00           H  
ATOM   3837  CZ  TYR   261      61.864  63.906  58.784  1.00  0.00           C  
ATOM   3838  OH  TYR   261      61.896  65.187  59.275  1.00  0.00           O  
ATOM   3839  HH  TYR   261      61.278  65.750  58.764  1.00  0.00           H  
ATOM   3840  CE2 TYR   261      61.243  63.576  57.585  1.00  0.00           C  
ATOM   3841  HE2 TYR   261      60.660  64.319  57.063  1.00  0.00           H  
ATOM   3842  CD2 TYR   261      61.363  62.311  57.056  1.00  0.00           C  
ATOM   3843  HD2 TYR   261      60.860  62.079  56.129  1.00  0.00           H  
ATOM   3844  C   TYR   261      62.967  60.257  54.730  1.00  0.00           C  
ATOM   3845  O   TYR   261      62.564  59.405  53.877  1.00  0.00           O  
ATOM   3846  OXT TYR   261      63.105  61.455  54.435  1.00  0.00           O  
TER    3847      TYR   261 
ATOM   3847  N   MET   262      63.724  81.188 103.973  1.00  0.00           N  
ATOM   3848  H1  MET   262      63.275  81.922 104.555  1.00  0.00           H  
ATOM   3849  H2  MET   262      63.969  80.374 104.571  1.00  0.00           H  
ATOM   3850  H3  MET   262      64.589  81.571 103.538  1.00  0.00           H  
ATOM   3851  CA  MET   262      62.767  80.746 102.889  1.00  0.00           C  
ATOM   3852  HA  MET   262      61.773  80.517 103.275  1.00  0.00           H  
ATOM   3853  CB  MET   262      62.510  81.928 101.880  1.00  0.00           C  
ATOM   3854  HB2 MET   262      61.993  82.733 102.403  1.00  0.00           H  
ATOM   3855  HB3 MET   262      63.470  82.327 101.552  1.00  0.00           H  
ATOM   3856  CG  MET   262      61.685  81.524 100.642  1.00  0.00           C  
ATOM   3857  HG2 MET   262      61.634  82.382  99.970  1.00  0.00           H  
ATOM   3858  HG3 MET   262      62.223  80.738 100.114  1.00  0.00           H  
ATOM   3859  SD  MET   262      59.997  80.947 100.958  1.00  0.00           S  
ATOM   3860  CE  MET   262      59.599  79.916  99.524  1.00  0.00           C  
ATOM   3861  HE1 MET   262      58.588  79.521  99.629  1.00  0.00           H  
ATOM   3862  HE2 MET   262      59.660  80.516  98.616  1.00  0.00           H  
ATOM   3863  HE3 MET   262      60.306  79.089  99.461  1.00  0.00           H  
ATOM   3864  C   MET   262      63.273  79.448 102.299  1.00  0.00           C  
ATOM   3865  O   MET   262      64.484  79.367 102.000  1.00  0.00           O  
ATOM   3866  N   ALA   263      62.378  78.441 102.098  1.00  0.00           N  
ATOM   3867  H   ALA   263      61.405  78.461 102.403  1.00  0.00           H  
ATOM   3868  CA  ALA   263      62.800  77.181 101.375  1.00  0.00           C  
ATOM   3869  HA  ALA   263      63.606  76.693 101.925  1.00  0.00           H  
ATOM   3870  CB  ALA   263      61.557  76.282 101.291  1.00  0.00           C  
ATOM   3871  HB1 ALA   263      61.811  75.355 100.775  1.00  0.00           H  
ATOM   3872  HB2 ALA   263      61.206  76.052 102.297  1.00  0.00           H  
ATOM   3873  HB3 ALA   263      60.770  76.799 100.741  1.00  0.00           H  
ATOM   3874  C   ALA   263      63.367  77.450 100.016  1.00  0.00           C  
ATOM   3875  O   ALA   263      62.809  78.207  99.214  1.00  0.00           O  
ATOM   3876  N   THR   264      64.411  76.713  99.774  1.00  0.00           N  
ATOM   3877  H   THR   264      64.822  76.106 100.482  1.00  0.00           H  
ATOM   3878  CA  THR   264      65.111  76.652  98.504  1.00  0.00           C  
ATOM   3879  HA  THR   264      65.904  75.928  98.687  1.00  0.00           H  
ATOM   3880  CB  THR   264      64.221  76.085  97.374  1.00  0.00           C  
ATOM   3881  HB  THR   264      64.842  76.001  96.482  1.00  0.00           H  
ATOM   3882  CG2 THR   264      63.746  74.622  97.658  1.00  0.00           C  
ATOM   3883 HG21 THR   264      63.125  74.274  96.833  1.00  0.00           H  
ATOM   3884 HG22 THR   264      64.614  73.970  97.757  1.00  0.00           H  
ATOM   3885 HG23 THR   264      63.168  74.600  98.581  1.00  0.00           H  
ATOM   3886  OG1 THR   264      63.189  76.973  97.018  1.00  0.00           O  
ATOM   3887  HG1 THR   264      63.149  77.705  97.670  1.00  0.00           H  
ATOM   3888  C   THR   264      65.938  77.908  98.090  1.00  0.00           C  
ATOM   3889  O   THR   264      66.224  77.980  96.964  1.00  0.00           O  
ATOM   3890  N   GLN   265      66.317  78.820  98.968  1.00  0.00           N  
ATOM   3891  H   GLN   265      66.194  78.734  99.977  1.00  0.00           H  
ATOM   3892  CA  GLN   265      66.978  80.092  98.516  1.00  0.00           C  
ATOM   3893  HA  GLN   265      66.501  80.534  97.641  1.00  0.00           H  
ATOM   3894  CB  GLN   265      66.835  81.095  99.639  1.00  0.00           C  
ATOM   3895  HB2 GLN   265      67.266  82.040  99.309  1.00  0.00           H  
ATOM   3896  HB3 GLN   265      65.773  81.270  99.805  1.00  0.00           H  
ATOM   3897  CG  GLN   265      67.476  80.718 100.978  1.00  0.00           C  
ATOM   3898  HG2 GLN   265      67.414  79.636 101.082  1.00  0.00           H  
ATOM   3899  HG3 GLN   265      68.534  80.972 100.922  1.00  0.00           H  
ATOM   3900  CD  GLN   265      66.921  81.336 102.249  1.00  0.00           C  
ATOM   3901  OE1 GLN   265      66.019  82.186 102.388  1.00  0.00           O  
ATOM   3902  NE2 GLN   265      67.311  80.851 103.386  1.00  0.00           N  
ATOM   3903 HE21 GLN   265      68.046  80.145 103.414  1.00  0.00           H  
ATOM   3904 HE22 GLN   265      66.884  81.178 104.253  1.00  0.00           H  
ATOM   3905  C   GLN   265      68.413  79.813  98.027  1.00  0.00           C  
ATOM   3906  O   GLN   265      68.964  80.700  97.436  1.00  0.00           O  
ATOM   3907  N   ASP   266      69.071  78.716  98.316  1.00  0.00           N  
ATOM   3908  H   ASP   266      68.725  78.013  98.969  1.00  0.00           H  
ATOM   3909  CA  ASP   266      70.396  78.383  97.716  1.00  0.00           C  
ATOM   3910  HA  ASP   266      70.885  79.335  97.507  1.00  0.00           H  
ATOM   3911  CB  ASP   266      71.166  77.509  98.750  1.00  0.00           C  
ATOM   3912  HB2 ASP   266      70.633  76.573  98.920  1.00  0.00           H  
ATOM   3913  HB3 ASP   266      72.150  77.249  98.362  1.00  0.00           H  
ATOM   3914  CG  ASP   266      71.305  78.284 100.064  1.00  0.00           C  
ATOM   3915  OD1 ASP   266      72.223  79.101 100.344  1.00  0.00           O  
ATOM   3916  OD2 ASP   266      70.459  77.989 100.939  1.00  0.00           O  
ATOM   3917  C   ASP   266      70.383  77.712  96.378  1.00  0.00           C  
ATOM   3918  O   ASP   266      71.389  77.760  95.614  1.00  0.00           O  
ATOM   3919  N   SER   267      69.262  76.960  96.153  1.00  0.00           N  
ATOM   3920  H   SER   267      68.412  77.096  96.701  1.00  0.00           H  
ATOM   3921  CA  SER   267      69.106  75.886  95.136  1.00  0.00           C  
ATOM   3922  HA  SER   267      69.844  75.119  95.374  1.00  0.00           H  
ATOM   3923  CB  SER   267      67.630  75.565  95.180  1.00  0.00           C  
ATOM   3924  HB2 SER   267      67.039  76.481  95.198  1.00  0.00           H  
ATOM   3925  HB3 SER   267      67.331  75.009  94.292  1.00  0.00           H  
ATOM   3926  OG  SER   267      67.410  74.843  96.282  1.00  0.00           O  
ATOM   3927  HG  SER   267      66.707  74.186  96.106  1.00  0.00           H  
ATOM   3928  C   SER   267      69.288  76.292  93.688  1.00  0.00           C  
ATOM   3929  O   SER   267      69.385  77.485  93.469  1.00  0.00           O  
ATOM   3930  N   GLU   268      69.254  75.337  92.784  1.00  0.00           N  
ATOM   3931  H   GLU   268      69.095  74.355  93.009  1.00  0.00           H  
ATOM   3932  CA  GLU   268      69.444  75.601  91.344  1.00  0.00           C  
ATOM   3933  HA  GLU   268      70.431  76.053  91.245  1.00  0.00           H  
ATOM   3934  CB  GLU   268      69.314  74.287  90.570  1.00  0.00           C  
ATOM   3935  HB2 GLU   268      68.329  73.851  90.735  1.00  0.00           H  
ATOM   3936  HB3 GLU   268      69.408  74.470  89.500  1.00  0.00           H  
ATOM   3937  CG  GLU   268      70.423  73.307  91.046  1.00  0.00           C  
ATOM   3938  HG2 GLU   268      70.119  72.853  91.989  1.00  0.00           H  
ATOM   3939  HG3 GLU   268      70.524  72.500  90.321  1.00  0.00           H  
ATOM   3940  CD  GLU   268      71.760  73.979  91.228  1.00  0.00           C  
ATOM   3941  OE1 GLU   268      72.177  74.722  90.302  1.00  0.00           O  
ATOM   3942  OE2 GLU   268      72.335  73.898  92.327  1.00  0.00           O  
ATOM   3943  C   GLU   268      68.388  76.576  90.753  1.00  0.00           C  
ATOM   3944  O   GLU   268      67.307  76.738  91.336  1.00  0.00           O  
ATOM   3945  N   VAL   269      68.610  77.326  89.669  1.00  0.00           N  
ATOM   3946  H   VAL   269      69.428  77.168  89.081  1.00  0.00           H  
ATOM   3947  CA  VAL   269      67.779  78.434  89.162  1.00  0.00           C  
ATOM   3948  HA  VAL   269      67.021  78.546  89.938  1.00  0.00           H  
ATOM   3949  CB  VAL   269      68.543  79.829  89.016  1.00  0.00           C  
ATOM   3950  HB  VAL   269      69.248  79.715  88.192  1.00  0.00           H  
ATOM   3951  CG1 VAL   269      67.714  81.066  88.619  1.00  0.00           C  
ATOM   3952 HG11 VAL   269      68.366  81.937  88.559  1.00  0.00           H  
ATOM   3953 HG12 VAL   269      67.247  80.895  87.649  1.00  0.00           H  
ATOM   3954 HG13 VAL   269      66.942  81.243  89.369  1.00  0.00           H  
ATOM   3955  CG2 VAL   269      69.147  80.104  90.443  1.00  0.00           C  
ATOM   3956 HG21 VAL   269      69.693  81.048  90.433  1.00  0.00           H  
ATOM   3957 HG22 VAL   269      68.341  80.159  91.175  1.00  0.00           H  
ATOM   3958 HG23 VAL   269      69.828  79.296  90.712  1.00  0.00           H  
ATOM   3959  C   VAL   269      67.121  78.114  87.831  1.00  0.00           C  
ATOM   3960  O   VAL   269      67.773  77.521  87.005  1.00  0.00           O  
ATOM   3961  N   ALA   270      65.834  78.585  87.672  1.00  0.00           N  
ATOM   3962  H   ALA   270      65.380  79.186  88.360  1.00  0.00           H  
ATOM   3963  CA  ALA   270      65.000  78.289  86.544  1.00  0.00           C  
ATOM   3964  HA  ALA   270      65.634  77.925  85.736  1.00  0.00           H  
ATOM   3965  CB  ALA   270      63.973  77.276  87.041  1.00  0.00           C  
ATOM   3966  HB1 ALA   270      63.301  77.006  86.226  1.00  0.00           H  
ATOM   3967  HB2 ALA   270      64.486  76.384  87.399  1.00  0.00           H  
ATOM   3968  HB3 ALA   270      63.395  77.712  87.858  1.00  0.00           H  
ATOM   3969  C   ALA   270      64.265  79.485  85.970  1.00  0.00           C  
ATOM   3970  O   ALA   270      63.844  80.347  86.805  1.00  0.00           O  
ATOM   3971  N   LEU   271      64.043  79.456  84.658  1.00  0.00           N  
ATOM   3972  H   LEU   271      64.446  78.732  84.065  1.00  0.00           H  
ATOM   3973  CA  LEU   271      63.237  80.397  83.904  1.00  0.00           C  
ATOM   3974  HA  LEU   271      62.670  80.971  84.635  1.00  0.00           H  
ATOM   3975  CB  LEU   271      64.125  81.410  83.149  1.00  0.00           C  
ATOM   3976  HB2 LEU   271      64.631  82.035  83.886  1.00  0.00           H  
ATOM   3977  HB3 LEU   271      64.897  80.857  82.616  1.00  0.00           H  
ATOM   3978  CG  LEU   271      63.396  82.351  82.124  1.00  0.00           C  
ATOM   3979  HG  LEU   271      63.172  81.751  81.242  1.00  0.00           H  
ATOM   3980  CD1 LEU   271      62.122  82.963  82.672  1.00  0.00           C  
ATOM   3981 HD11 LEU   271      61.669  83.602  81.914  1.00  0.00           H  
ATOM   3982 HD12 LEU   271      61.424  82.170  82.942  1.00  0.00           H  
ATOM   3983 HD13 LEU   271      62.354  83.557  83.556  1.00  0.00           H  
ATOM   3984  CD2 LEU   271      64.319  83.568  81.903  1.00  0.00           C  
ATOM   3985 HD21 LEU   271      63.853  84.253  81.194  1.00  0.00           H  
ATOM   3986 HD22 LEU   271      64.480  84.080  82.851  1.00  0.00           H  
ATOM   3987 HD23 LEU   271      65.276  83.231  81.507  1.00  0.00           H  
ATOM   3988  C   LEU   271      62.117  79.776  83.080  1.00  0.00           C  
ATOM   3989  O   LEU   271      62.417  79.135  82.030  1.00  0.00           O  
ATOM   3990  N   VAL   272      60.846  79.808  83.453  1.00  0.00           N  
ATOM   3991  H   VAL   272      60.577  80.129  84.382  1.00  0.00           H  
ATOM   3992  CA  VAL   272      59.694  79.420  82.663  1.00  0.00           C  
ATOM   3993  HA  VAL   272      60.039  78.632  81.995  1.00  0.00           H  
ATOM   3994  CB  VAL   272      58.503  78.735  83.420  1.00  0.00           C  
ATOM   3995  HB  VAL   272      58.157  79.438  84.179  1.00  0.00           H  
ATOM   3996  CG1 VAL   272      57.356  78.450  82.431  1.00  0.00           C  
ATOM   3997 HG11 VAL   272      56.531  77.975  82.960  1.00  0.00           H  
ATOM   3998 HG12 VAL   272      57.015  79.387  81.991  1.00  0.00           H  
ATOM   3999 HG13 VAL   272      57.712  77.789  81.642  1.00  0.00           H  
ATOM   4000  CG2 VAL   272      58.898  77.501  84.203  1.00  0.00           C  
ATOM   4001 HG21 VAL   272      58.018  77.087  84.697  1.00  0.00           H  
ATOM   4002 HG22 VAL   272      59.316  76.759  83.525  1.00  0.00           H  
ATOM   4003 HG23 VAL   272      59.642  77.768  84.952  1.00  0.00           H  
ATOM   4004  C   VAL   272      59.201  80.680  81.931  1.00  0.00           C  
ATOM   4005  O   VAL   272      58.588  81.558  82.575  1.00  0.00           O  
ATOM   4006  N   THR   273      59.603  80.796  80.658  1.00  0.00           N  
ATOM   4007  H   THR   273      60.341  80.221  80.252  1.00  0.00           H  
ATOM   4008  CA  THR   273      59.015  81.772  79.705  1.00  0.00           C  
ATOM   4009  HA  THR   273      58.883  82.724  80.221  1.00  0.00           H  
ATOM   4010  CB  THR   273      59.964  81.968  78.545  1.00  0.00           C  
ATOM   4011  HB  THR   273      60.195  81.050  78.005  1.00  0.00           H  
ATOM   4012  CG2 THR   273      59.346  82.898  77.503  1.00  0.00           C  
ATOM   4013 HG21 THR   273      60.042  83.029  76.674  1.00  0.00           H  
ATOM   4014 HG22 THR   273      58.418  82.463  77.132  1.00  0.00           H  
ATOM   4015 HG23 THR   273      59.138  83.867  77.958  1.00  0.00           H  
ATOM   4016  OG1 THR   273      61.126  82.539  79.162  1.00  0.00           O  
ATOM   4017  HG1 THR   273      61.811  82.704  78.481  1.00  0.00           H  
ATOM   4018  C   THR   273      57.607  81.346  79.229  1.00  0.00           C  
ATOM   4019  O   THR   273      57.415  80.209  78.721  1.00  0.00           O  
ATOM   4020  N   GLY   274      56.585  82.135  79.520  1.00  0.00           N  
ATOM   4021  H   GLY   274      56.715  82.999  80.047  1.00  0.00           H  
ATOM   4022  CA  GLY   274      55.189  81.918  79.159  1.00  0.00           C  
ATOM   4023  HA2 GLY   274      54.725  82.894  79.010  1.00  0.00           H  
ATOM   4024  HA3 GLY   274      55.164  81.403  78.199  1.00  0.00           H  
ATOM   4025  C   GLY   274      54.312  81.117  80.161  1.00  0.00           C  
ATOM   4026  O   GLY   274      53.728  80.106  79.925  1.00  0.00           O  
ATOM   4027  N   ALA   275      54.310  81.625  81.450  1.00  0.00           N  
ATOM   4028  H   ALA   275      54.568  82.586  81.680  1.00  0.00           H  
ATOM   4029  CA  ALA   275      53.933  80.814  82.602  1.00  0.00           C  
ATOM   4030  HA  ALA   275      54.229  79.834  82.228  1.00  0.00           H  
ATOM   4031  CB  ALA   275      54.664  81.249  83.921  1.00  0.00           C  
ATOM   4032  HB1 ALA   275      54.344  80.610  84.743  1.00  0.00           H  
ATOM   4033  HB2 ALA   275      55.742  81.156  83.789  1.00  0.00           H  
ATOM   4034  HB3 ALA   275      54.416  82.285  84.151  1.00  0.00           H  
ATOM   4035  C   ALA   275      52.412  80.764  83.002  1.00  0.00           C  
ATOM   4036  O   ALA   275      51.964  79.827  83.657  1.00  0.00           O  
ATOM   4037  N   THR   276      51.554  81.735  82.570  1.00  0.00           N  
ATOM   4038  H   THR   276      51.824  82.510  81.964  1.00  0.00           H  
ATOM   4039  CA  THR   276      50.140  81.730  82.956  1.00  0.00           C  
ATOM   4040  HA  THR   276      50.012  81.329  83.963  1.00  0.00           H  
ATOM   4041  CB  THR   276      49.625  83.186  83.073  1.00  0.00           C  
ATOM   4042  HB  THR   276      49.525  83.573  82.059  1.00  0.00           H  
ATOM   4043  CG2 THR   276      48.299  83.280  83.820  1.00  0.00           C  
ATOM   4044 HG21 THR   276      47.985  84.322  83.873  1.00  0.00           H  
ATOM   4045 HG22 THR   276      47.543  82.700  83.292  1.00  0.00           H  
ATOM   4046 HG23 THR   276      48.420  82.887  84.828  1.00  0.00           H  
ATOM   4047  OG1 THR   276      50.523  83.883  83.906  1.00  0.00           O  
ATOM   4048  HG1 THR   276      50.550  83.456  84.787  1.00  0.00           H  
ATOM   4049  C   THR   276      49.313  80.714  82.191  1.00  0.00           C  
ATOM   4050  O   THR   276      48.138  80.465  82.457  1.00  0.00           O  
ATOM   4051  N   SER   277      49.872  80.115  81.165  1.00  0.00           N  
ATOM   4052  H   SER   277      50.673  80.539  80.698  1.00  0.00           H  
ATOM   4053  CA  SER   277      49.511  78.848  80.538  1.00  0.00           C  
ATOM   4054  HA  SER   277      48.640  79.010  79.902  1.00  0.00           H  
ATOM   4055  CB  SER   277      50.703  78.364  79.689  1.00  0.00           C  
ATOM   4056  HB2 SER   277      50.808  79.039  78.840  1.00  0.00           H  
ATOM   4057  HB3 SER   277      51.607  78.465  80.290  1.00  0.00           H  
ATOM   4058  OG  SER   277      50.657  77.049  79.193  1.00  0.00           O  
ATOM   4059  HG  SER   277      49.802  76.900  78.741  1.00  0.00           H  
ATOM   4060  C   SER   277      49.099  77.774  81.575  1.00  0.00           C  
ATOM   4061  O   SER   277      49.687  77.718  82.676  1.00  0.00           O  
ATOM   4062  N   GLY   278      48.141  76.920  81.233  1.00  0.00           N  
ATOM   4063  H   GLY   278      47.608  76.987  80.366  1.00  0.00           H  
ATOM   4064  CA  GLY   278      47.746  75.747  82.121  1.00  0.00           C  
ATOM   4065  HA2 GLY   278      47.503  76.121  83.115  1.00  0.00           H  
ATOM   4066  HA3 GLY   278      46.841  75.290  81.723  1.00  0.00           H  
ATOM   4067  C   GLY   278      48.855  74.657  82.244  1.00  0.00           C  
ATOM   4068  O   GLY   278      49.031  74.014  83.277  1.00  0.00           O  
ATOM   4069  N   ILE   279      49.588  74.459  81.100  1.00  0.00           N  
ATOM   4070  H   ILE   279      49.263  74.751  80.177  1.00  0.00           H  
ATOM   4071  CA  ILE   279      50.910  73.810  81.075  1.00  0.00           C  
ATOM   4072  HA  ILE   279      50.843  72.821  81.527  1.00  0.00           H  
ATOM   4073  CB  ILE   279      51.357  73.537  79.676  1.00  0.00           C  
ATOM   4074  HB  ILE   279      51.262  74.474  79.129  1.00  0.00           H  
ATOM   4075  CG2 ILE   279      52.780  73.093  79.669  1.00  0.00           C  
ATOM   4076 HG21 ILE   279      53.095  72.898  78.645  1.00  0.00           H  
ATOM   4077 HG22 ILE   279      53.406  73.875  80.098  1.00  0.00           H  
ATOM   4078 HG23 ILE   279      52.879  72.182  80.260  1.00  0.00           H  
ATOM   4079  CG1 ILE   279      50.466  72.502  78.935  1.00  0.00           C  
ATOM   4080 HG12 ILE   279      50.543  71.548  79.458  1.00  0.00           H  
ATOM   4081 HG13 ILE   279      49.428  72.826  79.015  1.00  0.00           H  
ATOM   4082  CD1 ILE   279      50.781  72.260  77.443  1.00  0.00           C  
ATOM   4083 HD11 ILE   279      50.092  71.519  77.040  1.00  0.00           H  
ATOM   4084 HD12 ILE   279      50.672  73.194  76.891  1.00  0.00           H  
ATOM   4085 HD13 ILE   279      51.804  71.896  77.341  1.00  0.00           H  
ATOM   4086  C   ILE   279      51.903  74.575  81.952  1.00  0.00           C  
ATOM   4087  O   ILE   279      52.528  73.915  82.819  1.00  0.00           O  
ATOM   4088  N   GLY   280      52.061  75.903  81.844  1.00  0.00           N  
ATOM   4089  H   GLY   280      51.393  76.503  81.360  1.00  0.00           H  
ATOM   4090  CA  GLY   280      53.212  76.637  82.414  1.00  0.00           C  
ATOM   4091  HA2 GLY   280      54.133  76.082  82.228  1.00  0.00           H  
ATOM   4092  HA3 GLY   280      53.318  77.602  81.916  1.00  0.00           H  
ATOM   4093  C   GLY   280      53.026  76.851  83.949  1.00  0.00           C  
ATOM   4094  O   GLY   280      54.011  76.955  84.682  1.00  0.00           O  
ATOM   4095  N   LEU   281      51.797  76.872  84.419  1.00  0.00           N  
ATOM   4096  H   LEU   281      51.005  76.920  83.778  1.00  0.00           H  
ATOM   4097  CA  LEU   281      51.334  76.833  85.847  1.00  0.00           C  
ATOM   4098  HA  LEU   281      51.803  77.671  86.363  1.00  0.00           H  
ATOM   4099  CB  LEU   281      49.767  77.138  86.049  1.00  0.00           C  
ATOM   4100  HB2 LEU   281      49.526  78.064  85.524  1.00  0.00           H  
ATOM   4101  HB3 LEU   281      49.197  76.342  85.570  1.00  0.00           H  
ATOM   4102  CG  LEU   281      49.286  77.268  87.497  1.00  0.00           C  
ATOM   4103  HG  LEU   281      49.487  76.371  88.083  1.00  0.00           H  
ATOM   4104  CD1 LEU   281      50.035  78.413  88.145  1.00  0.00           C  
ATOM   4105 HD11 LEU   281      49.707  78.522  89.178  1.00  0.00           H  
ATOM   4106 HD12 LEU   281      51.105  78.207  88.122  1.00  0.00           H  
ATOM   4107 HD13 LEU   281      49.832  79.335  87.599  1.00  0.00           H  
ATOM   4108  CD2 LEU   281      47.774  77.485  87.477  1.00  0.00           C  
ATOM   4109 HD21 LEU   281      47.406  77.581  88.498  1.00  0.00           H  
ATOM   4110 HD22 LEU   281      47.544  78.394  86.922  1.00  0.00           H  
ATOM   4111 HD23 LEU   281      47.291  76.634  86.996  1.00  0.00           H  
ATOM   4112  C   LEU   281      51.816  75.552  86.518  1.00  0.00           C  
ATOM   4113  O   LEU   281      52.538  75.609  87.507  1.00  0.00           O  
ATOM   4114  N   GLU   282      51.583  74.426  85.855  1.00  0.00           N  
ATOM   4115  H   GLU   282      51.073  74.398  84.972  1.00  0.00           H  
ATOM   4116  CA  GLU   282      52.026  73.132  86.306  1.00  0.00           C  
ATOM   4117  HA  GLU   282      51.776  73.114  87.366  1.00  0.00           H  
ATOM   4118  CB  GLU   282      51.347  72.084  85.443  1.00  0.00           C  
ATOM   4119  HB2 GLU   282      50.275  72.268  85.493  1.00  0.00           H  
ATOM   4120  HB3 GLU   282      51.655  72.264  84.413  1.00  0.00           H  
ATOM   4121  CG  GLU   282      51.567  70.606  85.727  1.00  0.00           C  
ATOM   4122  HG2 GLU   282      50.863  70.024  85.133  1.00  0.00           H  
ATOM   4123  HG3 GLU   282      52.568  70.327  85.401  1.00  0.00           H  
ATOM   4124  CD  GLU   282      51.401  70.224  87.211  1.00  0.00           C  
ATOM   4125  OE1 GLU   282      50.740  71.077  87.926  1.00  0.00           O  
ATOM   4126  OE2 GLU   282      51.789  69.127  87.594  1.00  0.00           O  
ATOM   4127  C   GLU   282      53.536  72.838  86.185  1.00  0.00           C  
ATOM   4128  O   GLU   282      54.126  72.271  87.066  1.00  0.00           O  
ATOM   4129  N   ILE   283      54.215  73.393  85.163  1.00  0.00           N  
ATOM   4130  H   ILE   283      53.740  73.888  84.408  1.00  0.00           H  
ATOM   4131  CA  ILE   283      55.690  73.370  84.989  1.00  0.00           C  
ATOM   4132  HA  ILE   283      56.115  72.366  85.023  1.00  0.00           H  
ATOM   4133  CB  ILE   283      56.049  73.933  83.577  1.00  0.00           C  
ATOM   4134  HB  ILE   283      55.423  74.822  83.503  1.00  0.00           H  
ATOM   4135  CG2 ILE   283      57.580  74.420  83.384  1.00  0.00           C  
ATOM   4136 HG21 ILE   283      57.718  74.791  82.368  1.00  0.00           H  
ATOM   4137 HG22 ILE   283      57.801  75.216  84.094  1.00  0.00           H  
ATOM   4138 HG23 ILE   283      58.254  73.581  83.557  1.00  0.00           H  
ATOM   4139  CG1 ILE   283      55.712  72.920  82.453  1.00  0.00           C  
ATOM   4140 HG12 ILE   283      56.204  71.971  82.665  1.00  0.00           H  
ATOM   4141 HG13 ILE   283      54.639  72.729  82.451  1.00  0.00           H  
ATOM   4142  CD1 ILE   283      56.127  73.393  81.092  1.00  0.00           C  
ATOM   4143 HD11 ILE   283      55.864  72.641  80.350  1.00  0.00           H  
ATOM   4144 HD12 ILE   283      55.616  74.327  80.860  1.00  0.00           H  
ATOM   4145 HD13 ILE   283      57.205  73.556  81.077  1.00  0.00           H  
ATOM   4146  C   ILE   283      56.270  74.185  86.144  1.00  0.00           C  
ATOM   4147  O   ILE   283      57.211  73.692  86.834  1.00  0.00           O  
ATOM   4148  N   ALA   284      55.846  75.412  86.305  1.00  0.00           N  
ATOM   4149  H   ALA   284      55.162  75.856  85.694  1.00  0.00           H  
ATOM   4150  CA  ALA   284      56.321  76.263  87.386  1.00  0.00           C  
ATOM   4151  HA  ALA   284      57.400  76.286  87.228  1.00  0.00           H  
ATOM   4152  CB  ALA   284      55.827  77.726  87.296  1.00  0.00           C  
ATOM   4153  HB1 ALA   284      56.224  78.296  88.137  1.00  0.00           H  
ATOM   4154  HB2 ALA   284      56.171  78.171  86.361  1.00  0.00           H  
ATOM   4155  HB3 ALA   284      54.737  77.744  87.327  1.00  0.00           H  
ATOM   4156  C   ALA   284      56.096  75.675  88.814  1.00  0.00           C  
ATOM   4157  O   ALA   284      56.981  75.575  89.626  1.00  0.00           O  
ATOM   4158  N   ARG   285      54.897  75.068  89.092  1.00  0.00           N  
ATOM   4159  H   ARG   285      54.087  75.109  88.474  1.00  0.00           H  
ATOM   4160  CA  ARG   285      54.667  74.280  90.352  1.00  0.00           C  
ATOM   4161  HA  ARG   285      54.889  74.965  91.171  1.00  0.00           H  
ATOM   4162  CB  ARG   285      53.188  73.768  90.346  1.00  0.00           C  
ATOM   4163  HB2 ARG   285      52.885  73.559  89.320  1.00  0.00           H  
ATOM   4164  HB3 ARG   285      53.131  72.827  90.892  1.00  0.00           H  
ATOM   4165  CG  ARG   285      52.219  74.756  90.958  1.00  0.00           C  
ATOM   4166  HG2 ARG   285      52.642  75.111  91.898  1.00  0.00           H  
ATOM   4167  HG3 ARG   285      52.147  75.618  90.295  1.00  0.00           H  
ATOM   4168  CD  ARG   285      50.801  74.238  91.233  1.00  0.00           C  
ATOM   4169  HD2 ARG   285      50.824  73.561  92.087  1.00  0.00           H  
ATOM   4170  HD3 ARG   285      50.159  75.075  91.506  1.00  0.00           H  
ATOM   4171  NE  ARG   285      50.205  73.519  90.041  1.00  0.00           N  
ATOM   4172  HE  ARG   285      50.690  72.667  89.759  1.00  0.00           H  
ATOM   4173  CZ  ARG   285      49.147  73.831  89.310  1.00  0.00           C  
ATOM   4174  NH1 ARG   285      48.221  74.603  89.785  1.00  0.00           N  
ATOM   4175 HH11 ARG   285      48.304  74.977  90.731  1.00  0.00           H  
ATOM   4176 HH12 ARG   285      47.410  74.837  89.214  1.00  0.00           H  
ATOM   4177  NH2 ARG   285      49.097  73.316  88.083  1.00  0.00           N  
ATOM   4178 HH21 ARG   285      49.853  72.716  87.752  1.00  0.00           H  
ATOM   4179 HH22 ARG   285      48.306  73.522  87.474  1.00  0.00           H  
ATOM   4180  C   ARG   285      55.582  73.084  90.568  1.00  0.00           C  
ATOM   4181  O   ARG   285      56.190  72.938  91.654  1.00  0.00           O  
ATOM   4182  N   ARG   286      55.657  72.197  89.559  1.00  0.00           N  
ATOM   4183  H   ARG   286      55.085  72.245  88.716  1.00  0.00           H  
ATOM   4184  CA  ARG   286      56.610  71.037  89.595  1.00  0.00           C  
ATOM   4185  HA  ARG   286      56.532  70.517  90.550  1.00  0.00           H  
ATOM   4186  CB  ARG   286      56.187  70.170  88.372  1.00  0.00           C  
ATOM   4187  HB2 ARG   286      55.182  69.797  88.564  1.00  0.00           H  
ATOM   4188  HB3 ARG   286      56.123  70.829  87.507  1.00  0.00           H  
ATOM   4189  CG  ARG   286      57.051  68.979  87.980  1.00  0.00           C  
ATOM   4190  HG2 ARG   286      56.719  68.564  87.029  1.00  0.00           H  
ATOM   4191  HG3 ARG   286      58.089  69.288  87.850  1.00  0.00           H  
ATOM   4192  CD  ARG   286      56.936  67.922  89.107  1.00  0.00           C  
ATOM   4193  HD2 ARG   286      57.224  68.374  90.056  1.00  0.00           H  
ATOM   4194  HD3 ARG   286      55.894  67.611  89.204  1.00  0.00           H  
ATOM   4195  NE  ARG   286      57.801  66.703  88.846  1.00  0.00           N  
ATOM   4196  HE  ARG   286      58.764  66.762  89.178  1.00  0.00           H  
ATOM   4197  CZ  ARG   286      57.483  65.622  88.267  1.00  0.00           C  
ATOM   4198  NH1 ARG   286      56.407  65.553  87.596  1.00  0.00           N  
ATOM   4199 HH11 ARG   286      55.799  66.366  87.521  1.00  0.00           H  
ATOM   4200 HH12 ARG   286      56.152  64.679  87.132  1.00  0.00           H  
ATOM   4201  NH2 ARG   286      58.310  64.640  88.172  1.00  0.00           N  
ATOM   4202 HH21 ARG   286      59.246  64.724  88.566  1.00  0.00           H  
ATOM   4203 HH22 ARG   286      58.029  63.780  87.701  1.00  0.00           H  
ATOM   4204  C   ARG   286      58.102  71.386  89.587  1.00  0.00           C  
ATOM   4205  O   ARG   286      58.756  70.709  90.354  1.00  0.00           O  
ATOM   4206  N   LEU   287      58.620  72.452  88.998  1.00  0.00           N  
ATOM   4207  H   LEU   287      58.117  73.011  88.309  1.00  0.00           H  
ATOM   4208  CA  LEU   287      59.978  72.934  89.282  1.00  0.00           C  
ATOM   4209  HA  LEU   287      60.651  72.098  89.089  1.00  0.00           H  
ATOM   4210  CB  LEU   287      60.234  74.158  88.395  1.00  0.00           C  
ATOM   4211  HB2 LEU   287      59.288  74.673  88.226  1.00  0.00           H  
ATOM   4212  HB3 LEU   287      60.882  74.851  88.932  1.00  0.00           H  
ATOM   4213  CG  LEU   287      60.887  73.828  87.005  1.00  0.00           C  
ATOM   4214  HG  LEU   287      61.875  73.517  87.345  1.00  0.00           H  
ATOM   4215  CD1 LEU   287      60.307  72.664  86.199  1.00  0.00           C  
ATOM   4216 HD11 LEU   287      60.859  72.557  85.264  1.00  0.00           H  
ATOM   4217 HD12 LEU   287      60.391  71.744  86.776  1.00  0.00           H  
ATOM   4218 HD13 LEU   287      59.257  72.861  85.978  1.00  0.00           H  
ATOM   4219  CD2 LEU   287      60.962  75.023  86.069  1.00  0.00           C  
ATOM   4220 HD21 LEU   287      61.426  74.720  85.129  1.00  0.00           H  
ATOM   4221 HD22 LEU   287      59.957  75.397  85.875  1.00  0.00           H  
ATOM   4222 HD23 LEU   287      61.559  75.810  86.530  1.00  0.00           H  
ATOM   4223  C   LEU   287      60.217  73.409  90.831  1.00  0.00           C  
ATOM   4224  O   LEU   287      61.302  73.107  91.433  1.00  0.00           O  
ATOM   4225  N   GLY   288      59.157  74.090  91.351  1.00  0.00           N  
ATOM   4226  H   GLY   288      58.330  74.464  90.884  1.00  0.00           H  
ATOM   4227  CA  GLY   288      59.322  74.268  92.828  1.00  0.00           C  
ATOM   4228  HA2 GLY   288      60.205  74.881  93.004  1.00  0.00           H  
ATOM   4229  HA3 GLY   288      58.466  74.827  93.206  1.00  0.00           H  
ATOM   4230  C   GLY   288      59.460  72.954  93.664  1.00  0.00           C  
ATOM   4231  O   GLY   288      60.470  72.767  94.339  1.00  0.00           O  
ATOM   4232  N   LYS   289      58.590  71.917  93.505  1.00  0.00           N  
ATOM   4233  H   LYS   289      57.822  71.947  92.835  1.00  0.00           H  
ATOM   4234  CA  LYS   289      58.649  70.639  94.268  1.00  0.00           C  
ATOM   4235  HA  LYS   289      58.604  70.880  95.331  1.00  0.00           H  
ATOM   4236  CB  LYS   289      57.496  69.749  93.837  1.00  0.00           C  
ATOM   4237  HB2 LYS   289      57.576  69.600  92.759  1.00  0.00           H  
ATOM   4238  HB3 LYS   289      57.634  68.775  94.304  1.00  0.00           H  
ATOM   4239  CG  LYS   289      56.083  70.214  94.139  1.00  0.00           C  
ATOM   4240  HG2 LYS   289      55.867  71.103  93.546  1.00  0.00           H  
ATOM   4241  HG3 LYS   289      55.381  69.442  93.822  1.00  0.00           H  
ATOM   4242  CD  LYS   289      55.833  70.543  95.672  1.00  0.00           C  
ATOM   4243  HD2 LYS   289      56.281  69.756  96.280  1.00  0.00           H  
ATOM   4244  HD3 LYS   289      56.346  71.470  95.923  1.00  0.00           H  
ATOM   4245  CE  LYS   289      54.314  70.679  96.052  1.00  0.00           C  
ATOM   4246  HE2 LYS   289      53.889  71.548  95.548  1.00  0.00           H  
ATOM   4247  HE3 LYS   289      53.769  69.806  95.694  1.00  0.00           H  
ATOM   4248  NZ  LYS   289      54.121  70.815  97.509  1.00  0.00           N  
ATOM   4249  HZ1 LYS   289      53.107  70.903  97.718  1.00  0.00           H  
ATOM   4250  HZ2 LYS   289      54.502  69.976  97.989  1.00  0.00           H  
ATOM   4251  HZ3 LYS   289      54.619  71.663  97.847  1.00  0.00           H  
ATOM   4252  C   LYS   289      59.952  69.862  93.939  1.00  0.00           C  
ATOM   4253  O   LYS   289      60.483  69.242  94.868  1.00  0.00           O  
ATOM   4254  N   GLU   290      60.324  69.903  92.666  1.00  0.00           N  
ATOM   4255  H   GLU   290      59.731  70.254  91.913  1.00  0.00           H  
ATOM   4256  CA  GLU   290      61.636  69.441  92.230  1.00  0.00           C  
ATOM   4257  HA  GLU   290      61.839  68.466  92.672  1.00  0.00           H  
ATOM   4258  CB  GLU   290      61.598  69.289  90.748  1.00  0.00           C  
ATOM   4259  HB2 GLU   290      61.440  70.264  90.289  1.00  0.00           H  
ATOM   4260  HB3 GLU   290      62.563  68.924  90.399  1.00  0.00           H  
ATOM   4261  CG  GLU   290      60.486  68.318  90.283  1.00  0.00           C  
ATOM   4262  HG2 GLU   290      59.664  68.351  90.999  1.00  0.00           H  
ATOM   4263  HG3 GLU   290      60.089  68.664  89.328  1.00  0.00           H  
ATOM   4264  CD  GLU   290      60.978  66.823  90.128  1.00  0.00           C  
ATOM   4265  OE1 GLU   290      60.093  65.899  90.123  1.00  0.00           O  
ATOM   4266  OE2 GLU   290      62.202  66.627  90.060  1.00  0.00           O  
ATOM   4267  C   GLU   290      62.845  70.258  92.794  1.00  0.00           C  
ATOM   4268  O   GLU   290      63.952  69.807  92.468  1.00  0.00           O  
ATOM   4269  N   GLY   291      62.703  71.308  93.633  1.00  0.00           N  
ATOM   4270  H   GLY   291      61.836  71.844  93.670  1.00  0.00           H  
ATOM   4271  CA  GLY   291      63.696  71.820  94.563  1.00  0.00           C  
ATOM   4272  HA2 GLY   291      63.231  71.980  95.536  1.00  0.00           H  
ATOM   4273  HA3 GLY   291      64.479  71.074  94.701  1.00  0.00           H  
ATOM   4274  C   GLY   291      64.321  73.128  94.080  1.00  0.00           C  
ATOM   4275  O   GLY   291      65.352  73.439  94.599  1.00  0.00           O  
ATOM   4276  N   LEU   292      63.818  73.801  93.027  1.00  0.00           N  
ATOM   4277  H   LEU   292      62.884  73.612  92.663  1.00  0.00           H  
ATOM   4278  CA  LEU   292      64.509  74.862  92.280  1.00  0.00           C  
ATOM   4279  HA  LEU   292      65.575  74.722  92.459  1.00  0.00           H  
ATOM   4280  CB  LEU   292      64.261  74.797  90.771  1.00  0.00           C  
ATOM   4281  HB2 LEU   292      63.184  74.758  90.608  1.00  0.00           H  
ATOM   4282  HB3 LEU   292      64.616  75.729  90.332  1.00  0.00           H  
ATOM   4283  CG  LEU   292      64.904  73.628  89.991  1.00  0.00           C  
ATOM   4284  HG  LEU   292      65.728  73.309  90.629  1.00  0.00           H  
ATOM   4285  CD1 LEU   292      64.036  72.398  89.851  1.00  0.00           C  
ATOM   4286 HD11 LEU   292      64.575  71.635  89.289  1.00  0.00           H  
ATOM   4287 HD12 LEU   292      63.790  72.013  90.841  1.00  0.00           H  
ATOM   4288 HD13 LEU   292      63.120  72.657  89.325  1.00  0.00           H  
ATOM   4289  CD2 LEU   292      65.516  74.073  88.641  1.00  0.00           C  
ATOM   4290 HD21 LEU   292      65.953  73.211  88.137  1.00  0.00           H  
ATOM   4291 HD22 LEU   292      64.737  74.505  88.012  1.00  0.00           H  
ATOM   4292 HD23 LEU   292      66.290  74.819  88.821  1.00  0.00           H  
ATOM   4293  C   LEU   292      64.003  76.227  92.761  1.00  0.00           C  
ATOM   4294  O   LEU   292      62.903  76.386  93.245  1.00  0.00           O  
ATOM   4295  N   ARG   293      64.813  77.237  92.626  1.00  0.00           N  
ATOM   4296  H   ARG   293      65.825  77.190  92.507  1.00  0.00           H  
ATOM   4297  CA  ARG   293      64.194  78.609  92.647  1.00  0.00           C  
ATOM   4298  HA  ARG   293      63.500  78.656  93.487  1.00  0.00           H  
ATOM   4299  CB  ARG   293      65.259  79.756  92.806  1.00  0.00           C  
ATOM   4300  HB2 ARG   293      66.060  79.636  92.076  1.00  0.00           H  
ATOM   4301  HB3 ARG   293      64.803  80.730  92.623  1.00  0.00           H  
ATOM   4302  CG  ARG   293      65.831  79.680  94.272  1.00  0.00           C  
ATOM   4303  HG2 ARG   293      65.032  79.869  94.989  1.00  0.00           H  
ATOM   4304  HG3 ARG   293      66.206  78.676  94.468  1.00  0.00           H  
ATOM   4305  CD  ARG   293      66.965  80.706  94.478  1.00  0.00           C  
ATOM   4306  HD2 ARG   293      66.769  81.600  93.887  1.00  0.00           H  
ATOM   4307  HD3 ARG   293      66.999  81.016  95.523  1.00  0.00           H  
ATOM   4308  NE  ARG   293      68.285  80.106  94.077  1.00  0.00           N  
ATOM   4309  HE  ARG   293      68.263  79.138  93.754  1.00  0.00           H  
ATOM   4310  CZ  ARG   293      69.468  80.688  94.097  1.00  0.00           C  
ATOM   4311  NH1 ARG   293      69.754  81.868  94.466  1.00  0.00           N  
ATOM   4312 HH11 ARG   293      69.018  82.490  94.800  1.00  0.00           H  
ATOM   4313 HH12 ARG   293      70.720  82.192  94.429  1.00  0.00           H  
ATOM   4314  NH2 ARG   293      70.432  79.999  93.633  1.00  0.00           N  
ATOM   4315 HH21 ARG   293      70.261  79.057  93.278  1.00  0.00           H  
ATOM   4316 HH22 ARG   293      71.375  80.385  93.617  1.00  0.00           H  
ATOM   4317  C   ARG   293      63.542  78.822  91.261  1.00  0.00           C  
ATOM   4318  O   ARG   293      63.896  78.351  90.219  1.00  0.00           O  
ATOM   4319  N   VAL   294      62.484  79.644  91.299  1.00  0.00           N  
ATOM   4320  H   VAL   294      62.313  80.273  92.082  1.00  0.00           H  
ATOM   4321  CA  VAL   294      61.455  79.745  90.248  1.00  0.00           C  
ATOM   4322  HA  VAL   294      61.795  79.263  89.331  1.00  0.00           H  
ATOM   4323  CB  VAL   294      60.175  78.938  90.632  1.00  0.00           C  
ATOM   4324  HB  VAL   294      59.809  79.331  91.580  1.00  0.00           H  
ATOM   4325  CG1 VAL   294      59.175  79.090  89.478  1.00  0.00           C  
ATOM   4326 HG11 VAL   294      58.263  78.538  89.710  1.00  0.00           H  
ATOM   4327 HG12 VAL   294      58.934  80.145  89.340  1.00  0.00           H  
ATOM   4328 HG13 VAL   294      59.613  78.697  88.561  1.00  0.00           H  
ATOM   4329  CG2 VAL   294      60.440  77.388  90.827  1.00  0.00           C  
ATOM   4330 HG21 VAL   294      59.509  76.889  91.093  1.00  0.00           H  
ATOM   4331 HG22 VAL   294      60.828  76.965  89.901  1.00  0.00           H  
ATOM   4332 HG23 VAL   294      61.169  77.241  91.625  1.00  0.00           H  
ATOM   4333  C   VAL   294      61.243  81.207  89.861  1.00  0.00           C  
ATOM   4334  O   VAL   294      60.819  82.132  90.528  1.00  0.00           O  
ATOM   4335  N   PHE   295      61.510  81.511  88.580  1.00  0.00           N  
ATOM   4336  H   PHE   295      61.976  80.847  87.964  1.00  0.00           H  
ATOM   4337  CA  PHE   295      61.197  82.761  87.899  1.00  0.00           C  
ATOM   4338  HA  PHE   295      60.700  83.419  88.612  1.00  0.00           H  
ATOM   4339  CB  PHE   295      62.473  83.545  87.469  1.00  0.00           C  
ATOM   4340  HB2 PHE   295      63.269  83.330  88.183  1.00  0.00           H  
ATOM   4341  HB3 PHE   295      62.802  83.167  86.501  1.00  0.00           H  
ATOM   4342  CG  PHE   295      62.318  85.020  87.369  1.00  0.00           C  
ATOM   4343  CD1 PHE   295      61.989  85.560  86.108  1.00  0.00           C  
ATOM   4344  HD1 PHE   295      61.770  84.921  85.265  1.00  0.00           H  
ATOM   4345  CE1 PHE   295      61.956  86.925  85.989  1.00  0.00           C  
ATOM   4346  HE1 PHE   295      61.749  87.377  85.031  1.00  0.00           H  
ATOM   4347  CZ  PHE   295      62.194  87.740  87.118  1.00  0.00           C  
ATOM   4348  HZ  PHE   295      62.181  88.811  86.987  1.00  0.00           H  
ATOM   4349  CE2 PHE   295      62.443  87.234  88.384  1.00  0.00           C  
ATOM   4350  HE2 PHE   295      62.619  87.892  89.223  1.00  0.00           H  
ATOM   4351  CD2 PHE   295      62.459  85.821  88.539  1.00  0.00           C  
ATOM   4352  HD2 PHE   295      62.574  85.369  89.513  1.00  0.00           H  
ATOM   4353  C   PHE   295      60.239  82.530  86.799  1.00  0.00           C  
ATOM   4354  O   PHE   295      60.356  81.655  85.919  1.00  0.00           O  
ATOM   4355  N   VAL   296      59.133  83.289  86.814  1.00  0.00           N  
ATOM   4356  H   VAL   296      58.982  84.009  87.520  1.00  0.00           H  
ATOM   4357  CA  VAL   296      57.995  83.196  85.829  1.00  0.00           C  
ATOM   4358  HA  VAL   296      58.256  82.392  85.142  1.00  0.00           H  
ATOM   4359  CB  VAL   296      56.683  82.821  86.524  1.00  0.00           C  
ATOM   4360  HB  VAL   296      56.004  83.312  85.827  1.00  0.00           H  
ATOM   4361  CG1 VAL   296      56.529  81.295  86.674  1.00  0.00           C  
ATOM   4362 HG11 VAL   296      55.587  81.071  87.173  1.00  0.00           H  
ATOM   4363 HG12 VAL   296      56.538  80.829  85.688  1.00  0.00           H  
ATOM   4364 HG13 VAL   296      57.356  80.902  87.267  1.00  0.00           H  
ATOM   4365  CG2 VAL   296      56.351  83.361  87.892  1.00  0.00           C  
ATOM   4366 HG21 VAL   296      55.380  82.977  88.208  1.00  0.00           H  
ATOM   4367 HG22 VAL   296      57.114  83.047  88.602  1.00  0.00           H  
ATOM   4368 HG23 VAL   296      56.315  84.449  87.855  1.00  0.00           H  
ATOM   4369  C   VAL   296      57.840  84.411  84.987  1.00  0.00           C  
ATOM   4370  O   VAL   296      58.148  85.575  85.363  1.00  0.00           O  
ATOM   4371  N   CYS   297      57.350  84.272  83.732  1.00  0.00           N  
ATOM   4372  H   CYS   297      57.003  83.371  83.400  1.00  0.00           H  
ATOM   4373  CA  CYS   297      57.232  85.325  82.682  1.00  0.00           C  
ATOM   4374  HA  CYS   297      57.128  86.312  83.134  1.00  0.00           H  
ATOM   4375  CB  CYS   297      58.493  85.270  81.855  1.00  0.00           C  
ATOM   4376  HB2 CYS   297      59.357  85.481  82.485  1.00  0.00           H  
ATOM   4377  HB3 CYS   297      58.629  84.265  81.453  1.00  0.00           H  
ATOM   4378  SG  CYS   297      58.408  86.478  80.488  1.00  0.00           S  
ATOM   4379  HG  CYS   297      58.277  87.677  80.978  1.00  0.00           H  
ATOM   4380  C   CYS   297      55.986  85.132  81.840  1.00  0.00           C  
ATOM   4381  O   CYS   297      55.688  83.999  81.488  1.00  0.00           O  
ATOM   4382  N   ALA   298      55.276  86.126  81.472  1.00  0.00           N  
ATOM   4383  H   ALA   298      55.539  87.068  81.757  1.00  0.00           H  
ATOM   4384  CA  ALA   298      54.047  86.157  80.639  1.00  0.00           C  
ATOM   4385  HA  ALA   298      54.245  85.691  79.674  1.00  0.00           H  
ATOM   4386  CB  ALA   298      52.959  85.432  81.391  1.00  0.00           C  
ATOM   4387  HB1 ALA   298      52.042  85.439  80.802  1.00  0.00           H  
ATOM   4388  HB2 ALA   298      53.266  84.402  81.573  1.00  0.00           H  
ATOM   4389  HB3 ALA   298      52.781  85.931  82.343  1.00  0.00           H  
ATOM   4390  C   ALA   298      53.581  87.643  80.424  1.00  0.00           C  
ATOM   4391  O   ALA   298      54.202  88.532  81.038  1.00  0.00           O  
ATOM   4392  N   ARG   299      52.637  87.933  79.511  1.00  0.00           N  
ATOM   4393  H   ARG   299      52.064  87.232  79.041  1.00  0.00           H  
ATOM   4394  CA  ARG   299      52.361  89.305  79.116  1.00  0.00           C  
ATOM   4395  HA  ARG   299      53.353  89.740  78.995  1.00  0.00           H  
ATOM   4396  CB  ARG   299      51.511  89.331  77.817  1.00  0.00           C  
ATOM   4397  HB2 ARG   299      50.531  88.898  78.016  1.00  0.00           H  
ATOM   4398  HB3 ARG   299      51.348  90.365  77.512  1.00  0.00           H  
ATOM   4399  CG  ARG   299      52.213  88.532  76.630  1.00  0.00           C  
ATOM   4400  HG2 ARG   299      53.087  89.086  76.285  1.00  0.00           H  
ATOM   4401  HG3 ARG   299      52.571  87.572  77.000  1.00  0.00           H  
ATOM   4402  CD  ARG   299      51.236  88.297  75.426  1.00  0.00           C  
ATOM   4403  HD2 ARG   299      50.756  89.243  75.173  1.00  0.00           H  
ATOM   4404  HD3 ARG   299      51.816  87.990  74.557  1.00  0.00           H  
ATOM   4405  NE  ARG   299      50.245  87.340  75.667  1.00  0.00           N  
ATOM   4406  HE  ARG   299      50.043  87.178  76.653  1.00  0.00           H  
ATOM   4407  CZ  ARG   299      49.533  86.619  74.842  1.00  0.00           C  
ATOM   4408  NH1 ARG   299      49.584  86.814  73.554  1.00  0.00           N  
ATOM   4409 HH11 ARG   299      50.187  87.543  73.173  1.00  0.00           H  
ATOM   4410 HH12 ARG   299      49.019  86.241  72.929  1.00  0.00           H  
ATOM   4411  NH2 ARG   299      48.602  85.795  75.300  1.00  0.00           N  
ATOM   4412 HH21 ARG   299      48.435  85.722  76.305  1.00  0.00           H  
ATOM   4413 HH22 ARG   299      48.051  85.235  74.651  1.00  0.00           H  
ATOM   4414  C   ARG   299      51.608  90.139  80.131  1.00  0.00           C  
ATOM   4415  O   ARG   299      51.914  91.282  80.361  1.00  0.00           O  
ATOM   4416  N   GLY   300      50.562  89.537  80.780  1.00  0.00           N  
ATOM   4417  H   GLY   300      50.391  88.532  80.734  1.00  0.00           H  
ATOM   4418  CA  GLY   300      49.599  90.237  81.591  1.00  0.00           C  
ATOM   4419  HA2 GLY   300      49.434  91.226  81.165  1.00  0.00           H  
ATOM   4420  HA3 GLY   300      48.647  89.707  81.544  1.00  0.00           H  
ATOM   4421  C   GLY   300      50.002  90.390  83.047  1.00  0.00           C  
ATOM   4422  O   GLY   300      50.264  89.348  83.670  1.00  0.00           O  
ATOM   4423  N   GLU   301      50.223  91.532  83.561  1.00  0.00           N  
ATOM   4424  H   GLU   301      50.053  92.410  83.072  1.00  0.00           H  
ATOM   4425  CA  GLU   301      50.750  91.694  84.918  1.00  0.00           C  
ATOM   4426  HA  GLU   301      51.702  91.162  84.929  1.00  0.00           H  
ATOM   4427  CB  GLU   301      51.123  93.188  85.281  1.00  0.00           C  
ATOM   4428  HB2 GLU   301      51.744  93.593  84.482  1.00  0.00           H  
ATOM   4429  HB3 GLU   301      50.205  93.777  85.302  1.00  0.00           H  
ATOM   4430  CG  GLU   301      51.851  93.389  86.603  1.00  0.00           C  
ATOM   4431  HG2 GLU   301      51.304  92.839  87.368  1.00  0.00           H  
ATOM   4432  HG3 GLU   301      52.832  92.921  86.514  1.00  0.00           H  
ATOM   4433  CD  GLU   301      52.071  94.877  87.141  1.00  0.00           C  
ATOM   4434  OE1 GLU   301      52.033  95.050  88.424  1.00  0.00           O  
ATOM   4435  OE2 GLU   301      52.019  95.796  86.316  1.00  0.00           O  
ATOM   4436  C   GLU   301      49.859  91.003  85.990  1.00  0.00           C  
ATOM   4437  O   GLU   301      50.340  90.167  86.731  1.00  0.00           O  
ATOM   4438  N   GLU   302      48.554  91.240  85.993  1.00  0.00           N  
ATOM   4439  H   GLU   302      48.085  91.850  85.325  1.00  0.00           H  
ATOM   4440  CA  GLU   302      47.658  90.622  86.993  1.00  0.00           C  
ATOM   4441  HA  GLU   302      48.088  90.788  87.981  1.00  0.00           H  
ATOM   4442  CB  GLU   302      46.232  91.307  86.949  1.00  0.00           C  
ATOM   4443  HB2 GLU   302      46.342  92.378  86.782  1.00  0.00           H  
ATOM   4444  HB3 GLU   302      45.660  90.910  86.109  1.00  0.00           H  
ATOM   4445  CG  GLU   302      45.471  91.066  88.244  1.00  0.00           C  
ATOM   4446  HG2 GLU   302      44.470  91.487  88.152  1.00  0.00           H  
ATOM   4447  HG3 GLU   302      45.352  89.991  88.391  1.00  0.00           H  
ATOM   4448  CD  GLU   302      46.143  91.657  89.457  1.00  0.00           C  
ATOM   4449  OE1 GLU   302      47.056  92.536  89.351  1.00  0.00           O  
ATOM   4450  OE2 GLU   302      45.825  91.195  90.569  1.00  0.00           O  
ATOM   4451  C   GLU   302      47.550  89.022  86.786  1.00  0.00           C  
ATOM   4452  O   GLU   302      47.394  88.344  87.794  1.00  0.00           O  
ATOM   4453  N   GLY   303      47.597  88.435  85.561  1.00  0.00           N  
ATOM   4454  H   GLY   303      47.587  88.974  84.695  1.00  0.00           H  
ATOM   4455  CA  GLY   303      47.664  86.960  85.335  1.00  0.00           C  
ATOM   4456  HA2 GLY   303      46.869  86.470  85.896  1.00  0.00           H  
ATOM   4457  HA3 GLY   303      47.488  86.747  84.280  1.00  0.00           H  
ATOM   4458  C   GLY   303      49.056  86.359  85.764  1.00  0.00           C  
ATOM   4459  O   GLY   303      49.079  85.324  86.443  1.00  0.00           O  
ATOM   4460  N   LEU   304      50.170  87.087  85.513  1.00  0.00           N  
ATOM   4461  H   LEU   304      50.169  87.908  84.906  1.00  0.00           H  
ATOM   4462  CA  LEU   304      51.503  86.781  86.084  1.00  0.00           C  
ATOM   4463  HA  LEU   304      51.684  85.717  85.928  1.00  0.00           H  
ATOM   4464  CB  LEU   304      52.573  87.598  85.345  1.00  0.00           C  
ATOM   4465  HB2 LEU   304      52.393  87.496  84.274  1.00  0.00           H  
ATOM   4466  HB3 LEU   304      52.424  88.648  85.594  1.00  0.00           H  
ATOM   4467  CG  LEU   304      54.102  87.236  85.623  1.00  0.00           C  
ATOM   4468  HG  LEU   304      54.330  87.483  86.660  1.00  0.00           H  
ATOM   4469  CD1 LEU   304      54.389  85.723  85.467  1.00  0.00           C  
ATOM   4470 HD11 LEU   304      55.443  85.530  85.667  1.00  0.00           H  
ATOM   4471 HD12 LEU   304      53.778  85.162  86.174  1.00  0.00           H  
ATOM   4472 HD13 LEU   304      54.148  85.411  84.452  1.00  0.00           H  
ATOM   4473  CD2 LEU   304      54.969  88.047  84.710  1.00  0.00           C  
ATOM   4474 HD21 LEU   304      56.016  87.807  84.894  1.00  0.00           H  
ATOM   4475 HD22 LEU   304      54.720  87.818  83.673  1.00  0.00           H  
ATOM   4476 HD23 LEU   304      54.802  89.109  84.897  1.00  0.00           H  
ATOM   4477  C   LEU   304      51.593  86.954  87.609  1.00  0.00           C  
ATOM   4478  O   LEU   304      52.325  86.196  88.229  1.00  0.00           O  
ATOM   4479  N   ARG   305      50.770  87.830  88.230  1.00  0.00           N  
ATOM   4480  H   ARG   305      50.201  88.525  87.749  1.00  0.00           H  
ATOM   4481  CA  ARG   305      50.641  87.832  89.715  1.00  0.00           C  
ATOM   4482  HA  ARG   305      51.631  87.671  90.142  1.00  0.00           H  
ATOM   4483  CB  ARG   305      50.014  89.160  90.155  1.00  0.00           C  
ATOM   4484  HB2 ARG   305      50.563  89.964  89.667  1.00  0.00           H  
ATOM   4485  HB3 ARG   305      48.995  89.187  89.769  1.00  0.00           H  
ATOM   4486  CG  ARG   305      49.952  89.479  91.634  1.00  0.00           C  
ATOM   4487  HG2 ARG   305      49.326  88.748  92.145  1.00  0.00           H  
ATOM   4488  HG3 ARG   305      50.949  89.404  92.071  1.00  0.00           H  
ATOM   4489  CD  ARG   305      49.367  90.954  91.860  1.00  0.00           C  
ATOM   4490  HD2 ARG   305      48.592  91.156  91.120  1.00  0.00           H  
ATOM   4491  HD3 ARG   305      48.894  91.012  92.840  1.00  0.00           H  
ATOM   4492  NE  ARG   305      50.394  91.954  91.764  1.00  0.00           N  
ATOM   4493  HE  ARG   305      51.175  91.848  92.411  1.00  0.00           H  
ATOM   4494  CZ  ARG   305      50.463  92.982  90.956  1.00  0.00           C  
ATOM   4495  NH1 ARG   305      49.553  93.299  90.115  1.00  0.00           N  
ATOM   4496 HH11 ARG   305      48.707  92.734  90.043  1.00  0.00           H  
ATOM   4497 HH12 ARG   305      49.674  94.116  89.517  1.00  0.00           H  
ATOM   4498  NH2 ARG   305      51.578  93.623  90.809  1.00  0.00           N  
ATOM   4499 HH21 ARG   305      52.408  93.328  91.322  1.00  0.00           H  
ATOM   4500 HH22 ARG   305      51.626  94.424  90.178  1.00  0.00           H  
ATOM   4501  C   ARG   305      49.636  86.736  90.167  1.00  0.00           C  
ATOM   4502  O   ARG   305      49.862  86.100  91.218  1.00  0.00           O  
ATOM   4503  N   THR   306      48.634  86.394  89.385  1.00  0.00           N  
ATOM   4504  H   THR   306      48.402  86.859  88.508  1.00  0.00           H  
ATOM   4505  CA  THR   306      47.741  85.259  89.754  1.00  0.00           C  
ATOM   4506  HA  THR   306      47.328  85.507  90.732  1.00  0.00           H  
ATOM   4507  CB  THR   306      46.553  85.096  88.779  1.00  0.00           C  
ATOM   4508  HB  THR   306      46.915  84.764  87.805  1.00  0.00           H  
ATOM   4509  CG2 THR   306      45.582  84.119  89.423  1.00  0.00           C  
ATOM   4510 HG21 THR   306      44.724  83.973  88.768  1.00  0.00           H  
ATOM   4511 HG22 THR   306      46.081  83.164  89.585  1.00  0.00           H  
ATOM   4512 HG23 THR   306      45.244  84.518  90.379  1.00  0.00           H  
ATOM   4513  OG1 THR   306      45.848  86.347  88.650  1.00  0.00           O  
ATOM   4514  HG1 THR   306      46.444  87.021  88.260  1.00  0.00           H  
ATOM   4515  C   THR   306      48.497  83.973  89.882  1.00  0.00           C  
ATOM   4516  O   THR   306      48.430  83.235  90.852  1.00  0.00           O  
ATOM   4517  N   THR   307      49.288  83.698  88.832  1.00  0.00           N  
ATOM   4518  H   THR   307      49.266  84.235  87.964  1.00  0.00           H  
ATOM   4519  CA  THR   307      50.279  82.583  88.818  1.00  0.00           C  
ATOM   4520  HA  THR   307      49.692  81.675  88.955  1.00  0.00           H  
ATOM   4521  CB  THR   307      51.027  82.597  87.513  1.00  0.00           C  
ATOM   4522  HB  THR   307      51.357  83.627  87.371  1.00  0.00           H  
ATOM   4523  CG2 THR   307      52.222  81.612  87.500  1.00  0.00           C  
ATOM   4524 HG21 THR   307      52.726  81.664  86.535  1.00  0.00           H  
ATOM   4525 HG22 THR   307      52.924  81.879  88.291  1.00  0.00           H  
ATOM   4526 HG23 THR   307      51.859  80.597  87.664  1.00  0.00           H  
ATOM   4527  OG1 THR   307      50.166  82.081  86.474  1.00  0.00           O  
ATOM   4528  HG1 THR   307      50.576  81.288  86.072  1.00  0.00           H  
ATOM   4529  C   THR   307      51.334  82.626  89.976  1.00  0.00           C  
ATOM   4530  O   THR   307      51.535  81.641  90.716  1.00  0.00           O  
ATOM   4531  N   LEU   308      51.821  83.798  90.262  1.00  0.00           N  
ATOM   4532  H   LEU   308      51.528  84.646  89.778  1.00  0.00           H  
ATOM   4533  CA  LEU   308      52.827  84.042  91.294  1.00  0.00           C  
ATOM   4534  HA  LEU   308      53.565  83.248  91.184  1.00  0.00           H  
ATOM   4535  CB  LEU   308      53.433  85.454  91.042  1.00  0.00           C  
ATOM   4536  HB2 LEU   308      53.785  85.512  90.012  1.00  0.00           H  
ATOM   4537  HB3 LEU   308      52.649  86.203  91.153  1.00  0.00           H  
ATOM   4538  CG  LEU   308      54.591  85.802  91.982  1.00  0.00           C  
ATOM   4539  HG  LEU   308      54.312  85.505  92.994  1.00  0.00           H  
ATOM   4540  CD1 LEU   308      55.879  85.133  91.743  1.00  0.00           C  
ATOM   4541 HD11 LEU   308      56.607  85.472  92.480  1.00  0.00           H  
ATOM   4542 HD12 LEU   308      55.751  84.054  91.827  1.00  0.00           H  
ATOM   4543 HD13 LEU   308      56.235  85.380  90.743  1.00  0.00           H  
ATOM   4544  CD2 LEU   308      54.823  87.299  91.669  1.00  0.00           C  
ATOM   4545 HD21 LEU   308      55.639  87.677  92.284  1.00  0.00           H  
ATOM   4546 HD22 LEU   308      55.080  87.414  90.616  1.00  0.00           H  
ATOM   4547 HD23 LEU   308      53.915  87.861  91.884  1.00  0.00           H  
ATOM   4548  C   LEU   308      52.401  83.865  92.739  1.00  0.00           C  
ATOM   4549  O   LEU   308      53.125  83.348  93.568  1.00  0.00           O  
ATOM   4550  N   LYS   309      51.093  84.219  93.011  1.00  0.00           N  
ATOM   4551  H   LYS   309      50.510  84.750  92.363  1.00  0.00           H  
ATOM   4552  CA  LYS   309      50.427  83.868  94.241  1.00  0.00           C  
ATOM   4553  HA  LYS   309      51.190  84.069  94.993  1.00  0.00           H  
ATOM   4554  CB  LYS   309      49.257  84.741  94.551  1.00  0.00           C  
ATOM   4555  HB2 LYS   309      48.540  84.719  93.731  1.00  0.00           H  
ATOM   4556  HB3 LYS   309      48.738  84.375  95.438  1.00  0.00           H  
ATOM   4557  CG  LYS   309      49.741  86.120  94.773  1.00  0.00           C  
ATOM   4558  HG2 LYS   309      50.334  86.169  95.685  1.00  0.00           H  
ATOM   4559  HG3 LYS   309      50.389  86.428  93.954  1.00  0.00           H  
ATOM   4560  CD  LYS   309      48.519  87.067  94.876  1.00  0.00           C  
ATOM   4561  HD2 LYS   309      48.867  88.100  94.887  1.00  0.00           H  
ATOM   4562  HD3 LYS   309      47.897  86.949  93.990  1.00  0.00           H  
ATOM   4563  CE  LYS   309      47.681  86.809  96.112  1.00  0.00           C  
ATOM   4564  HE2 LYS   309      47.369  85.764  96.122  1.00  0.00           H  
ATOM   4565  HE3 LYS   309      48.293  86.967  97.000  1.00  0.00           H  
ATOM   4566  NZ  LYS   309      46.473  87.682  96.188  1.00  0.00           N  
ATOM   4567  HZ1 LYS   309      45.939  87.461  97.052  1.00  0.00           H  
ATOM   4568  HZ2 LYS   309      46.767  88.679  96.208  1.00  0.00           H  
ATOM   4569  HZ3 LYS   309      45.871  87.514  95.357  1.00  0.00           H  
ATOM   4570  C   LYS   309      50.098  82.395  94.412  1.00  0.00           C  
ATOM   4571  O   LYS   309      50.311  81.780  95.460  1.00  0.00           O  
ATOM   4572  N   GLU   310      49.791  81.748  93.262  1.00  0.00           N  
ATOM   4573  H   GLU   310      49.771  82.196  92.346  1.00  0.00           H  
ATOM   4574  CA  GLU   310      49.456  80.321  93.244  1.00  0.00           C  
ATOM   4575  HA  GLU   310      48.737  80.073  94.024  1.00  0.00           H  
ATOM   4576  CB  GLU   310      48.845  80.013  91.887  1.00  0.00           C  
ATOM   4577  HB2 GLU   310      48.111  80.783  91.650  1.00  0.00           H  
ATOM   4578  HB3 GLU   310      49.626  80.071  91.129  1.00  0.00           H  
ATOM   4579  CG  GLU   310      48.149  78.599  91.795  1.00  0.00           C  
ATOM   4580  HG2 GLU   310      47.972  78.368  90.744  1.00  0.00           H  
ATOM   4581  HG3 GLU   310      48.842  77.847  92.174  1.00  0.00           H  
ATOM   4582  CD  GLU   310      46.823  78.463  92.553  1.00  0.00           C  
ATOM   4583  OE1 GLU   310      46.802  78.071  93.733  1.00  0.00           O  
ATOM   4584  OE2 GLU   310      45.791  78.977  92.090  1.00  0.00           O  
ATOM   4585  C   GLU   310      50.693  79.484  93.527  1.00  0.00           C  
ATOM   4586  O   GLU   310      50.675  78.473  94.254  1.00  0.00           O  
ATOM   4587  N   LEU   311      51.875  80.051  93.200  1.00  0.00           N  
ATOM   4588  H   LEU   311      51.937  80.884  92.615  1.00  0.00           H  
ATOM   4589  CA  LEU   311      53.193  79.549  93.632  1.00  0.00           C  
ATOM   4590  HA  LEU   311      53.057  78.471  93.557  1.00  0.00           H  
ATOM   4591  CB  LEU   311      54.291  80.140  92.722  1.00  0.00           C  
ATOM   4592  HB2 LEU   311      54.248  81.228  92.788  1.00  0.00           H  
ATOM   4593  HB3 LEU   311      55.262  79.837  93.110  1.00  0.00           H  
ATOM   4594  CG  LEU   311      54.211  79.741  91.247  1.00  0.00           C  
ATOM   4595  HG  LEU   311      53.189  79.944  90.927  1.00  0.00           H  
ATOM   4596  CD1 LEU   311      55.285  80.569  90.447  1.00  0.00           C  
ATOM   4597 HD11 LEU   311      55.243  80.298  89.393  1.00  0.00           H  
ATOM   4598 HD12 LEU   311      55.079  81.634  90.556  1.00  0.00           H  
ATOM   4599 HD13 LEU   311      56.279  80.350  90.838  1.00  0.00           H  
ATOM   4600  CD2 LEU   311      54.493  78.234  90.985  1.00  0.00           C  
ATOM   4601 HD21 LEU   311      54.418  78.029  89.917  1.00  0.00           H  
ATOM   4602 HD22 LEU   311      55.497  77.985  91.332  1.00  0.00           H  
ATOM   4603 HD23 LEU   311      53.764  77.628  91.523  1.00  0.00           H  
ATOM   4604  C   LEU   311      53.648  79.790  95.099  1.00  0.00           C  
ATOM   4605  O   LEU   311      54.162  78.876  95.723  1.00  0.00           O  
ATOM   4606  N   ARG   312      53.429  80.918  95.731  1.00  0.00           N  
ATOM   4607  H   ARG   312      53.182  81.759  95.209  1.00  0.00           H  
ATOM   4608  CA  ARG   312      53.488  81.193  97.211  1.00  0.00           C  
ATOM   4609  HA  ARG   312      54.409  80.896  97.712  1.00  0.00           H  
ATOM   4610  CB  ARG   312      53.353  82.774  97.323  1.00  0.00           C  
ATOM   4611  HB2 ARG   312      52.470  83.096  96.773  1.00  0.00           H  
ATOM   4612  HB3 ARG   312      53.196  83.046  98.366  1.00  0.00           H  
ATOM   4613  CG  ARG   312      54.544  83.505  96.803  1.00  0.00           C  
ATOM   4614  HG2 ARG   312      54.678  83.259  95.750  1.00  0.00           H  
ATOM   4615  HG3 ARG   312      54.353  84.576  96.858  1.00  0.00           H  
ATOM   4616  CD  ARG   312      55.832  83.191  97.556  1.00  0.00           C  
ATOM   4617  HD2 ARG   312      55.701  83.445  98.608  1.00  0.00           H  
ATOM   4618  HD3 ARG   312      56.021  82.119  97.508  1.00  0.00           H  
ATOM   4619  NE  ARG   312      56.999  83.906  97.033  1.00  0.00           N  
ATOM   4620  HE  ARG   312      56.814  84.583  96.292  1.00  0.00           H  
ATOM   4621  CZ  ARG   312      58.257  83.782  97.400  1.00  0.00           C  
ATOM   4622  NH1 ARG   312      58.547  83.149  98.483  1.00  0.00           N  
ATOM   4623 HH11 ARG   312      57.804  82.744  99.051  1.00  0.00           H  
ATOM   4624 HH12 ARG   312      59.521  83.050  98.770  1.00  0.00           H  
ATOM   4625  NH2 ARG   312      59.222  84.241  96.725  1.00  0.00           N  
ATOM   4626 HH21 ARG   312      59.043  84.733  95.851  1.00  0.00           H  
ATOM   4627 HH22 ARG   312      60.179  84.116  97.055  1.00  0.00           H  
ATOM   4628  C   ARG   312      52.430  80.355  97.926  1.00  0.00           C  
ATOM   4629  O   ARG   312      52.671  80.035  99.050  1.00  0.00           O  
ATOM   4630  N   GLU   313      51.249  80.071  97.445  1.00  0.00           N  
ATOM   4631  H   GLU   313      50.823  80.501  96.624  1.00  0.00           H  
ATOM   4632  CA  GLU   313      50.418  79.008  98.155  1.00  0.00           C  
ATOM   4633  HA  GLU   313      50.425  79.133  99.237  1.00  0.00           H  
ATOM   4634  CB  GLU   313      48.988  79.179  97.608  1.00  0.00           C  
ATOM   4635  HB2 GLU   313      48.698  80.223  97.728  1.00  0.00           H  
ATOM   4636  HB3 GLU   313      49.007  78.976  96.536  1.00  0.00           H  
ATOM   4637  CG  GLU   313      47.887  78.291  98.253  1.00  0.00           C  
ATOM   4638  HG2 GLU   313      48.013  77.249  97.954  1.00  0.00           H  
ATOM   4639  HG3 GLU   313      47.962  78.321  99.340  1.00  0.00           H  
ATOM   4640  CD  GLU   313      46.474  78.835  97.779  1.00  0.00           C  
ATOM   4641  OE1 GLU   313      46.201  80.078  97.647  1.00  0.00           O  
ATOM   4642  OE2 GLU   313      45.550  77.999  97.533  1.00  0.00           O  
ATOM   4643  C   GLU   313      51.008  77.566  97.948  1.00  0.00           C  
ATOM   4644  O   GLU   313      51.063  76.883  98.985  1.00  0.00           O  
ATOM   4645  N   ALA   314      51.621  77.221  96.794  1.00  0.00           N  
ATOM   4646  H   ALA   314      51.667  77.814  95.967  1.00  0.00           H  
ATOM   4647  CA  ALA   314      52.295  75.892  96.657  1.00  0.00           C  
ATOM   4648  HA  ALA   314      51.561  75.219  97.099  1.00  0.00           H  
ATOM   4649  CB  ALA   314      52.523  75.385  95.183  1.00  0.00           C  
ATOM   4650  HB1 ALA   314      53.019  74.415  95.204  1.00  0.00           H  
ATOM   4651  HB2 ALA   314      51.563  75.292  94.677  1.00  0.00           H  
ATOM   4652  HB3 ALA   314      53.148  76.099  94.645  1.00  0.00           H  
ATOM   4653  C   ALA   314      53.651  75.797  97.467  1.00  0.00           C  
ATOM   4654  O   ALA   314      54.252  74.704  97.457  1.00  0.00           O  
ATOM   4655  N   GLY   315      54.014  76.891  98.093  1.00  0.00           N  
ATOM   4656  H   GLY   315      53.458  77.745  98.085  1.00  0.00           H  
ATOM   4657  CA  GLY   315      55.248  76.998  98.863  1.00  0.00           C  
ATOM   4658  HA2 GLY   315      55.126  77.814  99.576  1.00  0.00           H  
ATOM   4659  HA3 GLY   315      55.362  76.082  99.443  1.00  0.00           H  
ATOM   4660  C   GLY   315      56.574  77.238  98.083  1.00  0.00           C  
ATOM   4661  O   GLY   315      57.630  76.937  98.664  1.00  0.00           O  
ATOM   4662  N   VAL   316      56.557  77.725  96.860  1.00  0.00           N  
ATOM   4663  H   VAL   316      55.720  78.086  96.402  1.00  0.00           H  
ATOM   4664  CA  VAL   316      57.796  77.787  96.027  1.00  0.00           C  
ATOM   4665  HA  VAL   316      58.436  76.940  96.275  1.00  0.00           H  
ATOM   4666  CB  VAL   316      57.402  77.806  94.548  1.00  0.00           C  
ATOM   4667  HB  VAL   316      56.893  78.759  94.400  1.00  0.00           H  
ATOM   4668  CG1 VAL   316      58.591  77.677  93.609  1.00  0.00           C  
ATOM   4669 HG11 VAL   316      58.243  77.698  92.577  1.00  0.00           H  
ATOM   4670 HG12 VAL   316      59.280  78.505  93.777  1.00  0.00           H  
ATOM   4671 HG13 VAL   316      59.104  76.735  93.800  1.00  0.00           H  
ATOM   4672  CG2 VAL   316      56.523  76.534  94.217  1.00  0.00           C  
ATOM   4673 HG21 VAL   316      56.243  76.548  93.163  1.00  0.00           H  
ATOM   4674 HG22 VAL   316      57.097  75.631  94.427  1.00  0.00           H  
ATOM   4675 HG23 VAL   316      55.623  76.544  94.832  1.00  0.00           H  
ATOM   4676  C   VAL   316      58.477  79.162  96.272  1.00  0.00           C  
ATOM   4677  O   VAL   316      57.767  80.092  96.560  1.00  0.00           O  
ATOM   4678  N   GLU   317      59.754  79.273  96.285  1.00  0.00           N  
ATOM   4679  H   GLU   317      60.369  78.471  96.415  1.00  0.00           H  
ATOM   4680  CA  GLU   317      60.477  80.526  96.122  1.00  0.00           C  
ATOM   4681  HA  GLU   317      60.069  81.294  96.777  1.00  0.00           H  
ATOM   4682  CB  GLU   317      61.950  80.363  96.542  1.00  0.00           C  
ATOM   4683  HB2 GLU   317      61.982  80.110  97.602  1.00  0.00           H  
ATOM   4684  HB3 GLU   317      62.375  79.518  96.000  1.00  0.00           H  
ATOM   4685  CG  GLU   317      62.830  81.583  96.308  1.00  0.00           C  
ATOM   4686  HG2 GLU   317      63.877  81.313  96.448  1.00  0.00           H  
ATOM   4687  HG3 GLU   317      62.724  81.920  95.276  1.00  0.00           H  
ATOM   4688  CD  GLU   317      62.455  82.723  97.266  1.00  0.00           C  
ATOM   4689  OE1 GLU   317      63.323  83.607  97.419  1.00  0.00           O  
ATOM   4690  OE2 GLU   317      61.302  82.813  97.658  1.00  0.00           O  
ATOM   4691  C   GLU   317      60.308  80.992  94.718  1.00  0.00           C  
ATOM   4692  O   GLU   317      60.964  80.519  93.756  1.00  0.00           O  
ATOM   4693  N   ALA   318      59.325  81.877  94.536  1.00  0.00           N  
ATOM   4694  H   ALA   318      58.818  82.285  95.322  1.00  0.00           H  
ATOM   4695  CA  ALA   318      58.853  82.367  93.262  1.00  0.00           C  
ATOM   4696  HA  ALA   318      59.647  82.093  92.568  1.00  0.00           H  
ATOM   4697  CB  ALA   318      57.481  81.689  92.943  1.00  0.00           C  
ATOM   4698  HB1 ALA   318      57.111  82.050  91.983  1.00  0.00           H  
ATOM   4699  HB2 ALA   318      57.611  80.608  92.898  1.00  0.00           H  
ATOM   4700  HB3 ALA   318      56.761  81.937  93.723  1.00  0.00           H  
ATOM   4701  C   ALA   318      58.745  83.868  93.060  1.00  0.00           C  
ATOM   4702  O   ALA   318      58.414  84.547  94.015  1.00  0.00           O  
ATOM   4703  N   ASP   319      59.114  84.325  91.888  1.00  0.00           N  
ATOM   4704  H   ASP   319      59.407  83.684  91.150  1.00  0.00           H  
ATOM   4705  CA  ASP   319      59.177  85.785  91.421  1.00  0.00           C  
ATOM   4706  HA  ASP   319      58.327  86.311  91.855  1.00  0.00           H  
ATOM   4707  CB  ASP   319      60.448  86.472  91.889  1.00  0.00           C  
ATOM   4708  HB2 ASP   319      60.835  85.960  92.769  1.00  0.00           H  
ATOM   4709  HB3 ASP   319      61.211  86.394  91.114  1.00  0.00           H  
ATOM   4710  CG  ASP   319      60.205  87.934  92.216  1.00  0.00           C  
ATOM   4711  OD1 ASP   319      59.174  88.434  91.813  1.00  0.00           O  
ATOM   4712  OD2 ASP   319      61.035  88.622  92.826  1.00  0.00           O  
ATOM   4713  C   ASP   319      59.112  85.839  89.884  1.00  0.00           C  
ATOM   4714  O   ASP   319      59.294  84.814  89.267  1.00  0.00           O  
ATOM   4715  N   GLY   320      58.897  87.029  89.312  1.00  0.00           N  
ATOM   4716  H   GLY   320      58.801  87.918  89.804  1.00  0.00           H  
ATOM   4717  CA  GLY   320      58.786  87.081  87.870  1.00  0.00           C  
ATOM   4718  HA2 GLY   320      59.693  86.654  87.440  1.00  0.00           H  
ATOM   4719  HA3 GLY   320      57.956  86.441  87.566  1.00  0.00           H  
ATOM   4720  C   GLY   320      58.573  88.465  87.265  1.00  0.00           C  
ATOM   4721  O   GLY   320      58.260  89.377  87.988  1.00  0.00           O  
ATOM   4722  N   ARG   321      58.688  88.603  85.935  1.00  0.00           N  
ATOM   4723  H   ARG   321      58.856  87.813  85.312  1.00  0.00           H  
ATOM   4724  CA  ARG   321      58.590  89.845  85.253  1.00  0.00           C  
ATOM   4725  HA  ARG   321      58.032  90.504  85.917  1.00  0.00           H  
ATOM   4726  CB  ARG   321      59.991  90.403  84.957  1.00  0.00           C  
ATOM   4727  HB2 ARG   321      60.621  89.574  84.638  1.00  0.00           H  
ATOM   4728  HB3 ARG   321      59.907  91.085  84.110  1.00  0.00           H  
ATOM   4729  CG  ARG   321      60.739  91.163  86.118  1.00  0.00           C  
ATOM   4730  HG2 ARG   321      60.880  90.478  86.954  1.00  0.00           H  
ATOM   4731  HG3 ARG   321      61.731  91.451  85.771  1.00  0.00           H  
ATOM   4732  CD  ARG   321      60.028  92.376  86.605  1.00  0.00           C  
ATOM   4733  HD2 ARG   321      59.053  92.079  86.988  1.00  0.00           H  
ATOM   4734  HD3 ARG   321      60.586  92.796  87.441  1.00  0.00           H  
ATOM   4735  NE  ARG   321      59.844  93.393  85.620  1.00  0.00           N  
ATOM   4736  HE  ARG   321      60.189  93.182  84.684  1.00  0.00           H  
ATOM   4737  CZ  ARG   321      59.272  94.579  85.783  1.00  0.00           C  
ATOM   4738  NH1 ARG   321      59.063  95.017  86.960  1.00  0.00           N  
ATOM   4739 HH11 ARG   321      59.334  94.456  87.768  1.00  0.00           H  
ATOM   4740 HH12 ARG   321      58.624  95.927  87.095  1.00  0.00           H  
ATOM   4741  NH2 ARG   321      58.833  95.282  84.797  1.00  0.00           N  
ATOM   4742 HH21 ARG   321      58.919  94.932  83.844  1.00  0.00           H  
ATOM   4743 HH22 ARG   321      58.402  96.190  84.970  1.00  0.00           H  
ATOM   4744  C   ARG   321      57.866  89.745  83.971  1.00  0.00           C  
ATOM   4745  O   ARG   321      58.112  88.809  83.203  1.00  0.00           O  
ATOM   4746  N   THR   322      56.962  90.678  83.724  1.00  0.00           N  
ATOM   4747  H   THR   322      56.694  91.378  84.415  1.00  0.00           H  
ATOM   4748  CA  THR   322      56.230  90.822  82.423  1.00  0.00           C  
ATOM   4749  HA  THR   322      55.633  89.914  82.351  1.00  0.00           H  
ATOM   4750  CB  THR   322      55.293  92.117  82.395  1.00  0.00           C  
ATOM   4751  HB  THR   322      54.938  92.061  81.366  1.00  0.00           H  
ATOM   4752  CG2 THR   322      54.123  92.136  83.365  1.00  0.00           C  
ATOM   4753 HG21 THR   322      53.567  93.067  83.247  1.00  0.00           H  
ATOM   4754 HG22 THR   322      53.465  91.292  83.159  1.00  0.00           H  
ATOM   4755 HG23 THR   322      54.497  92.064  84.386  1.00  0.00           H  
ATOM   4756  OG1 THR   322      55.981  93.317  82.707  1.00  0.00           O  
ATOM   4757  HG1 THR   322      55.356  94.070  82.672  1.00  0.00           H  
ATOM   4758  C   THR   322      57.175  90.923  81.202  1.00  0.00           C  
ATOM   4759  O   THR   322      58.367  91.224  81.326  1.00  0.00           O  
ATOM   4760  N   CYS   323      56.625  90.425  80.078  1.00  0.00           N  
ATOM   4761  H   CYS   323      55.780  89.854  80.026  1.00  0.00           H  
ATOM   4762  CA  CYS   323      57.309  90.728  78.773  1.00  0.00           C  
ATOM   4763  HA  CYS   323      57.679  91.753  78.744  1.00  0.00           H  
ATOM   4764  CB  CYS   323      58.401  89.692  78.658  1.00  0.00           C  
ATOM   4765  HB2 CYS   323      58.961  89.662  79.592  1.00  0.00           H  
ATOM   4766  HB3 CYS   323      57.944  88.711  78.528  1.00  0.00           H  
ATOM   4767  SG  CYS   323      59.554  89.990  77.289  1.00  0.00           S  
ATOM   4768  HG  CYS   323      59.852  88.860  76.719  1.00  0.00           H  
ATOM   4769  C   CYS   323      56.335  90.524  77.600  1.00  0.00           C  
ATOM   4770  O   CYS   323      55.485  89.673  77.576  1.00  0.00           O  
ATOM   4771  N   ASP   324      56.684  91.017  76.377  1.00  0.00           N  
ATOM   4772  H   ASP   324      57.270  91.847  76.304  1.00  0.00           H  
ATOM   4773  CA  ASP   324      56.335  90.523  75.090  1.00  0.00           C  
ATOM   4774  HA  ASP   324      55.911  89.526  75.202  1.00  0.00           H  
ATOM   4775  CB  ASP   324      55.254  91.435  74.452  1.00  0.00           C  
ATOM   4776  HB2 ASP   324      54.319  91.305  74.998  1.00  0.00           H  
ATOM   4777  HB3 ASP   324      55.553  92.475  74.577  1.00  0.00           H  
ATOM   4778  CG  ASP   324      55.003  91.178  72.999  1.00  0.00           C  
ATOM   4779  OD1 ASP   324      55.281  90.087  72.489  1.00  0.00           O  
ATOM   4780  OD2 ASP   324      54.442  92.114  72.382  1.00  0.00           O  
ATOM   4781  C   ASP   324      57.579  90.352  74.182  1.00  0.00           C  
ATOM   4782  O   ASP   324      58.241  91.319  73.871  1.00  0.00           O  
ATOM   4783  N   VAL   325      57.834  89.097  73.835  1.00  0.00           N  
ATOM   4784  H   VAL   325      57.209  88.325  74.063  1.00  0.00           H  
ATOM   4785  CA  VAL   325      59.020  88.681  73.099  1.00  0.00           C  
ATOM   4786  HA  VAL   325      59.853  89.111  73.655  1.00  0.00           H  
ATOM   4787  CB  VAL   325      59.167  87.123  73.063  1.00  0.00           C  
ATOM   4788  HB  VAL   325      60.170  86.929  72.685  1.00  0.00           H  
ATOM   4789  CG1 VAL   325      59.086  86.464  74.383  1.00  0.00           C  
ATOM   4790 HG11 VAL   325      59.198  85.387  74.260  1.00  0.00           H  
ATOM   4791 HG12 VAL   325      59.882  86.840  75.026  1.00  0.00           H  
ATOM   4792 HG13 VAL   325      58.119  86.679  74.838  1.00  0.00           H  
ATOM   4793  CG2 VAL   325      58.092  86.536  72.157  1.00  0.00           C  
ATOM   4794 HG21 VAL   325      58.191  85.451  72.130  1.00  0.00           H  
ATOM   4795 HG22 VAL   325      57.107  86.800  72.542  1.00  0.00           H  
ATOM   4796 HG23 VAL   325      58.208  86.935  71.149  1.00  0.00           H  
ATOM   4797  C   VAL   325      59.099  89.241  71.672  1.00  0.00           C  
ATOM   4798  O   VAL   325      60.104  89.048  70.942  1.00  0.00           O  
ATOM   4799  N   ARG   326      58.049  89.927  71.224  1.00  0.00           N  
ATOM   4800  H   ARG   326      57.191  90.003  71.769  1.00  0.00           H  
ATOM   4801  CA  ARG   326      57.962  90.615  69.999  1.00  0.00           C  
ATOM   4802  HA  ARG   326      58.271  89.870  69.265  1.00  0.00           H  
ATOM   4803  CB  ARG   326      56.554  91.087  69.600  1.00  0.00           C  
ATOM   4804  HB2 ARG   326      56.061  91.524  70.466  1.00  0.00           H  
ATOM   4805  HB3 ARG   326      56.637  91.873  68.848  1.00  0.00           H  
ATOM   4806  CG  ARG   326      55.698  89.943  69.048  1.00  0.00           C  
ATOM   4807  HG2 ARG   326      56.127  89.621  68.099  1.00  0.00           H  
ATOM   4808  HG3 ARG   326      55.771  89.100  69.735  1.00  0.00           H  
ATOM   4809  CD  ARG   326      54.228  90.245  68.823  1.00  0.00           C  
ATOM   4810  HD2 ARG   326      54.139  90.972  68.016  1.00  0.00           H  
ATOM   4811  HD3 ARG   326      53.730  89.336  68.490  1.00  0.00           H  
ATOM   4812  NE  ARG   326      53.522  90.767  70.014  1.00  0.00           N  
ATOM   4813  HE  ARG   326      54.019  90.690  70.900  1.00  0.00           H  
ATOM   4814  CZ  ARG   326      52.324  91.322  70.065  1.00  0.00           C  
ATOM   4815  NH1 ARG   326      51.411  91.226  69.105  1.00  0.00           N  
ATOM   4816 HH11 ARG   326      51.615  90.694  68.258  1.00  0.00           H  
ATOM   4817 HH12 ARG   326      50.505  91.682  69.214  1.00  0.00           H  
ATOM   4818  NH2 ARG   326      51.999  92.005  71.076  1.00  0.00           N  
ATOM   4819 HH21 ARG   326      52.660  92.126  71.843  1.00  0.00           H  
ATOM   4820 HH22 ARG   326      51.077  92.437  71.124  1.00  0.00           H  
ATOM   4821  C   ARG   326      58.892  91.874  70.004  1.00  0.00           C  
ATOM   4822  O   ARG   326      58.928  92.572  68.987  1.00  0.00           O  
ATOM   4823  N   SER   327      59.687  92.152  71.064  1.00  0.00           N  
ATOM   4824  H   SER   327      59.561  91.704  71.972  1.00  0.00           H  
ATOM   4825  CA  SER   327      60.795  93.100  71.046  1.00  0.00           C  
ATOM   4826  HA  SER   327      61.157  93.136  70.018  1.00  0.00           H  
ATOM   4827  CB  SER   327      60.261  94.459  71.531  1.00  0.00           C  
ATOM   4828  HB2 SER   327      60.854  95.247  71.065  1.00  0.00           H  
ATOM   4829  HB3 SER   327      59.239  94.574  71.172  1.00  0.00           H  
ATOM   4830  OG  SER   327      60.266  94.667  72.914  1.00  0.00           O  
ATOM   4831  HG  SER   327      59.910  95.558  73.111  1.00  0.00           H  
ATOM   4832  C   SER   327      62.034  92.696  71.861  1.00  0.00           C  
ATOM   4833  O   SER   327      61.960  91.772  72.624  1.00  0.00           O  
ATOM   4834  N   VAL   328      63.163  93.285  71.493  1.00  0.00           N  
ATOM   4835  H   VAL   328      63.183  94.104  70.886  1.00  0.00           H  
ATOM   4836  CA  VAL   328      64.510  92.832  71.914  1.00  0.00           C  
ATOM   4837  HA  VAL   328      64.508  91.750  72.041  1.00  0.00           H  
ATOM   4838  CB  VAL   328      65.575  93.097  70.820  1.00  0.00           C  
ATOM   4839  HB  VAL   328      65.437  94.151  70.579  1.00  0.00           H  
ATOM   4840  CG1 VAL   328      66.997  92.817  71.309  1.00  0.00           C  
ATOM   4841 HG11 VAL   328      67.704  93.018  70.505  1.00  0.00           H  
ATOM   4842 HG12 VAL   328      67.222  93.461  72.160  1.00  0.00           H  
ATOM   4843 HG13 VAL   328      67.079  91.774  71.612  1.00  0.00           H  
ATOM   4844  CG2 VAL   328      65.385  92.222  69.553  1.00  0.00           C  
ATOM   4845 HG21 VAL   328      66.164  92.458  68.827  1.00  0.00           H  
ATOM   4846 HG22 VAL   328      65.451  91.169  69.824  1.00  0.00           H  
ATOM   4847 HG23 VAL   328      64.408  92.424  69.112  1.00  0.00           H  
ATOM   4848  C   VAL   328      64.840  93.436  73.229  1.00  0.00           C  
ATOM   4849  O   VAL   328      65.361  92.713  74.087  1.00  0.00           O  
ATOM   4850  N   PRO   329      64.608  94.793  73.507  1.00  0.00           N  
ATOM   4851  CD  PRO   329      64.139  95.775  72.551  1.00  0.00           C  
ATOM   4852  HD2 PRO   329      63.050  95.839  72.542  1.00  0.00           H  
ATOM   4853  HD3 PRO   329      64.451  95.526  71.536  1.00  0.00           H  
ATOM   4854  CG  PRO   329      64.774  97.083  73.028  1.00  0.00           C  
ATOM   4855  HG2 PRO   329      64.171  97.944  72.740  1.00  0.00           H  
ATOM   4856  HG3 PRO   329      65.763  97.225  72.589  1.00  0.00           H  
ATOM   4857  CB  PRO   329      64.860  96.955  74.538  1.00  0.00           C  
ATOM   4858  HB2 PRO   329      63.970  97.357  75.023  1.00  0.00           H  
ATOM   4859  HB3 PRO   329      65.715  97.502  74.936  1.00  0.00           H  
ATOM   4860  CA  PRO   329      65.002  95.379  74.790  1.00  0.00           C  
ATOM   4861  HA  PRO   329      66.009  95.049  75.044  1.00  0.00           H  
ATOM   4862  C   PRO   329      64.258  94.904  76.055  1.00  0.00           C  
ATOM   4863  O   PRO   329      64.745  95.077  77.166  1.00  0.00           O  
ATOM   4864  N   GLU   330      63.030  94.428  75.729  1.00  0.00           N  
ATOM   4865  H   GLU   330      62.593  94.516  74.812  1.00  0.00           H  
ATOM   4866  CA  GLU   330      62.234  93.726  76.740  1.00  0.00           C  
ATOM   4867  HA  GLU   330      62.205  94.239  77.703  1.00  0.00           H  
ATOM   4868  CB  GLU   330      60.803  93.673  76.147  1.00  0.00           C  
ATOM   4869  HB2 GLU   330      60.546  94.644  75.724  1.00  0.00           H  
ATOM   4870  HB3 GLU   330      60.774  92.952  75.330  1.00  0.00           H  
ATOM   4871  CG  GLU   330      59.756  93.281  77.229  1.00  0.00           C  
ATOM   4872  HG2 GLU   330      58.917  92.779  76.747  1.00  0.00           H  
ATOM   4873  HG3 GLU   330      60.204  92.565  77.917  1.00  0.00           H  
ATOM   4874  CD  GLU   330      59.228  94.485  78.028  1.00  0.00           C  
ATOM   4875  OE1 GLU   330      58.053  94.921  77.730  1.00  0.00           O  
ATOM   4876  OE2 GLU   330      59.896  94.927  78.960  1.00  0.00           O  
ATOM   4877  C   GLU   330      62.869  92.341  77.141  1.00  0.00           C  
ATOM   4878  O   GLU   330      62.680  91.973  78.290  1.00  0.00           O  
ATOM   4879  N   ILE   331      63.612  91.602  76.300  1.00  0.00           N  
ATOM   4880  H   ILE   331      63.745  91.856  75.321  1.00  0.00           H  
ATOM   4881  CA  ILE   331      64.297  90.392  76.666  1.00  0.00           C  
ATOM   4882  HA  ILE   331      63.664  89.810  77.336  1.00  0.00           H  
ATOM   4883  CB  ILE   331      64.576  89.571  75.404  1.00  0.00           C  
ATOM   4884  HB  ILE   331      65.184  90.119  74.683  1.00  0.00           H  
ATOM   4885  CG2 ILE   331      65.574  88.426  75.545  1.00  0.00           C  
ATOM   4886 HG21 ILE   331      65.687  87.923  74.584  1.00  0.00           H  
ATOM   4887 HG22 ILE   331      66.539  88.820  75.863  1.00  0.00           H  
ATOM   4888 HG23 ILE   331      65.209  87.715  76.286  1.00  0.00           H  
ATOM   4889  CG1 ILE   331      63.171  89.308  74.757  1.00  0.00           C  
ATOM   4890 HG12 ILE   331      62.653  90.264  74.669  1.00  0.00           H  
ATOM   4891 HG13 ILE   331      63.327  88.938  73.743  1.00  0.00           H  
ATOM   4892  CD1 ILE   331      62.264  88.354  75.462  1.00  0.00           C  
ATOM   4893 HD11 ILE   331      61.328  88.266  74.909  1.00  0.00           H  
ATOM   4894 HD12 ILE   331      62.741  87.378  75.527  1.00  0.00           H  
ATOM   4895 HD13 ILE   331      62.057  88.724  76.467  1.00  0.00           H  
ATOM   4896  C   ILE   331      65.611  90.709  77.425  1.00  0.00           C  
ATOM   4897  O   ILE   331      65.832  90.122  78.502  1.00  0.00           O  
ATOM   4898  N   GLU   332      66.325  91.770  76.986  1.00  0.00           N  
ATOM   4899  H   GLU   332      66.144  92.309  76.138  1.00  0.00           H  
ATOM   4900  CA  GLU   332      67.470  92.194  77.802  1.00  0.00           C  
ATOM   4901  HA  GLU   332      68.081  91.292  77.824  1.00  0.00           H  
ATOM   4902  CB  GLU   332      68.109  93.399  77.185  1.00  0.00           C  
ATOM   4903  HB2 GLU   332      67.394  94.222  77.163  1.00  0.00           H  
ATOM   4904  HB3 GLU   332      68.948  93.722  77.802  1.00  0.00           H  
ATOM   4905  CG  GLU   332      68.606  93.104  75.749  1.00  0.00           C  
ATOM   4906  HG2 GLU   332      68.953  92.071  75.693  1.00  0.00           H  
ATOM   4907  HG3 GLU   332      67.771  93.197  75.054  1.00  0.00           H  
ATOM   4908  CD  GLU   332      69.767  94.070  75.303  1.00  0.00           C  
ATOM   4909  OE1 GLU   332      70.130  95.019  76.057  1.00  0.00           O  
ATOM   4910  OE2 GLU   332      70.432  93.824  74.272  1.00  0.00           O  
ATOM   4911  C   GLU   332      67.197  92.604  79.269  1.00  0.00           C  
ATOM   4912  O   GLU   332      67.760  92.092  80.272  1.00  0.00           O  
ATOM   4913  N   ALA   333      66.151  93.404  79.421  1.00  0.00           N  
ATOM   4914  H   ALA   333      65.648  93.833  78.645  1.00  0.00           H  
ATOM   4915  CA  ALA   333      65.612  93.748  80.777  1.00  0.00           C  
ATOM   4916  HA  ALA   333      66.433  94.070  81.417  1.00  0.00           H  
ATOM   4917  CB  ALA   333      64.624  94.953  80.674  1.00  0.00           C  
ATOM   4918  HB1 ALA   333      64.239  95.194  81.665  1.00  0.00           H  
ATOM   4919  HB2 ALA   333      65.147  95.819  80.267  1.00  0.00           H  
ATOM   4920  HB3 ALA   333      63.795  94.689  80.018  1.00  0.00           H  
ATOM   4921  C   ALA   333      64.992  92.479  81.491  1.00  0.00           C  
ATOM   4922  O   ALA   333      64.946  92.430  82.693  1.00  0.00           O  
ATOM   4923  N   LEU   334      64.386  91.516  80.762  1.00  0.00           N  
ATOM   4924  H   LEU   334      64.232  91.574  79.755  1.00  0.00           H  
ATOM   4925  CA  LEU   334      63.885  90.266  81.394  1.00  0.00           C  
ATOM   4926  HA  LEU   334      63.216  90.483  82.228  1.00  0.00           H  
ATOM   4927  CB  LEU   334      63.088  89.471  80.275  1.00  0.00           C  
ATOM   4928  HB2 LEU   334      62.177  90.014  80.019  1.00  0.00           H  
ATOM   4929  HB3 LEU   334      63.690  89.411  79.369  1.00  0.00           H  
ATOM   4930  CG  LEU   334      62.732  88.066  80.747  1.00  0.00           C  
ATOM   4931  HG  LEU   334      63.677  87.584  80.990  1.00  0.00           H  
ATOM   4932  CD1 LEU   334      61.800  88.129  81.968  1.00  0.00           C  
ATOM   4933 HD11 LEU   334      61.556  87.117  82.292  1.00  0.00           H  
ATOM   4934 HD12 LEU   334      62.299  88.659  82.778  1.00  0.00           H  
ATOM   4935 HD13 LEU   334      60.884  88.656  81.700  1.00  0.00           H  
ATOM   4936  CD2 LEU   334      61.976  87.220  79.626  1.00  0.00           C  
ATOM   4937 HD21 LEU   334      61.745  86.227  80.013  1.00  0.00           H
[truncated: 12,049,664 more chars]
